# Supplementary material for: Design of Heme Enzymes with a Tunable Substrate Binding Pocket Adjacent to an Open Metal Coordination Site
Source: J Am Chem Soc. 2023 Jun 21;145(26):14307–15. doi: 10.1021/jacs.3c02742 (PMC10326885; doi:10.1021/jacs.3c02742)
Supplement: Supplementary file 2 — ja3c02742_si_002.xyz [file ja3c02742_si_002.xyz]

110
TS_SS_C1.log	Energy: -1757321.7607852
Fe        -0.40450        0.08717       -0.45179
N          0.88921        1.56759        0.00969
N          1.07825       -1.24208       -0.25214
N         -1.68245       -1.37739       -1.02692
N         -1.84505        1.46938       -0.86373
C          2.34725       -1.01325        0.21970
C          3.12242       -2.25014        0.22729
C          4.56679       -2.37763        0.60799
C          5.51194       -2.26357       -0.59947
C          7.01333       -2.51610       -0.28053
C          2.16726        1.43166        0.47934
C          2.75440        2.73911        0.76130
C          4.14439        2.94108        1.28210
C          5.26197        2.56863        0.27698
C          6.28379        1.50788        0.78531
C          1.80556        3.66579        0.42053
C          0.64426        2.91697       -0.04644
C          1.87937        5.16031        0.49505
C         -1.70608        2.82769       -0.82328
C         -2.96890        3.47591       -1.16688
C         -3.16431        4.91780       -1.21008
C         -4.12303        5.58932       -1.87115
C         -3.87801        2.45863       -1.38603
C         -3.15463        1.21724       -1.20093
C         -5.33413        2.56989       -1.71317
C         -3.02185       -1.25634       -1.29427
C         -3.59171       -2.56369       -1.61819
C         -4.98335       -2.88615       -1.91494
C         -6.07750       -2.30189       -1.39976
C         -2.54063       -3.45637       -1.59314
C         -1.36722       -2.70065       -1.20474
C         -2.57057       -4.93449       -1.83054
C          2.84871        0.22599        0.60273
C         -0.10405       -3.25546       -1.00965
C         -3.70471       -0.04802       -1.37746
C         -0.54028        3.50124       -0.46937
C          2.29359       -3.22377       -0.26462
C          1.01958       -2.58296       -0.55142
C          2.59795       -4.67339       -0.48756
O          7.29165       -3.01361        0.84476
O          7.34329        1.41471        0.11213
O          7.81995       -2.21203       -1.20215
O          5.95628        0.81358        1.79107
H         -5.13132       -3.71674       -2.60532
H         -2.44533        5.50831       -0.64351
H          4.26159        3.98099        1.60640
H          4.30118        2.30831        2.16317
H          5.41545       -1.27218       -1.06049
H          5.20573       -2.98194       -1.37460
H         -6.01899       -1.51069       -0.65897
H         -7.07204       -2.62661       -1.69118
H         -4.85954        5.09731       -2.49732
H         -4.17855        6.67247       -1.81391
H          5.81898        3.45696       -0.04139
H          4.81832        2.15450       -0.63849
H          3.58417       -4.93078       -0.09055
H          2.59413       -4.93129       -1.55497
H          1.86053       -5.32406       -0.00070
H         -3.53178       -5.25464       -2.24193
H         -2.41138       -5.49272       -0.89846
H         -1.78498       -5.24705       -2.52856
H         -5.89052        1.68728       -1.38327
H         -5.50892        2.68082       -2.79210
H         -5.77394        3.44750       -1.22701
H          1.09262        5.57339        1.13963
H          1.75592        5.62291       -0.49280
H          2.84275        5.48893        0.89508
H          0.00036       -4.31910       -1.19564
H          4.84640       -1.61084        1.33670
H          4.74776       -3.34405        1.09022
H          3.86486        0.26845        0.98449
H         -0.56734        4.58473       -0.48329
H         -4.74410       -0.09567       -1.67327
C         -1.13518        0.10807        1.22794
C         -0.72148        1.07064        2.28549
H         -2.18834       -0.16825        1.31076
O          0.23785        0.99136        3.03465
O         -1.56226        2.13144        2.28449
C         -1.13398        3.28845        3.03863
H         -0.13222        3.56690        2.69847
H         -1.07612        3.02015        4.09791
C         -2.14302        4.38974        2.78425
H         -1.85126        5.29345        3.32959
H         -2.19058        4.62519        1.71747
H         -3.14162        4.09097        3.11992
C         -0.51754       -1.91022        2.33631
C         -1.50345       -1.74889        3.25059
H         -0.64903       -2.50416        1.44264
H          0.48389       -1.55370        2.53677
H         -1.27995       -1.18653        4.15533
C         -2.88962       -2.19054        3.11325
C         -3.37526       -2.80161        1.93976
C         -3.78784       -1.97319        4.17457
C         -4.70805       -3.18735        1.84000
H         -2.71271       -2.96254        1.09783
C         -5.12244       -2.36384        4.07581
H         -3.42829       -1.49490        5.08224
C         -5.58757       -2.97218        2.90741
H         -5.06490       -3.63886        0.92027
H         -5.79922       -2.18963        4.90741
H         -6.62836       -3.27193        2.82510
N          0.18403        0.30759       -2.44380
C         -0.61243        0.29720       -3.50055
C          1.47052        0.48858       -2.91348
C          1.44325        0.58827       -4.28078
N          0.11299        0.46511       -4.63510
H         -1.68396        0.17658       -3.47734
H         -0.25767        0.49336       -5.57482
H          2.21975        0.73073       -5.01559
H          2.30748        0.53074       -2.23442
110
TS_SS_C2.log	Energy: -1757321.4297237
Fe         0.68170       -0.29625       -0.23790
N         -0.30812       -1.82191        0.59516
N         -1.04748        0.72624       -0.44869
N          1.66380        1.18186       -1.25537
N          2.40174       -1.36937       -0.14947
C         -2.30615        0.28858       -0.12356
C         -3.30238        1.31095       -0.43628
C         -4.79073        1.16392       -0.33319
C         -5.44875        0.87078       -1.69356
C         -7.00194        0.84530       -1.65154
C         -1.66270       -1.91123        0.80948
C         -1.99067       -3.16041        1.49172
C         -3.36108       -3.63029        1.88580
C         -4.19954       -4.20422        0.71934
C         -4.89670       -3.09888       -0.11622
C         -0.80198       -3.81619        1.68035
C          0.23680       -2.97119        1.11238
C         -0.55339       -5.14871        2.31841
C          2.58904       -2.57416        0.46458
C          3.97067       -3.01965        0.31149
C          4.50016       -4.25128        0.87932
C          5.56850       -4.94638        0.45309
C          4.60728       -2.04593       -0.43204
C          3.61016       -1.02888       -0.70840
C          6.04543       -1.98662       -0.84264
C          2.98412        1.19039       -1.62140
C          3.31856        2.46237       -2.26361
C          4.60187        2.90407       -2.79992
C          5.83995        2.56175       -2.40576
C          2.15516        3.20335       -2.27372
C          1.14106        2.39354       -1.63267
C          1.93262        4.58813       -2.79820
C         -2.59400       -0.93707        0.46740
C         -0.18333        2.78344       -1.46428
C          3.86814        0.14034       -1.41718
C          1.58057       -3.31607        1.07136
C         -2.60398        2.38360       -0.92655
C         -1.20291        1.99633       -0.94441
C         -3.13954        3.70267       -1.39166
O         -7.56156        1.56740       -0.77982
O         -4.69629       -3.09241       -1.36011
O         -7.56639        0.12464       -2.51997
O         -5.61222       -2.29409        0.54984
H          4.52578        3.63325       -3.60662
H          3.96075       -4.64032        1.74245
H         -3.25113       -4.39288        2.66510
H         -3.94218       -2.81210        2.32589
H         -5.08559       -0.08396       -2.08949
H         -5.14281        1.64292       -2.41571
H          6.03325        1.88883       -1.57766
H          6.71071        2.98033       -2.90185
H          6.14305       -4.65981       -0.42149
H          5.88518       -5.84770        0.96983
H         -4.98815       -4.83732        1.14986
H         -3.57730       -4.83841        0.07852
H         -4.20603        3.79231       -1.16527
H         -3.01913        3.83642       -2.47484
H         -2.62298        4.54013       -0.90600
H          2.81717        4.97131       -3.31352
H          1.69519        5.29042       -1.98861
H          1.09294        4.61942       -3.50316
H          6.38858       -0.95490       -0.96636
H          6.22656       -2.50584       -1.79366
H          6.68190       -2.46596       -0.09106
H          0.18848       -5.07997        3.12392
H         -0.16879       -5.87790        1.59328
H         -1.47054       -5.56377        2.74511
H         -0.45543        3.77133       -1.82021
H         -5.05443        0.35443        0.35460
H         -5.24352        2.07749        0.06673
H         -3.63310       -1.15295        0.68724
H          1.85298       -4.27126        1.50551
H          4.85966        0.24891       -1.83315
C          1.12713        0.71905        1.21964
C          2.45567        0.67599        1.89090
H          0.68822        1.71717        1.25867
O          2.86372       -0.14905        2.69129
O          3.21324        1.70662        1.44718
C          4.61830        1.67895        1.78320
H          5.07222        0.82640        1.26732
H          4.72421        1.52801        2.86079
C          5.21317        2.99759        1.33100
H          6.28822        3.01025        1.53996
H          5.06770        3.14220        0.25677
H          4.74874        3.83450        1.86313
C         -0.22314        0.07519        3.07192
C          0.02936        1.25418        3.68944
H         -1.08668       -0.07154        2.43880
H          0.36451       -0.80532        3.29727
H          0.88506        1.31428        4.35987
C         -0.68890        2.50932        3.47559
C         -1.75141        2.62450        2.55666
C         -0.28609        3.65983        4.17890
C         -2.38701        3.84533        2.35687
H         -2.07310        1.76231        1.98538
C         -0.92636        4.88230        3.98061
H          0.53762        3.58719        4.88462
C         -1.98015        4.97979        3.06841
H         -3.19826        3.91034        1.63833
H         -0.60124        5.75837        4.53436
H         -2.47808        5.93184        2.90916
N          0.32609       -1.16871       -2.10232
C          0.52929       -2.43715       -2.42066
C         -0.18746       -0.55137       -3.22618
C         -0.29445       -1.46998       -4.23868
N          0.16438       -2.66074       -3.70828
H          0.92211       -3.19454       -1.76087
H          0.21870       -3.54625       -4.19220
H         -0.64319       -1.39400       -5.25639
H         -0.43850        0.49748       -3.21649
110
TS_SS_C3.log	Energy: -1757319.8988767
Fe        -0.92472        0.17918       -0.27885
N          0.26742        1.77535       -0.08887
N          0.70617       -1.02057       -0.44213
N         -2.12110       -1.41691       -0.71179
N         -2.54986        1.38233       -0.21867
C          2.01750       -0.64369       -0.33864
C          2.89876       -1.80711       -0.39369
C          4.39628       -1.77064       -0.38438
C          4.99534       -1.66623       -1.79634
C          6.54600       -1.76411       -1.85561
C          1.64030        1.77888       -0.04261
C          2.14124        3.12340        0.22855
C          3.58983        3.46755        0.41002
C          4.49220        3.21002       -0.81902
C          5.67132        2.21749       -0.58611
C          1.03838        3.93113        0.32760
C         -0.12353        3.07547        0.12987
C          0.97024        5.40263        0.60072
C         -2.57029        2.72538        0.03142
C         -3.94339        3.22279        0.05298
C         -4.30859        4.60797        0.31202
C         -5.43990        5.23181       -0.05918
C         -4.75031        2.12882       -0.18962
C         -3.86015        0.99865       -0.36867
C         -6.24533        2.07141       -0.23384
C         -3.48387       -1.40493       -0.85475
C         -3.97163       -2.75809       -1.12128
C         -5.34334       -3.18449       -1.37574
C         -6.31319       -2.49177       -1.99473
C         -2.86546       -3.57985       -1.07484
C         -1.72417       -2.72445       -0.82973
C         -2.79671       -5.06249       -1.27430
C          2.45692        0.66241       -0.16638
C         -0.41197       -3.18068       -0.73876
C         -4.29032       -0.29011       -0.66695
C         -1.43674        3.51792        0.19298
C          2.07941       -2.89673       -0.52759
C          0.71440       -2.38977       -0.56307
C          2.46491       -4.33920       -0.64723
O          7.13709       -2.22734       -0.84180
O          6.52346        2.17375       -1.51042
O          7.07098       -1.38873       -2.94014
O          5.66404        1.52456        0.47398
H         -5.58049       -4.19599       -1.04549
H         -3.57478        5.19182        0.86701
H          3.67002        4.51402        0.72334
H          4.00414        2.85927        1.22362
H          4.68683       -0.72491       -2.26884
H          4.58256       -2.46656       -2.42925
H         -6.15106       -1.50023       -2.40588
H         -7.30275       -2.91912       -2.12790
H         -6.21019        4.74621       -0.64912
H         -5.61344        6.27013        0.20826
H          4.91402        4.14726       -1.19999
H          3.89925        2.79833       -1.64610
H          3.53660       -4.47262       -0.47258
H          2.24098       -4.74026       -1.64486
H          1.92688       -4.96617        0.07508
H         -2.22982       -5.32277       -2.17752
H         -3.79348       -5.49988       -1.37609
H         -2.29804       -5.55684       -0.43144
H         -6.62017        1.08274        0.04851
H         -6.64007        2.29510       -1.23451
H         -6.68063        2.80613        0.45205
H          0.41949        5.61935        1.52528
H          0.45757        5.94018       -0.20740
H          1.96999        5.83403        0.70211
H         -0.25534       -4.25006       -0.83351
H          4.75818       -0.92719        0.21100
H          4.79567       -2.67455        0.08683
H          3.52375        0.81889       -0.05318
H         -1.58669        4.57736        0.36746
H         -5.35816       -0.44640       -0.73925
C         -1.07134       -0.39111        1.49416
C         -2.37126       -0.63249        2.19060
H         -0.34381       -1.15248        1.77796
O         -3.12851        0.19267        2.67622
O         -2.65517       -1.95702        2.18563
C         -3.99240       -2.32985        2.58826
H         -4.70201       -1.82400        1.92676
H         -4.16498       -1.98106        3.61090
C         -4.09532       -3.83746        2.47498
H         -5.09845       -4.16294        2.77045
H         -3.91466       -4.15348        1.44402
H         -3.36692       -4.32924        3.12828
C         -0.28661        1.18862        2.96556
C          0.24673        0.21340        3.75066
H          0.31501        1.73649        2.25539
H         -1.28602        1.55799        3.15168
H         -0.40362       -0.29303        4.46317
C          1.60591       -0.30755        3.64676
C          2.63226        0.40754        3.00012
C          1.90491       -1.57960        4.17318
C          3.90453       -0.13669        2.85431
H          2.42833        1.39394        2.60169
C          3.17834       -2.12694        4.03009
H          1.12451       -2.14078        4.68114
C          4.17871       -1.40907        3.36659
H          4.66024        0.42208        2.30900
H          3.39011       -3.11383        4.43167
H          5.16796       -1.84154        3.24610
N         -0.84412        0.46961       -2.34417
C         -1.08087        1.60800       -2.97620
C         -0.53083       -0.46634       -3.31056
C         -0.58039        0.12460       -4.54710
N         -0.93051        1.44090       -4.31479
H         -1.35066        2.54130       -2.50784
H         -1.05106        2.15769       -5.01681
H         -0.40524       -0.25373       -5.54179
H         -0.29690       -1.48401       -3.04112
110
TS_SS_C4.log	Energy: -1757321.5921734
Fe         0.94923        0.06670       -0.38059
N         -0.36679       -1.44643       -0.58253
N         -0.61332        1.35281       -0.18291
N          2.25443        1.61867       -0.28321
N          2.47211       -1.17195       -0.79101
C         -1.94064        1.03321       -0.05219
C         -2.74476        2.24421        0.08355
C         -4.24108        2.29708        0.15432
C         -4.89250        2.44277       -1.23121
C         -6.43576        2.63555       -1.21275
C         -1.72010       -1.40464       -0.37173
C         -2.31052       -2.72710       -0.56109
C         -3.76973       -3.02218       -0.40024
C         -4.67094       -2.39358       -1.48943
C         -5.84767       -1.52769       -0.94954
C         -1.28312       -3.55849       -0.91993
C         -0.07362       -2.74320       -0.92294
C         -1.32435       -5.02285       -1.23239
C          2.38202       -2.49511       -1.13069
C          3.71069       -3.05244       -1.36287
C          3.96734       -4.44024       -1.72198
C          5.04282       -4.92150       -2.36814
C          4.60546       -2.02568       -1.13386
C          3.81305       -0.86264       -0.78901
C          6.10077       -2.07112       -1.17851
C          3.62187        1.54904       -0.26263
C          4.19261        2.88317       -0.08275
C          5.59778        3.24255        0.06714
C          6.56776        2.50190        0.62786
C          3.12531        3.75696       -0.07153
C          1.92870        2.94786       -0.18211
C          3.13981        5.24528        0.09513
C         -2.45713       -0.25707       -0.09244
C          0.63490        3.46145       -0.15493
C          4.34827        0.39320       -0.51882
C          1.19694       -3.22310       -1.20934
C         -1.86715        3.29483        0.02205
C         -0.53770        2.72178       -0.12771
C         -2.17129        4.76041        0.08220
O         -6.97634        2.88387       -0.10038
O         -6.75797       -1.27698       -1.78189
O         -7.00476        2.54421       -2.33531
O         -5.77256       -1.11976        0.24589
H          5.86388        4.23861       -0.28693
H          3.19641       -5.15339       -1.43208
H         -3.91977       -4.10720       -0.36683
H         -4.11974       -2.61974        0.55712
H         -4.65738        1.56736       -1.85035
H         -4.45028        3.30344       -1.75463
H          6.37819        1.52300        1.05741
H          7.58584        2.87458        0.69204
H          5.84104       -4.28309       -2.73230
H          5.13927       -5.98459       -2.56868
H         -5.08066       -3.15983       -2.15687
H         -4.07293       -1.73171       -2.13033
H         -3.23633        4.93096        0.26368
H         -1.90952        5.26961       -0.85461
H         -1.61279        5.26264        0.88262
H          2.55028        5.74321       -0.68403
H          4.15684        5.64424        0.05174
H          2.71065        5.54540        1.06021
H          6.54685       -1.33941       -0.49767
H          6.49165       -1.86061       -2.18342
H          6.46589       -3.06402       -0.89525
H         -0.69730       -5.60150       -0.54171
H         -0.95914       -5.23301       -2.24590
H         -2.34362       -5.41286       -1.16097
H          0.53680        4.54029       -0.09686
H         -4.64126        1.39714        0.63162
H         -4.56306        3.14172        0.77201
H         -3.52727       -0.37945        0.04787
H          1.27141       -4.26781       -1.48904
H          5.42438        0.49149       -0.57117
C          0.85026       -0.03623        1.44462
C          1.57687        0.88627        2.35976
H         -0.10035       -0.37047        1.86455
O          2.73333        0.80531        2.74024
O          0.76590        1.91340        2.70284
C          1.40054        3.04310        3.34490
H          2.24228        3.36227        2.72349
H          1.79111        2.72513        4.31645
C          0.35467        4.13092        3.47944
H          0.79456        5.01100        3.96019
H         -0.02012        4.42121        2.49400
H         -0.48945        3.79009        4.08795
C          1.87070       -2.08576        2.14400
C          1.23382       -2.01780        3.33686
H          1.46730       -2.63403        1.30435
H          2.87083       -1.68985        2.02705
H          1.72269       -1.48904        4.15309
C         -0.11017       -2.51423        3.62769
C         -0.91457       -3.13411        2.65083
C         -0.64261       -2.33924        4.91854
C         -2.20001       -3.56611        2.96004
H         -0.54145       -3.26654        1.64270
C         -1.93014       -2.77519        5.22856
H         -0.03587       -1.85561        5.68000
C         -2.71429       -3.39073        4.24986
H         -2.80417       -4.03411        2.18917
H         -2.32228       -2.63146        6.23127
H         -3.71917       -3.72766        4.48733
N          0.78432        0.43511       -2.43040
C          1.77254        0.74633       -3.25361
C         -0.37280        0.41118       -3.18456
C         -0.07028        0.71366       -4.48732
N          1.29576        0.92271       -4.51180
H          2.81032        0.84716       -2.97755
H          1.84643        1.16485       -5.32385
H         -0.67773        0.79908       -5.37437
H         -1.32485        0.18343       -2.73167
110
TS_SS_C5.log	Energy: -1757321.6425247
Fe         0.54739        0.48603       -0.27699
N         -0.29106       -1.31225       -0.71253
N         -1.24639        1.16725        0.36450
N          1.31966        2.32392       -0.04508
N          2.30774       -0.18255       -1.02903
C         -2.43394        0.48092        0.36467
C         -3.49681        1.29636        0.94858
C         -4.94483        0.91815        1.03366
C         -5.74118        1.36855       -0.20280
C         -7.27278        1.11088       -0.12588
C         -1.60821       -1.65862       -0.56312
C         -1.80856       -3.06290       -0.91968
C         -3.12146       -3.78536       -0.86291
C         -4.23325       -3.21261       -1.77237
C         -5.49102       -2.67345       -1.02644
C         -0.57667       -3.54922       -1.26915
C          0.36214       -2.44311       -1.13594
C         -0.19702       -4.92744       -1.71724
C          2.62055       -1.46253       -1.39171
C          4.01704       -1.54970       -1.80555
C          4.67703       -2.78678       -2.19481
C          5.80729       -2.91997       -2.91101
C          4.53365       -0.27238       -1.68975
C          3.44977        0.56189       -1.21000
C          5.93768        0.18249       -1.93798
C          2.56568        2.74737       -0.43720
C          2.74588        4.15927       -0.10092
C          3.89394        5.01162       -0.39011
C          4.71509        4.94117       -1.45048
C          1.59570        4.54819        0.55173
C          0.71120        3.40208        0.54944
C          1.24847        5.89618        1.10406
C         -2.61053       -0.82166       -0.08734
C         -0.59522        3.42586        1.03107
C          3.55787        1.92689       -0.95819
C          1.71543       -2.52255       -1.42734
C         -2.91321        2.48444        1.30461
C         -1.51343        2.39262        0.91894
C         -3.55691        3.68508        1.92704
O         -7.76215        0.86504        1.01063
O         -6.46634       -2.37862       -1.76515
O         -7.89232        1.19970       -1.22160
O         -5.42449       -2.55274        0.23206
H          4.06771        5.81283        0.32843
H          4.19334       -3.70097       -1.85298
H         -2.95127       -4.84152       -1.09774
H         -3.51491       -3.74550        0.15961
H         -5.34851        0.87748       -1.10220
H         -5.58806        2.44676       -0.36166
H          4.58212        4.21258       -2.24429
H          5.53935        5.63944       -1.56249
H          6.34336       -2.07353       -3.32632
H          6.21650       -3.90435       -3.11840
H         -4.57276       -3.96390       -2.49509
H         -3.84447       -2.38164       -2.37529
H         -4.58235        3.46275        2.23651
H         -3.59963        4.53212        1.22932
H         -3.00631        4.02929        2.81159
H          0.45516        6.37931        0.51857
H          2.11218        6.56658        1.09875
H          0.88460        5.82519        2.13607
H          6.17206        1.09450       -1.38146
H          6.12512        0.39038       -3.00013
H          6.65281       -0.59005       -1.63359
H          0.53956       -5.38457       -1.04377
H          0.25238       -4.91686       -2.71871
H         -1.06734       -5.58840       -1.75284
H         -0.93869        4.34995        1.48383
H         -5.06072       -0.16474        1.14275
H         -5.40627        1.37207        1.91687
H         -3.60264       -1.25086        0.00367
H          2.08699       -3.48590       -1.75720
H          4.51968        2.38620       -1.14204
C          0.88661       -0.29797        1.34439
C         -0.06023       -0.25301        2.49431
H          1.47596       -1.21715        1.33227
O         -0.18872        0.64050        3.31557
O         -0.83126       -1.36406        2.49859
C         -1.97664       -1.34087        3.38363
H         -2.53318       -0.41738        3.20028
H         -1.61745       -1.32744        4.41755
C         -2.81475       -2.56874        3.08934
H         -3.64732       -2.61901        3.79981
H         -3.22737       -2.53018        2.07783
H         -2.21892       -3.48169        3.19625
C          2.71428        0.85448        2.36034
C          2.93791       -0.18497        3.19908
H          3.23704        0.96301        1.42042
H          2.08635        1.68181        2.66329
H          2.41163       -0.19898        4.15174
C          3.75883       -1.36202        2.92048
C          4.40745       -1.55601        1.68460
C          3.88034       -2.36267        3.90253
C          5.15094       -2.70719        1.44515
H          4.31900       -0.81167        0.90300
C          4.63059       -3.51342        3.66472
H          3.37845       -2.23029        4.85777
C          5.26851       -3.69037        2.43439
H          5.63089       -2.84120        0.48026
H          4.71347       -4.27319        4.43660
H          5.84869       -4.58883        2.24470
N         -0.01980        1.05930       -2.20390
C          0.18744        0.36466       -3.31102
C         -0.69347        2.20755       -2.57208
C         -0.89332        2.20031       -3.92878
N         -0.32781        1.02268       -4.37996
H          0.68591       -0.59002       -3.36819
H         -0.30212        0.70382       -5.33855
H         -1.36957        2.89916       -4.59810
H         -0.97967        2.94197       -1.83576
110
TS_RR_C1.log	Energy: -1757321.2658371
Fe         0.40901        0.00462       -0.43395
N         -0.56864       -1.70287       -0.09348
N         -1.31189        1.02771       -0.13050
N          1.35853        1.73501       -0.95299
N          2.09606       -1.02194       -0.87951
C         -2.50406        0.52971        0.32235
C         -3.50352        1.58982        0.41402
C         -4.94536        1.40845        0.78262
C         -5.83848        1.19613       -0.45154
C         -7.36447        1.12334       -0.16142
C         -1.84901       -1.84726        0.37923
C         -2.17154       -3.26037        0.56066
C         -3.48932       -3.76366        1.06621
C         -4.67851       -3.52789        0.10337
C         -5.86896       -2.72440        0.70769
C         -1.06618       -3.96135        0.15965
C         -0.06986       -2.97475       -0.23800
C         -0.85535       -5.44401        0.12360
C          2.23271       -2.38146       -0.93153
C          3.59633       -2.74311       -1.31035
C          4.08146       -4.11172       -1.42249
C          5.11418       -4.54416       -2.16541
C          4.27832       -1.55255       -1.47248
C          3.32176       -0.49629       -1.21050
C          5.72340       -1.34556       -1.80186
C          2.70002        1.90245       -1.18851
C          2.99312        3.31562       -1.42071
C          4.29495        3.93324       -1.64427
C          5.47718        3.53792       -1.14410
C          1.78038        3.97136       -1.37940
C          0.78118        2.97423       -1.05451
C          1.51148        5.43461       -1.55031
C         -2.74885       -0.81075        0.60109
C         -0.56007        3.25990       -0.81457
C          3.60999        0.86176       -1.31928
C          1.21557       -3.29242       -0.65385
C         -2.88389        2.73499       -0.01499
C         -1.51660        2.36794       -0.35277
C         -3.46119        4.11172       -0.14024
O         -8.08190        0.78503       -1.14312
O         -6.94520       -2.78390        0.05781
O         -7.75202        1.41849        1.00204
O         -5.65058       -2.05692        1.76033
H          4.28236        4.83523       -2.25646
H          3.53915       -4.85308       -0.83643
H         -3.40189       -4.83003        1.30159
H         -3.74339       -3.24749        1.99904
H         -5.54179        0.27613       -0.97219
H         -5.66966        2.01034       -1.17159
H          5.57268        2.68595       -0.47783
H          6.38847        4.08207       -1.37420
H          5.68456       -3.88631       -2.81306
H          5.40351       -5.59100       -2.15727
H         -5.06552       -4.47591       -0.28706
H         -4.34066       -2.96211       -0.77538
H         -4.46908        4.15264        0.28293
H         -3.52993        4.43294       -1.18807
H         -2.84816        4.85734        0.38178
H          0.64220        5.61114       -2.19415
H          2.36728        5.94946       -1.99609
H          1.30303        5.92356       -0.58930
H          6.11112       -0.42945       -1.34514
H          5.89579       -1.26910       -2.88401
H          6.32696       -2.18496       -1.44102
H         -0.01142       -5.75022        0.75527
H         -0.63599       -5.79731       -0.89234
H         -1.74306       -5.97806        0.47407
H         -0.87426        4.28933       -0.94995
H         -5.07435        0.55382        1.45395
H         -5.31277        2.28730        1.32356
H         -3.73129       -1.08128        0.97794
H          1.45416       -4.34678       -0.73627
H          4.62039        1.12843       -1.59914
C          1.02554        0.42516        1.23858
C          0.24564        1.23261        2.21618
H          2.10149        0.57747        1.34074
O         -0.62098        0.84547        2.98256
O          0.60283        2.53424        2.11636
C         -0.26241        3.48528        2.77883
H         -0.21971        3.31031        3.85817
H         -1.28796        3.30942        2.44100
C          0.22191        4.87197        2.40754
H         -0.40390        5.62636        2.89586
H          1.25856        5.02380        2.72600
H          0.16376        5.01755        1.32537
C          1.18344       -1.59460        2.51606
C          2.05944       -0.99282        3.35462
H          0.12451       -1.60718        2.73787
H          1.50572       -2.17697        1.66467
H          1.66415       -0.45731        4.21601
C          3.50711       -0.90154        3.17026
C          4.16946       -1.49089        2.07490
C          4.27083       -0.16609        4.09554
C          5.54406       -1.34875        1.91778
H          3.60788       -2.05244        1.33816
C          5.64890       -0.02512        3.93777
H          3.77173        0.29882        4.94205
C          6.29127       -0.61616        2.84717
H          6.03380       -1.80878        1.06529
H          6.21994        0.54721        4.66317
H          7.36429       -0.50627        2.71981
N         -0.15736       -0.14304       -2.43735
C          0.62506        0.05570       -3.48592
C         -1.41064       -0.45699       -2.92626
C         -1.37728       -0.44664       -4.29704
N         -0.07748       -0.11877       -4.63377
H          1.66986        0.32064       -3.44782
H          0.28858       -0.02411       -5.57091
H         -2.13130       -0.63545       -5.04469
H         -2.23073       -0.66318       -2.25659
110
TS_RR_C2.log	Energy: -1757322.0136527
Fe        -0.58202        0.38489       -0.25543
N          0.76687        1.72622        0.42924
N          0.85803       -1.04602       -0.29251
N         -1.88679       -0.94037       -1.06331
N         -1.94950        1.84693       -0.40001
C          2.18579       -0.87620        0.00115
C          2.89914       -2.14494       -0.11944
C          4.38173       -2.33962       -0.00543
C          5.06961       -2.41690       -1.37905
C          6.59514       -2.71217       -1.32821
C          2.10221        1.50850        0.65871
C          2.73270        2.71635        1.18715
C          4.18045        2.88105        1.54908
C          5.11505        3.11485        0.33901
C          5.48918        1.79778       -0.39010
C          1.74280        3.66249        1.25924
C          0.52676        3.03020        0.77136
C          1.83450        5.08649        1.71501
C         -1.83835        3.13165        0.05988
C         -3.07929        3.86463       -0.17034
C         -3.29630        5.24971        0.22381
C         -4.16876        6.11698       -0.31699
C         -3.94301        2.97874       -0.78294
C         -3.21876        1.73044       -0.91893
C         -5.36339        3.20697       -1.19599
C         -3.14325       -0.67008       -1.53941
C         -3.77099       -1.89728       -2.03329
C         -5.08361       -2.04996       -2.65174
C         -5.72753       -1.16381       -3.42848
C         -2.87018       -2.91182       -1.78746
C         -1.69468       -2.29024       -1.21451
C         -3.00558       -4.37322       -2.08264
C          2.76695        0.30873        0.43419
C         -0.50891       -2.96945       -0.94274
C         -3.76427        0.57053       -1.46125
C         -0.68905        3.68251        0.61796
C          1.95587       -3.08489       -0.44357
C          0.68779       -2.38246       -0.55851
C          2.15564       -4.54863       -0.69088
O          7.23252       -2.46044       -2.38818
O          5.27061        1.73131       -1.62889
O          7.05611       -3.19580       -0.25764
O          5.98782        0.89950        0.34997
H         -5.56643       -3.01205       -2.47939
H         -2.67685        5.60797        1.04550
H          4.26822        3.72302        2.24535
H          4.55224        1.99530        2.07626
H          4.91239       -1.48166       -1.92912
H          4.59399       -3.20393       -1.98331
H         -5.29773       -0.20462       -3.70015
H         -6.70712       -1.39251       -3.83790
H         -4.79693        5.86344       -1.16461
H         -4.25995        7.12687        0.07225
H          6.04762        3.56055        0.71300
H          4.66208        3.82775       -0.35884
H          3.15756       -4.86267       -0.38356
H          2.04228       -4.80283       -1.75341
H          1.42908       -5.15738       -0.13845
H         -2.29457       -4.69793       -2.85317
H         -4.00946       -4.61944       -2.43907
H         -2.80935       -4.97763       -1.18878
H         -5.94745        2.28209       -1.16485
H         -5.43851        3.60462       -2.21732
H         -5.84576        3.93368       -0.53376
H          1.09613        5.30976        2.49541
H          1.64780        5.78745        0.89082
H          2.82518        5.31266        2.11896
H         -0.50342       -4.04095       -1.11172
H          4.84056       -1.52024        0.55601
H          4.60850       -3.26092        0.54208
H          3.83116        0.29418        0.63752
H         -0.72848        4.72355        0.91760
H         -4.78557        0.62728       -1.81245
C         -0.89041       -0.27132        1.42551
C         -0.15255        0.19071        2.63417
H         -1.17558       -1.32263        1.49390
O         -0.37693        1.17884        3.31402
O          0.88608       -0.64159        2.87505
C          1.88125       -0.17314        3.81417
H          1.42449       -0.09854        4.80591
H          2.20031        0.82634        3.50471
C          3.02804       -1.16329        3.78722
H          3.80797       -0.84482        4.48701
H          2.68924       -2.16272        4.07992
H          3.45943       -1.22050        2.78408
C         -3.09635        0.37657        2.11668
C         -3.11230       -0.63471        3.01601
H         -2.76864        1.36739        2.40233
H         -3.50685        0.27083        1.12248
H         -2.71636       -0.44673        4.01255
C         -3.53087       -2.01175        2.75687
C         -4.03265       -2.42787        1.50769
C         -3.39938       -2.97206        3.77713
C         -4.39243       -3.75430        1.29445
H         -4.13302       -1.71549        0.69760
C         -3.75974       -4.30167        3.56226
H         -3.00775       -2.66593        4.74395
C         -4.25864       -4.69819        2.31911
H         -4.77495       -4.05321        0.32358
H         -3.64969       -5.02736        4.36294
H         -4.53952       -5.73328        2.14778
N          0.05981        0.86341       -2.18458
C          0.38945        2.06733       -2.62423
C          0.26327       -0.01454       -3.23121
C          0.72368        0.67864       -4.32106
N          0.79617        1.99824       -3.91696
H          0.34910        2.97826       -2.04822
H          1.10160        2.77803       -4.48257
H          0.99998        0.36934       -5.31664
H          0.06911       -1.06913       -3.11551
110
TS_RR_C3.log	Energy: -1757321.4336080
Fe        -0.92983       -0.21237       -0.38455
N          0.02224        1.58021       -0.32713
N          0.86993       -1.12714       -0.42405
N         -1.86570       -1.97278       -0.61340
N         -2.72051        0.73855       -0.49033
C          2.10231       -0.55277       -0.25174
C          3.15680       -1.55693       -0.35514
C          4.63075       -1.29003       -0.29778
C          5.23910       -1.06520       -1.69208
C          6.78670       -0.91625       -1.72077
C          1.36018        1.79731       -0.11838
C          1.63750        3.22945       -0.04439
C          3.00187        3.80830        0.17561
C          3.99051        3.58592       -0.99492
C          5.32408        2.88131       -0.60535
C          0.43926        3.86345       -0.23764
C         -0.56458        2.81750       -0.39477
C          0.15046        5.33293       -0.27373
C         -2.92778        2.08925       -0.54701
C         -4.35748        2.38167       -0.60603
C         -4.91851        3.72514       -0.63457
C         -6.12510        4.08888       -1.10145
C         -5.00179        1.15936       -0.57849
C         -3.96154        0.15274       -0.52154
C         -6.47304        0.88615       -0.56372
C         -3.21723       -2.20815       -0.56910
C         -3.48210       -3.64113       -0.69295
C         -4.77015       -4.32290       -0.62983
C         -5.84458       -3.96530        0.09226
C         -2.25590       -4.24334       -0.87853
C         -1.26313       -3.19235       -0.80141
C         -1.95031       -5.69893       -1.05353
C          2.33245        0.80605       -0.05473
C          0.11096       -3.41705       -0.84547
C         -4.19176       -1.21896       -0.53675
C         -1.92378        3.05407       -0.53864
C          2.52666       -2.74737       -0.61074
C          1.09936       -2.46326       -0.64622
C          3.14309       -4.09637       -0.82024
O          7.26847       -0.49927       -2.81007
O          6.25810        2.99040       -1.44168
O          7.42093       -1.24149       -0.68002
O          5.34525        2.23220        0.48112
H         -4.83729       -5.24254       -1.21137
H         -4.28043        4.50985       -0.22958
H          2.91034        4.87824        0.39246
H          3.45813        3.33895        1.05474
H          4.79333       -0.17558       -2.15525
H          4.96961       -1.90709       -2.34712
H         -5.84622       -3.09699        0.74400
H         -6.75465       -4.55743        0.06582
H         -6.81252        3.38509       -1.55896
H         -6.44890        5.12448       -1.05279
H          4.23073        4.53043       -1.49555
H          3.52306        2.95417       -1.76238
H          4.21876       -4.06865       -0.62337
H          3.00468       -4.45433       -1.84903
H          2.70098       -4.85155       -0.15815
H         -1.29555       -5.87075       -1.91627
H         -2.86118       -6.28508       -1.20266
H         -1.43578       -6.11088       -0.17541
H         -6.70156       -0.06202       -0.06716
H         -6.89535        0.83342       -1.57652
H         -7.00867        1.68281       -0.03612
H         -0.52270        5.63765        0.53838
H         -0.33290        5.62785       -1.21389
H          1.06949        5.91792       -0.17709
H          0.43694       -4.43929       -1.00567
H          4.84387       -0.41297        0.32104
H          5.15305       -2.13262        0.16812
H          3.35666        1.12871        0.11000
H         -2.23143        4.09151       -0.60471
H         -5.22150       -1.54591       -0.59242
C         -0.89397       -0.06166        1.43988
C         -2.00245        0.54457        2.22589
H          0.08167        0.10322        1.89991
O         -3.04040        0.01388        2.58553
O         -1.72717        1.84809        2.46486
C         -2.82455        2.65607        2.94877
H         -3.11846        2.29682        3.93978
H         -3.67233        2.52718        2.26960
C         -2.34570        4.09309        2.98285
H         -3.14868        4.74325        3.34571
H         -1.48349        4.20362        3.64873
H         -2.05683        4.42069        1.98022
C         -0.97138       -2.25463        2.38222
C         -0.45704       -1.78419        3.54329
H         -2.04143       -2.34052        2.24647
H         -0.34906       -2.66817        1.60127
H         -1.14719       -1.42774        4.30611
C          0.96144       -1.61196        3.85257
C          1.97968       -1.93536        2.93370
C          1.33178       -1.06369        5.09461
C          3.31635       -1.71686        3.24992
H          1.72720       -2.34353        1.96290
C          2.67221       -0.85029        5.41321
H          0.55605       -0.80279        5.81020
C          3.67012       -1.17541        4.49106
H          4.08286       -1.96302        2.52143
H          2.93741       -0.42661        6.37760
H          4.71484       -1.00464        4.73427
N         -0.82531       -0.05530       -2.46457
C         -1.81140       -0.27291       -3.31967
C          0.28402        0.29019       -3.21168
C         -0.04529        0.27866       -4.54272
N         -1.37892       -0.08126       -4.59161
H         -2.81694       -0.56156       -3.05695
H         -1.93656       -0.18671       -5.42779
H          0.52383        0.48633       -5.43501
H          1.22373        0.51938       -2.73441
110
TS_RR_C4.log	Energy: -1757320.7519759
Fe         0.84424        0.41009       -0.31727
N         -0.28694       -1.17988       -0.87631
N         -0.83568        1.44929        0.02568
N          1.97340        2.01614        0.15057
N          2.53031       -0.57159       -0.90867
C         -2.12680        0.98499       -0.01877
C         -3.06759        2.04659        0.32267
C         -4.56012        1.91446        0.30645
C         -5.15769        2.08147       -1.10068
C         -6.71065        2.15372       -1.14931
C         -1.63375       -1.33558       -0.69045
C         -2.04450       -2.70079       -1.01094
C         -3.43785       -3.22801       -0.84091
C         -4.52245       -2.54569       -1.70914
C         -5.70370       -1.90792       -0.91966
C         -0.91353       -3.34997       -1.43013
C          0.17934       -2.38847       -1.32995
C         -0.75650       -4.76759       -1.88861
C          2.59347       -1.83022       -1.43715
C          3.97834       -2.18595       -1.73286
C          4.39706       -3.46572       -2.28630
C          5.54072       -3.73274       -2.94048
C          4.74700       -1.10733       -1.33835
C          3.82378       -0.11369       -0.82998
C          6.23773       -0.97650       -1.35538
C          3.34147        2.09964        0.16871
C          3.76168        3.41127        0.66111
C          5.12094        3.88024        0.90610
C          6.17133        3.14495        1.30621
C          2.60469        4.13044        0.86872
C          1.50513        3.24074        0.55448
C          2.45640        5.53345        1.37104
C         -2.50207       -0.32214       -0.30314
C          0.16304        3.60038        0.64262
C          4.20028        1.12479       -0.32086
C          1.50233       -2.67291       -1.63557
C         -2.31127        3.16315        0.56933
C         -0.92037        2.77167        0.39466
C         -2.77379        4.53681        0.94754
O         -7.21593        2.11772       -2.30511
O         -6.75002       -1.69736       -1.58482
O         -7.32277        2.25881       -0.05154
O         -5.50952       -1.61583        0.29871
H          5.27344        4.95262        0.78248
H          3.69807       -4.28986       -2.14871
H         -3.43531       -4.30699       -1.03029
H         -3.73653       -3.08835        0.20402
H         -4.82729        1.26035       -1.74985
H         -4.76306        3.00039       -1.55950
H          6.09298        2.08135        1.50957
H          7.14309        3.60296        1.46595
H          6.28077       -2.97157       -3.16349
H          5.75460       -4.73761       -3.29271
H         -4.93917       -3.24800       -2.43925
H         -4.07490       -1.73587       -2.30087
H         -3.85623        4.55669        1.10318
H         -2.53768        5.27452        0.16930
H         -2.29674        4.88675        1.87190
H          1.82264        6.13347        0.70660
H          3.42470        6.03485        1.45193
H          1.98964        5.55885        2.36441
H          6.58930       -0.27575       -0.59202
H          6.61312       -0.61856       -2.32373
H          6.71208       -1.94605       -1.16785
H         -0.07228       -5.33146       -1.24132
H         -0.34659       -4.82027       -2.90561
H         -1.71636       -5.29171       -1.89254
H         -0.05466        4.61680        0.95331
H         -4.86602        0.93763        0.69619
H         -5.01523        2.66572        0.95908
H         -3.54977       -0.58046       -0.19069
H          1.70427       -3.65951       -2.03706
H          5.25513        1.36376       -0.33325
C          1.00549       -0.44948        1.31328
C          2.31505       -0.68510        1.98446
H          0.31066       -1.26815        1.50349
O          2.98649        0.11828        2.61059
O          2.72181       -1.95979        1.76864
C          4.08998       -2.26312        2.12364
H          4.20728       -2.15165        3.20624
H          4.74209       -1.53673        1.63052
C          4.37596       -3.67823        1.66366
H          5.40396       -3.95073        1.92561
H          3.69767       -4.39088        2.14459
H          4.26166       -3.75791        0.57913
C          0.02304        0.81577        3.00472
C         -0.10636       -0.26931        3.81168
H          0.87357        1.47737        3.10335
H         -0.76993        1.14270        2.34816
H          0.71047       -0.50609        4.49189
C         -1.19754       -1.23896        3.78209
C         -2.31274       -1.09347        2.93279
C         -1.11673       -2.39358        4.58452
C         -3.30107       -2.07161        2.86899
H         -2.39660       -0.21922        2.30033
C         -2.11130       -3.36865        4.53434
H         -0.26121       -2.52304        5.24284
C         -3.20191       -3.21339        3.67322
H         -4.12811       -1.95007        2.17286
H         -2.03157       -4.25342        5.15964
H         -3.96945       -3.98098        3.62556
N          0.73274        1.08620       -2.29134
C          1.71008        1.64341       -2.98840
C         -0.37576        1.05033       -3.11519
C         -0.05472        1.59735       -4.33082
N          1.27315        1.96776       -4.23142
H          2.71340        1.81774       -2.63332
H          1.82559        2.40385       -4.95655
H         -0.62632        1.75475       -5.23177
H         -1.31019        0.63840       -2.76824
110
TS_RR_C5.log	Energy: -1757321.4950914
Fe         0.61755        0.39463       -0.26403
N         -0.55381       -1.20209       -0.65592
N         -0.97204        1.42017        0.38735
N          1.78890        2.02848        0.02804
N          2.18641       -0.57607       -1.13357
C         -2.27758        0.99559        0.39639
C         -3.15123        2.03103        0.94039
C         -4.64714        1.96387        0.99916
C         -5.30548        2.45658       -0.30064
C         -6.85836        2.52667       -0.25915
C         -1.90681       -1.29397       -0.45754
C         -2.38717       -2.63315       -0.79476
C         -3.81258       -3.07785       -0.66603
C         -4.80349       -2.36694       -1.61871
C         -5.95690       -1.58737       -0.91677
C         -1.28818       -3.34050       -1.20374
C         -0.15341       -2.42910       -1.12124
C         -1.19822       -4.76655       -1.65194
C          2.21898       -1.87532       -1.55865
C          3.52913       -2.19157       -2.11813
C          3.90056       -3.49965       -2.63778
C          4.87371       -3.77572       -3.52289
C          4.28108       -1.03657       -2.01839
C          3.42958       -0.04777       -1.38687
C          5.70821       -0.82965       -2.41976
C          3.11343        2.16079       -0.30227
C          3.61959        3.45501        0.15558
C          4.97992        3.97478        0.06491
C          6.12959        3.28073        0.09840
C          2.54501        4.10587        0.72464
C          1.42052        3.19856        0.63716
C          2.50551        5.46044        1.36146
C         -2.71805       -0.26605        0.01069
C          0.13071        3.50275        1.06506
C          3.84855        1.22677       -1.02073
C          1.13583       -2.74992       -1.52490
C         -2.33673        3.07941        1.27796
C         -0.98129        2.68693        0.92179
C         -2.72061        4.40466        1.86113
O         -7.42682        2.63435       -1.38064
O         -6.87757       -1.18998       -1.67734
O         -7.40872        2.49669        0.87574
O         -5.86094       -1.39186        0.32983
H          5.05392        5.06051        0.00100
H          3.31717       -4.33815       -2.25872
H         -3.86281       -4.16271       -0.80929
H         -4.16652       -2.87107        0.35100
H         -5.00555        1.81776       -1.14088
H         -4.92795        3.46213       -0.54092
H          6.16239        2.20304        0.21801
H          7.08609        3.79056        0.03007
H          5.48151       -3.00568       -3.98589
H          5.07297       -4.79994       -3.82438
H         -5.25398       -3.07896       -2.32000
H         -4.27040       -1.63775       -2.24316
H         -3.77762        4.41673        2.14228
H         -2.55890        5.22491        1.14906
H         -2.13285        4.64101        2.75708
H          1.69606        6.07437        0.94838
H          3.44406        6.00169        1.21472
H          2.33257        5.39108        2.44343
H          6.18076       -0.02474       -1.84913
H          5.80417       -0.57123       -3.48309
H          6.29153       -1.74316       -2.26004
H         -0.52780       -5.34851       -1.00646
H         -0.80825       -4.84766       -2.67465
H         -2.17884       -5.25043       -1.63294
H         -0.02602        4.47927        1.51072
H         -4.98699        0.94055        1.18892
H         -5.02623        2.57645        1.82305
H         -3.77542       -0.48571        0.12368
H          1.29389       -3.75514       -1.89847
H          4.85405        1.51200       -1.29890
C          1.22934       -0.39643        1.27186
C          2.29612        0.18814        2.13120
H          1.24992       -1.48774        1.27949
O          2.18149        1.05769        2.97941
O          3.48893       -0.36300        1.80692
C          4.66358        0.28280        2.34791
H          4.65042        0.18780        3.43800
H          4.62002        1.34608        2.09544
C          5.87038       -0.39503        1.73144
H          6.78896        0.07703        2.09527
H          5.89998       -1.45758        1.99409
H          5.84025       -0.30943        0.64127
C         -0.52187       -0.40363        2.88530
C          0.09115       -1.39891        3.57007
H         -0.35766        0.63202        3.15179
H         -1.28440       -0.59636        2.14402
H          0.81512       -1.12804        4.33660
C         -0.05223       -2.83206        3.32185
C         -0.90642       -3.34370        2.32492
C          0.71177       -3.74071        4.07779
C         -0.99294       -4.71313        2.09890
H         -1.49567       -2.66933        1.71593
C          0.62286       -5.11364        3.85214
H          1.37999       -3.35942        4.84591
C         -0.23057       -5.60559        2.86131
H         -1.65482       -5.08311        1.32202
H          1.22059       -5.79856        4.44665
H         -0.30025       -6.67456        2.68200
N          0.19450        1.12643       -2.17599
C          0.13494        0.40824       -3.28608
C         -0.08261        2.43277       -2.52946
C         -0.31308        2.49775       -3.87967
N         -0.16986        1.20349       -4.34240
H          0.30389       -0.65468       -3.35554
H         -0.27346        0.89949       -5.30058
H         -0.55888        3.31632       -4.53746
H         -0.09738        3.21619       -1.78828
