# Supplementary material for: Design of Heme Enzymes with a Tunable Substrate Binding Pocket Adjacent to an Open Metal Coordination Site
Source: J Am Chem Soc. 2023 Jun 21;145(26):14307–15. doi: 10.1021/jacs.3c02742 (PMC10326885; doi:10.1021/jacs.3c02742)
Supplement: Supplementary file 3 — ja3c02742_si_003.zip [file ja3c02742_si_003.zip]

Archive with 60 entries (58 files):
- heme_binder_design_models/
- heme_binder_design_models/IK_HC015_04.pdb
- heme_binder_design_models/IK_HC015_03.pdb
- heme_binder_design_models/IK_HC015_12.pdb
- heme_binder_design_models/IK_HC015_15.pdb
- heme_binder_design_models/IK_HC015_20.pdb
- heme_binder_design_models/IK_HC015_02.pdb
- heme_binder_design_models/IK_HC015_05.pdb
- heme_binder_design_models/IK_HC015_21.pdb
- heme_binder_design_models/IK_HC015_14.pdb
- heme_binder_design_models/IK_HC015_13.pdb
- heme_binder_design_models/IK_HC015_22.pdb
- heme_binder_design_models/IK_HC015_19.pdb
- heme_binder_design_models/IK_HC015_10.pdb
- heme_binder_design_models/IK_HC015_17.pdb
- heme_binder_design_models/IK_HC015_06.pdb
- heme_binder_design_models/IK_HC015_01.pdb
- heme_binder_design_models/IK_HC015_08.pdb
- heme_binder_design_models/IK_HC015_16.pdb
- heme_binder_design_models/IK_HC015_11.pdb
- heme_binder_design_models/IK_HC015_18.pdb
- heme_binder_design_models/IK_HC015_09.pdb
- heme_binder_design_models/IK_HC015_07.pdb
- carbene_transferase_design_models/
- carbene_transferase_design_models/dnHEM1-04_RR.pdb
- carbene_transferase_design_models/dnHEM1-31_SS.pdb
- carbene_transferase_design_models/dnHEM1-09_RR.pdb
- carbene_transferase_design_models/dnHEM1-12_RR.pdb
- carbene_transferase_design_models/dnHEM1-25_RR.pdb
- carbene_transferase_design_models/dnHEM1-28_RR.pdb
- carbene_transferase_design_models/dnHEM1-33_SS.pdb
- carbene_transferase_design_models/dnHEM1-06_RR.pdb
- carbene_transferase_design_models/dnHEM1-10_RR.pdb
- carbene_transferase_design_models/dnHEM1-27_RR.pdb
- carbene_transferase_design_models/dnHEM1-23_SS.pdb
- carbene_transferase_design_models/dnHEM1-35_SS.pdb
- carbene_transferase_design_models/dnHEM1-19_SS.pdb
- carbene_transferase_design_models/dnHEM1-14_SS.pdb
- carbene_transferase_design_models/dnHEM1-21_SS.pdb
- carbene_transferase_design_models/dnHEM1-02_RR.pdb
- carbene_transferase_design_models/dnHEM1-16_SS.pdb
- carbene_transferase_design_models/dnHEM1-15_SS.pdb
- carbene_transferase_design_models/dnHEM1-18_SS.pdb
- carbene_transferase_design_models/dnHEM1-34_SS.pdb
- carbene_transferase_design_models/dnHEM1-01_RR.pdb
- carbene_transferase_design_models/dnHEM1-22_SS.pdb
- carbene_transferase_design_models/dnHEM1-17_SS.pdb
- carbene_transferase_design_models/dnHEM1-03_RR.pdb
- carbene_transferase_design_models/dnHEM1-36_SS.pdb
- carbene_transferase_design_models/dnHEM1-20_SS.pdb
- carbene_transferase_design_models/dnHEM1-29_RR.pdb
- carbene_transferase_design_models/dnHEM1-08_RR.pdb
- carbene_transferase_design_models/dnHEM1-05_RR.pdb
- carbene_transferase_design_models/dnHEM1-30_SS.pdb
- carbene_transferase_design_models/dnHEM1-13_SS.pdb
- carbene_transferase_design_models/dnHEM1-26_RR.pdb
- carbene_transferase_design_models/dnHEM1-11_RR.pdb
- carbene_transferase_design_models/dnHEM1-24_SS.pdb
- carbene_transferase_design_models/dnHEM1-32_SS.pdb
- carbene_transferase_design_models/dnHEM1-07_RR.pdb
