# Supplementary material for: Design of Heme Enzymes with a Tunable Substrate Binding Pocket Adjacent to an Open Metal Coordination Site
Source: J Am Chem Soc. 2023 Jun 21;145(26):14307–15. doi: 10.1021/jacs.3c02742 (PMC10326885; doi:10.1021/jacs.3c02742)
Supplement: Supplementary file 3 — ja3c02742_si_003.zip [file ja3c02742_si_003.zip › heme_binder_design_models/IK_HC015_04.pdb]

HEADER                                            xx-MMM-xx                     
EXPDTA    THEORETICAL MODEL                                                     
REMARK 666 MATCH TEMPLATE X HMM    0 MATCH MOTIF A HIS   46  1  1               
REMARK 220                                                                      
REMARK 220 EXPERIMENTAL DETAILS                                                 
REMARK 220  EXPERIMENT TYPE                : THEORETICAL MODELLING              
REMARK 220  DATE OF DATA COLLECTION        : 27-MAR-21                          
REMARK 220                                                                      
REMARK 220 REMARK: MODEL GENERATED BY ROSETTA                                   
REMARK 220  VERSION 2020.50+release.1295438                                     
HETNAM     HMM X   1  HMM                                                       
LINK         NE2 HIS A  46                FE1  HMM X   1                  2.25  
ATOM      1  N   VAL A   1       8.021 -32.838  14.640  1.00  0.00           N  
ATOM      2  CA  VAL A   1       6.967 -32.124  13.922  1.00  0.00           C  
ATOM      3  C   VAL A   1       5.585 -32.309  14.544  1.00  0.00           C  
ATOM      4  O   VAL A   1       5.196 -33.418  14.896  1.00  0.00           O  
ATOM      5  CB  VAL A   1       6.922 -32.599  12.457  1.00  0.00           C  
ATOM      6  CG1 VAL A   1       5.828 -31.867  11.694  1.00  0.00           C  
ATOM      7  CG2 VAL A   1       8.277 -32.381  11.801  1.00  0.00           C  
ATOM      8 1H   VAL A   1       8.899 -32.680  14.188  1.00  0.00           H  
ATOM      9 2H   VAL A   1       8.067 -32.506  15.582  1.00  0.00           H  
ATOM     10 3H   VAL A   1       7.819 -33.817  14.642  1.00  0.00           H  
ATOM     11  HA  VAL A   1       7.195 -31.058  13.943  1.00  0.00           H  
ATOM     12  HB  VAL A   1       6.673 -33.659  12.437  1.00  0.00           H  
ATOM     13 1HG1 VAL A   1       5.809 -32.215  10.661  1.00  0.00           H  
ATOM     14 2HG1 VAL A   1       4.863 -32.067  12.161  1.00  0.00           H  
ATOM     15 3HG1 VAL A   1       6.025 -30.795  11.712  1.00  0.00           H  
ATOM     16 1HG2 VAL A   1       8.238 -32.720  10.766  1.00  0.00           H  
ATOM     17 2HG2 VAL A   1       8.526 -31.320  11.827  1.00  0.00           H  
ATOM     18 3HG2 VAL A   1       9.037 -32.947  12.338  1.00  0.00           H  
ATOM     19  N   SER A   2       4.832 -31.222  14.661  1.00  0.00           N  
ATOM     20  CA  SER A   2       3.492 -31.321  15.213  1.00  0.00           C  
ATOM     21  C   SER A   2       2.436 -31.491  14.119  1.00  0.00           C  
ATOM     22  O   SER A   2       2.707 -31.302  12.924  1.00  0.00           O  
ATOM     23  CB  SER A   2       3.185 -30.085  16.037  1.00  0.00           C  
ATOM     24  OG  SER A   2       3.014 -28.963  15.216  1.00  0.00           O  
ATOM     25  H   SER A   2       5.180 -30.321  14.368  1.00  0.00           H  
ATOM     26  HA  SER A   2       3.434 -32.218  15.829  1.00  0.00           H  
ATOM     27 1HB  SER A   2       2.280 -30.253  16.621  1.00  0.00           H  
ATOM     28 2HB  SER A   2       3.998 -29.905  16.739  1.00  0.00           H  
ATOM     29  HG  SER A   2       2.923 -28.213  15.808  1.00  0.00           H  
ATOM     30  N   LEU A   3       1.235 -31.867  14.553  1.00  0.00           N  
ATOM     31  CA  LEU A   3       0.097 -32.004  13.672  1.00  0.00           C  
ATOM     32  C   LEU A   3      -0.218 -30.663  13.042  1.00  0.00           C  
ATOM     33  O   LEU A   3      -0.449 -30.573  11.848  1.00  0.00           O  
ATOM     34  CB  LEU A   3      -1.124 -32.527  14.441  1.00  0.00           C  
ATOM     35  CG  LEU A   3      -2.421 -32.642  13.630  1.00  0.00           C  
ATOM     36  CD1 LEU A   3      -2.212 -33.609  12.472  1.00  0.00           C  
ATOM     37  CD2 LEU A   3      -3.546 -33.112  14.539  1.00  0.00           C  
ATOM     38  H   LEU A   3       1.124 -32.062  15.539  1.00  0.00           H  
ATOM     39  HA  LEU A   3       0.340 -32.735  12.904  1.00  0.00           H  
ATOM     40 1HB  LEU A   3      -0.889 -33.515  14.833  1.00  0.00           H  
ATOM     41 2HB  LEU A   3      -1.316 -31.860  15.281  1.00  0.00           H  
ATOM     42  HG  LEU A   3      -2.676 -31.669  13.210  1.00  0.00           H  
ATOM     43 1HD1 LEU A   3      -3.134 -33.692  11.896  1.00  0.00           H  
ATOM     44 2HD1 LEU A   3      -1.414 -33.239  11.828  1.00  0.00           H  
ATOM     45 3HD1 LEU A   3      -1.939 -34.589  12.862  1.00  0.00           H  
ATOM     46 1HD2 LEU A   3      -4.469 -33.195  13.963  1.00  0.00           H  
ATOM     47 2HD2 LEU A   3      -3.293 -34.087  14.958  1.00  0.00           H  
ATOM     48 3HD2 LEU A   3      -3.686 -32.395  15.347  1.00  0.00           H  
ATOM     49  N   ASP A   4      -0.232 -29.469  13.870  1.00  0.00           N  
ATOM     50  CA  ASP A   4      -0.493 -28.156  13.312  1.00  0.00           C  
ATOM     51  C   ASP A   4       0.509 -27.762  12.219  1.00  0.00           C  
ATOM     52  O   ASP A   4       0.150 -27.101  11.244  1.00  0.00           O  
ATOM     53  CB  ASP A   4      -0.474 -27.108  14.427  1.00  0.00           C  
ATOM     54  CG  ASP A   4      -1.659 -27.231  15.376  1.00  0.00           C  
ATOM     55  OD1 ASP A   4      -2.609 -27.890  15.027  1.00  0.00           O  
ATOM     56  OD2 ASP A   4      -1.601 -26.665  16.442  1.00  0.00           O  
ATOM     57  H   ASP A   4       0.083 -29.544  14.827  1.00  0.00           H  
ATOM     58  HA  ASP A   4      -1.481 -28.174  12.850  1.00  0.00           H  
ATOM     59 1HB  ASP A   4       0.446 -27.205  15.003  1.00  0.00           H  
ATOM     60 2HB  ASP A   4      -0.482 -26.110  13.988  1.00  0.00           H  
ATOM     61  N   GLN A   5       1.949 -28.075  12.353  1.00  0.00           N  
ATOM     62  CA  GLN A   5       2.998 -27.785  11.373  1.00  0.00           C  
ATOM     63  C   GLN A   5       2.747 -28.558  10.083  1.00  0.00           C  
ATOM     64  O   GLN A   5       2.906 -28.021   8.986  1.00  0.00           O  
ATOM     65  CB  GLN A   5       4.379 -28.132  11.935  1.00  0.00           C  
ATOM     66  CG  GLN A   5       4.854 -27.202  13.038  1.00  0.00           C  
ATOM     67  CD  GLN A   5       6.143 -27.679  13.682  1.00  0.00           C  
ATOM     68  OE1 GLN A   5       6.285 -28.858  14.019  1.00  0.00           O  
ATOM     69  NE2 GLN A   5       7.090 -26.764  13.856  1.00  0.00           N  
ATOM     70  H   GLN A   5       2.198 -28.525  13.220  1.00  0.00           H  
ATOM     71  HA  GLN A   5       2.981 -26.717  11.156  1.00  0.00           H  
ATOM     72 1HB  GLN A   5       4.365 -29.147  12.333  1.00  0.00           H  
ATOM     73 2HB  GLN A   5       5.115 -28.107  11.132  1.00  0.00           H  
ATOM     74 1HG  GLN A   5       5.029 -26.213  12.615  1.00  0.00           H  
ATOM     75 2HG  GLN A   5       4.086 -27.148  13.809  1.00  0.00           H  
ATOM     76 1HE2 GLN A   5       7.961 -27.020  14.276  1.00  0.00           H  
ATOM     77 2HE2 GLN A   5       6.932 -25.820  13.568  1.00  0.00           H  
ATOM     78  N   ALA A   6       2.364 -29.824  10.223  1.00  0.00           N  
ATOM     79  CA  ALA A   6       2.011 -30.654   9.076  1.00  0.00           C  
ATOM     80  C   ALA A   6       0.816 -30.078   8.322  1.00  0.00           C  
ATOM     81  O   ALA A   6       0.751 -30.158   7.091  1.00  0.00           O  
ATOM     82  CB  ALA A   6       1.703 -32.056   9.525  1.00  0.00           C  
ATOM     83  H   ALA A   6       2.319 -30.219  11.150  1.00  0.00           H  
ATOM     84  HA  ALA A   6       2.863 -30.678   8.396  1.00  0.00           H  
ATOM     85 1HB  ALA A   6       1.440 -32.667   8.660  1.00  0.00           H  
ATOM     86 2HB  ALA A   6       2.579 -32.481  10.015  1.00  0.00           H  
ATOM     87 3HB  ALA A   6       0.867 -32.040  10.225  1.00  0.00           H  
ATOM     88  N   VAL A   7      -0.330 -29.483   9.026  1.00  0.00           N  
ATOM     89  CA  VAL A   7      -1.498 -28.824   8.440  1.00  0.00           C  
ATOM     90  C   VAL A   7      -1.061 -27.575   7.687  1.00  0.00           C  
ATOM     91  O   VAL A   7      -1.501 -27.330   6.564  1.00  0.00           O  
ATOM     92  CB  VAL A   7      -2.514 -28.439   9.532  1.00  0.00           C  
ATOM     93  CG1 VAL A   7      -3.595 -27.535   8.959  1.00  0.00           C  
ATOM     94  CG2 VAL A   7      -3.124 -29.695  10.136  1.00  0.00           C  
ATOM     95  H   VAL A   7      -0.261 -29.561  10.033  1.00  0.00           H  
ATOM     96  HA  VAL A   7      -1.954 -29.514   7.731  1.00  0.00           H  
ATOM     97  HB  VAL A   7      -2.001 -27.873  10.310  1.00  0.00           H  
ATOM     98 1HG1 VAL A   7      -4.304 -27.273   9.744  1.00  0.00           H  
ATOM     99 2HG1 VAL A   7      -3.139 -26.627   8.565  1.00  0.00           H  
ATOM    100 3HG1 VAL A   7      -4.118 -28.057   8.158  1.00  0.00           H  
ATOM    101 1HG2 VAL A   7      -3.841 -29.415  10.908  1.00  0.00           H  
ATOM    102 2HG2 VAL A   7      -3.632 -30.263   9.357  1.00  0.00           H  
ATOM    103 3HG2 VAL A   7      -2.337 -30.306  10.577  1.00  0.00           H  
ATOM    104  N   ILE A   8      -0.196 -26.789   8.311  1.00  0.00           N  
ATOM    105  CA  ILE A   8       0.248 -25.557   7.670  1.00  0.00           C  
ATOM    106  C   ILE A   8       1.053 -25.902   6.405  1.00  0.00           C  
ATOM    107  O   ILE A   8       0.813 -25.345   5.333  1.00  0.00           O  
ATOM    108  CB  ILE A   8       1.102 -24.707   8.629  1.00  0.00           C  
ATOM    109  CG1 ILE A   8       0.249 -24.194   9.792  1.00  0.00           C  
ATOM    110  CG2 ILE A   8       1.744 -23.548   7.883  1.00  0.00           C  
ATOM    111  CD1 ILE A   8       1.056 -23.635  10.941  1.00  0.00           C  
ATOM    112  H   ILE A   8       0.164 -27.025   9.223  1.00  0.00           H  
ATOM    113  HA  ILE A   8      -0.630 -24.979   7.387  1.00  0.00           H  
ATOM    114  HB  ILE A   8       1.887 -25.327   9.063  1.00  0.00           H  
ATOM    115 1HG1 ILE A   8      -0.422 -23.414   9.434  1.00  0.00           H  
ATOM    116 2HG1 ILE A   8      -0.370 -25.006  10.175  1.00  0.00           H  
ATOM    117 1HG2 ILE A   8       2.343 -22.957   8.576  1.00  0.00           H  
ATOM    118 2HG2 ILE A   8       2.382 -23.934   7.090  1.00  0.00           H  
ATOM    119 3HG2 ILE A   8       0.966 -22.919   7.449  1.00  0.00           H  
ATOM    120 1HD1 ILE A   8       0.382 -23.292  11.726  1.00  0.00           H  
ATOM    121 2HD1 ILE A   8       1.711 -24.412  11.338  1.00  0.00           H  
ATOM    122 3HD1 ILE A   8       1.657 -22.798  10.589  1.00  0.00           H  
ATOM    123  N   ILE A   9       2.023 -26.830   6.528  1.00  0.00           N  
ATOM    124  CA  ILE A   9       2.903 -27.166   5.412  1.00  0.00           C  
ATOM    125  C   ILE A   9       2.111 -27.671   4.197  1.00  0.00           C  
ATOM    126  O   ILE A   9       2.364 -27.245   3.059  1.00  0.00           O  
ATOM    127  CB  ILE A   9       3.932 -28.231   5.835  1.00  0.00           C  
ATOM    128  CG1 ILE A   9       4.933 -27.640   6.830  1.00  0.00           C  
ATOM    129  CG2 ILE A   9       4.653 -28.787   4.616  1.00  0.00           C  
ATOM    130  CD1 ILE A   9       5.747 -28.679   7.567  1.00  0.00           C  
ATOM    131  H   ILE A   9       2.163 -27.286   7.418  1.00  0.00           H  
ATOM    132  HA  ILE A   9       3.405 -26.258   5.083  1.00  0.00           H  
ATOM    133  HB  ILE A   9       3.421 -29.046   6.347  1.00  0.00           H  
ATOM    134 1HG1 ILE A   9       5.620 -26.977   6.305  1.00  0.00           H  
ATOM    135 2HG1 ILE A   9       4.400 -27.039   7.568  1.00  0.00           H  
ATOM    136 1HG2 ILE A   9       5.376 -29.537   4.932  1.00  0.00           H  
ATOM    137 2HG2 ILE A   9       3.929 -29.243   3.942  1.00  0.00           H  
ATOM    138 3HG2 ILE A   9       5.170 -27.978   4.099  1.00  0.00           H  
ATOM    139 1HD1 ILE A   9       6.433 -28.184   8.254  1.00  0.00           H  
ATOM    140 2HD1 ILE A   9       5.079 -29.333   8.129  1.00  0.00           H  
ATOM    141 3HD1 ILE A   9       6.316 -29.270   6.851  1.00  0.00           H  
ATOM    142  N   LEU A  10       1.144 -28.611   4.447  1.00  0.00           N  
ATOM    143  CA  LEU A  10       0.354 -29.189   3.367  1.00  0.00           C  
ATOM    144  C   LEU A  10      -0.621 -28.158   2.757  1.00  0.00           C  
ATOM    145  O   LEU A  10      -0.860 -28.136   1.538  1.00  0.00           O  
ATOM    146  CB  LEU A  10      -0.427 -30.402   3.888  1.00  0.00           C  
ATOM    147  CG  LEU A  10      -1.200 -31.200   2.831  1.00  0.00           C  
ATOM    148  CD1 LEU A  10      -0.249 -31.630   1.723  1.00  0.00           C  
ATOM    149  CD2 LEU A  10      -1.859 -32.405   3.485  1.00  0.00           C  
ATOM    150  H   LEU A  10       0.976 -28.913   5.397  1.00  0.00           H  
ATOM    151  HA  LEU A  10       1.032 -29.491   2.569  1.00  0.00           H  
ATOM    152 1HB  LEU A  10       0.271 -31.083   4.372  1.00  0.00           H  
ATOM    153 2HB  LEU A  10      -1.144 -30.059   4.634  1.00  0.00           H  
ATOM    154  HG  LEU A  10      -1.966 -30.565   2.384  1.00  0.00           H  
ATOM    155 1HD1 LEU A  10      -0.798 -32.197   0.971  1.00  0.00           H  
ATOM    156 2HD1 LEU A  10       0.193 -30.748   1.259  1.00  0.00           H  
ATOM    157 3HD1 LEU A  10       0.540 -32.254   2.142  1.00  0.00           H  
ATOM    158 1HD2 LEU A  10      -2.409 -32.972   2.733  1.00  0.00           H  
ATOM    159 2HD2 LEU A  10      -1.094 -33.041   3.930  1.00  0.00           H  
ATOM    160 3HD2 LEU A  10      -2.547 -32.068   4.260  1.00  0.00           H  
ATOM    161  N   ALA A  11      -1.339 -27.206   3.623  1.00  0.00           N  
ATOM    162  CA  ALA A  11      -2.256 -26.162   3.209  1.00  0.00           C  
ATOM    163  C   ALA A  11      -1.528 -25.089   2.414  1.00  0.00           C  
ATOM    164  O   ALA A  11      -2.021 -24.619   1.388  1.00  0.00           O  
ATOM    165  CB  ALA A  11      -2.947 -25.552   4.420  1.00  0.00           C  
ATOM    166  H   ALA A  11      -1.144 -27.330   4.606  1.00  0.00           H  
ATOM    167  HA  ALA A  11      -3.010 -26.611   2.561  1.00  0.00           H  
ATOM    168 1HB  ALA A  11      -3.631 -24.769   4.093  1.00  0.00           H  
ATOM    169 2HB  ALA A  11      -3.506 -26.325   4.948  1.00  0.00           H  
ATOM    170 3HB  ALA A  11      -2.201 -25.125   5.088  1.00  0.00           H  
ATOM    171  N   VAL A  12      -0.353 -24.698   2.884  1.00  0.00           N  
ATOM    172  CA  VAL A  12       0.468 -23.705   2.176  1.00  0.00           C  
ATOM    173  C   VAL A  12       0.899 -24.168   0.784  1.00  0.00           C  
ATOM    174  O   VAL A  12       0.859 -23.399  -0.175  1.00  0.00           O  
ATOM    175  CB  VAL A  12       1.727 -23.380   3.002  1.00  0.00           C  
ATOM    176  CG1 VAL A  12       2.737 -22.619   2.157  1.00  0.00           C  
ATOM    177  CG2 VAL A  12       1.343 -22.578   4.236  1.00  0.00           C  
ATOM    178  H   VAL A  12      -0.012 -25.091   3.749  1.00  0.00           H  
ATOM    179  HA  VAL A  12      -0.132 -22.805   2.039  1.00  0.00           H  
ATOM    180  HB  VAL A  12       2.201 -24.313   3.307  1.00  0.00           H  
ATOM    181 1HG1 VAL A  12       3.621 -22.398   2.757  1.00  0.00           H  
ATOM    182 2HG1 VAL A  12       3.025 -23.226   1.299  1.00  0.00           H  
ATOM    183 3HG1 VAL A  12       2.293 -21.686   1.810  1.00  0.00           H  
ATOM    184 1HG2 VAL A  12       2.238 -22.352   4.816  1.00  0.00           H  
ATOM    185 2HG2 VAL A  12       0.864 -21.647   3.931  1.00  0.00           H  
ATOM    186 3HG2 VAL A  12       0.652 -23.158   4.847  1.00  0.00           H  
ATOM    187  N   ALA A  13       1.358 -25.517   0.588  1.00  0.00           N  
ATOM    188  CA  ALA A  13       1.652 -26.066  -0.729  1.00  0.00           C  
ATOM    189  C   ALA A  13       0.464 -25.992  -1.674  1.00  0.00           C  
ATOM    190  O   ALA A  13       0.625 -25.674  -2.860  1.00  0.00           O  
ATOM    191  CB  ALA A  13       2.103 -27.508  -0.612  1.00  0.00           C  
ATOM    192  H   ALA A  13       1.476 -26.101   1.402  1.00  0.00           H  
ATOM    193  HA  ALA A  13       2.461 -25.478  -1.166  1.00  0.00           H  
ATOM    194 1HB  ALA A  13       2.319 -27.904  -1.603  1.00  0.00           H  
ATOM    195 2HB  ALA A  13       3.001 -27.559   0.005  1.00  0.00           H  
ATOM    196 3HB  ALA A  13       1.312 -28.098  -0.149  1.00  0.00           H  
ATOM    197  N   ARG A  14      -0.811 -26.313  -1.151  1.00  0.00           N  
ATOM    198  CA  ARG A  14      -2.009 -26.274  -1.999  1.00  0.00           C  
ATOM    199  C   ARG A  14      -2.312 -24.847  -2.436  1.00  0.00           C  
ATOM    200  O   ARG A  14      -2.780 -24.615  -3.552  1.00  0.00           O  
ATOM    201  CB  ARG A  14      -3.214 -26.841  -1.263  1.00  0.00           C  
ATOM    202  CG  ARG A  14      -3.102 -28.311  -0.892  1.00  0.00           C  
ATOM    203  CD  ARG A  14      -3.207 -29.189  -2.085  1.00  0.00           C  
ATOM    204  NE  ARG A  14      -4.548 -29.181  -2.648  1.00  0.00           N  
ATOM    205  CZ  ARG A  14      -4.885 -29.733  -3.830  1.00  0.00           C  
ATOM    206  NH1 ARG A  14      -3.971 -30.331  -4.560  1.00  0.00           N  
ATOM    207  NH2 ARG A  14      -6.135 -29.673  -4.254  1.00  0.00           N  
ATOM    208  H   ARG A  14      -0.903 -26.573  -0.180  1.00  0.00           H  
ATOM    209  HA  ARG A  14      -1.811 -26.866  -2.892  1.00  0.00           H  
ATOM    210 1HB  ARG A  14      -3.376 -26.280  -0.344  1.00  0.00           H  
ATOM    211 2HB  ARG A  14      -4.105 -26.724  -1.880  1.00  0.00           H  
ATOM    212 1HG  ARG A  14      -2.138 -28.494  -0.416  1.00  0.00           H  
ATOM    213 2HG  ARG A  14      -3.904 -28.574  -0.201  1.00  0.00           H  
ATOM    214 1HD  ARG A  14      -2.514 -28.845  -2.852  1.00  0.00           H  
ATOM    215 2HD  ARG A  14      -2.960 -30.213  -1.807  1.00  0.00           H  
ATOM    216  HE  ARG A  14      -5.279 -28.730  -2.114  1.00  0.00           H  
ATOM    217 1HH1 ARG A  14      -3.015 -30.377  -4.236  1.00  0.00           H  
ATOM    218 2HH1 ARG A  14      -4.223 -30.745  -5.446  1.00  0.00           H  
ATOM    219 1HH2 ARG A  14      -6.838 -29.213  -3.692  1.00  0.00           H  
ATOM    220 2HH2 ARG A  14      -6.388 -30.086  -5.140  1.00  0.00           H  
ATOM    221  N   LEU A  15      -2.105 -23.705  -1.505  1.00  0.00           N  
ATOM    222  CA  LEU A  15      -2.288 -22.321  -1.898  1.00  0.00           C  
ATOM    223  C   LEU A  15      -1.171 -21.850  -2.838  1.00  0.00           C  
ATOM    224  O   LEU A  15      -1.415 -21.059  -3.751  1.00  0.00           O  
ATOM    225  CB  LEU A  15      -2.333 -21.427  -0.652  1.00  0.00           C  
ATOM    226  CG  LEU A  15      -2.748 -19.970  -0.894  1.00  0.00           C  
ATOM    227  CD1 LEU A  15      -4.183 -19.928  -1.401  1.00  0.00           C  
ATOM    228  CD2 LEU A  15      -2.601 -19.180   0.398  1.00  0.00           C  
ATOM    229  H   LEU A  15      -1.904 -23.920  -0.538  1.00  0.00           H  
ATOM    230  HA  LEU A  15      -3.227 -22.239  -2.445  1.00  0.00           H  
ATOM    231 1HB  LEU A  15      -3.036 -21.858   0.059  1.00  0.00           H  
ATOM    232 2HB  LEU A  15      -1.344 -21.418  -0.195  1.00  0.00           H  
ATOM    233  HG  LEU A  15      -2.110 -19.532  -1.662  1.00  0.00           H  
ATOM    234 1HD1 LEU A  15      -4.478 -18.892  -1.573  1.00  0.00           H  
ATOM    235 2HD1 LEU A  15      -4.255 -20.484  -2.336  1.00  0.00           H  
ATOM    236 3HD1 LEU A  15      -4.844 -20.375  -0.660  1.00  0.00           H  
ATOM    237 1HD2 LEU A  15      -2.895 -18.144   0.226  1.00  0.00           H  
ATOM    238 2HD2 LEU A  15      -3.240 -19.616   1.166  1.00  0.00           H  
ATOM    239 3HD2 LEU A  15      -1.563 -19.212   0.728  1.00  0.00           H  
ATOM    240  N   LEU A  16       0.051 -22.329  -2.625  1.00  0.00           N  
ATOM    241  CA  LEU A  16       1.120 -22.030  -3.571  1.00  0.00           C  
ATOM    242  C   LEU A  16       0.822 -22.606  -4.944  1.00  0.00           C  
ATOM    243  O   LEU A  16       1.156 -22.008  -5.971  1.00  0.00           O  
ATOM    244  CB  LEU A  16       2.453 -22.588  -3.058  1.00  0.00           C  
ATOM    245  CG  LEU A  16       3.094 -21.817  -1.896  1.00  0.00           C  
ATOM    246  CD1 LEU A  16       4.171 -22.676  -1.248  1.00  0.00           C  
ATOM    247  CD2 LEU A  16       3.675 -20.509  -2.413  1.00  0.00           C  
ATOM    248  H   LEU A  16       0.253 -22.901  -1.816  1.00  0.00           H  
ATOM    249  HA  LEU A  16       1.173 -20.950  -3.704  1.00  0.00           H  
ATOM    250 1HB  LEU A  16       2.297 -23.613  -2.728  1.00  0.00           H  
ATOM    251 2HB  LEU A  16       3.166 -22.597  -3.882  1.00  0.00           H  
ATOM    252  HG  LEU A  16       2.337 -21.604  -1.140  1.00  0.00           H  
ATOM    253 1HD1 LEU A  16       4.626 -22.129  -0.423  1.00  0.00           H  
ATOM    254 2HD1 LEU A  16       3.724 -23.596  -0.870  1.00  0.00           H  
ATOM    255 3HD1 LEU A  16       4.934 -22.920  -1.986  1.00  0.00           H  
ATOM    256 1HD2 LEU A  16       4.129 -19.961  -1.587  1.00  0.00           H  
ATOM    257 2HD2 LEU A  16       4.432 -20.721  -3.168  1.00  0.00           H  
ATOM    258 3HD2 LEU A  16       2.880 -19.907  -2.854  1.00  0.00           H  
ATOM    259  N   GLY A  17       0.160 -23.879  -5.047  1.00  0.00           N  
ATOM    260  CA  GLY A  17      -0.112 -24.586  -6.281  1.00  0.00           C  
ATOM    261  C   GLY A  17       1.023 -25.531  -6.634  1.00  0.00           C  
ATOM    262  O   GLY A  17       1.292 -25.768  -7.802  1.00  0.00           O  
ATOM    263  H   GLY A  17      -0.138 -24.289  -4.170  1.00  0.00           H  
ATOM    264 1HA  GLY A  17      -1.041 -25.146  -6.183  1.00  0.00           H  
ATOM    265 2HA  GLY A  17      -0.253 -23.866  -7.087  1.00  0.00           H  
ATOM    266  N   THR A  18       1.694 -26.063  -5.620  1.00  0.00           N  
ATOM    267  CA  THR A  18       2.838 -26.940  -5.821  1.00  0.00           C  
ATOM    268  C   THR A  18       2.710 -28.168  -4.927  1.00  0.00           C  
ATOM    269  O   THR A  18       1.652 -28.411  -4.352  1.00  0.00           O  
ATOM    270  CB  THR A  18       4.164 -26.212  -5.532  1.00  0.00           C  
ATOM    271  OG1 THR A  18       5.264 -27.039  -5.933  1.00  0.00           O  
ATOM    272  CG2 THR A  18       4.286 -25.896  -4.049  1.00  0.00           C  
ATOM    273  H   THR A  18       1.399 -25.849  -4.679  1.00  0.00           H  
ATOM    274  HA  THR A  18       2.886 -27.211  -6.875  1.00  0.00           H  
ATOM    275  HB  THR A  18       4.200 -25.283  -6.099  1.00  0.00           H  
ATOM    276  HG1 THR A  18       5.368 -26.993  -6.886  1.00  0.00           H  
ATOM    277 1HG2 THR A  18       5.229 -25.382  -3.863  1.00  0.00           H  
ATOM    278 2HG2 THR A  18       3.458 -25.258  -3.743  1.00  0.00           H  
ATOM    279 3HG2 THR A  18       4.261 -26.823  -3.476  1.00  0.00           H  
ATOM    280  N   THR A  19       3.788 -28.934  -4.800  1.00  0.00           N  
ATOM    281  CA  THR A  19       3.750 -30.184  -4.044  1.00  0.00           C  
ATOM    282  C   THR A  19       4.060 -29.886  -2.575  1.00  0.00           C  
ATOM    283  O   THR A  19       4.590 -28.820  -2.261  1.00  0.00           O  
ATOM    284  CB  THR A  19       4.747 -31.218  -4.600  1.00  0.00           C  
ATOM    285  OG1 THR A  19       6.086 -30.739  -4.419  1.00  0.00           O  
ATOM    286  CG2 THR A  19       4.494 -31.459  -6.080  1.00  0.00           C  
ATOM    287  H   THR A  19       4.653 -28.648  -5.234  1.00  0.00           H  
ATOM    288  HA  THR A  19       2.768 -30.638  -4.174  1.00  0.00           H  
ATOM    289  HB  THR A  19       4.635 -32.157  -4.060  1.00  0.00           H  
ATOM    290  HG1 THR A  19       6.705 -31.454  -4.584  1.00  0.00           H  
ATOM    291 1HG2 THR A  19       5.208 -32.192  -6.456  1.00  0.00           H  
ATOM    292 2HG2 THR A  19       3.481 -31.833  -6.220  1.00  0.00           H  
ATOM    293 3HG2 THR A  19       4.613 -30.524  -6.627  1.00  0.00           H  
ATOM    294  N   VAL A  20       3.769 -30.816  -1.672  1.00  0.00           N  
ATOM    295  CA  VAL A  20       4.109 -30.576  -0.271  1.00  0.00           C  
ATOM    296  C   VAL A  20       5.629 -30.522  -0.034  1.00  0.00           C  
ATOM    297  O   VAL A  20       6.104 -29.791   0.845  1.00  0.00           O  
ATOM    298  CB  VAL A  20       3.498 -31.681   0.611  1.00  0.00           C  
ATOM    299  CG1 VAL A  20       4.229 -32.998   0.397  1.00  0.00           C  
ATOM    300  CG2 VAL A  20       3.552 -31.265   2.073  1.00  0.00           C  
ATOM    301  H   VAL A  20       3.316 -31.683  -1.927  1.00  0.00           H  
ATOM    302  HA  VAL A  20       3.771 -29.573   0.002  1.00  0.00           H  
ATOM    303  HB  VAL A  20       2.461 -31.837   0.314  1.00  0.00           H  
ATOM    304 1HG1 VAL A  20       3.783 -33.768   1.027  1.00  0.00           H  
ATOM    305 2HG1 VAL A  20       4.146 -33.294  -0.649  1.00  0.00           H  
ATOM    306 3HG1 VAL A  20       5.279 -32.878   0.659  1.00  0.00           H  
ATOM    307 1HG2 VAL A  20       3.118 -32.051   2.690  1.00  0.00           H  
ATOM    308 2HG2 VAL A  20       4.589 -31.104   2.367  1.00  0.00           H  
ATOM    309 3HG2 VAL A  20       2.988 -30.342   2.210  1.00  0.00           H  
ATOM    310  N   GLU A  21       6.388 -31.277  -0.828  1.00  0.00           N  
ATOM    311  CA  GLU A  21       7.846 -31.268  -0.721  1.00  0.00           C  
ATOM    312  C   GLU A  21       8.379 -29.907  -1.113  1.00  0.00           C  
ATOM    313  O   GLU A  21       9.383 -29.462  -0.575  1.00  0.00           O  
ATOM    314  CB  GLU A  21       8.467 -32.349  -1.607  1.00  0.00           C  
ATOM    315  CG  GLU A  21       8.136 -33.774  -1.186  1.00  0.00           C  
ATOM    316  CD  GLU A  21       6.782 -34.224  -1.660  1.00  0.00           C  
ATOM    317  OE1 GLU A  21       6.123 -33.462  -2.327  1.00  0.00           O  
ATOM    318  OE2 GLU A  21       6.405 -35.330  -1.353  1.00  0.00           O  
ATOM    319  H   GLU A  21       5.948 -31.870  -1.517  1.00  0.00           H  
ATOM    320  HA  GLU A  21       8.117 -31.447   0.321  1.00  0.00           H  
ATOM    321 1HB  GLU A  21       8.128 -32.217  -2.636  1.00  0.00           H  
ATOM    322 2HB  GLU A  21       9.552 -32.243  -1.605  1.00  0.00           H  
ATOM    323 1HG  GLU A  21       8.891 -34.446  -1.592  1.00  0.00           H  
ATOM    324 2HG  GLU A  21       8.176 -33.839  -0.101  1.00  0.00           H  
ATOM    325  N   GLU A  22       7.807 -29.308  -2.114  1.00  0.00           N  
ATOM    326  CA  GLU A  22       8.360 -28.029  -2.540  1.00  0.00           C  
ATOM    327  C   GLU A  22       8.125 -26.961  -1.477  1.00  0.00           C  
ATOM    328  O   GLU A  22       9.014 -26.159  -1.183  1.00  0.00           O  
ATOM    329  CB  GLU A  22       7.739 -27.591  -3.868  1.00  0.00           C  
ATOM    330  CG  GLU A  22       8.274 -26.272  -4.408  1.00  0.00           C  
ATOM    331  CD  GLU A  22       9.731 -26.336  -4.771  1.00  0.00           C  
ATOM    332  OE1 GLU A  22      10.235 -27.421  -4.941  1.00  0.00           O  
ATOM    333  OE2 GLU A  22      10.342 -25.299  -4.880  1.00  0.00           O  
ATOM    334  H   GLU A  22       7.006 -29.684  -2.600  1.00  0.00           H  
ATOM    335  HA  GLU A  22       9.439 -28.140  -2.654  1.00  0.00           H  
ATOM    336 1HB  GLU A  22       7.917 -28.357  -4.623  1.00  0.00           H  
ATOM    337 2HB  GLU A  22       6.660 -27.491  -3.750  1.00  0.00           H  
ATOM    338 1HG  GLU A  22       7.702 -25.995  -5.293  1.00  0.00           H  
ATOM    339 2HG  GLU A  22       8.126 -25.497  -3.656  1.00  0.00           H  
ATOM    340  N   ALA A  23       6.939 -26.968  -0.878  1.00  0.00           N  
ATOM    341  CA  ALA A  23       6.656 -25.999   0.171  1.00  0.00           C  
ATOM    342  C   ALA A  23       7.664 -26.146   1.307  1.00  0.00           C  
ATOM    343  O   ALA A  23       8.089 -25.157   1.906  1.00  0.00           O  
ATOM    344  CB  ALA A  23       5.236 -26.149   0.674  1.00  0.00           C  
ATOM    345  H   ALA A  23       6.225 -27.634  -1.137  1.00  0.00           H  
ATOM    346  HA  ALA A  23       6.773 -24.999  -0.250  1.00  0.00           H  
ATOM    347 1HB  ALA A  23       5.048 -25.415   1.459  1.00  0.00           H  
ATOM    348 2HB  ALA A  23       4.540 -25.989  -0.148  1.00  0.00           H  
ATOM    349 3HB  ALA A  23       5.099 -27.153   1.076  1.00  0.00           H  
ATOM    350  N   VAL A  24       8.097 -27.469   1.702  1.00  0.00           N  
ATOM    351  CA  VAL A  24       9.092 -27.643   2.760  1.00  0.00           C  
ATOM    352  C   VAL A  24      10.469 -27.176   2.310  1.00  0.00           C  
ATOM    353  O   VAL A  24      11.181 -26.488   3.065  1.00  0.00           O  
ATOM    354  CB  VAL A  24       9.172 -29.123   3.181  1.00  0.00           C  
ATOM    355  CG1 VAL A  24      10.315 -29.336   4.162  1.00  0.00           C  
ATOM    356  CG2 VAL A  24       7.849 -29.559   3.792  1.00  0.00           C  
ATOM    357  H   VAL A  24       7.700 -28.285   1.258  1.00  0.00           H  
ATOM    358  HA  VAL A  24       8.820 -27.007   3.602  1.00  0.00           H  
ATOM    359  HB  VAL A  24       9.385 -29.730   2.302  1.00  0.00           H  
ATOM    360 1HG1 VAL A  24      10.357 -30.387   4.449  1.00  0.00           H  
ATOM    361 2HG1 VAL A  24      11.256 -29.051   3.692  1.00  0.00           H  
ATOM    362 3HG1 VAL A  24      10.152 -28.725   5.050  1.00  0.00           H  
ATOM    363 1HG2 VAL A  24       7.912 -30.606   4.087  1.00  0.00           H  
ATOM    364 2HG2 VAL A  24       7.633 -28.948   4.668  1.00  0.00           H  
ATOM    365 3HG2 VAL A  24       7.052 -29.437   3.058  1.00  0.00           H  
ATOM    366  N   LYS A  25      10.832 -27.524   1.075  1.00  0.00           N  
ATOM    367  CA  LYS A  25      12.133 -27.164   0.550  1.00  0.00           C  
ATOM    368  C   LYS A  25      12.282 -25.648   0.530  1.00  0.00           C  
ATOM    369  O   LYS A  25      13.340 -25.118   0.849  1.00  0.00           O  
ATOM    370  CB  LYS A  25      12.330 -27.742  -0.852  1.00  0.00           C  
ATOM    371  CG  LYS A  25      12.564 -29.247  -0.885  1.00  0.00           C  
ATOM    372  CD  LYS A  25      12.675 -29.758  -2.314  1.00  0.00           C  
ATOM    373  CE  LYS A  25      12.874 -31.266  -2.350  1.00  0.00           C  
ATOM    374  NZ  LYS A  25      12.955 -31.784  -3.743  1.00  0.00           N  
ATOM    375  H   LYS A  25      10.194 -28.044   0.491  1.00  0.00           H  
ATOM    376  HA  LYS A  25      12.897 -27.581   1.205  1.00  0.00           H  
ATOM    377 1HB  LYS A  25      11.451 -27.527  -1.461  1.00  0.00           H  
ATOM    378 2HB  LYS A  25      13.184 -27.261  -1.328  1.00  0.00           H  
ATOM    379 1HG  LYS A  25      13.484 -29.484  -0.351  1.00  0.00           H  
ATOM    380 2HG  LYS A  25      11.736 -29.755  -0.391  1.00  0.00           H  
ATOM    381 1HD  LYS A  25      11.767 -29.506  -2.863  1.00  0.00           H  
ATOM    382 2HD  LYS A  25      13.521 -29.278  -2.807  1.00  0.00           H  
ATOM    383 1HE  LYS A  25      13.793 -31.524  -1.825  1.00  0.00           H  
ATOM    384 2HE  LYS A  25      12.043 -31.755  -1.842  1.00  0.00           H  
ATOM    385 1HZ  LYS A  25      13.087 -32.785  -3.723  1.00  0.00           H  
ATOM    386 2HZ  LYS A  25      12.099 -31.566  -4.233  1.00  0.00           H  
ATOM    387 3HZ  LYS A  25      13.734 -31.352  -4.218  1.00  0.00           H  
ATOM    388  N   ARG A  26      11.221 -24.953   0.144  1.00  0.00           N  
ATOM    389  CA  ARG A  26      11.263 -23.502   0.112  1.00  0.00           C  
ATOM    390  C   ARG A  26      11.372 -22.926   1.530  1.00  0.00           C  
ATOM    391  O   ARG A  26      12.121 -21.975   1.774  1.00  0.00           O  
ATOM    392  CB  ARG A  26      10.021 -22.950  -0.572  1.00  0.00           C  
ATOM    393  CG  ARG A  26       9.969 -23.169  -2.076  1.00  0.00           C  
ATOM    394  CD  ARG A  26       8.761 -22.548  -2.679  1.00  0.00           C  
ATOM    395  NE  ARG A  26       8.639 -22.862  -4.094  1.00  0.00           N  
ATOM    396  CZ  ARG A  26       7.767 -22.274  -4.936  1.00  0.00           C  
ATOM    397  NH1 ARG A  26       6.949 -21.346  -4.491  1.00  0.00           N  
ATOM    398  NH2 ARG A  26       7.734 -22.630  -6.208  1.00  0.00           N  
ATOM    399  H   ARG A  26      10.373 -25.427  -0.133  1.00  0.00           H  
ATOM    400  HA  ARG A  26      12.153 -23.192  -0.435  1.00  0.00           H  
ATOM    401 1HB  ARG A  26       9.133 -23.411  -0.141  1.00  0.00           H  
ATOM    402 2HB  ARG A  26       9.953 -21.878  -0.392  1.00  0.00           H  
ATOM    403 1HG  ARG A  26      10.850 -22.724  -2.539  1.00  0.00           H  
ATOM    404 2HG  ARG A  26       9.947 -24.238  -2.288  1.00  0.00           H  
ATOM    405 1HD  ARG A  26       7.871 -22.917  -2.171  1.00  0.00           H  
ATOM    406 2HD  ARG A  26       8.817 -21.466  -2.574  1.00  0.00           H  
ATOM    407  HE  ARG A  26       9.253 -23.572  -4.472  1.00  0.00           H  
ATOM    408 1HH1 ARG A  26       6.974 -21.074  -3.519  1.00  0.00           H  
ATOM    409 2HH1 ARG A  26       6.295 -20.905  -5.122  1.00  0.00           H  
ATOM    410 1HH2 ARG A  26       8.364 -23.344  -6.549  1.00  0.00           H  
ATOM    411 2HH2 ARG A  26       7.081 -22.189  -6.838  1.00  0.00           H  
ATOM    412  N   ALA A  27      10.611 -23.551   2.505  1.00  0.00           N  
ATOM    413  CA  ALA A  27      10.727 -23.147   3.894  1.00  0.00           C  
ATOM    414  C   ALA A  27      12.146 -23.325   4.431  1.00  0.00           C  
ATOM    415  O   ALA A  27      12.608 -22.511   5.231  1.00  0.00           O  
ATOM    416  CB  ALA A  27       9.716 -23.876   4.756  1.00  0.00           C  
ATOM    417  H   ALA A  27       9.958 -24.278   2.257  1.00  0.00           H  
ATOM    418  HA  ALA A  27      10.527 -22.078   3.955  1.00  0.00           H  
ATOM    419 1HB  ALA A  27       9.823 -23.555   5.792  1.00  0.00           H  
ATOM    420 2HB  ALA A  27       8.710 -23.648   4.407  1.00  0.00           H  
ATOM    421 3HB  ALA A  27       9.889 -24.949   4.689  1.00  0.00           H  
ATOM    422  N   LEU A  28      12.968 -24.492   4.055  1.00  0.00           N  
ATOM    423  CA  LEU A  28      14.383 -24.736   4.389  1.00  0.00           C  
ATOM    424  C   LEU A  28      15.338 -23.704   3.788  1.00  0.00           C  
ATOM    425  O   LEU A  28      16.346 -23.339   4.397  1.00  0.00           O  
ATOM    426  CB  LEU A  28      14.794 -26.134   3.910  1.00  0.00           C  
ATOM    427  CG  LEU A  28      14.213 -27.308   4.709  1.00  0.00           C  
ATOM    428  CD1 LEU A  28      14.382 -28.596   3.914  1.00  0.00           C  
ATOM    429  CD2 LEU A  28      14.912 -27.401   6.057  1.00  0.00           C  
ATOM    430  H   LEU A  28      12.472 -25.168   3.494  1.00  0.00           H  
ATOM    431  HA  LEU A  28      14.502 -24.661   5.469  1.00  0.00           H  
ATOM    432 1HB  LEU A  28      14.481 -26.252   2.874  1.00  0.00           H  
ATOM    433 2HB  LEU A  28      15.880 -26.210   3.951  1.00  0.00           H  
ATOM    434  HG  LEU A  28      13.145 -27.150   4.863  1.00  0.00           H  
ATOM    435 1HD1 LEU A  28      13.969 -29.430   4.482  1.00  0.00           H  
ATOM    436 2HD1 LEU A  28      13.856 -28.509   2.964  1.00  0.00           H  
ATOM    437 3HD1 LEU A  28      15.441 -28.773   3.729  1.00  0.00           H  
ATOM    438 1HD2 LEU A  28      14.498 -28.235   6.625  1.00  0.00           H  
ATOM    439 2HD2 LEU A  28      15.979 -27.560   5.903  1.00  0.00           H  
ATOM    440 3HD2 LEU A  28      14.759 -26.474   6.610  1.00  0.00           H  
ATOM    441  N   TRP A  29      15.077 -23.162   2.406  1.00  0.00           N  
ATOM    442  CA  TRP A  29      15.814 -22.067   1.794  1.00  0.00           C  
ATOM    443  C   TRP A  29      15.655 -20.758   2.579  1.00  0.00           C  
ATOM    444  O   TRP A  29      16.636 -20.073   2.870  1.00  0.00           O  
ATOM    445  CB  TRP A  29      15.345 -21.863   0.353  1.00  0.00           C  
ATOM    446  CG  TRP A  29      16.142 -20.837  -0.396  1.00  0.00           C  
ATOM    447  CD1 TRP A  29      17.289 -21.050  -1.099  1.00  0.00           C  
ATOM    448  CD2 TRP A  29      15.852 -19.424  -0.521  1.00  0.00           C  
ATOM    449  NE1 TRP A  29      17.733 -19.873  -1.650  1.00  0.00           N  
ATOM    450  CE2 TRP A  29      16.864 -18.868  -1.307  1.00  0.00           C  
ATOM    451  CE3 TRP A  29      14.829 -18.599  -0.036  1.00  0.00           C  
ATOM    452  CZ2 TRP A  29      16.890 -17.518  -1.623  1.00  0.00           C  
ATOM    453  CZ3 TRP A  29      14.854 -17.246  -0.354  1.00  0.00           C  
ATOM    454  CH2 TRP A  29      15.858 -16.721  -1.127  1.00  0.00           C  
ATOM    455  H   TRP A  29      14.337 -23.608   1.884  1.00  0.00           H  
ATOM    456  HA  TRP A  29      16.872 -22.326   1.784  1.00  0.00           H  
ATOM    457 1HB  TRP A  29      15.409 -22.807  -0.188  1.00  0.00           H  
ATOM    458 2HB  TRP A  29      14.300 -21.554   0.350  1.00  0.00           H  
ATOM    459  HD1 TRP A  29      17.783 -22.014  -1.209  1.00  0.00           H  
ATOM    460  HE1 TRP A  29      18.563 -19.763  -2.214  1.00  0.00           H  
ATOM    461  HE3 TRP A  29      14.028 -19.012   0.577  1.00  0.00           H  
ATOM    462  HZ2 TRP A  29      17.679 -17.082  -2.236  1.00  0.00           H  
ATOM    463  HZ3 TRP A  29      14.055 -16.611   0.028  1.00  0.00           H  
ATOM    464  HH2 TRP A  29      15.848 -15.655  -1.358  1.00  0.00           H  
ATOM    465  N   LEU A  30      14.415 -20.402   2.925  1.00  0.00           N  
ATOM    466  CA  LEU A  30      14.171 -19.173   3.670  1.00  0.00           C  
ATOM    467  C   LEU A  30      14.822 -19.290   5.037  1.00  0.00           C  
ATOM    468  O   LEU A  30      15.471 -18.367   5.504  1.00  0.00           O  
ATOM    469  CB  LEU A  30      12.667 -18.911   3.821  1.00  0.00           C  
ATOM    470  CG  LEU A  30      11.960 -18.361   2.576  1.00  0.00           C  
ATOM    471  CD1 LEU A  30      10.454 -18.513   2.738  1.00  0.00           C  
ATOM    472  CD2 LEU A  30      12.344 -16.904   2.375  1.00  0.00           C  
ATOM    473  H   LEU A  30      13.632 -20.987   2.671  1.00  0.00           H  
ATOM    474  HA  LEU A  30      14.588 -18.339   3.109  1.00  0.00           H  
ATOM    475 1HB  LEU A  30      12.178 -19.846   4.094  1.00  0.00           H  
ATOM    476 2HB  LEU A  30      12.517 -18.197   4.630  1.00  0.00           H  
ATOM    477  HG  LEU A  30      12.261 -18.939   1.702  1.00  0.00           H  
ATOM    478 1HD1 LEU A  30       9.951 -18.123   1.853  1.00  0.00           H  
ATOM    479 2HD1 LEU A  30      10.204 -19.568   2.860  1.00  0.00           H  
ATOM    480 3HD1 LEU A  30      10.124 -17.957   3.617  1.00  0.00           H  
ATOM    481 1HD2 LEU A  30      11.842 -16.512   1.490  1.00  0.00           H  
ATOM    482 2HD2 LEU A  30      12.042 -16.324   3.249  1.00  0.00           H  
ATOM    483 3HD2 LEU A  30      13.424 -16.827   2.244  1.00  0.00           H  
ATOM    484  N   LYS A  31      14.627 -20.441   5.669  1.00  0.00           N  
ATOM    485  CA  LYS A  31      15.178 -20.727   6.990  1.00  0.00           C  
ATOM    486  C   LYS A  31      16.662 -20.405   7.014  1.00  0.00           C  
ATOM    487  O   LYS A  31      17.134 -19.641   7.850  1.00  0.00           O  
ATOM    488  CB  LYS A  31      14.944 -22.189   7.374  1.00  0.00           C  
ATOM    489  CG  LYS A  31      15.662 -22.628   8.644  1.00  0.00           C  
ATOM    490  CD  LYS A  31      15.366 -24.084   8.971  1.00  0.00           C  
ATOM    491  CE  LYS A  31      15.952 -24.480  10.318  1.00  0.00           C  
ATOM    492  NZ  LYS A  31      17.439 -24.524  10.287  1.00  0.00           N  
ATOM    493  H   LYS A  31      14.070 -21.144   5.204  1.00  0.00           H  
ATOM    494  HA  LYS A  31      14.638 -20.131   7.725  1.00  0.00           H  
ATOM    495 1HB  LYS A  31      13.877 -22.363   7.516  1.00  0.00           H  
ATOM    496 2HB  LYS A  31      15.276 -22.836   6.562  1.00  0.00           H  
ATOM    497 1HG  LYS A  31      16.738 -22.505   8.515  1.00  0.00           H  
ATOM    498 2HG  LYS A  31      15.341 -22.005   9.477  1.00  0.00           H  
ATOM    499 1HD  LYS A  31      14.286 -24.240   8.994  1.00  0.00           H  
ATOM    500 2HD  LYS A  31      15.791 -24.725   8.198  1.00  0.00           H  
ATOM    501 1HE  LYS A  31      15.638 -23.764  11.076  1.00  0.00           H  
ATOM    502 2HE  LYS A  31      15.578 -25.464  10.602  1.00  0.00           H  
ATOM    503 1HZ  LYS A  31      17.788 -24.790  11.196  1.00  0.00           H  
ATOM    504 2HZ  LYS A  31      17.742 -25.199   9.599  1.00  0.00           H  
ATOM    505 3HZ  LYS A  31      17.798 -23.612  10.043  1.00  0.00           H  
ATOM    506  N   THR A  32      17.386 -20.999   6.074  1.00  0.00           N  
ATOM    507  CA  THR A  32      18.834 -20.905   6.033  1.00  0.00           C  
ATOM    508  C   THR A  32      19.270 -19.471   5.777  1.00  0.00           C  
ATOM    509  O   THR A  32      20.157 -18.966   6.455  1.00  0.00           O  
ATOM    510  CB  THR A  32      19.422 -21.830   4.952  1.00  0.00           C  
ATOM    511  OG1 THR A  32      19.068 -23.190   5.239  1.00  0.00           O  
ATOM    512  CG2 THR A  32      20.937 -21.704   4.907  1.00  0.00           C  
ATOM    513  H   THR A  32      16.908 -21.536   5.366  1.00  0.00           H  
ATOM    514  HA  THR A  32      19.230 -21.233   6.994  1.00  0.00           H  
ATOM    515  HB  THR A  32      19.012 -21.560   3.979  1.00  0.00           H  
ATOM    516  HG1 THR A  32      18.146 -23.334   5.012  1.00  0.00           H  
ATOM    517 1HG2 THR A  32      21.335 -22.365   4.137  1.00  0.00           H  
ATOM    518 2HG2 THR A  32      21.209 -20.674   4.678  1.00  0.00           H  
ATOM    519 3HG2 THR A  32      21.354 -21.982   5.874  1.00  0.00           H  
ATOM    520  N   LYS A  33      18.625 -18.831   4.801  1.00  0.00           N  
ATOM    521  CA  LYS A  33      18.989 -17.495   4.331  1.00  0.00           C  
ATOM    522  C   LYS A  33      18.596 -16.376   5.298  1.00  0.00           C  
ATOM    523  O   LYS A  33      19.293 -15.363   5.389  1.00  0.00           O  
ATOM    524  CB  LYS A  33      18.351 -17.236   2.964  1.00  0.00           C  
ATOM    525  CG  LYS A  33      18.902 -18.102   1.839  1.00  0.00           C  
ATOM    526  CD  LYS A  33      20.336 -17.722   1.501  1.00  0.00           C  
ATOM    527  CE  LYS A  33      20.829 -18.464   0.267  1.00  0.00           C  
ATOM    528  NZ  LYS A  33      22.249 -18.144  -0.044  1.00  0.00           N  
ATOM    529  H   LYS A  33      17.845 -19.308   4.375  1.00  0.00           H  
ATOM    530  HA  LYS A  33      20.075 -17.441   4.246  1.00  0.00           H  
ATOM    531 1HB  LYS A  33      17.277 -17.411   3.025  1.00  0.00           H  
ATOM    532 2HB  LYS A  33      18.498 -16.193   2.686  1.00  0.00           H  
ATOM    533 1HG  LYS A  33      18.874 -19.151   2.140  1.00  0.00           H  
ATOM    534 2HG  LYS A  33      18.284 -17.981   0.951  1.00  0.00           H  
ATOM    535 1HD  LYS A  33      20.394 -16.649   1.317  1.00  0.00           H  
ATOM    536 2HD  LYS A  33      20.985 -17.965   2.342  1.00  0.00           H  
ATOM    537 1HE  LYS A  33      20.739 -19.537   0.428  1.00  0.00           H  
ATOM    538 2HE  LYS A  33      20.213 -18.194  -0.591  1.00  0.00           H  
ATOM    539 1HZ  LYS A  33      22.537 -18.654  -0.867  1.00  0.00           H  
ATOM    540 2HZ  LYS A  33      22.342 -17.152  -0.214  1.00  0.00           H  
ATOM    541 3HZ  LYS A  33      22.833 -18.407   0.736  1.00  0.00           H  
ATOM    542  N   LEU A  34      17.422 -16.451   6.082  1.00  0.00           N  
ATOM    543  CA  LEU A  34      16.861 -15.437   6.979  1.00  0.00           C  
ATOM    544  C   LEU A  34      17.229 -15.625   8.453  1.00  0.00           C  
ATOM    545  O   LEU A  34      17.239 -14.665   9.221  1.00  0.00           O  
ATOM    546  CB  LEU A  34      15.333 -15.432   6.844  1.00  0.00           C  
ATOM    547  CG  LEU A  34      14.766 -14.543   5.728  1.00  0.00           C  
ATOM    548  CD1 LEU A  34      15.185 -15.100   4.374  1.00  0.00           C  
ATOM    549  CD2 LEU A  34      13.251 -14.480   5.849  1.00  0.00           C  
ATOM    550  H   LEU A  34      16.926 -17.322   5.953  1.00  0.00           H  
ATOM    551  HA  LEU A  34      17.264 -14.464   6.695  1.00  0.00           H  
ATOM    552 1HB  LEU A  34      14.997 -16.450   6.658  1.00  0.00           H  
ATOM    553 2HB  LEU A  34      14.902 -15.095   7.786  1.00  0.00           H  
ATOM    554  HG  LEU A  34      15.180 -13.539   5.818  1.00  0.00           H  
ATOM    555 1HD1 LEU A  34      14.783 -14.469   3.581  1.00  0.00           H  
ATOM    556 2HD1 LEU A  34      16.273 -15.115   4.307  1.00  0.00           H  
ATOM    557 3HD1 LEU A  34      14.799 -16.112   4.262  1.00  0.00           H  
ATOM    558 1HD2 LEU A  34      12.849 -13.848   5.057  1.00  0.00           H  
ATOM    559 2HD2 LEU A  34      12.837 -15.485   5.758  1.00  0.00           H  
ATOM    560 3HD2 LEU A  34      12.981 -14.063   6.819  1.00  0.00           H  
ATOM    561  N   GLY A  35      17.524 -16.856   8.850  1.00  0.00           N  
ATOM    562  CA  GLY A  35      17.733 -17.159  10.255  1.00  0.00           C  
ATOM    563  C   GLY A  35      16.431 -17.307  11.026  1.00  0.00           C  
ATOM    564  O   GLY A  35      16.325 -16.906  12.187  1.00  0.00           O  
ATOM    565  H   GLY A  35      17.607 -17.599   8.170  1.00  0.00           H  
ATOM    566 1HA  GLY A  35      18.305 -18.083  10.348  1.00  0.00           H  
ATOM    567 2HA  GLY A  35      18.327 -16.367  10.712  1.00  0.00           H  
ATOM    568  N   VAL A  36      15.425 -17.886  10.381  1.00  0.00           N  
ATOM    569  CA  VAL A  36      14.106 -17.983  10.998  1.00  0.00           C  
ATOM    570  C   VAL A  36      13.613 -19.428  11.022  1.00  0.00           C  
ATOM    571  O   VAL A  36      14.175 -20.297  10.349  1.00  0.00           O  
ATOM    572  CB  VAL A  36      13.094 -17.109  10.234  1.00  0.00           C  
ATOM    573  CG1 VAL A  36      13.515 -15.648  10.274  1.00  0.00           C  
ATOM    574  CG2 VAL A  36      12.969 -17.596   8.799  1.00  0.00           C  
ATOM    575  H   VAL A  36      15.563 -18.265   9.455  1.00  0.00           H  
ATOM    576  HA  VAL A  36      14.187 -17.669  12.039  1.00  0.00           H  
ATOM    577  HB  VAL A  36      12.124 -17.178  10.727  1.00  0.00           H  
ATOM    578 1HG1 VAL A  36      12.788 -15.045   9.730  1.00  0.00           H  
ATOM    579 2HG1 VAL A  36      13.562 -15.311  11.309  1.00  0.00           H  
ATOM    580 3HG1 VAL A  36      14.495 -15.539   9.810  1.00  0.00           H  
ATOM    581 1HG2 VAL A  36      12.251 -16.974   8.265  1.00  0.00           H  
ATOM    582 2HG2 VAL A  36      13.940 -17.533   8.307  1.00  0.00           H  
ATOM    583 3HG2 VAL A  36      12.627 -18.631   8.794  1.00  0.00           H  
ATOM    584  N   SER A  37      12.569 -19.689  11.798  1.00  0.00           N  
ATOM    585  CA  SER A  37      12.023 -21.040  11.866  1.00  0.00           C  
ATOM    586  C   SER A  37      11.289 -21.410  10.577  1.00  0.00           C  
ATOM    587  O   SER A  37      10.990 -20.543   9.747  1.00  0.00           O  
ATOM    588  CB  SER A  37      11.081 -21.160  13.048  1.00  0.00           C  
ATOM    589  OG  SER A  37       9.906 -20.429  12.830  1.00  0.00           O  
ATOM    590  H   SER A  37      12.141 -18.958  12.348  1.00  0.00           H  
ATOM    591  HA  SER A  37      12.851 -21.739  11.994  1.00  0.00           H  
ATOM    592 1HB  SER A  37      10.835 -22.209  13.211  1.00  0.00           H  
ATOM    593 2HB  SER A  37      11.577 -20.797  13.947  1.00  0.00           H  
ATOM    594  HG  SER A  37       9.419 -20.458  13.658  1.00  0.00           H  
ATOM    595  N   LEU A  38      11.017 -22.700  10.410  1.00  0.00           N  
ATOM    596  CA  LEU A  38      10.307 -23.177   9.235  1.00  0.00           C  
ATOM    597  C   LEU A  38       8.911 -22.553   9.217  1.00  0.00           C  
ATOM    598  O   LEU A  38       8.354 -22.279   8.151  1.00  0.00           O  
ATOM    599  CB  LEU A  38      10.209 -24.708   9.241  1.00  0.00           C  
ATOM    600  CG  LEU A  38      11.524 -25.459   8.997  1.00  0.00           C  
ATOM    601  CD1 LEU A  38      11.321 -26.942   9.272  1.00  0.00           C  
ATOM    602  CD2 LEU A  38      11.984 -25.226   7.565  1.00  0.00           C  
ATOM    603  H   LEU A  38      11.309 -23.365  11.111  1.00  0.00           H  
ATOM    604  HA  LEU A  38      10.867 -22.881   8.349  1.00  0.00           H  
ATOM    605 1HB  LEU A  38       9.821 -25.026  10.207  1.00  0.00           H  
ATOM    606 2HB  LEU A  38       9.503 -25.015   8.470  1.00  0.00           H  
ATOM    607  HG  LEU A  38      12.286 -25.093   9.686  1.00  0.00           H  
ATOM    608 1HD1 LEU A  38      12.256 -27.477   9.098  1.00  0.00           H  
ATOM    609 2HD1 LEU A  38      11.012 -27.081  10.308  1.00  0.00           H  
ATOM    610 3HD1 LEU A  38      10.551 -27.333   8.607  1.00  0.00           H  
ATOM    611 1HD2 LEU A  38      12.919 -25.759   7.391  1.00  0.00           H  
ATOM    612 2HD2 LEU A  38      11.223 -25.592   6.874  1.00  0.00           H  
ATOM    613 3HD2 LEU A  38      12.138 -24.159   7.401  1.00  0.00           H  
ATOM    614  N   ASP A  39       8.144 -22.365  10.500  1.00  0.00           N  
ATOM    615  CA  ASP A  39       6.826 -21.771  10.685  1.00  0.00           C  
ATOM    616  C   ASP A  39       6.764 -20.296  10.278  1.00  0.00           C  
ATOM    617  O   ASP A  39       5.731 -19.812   9.818  1.00  0.00           O  
ATOM    618  CB  ASP A  39       6.395 -21.910  12.147  1.00  0.00           C  
ATOM    619  CG  ASP A  39       6.074 -23.347  12.536  1.00  0.00           C  
ATOM    620  OD1 ASP A  39       5.089 -23.864  12.065  1.00  0.00           O  
ATOM    621  OD2 ASP A  39       6.818 -23.914  13.300  1.00  0.00           O  
ATOM    622  H   ASP A  39       8.649 -22.703  11.306  1.00  0.00           H  
ATOM    623  HA  ASP A  39       6.122 -22.305  10.047  1.00  0.00           H  
ATOM    624 1HB  ASP A  39       7.189 -21.542  12.797  1.00  0.00           H  
ATOM    625 2HB  ASP A  39       5.513 -21.295  12.327  1.00  0.00           H  
ATOM    626  N   GLN A  40       7.873 -19.482  10.539  1.00  0.00           N  
ATOM    627  CA  GLN A  40       8.051 -18.142   9.998  1.00  0.00           C  
ATOM    628  C   GLN A  40       8.255 -18.137   8.478  1.00  0.00           C  
ATOM    629  O   GLN A  40       7.702 -17.285   7.770  1.00  0.00           O  
ATOM    630  CB  GLN A  40       9.239 -17.459  10.682  1.00  0.00           C  
ATOM    631  CG  GLN A  40       9.011 -17.134  12.148  1.00  0.00           C  
ATOM    632  CD  GLN A  40      10.246 -16.555  12.811  1.00  0.00           C  
ATOM    633  OE1 GLN A  40      11.254 -17.244  12.987  1.00  0.00           O  
ATOM    634  NE2 GLN A  40      10.173 -15.282  13.184  1.00  0.00           N  
ATOM    635  H   GLN A  40       8.581 -19.863  11.151  1.00  0.00           H  
ATOM    636  HA  GLN A  40       7.128 -17.582  10.155  1.00  0.00           H  
ATOM    637 1HB  GLN A  40      10.117 -18.101  10.611  1.00  0.00           H  
ATOM    638 2HB  GLN A  40       9.470 -16.529  10.163  1.00  0.00           H  
ATOM    639 1HG  GLN A  40       8.206 -16.404  12.227  1.00  0.00           H  
ATOM    640 2HG  GLN A  40       8.738 -18.050  12.673  1.00  0.00           H  
ATOM    641 1HE2 GLN A  40      10.957 -14.846  13.627  1.00  0.00           H  
ATOM    642 2HE2 GLN A  40       9.336 -14.760  13.023  1.00  0.00           H  
ATOM    643  N   ALA A  41       9.031 -19.095   7.979  1.00  0.00           N  
ATOM    644  CA  ALA A  41       9.218 -19.260   6.538  1.00  0.00           C  
ATOM    645  C   ALA A  41       7.945 -19.704   5.815  1.00  0.00           C  
ATOM    646  O   ALA A  41       7.712 -19.313   4.671  1.00  0.00           O  
ATOM    647  CB  ALA A  41      10.353 -20.240   6.255  1.00  0.00           C  
ATOM    648  H   ALA A  41       9.502 -19.724   8.613  1.00  0.00           H  
ATOM    649  HA  ALA A  41       9.478 -18.287   6.118  1.00  0.00           H  
ATOM    650 1HB  ALA A  41      10.479 -20.351   5.177  1.00  0.00           H  
ATOM    651 2HB  ALA A  41      11.278 -19.862   6.692  1.00  0.00           H  
ATOM    652 3HB  ALA A  41      10.115 -21.208   6.694  1.00  0.00           H  
ATOM    653  N   LEU A  42       7.074 -20.633   6.398  1.00  0.00           N  
ATOM    654  CA  LEU A  42       5.783 -21.090   5.888  1.00  0.00           C  
ATOM    655  C   LEU A  42       4.841 -19.900   5.878  1.00  0.00           C  
ATOM    656  O   LEU A  42       3.994 -19.776   4.995  1.00  0.00           O  
ATOM    657  CB  LEU A  42       5.210 -22.220   6.752  1.00  0.00           C  
ATOM    658  CG  LEU A  42       5.934 -23.568   6.649  1.00  0.00           C  
ATOM    659  CD1 LEU A  42       5.518 -24.459   7.812  1.00  0.00           C  
ATOM    660  CD2 LEU A  42       5.605 -24.221   5.315  1.00  0.00           C  
ATOM    661  H   LEU A  42       7.424 -21.017   7.265  1.00  0.00           H  
ATOM    662  HA  LEU A  42       5.929 -21.444   4.867  1.00  0.00           H  
ATOM    663 1HB  LEU A  42       5.239 -21.907   7.795  1.00  0.00           H  
ATOM    664 2HB  LEU A  42       4.170 -22.380   6.471  1.00  0.00           H  
ATOM    665  HG  LEU A  42       7.011 -23.410   6.720  1.00  0.00           H  
ATOM    666 1HD1 LEU A  42       6.032 -25.417   7.739  1.00  0.00           H  
ATOM    667 2HD1 LEU A  42       5.783 -23.977   8.753  1.00  0.00           H  
ATOM    668 3HD1 LEU A  42       4.441 -24.622   7.777  1.00  0.00           H  
ATOM    669 1HD2 LEU A  42       6.120 -25.179   5.242  1.00  0.00           H  
ATOM    670 2HD2 LEU A  42       4.529 -24.381   5.244  1.00  0.00           H  
ATOM    671 3HD2 LEU A  42       5.930 -23.571   4.502  1.00  0.00           H  
ATOM    672  N   PHE A  43       4.872 -18.907   6.991  1.00  0.00           N  
ATOM    673  CA  PHE A  43       4.099 -17.671   6.940  1.00  0.00           C  
ATOM    674  C   PHE A  43       4.514 -16.797   5.766  1.00  0.00           C  
ATOM    675  O   PHE A  43       3.674 -16.177   5.112  1.00  0.00           O  
ATOM    676  CB  PHE A  43       4.263 -16.887   8.243  1.00  0.00           C  
ATOM    677  CG  PHE A  43       3.281 -15.762   8.402  1.00  0.00           C  
ATOM    678  CD1 PHE A  43       2.039 -15.983   8.979  1.00  0.00           C  
ATOM    679  CD2 PHE A  43       3.595 -14.481   7.974  1.00  0.00           C  
ATOM    680  CE1 PHE A  43       1.134 -14.948   9.125  1.00  0.00           C  
ATOM    681  CE2 PHE A  43       2.693 -13.445   8.119  1.00  0.00           C  
ATOM    682  CZ  PHE A  43       1.461 -13.680   8.696  1.00  0.00           C  
ATOM    683  H   PHE A  43       5.415 -19.115   7.816  1.00  0.00           H  
ATOM    684  HA  PHE A  43       3.049 -17.932   6.802  1.00  0.00           H  
ATOM    685 1HB  PHE A  43       4.147 -17.561   9.091  1.00  0.00           H  
ATOM    686 2HB  PHE A  43       5.268 -16.470   8.292  1.00  0.00           H  
ATOM    687  HD1 PHE A  43       1.781 -16.986   9.319  1.00  0.00           H  
ATOM    688  HD2 PHE A  43       4.568 -14.296   7.518  1.00  0.00           H  
ATOM    689  HE1 PHE A  43       0.162 -15.136   9.580  1.00  0.00           H  
ATOM    690  HE2 PHE A  43       2.953 -12.443   7.779  1.00  0.00           H  
ATOM    691  HZ  PHE A  43       0.748 -12.864   8.809  1.00  0.00           H  
ATOM    692  N   ILE A  44       5.959 -16.657   5.430  1.00  0.00           N  
ATOM    693  CA  ILE A  44       6.410 -15.934   4.246  1.00  0.00           C  
ATOM    694  C   ILE A  44       5.805 -16.535   2.977  1.00  0.00           C  
ATOM    695  O   ILE A  44       5.335 -15.811   2.100  1.00  0.00           O  
ATOM    696  CB  ILE A  44       7.946 -15.949   4.145  1.00  0.00           C  
ATOM    697  CG1 ILE A  44       8.562 -15.096   5.256  1.00  0.00           C  
ATOM    698  CG2 ILE A  44       8.394 -15.454   2.779  1.00  0.00           C  
ATOM    699  CD1 ILE A  44      10.035 -15.353   5.478  1.00  0.00           C  
ATOM    700  H   ILE A  44       6.643 -17.118   6.014  1.00  0.00           H  
ATOM    701  HA  ILE A  44       6.065 -14.904   4.328  1.00  0.00           H  
ATOM    702  HB  ILE A  44       8.310 -16.966   4.290  1.00  0.00           H  
ATOM    703 1HG1 ILE A  44       8.432 -14.040   5.019  1.00  0.00           H  
ATOM    704 2HG1 ILE A  44       8.039 -15.285   6.194  1.00  0.00           H  
ATOM    705 1HG2 ILE A  44       9.482 -15.471   2.725  1.00  0.00           H  
ATOM    706 2HG2 ILE A  44       7.982 -16.101   2.005  1.00  0.00           H  
ATOM    707 3HG2 ILE A  44       8.038 -14.435   2.626  1.00  0.00           H  
ATOM    708 1HD1 ILE A  44      10.400 -14.711   6.281  1.00  0.00           H  
ATOM    709 2HD1 ILE A  44      10.185 -16.398   5.752  1.00  0.00           H  
ATOM    710 3HD1 ILE A  44      10.584 -15.135   4.563  1.00  0.00           H  
ATOM    711  N   LEU A  45       5.815 -17.919   2.872  1.00  0.00           N  
ATOM    712  CA  LEU A  45       5.256 -18.585   1.696  1.00  0.00           C  
ATOM    713  C   LEU A  45       3.749 -18.324   1.543  1.00  0.00           C  
ATOM    714  O   LEU A  45       3.247 -18.164   0.447  1.00  0.00           O  
ATOM    715  CB  LEU A  45       5.510 -20.096   1.783  1.00  0.00           C  
ATOM    716  CG  LEU A  45       6.965 -20.538   1.580  1.00  0.00           C  
ATOM    717  CD1 LEU A  45       7.103 -22.011   1.940  1.00  0.00           C  
ATOM    718  CD2 LEU A  45       7.375 -20.288   0.136  1.00  0.00           C  
ATOM    719  H   LEU A  45       6.220 -18.480   3.609  1.00  0.00           H  
ATOM    720  HA  LEU A  45       5.755 -18.199   0.808  1.00  0.00           H  
ATOM    721 1HB  LEU A  45       5.192 -20.445   2.764  1.00  0.00           H  
ATOM    722 2HB  LEU A  45       4.903 -20.595   1.028  1.00  0.00           H  
ATOM    723  HG  LEU A  45       7.615 -19.970   2.246  1.00  0.00           H  
ATOM    724 1HD1 LEU A  45       8.136 -22.326   1.796  1.00  0.00           H  
ATOM    725 2HD1 LEU A  45       6.822 -22.159   2.983  1.00  0.00           H  
ATOM    726 3HD1 LEU A  45       6.451 -22.605   1.300  1.00  0.00           H  
ATOM    727 1HD2 LEU A  45       8.409 -20.601  -0.008  1.00  0.00           H  
ATOM    728 2HD2 LEU A  45       6.726 -20.856  -0.530  1.00  0.00           H  
ATOM    729 3HD2 LEU A  45       7.283 -19.225  -0.089  1.00  0.00           H  
ATOM    730  N   HIS A  46       3.041 -18.284   2.667  1.00  0.00           N  
ATOM    731  CA  HIS A  46       1.627 -17.902   2.704  1.00  0.00           C  
ATOM    732  C   HIS A  46       1.413 -16.481   2.173  1.00  0.00           C  
ATOM    733  O   HIS A  46       0.534 -16.237   1.346  1.00  0.00           O  
ATOM    734  CB  HIS A  46       1.079 -18.006   4.131  1.00  0.00           C  
ATOM    735  CG  HIS A  46      -0.408 -17.856   4.216  1.00  0.00           C  
ATOM    736  ND1 HIS A  46      -1.278 -18.632   3.478  1.00  0.00           N  
ATOM    737  CD2 HIS A  46      -1.180 -17.021   4.951  1.00  0.00           C  
ATOM    738  CE1 HIS A  46      -2.521 -18.280   3.757  1.00  0.00           C  
ATOM    739  NE2 HIS A  46      -2.488 -17.305   4.646  1.00  0.00           N  
ATOM    740  H   HIS A  46       3.507 -18.531   3.528  1.00  0.00           H  
ATOM    741  HA  HIS A  46       1.050 -18.574   2.072  1.00  0.00           H  
ATOM    742 1HB  HIS A  46       1.349 -18.974   4.555  1.00  0.00           H  
ATOM    743 2HB  HIS A  46       1.535 -17.237   4.753  1.00  0.00           H  
ATOM    744  HD1 HIS A  46      -1.029 -19.400   2.888  1.00  0.00           H  
ATOM    745  HD2 HIS A  46      -0.945 -16.237   5.672  1.00  0.00           H  
ATOM    746  HE1 HIS A  46      -3.361 -18.779   3.274  1.00  0.00           H  
ATOM    747  N   ALA A  47       2.245 -15.466   2.670  1.00  0.00           N  
ATOM    748  CA  ALA A  47       2.183 -14.105   2.160  1.00  0.00           C  
ATOM    749  C   ALA A  47       2.578 -14.033   0.695  1.00  0.00           C  
ATOM    750  O   ALA A  47       2.030 -13.238  -0.067  1.00  0.00           O  
ATOM    751  CB  ALA A  47       3.075 -13.192   2.988  1.00  0.00           C  
ATOM    752  H   ALA A  47       2.866 -15.676   3.439  1.00  0.00           H  
ATOM    753  HA  ALA A  47       1.151 -13.761   2.239  1.00  0.00           H  
ATOM    754 1HB  ALA A  47       3.014 -12.176   2.600  1.00  0.00           H  
ATOM    755 2HB  ALA A  47       2.740 -13.203   4.026  1.00  0.00           H  
ATOM    756 3HB  ALA A  47       4.104 -13.542   2.934  1.00  0.00           H  
ATOM    757  N   ALA A  48       3.675 -14.831   0.189  1.00  0.00           N  
ATOM    758  CA  ALA A  48       4.111 -14.902  -1.205  1.00  0.00           C  
ATOM    759  C   ALA A  48       3.007 -15.476  -2.116  1.00  0.00           C  
ATOM    760  O   ALA A  48       2.854 -15.054  -3.262  1.00  0.00           O  
ATOM    761  CB  ALA A  48       5.373 -15.742  -1.323  1.00  0.00           C  
ATOM    762  H   ALA A  48       4.175 -15.362   0.888  1.00  0.00           H  
ATOM    763  HA  ALA A  48       4.325 -13.890  -1.545  1.00  0.00           H  
ATOM    764 1HB  ALA A  48       5.685 -15.786  -2.368  1.00  0.00           H  
ATOM    765 2HB  ALA A  48       6.167 -15.293  -0.728  1.00  0.00           H  
ATOM    766 3HB  ALA A  48       5.175 -16.750  -0.961  1.00  0.00           H  
ATOM    767  N   ALA A  49       2.191 -16.624  -1.641  1.00  0.00           N  
ATOM    768  CA  ALA A  49       1.045 -17.138  -2.407  1.00  0.00           C  
ATOM    769  C   ALA A  49      -0.115 -16.145  -2.588  1.00  0.00           C  
ATOM    770  O   ALA A  49      -0.769 -16.122  -3.630  1.00  0.00           O  
ATOM    771  CB  ALA A  49       0.525 -18.405  -1.744  1.00  0.00           C  
ATOM    772  H   ALA A  49       2.452 -17.080  -0.779  1.00  0.00           H  
ATOM    773  HA  ALA A  49       1.389 -17.382  -3.412  1.00  0.00           H  
ATOM    774 1HB  ALA A  49      -0.303 -18.807  -2.327  1.00  0.00           H  
ATOM    775 2HB  ALA A  49       1.326 -19.144  -1.694  1.00  0.00           H  
ATOM    776 3HB  ALA A  49       0.182 -18.174  -0.737  1.00  0.00           H  
ATOM    777  N   ILE A  50      -0.373 -15.309  -1.551  1.00  0.00           N  
ATOM    778  CA  ILE A  50      -1.424 -14.300  -1.624  1.00  0.00           C  
ATOM    779  C   ILE A  50      -0.971 -13.149  -2.511  1.00  0.00           C  
ATOM    780  O   ILE A  50      -1.733 -12.662  -3.346  1.00  0.00           O  
ATOM    781  CB  ILE A  50      -1.790 -13.769  -0.226  1.00  0.00           C  
ATOM    782  CG1 ILE A  50      -2.384 -14.889   0.631  1.00  0.00           C  
ATOM    783  CG2 ILE A  50      -2.764 -12.606  -0.337  1.00  0.00           C  
ATOM    784  CD1 ILE A  50      -2.416 -14.575   2.110  1.00  0.00           C  
ATOM    785  H   ILE A  50       0.176 -15.388  -0.706  1.00  0.00           H  
ATOM    786  HA  ILE A  50      -2.305 -14.749  -2.083  1.00  0.00           H  
ATOM    787  HB  ILE A  50      -0.888 -13.428   0.281  1.00  0.00           H  
ATOM    788 1HG1 ILE A  50      -3.402 -15.096   0.304  1.00  0.00           H  
ATOM    789 2HG1 ILE A  50      -1.804 -15.802   0.490  1.00  0.00           H  
ATOM    790 1HG2 ILE A  50      -3.012 -12.243   0.660  1.00  0.00           H  
ATOM    791 2HG2 ILE A  50      -2.306 -11.802  -0.912  1.00  0.00           H  
ATOM    792 3HG2 ILE A  50      -3.672 -12.938  -0.839  1.00  0.00           H  
ATOM    793 1HD1 ILE A  50      -2.849 -15.416   2.651  1.00  0.00           H  
ATOM    794 2HD1 ILE A  50      -1.400 -14.398   2.466  1.00  0.00           H  
ATOM    795 3HD1 ILE A  50      -3.020 -13.685   2.279  1.00  0.00           H  
ATOM    796  N   THR A  51       0.414 -12.609  -2.373  1.00  0.00           N  
ATOM    797  CA  THR A  51       0.909 -11.508  -3.201  1.00  0.00           C  
ATOM    798  C   THR A  51       1.234 -11.943  -4.619  1.00  0.00           C  
ATOM    799  O   THR A  51       1.253 -11.127  -5.541  1.00  0.00           O  
ATOM    800  CB  THR A  51       2.161 -10.869  -2.570  1.00  0.00           C  
ATOM    801  OG1 THR A  51       3.174 -11.868  -2.397  1.00  0.00           O  
ATOM    802  CG2 THR A  51       1.824 -10.254  -1.221  1.00  0.00           C  
ATOM    803  H   THR A  51       1.024 -13.017  -1.680  1.00  0.00           H  
ATOM    804  HA  THR A  51       0.132 -10.746  -3.266  1.00  0.00           H  
ATOM    805  HB  THR A  51       2.545 -10.093  -3.232  1.00  0.00           H  
ATOM    806  HG1 THR A  51       3.970 -11.600  -2.863  1.00  0.00           H  
ATOM    807 1HG2 THR A  51       2.720  -9.807  -0.791  1.00  0.00           H  
ATOM    808 2HG2 THR A  51       1.061  -9.486  -1.351  1.00  0.00           H  
ATOM    809 3HG2 THR A  51       1.448 -11.028  -0.552  1.00  0.00           H  
ATOM    810  N   GLY A  52       1.505 -13.270  -4.832  1.00  0.00           N  
ATOM    811  CA  GLY A  52       1.858 -13.783  -6.144  1.00  0.00           C  
ATOM    812  C   GLY A  52       3.300 -13.458  -6.522  1.00  0.00           C  
ATOM    813  O   GLY A  52       3.614 -13.262  -7.696  1.00  0.00           O  
ATOM    814  H   GLY A  52       1.455 -13.909  -4.051  1.00  0.00           H  
ATOM    815 1HA  GLY A  52       1.719 -14.864  -6.161  1.00  0.00           H  
ATOM    816 2HA  GLY A  52       1.189 -13.361  -6.892  1.00  0.00           H  
ATOM    817  N   THR A  53       4.169 -13.402  -5.523  1.00  0.00           N  
ATOM    818  CA  THR A  53       5.549 -12.995  -5.727  1.00  0.00           C  
ATOM    819  C   THR A  53       6.468 -14.155  -5.342  1.00  0.00           C  
ATOM    820  O   THR A  53       6.012 -15.175  -4.824  1.00  0.00           O  
ATOM    821  CB  THR A  53       5.898 -11.739  -4.906  1.00  0.00           C  
ATOM    822  OG1 THR A  53       5.802 -12.037  -3.508  1.00  0.00           O  
ATOM    823  CG2 THR A  53       4.949 -10.600  -5.245  1.00  0.00           C  
ATOM    824  H   THR A  53       3.862 -13.650  -4.592  1.00  0.00           H  
ATOM    825  HA  THR A  53       5.689 -12.764  -6.783  1.00  0.00           H  
ATOM    826  HB  THR A  53       6.920 -11.431  -5.129  1.00  0.00           H  
ATOM    827  HG1 THR A  53       6.574 -12.539  -3.234  1.00  0.00           H  
ATOM    828 1HG2 THR A  53       5.210  -9.721  -4.656  1.00  0.00           H  
ATOM    829 2HG2 THR A  53       5.028 -10.363  -6.306  1.00  0.00           H  
ATOM    830 3HG2 THR A  53       3.926 -10.899  -5.015  1.00  0.00           H  
ATOM    831  N   THR A  54       7.763 -14.008  -5.591  1.00  0.00           N  
ATOM    832  CA  THR A  54       8.716 -15.033  -5.179  1.00  0.00           C  
ATOM    833  C   THR A  54       9.061 -14.920  -3.698  1.00  0.00           C  
ATOM    834  O   THR A  54       8.716 -13.934  -3.046  1.00  0.00           O  
ATOM    835  CB  THR A  54      10.007 -14.955  -6.015  1.00  0.00           C  
ATOM    836  OG1 THR A  54      10.665 -13.706  -5.766  1.00  0.00           O  
ATOM    837  CG2 THR A  54       9.689 -15.070  -7.498  1.00  0.00           C  
ATOM    838  H   THR A  54       8.102 -13.184  -6.069  1.00  0.00           H  
ATOM    839  HA  THR A  54       8.284 -16.011  -5.396  1.00  0.00           H  
ATOM    840  HB  THR A  54      10.675 -15.766  -5.728  1.00  0.00           H  
ATOM    841  HG1 THR A  54      11.539 -13.721  -6.163  1.00  0.00           H  
ATOM    842 1HG2 THR A  54      10.613 -15.013  -8.073  1.00  0.00           H  
ATOM    843 2HG2 THR A  54       9.199 -16.024  -7.692  1.00  0.00           H  
ATOM    844 3HG2 THR A  54       9.028 -14.256  -7.792  1.00  0.00           H  
ATOM    845  N   VAL A  55       9.760 -15.927  -3.176  1.00  0.00           N  
ATOM    846  CA  VAL A  55      10.163 -15.916  -1.775  1.00  0.00           C  
ATOM    847  C   VAL A  55      11.191 -14.814  -1.511  1.00  0.00           C  
ATOM    848  O   VAL A  55      11.187 -14.201  -0.444  1.00  0.00           O  
ATOM    849  CB  VAL A  55      10.759 -17.281  -1.381  1.00  0.00           C  
ATOM    850  CG1 VAL A  55       9.705 -18.373  -1.490  1.00  0.00           C  
ATOM    851  CG2 VAL A  55      11.957 -17.597  -2.262  1.00  0.00           C  
ATOM    852  H   VAL A  55      10.018 -16.711  -3.756  1.00  0.00           H  
ATOM    853  HA  VAL A  55       9.301 -15.633  -1.169  1.00  0.00           H  
ATOM    854  HB  VAL A  55      11.074 -17.241  -0.338  1.00  0.00           H  
ATOM    855 1HG1 VAL A  55      10.144 -19.331  -1.207  1.00  0.00           H  
ATOM    856 2HG1 VAL A  55       8.874 -18.145  -0.824  1.00  0.00           H  
ATOM    857 3HG1 VAL A  55       9.345 -18.429  -2.517  1.00  0.00           H  
ATOM    858 1HG2 VAL A  55      12.374 -18.562  -1.978  1.00  0.00           H  
ATOM    859 2HG2 VAL A  55      11.643 -17.630  -3.306  1.00  0.00           H  
ATOM    860 3HG2 VAL A  55      12.715 -16.824  -2.137  1.00  0.00           H  
ATOM    861  N   GLU A  56      12.034 -14.532  -2.504  1.00  0.00           N  
ATOM    862  CA  GLU A  56      13.047 -13.482  -2.377  1.00  0.00           C  
ATOM    863  C   GLU A  56      12.395 -12.104  -2.324  1.00  0.00           C  
ATOM    864  O   GLU A  56      12.728 -11.276  -1.475  1.00  0.00           O  
ATOM    865  CB  GLU A  56      14.036 -13.544  -3.543  1.00  0.00           C  
ATOM    866  CG  GLU A  56      15.164 -12.526  -3.466  1.00  0.00           C  
ATOM    867  CD  GLU A  56      16.163 -12.673  -4.580  1.00  0.00           C  
ATOM    868  OE1 GLU A  56      16.000 -13.559  -5.385  1.00  0.00           O  
ATOM    869  OE2 GLU A  56      17.090 -11.900  -4.627  1.00  0.00           O  
ATOM    870  H   GLU A  56      11.973 -15.056  -3.366  1.00  0.00           H  
ATOM    871  HA  GLU A  56      13.591 -13.636  -1.446  1.00  0.00           H  
ATOM    872 1HB  GLU A  56      14.484 -14.537  -3.587  1.00  0.00           H  
ATOM    873 2HB  GLU A  56      13.504 -13.384  -4.481  1.00  0.00           H  
ATOM    874 1HG  GLU A  56      14.738 -11.524  -3.506  1.00  0.00           H  
ATOM    875 2HG  GLU A  56      15.674 -12.636  -2.510  1.00  0.00           H  
ATOM    876  N   GLU A  57      11.444 -11.874  -3.222  1.00  0.00           N  
ATOM    877  CA  GLU A  57      10.771 -10.580  -3.288  1.00  0.00           C  
ATOM    878  C   GLU A  57       9.940 -10.339  -2.034  1.00  0.00           C  
ATOM    879  O   GLU A  57       9.926  -9.234  -1.487  1.00  0.00           O  
ATOM    880  CB  GLU A  57       9.880 -10.500  -4.530  1.00  0.00           C  
ATOM    881  CG  GLU A  57       9.165  -9.168  -4.706  1.00  0.00           C  
ATOM    882  CD  GLU A  57       8.380  -9.090  -5.986  1.00  0.00           C  
ATOM    883  OE1 GLU A  57       8.402 -10.039  -6.732  1.00  0.00           O  
ATOM    884  OE2 GLU A  57       7.759  -8.080  -6.218  1.00  0.00           O  
ATOM    885  H   GLU A  57      11.178 -12.602  -3.869  1.00  0.00           H  
ATOM    886  HA  GLU A  57      11.530  -9.797  -3.324  1.00  0.00           H  
ATOM    887 1HB  GLU A  57      10.481 -10.678  -5.421  1.00  0.00           H  
ATOM    888 2HB  GLU A  57       9.122 -11.283  -4.484  1.00  0.00           H  
ATOM    889 1HG  GLU A  57       8.485  -9.019  -3.867  1.00  0.00           H  
ATOM    890 2HG  GLU A  57       9.902  -8.367  -4.687  1.00  0.00           H  
ATOM    891  N   ALA A  58       9.254 -11.387  -1.582  1.00  0.00           N  
ATOM    892  CA  ALA A  58       8.341 -11.273  -0.456  1.00  0.00           C  
ATOM    893  C   ALA A  58       9.082 -10.804   0.793  1.00  0.00           C  
ATOM    894  O   ALA A  58       8.567  -9.996   1.566  1.00  0.00           O  
ATOM    895  CB  ALA A  58       7.647 -12.603  -0.199  1.00  0.00           C  
ATOM    896  H   ALA A  58       9.370 -12.284  -2.031  1.00  0.00           H  
ATOM    897  HA  ALA A  58       7.588 -10.525  -0.704  1.00  0.00           H  
ATOM    898 1HB  ALA A  58       6.967 -12.502   0.646  1.00  0.00           H  
ATOM    899 2HB  ALA A  58       7.083 -12.895  -1.086  1.00  0.00           H  
ATOM    900 3HB  ALA A  58       8.392 -13.365   0.024  1.00  0.00           H  
ATOM    901  N   VAL A  59      10.298 -11.321   0.983  1.00  0.00           N  
ATOM    902  CA  VAL A  59      11.106 -10.996   2.157  1.00  0.00           C  
ATOM    903  C   VAL A  59      11.636  -9.584   2.033  1.00  0.00           C  
ATOM    904  O   VAL A  59      11.584  -8.803   2.985  1.00  0.00           O  
ATOM    905  CB  VAL A  59      12.284 -11.977   2.302  1.00  0.00           C  
ATOM    906  CG1 VAL A  59      13.228 -11.517   3.404  1.00  0.00           C  
ATOM    907  CG2 VAL A  59      11.761 -13.376   2.591  1.00  0.00           C  
ATOM    908  H   VAL A  59      10.669 -11.956   0.289  1.00  0.00           H  
ATOM    909  HA  VAL A  59      10.483 -11.096   3.045  1.00  0.00           H  
ATOM    910  HB  VAL A  59      12.855 -11.986   1.373  1.00  0.00           H  
ATOM    911 1HG1 VAL A  59      14.055 -12.222   3.493  1.00  0.00           H  
ATOM    912 2HG1 VAL A  59      13.619 -10.529   3.159  1.00  0.00           H  
ATOM    913 3HG1 VAL A  59      12.688 -11.471   4.349  1.00  0.00           H  
ATOM    914 1HG2 VAL A  59      12.599 -14.065   2.692  1.00  0.00           H  
ATOM    915 2HG2 VAL A  59      11.185 -13.365   3.517  1.00  0.00           H  
ATOM    916 3HG2 VAL A  59      11.121 -13.701   1.770  1.00  0.00           H  
ATOM    917  N   LYS A  60      12.180  -9.270   0.823  1.00  0.00           N  
ATOM    918  CA  LYS A  60      12.778  -7.960   0.648  1.00  0.00           C  
ATOM    919  C   LYS A  60      11.720  -6.903   0.894  1.00  0.00           C  
ATOM    920  O   LYS A  60      11.998  -5.888   1.519  1.00  0.00           O  
ATOM    921  CB  LYS A  60      13.379  -7.809  -0.750  1.00  0.00           C  
ATOM    922  CG  LYS A  60      14.684  -8.567  -0.959  1.00  0.00           C  
ATOM    923  CD  LYS A  60      15.215  -8.373  -2.372  1.00  0.00           C  
ATOM    924  CE  LYS A  60      16.554  -9.069  -2.561  1.00  0.00           C  
ATOM    925  NZ  LYS A  60      17.068  -8.918  -3.949  1.00  0.00           N  
ATOM    926  H   LYS A  60      12.190  -9.923   0.052  1.00  0.00           H  
ATOM    927  HA  LYS A  60      13.589  -7.853   1.370  1.00  0.00           H  
ATOM    928 1HB  LYS A  60      12.664  -8.161  -1.493  1.00  0.00           H  
ATOM    929 2HB  LYS A  60      13.569  -6.754  -0.953  1.00  0.00           H  
ATOM    930 1HG  LYS A  60      15.430  -8.211  -0.248  1.00  0.00           H  
ATOM    931 2HG  LYS A  60      14.519  -9.629  -0.786  1.00  0.00           H  
ATOM    932 1HD  LYS A  60      14.499  -8.778  -3.089  1.00  0.00           H  
ATOM    933 2HD  LYS A  60      15.339  -7.308  -2.571  1.00  0.00           H  
ATOM    934 1HE  LYS A  60      17.283  -8.650  -1.869  1.00  0.00           H  
ATOM    935 2HE  LYS A  60      16.446 -10.131  -2.341  1.00  0.00           H  
ATOM    936 1HZ  LYS A  60      17.956  -9.394  -4.033  1.00  0.00           H  
ATOM    937 2HZ  LYS A  60      16.408  -9.322  -4.600  1.00  0.00           H  
ATOM    938 3HZ  LYS A  60      17.191  -7.938  -4.159  1.00  0.00           H  
ATOM    939  N   ARG A  61      10.399  -7.059   0.301  1.00  0.00           N  
ATOM    940  CA  ARG A  61       9.326  -6.103   0.549  1.00  0.00           C  
ATOM    941  C   ARG A  61       8.897  -6.014   2.016  1.00  0.00           C  
ATOM    942  O   ARG A  61       8.611  -4.932   2.510  1.00  0.00           O  
ATOM    943  CB  ARG A  61       8.112  -6.464  -0.294  1.00  0.00           C  
ATOM    944  CG  ARG A  61       8.264  -6.193  -1.782  1.00  0.00           C  
ATOM    945  CD  ARG A  61       7.012  -6.489  -2.525  1.00  0.00           C  
ATOM    946  NE  ARG A  61       7.178  -6.316  -3.959  1.00  0.00           N  
ATOM    947  CZ  ARG A  61       7.100  -5.133  -4.600  1.00  0.00           C  
ATOM    948  NH1 ARG A  61       6.858  -4.033  -3.923  1.00  0.00           N  
ATOM    949  NH2 ARG A  61       7.266  -5.080  -5.911  1.00  0.00           N  
ATOM    950  H   ARG A  61      10.226  -7.847  -0.308  1.00  0.00           H  
ATOM    951  HA  ARG A  61       9.697  -5.102   0.333  1.00  0.00           H  
ATOM    952 1HB  ARG A  61       7.886  -7.522  -0.173  1.00  0.00           H  
ATOM    953 2HB  ARG A  61       7.245  -5.903   0.057  1.00  0.00           H  
ATOM    954 1HG  ARG A  61       8.514  -5.143  -1.937  1.00  0.00           H  
ATOM    955 2HG  ARG A  61       9.060  -6.820  -2.186  1.00  0.00           H  
ATOM    956 1HD  ARG A  61       6.715  -7.521  -2.339  1.00  0.00           H  
ATOM    957 2HD  ARG A  61       6.222  -5.818  -2.190  1.00  0.00           H  
ATOM    958  HE  ARG A  61       7.365  -7.139  -4.514  1.00  0.00           H  
ATOM    959 1HH1 ARG A  61       6.732  -4.074  -2.921  1.00  0.00           H  
ATOM    960 2HH1 ARG A  61       6.800  -3.147  -4.404  1.00  0.00           H  
ATOM    961 1HH2 ARG A  61       7.452  -5.926  -6.431  1.00  0.00           H  
ATOM    962 2HH2 ARG A  61       7.208  -4.195  -6.391  1.00  0.00           H  
ATOM    963  N   ALA A  62       8.783  -7.262   2.817  1.00  0.00           N  
ATOM    964  CA  ALA A  62       8.403  -7.326   4.231  1.00  0.00           C  
ATOM    965  C   ALA A  62       9.433  -6.640   5.122  1.00  0.00           C  
ATOM    966  O   ALA A  62       9.083  -6.007   6.119  1.00  0.00           O  
ATOM    967  CB  ALA A  62       8.216  -8.772   4.666  1.00  0.00           C  
ATOM    968  H   ALA A  62       8.947  -8.122   2.313  1.00  0.00           H  
ATOM    969  HA  ALA A  62       7.458  -6.796   4.353  1.00  0.00           H  
ATOM    970 1HB  ALA A  62       7.934  -8.803   5.718  1.00  0.00           H  
ATOM    971 2HB  ALA A  62       7.432  -9.235   4.067  1.00  0.00           H  
ATOM    972 3HB  ALA A  62       9.149  -9.317   4.525  1.00  0.00           H  
ATOM    973  N   LEU A  63      10.841  -6.822   4.861  1.00  0.00           N  
ATOM    974  CA  LEU A  63      11.904  -6.175   5.629  1.00  0.00           C  
ATOM    975  C   LEU A  63      11.871  -4.662   5.444  1.00  0.00           C  
ATOM    976  O   LEU A  63      12.196  -3.908   6.372  1.00  0.00           O  
ATOM    977  CB  LEU A  63      13.274  -6.718   5.205  1.00  0.00           C  
ATOM    978  CG  LEU A  63      13.569  -8.168   5.609  1.00  0.00           C  
ATOM    979  CD1 LEU A  63      14.843  -8.638   4.920  1.00  0.00           C  
ATOM    980  CD2 LEU A  63      13.701  -8.257   7.123  1.00  0.00           C  
ATOM    981  H   LEU A  63      11.089  -7.442   4.104  1.00  0.00           H  
ATOM    982  HA  LEU A  63      11.742  -6.382   6.686  1.00  0.00           H  
ATOM    983 1HB  LEU A  63      13.353  -6.653   4.121  1.00  0.00           H  
ATOM    984 2HB  LEU A  63      14.048  -6.087   5.643  1.00  0.00           H  
ATOM    985  HG  LEU A  63      12.753  -8.810   5.278  1.00  0.00           H  
ATOM    986 1HD1 LEU A  63      15.052  -9.668   5.207  1.00  0.00           H  
ATOM    987 2HD1 LEU A  63      14.714  -8.582   3.839  1.00  0.00           H  
ATOM    988 3HD1 LEU A  63      15.675  -8.002   5.220  1.00  0.00           H  
ATOM    989 1HD2 LEU A  63      13.910  -9.287   7.409  1.00  0.00           H  
ATOM    990 2HD2 LEU A  63      14.517  -7.615   7.454  1.00  0.00           H  
ATOM    991 3HD2 LEU A  63      12.771  -7.931   7.589  1.00  0.00           H  
ATOM    992  N   LYS A  64      11.563  -4.095   4.124  1.00  0.00           N  
ATOM    993  CA  LYS A  64      11.432  -2.650   3.908  1.00  0.00           C  
ATOM    994  C   LYS A  64      10.245  -2.077   4.682  1.00  0.00           C  
ATOM    995  O   LYS A  64      10.360  -1.046   5.346  1.00  0.00           O  
ATOM    996  CB  LYS A  64      11.284  -2.342   2.416  1.00  0.00           C  
ATOM    997  CG  LYS A  64      12.556  -2.538   1.603  1.00  0.00           C  
ATOM    998  CD  LYS A  64      12.322  -2.244   0.129  1.00  0.00           C  
ATOM    999  CE  LYS A  64      13.588  -2.455  -0.687  1.00  0.00           C  
ATOM   1000  NZ  LYS A  64      13.371  -2.180  -2.133  1.00  0.00           N  
ATOM   1001  H   LYS A  64      11.495  -4.717   3.331  1.00  0.00           H  
ATOM   1002  HA  LYS A  64      12.344  -2.164   4.260  1.00  0.00           H  
ATOM   1003 1HB  LYS A  64      10.511  -2.982   1.988  1.00  0.00           H  
ATOM   1004 2HB  LYS A  64      10.960  -1.309   2.289  1.00  0.00           H  
ATOM   1005 1HG  LYS A  64      13.334  -1.871   1.979  1.00  0.00           H  
ATOM   1006 2HG  LYS A  64      12.902  -3.565   1.711  1.00  0.00           H  
ATOM   1007 1HD  LYS A  64      11.540  -2.901  -0.252  1.00  0.00           H  
ATOM   1008 2HD  LYS A  64      11.993  -1.211   0.012  1.00  0.00           H  
ATOM   1009 1HE  LYS A  64      14.372  -1.795  -0.318  1.00  0.00           H  
ATOM   1010 2HE  LYS A  64      13.927  -3.484  -0.574  1.00  0.00           H  
ATOM   1011 1HZ  LYS A  64      14.232  -2.331  -2.638  1.00  0.00           H  
ATOM   1012 2HZ  LYS A  64      12.658  -2.800  -2.491  1.00  0.00           H  
ATOM   1013 3HZ  LYS A  64      13.074  -1.221  -2.253  1.00  0.00           H  
ATOM   1014  N   LEU A  65       9.098  -2.743   4.578  1.00  0.00           N  
ATOM   1015  CA  LEU A  65       7.881  -2.305   5.262  1.00  0.00           C  
ATOM   1016  C   LEU A  65       8.026  -2.460   6.784  1.00  0.00           C  
ATOM   1017  O   LEU A  65       7.545  -1.633   7.554  1.00  0.00           O  
ATOM   1018  CB  LEU A  65       6.675  -3.113   4.767  1.00  0.00           C  
ATOM   1019  CG  LEU A  65       5.324  -2.742   5.391  1.00  0.00           C  
ATOM   1020  CD1 LEU A  65       5.010  -1.282   5.091  1.00  0.00           C  
ATOM   1021  CD2 LEU A  65       4.242  -3.659   4.842  1.00  0.00           C  
ATOM   1022  H   LEU A  65       9.069  -3.578   4.007  1.00  0.00           H  
ATOM   1023  HA  LEU A  65       7.712  -1.256   5.027  1.00  0.00           H  
ATOM   1024 1HB  LEU A  65       6.589  -2.984   3.690  1.00  0.00           H  
ATOM   1025 2HB  LEU A  65       6.856  -4.169   4.972  1.00  0.00           H  
ATOM   1026  HG  LEU A  65       5.380  -2.855   6.474  1.00  0.00           H  
ATOM   1027 1HD1 LEU A  65       4.050  -1.018   5.535  1.00  0.00           H  
ATOM   1028 2HD1 LEU A  65       5.790  -0.648   5.512  1.00  0.00           H  
ATOM   1029 3HD1 LEU A  65       4.964  -1.135   4.013  1.00  0.00           H  
ATOM   1030 1HD2 LEU A  65       3.281  -3.395   5.286  1.00  0.00           H  
ATOM   1031 2HD2 LEU A  65       4.184  -3.545   3.759  1.00  0.00           H  
ATOM   1032 3HD2 LEU A  65       4.483  -4.693   5.086  1.00  0.00           H  
ATOM   1033  N   LYS A  66       8.680  -3.638   7.382  1.00  0.00           N  
ATOM   1034  CA  LYS A  66       8.988  -3.908   8.780  1.00  0.00           C  
ATOM   1035  C   LYS A  66       9.756  -2.766   9.432  1.00  0.00           C  
ATOM   1036  O   LYS A  66       9.396  -2.291  10.507  1.00  0.00           O  
ATOM   1037  CB  LYS A  66       9.785  -5.207   8.903  1.00  0.00           C  
ATOM   1038  CG  LYS A  66      10.144  -5.592  10.333  1.00  0.00           C  
ATOM   1039  CD  LYS A  66      11.099  -6.776  10.363  1.00  0.00           C  
ATOM   1040  CE  LYS A  66      11.435  -7.181  11.791  1.00  0.00           C  
ATOM   1041  NZ  LYS A  66      12.360  -6.213  12.441  1.00  0.00           N  
ATOM   1042  H   LYS A  66       8.929  -4.325   6.683  1.00  0.00           H  
ATOM   1043  HA  LYS A  66       8.052  -4.052   9.320  1.00  0.00           H  
ATOM   1044 1HB  LYS A  66       9.213  -6.028   8.470  1.00  0.00           H  
ATOM   1045 2HB  LYS A  66      10.713  -5.120   8.338  1.00  0.00           H  
ATOM   1046 1HG  LYS A  66      10.614  -4.743  10.831  1.00  0.00           H  
ATOM   1047 2HG  LYS A  66       9.237  -5.853  10.877  1.00  0.00           H  
ATOM   1048 1HD  LYS A  66      10.644  -7.624   9.851  1.00  0.00           H  
ATOM   1049 2HD  LYS A  66      12.021  -6.513   9.845  1.00  0.00           H  
ATOM   1050 1HE  LYS A  66      10.519  -7.239  12.377  1.00  0.00           H  
ATOM   1051 2HE  LYS A  66      11.902  -8.165  11.790  1.00  0.00           H  
ATOM   1052 1HZ  LYS A  66      12.557  -6.517  13.384  1.00  0.00           H  
ATOM   1053 2HZ  LYS A  66      13.222  -6.166  11.916  1.00  0.00           H  
ATOM   1054 3HZ  LYS A  66      11.930  -5.300  12.466  1.00  0.00           H  
ATOM   1055  N   THR A  67      10.823  -2.322   8.780  1.00  0.00           N  
ATOM   1056  CA  THR A  67      11.637  -1.241   9.329  1.00  0.00           C  
ATOM   1057  C   THR A  67      10.861   0.074   9.412  1.00  0.00           C  
ATOM   1058  O   THR A  67      10.895   0.763  10.427  1.00  0.00           O  
ATOM   1059  CB  THR A  67      12.912  -1.032   8.491  1.00  0.00           C  
ATOM   1060  OG1 THR A  67      13.696  -2.232   8.503  1.00  0.00           O  
ATOM   1061  CG2 THR A  67      13.739   0.114   9.053  1.00  0.00           C  
ATOM   1062  H   THR A  67      11.083  -2.732   7.893  1.00  0.00           H  
ATOM   1063  HA  THR A  67      11.916  -1.501  10.351  1.00  0.00           H  
ATOM   1064  HB  THR A  67      12.636  -0.803   7.461  1.00  0.00           H  
ATOM   1065  HG1 THR A  67      13.290  -2.884   7.925  1.00  0.00           H  
ATOM   1066 1HG2 THR A  67      14.636   0.248   8.448  1.00  0.00           H  
ATOM   1067 2HG2 THR A  67      13.150   1.031   9.035  1.00  0.00           H  
ATOM   1068 3HG2 THR A  67      14.025  -0.113  10.079  1.00  0.00           H  
ATOM   1069  N   LYS A  68      10.151   0.411   8.340  1.00  0.00           N  
ATOM   1070  CA  LYS A  68       9.399   1.666   8.288  1.00  0.00           C  
ATOM   1071  C   LYS A  68       8.265   1.739   9.334  1.00  0.00           C  
ATOM   1072  O   LYS A  68       8.043   2.793   9.935  1.00  0.00           O  
ATOM   1073  CB  LYS A  68       8.824   1.865   6.885  1.00  0.00           C  
ATOM   1074  CG  LYS A  68       9.860   2.216   5.825  1.00  0.00           C  
ATOM   1075  CD  LYS A  68       9.216   2.383   4.457  1.00  0.00           C  
ATOM   1076  CE  LYS A  68      10.250   2.733   3.397  1.00  0.00           C  
ATOM   1077  NZ  LYS A  68       9.634   2.900   2.052  1.00  0.00           N  
ATOM   1078  H   LYS A  68      10.131  -0.209   7.543  1.00  0.00           H  
ATOM   1079  HA  LYS A  68      10.068   2.483   8.566  1.00  0.00           H  
ATOM   1080 1HB  LYS A  68       8.316   0.954   6.567  1.00  0.00           H  
ATOM   1081 2HB  LYS A  68       8.083   2.664   6.905  1.00  0.00           H  
ATOM   1082 1HG  LYS A  68      10.360   3.145   6.098  1.00  0.00           H  
ATOM   1083 2HG  LYS A  68      10.607   1.424   5.771  1.00  0.00           H  
ATOM   1084 1HD  LYS A  68       8.717   1.456   4.173  1.00  0.00           H  
ATOM   1085 2HD  LYS A  68       8.471   3.178   4.500  1.00  0.00           H  
ATOM   1086 1HE  LYS A  68      10.752   3.660   3.670  1.00  0.00           H  
ATOM   1087 2HE  LYS A  68      10.998   1.942   3.343  1.00  0.00           H  
ATOM   1088 1HZ  LYS A  68      10.351   3.131   1.379  1.00  0.00           H  
ATOM   1089 2HZ  LYS A  68       9.180   2.039   1.780  1.00  0.00           H  
ATOM   1090 3HZ  LYS A  68       8.951   3.644   2.084  1.00  0.00           H  
ATOM   1091  N   LEU A  69       7.560   0.629   9.563  1.00  0.00           N  
ATOM   1092  CA  LEU A  69       6.478   0.617  10.550  1.00  0.00           C  
ATOM   1093  C   LEU A  69       6.967   0.396  11.986  1.00  0.00           C  
ATOM   1094  O   LEU A  69       6.319   0.826  12.947  1.00  0.00           O  
ATOM   1095  CB  LEU A  69       5.464  -0.476  10.188  1.00  0.00           C  
ATOM   1096  CG  LEU A  69       4.717  -0.277   8.863  1.00  0.00           C  
ATOM   1097  CD1 LEU A  69       3.873  -1.509   8.565  1.00  0.00           C  
ATOM   1098  CD2 LEU A  69       3.850   0.971   8.951  1.00  0.00           C  
ATOM   1099  H   LEU A  69       7.770  -0.217   9.054  1.00  0.00           H  
ATOM   1100  HA  LEU A  69       6.001   1.597  10.549  1.00  0.00           H  
ATOM   1101 1HB  LEU A  69       5.987  -1.429  10.133  1.00  0.00           H  
ATOM   1102 2HB  LEU A  69       4.720  -0.537  10.982  1.00  0.00           H  
ATOM   1103  HG  LEU A  69       5.437  -0.162   8.052  1.00  0.00           H  
ATOM   1104 1HD1 LEU A  69       3.343  -1.368   7.623  1.00  0.00           H  
ATOM   1105 2HD1 LEU A  69       4.521  -2.383   8.488  1.00  0.00           H  
ATOM   1106 3HD1 LEU A  69       3.153  -1.660   9.368  1.00  0.00           H  
ATOM   1107 1HD2 LEU A  69       3.320   1.112   8.009  1.00  0.00           H  
ATOM   1108 2HD2 LEU A  69       3.129   0.856   9.760  1.00  0.00           H  
ATOM   1109 3HD2 LEU A  69       4.480   1.838   9.147  1.00  0.00           H  
ATOM   1110  N   GLY A  70       8.098  -0.286  12.135  1.00  0.00           N  
ATOM   1111  CA  GLY A  70       8.574  -0.651  13.456  1.00  0.00           C  
ATOM   1112  C   GLY A  70       7.833  -1.849  14.018  1.00  0.00           C  
ATOM   1113  O   GLY A  70       7.502  -1.895  15.202  1.00  0.00           O  
ATOM   1114  H   GLY A  70       8.637  -0.556  11.326  1.00  0.00           H  
ATOM   1115 1HA  GLY A  70       9.639  -0.878  13.409  1.00  0.00           H  
ATOM   1116 2HA  GLY A  70       8.455   0.194  14.132  1.00  0.00           H  
ATOM   1117  N   VAL A  71       7.566  -2.829  13.159  1.00  0.00           N  
ATOM   1118  CA  VAL A  71       6.753  -3.970  13.550  1.00  0.00           C  
ATOM   1119  C   VAL A  71       7.560  -5.221  13.297  1.00  0.00           C  
ATOM   1120  O   VAL A  71       8.718  -5.140  12.908  1.00  0.00           O  
ATOM   1121  CB  VAL A  71       5.436  -4.020  12.752  1.00  0.00           C  
ATOM   1122  CG1 VAL A  71       4.607  -2.772  13.014  1.00  0.00           C  
ATOM   1123  CG2 VAL A  71       5.735  -4.167  11.268  1.00  0.00           C  
ATOM   1124  H   VAL A  71       7.929  -2.782  12.217  1.00  0.00           H  
ATOM   1125  HA  VAL A  71       6.511  -3.875  14.609  1.00  0.00           H  
ATOM   1126  HB  VAL A  71       4.849  -4.873  13.091  1.00  0.00           H  
ATOM   1127 1HG1 VAL A  71       3.680  -2.825  12.443  1.00  0.00           H  
ATOM   1128 2HG1 VAL A  71       4.373  -2.707  14.078  1.00  0.00           H  
ATOM   1129 3HG1 VAL A  71       5.170  -1.890  12.711  1.00  0.00           H  
ATOM   1130 1HG2 VAL A  71       4.800  -4.203  10.710  1.00  0.00           H  
ATOM   1131 2HG2 VAL A  71       6.327  -3.315  10.931  1.00  0.00           H  
ATOM   1132 3HG2 VAL A  71       6.294  -5.087  11.099  1.00  0.00           H  
ATOM   1133  N   SER A  72       6.978  -6.509  13.538  1.00  0.00           N  
ATOM   1134  CA  SER A  72       7.536  -7.819  13.230  1.00  0.00           C  
ATOM   1135  C   SER A  72       7.502  -8.074  11.732  1.00  0.00           C  
ATOM   1136  O   SER A  72       6.791  -7.383  10.994  1.00  0.00           O  
ATOM   1137  CB  SER A  72       6.765  -8.905  13.958  1.00  0.00           C  
ATOM   1138  OG  SER A  72       5.473  -9.039  13.434  1.00  0.00           O  
ATOM   1139  H   SER A  72       6.061  -6.453  13.959  1.00  0.00           H  
ATOM   1140  HA  SER A  72       8.571  -7.841  13.570  1.00  0.00           H  
ATOM   1141 1HB  SER A  72       7.297  -9.851  13.868  1.00  0.00           H  
ATOM   1142 2HB  SER A  72       6.708  -8.661  15.017  1.00  0.00           H  
ATOM   1143  HG  SER A  72       5.043  -9.718  13.961  1.00  0.00           H  
ATOM   1144  N   LEU A  73       8.277  -9.063  11.289  1.00  0.00           N  
ATOM   1145  CA  LEU A  73       8.307  -9.461   9.882  1.00  0.00           C  
ATOM   1146  C   LEU A  73       6.932 -10.007   9.458  1.00  0.00           C  
ATOM   1147  O   LEU A  73       6.460  -9.760   8.337  1.00  0.00           O  
ATOM   1148  CB  LEU A  73       9.391 -10.522   9.649  1.00  0.00           C  
ATOM   1149  CG  LEU A  73       9.624 -10.924   8.187  1.00  0.00           C  
ATOM   1150  CD1 LEU A  73      10.146  -9.725   7.407  1.00  0.00           C  
ATOM   1151  CD2 LEU A  73      10.608 -12.083   8.131  1.00  0.00           C  
ATOM   1152  H   LEU A  73       8.861  -9.552  11.949  1.00  0.00           H  
ATOM   1153  HA  LEU A  73       8.542  -8.583   9.279  1.00  0.00           H  
ATOM   1154 1HB  LEU A  73      10.334 -10.147  10.044  1.00  0.00           H  
ATOM   1155 2HB  LEU A  73       9.121 -11.421  10.202  1.00  0.00           H  
ATOM   1156  HG  LEU A  73       8.679 -11.229   7.738  1.00  0.00           H  
ATOM   1157 1HD1 LEU A  73      10.312 -10.011   6.368  1.00  0.00           H  
ATOM   1158 2HD1 LEU A  73       9.414  -8.918   7.448  1.00  0.00           H  
ATOM   1159 3HD1 LEU A  73      11.084  -9.387   7.844  1.00  0.00           H  
ATOM   1160 1HD2 LEU A  73      10.773 -12.370   7.091  1.00  0.00           H  
ATOM   1161 2HD2 LEU A  73      11.554 -11.779   8.578  1.00  0.00           H  
ATOM   1162 3HD2 LEU A  73      10.201 -12.932   8.681  1.00  0.00           H  
ATOM   1163  N   GLU A  74       6.191 -10.793  10.374  1.00  0.00           N  
ATOM   1164  CA  GLU A  74       4.879 -11.395  10.156  1.00  0.00           C  
ATOM   1165  C   GLU A  74       3.830 -10.329   9.910  1.00  0.00           C  
ATOM   1166  O   GLU A  74       2.951 -10.493   9.065  1.00  0.00           O  
ATOM   1167  CB  GLU A  74       4.474 -12.255  11.356  1.00  0.00           C  
ATOM   1168  CG  GLU A  74       5.328 -13.499  11.554  1.00  0.00           C  
ATOM   1169  CD  GLU A  74       6.647 -13.205  12.213  1.00  0.00           C  
ATOM   1170  OE1 GLU A  74       6.865 -12.078  12.586  1.00  0.00           O  
ATOM   1171  OE2 GLU A  74       7.437 -14.109  12.344  1.00  0.00           O  
ATOM   1172  H   GLU A  74       6.650 -10.926  11.265  1.00  0.00           H  
ATOM   1173  HA  GLU A  74       4.939 -12.021   9.265  1.00  0.00           H  
ATOM   1174 1HB  GLU A  74       4.535 -11.659  12.266  1.00  0.00           H  
ATOM   1175 2HB  GLU A  74       3.439 -12.574  11.241  1.00  0.00           H  
ATOM   1176 1HG  GLU A  74       4.778 -14.210  12.169  1.00  0.00           H  
ATOM   1177 2HG  GLU A  74       5.507 -13.963  10.584  1.00  0.00           H  
ATOM   1178  N   ALA A  75       3.933  -9.230  10.662  1.00  0.00           N  
ATOM   1179  CA  ALA A  75       3.049  -8.085  10.512  1.00  0.00           C  
ATOM   1180  C   ALA A  75       3.222  -7.412   9.157  1.00  0.00           C  
ATOM   1181  O   ALA A  75       2.245  -7.095   8.482  1.00  0.00           O  
ATOM   1182  CB  ALA A  75       3.291  -7.084  11.632  1.00  0.00           C  
ATOM   1183  H   ALA A  75       4.659  -9.201  11.363  1.00  0.00           H  
ATOM   1184  HA  ALA A  75       2.019  -8.441  10.573  1.00  0.00           H  
ATOM   1185 1HB  ALA A  75       2.619  -6.234  11.512  1.00  0.00           H  
ATOM   1186 2HB  ALA A  75       3.104  -7.561  12.594  1.00  0.00           H  
ATOM   1187 3HB  ALA A  75       4.323  -6.738  11.593  1.00  0.00           H  
ATOM   1188  N   ALA A  76       4.478  -7.204   8.773  1.00  0.00           N  
ATOM   1189  CA  ALA A  76       4.783  -6.581   7.501  1.00  0.00           C  
ATOM   1190  C   ALA A  76       4.274  -7.460   6.373  1.00  0.00           C  
ATOM   1191  O   ALA A  76       3.685  -6.970   5.409  1.00  0.00           O  
ATOM   1192  CB  ALA A  76       6.280  -6.334   7.377  1.00  0.00           C  
ATOM   1193  H   ALA A  76       5.236  -7.482   9.379  1.00  0.00           H  
ATOM   1194  HA  ALA A  76       4.264  -5.623   7.459  1.00  0.00           H  
ATOM   1195 1HB  ALA A  76       6.493  -5.867   6.415  1.00  0.00           H  
ATOM   1196 2HB  ALA A  76       6.608  -5.677   8.182  1.00  0.00           H  
ATOM   1197 3HB  ALA A  76       6.810  -7.283   7.445  1.00  0.00           H  
ATOM   1198  N   LEU A  77       4.499  -8.784   6.484  1.00  0.00           N  
ATOM   1199  CA  LEU A  77       4.041  -9.751   5.505  1.00  0.00           C  
ATOM   1200  C   LEU A  77       2.503  -9.766   5.442  1.00  0.00           C  
ATOM   1201  O   LEU A  77       1.917  -9.876   4.366  1.00  0.00           O  
ATOM   1202  CB  LEU A  77       4.572 -11.146   5.855  1.00  0.00           C  
ATOM   1203  CG  LEU A  77       6.075 -11.361   5.635  1.00  0.00           C  
ATOM   1204  CD1 LEU A  77       6.546 -12.544   6.470  1.00  0.00           C  
ATOM   1205  CD2 LEU A  77       6.344 -11.593   4.157  1.00  0.00           C  
ATOM   1206  H   LEU A  77       5.015  -9.108   7.290  1.00  0.00           H  
ATOM   1207  HA  LEU A  77       4.428  -9.463   4.528  1.00  0.00           H  
ATOM   1208 1HB  LEU A  77       4.358 -11.346   6.904  1.00  0.00           H  
ATOM   1209 2HB  LEU A  77       4.041 -11.882   5.250  1.00  0.00           H  
ATOM   1210  HG  LEU A  77       6.620 -10.478   5.969  1.00  0.00           H  
ATOM   1211 1HD1 LEU A  77       7.615 -12.697   6.315  1.00  0.00           H  
ATOM   1212 2HD1 LEU A  77       6.360 -12.343   7.526  1.00  0.00           H  
ATOM   1213 3HD1 LEU A  77       6.004 -13.440   6.169  1.00  0.00           H  
ATOM   1214 1HD2 LEU A  77       7.412 -11.745   4.000  1.00  0.00           H  
ATOM   1215 2HD2 LEU A  77       5.799 -12.477   3.821  1.00  0.00           H  
ATOM   1216 3HD2 LEU A  77       6.013 -10.725   3.586  1.00  0.00           H  
ATOM   1217  N   ALA A  78       1.830  -9.657   6.585  1.00  0.00           N  
ATOM   1218  CA  ALA A  78       0.370  -9.688   6.569  1.00  0.00           C  
ATOM   1219  C   ALA A  78      -0.155  -8.496   5.786  1.00  0.00           C  
ATOM   1220  O   ALA A  78      -1.131  -8.609   5.045  1.00  0.00           O  
ATOM   1221  CB  ALA A  78      -0.189  -9.693   7.986  1.00  0.00           C  
ATOM   1222  H   ALA A  78       2.311  -9.553   7.467  1.00  0.00           H  
ATOM   1223  HA  ALA A  78       0.057 -10.603   6.064  1.00  0.00           H  
ATOM   1224 1HB  ALA A  78      -1.278  -9.700   7.946  1.00  0.00           H  
ATOM   1225 2HB  ALA A  78       0.162 -10.579   8.512  1.00  0.00           H  
ATOM   1226 3HB  ALA A  78       0.149  -8.800   8.511  1.00  0.00           H  
ATOM   1227  N   ILE A  79       0.494  -7.346   5.950  1.00  0.00           N  
ATOM   1228  CA  ILE A  79       0.006  -6.125   5.326  1.00  0.00           C  
ATOM   1229  C   ILE A  79       0.137  -6.252   3.819  1.00  0.00           C  
ATOM   1230  O   ILE A  79      -0.771  -5.885   3.073  1.00  0.00           O  
ATOM   1231  CB  ILE A  79       0.780  -4.888   5.820  1.00  0.00           C  
ATOM   1232  CG1 ILE A  79       0.473  -4.622   7.296  1.00  0.00           C  
ATOM   1233  CG2 ILE A  79       0.436  -3.672   4.973  1.00  0.00           C  
ATOM   1234  CD1 ILE A  79       1.430  -3.653   7.953  1.00  0.00           C  
ATOM   1235  H   ILE A  79       1.332  -7.309   6.511  1.00  0.00           H  
ATOM   1236  HA  ILE A  79      -1.045  -5.999   5.586  1.00  0.00           H  
ATOM   1237  HB  ILE A  79       1.850  -5.078   5.750  1.00  0.00           H  
ATOM   1238 1HG1 ILE A  79      -0.536  -4.223   7.392  1.00  0.00           H  
ATOM   1239 2HG1 ILE A  79       0.506  -5.560   7.850  1.00  0.00           H  
ATOM   1240 1HG2 ILE A  79       0.991  -2.808   5.337  1.00  0.00           H  
ATOM   1241 2HG2 ILE A  79       0.703  -3.865   3.935  1.00  0.00           H  
ATOM   1242 3HG2 ILE A  79      -0.633  -3.472   5.041  1.00  0.00           H  
ATOM   1243 1HD1 ILE A  79       1.148  -3.515   8.997  1.00  0.00           H  
ATOM   1244 2HD1 ILE A  79       2.444  -4.050   7.900  1.00  0.00           H  
ATOM   1245 3HD1 ILE A  79       1.388  -2.695   7.438  1.00  0.00           H  
ATOM   1246  N   LEU A  80       1.283  -6.777   3.374  1.00  0.00           N  
ATOM   1247  CA  LEU A  80       1.573  -6.959   1.945  1.00  0.00           C  
ATOM   1248  C   LEU A  80       0.549  -7.900   1.329  1.00  0.00           C  
ATOM   1249  O   LEU A  80       0.047  -7.654   0.233  1.00  0.00           O  
ATOM   1250  CB  LEU A  80       2.986  -7.520   1.743  1.00  0.00           C  
ATOM   1251  CG  LEU A  80       4.136  -6.581   2.128  1.00  0.00           C  
ATOM   1252  CD1 LEU A  80       5.447  -7.357   2.130  1.00  0.00           C  
ATOM   1253  CD2 LEU A  80       4.191  -5.417   1.150  1.00  0.00           C  
ATOM   1254  H   LEU A  80       1.973  -7.058   4.056  1.00  0.00           H  
ATOM   1255  HA  LEU A  80       1.492  -5.988   1.456  1.00  0.00           H  
ATOM   1256 1HB  LEU A  80       3.087  -8.428   2.335  1.00  0.00           H  
ATOM   1257 2HB  LEU A  80       3.109  -7.781   0.692  1.00  0.00           H  
ATOM   1258  HG  LEU A  80       3.973  -6.200   3.136  1.00  0.00           H  
ATOM   1259 1HD1 LEU A  80       6.264  -6.690   2.404  1.00  0.00           H  
ATOM   1260 2HD1 LEU A  80       5.386  -8.171   2.852  1.00  0.00           H  
ATOM   1261 3HD1 LEU A  80       5.629  -7.765   1.136  1.00  0.00           H  
ATOM   1262 1HD2 LEU A  80       5.008  -4.749   1.424  1.00  0.00           H  
ATOM   1263 2HD2 LEU A  80       4.356  -5.797   0.141  1.00  0.00           H  
ATOM   1264 3HD2 LEU A  80       3.249  -4.870   1.182  1.00  0.00           H  
ATOM   1265  N   ALA A  81       0.257  -8.973   2.061  1.00  0.00           N  
ATOM   1266  CA  ALA A  81      -0.739  -9.943   1.662  1.00  0.00           C  
ATOM   1267  C   ALA A  81      -2.125  -9.327   1.598  1.00  0.00           C  
ATOM   1268  O   ALA A  81      -2.910  -9.635   0.701  1.00  0.00           O  
ATOM   1269  CB  ALA A  81      -0.737 -11.127   2.618  1.00  0.00           C  
ATOM   1270  H   ALA A  81       0.757  -9.109   2.928  1.00  0.00           H  
ATOM   1271  HA  ALA A  81      -0.486 -10.296   0.662  1.00  0.00           H  
ATOM   1272 1HB  ALA A  81      -1.492 -11.848   2.305  1.00  0.00           H  
ATOM   1273 2HB  ALA A  81       0.243 -11.602   2.608  1.00  0.00           H  
ATOM   1274 3HB  ALA A  81      -0.962 -10.781   3.625  1.00  0.00           H  
ATOM   1275  N   ALA A  82      -2.601  -8.396   2.656  1.00  0.00           N  
ATOM   1276  CA  ALA A  82      -3.870  -7.670   2.677  1.00  0.00           C  
ATOM   1277  C   ALA A  82      -4.000  -6.723   1.479  1.00  0.00           C  
ATOM   1278  O   ALA A  82      -5.061  -6.628   0.862  1.00  0.00           O  
ATOM   1279  CB  ALA A  82      -4.011  -6.896   3.980  1.00  0.00           C  
ATOM   1280  H   ALA A  82      -1.956  -8.279   3.426  1.00  0.00           H  
ATOM   1281  HA  ALA A  82      -4.678  -8.399   2.612  1.00  0.00           H  
ATOM   1282 1HB  ALA A  82      -4.964  -6.364   3.987  1.00  0.00           H  
ATOM   1283 2HB  ALA A  82      -3.976  -7.589   4.821  1.00  0.00           H  
ATOM   1284 3HB  ALA A  82      -3.197  -6.178   4.067  1.00  0.00           H  
ATOM   1285  N   ALA A  83      -2.855  -5.888   1.017  1.00  0.00           N  
ATOM   1286  CA  ALA A  83      -2.859  -5.003  -0.148  1.00  0.00           C  
ATOM   1287  C   ALA A  83      -3.133  -5.784  -1.443  1.00  0.00           C  
ATOM   1288  O   ALA A  83      -3.849  -5.311  -2.325  1.00  0.00           O  
ATOM   1289  CB  ALA A  83      -1.537  -4.259  -0.251  1.00  0.00           C  
ATOM   1290  H   ALA A  83      -2.017  -5.960   1.578  1.00  0.00           H  
ATOM   1291  HA  ALA A  83      -3.664  -4.279  -0.020  1.00  0.00           H  
ATOM   1292 1HB  ALA A  83      -1.556  -3.604  -1.123  1.00  0.00           H  
ATOM   1293 2HB  ALA A  83      -1.384  -3.660   0.648  1.00  0.00           H  
ATOM   1294 3HB  ALA A  83      -0.723  -4.973  -0.353  1.00  0.00           H  
ATOM   1295  N   ALA A  84      -2.466  -7.036  -1.611  1.00  0.00           N  
ATOM   1296  CA  ALA A  84      -2.603  -7.846  -2.822  1.00  0.00           C  
ATOM   1297  C   ALA A  84      -4.026  -8.378  -2.993  1.00  0.00           C  
ATOM   1298  O   ALA A  84      -4.580  -8.355  -4.091  1.00  0.00           O  
ATOM   1299  CB  ALA A  84      -1.614  -9.001  -2.799  1.00  0.00           C  
ATOM   1300  H   ALA A  84      -1.800  -7.315  -0.906  1.00  0.00           H  
ATOM   1301  HA  ALA A  84      -2.385  -7.210  -3.681  1.00  0.00           H  
ATOM   1302 1HB  ALA A  84      -1.727  -9.595  -3.706  1.00  0.00           H  
ATOM   1303 2HB  ALA A  84      -0.598  -8.610  -2.746  1.00  0.00           H  
ATOM   1304 3HB  ALA A  84      -1.806  -9.629  -1.930  1.00  0.00           H  
ATOM   1305  N   LYS A  85      -4.631  -8.861  -1.910  1.00  0.00           N  
ATOM   1306  CA  LYS A  85      -6.014  -9.359  -1.933  1.00  0.00           C  
ATOM   1307  C   LYS A  85      -7.070  -8.263  -2.058  1.00  0.00           C  
ATOM   1308  O   LYS A  85      -8.085  -8.441  -2.732  1.00  0.00           O  
ATOM   1309  CB  LYS A  85      -6.288 -10.182  -0.673  1.00  0.00           C  
ATOM   1310  CG  LYS A  85      -7.421 -11.190  -0.814  1.00  0.00           C  
ATOM   1311  CD  LYS A  85      -6.892 -12.568  -1.181  1.00  0.00           C  
ATOM   1312  CE  LYS A  85      -6.819 -12.750  -2.690  1.00  0.00           C  
ATOM   1313  NZ  LYS A  85      -6.707 -14.184  -3.073  1.00  0.00           N  
ATOM   1314  H   LYS A  85      -4.114  -8.884  -1.043  1.00  0.00           H  
ATOM   1315  HA  LYS A  85      -6.133 -10.006  -2.801  1.00  0.00           H  
ATOM   1316 1HB  LYS A  85      -5.387 -10.728  -0.392  1.00  0.00           H  
ATOM   1317 2HB  LYS A  85      -6.536  -9.513   0.152  1.00  0.00           H  
ATOM   1318 1HG  LYS A  85      -7.967 -11.259   0.127  1.00  0.00           H  
ATOM   1319 2HG  LYS A  85      -8.110 -10.856  -1.590  1.00  0.00           H  
ATOM   1320 1HD  LYS A  85      -5.895 -12.700  -0.759  1.00  0.00           H  
ATOM   1321 2HD  LYS A  85      -7.547 -13.333  -0.765  1.00  0.00           H  
ATOM   1322 1HE  LYS A  85      -7.713 -12.333  -3.151  1.00  0.00           H  
ATOM   1323 2HE  LYS A  85      -5.953 -12.215  -3.080  1.00  0.00           H  
ATOM   1324 1HZ  LYS A  85      -6.660 -14.261  -4.080  1.00  0.00           H  
ATOM   1325 2HZ  LYS A  85      -5.869 -14.577  -2.667  1.00  0.00           H  
ATOM   1326 3HZ  LYS A  85      -7.514 -14.687  -2.734  1.00  0.00           H  
ATOM   1327  N   LEU A  86      -6.920  -6.948  -1.357  1.00  0.00           N  
ATOM   1328  CA  LEU A  86      -7.785  -5.793  -1.490  1.00  0.00           C  
ATOM   1329  C   LEU A  86      -7.757  -5.337  -2.942  1.00  0.00           C  
ATOM   1330  O   LEU A  86      -8.778  -4.925  -3.493  1.00  0.00           O  
ATOM   1331  CB  LEU A  86      -7.329  -4.659  -0.562  1.00  0.00           C  
ATOM   1332  CG  LEU A  86      -7.605  -4.872   0.932  1.00  0.00           C  
ATOM   1333  CD1 LEU A  86      -6.845  -3.830   1.742  1.00  0.00           C  
ATOM   1334  CD2 LEU A  86      -9.101  -4.780   1.191  1.00  0.00           C  
ATOM   1335  H   LEU A  86      -6.125  -6.900  -0.736  1.00  0.00           H  
ATOM   1336  HA  LEU A  86      -8.798  -6.096  -1.228  1.00  0.00           H  
ATOM   1337 1HB  LEU A  86      -6.257  -4.520  -0.684  1.00  0.00           H  
ATOM   1338 2HB  LEU A  86      -7.831  -3.740  -0.864  1.00  0.00           H  
ATOM   1339  HG  LEU A  86      -7.244  -5.856   1.233  1.00  0.00           H  
ATOM   1340 1HD1 LEU A  86      -7.040  -3.981   2.804  1.00  0.00           H  
ATOM   1341 2HD1 LEU A  86      -5.776  -3.931   1.553  1.00  0.00           H  
ATOM   1342 3HD1 LEU A  86      -7.173  -2.833   1.452  1.00  0.00           H  
ATOM   1343 1HD2 LEU A  86      -9.297  -4.932   2.253  1.00  0.00           H  
ATOM   1344 2HD2 LEU A  86      -9.463  -3.796   0.893  1.00  0.00           H  
ATOM   1345 3HD2 LEU A  86      -9.618  -5.547   0.614  1.00  0.00           H  
ATOM   1346  N   GLY A  87      -6.511  -5.354  -3.644  1.00  0.00           N  
ATOM   1347  CA  GLY A  87      -6.302  -4.837  -4.976  1.00  0.00           C  
ATOM   1348  C   GLY A  87      -5.847  -3.389  -4.911  1.00  0.00           C  
ATOM   1349  O   GLY A  87      -6.223  -2.563  -5.746  1.00  0.00           O  
ATOM   1350  H   GLY A  87      -5.735  -5.767  -3.149  1.00  0.00           H  
ATOM   1351 1HA  GLY A  87      -5.554  -5.442  -5.488  1.00  0.00           H  
ATOM   1352 2HA  GLY A  87      -7.226  -4.916  -5.548  1.00  0.00           H  
ATOM   1353  N   THR A  88      -5.024  -3.071  -3.919  1.00  0.00           N  
ATOM   1354  CA  THR A  88      -4.556  -1.710  -3.810  1.00  0.00           C  
ATOM   1355  C   THR A  88      -3.074  -1.623  -3.499  1.00  0.00           C  
ATOM   1356  O   THR A  88      -2.356  -2.612  -3.581  1.00  0.00           O  
ATOM   1357  CB  THR A  88      -5.349  -0.951  -2.730  1.00  0.00           C  
ATOM   1358  OG1 THR A  88      -5.012   0.442  -2.775  1.00  0.00           O  
ATOM   1359  CG2 THR A  88      -5.031  -1.501  -1.348  1.00  0.00           C  
ATOM   1360  H   THR A  88      -4.716  -3.752  -3.240  1.00  0.00           H  
ATOM   1361  HA  THR A  88      -4.665  -1.228  -4.780  1.00  0.00           H  
ATOM   1362  HB  THR A  88      -6.417  -1.058  -2.920  1.00  0.00           H  
ATOM   1363  HG1 THR A  88      -5.470   0.857  -3.510  1.00  0.00           H  
ATOM   1364 1HG2 THR A  88      -5.601  -0.953  -0.598  1.00  0.00           H  
ATOM   1365 2HG2 THR A  88      -5.297  -2.557  -1.307  1.00  0.00           H  
ATOM   1366 3HG2 THR A  88      -3.966  -1.388  -1.148  1.00  0.00           H  
ATOM   1367  N   THR A  89      -2.585  -0.418  -3.097  1.00  0.00           N  
ATOM   1368  CA  THR A  89      -1.154  -0.241  -2.870  1.00  0.00           C  
ATOM   1369  C   THR A  89      -0.817  -0.683  -1.447  1.00  0.00           C  
ATOM   1370  O   THR A  89      -1.723  -0.879  -0.628  1.00  0.00           O  
ATOM   1371  CB  THR A  89      -0.719   1.220  -3.089  1.00  0.00           C  
ATOM   1372  OG1 THR A  89      -1.340   2.059  -2.107  1.00  0.00           O  
ATOM   1373  CG2 THR A  89      -1.118   1.692  -4.479  1.00  0.00           C  
ATOM   1374  H   THR A  89      -3.209   0.360  -2.942  1.00  0.00           H  
ATOM   1375  HA  THR A  89      -0.611  -0.827  -3.611  1.00  0.00           H  
ATOM   1376  HB  THR A  89       0.363   1.297  -2.982  1.00  0.00           H  
ATOM   1377  HG1 THR A  89      -0.942   2.932  -2.135  1.00  0.00           H  
ATOM   1378 1HG2 THR A  89      -0.802   2.726  -4.617  1.00  0.00           H  
ATOM   1379 2HG2 THR A  89      -0.638   1.063  -5.229  1.00  0.00           H  
ATOM   1380 3HG2 THR A  89      -2.200   1.626  -4.589  1.00  0.00           H  
ATOM   1381  N   VAL A  90       0.478  -0.846  -1.164  1.00  0.00           N  
ATOM   1382  CA  VAL A  90       0.905  -1.216   0.178  1.00  0.00           C  
ATOM   1383  C   VAL A  90       0.606  -0.088   1.164  1.00  0.00           C  
ATOM   1384  O   VAL A  90       0.102  -0.323   2.284  1.00  0.00           O  
ATOM   1385  CB  VAL A  90       2.413  -1.530   0.195  1.00  0.00           C  
ATOM   1386  CG1 VAL A  90       2.893  -1.760   1.620  1.00  0.00           C  
ATOM   1387  CG2 VAL A  90       2.698  -2.746  -0.673  1.00  0.00           C  
ATOM   1388  H   VAL A  90       1.175  -0.712  -1.881  1.00  0.00           H  
ATOM   1389  HA  VAL A  90       0.278  -2.037   0.526  1.00  0.00           H  
ATOM   1390  HB  VAL A  90       2.959  -0.669  -0.193  1.00  0.00           H  
ATOM   1391 1HG1 VAL A  90       3.961  -1.981   1.614  1.00  0.00           H  
ATOM   1392 2HG1 VAL A  90       2.712  -0.865   2.215  1.00  0.00           H  
ATOM   1393 3HG1 VAL A  90       2.353  -2.601   2.055  1.00  0.00           H  
ATOM   1394 1HG2 VAL A  90       3.766  -2.962  -0.657  1.00  0.00           H  
ATOM   1395 2HG2 VAL A  90       2.148  -3.605  -0.289  1.00  0.00           H  
ATOM   1396 3HG2 VAL A  90       2.385  -2.543  -1.697  1.00  0.00           H  
ATOM   1397  N   GLU A  91       0.863   1.140   0.722  1.00  0.00           N  
ATOM   1398  CA  GLU A  91       0.656   2.308   1.570  1.00  0.00           C  
ATOM   1399  C   GLU A  91      -0.807   2.417   1.983  1.00  0.00           C  
ATOM   1400  O   GLU A  91      -1.101   2.832   3.101  1.00  0.00           O  
ATOM   1401  CB  GLU A  91       1.091   3.583   0.844  1.00  0.00           C  
ATOM   1402  CG  GLU A  91       2.584   3.666   0.558  1.00  0.00           C  
ATOM   1403  CD  GLU A  91       2.994   2.866  -0.646  1.00  0.00           C  
ATOM   1404  OE1 GLU A  91       2.137   2.300  -1.281  1.00  0.00           O  
ATOM   1405  OE2 GLU A  91       4.168   2.820  -0.933  1.00  0.00           O  
ATOM   1406  H   GLU A  91       1.210   1.270  -0.218  1.00  0.00           H  
ATOM   1407  HA  GLU A  91       1.238   2.182   2.484  1.00  0.00           H  
ATOM   1408 1HB  GLU A  91       0.564   3.659  -0.108  1.00  0.00           H  
ATOM   1409 2HB  GLU A  91       0.815   4.454   1.440  1.00  0.00           H  
ATOM   1410 1HG  GLU A  91       2.855   4.709   0.397  1.00  0.00           H  
ATOM   1411 2HG  GLU A  91       3.130   3.307   1.430  1.00  0.00           H  
ATOM   1412  N   GLU A  92      -1.860   2.096   1.026  1.00  0.00           N  
ATOM   1413  CA  GLU A  92      -3.283   2.136   1.380  1.00  0.00           C  
ATOM   1414  C   GLU A  92      -3.661   1.060   2.396  1.00  0.00           C  
ATOM   1415  O   GLU A  92      -4.468   1.307   3.290  1.00  0.00           O  
ATOM   1416  CB  GLU A  92      -4.143   1.975   0.125  1.00  0.00           C  
ATOM   1417  CG  GLU A  92      -5.643   2.026   0.380  1.00  0.00           C  
ATOM   1418  CD  GLU A  92      -6.107   3.367   0.877  1.00  0.00           C  
ATOM   1419  OE1 GLU A  92      -5.408   4.330   0.672  1.00  0.00           O  
ATOM   1420  OE2 GLU A  92      -7.162   3.428   1.463  1.00  0.00           O  
ATOM   1421  H   GLU A  92      -1.593   1.852   0.083  1.00  0.00           H  
ATOM   1422  HA  GLU A  92      -3.506   3.116   1.801  1.00  0.00           H  
ATOM   1423 1HB  GLU A  92      -3.898   2.764  -0.587  1.00  0.00           H  
ATOM   1424 2HB  GLU A  92      -3.917   1.022  -0.353  1.00  0.00           H  
ATOM   1425 1HG  GLU A  92      -6.166   1.795  -0.548  1.00  0.00           H  
ATOM   1426 2HG  GLU A  92      -5.903   1.263   1.111  1.00  0.00           H  
ATOM   1427  N   ALA A  93      -3.117  -0.142   2.230  1.00  0.00           N  
ATOM   1428  CA  ALA A  93      -3.366  -1.209   3.195  1.00  0.00           C  
ATOM   1429  C   ALA A  93      -2.833  -0.790   4.564  1.00  0.00           C  
ATOM   1430  O   ALA A  93      -3.398  -1.132   5.593  1.00  0.00           O  
ATOM   1431  CB  ALA A  93      -2.725  -2.515   2.742  1.00  0.00           C  
ATOM   1432  H   ALA A  93      -2.523  -0.328   1.433  1.00  0.00           H  
ATOM   1433  HA  ALA A  93      -4.444  -1.355   3.267  1.00  0.00           H  
ATOM   1434 1HB  ALA A  93      -2.925  -3.294   3.476  1.00  0.00           H  
ATOM   1435 2HB  ALA A  93      -3.143  -2.810   1.780  1.00  0.00           H  
ATOM   1436 3HB  ALA A  93      -1.649  -2.377   2.644  1.00  0.00           H  
ATOM   1437  N   VAL A  94      -1.587  -0.043   4.680  1.00  0.00           N  
ATOM   1438  CA  VAL A  94      -1.007   0.458   5.915  1.00  0.00           C  
ATOM   1439  C   VAL A  94      -1.942   1.523   6.510  1.00  0.00           C  
ATOM   1440  O   VAL A  94      -2.292   1.437   7.687  1.00  0.00           O  
ATOM   1441  CB  VAL A  94       0.386   1.060   5.655  1.00  0.00           C  
ATOM   1442  CG1 VAL A  94       0.874   1.821   6.879  1.00  0.00           C  
ATOM   1443  CG2 VAL A  94       1.365  -0.042   5.281  1.00  0.00           C  
ATOM   1444  H   VAL A  94      -1.098   0.114   3.810  1.00  0.00           H  
ATOM   1445  HA  VAL A  94      -0.957  -0.363   6.631  1.00  0.00           H  
ATOM   1446  HB  VAL A  94       0.316   1.778   4.838  1.00  0.00           H  
ATOM   1447 1HG1 VAL A  94       1.860   2.240   6.678  1.00  0.00           H  
ATOM   1448 2HG1 VAL A  94       0.177   2.627   7.108  1.00  0.00           H  
ATOM   1449 3HG1 VAL A  94       0.937   1.142   7.729  1.00  0.00           H  
ATOM   1450 1HG2 VAL A  94       2.348   0.391   5.097  1.00  0.00           H  
ATOM   1451 2HG2 VAL A  94       1.432  -0.763   6.096  1.00  0.00           H  
ATOM   1452 3HG2 VAL A  94       1.017  -0.546   4.378  1.00  0.00           H  
ATOM   1453  N   LYS A  95      -2.402   2.468   5.676  1.00  0.00           N  
ATOM   1454  CA  LYS A  95      -3.312   3.525   6.136  1.00  0.00           C  
ATOM   1455  C   LYS A  95      -4.579   2.962   6.734  1.00  0.00           C  
ATOM   1456  O   LYS A  95      -5.070   3.467   7.739  1.00  0.00           O  
ATOM   1457  CB  LYS A  95      -3.666   4.470   4.986  1.00  0.00           C  
ATOM   1458  CG  LYS A  95      -2.533   5.393   4.559  1.00  0.00           C  
ATOM   1459  CD  LYS A  95      -2.922   6.220   3.343  1.00  0.00           C  
ATOM   1460  CE  LYS A  95      -1.758   7.070   2.855  1.00  0.00           C  
ATOM   1461  NZ  LYS A  95      -2.088   7.798   1.600  1.00  0.00           N  
ATOM   1462  H   LYS A  95      -2.116   2.453   4.708  1.00  0.00           H  
ATOM   1463  HA  LYS A  95      -2.813   4.097   6.920  1.00  0.00           H  
ATOM   1464 1HB  LYS A  95      -3.967   3.886   4.115  1.00  0.00           H  
ATOM   1465 2HB  LYS A  95      -4.514   5.091   5.272  1.00  0.00           H  
ATOM   1466 1HG  LYS A  95      -2.282   6.065   5.381  1.00  0.00           H  
ATOM   1467 2HG  LYS A  95      -1.651   4.799   4.317  1.00  0.00           H  
ATOM   1468 1HD  LYS A  95      -3.238   5.556   2.537  1.00  0.00           H  
ATOM   1469 2HD  LYS A  95      -3.755   6.874   3.600  1.00  0.00           H  
ATOM   1470 1HE  LYS A  95      -1.492   7.797   3.622  1.00  0.00           H  
ATOM   1471 2HE  LYS A  95      -0.893   6.434   2.674  1.00  0.00           H  
ATOM   1472 1HZ  LYS A  95      -1.292   8.349   1.310  1.00  0.00           H  
ATOM   1473 2HZ  LYS A  95      -2.318   7.133   0.876  1.00  0.00           H  
ATOM   1474 3HZ  LYS A  95      -2.878   8.407   1.761  1.00  0.00           H  
ATOM   1475  N   ARG A  96      -5.240   1.896   6.058  1.00  0.00           N  
ATOM   1476  CA  ARG A  96      -6.448   1.262   6.583  1.00  0.00           C  
ATOM   1477  C   ARG A  96      -6.163   0.463   7.851  1.00  0.00           C  
ATOM   1478  O   ARG A  96      -6.982   0.428   8.759  1.00  0.00           O  
ATOM   1479  CB  ARG A  96      -7.063   0.341   5.538  1.00  0.00           C  
ATOM   1480  CG  ARG A  96      -7.637   1.047   4.321  1.00  0.00           C  
ATOM   1481  CD  ARG A  96      -8.202   0.084   3.342  1.00  0.00           C  
ATOM   1482  NE  ARG A  96      -8.577   0.732   2.096  1.00  0.00           N  
ATOM   1483  CZ  ARG A  96      -9.359   0.178   1.150  1.00  0.00           C  
ATOM   1484  NH1 ARG A  96      -9.839  -1.035   1.321  1.00  0.00           N  
ATOM   1485  NH2 ARG A  96      -9.642   0.850   0.049  1.00  0.00           N  
ATOM   1486  H   ARG A  96      -4.868   1.589   5.172  1.00  0.00           H  
ATOM   1487  HA  ARG A  96      -7.167   2.042   6.836  1.00  0.00           H  
ATOM   1488 1HB  ARG A  96      -6.310  -0.363   5.187  1.00  0.00           H  
ATOM   1489 2HB  ARG A  96      -7.866  -0.240   5.993  1.00  0.00           H  
ATOM   1490 1HG  ARG A  96      -8.431   1.724   4.634  1.00  0.00           H  
ATOM   1491 2HG  ARG A  96      -6.849   1.617   3.825  1.00  0.00           H  
ATOM   1492 1HD  ARG A  96      -7.462  -0.684   3.119  1.00  0.00           H  
ATOM   1493 2HD  ARG A  96      -9.091  -0.383   3.765  1.00  0.00           H  
ATOM   1494  HE  ARG A  96      -8.226   1.666   1.929  1.00  0.00           H  
ATOM   1495 1HH1 ARG A  96      -9.623  -1.550   2.164  1.00  0.00           H  
ATOM   1496 2HH1 ARG A  96     -10.425  -1.450   0.612  1.00  0.00           H  
ATOM   1497 1HH2 ARG A  96      -9.272   1.783  -0.084  1.00  0.00           H  
ATOM   1498 2HH2 ARG A  96     -10.228   0.435  -0.660  1.00  0.00           H  
ATOM   1499  N   ALA A  97      -4.923  -0.315   7.940  1.00  0.00           N  
ATOM   1500  CA  ALA A  97      -4.547  -1.107   9.094  1.00  0.00           C  
ATOM   1501  C   ALA A  97      -4.345  -0.158  10.276  1.00  0.00           C  
ATOM   1502  O   ALA A  97      -4.707  -0.488  11.386  1.00  0.00           O  
ATOM   1503  CB  ALA A  97      -3.284  -1.900   8.804  1.00  0.00           C  
ATOM   1504  H   ALA A  97      -4.346  -0.347   7.113  1.00  0.00           H  
ATOM   1505  HA  ALA A  97      -5.358  -1.804   9.308  1.00  0.00           H  
ATOM   1506 1HB  ALA A  97      -3.014  -2.490   9.679  1.00  0.00           H  
ATOM   1507 2HB  ALA A  97      -3.459  -2.565   7.958  1.00  0.00           H  
ATOM   1508 3HB  ALA A  97      -2.472  -1.215   8.564  1.00  0.00           H  
ATOM   1509  N   LEU A  98      -3.772   1.018  10.019  1.00  0.00           N  
ATOM   1510  CA  LEU A  98      -3.591   2.041  11.051  1.00  0.00           C  
ATOM   1511  C   LEU A  98      -4.912   2.583  11.596  1.00  0.00           C  
ATOM   1512  O   LEU A  98      -5.023   2.835  12.780  1.00  0.00           O  
ATOM   1513  CB  LEU A  98      -2.762   3.202  10.487  1.00  0.00           C  
ATOM   1514  CG  LEU A  98      -1.266   2.921  10.298  1.00  0.00           C  
ATOM   1515  CD1 LEU A  98      -0.660   3.984   9.391  1.00  0.00           C  
ATOM   1516  CD2 LEU A  98      -0.577   2.901  11.654  1.00  0.00           C  
ATOM   1517  H   LEU A  98      -3.453   1.206   9.080  1.00  0.00           H  
ATOM   1518  HA  LEU A  98      -3.078   1.588  11.900  1.00  0.00           H  
ATOM   1519 1HB  LEU A  98      -3.172   3.482   9.518  1.00  0.00           H  
ATOM   1520 2HB  LEU A  98      -2.857   4.055  11.159  1.00  0.00           H  
ATOM   1521  HG  LEU A  98      -1.136   1.954   9.811  1.00  0.00           H  
ATOM   1522 1HD1 LEU A  98       0.403   3.784   9.257  1.00  0.00           H  
ATOM   1523 2HD1 LEU A  98      -1.158   3.962   8.422  1.00  0.00           H  
ATOM   1524 3HD1 LEU A  98      -0.790   4.966   9.845  1.00  0.00           H  
ATOM   1525 1HD2 LEU A  98       0.486   2.701  11.520  1.00  0.00           H  
ATOM   1526 2HD2 LEU A  98      -0.705   3.868  12.141  1.00  0.00           H  
ATOM   1527 3HD2 LEU A  98      -1.018   2.121  12.275  1.00  0.00           H  
ATOM   1528  N   LYS A  99      -6.064   2.875  10.707  1.00  0.00           N  
ATOM   1529  CA  LYS A  99      -7.406   3.269  11.137  1.00  0.00           C  
ATOM   1530  C   LYS A  99      -8.020   2.204  12.032  1.00  0.00           C  
ATOM   1531  O   LYS A  99      -8.704   2.533  13.009  1.00  0.00           O  
ATOM   1532  CB  LYS A  99      -8.308   3.524   9.929  1.00  0.00           C  
ATOM   1533  CG  LYS A  99      -7.968   4.784   9.144  1.00  0.00           C  
ATOM   1534  CD  LYS A  99      -8.870   4.940   7.929  1.00  0.00           C  
ATOM   1535  CE  LYS A  99      -8.504   6.176   7.121  1.00  0.00           C  
ATOM   1536  NZ  LYS A  99      -9.341   6.310   5.898  1.00  0.00           N  
ATOM   1537  H   LYS A  99      -5.876   2.764   9.722  1.00  0.00           H  
ATOM   1538  HA  LYS A  99      -7.329   4.194  11.707  1.00  0.00           H  
ATOM   1539 1HB  LYS A  99      -8.248   2.678   9.244  1.00  0.00           H  
ATOM   1540 2HB  LYS A  99      -9.344   3.605  10.259  1.00  0.00           H  
ATOM   1541 1HG  LYS A  99      -8.086   5.657   9.788  1.00  0.00           H  
ATOM   1542 2HG  LYS A  99      -6.931   4.737   8.813  1.00  0.00           H  
ATOM   1543 1HD  LYS A  99      -8.778   4.059   7.292  1.00  0.00           H  
ATOM   1544 2HD  LYS A  99      -9.907   5.024   8.254  1.00  0.00           H  
ATOM   1545 1HE  LYS A  99      -8.636   7.065   7.737  1.00  0.00           H  
ATOM   1546 2HE  LYS A  99      -7.456   6.119   6.824  1.00  0.00           H  
ATOM   1547 1HZ  LYS A  99      -9.067   7.140   5.391  1.00  0.00           H  
ATOM   1548 2HZ  LYS A  99      -9.211   5.498   5.310  1.00  0.00           H  
ATOM   1549 3HZ  LYS A  99     -10.313   6.382   6.162  1.00  0.00           H  
ATOM   1550  N   LEU A 100      -7.870   0.786  11.738  1.00  0.00           N  
ATOM   1551  CA  LEU A 100      -8.333  -0.371  12.490  1.00  0.00           C  
ATOM   1552  C   LEU A 100      -7.535  -0.491  13.787  1.00  0.00           C  
ATOM   1553  O   LEU A 100      -8.079  -0.836  14.837  1.00  0.00           O  
ATOM   1554  CB  LEU A 100      -8.185  -1.651  11.657  1.00  0.00           C  
ATOM   1555  CG  LEU A 100      -9.114  -1.764  10.442  1.00  0.00           C  
ATOM   1556  CD1 LEU A 100      -8.688  -2.949   9.585  1.00  0.00           C  
ATOM   1557  CD2 LEU A 100     -10.552  -1.920  10.914  1.00  0.00           C  
ATOM   1558  H   LEU A 100      -7.393   0.642  10.859  1.00  0.00           H  
ATOM   1559  HA  LEU A 100      -9.388  -0.230  12.726  1.00  0.00           H  
ATOM   1560 1HB  LEU A 100      -7.160  -1.715  11.298  1.00  0.00           H  
ATOM   1561 2HB  LEU A 100      -8.376  -2.509  12.302  1.00  0.00           H  
ATOM   1562  HG  LEU A 100      -9.027  -0.864   9.832  1.00  0.00           H  
ATOM   1563 1HD1 LEU A 100      -9.348  -3.029   8.721  1.00  0.00           H  
ATOM   1564 2HD1 LEU A 100      -7.663  -2.802   9.245  1.00  0.00           H  
ATOM   1565 3HD1 LEU A 100      -8.748  -3.864  10.174  1.00  0.00           H  
ATOM   1566 1HD2 LEU A 100     -11.212  -1.999  10.050  1.00  0.00           H  
ATOM   1567 2HD2 LEU A 100     -10.640  -2.820  11.522  1.00  0.00           H  
ATOM   1568 3HD2 LEU A 100     -10.836  -1.051  11.508  1.00  0.00           H  
ATOM   1569  N   LYS A 101      -6.237  -0.220  13.697  1.00  0.00           N  
ATOM   1570  CA  LYS A 101      -5.365  -0.299  14.854  1.00  0.00           C  
ATOM   1571  C   LYS A 101      -5.954   0.539  16.000  1.00  0.00           C  
ATOM   1572  O   LYS A 101      -6.218   0.013  17.086  1.00  0.00           O  
ATOM   1573  CB  LYS A 101      -3.955   0.178  14.500  1.00  0.00           C  
ATOM   1574  CG  LYS A 101      -2.973   0.155  15.664  1.00  0.00           C  
ATOM   1575  CD  LYS A 101      -1.619   0.716  15.255  1.00  0.00           C  
ATOM   1576  CE  LYS A 101      -0.586   0.529  16.357  1.00  0.00           C  
ATOM   1577  NZ  LYS A 101      -0.875   1.384  17.541  1.00  0.00           N  
ATOM   1578  H   LYS A 101      -5.848   0.047  12.805  1.00  0.00           H  
ATOM   1579  HA  LYS A 101      -5.332  -1.336  15.191  1.00  0.00           H  
ATOM   1580 1HB  LYS A 101      -3.548  -0.448  13.706  1.00  0.00           H  
ATOM   1581 2HB  LYS A 101      -4.001   1.199  14.122  1.00  0.00           H  
ATOM   1582 1HG  LYS A 101      -3.370   0.749  16.487  1.00  0.00           H  
ATOM   1583 2HG  LYS A 101      -2.842  -0.871  16.009  1.00  0.00           H  
ATOM   1584 1HD  LYS A 101      -1.272   0.209  14.354  1.00  0.00           H  
ATOM   1585 2HD  LYS A 101      -1.716   1.779  15.039  1.00  0.00           H  
ATOM   1586 1HE  LYS A 101      -0.574  -0.513  16.672  1.00  0.00           H  
ATOM   1587 2HE  LYS A 101       0.403   0.782  15.975  1.00  0.00           H  
ATOM   1588 1HZ  LYS A 101      -0.169   1.232  18.247  1.00  0.00           H  
ATOM   1589 2HZ  LYS A 101      -0.870   2.356  17.264  1.00  0.00           H  
ATOM   1590 3HZ  LYS A 101      -1.782   1.146  17.916  1.00  0.00           H  
ATOM   1591  N   THR A 102      -6.218   1.821  15.745  1.00  0.00           N  
ATOM   1592  CA  THR A 102      -6.652   2.716  16.814  1.00  0.00           C  
ATOM   1593  C   THR A 102      -8.152   2.614  17.093  1.00  0.00           C  
ATOM   1594  O   THR A 102      -8.619   2.918  18.191  1.00  0.00           O  
ATOM   1595  CB  THR A 102      -6.294   4.176  16.480  1.00  0.00           C  
ATOM   1596  OG1 THR A 102      -7.001   4.587  15.303  1.00  0.00           O  
ATOM   1597  CG2 THR A 102      -4.798   4.317  16.243  1.00  0.00           C  
ATOM   1598  H   THR A 102      -6.120   2.185  14.808  1.00  0.00           H  
ATOM   1599  HA  THR A 102      -6.147   2.425  17.735  1.00  0.00           H  
ATOM   1600  HB  THR A 102      -6.587   4.821  17.307  1.00  0.00           H  
ATOM   1601  HG1 THR A 102      -7.902   4.823  15.537  1.00  0.00           H  
ATOM   1602 1HG2 THR A 102      -4.563   5.355  16.009  1.00  0.00           H  
ATOM   1603 2HG2 THR A 102      -4.257   4.017  17.141  1.00  0.00           H  
ATOM   1604 3HG2 THR A 102      -4.500   3.681  15.411  1.00  0.00           H  
ATOM   1605  N   LYS A 103      -8.909   2.178  16.102  1.00  0.00           N  
ATOM   1606  CA  LYS A 103     -10.336   1.960  16.290  1.00  0.00           C  
ATOM   1607  C   LYS A 103     -10.654   0.718  17.130  1.00  0.00           C  
ATOM   1608  O   LYS A 103     -11.521   0.759  18.008  1.00  0.00           O  
ATOM   1609  CB  LYS A 103     -11.026   1.855  14.929  1.00  0.00           C  
ATOM   1610  CG  LYS A 103     -12.534   1.660  15.002  1.00  0.00           C  
ATOM   1611  CD  LYS A 103     -13.157   1.644  13.614  1.00  0.00           C  
ATOM   1612  CE  LYS A 103     -14.664   1.444  13.684  1.00  0.00           C  
ATOM   1613  NZ  LYS A 103     -15.284   1.405  12.332  1.00  0.00           N  
ATOM   1614  H   LYS A 103      -8.499   1.994  15.197  1.00  0.00           H  
ATOM   1615  HA  LYS A 103     -10.746   2.808  16.841  1.00  0.00           H  
ATOM   1616 1HB  LYS A 103     -10.833   2.760  14.352  1.00  0.00           H  
ATOM   1617 2HB  LYS A 103     -10.606   1.017  14.372  1.00  0.00           H  
ATOM   1618 1HG  LYS A 103     -12.755   0.715  15.500  1.00  0.00           H  
ATOM   1619 2HG  LYS A 103     -12.978   2.469  15.581  1.00  0.00           H  
ATOM   1620 1HD  LYS A 103     -12.947   2.589  13.110  1.00  0.00           H  
ATOM   1621 2HD  LYS A 103     -12.720   0.836  13.028  1.00  0.00           H  
ATOM   1622 1HE  LYS A 103     -14.883   0.510  14.198  1.00  0.00           H  
ATOM   1623 2HE  LYS A 103     -15.113   2.259  14.252  1.00  0.00           H  
ATOM   1624 1HZ  LYS A 103     -16.281   1.272  12.422  1.00  0.00           H  
ATOM   1625 2HZ  LYS A 103     -15.103   2.276  11.852  1.00  0.00           H  
ATOM   1626 3HZ  LYS A 103     -14.889   0.641  11.802  1.00  0.00           H  
ATOM   1627  N   LEU A 104      -9.958  -0.384  16.869  1.00  0.00           N  
ATOM   1628  CA  LEU A 104     -10.264  -1.648  17.541  1.00  0.00           C  
ATOM   1629  C   LEU A 104      -9.348  -1.946  18.733  1.00  0.00           C  
ATOM   1630  O   LEU A 104      -9.705  -2.747  19.599  1.00  0.00           O  
ATOM   1631  CB  LEU A 104     -10.169  -2.800  16.533  1.00  0.00           C  
ATOM   1632  CG  LEU A 104     -11.080  -2.686  15.304  1.00  0.00           C  
ATOM   1633  CD1 LEU A 104     -10.783  -3.828  14.342  1.00  0.00           C  
ATOM   1634  CD2 LEU A 104     -12.535  -2.708  15.746  1.00  0.00           C  
ATOM   1635  H   LEU A 104      -9.205  -0.355  16.197  1.00  0.00           H  
ATOM   1636  HA  LEU A 104     -11.282  -1.596  17.928  1.00  0.00           H  
ATOM   1637 1HB  LEU A 104      -9.142  -2.868  16.178  1.00  0.00           H  
ATOM   1638 2HB  LEU A 104     -10.417  -3.731  17.043  1.00  0.00           H  
ATOM   1639  HG  LEU A 104     -10.873  -1.750  14.783  1.00  0.00           H  
ATOM   1640 1HD1 LEU A 104     -11.430  -3.747  13.469  1.00  0.00           H  
ATOM   1641 2HD1 LEU A 104      -9.740  -3.777  14.027  1.00  0.00           H  
ATOM   1642 3HD1 LEU A 104     -10.965  -4.780  14.841  1.00  0.00           H  
ATOM   1643 1HD2 LEU A 104     -13.183  -2.626  14.873  1.00  0.00           H  
ATOM   1644 2HD2 LEU A 104     -12.743  -3.644  16.265  1.00  0.00           H  
ATOM   1645 3HD2 LEU A 104     -12.724  -1.871  16.418  1.00  0.00           H  
ATOM   1646  N   GLY A 105      -8.172  -1.320  18.766  1.00  0.00           N  
ATOM   1647  CA  GLY A 105      -7.147  -1.656  19.742  1.00  0.00           C  
ATOM   1648  C   GLY A 105      -6.347  -2.914  19.421  1.00  0.00           C  
ATOM   1649  O   GLY A 105      -6.031  -3.701  20.318  1.00  0.00           O  
ATOM   1650  H   GLY A 105      -7.990  -0.590  18.091  1.00  0.00           H  
ATOM   1651 1HA  GLY A 105      -6.445  -0.827  19.833  1.00  0.00           H  
ATOM   1652 2HA  GLY A 105      -7.608  -1.793  20.719  1.00  0.00           H  
ATOM   1653  N   VAL A 106      -6.008  -3.108  18.144  1.00  0.00           N  
ATOM   1654  CA  VAL A 106      -5.356  -4.343  17.716  1.00  0.00           C  
ATOM   1655  C   VAL A 106      -4.022  -4.031  17.043  1.00  0.00           C  
ATOM   1656  O   VAL A 106      -3.770  -2.896  16.646  1.00  0.00           O  
ATOM   1657  CB  VAL A 106      -6.258  -5.120  16.739  1.00  0.00           C  
ATOM   1658  CG1 VAL A 106      -7.584  -5.466  17.398  1.00  0.00           C  
ATOM   1659  CG2 VAL A 106      -6.480  -4.301  15.477  1.00  0.00           C  
ATOM   1660  H   VAL A 106      -6.204  -2.392  17.460  1.00  0.00           H  
ATOM   1661  HA  VAL A 106      -5.134  -4.943  18.599  1.00  0.00           H  
ATOM   1662  HB  VAL A 106      -5.772  -6.062  16.481  1.00  0.00           H  
ATOM   1663 1HG1 VAL A 106      -8.209  -6.015  16.694  1.00  0.00           H  
ATOM   1664 2HG1 VAL A 106      -7.403  -6.082  18.279  1.00  0.00           H  
ATOM   1665 3HG1 VAL A 106      -8.093  -4.549  17.695  1.00  0.00           H  
ATOM   1666 1HG2 VAL A 106      -7.118  -4.857  14.790  1.00  0.00           H  
ATOM   1667 2HG2 VAL A 106      -6.961  -3.357  15.735  1.00  0.00           H  
ATOM   1668 3HG2 VAL A 106      -5.521  -4.101  14.999  1.00  0.00           H  
ATOM   1669  N   SER A 107      -3.155  -5.029  16.931  1.00  0.00           N  
ATOM   1670  CA  SER A 107      -1.887  -4.810  16.260  1.00  0.00           C  
ATOM   1671  C   SER A 107      -2.047  -4.824  14.726  1.00  0.00           C  
ATOM   1672  O   SER A 107      -3.128  -5.101  14.196  1.00  0.00           O  
ATOM   1673  CB  SER A 107      -0.893  -5.870  16.691  1.00  0.00           C  
ATOM   1674  OG  SER A 107      -1.266  -7.133  16.210  1.00  0.00           O  
ATOM   1675  H   SER A 107      -3.362  -5.943  17.305  1.00  0.00           H  
ATOM   1676  HA  SER A 107      -1.517  -3.820  16.534  1.00  0.00           H  
ATOM   1677 1HB  SER A 107       0.097  -5.613  16.317  1.00  0.00           H  
ATOM   1678 2HB  SER A 107      -0.835  -5.895  17.778  1.00  0.00           H  
ATOM   1679  HG  SER A 107      -0.670  -7.760  16.626  1.00  0.00           H  
ATOM   1680  N   LEU A 108      -0.954  -4.519  14.031  1.00  0.00           N  
ATOM   1681  CA  LEU A 108      -0.963  -4.424  12.589  1.00  0.00           C  
ATOM   1682  C   LEU A 108      -1.261  -5.803  12.020  1.00  0.00           C  
ATOM   1683  O   LEU A 108      -1.928  -5.928  11.007  1.00  0.00           O  
ATOM   1684  CB  LEU A 108       0.383  -3.905  12.068  1.00  0.00           C  
ATOM   1685  CG  LEU A 108       0.546  -2.379  12.049  1.00  0.00           C  
ATOM   1686  CD1 LEU A 108      -0.438  -1.775  11.056  1.00  0.00           C  
ATOM   1687  CD2 LEU A 108       0.318  -1.827  13.449  1.00  0.00           C  
ATOM   1688  H   LEU A 108      -0.092  -4.349  14.531  1.00  0.00           H  
ATOM   1689  HA  LEU A 108      -1.737  -3.715  12.294  1.00  0.00           H  
ATOM   1690 1HB  LEU A 108       1.178  -4.315  12.689  1.00  0.00           H  
ATOM   1691 2HB  LEU A 108       0.524  -4.265  11.049  1.00  0.00           H  
ATOM   1692  HG  LEU A 108       1.553  -2.125  11.718  1.00  0.00           H  
ATOM   1693 1HD1 LEU A 108      -0.322  -0.691  11.043  1.00  0.00           H  
ATOM   1694 2HD1 LEU A 108      -0.239  -2.172  10.061  1.00  0.00           H  
ATOM   1695 3HD1 LEU A 108      -1.455  -2.027  11.352  1.00  0.00           H  
ATOM   1696 1HD2 LEU A 108       0.434  -0.743  13.436  1.00  0.00           H  
ATOM   1697 2HD2 LEU A 108      -0.689  -2.080  13.780  1.00  0.00           H  
ATOM   1698 3HD2 LEU A 108       1.045  -2.262  14.134  1.00  0.00           H  
ATOM   1699  N   PHE A 109      -0.765  -6.836  12.691  1.00  0.00           N  
ATOM   1700  CA  PHE A 109      -0.972  -8.209  12.247  1.00  0.00           C  
ATOM   1701  C   PHE A 109      -2.453  -8.541  12.124  1.00  0.00           C  
ATOM   1702  O   PHE A 109      -2.902  -9.048  11.096  1.00  0.00           O  
ATOM   1703  CB  PHE A 109      -0.306  -9.187  13.217  1.00  0.00           C  
ATOM   1704  CG  PHE A 109      -0.462 -10.629  12.825  1.00  0.00           C  
ATOM   1705  CD1 PHE A 109       0.528 -11.276  12.101  1.00  0.00           C  
ATOM   1706  CD2 PHE A 109      -1.598 -11.340  13.179  1.00  0.00           C  
ATOM   1707  CE1 PHE A 109       0.386 -12.603  11.740  1.00  0.00           C  
ATOM   1708  CE2 PHE A 109      -1.743 -12.666  12.820  1.00  0.00           C  
ATOM   1709  CZ  PHE A 109      -0.749 -13.298  12.100  1.00  0.00           C  
ATOM   1710  H   PHE A 109      -0.231  -6.666  13.531  1.00  0.00           H  
ATOM   1711  HA  PHE A 109      -0.518  -8.326  11.263  1.00  0.00           H  
ATOM   1712 1HB  PHE A 109       0.758  -8.966  13.283  1.00  0.00           H  
ATOM   1713 2HB  PHE A 109      -0.730  -9.057  14.212  1.00  0.00           H  
ATOM   1714  HD1 PHE A 109       1.426 -10.727  11.818  1.00  0.00           H  
ATOM   1715  HD2 PHE A 109      -2.383 -10.841  13.747  1.00  0.00           H  
ATOM   1716  HE1 PHE A 109       1.172 -13.100  11.171  1.00  0.00           H  
ATOM   1717  HE2 PHE A 109      -2.641 -13.214  13.105  1.00  0.00           H  
ATOM   1718  HZ  PHE A 109      -0.862 -14.343  11.815  1.00  0.00           H  
ATOM   1719  N   VAL A 110      -3.288  -8.338  13.221  1.00  0.00           N  
ATOM   1720  CA  VAL A 110      -4.734  -8.554  13.260  1.00  0.00           C  
ATOM   1721  C   VAL A 110      -5.547  -7.587  12.392  1.00  0.00           C  
ATOM   1722  O   VAL A 110      -6.581  -7.957  11.838  1.00  0.00           O  
ATOM   1723  CB  VAL A 110      -5.225  -8.440  14.716  1.00  0.00           C  
ATOM   1724  CG1 VAL A 110      -6.745  -8.480  14.769  1.00  0.00           C  
ATOM   1725  CG2 VAL A 110      -4.627  -9.560  15.553  1.00  0.00           C  
ATOM   1726  H   VAL A 110      -2.825  -7.971  14.039  1.00  0.00           H  
ATOM   1727  HA  VAL A 110      -4.937  -9.555  12.874  1.00  0.00           H  
ATOM   1728  HB  VAL A 110      -4.914  -7.477  15.120  1.00  0.00           H  
ATOM   1729 1HG1 VAL A 110      -7.075  -8.398  15.805  1.00  0.00           H  
ATOM   1730 2HG1 VAL A 110      -7.151  -7.649  14.193  1.00  0.00           H  
ATOM   1731 3HG1 VAL A 110      -7.099  -9.421  14.350  1.00  0.00           H  
ATOM   1732 1HG2 VAL A 110      -4.978  -9.472  16.581  1.00  0.00           H  
ATOM   1733 2HG2 VAL A 110      -4.933 -10.523  15.146  1.00  0.00           H  
ATOM   1734 3HG2 VAL A 110      -3.539  -9.487  15.535  1.00  0.00           H  
ATOM   1735  N   ALA A 111      -5.200  -6.186  12.295  1.00  0.00           N  
ATOM   1736  CA  ALA A 111      -5.801  -5.174  11.430  1.00  0.00           C  
ATOM   1737  C   ALA A 111      -5.646  -5.617   9.977  1.00  0.00           C  
ATOM   1738  O   ALA A 111      -6.536  -5.444   9.164  1.00  0.00           O  
ATOM   1739  CB  ALA A 111      -5.157  -3.814  11.655  1.00  0.00           C  
ATOM   1740  H   ALA A 111      -4.460  -5.918  12.925  1.00  0.00           H  
ATOM   1741  HA  ALA A 111      -6.860  -5.103  11.678  1.00  0.00           H  
ATOM   1742 1HB  ALA A 111      -5.622  -3.079  11.000  1.00  0.00           H  
ATOM   1743 2HB  ALA A 111      -5.294  -3.513  12.693  1.00  0.00           H  
ATOM   1744 3HB  ALA A 111      -4.093  -3.875  11.433  1.00  0.00           H  
ATOM   1745  N   ALA A 112      -4.340  -6.207   9.507  1.00  0.00           N  
ATOM   1746  CA  ALA A 112      -4.079  -6.756   8.180  1.00  0.00           C  
ATOM   1747  C   ALA A 112      -4.921  -7.976   7.916  1.00  0.00           C  
ATOM   1748  O   ALA A 112      -5.399  -8.184   6.803  1.00  0.00           O  
ATOM   1749  CB  ALA A 112      -2.605  -7.098   8.019  1.00  0.00           C  
ATOM   1750  H   ALA A 112      -3.598  -6.208  10.193  1.00  0.00           H  
ATOM   1751  HA  ALA A 112      -4.349  -6.002   7.441  1.00  0.00           H  
ATOM   1752 1HB  ALA A 112      -2.433  -7.513   7.026  1.00  0.00           H  
ATOM   1753 2HB  ALA A 112      -2.007  -6.195   8.143  1.00  0.00           H  
ATOM   1754 3HB  ALA A 112      -2.317  -7.829   8.773  1.00  0.00           H  
ATOM   1755  N   LEU A 113      -5.100  -8.786   8.959  1.00  0.00           N  
ATOM   1756  CA  LEU A 113      -5.964  -9.958   8.880  1.00  0.00           C  
ATOM   1757  C   LEU A 113      -7.429  -9.615   8.590  1.00  0.00           C  
ATOM   1758  O   LEU A 113      -8.102 -10.312   7.831  1.00  0.00           O  
ATOM   1759  CB  LEU A 113      -5.878 -10.747  10.192  1.00  0.00           C  
ATOM   1760  CG  LEU A 113      -6.652 -12.071  10.225  1.00  0.00           C  
ATOM   1761  CD1 LEU A 113      -6.082 -13.019   9.178  1.00  0.00           C  
ATOM   1762  CD2 LEU A 113      -6.563 -12.677  11.618  1.00  0.00           C  
ATOM   1763  H   LEU A 113      -4.626  -8.583   9.827  1.00  0.00           H  
ATOM   1764  HA  LEU A 113      -5.614 -10.591   8.066  1.00  0.00           H  
ATOM   1765 1HB  LEU A 113      -4.832 -10.970  10.396  1.00  0.00           H  
ATOM   1766 2HB  LEU A 113      -6.258 -10.121  10.999  1.00  0.00           H  
ATOM   1767  HG  LEU A 113      -7.697 -11.888   9.975  1.00  0.00           H  
ATOM   1768 1HD1 LEU A 113      -6.632 -13.960   9.201  1.00  0.00           H  
ATOM   1769 2HD1 LEU A 113      -6.176 -12.568   8.190  1.00  0.00           H  
ATOM   1770 3HD1 LEU A 113      -5.031 -13.208   9.393  1.00  0.00           H  
ATOM   1771 1HD2 LEU A 113      -7.114 -13.618  11.641  1.00  0.00           H  
ATOM   1772 2HD2 LEU A 113      -5.518 -12.862  11.868  1.00  0.00           H  
ATOM   1773 3HD2 LEU A 113      -6.993 -11.986  12.343  1.00  0.00           H  
ATOM   1774  N   ALA A 114      -8.032  -8.511   9.285  1.00  0.00           N  
ATOM   1775  CA  ALA A 114      -9.382  -8.019   9.011  1.00  0.00           C  
ATOM   1776  C   ALA A 114      -9.500  -7.511   7.573  1.00  0.00           C  
ATOM   1777  O   ALA A 114     -10.548  -7.649   6.940  1.00  0.00           O  
ATOM   1778  CB  ALA A 114      -9.756  -6.919   9.995  1.00  0.00           C  
ATOM   1779  H   ALA A 114      -7.504  -8.100  10.042  1.00  0.00           H  
ATOM   1780  HA  ALA A 114     -10.075  -8.851   9.131  1.00  0.00           H  
ATOM   1781 1HB  ALA A 114     -10.762  -6.563   9.776  1.00  0.00           H  
ATOM   1782 2HB  ALA A 114      -9.720  -7.313  11.010  1.00  0.00           H  
ATOM   1783 3HB  ALA A 114      -9.051  -6.093   9.901  1.00  0.00           H  
ATOM   1784  N   LEU A 115      -8.425  -6.779   7.002  1.00  0.00           N  
ATOM   1785  CA  LEU A 115      -8.383  -6.273   5.639  1.00  0.00           C  
ATOM   1786  C   LEU A 115      -8.363  -7.419   4.642  1.00  0.00           C  
ATOM   1787  O   LEU A 115      -9.116  -7.421   3.667  1.00  0.00           O  
ATOM   1788  CB  LEU A 115      -7.150  -5.385   5.437  1.00  0.00           C  
ATOM   1789  CG  LEU A 115      -7.150  -4.059   6.209  1.00  0.00           C  
ATOM   1790  CD1 LEU A 115      -5.793  -3.385   6.063  1.00  0.00           C  
ATOM   1791  CD2 LEU A 115      -8.264  -3.166   5.683  1.00  0.00           C  
ATOM   1792  H   LEU A 115      -7.655  -6.579   7.624  1.00  0.00           H  
ATOM   1793  HA  LEU A 115      -9.288  -5.691   5.466  1.00  0.00           H  
ATOM   1794 1HB  LEU A 115      -6.266  -5.944   5.740  1.00  0.00           H  
ATOM   1795 2HB  LEU A 115      -7.060  -5.150   4.376  1.00  0.00           H  
ATOM   1796  HG  LEU A 115      -7.313  -4.256   7.269  1.00  0.00           H  
ATOM   1797 1HD1 LEU A 115      -5.794  -2.443   6.612  1.00  0.00           H  
ATOM   1798 2HD1 LEU A 115      -5.018  -4.037   6.464  1.00  0.00           H  
ATOM   1799 3HD1 LEU A 115      -5.595  -3.191   5.009  1.00  0.00           H  
ATOM   1800 1HD2 LEU A 115      -8.265  -2.224   6.233  1.00  0.00           H  
ATOM   1801 2HD2 LEU A 115      -8.102  -2.968   4.624  1.00  0.00           H  
ATOM   1802 3HD2 LEU A 115      -9.224  -3.665   5.817  1.00  0.00           H  
ATOM   1803  N   ALA A 116      -7.480  -8.361   4.942  1.00  0.00           N  
ATOM   1804  CA  ALA A 116      -7.342  -9.514   4.049  1.00  0.00           C  
ATOM   1805  C   ALA A 116      -8.617 -10.373   4.071  1.00  0.00           C  
ATOM   1806  O   ALA A 116      -9.000 -10.959   3.058  1.00  0.00           O  
ATOM   1807  CB  ALA A 116      -6.129 -10.346   4.440  1.00  0.00           C  
ATOM   1808  H   ALA A 116      -6.902  -8.307   5.767  1.00  0.00           H  
ATOM   1809  HA  ALA A 116      -7.200  -9.142   3.035  1.00  0.00           H  
ATOM   1810 1HB  ALA A 116      -6.041 -11.200   3.768  1.00  0.00           H  
ATOM   1811 2HB  ALA A 116      -5.230  -9.735   4.369  1.00  0.00           H  
ATOM   1812 3HB  ALA A 116      -6.246 -10.701   5.463  1.00  0.00           H  
ATOM   1813  N   THR A 117      -9.307 -10.591   5.322  1.00  0.00           N  
ATOM   1814  CA  THR A 117     -10.558 -11.315   5.472  1.00  0.00           C  
ATOM   1815  C   THR A 117     -11.702 -10.691   4.660  1.00  0.00           C  
ATOM   1816  O   THR A 117     -12.468 -11.399   4.006  1.00  0.00           O  
ATOM   1817  CB  THR A 117     -10.963 -11.389   6.955  1.00  0.00           C  
ATOM   1818  OG1 THR A 117      -9.948 -12.080   7.697  1.00  0.00           O  
ATOM   1819  CG2 THR A 117     -12.288 -12.122   7.112  1.00  0.00           C  
ATOM   1820  H   THR A 117      -8.873 -10.183   6.138  1.00  0.00           H  
ATOM   1821  HA  THR A 117     -10.410 -12.327   5.096  1.00  0.00           H  
ATOM   1822  HB  THR A 117     -11.063 -10.381   7.357  1.00  0.00           H  
ATOM   1823  HG1 THR A 117      -9.157 -11.539   7.733  1.00  0.00           H  
ATOM   1824 1HG2 THR A 117     -12.557 -12.163   8.166  1.00  0.00           H  
ATOM   1825 2HG2 THR A 117     -13.063 -11.592   6.559  1.00  0.00           H  
ATOM   1826 3HG2 THR A 117     -12.191 -13.133   6.721  1.00  0.00           H  
ATOM   1827  N   ALA A 118     -11.929  -9.237   4.624  1.00  0.00           N  
ATOM   1828  CA  ALA A 118     -12.911  -8.514   3.829  1.00  0.00           C  
ATOM   1829  C   ALA A 118     -12.726  -8.798   2.320  1.00  0.00           C  
ATOM   1830  O   ALA A 118     -13.702  -8.991   1.588  1.00  0.00           O  
ATOM   1831  CB  ALA A 118     -12.832  -7.024   4.125  1.00  0.00           C  
ATOM   1832  H   ALA A 118     -11.335  -8.722   5.259  1.00  0.00           H  
ATOM   1833  HA  ALA A 118     -13.902  -8.879   4.103  1.00  0.00           H  
ATOM   1834 1HB  ALA A 118     -13.573  -6.495   3.523  1.00  0.00           H  
ATOM   1835 2HB  ALA A 118     -13.033  -6.853   5.182  1.00  0.00           H  
ATOM   1836 3HB  ALA A 118     -11.836  -6.657   3.879  1.00  0.00           H  
ATOM   1837  N   ALA A 119     -11.437  -8.782   1.847  1.00  0.00           N  
ATOM   1838  CA  ALA A 119     -11.143  -9.087   0.448  1.00  0.00           C  
ATOM   1839  C   ALA A 119     -11.535 -10.511   0.049  1.00  0.00           C  
ATOM   1840  O   ALA A 119     -12.036 -10.744  -1.050  1.00  0.00           O  
ATOM   1841  CB  ALA A 119      -9.666  -8.872   0.157  1.00  0.00           C  
ATOM   1842  H   ALA A 119     -10.677  -8.558   2.473  1.00  0.00           H  
ATOM   1843  HA  ALA A 119     -11.728  -8.411  -0.176  1.00  0.00           H  
ATOM   1844 1HB  ALA A 119      -9.462  -9.102  -0.889  1.00  0.00           H  
ATOM   1845 2HB  ALA A 119      -9.403  -7.833   0.356  1.00  0.00           H  
ATOM   1846 3HB  ALA A 119      -9.070  -9.525   0.794  1.00  0.00           H  
ATOM   1847  N   LYS A 120     -11.305 -11.500   0.964  1.00  0.00           N  
ATOM   1848  CA  LYS A 120     -11.710 -12.877   0.704  1.00  0.00           C  
ATOM   1849  C   LYS A 120     -13.217 -13.080   0.719  1.00  0.00           C  
ATOM   1850  O   LYS A 120     -13.762 -13.819  -0.102  1.00  0.00           O  
ATOM   1851  CB  LYS A 120     -11.059 -13.813   1.724  1.00  0.00           C  
ATOM   1852  CG  LYS A 120     -11.438 -15.279   1.563  1.00  0.00           C  
ATOM   1853  CD  LYS A 120     -11.039 -15.806   0.193  1.00  0.00           C  
ATOM   1854  CE  LYS A 120     -11.292 -17.302   0.079  1.00  0.00           C  
ATOM   1855  NZ  LYS A 120     -10.912 -17.831  -1.259  1.00  0.00           N  
ATOM   1856  H   LYS A 120     -10.846 -11.279   1.838  1.00  0.00           H  
ATOM   1857  HA  LYS A 120     -11.350 -13.162  -0.286  1.00  0.00           H  
ATOM   1858 1HB  LYS A 120      -9.974 -13.737   1.647  1.00  0.00           H  
ATOM   1859 2HB  LYS A 120     -11.338 -13.503   2.731  1.00  0.00           H  
ATOM   1860 1HG  LYS A 120     -10.936 -15.870   2.331  1.00  0.00           H  
ATOM   1861 2HG  LYS A 120     -12.514 -15.393   1.688  1.00  0.00           H  
ATOM   1862 1HD  LYS A 120     -11.613 -15.289  -0.577  1.00  0.00           H  
ATOM   1863 2HD  LYS A 120      -9.980 -15.613   0.023  1.00  0.00           H  
ATOM   1864 1HE  LYS A 120     -10.717 -17.827   0.840  1.00  0.00           H  
ATOM   1865 2HE  LYS A 120     -12.349 -17.506   0.249  1.00  0.00           H  
ATOM   1866 1HZ  LYS A 120     -11.096 -18.823  -1.294  1.00  0.00           H  
ATOM   1867 2HZ  LYS A 120     -11.454 -17.363  -1.973  1.00  0.00           H  
ATOM   1868 3HZ  LYS A 120      -9.929 -17.665  -1.420  1.00  0.00           H  
ATOM   1869  N   LEU A 121     -13.974 -12.427   1.660  1.00  0.00           N  
ATOM   1870  CA  LEU A 121     -15.428 -12.422   1.843  1.00  0.00           C  
ATOM   1871  C   LEU A 121     -16.119 -11.739   0.676  1.00  0.00           C  
ATOM   1872  O   LEU A 121     -17.218 -12.112   0.295  1.00  0.00           O  
ATOM   1873  CB  LEU A 121     -15.802 -11.713   3.150  1.00  0.00           C  
ATOM   1874  CG  LEU A 121     -15.437 -12.459   4.440  1.00  0.00           C  
ATOM   1875  CD1 LEU A 121     -15.591 -11.522   5.630  1.00  0.00           C  
ATOM   1876  CD2 LEU A 121     -16.330 -13.682   4.589  1.00  0.00           C  
ATOM   1877  H   LEU A 121     -13.395 -11.912   2.307  1.00  0.00           H  
ATOM   1878  HA  LEU A 121     -15.770 -13.454   1.920  1.00  0.00           H  
ATOM   1879 1HB  LEU A 121     -15.303 -10.745   3.175  1.00  0.00           H  
ATOM   1880 2HB  LEU A 121     -16.878 -11.543   3.158  1.00  0.00           H  
ATOM   1881  HG  LEU A 121     -14.394 -12.774   4.396  1.00  0.00           H  
ATOM   1882 1HD1 LEU A 121     -15.332 -12.052   6.547  1.00  0.00           H  
ATOM   1883 2HD1 LEU A 121     -14.927 -10.666   5.507  1.00  0.00           H  
ATOM   1884 3HD1 LEU A 121     -16.622 -11.176   5.691  1.00  0.00           H  
ATOM   1885 1HD2 LEU A 121     -16.070 -14.213   5.505  1.00  0.00           H  
ATOM   1886 2HD2 LEU A 121     -17.373 -13.368   4.634  1.00  0.00           H  
ATOM   1887 3HD2 LEU A 121     -16.186 -14.343   3.734  1.00  0.00           H  
ATOM   1888  N   GLY A 122     -15.463 -10.725   0.132  1.00  0.00           N  
ATOM   1889  CA  GLY A 122     -16.077  -9.890  -0.868  1.00  0.00           C  
ATOM   1890  C   GLY A 122     -16.914  -8.796  -0.251  1.00  0.00           C  
ATOM   1891  O   GLY A 122     -17.906  -8.378  -0.841  1.00  0.00           O  
ATOM   1892  H   GLY A 122     -14.515 -10.531   0.421  1.00  0.00           H  
ATOM   1893 1HA  GLY A 122     -15.304  -9.444  -1.492  1.00  0.00           H  
ATOM   1894 2HA  GLY A 122     -16.703 -10.500  -1.517  1.00  0.00           H  
ATOM   1895  N   THR A 123     -16.528  -8.325   0.933  1.00  0.00           N  
ATOM   1896  CA  THR A 123     -17.319  -7.320   1.632  1.00  0.00           C  
ATOM   1897  C   THR A 123     -16.443  -6.112   1.935  1.00  0.00           C  
ATOM   1898  O   THR A 123     -15.260  -6.093   1.581  1.00  0.00           O  
ATOM   1899  CB  THR A 123     -17.921  -7.878   2.936  1.00  0.00           C  
ATOM   1900  OG1 THR A 123     -16.868  -8.162   3.867  1.00  0.00           O  
ATOM   1901  CG2 THR A 123     -18.706  -9.150   2.660  1.00  0.00           C  
ATOM   1902  H   THR A 123     -15.676  -8.665   1.357  1.00  0.00           H  
ATOM   1903  HA  THR A 123     -18.169  -7.049   1.004  1.00  0.00           H  
ATOM   1904  HB  THR A 123     -18.585  -7.135   3.376  1.00  0.00           H  
ATOM   1905  HG1 THR A 123     -16.515  -7.338   4.210  1.00  0.00           H  
ATOM   1906 1HG2 THR A 123     -19.124  -9.530   3.592  1.00  0.00           H  
ATOM   1907 2HG2 THR A 123     -19.514  -8.935   1.961  1.00  0.00           H  
ATOM   1908 3HG2 THR A 123     -18.044  -9.900   2.229  1.00  0.00           H  
ATOM   1909  N   THR A 124     -17.001  -5.112   2.605  1.00  0.00           N  
ATOM   1910  CA  THR A 124     -16.195  -3.958   2.971  1.00  0.00           C  
ATOM   1911  C   THR A 124     -15.366  -4.339   4.187  1.00  0.00           C  
ATOM   1912  O   THR A 124     -15.612  -5.374   4.823  1.00  0.00           O  
ATOM   1913  CB  THR A 124     -17.059  -2.721   3.273  1.00  0.00           C  
ATOM   1914  OG1 THR A 124     -17.815  -2.943   4.471  1.00  0.00           O  
ATOM   1915  CG2 THR A 124     -18.013  -2.442   2.122  1.00  0.00           C  
ATOM   1916  H   THR A 124     -17.977  -5.132   2.865  1.00  0.00           H  
ATOM   1917  HA  THR A 124     -15.610  -3.655   2.102  1.00  0.00           H  
ATOM   1918  HB  THR A 124     -16.415  -1.854   3.421  1.00  0.00           H  
ATOM   1919  HG1 THR A 124     -18.257  -2.130   4.725  1.00  0.00           H  
ATOM   1920 1HG2 THR A 124     -18.616  -1.564   2.353  1.00  0.00           H  
ATOM   1921 2HG2 THR A 124     -17.442  -2.261   1.211  1.00  0.00           H  
ATOM   1922 3HG2 THR A 124     -18.667  -3.301   1.975  1.00  0.00           H  
ATOM   1923  N   VAL A 125     -14.399  -3.494   4.530  1.00  0.00           N  
ATOM   1924  CA  VAL A 125     -13.542  -3.765   5.668  1.00  0.00           C  
ATOM   1925  C   VAL A 125     -14.377  -3.742   6.937  1.00  0.00           C  
ATOM   1926  O   VAL A 125     -14.251  -4.632   7.786  1.00  0.00           O  
ATOM   1927  CB  VAL A 125     -12.413  -2.722   5.763  1.00  0.00           C  
ATOM   1928  CG1 VAL A 125     -11.628  -2.902   7.053  1.00  0.00           C  
ATOM   1929  CG2 VAL A 125     -11.497  -2.838   4.554  1.00  0.00           C  
ATOM   1930  H   VAL A 125     -14.255  -2.651   3.994  1.00  0.00           H  
ATOM   1931  HA  VAL A 125     -13.115  -4.761   5.551  1.00  0.00           H  
ATOM   1932  HB  VAL A 125     -12.853  -1.725   5.791  1.00  0.00           H  
ATOM   1933 1HG1 VAL A 125     -10.834  -2.156   7.104  1.00  0.00           H  
ATOM   1934 2HG1 VAL A 125     -12.296  -2.779   7.906  1.00  0.00           H  
ATOM   1935 3HG1 VAL A 125     -11.189  -3.900   7.076  1.00  0.00           H  
ATOM   1936 1HG2 VAL A 125     -10.701  -2.097   4.627  1.00  0.00           H  
ATOM   1937 2HG2 VAL A 125     -11.061  -3.837   4.522  1.00  0.00           H  
ATOM   1938 3HG2 VAL A 125     -12.071  -2.664   3.644  1.00  0.00           H  
ATOM   1939  N   GLU A 126     -15.264  -2.750   7.043  1.00  0.00           N  
ATOM   1940  CA  GLU A 126     -16.113  -2.595   8.226  1.00  0.00           C  
ATOM   1941  C   GLU A 126     -17.052  -3.779   8.408  1.00  0.00           C  
ATOM   1942  O   GLU A 126     -17.301  -4.217   9.524  1.00  0.00           O  
ATOM   1943  CB  GLU A 126     -16.929  -1.303   8.129  1.00  0.00           C  
ATOM   1944  CG  GLU A 126     -16.095  -0.030   8.148  1.00  0.00           C  
ATOM   1945  CD  GLU A 126     -15.458   0.272   6.820  1.00  0.00           C  
ATOM   1946  OE1 GLU A 126     -15.725  -0.438   5.880  1.00  0.00           O  
ATOM   1947  OE2 GLU A 126     -14.705   1.214   6.745  1.00  0.00           O  
ATOM   1948  H   GLU A 126     -15.349  -2.090   6.285  1.00  0.00           H  
ATOM   1949  HA  GLU A 126     -15.473  -2.554   9.108  1.00  0.00           H  
ATOM   1950 1HB  GLU A 126     -17.511  -1.309   7.207  1.00  0.00           H  
ATOM   1951 2HB  GLU A 126     -17.633  -1.255   8.960  1.00  0.00           H  
ATOM   1952 1HG  GLU A 126     -16.734   0.806   8.430  1.00  0.00           H  
ATOM   1953 2HG  GLU A 126     -15.318  -0.129   8.904  1.00  0.00           H  
ATOM   1954  N   GLU A 127     -17.582  -4.298   7.311  1.00  0.00           N  
ATOM   1955  CA  GLU A 127     -18.495  -5.431   7.421  1.00  0.00           C  
ATOM   1956  C   GLU A 127     -17.746  -6.654   7.944  1.00  0.00           C  
ATOM   1957  O   GLU A 127     -18.265  -7.388   8.779  1.00  0.00           O  
ATOM   1958  CB  GLU A 127     -19.135  -5.743   6.067  1.00  0.00           C  
ATOM   1959  CG  GLU A 127     -20.189  -4.738   5.623  1.00  0.00           C  
ATOM   1960  CD  GLU A 127     -20.671  -4.977   4.219  1.00  0.00           C  
ATOM   1961  OE1 GLU A 127     -19.854  -5.215   3.363  1.00  0.00           O  
ATOM   1962  OE2 GLU A 127     -21.859  -4.922   4.003  1.00  0.00           O  
ATOM   1963  H   GLU A 127     -17.365  -3.927   6.397  1.00  0.00           H  
ATOM   1964  HA  GLU A 127     -19.282  -5.172   8.128  1.00  0.00           H  
ATOM   1965 1HB  GLU A 127     -18.363  -5.778   5.298  1.00  0.00           H  
ATOM   1966 2HB  GLU A 127     -19.605  -6.726   6.104  1.00  0.00           H  
ATOM   1967 1HG  GLU A 127     -21.039  -4.796   6.303  1.00  0.00           H  
ATOM   1968 2HG  GLU A 127     -19.772  -3.734   5.692  1.00  0.00           H  
ATOM   1969  N   ALA A 128     -16.521  -6.862   7.463  1.00  0.00           N  
ATOM   1970  CA  ALA A 128     -15.729  -8.001   7.909  1.00  0.00           C  
ATOM   1971  C   ALA A 128     -15.416  -7.913   9.413  1.00  0.00           C  
ATOM   1972  O   ALA A 128     -15.460  -8.920  10.133  1.00  0.00           O  
ATOM   1973  CB  ALA A 128     -14.449  -8.134   7.069  1.00  0.00           C  
ATOM   1974  H   ALA A 128     -16.129  -6.228   6.781  1.00  0.00           H  
ATOM   1975  HA  ALA A 128     -16.330  -8.901   7.780  1.00  0.00           H  
ATOM   1976 1HB  ALA A 128     -13.873  -8.991   7.419  1.00  0.00           H  
ATOM   1977 2HB  ALA A 128     -14.715  -8.281   6.021  1.00  0.00           H  
ATOM   1978 3HB  ALA A 128     -13.852  -7.231   7.168  1.00  0.00           H  
ATOM   1979  N   VAL A 129     -15.098  -6.703   9.869  1.00  0.00           N  
ATOM   1980  CA  VAL A 129     -14.758  -6.436  11.263  1.00  0.00           C  
ATOM   1981  C   VAL A 129     -15.979  -6.632  12.152  1.00  0.00           C  
ATOM   1982  O   VAL A 129     -15.903  -7.288  13.181  1.00  0.00           O  
ATOM   1983  CB  VAL A 129     -14.226  -5.000  11.424  1.00  0.00           C  
ATOM   1984  CG1 VAL A 129     -14.106  -4.639  12.897  1.00  0.00           C  
ATOM   1985  CG2 VAL A 129     -12.883  -4.862  10.724  1.00  0.00           C  
ATOM   1986  H   VAL A 129     -15.097  -5.938   9.209  1.00  0.00           H  
ATOM   1987  HA  VAL A 129     -13.976  -7.133  11.567  1.00  0.00           H  
ATOM   1988  HB  VAL A 129     -14.941  -4.306  10.981  1.00  0.00           H  
ATOM   1989 1HG1 VAL A 129     -13.729  -3.620  12.993  1.00  0.00           H  
ATOM   1990 2HG1 VAL A 129     -15.085  -4.709  13.371  1.00  0.00           H  
ATOM   1991 3HG1 VAL A 129     -13.416  -5.327  13.385  1.00  0.00           H  
ATOM   1992 1HG2 VAL A 129     -12.514  -3.844  10.842  1.00  0.00           H  
ATOM   1993 2HG2 VAL A 129     -12.171  -5.560  11.163  1.00  0.00           H  
ATOM   1994 3HG2 VAL A 129     -13.002  -5.085   9.663  1.00  0.00           H  
ATOM   1995  N   LYS A 130     -17.114  -6.067  11.735  1.00  0.00           N  
ATOM   1996  CA  LYS A 130     -18.371  -6.206  12.476  1.00  0.00           C  
ATOM   1997  C   LYS A 130     -18.864  -7.656  12.601  1.00  0.00           C  
ATOM   1998  O   LYS A 130     -19.366  -8.050  13.657  1.00  0.00           O  
ATOM   1999  CB  LYS A 130     -19.454  -5.353  11.814  1.00  0.00           C  
ATOM   2000  CG  LYS A 130     -19.289  -3.854  12.023  1.00  0.00           C  
ATOM   2001  CD  LYS A 130     -20.379  -3.073  11.304  1.00  0.00           C  
ATOM   2002  CE  LYS A 130     -20.221  -1.575  11.519  1.00  0.00           C  
ATOM   2003  NZ  LYS A 130     -21.278  -0.797  10.818  1.00  0.00           N  
ATOM   2004  H   LYS A 130     -17.102  -5.530  10.883  1.00  0.00           H  
ATOM   2005  HA  LYS A 130     -18.205  -5.881  13.504  1.00  0.00           H  
ATOM   2006 1HB  LYS A 130     -19.461  -5.543  10.741  1.00  0.00           H  
ATOM   2007 2HB  LYS A 130     -20.431  -5.640  12.204  1.00  0.00           H  
ATOM   2008 1HG  LYS A 130     -19.335  -3.627  13.089  1.00  0.00           H  
ATOM   2009 2HG  LYS A 130     -18.317  -3.539  11.644  1.00  0.00           H  
ATOM   2010 1HD  LYS A 130     -20.333  -3.285  10.234  1.00  0.00           H  
ATOM   2011 2HD  LYS A 130     -21.355  -3.382  11.676  1.00  0.00           H  
ATOM   2012 1HE  LYS A 130     -20.270  -1.353  12.584  1.00  0.00           H  
ATOM   2013 2HE  LYS A 130     -19.247  -1.254  11.149  1.00  0.00           H  
ATOM   2014 1HZ  LYS A 130     -21.138   0.189  10.985  1.00  0.00           H  
ATOM   2015 2HZ  LYS A 130     -21.230  -0.981   9.825  1.00  0.00           H  
ATOM   2016 3HZ  LYS A 130     -22.186  -1.072  11.166  1.00  0.00           H  
ATOM   2017  N   ARG A 131     -18.743  -8.450  11.539  1.00  0.00           N  
ATOM   2018  CA  ARG A 131     -19.132  -9.858  11.625  1.00  0.00           C  
ATOM   2019  C   ARG A 131     -18.185 -10.612  12.566  1.00  0.00           C  
ATOM   2020  O   ARG A 131     -18.611 -11.438  13.372  1.00  0.00           O  
ATOM   2021  CB  ARG A 131     -19.114 -10.510  10.250  1.00  0.00           C  
ATOM   2022  CG  ARG A 131     -20.197 -10.026   9.299  1.00  0.00           C  
ATOM   2023  CD  ARG A 131     -19.981 -10.531   7.919  1.00  0.00           C  
ATOM   2024  NE  ARG A 131     -20.221 -11.962   7.821  1.00  0.00           N  
ATOM   2025  CZ  ARG A 131     -20.109 -12.680   6.686  1.00  0.00           C  
ATOM   2026  NH1 ARG A 131     -19.762 -12.088   5.565  1.00  0.00           N  
ATOM   2027  NH2 ARG A 131     -20.349 -13.980   6.701  1.00  0.00           N  
ATOM   2028  H   ARG A 131     -18.382  -8.093  10.666  1.00  0.00           H  
ATOM   2029  HA  ARG A 131     -20.135  -9.914  12.050  1.00  0.00           H  
ATOM   2030 1HB  ARG A 131     -18.152 -10.328   9.774  1.00  0.00           H  
ATOM   2031 2HB  ARG A 131     -19.228 -11.589  10.358  1.00  0.00           H  
ATOM   2032 1HG  ARG A 131     -21.169 -10.378   9.645  1.00  0.00           H  
ATOM   2033 2HG  ARG A 131     -20.196  -8.936   9.270  1.00  0.00           H  
ATOM   2034 1HD  ARG A 131     -20.662 -10.024   7.236  1.00  0.00           H  
ATOM   2035 2HD  ARG A 131     -18.953 -10.336   7.617  1.00  0.00           H  
ATOM   2036  HE  ARG A 131     -20.490 -12.452   8.663  1.00  0.00           H  
ATOM   2037 1HH1 ARG A 131     -19.579 -11.095   5.554  1.00  0.00           H  
ATOM   2038 2HH1 ARG A 131     -19.679 -12.627   4.715  1.00  0.00           H  
ATOM   2039 1HH2 ARG A 131     -20.616 -14.435   7.563  1.00  0.00           H  
ATOM   2040 2HH2 ARG A 131     -20.266 -14.518   5.851  1.00  0.00           H  
ATOM   2041  N   ALA A 132     -16.897 -10.306  12.466  1.00  0.00           N  
ATOM   2042  CA  ALA A 132     -15.901 -10.904  13.348  1.00  0.00           C  
ATOM   2043  C   ALA A 132     -16.157 -10.496  14.801  1.00  0.00           C  
ATOM   2044  O   ALA A 132     -15.986 -11.307  15.704  1.00  0.00           O  
ATOM   2045  CB  ALA A 132     -14.503 -10.529  12.906  1.00  0.00           C  
ATOM   2046  H   ALA A 132     -16.597  -9.646  11.762  1.00  0.00           H  
ATOM   2047  HA  ALA A 132     -16.008 -11.986  13.295  1.00  0.00           H  
ATOM   2048 1HB  ALA A 132     -13.775 -10.986  13.578  1.00  0.00           H  
ATOM   2049 2HB  ALA A 132     -14.334 -10.888  11.891  1.00  0.00           H  
ATOM   2050 3HB  ALA A 132     -14.391  -9.448  12.933  1.00  0.00           H  
ATOM   2051  N   LEU A 133     -16.575  -9.072  15.169  1.00  0.00           N  
ATOM   2052  CA  LEU A 133     -16.914  -8.662  16.541  1.00  0.00           C  
ATOM   2053  C   LEU A 133     -18.153  -9.382  17.122  1.00  0.00           C  
ATOM   2054  O   LEU A 133     -18.247  -9.570  18.335  1.00  0.00           O  
ATOM   2055  CB  LEU A 133     -17.150  -7.147  16.575  1.00  0.00           C  
ATOM   2056  CG  LEU A 133     -15.913  -6.276  16.326  1.00  0.00           C  
ATOM   2057  CD1 LEU A 133     -16.341  -4.826  16.142  1.00  0.00           C  
ATOM   2058  CD2 LEU A 133     -14.949  -6.417  17.495  1.00  0.00           C  
ATOM   2059  H   LEU A 133     -16.632  -8.392  14.424  1.00  0.00           H  
ATOM   2060  HA  LEU A 133     -16.097  -8.954  17.200  1.00  0.00           H  
ATOM   2061 1HB  LEU A 133     -17.891  -6.894  15.817  1.00  0.00           H  
ATOM   2062 2HB  LEU A 133     -17.554  -6.880  17.551  1.00  0.00           H  
ATOM   2063  HG  LEU A 133     -15.419  -6.597  15.408  1.00  0.00           H  
ATOM   2064 1HD1 LEU A 133     -15.461  -4.206  15.966  1.00  0.00           H  
ATOM   2065 2HD1 LEU A 133     -17.014  -4.751  15.288  1.00  0.00           H  
ATOM   2066 3HD1 LEU A 133     -16.852  -4.481  17.040  1.00  0.00           H  
ATOM   2067 1HD2 LEU A 133     -14.069  -5.798  17.318  1.00  0.00           H  
ATOM   2068 2HD2 LEU A 133     -15.441  -6.095  18.413  1.00  0.00           H  
ATOM   2069 3HD2 LEU A 133     -14.646  -7.460  17.592  1.00  0.00           H  
ATOM   2070  N   LYS A 134     -19.251  -9.765  16.246  1.00  0.00           N  
ATOM   2071  CA  LYS A 134     -20.412 -10.582  16.611  1.00  0.00           C  
ATOM   2072  C   LYS A 134     -19.993 -12.018  16.938  1.00  0.00           C  
ATOM   2073  O   LYS A 134     -20.450 -12.612  17.916  1.00  0.00           O  
ATOM   2074  CB  LYS A 134     -21.446 -10.581  15.484  1.00  0.00           C  
ATOM   2075  CG  LYS A 134     -22.173  -9.256  15.300  1.00  0.00           C  
ATOM   2076  CD  LYS A 134     -23.153  -9.319  14.139  1.00  0.00           C  
ATOM   2077  CE  LYS A 134     -23.857  -7.985  13.933  1.00  0.00           C  
ATOM   2078  NZ  LYS A 134     -24.790  -8.021  12.774  1.00  0.00           N  
ATOM   2079  H   LYS A 134     -19.188  -9.394  15.309  1.00  0.00           H  
ATOM   2080  HA  LYS A 134     -20.888 -10.137  17.485  1.00  0.00           H  
ATOM   2081 1HB  LYS A 134     -20.958 -10.829  14.541  1.00  0.00           H  
ATOM   2082 2HB  LYS A 134     -22.195 -11.350  15.677  1.00  0.00           H  
ATOM   2083 1HG  LYS A 134     -22.719  -9.009  16.212  1.00  0.00           H  
ATOM   2084 2HG  LYS A 134     -21.446  -8.466  15.108  1.00  0.00           H  
ATOM   2085 1HD  LYS A 134     -22.619  -9.583  13.225  1.00  0.00           H  
ATOM   2086 2HD  LYS A 134     -23.902 -10.086  14.336  1.00  0.00           H  
ATOM   2087 1HE  LYS A 134     -24.418  -7.729  14.829  1.00  0.00           H  
ATOM   2088 2HE  LYS A 134     -23.114  -7.206  13.760  1.00  0.00           H  
ATOM   2089 1HZ  LYS A 134     -25.236  -7.121  12.671  1.00  0.00           H  
ATOM   2090 2HZ  LYS A 134     -24.275  -8.240  11.933  1.00  0.00           H  
ATOM   2091 3HZ  LYS A 134     -25.494  -8.728  12.931  1.00  0.00           H  
ATOM   2092  N   LEU A 135     -19.135 -12.584  16.103  1.00  0.00           N  
ATOM   2093  CA  LEU A 135     -18.622 -13.920  16.355  1.00  0.00           C  
ATOM   2094  C   LEU A 135     -17.761 -13.913  17.616  1.00  0.00           C  
ATOM   2095  O   LEU A 135     -17.865 -14.815  18.449  1.00  0.00           O  
ATOM   2096  CB  LEU A 135     -17.802 -14.414  15.157  1.00  0.00           C  
ATOM   2097  CG  LEU A 135     -18.612 -14.819  13.918  1.00  0.00           C  
ATOM   2098  CD1 LEU A 135     -17.680 -14.944  12.721  1.00  0.00           C  
ATOM   2099  CD2 LEU A 135     -19.333 -16.129  14.189  1.00  0.00           C  
ATOM   2100  H   LEU A 135     -18.828 -12.087  15.278  1.00  0.00           H  
ATOM   2101  HA  LEU A 135     -19.466 -14.592  16.498  1.00  0.00           H  
ATOM   2102 1HB  LEU A 135     -17.111 -13.627  14.858  1.00  0.00           H  
ATOM   2103 2HB  LEU A 135     -17.218 -15.281  15.469  1.00  0.00           H  
ATOM   2104  HG  LEU A 135     -19.342 -14.042  13.691  1.00  0.00           H  
ATOM   2105 1HD1 LEU A 135     -18.255 -15.232  11.840  1.00  0.00           H  
ATOM   2106 2HD1 LEU A 135     -17.191 -13.987  12.538  1.00  0.00           H  
ATOM   2107 3HD1 LEU A 135     -16.925 -15.703  12.925  1.00  0.00           H  
ATOM   2108 1HD2 LEU A 135     -19.910 -16.417  13.310  1.00  0.00           H  
ATOM   2109 2HD2 LEU A 135     -18.603 -16.907  14.415  1.00  0.00           H  
ATOM   2110 3HD2 LEU A 135     -20.005 -16.005  15.039  1.00  0.00           H  
ATOM   2111  N   LYS A 136     -16.918 -12.886  17.743  1.00  0.00           N  
ATOM   2112  CA  LYS A 136     -16.028 -12.708  18.893  1.00  0.00           C  
ATOM   2113  C   LYS A 136     -16.788 -12.779  20.203  1.00  0.00           C  
ATOM   2114  O   LYS A 136     -16.434 -13.535  21.110  1.00  0.00           O  
ATOM   2115  CB  LYS A 136     -15.285 -11.374  18.797  1.00  0.00           C  
ATOM   2116  CG  LYS A 136     -14.240 -11.157  19.883  1.00  0.00           C  
ATOM   2117  CD  LYS A 136     -13.632  -9.765  19.794  1.00  0.00           C  
ATOM   2118  CE  LYS A 136     -12.564  -9.558  20.857  1.00  0.00           C  
ATOM   2119  NZ  LYS A 136     -13.148  -9.456  22.222  1.00  0.00           N  
ATOM   2120  H   LYS A 136     -16.905 -12.201  16.999  1.00  0.00           H  
ATOM   2121  HA  LYS A 136     -15.271 -13.492  18.868  1.00  0.00           H  
ATOM   2122 1HB  LYS A 136     -14.784 -11.306  17.831  1.00  0.00           H  
ATOM   2123 2HB  LYS A 136     -16.001 -10.554  18.853  1.00  0.00           H  
ATOM   2124 1HG  LYS A 136     -14.702 -11.281  20.863  1.00  0.00           H  
ATOM   2125 2HG  LYS A 136     -13.447 -11.897  19.778  1.00  0.00           H  
ATOM   2126 1HD  LYS A 136     -13.186  -9.625  18.809  1.00  0.00           H  
ATOM   2127 2HD  LYS A 136     -14.414  -9.018  19.929  1.00  0.00           H  
ATOM   2128 1HE  LYS A 136     -11.864 -10.392  20.837  1.00  0.00           H  
ATOM   2129 2HE  LYS A 136     -12.010  -8.644  20.644  1.00  0.00           H  
ATOM   2130 1HZ  LYS A 136     -12.409  -9.319  22.896  1.00  0.00           H  
ATOM   2131 2HZ  LYS A 136     -13.786  -8.673  22.258  1.00  0.00           H  
ATOM   2132 3HZ  LYS A 136     -13.648 -10.306  22.439  1.00  0.00           H  
ATOM   2133  N   THR A 137     -17.834 -11.971  20.297  1.00  0.00           N  
ATOM   2134  CA  THR A 137     -18.651 -11.900  21.498  1.00  0.00           C  
ATOM   2135  C   THR A 137     -19.400 -13.198  21.781  1.00  0.00           C  
ATOM   2136  O   THR A 137     -19.385 -13.688  22.908  1.00  0.00           O  
ATOM   2137  CB  THR A 137     -19.660 -10.759  21.384  1.00  0.00           C  
ATOM   2138  OG1 THR A 137     -18.944  -9.533  21.235  1.00  0.00           O  
ATOM   2139  CG2 THR A 137     -20.551 -10.695  22.622  1.00  0.00           C  
ATOM   2140  H   THR A 137     -18.068 -11.387  19.508  1.00  0.00           H  
ATOM   2141  HA  THR A 137     -17.999 -11.704  22.350  1.00  0.00           H  
ATOM   2142  HB  THR A 137     -20.287 -10.914  20.506  1.00  0.00           H  
ATOM   2143  HG1 THR A 137     -18.615  -9.462  20.335  1.00  0.00           H  
ATOM   2144 1HG2 THR A 137     -21.262  -9.875  22.516  1.00  0.00           H  
ATOM   2145 2HG2 THR A 137     -21.094 -11.634  22.729  1.00  0.00           H  
ATOM   2146 3HG2 THR A 137     -19.935 -10.529  23.505  1.00  0.00           H  
ATOM   2147  N   LYS A 138     -20.036 -13.757  20.755  1.00  0.00           N  
ATOM   2148  CA  LYS A 138     -20.821 -14.979  20.912  1.00  0.00           C  
ATOM   2149  C   LYS A 138     -19.972 -16.223  21.222  1.00  0.00           C  
ATOM   2150  O   LYS A 138     -20.388 -17.078  22.009  1.00  0.00           O  
ATOM   2151  CB  LYS A 138     -21.650 -15.224  19.651  1.00  0.00           C  
ATOM   2152  CG  LYS A 138     -22.807 -14.251  19.460  1.00  0.00           C  
ATOM   2153  CD  LYS A 138     -23.569 -14.544  18.176  1.00  0.00           C  
ATOM   2154  CE  LYS A 138     -24.730 -13.579  17.988  1.00  0.00           C  
ATOM   2155  NZ  LYS A 138     -25.485 -13.853  16.735  1.00  0.00           N  
ATOM   2156  H   LYS A 138     -19.976 -13.326  19.845  1.00  0.00           H  
ATOM   2157  HA  LYS A 138     -21.471 -14.864  21.780  1.00  0.00           H  
ATOM   2158 1HB  LYS A 138     -21.007 -15.154  18.773  1.00  0.00           H  
ATOM   2159 2HB  LYS A 138     -22.062 -16.233  19.675  1.00  0.00           H  
ATOM   2160 1HG  LYS A 138     -23.492 -14.330  20.305  1.00  0.00           H  
ATOM   2161 2HG  LYS A 138     -22.423 -13.232  19.420  1.00  0.00           H  
ATOM   2162 1HD  LYS A 138     -22.893 -14.457  17.324  1.00  0.00           H  
ATOM   2163 2HD  LYS A 138     -23.957 -15.562  18.207  1.00  0.00           H  
ATOM   2164 1HE  LYS A 138     -25.411 -13.660  18.834  1.00  0.00           H  
ATOM   2165 2HE  LYS A 138     -24.351 -12.557  17.952  1.00  0.00           H  
ATOM   2166 1HZ  LYS A 138     -26.244 -13.193  16.648  1.00  0.00           H  
ATOM   2167 2HZ  LYS A 138     -24.866 -13.762  15.942  1.00  0.00           H  
ATOM   2168 3HZ  LYS A 138     -25.857 -14.792  16.765  1.00  0.00           H  
ATOM   2169  N   LEU A 139     -18.794 -16.329  20.610  1.00  0.00           N  
ATOM   2170  CA  LEU A 139     -17.935 -17.497  20.825  1.00  0.00           C  
ATOM   2171  C   LEU A 139     -17.094 -17.410  22.085  1.00  0.00           C  
ATOM   2172  O   LEU A 139     -16.691 -18.439  22.629  1.00  0.00           O  
ATOM   2173  CB  LEU A 139     -17.006 -17.686  19.620  1.00  0.00           C  
ATOM   2174  CG  LEU A 139     -17.555 -18.565  18.489  1.00  0.00           C  
ATOM   2175  CD1 LEU A 139     -17.579 -20.019  18.941  1.00  0.00           C  
ATOM   2176  CD2 LEU A 139     -18.948 -18.089  18.106  1.00  0.00           C  
ATOM   2177  H   LEU A 139     -18.483 -15.597  19.986  1.00  0.00           H  
ATOM   2178  HA  LEU A 139     -18.568 -18.378  20.923  1.00  0.00           H  
ATOM   2179 1HB  LEU A 139     -16.780 -16.708  19.199  1.00  0.00           H  
ATOM   2180 2HB  LEU A 139     -16.075 -18.135  19.966  1.00  0.00           H  
ATOM   2181  HG  LEU A 139     -16.897 -18.497  17.622  1.00  0.00           H  
ATOM   2182 1HD1 LEU A 139     -17.969 -20.644  18.137  1.00  0.00           H  
ATOM   2183 2HD1 LEU A 139     -16.567 -20.340  19.190  1.00  0.00           H  
ATOM   2184 3HD1 LEU A 139     -18.217 -20.117  19.818  1.00  0.00           H  
ATOM   2185 1HD2 LEU A 139     -19.338 -18.713  17.301  1.00  0.00           H  
ATOM   2186 2HD2 LEU A 139     -19.607 -18.159  18.971  1.00  0.00           H  
ATOM   2187 3HD2 LEU A 139     -18.899 -17.053  17.770  1.00  0.00           H  
ATOM   2188  N   GLY A 140     -16.801 -16.190  22.536  1.00  0.00           N  
ATOM   2189  CA  GLY A 140     -15.869 -15.997  23.637  1.00  0.00           C  
ATOM   2190  C   GLY A 140     -14.395 -16.110  23.247  1.00  0.00           C  
ATOM   2191  O   GLY A 140     -13.584 -16.646  24.012  1.00  0.00           O  
ATOM   2192  H   GLY A 140     -17.231 -15.383  22.109  1.00  0.00           H  
ATOM   2193 1HA  GLY A 140     -16.026 -15.013  24.079  1.00  0.00           H  
ATOM   2194 2HA  GLY A 140     -16.070 -16.734  24.415  1.00  0.00           H  
ATOM   2195  N   VAL A 141     -14.045 -15.614  22.058  1.00  0.00           N  
ATOM   2196  CA  VAL A 141     -12.699 -15.798  21.503  1.00  0.00           C  
ATOM   2197  C   VAL A 141     -12.082 -14.460  21.110  1.00  0.00           C  
ATOM   2198  O   VAL A 141     -12.722 -13.422  21.239  1.00  0.00           O  
ATOM   2199  CB  VAL A 141     -12.747 -16.718  20.268  1.00  0.00           C  
ATOM   2200  CG1 VAL A 141     -13.252 -18.100  20.653  1.00  0.00           C  
ATOM   2201  CG2 VAL A 141     -13.631 -16.100  19.196  1.00  0.00           C  
ATOM   2202  H   VAL A 141     -14.729 -15.096  21.526  1.00  0.00           H  
ATOM   2203  HA  VAL A 141     -12.077 -16.277  22.258  1.00  0.00           H  
ATOM   2204  HB  VAL A 141     -11.736 -16.841  19.880  1.00  0.00           H  
ATOM   2205 1HG1 VAL A 141     -13.279 -18.737  19.769  1.00  0.00           H  
ATOM   2206 2HG1 VAL A 141     -12.584 -18.538  21.395  1.00  0.00           H  
ATOM   2207 3HG1 VAL A 141     -14.255 -18.018  21.071  1.00  0.00           H  
ATOM   2208 1HG2 VAL A 141     -13.660 -16.755  18.326  1.00  0.00           H  
ATOM   2209 2HG2 VAL A 141     -14.641 -15.971  19.587  1.00  0.00           H  
ATOM   2210 3HG2 VAL A 141     -13.228 -15.129  18.906  1.00  0.00           H  
ATOM   2211  N   SER A 142     -10.837 -14.479  20.640  1.00  0.00           N  
ATOM   2212  CA  SER A 142     -10.207 -13.259  20.144  1.00  0.00           C  
ATOM   2213  C   SER A 142     -10.753 -12.860  18.774  1.00  0.00           C  
ATOM   2214  O   SER A 142     -11.419 -13.650  18.106  1.00  0.00           O  
ATOM   2215  CB  SER A 142      -8.705 -13.450  20.061  1.00  0.00           C  
ATOM   2216  OG  SER A 142      -8.369 -14.371  19.062  1.00  0.00           O  
ATOM   2217  H   SER A 142     -10.316 -15.344  20.624  1.00  0.00           H  
ATOM   2218  HA  SER A 142     -10.437 -12.451  20.839  1.00  0.00           H  
ATOM   2219 1HB  SER A 142      -8.228 -12.491  19.851  1.00  0.00           H  
ATOM   2220 2HB  SER A 142      -8.330 -13.798  21.024  1.00  0.00           H  
ATOM   2221  HG  SER A 142      -8.437 -15.239  19.469  1.00  0.00           H  
ATOM   2222  N   LEU A 143     -10.463 -11.629  18.368  1.00  0.00           N  
ATOM   2223  CA  LEU A 143     -10.901 -11.146  17.060  1.00  0.00           C  
ATOM   2224  C   LEU A 143     -10.237 -11.963  15.951  1.00  0.00           C  
ATOM   2225  O   LEU A 143     -10.848 -12.239  14.919  1.00  0.00           O  
ATOM   2226  CB  LEU A 143     -10.562  -9.660  16.894  1.00  0.00           C  
ATOM   2227  CG  LEU A 143     -11.049  -9.007  15.593  1.00  0.00           C  
ATOM   2228  CD1 LEU A 143     -12.569  -9.064  15.534  1.00  0.00           C  
ATOM   2229  CD2 LEU A 143     -10.553  -7.570  15.530  1.00  0.00           C  
ATOM   2230  H   LEU A 143      -9.930 -11.014  18.966  1.00  0.00           H  
ATOM   2231  HA  LEU A 143     -11.983 -11.269  16.992  1.00  0.00           H  
ATOM   2232 1HB  LEU A 143     -11.000  -9.109  17.725  1.00  0.00           H  
ATOM   2233 2HB  LEU A 143      -9.480  -9.543  16.938  1.00  0.00           H  
ATOM   2234  HG  LEU A 143     -10.660  -9.563  14.740  1.00  0.00           H  
ATOM   2235 1HD1 LEU A 143     -12.915  -8.602  14.610  1.00  0.00           H  
ATOM   2236 2HD1 LEU A 143     -12.895 -10.105  15.561  1.00  0.00           H  
ATOM   2237 3HD1 LEU A 143     -12.987  -8.530  16.386  1.00  0.00           H  
ATOM   2238 1HD2 LEU A 143     -10.899  -7.107  14.606  1.00  0.00           H  
ATOM   2239 2HD2 LEU A 143     -10.943  -7.012  16.384  1.00  0.00           H  
ATOM   2240 3HD2 LEU A 143      -9.464  -7.558  15.556  1.00  0.00           H  
ATOM   2241  N   LYS A 144      -8.981 -12.340  16.189  1.00  0.00           N  
ATOM   2242  CA  LYS A 144      -8.228 -13.161  15.248  1.00  0.00           C  
ATOM   2243  C   LYS A 144      -8.937 -14.487  14.986  1.00  0.00           C  
ATOM   2244  O   LYS A 144      -9.044 -14.931  13.843  1.00  0.00           O  
ATOM   2245  CB  LYS A 144      -6.813 -13.413  15.771  1.00  0.00           C  
ATOM   2246  CG  LYS A 144      -5.980 -14.349  14.905  1.00  0.00           C  
ATOM   2247  CD  LYS A 144      -4.504 -14.268  15.266  1.00  0.00           C  
ATOM   2248  CE  LYS A 144      -4.208 -15.013  16.559  1.00  0.00           C  
ATOM   2249  NZ  LYS A 144      -4.343 -16.486  16.396  1.00  0.00           N  
ATOM   2250  H   LYS A 144      -8.540 -12.047  17.048  1.00  0.00           H  
ATOM   2251  HA  LYS A 144      -8.160 -12.626  14.300  1.00  0.00           H  
ATOM   2252 1HB  LYS A 144      -6.279 -12.465  15.848  1.00  0.00           H  
ATOM   2253 2HB  LYS A 144      -6.866 -13.842  16.772  1.00  0.00           H  
ATOM   2254 1HG  LYS A 144      -6.323 -15.375  15.043  1.00  0.00           H  
ATOM   2255 2HG  LYS A 144      -6.103 -14.081  13.856  1.00  0.00           H  
ATOM   2256 1HD  LYS A 144      -3.908 -14.702  14.462  1.00  0.00           H  
ATOM   2257 2HD  LYS A 144      -4.215 -13.224  15.386  1.00  0.00           H  
ATOM   2258 1HE  LYS A 144      -3.193 -14.788  16.885  1.00  0.00           H  
ATOM   2259 2HE  LYS A 144      -4.897 -14.682  17.336  1.00  0.00           H  
ATOM   2260 1HZ  LYS A 144      -4.140 -16.943  17.274  1.00  0.00           H  
ATOM   2261 2HZ  LYS A 144      -5.287 -16.709  16.112  1.00  0.00           H  
ATOM   2262 3HZ  LYS A 144      -3.695 -16.808  15.692  1.00  0.00           H  
ATOM   2263  N   GLU A 145      -9.421 -15.122  16.054  1.00  0.00           N  
ATOM   2264  CA  GLU A 145     -10.139 -16.387  15.944  1.00  0.00           C  
ATOM   2265  C   GLU A 145     -11.470 -16.209  15.204  1.00  0.00           C  
ATOM   2266  O   GLU A 145     -11.845 -17.039  14.374  1.00  0.00           O  
ATOM   2267  CB  GLU A 145     -10.390 -16.976  17.335  1.00  0.00           C  
ATOM   2268  CG  GLU A 145      -9.138 -17.481  18.038  1.00  0.00           C  
ATOM   2269  CD  GLU A 145      -9.335 -17.673  19.516  1.00  0.00           C  
ATOM   2270  OE1 GLU A 145      -9.807 -18.715  19.904  1.00  0.00           O  
ATOM   2271  OE2 GLU A 145      -9.014 -16.776  20.259  1.00  0.00           O  
ATOM   2272  H   GLU A 145      -9.284 -14.711  16.968  1.00  0.00           H  
ATOM   2273  HA  GLU A 145      -9.525 -17.076  15.365  1.00  0.00           H  
ATOM   2274 1HB  GLU A 145     -10.850 -16.221  17.972  1.00  0.00           H  
ATOM   2275 2HB  GLU A 145     -11.089 -17.810  17.256  1.00  0.00           H  
ATOM   2276 1HG  GLU A 145      -8.845 -18.433  17.597  1.00  0.00           H  
ATOM   2277 2HG  GLU A 145      -8.330 -16.771  17.874  1.00  0.00           H  
ATOM   2278  N   ALA A 146     -12.168 -15.124  15.519  1.00  0.00           N  
ATOM   2279  CA  ALA A 146     -13.431 -14.777  14.876  1.00  0.00           C  
ATOM   2280  C   ALA A 146     -13.249 -14.507  13.384  1.00  0.00           C  
ATOM   2281  O   ALA A 146     -14.121 -14.826  12.576  1.00  0.00           O  
ATOM   2282  CB  ALA A 146     -14.053 -13.565  15.555  1.00  0.00           C  
ATOM   2283  H   ALA A 146     -11.799 -14.519  16.238  1.00  0.00           H  
ATOM   2284  HA  ALA A 146     -14.106 -15.625  14.978  1.00  0.00           H  
ATOM   2285 1HB  ALA A 146     -14.994 -13.317  15.063  1.00  0.00           H  
ATOM   2286 2HB  ALA A 146     -14.239 -13.791  16.604  1.00  0.00           H  
ATOM   2287 3HB  ALA A 146     -13.373 -12.717  15.482  1.00  0.00           H  
ATOM   2288  N   LEU A 147     -12.102 -13.767  12.908  1.00  0.00           N  
ATOM   2289  CA  LEU A 147     -11.780 -13.533  11.506  1.00  0.00           C  
ATOM   2290  C   LEU A 147     -11.446 -14.845  10.805  1.00  0.00           C  
ATOM   2291  O   LEU A 147     -11.715 -15.012   9.615  1.00  0.00           O  
ATOM   2292  CB  LEU A 147     -10.600 -12.561  11.385  1.00  0.00           C  
ATOM   2293  CG  LEU A 147     -10.893 -11.106  11.776  1.00  0.00           C  
ATOM   2294  CD1 LEU A 147      -9.581 -10.356  11.961  1.00  0.00           C  
ATOM   2295  CD2 LEU A 147     -11.749 -10.454  10.700  1.00  0.00           C  
ATOM   2296  H   LEU A 147     -11.493 -13.391  13.622  1.00  0.00           H  
ATOM   2297  HA  LEU A 147     -12.660 -13.107  11.022  1.00  0.00           H  
ATOM   2298 1HB  LEU A 147      -9.790 -12.917  12.019  1.00  0.00           H  
ATOM   2299 2HB  LEU A 147     -10.253 -12.563  10.352  1.00  0.00           H  
ATOM   2300  HG  LEU A 147     -11.426 -11.086  12.726  1.00  0.00           H  
ATOM   2301 1HD1 LEU A 147      -9.789  -9.323  12.239  1.00  0.00           H  
ATOM   2302 2HD1 LEU A 147      -8.997 -10.833  12.749  1.00  0.00           H  
ATOM   2303 3HD1 LEU A 147      -9.017 -10.374  11.029  1.00  0.00           H  
ATOM   2304 1HD2 LEU A 147     -11.957  -9.420  10.979  1.00  0.00           H  
ATOM   2305 2HD2 LEU A 147     -11.215 -10.473   9.749  1.00  0.00           H  
ATOM   2306 3HD2 LEU A 147     -12.687 -11.000  10.601  1.00  0.00           H  
ATOM   2307  N   LEU A 148     -10.758 -15.914  11.534  1.00  0.00           N  
ATOM   2308  CA  LEU A 148     -10.522 -17.251  11.004  1.00  0.00           C  
ATOM   2309  C   LEU A 148     -11.825 -18.000  10.746  1.00  0.00           C  
ATOM   2310  O   LEU A 148     -11.953 -18.720   9.757  1.00  0.00           O  
ATOM   2311  CB  LEU A 148      -9.652 -18.054  11.979  1.00  0.00           C  
ATOM   2312  CG  LEU A 148      -9.198 -19.433  11.484  1.00  0.00           C  
ATOM   2313  CD1 LEU A 148      -8.337 -19.267  10.239  1.00  0.00           C  
ATOM   2314  CD2 LEU A 148      -8.429 -20.142  12.589  1.00  0.00           C  
ATOM   2315  H   LEU A 148     -10.391 -15.673  12.442  1.00  0.00           H  
ATOM   2316  HA  LEU A 148     -10.006 -17.151  10.049  1.00  0.00           H  
ATOM   2317 1HB  LEU A 148      -8.760 -17.473  12.207  1.00  0.00           H  
ATOM   2318 2HB  LEU A 148     -10.211 -18.202  12.903  1.00  0.00           H  
ATOM   2319  HG  LEU A 148     -10.069 -20.027  11.209  1.00  0.00           H  
ATOM   2320 1HD1 LEU A 148      -8.014 -20.247   9.886  1.00  0.00           H  
ATOM   2321 2HD1 LEU A 148      -8.918 -18.775   9.458  1.00  0.00           H  
ATOM   2322 3HD1 LEU A 148      -7.464 -18.662  10.478  1.00  0.00           H  
ATOM   2323 1HD2 LEU A 148      -8.106 -21.122  12.237  1.00  0.00           H  
ATOM   2324 2HD2 LEU A 148      -7.555 -19.548  12.863  1.00  0.00           H  
ATOM   2325 3HD2 LEU A 148      -9.073 -20.262  13.461  1.00  0.00           H  
ATOM   2326  N   ILE A 149     -12.796 -17.833  11.633  1.00  0.00           N  
ATOM   2327  CA  ILE A 149     -14.110 -18.411  11.396  1.00  0.00           C  
ATOM   2328  C   ILE A 149     -14.776 -17.882  10.104  1.00  0.00           C  
ATOM   2329  O   ILE A 149     -15.343 -18.651   9.327  1.00  0.00           O  
ATOM   2330  CB  ILE A 149     -15.032 -18.137  12.598  1.00  0.00           C  
ATOM   2331  CG1 ILE A 149     -14.564 -18.930  13.821  1.00  0.00           C  
ATOM   2332  CG2 ILE A 149     -16.472 -18.484  12.254  1.00  0.00           C  
ATOM   2333  CD1 ILE A 149     -15.237 -18.516  15.110  1.00  0.00           C  
ATOM   2334  H   ILE A 149     -12.637 -17.305  12.479  1.00  0.00           H  
ATOM   2335  HA  ILE A 149     -13.990 -19.489  11.274  1.00  0.00           H  
ATOM   2336  HB  ILE A 149     -14.976 -17.082  12.866  1.00  0.00           H  
ATOM   2337 1HG1 ILE A 149     -14.755 -19.990  13.662  1.00  0.00           H  
ATOM   2338 2HG1 ILE A 149     -13.488 -18.807  13.945  1.00  0.00           H  
ATOM   2339 1HG2 ILE A 149     -17.110 -18.284  13.115  1.00  0.00           H  
ATOM   2340 2HG2 ILE A 149     -16.801 -17.877  11.411  1.00  0.00           H  
ATOM   2341 3HG2 ILE A 149     -16.539 -19.539  11.989  1.00  0.00           H  
ATOM   2342 1HD1 ILE A 149     -14.853 -19.122  15.932  1.00  0.00           H  
ATOM   2343 2HD1 ILE A 149     -15.029 -17.464  15.308  1.00  0.00           H  
ATOM   2344 3HD1 ILE A 149     -16.312 -18.664  15.023  1.00  0.00           H  
ATOM   2345  N   LEU A 150     -14.745 -16.430   9.770  1.00  0.00           N  
ATOM   2346  CA  LEU A 150     -15.237 -15.829   8.521  1.00  0.00           C  
ATOM   2347  C   LEU A 150     -14.509 -16.390   7.300  1.00  0.00           C  
ATOM   2348  O   LEU A 150     -15.131 -16.697   6.282  1.00  0.00           O  
ATOM   2349  CB  LEU A 150     -15.066 -14.306   8.563  1.00  0.00           C  
ATOM   2350  CG  LEU A 150     -16.061 -13.549   9.452  1.00  0.00           C  
ATOM   2351  CD1 LEU A 150     -15.584 -12.116   9.643  1.00  0.00           C  
ATOM   2352  CD2 LEU A 150     -17.442 -13.585   8.814  1.00  0.00           C  
ATOM   2353  H   LEU A 150     -14.349 -15.831  10.481  1.00  0.00           H  
ATOM   2354  HA  LEU A 150     -16.293 -16.078   8.418  1.00  0.00           H  
ATOM   2355 1HB  LEU A 150     -14.063 -14.078   8.920  1.00  0.00           H  
ATOM   2356 2HB  LEU A 150     -15.165 -13.917   7.549  1.00  0.00           H  
ATOM   2357  HG  LEU A 150     -16.103 -14.020  10.434  1.00  0.00           H  
ATOM   2358 1HD1 LEU A 150     -16.291 -11.578  10.275  1.00  0.00           H  
ATOM   2359 2HD1 LEU A 150     -14.603 -12.119  10.118  1.00  0.00           H  
ATOM   2360 3HD1 LEU A 150     -15.517 -11.623   8.674  1.00  0.00           H  
ATOM   2361 1HD2 LEU A 150     -18.149 -13.048   9.446  1.00  0.00           H  
ATOM   2362 2HD2 LEU A 150     -17.402 -13.113   7.832  1.00  0.00           H  
ATOM   2363 3HD2 LEU A 150     -17.766 -14.621   8.705  1.00  0.00           H  
ATOM   2364  N   LEU A 151     -13.187 -16.530   7.392  1.00  0.00           N  
ATOM   2365  CA  LEU A 151     -12.379 -17.098   6.294  1.00  0.00           C  
ATOM   2366  C   LEU A 151     -12.608 -18.589   6.060  1.00  0.00           C  
ATOM   2367  O   LEU A 151     -12.679 -19.045   4.918  1.00  0.00           O  
ATOM   2368  CB  LEU A 151     -10.889 -16.866   6.575  1.00  0.00           C  
ATOM   2369  CG  LEU A 151      -9.959 -16.962   5.359  1.00  0.00           C  
ATOM   2370  CD1 LEU A 151      -8.863 -15.912   5.473  1.00  0.00           C  
ATOM   2371  CD2 LEU A 151      -9.369 -18.362   5.280  1.00  0.00           C  
ATOM   2372  H   LEU A 151     -12.724 -16.235   8.240  1.00  0.00           H  
ATOM   2373  HA  LEU A 151     -12.661 -16.595   5.369  1.00  0.00           H  
ATOM   2374 1HB  LEU A 151     -10.768 -15.875   7.008  1.00  0.00           H  
ATOM   2375 2HB  LEU A 151     -10.555 -17.602   7.307  1.00  0.00           H  
ATOM   2376  HG  LEU A 151     -10.526 -16.755   4.451  1.00  0.00           H  
ATOM   2377 1HD1 LEU A 151      -8.202 -15.980   4.609  1.00  0.00           H  
ATOM   2378 2HD1 LEU A 151      -9.312 -14.919   5.509  1.00  0.00           H  
ATOM   2379 3HD1 LEU A 151      -8.288 -16.084   6.383  1.00  0.00           H  
ATOM   2380 1HD2 LEU A 151      -8.709 -18.431   4.414  1.00  0.00           H  
ATOM   2381 2HD2 LEU A 151      -8.802 -18.570   6.187  1.00  0.00           H  
ATOM   2382 3HD2 LEU A 151     -10.174 -19.091   5.180  1.00  0.00           H  
ATOM   2383  N   THR A 152     -12.719 -19.332   7.158  1.00  0.00           N  
ATOM   2384  CA  THR A 152     -12.973 -20.765   7.079  1.00  0.00           C  
ATOM   2385  C   THR A 152     -14.309 -21.050   6.411  1.00  0.00           C  
ATOM   2386  O   THR A 152     -14.404 -21.907   5.534  1.00  0.00           O  
ATOM   2387  CB  THR A 152     -12.946 -21.411   8.478  1.00  0.00           C  
ATOM   2388  OG1 THR A 152     -11.663 -21.198   9.080  1.00  0.00           O  
ATOM   2389  CG2 THR A 152     -13.214 -22.905   8.380  1.00  0.00           C  
ATOM   2390  H   THR A 152     -12.627 -18.897   8.064  1.00  0.00           H  
ATOM   2391  HA  THR A 152     -12.190 -21.215   6.469  1.00  0.00           H  
ATOM   2392  HB  THR A 152     -13.708 -20.951   9.105  1.00  0.00           H  
ATOM   2393  HG1 THR A 152     -11.570 -20.271   9.314  1.00  0.00           H  
ATOM   2394 1HG2 THR A 152     -13.191 -23.345   9.377  1.00  0.00           H  
ATOM   2395 2HG2 THR A 152     -14.194 -23.070   7.932  1.00  0.00           H  
ATOM   2396 3HG2 THR A 152     -12.449 -23.372   7.761  1.00  0.00           H  
ATOM   2397  N   ALA A 153     -15.329 -20.320   6.840  1.00  0.00           N  
ATOM   2398  CA  ALA A 153     -16.659 -20.418   6.246  1.00  0.00           C  
ATOM   2399  C   ALA A 153     -16.629 -20.021   4.770  1.00  0.00           C  
ATOM   2400  O   ALA A 153     -17.331 -20.609   3.942  1.00  0.00           O  
ATOM   2401  CB  ALA A 153     -17.640 -19.524   7.013  1.00  0.00           C  
ATOM   2402  H   ALA A 153     -15.177 -19.676   7.604  1.00  0.00           H  
ATOM   2403  HA  ALA A 153     -16.987 -21.454   6.320  1.00  0.00           H  
ATOM   2404 1HB  ALA A 153     -18.631 -19.601   6.565  1.00  0.00           H  
ATOM   2405 2HB  ALA A 153     -17.688 -19.844   8.054  1.00  0.00           H  
ATOM   2406 3HB  ALA A 153     -17.302 -18.489   6.968  1.00  0.00           H  
ATOM   2407  N   ALA A 154     -15.826 -18.892   4.320  1.00  0.00           N  
ATOM   2408  CA  ALA A 154     -15.718 -18.422   2.937  1.00  0.00           C  
ATOM   2409  C   ALA A 154     -15.084 -19.504   2.084  1.00  0.00           C  
ATOM   2410  O   ALA A 154     -15.490 -19.727   0.943  1.00  0.00           O  
ATOM   2411  CB  ALA A 154     -14.914 -17.131   2.877  1.00  0.00           C  
ATOM   2412  H   ALA A 154     -15.381 -18.362   5.057  1.00  0.00           H  
ATOM   2413  HA  ALA A 154     -16.723 -18.229   2.564  1.00  0.00           H  
ATOM   2414 1HB  ALA A 154     -14.841 -16.794   1.842  1.00  0.00           H  
ATOM   2415 2HB  ALA A 154     -15.410 -16.366   3.473  1.00  0.00           H  
ATOM   2416 3HB  ALA A 154     -13.914 -17.307   3.272  1.00  0.00           H  
ATOM   2417  N   ARG A 155     -14.075 -20.181   2.652  1.00  0.00           N  
ATOM   2418  CA  ARG A 155     -13.363 -21.212   1.924  1.00  0.00           C  
ATOM   2419  C   ARG A 155     -14.210 -22.460   1.794  1.00  0.00           C  
ATOM   2420  O   ARG A 155     -14.270 -23.073   0.728  1.00  0.00           O  
ATOM   2421  CB  ARG A 155     -12.055 -21.557   2.621  1.00  0.00           C  
ATOM   2422  CG  ARG A 155     -11.145 -22.496   1.844  1.00  0.00           C  
ATOM   2423  CD  ARG A 155     -10.588 -21.843   0.632  1.00  0.00           C  
ATOM   2424  NE  ARG A 155      -9.745 -22.748  -0.132  1.00  0.00           N  
ATOM   2425  CZ  ARG A 155     -10.202 -23.661  -1.011  1.00  0.00           C  
ATOM   2426  NH1 ARG A 155     -11.494 -23.778  -1.224  1.00  0.00           N  
ATOM   2427  NH2 ARG A 155      -9.352 -24.440  -1.658  1.00  0.00           N  
ATOM   2428  H   ARG A 155     -13.803 -19.974   3.601  1.00  0.00           H  
ATOM   2429  HA  ARG A 155     -13.156 -20.835   0.921  1.00  0.00           H  
ATOM   2430 1HB  ARG A 155     -11.495 -20.643   2.817  1.00  0.00           H  
ATOM   2431 2HB  ARG A 155     -12.267 -22.024   3.583  1.00  0.00           H  
ATOM   2432 1HG  ARG A 155     -10.315 -22.806   2.479  1.00  0.00           H  
ATOM   2433 2HG  ARG A 155     -11.711 -23.374   1.531  1.00  0.00           H  
ATOM   2434 1HD  ARG A 155     -11.403 -21.512  -0.010  1.00  0.00           H  
ATOM   2435 2HD  ARG A 155      -9.986 -20.984   0.926  1.00  0.00           H  
ATOM   2436  HE  ARG A 155      -8.744 -22.688   0.005  1.00  0.00           H  
ATOM   2437 1HH1 ARG A 155     -12.144 -23.183  -0.730  1.00  0.00           H  
ATOM   2438 2HH1 ARG A 155     -11.837 -24.463  -1.883  1.00  0.00           H  
ATOM   2439 1HH2 ARG A 155      -8.359 -24.350  -1.493  1.00  0.00           H  
ATOM   2440 2HH2 ARG A 155      -9.695 -25.124  -2.316  1.00  0.00           H  
ATOM   2441  N   LEU A 156     -14.862 -22.830   2.878  1.00  0.00           N  
ATOM   2442  CA  LEU A 156     -15.785 -23.945   2.840  1.00  0.00           C  
ATOM   2443  C   LEU A 156     -16.987 -23.665   1.932  1.00  0.00           C  
ATOM   2444  O   LEU A 156     -17.498 -24.571   1.269  1.00  0.00           O  
ATOM   2445  CB  LEU A 156     -16.269 -24.265   4.260  1.00  0.00           C  
ATOM   2446  CG  LEU A 156     -15.225 -24.892   5.193  1.00  0.00           C  
ATOM   2447  CD1 LEU A 156     -15.783 -24.959   6.608  1.00  0.00           C  
ATOM   2448  CD2 LEU A 156     -14.857 -26.278   4.684  1.00  0.00           C  
ATOM   2449  H   LEU A 156     -14.724 -22.334   3.747  1.00  0.00           H  
ATOM   2450  HA  LEU A 156     -15.276 -24.798   2.392  1.00  0.00           H  
ATOM   2451 1HB  LEU A 156     -16.616 -23.343   4.724  1.00  0.00           H  
ATOM   2452 2HB  LEU A 156     -17.111 -24.953   4.193  1.00  0.00           H  
ATOM   2453  HG  LEU A 156     -14.333 -24.265   5.216  1.00  0.00           H  
ATOM   2454 1HD1 LEU A 156     -15.042 -25.405   7.271  1.00  0.00           H  
ATOM   2455 2HD1 LEU A 156     -16.020 -23.953   6.954  1.00  0.00           H  
ATOM   2456 3HD1 LEU A 156     -16.687 -25.568   6.613  1.00  0.00           H  
ATOM   2457 1HD2 LEU A 156     -14.114 -26.723   5.346  1.00  0.00           H  
ATOM   2458 2HD2 LEU A 156     -15.747 -26.906   4.662  1.00  0.00           H  
ATOM   2459 3HD2 LEU A 156     -14.444 -26.198   3.678  1.00  0.00           H  
ATOM   2460  N   GLY A 157     -17.425 -22.410   1.879  1.00  0.00           N  
ATOM   2461  CA  GLY A 157     -18.571 -22.066   1.052  1.00  0.00           C  
ATOM   2462  C   GLY A 157     -19.849 -22.321   1.833  1.00  0.00           C  
ATOM   2463  O   GLY A 157     -20.886 -22.732   1.282  1.00  0.00           O  
ATOM   2464  H   GLY A 157     -16.966 -21.685   2.410  1.00  0.00           H  
ATOM   2465 1HA  GLY A 157     -18.503 -21.019   0.757  1.00  0.00           H  
ATOM   2466 2HA  GLY A 157     -18.552 -22.659   0.138  1.00  0.00           H  
ATOM   2467  N   THR A 158     -19.759 -22.109   3.143  1.00  0.00           N  
ATOM   2468  CA  THR A 158     -20.881 -22.358   4.033  1.00  0.00           C  
ATOM   2469  C   THR A 158     -21.019 -21.171   4.983  1.00  0.00           C  
ATOM   2470  O   THR A 158     -20.419 -20.116   4.747  1.00  0.00           O  
ATOM   2471  CB  THR A 158     -20.699 -23.664   4.829  1.00  0.00           C  
ATOM   2472  OG1 THR A 158     -21.910 -23.970   5.533  1.00  0.00           O  
ATOM   2473  CG2 THR A 158     -19.558 -23.527   5.826  1.00  0.00           C  
ATOM   2474  H   THR A 158     -18.892 -21.764   3.530  1.00  0.00           H  
ATOM   2475  HA  THR A 158     -21.789 -22.422   3.434  1.00  0.00           H  
ATOM   2476  HB  THR A 158     -20.478 -24.481   4.142  1.00  0.00           H  
ATOM   2477  HG1 THR A 158     -22.547 -24.348   4.923  1.00  0.00           H  
ATOM   2478 1HG2 THR A 158     -19.444 -24.459   6.379  1.00  0.00           H  
ATOM   2479 2HG2 THR A 158     -18.634 -23.305   5.293  1.00  0.00           H  
ATOM   2480 3HG2 THR A 158     -19.778 -22.718   6.521  1.00  0.00           H  
ATOM   2481  N   THR A 159     -21.819 -21.325   6.035  1.00  0.00           N  
ATOM   2482  CA  THR A 159     -22.073 -20.221   6.968  1.00  0.00           C  
ATOM   2483  C   THR A 159     -21.037 -20.188   8.099  1.00  0.00           C  
ATOM   2484  O   THR A 159     -20.301 -21.151   8.293  1.00  0.00           O  
ATOM   2485  CB  THR A 159     -23.488 -20.322   7.569  1.00  0.00           C  
ATOM   2486  OG1 THR A 159     -23.582 -21.501   8.380  1.00  0.00           O  
ATOM   2487  CG2 THR A 159     -24.533 -20.386   6.466  1.00  0.00           C  
ATOM   2488  H   THR A 159     -22.262 -22.219   6.197  1.00  0.00           H  
ATOM   2489  HA  THR A 159     -22.041 -19.284   6.414  1.00  0.00           H  
ATOM   2490  HB  THR A 159     -23.680 -19.451   8.195  1.00  0.00           H  
ATOM   2491  HG1 THR A 159     -24.401 -21.479   8.881  1.00  0.00           H  
ATOM   2492 1HG2 THR A 159     -25.526 -20.457   6.909  1.00  0.00           H  
ATOM   2493 2HG2 THR A 159     -24.471 -19.486   5.854  1.00  0.00           H  
ATOM   2494 3HG2 THR A 159     -24.351 -21.261   5.843  1.00  0.00           H  
ATOM   2495  N   VAL A 160     -20.984 -19.096   8.858  1.00  0.00           N  
ATOM   2496  CA  VAL A 160     -20.051 -19.043   9.976  1.00  0.00           C  
ATOM   2497  C   VAL A 160     -20.504 -19.984  11.085  1.00  0.00           C  
ATOM   2498  O   VAL A 160     -19.681 -20.511  11.811  1.00  0.00           O  
ATOM   2499  CB  VAL A 160     -19.946 -17.608  10.527  1.00  0.00           C  
ATOM   2500  CG1 VAL A 160     -19.393 -16.669   9.466  1.00  0.00           C  
ATOM   2501  CG2 VAL A 160     -21.311 -17.137  11.006  1.00  0.00           C  
ATOM   2502  H   VAL A 160     -21.578 -18.299   8.673  1.00  0.00           H  
ATOM   2503  HA  VAL A 160     -19.077 -19.395   9.630  1.00  0.00           H  
ATOM   2504  HB  VAL A 160     -19.245 -17.599  11.361  1.00  0.00           H  
ATOM   2505 1HG1 VAL A 160     -19.326 -15.660   9.872  1.00  0.00           H  
ATOM   2506 2HG1 VAL A 160     -18.401 -17.005   9.164  1.00  0.00           H  
ATOM   2507 3HG1 VAL A 160     -20.056 -16.668   8.600  1.00  0.00           H  
ATOM   2508 1HG2 VAL A 160     -21.229 -16.122  11.395  1.00  0.00           H  
ATOM   2509 2HG2 VAL A 160     -22.014 -17.151  10.173  1.00  0.00           H  
ATOM   2510 3HG2 VAL A 160     -21.669 -17.800  11.794  1.00  0.00           H  
ATOM   2511  N   GLU A 161     -21.918 -20.249  11.318  1.00  0.00           N  
ATOM   2512  CA  GLU A 161     -22.499 -21.180  12.288  1.00  0.00           C  
ATOM   2513  C   GLU A 161     -22.065 -22.610  12.024  1.00  0.00           C  
ATOM   2514  O   GLU A 161     -21.870 -23.388  12.942  1.00  0.00           O  
ATOM   2515  CB  GLU A 161     -24.026 -21.095  12.260  1.00  0.00           C  
ATOM   2516  CG  GLU A 161     -24.591 -19.764  12.737  1.00  0.00           C  
ATOM   2517  CD  GLU A 161     -24.548 -18.698  11.679  1.00  0.00           C  
ATOM   2518  OE1 GLU A 161     -24.108 -18.984  10.591  1.00  0.00           O  
ATOM   2519  OE2 GLU A 161     -24.957 -17.595  11.958  1.00  0.00           O  
ATOM   2520  H   GLU A 161     -22.528 -19.750  10.687  1.00  0.00           H  
ATOM   2521  HA  GLU A 161     -22.150 -20.905  13.284  1.00  0.00           H  
ATOM   2522 1HB  GLU A 161     -24.382 -21.264  11.244  1.00  0.00           H  
ATOM   2523 2HB  GLU A 161     -24.446 -21.881  12.889  1.00  0.00           H  
ATOM   2524 1HG  GLU A 161     -25.625 -19.911  13.048  1.00  0.00           H  
ATOM   2525 2HG  GLU A 161     -24.023 -19.431  13.605  1.00  0.00           H  
ATOM   2526  N   GLU A 162     -21.918 -23.081  10.643  1.00  0.00           N  
ATOM   2527  CA  GLU A 162     -21.435 -24.386  10.208  1.00  0.00           C  
ATOM   2528  C   GLU A 162     -19.929 -24.543  10.429  1.00  0.00           C  
ATOM   2529  O   GLU A 162     -19.452 -25.614  10.819  1.00  0.00           O  
ATOM   2530  CB  GLU A 162     -21.790 -24.617   8.736  1.00  0.00           C  
ATOM   2531  CG  GLU A 162     -21.399 -25.980   8.200  1.00  0.00           C  
ATOM   2532  CD  GLU A 162     -22.147 -27.125   8.874  1.00  0.00           C  
ATOM   2533  OE1 GLU A 162     -23.120 -26.869   9.621  1.00  0.00           O  
ATOM   2534  OE2 GLU A 162     -21.748 -28.287   8.650  1.00  0.00           O  
ATOM   2535  H   GLU A 162     -22.195 -22.403   9.947  1.00  0.00           H  
ATOM   2536  HA  GLU A 162     -21.923 -25.151  10.811  1.00  0.00           H  
ATOM   2537 1HB  GLU A 162     -22.865 -24.500   8.600  1.00  0.00           H  
ATOM   2538 2HB  GLU A 162     -21.299 -23.863   8.120  1.00  0.00           H  
ATOM   2539 1HG  GLU A 162     -21.604 -26.010   7.130  1.00  0.00           H  
ATOM   2540 2HG  GLU A 162     -20.329 -26.122   8.342  1.00  0.00           H  
ATOM   2541  N   ALA A 163     -19.185 -23.471  10.162  1.00  0.00           N  
ATOM   2542  CA  ALA A 163     -17.751 -23.460  10.399  1.00  0.00           C  
ATOM   2543  C   ALA A 163     -17.449 -23.696  11.891  1.00  0.00           C  
ATOM   2544  O   ALA A 163     -16.520 -24.426  12.229  1.00  0.00           O  
ATOM   2545  CB  ALA A 163     -17.145 -22.137   9.920  1.00  0.00           C  
ATOM   2546  H   ALA A 163     -19.629 -22.643   9.788  1.00  0.00           H  
ATOM   2547  HA  ALA A 163     -17.308 -24.277   9.831  1.00  0.00           H  
ATOM   2548 1HB  ALA A 163     -16.071 -22.142  10.103  1.00  0.00           H  
ATOM   2549 2HB  ALA A 163     -17.332 -22.017   8.853  1.00  0.00           H  
ATOM   2550 3HB  ALA A 163     -17.602 -21.311  10.462  1.00  0.00           H  
ATOM   2551  N   VAL A 164     -18.243 -23.084  12.770  1.00  0.00           N  
ATOM   2552  CA  VAL A 164     -18.124 -23.306  14.211  1.00  0.00           C  
ATOM   2553  C   VAL A 164     -18.630 -24.694  14.593  1.00  0.00           C  
ATOM   2554  O   VAL A 164     -17.979 -25.418  15.353  1.00  0.00           O  
ATOM   2555  CB  VAL A 164     -18.921 -22.239  14.986  1.00  0.00           C  
ATOM   2556  CG1 VAL A 164     -18.982 -22.590  16.465  1.00  0.00           C  
ATOM   2557  CG2 VAL A 164     -18.290 -20.871  14.781  1.00  0.00           C  
ATOM   2558  H   VAL A 164     -18.948 -22.448  12.427  1.00  0.00           H  
ATOM   2559  HA  VAL A 164     -17.070 -23.243  14.485  1.00  0.00           H  
ATOM   2560  HB  VAL A 164     -19.947 -22.226  14.616  1.00  0.00           H  
ATOM   2561 1HG1 VAL A 164     -19.549 -21.826  16.997  1.00  0.00           H  
ATOM   2562 2HG1 VAL A 164     -19.470 -23.556  16.590  1.00  0.00           H  
ATOM   2563 3HG1 VAL A 164     -17.971 -22.637  16.869  1.00  0.00           H  
ATOM   2564 1HG2 VAL A 164     -18.859 -20.122  15.331  1.00  0.00           H  
ATOM   2565 2HG2 VAL A 164     -17.262 -20.886  15.145  1.00  0.00           H  
ATOM   2566 3HG2 VAL A 164     -18.295 -20.623  13.719  1.00  0.00           H  
ATOM   2567  N   TYR A 165     -19.850 -25.086  14.088  1.00  0.00           N  
ATOM   2568  CA  TYR A 165     -20.336 -26.429  14.381  1.00  0.00           C  
ATOM   2569  C   TYR A 165     -19.311 -27.523  14.042  1.00  0.00           C  
ATOM   2570  O   TYR A 165     -19.072 -28.433  14.837  1.00  0.00           O  
ATOM   2571  CB  TYR A 165     -21.644 -26.683  13.626  1.00  0.00           C  
ATOM   2572  CG  TYR A 165     -22.152 -28.102  13.746  1.00  0.00           C  
ATOM   2573  CD1 TYR A 165     -22.819 -28.506  14.894  1.00  0.00           C  
ATOM   2574  CD2 TYR A 165     -21.951 -29.001  12.708  1.00  0.00           C  
ATOM   2575  CE1 TYR A 165     -23.283 -29.803  15.003  1.00  0.00           C  
ATOM   2576  CE2 TYR A 165     -22.415 -30.297  12.818  1.00  0.00           C  
ATOM   2577  CZ  TYR A 165     -23.078 -30.699  13.960  1.00  0.00           C  
ATOM   2578  OH  TYR A 165     -23.541 -31.991  14.070  1.00  0.00           O  
ATOM   2579  H   TYR A 165     -20.417 -24.471  13.521  1.00  0.00           H  
ATOM   2580  HA  TYR A 165     -20.533 -26.501  15.451  1.00  0.00           H  
ATOM   2581 1HB  TYR A 165     -22.417 -26.012  14.001  1.00  0.00           H  
ATOM   2582 2HB  TYR A 165     -21.502 -26.462  12.569  1.00  0.00           H  
ATOM   2583  HD1 TYR A 165     -22.977 -27.800  15.709  1.00  0.00           H  
ATOM   2584  HD2 TYR A 165     -21.427 -28.685  11.808  1.00  0.00           H  
ATOM   2585  HE1 TYR A 165     -23.806 -30.120  15.904  1.00  0.00           H  
ATOM   2586  HE2 TYR A 165     -22.257 -31.004  12.003  1.00  0.00           H  
ATOM   2587  HH  TYR A 165     -23.976 -32.102  14.918  1.00  0.00           H  
ATOM   2588  N   ARG A 166     -18.644 -27.531  12.772  1.00  0.00           N  
ATOM   2589  CA  ARG A 166     -17.602 -28.474  12.385  1.00  0.00           C  
ATOM   2590  C   ARG A 166     -16.367 -28.338  13.239  1.00  0.00           C  
ATOM   2591  O   ARG A 166     -15.688 -29.326  13.524  1.00  0.00           O  
ATOM   2592  CB  ARG A 166     -17.219 -28.279  10.927  1.00  0.00           C  
ATOM   2593  CG  ARG A 166     -18.300 -28.652   9.924  1.00  0.00           C  
ATOM   2594  CD  ARG A 166     -17.855 -28.424   8.526  1.00  0.00           C  
ATOM   2595  NE  ARG A 166     -18.937 -28.621   7.574  1.00  0.00           N  
ATOM   2596  CZ  ARG A 166     -18.774 -28.709   6.239  1.00  0.00           C  
ATOM   2597  NH1 ARG A 166     -17.572 -28.617   5.715  1.00  0.00           N  
ATOM   2598  NH2 ARG A 166     -19.825 -28.889   5.457  1.00  0.00           N  
ATOM   2599  H   ARG A 166     -18.890 -26.784  12.138  1.00  0.00           H  
ATOM   2600  HA  ARG A 166     -17.992 -29.488  12.500  1.00  0.00           H  
ATOM   2601 1HB  ARG A 166     -16.958 -27.236  10.756  1.00  0.00           H  
ATOM   2602 2HB  ARG A 166     -16.337 -28.878  10.698  1.00  0.00           H  
ATOM   2603 1HG  ARG A 166     -18.551 -29.707  10.037  1.00  0.00           H  
ATOM   2604 2HG  ARG A 166     -19.189 -28.045  10.105  1.00  0.00           H  
ATOM   2605 1HD  ARG A 166     -17.492 -27.403   8.422  1.00  0.00           H  
ATOM   2606 2HD  ARG A 166     -17.054 -29.121   8.280  1.00  0.00           H  
ATOM   2607  HE  ARG A 166     -19.877 -28.696   7.939  1.00  0.00           H  
ATOM   2608 1HH1 ARG A 166     -16.769 -28.479   6.314  1.00  0.00           H  
ATOM   2609 2HH1 ARG A 166     -17.450 -28.684   4.715  1.00  0.00           H  
ATOM   2610 1HH2 ARG A 166     -20.749 -28.960   5.859  1.00  0.00           H  
ATOM   2611 2HH2 ARG A 166     -19.702 -28.955   4.457  1.00  0.00           H  
ATOM   2612  N   ALA A 167     -15.890 -26.976  13.688  1.00  0.00           N  
ATOM   2613  CA  ALA A 167     -14.742 -26.729  14.541  1.00  0.00           C  
ATOM   2614  C   ALA A 167     -14.967 -27.398  15.900  1.00  0.00           C  
ATOM   2615  O   ALA A 167     -14.033 -27.977  16.465  1.00  0.00           O  
ATOM   2616  CB  ALA A 167     -14.506 -25.231  14.694  1.00  0.00           C  
ATOM   2617  H   ALA A 167     -16.412 -26.193  13.324  1.00  0.00           H  
ATOM   2618  HA  ALA A 167     -13.867 -27.177  14.071  1.00  0.00           H  
ATOM   2619 1HB  ALA A 167     -13.642 -25.063  15.337  1.00  0.00           H  
ATOM   2620 2HB  ALA A 167     -14.320 -24.791  13.716  1.00  0.00           H  
ATOM   2621 3HB  ALA A 167     -15.386 -24.768  15.140  1.00  0.00           H  
ATOM   2622  N   LEU A 168     -16.204 -27.321  16.403  1.00  0.00           N  
ATOM   2623  CA  LEU A 168     -16.588 -27.960  17.675  1.00  0.00           C  
ATOM   2624  C   LEU A 168     -16.500 -29.489  17.626  1.00  0.00           C  
ATOM   2625  O   LEU A 168     -16.134 -30.118  18.620  1.00  0.00           O  
ATOM   2626  CB  LEU A 168     -18.017 -27.549  18.052  1.00  0.00           C  
ATOM   2627  CG  LEU A 168     -18.191 -26.098  18.517  1.00  0.00           C  
ATOM   2628  CD1 LEU A 168     -19.673 -25.748  18.549  1.00  0.00           C  
ATOM   2629  CD2 LEU A 168     -17.559 -25.925  19.891  1.00  0.00           C  
ATOM   2630  H   LEU A 168     -16.898 -26.800  15.885  1.00  0.00           H  
ATOM   2631  HA  LEU A 168     -15.888 -27.642  18.446  1.00  0.00           H  
ATOM   2632 1HB  LEU A 168     -18.661 -27.699  17.188  1.00  0.00           H  
ATOM   2633 2HB  LEU A 168     -18.364 -28.198  18.856  1.00  0.00           H  
ATOM   2634  HG  LEU A 168     -17.705 -25.427  17.808  1.00  0.00           H  
ATOM   2635 1HD1 LEU A 168     -19.796 -24.717  18.879  1.00  0.00           H  
ATOM   2636 2HD1 LEU A 168     -20.094 -25.861  17.550  1.00  0.00           H  
ATOM   2637 3HD1 LEU A 168     -20.189 -26.414  19.239  1.00  0.00           H  
ATOM   2638 1HD2 LEU A 168     -17.682 -24.893  20.221  1.00  0.00           H  
ATOM   2639 2HD2 LEU A 168     -18.045 -26.594  20.601  1.00  0.00           H  
ATOM   2640 3HD2 LEU A 168     -16.497 -26.164  19.835  1.00  0.00           H  
ATOM   2641  N   LYS A 169     -16.913 -30.242  16.422  1.00  0.00           N  
ATOM   2642  CA  LYS A 169     -16.729 -31.685  16.204  1.00  0.00           C  
ATOM   2643  C   LYS A 169     -15.262 -32.096  16.359  1.00  0.00           C  
ATOM   2644  O   LYS A 169     -14.952 -33.086  17.033  1.00  0.00           O  
ATOM   2645  CB  LYS A 169     -17.239 -32.085  14.819  1.00  0.00           C  
ATOM   2646  CG  LYS A 169     -17.106 -33.570  14.504  1.00  0.00           C  
ATOM   2647  CD  LYS A 169     -17.638 -33.890  13.115  1.00  0.00           C  
ATOM   2648  CE  LYS A 169     -17.423 -35.355  12.764  1.00  0.00           C  
ATOM   2649  NZ  LYS A 169     -17.888 -35.670  11.386  1.00  0.00           N  
ATOM   2650  H   LYS A 169     -17.390 -29.695  15.721  1.00  0.00           H  
ATOM   2651  HA  LYS A 169     -17.303 -32.225  16.957  1.00  0.00           H  
ATOM   2652 1HB  LYS A 169     -18.292 -31.817  14.727  1.00  0.00           H  
ATOM   2653 2HB  LYS A 169     -16.692 -31.531  14.055  1.00  0.00           H  
ATOM   2654 1HG  LYS A 169     -16.056 -33.861  14.558  1.00  0.00           H  
ATOM   2655 2HG  LYS A 169     -17.663 -34.149  15.240  1.00  0.00           H  
ATOM   2656 1HD  LYS A 169     -18.705 -33.668  13.074  1.00  0.00           H  
ATOM   2657 2HD  LYS A 169     -17.127 -33.271  12.378  1.00  0.00           H  
ATOM   2658 1HE  LYS A 169     -16.364 -35.595  12.841  1.00  0.00           H  
ATOM   2659 2HE  LYS A 169     -17.968 -35.982  13.470  1.00  0.00           H  
ATOM   2660 1HZ  LYS A 169     -17.729 -36.649  11.192  1.00  0.00           H  
ATOM   2661 2HZ  LYS A 169     -18.875 -35.468  11.308  1.00  0.00           H  
ATOM   2662 3HZ  LYS A 169     -17.377 -35.109  10.721  1.00  0.00           H  
ATOM   2663  N   LEU A 170     -14.363 -31.337  15.729  1.00  0.00           N  
ATOM   2664  CA  LEU A 170     -12.933 -31.585  15.872  1.00  0.00           C  
ATOM   2665  C   LEU A 170     -12.435 -31.235  17.264  1.00  0.00           C  
ATOM   2666  O   LEU A 170     -11.585 -31.931  17.804  1.00  0.00           O  
ATOM   2667  CB  LEU A 170     -12.151 -30.775  14.830  1.00  0.00           C  
ATOM   2668  CG  LEU A 170     -12.283 -31.255  13.379  1.00  0.00           C  
ATOM   2669  CD1 LEU A 170     -11.735 -30.190  12.439  1.00  0.00           C  
ATOM   2670  CD2 LEU A 170     -11.536 -32.570  13.209  1.00  0.00           C  
ATOM   2671  H   LEU A 170     -14.673 -30.576  15.141  1.00  0.00           H  
ATOM   2672  HA  LEU A 170     -12.751 -32.651  15.744  1.00  0.00           H  
ATOM   2673 1HB  LEU A 170     -12.490 -29.741  14.868  1.00  0.00           H  
ATOM   2674 2HB  LEU A 170     -11.094 -30.799  15.093  1.00  0.00           H  
ATOM   2675  HG  LEU A 170     -13.336 -31.402  13.138  1.00  0.00           H  
ATOM   2676 1HD1 LEU A 170     -11.828 -30.531  11.408  1.00  0.00           H  
ATOM   2677 2HD1 LEU A 170     -12.300 -29.266  12.567  1.00  0.00           H  
ATOM   2678 3HD1 LEU A 170     -10.685 -30.008  12.667  1.00  0.00           H  
ATOM   2679 1HD2 LEU A 170     -11.630 -32.912  12.178  1.00  0.00           H  
ATOM   2680 2HD2 LEU A 170     -10.482 -32.423  13.449  1.00  0.00           H  
ATOM   2681 3HD2 LEU A 170     -11.959 -33.318  13.880  1.00  0.00           H  
ATOM   2682  N   LYS A 171     -12.947 -30.146  17.833  1.00  0.00           N  
ATOM   2683  CA  LYS A 171     -12.531 -29.728  19.166  1.00  0.00           C  
ATOM   2684  C   LYS A 171     -12.635 -30.904  20.110  1.00  0.00           C  
ATOM   2685  O   LYS A 171     -11.678 -31.284  20.783  1.00  0.00           O  
ATOM   2686  CB  LYS A 171     -13.380 -28.561  19.671  1.00  0.00           C  
ATOM   2687  CG  LYS A 171     -13.017 -28.077  21.069  1.00  0.00           C  
ATOM   2688  CD  LYS A 171     -13.897 -26.912  21.497  1.00  0.00           C  
ATOM   2689  CE  LYS A 171     -13.420 -26.310  22.810  1.00  0.00           C  
ATOM   2690  NZ  LYS A 171     -13.650 -27.228  23.959  1.00  0.00           N  
ATOM   2691  H   LYS A 171     -13.635 -29.599  17.337  1.00  0.00           H  
ATOM   2692  HA  LYS A 171     -11.513 -29.339  19.106  1.00  0.00           H  
ATOM   2693 1HB  LYS A 171     -13.281 -27.716  18.988  1.00  0.00           H  
ATOM   2694 2HB  LYS A 171     -14.431 -28.853  19.681  1.00  0.00           H  
ATOM   2695 1HG  LYS A 171     -13.139 -28.894  21.780  1.00  0.00           H  
ATOM   2696 2HG  LYS A 171     -11.975 -27.758  21.083  1.00  0.00           H  
ATOM   2697 1HD  LYS A 171     -13.880 -26.141  20.725  1.00  0.00           H  
ATOM   2698 2HD  LYS A 171     -14.924 -27.257  21.618  1.00  0.00           H  
ATOM   2699 1HE  LYS A 171     -12.356 -26.090  22.744  1.00  0.00           H  
ATOM   2700 2HE  LYS A 171     -13.951 -25.376  22.996  1.00  0.00           H  
ATOM   2701 1HZ  LYS A 171     -13.321 -26.792  24.809  1.00  0.00           H  
ATOM   2702 2HZ  LYS A 171     -14.638 -27.424  24.041  1.00  0.00           H  
ATOM   2703 3HZ  LYS A 171     -13.147 -28.090  23.807  1.00  0.00           H  
ATOM   2704  N   THR A 172     -13.828 -31.477  20.148  1.00  0.00           N  
ATOM   2705  CA  THR A 172     -14.131 -32.571  21.046  1.00  0.00           C  
ATOM   2706  C   THR A 172     -13.363 -33.838  20.660  1.00  0.00           C  
ATOM   2707  O   THR A 172     -12.762 -34.488  21.521  1.00  0.00           O  
ATOM   2708  CB  THR A 172     -15.644 -32.861  21.063  1.00  0.00           C  
ATOM   2709  OG1 THR A 172     -16.350 -31.700  21.519  1.00  0.00           O  
ATOM   2710  CG2 THR A 172     -15.952 -34.032  21.983  1.00  0.00           C  
ATOM   2711  H   THR A 172     -14.548 -31.135  19.526  1.00  0.00           H  
ATOM   2712  HA  THR A 172     -13.799 -32.300  22.047  1.00  0.00           H  
ATOM   2713  HB  THR A 172     -15.979 -33.100  20.054  1.00  0.00           H  
ATOM   2714  HG1 THR A 172     -16.390 -31.051  20.811  1.00  0.00           H  
ATOM   2715 1HG2 THR A 172     -17.025 -34.222  21.982  1.00  0.00           H  
ATOM   2716 2HG2 THR A 172     -15.426 -34.919  21.632  1.00  0.00           H  
ATOM   2717 3HG2 THR A 172     -15.628 -33.794  22.995  1.00  0.00           H  
ATOM   2718  N   LYS A 173     -13.345 -34.169  19.371  1.00  0.00           N  
ATOM   2719  CA  LYS A 173     -12.727 -35.426  18.943  1.00  0.00           C  
ATOM   2720  C   LYS A 173     -11.232 -35.481  19.177  1.00  0.00           C  
ATOM   2721  O   LYS A 173     -10.718 -36.485  19.662  1.00  0.00           O  
ATOM   2722  CB  LYS A 173     -13.014 -35.671  17.460  1.00  0.00           C  
ATOM   2723  CG  LYS A 173     -12.444 -36.974  16.917  1.00  0.00           C  
ATOM   2724  CD  LYS A 173     -12.781 -37.153  15.444  1.00  0.00           C  
ATOM   2725  CE  LYS A 173     -12.192 -38.443  14.893  1.00  0.00           C  
ATOM   2726  NZ  LYS A 173     -12.464 -38.603  13.439  1.00  0.00           N  
ATOM   2727  H   LYS A 173     -13.755 -33.561  18.677  1.00  0.00           H  
ATOM   2728  HA  LYS A 173     -13.150 -36.238  19.535  1.00  0.00           H  
ATOM   2729 1HB  LYS A 173     -14.092 -35.682  17.295  1.00  0.00           H  
ATOM   2730 2HB  LYS A 173     -12.601 -34.853  16.870  1.00  0.00           H  
ATOM   2731 1HG  LYS A 173     -11.360 -36.975  17.035  1.00  0.00           H  
ATOM   2732 2HG  LYS A 173     -12.853 -37.813  17.479  1.00  0.00           H  
ATOM   2733 1HD  LYS A 173     -13.865 -37.176  15.319  1.00  0.00           H  
ATOM   2734 2HD  LYS A 173     -12.385 -36.312  14.875  1.00  0.00           H  
ATOM   2735 1HE  LYS A 173     -11.114 -38.447  15.051  1.00  0.00           H  
ATOM   2736 2HE  LYS A 173     -12.617 -39.294  15.425  1.00  0.00           H  
ATOM   2737 1HZ  LYS A 173     -12.058 -39.469  13.113  1.00  0.00           H  
ATOM   2738 2HZ  LYS A 173     -13.462 -38.620  13.282  1.00  0.00           H  
ATOM   2739 3HZ  LYS A 173     -12.057 -37.829  12.933  1.00  0.00           H  
ATOM   2740  N   LEU A 174     -10.542 -34.399  18.839  1.00  0.00           N  
ATOM   2741  CA  LEU A 174      -9.092 -34.380  18.872  1.00  0.00           C  
ATOM   2742  C   LEU A 174      -8.534 -33.816  20.163  1.00  0.00           C  
ATOM   2743  O   LEU A 174      -7.395 -34.105  20.518  1.00  0.00           O  
ATOM   2744  CB  LEU A 174      -8.558 -33.561  17.690  1.00  0.00           C  
ATOM   2745  CG  LEU A 174      -8.956 -34.065  16.297  1.00  0.00           C  
ATOM   2746  CD1 LEU A 174      -8.438 -33.100  15.240  1.00  0.00           C  
ATOM   2747  CD2 LEU A 174      -8.393 -35.463  16.084  1.00  0.00           C  
ATOM   2748  H   LEU A 174     -11.040 -33.569  18.551  1.00  0.00           H  
ATOM   2749  HA  LEU A 174      -8.731 -35.402  18.764  1.00  0.00           H  
ATOM   2750 1HB  LEU A 174      -8.919 -32.538  17.787  1.00  0.00           H  
ATOM   2751 2HB  LEU A 174      -7.470 -33.547  17.740  1.00  0.00           H  
ATOM   2752  HG  LEU A 174     -10.043 -34.096  16.217  1.00  0.00           H  
ATOM   2753 1HD1 LEU A 174      -8.720 -33.458  14.250  1.00  0.00           H  
ATOM   2754 2HD1 LEU A 174      -8.871 -32.113  15.405  1.00  0.00           H  
ATOM   2755 3HD1 LEU A 174      -7.352 -33.036  15.306  1.00  0.00           H  
ATOM   2756 1HD2 LEU A 174      -8.676 -35.822  15.094  1.00  0.00           H  
ATOM   2757 2HD2 LEU A 174      -7.306 -35.433  16.162  1.00  0.00           H  
ATOM   2758 3HD2 LEU A 174      -8.793 -36.136  16.842  1.00  0.00           H  
ATOM   2759  N   GLY A 175      -9.329 -33.002  20.855  1.00  0.00           N  
ATOM   2760  CA  GLY A 175      -8.854 -32.268  22.017  1.00  0.00           C  
ATOM   2761  C   GLY A 175      -8.033 -31.036  21.643  1.00  0.00           C  
ATOM   2762  O   GLY A 175      -6.957 -30.798  22.203  1.00  0.00           O  
ATOM   2763  H   GLY A 175     -10.290 -32.891  20.563  1.00  0.00           H  
ATOM   2764 1HA  GLY A 175      -9.706 -31.954  22.621  1.00  0.00           H  
ATOM   2765 2HA  GLY A 175      -8.244 -32.924  22.636  1.00  0.00           H  
ATOM   2766  N   VAL A 176      -8.532 -30.251  20.691  1.00  0.00           N  
ATOM   2767  CA  VAL A 176      -7.777 -29.123  20.150  1.00  0.00           C  
ATOM   2768  C   VAL A 176      -8.604 -27.851  20.300  1.00  0.00           C  
ATOM   2769  O   VAL A 176      -9.798 -27.916  20.567  1.00  0.00           O  
ATOM   2770  CB  VAL A 176      -7.435 -29.352  18.665  1.00  0.00           C  
ATOM   2771  CG1 VAL A 176      -6.579 -30.599  18.502  1.00  0.00           C  
ATOM   2772  CG2 VAL A 176      -8.714 -29.466  17.851  1.00  0.00           C  
ATOM   2773  H   VAL A 176      -9.458 -30.440  20.333  1.00  0.00           H  
ATOM   2774  HA  VAL A 176      -6.851 -29.021  20.720  1.00  0.00           H  
ATOM   2775  HB  VAL A 176      -6.847 -28.509  18.303  1.00  0.00           H  
ATOM   2776 1HG1 VAL A 176      -6.346 -30.746  17.447  1.00  0.00           H  
ATOM   2777 2HG1 VAL A 176      -5.652 -30.481  19.064  1.00  0.00           H  
ATOM   2778 3HG1 VAL A 176      -7.123 -31.466  18.877  1.00  0.00           H  
ATOM   2779 1HG2 VAL A 176      -8.465 -29.627  16.803  1.00  0.00           H  
ATOM   2780 2HG2 VAL A 176      -9.305 -30.306  18.217  1.00  0.00           H  
ATOM   2781 3HG2 VAL A 176      -9.291 -28.546  17.949  1.00  0.00           H  
ATOM   2782  N   SER A 177      -7.986 -26.689  20.154  1.00  0.00           N  
ATOM   2783  CA  SER A 177      -8.751 -25.454  20.253  1.00  0.00           C  
ATOM   2784  C   SER A 177      -9.558 -25.252  18.970  1.00  0.00           C  
ATOM   2785  O   SER A 177      -9.360 -25.947  17.986  1.00  0.00           O  
ATOM   2786  CB  SER A 177      -7.829 -24.274  20.488  1.00  0.00           C  
ATOM   2787  OG  SER A 177      -7.066 -23.998  19.346  1.00  0.00           O  
ATOM   2788  H   SER A 177      -6.994 -26.638  19.975  1.00  0.00           H  
ATOM   2789  HA  SER A 177      -9.420 -25.529  21.113  1.00  0.00           H  
ATOM   2790 1HB  SER A 177      -8.419 -23.398  20.755  1.00  0.00           H  
ATOM   2791 2HB  SER A 177      -7.168 -24.491  21.326  1.00  0.00           H  
ATOM   2792  HG  SER A 177      -6.478 -23.278  19.588  1.00  0.00           H  
ATOM   2793  N   LEU A 178     -10.470 -24.296  18.989  1.00  0.00           N  
ATOM   2794  CA  LEU A 178     -11.272 -23.962  17.823  1.00  0.00           C  
ATOM   2795  C   LEU A 178     -10.381 -23.482  16.681  1.00  0.00           C  
ATOM   2796  O   LEU A 178     -10.598 -23.816  15.506  1.00  0.00           O  
ATOM   2797  CB  LEU A 178     -12.300 -22.879  18.176  1.00  0.00           C  
ATOM   2798  CG  LEU A 178     -13.444 -23.323  19.097  1.00  0.00           C  
ATOM   2799  CD1 LEU A 178     -14.208 -22.099  19.584  1.00  0.00           C  
ATOM   2800  CD2 LEU A 178     -14.359 -24.277  18.347  1.00  0.00           C  
ATOM   2801  H   LEU A 178     -10.609 -23.781  19.846  1.00  0.00           H  
ATOM   2802  HA  LEU A 178     -11.820 -24.852  17.516  1.00  0.00           H  
ATOM   2803 1HB  LEU A 178     -11.782 -22.054  18.664  1.00  0.00           H  
ATOM   2804 2HB  LEU A 178     -12.744 -22.506  17.253  1.00  0.00           H  
ATOM   2805  HG  LEU A 178     -13.031 -23.827  19.972  1.00  0.00           H  
ATOM   2806 1HD1 LEU A 178     -15.021 -22.414  20.239  1.00  0.00           H  
ATOM   2807 2HD1 LEU A 178     -13.533 -21.443  20.134  1.00  0.00           H  
ATOM   2808 3HD1 LEU A 178     -14.619 -21.564  18.729  1.00  0.00           H  
ATOM   2809 1HD2 LEU A 178     -15.172 -24.593  19.002  1.00  0.00           H  
ATOM   2810 2HD2 LEU A 178     -14.774 -23.773  17.473  1.00  0.00           H  
ATOM   2811 3HD2 LEU A 178     -13.792 -25.151  18.027  1.00  0.00           H  
ATOM   2812  N   GLU A 179      -9.367 -22.705  17.044  1.00  0.00           N  
ATOM   2813  CA  GLU A 179      -8.410 -22.164  16.096  1.00  0.00           C  
ATOM   2814  C   GLU A 179      -7.722 -23.267  15.316  1.00  0.00           C  
ATOM   2815  O   GLU A 179      -7.524 -23.156  14.107  1.00  0.00           O  
ATOM   2816  CB  GLU A 179      -7.365 -21.312  16.820  1.00  0.00           C  
ATOM   2817  CG  GLU A 179      -6.373 -20.616  15.899  1.00  0.00           C  
ATOM   2818  CD  GLU A 179      -5.373 -19.777  16.645  1.00  0.00           C  
ATOM   2819  OE1 GLU A 179      -5.219 -19.979  17.826  1.00  0.00           O  
ATOM   2820  OE2 GLU A 179      -4.760 -18.934  16.033  1.00  0.00           O  
ATOM   2821  H   GLU A 179      -9.266 -22.486  18.024  1.00  0.00           H  
ATOM   2822  HA  GLU A 179      -8.945 -21.532  15.386  1.00  0.00           H  
ATOM   2823 1HB  GLU A 179      -7.867 -20.547  17.412  1.00  0.00           H  
ATOM   2824 2HB  GLU A 179      -6.799 -21.939  17.509  1.00  0.00           H  
ATOM   2825 1HG  GLU A 179      -5.839 -21.369  15.321  1.00  0.00           H  
ATOM   2826 2HG  GLU A 179      -6.922 -19.984  15.203  1.00  0.00           H  
ATOM   2827  N   GLN A 180      -7.233 -24.355  15.999  1.00  0.00           N  
ATOM   2828  CA  GLN A 180      -6.643 -25.565  15.440  1.00  0.00           C  
ATOM   2829  C   GLN A 180      -7.655 -26.346  14.637  1.00  0.00           C  
ATOM   2830  O   GLN A 180      -7.328 -26.906  13.585  1.00  0.00           O  
ATOM   2831  CB  GLN A 180      -6.070 -26.451  16.550  1.00  0.00           C  
ATOM   2832  CG  GLN A 180      -4.872 -25.852  17.267  1.00  0.00           C  
ATOM   2833  CD  GLN A 180      -4.490 -26.636  18.509  1.00  0.00           C  
ATOM   2834  OE1 GLN A 180      -5.285 -26.771  19.443  1.00  0.00           O  
ATOM   2835  NE2 GLN A 180      -3.269 -27.157  18.527  1.00  0.00           N  
ATOM   2836  H   GLN A 180      -7.314 -24.266  17.001  1.00  0.00           H  
ATOM   2837  HA  GLN A 180      -5.822 -25.279  14.781  1.00  0.00           H  
ATOM   2838 1HB  GLN A 180      -6.843 -26.649  17.293  1.00  0.00           H  
ATOM   2839 2HB  GLN A 180      -5.766 -27.410  16.130  1.00  0.00           H  
ATOM   2840 1HG  GLN A 180      -4.019 -25.850  16.589  1.00  0.00           H  
ATOM   2841 2HG  GLN A 180      -5.113 -24.833  17.567  1.00  0.00           H  
ATOM   2842 1HE2 GLN A 180      -2.961 -27.684  19.320  1.00  0.00           H  
ATOM   2843 2HE2 GLN A 180      -2.657 -27.023  17.747  1.00  0.00           H  
ATOM   2844  N   ALA A 181      -8.957 -26.485  15.149  1.00  0.00           N  
ATOM   2845  CA  ALA A 181      -9.977 -27.215  14.400  1.00  0.00           C  
ATOM   2846  C   ALA A 181     -10.263 -26.505  13.082  1.00  0.00           C  
ATOM   2847  O   ALA A 181     -10.464 -27.143  12.051  1.00  0.00           O  
ATOM   2848  CB  ALA A 181     -11.253 -27.330  15.224  1.00  0.00           C  
ATOM   2849  H   ALA A 181      -9.185 -26.112  16.058  1.00  0.00           H  
ATOM   2850  HA  ALA A 181      -9.598 -28.214  14.196  1.00  0.00           H  
ATOM   2851 1HB  ALA A 181     -12.006 -27.875  14.652  1.00  0.00           H  
ATOM   2852 2HB  ALA A 181     -11.042 -27.864  16.149  1.00  0.00           H  
ATOM   2853 3HB  ALA A 181     -11.628 -26.334  15.455  1.00  0.00           H  
ATOM   2854  N   LEU A 182     -10.405 -25.115  13.029  1.00  0.00           N  
ATOM   2855  CA  LEU A 182     -10.703 -24.299  11.860  1.00  0.00           C  
ATOM   2856  C   LEU A 182      -9.613 -24.455  10.813  1.00  0.00           C  
ATOM   2857  O   LEU A 182      -9.892 -24.501   9.615  1.00  0.00           O  
ATOM   2858  CB  LEU A 182     -10.838 -22.823  12.257  1.00  0.00           C  
ATOM   2859  CG  LEU A 182     -12.062 -22.474  13.114  1.00  0.00           C  
ATOM   2860  CD1 LEU A 182     -11.856 -21.112  13.762  1.00  0.00           C  
ATOM   2861  CD2 LEU A 182     -13.310 -22.483  12.244  1.00  0.00           C  
ATOM   2862  H   LEU A 182     -10.261 -24.663  13.920  1.00  0.00           H  
ATOM   2863  HA  LEU A 182     -11.641 -24.650  11.431  1.00  0.00           H  
ATOM   2864 1HB  LEU A 182      -9.949 -22.531  12.814  1.00  0.00           H  
ATOM   2865 2HB  LEU A 182     -10.887 -22.222  11.349  1.00  0.00           H  
ATOM   2866  HG  LEU A 182     -12.170 -23.210  13.911  1.00  0.00           H  
ATOM   2867 1HD1 LEU A 182     -12.726 -20.864  14.371  1.00  0.00           H  
ATOM   2868 2HD1 LEU A 182     -10.968 -21.139  14.393  1.00  0.00           H  
ATOM   2869 3HD1 LEU A 182     -11.728 -20.356  12.988  1.00  0.00           H  
ATOM   2870 1HD2 LEU A 182     -14.180 -22.235  12.853  1.00  0.00           H  
ATOM   2871 2HD2 LEU A 182     -13.203 -21.747  11.447  1.00  0.00           H  
ATOM   2872 3HD2 LEU A 182     -13.442 -23.473  11.807  1.00  0.00           H  
ATOM   2873  N   LEU A 183      -8.164 -24.558  11.204  1.00  0.00           N  
ATOM   2874  CA  LEU A 183      -7.074 -24.840  10.279  1.00  0.00           C  
ATOM   2875  C   LEU A 183      -7.172 -26.231   9.638  1.00  0.00           C  
ATOM   2876  O   LEU A 183      -6.862 -26.405   8.461  1.00  0.00           O  
ATOM   2877  CB  LEU A 183      -5.734 -24.710  11.014  1.00  0.00           C  
ATOM   2878  CG  LEU A 183      -5.367 -23.296  11.482  1.00  0.00           C  
ATOM   2879  CD1 LEU A 183      -4.146 -23.361  12.389  1.00  0.00           C  
ATOM   2880  CD2 LEU A 183      -5.102 -22.413  10.271  1.00  0.00           C  
ATOM   2881  H   LEU A 183      -7.958 -24.417  12.183  1.00  0.00           H  
ATOM   2882  HA  LEU A 183      -7.121 -24.113   9.469  1.00  0.00           H  
ATOM   2883 1HB  LEU A 183      -5.754 -25.354  11.891  1.00  0.00           H  
ATOM   2884 2HB  LEU A 183      -4.940 -25.056  10.352  1.00  0.00           H  
ATOM   2885  HG  LEU A 183      -6.191 -22.879  12.061  1.00  0.00           H  
ATOM   2886 1HD1 LEU A 183      -3.886 -22.356  12.722  1.00  0.00           H  
ATOM   2887 2HD1 LEU A 183      -4.370 -23.983  13.256  1.00  0.00           H  
ATOM   2888 3HD1 LEU A 183      -3.308 -23.790  11.841  1.00  0.00           H  
ATOM   2889 1HD2 LEU A 183      -4.842 -21.407  10.604  1.00  0.00           H  
ATOM   2890 2HD2 LEU A 183      -4.277 -22.828   9.691  1.00  0.00           H  
ATOM   2891 3HD2 LEU A 183      -5.997 -22.369   9.649  1.00  0.00           H  
ATOM   2892  N   ILE A 184      -7.605 -27.236  10.408  1.00  0.00           N  
ATOM   2893  CA  ILE A 184      -7.864 -28.573   9.849  1.00  0.00           C  
ATOM   2894  C   ILE A 184      -8.973 -28.554   8.795  1.00  0.00           C  
ATOM   2895  O   ILE A 184      -8.861 -29.198   7.752  1.00  0.00           O  
ATOM   2896  CB  ILE A 184      -8.245 -29.566  10.963  1.00  0.00           C  
ATOM   2897  CG1 ILE A 184      -7.038 -29.848  11.861  1.00  0.00           C  
ATOM   2898  CG2 ILE A 184      -8.781 -30.857  10.363  1.00  0.00           C  
ATOM   2899  CD1 ILE A 184      -7.391 -30.541  13.156  1.00  0.00           C  
ATOM   2900  H   ILE A 184      -7.759 -27.076  11.394  1.00  0.00           H  
ATOM   2901  HA  ILE A 184      -6.955 -28.928   9.367  1.00  0.00           H  
ATOM   2902  HB  ILE A 184      -9.014 -29.123  11.596  1.00  0.00           H  
ATOM   2903 1HG1 ILE A 184      -6.323 -30.469  11.324  1.00  0.00           H  
ATOM   2904 2HG1 ILE A 184      -6.537 -28.910  12.104  1.00  0.00           H  
ATOM   2905 1HG2 ILE A 184      -9.044 -31.547  11.165  1.00  0.00           H  
ATOM   2906 2HG2 ILE A 184      -9.665 -30.640   9.765  1.00  0.00           H  
ATOM   2907 3HG2 ILE A 184      -8.017 -31.309   9.731  1.00  0.00           H  
ATOM   2908 1HD1 ILE A 184      -6.485 -30.708  13.739  1.00  0.00           H  
ATOM   2909 2HD1 ILE A 184      -8.081 -29.919  13.727  1.00  0.00           H  
ATOM   2910 3HD1 ILE A 184      -7.861 -31.500  12.940  1.00  0.00           H  
ATOM   2911  N   LEU A 185     -10.202 -27.771   8.989  1.00  0.00           N  
ATOM   2912  CA  LEU A 185     -11.308 -27.591   8.050  1.00  0.00           C  
ATOM   2913  C   LEU A 185     -10.826 -26.902   6.773  1.00  0.00           C  
ATOM   2914  O   LEU A 185     -11.273 -27.215   5.662  1.00  0.00           O  
ATOM   2915  CB  LEU A 185     -12.427 -26.767   8.698  1.00  0.00           C  
ATOM   2916  CG  LEU A 185     -13.093 -27.398   9.927  1.00  0.00           C  
ATOM   2917  CD1 LEU A 185     -14.099 -26.420  10.519  1.00  0.00           C  
ATOM   2918  CD2 LEU A 185     -13.768 -28.701   9.526  1.00  0.00           C  
ATOM   2919  H   LEU A 185     -10.245 -27.321   9.892  1.00  0.00           H  
ATOM   2920  HA  LEU A 185     -11.701 -28.573   7.786  1.00  0.00           H  
ATOM   2921 1HB  LEU A 185     -12.019 -25.804   9.000  1.00  0.00           H  
ATOM   2922 2HB  LEU A 185     -13.204 -26.591   7.954  1.00  0.00           H  
ATOM   2923  HG  LEU A 185     -12.338 -27.600  10.687  1.00  0.00           H  
ATOM   2924 1HD1 LEU A 185     -14.572 -26.869  11.392  1.00  0.00           H  
ATOM   2925 2HD1 LEU A 185     -13.587 -25.505  10.815  1.00  0.00           H  
ATOM   2926 3HD1 LEU A 185     -14.860 -26.186   9.775  1.00  0.00           H  
ATOM   2927 1HD2 LEU A 185     -14.241 -29.151  10.400  1.00  0.00           H  
ATOM   2928 2HD2 LEU A 185     -14.525 -28.501   8.767  1.00  0.00           H  
ATOM   2929 3HD2 LEU A 185     -13.024 -29.388   9.123  1.00  0.00           H  
ATOM   2930  N   LEU A 186      -9.864 -25.789   6.891  1.00  0.00           N  
ATOM   2931  CA  LEU A 186      -9.237 -25.126   5.750  1.00  0.00           C  
ATOM   2932  C   LEU A 186      -8.393 -26.108   4.940  1.00  0.00           C  
ATOM   2933  O   LEU A 186      -8.415 -26.090   3.709  1.00  0.00           O  
ATOM   2934  CB  LEU A 186      -8.361 -23.961   6.229  1.00  0.00           C  
ATOM   2935  CG  LEU A 186      -9.116 -22.713   6.703  1.00  0.00           C  
ATOM   2936  CD1 LEU A 186      -8.149 -21.772   7.408  1.00  0.00           C  
ATOM   2937  CD2 LEU A 186      -9.771 -22.032   5.511  1.00  0.00           C  
ATOM   2938  H   LEU A 186      -9.631 -25.485   7.826  1.00  0.00           H  
ATOM   2939  HA  LEU A 186     -10.029 -24.749   5.101  1.00  0.00           H  
ATOM   2940 1HB  LEU A 186      -7.744 -24.309   7.056  1.00  0.00           H  
ATOM   2941 2HB  LEU A 186      -7.705 -23.662   5.413  1.00  0.00           H  
ATOM   2942  HG  LEU A 186      -9.883 -23.002   7.422  1.00  0.00           H  
ATOM   2943 1HD1 LEU A 186      -8.685 -20.884   7.746  1.00  0.00           H  
ATOM   2944 2HD1 LEU A 186      -7.710 -22.278   8.268  1.00  0.00           H  
ATOM   2945 3HD1 LEU A 186      -7.359 -21.477   6.718  1.00  0.00           H  
ATOM   2946 1HD2 LEU A 186     -10.308 -21.144   5.848  1.00  0.00           H  
ATOM   2947 2HD2 LEU A 186      -9.004 -21.741   4.792  1.00  0.00           H  
ATOM   2948 3HD2 LEU A 186     -10.470 -22.721   5.037  1.00  0.00           H  
ATOM   2949  N   LEU A 187      -7.641 -26.971   5.621  1.00  0.00           N  
ATOM   2950  CA  LEU A 187      -6.857 -27.974   4.910  1.00  0.00           C  
ATOM   2951  C   LEU A 187      -7.707 -28.915   4.053  1.00  0.00           C  
ATOM   2952  O   LEU A 187      -7.332 -29.253   2.930  1.00  0.00           O  
ATOM   2953  CB  LEU A 187      -6.049 -28.800   5.919  1.00  0.00           C  
ATOM   2954  CG  LEU A 187      -5.188 -29.921   5.323  1.00  0.00           C  
ATOM   2955  CD1 LEU A 187      -4.126 -29.318   4.415  1.00  0.00           C  
ATOM   2956  CD2 LEU A 187      -4.554 -30.726   6.448  1.00  0.00           C  
ATOM   2957  H   LEU A 187      -7.606 -26.943   6.630  1.00  0.00           H  
ATOM   2958  HA  LEU A 187      -6.180 -27.456   4.232  1.00  0.00           H  
ATOM   2959 1HB  LEU A 187      -5.388 -28.129   6.466  1.00  0.00           H  
ATOM   2960 2HB  LEU A 187      -6.740 -29.254   6.629  1.00  0.00           H  
ATOM   2961  HG  LEU A 187      -5.813 -30.576   4.716  1.00  0.00           H  
ATOM   2962 1HD1 LEU A 187      -3.514 -30.114   3.991  1.00  0.00           H  
ATOM   2963 2HD1 LEU A 187      -4.608 -28.764   3.609  1.00  0.00           H  
ATOM   2964 3HD1 LEU A 187      -3.494 -28.643   4.992  1.00  0.00           H  
ATOM   2965 1HD2 LEU A 187      -3.942 -31.523   6.024  1.00  0.00           H  
ATOM   2966 2HD2 LEU A 187      -3.927 -30.072   7.055  1.00  0.00           H  
ATOM   2967 3HD2 LEU A 187      -5.336 -31.160   7.071  1.00  0.00           H  
ATOM   2968  N   ALA A 188      -8.931 -29.451   4.609  1.00  0.00           N  
ATOM   2969  CA  ALA A 188      -9.846 -30.287   3.822  1.00  0.00           C  
ATOM   2970  C   ALA A 188     -10.361 -29.590   2.554  1.00  0.00           C  
ATOM   2971  O   ALA A 188     -10.483 -30.209   1.495  1.00  0.00           O  
ATOM   2972  CB  ALA A 188     -11.018 -30.762   4.680  1.00  0.00           C  
ATOM   2973  H   ALA A 188      -9.159 -29.244   5.571  1.00  0.00           H  
ATOM   2974  HA  ALA A 188      -9.291 -31.158   3.472  1.00  0.00           H  
ATOM   2975 1HB  ALA A 188     -11.683 -31.379   4.077  1.00  0.00           H  
ATOM   2976 2HB  ALA A 188     -10.641 -31.347   5.519  1.00  0.00           H  
ATOM   2977 3HB  ALA A 188     -11.565 -29.899   5.056  1.00  0.00           H  
ATOM   2978  N   ALA A 189     -10.717 -28.268   2.669  1.00  0.00           N  
ATOM   2979  CA  ALA A 189     -11.183 -27.490   1.527  1.00  0.00           C  
ATOM   2980  C   ALA A 189     -10.044 -27.373   0.517  1.00  0.00           C  
ATOM   2981  O   ALA A 189     -10.257 -27.491  -0.690  1.00  0.00           O  
ATOM   2982  CB  ALA A 189     -11.674 -26.123   1.983  1.00  0.00           C  
ATOM   2983  H   ALA A 189     -10.653 -27.823   3.574  1.00  0.00           H  
ATOM   2984  HA  ALA A 189     -12.013 -28.027   1.066  1.00  0.00           H  
ATOM   2985 1HB  ALA A 189     -12.019 -25.554   1.118  1.00  0.00           H  
ATOM   2986 2HB  ALA A 189     -12.497 -26.248   2.686  1.00  0.00           H  
ATOM   2987 3HB  ALA A 189     -10.859 -25.588   2.467  1.00  0.00           H  
ATOM   2988  N   ALA A 190      -8.839 -27.140   1.027  1.00  0.00           N  
ATOM   2989  CA  ALA A 190      -7.653 -26.997   0.188  1.00  0.00           C  
ATOM   2990  C   ALA A 190      -7.301 -28.268  -0.594  1.00  0.00           C  
ATOM   2991  O   ALA A 190      -6.864 -28.200  -1.743  1.00  0.00           O  
ATOM   2992  CB  ALA A 190      -6.470 -26.573   1.046  1.00  0.00           C  
ATOM   2993  H   ALA A 190      -8.745 -27.060   2.030  1.00  0.00           H  
ATOM   2994  HA  ALA A 190      -7.843 -26.216  -0.549  1.00  0.00           H  
ATOM   2995 1HB  ALA A 190      -5.591 -26.444   0.415  1.00  0.00           H  
ATOM   2996 2HB  ALA A 190      -6.701 -25.631   1.543  1.00  0.00           H  
ATOM   2997 3HB  ALA A 190      -6.270 -27.338   1.794  1.00  0.00           H  
ATOM   2998  N   LEU A 191      -7.381 -29.507   0.043  1.00  0.00           N  
ATOM   2999  CA  LEU A 191      -7.078 -30.822  -0.505  1.00  0.00           C  
ATOM   3000  C   LEU A 191      -8.188 -31.293  -1.418  1.00  0.00           C  
ATOM   3001  O   LEU A 191      -7.944 -31.971  -2.408  1.00  0.00           O  
ATOM   3002  CB  LEU A 191      -6.872 -31.838   0.626  1.00  0.00           C  
ATOM   3003  CG  LEU A 191      -5.617 -31.633   1.484  1.00  0.00           C  
ATOM   3004  CD1 LEU A 191      -5.665 -32.566   2.686  1.00  0.00           C  
ATOM   3005  CD2 LEU A 191      -4.377 -31.890   0.640  1.00  0.00           C  
ATOM   3006  H   LEU A 191      -7.605 -29.422   1.024  1.00  0.00           H  
ATOM   3007  HA  LEU A 191      -6.154 -30.753  -1.079  1.00  0.00           H  
ATOM   3008 1HB  LEU A 191      -7.735 -31.802   1.287  1.00  0.00           H  
ATOM   3009 2HB  LEU A 191      -6.815 -32.836   0.190  1.00  0.00           H  
ATOM   3010  HG  LEU A 191      -5.596 -30.609   1.858  1.00  0.00           H  
ATOM   3011 1HD1 LEU A 191      -4.773 -32.421   3.296  1.00  0.00           H  
ATOM   3012 2HD1 LEU A 191      -6.551 -32.348   3.282  1.00  0.00           H  
ATOM   3013 3HD1 LEU A 191      -5.704 -33.600   2.342  1.00  0.00           H  
ATOM   3014 1HD2 LEU A 191      -3.484 -31.743   1.251  1.00  0.00           H  
ATOM   3015 2HD2 LEU A 191      -4.397 -32.914   0.268  1.00  0.00           H  
ATOM   3016 3HD2 LEU A 191      -4.359 -31.198  -0.201  1.00  0.00           H  
ATOM   3017  N   GLY A 192      -9.423 -30.943  -1.079  1.00  0.00           N  
ATOM   3018  CA  GLY A 192     -10.553 -31.405  -1.853  1.00  0.00           C  
ATOM   3019  C   GLY A 192     -11.022 -32.750  -1.331  1.00  0.00           C  
ATOM   3020  O   GLY A 192     -11.412 -33.624  -2.112  1.00  0.00           O  
ATOM   3021  H   GLY A 192      -9.586 -30.349  -0.278  1.00  0.00           H  
ATOM   3022 1HA  GLY A 192     -11.360 -30.674  -1.793  1.00  0.00           H  
ATOM   3023 2HA  GLY A 192     -10.269 -31.484  -2.903  1.00  0.00           H  
ATOM   3024  N   THR A 193     -10.964 -32.920  -0.009  1.00  0.00           N  
ATOM   3025  CA  THR A 193     -11.406 -34.156   0.645  1.00  0.00           C  
ATOM   3026  C   THR A 193     -12.230 -33.879   1.914  1.00  0.00           C  
ATOM   3027  O   THR A 193     -12.715 -32.766   2.116  1.00  0.00           O  
ATOM   3028  CB  THR A 193     -10.200 -35.046   0.999  1.00  0.00           C  
ATOM   3029  OG1 THR A 193     -10.664 -36.320   1.463  1.00  0.00           O  
ATOM   3030  CG2 THR A 193      -9.355 -34.393   2.082  1.00  0.00           C  
ATOM   3031  H   THR A 193     -10.600 -32.166   0.558  1.00  0.00           H  
ATOM   3032  HA  THR A 193     -12.018 -34.721  -0.061  1.00  0.00           H  
ATOM   3033  HB  THR A 193      -9.587 -35.199   0.110  1.00  0.00           H  
ATOM   3034  HG1 THR A 193      -9.945 -36.956   1.422  1.00  0.00           H  
ATOM   3035 1HG2 THR A 193      -8.507 -35.035   2.319  1.00  0.00           H  
ATOM   3036 2HG2 THR A 193      -8.991 -33.428   1.727  1.00  0.00           H  
ATOM   3037 3HG2 THR A 193      -9.960 -34.246   2.976  1.00  0.00           H  
ATOM   3038  N   THR A 194     -12.389 -34.949   2.728  1.00  0.00           N  
ATOM   3039  CA  THR A 194     -13.200 -34.858   3.939  1.00  0.00           C  
ATOM   3040  C   THR A 194     -12.344 -34.344   5.071  1.00  0.00           C  
ATOM   3041  O   THR A 194     -11.118 -34.316   4.949  1.00  0.00           O  
ATOM   3042  CB  THR A 194     -13.815 -36.217   4.323  1.00  0.00           C  
ATOM   3043  OG1 THR A 194     -12.775 -37.119   4.724  1.00  0.00           O  
ATOM   3044  CG2 THR A 194     -14.572 -36.811   3.146  1.00  0.00           C  
ATOM   3045  H   THR A 194     -11.939 -35.825   2.502  1.00  0.00           H  
ATOM   3046  HA  THR A 194     -14.029 -34.175   3.749  1.00  0.00           H  
ATOM   3047  HB  THR A 194     -14.502 -36.082   5.159  1.00  0.00           H  
ATOM   3048  HG1 THR A 194     -13.165 -37.886   5.150  1.00  0.00           H  
ATOM   3049 1HG2 THR A 194     -15.000 -37.771   3.436  1.00  0.00           H  
ATOM   3050 2HG2 THR A 194     -15.371 -36.133   2.846  1.00  0.00           H  
ATOM   3051 3HG2 THR A 194     -13.888 -36.957   2.311  1.00  0.00           H  
ATOM   3052  N   VAL A 195     -12.990 -33.972   6.163  1.00  0.00           N  
ATOM   3053  CA  VAL A 195     -12.284 -33.450   7.340  1.00  0.00           C  
ATOM   3054  C   VAL A 195     -11.435 -34.537   8.012  1.00  0.00           C  
ATOM   3055  O   VAL A 195     -10.299 -34.287   8.417  1.00  0.00           O  
ATOM   3056  CB  VAL A 195     -13.293 -32.888   8.360  1.00  0.00           C  
ATOM   3057  CG1 VAL A 195     -12.586 -32.501   9.650  1.00  0.00           C  
ATOM   3058  CG2 VAL A 195     -14.021 -31.693   7.763  1.00  0.00           C  
ATOM   3059  H   VAL A 195     -13.997 -34.036   6.179  1.00  0.00           H  
ATOM   3060  HA  VAL A 195     -11.592 -32.676   7.013  1.00  0.00           H  
ATOM   3061  HB  VAL A 195     -14.014 -33.667   8.610  1.00  0.00           H  
ATOM   3062 1HG1 VAL A 195     -13.314 -32.106  10.359  1.00  0.00           H  
ATOM   3063 2HG1 VAL A 195     -12.103 -33.378  10.078  1.00  0.00           H  
ATOM   3064 3HG1 VAL A 195     -11.837 -31.738   9.439  1.00  0.00           H  
ATOM   3065 1HG2 VAL A 195     -14.733 -31.302   8.489  1.00  0.00           H  
ATOM   3066 2HG2 VAL A 195     -13.299 -30.918   7.508  1.00  0.00           H  
ATOM   3067 3HG2 VAL A 195     -14.554 -32.004   6.864  1.00  0.00           H  
ATOM   3068  N   GLU A 196     -11.997 -35.740   8.114  1.00  0.00           N  
ATOM   3069  CA  GLU A 196     -11.333 -36.864   8.763  1.00  0.00           C  
ATOM   3070  C   GLU A 196     -10.108 -37.231   7.932  1.00  0.00           C  
ATOM   3071  O   GLU A 196      -9.043 -37.563   8.463  1.00  0.00           O  
ATOM   3072  CB  GLU A 196     -12.275 -38.063   8.897  1.00  0.00           C  
ATOM   3073  CG  GLU A 196     -13.466 -37.827   9.814  1.00  0.00           C  
ATOM   3074  CD  GLU A 196     -14.547 -37.004   9.169  1.00  0.00           C  
ATOM   3075  OE1 GLU A 196     -14.438 -36.728   7.998  1.00  0.00           O  
ATOM   3076  OE2 GLU A 196     -15.483 -36.652   9.847  1.00  0.00           O  
ATOM   3077  H   GLU A 196     -12.920 -35.873   7.726  1.00  0.00           H  
ATOM   3078  HA  GLU A 196     -11.039 -36.558   9.768  1.00  0.00           H  
ATOM   3079 1HB  GLU A 196     -12.658 -38.337   7.914  1.00  0.00           H  
ATOM   3080 2HB  GLU A 196     -11.720 -38.919   9.282  1.00  0.00           H  
ATOM   3081 1HG  GLU A 196     -13.883 -38.790  10.105  1.00  0.00           H  
ATOM   3082 2HG  GLU A 196     -13.123 -37.322  10.717  1.00  0.00           H  
ATOM   3083  N   GLU A 197     -10.187 -37.253   6.439  1.00  0.00           N  
ATOM   3084  CA  GLU A 197      -9.038 -37.557   5.603  1.00  0.00           C  
ATOM   3085  C   GLU A 197      -7.974 -36.468   5.713  1.00  0.00           C  
ATOM   3086  O   GLU A 197      -6.784 -36.749   5.641  1.00  0.00           O  
ATOM   3087  CB  GLU A 197      -9.469 -37.722   4.144  1.00  0.00           C  
ATOM   3088  CG  GLU A 197     -10.324 -38.953   3.876  1.00  0.00           C  
ATOM   3089  CD  GLU A 197      -9.577 -40.240   4.090  1.00  0.00           C  
ATOM   3090  OE1 GLU A 197      -8.406 -40.281   3.801  1.00  0.00           O  
ATOM   3091  OE2 GLU A 197     -10.180 -41.185   4.542  1.00  0.00           O  
ATOM   3092  H   GLU A 197     -11.074 -37.050   6.002  1.00  0.00           H  
ATOM   3093  HA  GLU A 197      -8.580 -38.480   5.965  1.00  0.00           H  
ATOM   3094 1HB  GLU A 197     -10.038 -36.846   3.833  1.00  0.00           H  
ATOM   3095 2HB  GLU A 197      -8.586 -37.783   3.507  1.00  0.00           H  
ATOM   3096 1HG  GLU A 197     -11.189 -38.933   4.539  1.00  0.00           H  
ATOM   3097 2HG  GLU A 197     -10.686 -38.913   2.850  1.00  0.00           H  
ATOM   3098  N   ALA A 198      -8.356 -35.070   5.850  1.00  0.00           N  
ATOM   3099  CA  ALA A 198      -7.414 -33.959   6.013  1.00  0.00           C  
ATOM   3100  C   ALA A 198      -6.533 -34.137   7.244  1.00  0.00           C  
ATOM   3101  O   ALA A 198      -5.366 -33.748   7.254  1.00  0.00           O  
ATOM   3102  CB  ALA A 198      -8.162 -32.633   6.084  1.00  0.00           C  
ATOM   3103  H   ALA A 198      -9.347 -34.873   5.809  1.00  0.00           H  
ATOM   3104  HA  ALA A 198      -6.755 -33.945   5.144  1.00  0.00           H  
ATOM   3105 1HB  ALA A 198      -7.445 -31.819   6.204  1.00  0.00           H  
ATOM   3106 2HB  ALA A 198      -8.728 -32.486   5.165  1.00  0.00           H  
ATOM   3107 3HB  ALA A 198      -8.843 -32.646   6.932  1.00  0.00           H  
ATOM   3108  N   VAL A 199      -7.086 -34.682   8.502  1.00  0.00           N  
ATOM   3109  CA  VAL A 199      -6.331 -34.978   9.711  1.00  0.00           C  
ATOM   3110  C   VAL A 199      -5.318 -36.102   9.487  1.00  0.00           C  
ATOM   3111  O   VAL A 199      -4.160 -36.006   9.909  1.00  0.00           O  
ATOM   3112  CB  VAL A 199      -7.291 -35.375  10.848  1.00  0.00           C  
ATOM   3113  CG1 VAL A 199      -6.508 -35.852  12.064  1.00  0.00           C  
ATOM   3114  CG2 VAL A 199      -8.182 -34.197  11.209  1.00  0.00           C  
ATOM   3115  H   VAL A 199      -8.080 -34.857   8.488  1.00  0.00           H  
ATOM   3116  HA  VAL A 199      -5.760 -34.091   9.989  1.00  0.00           H  
ATOM   3117  HB  VAL A 199      -7.907 -36.210  10.515  1.00  0.00           H  
ATOM   3118 1HG1 VAL A 199      -7.202 -36.129  12.858  1.00  0.00           H  
ATOM   3119 2HG1 VAL A 199      -5.905 -36.717  11.791  1.00  0.00           H  
ATOM   3120 3HG1 VAL A 199      -5.859 -35.051  12.415  1.00  0.00           H  
ATOM   3121 1HG2 VAL A 199      -8.859 -34.486  12.014  1.00  0.00           H  
ATOM   3122 2HG2 VAL A 199      -7.565 -33.360  11.537  1.00  0.00           H  
ATOM   3123 3HG2 VAL A 199      -8.763 -33.900  10.336  1.00  0.00           H  
ATOM   3124  N   LYS A 200      -5.740 -37.280   8.775  1.00  0.00           N  
ATOM   3125  CA  LYS A 200      -4.857 -38.395   8.493  1.00  0.00           C  
ATOM   3126  C   LYS A 200      -3.723 -37.952   7.587  1.00  0.00           C  
ATOM   3127  O   LYS A 200      -2.589 -38.386   7.751  1.00  0.00           O  
ATOM   3128  CB  LYS A 200      -5.629 -39.550   7.854  1.00  0.00           C  
ATOM   3129  CG  LYS A 200      -6.569 -40.282   8.805  1.00  0.00           C  
ATOM   3130  CD  LYS A 200      -7.096 -41.566   8.181  1.00  0.00           C  
ATOM   3131  CE  LYS A 200      -8.069 -41.272   7.048  1.00  0.00           C  
ATOM   3132  NZ  LYS A 200      -8.710 -42.512   6.530  1.00  0.00           N  
ATOM   3133  H   LYS A 200      -6.711 -37.340   8.502  1.00  0.00           H  
ATOM   3134  HA  LYS A 200      -4.432 -38.746   9.434  1.00  0.00           H  
ATOM   3135 1HB  LYS A 200      -6.224 -39.174   7.021  1.00  0.00           H  
ATOM   3136 2HB  LYS A 200      -4.927 -40.280   7.452  1.00  0.00           H  
ATOM   3137 1HG  LYS A 200      -6.038 -40.526   9.725  1.00  0.00           H  
ATOM   3138 2HG  LYS A 200      -7.410 -39.635   9.052  1.00  0.00           H  
ATOM   3139 1HD  LYS A 200      -6.263 -42.150   7.791  1.00  0.00           H  
ATOM   3140 2HD  LYS A 200      -7.607 -42.155   8.942  1.00  0.00           H  
ATOM   3141 1HE  LYS A 200      -8.846 -40.596   7.402  1.00  0.00           H  
ATOM   3142 2HE  LYS A 200      -7.539 -40.784   6.231  1.00  0.00           H  
ATOM   3143 1HZ  LYS A 200      -9.346 -42.275   5.782  1.00  0.00           H  
ATOM   3144 2HZ  LYS A 200      -7.999 -43.138   6.182  1.00  0.00           H  
ATOM   3145 3HZ  LYS A 200      -9.221 -42.963   7.276  1.00  0.00           H  
ATOM   3146  N   ARG A 201      -4.029 -37.085   6.628  1.00  0.00           N  
ATOM   3147  CA  ARG A 201      -2.990 -36.568   5.743  1.00  0.00           C  
ATOM   3148  C   ARG A 201      -1.972 -35.755   6.517  1.00  0.00           C  
ATOM   3149  O   ARG A 201      -0.774 -35.905   6.313  1.00  0.00           O  
ATOM   3150  CB  ARG A 201      -3.595 -35.703   4.647  1.00  0.00           C  
ATOM   3151  CG  ARG A 201      -4.377 -36.466   3.590  1.00  0.00           C  
ATOM   3152  CD  ARG A 201      -3.478 -37.218   2.678  1.00  0.00           C  
ATOM   3153  NE  ARG A 201      -2.518 -36.345   2.021  1.00  0.00           N  
ATOM   3154  CZ  ARG A 201      -2.781 -35.606   0.925  1.00  0.00           C  
ATOM   3155  NH1 ARG A 201      -3.975 -35.645   0.377  1.00  0.00           N  
ATOM   3156  NH2 ARG A 201      -1.838 -34.842   0.402  1.00  0.00           N  
ATOM   3157  H   ARG A 201      -4.982 -36.775   6.503  1.00  0.00           H  
ATOM   3158  HA  ARG A 201      -2.459 -37.412   5.303  1.00  0.00           H  
ATOM   3159 1HB  ARG A 201      -4.269 -34.972   5.092  1.00  0.00           H  
ATOM   3160 2HB  ARG A 201      -2.804 -35.153   4.139  1.00  0.00           H  
ATOM   3161 1HG  ARG A 201      -5.047 -37.177   4.074  1.00  0.00           H  
ATOM   3162 2HG  ARG A 201      -4.962 -35.764   2.993  1.00  0.00           H  
ATOM   3163 1HD  ARG A 201      -2.926 -37.965   3.246  1.00  0.00           H  
ATOM   3164 2HD  ARG A 201      -4.071 -37.712   1.909  1.00  0.00           H  
ATOM   3165  HE  ARG A 201      -1.588 -36.288   2.414  1.00  0.00           H  
ATOM   3166 1HH1 ARG A 201      -4.696 -36.229   0.777  1.00  0.00           H  
ATOM   3167 2HH1 ARG A 201      -4.171 -35.091  -0.444  1.00  0.00           H  
ATOM   3168 1HH2 ARG A 201      -0.920 -34.812   0.824  1.00  0.00           H  
ATOM   3169 2HH2 ARG A 201      -2.034 -34.288  -0.418  1.00  0.00           H  
ATOM   3170  N   ALA A 202      -2.439 -34.893   7.414  1.00  0.00           N  
ATOM   3171  CA  ALA A 202      -1.513 -34.120   8.232  1.00  0.00           C  
ATOM   3172  C   ALA A 202      -0.687 -35.029   9.133  1.00  0.00           C  
ATOM   3173  O   ALA A 202       0.504 -34.804   9.311  1.00  0.00           O  
ATOM   3174  CB  ALA A 202      -2.237 -33.065   9.032  1.00  0.00           C  
ATOM   3175  H   ALA A 202      -3.433 -34.767   7.539  1.00  0.00           H  
ATOM   3176  HA  ALA A 202      -0.807 -33.622   7.567  1.00  0.00           H  
ATOM   3177 1HB  ALA A 202      -1.519 -32.504   9.632  1.00  0.00           H  
ATOM   3178 2HB  ALA A 202      -2.752 -32.384   8.355  1.00  0.00           H  
ATOM   3179 3HB  ALA A 202      -2.962 -33.541   9.690  1.00  0.00           H  
ATOM   3180  N   LEU A 203      -1.315 -36.068   9.678  1.00  0.00           N  
ATOM   3181  CA  LEU A 203      -0.609 -37.023  10.530  1.00  0.00           C  
ATOM   3182  C   LEU A 203       0.463 -37.803   9.767  1.00  0.00           C  
ATOM   3183  O   LEU A 203       1.552 -38.032  10.290  1.00  0.00           O  
ATOM   3184  CB  LEU A 203      -1.610 -38.006  11.151  1.00  0.00           C  
ATOM   3185  CG  LEU A 203      -2.499 -37.435  12.263  1.00  0.00           C  
ATOM   3186  CD1 LEU A 203      -3.638 -38.404  12.551  1.00  0.00           C  
ATOM   3187  CD2 LEU A 203      -1.661 -37.191  13.509  1.00  0.00           C  
ATOM   3188  H   LEU A 203      -2.301 -36.201   9.500  1.00  0.00           H  
ATOM   3189  HA  LEU A 203      -0.074 -36.468  11.299  1.00  0.00           H  
ATOM   3190 1HB  LEU A 203      -2.263 -38.381  10.365  1.00  0.00           H  
ATOM   3191 2HB  LEU A 203      -1.057 -38.847  11.568  1.00  0.00           H  
ATOM   3192  HG  LEU A 203      -2.938 -36.493  11.931  1.00  0.00           H  
ATOM   3193 1HD1 LEU A 203      -4.270 -37.998  13.341  1.00  0.00           H  
ATOM   3194 2HD1 LEU A 203      -4.233 -38.544  11.648  1.00  0.00           H  
ATOM   3195 3HD1 LEU A 203      -3.229 -39.361  12.870  1.00  0.00           H  
ATOM   3196 1HD2 LEU A 203      -2.293 -36.785  14.299  1.00  0.00           H  
ATOM   3197 2HD2 LEU A 203      -1.223 -38.132  13.843  1.00  0.00           H  
ATOM   3198 3HD2 LEU A 203      -0.865 -36.482  13.280  1.00  0.00           H  
ATOM   3199  N   LYS A 204       0.164 -38.195   8.532  1.00  0.00           N  
ATOM   3200  CA  LYS A 204       1.141 -38.878   7.684  1.00  0.00           C  
ATOM   3201  C   LYS A 204       2.335 -37.981   7.348  1.00  0.00           C  
ATOM   3202  O   LYS A 204       3.477 -38.439   7.339  1.00  0.00           O  
ATOM   3203  CB  LYS A 204       0.474 -39.363   6.396  1.00  0.00           C  
ATOM   3204  CG  LYS A 204      -0.452 -40.558   6.579  1.00  0.00           C  
ATOM   3205  CD  LYS A 204      -1.105 -40.958   5.264  1.00  0.00           C  
ATOM   3206  CE  LYS A 204      -2.012 -42.167   5.440  1.00  0.00           C  
ATOM   3207  NZ  LYS A 204      -2.654 -42.572   4.160  1.00  0.00           N  
ATOM   3208  H   LYS A 204      -0.762 -38.016   8.171  1.00  0.00           H  
ATOM   3209  HA  LYS A 204       1.534 -39.737   8.230  1.00  0.00           H  
ATOM   3210 1HB  LYS A 204      -0.109 -38.552   5.959  1.00  0.00           H  
ATOM   3211 2HB  LYS A 204       1.240 -39.642   5.672  1.00  0.00           H  
ATOM   3212 1HG  LYS A 204       0.117 -41.405   6.964  1.00  0.00           H  
ATOM   3213 2HG  LYS A 204      -1.230 -40.309   7.299  1.00  0.00           H  
ATOM   3214 1HD  LYS A 204      -1.695 -40.124   4.881  1.00  0.00           H  
ATOM   3215 2HD  LYS A 204      -0.333 -41.199   4.533  1.00  0.00           H  
ATOM   3216 1HE  LYS A 204      -1.430 -43.005   5.821  1.00  0.00           H  
ATOM   3217 2HE  LYS A 204      -2.791 -41.935   6.165  1.00  0.00           H  
ATOM   3218 1HZ  LYS A 204      -3.247 -43.375   4.320  1.00  0.00           H  
ATOM   3219 2HZ  LYS A 204      -3.212 -41.808   3.806  1.00  0.00           H  
ATOM   3220 3HZ  LYS A 204      -1.942 -42.809   3.485  1.00  0.00           H  
ATOM   3221  N   LEU A 205       2.068 -36.713   7.052  1.00  0.00           N  
ATOM   3222  CA  LEU A 205       3.140 -35.755   6.796  1.00  0.00           C  
ATOM   3223  C   LEU A 205       3.929 -35.479   8.070  1.00  0.00           C  
ATOM   3224  O   LEU A 205       5.144 -35.343   8.028  1.00  0.00           O  
ATOM   3225  CB  LEU A 205       2.566 -34.443   6.246  1.00  0.00           C  
ATOM   3226  CG  LEU A 205       3.597 -33.372   5.868  1.00  0.00           C  
ATOM   3227  CD1 LEU A 205       4.475 -33.889   4.736  1.00  0.00           C  
ATOM   3228  CD2 LEU A 205       2.877 -32.095   5.462  1.00  0.00           C  
ATOM   3229  H   LEU A 205       1.109 -36.402   7.001  1.00  0.00           H  
ATOM   3230  HA  LEU A 205       3.819 -36.185   6.060  1.00  0.00           H  
ATOM   3231 1HB  LEU A 205       1.980 -34.667   5.357  1.00  0.00           H  
ATOM   3232 2HB  LEU A 205       1.901 -34.013   6.996  1.00  0.00           H  
ATOM   3233  HG  LEU A 205       4.242 -33.169   6.724  1.00  0.00           H  
ATOM   3234 1HD1 LEU A 205       5.208 -33.128   4.468  1.00  0.00           H  
ATOM   3235 2HD1 LEU A 205       4.993 -34.792   5.061  1.00  0.00           H  
ATOM   3236 3HD1 LEU A 205       3.855 -34.117   3.870  1.00  0.00           H  
ATOM   3237 1HD2 LEU A 205       3.610 -31.333   5.194  1.00  0.00           H  
ATOM   3238 2HD2 LEU A 205       2.234 -32.296   4.605  1.00  0.00           H  
ATOM   3239 3HD2 LEU A 205       2.272 -31.738   6.295  1.00  0.00           H  
ATOM   3240  N   LYS A 206       3.229 -35.393   9.196  1.00  0.00           N  
ATOM   3241  CA  LYS A 206       3.848 -35.181  10.511  1.00  0.00           C  
ATOM   3242  C   LYS A 206       4.894 -36.253  10.804  1.00  0.00           C  
ATOM   3243  O   LYS A 206       5.995 -35.952  11.264  1.00  0.00           O  
ATOM   3244  CB  LYS A 206       2.786 -35.170  11.612  1.00  0.00           C  
ATOM   3245  CG  LYS A 206       3.332 -34.914  13.010  1.00  0.00           C  
ATOM   3246  CD  LYS A 206       2.258 -35.116  14.068  1.00  0.00           C  
ATOM   3247  CE  LYS A 206       2.193 -36.567  14.522  1.00  0.00           C  
ATOM   3248  NZ  LYS A 206       3.286 -36.902  15.474  1.00  0.00           N  
ATOM   3249  H   LYS A 206       2.223 -35.479   9.135  1.00  0.00           H  
ATOM   3250  HA  LYS A 206       4.346 -34.212  10.506  1.00  0.00           H  
ATOM   3251 1HB  LYS A 206       2.046 -34.399  11.396  1.00  0.00           H  
ATOM   3252 2HB  LYS A 206       2.266 -36.128  11.625  1.00  0.00           H  
ATOM   3253 1HG  LYS A 206       4.159 -35.597  13.208  1.00  0.00           H  
ATOM   3254 2HG  LYS A 206       3.705 -33.892  13.074  1.00  0.00           H  
ATOM   3255 1HD  LYS A 206       2.473 -34.483  14.931  1.00  0.00           H  
ATOM   3256 2HD  LYS A 206       1.288 -34.829  13.662  1.00  0.00           H  
ATOM   3257 1HE  LYS A 206       1.236 -36.753  15.008  1.00  0.00           H  
ATOM   3258 2HE  LYS A 206       2.269 -37.223  13.656  1.00  0.00           H  
ATOM   3259 1HZ  LYS A 206       3.208 -37.870  15.750  1.00  0.00           H  
ATOM   3260 2HZ  LYS A 206       4.180 -36.750  15.028  1.00  0.00           H  
ATOM   3261 3HZ  LYS A 206       3.215 -36.312  16.291  1.00  0.00           H  
ATOM   3262  N   THR A 207       4.528 -37.505  10.530  1.00  0.00           N  
ATOM   3263  CA  THR A 207       5.418 -38.656  10.693  1.00  0.00           C  
ATOM   3264  C   THR A 207       6.563 -38.608   9.677  1.00  0.00           C  
ATOM   3265  O   THR A 207       7.718 -38.826  10.039  1.00  0.00           O  
ATOM   3266  CB  THR A 207       4.647 -39.981  10.545  1.00  0.00           C  
ATOM   3267  OG1 THR A 207       3.621 -40.054  11.544  1.00  0.00           O  
ATOM   3268  CG2 THR A 207       5.587 -41.166  10.702  1.00  0.00           C  
ATOM   3269  H   THR A 207       3.587 -37.654  10.194  1.00  0.00           H  
ATOM   3270  HA  THR A 207       5.853 -38.619  11.692  1.00  0.00           H  
ATOM   3271  HB  THR A 207       4.180 -40.022   9.561  1.00  0.00           H  
ATOM   3272  HG1 THR A 207       2.903 -39.461  11.309  1.00  0.00           H  
ATOM   3273 1HG2 THR A 207       5.024 -42.094  10.594  1.00  0.00           H  
ATOM   3274 2HG2 THR A 207       6.361 -41.120   9.937  1.00  0.00           H  
ATOM   3275 3HG2 THR A 207       6.049 -41.136  11.688  1.00  0.00           H  
ATOM   3276  N   LYS A 208       6.245 -38.287   8.424  1.00  0.00           N  
ATOM   3277  CA  LYS A 208       7.241 -38.213   7.343  1.00  0.00           C  
ATOM   3278  C   LYS A 208       8.349 -37.152   7.548  1.00  0.00           C  
ATOM   3279  O   LYS A 208       9.528 -37.415   7.319  1.00  0.00           O  
ATOM   3280  CB  LYS A 208       6.526 -37.949   6.017  1.00  0.00           C  
ATOM   3281  CG  LYS A 208       7.449 -37.882   4.807  1.00  0.00           C  
ATOM   3282  CD  LYS A 208       6.662 -37.671   3.523  1.00  0.00           C  
ATOM   3283  CE  LYS A 208       7.586 -37.538   2.321  1.00  0.00           C  
ATOM   3284  NZ  LYS A 208       6.830 -37.325   1.058  1.00  0.00           N  
ATOM   3285  H   LYS A 208       5.276 -38.086   8.216  1.00  0.00           H  
ATOM   3286  HA  LYS A 208       7.775 -39.162   7.300  1.00  0.00           H  
ATOM   3287 1HB  LYS A 208       5.793 -38.736   5.835  1.00  0.00           H  
ATOM   3288 2HB  LYS A 208       5.984 -37.005   6.077  1.00  0.00           H  
ATOM   3289 1HG  LYS A 208       8.153 -37.059   4.932  1.00  0.00           H  
ATOM   3290 2HG  LYS A 208       8.013 -38.811   4.729  1.00  0.00           H  
ATOM   3291 1HD  LYS A 208       5.991 -38.516   3.363  1.00  0.00           H  
ATOM   3292 2HD  LYS A 208       6.061 -36.765   3.609  1.00  0.00           H  
ATOM   3293 1HE  LYS A 208       8.260 -36.696   2.473  1.00  0.00           H  
ATOM   3294 2HE  LYS A 208       8.187 -38.442   2.223  1.00  0.00           H  
ATOM   3295 1HZ  LYS A 208       7.477 -37.243   0.287  1.00  0.00           H  
ATOM   3296 2HZ  LYS A 208       6.214 -38.110   0.897  1.00  0.00           H  
ATOM   3297 3HZ  LYS A 208       6.283 -36.479   1.130  1.00  0.00           H  
ATOM   3298  N   LEU A 209       7.978 -35.952   7.978  1.00  0.00           N  
ATOM   3299  CA  LEU A 209       8.950 -34.876   8.142  1.00  0.00           C  
ATOM   3300  C   LEU A 209       9.698 -34.982   9.472  1.00  0.00           C  
ATOM   3301  O   LEU A 209       9.148 -35.445  10.480  1.00  0.00           O  
ATOM   3302  CB  LEU A 209       8.246 -33.516   8.053  1.00  0.00           C  
ATOM   3303  CG  LEU A 209       7.538 -33.220   6.725  1.00  0.00           C  
ATOM   3304  CD1 LEU A 209       6.783 -31.902   6.835  1.00  0.00           C  
ATOM   3305  CD2 LEU A 209       8.564 -33.170   5.602  1.00  0.00           C  
ATOM   3306  H   LEU A 209       7.007 -35.776   8.198  1.00  0.00           H  
ATOM   3307  HA  LEU A 209       9.694 -34.960   7.351  1.00  0.00           H  
ATOM   3308 1HB  LEU A 209       7.502 -33.458   8.845  1.00  0.00           H  
ATOM   3309 2HB  LEU A 209       8.984 -32.732   8.217  1.00  0.00           H  
ATOM   3310  HG  LEU A 209       6.810 -34.004   6.517  1.00  0.00           H  
ATOM   3311 1HD1 LEU A 209       6.280 -31.691   5.891  1.00  0.00           H  
ATOM   3312 2HD1 LEU A 209       6.043 -31.972   7.632  1.00  0.00           H  
ATOM   3313 3HD1 LEU A 209       7.485 -31.099   7.059  1.00  0.00           H  
ATOM   3314 1HD2 LEU A 209       8.060 -32.960   4.658  1.00  0.00           H  
ATOM   3315 2HD2 LEU A 209       9.291 -32.385   5.808  1.00  0.00           H  
ATOM   3316 3HD2 LEU A 209       9.075 -34.131   5.534  1.00  0.00           H  
ATOM   3317  N   GLY A 210      10.956 -34.548   9.468  1.00  0.00           N  
ATOM   3318  CA  GLY A 210      11.754 -34.511  10.683  1.00  0.00           C  
ATOM   3319  C   GLY A 210      13.169 -33.991  10.486  1.00  0.00           C  
ATOM   3320  O   GLY A 210      13.983 -34.013  11.411  1.00  0.00           O  
ATOM   3321  OXT GLY A 210      13.546 -33.536   9.407  1.00  0.00           O  
ATOM   3322  H   GLY A 210      11.367 -34.237   8.600  1.00  0.00           H  
ATOM   3323 1HA  GLY A 210      11.261 -33.880  11.422  1.00  0.00           H  
ATOM   3324 2HA  GLY A 210      11.817 -35.512  11.107  1.00  0.00           H  
TER                                                                             
HETATM 3326 FE1  HMM X   1      -4.232 -17.171   6.066  1.00  0.00          FE  
HETATM 3327  C35 HMM X   1      -5.907 -17.083   7.397  1.00  0.00           C  
HETATM 3328  N4  HMM X   1      -3.133 -17.941   7.582  1.00  0.00           N  
HETATM 3329  C19 HMM X   1      -2.452 -17.241   8.549  1.00  0.00           C  
HETATM 3330  C18 HMM X   1      -1.775 -18.147   9.455  1.00  0.00           C  
HETATM 3331  C15 HMM X   1      -2.045 -19.423   9.003  1.00  0.00           C  
HETATM 3332  C14 HMM X   1      -2.905 -19.265   7.832  1.00  0.00           C  
HETATM 3333  C31 HMM X   1      -3.427 -20.316   7.081  1.00  0.00           C  
HETATM 3334  C12 HMM X   1      -4.290 -20.194   6.001  1.00  0.00           C  
HETATM 3335  N1  HMM X   1      -4.721 -19.009   5.456  1.00  0.00           N  
HETATM 3336  C6  HMM X   1      -5.591 -19.347   4.450  1.00  0.00           C  
HETATM 3337  C7  HMM X   1      -5.733 -20.797   4.361  1.00  0.00           C  
HETATM 3338  C11 HMM X   1      -4.908 -21.324   5.319  1.00  0.00           C  
HETATM 3339  C13 HMM X   1      -4.657 -22.762   5.656  1.00  0.00           C  
HETATM 3340  C8  HMM X   1      -6.611 -21.497   3.369  1.00  0.00           C  
HETATM 3341  C9  HMM X   1      -6.155 -21.356   1.896  1.00  0.00           C  
HETATM 3342  C10 HMM X   1      -6.090 -22.690   1.094  1.00  0.00           C  
HETATM 3343  O4  HMM X   1      -5.194 -23.524   1.415  1.00  0.00           O  
HETATM 3344  O2  HMM X   1      -6.976 -22.832   0.212  1.00  0.00           O  
HETATM 3345  C28 HMM X   1      -6.210 -18.451   3.584  1.00  0.00           C  
HETATM 3346  C1  HMM X   1      -5.996 -17.078   3.573  1.00  0.00           C  
HETATM 3347  N2  HMM X   1      -5.210 -16.402   4.468  1.00  0.00           N  
HETATM 3348  C33 HMM X   1      -5.205 -15.091   4.060  1.00  0.00           C  
HETATM 3349  C32 HMM X   1      -6.028 -14.926   2.872  1.00  0.00           C  
HETATM 3350  C2  HMM X   1      -6.530 -16.165   2.567  1.00  0.00           C  
HETATM 3351  C3  HMM X   1      -7.355 -16.555   1.377  1.00  0.00           C  
HETATM 3352  C4  HMM X   1      -6.485 -16.908   0.159  1.00  0.00           C  
HETATM 3353  C5  HMM X   1      -7.219 -16.872  -1.212  1.00  0.00           C  
HETATM 3354  O1  HMM X   1      -8.371 -17.390  -1.219  1.00  0.00           O  
HETATM 3355  O3  HMM X   1      -6.608 -16.356  -2.187  1.00  0.00           O  
HETATM 3356  C34 HMM X   1      -6.244 -13.633   2.147  1.00  0.00           C  
HETATM 3357  C29 HMM X   1      -4.530 -14.056   4.692  1.00  0.00           C  
HETATM 3358  C26 HMM X   1      -3.815 -14.149   5.883  1.00  0.00           C  
HETATM 3359  C25 HMM X   1      -3.264 -13.013   6.592  1.00  0.00           C  
HETATM 3360  C22 HMM X   1      -2.742 -13.500   7.772  1.00  0.00           C  
HETATM 3361  C21 HMM X   1      -2.922 -14.950   7.730  1.00  0.00           C  
HETATM 3362  N3  HMM X   1      -3.589 -15.305   6.584  1.00  0.00           N  
HETATM 3363  C30 HMM X   1      -2.384 -15.853   8.637  1.00  0.00           C  
HETATM 3364  C23 HMM X   1      -2.144 -12.705   8.838  1.00  0.00           C  
HETATM 3365  C24 HMM X   1      -2.561 -11.512   9.292  1.00  0.00           C  
HETATM 3366  C27 HMM X   1      -3.340 -11.591   6.129  1.00  0.00           C  
HETATM 3367  C16 HMM X   1      -1.639 -20.708   9.556  1.00  0.00           C  
HETATM 3368  C17 HMM X   1      -2.092 -21.280  10.684  1.00  0.00           C  
HETATM 3369  C20 HMM X   1      -0.988 -17.733  10.659  1.00  0.00           C  
HETATM 3370  H33 HMM X   1      -5.644 -17.455   8.393  1.00  0.00           H  
HETATM 3371  H31 HMM X   1      -6.268 -16.055   7.514  1.00  0.00           H  
HETATM 3372  H32 HMM X   1      -6.742 -17.687   7.027  1.00  0.00           H  
HETATM 3373  H29 HMM X   1      -3.164 -21.324   7.383  1.00  0.00           H  
HETATM 3374  H23 HMM X   1      -3.599 -23.027   5.536  1.00  0.00           H  
HETATM 3375  H22 HMM X   1      -4.925 -22.988   6.697  1.00  0.00           H  
HETATM 3376  H24 HMM X   1      -5.239 -23.427   5.012  1.00  0.00           H  
HETATM 3377  H3  HMM X   1      -6.689 -22.556   3.638  1.00  0.00           H  
HETATM 3378  H4  HMM X   1      -7.623 -21.078   3.417  1.00  0.00           H  
HETATM 3379  H11 HMM X   1      -5.176 -20.866   1.830  1.00  0.00           H  
HETATM 3380  H12 HMM X   1      -6.848 -20.703   1.351  1.00  0.00           H  
HETATM 3381  H28 HMM X   1      -6.875 -18.869   2.834  1.00  0.00           H  
HETATM 3382  H26 HMM X   1      -7.995 -17.412   1.607  1.00  0.00           H  
HETATM 3383  H27 HMM X   1      -8.024 -15.735   1.093  1.00  0.00           H  
HETATM 3384  H6  HMM X   1      -5.631 -16.218   0.104  1.00  0.00           H  
HETATM 3385  H5  HMM X   1      -6.049 -17.907   0.291  1.00  0.00           H  
HETATM 3386  H15 HMM X   1      -6.593 -12.843   2.824  1.00  0.00           H  
HETATM 3387  H13 HMM X   1      -6.992 -13.748   1.357  1.00  0.00           H  
HETATM 3388  H14 HMM X   1      -5.322 -13.267   1.678  1.00  0.00           H  
HETATM 3389  H25 HMM X   1      -4.613 -13.072   4.245  1.00  0.00           H  
HETATM 3390  H30 HMM X   1      -1.799 -15.440   9.449  1.00  0.00           H  
HETATM 3391  H1  HMM X   1      -1.237 -13.122   9.277  1.00  0.00           H  
HETATM 3392  H7  HMM X   1      -3.420 -10.995   8.873  1.00  0.00           H  
HETATM 3393  H8  HMM X   1      -2.030 -11.004  10.093  1.00  0.00           H  
HETATM 3394  H17 HMM X   1      -2.678 -10.944   6.712  1.00  0.00           H  
HETATM 3395  H16 HMM X   1      -3.056 -11.495   5.074  1.00  0.00           H  
HETATM 3396  H18 HMM X   1      -4.357 -11.187   6.225  1.00  0.00           H  
HETATM 3397  H2  HMM X   1      -0.888 -21.251   8.983  1.00  0.00           H  
HETATM 3398  H9  HMM X   1      -2.807 -20.796  11.340  1.00  0.00           H  
HETATM 3399  H10 HMM X   1      -1.732 -22.258  10.993  1.00  0.00           H  
HETATM 3400  H20 HMM X   1       0.074 -17.576  10.428  1.00  0.00           H  
HETATM 3401  H21 HMM X   1      -1.034 -18.504  11.436  1.00  0.00           H  
HETATM 3402  H19 HMM X   1      -1.370 -16.801  11.086  1.00  0.00           H  
TER                                                                             
CONECT  739 3326                                                                
CONECT 3326  739 3327 3328 3335                                                 
CONECT 3326 3347 3362                                                           
CONECT 3327 3326 3370 3371 3372                                                 
CONECT 3328 3326 3329 3332                                                      
CONECT 3329 3328 3330 3363                                                      
CONECT 3330 3329 3331 3369                                                      
CONECT 3331 3330 3332 3367                                                      
CONECT 3332 3328 3331 3333                                                      
CONECT 3333 3332 3334 3373                                                      
CONECT 3334 3333 3335 3338                                                      
CONECT 3335 3326 3334 3336                                                      
CONECT 3336 3335 3337 3345                                                      
CONECT 3337 3336 3338 3340                                                      
CONECT 3338 3334 3337 3339                                                      
CONECT 3339 3338 3374 3375 3376                                                 
CONECT 3340 3337 3341 3377 3378                                                 
CONECT 3341 3340 3342 3379 3380                                                 
CONECT 3342 3341 3343 3344                                                      
CONECT 3343 3342                                                                
CONECT 3344 3342                                                                
CONECT 3345 3336 3346 3381                                                      
CONECT 3346 3345 3347 3350                                                      
CONECT 3347 3326 3346 3348                                                      
CONECT 3348 3347 3349 3357                                                      
CONECT 3349 3348 3350 3356                                                      
CONECT 3350 3346 3349 3351                                                      
CONECT 3351 3350 3352 3382 3383                                                 
CONECT 3352 3351 3353 3384 3385                                                 
CONECT 3353 3352 3354 3355                                                      
CONECT 3354 3353                                                                
CONECT 3355 3353                                                                
CONECT 3356 3349 3386 3387 3388                                                 
CONECT 3357 3348 3358 3389                                                      
CONECT 3358 3357 3359 3362                                                      
CONECT 3359 3358 3360 3366                                                      
CONECT 3360 3359 3361 3364                                                      
CONECT 3361 3360 3362 3363                                                      
CONECT 3362 3326 3358 3361                                                      
CONECT 3363 3329 3361 3390                                                      
CONECT 3364 3360 3365 3391                                                      
CONECT 3365 3364 3392 3393                                                      
CONECT 3366 3359 3394 3395 3396                                                 
CONECT 3367 3331 3368 3397                                                      
CONECT 3368 3367 3398 3399                                                      
CONECT 3369 3330 3400 3401 3402                                                 
CONECT 3370 3327                                                                
CONECT 3371 3327                                                                
CONECT 3372 3327                                                                
CONECT 3373 3333                                                                
CONECT 3374 3339                                                                
CONECT 3375 3339                                                                
CONECT 3376 3339                                                                
CONECT 3377 3340                                                                
CONECT 3378 3340                                                                
CONECT 3379 3341                                                                
CONECT 3380 3341                                                                
CONECT 3381 3345                                                                
CONECT 3382 3351                                                                
CONECT 3383 3351                                                                
CONECT 3384 3352                                                                
CONECT 3385 3352                                                                
CONECT 3386 3356                                                                
CONECT 3387 3356                                                                
CONECT 3388 3356                                                                
CONECT 3389 3357                                                                
CONECT 3390 3363                                                                
CONECT 3391 3364                                                                
CONECT 3392 3365                                                                
CONECT 3393 3365                                                                
CONECT 3394 3366                                                                
CONECT 3395 3366                                                                
CONECT 3396 3366                                                                
CONECT 3397 3367                                                                
CONECT 3398 3368                                                                
CONECT 3399 3368                                                                
CONECT 3400 3369                                                                
CONECT 3401 3369                                                                
CONECT 3402 3369                                                                
# All scores below are weighted scores, not raw scores.
#BEGIN_POSE_ENERGIES_TABLE 
label fa_atr fa_rep fa_sol fa_intra_atr_xover4 fa_intra_rep_xover4 fa_intra_sol_xover4 lk_ball lk_ball_iso lk_ball_bridge lk_ball_bridge_uncpl fa_elec fa_intra_elec pro_close hbond_sr_bb hbond_lr_bb hbond_bb_sc hbond_sc dslf_fa13 atom_pair_constraint coordinate_constraint angle_constraint dihedral_constraint omega fa_dun_dev fa_dun_rot fa_dun_semi p_aa_pp hxl_tors ref rama_prepro res_type_constraint total
weights 1 0.55 1 1 0.55 1 0.92 -0.38 -0.33 -0.33 1 1 1.25 1 1 1 1 1.25 1 1 1 1 0.48 0.69 0.76 0.78 0.61 1 1 0.5 1 NA
pose -1257.88 145.058 800.736 -97.3661 71.4415 42.3012 493.964 -506.775 -0.58045 -3.53514 -434.649 -59.1898 0 -165.845 -17.1094 -22.9925 -17.5841 0 0.0163 0 0 1.92385 26.8654 23.0046 120.249 81.0395 -58.3284 53.5638 62.36 16.3585 0 -702.956
VAL:NtermProteinFull_1 -5.35594 2.16042 2.14553 -2.62419 5.77275 2.19756 1.05954 -1.25588 -0.01512 -0.0382 -3.18356 0.90672 0 0 0 0 0 0 0 0 0 0 0.01376 0.14813 0.17324 0 0 0 2.085 0 0 4.18975
SER_2 -5.42499 1.72765 5.56435 -0.02625 0 0.06238 2.87177 -2.22243 -0 -0 -3.99179 -0.60841 0 0 0 -1.7214 0 0 0 0 0 0 -0.01719 0.06831 0.2863 0 -0.28137 0.62242 -1.1772 -0.10622 0 -4.37409
LEU_3 -5.90859 0.82723 2.21097 -0.71113 0.454 0.27331 1.78009 -1.97341 -0 -0 -0.48711 0.14178 0 0 0 0 0 0 0 0 0 0 0.06504 0.05181 0.90858 0 -0.22972 0 0.72952 0.04683 0 -1.82078
ASP_4 -4.46221 0.30361 5.38009 -0.1146 0.01501 0.35711 2.73412 -2.46792 -0 -0 -2.89341 -0.13984 0 0 0 0 -0.91312 0 0 0 0 0 0.04539 0.03836 0 1.69428 0.18648 0 -2.2837 0.29602 0 -2.22433
GLN_5 -6.74498 0.68995 6.88757 -0.25226 0.03211 0.19068 4.25016 -3.31813 -0 -0 -4.66452 -0.40116 0 0 0 -1.7214 -0.98368 0 0 0 0 0 0.23242 0.04459 0 2.75817 -0.02256 0 -1.0644 0.26018 0 -3.82727
ALA_6 -6.59706 0.626 3.08506 -0.02291 0 0 2.64333 -2.74381 -0 -0 -2.2705 -0.3675 0 0 0 0 0 0 0 0 0 0 0.24549 0 0 0 -0.26393 0 2.3386 0.02437 0 -3.30287
VAL_7 -7.42598 0.85497 3.36868 -0.30934 0.25324 0.07023 2.74868 -2.7588 -0 -0 -2.30854 -0.06806 0 0 0 0 0 0 0 0 0 0 -0.05998 0.07739 0.05557 0 -0.30617 0 2.085 0.07433 0 -3.64878
ILE_8 -7.0364 0.85724 4.11632 -0.50216 0.53695 0.09611 3.03545 -2.69402 -0.00158 -0.01046 -2.27308 0.13621 0 0 0 0 0 0 0 0 0 0 0.01664 0.04127 0.48395 0 -0.47968 0 1.0317 0.4504 0 -2.19515
ILE_9 -8.49029 1.86961 2.57682 -0.51185 0.56805 0.10104 2.36139 -2.6422 -0 -0 -1.72417 0.1392 0 0 0 0 0 0 0 0 0 0 -0.02478 0.11773 0.53948 0 -0.37831 0 1.0317 0.62916 0 -3.83741
LEU_10 -7.81279 1.03613 2.69785 -0.71732 0.82286 0.28664 1.97597 -2.48328 -0 -0 -1.57431 0.15827 0 0 0 0 0 0 0 0 0 0 0.08801 0.18409 0.99546 0 -0.2642 0 0.72952 0.33026 0 -3.54682
ALA_11 -5.31544 0.41029 3.63691 -0.0212 0 0 2.82634 -2.56983 -0 -0 -1.89674 -0.35162 0 0 0 0 0 0 0 0 0 0 0.12031 0 0 0 -0.04502 0 2.3386 0.08859 0 -0.77879
VAL_12 -7.26227 0.68043 3.75097 -0.31878 0.35862 0.0733 3.09899 -2.77424 -0 -0 -2.71156 -0.07383 0 0 0 0 0 0 0 0 0 0 0.39293 0.36335 0.11319 0 -0.23412 0 2.085 0.21501 0 -2.24302
ALA_13 -6.61942 0.74439 3.93408 -0.02231 0 0 2.85506 -3.10103 -0.00158 -0.01046 -2.53746 -0.35065 0 0 0 0 0 0 0 0 0 0 -0.0318 0 0 0 -0.26515 0 2.3386 0.13145 0 -2.93627
ARG_14 -6.28052 0.41205 6.03083 -0.92857 0.4786 0.52316 2.64276 -2.91065 -0 -0 -2.45728 0.52875 0 0 0 -0.7219 0 0 0 0 0 0 0.32074 0.21808 2.56137 0 -0.1199 0 -1.281 -0.08071 0 -1.06419
LEU_15 -5.80919 0.59337 3.30849 -0.68821 0.63718 0.25875 1.52381 -2.08919 -0 -0 -0.95741 0.11618 0 0 0 0 0 0 0 0 0 0 0.63637 0.3905 1.26556 0 -0.2968 0 0.72952 -0.18378 0 -0.56486
LEU_16 -6.84551 0.79378 1.95681 -0.49618 0.26295 0.12525 1.52492 -2.04134 -0 -0 -0.62926 0.18814 0 0 0 0 0 0 0 0 0 0 -0.02683 0.68243 0.27988 0 -0.29687 0 0.72952 -0.10904 0 -3.90135
GLY_17 -1.72559 0.09392 2.28003 -6e-05 0 0 1.11347 -1.13979 -0 -0 -0.77157 -0.38109 0 0 0 0 0 0 0 0 0 0 -0.03178 0 0 0 -1.49107 0 1.2108 0.24589 0 -0.59684
THR_18 -4.64512 0.54325 2.55573 -0.19222 0.14703 0.0649 1.53266 -1.75626 -0 -0 -1.49799 -0.82723 0 0 0 -0.20719 0 0 0 0 0 0 0.01894 0.03423 0.64386 0 -0.72854 2.30013 -1.425 0.96071 0 -2.47811
THR_19 -4.14413 0.55422 4.42068 -0.11409 0.0628 0.07832 2.50773 -2.18426 -0 -0 -2.44582 -0.5977 0 0 0 -0.56871 0 0 0 0 0 0 -0.02005 0.02803 0.03539 0 -0.37006 2.28952 -1.425 0.49907 0 -1.39407
VAL_20 -6.04571 1.33807 1.99344 -0.36766 0.32082 0.08899 1.49391 -2.05537 -0 -0 -0.64987 0.07258 0 0 0 0 0 0 0 0 0 0 -0.00509 0.00185 0.80683 0 0.11567 0 2.085 -0.2218 0 -1.02836
GLU_21 -5.23796 0.73619 6.45419 -0.46337 0.20092 1.44121 2.24229 -2.85606 -0.02614 -0.13703 -2.94397 -2.82758 0 0 0 0 0 0 0 0 0 0 -0.04344 0.00427 0 4.01397 -0.27286 0 -2.5358 -0.24737 0 -2.49854
GLU_22 -6.72006 0.53078 7.76906 -0.64826 0.17134 1.19983 3.63116 -3.20344 -0.02616 -0.1372 -3.09216 -0.63538 0 0 0 -0.36152 -0.87625 0 0 0 0 0 0.07651 0.01271 0 3.36009 -0.23789 0 -2.5358 -0.38518 0 -2.1078
ALA_23 -5.77355 0.41025 2.67608 -0.0222 0 0 2.34005 -2.50979 -0 -0 -1.65719 -0.3809 0 0 0 0 0 0 0 0 0 0 0.05468 0 0 0 -0.34315 0 2.3386 -0.2772 0 -3.14432
VAL_24 -6.39238 0.61263 3.49428 -0.30944 0.26345 0.07049 2.79699 -2.62728 -0 -0 -1.88109 -0.10871 0 0 0 0 0 0 0 0 0 0 -0.06248 0.00068 0.23215 0 -0.31622 0 2.085 -0.08119 0 -2.22314
LYS_25 -5.38893 0.36828 5.68015 -0.30426 0.02616 0.13487 2.59132 -2.62544 -1e-05 -0.00017 -2.28256 -0.02432 0 0 0 0 0 0 0 0 0 0 0.01509 0.09393 1.71603 0 -0.00544 0 -1.6738 -0.06743 0 -1.74654
ARG_26 -7.78096 0.68632 6.78203 -0.43784 0.05987 0.21768 3.45722 -3.22155 -0 -0 -3.41357 0.38404 0 0 0 0 -0.87625 0 0 0 0 0 0.36926 0.38718 2.05906 0 -0.0803 0 -1.281 -0.144 0 -2.83279
ALA_27 -6.44623 0.37064 3.1874 -0.02268 0 0 2.86986 -2.75902 -0 -0 -2.14302 -0.37287 0 0 0 0 0 0 0 0 0 0 0.48351 0 0 0 -0.3216 0 2.3386 -0.17162 0 -2.98702
LEU_28 -5.83143 0.48538 4.49447 -0.50076 0.29108 0.12669 2.54257 -2.50852 -0 -0 -2.78595 0.22127 0 0 0 0 0 0 0 0 0 0 0.76428 0.48569 0.29359 0 -0.29306 0 0.72952 -0.14593 0 -1.63112
TRP_29 -7.28239 0.62497 4.96544 -1.28519 0.09981 0.47827 2.57602 -2.62621 -0 -0 -2.07217 -0.25357 0 0 0 0 0 0 0 0 0 0 0.00575 0.11395 0 1.6593 -0.2966 0 3.035 0.14898 0 -0.10865
LEU_30 -10.0362 1.4238 2.91401 -0.48469 0.40885 0.11512 2.91097 -2.97448 -0.00825 -0.05378 -2.37925 0.20657 0 0 0 0 0 0 0 0 0 0 0.00117 0.77311 0.57868 0 -0.23004 0 0.72952 0.31023 0 -5.79464
LYS_31 -6.83925 0.79123 6.42541 -0.49096 0.11528 0.32678 3.35467 -3.08752 -0 -0 -2.6209 0.30199 0 0 0 0 0 0 0 0 0 0 0.12789 0.37375 2.02488 0 0.03863 0 -1.6738 0.77057 0 -0.06135
THR_32 -3.27389 0.11002 4.11876 -0.20307 0.13928 0.07411 1.63188 -1.83519 -0 -0 -1.59295 -0.11375 0 0 0 0 0 0 0 0 0 0 0.079 0.00968 0.08127 0 -0.02555 2.28826 -1.425 0.94726 0 1.01011
LYS_33 -4.45746 0.25195 3.44566 -0.53755 0.27438 0.33594 1.42028 -1.64027 -0 -0 -0.69871 0.13035 0 0 0 0 0 0 0 0 0 0 -0.02373 0.08753 2.02074 0 -0.12392 0 -1.6738 0.16151 0 -1.02709
LEU_34 -5.88432 1.07342 0.73662 -0.52518 0.54279 0.13195 1.3732 -1.51429 -0 -0 -1.04854 -0.00541 0 0 0 0 0 0 0 0 0 0 0.06286 0.09375 2.55004 0 -0.25702 0 0.72952 -0.19995 0 -2.14056
GLY_35 -1.67691 0.09492 1.97595 -5e-05 0 0 0.94627 -1.05562 -0.00428 -0.05132 -0.54096 -0.3856 0 0 0 0 0 0 0 0 0 0 0.08253 0 0 0 -1.27064 0 1.2108 0.01146 0 -0.66344
VAL_36 -5.83728 0.98694 2.20597 -0.30767 0.21601 0.06248 1.37283 -1.86665 -0.00564 -0.04395 -1.00373 -0.23765 0 0 0 0 0 0 0 0 0 0 -0.02085 0.00433 0.07823 0 -0.49589 0 2.085 -0.01145 0 -2.81899
SER_37 -4.19762 0.13268 4.66188 -0.0271 0 0.06346 2.78496 -2.18325 -0 -0 -2.39942 -0.47309 0 0 0 -1.6041 0 0 0 0 0 0 -0.01877 0.02985 0.14628 0 -0.46205 0.63112 -1.1772 -0.26233 0 -4.35471
LEU_38 -5.66432 0.70858 2.62256 -0.50249 0.59078 0.12159 1.80493 -1.97219 -0 -0 -0.89319 0.23158 0 0 0 0 0 0 0 0 0 0 0.03813 0.06412 0.29775 0 -0.28678 0 0.72952 -0.19843 0 -2.30787
ASP_39 -4.0905 0.27886 4.87995 -0.11404 0.00092 0.34661 2.20483 -2.22999 -0 -0 -2.59411 -0.76298 0 0 0 0 -0.98368 0 0 0 0 0 1.53635 0.0139 0 4.20134 0.13376 0 -2.2837 -0.01966 0 0.51784
GLN_40 -6.28687 0.41118 6.23486 -0.2518 0.025 0.19251 3.46609 -2.93552 -0.00167 -0.0415 -3.45132 -0.35994 0 0 0 -1.6041 -0.72807 0 0 0 0 0 0.36882 0.01272 0 3.19976 -0.08254 0 -1.0644 0.01728 0 -2.87948
ALA_41 -6.84219 0.95455 3.42822 -0.02289 0 0 3.0306 -2.87827 -0 -0 -1.92469 -0.35539 0 0 0 0 0 0 0 0 0 0 0.33501 0 0 0 -0.12188 0 2.3386 -0.06788 0 -2.12621
LEU_42 -8.70797 1.46716 3.50522 -0.4834 0.28928 0.11611 2.66591 -2.88415 -0 -0 -2.18938 0.17409 0 0 0 0 0 0 0 0 0 0 0.71843 0.43199 0.32138 0 -0.28861 0 0.72952 -0.12483 0 -4.25923
PHE_43 -8.62332 1.71278 3.33359 -0.85483 0.06645 0.37154 2.75393 -2.66851 -0 -0 -2.37699 -0.00666 0 0 0 0 0 0 0 0 0 0 0.4261 0.45123 0 2.41712 -0.01692 0 1.4028 0.00709 0 -1.6046
ILE_44 -9.08342 1.48952 2.33517 -0.51187 0.53786 0.10188 3.07091 -2.83935 -0 -0 -2.16338 0.08351 0 0 0 0 0 0 0 0 0 0 -0.02377 0.20671 0.62272 0 -0.33116 0 1.0317 0.35952 0 -5.11346
LEU_45 -9.99752 2.65795 3.62619 -0.50884 0.55262 0.1249 3.1217 -2.9658 -0 -0 -3.26451 0.26829 0 0 0 0 0 0 0 0 0 0 0.61873 0.1115 0.29193 0 -0.29194 0 0.72952 0.30366 0 -4.62163
HIS_D:MP-NE2-connect_46 -10.1411 3.64967 6.75458 -2.94822 2.20281 2.22089 3.07664 -3.49359 -0 -0 -5.58884 -0.85715 0 0 0 0 0 0 0.00815 0 0 0.96193 0.25745 0.31159 0 2.354 -0.16984 0 0.13443 0.29375 0 -0.9729
ALA_47 -6.24928 1.56891 4.2033 -0.02289 0 0 2.92209 -2.64356 -0.00012 -0.00342 -3.90346 -0.37171 0 0 0 0 0 0 0 0 0 0 0.17961 0 0 0 -0.20212 0 2.3386 0.22901 0 -1.95505
ALA_48 -5.59154 0.23857 4.42318 -0.02244 0 0 3.54056 -3.03763 -0 -0 -2.91201 -0.35918 0 0 0 0 0 0 0 0 0 0 0.43963 0 0 0 -0.20722 0 2.3386 -0.13211 0 -1.2816
ALA_49 -4.32419 0.56913 2.39582 -0.02292 0 0 1.54443 -1.9134 -0 -0 -0.97441 -0.33402 0 0 0 0 0 0 0 0 0 0 0.0648 0 0 0 -0.27267 0 2.3386 -0.26783 0 -1.19667
ILE_50 -7.65314 0.71315 1.72871 -0.50679 0.50521 0.10058 1.92485 -2.2253 -0 -0 -0.64165 -0.01485 0 0 0 0 0 0 0 0 0 0 -0.02691 0.2706 0.81584 0 -0.44309 0 1.0317 -0.17062 0 -4.59172
THR_51 -5.43401 0.88408 3.4772 -0.1196 0.04341 0.05811 2.06994 -2.36624 -0 -0 -1.03353 -1.19309 0 0 0 0 -0.33247 0 0 0 0 0 -0.04028 0.05914 0.22296 0 0.04248 2.80268 -1.425 -0.06345 0 -2.34768
GLY_52 -1.87216 0.10954 2.44298 -5e-05 0 0 1.2717 -1.2491 -0 -0 -0.80679 -0.39589 0 0 0 0 0 0 0 0 0 0 0.11334 0 0 0 -1.2367 0 1.2108 -0.34049 0 -0.75281
THR_53 -4.69007 0.28671 4.3757 -0.1059 0.05915 0.06872 1.74857 -2.13077 -0.00187 -0.01092 -2.06996 -0.50407 0 0 0 0 -0.33247 0 0 0 0 0 0.02804 0.00664 0.14106 0 -0.70353 2.29234 -1.425 -0.25793 0 -3.22555
THR_54 -3.67805 0.13396 4.23637 -0.11109 0.06641 0.07186 2.36054 -2.0127 -0.02946 -0.2113 -2.20951 -0.58791 0 0 0 -0.53965 0 0 0 0 0 0 -0.02277 0.00549 0.05604 0 -0.48084 2.30526 -1.425 -0.14905 0 -2.22139
VAL_55 -5.30685 1.35786 1.15567 -0.26977 0.21519 0.04356 1.26861 -1.49006 -0 -0 -0.08957 0.52063 0 0 0 0 0 0 0 0 0 0 -0.04126 0.0499 0.80814 0 0.04298 0 2.085 -0.15847 0 0.19156
GLU_56 -4.59501 0.62015 5.1548 -0.32493 0.05896 0.37122 2.09754 -2.23193 -0 -0 -2.07844 -0.54107 0 0 0 0 0 0 0 0 0 0 -0.02619 0.00067 0 3.35941 -0.12236 0 -2.5358 -0.02221 0 -0.81518
GLU_57 -6.26479 0.29836 7.57412 -0.33524 0.06521 0.39727 3.38997 -3.11891 -0.02649 -0.17514 -3.63005 -0.59492 0 0 0 -0.53965 -0.95645 0 0 0 0 0 0.00859 0.01036 0 3.56156 -0.21575 0 -2.5358 -0.13821 0 -3.22595
ALA_58 -5.14345 0.12831 3.41656 -0.02183 0 0 2.38194 -2.49744 -0.00481 -0.04436 -1.8961 -0.3667 0 0 0 0 0 0 0 0 0 0 -0.05588 0 0 0 -0.30249 0 2.3386 -0.25141 0 -2.31909
VAL_59 -6.99717 1.10227 3.05146 -0.30719 0.23934 0.06965 2.71014 -2.56964 -0 -0 -1.94762 -0.13108 0 0 0 0 0 0 0 0 0 0 -0.00012 0.0319 0.14123 0 -0.40051 0 2.085 0.01728 0 -2.90505
LYS_60 -5.25586 0.20935 6.25878 -0.3012 0.02437 0.12778 2.67169 -2.67365 -0 -0 -2.97458 -0.03789 0 0 0 0 0 0 0 0 0 0 0.12058 0.16046 1.77629 0 0.04402 0 -1.6738 0.15116 0 -1.3725
ARG_61 -5.96075 0.20687 5.86123 -0.63474 0.17204 0.35863 2.98423 -2.71763 -0 -0 -3.93788 0.29103 0 0 0 0 -0.95645 0 0 0 0 0 0.02184 0.03739 2.51056 0 -0.08991 0 -1.281 0.02167 0 -3.11287
ALA_62 -6.62747 1.49812 3.03645 -0.02259 0 0 2.85876 -2.75549 -9e-05 -0.0007 -2.63304 -0.363 0 0 0 0 0 0 0 0 0 0 0.09408 0 0 0 -0.14465 0 2.3386 -0.03075 0 -2.75178
LEU_63 -5.50949 0.29347 4.11328 -0.50942 0.49306 0.12658 2.05959 -2.29749 -0 -0 -2.70651 0.23674 0 0 0 0 0 0 0 0 0 0 0.26942 0.05379 0.32619 0 -0.28905 0 0.72952 -0.04564 0 -2.65597
LYS_64 -4.09026 0.13787 4.94893 -0.30201 0.02709 0.13076 2.08194 -2.17776 -0 -0 -1.74952 0.01899 0 0 0 0 0 0 0 0 0 0 0.00226 0.01958 1.8385 0 0.05528 0 -1.6738 0.09951 0 -0.63263
LEU_65 -8.02427 0.72994 2.60777 -0.71606 0.56019 0.29121 2.29674 -2.44477 -0 -0 -2.03249 0.13337 0 0 0 0 0 0 0 0 0 0 0.35942 0.02255 0.97561 0 -0.26341 0 0.72952 0.12942 0 -4.64527
LYS_66 -8.24164 0.99404 7.31795 -0.50035 0.12742 0.39029 3.40917 -3.53657 -0.00172 -0.00368 -3.44802 0.19562 0 0 0 0 0 0 0 0 0 0 -0.01284 0.36661 2.1425 0 0.02382 0 -1.6738 0.36256 0 -2.08864
THR_67 -3.01067 0.08853 3.92303 -0.20446 0.15924 0.07463 1.49191 -1.79837 -0 -0 -1.31488 -0.09976 0 0 0 0 0 0 0 0 0 0 -0.02836 0.00434 0.08522 0 -0.02399 2.28728 -1.425 0.66593 0 0.87463
LYS_68 -3.23622 0.11898 3.33928 -0.30459 0.02644 0.13835 1.2072 -1.53962 -0 -0 -0.33419 -0.00219 0 0 0 0 0 0 0 0 0 0 0.00849 0.02936 1.74105 0 -0.02137 0 -1.6738 0.14813 0 -0.35469
LEU_69 -5.72909 0.95702 1.20276 -0.51886 0.46599 0.1342 1.02326 -1.49821 -0 -0 -0.61935 0.20763 0 0 0 0 0 0 0 0 0 0 0.00804 0.01798 0.2553 0 -0.26603 0 0.72952 -0.27556 0 -3.9054
GLY_70 -1.89105 0.0897 2.22906 -5e-05 0 0 1.12644 -1.18709 -0 -0 -0.6815 -0.38866 0 0 0 0 0 0 0 0 0 0 0.24924 0 0 0 -1.20402 0 1.2108 0.05789 0 -0.38925
VAL_71 -5.54598 1.13722 1.81085 -0.29617 0.20616 0.05309 1.46573 -1.75903 -0.00172 -0.00368 -1.27431 0.03179 0 0 0 0 0 0 0 0 0 0 0.24259 0.00086 0.00226 0 -0.24411 0 2.085 0.86689 0 -1.22256
SER_72 -4.21917 0.30852 4.0816 -0.02816 0 0.06572 2.40898 -2.10043 -0 -0 -1.76685 -0.45461 0 0 0 -0.52547 0 0 0 0 0 0 -0.02725 0.01237 0.17569 0 -0.41494 0.60198 -1.1772 0.43585 0 -2.62334
LEU_73 -7.09471 0.62214 2.98351 -0.68289 0.57108 0.2495 1.76699 -2.28126 -0 -0 -1.17472 0.12794 0 0 0 0 0 0 0 0 0 0 -0.0217 0.2252 1.15318 0 -0.29468 0 0.72952 -0.28407 0 -3.40498
GLU_74 -6.45549 0.47361 5.71033 -0.46339 0.22797 1.44829 2.93447 -2.85693 -0.02961 -0.15956 -2.87775 -2.86791 0 0 0 0 -0.72807 0 0 0 0 0 0.15216 0.01298 0 4.01011 -0.24943 0 -2.5358 -0.22549 0 -4.4795
ALA_75 -5.81377 0.32791 3.6142 -0.02088 0 0 2.61314 -2.65841 -0.02961 -0.15956 -1.14605 -0.33521 0 0 0 -0.52547 0 0 0 0 0 0 0.01981 0 0 0 0.00314 0 2.3386 0.04123 0 -1.73093
ALA_76 -6.95621 0.52774 3.2433 -0.0209 0 0 3.00262 -2.8663 -0 -0 -1.90432 -0.3672 0 0 0 0 0 0 0 0 0 0 0.07077 0 0 0 -0.11759 0 2.3386 0.31476 0 -2.73474
LEU_77 -9.73952 2.34499 3.22361 -0.47592 0.19575 0.1136 2.63399 -3.07235 -0 -0 -2.25458 0.18257 0 0 0 0 0 0 0 0 0 0 -0.04193 1.10612 0.3305 0 -0.28041 0 0.72952 0.0784 0 -4.92568
ALA_78 -6.4829 0.87388 2.86306 -0.02188 0 0 3.13652 -2.85883 -0 -0 -2.5097 -0.37337 0 0 0 0 0 0 0 0 0 0 0.00834 0 0 0 -0.23681 0 2.3386 -0.1289 0 -3.39199
ILE_79 -8.78871 1.07458 2.80995 -0.51018 0.55481 0.10082 3.15935 -2.93271 -0 -0 -1.97279 0.02326 0 0 0 0 0 0 0 0 0 0 -0.06931 0.08789 0.68909 0 -0.4132 0 1.0317 -0.02857 0 -5.18403
LEU_80 -7.81734 0.76821 3.07705 -0.49392 0.40863 0.11209 2.34401 -2.71628 -0 -0 -1.66657 0.25767 0 0 0 0 0 0 0 0 0 0 0.14649 0.09623 0.47807 0 -0.24139 0 0.72952 0.20681 0 -4.31072
ALA_81 -5.85653 0.37174 2.52881 -0.02227 0 0 2.63269 -2.56165 -0 -0 -1.98102 -0.36204 0 0 0 0 0 0 0 0 0 0 0.2567 0 0 0 -0.13456 0 2.3386 0.15036 0 -2.63918
ALA_82 -6.15207 0.55447 3.1678 -0.02138 0 0 2.84448 -2.78831 -0 -0 -2.77504 -0.34525 0 0 0 0 0 0 0 0 0 0 0.14611 0 0 0 -0.2055 0 2.3386 0.05004 0 -3.18606
ALA_83 -5.83794 0.34385 3.62505 -0.02187 0 0 2.8573 -2.85424 -0 -0 -3.00974 -0.35452 0 0 0 0 0 0 0 0 0 0 -0.03782 0 0 0 -0.18902 0 2.3386 0.0491 0 -3.09126
ALA_84 -3.60865 0.51141 2.3703 -0.02136 0 0 1.45687 -1.7892 -0 -0 -0.75048 -0.34336 0 0 0 0 0 0 0 0 0 0 0.10633 0 0 0 -0.0518 0 2.3386 0.13774 0 0.35638
LYS_85 -5.62776 1.24482 4.78321 -0.91473 0.41206 0.62576 1.96741 -2.31623 -0 -0 -5.1397 0.07483 0 0 0 0 0 0 0 0 0 0 0.53479 0.8455 3.11133 0 -0.10373 0 -1.6738 -0.00732 0 -2.18356
LEU_86 -6.28016 0.85388 1.77985 -0.49318 0.42599 0.11812 1.24944 -1.89469 -0 -0 -0.56892 0.20773 0 0 0 0 0 0 0 0 0 0 0.09711 0.25946 0.35496 0 -0.26402 0 0.72952 -0.05844 0 -3.48334
GLY_87 -1.62261 0.08642 2.12426 -6e-05 0 0 0.9503 -1.05923 -0 -0 -0.68927 -0.38249 0 0 0 0 0 0 0 0 0 0 -0.08763 0 0 0 -1.49014 0 1.2108 0.59413 0 -0.36552
THR_88 -4.41208 0.46681 2.41424 -0.19202 0.1425 0.06604 1.58761 -1.66425 -0 -0 -1.48559 -0.88524 0 0 0 -0.13632 0 0 0 0 0 0 -0.01297 0.02906 0.56591 0 -0.69104 2.29817 -1.425 1.28146 0 -2.0527
THR_89 -4.04733 0.38864 4.28879 -0.11201 0.062 0.07456 2.41522 -2.11789 -1e-05 -0.00024 -2.38241 -0.6299 0 0 0 -0.70384 0 0 0 0 0 0 -0.01947 0.02003 0.03679 0 -0.44234 2.29823 -1.425 0.54422 0 -1.75193
VAL_90 -5.15065 0.53196 2.18235 -0.30504 0.23445 0.06897 1.76191 -1.92124 -0 -0 -1.1048 -0.08948 0 0 0 0 0 0 0 0 0 0 -0.06755 0.01041 0.22334 0 -0.25154 0 2.085 -0.1685 0 -1.96042
GLU_91 -4.40689 0.29779 5.19322 -0.4632 0.23857 1.45078 1.93984 -2.32286 -0.02607 -0.1552 -1.9615 -2.93904 0 0 0 0 0 0 0 0 0 0 0.09098 0.0126 0 4.00821 -0.26183 0 -2.5358 -0.16536 0 -2.00577
GLU_92 -6.37364 0.28646 7.30749 -0.67074 0.2178 1.25489 3.24007 -3.03188 -0.0397 -0.24673 -3.14725 -0.59489 0 0 0 -0.56751 -0.88946 0 0 0 0 0 0.20659 0.01204 0 3.40336 -0.23626 0 -2.5358 -0.36471 0 -2.76989
ALA_93 -5.81521 0.31845 2.76143 -0.02261 0 0 2.58095 -2.56861 -1e-05 -0.00024 -1.96972 -0.38617 0 0 0 0 0 0 0 0 0 0 0.12684 0 0 0 -0.29397 0 2.3386 -0.32998 0 -3.26027
VAL_94 -7.18618 1.06997 3.2866 -0.30135 0.2133 0.06597 2.98564 -2.75904 -0 -0 -2.44064 0.00763 0 0 0 0 0 0 0 0 0 0 -0.049 0.15424 0.04134 0 -0.35129 0 2.085 0.05006 0 -3.12776
LYS_95 -5.37526 0.34736 5.66297 -0.3109 0.02885 0.14284 2.38007 -2.57894 -0.01363 -0.09153 -2.07361 0.00644 0 0 0 0 0 0 0 0 0 0 0.06944 0.14242 1.75082 0 0.02735 0 -1.6738 0.23858 0 -1.32052
ARG_96 -7.77811 0.56052 6.44068 -0.44818 0.07727 0.23135 3.18317 -3.13053 -0 -0 -2.92626 0.39399 0 0 0 0 -0.88946 0 0 0 0 0 0.00588 0.56128 2.04947 0 -0.09396 0 -1.281 -0.03321 0 -3.07711
ALA_97 -6.14834 0.45664 3.35519 -0.02199 0 0 2.97778 -2.72108 -0 -0 -2.48158 -0.38869 0 0 0 0 0 0 0 0 0 0 0.2022 0 0 0 -0.2204 0 2.3386 -0.21544 0 -2.86711
LEU_98 -5.85478 0.59012 4.52082 -0.50093 0.28391 0.12794 2.52556 -2.53484 -0 -0 -1.78942 0.21866 0 0 0 0 0 0 0 0 0 0 0.53322 0.57994 0.39767 0 -0.2658 0 0.72952 -0.12338 0 -0.56181
LYS_99 -4.02253 0.18333 4.84768 -0.30743 0.02823 0.13926 2.30899 -2.19313 -0 -0 -1.69577 -0.00828 0 0 0 0 0 0 0 0 0 0 0.11172 0.01438 1.70542 0 -0.00985 0 -1.6738 -0.05213 0 -0.62392
LEU_100 -8.38705 0.84355 3.48041 -0.49866 0.5086 0.11671 3.0142 -2.86288 -0.01401 -0.06962 -2.23716 0.23707 0 0 0 0 0 0 0 0 0 0 -0.00346 0.04702 0.39395 0 -0.26885 0 0.72952 -0.09894 0 -5.06962
LYS_101 -6.67725 0.78129 5.93834 -0.46332 0.0898 0.28773 3.6004 -3.03129 -0 -0 -3.00831 0.30357 0 0 0 0 0 0 0 0 0 0 0.14047 0.13252 2.03801 0 0.08489 0 -1.6738 0.60036 0 -0.85658
THR_102 -2.83938 0.08582 3.45471 -0.12052 0.06305 0.05892 1.28212 -1.69333 -0 -0 -0.2316 -0.92468 0 0 0 0 0 0 0 0 0 0 0.35257 0.03009 0.26393 0 -0.07467 2.31591 -1.425 0.51845 0 1.11641
LYS_103 -3.51197 0.17471 3.41159 -0.43157 0.07519 0.24322 1.33139 -1.57817 -0 -0 -0.14127 -0.08953 0 0 0 0 0 0 0 0 0 0 0.01045 0.01906 2.28651 0 -0.08037 0 -1.6738 -0.03404 0 0.0114
LEU_104 -5.69539 0.4938 1.1586 -0.5189 0.42946 0.13896 1.28473 -1.42943 -0 -0 -1.03531 0.16512 0 0 0 0 0 0 0 0 0 0 0.17276 0.116 0.2292 0 -0.20786 0 0.72952 0.01055 0 -3.95821
GLY_105 -1.78459 0.08723 2.09262 -5e-05 0 0 1.15757 -1.12485 -0 -0 -0.48766 -0.36743 0 0 0 0 0 0 0 0 0 0 0.28106 0 0 0 -1.21748 0 1.2108 0.11617 0 -0.0366
VAL_106 -5.61537 0.62254 1.77977 -0.31468 0.24023 0.06619 1.46769 -1.77442 -0.01401 -0.06962 -0.64733 -0.25313 0 0 0 0 0 0 0 0 0 0 -0.03016 0.02466 0.15268 0 -0.42795 0 2.085 0.04171 0 -2.66621
SER_107 -3.4588 0.19778 3.3713 -0.02381 0 0.05578 2.07403 -1.76405 -0 -0 -1.65878 -0.60049 0 0 0 0 0 0 0 0 0 0 0.09649 0.00058 0.15244 0 -0.50969 0.63795 -1.1772 -0.07434 0 -2.6808
LEU_108 -5.79609 0.56648 1.43142 -0.74484 1.69352 0.18509 1.54007 -1.68428 -0 -0 -0.5702 0.31189 0 0 0 0 0 0 0 0 0 0 -0.03251 0.09571 2.95628 0 -0.31222 0 0.72952 -0.00477 0 0.36508
PHE_109 -7.39782 0.85045 2.10977 -0.88155 0.1848 0.32948 1.81248 -2.12684 -0 -0 -0.8587 0.01135 0 0 0 0 0 0 0 0 0 0 0.11022 0.0598 0 2.1819 -0.53137 0 1.4028 0.42292 0 -2.32031
VAL_110 -6.36243 0.49303 3.05759 -0.32364 0.46408 0.07472 1.9212 -2.28021 -0 -0 -0.89201 -0.2823 0 0 0 0 0 0 0 0 0 0 0.30468 0.00028 0.35686 0 -0.19552 0 2.085 0.4735 0 -1.10517
ALA_111 -6.27462 0.63143 2.75512 -0.0217 0 0 2.7667 -2.62922 -0 -0 -1.81692 -0.38257 0 0 0 0 0 0 0 0 0 0 0.27627 0 0 0 -0.21252 0 2.3386 0.0337 0 -2.53574
ALA_112 -6.41876 0.45943 3.04431 -0.02259 0 0 2.83719 -2.83708 -0 -0 -2.98318 -0.36491 0 0 0 0 0 0 0 0 0 0 0.27734 0 0 0 -0.2168 0 2.3386 -0.10872 0 -3.99518
LEU_113 -8.79917 1.28958 3.53941 -0.71414 0.59104 0.27834 2.93518 -2.89723 -0 -0 -2.70592 0.15135 0 0 0 0 0 0 0 0 0 0 0.37996 0.14789 0.95497 0 -0.24535 0 0.72952 -0.06426 0 -4.42881
ALA_114 -5.58265 0.58917 2.99053 -0.02271 0 0 2.16016 -2.4993 -0 -0 -1.63124 -0.37607 0 0 0 0 0 0 0 0 0 0 0.0772 0 0 0 -0.25781 0 2.3386 -0.00684 0 -2.22096
LEU_115 -9.19876 1.71037 2.42357 -0.50361 0.52971 0.11333 2.68319 -2.79353 -0 -0 -1.38931 0.28223 0 0 0 0 0 0 0 0 0 0 -0.01431 0.02005 0.71329 0 -0.20719 0 0.72952 0.12883 0 -4.77262
ALA_116 -5.67361 0.95769 2.69592 -0.02256 0 0 2.29157 -2.48872 -0 -0 -2.154 -0.3667 0 0 0 0 0 0 0 0 0 0 0.23754 0 0 0 -0.11574 0 2.3386 0.16112 0 -2.1389
THR_117 -7.27187 0.49427 5.06246 -0.20783 0.17421 0.07572 3.43079 -2.9523 -0 -0 -3.44285 -0.10106 0 0 0 0 0 0 0 0 0 0 0.27492 0.0085 0.09718 0 0.03906 2.30241 -1.425 0.19619 0 -3.2452
ALA_118 -6.31882 0.86274 4.10538 -0.02094 0 0 3.06211 -3.10141 -0 -0 -2.55341 -0.35705 0 0 0 0 0 0 0 0 0 0 0.09556 0 0 0 -0.17923 0 2.3386 0.37131 0 -1.69516
ALA_119 -4.30685 0.64252 2.5746 -0.02235 0 0 1.46103 -1.96312 -0 -0 -0.59924 -0.34241 0 0 0 0 0 0 0 0 0 0 0.18052 0 0 0 -0.25167 0 2.3386 -0.01142 0 -0.29978
LYS_120 -5.45672 0.30414 5.66253 -0.83734 0.45447 0.79981 2.70614 -2.28291 -0 -0 -4.35604 -0.16649 0 0 0 0 -0.30885 0 0 0 0 0 0.15047 0.19784 2.66936 0 -0.06603 0 -1.6738 -0.22196 0 -2.42538
LEU_121 -6.97849 0.9596 2.16381 -0.50609 0.50653 0.12602 1.32161 -2.05187 -0 -0 -0.67733 0.23215 0 0 0 0 0 0 0 0 0 0 0.20661 0.20361 0.29929 0 -0.31698 0 0.72952 -0.18898 0 -3.971
GLY_122 -1.8355 0.1341 2.32145 -5e-05 0 0 1.20835 -1.19613 -0 -0 -0.76161 -0.39495 0 0 0 0 0 0 0 0 0 0 -0.02573 0 0 0 -1.41259 0 1.2108 -0.09618 0 -0.84803
THR_123 -4.80004 0.40902 4.29233 -0.10415 0.06989 0.06518 1.92982 -2.16262 -0.00188 -0.01629 -2.23176 -0.44215 0 0 0 0 0 0 0 0 0 0 -0.00691 0.0016 0.24758 0 -0.80835 2.28601 -1.425 0.19745 0 -2.50026
THR_124 -4.76083 0.28951 6.01859 -0.11364 0.07245 0.07547 3.30566 -2.69238 -0 -0 -3.33736 -0.57039 0 0 0 -1.46829 0 0 0 0 0 0 0.01628 0.15298 0.0507 0 -0.4461 2.32696 -1.425 0.06588 0 -2.43953
VAL_125 -5.84254 1.0292 2.21246 -0.30475 0.21615 0.06859 1.8297 -2.07343 -0 -0 -0.94809 -0.07852 0 0 0 0 0 0 0 0 0 0 -0.06877 0.00178 0.11731 0 -0.29212 0 2.085 -0.05883 0 -2.10685
GLU_126 -4.74071 0.26676 5.67547 -0.46593 0.26445 1.46591 2.01447 -2.48948 -0.02709 -0.14571 -2.03815 -2.90324 0 0 0 0 0 0 0 0 0 0 -0.02855 0.03223 0 4.00731 -0.28199 0 -2.5358 -0.13472 0 -2.06478
GLU_127 -6.04661 0.49209 7.57016 -0.20771 0.02614 0.29826 3.59506 -3.17254 -0.02709 -0.14571 -3.35265 -0.51361 0 0 0 -1.46829 0 0 0 0 0 0 0.00395 0.14351 0 3.54323 -0.23613 0 -2.5358 -0.40005 0 -2.43378
ALA_128 -5.92466 0.61503 3.19047 -0.0209 0 0 2.69571 -2.6833 -0.00135 -0.00499 -1.84706 -0.35594 0 0 0 0 0 0 0 0 0 0 -0.03236 0 0 0 -0.19696 0 2.3386 -0.23258 0 -2.46028
VAL_129 -6.93888 0.98533 3.02401 -0.30795 0.24964 0.06936 2.87723 -2.63126 -0 -0 -2.17297 -0.05465 0 0 0 0 0 0 0 0 0 0 -0.00956 0.1058 0.06764 0 -0.37492 0 2.085 0.10759 0 -2.9186
LYS_130 -5.33016 0.25645 5.50649 -0.3074 0.02654 0.13988 2.56159 -2.55921 -0 -0 -2.03356 0.00385 0 0 0 0 0 0 0 0 0 0 0.16776 0.0547 1.72222 0 -0.0092 0 -1.6738 0.04252 0 -1.43134
ARG_131 -7.07899 0.65027 5.37498 -0.58559 0.07847 0.32036 2.66525 -2.91487 -0.00053 -0.0113 -2.07299 0.51501 0 0 0 0 0 0 0 0 0 0 0.17915 0.29897 2.39617 0 -0.06748 0 -1.281 -0.14556 0 -1.67967
ALA_132 -6.99228 1.15879 3.38242 -0.02215 0 0 2.99551 -2.94389 -0 -0 -2.44492 -0.36686 0 0 0 0 0 0 0 0 0 0 0.25819 0 0 0 -0.18994 0 2.3386 -0.08523 0 -2.91177
LEU_133 -6.12727 0.36612 4.19088 -0.51543 0.3703 0.13377 2.37475 -2.47943 -0 -0 -2.64065 0.25353 0 0 0 0 0 0 0 0 0 0 0.74058 0.07768 0.27343 0 -0.30624 0 0.72952 -0.09527 0 -2.65373
LYS_134 -4.58293 0.16597 5.39912 -0.30332 0.02887 0.1336 2.36544 -2.38674 -0 -0 -2.08643 0.00458 0 0 0 0 0 0 0 0 0 0 0.17081 0.0059 1.8156 0 0.02266 0 -1.6738 0.0004 0 -0.92027
LEU_135 -8.41111 0.84978 3.37897 -0.48851 0.39719 0.11571 2.97737 -2.80748 -4e-05 -0.00061 -2.41023 0.21577 0 0 0 0 0 0 0 0 0 0 0.02727 0.43771 0.49773 0 -0.24417 0 0.72952 0.11037 0 -4.62475
LYS_136 -7.88574 0.77951 6.96454 -0.48237 0.09023 0.35158 3.33168 -3.38285 -0.01132 -0.03102 -2.8186 0.22152 0 0 0 0 0 0 0 0 0 0 -0.01082 0.25871 2.08325 0 0.05255 0 -1.6738 0.56583 0 -1.59712
THR_137 -3.15137 0.09985 4.03204 -0.2057 0.16898 0.07518 1.5648 -1.83837 -0 -0 -1.3389 -0.04236 0 0 0 0 0 0 0 0 0 0 -0.02468 0.00471 0.07429 0 -0.02777 2.29448 -1.425 0.84268 0 1.10285
LYS_138 -3.46558 0.12573 3.28111 -0.30734 0.02803 0.14228 1.39195 -1.61745 -0 -0 -0.60127 -0.02013 0 0 0 0 0 0 0 0 0 0 -0.04257 0.0153 1.80242 0 -0.05886 0 -1.6738 0.17964 0 -0.82055
LEU_139 -5.24194 0.78051 1.45921 -0.77868 0.99115 0.22413 1.29978 -1.57444 -0 -0 -1.27834 0.36403 0 0 0 0 0 0 0 0 0 0 0.1262 0.12525 2.9573 0 -0.25798 0 0.72952 -0.30815 0 -0.38246
GLY_140 -1.78907 0.08911 2.123 -5e-05 0 0 1.05751 -1.13727 -0 -0 -0.54894 -0.37 0 0 0 0 0 0 0 0 0 0 0.4851 0 0 0 -1.23929 0 1.2108 -0.08631 0 -0.20541
VAL_141 -5.9506 1.18635 2.91882 -0.29764 0.19913 0.05517 1.40142 -2.03904 -0.01135 -0.03163 -1.63445 -0.09134 0 0 0 0 0 0 0 0 0 0 0.06448 0.03408 0.01179 0 -0.39823 0 2.085 0.44597 0 -2.05208
SER_142 -4.81687 0.28271 5.76748 -0.03504 0 0.0631 3.26601 -2.54813 -0.00035 -0.00693 -3.28165 -0.20813 0 0 0 -0.99957 -0.77962 0 0 0 0 0 -0.02767 0.00094 0.15207 0 -0.45953 1.72918 -1.1772 0.17465 0 -2.90456
LEU_143 -7.06008 0.49676 2.13738 -0.70675 0.58416 0.27554 1.78219 -2.05192 -0 -0 -0.61352 0.11018 0 0 0 0 0 0 0 0 0 0 0.08634 0.04844 1.22317 0 -0.30345 0 0.72952 -0.26306 0 -3.52513
LYS_144 -5.38729 0.5429 5.23648 -0.6749 0.2884 0.41965 2.00431 -2.51569 -0.00142 -0.00348 -2.938 0.43533 0 0 0 0 0 0 0 0 0 0 0.02456 0.24391 3.22948 0 0.02956 0 -1.6738 -0.0185 0 -0.7585
GLU_145 -7.09979 0.69521 7.75525 -0.21108 0.02596 0.33187 3.67783 -3.39493 -0 -0 -4.10564 -0.52698 0 0 0 -0.99957 -0.77962 0 0 0 0 0 0.11573 0.45601 0 4.5632 -0.21252 0 -2.5358 -0.12744 0 -2.3723
ALA_146 -6.90218 0.81163 3.21328 -0.02275 0 0 2.81606 -2.84503 -0.00035 -0.00693 -1.57487 -0.36504 0 0 0 0 0 0 0 0 0 0 0.30357 0 0 0 -0.19613 0 2.3386 -0.20769 0 -2.63782
LEU_147 -9.66313 1.00525 3.56467 -0.49506 0.30693 0.12336 2.77963 -3.04059 -0 -0 -2.27577 0.19476 0 0 0 0 0 0 0 0 0 0 0.64151 0.41292 0.28826 0 -0.31582 0 0.72952 -0.12797 0 -5.87155
LEU_148 -7.70455 0.54776 4.59784 -0.70661 0.62721 0.26937 3.14843 -2.82412 -0 -0 -3.45915 0.13352 0 0 0 0 0 0 0 0 0 0 0.45759 0.1199 1.11194 0 -0.28759 0 0.72952 -0.09611 0 -3.33502
ILE_149 -8.86861 0.931 3.01533 -0.51761 0.69016 0.1022 2.84878 -2.8129 -0 -0 -2.03084 0.13712 0 0 0 0 0 0 0 0 0 0 0.2865 0.01043 0.61275 0 -0.36163 0 1.0317 0.21228 0 -4.71334
LEU_150 -9.2326 1.51987 2.29587 -0.49836 0.41799 0.1202 2.29924 -2.76963 -0 -0 -1.39315 0.25039 0 0 0 0 0 0 0 0 0 0 0.06848 0.34324 0.49421 0 -0.23278 0 0.72952 0.37532 0 -5.21218
LEU_151 -7.8662 0.98833 3.03748 -0.66642 0.46941 0.2887 2.48332 -2.6299 -0 -0 -1.90381 -0.08064 0 0 0 0 0 0 0 0 0 0 0.0797 1.29665 2.00386 0 -0.25193 0 0.72952 0.15524 0 -1.86671
THR_152 -8.35134 0.98654 5.49719 -0.20295 0.14112 0.07383 3.69884 -3.26832 -0 -0 -3.73083 -0.10017 0 0 0 0 0 0 0 0 0 0 0.2062 0.04283 0.06664 0 -0.01785 2.29146 -1.425 0.33906 0 -3.75277
ALA_153 -6.52256 0.39837 4.10284 -0.02205 0 0 3.03606 -3.17759 -0 -0 -2.74879 -0.3648 0 0 0 0 0 0 0 0 0 0 -0.01527 0 0 0 -0.24077 0 2.3386 0.26045 0 -2.95552
ALA_154 -3.91588 0.18988 3.05489 -0.02154 0 0 1.72454 -2.00184 -0 -0 -0.68914 -0.3773 0 0 0 0 0 0 0 0 0 0 -0.05035 0 0 0 -0.21192 0 2.3386 -0.15499 0 -0.11505
ARG_155 -6.45148 0.49552 5.89379 -1.42104 0.61293 1.20393 2.43593 -2.86421 -0 -0 -3.31708 -0.57215 0 0 0 0 -0.609 0 0 0 0 0 0.40905 0.46918 3.36789 0 -0.04611 0 -1.281 0.00463 0 -1.66923
LEU_156 -6.3583 0.838 2.58922 -0.51412 0.47151 0.12858 1.23752 -2.03931 -0 -0 -0.51917 0.24278 0 0 0 0 0 0 0 0 0 0 -0.04662 0.06259 0.28046 0 -0.3141 0 0.72952 0.0289 0 -3.18255
GLY_157 -1.85618 0.14919 2.48298 -5e-05 0 0 1.17246 -1.23703 -0 -0 -0.86056 -0.40415 0 0 0 0 0 0 0 0 0 0 -0.08563 0 0 0 -1.42168 0 1.2108 0.0675 0 -0.78236
THR_158 -4.71114 0.75366 2.56008 -0.18889 0.14886 0.06321 1.58193 -1.75784 -0 -0 -1.40261 -0.8064 0 0 0 -0.21141 0 0 0 0 0 0 -0.03124 0.02959 0.62669 0 -0.7205 2.29926 -1.425 0.82441 0 -2.36734
THR_159 -4.31746 0.44607 4.29375 -0.11221 0.0692 0.0751 2.52236 -2.17016 -0.00093 -0.01459 -2.50998 -0.62829 0 0 0 -0.62909 0 0 0 0 0 0 -0.02289 0.02721 0.0322 0 -0.45699 2.30135 -1.425 0.52576 0 -1.99458
VAL_160 -6.19624 1.02446 2.03812 -0.28004 0.21705 0.04691 1.70495 -2.09799 -0 -0 -0.78386 0.46964 0 0 0 0 0 0 0 0 0 0 0.11432 0.02503 0.69368 0 0.06904 0 2.085 -0.21153 0 -1.08148
GLU_161 -4.01613 0.33457 4.71971 -0.46308 0.23318 1.44831 1.67013 -2.19786 -0.02654 -0.16257 -2.1046 -2.87534 0 0 0 0 0 0 0 0 0 0 0.24917 0.00538 0 3.9883 -0.30116 0 -2.5358 -0.25394 0 -2.28826
GLU_162 -6.48019 0.34166 7.23141 -0.6443 0.24321 1.20309 3.36748 -3.05959 -0.02654 -0.16257 -3.137 -0.66524 0 0 0 -0.41768 -0.8283 0 0 0 0 0 0.24542 0.00422 0 3.36974 -0.2578 0 -2.5358 -0.36963 0 -2.57839
ALA_163 -5.81603 0.14904 2.41922 -0.02116 0 0 2.37177 -2.46648 -0.00093 -0.01459 -1.71286 -0.35901 0 0 0 0 0 0 0 0 0 0 0.30558 0 0 0 -0.26222 0 2.3386 -0.22303 0 -3.29208
VAL_164 -6.68667 0.66967 3.3426 -0.30816 0.2563 0.06967 2.71696 -2.65883 -0 -0 -1.92133 -0.0958 0 0 0 0 0 0 0 0 0 0 0.07682 0.07201 0.09186 0 -0.40855 0 2.085 0.0973 0 -2.60113
TYR_165 -4.94833 0.27741 4.92001 -0.95783 0.05339 0.36819 2.28962 -2.45526 -0 -0 -1.81933 -0.28227 0 0 0 0 0 0 0 0 0 0 0.19779 0.05687 0 1.8048 -0.43326 1e-05 0.96414 0.58817 0 0.62413
ARG_166 -7.43931 0.50173 6.29235 -0.45044 0.06941 0.23323 2.95825 -3.05941 -0 -0 -3.21753 0.3808 0 0 0 0 -0.8283 0 0 0 0 0 0.07996 0.46659 2.05971 0 -0.12607 0 -1.281 0.34203 0 -3.01799
ALA_167 -6.51617 0.61848 3.1549 -0.02132 0 0 3.0799 -2.78575 -0 -0 -2.41999 -0.37624 0 0 0 0 0 0 0 0 0 0 0.10747 0 0 0 -0.2595 0 2.3386 -0.17557 0 -3.25517
LEU_168 -6.14235 0.65015 4.68912 -0.50552 0.36417 0.12831 2.63598 -2.61383 -0 -0 -2.66372 0.23702 0 0 0 0 0 0 0 0 0 0 0.71806 0.25895 0.32972 0 -0.28535 0 0.72952 -0.11002 0 -1.57981
LYS_169 -4.01565 0.1298 5.47603 -0.42346 0.07732 0.2289 2.43728 -2.39049 -0 -0 -3.15995 -0.08911 0 0 0 0 0 0 0 0 0 0 0.19459 0.03613 1.8815 0 0.03258 0 -1.6738 0.14737 0 -1.11098
LEU_170 -8.9383 1.48572 3.25176 -0.50154 0.33573 0.12555 2.87675 -2.82693 -0.0089 -0.04464 -1.87105 0.20757 0 0 0 0 0 0 0 0 0 0 -6e-05 0.27458 0.38498 0 -0.27317 0 0.72952 0.13478 0 -4.65765
LYS_171 -6.74717 0.77258 6.39002 -0.46834 0.08354 0.29613 3.56977 -3.11303 -0 -0 -2.83285 0.25 0 0 0 0 0 0 0 0 0 0 0.00783 0.05401 2.02328 0 0.05489 0 -1.6738 0.61305 0 -0.72008
THR_172 -2.92434 0.14799 3.88947 -0.20235 0.13988 0.07327 1.41532 -1.78433 -0 -0 -1.10787 -0.0987 0 0 0 0 0 0 0 0 0 0 0.03262 0.0004 0.11197 0 -0.01485 2.29152 -1.425 0.95094 0 1.49593
LYS_173 -3.70867 0.09252 3.66689 -0.43743 0.09604 0.24911 1.40226 -1.67647 -0 -0 -0.25512 -0.08829 0 0 0 0 0 0 0 0 0 0 0.15257 0.04427 2.17993 0 0.0269 0 -1.6738 0.3154 0 0.38611
LEU_174 -5.43791 0.50875 1.33616 -0.5256 0.55372 0.14022 1.13421 -1.42711 -0 -0 -0.96095 0.18038 0 0 0 0 0 0 0 0 0 0 0.11374 0.03975 0.22676 0 -0.24705 0 0.72952 -0.07106 0 -3.70646
GLY_175 -1.89751 0.09424 2.2416 -5e-05 0 0 1.2664 -1.19993 -0.00142 -0.03644 -0.51793 -0.37153 0 0 0 0 0 0 0 0 0 0 0.34367 0 0 0 -1.10753 0 1.2108 0.33382 0 0.35818
VAL_176 -6.10684 0.86616 2.36097 -0.31145 0.22044 0.06429 1.56446 -1.98017 -0.0089 -0.04464 -1.19524 -0.23435 0 0 0 0 0 0 0 0 0 0 -0.03358 0.00017 0.09723 0 -0.47959 0 2.085 0.32126 0 -2.8148
SER_177 -4.33174 0.19542 4.86342 -0.02612 0 0.06161 3.04769 -2.28567 -0.01181 -0.14154 -2.6958 -0.53621 0 0 0 -1.39237 0 0 0 0 0 0 -0.03214 0.02349 0.13448 0 -0.50266 0.60574 -1.1772 -0.23102 0 -4.43244
LEU_178 -5.84526 0.50834 2.27016 -0.49851 0.51893 0.11627 1.87941 -1.93729 -0 -0 -0.91103 0.25105 0 0 0 0 0 0 0 0 0 0 -0.00131 0.11866 0.32901 0 -0.27432 0 0.72952 -0.11661 0 -2.86298
GLU_179 -5.07381 0.49319 5.51694 -0.33544 0.07285 0.39971 2.01198 -2.50134 -0.01323 -0.14502 -2.88831 -0.66155 0 0 0 0 0 0 0 0 0 0 0.36411 0.02586 0 3.28724 -0.05811 0 -2.5358 0.12665 0 -1.91408
GLN_180 -6.91042 0.44772 6.99148 -0.25865 0.03469 0.20687 3.82197 -3.24055 -0.00142 -0.03644 -4.07957 -0.39619 0 0 0 -1.39237 -0.91312 0 0 0 0 0 0.02997 0.19692 0 3.00578 -0.03188 0 -1.0644 0.20415 0 -3.38546
ALA_181 -6.86932 1.2612 3.46494 -0.02197 0 0 3.0583 -2.88497 -0 -0 -2.13352 -0.36876 0 0 0 0 0 0 0 0 0 0 -0.03251 0 0 0 -0.10341 0 2.3386 0.18994 0 -2.10147
LEU_182 -9.95568 1.16098 4.17899 -0.48703 0.25547 0.11517 2.93049 -3.11284 -0 -0 -2.47032 0.20638 0 0 0 0 0 0 0 0 0 0 0.5242 0.5223 0.31531 0 -0.27449 0 0.72952 0.1187 0 -5.24284
LEU_183 -6.90837 0.77899 3.38656 -0.51095 0.45912 0.12337 2.25376 -2.43779 -0 -0 -1.84115 0.27725 0 0 0 0 0 0 0 0 0 0 0.5553 0.07687 0.30221 0 -0.29389 0 0.72952 -0.00778 0 -3.05699
ILE_184 -7.86992 0.68431 2.5385 -0.51773 0.65106 0.10377 2.65327 -2.514 -0 -0 -1.76231 0.0664 0 0 0 0 0 0 0 0 0 0 0.11961 0.06602 0.69204 0 -0.33724 0 1.0317 0.11021 0 -4.28429
LEU_185 -8.72452 0.92713 2.53967 -0.5121 0.57015 0.11864 2.31814 -2.65092 -0 -0 -1.56639 0.30227 0 0 0 0 0 0 0 0 0 0 0.41868 0.39757 0.37422 0 -0.26295 0 0.72952 0.18892 0 -4.83197
LEU_186 -8.73724 1.39087 3.04315 -0.49983 0.45792 0.12067 2.72 -2.71316 -0 -0 -1.89268 0.24194 0 0 0 0 0 0 0 0 0 0 0.13218 0.27991 0.42494 0 -0.2522 0 0.72952 0.12041 0 -4.43361
LEU_187 -9.42253 1.25055 2.88782 -0.71881 0.43795 0.29268 3.23974 -3.06244 -0 -0 -2.1882 0.14371 0 0 0 0 0 0 0 0 0 0 0.24435 0.0465 0.94222 0 -0.2289 0 0.72952 0.23187 0 -5.17397
ALA_188 -5.97311 0.4948 3.85189 -0.02185 0 0 2.71793 -2.96294 -0 -0 -2.55042 -0.34589 0 0 0 0 0 0 0 0 0 0 0.05819 0 0 0 -0.25483 0 2.3386 0.16997 0 -2.47766
ALA_189 -4.27049 0.31811 3.01211 -0.02086 0 0 1.45878 -2.14733 -0 -0 -0.73571 -0.36916 0 0 0 0 0 0 0 0 0 0 -0.01715 0 0 0 -0.13747 0 2.3386 0.01194 0 -0.55863
ALA_190 -5.1783 0.45772 4.20171 -0.02252 0 0 2.67867 -2.61447 -0 -0 -2.35899 -0.34405 0 0 0 -0.7219 0 0 0 0 0 0 -0.02972 0 0 0 -0.14243 0 2.3386 0.02225 0 -1.71342
LEU_191 -7.77666 0.89463 2.84574 -0.51136 0.55787 0.12546 1.15386 -2.26877 -0 -0 -0.60152 0.23074 0 0 0 0 0 0 0 0 0 0 -0.04883 0.07665 0.36083 0 -0.28233 0 0.72952 -0.04289 0 -4.55706
GLY_192 -1.6742 0.0585 2.2687 -6e-05 0 0 0.99885 -1.11721 -0 -0 -0.8005 -0.39066 0 0 0 0 0 0 0 0 0 0 -0.12827 0 0 0 -1.44889 0 1.2108 0.32284 0 -0.70009
THR_193 -4.45052 0.74058 2.35339 -0.18204 0.13747 0.06274 1.42439 -1.67359 -0.00023 -0.0033 -1.45367 -0.8864 0 0 0 0 0 0 0 0 0 0 -0.06943 0.05718 0.53003 0 -0.67833 2.28985 -1.425 1.19069 0 -2.03618
THR_194 -4.42652 0.58689 4.52029 -0.11468 0.06836 0.0779 2.59303 -2.22457 -0.00205 -0.02519 -2.77097 -0.62709 0 0 0 -0.62184 0 0 0 0 0 0 0.01671 0.1176 0.03865 0 -0.47501 2.28887 -1.425 0.63231 0 -1.7723
VAL_195 -5.31821 0.71879 1.97555 -0.31048 0.27 0.07105 1.39287 -1.85023 -0 -0 -0.6751 -0.11758 0 0 0 0 0 0 0 0 0 0 -0.06159 0.00142 0.23021 0 -0.27448 0 2.085 -0.15023 0 -2.013
GLU_196 -4.33738 0.08404 6.07621 -0.46753 0.25147 1.46804 1.87791 -2.5598 -0.02702 -0.15137 -2.97415 -2.89018 0 0 0 0 0 0 0 0 0 0 0.08947 0.04941 0 3.95298 -0.20957 0 -2.5358 -0.13465 0 -2.43791
GLU_197 -5.93196 0.49609 7.45285 -0.44142 0.05966 0.87792 3.32016 -3.09224 -0.02725 -0.15467 -4.2233 -0.44113 0 0 0 -0.62184 -0.58678 0 0 0 0 0 0.13187 0.02117 0 3.33436 -0.33103 0 -2.5358 -0.40188 0 -3.09522
ALA_198 -6.05428 0.43853 2.67102 -0.02285 0 0 2.4855 -2.56988 -0.00205 -0.02519 -1.95049 -0.37374 0 0 0 0 0 0 0 0 0 0 0.25159 0 0 0 -0.33941 0 2.3386 -0.33778 0 -3.49043
VAL_199 -6.40235 0.49875 2.73042 -0.30874 0.26145 0.06988 2.65221 -2.44962 -0 -0 -2.02024 -0.05538 0 0 0 0 0 0 0 0 0 0 -0.04337 0.00756 0.07437 0 -0.32409 0 2.085 0.04103 0 -3.18311
LYS_200 -5.99169 0.41442 7.25309 -0.48114 0.21698 0.24259 3.20788 -3.1351 -0 -0 -4.10962 0.12669 0 0 0 0 -0.58678 0 0 0 0 0 0.10307 0.02151 2.56744 0 -0.03107 0 -1.6738 -0.03743 0 -1.89296
ARG_201 -6.57665 0.42168 5.33767 -1.14594 0.51446 0.7312 2.43683 -2.83168 -0 -0 -1.88195 0.30154 0 0 0 0 0 0 0 0 0 0 0.1283 0.13044 3.34682 0 -0.03043 0 -1.281 -0.08267 0 -0.48137
ALA_202 -6.32794 0.59847 3.42098 -0.02204 0 0 3.00683 -2.8056 -0 -0 -2.27942 -0.36269 0 0 0 0 0 0 0 0 0 0 0.06155 0 0 0 -0.22253 0 2.3386 -0.036 0 -2.62978
LEU_203 -6.8411 0.76248 4.99369 -0.50042 0.3321 0.12393 2.85692 -2.79905 -0 -0 -2.52828 0.22764 0 0 0 0 0 0 0 0 0 0 0.22585 0.35054 0.3539 0 -0.27858 0 0.72952 -0.13163 0 -2.1225
LYS_204 -4.63325 0.23668 5.48501 -0.3039 0.02589 0.13493 2.61129 -2.4659 -0 -0 -2.28943 -0.0179 0 0 0 0 0 0 0 0 0 0 0.22962 0.07405 1.75881 0 0.00306 0 -1.6738 -0.10642 0 -0.93126
LEU_205 -8.46728 1.12083 3.52555 -0.70695 0.5306 0.27444 2.89654 -2.77448 -0 -0 -1.84744 0.12833 0 0 0 0 0 0 0 0 0 0 0.1301 0.14748 1.06193 0 -0.28087 0 0.72952 -0.134 0 -3.6657
LYS_206 -7.96911 0.68951 6.87033 -0.69447 0.21607 0.54491 2.68448 -3.24707 -0.01512 -0.0382 -1.09588 0.26488 0 0 0 0 0 0 0 0 0 0 0.1129 0.51163 3.13129 0 0.02095 0 -1.6738 0.06587 0 0.37915
THR_207 -3.02243 0.10485 4.10361 -0.2029 0.14163 0.07424 1.50159 -1.8509 -0 -0 -0.90367 -0.12572 0 0 0 0 0 0 0 0 0 0 -0.01124 0.00665 0.14405 0 -0.00578 2.2854 -1.425 0.35441 0 1.16878
LYS_208 -3.66615 0.10875 4.0557 -0.43577 0.08831 0.24588 1.81922 -1.84302 -0 -0 -1.69549 -0.06835 0 0 0 0 0 0 0 0 0 0 -0.03019 0.01095 2.11042 0 0.03742 0 -1.6738 0.24353 0 -0.69257
LEU_209 -6.0996 1.51036 2.41429 -0.48304 0.45339 0.08424 1.35569 -1.58598 -0 -0 -2.01794 0.33873 0 0 0 0 0 0 0 0 0 0 -0.00985 0.01546 0.40872 0 -0.26272 0 0.72952 -0.26585 0 -3.41459
GLY:CtermProteinFull_210 -1.21497 0.79363 1.17423 -0.41581 0.04869 1.26557 0.0764 -0.28448 -0 -0 -1.54106 -2.94252 0 0 0 0 0 0 0 0 0 0 0 0 0 0 0 0 1.2108 -0.25866 0 -2.08818
HMM:MP-FE1-connect_211 -22.5301 6.44384 -1.81772 -22.5195 21.0934 -3.41632 3.88904 -3.74145 -0 -0 -12.7276 -12.1342 0 0 0 0 -0.91785 0 0.00815 0 0 0.96193 0 0 0 0 0 0 0 0 0 -47.4083
#END_POSE_ENERGIES_TABLE 

# All scores below are weighted scores, not raw scores.
#BEGIN_POSE_ENERGIES_TABLE UM_102_H46_areda15_HMM_onlyH_1__DE_1
label fa_atr fa_rep fa_sol fa_intra_atr_xover4 fa_intra_rep_xover4 fa_intra_sol_xover4 lk_ball lk_ball_iso lk_ball_bridge lk_ball_bridge_uncpl fa_elec fa_intra_elec pro_close hbond_sr_bb hbond_lr_bb hbond_bb_sc hbond_sc dslf_fa13 atom_pair_constraint coordinate_constraint angle_constraint dihedral_constraint omega fa_dun_dev fa_dun_rot fa_dun_semi p_aa_pp hxl_tors ref rama_prepro res_type_constraint total
weights 1 0.55 1 1 0.55 1 0.92 -0.38 -0.33 -0.33 1 1 1.25 1 1 1 1 1.25 1 1 1 1 0.48 0.69 0.76 0.78 0.61 1 1 0.5 1 NA
pose -1257.88 145.058 800.736 -97.3661 71.4415 42.3012 493.964 -506.775 -0.580452 -3.53514 -434.649 -59.1898 0 -165.845 -17.1094 -22.9925 -17.5841 0 0.016302 0 0 1.92385 26.8654 23.0046 120.249 81.0395 -58.3284 53.5638 62.36 16.3585 0 -702.956
VAL:NtermProteinFull_1 -5.35594 2.16042 2.14553 -2.62419 5.77275 2.19756 1.05954 -1.25588 -0.0151234 -0.0382021 -3.18356 0.906722 0 0 0 0 0 0 0 0 0 0 0.013763 0.14813 0.173236 0 0 0 2.085 0 0 4.18975
SER_2 -5.42499 1.72765 5.56435 -0.0262521 0 0.0623804 2.87177 -2.22243 -0 -0 -3.99179 -0.608406 0 0 0 -1.7214 0 0 0 0 0 0 -0.0171914 0.0683067 0.286299 0 -0.281374 0.622416 -1.1772 -0.106221 0 -4.37409
LEU_3 -5.90859 0.827232 2.21097 -0.71113 0.454005 0.273308 1.78009 -1.97341 -0 -0 -0.487109 0.141781 0 0 0 0 0 0 0 0 0 0 0.0650448 0.051814 0.908576 0 -0.229716 0 0.729516 0.0468331 0 -1.82078
ASP_4 -4.46221 0.303606 5.38009 -0.114603 0.0150082 0.357109 2.73412 -2.46792 -0 -0 -2.89341 -0.139836 0 0 0 0 -0.913121 0 0 0 0 0 0.0453945 0.0383631 0 1.69428 0.18648 0 -2.2837 0.296019 0 -2.22433
GLN_5 -6.74498 0.689948 6.88757 -0.252258 0.032115 0.190675 4.25016 -3.31813 -0 -0 -4.66452 -0.401162 0 0 0 -1.7214 -0.983684 0 0 0 0 0 0.232421 0.0445904 0 2.75817 -0.0225632 0 -1.0644 0.260176 0 -3.82727
ALA_6 -6.59706 0.625996 3.08506 -0.0229124 0 0 2.64333 -2.74381 -0 -0 -2.2705 -0.367504 0 0 0 0 0 0 0 0 0 0 0.245489 0 0 0 -0.263929 0 2.3386 0.0243717 0 -3.30287
VAL_7 -7.42598 0.854966 3.36868 -0.309342 0.253245 0.0702257 2.74868 -2.7588 -0 -0 -2.30854 -0.0680628 0 0 0 0 0 0 0 0 0 0 -0.0599846 0.0773929 0.0555708 0 -0.306166 0 2.085 0.0743314 0 -3.64878
ILE_8 -7.0364 0.857243 4.11632 -0.502161 0.536954 0.0961094 3.03545 -2.69402 -0.0015821 -0.0104617 -2.27308 0.136206 0 0 0 0 0 0 0 0 0 0 0.0166431 0.0412652 0.483947 0 -0.479677 0 1.0317 0.450404 0 -2.19515
ILE_9 -8.49029 1.86961 2.57682 -0.511847 0.568045 0.101039 2.36139 -2.6422 -0 -0 -1.72417 0.139195 0 0 0 0 0 0 0 0 0 0 -0.0247764 0.117734 0.539484 0 -0.378306 0 1.0317 0.629156 0 -3.83741
LEU_10 -7.81279 1.03613 2.69785 -0.717323 0.822862 0.286643 1.97597 -2.48328 -0 -0 -1.57431 0.158274 0 0 0 0 0 0 0 0 0 0 0.0880136 0.184095 0.995465 0 -0.264202 0 0.729516 0.330263 0 -3.54682
ALA_11 -5.31544 0.410292 3.63691 -0.0211972 0 0 2.82634 -2.56983 -0 -0 -1.89674 -0.351616 0 0 0 0 0 0 0 0 0 0 0.12031 0 0 0 -0.045016 0 2.3386 0.088594 0 -0.778793
VAL_12 -7.26227 0.680428 3.75097 -0.318785 0.358618 0.0732962 3.09899 -2.77424 -0 -0 -2.71156 -0.0738342 0 0 0 0 0 0 0 0 0 0 0.392931 0.363351 0.113194 0 -0.23412 0 2.085 0.215011 0 -2.24302
ALA_13 -6.61942 0.744394 3.93408 -0.0223075 0 0 2.85506 -3.10103 -0.0015821 -0.0104617 -2.53746 -0.350651 0 0 0 0 0 0 0 0 0 0 -0.0317958 0 0 0 -0.265146 0 2.3386 0.131453 0 -2.93627
ARG_14 -6.28052 0.412048 6.03083 -0.928566 0.478596 0.523156 2.64276 -2.91065 -0 -0 -2.45728 0.528754 0 0 0 -0.721899 0 0 0 0 0 0 0.320741 0.218079 2.56137 0 -0.119901 0 -1.281 -0.0807104 0 -1.06419
LEU_15 -5.80919 0.593369 3.30849 -0.688211 0.637184 0.258752 1.52381 -2.08919 -0 -0 -0.957413 0.116179 0 0 0 0 0 0 0 0 0 0 0.636367 0.390501 1.26556 0 -0.2968 0 0.729516 -0.183784 0 -0.564858
LEU_16 -6.84551 0.793785 1.95681 -0.496179 0.26295 0.125254 1.52492 -2.04134 -0 -0 -0.629255 0.18814 0 0 0 0 0 0 0 0 0 0 -0.0268313 0.682426 0.27988 0 -0.296871 0 0.729516 -0.109036 0 -3.90135
GLY_17 -1.72559 0.0939199 2.28003 -5.78034e-05 0 0 1.11347 -1.13979 -0 -0 -0.771573 -0.381087 0 0 0 0 0 0 0 0 0 0 -0.0317825 0 0 0 -1.49107 0 1.2108 0.245895 0 -0.596838
THR_18 -4.64512 0.54325 2.55573 -0.19222 0.147034 0.0649013 1.53266 -1.75626 -0 -0 -1.49799 -0.827228 0 0 0 -0.207186 0 0 0 0 0 0 0.0189431 0.0342315 0.64386 0 -0.728542 2.30013 -1.425 0.960709 0 -2.47811
THR_19 -4.14413 0.554219 4.42068 -0.114094 0.0627994 0.0783242 2.50773 -2.18426 -2.64299e-10 -5.21327e-09 -2.44582 -0.597698 0 0 0 -0.56871 0 0 0 0 0 0 -0.0200484 0.0280315 0.0353894 0 -0.370057 2.28952 -1.425 0.499065 0 -1.39407
VAL_20 -6.04571 1.33807 1.99344 -0.367664 0.320817 0.0889876 1.49391 -2.05537 -0 -0 -0.649867 0.0725794 0 0 0 0 0 0 0 0 0 0 -0.00509451 0.00185151 0.806828 0 0.115667 0 2.085 -0.2218 0 -1.02836
GLU_21 -5.23796 0.73619 6.45419 -0.463373 0.20092 1.44121 2.24229 -2.85606 -0.0261446 -0.137034 -2.94397 -2.82758 0 0 0 0 0 0 0 0 0 0 -0.0434421 0.00426905 0 4.01397 -0.272858 0 -2.5358 -0.247366 0 -2.49854
GLU_22 -6.72006 0.530783 7.76906 -0.648264 0.17134 1.19983 3.63116 -3.20344 -0.0261568 -0.137203 -3.09216 -0.635383 0 0 0 -0.361523 -0.876249 0 0 0 0 0 0.0765137 0.0127105 0 3.36009 -0.237887 0 -2.5358 -0.385181 0 -2.1078
ALA_23 -5.77355 0.410253 2.67608 -0.0222021 0 0 2.34005 -2.50979 -2.64299e-10 -5.21327e-09 -1.65719 -0.380903 0 0 0 0 0 0 0 0 0 0 0.054679 0 0 0 -0.343146 0 2.3386 -0.277205 0 -3.14432
VAL_24 -6.39238 0.612629 3.49428 -0.309444 0.263447 0.0704861 2.79699 -2.62728 -0 -0 -1.88109 -0.108709 0 0 0 0 0 0 0 0 0 0 -0.0624813 0.000681218 0.232151 0 -0.316218 0 2.085 -0.0811907 0 -2.22314
LYS_25 -5.38893 0.368285 5.68015 -0.304261 0.0261552 0.134867 2.59132 -2.62544 -1.21795e-05 -0.000169805 -2.28256 -0.024323 0 0 0 0 0 0 0 0 0 0 0.0150947 0.0939289 1.71603 0 -0.00543573 0 -1.6738 -0.0674302 0 -1.74654
ARG_26 -7.78096 0.686317 6.78203 -0.437836 0.0598657 0.217684 3.45722 -3.22155 -0 -0 -3.41357 0.384036 0 0 0 0 -0.876249 0 0 0 0 0 0.369265 0.387183 2.05906 0 -0.0802957 0 -1.281 -0.144 0 -2.83279
ALA_27 -6.44623 0.37064 3.1874 -0.0226755 0 0 2.86986 -2.75902 -0 -0 -2.14302 -0.372872 0 0 0 0 0 0 0 0 0 0 0.483506 0 0 0 -0.321596 0 2.3386 -0.171617 0 -2.98702
LEU_28 -5.83143 0.485384 4.49447 -0.500765 0.29108 0.126689 2.54257 -2.50852 -0 -0 -2.78595 0.221267 0 0 0 0 0 0 0 0 0 0 0.764281 0.48569 0.293593 0 -0.293062 0 0.729516 -0.145928 0 -1.63112
TRP_29 -7.28239 0.624966 4.96544 -1.28519 0.0998091 0.478266 2.57602 -2.62621 -0 -0 -2.07217 -0.253566 0 0 0 0 0 0 0 0 0 0 0.00574896 0.113947 0 1.6593 -0.296597 0 3.035 0.148981 0 -0.108648
LEU_30 -10.0362 1.4238 2.91401 -0.484694 0.408854 0.115123 2.91097 -2.97448 -0.00825091 -0.0537764 -2.37925 0.206568 0 0 0 0 0 0 0 0 0 0 0.00116866 0.773107 0.578677 0 -0.23004 0 0.729516 0.310231 0 -5.79464
LYS_31 -6.83925 0.791235 6.42541 -0.490962 0.115283 0.326783 3.35467 -3.08752 -0 -0 -2.6209 0.301992 0 0 0 0 0 0 0 0 0 0 0.127887 0.373754 2.02488 0 0.0386336 0 -1.6738 0.770568 0 -0.0613517
THR_32 -3.27389 0.110021 4.11876 -0.203069 0.139279 0.0741074 1.63188 -1.83519 -0 -0 -1.59295 -0.11375 0 0 0 0 0 0 0 0 0 0 0.078998 0.00967631 0.0812651 0 -0.0255522 2.28826 -1.425 0.947263 0 1.01011
LYS_33 -4.45746 0.251952 3.44566 -0.53755 0.274383 0.335937 1.42028 -1.64027 -0 -0 -0.698705 0.130351 0 0 0 0 0 0 0 0 0 0 -0.0237325 0.0875329 2.02074 0 -0.123918 0 -1.6738 0.161506 0 -1.02709
LEU_34 -5.88432 1.07342 0.736622 -0.52518 0.542788 0.131948 1.3732 -1.51429 -0 -0 -1.04854 -0.00541011 0 0 0 0 0 0 0 0 0 0 0.0628628 0.0937544 2.55004 0 -0.257024 0 0.729516 -0.199954 0 -2.14056
GLY_35 -1.67691 0.0949186 1.97595 -5.02368e-05 0 0 0.946272 -1.05562 -0.00427525 -0.0513231 -0.540958 -0.385602 0 0 0 0 0 0 0 0 0 0 0.0825346 0 0 0 -1.27064 0 1.2108 0.0114606 0 -0.663439
VAL_36 -5.83728 0.986943 2.20597 -0.307671 0.216007 0.062482 1.37283 -1.86665 -0.00564224 -0.0439487 -1.00373 -0.237647 0 0 0 0 0 0 0 0 0 0 -0.0208515 0.00432904 0.0782262 0 -0.495889 0 2.085 -0.0114543 0 -2.81899
SER_37 -4.19762 0.132682 4.66188 -0.0270959 0 0.0634561 2.78496 -2.18325 -0 -0 -2.39942 -0.473091 0 0 0 -1.6041 0 0 0 0 0 0 -0.0187701 0.0298452 0.146282 0 -0.462048 0.631117 -1.1772 -0.262329 0 -4.35471
LEU_38 -5.66432 0.708576 2.62256 -0.502491 0.590779 0.121592 1.80493 -1.97219 -0 -0 -0.893188 0.23158 0 0 0 0 0 0 0 0 0 0 0.038127 0.0641209 0.297753 0 -0.286779 0 0.729516 -0.198433 0 -2.30787
ASP_39 -4.0905 0.278859 4.87995 -0.114036 0.000919605 0.346606 2.20483 -2.22999 -0 -0 -2.59411 -0.762982 0 0 0 0 -0.983684 0 0 0 0 0 1.53635 0.0138986 0 4.20134 0.133758 0 -2.2837 -0.0196609 0 0.517842
GLN_40 -6.28687 0.411178 6.23486 -0.251799 0.0250023 0.192515 3.46609 -2.93552 -0.00166658 -0.0414954 -3.45132 -0.359936 0 0 0 -1.6041 -0.728065 0 0 0 0 0 0.368819 0.0127238 0 3.19976 -0.0825394 0 -1.0644 0.017284 0 -2.87948
ALA_41 -6.84219 0.954552 3.42822 -0.0228939 0 0 3.0306 -2.87827 -0 -0 -1.92469 -0.355394 0 0 0 0 0 0 0 0 0 0 0.335011 0 0 0 -0.121877 0 2.3386 -0.067877 0 -2.12621
LEU_42 -8.70797 1.46716 3.50522 -0.483398 0.289281 0.116114 2.66591 -2.88415 -0 -0 -2.18938 0.174086 0 0 0 0 0 0 0 0 0 0 0.71843 0.431991 0.321379 0 -0.288612 0 0.729516 -0.124825 0 -4.25923
PHE_43 -8.62332 1.71278 3.33359 -0.854831 0.0664475 0.371541 2.75393 -2.66851 -0 -0 -2.37699 -0.00665521 0 0 0 0 0 0 0 0 0 0 0.426096 0.451226 0 2.41712 -0.0169154 0 1.4028 0.00708991 0 -1.6046
ILE_44 -9.08342 1.48952 2.33517 -0.511868 0.537855 0.101878 3.07091 -2.83935 -0 -0 -2.16338 0.0835092 0 0 0 0 0 0 0 0 0 0 -0.0237739 0.206711 0.622723 0 -0.331164 0 1.0317 0.359523 0 -5.11346
LEU_45 -9.99752 2.65795 3.62619 -0.508837 0.552619 0.124897 3.1217 -2.9658 -0 -0 -3.26451 0.26829 0 0 0 0 0 0 0 0 0 0 0.618732 0.111497 0.291927 0 -0.291944 0 0.729516 0.303664 0 -4.62163
HIS_D:MP-NE2-connect_46 -10.1411 3.64967 6.75458 -2.94822 2.20281 2.22089 3.07664 -3.49359 -0 -0 -5.58884 -0.857146 0 0 0 0 0 0 0.00815099 0 0 0.961925 0.257447 0.311586 0 2.354 -0.169841 0 0.134426 0.293749 0 -0.972895
ALA_47 -6.24928 1.56891 4.2033 -0.0228919 0 0 2.92209 -2.64356 -0.000117828 -0.00341715 -3.90346 -0.37171 0 0 0 0 0 0 0 0 0 0 0.17961 0 0 0 -0.202119 0 2.3386 0.229006 0 -1.95505
ALA_48 -5.59154 0.238566 4.42318 -0.0224425 0 0 3.54056 -3.03763 -0 -0 -2.91201 -0.359176 0 0 0 0 0 0 0 0 0 0 0.43963 0 0 0 -0.207219 0 2.3386 -0.132112 0 -1.2816
ALA_49 -4.32419 0.569132 2.39582 -0.0229155 0 0 1.54443 -1.9134 -0 -0 -0.974415 -0.334024 0 0 0 0 0 0 0 0 0 0 0.0647973 0 0 0 -0.272666 0 2.3386 -0.26783 0 -1.19667
ILE_50 -7.65314 0.713154 1.72871 -0.506787 0.505213 0.100578 1.92485 -2.2253 -0 -0 -0.641652 -0.0148468 0 0 0 0 0 0 0 0 0 0 -0.0269096 0.270597 0.815837 0 -0.443091 0 1.0317 -0.17062 0 -4.59172
THR_51 -5.43401 0.884078 3.4772 -0.119603 0.0434073 0.0581131 2.06994 -2.36624 -0 -0 -1.03353 -1.19309 0 0 0 0 -0.332469 0 0 0 0 0 -0.0402805 0.0591365 0.222961 0 0.0424763 2.80268 -1.425 -0.063454 0 -2.34768
GLY_52 -1.87216 0.10954 2.44298 -4.9396e-05 0 0 1.2717 -1.2491 -0 -0 -0.806794 -0.39589 0 0 0 0 0 0 0 0 0 0 0.113345 0 0 0 -1.2367 0 1.2108 -0.340486 0 -0.752812
THR_53 -4.69007 0.286715 4.3757 -0.1059 0.0591549 0.0687222 1.74857 -2.13077 -0.00186756 -0.01092 -2.06996 -0.504068 0 0 0 0 -0.332469 0 0 0 0 0 0.0280418 0.00664398 0.141055 0 -0.703527 2.29234 -1.425 -0.257928 0 -3.22555
THR_54 -3.67805 0.133958 4.23637 -0.111093 0.066407 0.0718586 2.36054 -2.0127 -0.0294561 -0.211296 -2.20951 -0.587911 0 0 0 -0.539654 0 0 0 0 0 0 -0.0227654 0.00549014 0.0560438 0 -0.480837 2.30526 -1.425 -0.149055 0 -2.22139
VAL_55 -5.30685 1.35786 1.15567 -0.269768 0.215195 0.0435638 1.26861 -1.49006 -0 -0 -0.0895723 0.520626 0 0 0 0 0 0 0 0 0 0 -0.0412625 0.0498982 0.808138 0 0.042981 0 2.085 -0.158474 0 0.191555
GLU_56 -4.59501 0.620151 5.1548 -0.324929 0.0589625 0.371223 2.09754 -2.23193 -0 -0 -2.07844 -0.541072 0 0 0 0 0 0 0 0 0 0 -0.0261901 0.000671768 0 3.35941 -0.122358 0 -2.5358 -0.0222108 0 -0.815179
GLU_57 -6.26479 0.298356 7.57412 -0.335244 0.0652142 0.397275 3.38997 -3.11891 -0.0264878 -0.175135 -3.63005 -0.594922 0 0 0 -0.539654 -0.956449 0 0 0 0 0 0.00859341 0.0103634 0 3.56156 -0.215755 0 -2.5358 -0.138209 0 -3.22595
ALA_58 -5.14345 0.128309 3.41656 -0.0218317 0 0 2.38194 -2.49744 -0.00481209 -0.0443646 -1.8961 -0.3667 0 0 0 0 0 0 0 0 0 0 -0.0558839 0 0 0 -0.302489 0 2.3386 -0.251413 0 -2.31909
VAL_59 -6.99717 1.10227 3.05146 -0.30719 0.239336 0.0696526 2.71014 -2.56964 -0 -0 -1.94762 -0.131078 0 0 0 0 0 0 0 0 0 0 -0.000115287 0.0318951 0.141226 0 -0.400507 0 2.085 0.0172832 0 -2.90505
LYS_60 -5.25586 0.209353 6.25878 -0.301204 0.0243662 0.127782 2.67169 -2.67365 -0 -0 -2.97458 -0.0378947 0 0 0 0 0 0 0 0 0 0 0.120584 0.160463 1.77629 0 0.0440226 0 -1.6738 0.151157 0 -1.3725
ARG_61 -5.96075 0.206872 5.86123 -0.63474 0.172041 0.358629 2.98423 -2.71763 -0 -0 -3.93788 0.291026 0 0 0 0 -0.956449 0 0 0 0 0 0.0218445 0.0373885 2.51056 0 -0.0899115 0 -1.281 0.0216744 0 -3.11287
ALA_62 -6.62747 1.49812 3.03645 -0.0225895 0 0 2.85876 -2.75549 -9.40732e-05 -0.000701531 -2.63304 -0.363005 0 0 0 0 0 0 0 0 0 0 0.0940833 0 0 0 -0.14465 0 2.3386 -0.0307536 0 -2.75178
LEU_63 -5.50949 0.293469 4.11328 -0.509421 0.493056 0.126583 2.05959 -2.29749 -0 -0 -2.70651 0.236741 0 0 0 0 0 0 0 0 0 0 0.269417 0.0537918 0.32619 0 -0.28905 0 0.729516 -0.0456368 0 -2.65597
LYS_64 -4.09026 0.137868 4.94893 -0.302012 0.0270939 0.130755 2.08194 -2.17776 -0 -0 -1.74952 0.0189917 0 0 0 0 0 0 0 0 0 0 0.00226347 0.0195839 1.8385 0 0.0552755 0 -1.6738 0.0995118 0 -0.632632
LEU_65 -8.02427 0.72994 2.60777 -0.716062 0.560187 0.291207 2.29674 -2.44477 -0 -0 -2.03249 0.133372 0 0 0 0 0 0 0 0 0 0 0.359425 0.0225486 0.975607 0 -0.263414 0 0.729516 0.12942 0 -4.64527
LYS_66 -8.24164 0.994041 7.31795 -0.500352 0.127423 0.390286 3.40917 -3.53657 -0.00171746 -0.00367604 -3.44802 0.195619 0 0 0 0 0 0 0 0 0 0 -0.0128407 0.36661 2.1425 0 0.0238204 0 -1.6738 0.362555 0 -2.08864
THR_67 -3.01067 0.0885307 3.92303 -0.20446 0.159241 0.0746312 1.49191 -1.79837 -0 -0 -1.31488 -0.0997567 0 0 0 0 0 0 0 0 0 0 -0.0283563 0.00433883 0.0852196 0 -0.0239906 2.28728 -1.425 0.665932 0 0.87463
LYS_68 -3.23622 0.118984 3.33928 -0.304586 0.0264439 0.13835 1.2072 -1.53962 -0 -0 -0.334193 -0.00219298 0 0 0 0 0 0 0 0 0 0 0.00849396 0.0293581 1.74105 0 -0.0213746 0 -1.6738 0.148133 0 -0.354686
LEU_69 -5.72909 0.957024 1.20276 -0.518863 0.465993 0.134201 1.02326 -1.49821 -0 -0 -0.619352 0.207631 0 0 0 0 0 0 0 0 0 0 0.00803959 0.0179807 0.2553 0 -0.266027 0 0.729516 -0.27556 0 -3.9054
GLY_70 -1.89105 0.0896956 2.22906 -5.15396e-05 0 0 1.12644 -1.18709 -0 -0 -0.681499 -0.388659 0 0 0 0 0 0 0 0 0 0 0.249236 0 0 0 -1.20402 0 1.2108 0.057885 0 -0.389251
VAL_71 -5.54598 1.13722 1.81085 -0.296169 0.206162 0.0530896 1.46573 -1.75903 -0.00171746 -0.00367604 -1.27431 0.031791 0 0 0 0 0 0 0 0 0 0 0.242587 0.000856922 0.00226079 0 -0.244114 0 2.085 0.866891 0 -1.22256
SER_72 -4.21917 0.308523 4.0816 -0.0281553 0 0.0657219 2.40898 -2.10043 -0 -0 -1.76685 -0.454607 0 0 0 -0.525471 0 0 0 0 0 0 -0.0272466 0.0123679 0.175694 0 -0.414942 0.601984 -1.1772 0.435851 0 -2.62334
LEU_73 -7.09471 0.622137 2.98351 -0.682889 0.571076 0.249502 1.76699 -2.28126 -0 -0 -1.17472 0.127936 0 0 0 0 0 0 0 0 0 0 -0.0216956 0.225204 1.15318 0 -0.294681 0 0.729516 -0.284075 0 -3.40498
GLU_74 -6.45549 0.473612 5.71033 -0.463388 0.227974 1.44829 2.93447 -2.85693 -0.0296104 -0.159559 -2.87775 -2.86791 0 0 0 0 -0.728065 0 0 0 0 0 0.15216 0.0129769 0 4.01011 -0.249428 0 -2.5358 -0.225487 0 -4.4795
ALA_75 -5.81377 0.327911 3.6142 -0.0208774 0 0 2.61314 -2.65841 -0.0296104 -0.159559 -1.14605 -0.335208 0 0 0 -0.525471 0 0 0 0 0 0 0.0198058 0 0 0 0.00313989 0 2.3386 0.0412264 0 -1.73093
ALA_76 -6.95621 0.527737 3.2433 -0.0209021 0 0 3.00262 -2.8663 -0 -0 -1.90432 -0.3672 0 0 0 0 0 0 0 0 0 0 0.0707711 0 0 0 -0.117587 0 2.3386 0.314759 0 -2.73474
LEU_77 -9.73952 2.34499 3.22361 -0.475924 0.195748 0.113599 2.63399 -3.07235 -0 -0 -2.25458 0.182571 0 0 0 0 0 0 0 0 0 0 -0.0419334 1.10612 0.330503 0 -0.28041 0 0.729516 0.078397 0 -4.92568
ALA_78 -6.4829 0.87388 2.86306 -0.0218757 0 0 3.13652 -2.85883 -0 -0 -2.5097 -0.373372 0 0 0 0 0 0 0 0 0 0 0.0083426 0 0 0 -0.236811 0 2.3386 -0.128901 0 -3.39199
ILE_79 -8.78871 1.07458 2.80995 -0.510184 0.554808 0.100819 3.15935 -2.93271 -0 -0 -1.97279 0.0232593 0 0 0 0 0 0 0 0 0 0 -0.0693061 0.0878861 0.689086 0 -0.413201 0 1.0317 -0.0285713 0 -5.18403
LEU_80 -7.81734 0.76821 3.07705 -0.493916 0.408632 0.112089 2.34401 -2.71628 -0 -0 -1.66657 0.257668 0 0 0 0 0 0 0 0 0 0 0.146493 0.0962344 0.478067 0 -0.241385 0 0.729516 0.206812 0 -4.31072
ALA_81 -5.85653 0.371735 2.52881 -0.0222717 0 0 2.63269 -2.56165 -0 -0 -1.98102 -0.362037 0 0 0 0 0 0 0 0 0 0 0.256705 0 0 0 -0.134562 0 2.3386 0.150364 0 -2.63918
ALA_82 -6.15207 0.554468 3.1678 -0.0213753 0 0 2.84448 -2.78831 -0 -0 -2.77504 -0.345249 0 0 0 0 0 0 0 0 0 0 0.146113 0 0 0 -0.205505 0 2.3386 0.0500372 0 -3.18606
ALA_83 -5.83794 0.343846 3.62505 -0.0218708 0 0 2.8573 -2.85424 -0 -0 -3.00974 -0.354519 0 0 0 0 0 0 0 0 0 0 -0.0378204 0 0 0 -0.189021 0 2.3386 0.0490953 0 -3.09126
ALA_84 -3.60865 0.511414 2.3703 -0.0213602 0 0 1.45687 -1.7892 -0 -0 -0.750482 -0.343365 0 0 0 0 0 0 0 0 0 0 0.106327 0 0 0 -0.0518046 0 2.3386 0.137737 0 0.35638
LYS_85 -5.62776 1.24482 4.78321 -0.914732 0.412061 0.625756 1.96741 -2.31623 -0 -0 -5.1397 0.0748287 0 0 0 0 0 0 0 0 0 0 0.534794 0.845504 3.11133 0 -0.103734 0 -1.6738 -0.00732258 0 -2.18356
LEU_86 -6.28016 0.85388 1.77985 -0.493176 0.425986 0.118125 1.24944 -1.89469 -0 -0 -0.568919 0.207727 0 0 0 0 0 0 0 0 0 0 0.0971125 0.259461 0.354963 0 -0.264022 0 0.729516 -0.0584444 0 -3.48334
GLY_87 -1.62261 0.086416 2.12426 -5.9552e-05 0 0 0.950303 -1.05923 -0 -0 -0.68927 -0.382494 0 0 0 0 0 0 0 0 0 0 -0.0876252 0 0 0 -1.49014 0 1.2108 0.594127 0 -0.365518
THR_88 -4.41208 0.466811 2.41424 -0.192022 0.142496 0.0660404 1.58761 -1.66425 -0 -0 -1.48559 -0.885238 0 0 0 -0.136324 0 0 0 0 0 0 -0.0129742 0.0290621 0.56591 0 -0.691038 2.29817 -1.425 1.28146 0 -2.0527
THR_89 -4.04733 0.388643 4.28879 -0.112006 0.0620029 0.0745588 2.41522 -2.11789 -1.40074e-05 -0.000239645 -2.38241 -0.629901 0 0 0 -0.703839 0 0 0 0 0 0 -0.0194651 0.0200349 0.0367905 0 -0.442337 2.29823 -1.425 0.544224 0 -1.75193
VAL_90 -5.15065 0.531957 2.18235 -0.305044 0.234446 0.068969 1.76191 -1.92124 -0 -0 -1.1048 -0.0894797 0 0 0 0 0 0 0 0 0 0 -0.067548 0.0104131 0.223337 0 -0.251545 0 2.085 -0.168497 0 -1.96042
GLU_91 -4.40689 0.297794 5.19322 -0.463204 0.238568 1.45078 1.93984 -2.32286 -0.0260703 -0.155201 -1.9615 -2.93904 0 0 0 0 0 0 0 0 0 0 0.0909843 0.0126016 0 4.00821 -0.261831 0 -2.5358 -0.165358 0 -2.00577
GLU_92 -6.37364 0.286458 7.30749 -0.670743 0.2178 1.25489 3.24007 -3.03188 -0.0397046 -0.246731 -3.14725 -0.594888 0 0 0 -0.567515 -0.889459 0 0 0 0 0 0.206595 0.0120405 0 3.40336 -0.236259 0 -2.5358 -0.364714 0 -2.76989
ALA_93 -5.81521 0.318448 2.76143 -0.0226081 0 0 2.58095 -2.56861 -1.40074e-05 -0.000239645 -1.96972 -0.386172 0 0 0 0 0 0 0 0 0 0 0.126839 0 0 0 -0.293974 0 2.3386 -0.329977 0 -3.26027
VAL_94 -7.18618 1.06997 3.2866 -0.301354 0.213296 0.0659659 2.98564 -2.75904 -0 -0 -2.44064 0.00763249 0 0 0 0 0 0 0 0 0 0 -0.048999 0.154242 0.0413368 0 -0.351292 0 2.085 0.0500565 0 -3.12776
LYS_95 -5.37526 0.347364 5.66297 -0.310896 0.0288534 0.142843 2.38007 -2.57894 -0.0136343 -0.0915299 -2.07361 0.00643645 0 0 0 0 0 0 0 0 0 0 0.0694446 0.142417 1.75082 0 0.0273498 0 -1.6738 0.238578 0 -1.32052
ARG_96 -7.77811 0.560522 6.44068 -0.448175 0.0772711 0.231345 3.18317 -3.13053 -0 -0 -2.92626 0.393988 0 0 0 0 -0.889459 0 0 0 0 0 0.00587917 0.561275 2.04947 0 -0.0939568 0 -1.281 -0.0332144 0 -3.07711
ALA_97 -6.14834 0.456638 3.35519 -0.0219947 0 0 2.97778 -2.72108 -0 -0 -2.48158 -0.38869 0 0 0 0 0 0 0 0 0 0 0.202201 0 0 0 -0.2204 0 2.3386 -0.215436 0 -2.86711
LEU_98 -5.85478 0.59012 4.52082 -0.500934 0.283912 0.127939 2.52556 -2.53484 -0 -0 -1.78942 0.218659 0 0 0 0 0 0 0 0 0 0 0.533223 0.579937 0.397668 0 -0.2658 0 0.729516 -0.123376 0 -0.561806
LYS_99 -4.02253 0.183327 4.84768 -0.307431 0.0282332 0.139257 2.30899 -2.19313 -0 -0 -1.69577 -0.00828108 0 0 0 0 0 0 0 0 0 0 0.111722 0.0143752 1.70542 0 -0.00984918 0 -1.6738 -0.0521288 0 -0.623922
LEU_100 -8.38705 0.843552 3.48041 -0.498657 0.508598 0.116707 3.0142 -2.86288 -0.0140103 -0.0696239 -2.23716 0.237067 0 0 0 0 0 0 0 0 0 0 -0.00346122 0.04702 0.393948 0 -0.268853 0 0.729516 -0.0989359 0 -5.06962
LYS_101 -6.67725 0.781292 5.93834 -0.463319 0.089803 0.287734 3.6004 -3.03129 -0 -0 -3.00831 0.303572 0 0 0 0 0 0 0 0 0 0 0.14047 0.13252 2.03801 0 0.0848888 0 -1.6738 0.600359 0 -0.856581
THR_102 -2.83938 0.085817 3.45471 -0.120515 0.0630516 0.0589151 1.28212 -1.69333 -0 -0 -0.231603 -0.924683 0 0 0 0 0 0 0 0 0 0 0.352569 0.0300945 0.26393 0 -0.0746673 2.31591 -1.425 0.518451 0 1.11641
LYS_103 -3.51197 0.174707 3.41159 -0.431573 0.0751936 0.243223 1.33139 -1.57817 -0 -0 -0.141275 -0.0895324 0 0 0 0 0 0 0 0 0 0 0.0104511 0.0190649 2.28651 0 -0.0803739 0 -1.6738 -0.0340353 0 0.0113997
LEU_104 -5.69539 0.493801 1.1586 -0.518905 0.429457 0.138958 1.28473 -1.42943 -0 -0 -1.03531 0.165117 0 0 0 0 0 0 0 0 0 0 0.172762 0.115996 0.229197 0 -0.207864 0 0.729516 0.0105476 0 -3.95821
GLY_105 -1.78459 0.0872322 2.09262 -4.85035e-05 0 0 1.15757 -1.12485 -0 -0 -0.487662 -0.36743 0 0 0 0 0 0 0 0 0 0 0.281061 0 0 0 -1.21748 0 1.2108 0.116174 0 -0.0365977
VAL_106 -5.61537 0.622544 1.77977 -0.314679 0.240228 0.0661925 1.46769 -1.77442 -0.0140103 -0.0696239 -0.647326 -0.253129 0 0 0 0 0 0 0 0 0 0 -0.0301593 0.0246559 0.152678 0 -0.427951 0 2.085 0.041708 0 -2.66621
SER_107 -3.4588 0.19778 3.3713 -0.0238128 0 0.0557826 2.07403 -1.76405 -0 -0 -1.65878 -0.600489 0 0 0 0 0 0 0 0 0 0 0.0964909 0.000580468 0.152444 0 -0.509685 0.63795 -1.1772 -0.0743423 0 -2.6808
LEU_108 -5.79609 0.566485 1.43142 -0.744839 1.69352 0.185087 1.54007 -1.68428 -0 -0 -0.570196 0.311886 0 0 0 0 0 0 0 0 0 0 -0.0325149 0.0957095 2.95628 0 -0.312215 0 0.729516 -0.00476731 0 0.365079
PHE_109 -7.39782 0.850449 2.10977 -0.88155 0.184798 0.329481 1.81248 -2.12684 -0 -0 -0.858697 0.0113492 0 0 0 0 0 0 0 0 0 0 0.110219 0.0597993 0 2.1819 -0.53137 0 1.4028 0.422921 0 -2.32031
VAL_110 -6.36243 0.493025 3.05759 -0.323638 0.464082 0.0747232 1.9212 -2.28021 -0 -0 -0.892011 -0.282302 0 0 0 0 0 0 0 0 0 0 0.304679 0.000281993 0.356861 0 -0.195525 0 2.085 0.473501 0 -1.10517
ALA_111 -6.27462 0.631432 2.75512 -0.0217013 0 0 2.7667 -2.62922 -0 -0 -1.81692 -0.382574 0 0 0 0 0 0 0 0 0 0 0.276272 0 0 0 -0.212521 0 2.3386 0.033702 0 -2.53574
ALA_112 -6.41876 0.459433 3.04431 -0.0225933 0 0 2.83719 -2.83708 -0 -0 -2.98318 -0.364914 0 0 0 0 0 0 0 0 0 0 0.277339 0 0 0 -0.216803 0 2.3386 -0.108718 0 -3.99518
LEU_113 -8.79917 1.28958 3.53941 -0.71414 0.591041 0.278336 2.93518 -2.89723 -0 -0 -2.70592 0.151353 0 0 0 0 0 0 0 0 0 0 0.379965 0.147894 0.954965 0 -0.245346 0 0.729516 -0.0642626 0 -4.42881
ALA_114 -5.58265 0.589172 2.99053 -0.0227113 0 0 2.16016 -2.4993 -0 -0 -1.63124 -0.376066 0 0 0 0 0 0 0 0 0 0 0.0772009 0 0 0 -0.257807 0 2.3386 -0.00684128 0 -2.22096
LEU_115 -9.19876 1.71037 2.42357 -0.503606 0.529711 0.113335 2.68319 -2.79353 -0 -0 -1.38931 0.282229 0 0 0 0 0 0 0 0 0 0 -0.0143109 0.0200527 0.713292 0 -0.207191 0 0.729516 0.128825 0 -4.77262
ALA_116 -5.67361 0.957686 2.69592 -0.0225647 0 0 2.29157 -2.48872 -0 -0 -2.154 -0.366703 0 0 0 0 0 0 0 0 0 0 0.237545 0 0 0 -0.115741 0 2.3386 0.161123 0 -2.1389
THR_117 -7.27187 0.494267 5.06246 -0.20783 0.174211 0.0757211 3.43079 -2.9523 -0 -0 -3.44285 -0.101062 0 0 0 0 0 0 0 0 0 0 0.274917 0.00849528 0.0971833 0 0.0390565 2.30241 -1.425 0.19619 0 -3.2452
ALA_118 -6.31882 0.862736 4.10538 -0.0209368 0 0 3.06211 -3.10141 -0 -0 -2.55341 -0.35705 0 0 0 0 0 0 0 0 0 0 0.0955576 0 0 0 -0.179232 0 2.3386 0.371311 0 -1.69516
ALA_119 -4.30685 0.642519 2.5746 -0.0223549 0 0 1.46103 -1.96312 -0 -0 -0.599238 -0.342407 0 0 0 0 0 0 0 0 0 0 0.180524 0 0 0 -0.251673 0 2.3386 -0.0114152 0 -0.299783
LYS_120 -5.45672 0.304142 5.66253 -0.837337 0.454468 0.799812 2.70614 -2.28291 -0 -0 -4.35604 -0.166488 0 0 0 0 -0.308849 0 0 0 0 0 0.150473 0.197835 2.66936 0 -0.0660327 0 -1.6738 -0.221961 0 -2.42538
LEU_121 -6.97849 0.959605 2.16381 -0.50609 0.506527 0.126018 1.32161 -2.05187 -0 -0 -0.677334 0.232148 0 0 0 0 0 0 0 0 0 0 0.206608 0.203611 0.299291 0 -0.31698 0 0.729516 -0.188975 0 -3.971
GLY_122 -1.8355 0.134098 2.32145 -5.49069e-05 0 0 1.20835 -1.19613 -0 -0 -0.761606 -0.394952 0 0 0 0 0 0 0 0 0 0 -0.0257256 0 0 0 -1.41259 0 1.2108 -0.0961765 0 -0.848035
THR_123 -4.80004 0.40902 4.29233 -0.104151 0.069895 0.0651754 1.92982 -2.16262 -0.00187941 -0.0162896 -2.23176 -0.442147 0 0 0 0 0 0 0 0 0 0 -0.00691088 0.00159723 0.247577 0 -0.808347 2.28601 -1.425 0.197453 0 -2.50026
THR_124 -4.76083 0.289508 6.01859 -0.113645 0.0724501 0.0754711 3.30566 -2.69238 -0 -0 -3.33736 -0.570394 0 0 0 -1.46829 0 0 0 0 0 0 0.0162796 0.152975 0.0507013 0 -0.446101 2.32696 -1.425 0.0658813 0 -2.43953
VAL_125 -5.84254 1.0292 2.21246 -0.304749 0.216154 0.0685854 1.8297 -2.07343 -0 -0 -0.948086 -0.0785204 0 0 0 0 0 0 0 0 0 0 -0.0687653 0.00178445 0.117313 0 -0.292117 0 2.085 -0.0588311 0 -2.10685
GLU_126 -4.74071 0.26676 5.67547 -0.465926 0.264448 1.46591 2.01447 -2.48948 -0.0270862 -0.14571 -2.03815 -2.90324 0 0 0 0 0 0 0 0 0 0 -0.0285453 0.032225 0 4.00731 -0.281992 0 -2.5358 -0.134724 0 -2.06478
GLU_127 -6.04661 0.492094 7.57016 -0.207713 0.0261375 0.298258 3.59506 -3.17254 -0.0270862 -0.14571 -3.35265 -0.513613 0 0 0 -1.46829 0 0 0 0 0 0 0.00395438 0.143513 0 3.54323 -0.236129 0 -2.5358 -0.40005 0 -2.43378
ALA_128 -5.92466 0.615027 3.19047 -0.0208971 0 0 2.69571 -2.6833 -0.00134559 -0.00499031 -1.84706 -0.355935 0 0 0 0 0 0 0 0 0 0 -0.0323607 0 0 0 -0.196961 0 2.3386 -0.232576 0 -2.46028
VAL_129 -6.93888 0.985332 3.02401 -0.307948 0.24964 0.0693602 2.87723 -2.63126 -0 -0 -2.17297 -0.0546501 0 0 0 0 0 0 0 0 0 0 -0.00956368 0.105798 0.0676373 0 -0.374922 0 2.085 0.107594 0 -2.9186
LYS_130 -5.33016 0.256448 5.50649 -0.307404 0.0265426 0.139881 2.56159 -2.55921 -0 -0 -2.03356 0.00384931 0 0 0 0 0 0 0 0 0 0 0.16776 0.0546973 1.72222 0 -0.00920408 0 -1.6738 0.0425204 0 -1.43134
ARG_131 -7.07899 0.65027 5.37498 -0.585589 0.0784653 0.320362 2.66525 -2.91487 -0.000533817 -0.0112993 -2.07299 0.515013 0 0 0 0 0 0 0 0 0 0 0.17915 0.298972 2.39617 0 -0.0674777 0 -1.281 -0.145557 0 -1.67967
ALA_132 -6.99228 1.15879 3.38242 -0.0221523 0 0 2.99551 -2.94389 -0 -0 -2.44492 -0.366864 0 0 0 0 0 0 0 0 0 0 0.258192 0 0 0 -0.189938 0 2.3386 -0.0852254 0 -2.91177
LEU_133 -6.12727 0.366119 4.19088 -0.515426 0.370297 0.133771 2.37475 -2.47943 -0 -0 -2.64065 0.253533 0 0 0 0 0 0 0 0 0 0 0.740578 0.0776764 0.273434 0 -0.306243 0 0.729516 -0.0952669 0 -2.65373
LYS_134 -4.58293 0.165974 5.39912 -0.30332 0.0288686 0.133604 2.36544 -2.38674 -0 -0 -2.08643 0.00457714 0 0 0 0 0 0 0 0 0 0 0.170809 0.00589993 1.8156 0 0.0226609 0 -1.6738 0.000395275 0 -0.92027
LEU_135 -8.41111 0.849779 3.37897 -0.48851 0.397192 0.115713 2.97737 -2.80748 -3.51955e-05 -0.000613929 -2.41023 0.21577 0 0 0 0 0 0 0 0 0 0 0.0272678 0.437707 0.497734 0 -0.244173 0 0.729516 0.110367 0 -4.62475
LYS_136 -7.88574 0.779506 6.96454 -0.482374 0.0902278 0.351582 3.33168 -3.38285 -0.0113159 -0.0310187 -2.8186 0.221525 0 0 0 0 0 0 0 0 0 0 -0.0108203 0.25871 2.08325 0 0.0525532 0 -1.6738 0.565832 0 -1.59712
THR_137 -3.15137 0.0998511 4.03204 -0.205702 0.168977 0.0751829 1.5648 -1.83837 -0 -0 -1.3389 -0.0423608 0 0 0 0 0 0 0 0 0 0 -0.0246796 0.00470692 0.0742851 0 -0.0277661 2.29448 -1.425 0.842676 0 1.10285
LYS_138 -3.46558 0.125727 3.28111 -0.307341 0.0280282 0.14228 1.39195 -1.61745 -0 -0 -0.601269 -0.0201318 0 0 0 0 0 0 0 0 0 0 -0.0425665 0.0152972 1.80242 0 -0.0588618 0 -1.6738 0.179636 0 -0.820554
LEU_139 -5.24194 0.780508 1.45921 -0.778679 0.99115 0.22413 1.29978 -1.57444 -0 -0 -1.27834 0.36403 0 0 0 0 0 0 0 0 0 0 0.126197 0.125254 2.9573 0 -0.25798 0 0.729516 -0.308155 0 -0.382459
GLY_140 -1.78907 0.0891137 2.123 -4.81777e-05 0 0 1.05751 -1.13727 -0 -0 -0.548942 -0.369996 0 0 0 0 0 0 0 0 0 0 0.485095 0 0 0 -1.23929 0 1.2108 -0.0863116 0 -0.205409
VAL_141 -5.9506 1.18635 2.91882 -0.297637 0.199126 0.0551747 1.40142 -2.03904 -0.0113511 -0.0316326 -1.63445 -0.0913399 0 0 0 0 0 0 0 0 0 0 0.0644813 0.034079 0.011789 0 -0.398231 0 2.085 0.445968 0 -2.05208
SER_142 -4.81687 0.282708 5.76748 -0.035044 0 0.063097 3.26601 -2.54813 -0.000347014 -0.00693382 -3.28165 -0.208134 0 0 0 -0.999568 -0.779619 0 0 0 0 0 -0.0276695 0.000937739 0.152073 0 -0.459533 1.72918 -1.1772 0.174654 0 -2.90456
LEU_143 -7.06008 0.496756 2.13738 -0.70675 0.584155 0.275536 1.78219 -2.05192 -0 -0 -0.613516 0.110179 0 0 0 0 0 0 0 0 0 0 0.0863373 0.0484367 1.22317 0 -0.303452 0 0.729516 -0.263063 0 -3.52513
LYS_144 -5.38729 0.542898 5.23648 -0.674904 0.288403 0.419652 2.00431 -2.51569 -0.00141631 -0.00348127 -2.938 0.435326 0 0 0 0 0 0 0 0 0 0 0.0245556 0.243906 3.22948 0 0.0295593 0 -1.6738 -0.0184969 0 -0.758504
GLU_145 -7.09979 0.695208 7.75525 -0.211081 0.0259622 0.331872 3.67783 -3.39493 -0 -0 -4.10564 -0.526977 0 0 0 -0.999568 -0.779619 0 0 0 0 0 0.115727 0.456011 0 4.5632 -0.212517 0 -2.5358 -0.127441 0 -2.3723
ALA_146 -6.90218 0.811629 3.21328 -0.0227508 0 0 2.81606 -2.84503 -0.000347014 -0.00693382 -1.57487 -0.365039 0 0 0 0 0 0 0 0 0 0 0.303572 0 0 0 -0.196129 0 2.3386 -0.207688 0 -2.63782
LEU_147 -9.66313 1.00525 3.56467 -0.495056 0.306926 0.123357 2.77963 -3.04059 -0 -0 -2.27577 0.194761 0 0 0 0 0 0 0 0 0 0 0.641515 0.412917 0.288258 0 -0.315822 0 0.729516 -0.127971 0 -5.87155
LEU_148 -7.70455 0.547764 4.59784 -0.706608 0.62721 0.269369 3.14843 -2.82412 -0 -0 -3.45915 0.133525 0 0 0 0 0 0 0 0 0 0 0.457593 0.119904 1.11194 0 -0.287588 0 0.729516 -0.0961069 0 -3.33502
ILE_149 -8.86861 0.931 3.01533 -0.517609 0.690158 0.102201 2.84878 -2.8129 -0 -0 -2.03084 0.137124 0 0 0 0 0 0 0 0 0 0 0.286499 0.0104334 0.61275 0 -0.361631 0 1.0317 0.212281 0 -4.71334
LEU_150 -9.2326 1.51987 2.29587 -0.49836 0.417995 0.120197 2.29924 -2.76963 -0 -0 -1.39315 0.250392 0 0 0 0 0 0 0 0 0 0 0.0684843 0.343244 0.49421 0 -0.232775 0 0.729516 0.375319 0 -5.21218
LEU_151 -7.8662 0.98833 3.03748 -0.666417 0.469409 0.288698 2.48332 -2.6299 -0 -0 -1.90381 -0.0806433 0 0 0 0 0 0 0 0 0 0 0.0797018 1.29665 2.00386 0 -0.251933 0 0.729516 0.15524 0 -1.86671
THR_152 -8.35134 0.986536 5.49719 -0.202951 0.141123 0.0738273 3.69884 -3.26832 -0 -0 -3.73083 -0.100174 0 0 0 0 0 0 0 0 0 0 0.206198 0.0428258 0.0666395 0 -0.0178504 2.29146 -1.425 0.339061 0 -3.75277
ALA_153 -6.52256 0.39837 4.10284 -0.022054 0 0 3.03606 -3.17759 -0 -0 -2.74879 -0.3648 0 0 0 0 0 0 0 0 0 0 -0.0152716 0 0 0 -0.240774 0 2.3386 0.260452 0 -2.95552
ALA_154 -3.91588 0.189881 3.05489 -0.0215422 0 0 1.72454 -2.00184 -0 -0 -0.689143 -0.377296 0 0 0 0 0 0 0 0 0 0 -0.0503508 0 0 0 -0.211917 0 2.3386 -0.154988 0 -0.115047
ARG_155 -6.45148 0.495521 5.89379 -1.42104 0.612928 1.20393 2.43593 -2.86421 -0 -0 -3.31708 -0.572155 0 0 0 0 -0.608999 0 0 0 0 0 0.409048 0.469177 3.36789 0 -0.0461101 0 -1.281 0.00462748 0 -1.66923
LEU_156 -6.3583 0.837998 2.58922 -0.514125 0.47151 0.128577 1.23752 -2.03931 -0 -0 -0.519169 0.242779 0 0 0 0 0 0 0 0 0 0 -0.0466179 0.0625882 0.280464 0 -0.314104 0 0.729516 0.0289023 0 -3.18255
GLY_157 -1.85618 0.149192 2.48298 -5.48203e-05 0 0 1.17246 -1.23703 -0 -0 -0.860562 -0.404155 0 0 0 0 0 0 0 0 0 0 -0.0856282 0 0 0 -1.42168 0 1.2108 0.0675046 0 -0.782356
THR_158 -4.71114 0.753665 2.56008 -0.188895 0.148864 0.0632122 1.58193 -1.75784 -0 -0 -1.40261 -0.806401 0 0 0 -0.211412 0 0 0 0 0 0 -0.0312372 0.0295867 0.626688 0 -0.7205 2.29926 -1.425 0.824409 0 -2.36734
THR_159 -4.31746 0.446074 4.29375 -0.112211 0.0691959 0.075102 2.52236 -2.17016 -0.000927323 -0.0145896 -2.50998 -0.628286 0 0 0 -0.629089 0 0 0 0 0 0 -0.022888 0.0272138 0.0322034 0 -0.456991 2.30135 -1.425 0.52576 0 -1.99458
VAL_160 -6.19624 1.02446 2.03812 -0.280044 0.21705 0.0469058 1.70495 -2.09799 -0 -0 -0.783858 0.469639 0 0 0 0 0 0 0 0 0 0 0.114315 0.0250279 0.693679 0 0.0690422 0 2.085 -0.211534 0 -1.08148
GLU_161 -4.01613 0.334575 4.71971 -0.46308 0.233177 1.44831 1.67013 -2.19786 -0.0265354 -0.162566 -2.1046 -2.87534 0 0 0 0 0 0 0 0 0 0 0.249169 0.00537621 0 3.9883 -0.301156 0 -2.5358 -0.253936 0 -2.28826
GLU_162 -6.48019 0.341664 7.23141 -0.644298 0.243208 1.20309 3.36748 -3.05959 -0.0265354 -0.162566 -3.137 -0.665236 0 0 0 -0.417677 -0.828302 0 0 0 0 0 0.245421 0.00422047 0 3.36974 -0.257798 0 -2.5358 -0.369626 0 -2.57839
ALA_163 -5.81603 0.149036 2.41922 -0.0211603 0 0 2.37177 -2.46648 -0.000927323 -0.0145896 -1.71286 -0.359006 0 0 0 0 0 0 0 0 0 0 0.305585 0 0 0 -0.262217 0 2.3386 -0.223028 0 -3.29208
VAL_164 -6.68667 0.66967 3.3426 -0.308156 0.256304 0.0696703 2.71696 -2.65883 -0 -0 -1.92133 -0.0958021 0 0 0 0 0 0 0 0 0 0 0.0768164 0.0720136 0.0918564 0 -0.408547 0 2.085 0.097303 0 -2.60113
TYR_165 -4.94833 0.277414 4.92001 -0.957826 0.0533933 0.368191 2.28962 -2.45526 -0 -0 -1.81933 -0.282274 0 0 0 0 0 0 0 0 0 0 0.197786 0.0568705 0 1.8048 -0.433256 1.06592e-05 0.964136 0.588168 0 0.624131
ARG_166 -7.43931 0.501734 6.29235 -0.450443 0.0694107 0.233234 2.95825 -3.05941 -0 -0 -3.21753 0.3808 0 0 0 0 -0.828302 0 0 0 0 0 0.0799626 0.466591 2.05971 0 -0.126067 0 -1.281 0.342029 0 -3.01799
ALA_167 -6.51617 0.618485 3.1549 -0.0213223 0 0 3.0799 -2.78575 -0 -0 -2.41999 -0.376237 0 0 0 0 0 0 0 0 0 0 0.107471 0 0 0 -0.259497 0 2.3386 -0.175572 0 -3.25517
LEU_168 -6.14235 0.650148 4.68912 -0.505519 0.36417 0.128312 2.63598 -2.61383 -0 -0 -2.66372 0.237023 0 0 0 0 0 0 0 0 0 0 0.71806 0.25895 0.329718 0 -0.285351 0 0.729516 -0.110021 0 -1.57981
LYS_169 -4.01565 0.129804 5.47603 -0.423462 0.0773188 0.228896 2.43728 -2.39049 -0 -0 -3.15995 -0.0891078 0 0 0 0 0 0 0 0 0 0 0.194593 0.0361259 1.8815 0 0.0325798 0 -1.6738 0.147365 0 -1.11098
LEU_170 -8.9383 1.48572 3.25176 -0.501544 0.335731 0.12555 2.87675 -2.82693 -0.00889999 -0.0446416 -1.87105 0.207573 0 0 0 0 0 0 0 0 0 0 -6.15005e-05 0.274579 0.384984 0 -0.273165 0 0.729516 0.134781 0 -4.65765
LYS_171 -6.74717 0.77258 6.39002 -0.468341 0.0835431 0.296132 3.56977 -3.11303 -0 -0 -2.83285 0.249996 0 0 0 0 0 0 0 0 0 0 0.00783473 0.0540058 2.02328 0 0.054892 0 -1.6738 0.613053 0 -0.720078
THR_172 -2.92434 0.147992 3.88947 -0.20235 0.139876 0.0732665 1.41532 -1.78433 -0 -0 -1.10787 -0.0987021 0 0 0 0 0 0 0 0 0 0 0.0326231 0.000400768 0.111973 0 -0.0148535 2.29152 -1.425 0.950944 0 1.49593
LYS_173 -3.70867 0.0925193 3.66689 -0.43743 0.0960426 0.249114 1.40226 -1.67647 -0 -0 -0.255116 -0.0882906 0 0 0 0 0 0 0 0 0 0 0.152566 0.044266 2.17993 0 0.026897 0 -1.6738 0.315402 0 0.386107
LEU_174 -5.43791 0.508754 1.33616 -0.525603 0.553725 0.140225 1.13421 -1.42711 -0 -0 -0.960953 0.180379 0 0 0 0 0 0 0 0 0 0 0.113738 0.039745 0.226757 0 -0.247045 0 0.729516 -0.0710554 0 -3.70646
GLY_175 -1.89751 0.0942359 2.2416 -5.0909e-05 0 0 1.2664 -1.19993 -0.00141801 -0.0364421 -0.517929 -0.371534 0 0 0 0 0 0 0 0 0 0 0.343671 0 0 0 -1.10753 0 1.2108 0.333824 0 0.35818
VAL_176 -6.10684 0.866157 2.36097 -0.311447 0.220443 0.0642876 1.56446 -1.98017 -0.00889999 -0.0446416 -1.19524 -0.234351 0 0 0 0 0 0 0 0 0 0 -0.033583 0.000167655 0.0972264 0 -0.479589 0 2.085 0.321258 0 -2.8148
SER_177 -4.33174 0.195423 4.86342 -0.0261163 0 0.0616059 3.04769 -2.28567 -0.0118118 -0.14154 -2.6958 -0.536213 0 0 0 -1.39237 0 0 0 0 0 0 -0.0321442 0.0234896 0.134479 0 -0.50266 0.605737 -1.1772 -0.231023 0 -4.43244
LEU_178 -5.84526 0.508342 2.27016 -0.498505 0.518926 0.116271 1.87941 -1.93729 -0 -0 -0.911029 0.251049 0 0 0 0 0 0 0 0 0 0 -0.00130561 0.11866 0.329009 0 -0.274317 0 0.729516 -0.116615 0 -2.86298
GLU_179 -5.07381 0.49319 5.51694 -0.335443 0.0728493 0.399707 2.01198 -2.50134 -0.0132281 -0.145022 -2.88831 -0.661554 0 0 0 0 0 0 0 0 0 0 0.364112 0.0258593 0 3.28724 -0.0581054 0 -2.5358 0.126646 0 -1.91408
GLN_180 -6.91042 0.447718 6.99148 -0.258648 0.034693 0.206867 3.82197 -3.24055 -0.00141801 -0.0364421 -4.07957 -0.396193 0 0 0 -1.39237 -0.913121 0 0 0 0 0 0.0299701 0.196922 0 3.00578 -0.0318845 0 -1.0644 0.204154 0 -3.38546
ALA_181 -6.86932 1.2612 3.46494 -0.0219679 0 0 3.0583 -2.88497 -0 -0 -2.13352 -0.36876 0 0 0 0 0 0 0 0 0 0 -0.0325071 0 0 0 -0.103414 0 2.3386 0.189945 0 -2.10147
LEU_182 -9.95568 1.16098 4.17899 -0.487035 0.255474 0.115174 2.93049 -3.11284 -0 -0 -2.47032 0.206379 0 0 0 0 0 0 0 0 0 0 0.524202 0.522305 0.315314 0 -0.274494 0 0.729516 0.118703 0 -5.24284
LEU_183 -6.90837 0.778992 3.38656 -0.510953 0.459117 0.123368 2.25376 -2.43779 -0 -0 -1.84115 0.277253 0 0 0 0 0 0 0 0 0 0 0.555302 0.0768732 0.302209 0 -0.293889 0 0.729516 -0.00778149 0 -3.05699
ILE_184 -7.86992 0.684313 2.5385 -0.517732 0.651064 0.103766 2.65327 -2.514 -0 -0 -1.76231 0.0664034 0 0 0 0 0 0 0 0 0 0 0.119608 0.0660199 0.692045 0 -0.337242 0 1.0317 0.110213 0 -4.28429
LEU_185 -8.72452 0.927126 2.53967 -0.5121 0.570147 0.118641 2.31814 -2.65092 -0 -0 -1.56639 0.302265 0 0 0 0 0 0 0 0 0 0 0.418684 0.397567 0.374225 0 -0.262946 0 0.729516 0.188922 0 -4.83197
LEU_186 -8.73724 1.39087 3.04315 -0.499833 0.457921 0.120671 2.72 -2.71316 -0 -0 -1.89268 0.241938 0 0 0 0 0 0 0 0 0 0 0.132183 0.279911 0.424943 0 -0.252199 0 0.729516 0.120408 0 -4.43361
LEU_187 -9.42253 1.25055 2.88782 -0.718807 0.437947 0.292685 3.23974 -3.06244 -0 -0 -2.1882 0.14371 0 0 0 0 0 0 0 0 0 0 0.24435 0.0465014 0.94222 0 -0.228905 0 0.729516 0.23187 0 -5.17397
ALA_188 -5.97311 0.494796 3.85189 -0.0218473 0 0 2.71793 -2.96294 -0 -0 -2.55042 -0.345888 0 0 0 0 0 0 0 0 0 0 0.0581866 0 0 0 -0.254827 0 2.3386 0.169967 0 -2.47766
ALA_189 -4.27049 0.318113 3.01211 -0.0208649 0 0 1.45878 -2.14733 -0 -0 -0.735708 -0.369163 0 0 0 0 0 0 0 0 0 0 -0.0171501 0 0 0 -0.137471 0 2.3386 0.0119391 0 -0.558628
ALA_190 -5.1783 0.457723 4.20171 -0.0225179 0 0 2.67867 -2.61447 -0 -0 -2.35899 -0.34405 0 0 0 -0.721899 0 0 0 0 0 0 -0.0297179 0 0 0 -0.142433 0 2.3386 0.0222465 0 -1.71342
LEU_191 -7.77666 0.894633 2.84574 -0.511362 0.55787 0.12546 1.15386 -2.26877 -0 -0 -0.601518 0.230738 0 0 0 0 0 0 0 0 0 0 -0.0488258 0.0766531 0.360827 0 -0.28233 0 0.729516 -0.0428866 0 -4.55706
GLY_192 -1.6742 0.0584962 2.2687 -5.77803e-05 0 0 0.998853 -1.11721 -0 -0 -0.800496 -0.390664 0 0 0 0 0 0 0 0 0 0 -0.128269 0 0 0 -1.44889 0 1.2108 0.322839 0 -0.700094
THR_193 -4.45052 0.74058 2.35339 -0.182041 0.137475 0.0627389 1.42439 -1.67359 -0.000231362 -0.00329851 -1.45367 -0.8864 0 0 0 0 0 0 0 0 0 0 -0.0694321 0.0571793 0.530026 0 -0.678326 2.28985 -1.425 1.19069 0 -2.03618
THR_194 -4.42652 0.586895 4.52029 -0.114678 0.06836 0.077902 2.59303 -2.22457 -0.00205271 -0.0251896 -2.77097 -0.627093 0 0 0 -0.621844 0 0 0 0 0 0 0.0167139 0.117604 0.0386507 0 -0.475009 2.28887 -1.425 0.63231 0 -1.7723
VAL_195 -5.31821 0.71879 1.97555 -0.310482 0.270003 0.0710478 1.39287 -1.85023 -0 -0 -0.675097 -0.117583 0 0 0 0 0 0 0 0 0 0 -0.0615862 0.00142465 0.230213 0 -0.27448 0 2.085 -0.150228 0 -2.013
GLU_196 -4.33738 0.0840412 6.07621 -0.467534 0.25147 1.46804 1.87791 -2.5598 -0.0270152 -0.151368 -2.97415 -2.89018 0 0 0 0 0 0 0 0 0 0 0.0894682 0.0494114 0 3.95298 -0.209568 0 -2.5358 -0.134646 0 -2.43791
GLU_197 -5.93196 0.496094 7.45285 -0.44142 0.0596624 0.877923 3.32016 -3.09224 -0.0272466 -0.154666 -4.2233 -0.441133 0 0 0 -0.621844 -0.58678 0 0 0 0 0 0.131868 0.0211746 0 3.33436 -0.331033 0 -2.5358 -0.40188 0 -3.09522
ALA_198 -6.05428 0.438532 2.67102 -0.0228489 0 0 2.4855 -2.56988 -0.00205271 -0.0251896 -1.95049 -0.373743 0 0 0 0 0 0 0 0 0 0 0.251594 0 0 0 -0.339413 0 2.3386 -0.337781 0 -3.49043
VAL_199 -6.40235 0.49875 2.73042 -0.308736 0.261445 0.0698798 2.65221 -2.44962 -0 -0 -2.02024 -0.0553796 0 0 0 0 0 0 0 0 0 0 -0.0433723 0.00756044 0.0743668 0 -0.32409 0 2.085 0.0410345 0 -3.18311
LYS_200 -5.99169 0.414417 7.25309 -0.48114 0.216979 0.242589 3.20788 -3.1351 -0 -0 -4.10962 0.126686 0 0 0 0 -0.58678 0 0 0 0 0 0.10307 0.0215076 2.56744 0 -0.0310663 0 -1.6738 -0.0374293 0 -1.89296
ARG_201 -6.57665 0.421679 5.33767 -1.14594 0.514463 0.731203 2.43683 -2.83168 -0 -0 -1.88195 0.301545 0 0 0 0 0 0 0 0 0 0 0.128297 0.13044 3.34682 0 -0.0304293 0 -1.281 -0.0826729 0 -0.481374
ALA_202 -6.32794 0.598466 3.42098 -0.0220435 0 0 3.00683 -2.8056 -0 -0 -2.27942 -0.362687 0 0 0 0 0 0 0 0 0 0 0.0615524 0 0 0 -0.222525 0 2.3386 -0.0360042 0 -2.62978
LEU_203 -6.8411 0.762479 4.99369 -0.500416 0.332099 0.123932 2.85692 -2.79905 -0 -0 -2.52828 0.227644 0 0 0 0 0 0 0 0 0 0 0.225851 0.350537 0.353897 0 -0.278582 0 0.729516 -0.131635 0 -2.1225
LYS_204 -4.63325 0.236679 5.48501 -0.303895 0.0258914 0.134931 2.61129 -2.4659 -0 -0 -2.28943 -0.0179018 0 0 0 0 0 0 0 0 0 0 0.229619 0.0740511 1.75881 0 0.00305652 0 -1.6738 -0.106424 0 -0.931255
LEU_205 -8.46728 1.12083 3.52555 -0.706946 0.530604 0.274437 2.89654 -2.77448 -0 -0 -1.84744 0.128331 0 0 0 0 0 0 0 0 0 0 0.130096 0.147481 1.06193 0 -0.280868 0 0.729516 -0.134 0 -3.6657
LYS_206 -7.96911 0.689515 6.87033 -0.694474 0.216073 0.544906 2.68448 -3.24707 -0.0151234 -0.0382021 -1.09588 0.264876 0 0 0 0 0 0 0 0 0 0 0.112901 0.511625 3.13129 0 0.0209545 0 -1.6738 0.0658714 0 0.379154
THR_207 -3.02243 0.104845 4.10361 -0.202903 0.141631 0.0742373 1.50159 -1.8509 -0 -0 -0.903668 -0.125723 0 0 0 0 0 0 0 0 0 0 -0.0112443 0.00665035 0.14405 0 -0.00577643 2.2854 -1.425 0.354407 0 1.16878
LYS_208 -3.66615 0.108754 4.0557 -0.435766 0.0883125 0.245879 1.81922 -1.84302 -0 -0 -1.69549 -0.0683465 0 0 0 0 0 0 0 0 0 0 -0.0301873 0.0109489 2.11042 0 0.0374221 0 -1.6738 0.243533 0 -0.692574
LEU_209 -6.0996 1.51036 2.41429 -0.48304 0.453391 0.0842369 1.35569 -1.58598 -0 -0 -2.01794 0.338728 0 0 0 0 0 0 0 0 0 0 -0.00985354 0.015461 0.408716 0 -0.26272 0 0.729516 -0.265853 0 -3.41459
GLY:CtermProteinFull_210 -1.21497 0.793634 1.17423 -0.415814 0.0486915 1.26557 0.076397 -0.284481 -0 -0 -1.54106 -2.94252 0 0 0 0 0 0 0 0 0 0 0 0 0 0 0 0 1.2108 -0.258658 0 -2.08818
HMM:MP-FE1-connect_211 -22.5301 6.44384 -1.81772 -22.5195 21.0934 -3.41632 3.88904 -3.74145 -0 -0 -12.7276 -12.1342 0 0 0 0 -0.917848 0 0.00815099 0 0 0.961925 0 0 0 0 0 0 0 0 0 -47.4083
#END_POSE_ENERGIES_TABLE UM_102_H46_areda15_HMM_onlyH_1__DE_1
