# Supplementary material for: Design of Heme Enzymes with a Tunable Substrate Binding Pocket Adjacent to an Open Metal Coordination Site
Source: J Am Chem Soc. 2023 Jun 21;145(26):14307–15. doi: 10.1021/jacs.3c02742 (PMC10326885; doi:10.1021/jacs.3c02742)
Supplement: Supplementary file 3 — ja3c02742_si_003.zip [file ja3c02742_si_003.zip › heme_binder_design_models/IK_HC015_03.pdb]

HEADER                                            xx-MMM-xx                     
EXPDTA    THEORETICAL MODEL                                                     
REMARK 666 MATCH TEMPLATE X HMM    0 MATCH MOTIF A HIS   46  1  1               
REMARK 220                                                                      
REMARK 220 EXPERIMENTAL DETAILS                                                 
REMARK 220  EXPERIMENT TYPE                : THEORETICAL MODELLING              
REMARK 220  DATE OF DATA COLLECTION        : 27-MAR-21                          
REMARK 220                                                                      
REMARK 220 REMARK: MODEL GENERATED BY ROSETTA                                   
REMARK 220  VERSION 2020.50+release.1295438                                     
HETNAM     HMM X   1  HMM                                                       
LINK         NE2 HIS A  46                FE1  HMM X   1                  2.46  
ATOM      1  N   VAL A   1       8.021 -32.838  14.640  1.00  0.00           N  
ATOM      2  CA  VAL A   1       6.967 -32.124  13.922  1.00  0.00           C  
ATOM      3  C   VAL A   1       5.585 -32.309  14.544  1.00  0.00           C  
ATOM      4  O   VAL A   1       5.173 -33.425  14.842  1.00  0.00           O  
ATOM      5  CB  VAL A   1       6.922 -32.599  12.457  1.00  0.00           C  
ATOM      6  CG1 VAL A   1       5.809 -31.888  11.702  1.00  0.00           C  
ATOM      7  CG2 VAL A   1       8.267 -32.354  11.792  1.00  0.00           C  
ATOM      8 1H   VAL A   1       8.899 -32.680  14.188  1.00  0.00           H  
ATOM      9 2H   VAL A   1       8.067 -32.506  15.582  1.00  0.00           H  
ATOM     10 3H   VAL A   1       7.819 -33.817  14.642  1.00  0.00           H  
ATOM     11  HA  VAL A   1       7.195 -31.058  13.943  1.00  0.00           H  
ATOM     12  HB  VAL A   1       6.693 -33.664  12.437  1.00  0.00           H  
ATOM     13 1HG1 VAL A   1       5.791 -32.235  10.668  1.00  0.00           H  
ATOM     14 2HG1 VAL A   1       4.851 -32.106  12.174  1.00  0.00           H  
ATOM     15 3HG1 VAL A   1       5.987 -30.812  11.719  1.00  0.00           H  
ATOM     16 1HG2 VAL A   1       8.228 -32.693  10.757  1.00  0.00           H  
ATOM     17 2HG2 VAL A   1       8.498 -31.289  11.817  1.00  0.00           H  
ATOM     18 3HG2 VAL A   1       9.042 -32.906  12.325  1.00  0.00           H  
ATOM     19  N   SER A   2       4.859 -31.213  14.722  1.00  0.00           N  
ATOM     20  CA  SER A   2       3.548 -31.299  15.344  1.00  0.00           C  
ATOM     21  C   SER A   2       2.469 -31.704  14.338  1.00  0.00           C  
ATOM     22  O   SER A   2       2.678 -31.678  13.117  1.00  0.00           O  
ATOM     23  CB  SER A   2       3.191 -29.969  15.977  1.00  0.00           C  
ATOM     24  OG  SER A   2       2.922 -29.003  14.998  1.00  0.00           O  
ATOM     25  H   SER A   2       5.206 -30.312  14.430  1.00  0.00           H  
ATOM     26  HA  SER A   2       3.571 -32.090  16.093  1.00  0.00           H  
ATOM     27 1HB  SER A   2       2.318 -30.093  16.618  1.00  0.00           H  
ATOM     28 2HB  SER A   2       4.013 -29.633  16.607  1.00  0.00           H  
ATOM     29  HG  SER A   2       2.846 -28.167  15.464  1.00  0.00           H  
ATOM     30  N   LEU A   3       1.177 -32.108  14.841  1.00  0.00           N  
ATOM     31  CA  LEU A   3      -0.028 -32.465  14.121  1.00  0.00           C  
ATOM     32  C   LEU A   3      -0.535 -31.257  13.359  1.00  0.00           C  
ATOM     33  O   LEU A   3      -1.032 -31.382  12.252  1.00  0.00           O  
ATOM     34  CB  LEU A   3      -1.106 -32.973  15.087  1.00  0.00           C  
ATOM     35  CG  LEU A   3      -2.384 -33.513  14.432  1.00  0.00           C  
ATOM     36  CD1 LEU A   3      -2.029 -34.656  13.491  1.00  0.00           C  
ATOM     37  CD2 LEU A   3      -3.351 -33.976  15.512  1.00  0.00           C  
ATOM     38  H   LEU A   3       1.171 -32.122  15.850  1.00  0.00           H  
ATOM     39  HA  LEU A   3       0.207 -33.277  13.435  1.00  0.00           H  
ATOM     40 1HB  LEU A   3      -0.681 -33.771  15.693  1.00  0.00           H  
ATOM     41 2HB  LEU A   3      -1.393 -32.155  15.748  1.00  0.00           H  
ATOM     42  HG  LEU A   3      -2.851 -32.726  13.840  1.00  0.00           H  
ATOM     43 1HD1 LEU A   3      -2.937 -35.040  13.025  1.00  0.00           H  
ATOM     44 2HD1 LEU A   3      -1.352 -34.293  12.717  1.00  0.00           H  
ATOM     45 3HD1 LEU A   3      -1.544 -35.453  14.053  1.00  0.00           H  
ATOM     46 1HD2 LEU A   3      -4.260 -34.359  15.047  1.00  0.00           H  
ATOM     47 2HD2 LEU A   3      -2.886 -34.764  16.104  1.00  0.00           H  
ATOM     48 3HD2 LEU A   3      -3.602 -33.135  16.160  1.00  0.00           H  
ATOM     49  N   GLU A   4      -0.389 -30.087  13.965  1.00  0.00           N  
ATOM     50  CA  GLU A   4      -0.709 -28.839  13.297  1.00  0.00           C  
ATOM     51  C   GLU A   4       0.165 -28.582  12.062  1.00  0.00           C  
ATOM     52  O   GLU A   4      -0.340 -28.244  10.991  1.00  0.00           O  
ATOM     53  CB  GLU A   4      -0.565 -27.677  14.283  1.00  0.00           C  
ATOM     54  CG  GLU A   4      -0.875 -26.309  13.691  1.00  0.00           C  
ATOM     55  CD  GLU A   4      -0.589 -25.182  14.644  1.00  0.00           C  
ATOM     56  OE1 GLU A   4      -0.166 -25.450  15.742  1.00  0.00           O  
ATOM     57  OE2 GLU A   4      -0.794 -24.050  14.272  1.00  0.00           O  
ATOM     58  H   GLU A   4      -0.046 -30.063  14.915  1.00  0.00           H  
ATOM     59  HA  GLU A   4      -1.745 -28.884  12.959  1.00  0.00           H  
ATOM     60 1HB  GLU A   4      -1.231 -27.834  15.131  1.00  0.00           H  
ATOM     61 2HB  GLU A   4       0.455 -27.651  14.668  1.00  0.00           H  
ATOM     62 1HG  GLU A   4      -0.277 -26.170  12.791  1.00  0.00           H  
ATOM     63 2HG  GLU A   4      -1.925 -26.279  13.405  1.00  0.00           H  
ATOM     64  N   GLN A   5       1.486 -28.737  12.192  1.00  0.00           N  
ATOM     65  CA  GLN A   5       2.382 -28.549  11.051  1.00  0.00           C  
ATOM     66  C   GLN A   5       2.060 -29.553   9.950  1.00  0.00           C  
ATOM     67  O   GLN A   5       2.136 -29.233   8.764  1.00  0.00           O  
ATOM     68  CB  GLN A   5       3.845 -28.690  11.480  1.00  0.00           C  
ATOM     69  CG  GLN A   5       4.357 -27.542  12.333  1.00  0.00           C  
ATOM     70  CD  GLN A   5       5.723 -27.827  12.928  1.00  0.00           C  
ATOM     71  OE1 GLN A   5       5.918 -28.831  13.619  1.00  0.00           O  
ATOM     72  NE2 GLN A   5       6.679 -26.944  12.662  1.00  0.00           N  
ATOM     73  H   GLN A   5       1.876 -28.987  13.087  1.00  0.00           H  
ATOM     74  HA  GLN A   5       2.243 -27.540  10.664  1.00  0.00           H  
ATOM     75 1HB  GLN A   5       3.971 -29.612  12.047  1.00  0.00           H  
ATOM     76 2HB  GLN A   5       4.478 -28.760  10.596  1.00  0.00           H  
ATOM     77 1HG  GLN A   5       4.433 -26.648  11.714  1.00  0.00           H  
ATOM     78 2HG  GLN A   5       3.657 -27.371  13.151  1.00  0.00           H  
ATOM     79 1HE2 GLN A   5       7.601 -27.079  13.027  1.00  0.00           H  
ATOM     80 2HE2 GLN A   5       6.478 -26.143  12.097  1.00  0.00           H  
ATOM     81  N   ALA A   6       1.745 -30.881  10.301  1.00  0.00           N  
ATOM     82  CA  ALA A   6       1.355 -31.941   9.377  1.00  0.00           C  
ATOM     83  C   ALA A   6       0.059 -31.592   8.649  1.00  0.00           C  
ATOM     84  O   ALA A   6      -0.071 -31.839   7.445  1.00  0.00           O  
ATOM     85  CB  ALA A   6       1.193 -33.242  10.115  1.00  0.00           C  
ATOM     86  H   ALA A   6       1.862 -31.100  11.278  1.00  0.00           H  
ATOM     87  HA  ALA A   6       2.145 -32.050   8.633  1.00  0.00           H  
ATOM     88 1HB  ALA A   6       0.902 -34.024   9.414  1.00  0.00           H  
ATOM     89 2HB  ALA A   6       2.138 -33.511  10.588  1.00  0.00           H  
ATOM     90 3HB  ALA A   6       0.423 -33.132  10.878  1.00  0.00           H  
ATOM     91  N   ALA A   7      -0.893 -31.020   9.384  1.00  0.00           N  
ATOM     92  CA  ALA A   7      -2.178 -30.622   8.806  1.00  0.00           C  
ATOM     93  C   ALA A   7      -1.969 -29.487   7.816  1.00  0.00           C  
ATOM     94  O   ALA A   7      -2.633 -29.420   6.783  1.00  0.00           O  
ATOM     95  CB  ALA A   7      -3.157 -30.211   9.895  1.00  0.00           C  
ATOM     96  H   ALA A   7      -0.723 -30.857  10.365  1.00  0.00           H  
ATOM     97  HA  ALA A   7      -2.588 -31.479   8.270  1.00  0.00           H  
ATOM     98 1HB  ALA A   7      -4.100 -29.906   9.442  1.00  0.00           H  
ATOM     99 2HB  ALA A   7      -3.333 -31.054  10.566  1.00  0.00           H  
ATOM    100 3HB  ALA A   7      -2.742 -29.379  10.463  1.00  0.00           H  
ATOM    101  N   LYS A   8      -1.045 -28.593   8.137  1.00  0.00           N  
ATOM    102  CA  LYS A   8      -0.806 -27.456   7.257  1.00  0.00           C  
ATOM    103  C   LYS A   8      -0.195 -27.954   5.934  1.00  0.00           C  
ATOM    104  O   LYS A   8      -0.550 -27.476   4.857  1.00  0.00           O  
ATOM    105  CB  LYS A   8       0.112 -26.434   7.929  1.00  0.00           C  
ATOM    106  CG  LYS A   8      -0.551 -25.623   9.035  1.00  0.00           C  
ATOM    107  CD  LYS A   8       0.400 -24.580   9.602  1.00  0.00           C  
ATOM    108  CE  LYS A   8       0.625 -23.442   8.617  1.00  0.00           C  
ATOM    109  NZ  LYS A   8      -0.648 -22.765   8.249  1.00  0.00           N  
ATOM    110  H   LYS A   8      -0.499 -28.684   8.982  1.00  0.00           H  
ATOM    111  HA  LYS A   8      -1.766 -26.986   7.043  1.00  0.00           H  
ATOM    112 1HB  LYS A   8       0.973 -26.946   8.360  1.00  0.00           H  
ATOM    113 2HB  LYS A   8       0.488 -25.735   7.181  1.00  0.00           H  
ATOM    114 1HG  LYS A   8      -1.434 -25.121   8.638  1.00  0.00           H  
ATOM    115 2HG  LYS A   8      -0.864 -26.291   9.837  1.00  0.00           H  
ATOM    116 1HD  LYS A   8      -0.013 -24.174  10.526  1.00  0.00           H  
ATOM    117 2HD  LYS A   8       1.359 -25.046   9.827  1.00  0.00           H  
ATOM    118 1HE  LYS A   8       1.298 -22.708   9.058  1.00  0.00           H  
ATOM    119 2HE  LYS A   8       1.090 -23.830   7.711  1.00  0.00           H  
ATOM    120 1HZ  LYS A   8      -0.457 -22.018   7.596  1.00  0.00           H  
ATOM    121 2HZ  LYS A   8      -1.274 -23.433   7.822  1.00  0.00           H  
ATOM    122 3HZ  LYS A   8      -1.080 -22.383   9.079  1.00  0.00           H  
ATOM    123  N   PHE A   9       0.736 -28.926   6.015  1.00  0.00           N  
ATOM    124  CA  PHE A   9       1.300 -29.542   4.819  1.00  0.00           C  
ATOM    125  C   PHE A   9       0.230 -30.280   4.001  1.00  0.00           C  
ATOM    126  O   PHE A   9       0.222 -30.218   2.772  1.00  0.00           O  
ATOM    127  CB  PHE A   9       2.417 -30.513   5.204  1.00  0.00           C  
ATOM    128  CG  PHE A   9       3.767 -29.866   5.329  1.00  0.00           C  
ATOM    129  CD1 PHE A   9       4.362 -29.704   6.572  1.00  0.00           C  
ATOM    130  CD2 PHE A   9       4.444 -29.417   4.206  1.00  0.00           C  
ATOM    131  CE1 PHE A   9       5.604 -29.108   6.688  1.00  0.00           C  
ATOM    132  CE2 PHE A   9       5.686 -28.823   4.319  1.00  0.00           C  
ATOM    133  CZ  PHE A   9       6.266 -28.668   5.562  1.00  0.00           C  
ATOM    134  H   PHE A   9       1.052 -29.234   6.924  1.00  0.00           H  
ATOM    135  HA  PHE A   9       1.706 -28.749   4.190  1.00  0.00           H  
ATOM    136 1HB  PHE A   9       2.176 -30.985   6.156  1.00  0.00           H  
ATOM    137 2HB  PHE A   9       2.486 -31.302   4.457  1.00  0.00           H  
ATOM    138  HD1 PHE A   9       3.839 -30.053   7.462  1.00  0.00           H  
ATOM    139  HD2 PHE A   9       3.985 -29.539   3.224  1.00  0.00           H  
ATOM    140  HE1 PHE A   9       6.059 -28.987   7.670  1.00  0.00           H  
ATOM    141  HE2 PHE A   9       6.208 -28.475   3.427  1.00  0.00           H  
ATOM    142  HZ  PHE A   9       7.244 -28.198   5.652  1.00  0.00           H  
ATOM    143  N   LEU A  10      -0.694 -30.997   4.717  1.00  0.00           N  
ATOM    144  CA  LEU A  10      -1.784 -31.701   4.052  1.00  0.00           C  
ATOM    145  C   LEU A  10      -2.733 -30.725   3.324  1.00  0.00           C  
ATOM    146  O   LEU A  10      -3.132 -30.965   2.185  1.00  0.00           O  
ATOM    147  CB  LEU A  10      -2.571 -32.526   5.077  1.00  0.00           C  
ATOM    148  CG  LEU A  10      -3.735 -33.352   4.514  1.00  0.00           C  
ATOM    149  CD1 LEU A  10      -3.197 -34.387   3.536  1.00  0.00           C  
ATOM    150  CD2 LEU A  10      -4.485 -34.019   5.658  1.00  0.00           C  
ATOM    151  H   LEU A  10      -0.621 -31.042   5.723  1.00  0.00           H  
ATOM    152  HA  LEU A  10      -1.353 -32.362   3.301  1.00  0.00           H  
ATOM    153 1HB  LEU A  10      -1.886 -33.213   5.570  1.00  0.00           H  
ATOM    154 2HB  LEU A  10      -2.978 -31.850   5.829  1.00  0.00           H  
ATOM    155  HG  LEU A  10      -4.414 -32.698   3.967  1.00  0.00           H  
ATOM    156 1HD1 LEU A  10      -4.023 -34.974   3.135  1.00  0.00           H  
ATOM    157 2HD1 LEU A  10      -2.682 -33.882   2.718  1.00  0.00           H  
ATOM    158 3HD1 LEU A  10      -2.500 -35.047   4.051  1.00  0.00           H  
ATOM    159 1HD2 LEU A  10      -5.312 -34.605   5.257  1.00  0.00           H  
ATOM    160 2HD2 LEU A  10      -3.807 -34.674   6.204  1.00  0.00           H  
ATOM    161 3HD2 LEU A  10      -4.874 -33.255   6.332  1.00  0.00           H  
ATOM    162  N   ALA A  11      -3.186 -29.551   4.028  1.00  0.00           N  
ATOM    163  CA  ALA A  11      -4.094 -28.563   3.476  1.00  0.00           C  
ATOM    164  C   ALA A  11      -3.451 -27.836   2.304  1.00  0.00           C  
ATOM    165  O   ALA A  11      -4.116 -27.515   1.318  1.00  0.00           O  
ATOM    166  CB  ALA A  11      -4.517 -27.573   4.550  1.00  0.00           C  
ATOM    167  H   ALA A  11      -2.889 -29.464   4.989  1.00  0.00           H  
ATOM    168  HA  ALA A  11      -4.978 -29.083   3.107  1.00  0.00           H  
ATOM    169 1HB  ALA A  11      -5.198 -26.837   4.120  1.00  0.00           H  
ATOM    170 2HB  ALA A  11      -5.022 -28.105   5.357  1.00  0.00           H  
ATOM    171 3HB  ALA A  11      -3.637 -27.066   4.944  1.00  0.00           H  
ATOM    172  N   THR A  12      -2.058 -27.429   2.384  1.00  0.00           N  
ATOM    173  CA  THR A  12      -1.382 -26.696   1.304  1.00  0.00           C  
ATOM    174  C   THR A  12      -1.339 -27.473  -0.012  1.00  0.00           C  
ATOM    175  O   THR A  12      -1.618 -26.923  -1.077  1.00  0.00           O  
ATOM    176  CB  THR A  12       0.055 -26.326   1.715  1.00  0.00           C  
ATOM    177  OG1 THR A  12       0.020 -25.471   2.866  1.00  0.00           O  
ATOM    178  CG2 THR A  12       0.767 -25.610   0.578  1.00  0.00           C  
ATOM    179  H   THR A  12      -1.545 -27.652   3.224  1.00  0.00           H  
ATOM    180  HA  THR A  12      -1.940 -25.779   1.113  1.00  0.00           H  
ATOM    181  HB  THR A  12       0.606 -27.231   1.968  1.00  0.00           H  
ATOM    182  HG1 THR A  12      -0.116 -26.003   3.654  1.00  0.00           H  
ATOM    183 1HG2 THR A  12       1.781 -25.356   0.887  1.00  0.00           H  
ATOM    184 2HG2 THR A  12       0.806 -26.261  -0.295  1.00  0.00           H  
ATOM    185 3HG2 THR A  12       0.226 -24.698   0.327  1.00  0.00           H  
ATOM    186  N   ALA A  13      -0.990 -28.753   0.049  1.00  0.00           N  
ATOM    187  CA  ALA A  13      -0.990 -29.611  -1.127  1.00  0.00           C  
ATOM    188  C   ALA A  13      -2.380 -29.799  -1.714  1.00  0.00           C  
ATOM    189  O   ALA A  13      -2.555 -29.792  -2.933  1.00  0.00           O  
ATOM    190  CB  ALA A  13      -0.389 -30.969  -0.794  1.00  0.00           C  
ATOM    191  H   ALA A  13      -0.718 -29.141   0.942  1.00  0.00           H  
ATOM    192  HA  ALA A  13      -0.380 -29.133  -1.894  1.00  0.00           H  
ATOM    193 1HB  ALA A  13      -0.396 -31.598  -1.684  1.00  0.00           H  
ATOM    194 2HB  ALA A  13       0.637 -30.839  -0.449  1.00  0.00           H  
ATOM    195 3HB  ALA A  13      -0.978 -31.443  -0.010  1.00  0.00           H  
ATOM    196  N   ALA A  14      -3.453 -29.982  -0.814  1.00  0.00           N  
ATOM    197  CA  ALA A  14      -4.817 -30.223  -1.300  1.00  0.00           C  
ATOM    198  C   ALA A  14      -5.341 -29.008  -2.053  1.00  0.00           C  
ATOM    199  O   ALA A  14      -5.990 -29.142  -3.090  1.00  0.00           O  
ATOM    200  CB  ALA A  14      -5.739 -30.573  -0.140  1.00  0.00           C  
ATOM    201  H   ALA A  14      -3.284 -29.947   0.181  1.00  0.00           H  
ATOM    202  HA  ALA A  14      -4.787 -31.064  -1.993  1.00  0.00           H  
ATOM    203 1HB  ALA A  14      -6.746 -30.748  -0.515  1.00  0.00           H  
ATOM    204 2HB  ALA A  14      -5.375 -31.472   0.356  1.00  0.00           H  
ATOM    205 3HB  ALA A  14      -5.756 -29.749   0.571  1.00  0.00           H  
ATOM    206  N   VAL A  15      -5.053 -27.824  -1.522  1.00  0.00           N  
ATOM    207  CA  VAL A  15      -5.486 -26.583  -2.137  1.00  0.00           C  
ATOM    208  C   VAL A  15      -4.719 -26.299  -3.435  1.00  0.00           C  
ATOM    209  O   VAL A  15      -5.308 -25.913  -4.444  1.00  0.00           O  
ATOM    210  CB  VAL A  15      -5.288 -25.413  -1.155  1.00  0.00           C  
ATOM    211  CG1 VAL A  15      -5.531 -24.084  -1.855  1.00  0.00           C  
ATOM    212  CG2 VAL A  15      -6.220 -25.573   0.036  1.00  0.00           C  
ATOM    213  H   VAL A  15      -4.517 -27.789  -0.666  1.00  0.00           H  
ATOM    214  HA  VAL A  15      -6.542 -26.680  -2.391  1.00  0.00           H  
ATOM    215  HB  VAL A  15      -4.254 -25.410  -0.811  1.00  0.00           H  
ATOM    216 1HG1 VAL A  15      -5.386 -23.267  -1.147  1.00  0.00           H  
ATOM    217 2HG1 VAL A  15      -4.830 -23.974  -2.682  1.00  0.00           H  
ATOM    218 3HG1 VAL A  15      -6.551 -24.055  -2.237  1.00  0.00           H  
ATOM    219 1HG2 VAL A  15      -6.074 -24.743   0.726  1.00  0.00           H  
ATOM    220 2HG2 VAL A  15      -7.254 -25.581  -0.309  1.00  0.00           H  
ATOM    221 3HG2 VAL A  15      -6.000 -26.511   0.546  1.00  0.00           H  
ATOM    222  N   LEU A  16      -3.403 -26.489  -3.422  1.00  0.00           N  
ATOM    223  CA  LEU A  16      -2.619 -26.200  -4.617  1.00  0.00           C  
ATOM    224  C   LEU A  16      -2.960 -27.157  -5.747  1.00  0.00           C  
ATOM    225  O   LEU A  16      -3.087 -26.753  -6.906  1.00  0.00           O  
ATOM    226  CB  LEU A  16      -1.120 -26.288  -4.303  1.00  0.00           C  
ATOM    227  CG  LEU A  16      -0.184 -25.660  -5.343  1.00  0.00           C  
ATOM    228  CD1 LEU A  16       1.013 -25.037  -4.639  1.00  0.00           C  
ATOM    229  CD2 LEU A  16       0.258 -26.724  -6.336  1.00  0.00           C  
ATOM    230  H   LEU A  16      -2.934 -26.831  -2.596  1.00  0.00           H  
ATOM    231  HA  LEU A  16      -2.888 -25.207  -4.976  1.00  0.00           H  
ATOM    232 1HB  LEU A  16      -0.936 -25.794  -3.350  1.00  0.00           H  
ATOM    233 2HB  LEU A  16      -0.847 -27.338  -4.202  1.00  0.00           H  
ATOM    234  HG  LEU A  16      -0.710 -24.865  -5.873  1.00  0.00           H  
ATOM    235 1HD1 LEU A  16       1.678 -24.590  -5.378  1.00  0.00           H  
ATOM    236 2HD1 LEU A  16       0.669 -24.266  -3.949  1.00  0.00           H  
ATOM    237 3HD1 LEU A  16       1.550 -25.806  -4.086  1.00  0.00           H  
ATOM    238 1HD2 LEU A  16       0.923 -26.278  -7.076  1.00  0.00           H  
ATOM    239 2HD2 LEU A  16       0.785 -27.519  -5.807  1.00  0.00           H  
ATOM    240 3HD2 LEU A  16      -0.616 -27.140  -6.838  1.00  0.00           H  
ATOM    241  N   GLY A  17      -3.127 -28.426  -5.401  1.00  0.00           N  
ATOM    242  CA  GLY A  17      -3.433 -29.439  -6.390  1.00  0.00           C  
ATOM    243  C   GLY A  17      -2.232 -30.333  -6.651  1.00  0.00           C  
ATOM    244  O   GLY A  17      -2.040 -30.805  -7.763  1.00  0.00           O  
ATOM    245  H   GLY A  17      -3.038 -28.697  -4.431  1.00  0.00           H  
ATOM    246 1HA  GLY A  17      -4.272 -30.043  -6.045  1.00  0.00           H  
ATOM    247 2HA  GLY A  17      -3.743 -28.960  -7.317  1.00  0.00           H  
ATOM    248  N   THR A  18      -1.420 -30.555  -5.626  1.00  0.00           N  
ATOM    249  CA  THR A  18      -0.218 -31.367  -5.749  1.00  0.00           C  
ATOM    250  C   THR A  18      -0.148 -32.364  -4.599  1.00  0.00           C  
ATOM    251  O   THR A  18      -1.086 -32.475  -3.815  1.00  0.00           O  
ATOM    252  CB  THR A  18       1.051 -30.496  -5.768  1.00  0.00           C  
ATOM    253  OG1 THR A  18       2.187 -31.307  -6.095  1.00  0.00           O  
ATOM    254  CG2 THR A  18       1.271 -29.843  -4.412  1.00  0.00           C  
ATOM    255  H   THR A  18      -1.646 -30.145  -4.729  1.00  0.00           H  
ATOM    256  HA  THR A  18      -0.236 -31.867  -6.717  1.00  0.00           H  
ATOM    257  HB  THR A  18       0.947 -29.719  -6.526  1.00  0.00           H  
ATOM    258  HG1 THR A  18       2.195 -31.479  -7.040  1.00  0.00           H  
ATOM    259 1HG2 THR A  18       2.173 -29.231  -4.445  1.00  0.00           H  
ATOM    260 2HG2 THR A  18       0.415 -29.217  -4.166  1.00  0.00           H  
ATOM    261 3HG2 THR A  18       1.386 -30.615  -3.652  1.00  0.00           H  
ATOM    262  N   THR A  19       0.966 -33.080  -4.490  1.00  0.00           N  
ATOM    263  CA  THR A  19       1.141 -34.062  -3.421  1.00  0.00           C  
ATOM    264  C   THR A  19       1.842 -33.388  -2.239  1.00  0.00           C  
ATOM    265  O   THR A  19       2.412 -32.307  -2.392  1.00  0.00           O  
ATOM    266  CB  THR A  19       1.950 -35.283  -3.895  1.00  0.00           C  
ATOM    267  OG1 THR A  19       3.282 -34.876  -4.230  1.00  0.00           O  
ATOM    268  CG2 THR A  19       1.295 -35.915  -5.115  1.00  0.00           C  
ATOM    269  H   THR A  19       1.710 -32.944  -5.159  1.00  0.00           H  
ATOM    270  HA  THR A  19       0.161 -34.457  -3.150  1.00  0.00           H  
ATOM    271  HB  THR A  19       2.000 -36.019  -3.094  1.00  0.00           H  
ATOM    272  HG1 THR A  19       3.832 -35.653  -4.357  1.00  0.00           H  
ATOM    273 1HG2 THR A  19       1.880 -36.777  -5.436  1.00  0.00           H  
ATOM    274 2HG2 THR A  19       0.285 -36.236  -4.859  1.00  0.00           H  
ATOM    275 3HG2 THR A  19       1.251 -35.186  -5.922  1.00  0.00           H  
ATOM    276  N   VAL A  20       1.807 -34.039  -0.998  1.00  0.00           N  
ATOM    277  CA  VAL A  20       2.450 -33.432   0.169  1.00  0.00           C  
ATOM    278  C   VAL A  20       3.982 -33.389   0.042  1.00  0.00           C  
ATOM    279  O   VAL A  20       4.615 -32.386   0.400  1.00  0.00           O  
ATOM    280  CB  VAL A  20       2.070 -34.216   1.439  1.00  0.00           C  
ATOM    281  CG1 VAL A  20       2.845 -33.693   2.639  1.00  0.00           C  
ATOM    282  CG2 VAL A  20       0.571 -34.117   1.680  1.00  0.00           C  
ATOM    283  H   VAL A  20       1.320 -34.917  -0.891  1.00  0.00           H  
ATOM    284  HA  VAL A  20       2.164 -32.380   0.214  1.00  0.00           H  
ATOM    285  HB  VAL A  20       2.349 -35.261   1.307  1.00  0.00           H  
ATOM    286 1HG1 VAL A  20       2.564 -34.258   3.528  1.00  0.00           H  
ATOM    287 2HG1 VAL A  20       3.914 -33.807   2.460  1.00  0.00           H  
ATOM    288 3HG1 VAL A  20       2.612 -32.639   2.792  1.00  0.00           H  
ATOM    289 1HG2 VAL A  20       0.310 -34.674   2.579  1.00  0.00           H  
ATOM    290 2HG2 VAL A  20       0.292 -33.071   1.806  1.00  0.00           H  
ATOM    291 3HG2 VAL A  20       0.037 -34.535   0.827  1.00  0.00           H  
ATOM    292  N   GLU A  21       4.573 -34.461  -0.483  1.00  0.00           N  
ATOM    293  CA  GLU A  21       6.021 -34.513  -0.677  1.00  0.00           C  
ATOM    294  C   GLU A  21       6.449 -33.420  -1.632  1.00  0.00           C  
ATOM    295  O   GLU A  21       7.541 -32.885  -1.502  1.00  0.00           O  
ATOM    296  CB  GLU A  21       6.453 -35.878  -1.218  1.00  0.00           C  
ATOM    297  CG  GLU A  21       6.245 -37.034  -0.249  1.00  0.00           C  
ATOM    298  CD  GLU A  21       4.825 -37.527  -0.221  1.00  0.00           C  
ATOM    299  OE1 GLU A  21       4.023 -37.012  -0.962  1.00  0.00           O  
ATOM    300  OE2 GLU A  21       4.542 -38.420   0.542  1.00  0.00           O  
ATOM    301  H   GLU A  21       4.011 -35.257  -0.751  1.00  0.00           H  
ATOM    302  HA  GLU A  21       6.506 -34.332   0.283  1.00  0.00           H  
ATOM    303 1HB  GLU A  21       5.895 -36.102  -2.128  1.00  0.00           H  
ATOM    304 2HB  GLU A  21       7.510 -35.849  -1.481  1.00  0.00           H  
ATOM    305 1HG  GLU A  21       6.898 -37.857  -0.536  1.00  0.00           H  
ATOM    306 2HG  GLU A  21       6.532 -36.710   0.752  1.00  0.00           H  
ATOM    307  N   GLU A  22       5.675 -33.176  -2.645  1.00  0.00           N  
ATOM    308  CA  GLU A  22       6.018 -32.046  -3.500  1.00  0.00           C  
ATOM    309  C   GLU A  22       5.880 -30.735  -2.736  1.00  0.00           C  
ATOM    310  O   GLU A  22       6.692 -29.820  -2.905  1.00  0.00           O  
ATOM    311  CB  GLU A  22       5.127 -32.024  -4.745  1.00  0.00           C  
ATOM    312  CG  GLU A  22       5.439 -30.898  -5.720  1.00  0.00           C  
ATOM    313  CD  GLU A  22       6.792 -31.036  -6.360  1.00  0.00           C  
ATOM    314  OE1 GLU A  22       7.329 -32.118  -6.342  1.00  0.00           O  
ATOM    315  OE2 GLU A  22       7.290 -30.059  -6.868  1.00  0.00           O  
ATOM    316  H   GLU A  22       4.854 -33.725  -2.861  1.00  0.00           H  
ATOM    317  HA  GLU A  22       7.063 -32.142  -3.794  1.00  0.00           H  
ATOM    318 1HB  GLU A  22       5.225 -32.967  -5.280  1.00  0.00           H  
ATOM    319 2HB  GLU A  22       4.084 -31.925  -4.443  1.00  0.00           H  
ATOM    320 1HG  GLU A  22       4.679 -30.887  -6.502  1.00  0.00           H  
ATOM    321 2HG  GLU A  22       5.388 -29.948  -5.191  1.00  0.00           H  
ATOM    322  N   ALA A  23       4.759 -30.542  -1.821  1.00  0.00           N  
ATOM    323  CA  ALA A  23       4.625 -29.357  -0.986  1.00  0.00           C  
ATOM    324  C   ALA A  23       5.847 -29.213  -0.082  1.00  0.00           C  
ATOM    325  O   ALA A  23       6.278 -28.100   0.225  1.00  0.00           O  
ATOM    326  CB  ALA A  23       3.347 -29.411  -0.178  1.00  0.00           C  
ATOM    327  H   ALA A  23       4.039 -31.250  -1.788  1.00  0.00           H  
ATOM    328  HA  ALA A  23       4.590 -28.485  -1.639  1.00  0.00           H  
ATOM    329 1HB  ALA A  23       3.269 -28.515   0.439  1.00  0.00           H  
ATOM    330 2HB  ALA A  23       2.493 -29.463  -0.853  1.00  0.00           H  
ATOM    331 3HB  ALA A  23       3.359 -30.292   0.461  1.00  0.00           H  
ATOM    332  N   VAL A  24       6.514 -30.390   0.562  1.00  0.00           N  
ATOM    333  CA  VAL A  24       7.715 -30.373   1.397  1.00  0.00           C  
ATOM    334  C   VAL A  24       8.927 -29.888   0.615  1.00  0.00           C  
ATOM    335  O   VAL A  24       9.721 -29.073   1.120  1.00  0.00           O  
ATOM    336  CB  VAL A  24       8.000 -31.780   1.954  1.00  0.00           C  
ATOM    337  CG1 VAL A  24       9.356 -31.816   2.642  1.00  0.00           C  
ATOM    338  CG2 VAL A  24       6.896 -32.190   2.916  1.00  0.00           C  
ATOM    339  H   VAL A  24       6.056 -31.272   0.374  1.00  0.00           H  
ATOM    340  HA  VAL A  24       7.568 -29.651   2.201  1.00  0.00           H  
ATOM    341  HB  VAL A  24       8.042 -32.487   1.125  1.00  0.00           H  
ATOM    342 1HG1 VAL A  24       9.542 -32.818   3.029  1.00  0.00           H  
ATOM    343 2HG1 VAL A  24      10.135 -31.555   1.926  1.00  0.00           H  
ATOM    344 3HG1 VAL A  24       9.365 -31.102   3.466  1.00  0.00           H  
ATOM    345 1HG2 VAL A  24       7.104 -33.186   3.305  1.00  0.00           H  
ATOM    346 2HG2 VAL A  24       6.851 -31.480   3.742  1.00  0.00           H  
ATOM    347 3HG2 VAL A  24       5.940 -32.198   2.392  1.00  0.00           H  
ATOM    348  N   LYS A  25       9.189 -30.401  -0.755  1.00  0.00           N  
ATOM    349  CA  LYS A  25      10.287 -30.034  -1.624  1.00  0.00           C  
ATOM    350  C   LYS A  25      10.223 -28.544  -1.937  1.00  0.00           C  
ATOM    351  O   LYS A  25      11.230 -27.847  -1.880  1.00  0.00           O  
ATOM    352  CB  LYS A  25      10.257 -30.857  -2.913  1.00  0.00           C  
ATOM    353  CG  LYS A  25      10.613 -32.326  -2.730  1.00  0.00           C  
ATOM    354  CD  LYS A  25      10.444 -33.101  -4.028  1.00  0.00           C  
ATOM    355  CE  LYS A  25      10.693 -34.588  -3.823  1.00  0.00           C  
ATOM    356  NZ  LYS A  25      10.402 -35.377  -5.051  1.00  0.00           N  
ATOM    357  H   LYS A  25       8.525 -31.095  -1.069  1.00  0.00           H  
ATOM    358  HA  LYS A  25      11.223 -30.240  -1.104  1.00  0.00           H  
ATOM    359 1HB  LYS A  25       9.260 -30.806  -3.353  1.00  0.00           H  
ATOM    360 2HB  LYS A  25      10.955 -30.430  -3.634  1.00  0.00           H  
ATOM    361 1HG  LYS A  25      11.648 -32.411  -2.399  1.00  0.00           H  
ATOM    362 2HG  LYS A  25       9.969 -32.764  -1.969  1.00  0.00           H  
ATOM    363 1HD  LYS A  25       9.431 -32.960  -4.407  1.00  0.00           H  
ATOM    364 2HD  LYS A  25      11.146 -32.725  -4.772  1.00  0.00           H  
ATOM    365 1HE  LYS A  25      11.733 -34.747  -3.542  1.00  0.00           H  
ATOM    366 2HE  LYS A  25      10.061 -34.955  -3.013  1.00  0.00           H  
ATOM    367 1HZ  LYS A  25      10.579 -36.355  -4.873  1.00  0.00           H  
ATOM    368 2HZ  LYS A  25       9.434 -35.252  -5.310  1.00  0.00           H  
ATOM    369 3HZ  LYS A  25      10.996 -35.059  -5.804  1.00  0.00           H  
ATOM    370  N   ARG A  26       9.036 -28.060  -2.280  1.00  0.00           N  
ATOM    371  CA  ARG A  26       8.886 -26.662  -2.638  1.00  0.00           C  
ATOM    372  C   ARG A  26       9.139 -25.755  -1.426  1.00  0.00           C  
ATOM    373  O   ARG A  26       9.776 -24.703  -1.541  1.00  0.00           O  
ATOM    374  CB  ARG A  26       7.493 -26.402  -3.191  1.00  0.00           C  
ATOM    375  CG  ARG A  26       7.234 -26.982  -4.572  1.00  0.00           C  
ATOM    376  CD  ARG A  26       5.879 -26.633  -5.070  1.00  0.00           C  
ATOM    377  NE  ARG A  26       5.583 -27.280  -6.338  1.00  0.00           N  
ATOM    378  CZ  ARG A  26       4.533 -26.976  -7.125  1.00  0.00           C  
ATOM    379  NH1 ARG A  26       3.690 -26.035  -6.762  1.00  0.00           N  
ATOM    380  NH2 ARG A  26       4.351 -27.624  -8.263  1.00  0.00           N  
ATOM    381  H   ARG A  26       8.225 -28.662  -2.295  1.00  0.00           H  
ATOM    382  HA  ARG A  26       9.634 -26.415  -3.391  1.00  0.00           H  
ATOM    383 1HB  ARG A  26       6.749 -26.819  -2.514  1.00  0.00           H  
ATOM    384 2HB  ARG A  26       7.318 -25.327  -3.247  1.00  0.00           H  
ATOM    385 1HG  ARG A  26       7.969 -26.590  -5.275  1.00  0.00           H  
ATOM    386 2HG  ARG A  26       7.315 -28.069  -4.531  1.00  0.00           H  
ATOM    387 1HD  ARG A  26       5.132 -26.951  -4.343  1.00  0.00           H  
ATOM    388 2HD  ARG A  26       5.810 -25.556  -5.213  1.00  0.00           H  
ATOM    389  HE  ARG A  26       6.210 -28.010  -6.651  1.00  0.00           H  
ATOM    390 1HH1 ARG A  26       3.829 -25.540  -5.893  1.00  0.00           H  
ATOM    391 2HH1 ARG A  26       2.903 -25.808  -7.352  1.00  0.00           H  
ATOM    392 1HH2 ARG A  26       4.999 -28.348  -8.542  1.00  0.00           H  
ATOM    393 2HH2 ARG A  26       3.564 -27.397  -8.853  1.00  0.00           H  
ATOM    394  N   ALA A  27       8.574 -26.093  -0.098  1.00  0.00           N  
ATOM    395  CA  ALA A  27       8.746 -25.343   1.132  1.00  0.00           C  
ATOM    396  C   ALA A  27      10.213 -25.247   1.550  1.00  0.00           C  
ATOM    397  O   ALA A  27      10.662 -24.184   1.979  1.00  0.00           O  
ATOM    398  CB  ALA A  27       7.893 -25.922   2.243  1.00  0.00           C  
ATOM    399  H   ALA A  27       8.016 -26.934  -0.087  1.00  0.00           H  
ATOM    400  HA  ALA A  27       8.430 -24.316   0.950  1.00  0.00           H  
ATOM    401 1HB  ALA A  27       8.039 -25.340   3.154  1.00  0.00           H  
ATOM    402 2HB  ALA A  27       6.843 -25.882   1.953  1.00  0.00           H  
ATOM    403 3HB  ALA A  27       8.182 -26.956   2.422  1.00  0.00           H  
ATOM    404  N   LEU A  28      10.962 -26.336   1.408  1.00  0.00           N  
ATOM    405  CA  LEU A  28      12.393 -26.310   1.763  1.00  0.00           C  
ATOM    406  C   LEU A  28      13.240 -25.456   0.819  1.00  0.00           C  
ATOM    407  O   LEU A  28      14.151 -24.745   1.248  1.00  0.00           O  
ATOM    408  CB  LEU A  28      12.950 -27.739   1.777  1.00  0.00           C  
ATOM    409  CG  LEU A  28      12.442 -28.640   2.911  1.00  0.00           C  
ATOM    410  CD1 LEU A  28      12.831 -30.084   2.626  1.00  0.00           C  
ATOM    411  CD2 LEU A  28      13.025 -28.167   4.234  1.00  0.00           C  
ATOM    412  H   LEU A  28      10.559 -27.191   1.056  1.00  0.00           H  
ATOM    413  HA  LEU A  28      12.497 -25.861   2.749  1.00  0.00           H  
ATOM    414 1HB  LEU A  28      12.696 -28.220   0.834  1.00  0.00           H  
ATOM    415 2HB  LEU A  28      14.036 -27.689   1.855  1.00  0.00           H  
ATOM    416  HG  LEU A  28      11.354 -28.590   2.955  1.00  0.00           H  
ATOM    417 1HD1 LEU A  28      12.470 -30.724   3.432  1.00  0.00           H  
ATOM    418 2HD1 LEU A  28      12.385 -30.402   1.684  1.00  0.00           H  
ATOM    419 3HD1 LEU A  28      13.916 -30.162   2.559  1.00  0.00           H  
ATOM    420 1HD2 LEU A  28      12.664 -28.807   5.040  1.00  0.00           H  
ATOM    421 2HD2 LEU A  28      14.113 -28.217   4.192  1.00  0.00           H  
ATOM    422 3HD2 LEU A  28      12.717 -27.138   4.421  1.00  0.00           H  
ATOM    423  N   LYS A  29      12.934 -25.534  -0.471  1.00  0.00           N  
ATOM    424  CA  LYS A  29      13.630 -24.723  -1.457  1.00  0.00           C  
ATOM    425  C   LYS A  29      13.339 -23.226  -1.280  1.00  0.00           C  
ATOM    426  O   LYS A  29      14.253 -22.400  -1.382  1.00  0.00           O  
ATOM    427  CB  LYS A  29      13.247 -25.171  -2.868  1.00  0.00           C  
ATOM    428  CG  LYS A  29      13.829 -26.515  -3.282  1.00  0.00           C  
ATOM    429  CD  LYS A  29      13.367 -26.913  -4.676  1.00  0.00           C  
ATOM    430  CE  LYS A  29      13.933 -28.266  -5.083  1.00  0.00           C  
ATOM    431  NZ  LYS A  29      13.476 -28.675  -6.439  1.00  0.00           N  
ATOM    432  H   LYS A  29      12.209 -26.166  -0.776  1.00  0.00           H  
ATOM    433  HA  LYS A  29      14.704 -24.830  -1.299  1.00  0.00           H  
ATOM    434 1HB  LYS A  29      12.161 -25.238  -2.947  1.00  0.00           H  
ATOM    435 2HB  LYS A  29      13.581 -24.425  -3.590  1.00  0.00           H  
ATOM    436 1HG  LYS A  29      14.919 -26.459  -3.272  1.00  0.00           H  
ATOM    437 2HG  LYS A  29      13.517 -27.281  -2.572  1.00  0.00           H  
ATOM    438 1HD  LYS A  29      12.277 -26.963  -4.697  1.00  0.00           H  
ATOM    439 2HD  LYS A  29      13.693 -26.162  -5.395  1.00  0.00           H  
ATOM    440 1HE  LYS A  29      15.021 -28.221  -5.077  1.00  0.00           H  
ATOM    441 2HE  LYS A  29      13.619 -29.023  -4.364  1.00  0.00           H  
ATOM    442 1HZ  LYS A  29      13.872 -29.575  -6.670  1.00  0.00           H  
ATOM    443 2HZ  LYS A  29      12.468 -28.738  -6.450  1.00  0.00           H  
ATOM    444 3HZ  LYS A  29      13.778 -27.990  -7.117  1.00  0.00           H  
ATOM    445  N   LEU A  30      12.080 -22.881  -1.001  1.00  0.00           N  
ATOM    446  CA  LEU A  30      11.716 -21.483  -0.796  1.00  0.00           C  
ATOM    447  C   LEU A  30      12.345 -20.998   0.498  1.00  0.00           C  
ATOM    448  O   LEU A  30      12.816 -19.874   0.584  1.00  0.00           O  
ATOM    449  CB  LEU A  30      10.193 -21.315  -0.740  1.00  0.00           C  
ATOM    450  CG  LEU A  30       9.450 -21.532  -2.064  1.00  0.00           C  
ATOM    451  CD1 LEU A  30       7.959 -21.672  -1.793  1.00  0.00           C  
ATOM    452  CD2 LEU A  30       9.729 -20.365  -2.999  1.00  0.00           C  
ATOM    453  H   LEU A  30      11.365 -23.590  -0.929  1.00  0.00           H  
ATOM    454  HA  LEU A  30      12.075 -20.904  -1.645  1.00  0.00           H  
ATOM    455 1HB  LEU A  30       9.791 -22.021  -0.015  1.00  0.00           H  
ATOM    456 2HB  LEU A  30       9.968 -20.305  -0.394  1.00  0.00           H  
ATOM    457  HG  LEU A  30       9.795 -22.457  -2.527  1.00  0.00           H  
ATOM    458 1HD1 LEU A  30       7.431 -21.828  -2.734  1.00  0.00           H  
ATOM    459 2HD1 LEU A  30       7.786 -22.526  -1.137  1.00  0.00           H  
ATOM    460 3HD1 LEU A  30       7.588 -20.767  -1.314  1.00  0.00           H  
ATOM    461 1HD2 LEU A  30       9.201 -20.519  -3.942  1.00  0.00           H  
ATOM    462 2HD2 LEU A  30       9.384 -19.438  -2.538  1.00  0.00           H  
ATOM    463 3HD2 LEU A  30      10.799 -20.299  -3.190  1.00  0.00           H  
ATOM    464  N   LYS A  31      12.338 -21.866   1.501  1.00  0.00           N  
ATOM    465  CA  LYS A  31      12.909 -21.573   2.812  1.00  0.00           C  
ATOM    466  C   LYS A  31      14.316 -21.024   2.655  1.00  0.00           C  
ATOM    467  O   LYS A  31      14.641 -19.953   3.156  1.00  0.00           O  
ATOM    468  CB  LYS A  31      12.923 -22.822   3.695  1.00  0.00           C  
ATOM    469  CG  LYS A  31      13.497 -22.601   5.089  1.00  0.00           C  
ATOM    470  CD  LYS A  31      13.673 -23.919   5.828  1.00  0.00           C  
ATOM    471  CE  LYS A  31      14.351 -23.712   7.175  1.00  0.00           C  
ATOM    472  NZ  LYS A  31      14.716 -25.003   7.819  1.00  0.00           N  
ATOM    473  H   LYS A  31      11.915 -22.769   1.339  1.00  0.00           H  
ATOM    474  HA  LYS A  31      12.264 -20.853   3.316  1.00  0.00           H  
ATOM    475 1HB  LYS A  31      11.906 -23.199   3.808  1.00  0.00           H  
ATOM    476 2HB  LYS A  31      13.509 -23.603   3.212  1.00  0.00           H  
ATOM    477 1HG  LYS A  31      14.465 -22.106   5.009  1.00  0.00           H  
ATOM    478 2HG  LYS A  31      12.827 -21.960   5.660  1.00  0.00           H  
ATOM    479 1HD  LYS A  31      12.697 -24.380   5.989  1.00  0.00           H  
ATOM    480 2HD  LYS A  31      14.280 -24.595   5.227  1.00  0.00           H  
ATOM    481 1HE  LYS A  31      15.254 -23.119   7.040  1.00  0.00           H  
ATOM    482 2HE  LYS A  31      13.681 -23.166   7.839  1.00  0.00           H  
ATOM    483 1HZ  LYS A  31      15.161 -24.823   8.707  1.00  0.00           H  
ATOM    484 2HZ  LYS A  31      13.881 -25.554   7.966  1.00  0.00           H  
ATOM    485 3HZ  LYS A  31      15.352 -25.510   7.220  1.00  0.00           H  
ATOM    486  N   THR A  32      15.142 -21.778   1.940  1.00  0.00           N  
ATOM    487  CA  THR A  32      16.544 -21.446   1.766  1.00  0.00           C  
ATOM    488  C   THR A  32      16.695 -20.174   0.948  1.00  0.00           C  
ATOM    489  O   THR A  32      17.415 -19.266   1.350  1.00  0.00           O  
ATOM    490  CB  THR A  32      17.293 -22.587   1.066  1.00  0.00           C  
ATOM    491  OG1 THR A  32      17.216 -23.765   1.875  1.00  0.00           O  
ATOM    492  CG2 THR A  32      18.747 -22.224   0.868  1.00  0.00           C  
ATOM    493  H   THR A  32      14.776 -22.612   1.505  1.00  0.00           H  
ATOM    494  HA  THR A  32      16.987 -21.293   2.750  1.00  0.00           H  
ATOM    495  HB  THR A  32      16.836 -22.781   0.094  1.00  0.00           H  
ATOM    496  HG1 THR A  32      16.336 -24.141   1.808  1.00  0.00           H  
ATOM    497 1HG2 THR A  32      19.262 -23.045   0.369  1.00  0.00           H  
ATOM    498 2HG2 THR A  32      18.815 -21.327   0.254  1.00  0.00           H  
ATOM    499 3HG2 THR A  32      19.210 -22.039   1.835  1.00  0.00           H  
ATOM    500  N   LYS A  33      16.001 -20.125  -0.187  1.00  0.00           N  
ATOM    501  CA  LYS A  33      16.163 -19.074  -1.192  1.00  0.00           C  
ATOM    502  C   LYS A  33      15.691 -17.696  -0.719  1.00  0.00           C  
ATOM    503  O   LYS A  33      16.356 -16.691  -0.979  1.00  0.00           O  
ATOM    504  CB  LYS A  33      15.416 -19.460  -2.470  1.00  0.00           C  
ATOM    505  CG  LYS A  33      16.071 -20.581  -3.266  1.00  0.00           C  
ATOM    506  CD  LYS A  33      15.267 -20.914  -4.515  1.00  0.00           C  
ATOM    507  CE  LYS A  33      15.933 -22.016  -5.325  1.00  0.00           C  
ATOM    508  NZ  LYS A  33      15.170 -22.336  -6.562  1.00  0.00           N  
ATOM    509  H   LYS A  33      15.328 -20.860  -0.348  1.00  0.00           H  
ATOM    510  HA  LYS A  33      17.226 -18.960  -1.407  1.00  0.00           H  
ATOM    511 1HB  LYS A  33      14.403 -19.776  -2.218  1.00  0.00           H  
ATOM    512 2HB  LYS A  33      15.335 -18.590  -3.121  1.00  0.00           H  
ATOM    513 1HG  LYS A  33      17.076 -20.278  -3.562  1.00  0.00           H  
ATOM    514 2HG  LYS A  33      16.147 -21.473  -2.645  1.00  0.00           H  
ATOM    515 1HD  LYS A  33      14.266 -21.239  -4.227  1.00  0.00           H  
ATOM    516 2HD  LYS A  33      15.176 -20.024  -5.137  1.00  0.00           H  
ATOM    517 1HE  LYS A  33      16.939 -21.706  -5.603  1.00  0.00           H  
ATOM    518 2HE  LYS A  33      16.009 -22.918  -4.718  1.00  0.00           H  
ATOM    519 1HZ  LYS A  33      15.643 -23.070  -7.070  1.00  0.00           H  
ATOM    520 2HZ  LYS A  33      14.239 -22.643  -6.315  1.00  0.00           H  
ATOM    521 3HZ  LYS A  33      15.108 -21.512  -7.143  1.00  0.00           H  
ATOM    522  N   LEU A  34      14.570 -17.655  -0.001  1.00  0.00           N  
ATOM    523  CA  LEU A  34      13.964 -16.392   0.423  1.00  0.00           C  
ATOM    524  C   LEU A  34      14.439 -15.892   1.791  1.00  0.00           C  
ATOM    525  O   LEU A  34      14.133 -14.768   2.184  1.00  0.00           O  
ATOM    526  CB  LEU A  34      12.438 -16.546   0.450  1.00  0.00           C  
ATOM    527  CG  LEU A  34      11.780 -16.892  -0.892  1.00  0.00           C  
ATOM    528  CD1 LEU A  34      10.297 -17.164  -0.676  1.00  0.00           C  
ATOM    529  CD2 LEU A  34      11.989 -15.747  -1.871  1.00  0.00           C  
ATOM    530  H   LEU A  34      14.126 -18.525   0.260  1.00  0.00           H  
ATOM    531  HA  LEU A  34      14.248 -15.616  -0.289  1.00  0.00           H  
ATOM    532 1HB  LEU A  34      12.181 -17.332   1.158  1.00  0.00           H  
ATOM    533 2HB  LEU A  34      12.001 -15.611   0.802  1.00  0.00           H  
ATOM    534  HG  LEU A  34      12.230 -17.800  -1.294  1.00  0.00           H  
ATOM    535 1HD1 LEU A  34       9.830 -17.410  -1.629  1.00  0.00           H  
ATOM    536 2HD1 LEU A  34      10.177 -18.000   0.013  1.00  0.00           H  
ATOM    537 3HD1 LEU A  34       9.823 -16.277  -0.258  1.00  0.00           H  
ATOM    538 1HD2 LEU A  34      11.523 -15.993  -2.825  1.00  0.00           H  
ATOM    539 2HD2 LEU A  34      11.538 -14.838  -1.470  1.00  0.00           H  
ATOM    540 3HD2 LEU A  34      13.057 -15.586  -2.020  1.00  0.00           H  
ATOM    541  N   GLY A  35      15.175 -16.723   2.516  1.00  0.00           N  
ATOM    542  CA  GLY A  35      15.606 -16.366   3.856  1.00  0.00           C  
ATOM    543  C   GLY A  35      14.468 -16.385   4.865  1.00  0.00           C  
ATOM    544  O   GLY A  35      14.375 -15.523   5.741  1.00  0.00           O  
ATOM    545  H   GLY A  35      15.446 -17.619   2.135  1.00  0.00           H  
ATOM    546 1HA  GLY A  35      16.382 -17.058   4.186  1.00  0.00           H  
ATOM    547 2HA  GLY A  35      16.049 -15.370   3.841  1.00  0.00           H  
ATOM    548  N   VAL A  36      13.590 -17.375   4.746  1.00  0.00           N  
ATOM    549  CA  VAL A  36      12.404 -17.418   5.595  1.00  0.00           C  
ATOM    550  C   VAL A  36      12.304 -18.750   6.335  1.00  0.00           C  
ATOM    551  O   VAL A  36      13.058 -19.687   6.054  1.00  0.00           O  
ATOM    552  CB  VAL A  36      11.134 -17.207   4.749  1.00  0.00           C  
ATOM    553  CG1 VAL A  36      11.188 -15.865   4.034  1.00  0.00           C  
ATOM    554  CG2 VAL A  36      10.981 -18.344   3.751  1.00  0.00           C  
ATOM    555  H   VAL A  36      13.734 -18.106   4.065  1.00  0.00           H  
ATOM    556  HA  VAL A  36      12.498 -16.647   6.360  1.00  0.00           H  
ATOM    557  HB  VAL A  36      10.268 -17.184   5.411  1.00  0.00           H  
ATOM    558 1HG1 VAL A  36      10.283 -15.732   3.441  1.00  0.00           H  
ATOM    559 2HG1 VAL A  36      11.261 -15.064   4.769  1.00  0.00           H  
ATOM    560 3HG1 VAL A  36      12.058 -15.837   3.378  1.00  0.00           H  
ATOM    561 1HG2 VAL A  36      10.081 -18.189   3.157  1.00  0.00           H  
ATOM    562 2HG2 VAL A  36      11.851 -18.371   3.094  1.00  0.00           H  
ATOM    563 3HG2 VAL A  36      10.903 -19.290   4.287  1.00  0.00           H  
ATOM    564  N   SER A  37      11.381 -18.837   7.284  1.00  0.00           N  
ATOM    565  CA  SER A  37      11.136 -20.108   7.956  1.00  0.00           C  
ATOM    566  C   SER A  37      10.363 -21.074   7.058  1.00  0.00           C  
ATOM    567  O   SER A  37       9.806 -20.672   6.028  1.00  0.00           O  
ATOM    568  CB  SER A  37      10.369 -19.876   9.243  1.00  0.00           C  
ATOM    569  OG  SER A  37       9.041 -19.518   8.978  1.00  0.00           O  
ATOM    570  H   SER A  37      10.840 -18.028   7.552  1.00  0.00           H  
ATOM    571  HA  SER A  37      12.098 -20.567   8.190  1.00  0.00           H  
ATOM    572 1HB  SER A  37      10.392 -20.782   9.848  1.00  0.00           H  
ATOM    573 2HB  SER A  37      10.854 -19.087   9.817  1.00  0.00           H  
ATOM    574  HG  SER A  37       8.641 -19.334   9.832  1.00  0.00           H  
ATOM    575  N   LEU A  38      10.310 -22.450   7.446  1.00  0.00           N  
ATOM    576  CA  LEU A  38       9.646 -23.586   6.829  1.00  0.00           C  
ATOM    577  C   LEU A  38       8.144 -23.307   6.773  1.00  0.00           C  
ATOM    578  O   LEU A  38       7.471 -23.649   5.798  1.00  0.00           O  
ATOM    579  CB  LEU A  38       9.923 -24.872   7.617  1.00  0.00           C  
ATOM    580  CG  LEU A  38       9.305 -26.152   7.041  1.00  0.00           C  
ATOM    581  CD1 LEU A  38       9.850 -26.394   5.639  1.00  0.00           C  
ATOM    582  CD2 LEU A  38       9.617 -27.325   7.958  1.00  0.00           C  
ATOM    583  H   LEU A  38      10.825 -22.589   8.304  1.00  0.00           H  
ATOM    584  HA  LEU A  38      10.045 -23.715   5.824  1.00  0.00           H  
ATOM    585 1HB  LEU A  38      11.001 -25.021   7.671  1.00  0.00           H  
ATOM    586 2HB  LEU A  38       9.543 -24.748   8.631  1.00  0.00           H  
ATOM    587  HG  LEU A  38       8.224 -26.031   6.962  1.00  0.00           H  
ATOM    588 1HD1 LEU A  38       9.410 -27.304   5.230  1.00  0.00           H  
ATOM    589 2HD1 LEU A  38       9.595 -25.548   5.000  1.00  0.00           H  
ATOM    590 3HD1 LEU A  38      10.932 -26.503   5.684  1.00  0.00           H  
ATOM    591 1HD2 LEU A  38       9.177 -28.235   7.549  1.00  0.00           H  
ATOM    592 2HD2 LEU A  38      10.697 -27.448   8.036  1.00  0.00           H  
ATOM    593 3HD2 LEU A  38       9.201 -27.134   8.947  1.00  0.00           H  
ATOM    594  N   GLU A  39       7.414 -22.722   7.930  1.00  0.00           N  
ATOM    595  CA  GLU A  39       6.010 -22.335   7.991  1.00  0.00           C  
ATOM    596  C   GLU A  39       5.666 -21.156   7.077  1.00  0.00           C  
ATOM    597  O   GLU A  39       4.570 -21.090   6.519  1.00  0.00           O  
ATOM    598  CB  GLU A  39       5.633 -21.988   9.433  1.00  0.00           C  
ATOM    599  CG  GLU A  39       5.715 -23.159  10.404  1.00  0.00           C  
ATOM    600  CD  GLU A  39       7.126 -23.487  10.805  1.00  0.00           C  
ATOM    601  OE1 GLU A  39       8.006 -22.723  10.490  1.00  0.00           O  
ATOM    602  OE2 GLU A  39       7.324 -24.504  11.428  1.00  0.00           O  
ATOM    603  H   GLU A  39       7.996 -22.594   8.747  1.00  0.00           H  
ATOM    604  HA  GLU A  39       5.404 -23.182   7.665  1.00  0.00           H  
ATOM    605 1HB  GLU A  39       6.290 -21.201   9.802  1.00  0.00           H  
ATOM    606 2HB  GLU A  39       4.614 -21.602   9.460  1.00  0.00           H  
ATOM    607 1HG  GLU A  39       5.143 -22.916  11.298  1.00  0.00           H  
ATOM    608 2HG  GLU A  39       5.261 -24.033   9.940  1.00  0.00           H  
ATOM    609  N   GLN A  40       6.620 -20.077   6.947  1.00  0.00           N  
ATOM    610  CA  GLN A  40       6.461 -18.952   6.036  1.00  0.00           C  
ATOM    611  C   GLN A  40       6.525 -19.369   4.560  1.00  0.00           C  
ATOM    612  O   GLN A  40       5.765 -18.869   3.730  1.00  0.00           O  
ATOM    613  CB  GLN A  40       7.532 -17.897   6.322  1.00  0.00           C  
ATOM    614  CG  GLN A  40       7.346 -17.164   7.640  1.00  0.00           C  
ATOM    615  CD  GLN A  40       8.473 -16.188   7.923  1.00  0.00           C  
ATOM    616  OE1 GLN A  40       9.653 -16.525   7.792  1.00  0.00           O  
ATOM    617  NE2 GLN A  40       8.115 -14.970   8.315  1.00  0.00           N  
ATOM    618  H   GLN A  40       7.430 -20.110   7.551  1.00  0.00           H  
ATOM    619  HA  GLN A  40       5.475 -18.519   6.203  1.00  0.00           H  
ATOM    620 1HB  GLN A  40       8.514 -18.369   6.336  1.00  0.00           H  
ATOM    621 2HB  GLN A  40       7.535 -17.156   5.523  1.00  0.00           H  
ATOM    622 1HG  GLN A  40       6.411 -16.605   7.604  1.00  0.00           H  
ATOM    623 2HG  GLN A  40       7.315 -17.894   8.448  1.00  0.00           H  
ATOM    624 1HE2 GLN A  40       8.814 -14.283   8.516  1.00  0.00           H  
ATOM    625 2HE2 GLN A  40       7.147 -14.739   8.408  1.00  0.00           H  
ATOM    626  N   ALA A  41       7.433 -20.284   4.240  1.00  0.00           N  
ATOM    627  CA  ALA A  41       7.483 -20.887   2.908  1.00  0.00           C  
ATOM    628  C   ALA A  41       6.230 -21.698   2.568  1.00  0.00           C  
ATOM    629  O   ALA A  41       5.775 -21.688   1.427  1.00  0.00           O  
ATOM    630  CB  ALA A  41       8.729 -21.756   2.758  1.00  0.00           C  
ATOM    631  H   ALA A  41       8.106 -20.572   4.936  1.00  0.00           H  
ATOM    632  HA  ALA A  41       7.525 -20.080   2.174  1.00  0.00           H  
ATOM    633 1HB  ALA A  41       8.750 -22.195   1.762  1.00  0.00           H  
ATOM    634 2HB  ALA A  41       9.618 -21.143   2.904  1.00  0.00           H  
ATOM    635 3HB  ALA A  41       8.710 -22.549   3.505  1.00  0.00           H  
ATOM    636  N   LEU A  42       5.698 -22.422   3.552  1.00  0.00           N  
ATOM    637  CA  LEU A  42       4.512 -23.245   3.323  1.00  0.00           C  
ATOM    638  C   LEU A  42       3.332 -22.314   3.132  1.00  0.00           C  
ATOM    639  O   LEU A  42       2.467 -22.557   2.289  1.00  0.00           O  
ATOM    640  CB  LEU A  42       4.258 -24.196   4.500  1.00  0.00           C  
ATOM    641  CG  LEU A  42       3.147 -25.232   4.290  1.00  0.00           C  
ATOM    642  CD1 LEU A  42       3.504 -26.129   3.112  1.00  0.00           C  
ATOM    643  CD2 LEU A  42       2.965 -26.047   5.562  1.00  0.00           C  
ATOM    644  H   LEU A  42       6.117 -22.408   4.471  1.00  0.00           H  
ATOM    645  HA  LEU A  42       4.671 -23.822   2.413  1.00  0.00           H  
ATOM    646 1HB  LEU A  42       5.179 -24.736   4.715  1.00  0.00           H  
ATOM    647 2HB  LEU A  42       3.997 -23.603   5.376  1.00  0.00           H  
ATOM    648  HG  LEU A  42       2.214 -24.722   4.049  1.00  0.00           H  
ATOM    649 1HD1 LEU A  42       2.714 -26.865   2.963  1.00  0.00           H  
ATOM    650 2HD1 LEU A  42       3.609 -25.523   2.212  1.00  0.00           H  
ATOM    651 3HD1 LEU A  42       4.443 -26.641   3.317  1.00  0.00           H  
ATOM    652 1HD2 LEU A  42       2.175 -26.783   5.413  1.00  0.00           H  
ATOM    653 2HD2 LEU A  42       3.897 -26.559   5.803  1.00  0.00           H  
ATOM    654 3HD2 LEU A  42       2.693 -25.384   6.383  1.00  0.00           H  
ATOM    655  N   LEU A  43       3.296 -21.189   3.955  1.00  0.00           N  
ATOM    656  CA  LEU A  43       2.229 -20.212   3.762  1.00  0.00           C  
ATOM    657  C   LEU A  43       2.298 -19.571   2.383  1.00  0.00           C  
ATOM    658  O   LEU A  43       1.276 -19.386   1.722  1.00  0.00           O  
ATOM    659  CB  LEU A  43       2.309 -19.124   4.840  1.00  0.00           C  
ATOM    660  CG  LEU A  43       1.296 -17.980   4.707  1.00  0.00           C  
ATOM    661  CD1 LEU A  43      -0.117 -18.540   4.801  1.00  0.00           C  
ATOM    662  CD2 LEU A  43       1.549 -16.949   5.796  1.00  0.00           C  
ATOM    663  H   LEU A  43       3.982 -21.032   4.678  1.00  0.00           H  
ATOM    664  HA  LEU A  43       1.274 -20.734   3.837  1.00  0.00           H  
ATOM    665 1HB  LEU A  43       2.160 -19.588   5.813  1.00  0.00           H  
ATOM    666 2HB  LEU A  43       3.307 -18.686   4.818  1.00  0.00           H  
ATOM    667  HG  LEU A  43       1.403 -17.510   3.729  1.00  0.00           H  
ATOM    668 1HD1 LEU A  43      -0.838 -17.728   4.707  1.00  0.00           H  
ATOM    669 2HD1 LEU A  43      -0.277 -19.261   3.999  1.00  0.00           H  
ATOM    670 3HD1 LEU A  43      -0.250 -19.032   5.764  1.00  0.00           H  
ATOM    671 1HD2 LEU A  43       0.829 -16.135   5.701  1.00  0.00           H  
ATOM    672 2HD2 LEU A  43       1.440 -17.418   6.774  1.00  0.00           H  
ATOM    673 3HD2 LEU A  43       2.559 -16.552   5.694  1.00  0.00           H  
ATOM    674  N   LEU A  44       3.593 -19.102   1.827  1.00  0.00           N  
ATOM    675  CA  LEU A  44       3.720 -18.521   0.496  1.00  0.00           C  
ATOM    676  C   LEU A  44       3.086 -19.429  -0.558  1.00  0.00           C  
ATOM    677  O   LEU A  44       2.500 -18.949  -1.522  1.00  0.00           O  
ATOM    678  CB  LEU A  44       5.198 -18.284   0.160  1.00  0.00           C  
ATOM    679  CG  LEU A  44       5.482 -17.755  -1.252  1.00  0.00           C  
ATOM    680  CD1 LEU A  44       4.804 -16.404  -1.435  1.00  0.00           C  
ATOM    681  CD2 LEU A  44       6.985 -17.645  -1.460  1.00  0.00           C  
ATOM    682  H   LEU A  44       4.425 -19.245   2.381  1.00  0.00           H  
ATOM    683  HA  LEU A  44       3.203 -17.561   0.486  1.00  0.00           H  
ATOM    684 1HB  LEU A  44       5.605 -17.566   0.870  1.00  0.00           H  
ATOM    685 2HB  LEU A  44       5.736 -19.224   0.276  1.00  0.00           H  
ATOM    686  HG  LEU A  44       5.062 -18.440  -1.989  1.00  0.00           H  
ATOM    687 1HD1 LEU A  44       5.006 -16.028  -2.438  1.00  0.00           H  
ATOM    688 2HD1 LEU A  44       3.728 -16.515  -1.299  1.00  0.00           H  
ATOM    689 3HD1 LEU A  44       5.192 -15.700  -0.699  1.00  0.00           H  
ATOM    690 1HD2 LEU A  44       7.187 -17.270  -2.464  1.00  0.00           H  
ATOM    691 2HD2 LEU A  44       7.405 -16.959  -0.725  1.00  0.00           H  
ATOM    692 3HD2 LEU A  44       7.441 -18.628  -1.342  1.00  0.00           H  
ATOM    693  N   LEU A  45       3.224 -20.928  -0.525  1.00  0.00           N  
ATOM    694  CA  LEU A  45       2.571 -21.890  -1.412  1.00  0.00           C  
ATOM    695  C   LEU A  45       1.039 -21.792  -1.348  1.00  0.00           C  
ATOM    696  O   LEU A  45       0.356 -21.904  -2.366  1.00  0.00           O  
ATOM    697  CB  LEU A  45       3.012 -23.314  -1.050  1.00  0.00           C  
ATOM    698  CG  LEU A  45       4.451 -23.683  -1.435  1.00  0.00           C  
ATOM    699  CD1 LEU A  45       4.859 -24.958  -0.711  1.00  0.00           C  
ATOM    700  CD2 LEU A  45       4.544 -23.857  -2.944  1.00  0.00           C  
ATOM    701  H   LEU A  45       3.838 -21.268   0.202  1.00  0.00           H  
ATOM    702  HA  LEU A  45       2.869 -21.660  -2.436  1.00  0.00           H  
ATOM    703 1HB  LEU A  45       2.913 -23.445   0.026  1.00  0.00           H  
ATOM    704 2HB  LEU A  45       2.345 -24.020  -1.544  1.00  0.00           H  
ATOM    705  HG  LEU A  45       5.127 -22.888  -1.119  1.00  0.00           H  
ATOM    706 1HD1 LEU A  45       5.881 -25.220  -0.984  1.00  0.00           H  
ATOM    707 2HD1 LEU A  45       4.802 -24.799   0.366  1.00  0.00           H  
ATOM    708 3HD1 LEU A  45       4.189 -25.768  -0.995  1.00  0.00           H  
ATOM    709 1HD2 LEU A  45       5.567 -24.119  -3.217  1.00  0.00           H  
ATOM    710 2HD2 LEU A  45       3.869 -24.652  -3.261  1.00  0.00           H  
ATOM    711 3HD2 LEU A  45       4.264 -22.925  -3.436  1.00  0.00           H  
ATOM    712  N   HIS A  46       0.383 -21.593  -0.017  1.00  0.00           N  
ATOM    713  CA  HIS A  46      -1.066 -21.400   0.082  1.00  0.00           C  
ATOM    714  C   HIS A  46      -1.511 -20.105  -0.605  1.00  0.00           C  
ATOM    715  O   HIS A  46      -2.447 -20.101  -1.405  1.00  0.00           O  
ATOM    716  CB  HIS A  46      -1.506 -21.383   1.550  1.00  0.00           C  
ATOM    717  CG  HIS A  46      -2.975 -21.159   1.734  1.00  0.00           C  
ATOM    718  ND1 HIS A  46      -3.926 -22.042   1.267  1.00  0.00           N  
ATOM    719  CD2 HIS A  46      -3.656 -20.155   2.334  1.00  0.00           C  
ATOM    720  CE1 HIS A  46      -5.130 -21.589   1.572  1.00  0.00           C  
ATOM    721  NE2 HIS A  46      -4.993 -20.446   2.219  1.00  0.00           N  
ATOM    722  H   HIS A  46       0.933 -21.638   0.828  1.00  0.00           H  
ATOM    723  HA  HIS A  46      -1.578 -22.224  -0.415  1.00  0.00           H  
ATOM    724 1HB  HIS A  46      -1.243 -22.331   2.020  1.00  0.00           H  
ATOM    725 2HB  HIS A  46      -0.972 -20.595   2.080  1.00  0.00           H  
ATOM    726  HD1 HIS A  46      -3.750 -22.929   0.839  1.00  0.00           H  
ATOM    727  HD2 HIS A  46      -3.337 -19.243   2.841  1.00  0.00           H  
ATOM    728  HE1 HIS A  46      -6.021 -22.148   1.289  1.00  0.00           H  
ATOM    729  N   ILE A  47      -0.816 -19.012  -0.305  1.00  0.00           N  
ATOM    730  CA  ILE A  47      -1.200 -17.704  -0.813  1.00  0.00           C  
ATOM    731  C   ILE A  47      -1.091 -17.632  -2.326  1.00  0.00           C  
ATOM    732  O   ILE A  47      -1.988 -17.115  -2.977  1.00  0.00           O  
ATOM    733  CB  ILE A  47      -0.330 -16.600  -0.185  1.00  0.00           C  
ATOM    734  CG1 ILE A  47      -0.523 -16.566   1.333  1.00  0.00           C  
ATOM    735  CG2 ILE A  47      -0.664 -15.248  -0.798  1.00  0.00           C  
ATOM    736  CD1 ILE A  47      -1.940 -16.259   1.762  1.00  0.00           C  
ATOM    737  H   ILE A  47      -0.003 -19.091   0.289  1.00  0.00           H  
ATOM    738  HA  ILE A  47      -2.252 -17.539  -0.581  1.00  0.00           H  
ATOM    739  HB  ILE A  47       0.722 -16.819  -0.364  1.00  0.00           H  
ATOM    740 1HG1 ILE A  47      -0.239 -17.528   1.757  1.00  0.00           H  
ATOM    741 2HG1 ILE A  47       0.134 -15.812   1.767  1.00  0.00           H  
ATOM    742 1HG2 ILE A  47      -0.041 -14.479  -0.342  1.00  0.00           H  
ATOM    743 2HG2 ILE A  47      -0.477 -15.279  -1.870  1.00  0.00           H  
ATOM    744 3HG2 ILE A  47      -1.714 -15.017  -0.619  1.00  0.00           H  
ATOM    745 1HD1 ILE A  47      -1.997 -16.252   2.851  1.00  0.00           H  
ATOM    746 2HD1 ILE A  47      -2.233 -15.281   1.377  1.00  0.00           H  
ATOM    747 3HD1 ILE A  47      -2.612 -17.020   1.369  1.00  0.00           H  
ATOM    748  N   ALA A  48       0.088 -18.136  -2.955  1.00  0.00           N  
ATOM    749  CA  ALA A  48       0.244 -18.180  -4.409  1.00  0.00           C  
ATOM    750  C   ALA A  48      -0.864 -19.019  -5.075  1.00  0.00           C  
ATOM    751  O   ALA A  48      -1.451 -18.595  -6.067  1.00  0.00           O  
ATOM    752  CB  ALA A  48       1.617 -18.729  -4.769  1.00  0.00           C  
ATOM    753  H   ALA A  48       0.831 -18.495  -2.372  1.00  0.00           H  
ATOM    754  HA  ALA A  48       0.114 -17.170  -4.794  1.00  0.00           H  
ATOM    755 1HB  ALA A  48       1.728 -18.748  -5.854  1.00  0.00           H  
ATOM    756 2HB  ALA A  48       2.389 -18.095  -4.336  1.00  0.00           H  
ATOM    757 3HB  ALA A  48       1.718 -19.741  -4.377  1.00  0.00           H  
ATOM    758  N   ALA A  49      -1.167 -20.179  -4.501  1.00  0.00           N  
ATOM    759  CA  ALA A  49      -2.256 -21.038  -4.994  1.00  0.00           C  
ATOM    760  C   ALA A  49      -3.663 -20.430  -4.893  1.00  0.00           C  
ATOM    761  O   ALA A  49      -4.479 -20.575  -5.802  1.00  0.00           O  
ATOM    762  CB  ALA A  49      -2.224 -22.364  -4.248  1.00  0.00           C  
ATOM    763  H   ALA A  49      -0.629 -20.475  -3.700  1.00  0.00           H  
ATOM    764  HA  ALA A  49      -2.085 -21.225  -6.055  1.00  0.00           H  
ATOM    765 1HB  ALA A  49      -3.008 -23.017  -4.633  1.00  0.00           H  
ATOM    766 2HB  ALA A  49      -1.254 -22.839  -4.393  1.00  0.00           H  
ATOM    767 3HB  ALA A  49      -2.388 -22.188  -3.187  1.00  0.00           H  
ATOM    768  N   ALA A  50      -3.951 -19.736  -3.762  1.00  0.00           N  
ATOM    769  CA  ALA A  50      -5.232 -19.065  -3.581  1.00  0.00           C  
ATOM    770  C   ALA A  50      -5.342 -17.896  -4.548  1.00  0.00           C  
ATOM    771  O   ALA A  50      -6.431 -17.569  -5.019  1.00  0.00           O  
ATOM    772  CB  ALA A  50      -5.395 -18.591  -2.144  1.00  0.00           C  
ATOM    773  H   ALA A  50      -3.259 -19.684  -3.026  1.00  0.00           H  
ATOM    774  HA  ALA A  50      -6.024 -19.778  -3.809  1.00  0.00           H  
ATOM    775 1HB  ALA A  50      -6.353 -18.082  -2.035  1.00  0.00           H  
ATOM    776 2HB  ALA A  50      -5.361 -19.449  -1.472  1.00  0.00           H  
ATOM    777 3HB  ALA A  50      -4.589 -17.903  -1.895  1.00  0.00           H  
ATOM    778  N   LEU A  51      -4.178 -17.054  -4.851  1.00  0.00           N  
ATOM    779  CA  LEU A  51      -4.114 -15.990  -5.854  1.00  0.00           C  
ATOM    780  C   LEU A  51      -4.249 -16.513  -7.272  1.00  0.00           C  
ATOM    781  O   LEU A  51      -4.767 -15.814  -8.135  1.00  0.00           O  
ATOM    782  CB  LEU A  51      -2.792 -15.224  -5.723  1.00  0.00           C  
ATOM    783  CG  LEU A  51      -2.652 -14.346  -4.472  1.00  0.00           C  
ATOM    784  CD1 LEU A  51      -1.208 -13.883  -4.335  1.00  0.00           C  
ATOM    785  CD2 LEU A  51      -3.600 -13.161  -4.576  1.00  0.00           C  
ATOM    786  H   LEU A  51      -3.358 -17.255  -4.295  1.00  0.00           H  
ATOM    787  HA  LEU A  51      -4.937 -15.295  -5.675  1.00  0.00           H  
ATOM    788 1HB  LEU A  51      -1.974 -15.943  -5.716  1.00  0.00           H  
ATOM    789 2HB  LEU A  51      -2.675 -14.580  -6.594  1.00  0.00           H  
ATOM    790  HG  LEU A  51      -2.900 -14.933  -3.587  1.00  0.00           H  
ATOM    791 1HD1 LEU A  51      -1.109 -13.259  -3.446  1.00  0.00           H  
ATOM    792 2HD1 LEU A  51      -0.555 -14.750  -4.243  1.00  0.00           H  
ATOM    793 3HD1 LEU A  51      -0.926 -13.307  -5.215  1.00  0.00           H  
ATOM    794 1HD2 LEU A  51      -3.501 -12.537  -3.686  1.00  0.00           H  
ATOM    795 2HD2 LEU A  51      -3.352 -12.573  -5.460  1.00  0.00           H  
ATOM    796 3HD2 LEU A  51      -4.626 -13.521  -4.654  1.00  0.00           H  
ATOM    797  N   GLY A  52      -3.720 -17.797  -7.645  1.00  0.00           N  
ATOM    798  CA  GLY A  52      -3.669 -18.419  -8.956  1.00  0.00           C  
ATOM    799  C   GLY A  52      -2.406 -18.042  -9.725  1.00  0.00           C  
ATOM    800  O   GLY A  52      -2.385 -18.042 -10.955  1.00  0.00           O  
ATOM    801  H   GLY A  52      -3.348 -18.297  -6.850  1.00  0.00           H  
ATOM    802 1HA  GLY A  52      -3.713 -19.504  -8.846  1.00  0.00           H  
ATOM    803 2HA  GLY A  52      -4.544 -18.120  -9.534  1.00  0.00           H  
ATOM    804  N   THR A  53      -1.353 -17.708  -8.993  1.00  0.00           N  
ATOM    805  CA  THR A  53      -0.092 -17.310  -9.598  1.00  0.00           C  
ATOM    806  C   THR A  53       1.026 -18.180  -9.020  1.00  0.00           C  
ATOM    807  O   THR A  53       0.793 -18.990  -8.125  1.00  0.00           O  
ATOM    808  CB  THR A  53       0.209 -15.819  -9.358  1.00  0.00           C  
ATOM    809  OG1 THR A  53       0.536 -15.611  -7.977  1.00  0.00           O  
ATOM    810  CG2 THR A  53      -0.996 -14.967  -9.724  1.00  0.00           C  
ATOM    811  H   THR A  53      -1.431 -17.729  -7.985  1.00  0.00           H  
ATOM    812  HA  THR A  53      -0.163 -17.459 -10.675  1.00  0.00           H  
ATOM    813  HB  THR A  53       1.060 -15.517  -9.968  1.00  0.00           H  
ATOM    814  HG1 THR A  53       1.385 -16.017  -7.786  1.00  0.00           H  
ATOM    815 1HG2 THR A  53      -0.765 -13.916  -9.547  1.00  0.00           H  
ATOM    816 2HG2 THR A  53      -1.240 -15.113 -10.775  1.00  0.00           H  
ATOM    817 3HG2 THR A  53      -1.847 -15.257  -9.110  1.00  0.00           H  
ATOM    818  N   THR A  54       2.245 -18.001  -9.514  1.00  0.00           N  
ATOM    819  CA  THR A  54       3.388 -18.694  -8.928  1.00  0.00           C  
ATOM    820  C   THR A  54       3.849 -18.030  -7.635  1.00  0.00           C  
ATOM    821  O   THR A  54       3.459 -16.902  -7.335  1.00  0.00           O  
ATOM    822  CB  THR A  54       4.564 -18.676  -9.880  1.00  0.00           C  
ATOM    823  OG1 THR A  54       4.954 -17.314 -10.083  1.00  0.00           O  
ATOM    824  CG2 THR A  54       4.174 -19.308 -11.215  1.00  0.00           C  
ATOM    825  H   THR A  54       2.394 -17.383 -10.299  1.00  0.00           H  
ATOM    826  HA  THR A  54       3.105 -19.732  -8.744  1.00  0.00           H  
ATOM    827  HB  THR A  54       5.392 -19.236  -9.446  1.00  0.00           H  
ATOM    828  HG1 THR A  54       4.269 -16.857 -10.577  1.00  0.00           H  
ATOM    829 1HG2 THR A  54       5.030 -19.288 -11.890  1.00  0.00           H  
ATOM    830 2HG2 THR A  54       3.864 -20.338 -11.054  1.00  0.00           H  
ATOM    831 3HG2 THR A  54       3.353 -18.746 -11.657  1.00  0.00           H  
ATOM    832  N   VAL A  55       4.695 -18.730  -6.881  1.00  0.00           N  
ATOM    833  CA  VAL A  55       5.218 -18.186  -5.634  1.00  0.00           C  
ATOM    834  C   VAL A  55       6.199 -17.043  -5.906  1.00  0.00           C  
ATOM    835  O   VAL A  55       6.263 -16.081  -5.142  1.00  0.00           O  
ATOM    836  CB  VAL A  55       5.926 -19.291  -4.825  1.00  0.00           C  
ATOM    837  CG1 VAL A  55       4.910 -20.278  -4.272  1.00  0.00           C  
ATOM    838  CG2 VAL A  55       6.948 -20.000  -5.700  1.00  0.00           C  
ATOM    839  H   VAL A  55       4.981 -19.652  -7.174  1.00  0.00           H  
ATOM    840  HA  VAL A  55       4.398 -17.716  -5.091  1.00  0.00           H  
ATOM    841  HB  VAL A  55       6.430 -18.836  -3.972  1.00  0.00           H  
ATOM    842 1HG1 VAL A  55       5.426 -21.052  -3.703  1.00  0.00           H  
ATOM    843 2HG1 VAL A  55       4.211 -19.755  -3.620  1.00  0.00           H  
ATOM    844 3HG1 VAL A  55       4.365 -20.739  -5.096  1.00  0.00           H  
ATOM    845 1HG2 VAL A  55       7.443 -20.778  -5.122  1.00  0.00           H  
ATOM    846 2HG2 VAL A  55       6.443 -20.448  -6.556  1.00  0.00           H  
ATOM    847 3HG2 VAL A  55       7.688 -19.281  -6.051  1.00  0.00           H  
ATOM    848  N   GLU A  56       6.922 -17.130  -7.023  1.00  0.00           N  
ATOM    849  CA  GLU A  56       7.856 -16.073  -7.416  1.00  0.00           C  
ATOM    850  C   GLU A  56       7.110 -14.778  -7.723  1.00  0.00           C  
ATOM    851  O   GLU A  56       7.569 -13.686  -7.386  1.00  0.00           O  
ATOM    852  CB  GLU A  56       8.673 -16.505  -8.636  1.00  0.00           C  
ATOM    853  CG  GLU A  56       9.632 -17.658  -8.375  1.00  0.00           C  
ATOM    854  CD  GLU A  56       8.955 -19.000  -8.404  1.00  0.00           C  
ATOM    855  OE1 GLU A  56       7.774 -19.044  -8.657  1.00  0.00           O  
ATOM    856  OE2 GLU A  56       9.618 -19.983  -8.175  1.00  0.00           O  
ATOM    857  H   GLU A  56       6.825 -17.945  -7.612  1.00  0.00           H  
ATOM    858  HA  GLU A  56       8.536 -15.885  -6.585  1.00  0.00           H  
ATOM    859 1HB  GLU A  56       7.999 -16.806  -9.438  1.00  0.00           H  
ATOM    860 2HB  GLU A  56       9.258 -15.660  -9.000  1.00  0.00           H  
ATOM    861 1HG  GLU A  56      10.417 -17.644  -9.131  1.00  0.00           H  
ATOM    862 2HG  GLU A  56      10.100 -17.515  -7.402  1.00  0.00           H  
ATOM    863  N   GLU A  57       5.918 -14.833  -8.490  1.00  0.00           N  
ATOM    864  CA  GLU A  57       5.064 -13.689  -8.793  1.00  0.00           C  
ATOM    865  C   GLU A  57       4.475 -13.103  -7.514  1.00  0.00           C  
ATOM    866  O   GLU A  57       4.329 -11.884  -7.388  1.00  0.00           O  
ATOM    867  CB  GLU A  57       3.941 -14.094  -9.749  1.00  0.00           C  
ATOM    868  CG  GLU A  57       4.394 -14.360 -11.177  1.00  0.00           C  
ATOM    869  CD  GLU A  57       3.342 -15.035 -12.011  1.00  0.00           C  
ATOM    870  OE1 GLU A  57       2.986 -14.498 -13.032  1.00  0.00           O  
ATOM    871  OE2 GLU A  57       2.892 -16.088 -11.625  1.00  0.00           O  
ATOM    872  H   GLU A  57       5.673 -15.741  -8.854  1.00  0.00           H  
ATOM    873  HA  GLU A  57       5.676 -12.909  -9.248  1.00  0.00           H  
ATOM    874 1HB  GLU A  57       3.457 -14.999  -9.378  1.00  0.00           H  
ATOM    875 2HB  GLU A  57       3.186 -13.309  -9.777  1.00  0.00           H  
ATOM    876 1HG  GLU A  57       4.659 -13.411 -11.645  1.00  0.00           H  
ATOM    877 2HG  GLU A  57       5.287 -14.982 -11.154  1.00  0.00           H  
ATOM    878  N   ALA A  58       4.024 -13.974  -6.471  1.00  0.00           N  
ATOM    879  CA  ALA A  58       3.427 -13.555  -5.214  1.00  0.00           C  
ATOM    880  C   ALA A  58       4.410 -12.717  -4.401  1.00  0.00           C  
ATOM    881  O   ALA A  58       4.026 -11.714  -3.789  1.00  0.00           O  
ATOM    882  CB  ALA A  58       2.969 -14.766  -4.413  1.00  0.00           C  
ATOM    883  H   ALA A  58       4.088 -14.960  -6.682  1.00  0.00           H  
ATOM    884  HA  ALA A  58       2.562 -12.931  -5.438  1.00  0.00           H  
ATOM    885 1HB  ALA A  58       2.524 -14.435  -3.474  1.00  0.00           H  
ATOM    886 2HB  ALA A  58       2.230 -15.323  -4.988  1.00  0.00           H  
ATOM    887 3HB  ALA A  58       3.824 -15.407  -4.204  1.00  0.00           H  
ATOM    888  N   VAL A  59       5.679 -13.128  -4.413  1.00  0.00           N  
ATOM    889  CA  VAL A  59       6.727 -12.436  -3.662  1.00  0.00           C  
ATOM    890  C   VAL A  59       7.062 -11.128  -4.347  1.00  0.00           C  
ATOM    891  O   VAL A  59       7.121 -10.075  -3.706  1.00  0.00           O  
ATOM    892  CB  VAL A  59       7.995 -13.305  -3.560  1.00  0.00           C  
ATOM    893  CG1 VAL A  59       9.151 -12.495  -2.991  1.00  0.00           C  
ATOM    894  CG2 VAL A  59       7.717 -14.526  -2.698  1.00  0.00           C  
ATOM    895  H   VAL A  59       5.922 -13.942  -4.958  1.00  0.00           H  
ATOM    896  HA  VAL A  59       6.368 -12.259  -2.648  1.00  0.00           H  
ATOM    897  HB  VAL A  59       8.287 -13.623  -4.560  1.00  0.00           H  
ATOM    898 1HG1 VAL A  59      10.038 -13.124  -2.926  1.00  0.00           H  
ATOM    899 2HG1 VAL A  59       9.355 -11.645  -3.643  1.00  0.00           H  
ATOM    900 3HG1 VAL A  59       8.888 -12.135  -1.996  1.00  0.00           H  
ATOM    901 1HG2 VAL A  59       8.618 -15.137  -2.631  1.00  0.00           H  
ATOM    902 2HG2 VAL A  59       7.419 -14.208  -1.699  1.00  0.00           H  
ATOM    903 3HG2 VAL A  59       6.915 -15.113  -3.147  1.00  0.00           H  
ATOM    904  N   LYS A  60       7.309 -11.217  -5.683  1.00  0.00           N  
ATOM    905  CA  LYS A  60       7.693 -10.016  -6.402  1.00  0.00           C  
ATOM    906  C   LYS A  60       6.619  -8.966  -6.206  1.00  0.00           C  
ATOM    907  O   LYS A  60       6.928  -7.799  -6.004  1.00  0.00           O  
ATOM    908  CB  LYS A  60       7.901 -10.303  -7.889  1.00  0.00           C  
ATOM    909  CG  LYS A  60       9.173 -11.077  -8.209  1.00  0.00           C  
ATOM    910  CD  LYS A  60       9.277 -11.382  -9.695  1.00  0.00           C  
ATOM    911  CE  LYS A  60      10.531 -12.185 -10.012  1.00  0.00           C  
ATOM    912  NZ  LYS A  60      10.631 -12.514 -11.459  1.00  0.00           N  
ATOM    913  H   LYS A  60       7.245 -12.091  -6.185  1.00  0.00           H  
ATOM    914  HA  LYS A  60       8.643  -9.662  -5.997  1.00  0.00           H  
ATOM    915 1HB  LYS A  60       7.056 -10.878  -8.271  1.00  0.00           H  
ATOM    916 2HB  LYS A  60       7.934  -9.364  -8.441  1.00  0.00           H  
ATOM    917 1HG  LYS A  60      10.042 -10.491  -7.905  1.00  0.00           H  
ATOM    918 2HG  LYS A  60       9.179 -12.014  -7.653  1.00  0.00           H  
ATOM    919 1HD  LYS A  60       8.402 -11.951 -10.012  1.00  0.00           H  
ATOM    920 2HD  LYS A  60       9.304 -10.448 -10.257  1.00  0.00           H  
ATOM    921 1HE  LYS A  60      11.411 -11.613  -9.719  1.00  0.00           H  
ATOM    922 2HE  LYS A  60      10.522 -13.113  -9.441  1.00  0.00           H  
ATOM    923 1HZ  LYS A  60      11.474 -13.045 -11.626  1.00  0.00           H  
ATOM    924 2HZ  LYS A  60       9.828 -13.060 -11.738  1.00  0.00           H  
ATOM    925 3HZ  LYS A  60      10.660 -11.660 -11.997  1.00  0.00           H  
ATOM    926  N   ARG A  61       5.233  -9.329  -6.316  1.00  0.00           N  
ATOM    927  CA  ARG A  61       4.143  -8.403  -6.031  1.00  0.00           C  
ATOM    928  C   ARG A  61       4.082  -7.942  -4.572  1.00  0.00           C  
ATOM    929  O   ARG A  61       3.751  -6.797  -4.302  1.00  0.00           O  
ATOM    930  CB  ARG A  61       2.813  -9.047  -6.396  1.00  0.00           C  
ATOM    931  CG  ARG A  61       2.594  -9.259  -7.886  1.00  0.00           C  
ATOM    932  CD  ARG A  61       1.426 -10.138  -8.149  1.00  0.00           C  
ATOM    933  NE  ARG A  61       0.168  -9.468  -7.862  1.00  0.00           N  
ATOM    934  CZ  ARG A  61      -1.026 -10.087  -7.777  1.00  0.00           C  
ATOM    935  NH1 ARG A  61      -1.107 -11.386  -7.958  1.00  0.00           N  
ATOM    936  NH2 ARG A  61      -2.115  -9.387  -7.510  1.00  0.00           N  
ATOM    937  H   ARG A  61       5.016 -10.276  -6.589  1.00  0.00           H  
ATOM    938  HA  ARG A  61       4.320  -7.478  -6.581  1.00  0.00           H  
ATOM    939 1HB  ARG A  61       2.734 -10.018  -5.910  1.00  0.00           H  
ATOM    940 2HB  ARG A  61       1.996  -8.427  -6.027  1.00  0.00           H  
ATOM    941 1HG  ARG A  61       2.415  -8.298  -8.367  1.00  0.00           H  
ATOM    942 2HG  ARG A  61       3.479  -9.724  -8.321  1.00  0.00           H  
ATOM    943 1HD  ARG A  61       1.423 -10.434  -9.198  1.00  0.00           H  
ATOM    944 2HD  ARG A  61       1.490 -11.026  -7.521  1.00  0.00           H  
ATOM    945  HE  ARG A  61       0.191  -8.467  -7.716  1.00  0.00           H  
ATOM    946 1HH1 ARG A  61      -0.274 -11.920  -8.162  1.00  0.00           H  
ATOM    947 2HH1 ARG A  61      -2.002 -11.850  -7.893  1.00  0.00           H  
ATOM    948 1HH2 ARG A  61      -2.053  -8.388  -7.370  1.00  0.00           H  
ATOM    949 2HH2 ARG A  61      -3.009  -9.851  -7.446  1.00  0.00           H  
ATOM    950  N   ALA A  62       4.399  -8.896  -3.552  1.00  0.00           N  
ATOM    951  CA  ALA A  62       4.379  -8.600  -2.117  1.00  0.00           C  
ATOM    952  C   ALA A  62       5.456  -7.591  -1.736  1.00  0.00           C  
ATOM    953  O   ALA A  62       5.228  -6.693  -0.926  1.00  0.00           O  
ATOM    954  CB  ALA A  62       4.528  -9.886  -1.299  1.00  0.00           C  
ATOM    955  H   ALA A  62       4.535  -9.848  -3.856  1.00  0.00           H  
ATOM    956  HA  ALA A  62       3.417  -8.142  -1.878  1.00  0.00           H  
ATOM    957 1HB  ALA A  62       4.511  -9.646  -0.236  1.00  0.00           H  
ATOM    958 2HB  ALA A  62       3.706 -10.563  -1.531  1.00  0.00           H  
ATOM    959 3HB  ALA A  62       5.472 -10.366  -1.546  1.00  0.00           H  
ATOM    960  N   LEU A  63       6.624  -7.741  -2.354  1.00  0.00           N  
ATOM    961  CA  LEU A  63       7.775  -6.876  -2.100  1.00  0.00           C  
ATOM    962  C   LEU A  63       7.496  -5.446  -2.551  1.00  0.00           C  
ATOM    963  O   LEU A  63       7.826  -4.486  -1.840  1.00  0.00           O  
ATOM    964  CB  LEU A  63       9.015  -7.414  -2.825  1.00  0.00           C  
ATOM    965  CG  LEU A  63       9.631  -8.687  -2.232  1.00  0.00           C  
ATOM    966  CD1 LEU A  63      10.673  -9.243  -3.194  1.00  0.00           C  
ATOM    967  CD2 LEU A  63      10.251  -8.370  -0.879  1.00  0.00           C  
ATOM    968  H   LEU A  63       6.708  -8.489  -3.027  1.00  0.00           H  
ATOM    969  HA  LEU A  63       7.962  -6.855  -1.027  1.00  0.00           H  
ATOM    970 1HB  LEU A  63       8.749  -7.625  -3.859  1.00  0.00           H  
ATOM    971 2HB  LEU A  63       9.783  -6.640  -2.820  1.00  0.00           H  
ATOM    972  HG  LEU A  63       8.855  -9.443  -2.107  1.00  0.00           H  
ATOM    973 1HD1 LEU A  63      11.111 -10.148  -2.773  1.00  0.00           H  
ATOM    974 2HD1 LEU A  63      10.199  -9.480  -4.147  1.00  0.00           H  
ATOM    975 3HD1 LEU A  63      11.455  -8.501  -3.351  1.00  0.00           H  
ATOM    976 1HD2 LEU A  63      10.688  -9.275  -0.458  1.00  0.00           H  
ATOM    977 2HD2 LEU A  63      11.028  -7.615  -1.003  1.00  0.00           H  
ATOM    978 3HD2 LEU A  63       9.481  -7.991  -0.206  1.00  0.00           H  
ATOM    979  N   LYS A  64       6.877  -5.310  -3.722  1.00  0.00           N  
ATOM    980  CA  LYS A  64       6.487  -3.994  -4.239  1.00  0.00           C  
ATOM    981  C   LYS A  64       5.466  -3.316  -3.322  1.00  0.00           C  
ATOM    982  O   LYS A  64       5.574  -2.127  -3.025  1.00  0.00           O  
ATOM    983  CB  LYS A  64       5.919  -4.121  -5.654  1.00  0.00           C  
ATOM    984  CG  LYS A  64       6.955  -4.451  -6.720  1.00  0.00           C  
ATOM    985  CD  LYS A  64       6.312  -4.587  -8.092  1.00  0.00           C  
ATOM    986  CE  LYS A  64       7.343  -4.932  -9.156  1.00  0.00           C  
ATOM    987  NZ  LYS A  64       6.725  -5.088 -10.501  1.00  0.00           N  
ATOM    988  H   LYS A  64       6.671  -6.134  -4.270  1.00  0.00           H  
ATOM    989  HA  LYS A  64       7.377  -3.365  -4.291  1.00  0.00           H  
ATOM    990 1HB  LYS A  64       5.160  -4.904  -5.672  1.00  0.00           H  
ATOM    991 2HB  LYS A  64       5.433  -3.187  -5.936  1.00  0.00           H  
ATOM    992 1HG  LYS A  64       7.704  -3.659  -6.757  1.00  0.00           H  
ATOM    993 2HG  LYS A  64       7.453  -5.386  -6.467  1.00  0.00           H  
ATOM    994 1HD  LYS A  64       5.555  -5.372  -8.063  1.00  0.00           H  
ATOM    995 2HD  LYS A  64       5.826  -3.649  -8.361  1.00  0.00           H  
ATOM    996 1HE  LYS A  64       8.093  -4.144  -9.204  1.00  0.00           H  
ATOM    997 2HE  LYS A  64       7.843  -5.863  -8.890  1.00  0.00           H  
ATOM    998 1HZ  LYS A  64       7.440  -5.316 -11.177  1.00  0.00           H  
ATOM    999 2HZ  LYS A  64       6.039  -5.830 -10.473  1.00  0.00           H  
ATOM   1000 3HZ  LYS A  64       6.274  -4.224 -10.767  1.00  0.00           H  
ATOM   1001  N   LEU A  65       4.464  -4.079  -2.893  1.00  0.00           N  
ATOM   1002  CA  LEU A  65       3.427  -3.567  -1.999  1.00  0.00           C  
ATOM   1003  C   LEU A  65       3.999  -3.294  -0.600  1.00  0.00           C  
ATOM   1004  O   LEU A  65       3.651  -2.310   0.047  1.00  0.00           O  
ATOM   1005  CB  LEU A  65       2.268  -4.567  -1.903  1.00  0.00           C  
ATOM   1006  CG  LEU A  65       1.054  -4.102  -1.089  1.00  0.00           C  
ATOM   1007  CD1 LEU A  65       0.459  -2.855  -1.729  1.00  0.00           C  
ATOM   1008  CD2 LEU A  65       0.028  -5.224  -1.021  1.00  0.00           C  
ATOM   1009  H   LEU A  65       4.420  -5.043  -3.196  1.00  0.00           H  
ATOM   1010  HA  LEU A  65       3.043  -2.636  -2.413  1.00  0.00           H  
ATOM   1011 1HB  LEU A  65       1.923  -4.796  -2.910  1.00  0.00           H  
ATOM   1012 2HB  LEU A  65       2.638  -5.486  -1.450  1.00  0.00           H  
ATOM   1013  HG  LEU A  65       1.372  -3.840  -0.079  1.00  0.00           H  
ATOM   1014 1HD1 LEU A  65      -0.403  -2.525  -1.150  1.00  0.00           H  
ATOM   1015 2HD1 LEU A  65       1.208  -2.063  -1.747  1.00  0.00           H  
ATOM   1016 3HD1 LEU A  65       0.147  -3.083  -2.747  1.00  0.00           H  
ATOM   1017 1HD2 LEU A  65      -0.834  -4.894  -0.441  1.00  0.00           H  
ATOM   1018 2HD2 LEU A  65      -0.291  -5.486  -2.030  1.00  0.00           H  
ATOM   1019 3HD2 LEU A  65       0.474  -6.096  -0.543  1.00  0.00           H  
ATOM   1020  N   LYS A  66       4.883  -4.186  -0.161  1.00  0.00           N  
ATOM   1021  CA  LYS A  66       5.588  -4.091   1.110  1.00  0.00           C  
ATOM   1022  C   LYS A  66       6.282  -2.747   1.287  1.00  0.00           C  
ATOM   1023  O   LYS A  66       6.100  -2.067   2.293  1.00  0.00           O  
ATOM   1024  CB  LYS A  66       6.609  -5.224   1.233  1.00  0.00           C  
ATOM   1025  CG  LYS A  66       7.373  -5.242   2.550  1.00  0.00           C  
ATOM   1026  CD  LYS A  66       8.522  -6.239   2.509  1.00  0.00           C  
ATOM   1027  CE  LYS A  66       9.269  -6.278   3.834  1.00  0.00           C  
ATOM   1028  NZ  LYS A  66      10.090  -5.055   4.046  1.00  0.00           N  
ATOM   1029  H   LYS A  66       5.064  -4.974  -0.766  1.00  0.00           H  
ATOM   1030  HA  LYS A  66       4.866  -4.220   1.918  1.00  0.00           H  
ATOM   1031 1HB  LYS A  66       6.103  -6.183   1.127  1.00  0.00           H  
ATOM   1032 2HB  LYS A  66       7.337  -5.146   0.425  1.00  0.00           H  
ATOM   1033 1HG  LYS A  66       7.773  -4.248   2.753  1.00  0.00           H  
ATOM   1034 2HG  LYS A  66       6.696  -5.513   3.360  1.00  0.00           H  
ATOM   1035 1HD  LYS A  66       8.132  -7.234   2.292  1.00  0.00           H  
ATOM   1036 2HD  LYS A  66       9.218  -5.959   1.719  1.00  0.00           H  
ATOM   1037 1HE  LYS A  66       8.556  -6.368   4.652  1.00  0.00           H  
ATOM   1038 2HE  LYS A  66       9.925  -7.148   3.856  1.00  0.00           H  
ATOM   1039 1HZ  LYS A  66      10.569  -5.120   4.933  1.00  0.00           H  
ATOM   1040 2HZ  LYS A  66      10.769  -4.971   3.303  1.00  0.00           H  
ATOM   1041 3HZ  LYS A  66       9.490  -4.242   4.047  1.00  0.00           H  
ATOM   1042  N   THR A  67       7.083  -2.362   0.302  1.00  0.00           N  
ATOM   1043  CA  THR A  67       7.805  -1.093   0.382  1.00  0.00           C  
ATOM   1044  C   THR A  67       6.859   0.106   0.376  1.00  0.00           C  
ATOM   1045  O   THR A  67       7.017   1.038   1.160  1.00  0.00           O  
ATOM   1046  CB  THR A  67       8.810  -0.961  -0.778  1.00  0.00           C  
ATOM   1047  OG1 THR A  67       9.770  -2.022  -0.708  1.00  0.00           O  
ATOM   1048  CG2 THR A  67       9.531   0.376  -0.708  1.00  0.00           C  
ATOM   1049  H   THR A  67       7.202  -2.946  -0.514  1.00  0.00           H  
ATOM   1050  HA  THR A  67       8.344  -1.060   1.330  1.00  0.00           H  
ATOM   1051  HB  THR A  67       8.279  -1.031  -1.728  1.00  0.00           H  
ATOM   1052  HG1 THR A  67       9.360  -2.844  -0.992  1.00  0.00           H  
ATOM   1053 1HG2 THR A  67      10.236   0.454  -1.536  1.00  0.00           H  
ATOM   1054 2HG2 THR A  67       8.806   1.186  -0.773  1.00  0.00           H  
ATOM   1055 3HG2 THR A  67      10.072   0.449   0.235  1.00  0.00           H  
ATOM   1056  N   LYS A  68       5.865   0.072  -0.505  1.00  0.00           N  
ATOM   1057  CA  LYS A  68       4.928   1.189  -0.640  1.00  0.00           C  
ATOM   1058  C   LYS A  68       4.113   1.459   0.644  1.00  0.00           C  
ATOM   1059  O   LYS A  68       3.863   2.617   0.986  1.00  0.00           O  
ATOM   1060  CB  LYS A  68       3.979   0.928  -1.811  1.00  0.00           C  
ATOM   1061  CG  LYS A  68       4.625   1.054  -3.183  1.00  0.00           C  
ATOM   1062  CD  LYS A  68       3.627   0.763  -4.293  1.00  0.00           C  
ATOM   1063  CE  LYS A  68       4.270   0.887  -5.666  1.00  0.00           C  
ATOM   1064  NZ  LYS A  68       3.303   0.606  -6.762  1.00  0.00           N  
ATOM   1065  H   LYS A  68       5.752  -0.740  -1.096  1.00  0.00           H  
ATOM   1066  HA  LYS A  68       5.501   2.106  -0.788  1.00  0.00           H  
ATOM   1067 1HB  LYS A  68       3.566  -0.077  -1.727  1.00  0.00           H  
ATOM   1068 2HB  LYS A  68       3.146   1.630  -1.767  1.00  0.00           H  
ATOM   1069 1HG  LYS A  68       5.014   2.065  -3.311  1.00  0.00           H  
ATOM   1070 2HG  LYS A  68       5.455   0.351  -3.262  1.00  0.00           H  
ATOM   1071 1HD  LYS A  68       3.233  -0.247  -4.175  1.00  0.00           H  
ATOM   1072 2HD  LYS A  68       2.795   1.466  -4.228  1.00  0.00           H  
ATOM   1073 1HE  LYS A  68       4.662   1.895  -5.794  1.00  0.00           H  
ATOM   1074 2HE  LYS A  68       5.101   0.186  -5.743  1.00  0.00           H  
ATOM   1075 1HZ  LYS A  68       3.768   0.698  -7.654  1.00  0.00           H  
ATOM   1076 2HZ  LYS A  68       2.946  -0.335  -6.664  1.00  0.00           H  
ATOM   1077 3HZ  LYS A  68       2.538   1.262  -6.713  1.00  0.00           H  
ATOM   1078  N   LEU A  69       3.716   0.405   1.360  1.00  0.00           N  
ATOM   1079  CA  LEU A  69       2.896   0.580   2.561  1.00  0.00           C  
ATOM   1080  C   LEU A  69       3.720   0.717   3.847  1.00  0.00           C  
ATOM   1081  O   LEU A  69       3.281   1.349   4.814  1.00  0.00           O  
ATOM   1082  CB  LEU A  69       1.934  -0.607   2.703  1.00  0.00           C  
ATOM   1083  CG  LEU A  69       0.954  -0.811   1.540  1.00  0.00           C  
ATOM   1084  CD1 LEU A  69       0.114  -2.055   1.797  1.00  0.00           C  
ATOM   1085  CD2 LEU A  69       0.076   0.422   1.393  1.00  0.00           C  
ATOM   1086  H   LEU A  69       3.981  -0.528   1.077  1.00  0.00           H  
ATOM   1087  HA  LEU A  69       2.340   1.513   2.466  1.00  0.00           H  
ATOM   1088 1HB  LEU A  69       2.520  -1.518   2.807  1.00  0.00           H  
ATOM   1089 2HB  LEU A  69       1.346  -0.471   3.611  1.00  0.00           H  
ATOM   1090  HG  LEU A  69       1.513  -0.971   0.618  1.00  0.00           H  
ATOM   1091 1HD1 LEU A  69      -0.582  -2.200   0.971  1.00  0.00           H  
ATOM   1092 2HD1 LEU A  69       0.766  -2.924   1.879  1.00  0.00           H  
ATOM   1093 3HD1 LEU A  69      -0.445  -1.931   2.724  1.00  0.00           H  
ATOM   1094 1HD2 LEU A  69      -0.620   0.277   0.566  1.00  0.00           H  
ATOM   1095 2HD2 LEU A  69      -0.484   0.582   2.315  1.00  0.00           H  
ATOM   1096 3HD2 LEU A  69       0.701   1.292   1.193  1.00  0.00           H  
ATOM   1097  N   GLY A  70       4.906   0.117   3.864  1.00  0.00           N  
ATOM   1098  CA  GLY A  70       5.681   0.043   5.089  1.00  0.00           C  
ATOM   1099  C   GLY A  70       5.223  -1.091   5.985  1.00  0.00           C  
ATOM   1100  O   GLY A  70       5.109  -0.935   7.200  1.00  0.00           O  
ATOM   1101  H   GLY A  70       5.279  -0.294   3.021  1.00  0.00           H  
ATOM   1102 1HA  GLY A  70       6.734  -0.094   4.845  1.00  0.00           H  
ATOM   1103 2HA  GLY A  70       5.597   0.985   5.629  1.00  0.00           H  
ATOM   1104  N   VAL A  71       4.952  -2.244   5.379  1.00  0.00           N  
ATOM   1105  CA  VAL A  71       4.422  -3.376   6.122  1.00  0.00           C  
ATOM   1106  C   VAL A  71       5.379  -4.531   5.950  1.00  0.00           C  
ATOM   1107  O   VAL A  71       6.352  -4.422   5.215  1.00  0.00           O  
ATOM   1108  CB  VAL A  71       3.021  -3.771   5.617  1.00  0.00           C  
ATOM   1109  CG1 VAL A  71       2.041  -2.624   5.812  1.00  0.00           C  
ATOM   1110  CG2 VAL A  71       3.093  -4.176   4.153  1.00  0.00           C  
ATOM   1111  H   VAL A  71       5.111  -2.337   4.387  1.00  0.00           H  
ATOM   1112  HA  VAL A  71       4.343  -3.094   7.173  1.00  0.00           H  
ATOM   1113  HB  VAL A  71       2.655  -4.611   6.209  1.00  0.00           H  
ATOM   1114 1HG1 VAL A  71       1.056  -2.921   5.451  1.00  0.00           H  
ATOM   1115 2HG1 VAL A  71       1.978  -2.376   6.872  1.00  0.00           H  
ATOM   1116 3HG1 VAL A  71       2.384  -1.754   5.254  1.00  0.00           H  
ATOM   1117 1HG2 VAL A  71       2.100  -4.455   3.803  1.00  0.00           H  
ATOM   1118 2HG2 VAL A  71       3.465  -3.338   3.562  1.00  0.00           H  
ATOM   1119 3HG2 VAL A  71       3.768  -5.025   4.042  1.00  0.00           H  
ATOM   1120  N   SER A  72       5.094  -5.637   6.620  1.00  0.00           N  
ATOM   1121  CA  SER A  72       5.891  -6.848   6.475  1.00  0.00           C  
ATOM   1122  C   SER A  72       5.547  -7.560   5.176  1.00  0.00           C  
ATOM   1123  O   SER A  72       4.532  -7.247   4.539  1.00  0.00           O  
ATOM   1124  CB  SER A  72       5.659  -7.776   7.651  1.00  0.00           C  
ATOM   1125  OG  SER A  72       4.388  -8.361   7.587  1.00  0.00           O  
ATOM   1126  H   SER A  72       4.304  -5.644   7.251  1.00  0.00           H  
ATOM   1127  HA  SER A  72       6.944  -6.566   6.455  1.00  0.00           H  
ATOM   1128 1HB  SER A  72       6.421  -8.556   7.655  1.00  0.00           H  
ATOM   1129 2HB  SER A  72       5.759  -7.217   8.580  1.00  0.00           H  
ATOM   1130  HG  SER A  72       4.301  -8.894   8.381  1.00  0.00           H  
ATOM   1131  N   LEU A  73       6.394  -8.510   4.787  1.00  0.00           N  
ATOM   1132  CA  LEU A  73       6.175  -9.304   3.578  1.00  0.00           C  
ATOM   1133  C   LEU A  73       4.895 -10.144   3.724  1.00  0.00           C  
ATOM   1134  O   LEU A  73       4.106 -10.285   2.776  1.00  0.00           O  
ATOM   1135  CB  LEU A  73       7.379 -10.216   3.312  1.00  0.00           C  
ATOM   1136  CG  LEU A  73       7.311 -11.048   2.024  1.00  0.00           C  
ATOM   1137  CD1 LEU A  73       7.292 -10.119   0.819  1.00  0.00           C  
ATOM   1138  CD2 LEU A  73       8.502 -11.994   1.967  1.00  0.00           C  
ATOM   1139  H   LEU A  73       7.215  -8.684   5.347  1.00  0.00           H  
ATOM   1140  HA  LEU A  73       6.061  -8.625   2.734  1.00  0.00           H  
ATOM   1141 1HB  LEU A  73       8.276  -9.602   3.262  1.00  0.00           H  
ATOM   1142 2HB  LEU A  73       7.482 -10.908   4.148  1.00  0.00           H  
ATOM   1143  HG  LEU A  73       6.387 -11.627   2.013  1.00  0.00           H  
ATOM   1144 1HD1 LEU A  73       7.244 -10.710  -0.097  1.00  0.00           H  
ATOM   1145 2HD1 LEU A  73       6.421  -9.467   0.875  1.00  0.00           H  
ATOM   1146 3HD1 LEU A  73       8.198  -9.514   0.812  1.00  0.00           H  
ATOM   1147 1HD2 LEU A  73       8.453 -12.586   1.053  1.00  0.00           H  
ATOM   1148 2HD2 LEU A  73       9.426 -11.416   1.977  1.00  0.00           H  
ATOM   1149 3HD2 LEU A  73       8.480 -12.658   2.832  1.00  0.00           H  
ATOM   1150  N   GLU A  74       4.656 -10.797   4.978  1.00  0.00           N  
ATOM   1151  CA  GLU A  74       3.457 -11.585   5.242  1.00  0.00           C  
ATOM   1152  C   GLU A  74       2.210 -10.735   5.096  1.00  0.00           C  
ATOM   1153  O   GLU A  74       1.195 -11.209   4.584  1.00  0.00           O  
ATOM   1154  CB  GLU A  74       3.509 -12.192   6.646  1.00  0.00           C  
ATOM   1155  CG  GLU A  74       4.556 -13.282   6.822  1.00  0.00           C  
ATOM   1156  CD  GLU A  74       4.718 -13.713   8.254  1.00  0.00           C  
ATOM   1157  OE1 GLU A  74       4.371 -12.953   9.125  1.00  0.00           O  
ATOM   1158  OE2 GLU A  74       5.189 -14.804   8.475  1.00  0.00           O  
ATOM   1159  H   GLU A  74       5.329 -10.664   5.720  1.00  0.00           H  
ATOM   1160  HA  GLU A  74       3.418 -12.406   4.525  1.00  0.00           H  
ATOM   1161 1HB  GLU A  74       3.718 -11.407   7.374  1.00  0.00           H  
ATOM   1162 2HB  GLU A  74       2.537 -12.618   6.894  1.00  0.00           H  
ATOM   1163 1HG  GLU A  74       4.268 -14.147   6.224  1.00  0.00           H  
ATOM   1164 2HG  GLU A  74       5.511 -12.918   6.448  1.00  0.00           H  
ATOM   1165  N   GLN A  75       2.237  -9.432   5.627  1.00  0.00           N  
ATOM   1166  CA  GLN A  75       1.127  -8.498   5.538  1.00  0.00           C  
ATOM   1167  C   GLN A  75       0.861  -8.077   4.099  1.00  0.00           C  
ATOM   1168  O   GLN A  75      -0.301  -7.956   3.684  1.00  0.00           O  
ATOM   1169  CB  GLN A  75       1.399  -7.262   6.398  1.00  0.00           C  
ATOM   1170  CG  GLN A  75       1.348  -7.522   7.895  1.00  0.00           C  
ATOM   1171  CD  GLN A  75       1.789  -6.320   8.706  1.00  0.00           C  
ATOM   1172  OE1 GLN A  75       2.826  -5.711   8.427  1.00  0.00           O  
ATOM   1173  NE2 GLN A  75       1.003  -5.969   9.718  1.00  0.00           N  
ATOM   1174  H   GLN A  75       3.076  -9.154   6.116  1.00  0.00           H  
ATOM   1175  HA  GLN A  75       0.230  -8.989   5.918  1.00  0.00           H  
ATOM   1176 1HB  GLN A  75       2.386  -6.862   6.160  1.00  0.00           H  
ATOM   1177 2HB  GLN A  75       0.668  -6.487   6.167  1.00  0.00           H  
ATOM   1178 1HG  GLN A  75       0.325  -7.767   8.175  1.00  0.00           H  
ATOM   1179 2HG  GLN A  75       2.010  -8.355   8.130  1.00  0.00           H  
ATOM   1180 1HE2 GLN A  75       1.243  -5.184  10.291  1.00  0.00           H  
ATOM   1181 2HE2 GLN A  75       0.172  -6.491   9.910  1.00  0.00           H  
ATOM   1182  N   ALA A  76       1.937  -7.825   3.361  1.00  0.00           N  
ATOM   1183  CA  ALA A  76       1.827  -7.456   1.965  1.00  0.00           C  
ATOM   1184  C   ALA A  76       1.134  -8.567   1.202  1.00  0.00           C  
ATOM   1185  O   ALA A  76       0.365  -8.304   0.291  1.00  0.00           O  
ATOM   1186  CB  ALA A  76       3.192  -7.186   1.363  1.00  0.00           C  
ATOM   1187  H   ALA A  76       2.854  -7.893   3.780  1.00  0.00           H  
ATOM   1188  HA  ALA A  76       1.235  -6.541   1.903  1.00  0.00           H  
ATOM   1189 1HB  ALA A  76       3.079  -6.910   0.314  1.00  0.00           H  
ATOM   1190 2HB  ALA A  76       3.673  -6.371   1.902  1.00  0.00           H  
ATOM   1191 3HB  ALA A  76       3.804  -8.084   1.438  1.00  0.00           H  
ATOM   1192  N   LEU A  77       1.428  -9.967   1.442  1.00  0.00           N  
ATOM   1193  CA  LEU A  77       0.801 -11.149   0.881  1.00  0.00           C  
ATOM   1194  C   LEU A  77      -0.663 -11.253   1.344  1.00  0.00           C  
ATOM   1195  O   LEU A  77      -1.527 -11.597   0.556  1.00  0.00           O  
ATOM   1196  CB  LEU A  77       1.580 -12.404   1.295  1.00  0.00           C  
ATOM   1197  CG  LEU A  77       2.947 -12.589   0.627  1.00  0.00           C  
ATOM   1198  CD1 LEU A  77       3.727 -13.674   1.356  1.00  0.00           C  
ATOM   1199  CD2 LEU A  77       2.751 -12.948  -0.839  1.00  0.00           C  
ATOM   1200  H   LEU A  77       2.187 -10.077   2.097  1.00  0.00           H  
ATOM   1201  HA  LEU A  77       0.754 -11.035  -0.201  1.00  0.00           H  
ATOM   1202 1HB  LEU A  77       1.739 -12.373   2.372  1.00  0.00           H  
ATOM   1203 2HB  LEU A  77       0.975 -13.280   1.063  1.00  0.00           H  
ATOM   1204  HG  LEU A  77       3.518 -11.663   0.701  1.00  0.00           H  
ATOM   1205 1HD1 LEU A  77       4.700 -13.807   0.880  1.00  0.00           H  
ATOM   1206 2HD1 LEU A  77       3.870 -13.383   2.397  1.00  0.00           H  
ATOM   1207 3HD1 LEU A  77       3.173 -14.612   1.313  1.00  0.00           H  
ATOM   1208 1HD2 LEU A  77       3.724 -13.079  -1.315  1.00  0.00           H  
ATOM   1209 2HD2 LEU A  77       2.183 -13.874  -0.914  1.00  0.00           H  
ATOM   1210 3HD2 LEU A  77       2.208 -12.146  -1.340  1.00  0.00           H  
ATOM   1211  N   TRP A  78      -0.943 -10.945   2.609  1.00  0.00           N  
ATOM   1212  CA  TRP A  78      -2.323 -11.014   3.081  1.00  0.00           C  
ATOM   1213  C   TRP A  78      -3.164  -9.982   2.346  1.00  0.00           C  
ATOM   1214  O   TRP A  78      -4.297 -10.255   1.954  1.00  0.00           O  
ATOM   1215  CB  TRP A  78      -2.398 -10.770   4.589  1.00  0.00           C  
ATOM   1216  CG  TRP A  78      -1.671 -11.801   5.399  1.00  0.00           C  
ATOM   1217  CD1 TRP A  78      -1.357 -13.069   5.011  1.00  0.00           C  
ATOM   1218  CD2 TRP A  78      -1.161 -11.656   6.746  1.00  0.00           C  
ATOM   1219  NE1 TRP A  78      -0.691 -13.721   6.019  1.00  0.00           N  
ATOM   1220  CE2 TRP A  78      -0.561 -12.870   7.088  1.00  0.00           C  
ATOM   1221  CE3 TRP A  78      -1.164 -10.608   7.675  1.00  0.00           C  
ATOM   1222  CZ2 TRP A  78       0.033 -13.073   8.324  1.00  0.00           C  
ATOM   1223  CZ3 TRP A  78      -0.568 -10.811   8.914  1.00  0.00           C  
ATOM   1224  CH2 TRP A  78       0.015 -12.012   9.229  1.00  0.00           C  
ATOM   1225  H   TRP A  78      -0.217 -10.662   3.251  1.00  0.00           H  
ATOM   1226  HA  TRP A  78      -2.720 -12.003   2.846  1.00  0.00           H  
ATOM   1227 1HB  TRP A  78      -1.975  -9.792   4.821  1.00  0.00           H  
ATOM   1228 2HB  TRP A  78      -3.441 -10.759   4.905  1.00  0.00           H  
ATOM   1229  HD1 TRP A  78      -1.600 -13.502   4.042  1.00  0.00           H  
ATOM   1230  HE1 TRP A  78      -0.352 -14.671   5.982  1.00  0.00           H  
ATOM   1231  HE3 TRP A  78      -1.624  -9.651   7.429  1.00  0.00           H  
ATOM   1232  HZ2 TRP A  78       0.501 -14.020   8.593  1.00  0.00           H  
ATOM   1233  HZ3 TRP A  78      -0.576  -9.990   9.632  1.00  0.00           H  
ATOM   1234  HH2 TRP A  78       0.474 -12.137  10.210  1.00  0.00           H  
ATOM   1235  N   ILE A  79      -2.607  -8.788   2.158  1.00  0.00           N  
ATOM   1236  CA  ILE A  79      -3.345  -7.722   1.498  1.00  0.00           C  
ATOM   1237  C   ILE A  79      -3.589  -8.109   0.050  1.00  0.00           C  
ATOM   1238  O   ILE A  79      -4.697  -7.924  -0.456  1.00  0.00           O  
ATOM   1239  CB  ILE A  79      -2.584  -6.384   1.563  1.00  0.00           C  
ATOM   1240  CG1 ILE A  79      -2.515  -5.880   3.007  1.00  0.00           C  
ATOM   1241  CG2 ILE A  79      -3.248  -5.351   0.666  1.00  0.00           C  
ATOM   1242  CD1 ILE A  79      -1.499  -4.781   3.222  1.00  0.00           C  
ATOM   1243  H   ILE A  79      -1.663  -8.612   2.473  1.00  0.00           H  
ATOM   1244  HA  ILE A  79      -4.312  -7.616   1.987  1.00  0.00           H  
ATOM   1245  HB  ILE A  79      -1.557  -6.533   1.232  1.00  0.00           H  
ATOM   1246 1HG1 ILE A  79      -3.493  -5.505   3.309  1.00  0.00           H  
ATOM   1247 2HG1 ILE A  79      -2.265  -6.709   3.671  1.00  0.00           H  
ATOM   1248 1HG2 ILE A  79      -2.698  -4.412   0.725  1.00  0.00           H  
ATOM   1249 2HG2 ILE A  79      -3.246  -5.708  -0.363  1.00  0.00           H  
ATOM   1250 3HG2 ILE A  79      -4.275  -5.191   0.993  1.00  0.00           H  
ATOM   1251 1HD1 ILE A  79      -1.509  -4.477   4.269  1.00  0.00           H  
ATOM   1252 2HD1 ILE A  79      -0.506  -5.148   2.960  1.00  0.00           H  
ATOM   1253 3HD1 ILE A  79      -1.749  -3.927   2.595  1.00  0.00           H  
ATOM   1254  N   LEU A  80      -2.503  -8.668  -0.773  1.00  0.00           N  
ATOM   1255  CA  LEU A  80      -2.710  -9.096  -2.163  1.00  0.00           C  
ATOM   1256  C   LEU A  80      -3.794 -10.164  -2.215  1.00  0.00           C  
ATOM   1257  O   LEU A  80      -4.644 -10.170  -3.113  1.00  0.00           O  
ATOM   1258  CB  LEU A  80      -1.410  -9.642  -2.765  1.00  0.00           C  
ATOM   1259  CG  LEU A  80      -0.285  -8.617  -2.959  1.00  0.00           C  
ATOM   1260  CD1 LEU A  80       1.014  -9.344  -3.283  1.00  0.00           C  
ATOM   1261  CD2 LEU A  80      -0.663  -7.652  -4.072  1.00  0.00           C  
ATOM   1262  H   LEU A  80      -1.592  -8.786  -0.353  1.00  0.00           H  
ATOM   1263  HA  LEU A  80      -3.027  -8.231  -2.745  1.00  0.00           H  
ATOM   1264 1HB  LEU A  80      -1.031 -10.431  -2.117  1.00  0.00           H  
ATOM   1265 2HB  LEU A  80      -1.633 -10.077  -3.740  1.00  0.00           H  
ATOM   1266  HG  LEU A  80      -0.134  -8.063  -2.033  1.00  0.00           H  
ATOM   1267 1HD1 LEU A  80       1.814  -8.616  -3.420  1.00  0.00           H  
ATOM   1268 2HD1 LEU A  80       1.271 -10.013  -2.462  1.00  0.00           H  
ATOM   1269 3HD1 LEU A  80       0.889  -9.922  -4.198  1.00  0.00           H  
ATOM   1270 1HD2 LEU A  80       0.136  -6.923  -4.209  1.00  0.00           H  
ATOM   1271 2HD2 LEU A  80      -0.813  -8.205  -4.999  1.00  0.00           H  
ATOM   1272 3HD2 LEU A  80      -1.585  -7.134  -3.806  1.00  0.00           H  
ATOM   1273  N   ALA A  81      -3.835 -11.259  -1.252  1.00  0.00           N  
ATOM   1274  CA  ALA A  81      -4.812 -12.321  -1.138  1.00  0.00           C  
ATOM   1275  C   ALA A  81      -6.188 -11.779  -0.795  1.00  0.00           C  
ATOM   1276  O   ALA A  81      -7.200 -12.277  -1.286  1.00  0.00           O  
ATOM   1277  CB  ALA A  81      -4.367 -13.334  -0.093  1.00  0.00           C  
ATOM   1278  H   ALA A  81      -3.063 -11.230  -0.603  1.00  0.00           H  
ATOM   1279  HA  ALA A  81      -4.883 -12.819  -2.105  1.00  0.00           H  
ATOM   1280 1HB  ALA A  81      -5.107 -14.131  -0.021  1.00  0.00           H  
ATOM   1281 2HB  ALA A  81      -3.405 -13.757  -0.383  1.00  0.00           H  
ATOM   1282 3HB  ALA A  81      -4.269 -12.841   0.873  1.00  0.00           H  
ATOM   1283  N   THR A  82      -6.368 -10.674   0.162  1.00  0.00           N  
ATOM   1284  CA  THR A  82      -7.627 -10.029   0.531  1.00  0.00           C  
ATOM   1285  C   THR A  82      -8.299  -9.368  -0.678  1.00  0.00           C  
ATOM   1286  O   THR A  82      -9.503  -9.510  -0.886  1.00  0.00           O  
ATOM   1287  CB  THR A  82      -7.403  -8.980   1.636  1.00  0.00           C  
ATOM   1288  OG1 THR A  82      -6.839  -9.613   2.792  1.00  0.00           O  
ATOM   1289  CG2 THR A  82      -8.717  -8.317   2.016  1.00  0.00           C  
ATOM   1290  H   THR A  82      -5.507 -10.352   0.584  1.00  0.00           H  
ATOM   1291  HA  THR A  82      -8.303 -10.799   0.905  1.00  0.00           H  
ATOM   1292  HB  THR A  82      -6.708  -8.220   1.280  1.00  0.00           H  
ATOM   1293  HG1 THR A  82      -5.972  -9.963   2.573  1.00  0.00           H  
ATOM   1294 1HG2 THR A  82      -8.540  -7.578   2.798  1.00  0.00           H  
ATOM   1295 2HG2 THR A  82      -9.143  -7.825   1.142  1.00  0.00           H  
ATOM   1296 3HG2 THR A  82      -9.413  -9.071   2.382  1.00  0.00           H  
ATOM   1297  N   ALA A  83      -7.520  -8.628  -1.492  1.00  0.00           N  
ATOM   1298  CA  ALA A  83      -8.071  -7.997  -2.691  1.00  0.00           C  
ATOM   1299  C   ALA A  83      -8.623  -9.045  -3.671  1.00  0.00           C  
ATOM   1300  O   ALA A  83      -9.709  -8.884  -4.203  1.00  0.00           O  
ATOM   1301  CB  ALA A  83      -7.031  -7.114  -3.376  1.00  0.00           C  
ATOM   1302  H   ALA A  83      -6.541  -8.501  -1.275  1.00  0.00           H  
ATOM   1303  HA  ALA A  83      -8.911  -7.372  -2.391  1.00  0.00           H  
ATOM   1304 1HB  ALA A  83      -7.466  -6.658  -4.263  1.00  0.00           H  
ATOM   1305 2HB  ALA A  83      -6.708  -6.333  -2.686  1.00  0.00           H  
ATOM   1306 3HB  ALA A  83      -6.172  -7.721  -3.664  1.00  0.00           H  
ATOM   1307  N   TYR A  84      -7.887 -10.130  -3.866  1.00  0.00           N  
ATOM   1308  CA  TYR A  84      -8.318 -11.207  -4.756  1.00  0.00           C  
ATOM   1309  C   TYR A  84      -9.650 -11.813  -4.311  1.00  0.00           C  
ATOM   1310  O   TYR A  84     -10.577 -11.952  -5.109  1.00  0.00           O  
ATOM   1311  CB  TYR A  84      -7.242 -12.293  -4.831  1.00  0.00           C  
ATOM   1312  CG  TYR A  84      -7.639 -13.487  -5.670  1.00  0.00           C  
ATOM   1313  CD1 TYR A  84      -7.417 -13.477  -7.040  1.00  0.00           C  
ATOM   1314  CD2 TYR A  84      -8.224 -14.593  -5.071  1.00  0.00           C  
ATOM   1315  CE1 TYR A  84      -7.779 -14.568  -7.806  1.00  0.00           C  
ATOM   1316  CE2 TYR A  84      -8.587 -15.683  -5.838  1.00  0.00           C  
ATOM   1317  CZ  TYR A  84      -8.366 -15.673  -7.200  1.00  0.00           C  
ATOM   1318  OH  TYR A  84      -8.727 -16.759  -7.963  1.00  0.00           O  
ATOM   1319  H   TYR A  84      -7.004 -10.212  -3.384  1.00  0.00           H  
ATOM   1320  HA  TYR A  84      -8.464 -10.787  -5.750  1.00  0.00           H  
ATOM   1321 1HB  TYR A  84      -6.327 -11.871  -5.250  1.00  0.00           H  
ATOM   1322 2HB  TYR A  84      -7.010 -12.646  -3.826  1.00  0.00           H  
ATOM   1323  HD1 TYR A  84      -6.957 -12.608  -7.511  1.00  0.00           H  
ATOM   1324  HD2 TYR A  84      -8.400 -14.600  -3.995  1.00  0.00           H  
ATOM   1325  HE1 TYR A  84      -7.605 -14.560  -8.882  1.00  0.00           H  
ATOM   1326  HE2 TYR A  84      -9.048 -16.552  -5.367  1.00  0.00           H  
ATOM   1327  HH  TYR A  84      -9.107 -17.435  -7.397  1.00  0.00           H  
ATOM   1328  N   ALA A  85      -9.757 -12.181  -3.036  1.00  0.00           N  
ATOM   1329  CA  ALA A  85     -10.991 -12.753  -2.481  1.00  0.00           C  
ATOM   1330  C   ALA A  85     -12.196 -11.816  -2.536  1.00  0.00           C  
ATOM   1331  O   ALA A  85     -13.327 -12.253  -2.755  1.00  0.00           O  
ATOM   1332  CB  ALA A  85     -10.751 -13.187  -1.043  1.00  0.00           C  
ATOM   1333  H   ALA A  85      -8.957 -12.058  -2.431  1.00  0.00           H  
ATOM   1334  HA  ALA A  85     -11.257 -13.634  -3.065  1.00  0.00           H  
ATOM   1335 1HB  ALA A  85     -11.662 -13.632  -0.640  1.00  0.00           H  
ATOM   1336 2HB  ALA A  85      -9.946 -13.921  -1.013  1.00  0.00           H  
ATOM   1337 3HB  ALA A  85     -10.475 -12.321  -0.443  1.00  0.00           H  
ATOM   1338  N   LEU A  86     -12.033 -10.394  -2.331  1.00  0.00           N  
ATOM   1339  CA  LEU A  86     -13.039  -9.353  -2.397  1.00  0.00           C  
ATOM   1340  C   LEU A  86     -13.491  -9.215  -3.844  1.00  0.00           C  
ATOM   1341  O   LEU A  86     -14.659  -8.939  -4.116  1.00  0.00           O  
ATOM   1342  CB  LEU A  86     -12.483  -8.021  -1.878  1.00  0.00           C  
ATOM   1343  CG  LEU A  86     -12.236  -7.948  -0.365  1.00  0.00           C  
ATOM   1344  CD1 LEU A  86     -11.416  -6.706  -0.044  1.00  0.00           C  
ATOM   1345  CD2 LEU A  86     -13.569  -7.928   0.367  1.00  0.00           C  
ATOM   1346  H   LEU A  86     -11.078 -10.144  -2.118  1.00  0.00           H  
ATOM   1347  HA  LEU A  86     -13.887  -9.661  -1.785  1.00  0.00           H  
ATOM   1348 1HB  LEU A  86     -11.537  -7.821  -2.378  1.00  0.00           H  
ATOM   1349 2HB  LEU A  86     -13.183  -7.227  -2.138  1.00  0.00           H  
ATOM   1350  HG  LEU A  86     -11.661  -8.818  -0.048  1.00  0.00           H  
ATOM   1351 1HD1 LEU A  86     -11.240  -6.654   1.031  1.00  0.00           H  
ATOM   1352 2HD1 LEU A  86     -10.460  -6.756  -0.565  1.00  0.00           H  
ATOM   1353 3HD1 LEU A  86     -11.960  -5.818  -0.365  1.00  0.00           H  
ATOM   1354 1HD2 LEU A  86     -13.393  -7.877   1.442  1.00  0.00           H  
ATOM   1355 2HD2 LEU A  86     -14.145  -7.057   0.052  1.00  0.00           H  
ATOM   1356 3HD2 LEU A  86     -14.126  -8.835   0.133  1.00  0.00           H  
ATOM   1357  N   GLY A  87     -12.559  -9.407  -4.775  1.00  0.00           N  
ATOM   1358  CA  GLY A  87     -12.850  -9.201  -6.174  1.00  0.00           C  
ATOM   1359  C   GLY A  87     -12.549  -7.764  -6.568  1.00  0.00           C  
ATOM   1360  O   GLY A  87     -13.199  -7.192  -7.446  1.00  0.00           O  
ATOM   1361  H   GLY A  87     -11.633  -9.701  -4.504  1.00  0.00           H  
ATOM   1362 1HA  GLY A  87     -12.254  -9.887  -6.776  1.00  0.00           H  
ATOM   1363 2HA  GLY A  87     -13.897  -9.433  -6.366  1.00  0.00           H  
ATOM   1364  N   THR A  88     -11.554  -7.170  -5.921  1.00  0.00           N  
ATOM   1365  CA  THR A  88     -11.268  -5.785  -6.204  1.00  0.00           C  
ATOM   1366  C   THR A  88      -9.782  -5.513  -6.355  1.00  0.00           C  
ATOM   1367  O   THR A  88      -8.986  -6.432  -6.495  1.00  0.00           O  
ATOM   1368  CB  THR A  88     -11.844  -4.878  -5.100  1.00  0.00           C  
ATOM   1369  OG1 THR A  88     -11.724  -3.505  -5.494  1.00  0.00           O  
ATOM   1370  CG2 THR A  88     -11.100  -5.093  -3.791  1.00  0.00           C  
ATOM   1371  H   THR A  88     -10.992  -7.658  -5.240  1.00  0.00           H  
ATOM   1372  HA  THR A  88     -11.696  -5.534  -7.175  1.00  0.00           H  
ATOM   1373  HB  THR A  88     -12.899  -5.109  -4.954  1.00  0.00           H  
ATOM   1374  HG1 THR A  88     -12.305  -2.965  -4.953  1.00  0.00           H  
ATOM   1375 1HG2 THR A  88     -11.521  -4.445  -3.023  1.00  0.00           H  
ATOM   1376 2HG2 THR A  88     -11.200  -6.134  -3.482  1.00  0.00           H  
ATOM   1377 3HG2 THR A  88     -10.046  -4.855  -3.928  1.00  0.00           H  
ATOM   1378  N   THR A  89      -9.372  -4.216  -6.298  1.00  0.00           N  
ATOM   1379  CA  THR A  89      -7.974  -3.873  -6.540  1.00  0.00           C  
ATOM   1380  C   THR A  89      -7.197  -3.991  -5.231  1.00  0.00           C  
ATOM   1381  O   THR A  89      -7.803  -4.091  -4.157  1.00  0.00           O  
ATOM   1382  CB  THR A  89      -7.828  -2.454  -7.118  1.00  0.00           C  
ATOM   1383  OG1 THR A  89      -8.258  -1.492  -6.146  1.00  0.00           O  
ATOM   1384  CG2 THR A  89      -8.665  -2.303  -8.379  1.00  0.00           C  
ATOM   1385  H   THR A  89     -10.028  -3.482  -6.074  1.00  0.00           H  
ATOM   1386  HA  THR A  89      -7.581  -4.546  -7.302  1.00  0.00           H  
ATOM   1387  HB  THR A  89      -6.782  -2.264  -7.359  1.00  0.00           H  
ATOM   1388  HG1 THR A  89      -7.987  -0.614  -6.424  1.00  0.00           H  
ATOM   1389 1HG2 THR A  89      -8.550  -1.294  -8.774  1.00  0.00           H  
ATOM   1390 2HG2 THR A  89      -8.333  -3.025  -9.125  1.00  0.00           H  
ATOM   1391 3HG2 THR A  89      -9.713  -2.482  -8.143  1.00  0.00           H  
ATOM   1392  N   VAL A  90      -5.865  -3.989  -5.325  1.00  0.00           N  
ATOM   1393  CA  VAL A  90      -5.034  -4.061  -4.131  1.00  0.00           C  
ATOM   1394  C   VAL A  90      -5.201  -2.798  -3.288  1.00  0.00           C  
ATOM   1395  O   VAL A  90      -5.347  -2.863  -2.047  1.00  0.00           O  
ATOM   1396  CB  VAL A  90      -3.553  -4.233  -4.518  1.00  0.00           C  
ATOM   1397  CG1 VAL A  90      -2.667  -4.144  -3.284  1.00  0.00           C  
ATOM   1398  CG2 VAL A  90      -3.354  -5.563  -5.227  1.00  0.00           C  
ATOM   1399  H   VAL A  90      -5.421  -3.935  -6.230  1.00  0.00           H  
ATOM   1400  HA  VAL A  90      -5.420  -4.854  -3.489  1.00  0.00           H  
ATOM   1401  HB  VAL A  90      -3.262  -3.419  -5.182  1.00  0.00           H  
ATOM   1402 1HG1 VAL A  90      -1.623  -4.266  -3.575  1.00  0.00           H  
ATOM   1403 2HG1 VAL A  90      -2.799  -3.169  -2.812  1.00  0.00           H  
ATOM   1404 3HG1 VAL A  90      -2.941  -4.929  -2.580  1.00  0.00           H  
ATOM   1405 1HG2 VAL A  90      -2.305  -5.678  -5.499  1.00  0.00           H  
ATOM   1406 2HG2 VAL A  90      -3.650  -6.377  -4.565  1.00  0.00           H  
ATOM   1407 3HG2 VAL A  90      -3.966  -5.589  -6.130  1.00  0.00           H  
ATOM   1408  N   GLU A  91      -5.237  -1.657  -3.969  1.00  0.00           N  
ATOM   1409  CA  GLU A  91      -5.375  -0.374  -3.290  1.00  0.00           C  
ATOM   1410  C   GLU A  91      -6.670  -0.329  -2.489  1.00  0.00           C  
ATOM   1411  O   GLU A  91      -6.708   0.265  -1.414  1.00  0.00           O  
ATOM   1412  CB  GLU A  91      -5.343   0.776  -4.299  1.00  0.00           C  
ATOM   1413  CG  GLU A  91      -4.018   0.932  -5.033  1.00  0.00           C  
ATOM   1414  CD  GLU A  91      -3.865  -0.031  -6.176  1.00  0.00           C  
ATOM   1415  OE1 GLU A  91      -4.776  -0.786  -6.418  1.00  0.00           O  
ATOM   1416  OE2 GLU A  91      -2.835  -0.013  -6.809  1.00  0.00           O  
ATOM   1417  H   GLU A  91      -5.166  -1.675  -4.977  1.00  0.00           H  
ATOM   1418  HA  GLU A  91      -4.556  -0.269  -2.578  1.00  0.00           H  
ATOM   1419 1HB  GLU A  91      -6.123   0.626  -5.046  1.00  0.00           H  
ATOM   1420 2HB  GLU A  91      -5.555   1.715  -3.788  1.00  0.00           H  
ATOM   1421 1HG  GLU A  91      -3.946   1.949  -5.417  1.00  0.00           H  
ATOM   1422 2HG  GLU A  91      -3.204   0.782  -4.325  1.00  0.00           H  
ATOM   1423  N   GLU A  92      -7.900  -0.964  -2.990  1.00  0.00           N  
ATOM   1424  CA  GLU A  92      -9.152  -1.021  -2.228  1.00  0.00           C  
ATOM   1425  C   GLU A  92      -9.033  -1.881  -0.973  1.00  0.00           C  
ATOM   1426  O   GLU A  92      -9.653  -1.583   0.045  1.00  0.00           O  
ATOM   1427  CB  GLU A  92     -10.281  -1.560  -3.112  1.00  0.00           C  
ATOM   1428  CG  GLU A  92     -10.835  -0.553  -4.109  1.00  0.00           C  
ATOM   1429  CD  GLU A  92     -11.620   0.549  -3.454  1.00  0.00           C  
ATOM   1430  OE1 GLU A  92     -12.545   0.249  -2.738  1.00  0.00           O  
ATOM   1431  OE2 GLU A  92     -11.293   1.692  -3.668  1.00  0.00           O  
ATOM   1432  H   GLU A  92      -7.856  -1.404  -3.898  1.00  0.00           H  
ATOM   1433  HA  GLU A  92      -9.427  -0.007  -1.940  1.00  0.00           H  
ATOM   1434 1HB  GLU A  92      -9.922  -2.424  -3.673  1.00  0.00           H  
ATOM   1435 2HB  GLU A  92     -11.105  -1.897  -2.483  1.00  0.00           H  
ATOM   1436 1HG  GLU A  92     -10.007  -0.113  -4.664  1.00  0.00           H  
ATOM   1437 2HG  GLU A  92     -11.474  -1.076  -4.819  1.00  0.00           H  
ATOM   1438  N   ALA A  93      -8.275  -2.970  -1.060  1.00  0.00           N  
ATOM   1439  CA  ALA A  93      -8.071  -3.828   0.103  1.00  0.00           C  
ATOM   1440  C   ALA A  93      -7.359  -3.038   1.200  1.00  0.00           C  
ATOM   1441  O   ALA A  93      -7.662  -3.175   2.376  1.00  0.00           O  
ATOM   1442  CB  ALA A  93      -7.274  -5.073  -0.270  1.00  0.00           C  
ATOM   1443  H   ALA A  93      -7.830  -3.214  -1.935  1.00  0.00           H  
ATOM   1444  HA  ALA A  93      -9.050  -4.137   0.470  1.00  0.00           H  
ATOM   1445 1HB  ALA A  93      -7.136  -5.695   0.615  1.00  0.00           H  
ATOM   1446 2HB  ALA A  93      -7.816  -5.636  -1.030  1.00  0.00           H  
ATOM   1447 3HB  ALA A  93      -6.301  -4.777  -0.661  1.00  0.00           H  
ATOM   1448  N   VAL A  94      -6.409  -2.210   0.785  1.00  0.00           N  
ATOM   1449  CA  VAL A  94      -5.634  -1.399   1.708  1.00  0.00           C  
ATOM   1450  C   VAL A  94      -6.541  -0.307   2.297  1.00  0.00           C  
ATOM   1451  O   VAL A  94      -6.639  -0.190   3.518  1.00  0.00           O  
ATOM   1452  CB  VAL A  94      -4.430  -0.760   0.991  1.00  0.00           C  
ATOM   1453  CG1 VAL A  94      -3.728   0.229   1.909  1.00  0.00           C  
ATOM   1454  CG2 VAL A  94      -3.468  -1.844   0.529  1.00  0.00           C  
ATOM   1455  H   VAL A  94      -6.220  -2.143  -0.206  1.00  0.00           H  
ATOM   1456  HA  VAL A  94      -5.312  -2.031   2.537  1.00  0.00           H  
ATOM   1457  HB  VAL A  94      -4.789  -0.199   0.128  1.00  0.00           H  
ATOM   1458 1HG1 VAL A  94      -2.879   0.672   1.385  1.00  0.00           H  
ATOM   1459 2HG1 VAL A  94      -4.425   1.015   2.198  1.00  0.00           H  
ATOM   1460 3HG1 VAL A  94      -3.373  -0.289   2.799  1.00  0.00           H  
ATOM   1461 1HG2 VAL A  94      -2.620  -1.385   0.022  1.00  0.00           H  
ATOM   1462 2HG2 VAL A  94      -3.114  -2.409   1.392  1.00  0.00           H  
ATOM   1463 3HG2 VAL A  94      -3.981  -2.517  -0.159  1.00  0.00           H  
ATOM   1464  N   LYS A  95      -7.256   0.427   1.431  1.00  0.00           N  
ATOM   1465  CA  LYS A  95      -8.142   1.508   1.885  1.00  0.00           C  
ATOM   1466  C   LYS A  95      -9.264   0.994   2.754  1.00  0.00           C  
ATOM   1467  O   LYS A  95      -9.677   1.664   3.695  1.00  0.00           O  
ATOM   1468  CB  LYS A  95      -8.726   2.264   0.690  1.00  0.00           C  
ATOM   1469  CG  LYS A  95      -7.721   3.130  -0.059  1.00  0.00           C  
ATOM   1470  CD  LYS A  95      -8.358   3.790  -1.273  1.00  0.00           C  
ATOM   1471  CE  LYS A  95      -7.347   4.628  -2.042  1.00  0.00           C  
ATOM   1472  NZ  LYS A  95      -7.946   5.250  -3.254  1.00  0.00           N  
ATOM   1473  H   LYS A  95      -7.186   0.232   0.444  1.00  0.00           H  
ATOM   1474  HA  LYS A  95      -7.558   2.204   2.489  1.00  0.00           H  
ATOM   1475 1HB  LYS A  95      -9.148   1.551  -0.020  1.00  0.00           H  
ATOM   1476 2HB  LYS A  95      -9.537   2.909   1.028  1.00  0.00           H  
ATOM   1477 1HG  LYS A  95      -7.340   3.904   0.607  1.00  0.00           H  
ATOM   1478 2HG  LYS A  95      -6.884   2.514  -0.388  1.00  0.00           H  
ATOM   1479 1HD  LYS A  95      -8.760   3.023  -1.936  1.00  0.00           H  
ATOM   1480 2HD  LYS A  95      -9.177   4.432  -0.950  1.00  0.00           H  
ATOM   1481 1HE  LYS A  95      -6.963   5.417  -1.396  1.00  0.00           H  
ATOM   1482 2HE  LYS A  95      -6.511   4.000  -2.347  1.00  0.00           H  
ATOM   1483 1HZ  LYS A  95      -7.245   5.796  -3.734  1.00  0.00           H  
ATOM   1484 2HZ  LYS A  95      -8.290   4.526  -3.869  1.00  0.00           H  
ATOM   1485 3HZ  LYS A  95      -8.711   5.850  -2.981  1.00  0.00           H  
ATOM   1486  N   ARG A  96      -9.966  -0.268   2.472  1.00  0.00           N  
ATOM   1487  CA  ARG A  96     -11.050  -0.844   3.268  1.00  0.00           C  
ATOM   1488  C   ARG A  96     -10.553  -1.354   4.616  1.00  0.00           C  
ATOM   1489  O   ARG A  96     -11.264  -1.282   5.609  1.00  0.00           O  
ATOM   1490  CB  ARG A  96     -11.738  -1.991   2.518  1.00  0.00           C  
ATOM   1491  CG  ARG A  96     -12.487  -1.529   1.290  1.00  0.00           C  
ATOM   1492  CD  ARG A  96     -12.996  -2.683   0.485  1.00  0.00           C  
ATOM   1493  NE  ARG A  96     -13.357  -2.244  -0.857  1.00  0.00           N  
ATOM   1494  CZ  ARG A  96     -14.069  -2.962  -1.713  1.00  0.00           C  
ATOM   1495  NH1 ARG A  96     -14.520  -4.167  -1.364  1.00  0.00           N  
ATOM   1496  NH2 ARG A  96     -14.324  -2.469  -2.910  1.00  0.00           N  
ATOM   1497  H   ARG A  96      -9.639  -0.763   1.655  1.00  0.00           H  
ATOM   1498  HA  ARG A  96     -11.790  -0.066   3.459  1.00  0.00           H  
ATOM   1499 1HB  ARG A  96     -10.994  -2.726   2.216  1.00  0.00           H  
ATOM   1500 2HB  ARG A  96     -12.440  -2.493   3.186  1.00  0.00           H  
ATOM   1501 1HG  ARG A  96     -13.337  -0.917   1.590  1.00  0.00           H  
ATOM   1502 2HG  ARG A  96     -11.820  -0.938   0.659  1.00  0.00           H  
ATOM   1503 1HD  ARG A  96     -12.224  -3.447   0.411  1.00  0.00           H  
ATOM   1504 2HD  ARG A  96     -13.876  -3.105   0.969  1.00  0.00           H  
ATOM   1505  HE  ARG A  96     -13.043  -1.328  -1.152  1.00  0.00           H  
ATOM   1506 1HH1 ARG A  96     -14.319  -4.535  -0.446  1.00  0.00           H  
ATOM   1507 2HH1 ARG A  96     -15.062  -4.712  -2.019  1.00  0.00           H  
ATOM   1508 1HH2 ARG A  96     -13.978  -1.554  -3.165  1.00  0.00           H  
ATOM   1509 2HH2 ARG A  96     -14.864  -3.005  -3.573  1.00  0.00           H  
ATOM   1510  N   ALA A  97      -9.225  -2.026   4.738  1.00  0.00           N  
ATOM   1511  CA  ALA A  97      -8.610  -2.504   5.959  1.00  0.00           C  
ATOM   1512  C   ALA A  97      -8.410  -1.309   6.891  1.00  0.00           C  
ATOM   1513  O   ALA A  97      -8.599  -1.431   8.081  1.00  0.00           O  
ATOM   1514  CB  ALA A  97      -7.288  -3.189   5.652  1.00  0.00           C  
ATOM   1515  H   ALA A  97      -8.748  -2.163   3.859  1.00  0.00           H  
ATOM   1516  HA  ALA A  97      -9.284  -3.229   6.417  1.00  0.00           H  
ATOM   1517 1HB  ALA A  97      -6.838  -3.544   6.579  1.00  0.00           H  
ATOM   1518 2HB  ALA A  97      -7.463  -4.035   4.987  1.00  0.00           H  
ATOM   1519 3HB  ALA A  97      -6.617  -2.481   5.170  1.00  0.00           H  
ATOM   1520  N   LEU A  98      -8.034  -0.158   6.330  1.00  0.00           N  
ATOM   1521  CA  LEU A  98      -7.863   1.070   7.107  1.00  0.00           C  
ATOM   1522  C   LEU A  98      -9.181   1.630   7.643  1.00  0.00           C  
ATOM   1523  O   LEU A  98      -9.240   2.070   8.774  1.00  0.00           O  
ATOM   1524  CB  LEU A  98      -7.175   2.135   6.244  1.00  0.00           C  
ATOM   1525  CG  LEU A  98      -6.909   3.479   6.933  1.00  0.00           C  
ATOM   1526  CD1 LEU A  98      -6.029   3.259   8.156  1.00  0.00           C  
ATOM   1527  CD2 LEU A  98      -6.247   4.432   5.949  1.00  0.00           C  
ATOM   1528  H   LEU A  98      -7.864  -0.138   5.335  1.00  0.00           H  
ATOM   1529  HA  LEU A  98      -7.256   0.842   7.984  1.00  0.00           H  
ATOM   1530 1HB  LEU A  98      -6.218   1.742   5.905  1.00  0.00           H  
ATOM   1531 2HB  LEU A  98      -7.796   2.328   5.369  1.00  0.00           H  
ATOM   1532  HG  LEU A  98      -7.852   3.907   7.274  1.00  0.00           H  
ATOM   1533 1HD1 LEU A  98      -5.840   4.214   8.646  1.00  0.00           H  
ATOM   1534 2HD1 LEU A  98      -6.535   2.589   8.852  1.00  0.00           H  
ATOM   1535 3HD1 LEU A  98      -5.083   2.816   7.848  1.00  0.00           H  
ATOM   1536 1HD2 LEU A  98      -6.059   5.388   6.438  1.00  0.00           H  
ATOM   1537 2HD2 LEU A  98      -5.303   4.007   5.608  1.00  0.00           H  
ATOM   1538 3HD2 LEU A  98      -6.905   4.586   5.093  1.00  0.00           H  
ATOM   1539  N   LYS A  99     -10.239   1.605   6.836  1.00  0.00           N  
ATOM   1540  CA  LYS A  99     -11.545   2.048   7.323  1.00  0.00           C  
ATOM   1541  C   LYS A  99     -12.010   1.184   8.484  1.00  0.00           C  
ATOM   1542  O   LYS A  99     -12.565   1.702   9.461  1.00  0.00           O  
ATOM   1543  CB  LYS A  99     -12.581   2.018   6.198  1.00  0.00           C  
ATOM   1544  CG  LYS A  99     -12.402   3.106   5.148  1.00  0.00           C  
ATOM   1545  CD  LYS A  99     -13.440   2.984   4.042  1.00  0.00           C  
ATOM   1546  CE  LYS A  99     -13.242   4.051   2.976  1.00  0.00           C  
ATOM   1547  NZ  LYS A  99     -14.231   3.924   1.871  1.00  0.00           N  
ATOM   1548  H   LYS A  99     -10.151   1.285   5.883  1.00  0.00           H  
ATOM   1549  HA  LYS A  99     -11.454   3.077   7.674  1.00  0.00           H  
ATOM   1550 1HB  LYS A  99     -12.540   1.054   5.691  1.00  0.00           H  
ATOM   1551 2HB  LYS A  99     -13.581   2.123   6.621  1.00  0.00           H  
ATOM   1552 1HG  LYS A  99     -12.499   4.086   5.619  1.00  0.00           H  
ATOM   1553 2HG  LYS A  99     -11.407   3.030   4.712  1.00  0.00           H  
ATOM   1554 1HD  LYS A  99     -13.362   2.000   3.578  1.00  0.00           H  
ATOM   1555 2HD  LYS A  99     -14.438   3.088   4.467  1.00  0.00           H  
ATOM   1556 1HE  LYS A  99     -13.345   5.038   3.427  1.00  0.00           H  
ATOM   1557 2HE  LYS A  99     -12.238   3.969   2.560  1.00  0.00           H  
ATOM   1558 1HZ  LYS A  99     -14.066   4.648   1.186  1.00  0.00           H  
ATOM   1559 2HZ  LYS A  99     -14.132   3.018   1.434  1.00  0.00           H  
ATOM   1560 3HZ  LYS A  99     -15.165   4.018   2.242  1.00  0.00           H  
ATOM   1561  N   LEU A 100     -11.810  -0.131   8.367  1.00  0.00           N  
ATOM   1562  CA  LEU A 100     -12.187  -1.044   9.438  1.00  0.00           C  
ATOM   1563  C   LEU A 100     -11.328  -0.770  10.670  1.00  0.00           C  
ATOM   1564  O   LEU A 100     -11.815  -0.796  11.800  1.00  0.00           O  
ATOM   1565  CB  LEU A 100     -12.020  -2.501   8.989  1.00  0.00           C  
ATOM   1566  CG  LEU A 100     -13.053  -3.007   7.974  1.00  0.00           C  
ATOM   1567  CD1 LEU A 100     -12.573  -4.321   7.372  1.00  0.00           C  
ATOM   1568  CD2 LEU A 100     -14.398  -3.181   8.663  1.00  0.00           C  
ATOM   1569  H   LEU A 100     -11.390  -0.504   7.528  1.00  0.00           H  
ATOM   1570  HA  LEU A 100     -13.236  -0.875   9.682  1.00  0.00           H  
ATOM   1571 1HB  LEU A 100     -11.033  -2.615   8.542  1.00  0.00           H  
ATOM   1572 2HB  LEU A 100     -12.075  -3.144   9.867  1.00  0.00           H  
ATOM   1573  HG  LEU A 100     -13.151  -2.285   7.163  1.00  0.00           H  
ATOM   1574 1HD1 LEU A 100     -13.307  -4.681   6.651  1.00  0.00           H  
ATOM   1575 2HD1 LEU A 100     -11.618  -4.164   6.869  1.00  0.00           H  
ATOM   1576 3HD1 LEU A 100     -12.449  -5.060   8.163  1.00  0.00           H  
ATOM   1577 1HD2 LEU A 100     -15.133  -3.540   7.942  1.00  0.00           H  
ATOM   1578 2HD2 LEU A 100     -14.302  -3.904   9.473  1.00  0.00           H  
ATOM   1579 3HD2 LEU A 100     -14.726  -2.223   9.068  1.00  0.00           H  
ATOM   1580  N   LYS A 101     -10.042  -0.526  10.440  1.00  0.00           N  
ATOM   1581  CA  LYS A 101      -9.119  -0.239  11.522  1.00  0.00           C  
ATOM   1582  C   LYS A 101      -9.703   0.868  12.415  1.00  0.00           C  
ATOM   1583  O   LYS A 101      -9.881   0.667  13.621  1.00  0.00           O  
ATOM   1584  CB  LYS A 101      -7.752   0.170  10.972  1.00  0.00           C  
ATOM   1585  CG  LYS A 101      -6.718   0.505  12.040  1.00  0.00           C  
ATOM   1586  CD  LYS A 101      -5.430   1.024  11.419  1.00  0.00           C  
ATOM   1587  CE  LYS A 101      -4.327   1.154  12.458  1.00  0.00           C  
ATOM   1588  NZ  LYS A 101      -4.593   2.261  13.417  1.00  0.00           N  
ATOM   1589  H   LYS A 101      -9.699  -0.538   9.490  1.00  0.00           H  
ATOM   1590  HA  LYS A 101      -9.019  -1.135  12.136  1.00  0.00           H  
ATOM   1591 1HB  LYS A 101      -7.350  -0.636  10.358  1.00  0.00           H  
ATOM   1592 2HB  LYS A 101      -7.864   1.045  10.331  1.00  0.00           H  
ATOM   1593 1HG  LYS A 101      -7.121   1.264  12.711  1.00  0.00           H  
ATOM   1594 2HG  LYS A 101      -6.496  -0.389  12.623  1.00  0.00           H  
ATOM   1595 1HD  LYS A 101      -5.102   0.340  10.636  1.00  0.00           H  
ATOM   1596 2HD  LYS A 101      -5.611   2.002  10.971  1.00  0.00           H  
ATOM   1597 1HE  LYS A 101      -4.239   0.222  13.014  1.00  0.00           H  
ATOM   1598 2HE  LYS A 101      -3.377   1.344  11.959  1.00  0.00           H  
ATOM   1599 1HZ  LYS A 101      -3.839   2.314  14.088  1.00  0.00           H  
ATOM   1600 2HZ  LYS A 101      -4.657   3.135  12.914  1.00  0.00           H  
ATOM   1601 3HZ  LYS A 101      -5.462   2.086  13.901  1.00  0.00           H  
ATOM   1602  N   THR A 102     -10.057   2.008  11.822  1.00  0.00           N  
ATOM   1603  CA  THR A 102     -10.458   3.165  12.618  1.00  0.00           C  
ATOM   1604  C   THR A 102     -11.932   3.121  13.020  1.00  0.00           C  
ATOM   1605  O   THR A 102     -12.341   3.721  14.014  1.00  0.00           O  
ATOM   1606  CB  THR A 102     -10.176   4.473  11.855  1.00  0.00           C  
ATOM   1607  OG1 THR A 102     -10.988   4.524  10.675  1.00  0.00           O  
ATOM   1608  CG2 THR A 102      -8.710   4.555  11.461  1.00  0.00           C  
ATOM   1609  H   THR A 102     -10.052   2.081  10.815  1.00  0.00           H  
ATOM   1610  HA  THR A 102      -9.885   3.163  13.546  1.00  0.00           H  
ATOM   1611  HB  THR A 102     -10.425   5.324  12.489  1.00  0.00           H  
ATOM   1612  HG1 THR A 102     -11.877   4.801  10.911  1.00  0.00           H  
ATOM   1613 1HG2 THR A 102      -8.529   5.486  10.923  1.00  0.00           H  
ATOM   1614 2HG2 THR A 102      -8.090   4.528  12.357  1.00  0.00           H  
ATOM   1615 3HG2 THR A 102      -8.457   3.712  10.820  1.00  0.00           H  
ATOM   1616  N   LYS A 103     -12.733   2.401  12.252  1.00  0.00           N  
ATOM   1617  CA  LYS A 103     -14.136   2.226  12.593  1.00  0.00           C  
ATOM   1618  C   LYS A 103     -14.361   1.265  13.766  1.00  0.00           C  
ATOM   1619  O   LYS A 103     -15.202   1.518  14.632  1.00  0.00           O  
ATOM   1620  CB  LYS A 103     -14.906   1.735  11.366  1.00  0.00           C  
ATOM   1621  CG  LYS A 103     -16.404   1.579  11.585  1.00  0.00           C  
ATOM   1622  CD  LYS A 103     -17.116   1.201  10.294  1.00  0.00           C  
ATOM   1623  CE  LYS A 103     -18.624   1.128  10.493  1.00  0.00           C  
ATOM   1624  NZ  LYS A 103     -19.336   0.814   9.224  1.00  0.00           N  
ATOM   1625  H   LYS A 103     -12.371   1.966  11.415  1.00  0.00           H  
ATOM   1626  HA  LYS A 103     -14.538   3.187  12.913  1.00  0.00           H  
ATOM   1627 1HB  LYS A 103     -14.759   2.432  10.541  1.00  0.00           H  
ATOM   1628 2HB  LYS A 103     -14.512   0.768  11.052  1.00  0.00           H  
ATOM   1629 1HG  LYS A 103     -16.586   0.804  12.330  1.00  0.00           H  
ATOM   1630 2HG  LYS A 103     -16.818   2.517  11.955  1.00  0.00           H  
ATOM   1631 1HD  LYS A 103     -16.895   1.943   9.525  1.00  0.00           H  
ATOM   1632 2HD  LYS A 103     -16.757   0.231   9.952  1.00  0.00           H  
ATOM   1633 1HE  LYS A 103     -18.855   0.358  11.226  1.00  0.00           H  
ATOM   1634 2HE  LYS A 103     -18.987   2.083  10.872  1.00  0.00           H  
ATOM   1635 1HZ  LYS A 103     -20.331   0.774   9.398  1.00  0.00           H  
ATOM   1636 2HZ  LYS A 103     -19.141   1.533   8.540  1.00  0.00           H  
ATOM   1637 3HZ  LYS A 103     -19.021  -0.078   8.873  1.00  0.00           H  
ATOM   1638  N   LEU A 104     -13.614   0.165  13.799  1.00  0.00           N  
ATOM   1639  CA  LEU A 104     -13.838  -0.870  14.809  1.00  0.00           C  
ATOM   1640  C   LEU A 104     -12.899  -0.761  16.016  1.00  0.00           C  
ATOM   1641  O   LEU A 104     -13.249  -1.203  17.112  1.00  0.00           O  
ATOM   1642  CB  LEU A 104     -13.676  -2.254  14.168  1.00  0.00           C  
ATOM   1643  CG  LEU A 104     -14.606  -2.551  12.985  1.00  0.00           C  
ATOM   1644  CD1 LEU A 104     -14.216  -3.881  12.354  1.00  0.00           C  
ATOM   1645  CD2 LEU A 104     -16.049  -2.577  13.466  1.00  0.00           C  
ATOM   1646  H   LEU A 104     -12.878   0.037  13.118  1.00  0.00           H  
ATOM   1647  HA  LEU A 104     -14.854  -0.770  15.188  1.00  0.00           H  
ATOM   1648 1HB  LEU A 104     -12.651  -2.357  13.817  1.00  0.00           H  
ATOM   1649 2HB  LEU A 104     -13.856  -3.013  14.929  1.00  0.00           H  
ATOM   1650  HG  LEU A 104     -14.490  -1.776  12.227  1.00  0.00           H  
ATOM   1651 1HD1 LEU A 104     -14.876  -4.092  11.513  1.00  0.00           H  
ATOM   1652 2HD1 LEU A 104     -13.186  -3.828  12.001  1.00  0.00           H  
ATOM   1653 3HD1 LEU A 104     -14.306  -4.675  13.094  1.00  0.00           H  
ATOM   1654 1HD2 LEU A 104     -16.710  -2.787  12.625  1.00  0.00           H  
ATOM   1655 2HD2 LEU A 104     -16.166  -3.353  14.223  1.00  0.00           H  
ATOM   1656 3HD2 LEU A 104     -16.306  -1.609  13.896  1.00  0.00           H  
ATOM   1657  N   GLY A 105     -11.711  -0.191  15.812  1.00  0.00           N  
ATOM   1658  CA  GLY A 105     -10.643  -0.261  16.798  1.00  0.00           C  
ATOM   1659  C   GLY A 105      -9.807  -1.537  16.745  1.00  0.00           C  
ATOM   1660  O   GLY A 105      -9.460  -2.100  17.787  1.00  0.00           O  
ATOM   1661  H   GLY A 105     -11.550   0.303  14.945  1.00  0.00           H  
ATOM   1662 1HA  GLY A 105      -9.971   0.586  16.666  1.00  0.00           H  
ATOM   1663 2HA  GLY A 105     -11.068  -0.181  17.798  1.00  0.00           H  
ATOM   1664  N   VAL A 106      -9.473  -1.993  15.535  1.00  0.00           N  
ATOM   1665  CA  VAL A 106      -8.780  -3.268  15.375  1.00  0.00           C  
ATOM   1666  C   VAL A 106      -7.492  -3.074  14.580  1.00  0.00           C  
ATOM   1667  O   VAL A 106      -7.281  -2.027  13.974  1.00  0.00           O  
ATOM   1668  CB  VAL A 106      -9.682  -4.288  14.656  1.00  0.00           C  
ATOM   1669  CG1 VAL A 106     -10.958  -4.524  15.451  1.00  0.00           C  
ATOM   1670  CG2 VAL A 106     -10.004  -3.795  13.253  1.00  0.00           C  
ATOM   1671  H   VAL A 106      -9.703  -1.450  14.715  1.00  0.00           H  
ATOM   1672  HA  VAL A 106      -8.491  -3.632  16.362  1.00  0.00           H  
ATOM   1673  HB  VAL A 106      -9.160  -5.242  14.595  1.00  0.00           H  
ATOM   1674 1HG1 VAL A 106     -11.584  -5.248  14.928  1.00  0.00           H  
ATOM   1675 2HG1 VAL A 106     -10.705  -4.910  16.438  1.00  0.00           H  
ATOM   1676 3HG1 VAL A 106     -11.500  -3.585  15.555  1.00  0.00           H  
ATOM   1677 1HG2 VAL A 106     -10.642  -4.521  12.750  1.00  0.00           H  
ATOM   1678 2HG2 VAL A 106     -10.522  -2.837  13.314  1.00  0.00           H  
ATOM   1679 3HG2 VAL A 106      -9.079  -3.672  12.689  1.00  0.00           H  
ATOM   1680  N   SER A 107      -6.617  -4.071  14.596  1.00  0.00           N  
ATOM   1681  CA  SER A 107      -5.409  -3.981  13.798  1.00  0.00           C  
ATOM   1682  C   SER A 107      -5.700  -4.195  12.299  1.00  0.00           C  
ATOM   1683  O   SER A 107      -6.771  -4.680  11.915  1.00  0.00           O  
ATOM   1684  CB  SER A 107      -4.399  -5.003  14.285  1.00  0.00           C  
ATOM   1685  OG  SER A 107      -4.819  -6.305  13.985  1.00  0.00           O  
ATOM   1686  H   SER A 107      -6.779  -4.896  15.154  1.00  0.00           H  
ATOM   1687  HA  SER A 107      -4.998  -2.977  13.904  1.00  0.00           H  
ATOM   1688 1HB  SER A 107      -3.434  -4.812  13.816  1.00  0.00           H  
ATOM   1689 2HB  SER A 107      -4.266  -4.898  15.360  1.00  0.00           H  
ATOM   1690  HG  SER A 107      -4.218  -6.891  14.451  1.00  0.00           H  
ATOM   1691  N   LEU A 108      -4.687  -3.818  11.328  1.00  0.00           N  
ATOM   1692  CA  LEU A 108      -4.846  -4.051   9.910  1.00  0.00           C  
ATOM   1693  C   LEU A 108      -4.902  -5.553   9.675  1.00  0.00           C  
ATOM   1694  O   LEU A 108      -5.647  -6.023   8.834  1.00  0.00           O  
ATOM   1695  CB  LEU A 108      -3.689  -3.425   9.121  1.00  0.00           C  
ATOM   1696  CG  LEU A 108      -3.674  -1.892   9.067  1.00  0.00           C  
ATOM   1697  CD1 LEU A 108      -2.350  -1.418   8.483  1.00  0.00           C  
ATOM   1698  CD2 LEU A 108      -4.847  -1.402   8.232  1.00  0.00           C  
ATOM   1699  H   LEU A 108      -3.846  -3.366  11.661  1.00  0.00           H  
ATOM   1700  HA  LEU A 108      -5.772  -3.579   9.584  1.00  0.00           H  
ATOM   1701 1HB  LEU A 108      -2.749  -3.750   9.564  1.00  0.00           H  
ATOM   1702 2HB  LEU A 108      -3.729  -3.792   8.095  1.00  0.00           H  
ATOM   1703  HG  LEU A 108      -3.754  -1.491  10.077  1.00  0.00           H  
ATOM   1704 1HD1 LEU A 108      -2.339  -0.328   8.444  1.00  0.00           H  
ATOM   1705 2HD1 LEU A 108      -1.530  -1.766   9.109  1.00  0.00           H  
ATOM   1706 3HD1 LEU A 108      -2.233  -1.817   7.475  1.00  0.00           H  
ATOM   1707 1HD2 LEU A 108      -4.837  -0.312   8.195  1.00  0.00           H  
ATOM   1708 2HD2 LEU A 108      -4.766  -1.800   7.221  1.00  0.00           H  
ATOM   1709 3HD2 LEU A 108      -5.781  -1.739   8.682  1.00  0.00           H  
ATOM   1710  N   ASP A 109      -4.110  -6.298  10.437  1.00  0.00           N  
ATOM   1711  CA  ASP A 109      -4.106  -7.753  10.347  1.00  0.00           C  
ATOM   1712  C   ASP A 109      -5.496  -8.334  10.572  1.00  0.00           C  
ATOM   1713  O   ASP A 109      -5.902  -9.277   9.894  1.00  0.00           O  
ATOM   1714  CB  ASP A 109      -3.129  -8.348  11.364  1.00  0.00           C  
ATOM   1715  CG  ASP A 109      -1.680  -7.973  11.084  1.00  0.00           C  
ATOM   1716  OD1 ASP A 109      -1.412  -7.474  10.016  1.00  0.00           O  
ATOM   1717  OD2 ASP A 109      -0.855  -8.189  11.940  1.00  0.00           O  
ATOM   1718  H   ASP A 109      -3.494  -5.845  11.096  1.00  0.00           H  
ATOM   1719  HA  ASP A 109      -3.792  -8.029   9.340  1.00  0.00           H  
ATOM   1720 1HB  ASP A 109      -3.391  -8.004  12.365  1.00  0.00           H  
ATOM   1721 2HB  ASP A 109      -3.215  -9.436  11.359  1.00  0.00           H  
ATOM   1722  N   GLN A 110      -6.311  -7.873  11.671  1.00  0.00           N  
ATOM   1723  CA  GLN A 110      -7.721  -8.187  11.894  1.00  0.00           C  
ATOM   1724  C   GLN A 110      -8.673  -7.628  10.833  1.00  0.00           C  
ATOM   1725  O   GLN A 110      -9.635  -8.287  10.439  1.00  0.00           O  
ATOM   1726  CB  GLN A 110      -8.146  -7.674  13.272  1.00  0.00           C  
ATOM   1727  CG  GLN A 110      -7.509  -8.413  14.436  1.00  0.00           C  
ATOM   1728  CD  GLN A 110      -7.700  -7.690  15.755  1.00  0.00           C  
ATOM   1729  OE1 GLN A 110      -7.488  -6.478  15.851  1.00  0.00           O  
ATOM   1730  NE2 GLN A 110      -8.101  -8.431  16.782  1.00  0.00           N  
ATOM   1731  H   GLN A 110      -5.835  -7.261  12.317  1.00  0.00           H  
ATOM   1732  HA  GLN A 110      -7.841  -9.269  11.873  1.00  0.00           H  
ATOM   1733 1HB  GLN A 110      -7.887  -6.618  13.362  1.00  0.00           H  
ATOM   1734 2HB  GLN A 110      -9.228  -7.755  13.373  1.00  0.00           H  
ATOM   1735 1HG  GLN A 110      -7.965  -9.401  14.518  1.00  0.00           H  
ATOM   1736 2HG  GLN A 110      -6.439  -8.510  14.250  1.00  0.00           H  
ATOM   1737 1HE2 GLN A 110      -8.243  -8.008  17.679  1.00  0.00           H  
ATOM   1738 2HE2 GLN A 110      -8.260  -9.410  16.661  1.00  0.00           H  
ATOM   1739  N   ALA A 111      -8.418  -6.404  10.357  1.00  0.00           N  
ATOM   1740  CA  ALA A 111      -9.282  -5.808   9.341  1.00  0.00           C  
ATOM   1741  C   ALA A 111      -9.210  -6.663   8.076  1.00  0.00           C  
ATOM   1742  O   ALA A 111     -10.211  -6.927   7.434  1.00  0.00           O  
ATOM   1743  CB  ALA A 111      -8.869  -4.374   9.050  1.00  0.00           C  
ATOM   1744  H   ALA A 111      -7.625  -5.882  10.698  1.00  0.00           H  
ATOM   1745  HA  ALA A 111     -10.302  -5.807   9.723  1.00  0.00           H  
ATOM   1746 1HB  ALA A 111      -9.527  -3.951   8.290  1.00  0.00           H  
ATOM   1747 2HB  ALA A 111      -8.942  -3.781   9.962  1.00  0.00           H  
ATOM   1748 3HB  ALA A 111      -7.841  -4.356   8.689  1.00  0.00           H  
ATOM   1749  N   LEU A 112      -8.010  -7.117   7.747  1.00  0.00           N  
ATOM   1750  CA  LEU A 112      -7.808  -7.952   6.566  1.00  0.00           C  
ATOM   1751  C   LEU A 112      -8.471  -9.293   6.726  1.00  0.00           C  
ATOM   1752  O   LEU A 112      -9.053  -9.824   5.780  1.00  0.00           O  
ATOM   1753  CB  LEU A 112      -6.311  -8.152   6.300  1.00  0.00           C  
ATOM   1754  CG  LEU A 112      -5.547  -6.908   5.826  1.00  0.00           C  
ATOM   1755  CD1 LEU A 112      -4.050  -7.178   5.885  1.00  0.00           C  
ATOM   1756  CD2 LEU A 112      -5.984  -6.552   4.413  1.00  0.00           C  
ATOM   1757  H   LEU A 112      -7.214  -6.879   8.323  1.00  0.00           H  
ATOM   1758  HA  LEU A 112      -8.269  -7.451   5.714  1.00  0.00           H  
ATOM   1759 1HB  LEU A 112      -5.839  -8.501   7.217  1.00  0.00           H  
ATOM   1760 2HB  LEU A 112      -6.193  -8.923   5.539  1.00  0.00           H  
ATOM   1761  HG  LEU A 112      -5.762  -6.073   6.494  1.00  0.00           H  
ATOM   1762 1HD1 LEU A 112      -3.507  -6.295   5.549  1.00  0.00           H  
ATOM   1763 2HD1 LEU A 112      -3.762  -7.411   6.910  1.00  0.00           H  
ATOM   1764 3HD1 LEU A 112      -3.807  -8.021   5.239  1.00  0.00           H  
ATOM   1765 1HD2 LEU A 112      -5.441  -5.668   4.077  1.00  0.00           H  
ATOM   1766 2HD2 LEU A 112      -5.768  -7.386   3.745  1.00  0.00           H  
ATOM   1767 3HD2 LEU A 112      -7.054  -6.347   4.404  1.00  0.00           H  
ATOM   1768  N   THR A 113      -8.378  -9.839   7.937  1.00  0.00           N  
ATOM   1769  CA  THR A 113      -9.074 -11.076   8.272  1.00  0.00           C  
ATOM   1770  C   THR A 113     -10.596 -10.968   8.159  1.00  0.00           C  
ATOM   1771  O   THR A 113     -11.265 -11.906   7.726  1.00  0.00           O  
ATOM   1772  CB  THR A 113      -8.705 -11.530   9.697  1.00  0.00           C  
ATOM   1773  OG1 THR A 113      -7.283 -11.685   9.798  1.00  0.00           O  
ATOM   1774  CG2 THR A 113      -9.381 -12.851  10.028  1.00  0.00           C  
ATOM   1775  H   THR A 113      -7.812  -9.387   8.640  1.00  0.00           H  
ATOM   1776  HA  THR A 113      -8.759 -11.844   7.567  1.00  0.00           H  
ATOM   1777  HB  THR A 113      -9.026 -10.774  10.414  1.00  0.00           H  
ATOM   1778  HG1 THR A 113      -6.868 -10.819   9.824  1.00  0.00           H  
ATOM   1779 1HG2 THR A 113      -9.108 -13.156  11.039  1.00  0.00           H  
ATOM   1780 2HG2 THR A 113     -10.462 -12.733   9.964  1.00  0.00           H  
ATOM   1781 3HG2 THR A 113      -9.056 -13.613   9.321  1.00  0.00           H  
ATOM   1782  N   ILE A 114     -11.265  -9.777   8.586  1.00  0.00           N  
ATOM   1783  CA  ILE A 114     -12.672  -9.413   8.430  1.00  0.00           C  
ATOM   1784  C   ILE A 114     -13.052  -9.315   6.952  1.00  0.00           C  
ATOM   1785  O   ILE A 114     -14.100  -9.811   6.537  1.00  0.00           O  
ATOM   1786  CB  ILE A 114     -12.973  -8.074   9.130  1.00  0.00           C  
ATOM   1787  CG1 ILE A 114     -12.845  -8.225  10.647  1.00  0.00           C  
ATOM   1788  CG2 ILE A 114     -14.362  -7.581   8.755  1.00  0.00           C  
ATOM   1789  CD1 ILE A 114     -12.734  -6.910  11.385  1.00  0.00           C  
ATOM   1790  H   ILE A 114     -10.637  -9.132   9.046  1.00  0.00           H  
ATOM   1791  HA  ILE A 114     -13.277 -10.199   8.882  1.00  0.00           H  
ATOM   1792  HB  ILE A 114     -12.238  -7.331   8.824  1.00  0.00           H  
ATOM   1793 1HG1 ILE A 114     -13.712  -8.760  11.034  1.00  0.00           H  
ATOM   1794 2HG1 ILE A 114     -11.964  -8.822  10.882  1.00  0.00           H  
ATOM   1795 1HG2 ILE A 114     -14.560  -6.635   9.259  1.00  0.00           H  
ATOM   1796 2HG2 ILE A 114     -14.418  -7.436   7.677  1.00  0.00           H  
ATOM   1797 3HG2 ILE A 114     -15.106  -8.317   9.062  1.00  0.00           H  
ATOM   1798 1HD1 ILE A 114     -12.647  -7.098  12.455  1.00  0.00           H  
ATOM   1799 2HD1 ILE A 114     -11.852  -6.372  11.037  1.00  0.00           H  
ATOM   1800 3HD1 ILE A 114     -13.623  -6.310  11.193  1.00  0.00           H  
ATOM   1801  N   LEU A 115     -12.176  -8.652   6.106  1.00  0.00           N  
ATOM   1802  CA  LEU A 115     -12.484  -8.522   4.691  1.00  0.00           C  
ATOM   1803  C   LEU A 115     -12.523  -9.885   4.023  1.00  0.00           C  
ATOM   1804  O   LEU A 115     -13.384 -10.128   3.192  1.00  0.00           O  
ATOM   1805  CB  LEU A 115     -11.446  -7.631   3.999  1.00  0.00           C  
ATOM   1806  CG  LEU A 115     -11.507  -6.139   4.351  1.00  0.00           C  
ATOM   1807  CD1 LEU A 115     -10.253  -5.444   3.841  1.00  0.00           C  
ATOM   1808  CD2 LEU A 115     -12.759  -5.525   3.743  1.00  0.00           C  
ATOM   1809  H   LEU A 115     -11.313  -8.260   6.459  1.00  0.00           H  
ATOM   1810  HA  LEU A 115     -13.469  -8.064   4.593  1.00  0.00           H  
ATOM   1811 1HB  LEU A 115     -10.451  -7.991   4.257  1.00  0.00           H  
ATOM   1812 2HB  LEU A 115     -11.574  -7.722   2.920  1.00  0.00           H  
ATOM   1813  HG  LEU A 115     -11.535  -6.023   5.435  1.00  0.00           H  
ATOM   1814 1HD1 LEU A 115     -10.296  -4.384   4.091  1.00  0.00           H  
ATOM   1815 2HD1 LEU A 115      -9.374  -5.890   4.306  1.00  0.00           H  
ATOM   1816 3HD1 LEU A 115     -10.189  -5.558   2.759  1.00  0.00           H  
ATOM   1817 1HD2 LEU A 115     -12.803  -4.465   3.995  1.00  0.00           H  
ATOM   1818 2HD2 LEU A 115     -12.732  -5.640   2.660  1.00  0.00           H  
ATOM   1819 3HD2 LEU A 115     -13.641  -6.029   4.139  1.00  0.00           H  
ATOM   1820  N   LEU A 116     -11.543 -10.689   4.412  1.00  0.00           N  
ATOM   1821  CA  LEU A 116     -11.450 -12.030   3.830  1.00  0.00           C  
ATOM   1822  C   LEU A 116     -12.619 -12.908   4.306  1.00  0.00           C  
ATOM   1823  O   LEU A 116     -13.245 -13.610   3.512  1.00  0.00           O  
ATOM   1824  CB  LEU A 116     -10.116 -12.683   4.211  1.00  0.00           C  
ATOM   1825  CG  LEU A 116      -9.886 -14.096   3.660  1.00  0.00           C  
ATOM   1826  CD1 LEU A 116      -9.926 -14.061   2.138  1.00  0.00           C  
ATOM   1827  CD2 LEU A 116      -8.550 -14.625   4.160  1.00  0.00           C  
ATOM   1828  H   LEU A 116     -10.858 -10.401   5.097  1.00  0.00           H  
ATOM   1829  HA  LEU A 116     -11.517 -11.934   2.746  1.00  0.00           H  
ATOM   1830 1HB  LEU A 116      -9.305 -12.052   3.852  1.00  0.00           H  
ATOM   1831 2HB  LEU A 116     -10.052 -12.737   5.298  1.00  0.00           H  
ATOM   1832  HG  LEU A 116     -10.686 -14.754   3.999  1.00  0.00           H  
ATOM   1833 1HD1 LEU A 116      -9.762 -15.065   1.746  1.00  0.00           H  
ATOM   1834 2HD1 LEU A 116     -10.899 -13.697   1.808  1.00  0.00           H  
ATOM   1835 3HD1 LEU A 116      -9.145 -13.396   1.769  1.00  0.00           H  
ATOM   1836 1HD2 LEU A 116      -8.387 -15.630   3.768  1.00  0.00           H  
ATOM   1837 2HD2 LEU A 116      -7.748 -13.969   3.820  1.00  0.00           H  
ATOM   1838 3HD2 LEU A 116      -8.555 -14.657   5.249  1.00  0.00           H  
ATOM   1839  N   ALA A 117     -12.894 -12.853   5.593  1.00  0.00           N  
ATOM   1840  CA  ALA A 117     -14.004 -13.612   6.148  1.00  0.00           C  
ATOM   1841  C   ALA A 117     -15.354 -13.217   5.533  1.00  0.00           C  
ATOM   1842  O   ALA A 117     -16.175 -14.076   5.211  1.00  0.00           O  
ATOM   1843  CB  ALA A 117     -14.044 -13.433   7.658  1.00  0.00           C  
ATOM   1844  H   ALA A 117     -12.333 -12.282   6.207  1.00  0.00           H  
ATOM   1845  HA  ALA A 117     -13.843 -14.665   5.921  1.00  0.00           H  
ATOM   1846 1HB  ALA A 117     -14.865 -14.017   8.073  1.00  0.00           H  
ATOM   1847 2HB  ALA A 117     -13.103 -13.774   8.091  1.00  0.00           H  
ATOM   1848 3HB  ALA A 117     -14.192 -12.380   7.897  1.00  0.00           H  
ATOM   1849  N   ALA A 118     -15.717 -11.798   5.304  1.00  0.00           N  
ATOM   1850  CA  ALA A 118     -16.922 -11.300   4.659  1.00  0.00           C  
ATOM   1851  C   ALA A 118     -17.011 -11.777   3.193  1.00  0.00           C  
ATOM   1852  O   ALA A 118     -18.099 -12.073   2.689  1.00  0.00           O  
ATOM   1853  CB  ALA A 118     -16.974  -9.781   4.749  1.00  0.00           C  
ATOM   1854  H   ALA A 118     -15.039 -11.138   5.659  1.00  0.00           H  
ATOM   1855  HA  ALA A 118     -17.781 -11.715   5.185  1.00  0.00           H  
ATOM   1856 1HB  ALA A 118     -17.882  -9.420   4.264  1.00  0.00           H  
ATOM   1857 2HB  ALA A 118     -16.978  -9.480   5.796  1.00  0.00           H  
ATOM   1858 3HB  ALA A 118     -16.103  -9.358   4.252  1.00  0.00           H  
ATOM   1859  N   ALA A 119     -15.794 -11.803   2.394  1.00  0.00           N  
ATOM   1860  CA  ALA A 119     -15.721 -12.329   1.031  1.00  0.00           C  
ATOM   1861  C   ALA A 119     -16.101 -13.807   0.939  1.00  0.00           C  
ATOM   1862  O   ALA A 119     -16.692 -14.246  -0.048  1.00  0.00           O  
ATOM   1863  CB  ALA A 119     -14.325 -12.132   0.461  1.00  0.00           C  
ATOM   1864  H   ALA A 119     -14.967 -11.401   2.811  1.00  0.00           H  
ATOM   1865  HA  ALA A 119     -16.435 -11.779   0.417  1.00  0.00           H  
ATOM   1866 1HB  ALA A 119     -14.287 -12.527  -0.555  1.00  0.00           H  
ATOM   1867 2HB  ALA A 119     -14.087 -11.068   0.444  1.00  0.00           H  
ATOM   1868 3HB  ALA A 119     -13.601 -12.655   1.082  1.00  0.00           H  
ATOM   1869  N   LEU A 120     -15.679 -14.686   1.994  1.00  0.00           N  
ATOM   1870  CA  LEU A 120     -16.006 -16.107   2.041  1.00  0.00           C  
ATOM   1871  C   LEU A 120     -17.436 -16.387   2.479  1.00  0.00           C  
ATOM   1872  O   LEU A 120     -18.066 -17.333   2.005  1.00  0.00           O  
ATOM   1873  CB  LEU A 120     -15.040 -16.826   2.990  1.00  0.00           C  
ATOM   1874  CG  LEU A 120     -13.804 -17.453   2.333  1.00  0.00           C  
ATOM   1875  CD1 LEU A 120     -12.902 -16.352   1.792  1.00  0.00           C  
ATOM   1876  CD2 LEU A 120     -13.069 -18.313   3.350  1.00  0.00           C  
ATOM   1877  H   LEU A 120     -15.053 -14.303   2.688  1.00  0.00           H  
ATOM   1878  HA  LEU A 120     -15.902 -16.511   1.034  1.00  0.00           H  
ATOM   1879 1HB  LEU A 120     -14.692 -16.114   3.737  1.00  0.00           H  
ATOM   1880 2HB  LEU A 120     -15.583 -17.621   3.502  1.00  0.00           H  
ATOM   1881  HG  LEU A 120     -14.115 -18.073   1.491  1.00  0.00           H  
ATOM   1882 1HD1 LEU A 120     -12.024 -16.798   1.325  1.00  0.00           H  
ATOM   1883 2HD1 LEU A 120     -13.447 -15.765   1.053  1.00  0.00           H  
ATOM   1884 3HD1 LEU A 120     -12.588 -15.705   2.611  1.00  0.00           H  
ATOM   1885 1HD2 LEU A 120     -12.190 -18.760   2.882  1.00  0.00           H  
ATOM   1886 2HD2 LEU A 120     -12.756 -17.694   4.191  1.00  0.00           H  
ATOM   1887 3HD2 LEU A 120     -13.731 -19.103   3.706  1.00  0.00           H  
ATOM   1888  N   LEU A 121     -17.944 -15.558   3.391  1.00  0.00           N  
ATOM   1889  CA  LEU A 121     -19.311 -15.670   3.903  1.00  0.00           C  
ATOM   1890  C   LEU A 121     -20.317 -15.183   2.876  1.00  0.00           C  
ATOM   1891  O   LEU A 121     -21.411 -15.718   2.766  1.00  0.00           O  
ATOM   1892  CB  LEU A 121     -19.466 -14.863   5.198  1.00  0.00           C  
ATOM   1893  CG  LEU A 121     -18.682 -15.391   6.407  1.00  0.00           C  
ATOM   1894  CD1 LEU A 121     -18.632 -14.317   7.487  1.00  0.00           C  
ATOM   1895  CD2 LEU A 121     -19.343 -16.658   6.927  1.00  0.00           C  
ATOM   1896  H   LEU A 121     -17.344 -14.826   3.742  1.00  0.00           H  
ATOM   1897  HA  LEU A 121     -19.506 -16.716   4.143  1.00  0.00           H  
ATOM   1898 1HB  LEU A 121     -19.139 -13.842   5.013  1.00  0.00           H  
ATOM   1899 2HB  LEU A 121     -20.521 -14.843   5.470  1.00  0.00           H  
ATOM   1900  HG  LEU A 121     -17.658 -15.611   6.109  1.00  0.00           H  
ATOM   1901 1HD1 LEU A 121     -18.074 -14.692   8.346  1.00  0.00           H  
ATOM   1902 2HD1 LEU A 121     -18.136 -13.429   7.094  1.00  0.00           H  
ATOM   1903 3HD1 LEU A 121     -19.645 -14.063   7.795  1.00  0.00           H  
ATOM   1904 1HD2 LEU A 121     -18.786 -17.034   7.787  1.00  0.00           H  
ATOM   1905 2HD2 LEU A 121     -20.368 -16.438   7.228  1.00  0.00           H  
ATOM   1906 3HD2 LEU A 121     -19.350 -17.414   6.141  1.00  0.00           H  
ATOM   1907  N   GLY A 122     -19.935 -14.149   2.139  1.00  0.00           N  
ATOM   1908  CA  GLY A 122     -20.849 -13.494   1.240  1.00  0.00           C  
ATOM   1909  C   GLY A 122     -21.733 -12.505   1.959  1.00  0.00           C  
ATOM   1910  O   GLY A 122     -22.864 -12.277   1.537  1.00  0.00           O  
ATOM   1911  H   GLY A 122     -18.985 -13.811   2.208  1.00  0.00           H  
ATOM   1912 1HA  GLY A 122     -20.287 -12.979   0.463  1.00  0.00           H  
ATOM   1913 2HA  GLY A 122     -21.471 -14.241   0.747  1.00  0.00           H  
ATOM   1914  N   THR A 123     -21.225 -11.782   3.071  1.00  0.00           N  
ATOM   1915  CA  THR A 123     -21.915 -10.865   3.971  1.00  0.00           C  
ATOM   1916  C   THR A 123     -21.185  -9.530   3.985  1.00  0.00           C  
ATOM   1917  O   THR A 123     -20.158  -9.371   3.319  1.00  0.00           O  
ATOM   1918  CB  THR A 123     -22.007 -11.432   5.400  1.00  0.00           C  
ATOM   1919  OG1 THR A 123     -20.693 -11.516   5.969  1.00  0.00           O  
ATOM   1920  CG2 THR A 123     -22.638 -12.816   5.385  1.00  0.00           C  
ATOM   1921  H   THR A 123     -20.242 -11.970   3.216  1.00  0.00           H  
ATOM   1922  HA  THR A 123     -22.945 -10.754   3.627  1.00  0.00           H  
ATOM   1923  HB  THR A 123     -22.613 -10.769   6.016  1.00  0.00           H  
ATOM   1924  HG1 THR A 123     -20.381 -10.634   6.183  1.00  0.00           H  
ATOM   1925 1HG2 THR A 123     -22.695 -13.200   6.404  1.00  0.00           H  
ATOM   1926 2HG2 THR A 123     -23.641 -12.753   4.964  1.00  0.00           H  
ATOM   1927 3HG2 THR A 123     -22.031 -13.486   4.778  1.00  0.00           H  
ATOM   1928  N   THR A 124     -21.687  -8.573   4.755  1.00  0.00           N  
ATOM   1929  CA  THR A 124     -20.984  -7.306   4.872  1.00  0.00           C  
ATOM   1930  C   THR A 124     -19.853  -7.496   5.870  1.00  0.00           C  
ATOM   1931  O   THR A 124     -19.792  -8.514   6.575  1.00  0.00           O  
ATOM   1932  CB  THR A 124     -21.916  -6.166   5.323  1.00  0.00           C  
ATOM   1933  OG1 THR A 124     -22.344  -6.400   6.671  1.00  0.00           O  
ATOM   1934  CG2 THR A 124     -23.134  -6.082   4.416  1.00  0.00           C  
ATOM   1935  H   THR A 124     -22.552  -8.705   5.261  1.00  0.00           H  
ATOM   1936  HA  THR A 124     -20.663  -6.995   3.879  1.00  0.00           H  
ATOM   1937  HB  THR A 124     -21.377  -5.219   5.286  1.00  0.00           H  
ATOM   1938  HG1 THR A 124     -22.752  -5.603   7.020  1.00  0.00           H  
ATOM   1939 1HG2 THR A 124     -23.781  -5.271   4.750  1.00  0.00           H  
ATOM   1940 2HG2 THR A 124     -22.813  -5.893   3.392  1.00  0.00           H  
ATOM   1941 3HG2 THR A 124     -23.682  -7.023   4.456  1.00  0.00           H  
ATOM   1942  N   VAL A 125     -18.968  -6.507   5.953  1.00  0.00           N  
ATOM   1943  CA  VAL A 125     -17.832  -6.597   6.850  1.00  0.00           C  
ATOM   1944  C   VAL A 125     -18.316  -6.448   8.284  1.00  0.00           C  
ATOM   1945  O   VAL A 125     -17.767  -7.075   9.197  1.00  0.00           O  
ATOM   1946  CB  VAL A 125     -16.794  -5.505   6.530  1.00  0.00           C  
ATOM   1947  CG1 VAL A 125     -16.223  -5.707   5.134  1.00  0.00           C  
ATOM   1948  CG2 VAL A 125     -17.433  -4.131   6.657  1.00  0.00           C  
ATOM   1949  H   VAL A 125     -19.084  -5.679   5.387  1.00  0.00           H  
ATOM   1950  HA  VAL A 125     -17.380  -7.583   6.738  1.00  0.00           H  
ATOM   1951  HB  VAL A 125     -15.965  -5.588   7.232  1.00  0.00           H  
ATOM   1952 1HG1 VAL A 125     -15.491  -4.926   4.924  1.00  0.00           H  
ATOM   1953 2HG1 VAL A 125     -15.739  -6.682   5.076  1.00  0.00           H  
ATOM   1954 3HG1 VAL A 125     -17.027  -5.655   4.401  1.00  0.00           H  
ATOM   1955 1HG2 VAL A 125     -16.694  -3.363   6.430  1.00  0.00           H  
ATOM   1956 2HG2 VAL A 125     -18.267  -4.050   5.959  1.00  0.00           H  
ATOM   1957 3HG2 VAL A 125     -17.798  -3.992   7.675  1.00  0.00           H  
ATOM   1958  N   GLU A 126     -19.372  -5.655   8.470  1.00  0.00           N  
ATOM   1959  CA  GLU A 126     -19.996  -5.496   9.786  1.00  0.00           C  
ATOM   1960  C   GLU A 126     -20.666  -6.780  10.254  1.00  0.00           C  
ATOM   1961  O   GLU A 126     -20.593  -7.137  11.424  1.00  0.00           O  
ATOM   1962  CB  GLU A 126     -21.024  -4.363   9.753  1.00  0.00           C  
ATOM   1963  CG  GLU A 126     -20.426  -2.977   9.555  1.00  0.00           C  
ATOM   1964  CD  GLU A 126     -20.097  -2.682   8.118  1.00  0.00           C  
ATOM   1965  OE1 GLU A 126     -20.424  -3.484   7.276  1.00  0.00           O  
ATOM   1966  OE2 GLU A 126     -19.517  -1.653   7.862  1.00  0.00           O  
ATOM   1967  H   GLU A 126     -19.750  -5.152   7.683  1.00  0.00           H  
ATOM   1968  HA  GLU A 126     -19.218  -5.258  10.512  1.00  0.00           H  
ATOM   1969 1HB  GLU A 126     -21.734  -4.539   8.945  1.00  0.00           H  
ATOM   1970 2HB  GLU A 126     -21.586  -4.355  10.687  1.00  0.00           H  
ATOM   1971 1HG  GLU A 126     -21.136  -2.232   9.913  1.00  0.00           H  
ATOM   1972 2HG  GLU A 126     -19.521  -2.895  10.155  1.00  0.00           H  
ATOM   1973  N   GLU A 127     -21.327  -7.478   9.343  1.00  0.00           N  
ATOM   1974  CA  GLU A 127     -21.951  -8.741   9.719  1.00  0.00           C  
ATOM   1975  C   GLU A 127     -20.878  -9.763  10.086  1.00  0.00           C  
ATOM   1976  O   GLU A 127     -21.053 -10.539  11.020  1.00  0.00           O  
ATOM   1977  CB  GLU A 127     -22.821  -9.275   8.579  1.00  0.00           C  
ATOM   1978  CG  GLU A 127     -24.118  -8.507   8.364  1.00  0.00           C  
ATOM   1979  CD  GLU A 127     -24.864  -8.950   7.137  1.00  0.00           C  
ATOM   1980  OE1 GLU A 127     -24.241  -9.122   6.116  1.00  0.00           O  
ATOM   1981  OE2 GLU A 127     -26.058  -9.117   7.219  1.00  0.00           O  
ATOM   1982  H   GLU A 127     -21.408  -7.152   8.389  1.00  0.00           H  
ATOM   1983  HA  GLU A 127     -22.583  -8.569  10.589  1.00  0.00           H  
ATOM   1984 1HB  GLU A 127     -22.258  -9.247   7.647  1.00  0.00           H  
ATOM   1985 2HB  GLU A 127     -23.079 -10.317   8.775  1.00  0.00           H  
ATOM   1986 1HG  GLU A 127     -24.758  -8.646   9.235  1.00  0.00           H  
ATOM   1987 2HG  GLU A 127     -23.889  -7.445   8.282  1.00  0.00           H  
ATOM   1988  N   ALA A 128     -19.760  -9.753   9.359  1.00  0.00           N  
ATOM   1989  CA  ALA A 128     -18.679 -10.685   9.642  1.00  0.00           C  
ATOM   1990  C   ALA A 128     -18.141 -10.505  11.073  1.00  0.00           C  
ATOM   1991  O   ALA A 128     -17.834 -11.485  11.765  1.00  0.00           O  
ATOM   1992  CB  ALA A 128     -17.561 -10.554   8.594  1.00  0.00           C  
ATOM   1993  H   ALA A 128     -19.657  -9.092   8.600  1.00  0.00           H  
ATOM   1994  HA  ALA A 128     -19.084 -11.696   9.598  1.00  0.00           H  
ATOM   1995 1HB  ALA A 128     -16.763 -11.260   8.826  1.00  0.00           H  
ATOM   1996 2HB  ALA A 128     -17.963 -10.772   7.605  1.00  0.00           H  
ATOM   1997 3HB  ALA A 128     -17.166  -9.540   8.610  1.00  0.00           H  
ATOM   1998  N   VAL A 129     -18.033  -9.247  11.497  1.00  0.00           N  
ATOM   1999  CA  VAL A 129     -17.563  -8.891  12.831  1.00  0.00           C  
ATOM   2000  C   VAL A 129     -18.582  -9.319  13.881  1.00  0.00           C  
ATOM   2001  O   VAL A 129     -18.234  -9.953  14.868  1.00  0.00           O  
ATOM   2002  CB  VAL A 129     -17.323  -7.373  12.933  1.00  0.00           C  
ATOM   2003  CG1 VAL A 129     -17.042  -6.974  14.374  1.00  0.00           C  
ATOM   2004  CG2 VAL A 129     -16.170  -6.969  12.027  1.00  0.00           C  
ATOM   2005  H   VAL A 129     -18.290  -8.511  10.854  1.00  0.00           H  
ATOM   2006  HA  VAL A 129     -16.620  -9.406  13.016  1.00  0.00           H  
ATOM   2007  HB  VAL A 129     -18.229  -6.850  12.625  1.00  0.00           H  
ATOM   2008 1HG1 VAL A 129     -16.875  -5.897  14.427  1.00  0.00           H  
ATOM   2009 2HG1 VAL A 129     -17.896  -7.239  14.998  1.00  0.00           H  
ATOM   2010 3HG1 VAL A 129     -16.155  -7.496  14.730  1.00  0.00           H  
ATOM   2011 1HG2 VAL A 129     -16.006  -5.895  12.103  1.00  0.00           H  
ATOM   2012 2HG2 VAL A 129     -15.266  -7.497  12.331  1.00  0.00           H  
ATOM   2013 3HG2 VAL A 129     -16.410  -7.227  10.995  1.00  0.00           H  
ATOM   2014  N   LYS A 130     -19.852  -8.978  13.652  1.00  0.00           N  
ATOM   2015  CA  LYS A 130     -20.936  -9.349  14.564  1.00  0.00           C  
ATOM   2016  C   LYS A 130     -21.105 -10.865  14.746  1.00  0.00           C  
ATOM   2017  O   LYS A 130     -21.337 -11.334  15.864  1.00  0.00           O  
ATOM   2018  CB  LYS A 130     -22.251  -8.743  14.073  1.00  0.00           C  
ATOM   2019  CG  LYS A 130     -22.351  -7.233  14.243  1.00  0.00           C  
ATOM   2020  CD  LYS A 130     -23.664  -6.700  13.689  1.00  0.00           C  
ATOM   2021  CE  LYS A 130     -23.758  -5.189  13.842  1.00  0.00           C  
ATOM   2022  NZ  LYS A 130     -25.030  -4.651  13.288  1.00  0.00           N  
ATOM   2023  H   LYS A 130     -20.068  -8.448  12.820  1.00  0.00           H  
ATOM   2024  HA  LYS A 130     -20.692  -8.978  15.561  1.00  0.00           H  
ATOM   2025 1HB  LYS A 130     -22.383  -8.970  13.014  1.00  0.00           H  
ATOM   2026 2HB  LYS A 130     -23.084  -9.197  14.611  1.00  0.00           H  
ATOM   2027 1HG  LYS A 130     -22.285  -6.981  15.302  1.00  0.00           H  
ATOM   2028 2HG  LYS A 130     -21.524  -6.753  13.721  1.00  0.00           H  
ATOM   2029 1HD  LYS A 130     -23.742  -6.955  12.631  1.00  0.00           H  
ATOM   2030 2HD  LYS A 130     -24.497  -7.162  14.218  1.00  0.00           H  
ATOM   2031 1HE  LYS A 130     -23.695  -4.927  14.897  1.00  0.00           H  
ATOM   2032 2HE  LYS A 130     -22.923  -4.718  13.324  1.00  0.00           H  
ATOM   2033 1HZ  LYS A 130     -25.053  -3.649  13.409  1.00  0.00           H  
ATOM   2034 2HZ  LYS A 130     -25.089  -4.873  12.304  1.00  0.00           H  
ATOM   2035 3HZ  LYS A 130     -25.811  -5.066  13.775  1.00  0.00           H  
ATOM   2036  N   ARG A 131     -21.010 -11.638  13.666  1.00  0.00           N  
ATOM   2037  CA  ARG A 131     -21.052 -13.096  13.798  1.00  0.00           C  
ATOM   2038  C   ARG A 131     -19.840 -13.589  14.595  1.00  0.00           C  
ATOM   2039  O   ARG A 131     -19.944 -14.504  15.412  1.00  0.00           O  
ATOM   2040  CB  ARG A 131     -21.072 -13.763  12.431  1.00  0.00           C  
ATOM   2041  CG  ARG A 131     -22.353 -13.560  11.638  1.00  0.00           C  
ATOM   2042  CD  ARG A 131     -22.250 -14.132  10.271  1.00  0.00           C  
ATOM   2043  NE  ARG A 131     -23.433 -13.850   9.474  1.00  0.00           N  
ATOM   2044  CZ  ARG A 131     -24.555 -14.595   9.481  1.00  0.00           C  
ATOM   2045  NH1 ARG A 131     -24.632 -15.661  10.247  1.00  0.00           N  
ATOM   2046  NH2 ARG A 131     -25.580 -14.254   8.719  1.00  0.00           N  
ATOM   2047  H   ARG A 131     -20.906 -11.231  12.748  1.00  0.00           H  
ATOM   2048  HA  ARG A 131     -21.949 -13.365  14.357  1.00  0.00           H  
ATOM   2049 1HB  ARG A 131     -20.248 -13.383  11.829  1.00  0.00           H  
ATOM   2050 2HB  ARG A 131     -20.923 -14.837  12.548  1.00  0.00           H  
ATOM   2051 1HG  ARG A 131     -23.181 -14.048  12.152  1.00  0.00           H  
ATOM   2052 2HG  ARG A 131     -22.560 -12.493  11.548  1.00  0.00           H  
ATOM   2053 1HD  ARG A 131     -21.386 -13.704   9.762  1.00  0.00           H  
ATOM   2054 2HD  ARG A 131     -22.133 -15.213  10.337  1.00  0.00           H  
ATOM   2055  HE  ARG A 131     -23.412 -13.037   8.873  1.00  0.00           H  
ATOM   2056 1HH1 ARG A 131     -23.849 -15.922  10.829  1.00  0.00           H  
ATOM   2057 2HH1 ARG A 131     -25.473 -16.220  10.252  1.00  0.00           H  
ATOM   2058 1HH2 ARG A 131     -25.521 -13.434   8.130  1.00  0.00           H  
ATOM   2059 2HH2 ARG A 131     -26.420 -14.812   8.724  1.00  0.00           H  
ATOM   2060  N   ALA A 132     -18.488 -13.020  14.334  1.00  0.00           N  
ATOM   2061  CA  ALA A 132     -17.263 -13.356  15.047  1.00  0.00           C  
ATOM   2062  C   ALA A 132     -17.366 -12.943  16.518  1.00  0.00           C  
ATOM   2063  O   ALA A 132     -16.820 -13.617  17.384  1.00  0.00           O  
ATOM   2064  CB  ALA A 132     -16.063 -12.719  14.379  1.00  0.00           C  
ATOM   2065  H   ALA A 132     -18.448 -12.361  13.570  1.00  0.00           H  
ATOM   2066  HA  ALA A 132     -17.141 -14.438  15.025  1.00  0.00           H  
ATOM   2067 1HB  ALA A 132     -15.159 -12.982  14.926  1.00  0.00           H  
ATOM   2068 2HB  ALA A 132     -15.985 -13.081  13.354  1.00  0.00           H  
ATOM   2069 3HB  ALA A 132     -16.182 -11.637  14.373  1.00  0.00           H  
ATOM   2070  N   LEU A 133     -18.059 -11.678  16.958  1.00  0.00           N  
ATOM   2071  CA  LEU A 133     -18.239 -11.265  18.359  1.00  0.00           C  
ATOM   2072  C   LEU A 133     -19.150 -12.210  19.179  1.00  0.00           C  
ATOM   2073  O   LEU A 133     -18.920 -12.410  20.370  1.00  0.00           O  
ATOM   2074  CB  LEU A 133     -18.819  -9.846  18.399  1.00  0.00           C  
ATOM   2075  CG  LEU A 133     -17.886  -8.732  17.909  1.00  0.00           C  
ATOM   2076  CD1 LEU A 133     -18.664  -7.427  17.801  1.00  0.00           C  
ATOM   2077  CD2 LEU A 133     -16.714  -8.592  18.869  1.00  0.00           C  
ATOM   2078  H   LEU A 133     -18.413 -11.084  16.222  1.00  0.00           H  
ATOM   2079  HA  LEU A 133     -17.274 -11.316  18.861  1.00  0.00           H  
ATOM   2080 1HB  LEU A 133     -19.717  -9.820  17.783  1.00  0.00           H  
ATOM   2081 2HB  LEU A 133     -19.101  -9.614  19.426  1.00  0.00           H  
ATOM   2082  HG  LEU A 133     -17.513  -8.981  16.915  1.00  0.00           H  
ATOM   2083 1HD1 LEU A 133     -18.001  -6.636  17.452  1.00  0.00           H  
ATOM   2084 2HD1 LEU A 133     -19.484  -7.550  17.093  1.00  0.00           H  
ATOM   2085 3HD1 LEU A 133     -19.065  -7.161  18.778  1.00  0.00           H  
ATOM   2086 1HD2 LEU A 133     -16.050  -7.800  18.520  1.00  0.00           H  
ATOM   2087 2HD2 LEU A 133     -17.086  -8.341  19.863  1.00  0.00           H  
ATOM   2088 3HD2 LEU A 133     -16.166  -9.532  18.913  1.00  0.00           H  
ATOM   2089  N   LYS A 134     -20.172 -12.777  18.532  1.00  0.00           N  
ATOM   2090  CA  LYS A 134     -21.029 -13.814  19.114  1.00  0.00           C  
ATOM   2091  C   LYS A 134     -20.232 -15.089  19.399  1.00  0.00           C  
ATOM   2092  O   LYS A 134     -20.363 -15.703  20.460  1.00  0.00           O  
ATOM   2093  CB  LYS A 134     -22.204 -14.123  18.185  1.00  0.00           C  
ATOM   2094  CG  LYS A 134     -23.252 -13.021  18.108  1.00  0.00           C  
ATOM   2095  CD  LYS A 134     -24.361 -13.381  17.131  1.00  0.00           C  
ATOM   2096  CE  LYS A 134     -25.396 -12.269  17.033  1.00  0.00           C  
ATOM   2097  NZ  LYS A 134     -26.471 -12.594  16.057  1.00  0.00           N  
ATOM   2098  H   LYS A 134     -20.351 -12.463  17.589  1.00  0.00           H  
ATOM   2099  HA  LYS A 134     -21.448 -13.433  20.045  1.00  0.00           H  
ATOM   2100 1HB  LYS A 134     -21.832 -14.303  17.176  1.00  0.00           H  
ATOM   2101 2HB  LYS A 134     -22.701 -15.034  18.518  1.00  0.00           H  
ATOM   2102 1HG  LYS A 134     -23.686 -12.861  19.095  1.00  0.00           H  
ATOM   2103 2HG  LYS A 134     -22.781 -12.093  17.783  1.00  0.00           H  
ATOM   2104 1HD  LYS A 134     -23.934 -13.557  16.143  1.00  0.00           H  
ATOM   2105 2HD  LYS A 134     -24.855 -14.294  17.463  1.00  0.00           H  
ATOM   2106 1HE  LYS A 134     -25.847 -12.104  18.010  1.00  0.00           H  
ATOM   2107 2HE  LYS A 134     -24.908 -11.345  16.722  1.00  0.00           H  
ATOM   2108 1HZ  LYS A 134     -27.135 -11.833  16.020  1.00  0.00           H  
ATOM   2109 2HZ  LYS A 134     -26.066 -12.731  15.141  1.00  0.00           H  
ATOM   2110 3HZ  LYS A 134     -26.943 -13.439  16.345  1.00  0.00           H  
ATOM   2111  N   LEU A 135     -19.327 -15.646  18.372  1.00  0.00           N  
ATOM   2112  CA  LEU A 135     -18.452 -16.797  18.515  1.00  0.00           C  
ATOM   2113  C   LEU A 135     -17.367 -16.496  19.546  1.00  0.00           C  
ATOM   2114  O   LEU A 135     -17.039 -17.345  20.377  1.00  0.00           O  
ATOM   2115  CB  LEU A 135     -17.815 -17.159  17.167  1.00  0.00           C  
ATOM   2116  CG  LEU A 135     -18.768 -17.741  16.116  1.00  0.00           C  
ATOM   2117  CD1 LEU A 135     -18.078 -17.761  14.759  1.00  0.00           C  
ATOM   2118  CD2 LEU A 135     -19.193 -19.140  16.535  1.00  0.00           C  
ATOM   2119  H   LEU A 135     -19.376 -15.174  17.479  1.00  0.00           H  
ATOM   2120  HA  LEU A 135     -19.048 -17.643  18.854  1.00  0.00           H  
ATOM   2121 1HB  LEU A 135     -17.363 -16.263  16.745  1.00  0.00           H  
ATOM   2122 2HB  LEU A 135     -17.026 -17.891  17.341  1.00  0.00           H  
ATOM   2123  HG  LEU A 135     -19.650 -17.104  16.032  1.00  0.00           H  
ATOM   2124 1HD1 LEU A 135     -18.755 -18.174  14.012  1.00  0.00           H  
ATOM   2125 2HD1 LEU A 135     -17.802 -16.745  14.476  1.00  0.00           H  
ATOM   2126 3HD1 LEU A 135     -17.181 -18.378  14.817  1.00  0.00           H  
ATOM   2127 1HD2 LEU A 135     -19.871 -19.554  15.787  1.00  0.00           H  
ATOM   2128 2HD2 LEU A 135     -18.312 -19.778  16.617  1.00  0.00           H  
ATOM   2129 3HD2 LEU A 135     -19.699 -19.094  17.499  1.00  0.00           H  
ATOM   2130  N   LYS A 136     -16.823 -15.278  19.484  1.00  0.00           N  
ATOM   2131  CA  LYS A 136     -15.778 -14.811  20.399  1.00  0.00           C  
ATOM   2132  C   LYS A 136     -16.184 -14.988  21.847  1.00  0.00           C  
ATOM   2133  O   LYS A 136     -15.464 -15.586  22.649  1.00  0.00           O  
ATOM   2134  CB  LYS A 136     -15.445 -13.343  20.131  1.00  0.00           C  
ATOM   2135  CG  LYS A 136     -14.282 -12.802  20.952  1.00  0.00           C  
ATOM   2136  CD  LYS A 136     -14.099 -11.307  20.733  1.00  0.00           C  
ATOM   2137  CE  LYS A 136     -12.898 -10.777  21.503  1.00  0.00           C  
ATOM   2138  NZ  LYS A 136     -13.129 -10.792  22.973  1.00  0.00           N  
ATOM   2139  H   LYS A 136     -17.160 -14.655  18.762  1.00  0.00           H  
ATOM   2140  HA  LYS A 136     -14.869 -15.381  20.203  1.00  0.00           H  
ATOM   2141 1HB  LYS A 136     -15.199 -13.212  19.077  1.00  0.00           H  
ATOM   2142 2HB  LYS A 136     -16.319 -12.727  20.343  1.00  0.00           H  
ATOM   2143 1HG  LYS A 136     -14.468 -12.985  22.011  1.00  0.00           H  
ATOM   2144 2HG  LYS A 136     -13.365 -13.317  20.668  1.00  0.00           H  
ATOM   2145 1HD  LYS A 136     -13.954 -11.110  19.670  1.00  0.00           H  
ATOM   2146 2HD  LYS A 136     -14.992 -10.779  21.065  1.00  0.00           H  
ATOM   2147 1HE  LYS A 136     -12.024 -11.387  21.279  1.00  0.00           H  
ATOM   2148 2HE  LYS A 136     -12.689  -9.754  21.191  1.00  0.00           H  
ATOM   2149 1HZ  LYS A 136     -12.311 -10.433  23.446  1.00  0.00           H  
ATOM   2150 2HZ  LYS A 136     -13.927 -10.213  23.195  1.00  0.00           H  
ATOM   2151 3HZ  LYS A 136     -13.305 -11.739  23.277  1.00  0.00           H  
ATOM   2152  N   THR A 137     -17.349 -14.448  22.180  1.00  0.00           N  
ATOM   2153  CA  THR A 137     -17.863 -14.493  23.540  1.00  0.00           C  
ATOM   2154  C   THR A 137     -18.193 -15.909  24.001  1.00  0.00           C  
ATOM   2155  O   THR A 137     -17.808 -16.310  25.096  1.00  0.00           O  
ATOM   2156  CB  THR A 137     -19.117 -13.608  23.673  1.00  0.00           C  
ATOM   2157  OG1 THR A 137     -18.783 -12.251  23.353  1.00  0.00           O  
ATOM   2158  CG2 THR A 137     -19.666 -13.671  25.090  1.00  0.00           C  
ATOM   2159  H   THR A 137     -17.894 -13.992  21.462  1.00  0.00           H  
ATOM   2160  HA  THR A 137     -17.100 -14.099  24.211  1.00  0.00           H  
ATOM   2161  HB  THR A 137     -19.881 -13.954  22.978  1.00  0.00           H  
ATOM   2162  HG1 THR A 137     -18.712 -12.156  22.400  1.00  0.00           H  
ATOM   2163 1HG2 THR A 137     -20.551 -13.041  25.165  1.00  0.00           H  
ATOM   2164 2HG2 THR A 137     -19.931 -14.700  25.332  1.00  0.00           H  
ATOM   2165 3HG2 THR A 137     -18.909 -13.318  25.789  1.00  0.00           H  
ATOM   2166  N   LYS A 138     -18.891 -16.666  23.156  1.00  0.00           N  
ATOM   2167  CA  LYS A 138     -19.310 -18.020  23.506  1.00  0.00           C  
ATOM   2168  C   LYS A 138     -18.144 -19.010  23.649  1.00  0.00           C  
ATOM   2169  O   LYS A 138     -18.182 -19.893  24.512  1.00  0.00           O  
ATOM   2170  CB  LYS A 138     -20.300 -18.537  22.461  1.00  0.00           C  
ATOM   2171  CG  LYS A 138     -21.672 -17.879  22.513  1.00  0.00           C  
ATOM   2172  CD  LYS A 138     -22.591 -18.430  21.433  1.00  0.00           C  
ATOM   2173  CE  LYS A 138     -23.962 -17.772  21.482  1.00  0.00           C  
ATOM   2174  NZ  LYS A 138     -24.870 -18.299  20.428  1.00  0.00           N  
ATOM   2175  H   LYS A 138     -19.137 -16.292  22.251  1.00  0.00           H  
ATOM   2176  HA  LYS A 138     -19.776 -17.995  24.492  1.00  0.00           H  
ATOM   2177 1HB  LYS A 138     -19.890 -18.379  21.463  1.00  0.00           H  
ATOM   2178 2HB  LYS A 138     -20.439 -19.611  22.591  1.00  0.00           H  
ATOM   2179 1HG  LYS A 138     -22.124 -18.057  23.489  1.00  0.00           H  
ATOM   2180 2HG  LYS A 138     -21.565 -16.804  22.372  1.00  0.00           H  
ATOM   2181 1HD  LYS A 138     -22.147 -18.254  20.452  1.00  0.00           H  
ATOM   2182 2HD  LYS A 138     -22.710 -19.505  21.571  1.00  0.00           H  
ATOM   2183 1HE  LYS A 138     -24.415 -17.948  22.457  1.00  0.00           H  
ATOM   2184 2HE  LYS A 138     -23.854 -16.696  21.346  1.00  0.00           H  
ATOM   2185 1HZ  LYS A 138     -25.767 -17.838  20.494  1.00  0.00           H  
ATOM   2186 2HZ  LYS A 138     -24.468 -18.124  19.518  1.00  0.00           H  
ATOM   2187 3HZ  LYS A 138     -24.994 -19.293  20.556  1.00  0.00           H  
ATOM   2188  N   LEU A 139     -17.116 -18.872  22.813  1.00  0.00           N  
ATOM   2189  CA  LEU A 139     -16.004 -19.826  22.822  1.00  0.00           C  
ATOM   2190  C   LEU A 139     -14.893 -19.456  23.788  1.00  0.00           C  
ATOM   2191  O   LEU A 139     -14.152 -20.331  24.238  1.00  0.00           O  
ATOM   2192  CB  LEU A 139     -15.415 -19.949  21.411  1.00  0.00           C  
ATOM   2193  CG  LEU A 139     -16.091 -20.979  20.496  1.00  0.00           C  
ATOM   2194  CD1 LEU A 139     -17.530 -20.557  20.232  1.00  0.00           C  
ATOM   2195  CD2 LEU A 139     -15.307 -21.095  19.197  1.00  0.00           C  
ATOM   2196  H   LEU A 139     -17.098 -18.101  22.161  1.00  0.00           H  
ATOM   2197  HA  LEU A 139     -16.386 -20.799  23.131  1.00  0.00           H  
ATOM   2198 1HB  LEU A 139     -15.480 -18.979  20.922  1.00  0.00           H  
ATOM   2199 2HB  LEU A 139     -14.363 -20.221  21.496  1.00  0.00           H  
ATOM   2200  HG  LEU A 139     -16.114 -21.948  20.994  1.00  0.00           H  
ATOM   2201 1HD1 LEU A 139     -18.010 -21.288  19.581  1.00  0.00           H  
ATOM   2202 2HD1 LEU A 139     -18.072 -20.501  21.176  1.00  0.00           H  
ATOM   2203 3HD1 LEU A 139     -17.539 -19.580  19.748  1.00  0.00           H  
ATOM   2204 1HD2 LEU A 139     -15.787 -21.827  18.547  1.00  0.00           H  
ATOM   2205 2HD2 LEU A 139     -15.285 -20.126  18.698  1.00  0.00           H  
ATOM   2206 3HD2 LEU A 139     -14.288 -21.415  19.414  1.00  0.00           H  
ATOM   2207  N   GLY A 140     -14.752 -18.164  24.084  1.00  0.00           N  
ATOM   2208  CA  GLY A 140     -13.610 -17.687  24.850  1.00  0.00           C  
ATOM   2209  C   GLY A 140     -12.329 -17.511  24.036  1.00  0.00           C  
ATOM   2210  O   GLY A 140     -11.234 -17.836  24.511  1.00  0.00           O  
ATOM   2211  H   GLY A 140     -15.447 -17.501  23.772  1.00  0.00           H  
ATOM   2212 1HA  GLY A 140     -13.854 -16.728  25.307  1.00  0.00           H  
ATOM   2213 2HA  GLY A 140     -13.401 -18.384  25.662  1.00  0.00           H  
ATOM   2214  N   VAL A 141     -12.458 -17.004  22.807  1.00  0.00           N  
ATOM   2215  CA  VAL A 141     -11.324 -16.900  21.883  1.00  0.00           C  
ATOM   2216  C   VAL A 141     -11.135 -15.462  21.408  1.00  0.00           C  
ATOM   2217  O   VAL A 141     -11.924 -14.590  21.750  1.00  0.00           O  
ATOM   2218  CB  VAL A 141     -11.537 -17.816  20.663  1.00  0.00           C  
ATOM   2219  CG1 VAL A 141     -11.608 -19.272  21.097  1.00  0.00           C  
ATOM   2220  CG2 VAL A 141     -12.805 -17.410  19.927  1.00  0.00           C  
ATOM   2221  H   VAL A 141     -13.367 -16.681  22.507  1.00  0.00           H  
ATOM   2222  HA  VAL A 141     -10.424 -17.232  22.402  1.00  0.00           H  
ATOM   2223  HB  VAL A 141     -10.681 -17.721  19.995  1.00  0.00           H  
ATOM   2224 1HG1 VAL A 141     -11.759 -19.905  20.222  1.00  0.00           H  
ATOM   2225 2HG1 VAL A 141     -10.677 -19.551  21.590  1.00  0.00           H  
ATOM   2226 3HG1 VAL A 141     -12.440 -19.406  21.788  1.00  0.00           H  
ATOM   2227 1HG2 VAL A 141     -12.949 -18.061  19.065  1.00  0.00           H  
ATOM   2228 2HG2 VAL A 141     -13.660 -17.499  20.597  1.00  0.00           H  
ATOM   2229 3HG2 VAL A 141     -12.715 -16.377  19.590  1.00  0.00           H  
ATOM   2230  N   SER A 142     -10.085 -15.213  20.630  1.00  0.00           N  
ATOM   2231  CA  SER A 142      -9.877 -13.886  20.058  1.00  0.00           C  
ATOM   2232  C   SER A 142     -10.813 -13.625  18.880  1.00  0.00           C  
ATOM   2233  O   SER A 142     -11.429 -14.548  18.348  1.00  0.00           O  
ATOM   2234  CB  SER A 142      -8.436 -13.736  19.609  1.00  0.00           C  
ATOM   2235  OG  SER A 142      -8.176 -14.525  18.481  1.00  0.00           O  
ATOM   2236  H   SER A 142      -9.420 -15.946  20.426  1.00  0.00           H  
ATOM   2237  HA  SER A 142     -10.101 -13.147  20.828  1.00  0.00           H  
ATOM   2238 1HB  SER A 142      -8.234 -12.689  19.380  1.00  0.00           H  
ATOM   2239 2HB  SER A 142      -7.770 -14.027  20.421  1.00  0.00           H  
ATOM   2240  HG  SER A 142      -7.222 -14.521  18.369  1.00  0.00           H  
ATOM   2241  N   LEU A 143     -10.948 -12.232  18.404  1.00  0.00           N  
ATOM   2242  CA  LEU A 143     -11.779 -11.904  17.249  1.00  0.00           C  
ATOM   2243  C   LEU A 143     -11.243 -12.610  16.003  1.00  0.00           C  
ATOM   2244  O   LEU A 143     -12.018 -13.137  15.183  1.00  0.00           O  
ATOM   2245  CB  LEU A 143     -11.810 -10.386  17.023  1.00  0.00           C  
ATOM   2246  CG  LEU A 143     -12.646  -9.909  15.827  1.00  0.00           C  
ATOM   2247  CD1 LEU A 143     -14.108 -10.269  16.054  1.00  0.00           C  
ATOM   2248  CD2 LEU A 143     -12.472  -8.408  15.654  1.00  0.00           C  
ATOM   2249  H   LEU A 143     -10.430 -11.496  18.864  1.00  0.00           H  
ATOM   2250  HA  LEU A 143     -12.794 -12.254  17.442  1.00  0.00           H  
ATOM   2251 1HB  LEU A 143     -12.209  -9.910  17.916  1.00  0.00           H  
ATOM   2252 2HB  LEU A 143     -10.789 -10.036  16.873  1.00  0.00           H  
ATOM   2253  HG  LEU A 143     -12.313 -10.420  14.924  1.00  0.00           H  
ATOM   2254 1HD1 LEU A 143     -14.702  -9.930  15.205  1.00  0.00           H  
ATOM   2255 2HD1 LEU A 143     -14.206 -11.350  16.156  1.00  0.00           H  
ATOM   2256 3HD1 LEU A 143     -14.465  -9.784  16.962  1.00  0.00           H  
ATOM   2257 1HD2 LEU A 143     -13.066  -8.069  14.804  1.00  0.00           H  
ATOM   2258 2HD2 LEU A 143     -12.807  -7.896  16.557  1.00  0.00           H  
ATOM   2259 3HD2 LEU A 143     -11.421  -8.182  15.476  1.00  0.00           H  
ATOM   2260  N   LYS A 144      -9.805 -12.646  15.754  1.00  0.00           N  
ATOM   2261  CA  LYS A 144      -9.172 -13.314  14.624  1.00  0.00           C  
ATOM   2262  C   LYS A 144      -9.549 -14.794  14.581  1.00  0.00           C  
ATOM   2263  O   LYS A 144      -9.871 -15.331  13.521  1.00  0.00           O  
ATOM   2264  CB  LYS A 144      -7.652 -13.158  14.693  1.00  0.00           C  
ATOM   2265  CG  LYS A 144      -6.901 -13.796  13.532  1.00  0.00           C  
ATOM   2266  CD  LYS A 144      -5.402 -13.559  13.647  1.00  0.00           C  
ATOM   2267  CE  LYS A 144      -4.646 -14.234  12.512  1.00  0.00           C  
ATOM   2268  NZ  LYS A 144      -3.178 -14.012  12.612  1.00  0.00           N  
ATOM   2269  H   LYS A 144      -9.227 -12.165  16.429  1.00  0.00           H  
ATOM   2270  HA  LYS A 144      -9.535 -12.849  13.707  1.00  0.00           H  
ATOM   2271 1HB  LYS A 144      -7.396 -12.099  14.716  1.00  0.00           H  
ATOM   2272 2HB  LYS A 144      -7.282 -13.604  15.617  1.00  0.00           H  
ATOM   2273 1HG  LYS A 144      -7.091 -14.870  13.521  1.00  0.00           H  
ATOM   2274 2HG  LYS A 144      -7.255 -13.372  12.593  1.00  0.00           H  
ATOM   2275 1HD  LYS A 144      -5.199 -12.488  13.622  1.00  0.00           H  
ATOM   2276 2HD  LYS A 144      -5.043 -13.957  14.596  1.00  0.00           H  
ATOM   2277 1HE  LYS A 144      -4.841 -15.305  12.531  1.00  0.00           H  
ATOM   2278 2HE  LYS A 144      -4.995 -13.840  11.558  1.00  0.00           H  
ATOM   2279 1HZ  LYS A 144      -2.713 -14.473  11.843  1.00  0.00           H  
ATOM   2280 2HZ  LYS A 144      -2.983 -13.021  12.577  1.00  0.00           H  
ATOM   2281 3HZ  LYS A 144      -2.838 -14.390  13.485  1.00  0.00           H  
ATOM   2282  N   GLN A 145      -9.474 -15.556  15.805  1.00  0.00           N  
ATOM   2283  CA  GLN A 145      -9.808 -16.975  15.878  1.00  0.00           C  
ATOM   2284  C   GLN A 145     -11.282 -17.217  15.535  1.00  0.00           C  
ATOM   2285  O   GLN A 145     -11.633 -18.247  14.958  1.00  0.00           O  
ATOM   2286  CB  GLN A 145      -9.496 -17.524  17.272  1.00  0.00           C  
ATOM   2287  CG  GLN A 145      -8.012 -17.644  17.578  1.00  0.00           C  
ATOM   2288  CD  GLN A 145      -7.746 -18.024  19.021  1.00  0.00           C  
ATOM   2289  OE1 GLN A 145      -8.323 -17.445  19.946  1.00  0.00           O  
ATOM   2290  NE2 GLN A 145      -6.870 -19.001  19.224  1.00  0.00           N  
ATOM   2291  H   GLN A 145      -9.197 -15.071  16.646  1.00  0.00           H  
ATOM   2292  HA  GLN A 145      -9.201 -17.512  15.149  1.00  0.00           H  
ATOM   2293 1HB  GLN A 145      -9.943 -16.876  18.027  1.00  0.00           H  
ATOM   2294 2HB  GLN A 145      -9.943 -18.512  17.383  1.00  0.00           H  
ATOM   2295 1HG  GLN A 145      -7.582 -18.412  16.936  1.00  0.00           H  
ATOM   2296 2HG  GLN A 145      -7.533 -16.683  17.383  1.00  0.00           H  
ATOM   2297 1HE2 GLN A 145      -6.654 -19.295  20.155  1.00  0.00           H  
ATOM   2298 2HE2 GLN A 145      -6.426 -19.444  18.444  1.00  0.00           H  
ATOM   2299  N   ALA A 146     -12.249 -16.293  15.973  1.00  0.00           N  
ATOM   2300  CA  ALA A 146     -13.665 -16.337  15.636  1.00  0.00           C  
ATOM   2301  C   ALA A 146     -13.900 -16.072  14.150  1.00  0.00           C  
ATOM   2302  O   ALA A 146     -14.737 -16.715  13.527  1.00  0.00           O  
ATOM   2303  CB  ALA A 146     -14.450 -15.329  16.492  1.00  0.00           C  
ATOM   2304  H   ALA A 146     -11.920 -15.605  16.637  1.00  0.00           H  
ATOM   2305  HA  ALA A 146     -14.033 -17.340  15.846  1.00  0.00           H  
ATOM   2306 1HB  ALA A 146     -15.508 -15.372  16.228  1.00  0.00           H  
ATOM   2307 2HB  ALA A 146     -14.330 -15.576  17.546  1.00  0.00           H  
ATOM   2308 3HB  ALA A 146     -14.073 -14.323  16.310  1.00  0.00           H  
ATOM   2309  N   LEU A 147     -13.150 -15.129  13.586  1.00  0.00           N  
ATOM   2310  CA  LEU A 147     -13.248 -14.861  12.155  1.00  0.00           C  
ATOM   2311  C   LEU A 147     -12.747 -16.052  11.349  1.00  0.00           C  
ATOM   2312  O   LEU A 147     -13.280 -16.361  10.282  1.00  0.00           O  
ATOM   2313  CB  LEU A 147     -12.440 -13.609  11.791  1.00  0.00           C  
ATOM   2314  CG  LEU A 147     -13.016 -12.277  12.292  1.00  0.00           C  
ATOM   2315  CD1 LEU A 147     -11.927 -11.213  12.270  1.00  0.00           C  
ATOM   2316  CD2 LEU A 147     -14.194 -11.873  11.419  1.00  0.00           C  
ATOM   2317  H   LEU A 147     -12.504 -14.590  14.144  1.00  0.00           H  
ATOM   2318  HA  LEU A 147     -14.298 -14.705  11.911  1.00  0.00           H  
ATOM   2319 1HB  LEU A 147     -11.437 -13.710  12.201  1.00  0.00           H  
ATOM   2320 2HB  LEU A 147     -12.363 -13.549  10.706  1.00  0.00           H  
ATOM   2321  HG  LEU A 147     -13.350 -12.390  13.324  1.00  0.00           H  
ATOM   2322 1HD1 LEU A 147     -12.335 -10.268  12.626  1.00  0.00           H  
ATOM   2323 2HD1 LEU A 147     -11.106 -11.520  12.918  1.00  0.00           H  
ATOM   2324 3HD1 LEU A 147     -11.560 -11.089  11.252  1.00  0.00           H  
ATOM   2325 1HD2 LEU A 147     -14.603 -10.926  11.775  1.00  0.00           H  
ATOM   2326 2HD2 LEU A 147     -13.860 -11.758  10.388  1.00  0.00           H  
ATOM   2327 3HD2 LEU A 147     -14.964 -12.642  11.468  1.00  0.00           H  
ATOM   2328  N   LEU A 148     -11.575 -16.795  11.788  1.00  0.00           N  
ATOM   2329  CA  LEU A 148     -11.107 -18.020  11.155  1.00  0.00           C  
ATOM   2330  C   LEU A 148     -12.158 -19.124  11.209  1.00  0.00           C  
ATOM   2331  O   LEU A 148     -12.239 -19.962  10.310  1.00  0.00           O  
ATOM   2332  CB  LEU A 148      -9.819 -18.502  11.834  1.00  0.00           C  
ATOM   2333  CG  LEU A 148      -8.571 -17.648  11.576  1.00  0.00           C  
ATOM   2334  CD1 LEU A 148      -7.456 -18.079  12.519  1.00  0.00           C  
ATOM   2335  CD2 LEU A 148      -8.146 -17.796  10.123  1.00  0.00           C  
ATOM   2336  H   LEU A 148     -11.091 -16.447  12.605  1.00  0.00           H  
ATOM   2337  HA  LEU A 148     -10.910 -17.806  10.106  1.00  0.00           H  
ATOM   2338 1HB  LEU A 148      -9.984 -18.531  12.910  1.00  0.00           H  
ATOM   2339 2HB  LEU A 148      -9.604 -19.515  11.493  1.00  0.00           H  
ATOM   2340  HG  LEU A 148      -8.797 -16.602  11.784  1.00  0.00           H  
ATOM   2341 1HD1 LEU A 148      -6.569 -17.472  12.336  1.00  0.00           H  
ATOM   2342 2HD1 LEU A 148      -7.780 -17.945  13.551  1.00  0.00           H  
ATOM   2343 3HD1 LEU A 148      -7.219 -19.128  12.346  1.00  0.00           H  
ATOM   2344 1HD2 LEU A 148      -7.260 -17.188   9.940  1.00  0.00           H  
ATOM   2345 2HD2 LEU A 148      -7.919 -18.841   9.915  1.00  0.00           H  
ATOM   2346 3HD2 LEU A 148      -8.955 -17.464   9.472  1.00  0.00           H  
ATOM   2347  N   PHE A 149     -13.063 -19.305  12.403  1.00  0.00           N  
ATOM   2348  CA  PHE A 149     -14.198 -20.213  12.492  1.00  0.00           C  
ATOM   2349  C   PHE A 149     -15.296 -19.908  11.448  1.00  0.00           C  
ATOM   2350  O   PHE A 149     -15.883 -20.820  10.867  1.00  0.00           O  
ATOM   2351  CB  PHE A 149     -14.795 -20.152  13.899  1.00  0.00           C  
ATOM   2352  CG  PHE A 149     -14.312 -21.244  14.811  1.00  0.00           C  
ATOM   2353  CD1 PHE A 149     -13.523 -20.948  15.913  1.00  0.00           C  
ATOM   2354  CD2 PHE A 149     -14.644 -22.568  14.568  1.00  0.00           C  
ATOM   2355  CE1 PHE A 149     -13.078 -21.952  16.752  1.00  0.00           C  
ATOM   2356  CE2 PHE A 149     -14.201 -23.573  15.406  1.00  0.00           C  
ATOM   2357  CZ  PHE A 149     -13.417 -23.264  16.499  1.00  0.00           C  
ATOM   2358  H   PHE A 149     -12.804 -18.761  13.213  1.00  0.00           H  
ATOM   2359  HA  PHE A 149     -13.838 -21.223  12.293  1.00  0.00           H  
ATOM   2360 1HB  PHE A 149     -14.550 -19.194  14.356  1.00  0.00           H  
ATOM   2361 2HB  PHE A 149     -15.880 -20.217  13.836  1.00  0.00           H  
ATOM   2362  HD1 PHE A 149     -13.256 -19.911  16.114  1.00  0.00           H  
ATOM   2363  HD2 PHE A 149     -15.263 -22.812  13.704  1.00  0.00           H  
ATOM   2364  HE1 PHE A 149     -12.459 -21.706  17.615  1.00  0.00           H  
ATOM   2365  HE2 PHE A 149     -14.470 -24.610  15.204  1.00  0.00           H  
ATOM   2366  HZ  PHE A 149     -13.066 -24.056  17.159  1.00  0.00           H  
ATOM   2367  N   LEU A 150     -15.556 -18.566  11.224  1.00  0.00           N  
ATOM   2368  CA  LEU A 150     -16.475 -18.177  10.144  1.00  0.00           C  
ATOM   2369  C   LEU A 150     -15.958 -18.618   8.776  1.00  0.00           C  
ATOM   2370  O   LEU A 150     -16.716 -19.127   7.950  1.00  0.00           O  
ATOM   2371  CB  LEU A 150     -16.682 -16.657  10.146  1.00  0.00           C  
ATOM   2372  CG  LEU A 150     -17.392 -16.084  11.379  1.00  0.00           C  
ATOM   2373  CD1 LEU A 150     -17.392 -14.563  11.304  1.00  0.00           C  
ATOM   2374  CD2 LEU A 150     -18.811 -16.629  11.448  1.00  0.00           C  
ATOM   2375  H   LEU A 150     -15.128 -17.846  11.789  1.00  0.00           H  
ATOM   2376  HA  LEU A 150     -17.428 -18.677  10.313  1.00  0.00           H  
ATOM   2377 1HB  LEU A 150     -15.710 -16.174  10.068  1.00  0.00           H  
ATOM   2378 2HB  LEU A 150     -17.270 -16.386   9.269  1.00  0.00           H  
ATOM   2379  HG  LEU A 150     -16.848 -16.374  12.279  1.00  0.00           H  
ATOM   2380 1HD1 LEU A 150     -17.896 -14.156  12.181  1.00  0.00           H  
ATOM   2381 2HD1 LEU A 150     -16.364 -14.200  11.276  1.00  0.00           H  
ATOM   2382 3HD1 LEU A 150     -17.916 -14.244  10.404  1.00  0.00           H  
ATOM   2383 1HD2 LEU A 150     -19.314 -16.222  12.325  1.00  0.00           H  
ATOM   2384 2HD2 LEU A 150     -19.356 -16.339  10.549  1.00  0.00           H  
ATOM   2385 3HD2 LEU A 150     -18.780 -17.716  11.519  1.00  0.00           H  
ATOM   2386  N   GLN A 151     -14.663 -18.425   8.524  1.00  0.00           N  
ATOM   2387  CA  GLN A 151     -14.019 -18.927   7.293  1.00  0.00           C  
ATOM   2388  C   GLN A 151     -14.051 -20.446   7.148  1.00  0.00           C  
ATOM   2389  O   GLN A 151     -14.220 -20.970   6.046  1.00  0.00           O  
ATOM   2390  CB  GLN A 151     -12.565 -18.452   7.234  1.00  0.00           C  
ATOM   2391  CG  GLN A 151     -12.406 -16.952   7.054  1.00  0.00           C  
ATOM   2392  CD  GLN A 151     -10.954 -16.516   7.086  1.00  0.00           C  
ATOM   2393  OE1 GLN A 151     -10.041 -17.344   7.036  1.00  0.00           O  
ATOM   2394  NE2 GLN A 151     -10.732 -15.209   7.171  1.00  0.00           N  
ATOM   2395  H   GLN A 151     -14.107 -17.919   9.199  1.00  0.00           H  
ATOM   2396  HA  GLN A 151     -14.562 -18.523   6.438  1.00  0.00           H  
ATOM   2397 1HB  GLN A 151     -12.052 -18.737   8.153  1.00  0.00           H  
ATOM   2398 2HB  GLN A 151     -12.054 -18.946   6.408  1.00  0.00           H  
ATOM   2399 1HG  GLN A 151     -12.828 -16.666   6.091  1.00  0.00           H  
ATOM   2400 2HG  GLN A 151     -12.934 -16.442   7.860  1.00  0.00           H  
ATOM   2401 1HE2 GLN A 151      -9.793 -14.861   7.196  1.00  0.00           H  
ATOM   2402 2HE2 GLN A 151     -11.501 -14.572   7.210  1.00  0.00           H  
ATOM   2403  N   LEU A 152     -13.831 -21.176   8.267  1.00  0.00           N  
ATOM   2404  CA  LEU A 152     -13.838 -22.629   8.381  1.00  0.00           C  
ATOM   2405  C   LEU A 152     -15.184 -23.204   7.976  1.00  0.00           C  
ATOM   2406  O   LEU A 152     -15.258 -24.143   7.182  1.00  0.00           O  
ATOM   2407  CB  LEU A 152     -13.509 -23.051   9.819  1.00  0.00           C  
ATOM   2408  CG  LEU A 152     -13.599 -24.555  10.108  1.00  0.00           C  
ATOM   2409  CD1 LEU A 152     -12.579 -25.298   9.255  1.00  0.00           C  
ATOM   2410  CD2 LEU A 152     -13.357 -24.803  11.589  1.00  0.00           C  
ATOM   2411  H   LEU A 152     -13.587 -20.620   9.073  1.00  0.00           H  
ATOM   2412  HA  LEU A 152     -13.086 -23.025   7.700  1.00  0.00           H  
ATOM   2413 1HB  LEU A 152     -12.496 -22.729  10.052  1.00  0.00           H  
ATOM   2414 2HB  LEU A 152     -14.195 -22.542  10.496  1.00  0.00           H  
ATOM   2415  HG  LEU A 152     -14.589 -24.919   9.836  1.00  0.00           H  
ATOM   2416 1HD1 LEU A 152     -12.642 -26.366   9.460  1.00  0.00           H  
ATOM   2417 2HD1 LEU A 152     -12.787 -25.119   8.200  1.00  0.00           H  
ATOM   2418 3HD1 LEU A 152     -11.577 -24.942   9.494  1.00  0.00           H  
ATOM   2419 1HD2 LEU A 152     -13.421 -25.872  11.795  1.00  0.00           H  
ATOM   2420 2HD2 LEU A 152     -12.366 -24.440  11.862  1.00  0.00           H  
ATOM   2421 3HD2 LEU A 152     -14.110 -24.275  12.174  1.00  0.00           H  
ATOM   2422  N   ALA A 153     -16.244 -22.627   8.528  1.00  0.00           N  
ATOM   2423  CA  ALA A 153     -17.609 -23.013   8.182  1.00  0.00           C  
ATOM   2424  C   ALA A 153     -17.897 -22.744   6.705  1.00  0.00           C  
ATOM   2425  O   ALA A 153     -18.586 -23.522   6.042  1.00  0.00           O  
ATOM   2426  CB  ALA A 153     -18.606 -22.250   9.062  1.00  0.00           C  
ATOM   2427  H   ALA A 153     -16.096 -21.897   9.211  1.00  0.00           H  
ATOM   2428  HA  ALA A 153     -17.716 -24.083   8.367  1.00  0.00           H  
ATOM   2429 1HB  ALA A 153     -19.621 -22.541   8.800  1.00  0.00           H  
ATOM   2430 2HB  ALA A 153     -18.419 -22.485  10.112  1.00  0.00           H  
ATOM   2431 3HB  ALA A 153     -18.483 -21.178   8.906  1.00  0.00           H  
ATOM   2432  N   ALA A 154     -17.443 -21.520   6.046  1.00  0.00           N  
ATOM   2433  CA  ALA A 154     -17.599 -21.137   4.640  1.00  0.00           C  
ATOM   2434  C   ALA A 154     -16.859 -22.127   3.760  1.00  0.00           C  
ATOM   2435  O   ALA A 154     -17.292 -22.428   2.649  1.00  0.00           O  
ATOM   2436  CB  ALA A 154     -17.097 -19.718   4.418  1.00  0.00           C  
ATOM   2437  H   ALA A 154     -16.991 -20.879   6.683  1.00  0.00           H  
ATOM   2438  HA  ALA A 154     -18.661 -21.179   4.393  1.00  0.00           H  
ATOM   2439 1HB  ALA A 154     -17.219 -19.449   3.369  1.00  0.00           H  
ATOM   2440 2HB  ALA A 154     -17.668 -19.028   5.040  1.00  0.00           H  
ATOM   2441 3HB  ALA A 154     -16.043 -19.660   4.686  1.00  0.00           H  
ATOM   2442  N   GLN A 155     -15.613 -22.657   4.179  1.00  0.00           N  
ATOM   2443  CA  GLN A 155     -14.784 -23.628   3.497  1.00  0.00           C  
ATOM   2444  C   GLN A 155     -15.416 -25.003   3.545  1.00  0.00           C  
ATOM   2445  O   GLN A 155     -15.432 -25.726   2.548  1.00  0.00           O  
ATOM   2446  CB  GLN A 155     -13.384 -23.671   4.116  1.00  0.00           C  
ATOM   2447  CG  GLN A 155     -12.560 -22.417   3.878  1.00  0.00           C  
ATOM   2448  CD  GLN A 155     -11.309 -22.375   4.735  1.00  0.00           C  
ATOM   2449  OE1 GLN A 155     -11.001 -23.329   5.456  1.00  0.00           O  
ATOM   2450  NE2 GLN A 155     -10.580 -21.267   4.663  1.00  0.00           N  
ATOM   2451  H   GLN A 155     -15.265 -22.216   5.019  1.00  0.00           H  
ATOM   2452  HA  GLN A 155     -14.691 -23.330   2.452  1.00  0.00           H  
ATOM   2453 1HB  GLN A 155     -13.467 -23.820   5.192  1.00  0.00           H  
ATOM   2454 2HB  GLN A 155     -12.832 -24.518   3.709  1.00  0.00           H  
ATOM   2455 1HG  GLN A 155     -12.258 -22.387   2.831  1.00  0.00           H  
ATOM   2456 2HG  GLN A 155     -13.168 -21.544   4.117  1.00  0.00           H  
ATOM   2457 1HE2 GLN A 155      -9.744 -21.182   5.207  1.00  0.00           H  
ATOM   2458 2HE2 GLN A 155     -10.867 -20.518   4.066  1.00  0.00           H  
ATOM   2459  N   LEU A 156     -15.901 -25.513   4.817  1.00  0.00           N  
ATOM   2460  CA  LEU A 156     -16.577 -26.776   5.027  1.00  0.00           C  
ATOM   2461  C   LEU A 156     -17.929 -26.828   4.306  1.00  0.00           C  
ATOM   2462  O   LEU A 156     -18.359 -27.888   3.852  1.00  0.00           O  
ATOM   2463  CB  LEU A 156     -16.779 -27.011   6.530  1.00  0.00           C  
ATOM   2464  CG  LEU A 156     -15.506 -27.306   7.333  1.00  0.00           C  
ATOM   2465  CD1 LEU A 156     -15.817 -27.232   8.822  1.00  0.00           C  
ATOM   2466  CD2 LEU A 156     -14.973 -28.679   6.954  1.00  0.00           C  
ATOM   2467  H   LEU A 156     -15.758 -24.894   5.603  1.00  0.00           H  
ATOM   2468  HA  LEU A 156     -15.954 -27.567   4.611  1.00  0.00           H  
ATOM   2469 1HB  LEU A 156     -17.245 -26.126   6.960  1.00  0.00           H  
ATOM   2470 2HB  LEU A 156     -17.457 -27.853   6.662  1.00  0.00           H  
ATOM   2471  HG  LEU A 156     -14.752 -26.550   7.112  1.00  0.00           H  
ATOM   2472 1HD1 LEU A 156     -14.912 -27.441   9.393  1.00  0.00           H  
ATOM   2473 2HD1 LEU A 156     -16.178 -26.233   9.069  1.00  0.00           H  
ATOM   2474 3HD1 LEU A 156     -16.581 -27.966   9.071  1.00  0.00           H  
ATOM   2475 1HD2 LEU A 156     -14.068 -28.889   7.525  1.00  0.00           H  
ATOM   2476 2HD2 LEU A 156     -15.726 -29.436   7.176  1.00  0.00           H  
ATOM   2477 3HD2 LEU A 156     -14.743 -28.699   5.889  1.00  0.00           H  
ATOM   2478  N   GLY A 157     -18.707 -25.607   4.213  1.00  0.00           N  
ATOM   2479  CA  GLY A 157     -20.017 -25.507   3.592  1.00  0.00           C  
ATOM   2480  C   GLY A 157     -21.081 -25.916   4.597  1.00  0.00           C  
ATOM   2481  O   GLY A 157     -22.091 -26.560   4.261  1.00  0.00           O  
ATOM   2482  H   GLY A 157     -18.280 -24.776   4.597  1.00  0.00           H  
ATOM   2483 1HA  GLY A 157     -20.181 -24.485   3.253  1.00  0.00           H  
ATOM   2484 2HA  GLY A 157     -20.054 -26.149   2.713  1.00  0.00           H  
ATOM   2485  N   THR A 158     -20.832 -25.563   5.855  1.00  0.00           N  
ATOM   2486  CA  THR A 158     -21.738 -25.912   6.938  1.00  0.00           C  
ATOM   2487  C   THR A 158     -21.978 -24.668   7.788  1.00  0.00           C  
ATOM   2488  O   THR A 158     -21.567 -23.567   7.405  1.00  0.00           O  
ATOM   2489  CB  THR A 158     -21.179 -27.055   7.805  1.00  0.00           C  
ATOM   2490  OG1 THR A 158     -22.193 -27.513   8.708  1.00  0.00           O  
ATOM   2491  CG2 THR A 158     -19.973 -26.580   8.601  1.00  0.00           C  
ATOM   2492  H   THR A 158     -19.995 -25.038   6.065  1.00  0.00           H  
ATOM   2493  HA  THR A 158     -22.691 -26.218   6.505  1.00  0.00           H  
ATOM   2494  HB  THR A 158     -20.880 -27.885   7.165  1.00  0.00           H  
ATOM   2495  HG1 THR A 158     -22.826 -28.055   8.230  1.00  0.00           H  
ATOM   2496 1HG2 THR A 158     -19.591 -27.401   9.208  1.00  0.00           H  
ATOM   2497 2HG2 THR A 158     -19.196 -26.241   7.917  1.00  0.00           H  
ATOM   2498 3HG2 THR A 158     -20.268 -25.756   9.251  1.00  0.00           H  
ATOM   2499  N   THR A 159     -22.657 -24.829   8.922  1.00  0.00           N  
ATOM   2500  CA  THR A 159     -22.978 -23.690   9.789  1.00  0.00           C  
ATOM   2501  C   THR A 159     -21.809 -23.340  10.717  1.00  0.00           C  
ATOM   2502  O   THR A 159     -20.873 -24.120  10.855  1.00  0.00           O  
ATOM   2503  CB  THR A 159     -24.237 -23.974  10.630  1.00  0.00           C  
ATOM   2504  OG1 THR A 159     -23.972 -25.047  11.543  1.00  0.00           O  
ATOM   2505  CG2 THR A 159     -25.404 -24.353   9.732  1.00  0.00           C  
ATOM   2506  H   THR A 159     -22.959 -25.755   9.194  1.00  0.00           H  
ATOM   2507  HA  THR A 159     -23.215 -22.831   9.159  1.00  0.00           H  
ATOM   2508  HB  THR A 159     -24.500 -23.084  11.202  1.00  0.00           H  
ATOM   2509  HG1 THR A 159     -24.690 -25.110  12.178  1.00  0.00           H  
ATOM   2510 1HG2 THR A 159     -26.284 -24.550  10.343  1.00  0.00           H  
ATOM   2511 2HG2 THR A 159     -25.615 -23.534   9.044  1.00  0.00           H  
ATOM   2512 3HG2 THR A 159     -25.150 -25.247   9.164  1.00  0.00           H  
ATOM   2513  N   VAL A 160     -21.863 -22.179  11.369  1.00  0.00           N  
ATOM   2514  CA  VAL A 160     -20.783 -21.816  12.278  1.00  0.00           C  
ATOM   2515  C   VAL A 160     -20.853 -22.661  13.542  1.00  0.00           C  
ATOM   2516  O   VAL A 160     -19.830 -22.975  14.124  1.00  0.00           O  
ATOM   2517  CB  VAL A 160     -20.866 -20.324  12.649  1.00  0.00           C  
ATOM   2518  CG1 VAL A 160     -20.867 -19.462  11.395  1.00  0.00           C  
ATOM   2519  CG2 VAL A 160     -22.112 -20.066  13.482  1.00  0.00           C  
ATOM   2520  H   VAL A 160     -22.637 -21.542  11.245  1.00  0.00           H  
ATOM   2521  HA  VAL A 160     -19.831 -22.040  11.791  1.00  0.00           H  
ATOM   2522  HB  VAL A 160     -19.980 -20.052  13.224  1.00  0.00           H  
ATOM   2523 1HG1 VAL A 160     -20.926 -18.410  11.676  1.00  0.00           H  
ATOM   2524 2HG1 VAL A 160     -19.949 -19.637  10.833  1.00  0.00           H  
ATOM   2525 3HG1 VAL A 160     -21.727 -19.721  10.777  1.00  0.00           H  
ATOM   2526 1HG2 VAL A 160     -22.164 -19.009  13.741  1.00  0.00           H  
ATOM   2527 2HG2 VAL A 160     -22.997 -20.343  12.908  1.00  0.00           H  
ATOM   2528 3HG2 VAL A 160     -22.070 -20.661  14.394  1.00  0.00           H  
ATOM   2529  N   GLU A 161     -22.050 -23.065  13.954  1.00  0.00           N  
ATOM   2530  CA  GLU A 161     -22.176 -23.912  15.142  1.00  0.00           C  
ATOM   2531  C   GLU A 161     -21.574 -25.287  14.916  1.00  0.00           C  
ATOM   2532  O   GLU A 161     -20.964 -25.861  15.802  1.00  0.00           O  
ATOM   2533  CB  GLU A 161     -23.647 -24.056  15.541  1.00  0.00           C  
ATOM   2534  CG  GLU A 161     -24.304 -22.762  15.996  1.00  0.00           C  
ATOM   2535  CD  GLU A 161     -24.724 -21.885  14.849  1.00  0.00           C  
ATOM   2536  OE1 GLU A 161     -24.565 -22.293  13.724  1.00  0.00           O  
ATOM   2537  OE2 GLU A 161     -25.207 -20.805  15.099  1.00  0.00           O  
ATOM   2538  H   GLU A 161     -22.884 -22.793  13.451  1.00  0.00           H  
ATOM   2539  HA  GLU A 161     -21.634 -23.442  15.962  1.00  0.00           H  
ATOM   2540 1HB  GLU A 161     -24.217 -24.443  14.697  1.00  0.00           H  
ATOM   2541 2HB  GLU A 161     -23.733 -24.778  16.353  1.00  0.00           H  
ATOM   2542 1HG  GLU A 161     -25.182 -23.003  16.596  1.00  0.00           H  
ATOM   2543 2HG  GLU A 161     -23.606 -22.214  16.629  1.00  0.00           H  
ATOM   2544  N   GLU A 162     -21.798 -25.934  13.659  1.00  0.00           N  
ATOM   2545  CA  GLU A 162     -21.239 -27.238  13.323  1.00  0.00           C  
ATOM   2546  C   GLU A 162     -19.712 -27.203  13.242  1.00  0.00           C  
ATOM   2547  O   GLU A 162     -19.031 -28.145  13.666  1.00  0.00           O  
ATOM   2548  CB  GLU A 162     -21.835 -27.743  12.007  1.00  0.00           C  
ATOM   2549  CG  GLU A 162     -21.345 -29.112  11.578  1.00  0.00           C  
ATOM   2550  CD  GLU A 162     -21.761 -30.224  12.535  1.00  0.00           C  
ATOM   2551  OE1 GLU A 162     -22.716 -30.032  13.324  1.00  0.00           O  
ATOM   2552  OE2 GLU A 162     -21.122 -31.296  12.491  1.00  0.00           O  
ATOM   2553  H   GLU A 162     -22.379 -25.459  12.984  1.00  0.00           H  
ATOM   2554  HA  GLU A 162     -21.497 -27.937  14.117  1.00  0.00           H  
ATOM   2555 1HB  GLU A 162     -22.922 -27.790  12.094  1.00  0.00           H  
ATOM   2556 2HB  GLU A 162     -21.603 -27.041  11.207  1.00  0.00           H  
ATOM   2557 1HG  GLU A 162     -21.744 -29.336  10.588  1.00  0.00           H  
ATOM   2558 2HG  GLU A 162     -20.259 -29.092  11.506  1.00  0.00           H  
ATOM   2559  N   ALA A 163     -19.069 -26.071  12.646  1.00  0.00           N  
ATOM   2560  CA  ALA A 163     -17.627 -25.905  12.571  1.00  0.00           C  
ATOM   2561  C   ALA A 163     -17.013 -25.886  13.984  1.00  0.00           C  
ATOM   2562  O   ALA A 163     -15.931 -26.425  14.198  1.00  0.00           O  
ATOM   2563  CB  ALA A 163     -17.281 -24.624  11.807  1.00  0.00           C  
ATOM   2564  H   ALA A 163     -19.668 -25.367  12.235  1.00  0.00           H  
ATOM   2565  HA  ALA A 163     -17.216 -26.760  12.035  1.00  0.00           H  
ATOM   2566 1HB  ALA A 163     -16.198 -24.514  11.758  1.00  0.00           H  
ATOM   2567 2HB  ALA A 163     -17.685 -24.683  10.797  1.00  0.00           H  
ATOM   2568 3HB  ALA A 163     -17.711 -23.767  12.320  1.00  0.00           H  
ATOM   2569  N   VAL A 164     -17.704 -25.176  15.046  1.00  0.00           N  
ATOM   2570  CA  VAL A 164     -17.277 -25.139  16.446  1.00  0.00           C  
ATOM   2571  C   VAL A 164     -17.416 -26.515  17.095  1.00  0.00           C  
ATOM   2572  O   VAL A 164     -16.524 -26.965  17.818  1.00  0.00           O  
ATOM   2573  CB  VAL A 164     -18.114 -24.114  17.234  1.00  0.00           C  
ATOM   2574  CG1 VAL A 164     -17.801 -24.203  18.721  1.00  0.00           C  
ATOM   2575  CG2 VAL A 164     -17.845 -22.712  16.710  1.00  0.00           C  
ATOM   2576  H   VAL A 164     -18.521 -24.652  14.767  1.00  0.00           H  
ATOM   2577  HA  VAL A 164     -16.225 -24.854  16.480  1.00  0.00           H  
ATOM   2578  HB  VAL A 164     -19.171 -24.351  17.114  1.00  0.00           H  
ATOM   2579 1HG1 VAL A 164     -18.402 -23.472  19.264  1.00  0.00           H  
ATOM   2580 2HG1 VAL A 164     -18.036 -25.204  19.082  1.00  0.00           H  
ATOM   2581 3HG1 VAL A 164     -16.744 -23.995  18.883  1.00  0.00           H  
ATOM   2582 1HG2 VAL A 164     -18.440 -21.993  17.272  1.00  0.00           H  
ATOM   2583 2HG2 VAL A 164     -16.786 -22.477  16.825  1.00  0.00           H  
ATOM   2584 3HG2 VAL A 164     -18.114 -22.660  15.655  1.00  0.00           H  
ATOM   2585  N   LYS A 165     -18.637 -27.301  16.902  1.00  0.00           N  
ATOM   2586  CA  LYS A 165     -18.844 -28.640  17.442  1.00  0.00           C  
ATOM   2587  C   LYS A 165     -17.777 -29.644  16.975  1.00  0.00           C  
ATOM   2588  O   LYS A 165     -17.329 -30.494  17.744  1.00  0.00           O  
ATOM   2589  CB  LYS A 165     -20.236 -29.144  17.059  1.00  0.00           C  
ATOM   2590  CG  LYS A 165     -21.379 -28.448  17.785  1.00  0.00           C  
ATOM   2591  CD  LYS A 165     -22.731 -28.923  17.272  1.00  0.00           C  
ATOM   2592  CE  LYS A 165     -23.872 -28.159  17.929  1.00  0.00           C  
ATOM   2593  NZ  LYS A 165     -25.195 -28.544  17.366  1.00  0.00           N  
ATOM   2594  H   LYS A 165     -19.362 -26.879  16.338  1.00  0.00           H  
ATOM   2595  HA  LYS A 165     -18.759 -28.591  18.529  1.00  0.00           H  
ATOM   2596 1HB  LYS A 165     -20.390 -29.012  15.988  1.00  0.00           H  
ATOM   2597 2HB  LYS A 165     -20.308 -30.212  17.270  1.00  0.00           H  
ATOM   2598 1HG  LYS A 165     -21.312 -28.655  18.854  1.00  0.00           H  
ATOM   2599 2HG  LYS A 165     -21.301 -27.371  17.637  1.00  0.00           H  
ATOM   2600 1HD  LYS A 165     -22.781 -28.777  16.192  1.00  0.00           H  
ATOM   2601 2HD  LYS A 165     -22.847 -29.984  17.485  1.00  0.00           H  
ATOM   2602 1HE  LYS A 165     -23.874 -28.359  18.999  1.00  0.00           H  
ATOM   2603 2HE  LYS A 165     -23.727 -27.089  17.782  1.00  0.00           H  
ATOM   2604 1HZ  LYS A 165     -25.923 -28.017  17.826  1.00  0.00           H  
ATOM   2605 2HZ  LYS A 165     -25.211 -28.345  16.376  1.00  0.00           H  
ATOM   2606 3HZ  LYS A 165     -25.350 -29.531  17.514  1.00  0.00           H  
ATOM   2607  N   ARG A 166     -17.364 -29.532  15.642  1.00  0.00           N  
ATOM   2608  CA  ARG A 166     -16.320 -30.390  15.095  1.00  0.00           C  
ATOM   2609  C   ARG A 166     -14.962 -30.067  15.667  1.00  0.00           C  
ATOM   2610  O   ARG A 166     -14.172 -30.967  15.959  1.00  0.00           O  
ATOM   2611  CB  ARG A 166     -16.260 -30.261  13.580  1.00  0.00           C  
ATOM   2612  CG  ARG A 166     -17.460 -30.836  12.843  1.00  0.00           C  
ATOM   2613  CD  ARG A 166     -17.414 -30.518  11.392  1.00  0.00           C  
ATOM   2614  NE  ARG A 166     -18.581 -31.030  10.689  1.00  0.00           N  
ATOM   2615  CZ  ARG A 166     -18.701 -31.088   9.349  1.00  0.00           C  
ATOM   2616  NH1 ARG A 166     -17.721 -30.666   8.581  1.00  0.00           N  
ATOM   2617  NH2 ARG A 166     -19.806 -31.571   8.805  1.00  0.00           N  
ATOM   2618  H   ARG A 166     -17.809 -28.856  15.040  1.00  0.00           H  
ATOM   2619  HA  ARG A 166     -16.559 -31.426  15.339  1.00  0.00           H  
ATOM   2620 1HB  ARG A 166     -16.180 -29.210  13.308  1.00  0.00           H  
ATOM   2621 2HB  ARG A 166     -15.370 -30.767  13.206  1.00  0.00           H  
ATOM   2622 1HG  ARG A 166     -17.470 -31.921  12.956  1.00  0.00           H  
ATOM   2623 2HG  ARG A 166     -18.377 -30.418  13.257  1.00  0.00           H  
ATOM   2624 1HD  ARG A 166     -17.382 -29.438  11.257  1.00  0.00           H  
ATOM   2625 2HD  ARG A 166     -16.527 -30.966  10.948  1.00  0.00           H  
ATOM   2626  HE  ARG A 166     -19.357 -31.363  11.246  1.00  0.00           H  
ATOM   2627 1HH1 ARG A 166     -16.876 -30.297   8.997  1.00  0.00           H  
ATOM   2628 2HH1 ARG A 166     -17.810 -30.711   7.577  1.00  0.00           H  
ATOM   2629 1HH2 ARG A 166     -20.560 -31.896   9.395  1.00  0.00           H  
ATOM   2630 2HH2 ARG A 166     -19.895 -31.615   7.800  1.00  0.00           H  
ATOM   2631  N   ALA A 167     -14.658 -28.693  15.794  1.00  0.00           N  
ATOM   2632  CA  ALA A 167     -13.356 -28.350  16.339  1.00  0.00           C  
ATOM   2633  C   ALA A 167     -13.254 -28.872  17.773  1.00  0.00           C  
ATOM   2634  O   ALA A 167     -12.184 -29.328  18.191  1.00  0.00           O  
ATOM   2635  CB  ALA A 167     -13.135 -26.843  16.282  1.00  0.00           C  
ATOM   2636  H   ALA A 167     -15.279 -27.954  15.499  1.00  0.00           H  
ATOM   2637  HA  ALA A 167     -12.596 -28.841  15.733  1.00  0.00           H  
ATOM   2638 1HB  ALA A 167     -12.156 -26.602  16.694  1.00  0.00           H  
ATOM   2639 2HB  ALA A 167     -13.186 -26.508  15.245  1.00  0.00           H  
ATOM   2640 3HB  ALA A 167     -13.907 -26.339  16.863  1.00  0.00           H  
ATOM   2641  N   LEU A 168     -14.370 -28.810  18.510  1.00  0.00           N  
ATOM   2642  CA  LEU A 168     -14.434 -29.295  19.901  1.00  0.00           C  
ATOM   2643  C   LEU A 168     -14.257 -30.813  20.013  1.00  0.00           C  
ATOM   2644  O   LEU A 168     -13.550 -31.286  20.904  1.00  0.00           O  
ATOM   2645  CB  LEU A 168     -15.776 -28.896  20.529  1.00  0.00           C  
ATOM   2646  CG  LEU A 168     -15.971 -29.304  21.995  1.00  0.00           C  
ATOM   2647  CD1 LEU A 168     -14.892 -28.657  22.851  1.00  0.00           C  
ATOM   2648  CD2 LEU A 168     -17.360 -28.888  22.457  1.00  0.00           C  
ATOM   2649  H   LEU A 168     -15.197 -28.413  18.089  1.00  0.00           H  
ATOM   2650  HA  LEU A 168     -13.610 -28.852  20.459  1.00  0.00           H  
ATOM   2651 1HB  LEU A 168     -15.878 -27.813  20.470  1.00  0.00           H  
ATOM   2652 2HB  LEU A 168     -16.580 -29.348  19.949  1.00  0.00           H  
ATOM   2653  HG  LEU A 168     -15.867 -30.386  22.088  1.00  0.00           H  
ATOM   2654 1HD1 LEU A 168     -15.031 -28.948  23.893  1.00  0.00           H  
ATOM   2655 2HD1 LEU A 168     -13.910 -28.988  22.511  1.00  0.00           H  
ATOM   2656 3HD1 LEU A 168     -14.960 -27.573  22.765  1.00  0.00           H  
ATOM   2657 1HD2 LEU A 168     -17.499 -29.179  23.499  1.00  0.00           H  
ATOM   2658 2HD2 LEU A 168     -17.464 -27.806  22.365  1.00  0.00           H  
ATOM   2659 3HD2 LEU A 168     -18.112 -29.378  21.839  1.00  0.00           H  
ATOM   2660  N   LYS A 169     -14.886 -31.579  19.119  1.00  0.00           N  
ATOM   2661  CA  LYS A 169     -14.670 -33.033  19.094  1.00  0.00           C  
ATOM   2662  C   LYS A 169     -13.200 -33.379  18.838  1.00  0.00           C  
ATOM   2663  O   LYS A 169     -12.641 -34.274  19.485  1.00  0.00           O  
ATOM   2664  CB  LYS A 169     -15.553 -33.686  18.029  1.00  0.00           C  
ATOM   2665  CG  LYS A 169     -17.032 -33.743  18.387  1.00  0.00           C  
ATOM   2666  CD  LYS A 169     -17.852 -34.348  17.257  1.00  0.00           C  
ATOM   2667  CE  LYS A 169     -19.334 -34.379  17.601  1.00  0.00           C  
ATOM   2668  NZ  LYS A 169     -20.152 -34.931  16.488  1.00  0.00           N  
ATOM   2669  H   LYS A 169     -15.517 -31.163  18.448  1.00  0.00           H  
ATOM   2670  HA  LYS A 169     -14.939 -33.439  20.068  1.00  0.00           H  
ATOM   2671 1HB  LYS A 169     -15.457 -33.139  17.091  1.00  0.00           H  
ATOM   2672 2HB  LYS A 169     -15.213 -34.706  17.850  1.00  0.00           H  
ATOM   2673 1HG  LYS A 169     -17.166 -34.348  19.285  1.00  0.00           H  
ATOM   2674 2HG  LYS A 169     -17.397 -32.737  18.591  1.00  0.00           H  
ATOM   2675 1HD  LYS A 169     -17.710 -33.759  16.349  1.00  0.00           H  
ATOM   2676 2HD  LYS A 169     -17.512 -35.366  17.065  1.00  0.00           H  
ATOM   2677 1HE  LYS A 169     -19.488 -34.992  18.488  1.00  0.00           H  
ATOM   2678 2HE  LYS A 169     -19.677 -33.368  17.821  1.00  0.00           H  
ATOM   2679 1HZ  LYS A 169     -21.127 -34.934  16.755  1.00  0.00           H  
ATOM   2680 2HZ  LYS A 169     -20.031 -34.358  15.664  1.00  0.00           H  
ATOM   2681 3HZ  LYS A 169     -19.856 -35.875  16.288  1.00  0.00           H  
ATOM   2682  N   LEU A 170     -12.580 -32.674  17.890  1.00  0.00           N  
ATOM   2683  CA  LEU A 170     -11.159 -32.854  17.623  1.00  0.00           C  
ATOM   2684  C   LEU A 170     -10.301 -32.395  18.790  1.00  0.00           C  
ATOM   2685  O   LEU A 170      -9.299 -33.025  19.101  1.00  0.00           O  
ATOM   2686  CB  LEU A 170     -10.759 -32.083  16.359  1.00  0.00           C  
ATOM   2687  CG  LEU A 170     -10.773 -32.891  15.055  1.00  0.00           C  
ATOM   2688  CD1 LEU A 170     -12.198 -33.326  14.742  1.00  0.00           C  
ATOM   2689  CD2 LEU A 170     -10.199 -32.045  13.928  1.00  0.00           C  
ATOM   2690  H   LEU A 170     -13.100 -32.002  17.345  1.00  0.00           H  
ATOM   2691  HA  LEU A 170     -10.960 -33.919  17.503  1.00  0.00           H  
ATOM   2692 1HB  LEU A 170     -11.440 -31.242  16.236  1.00  0.00           H  
ATOM   2693 2HB  LEU A 170      -9.751 -31.691  16.495  1.00  0.00           H  
ATOM   2694  HG  LEU A 170     -10.169 -33.790  15.177  1.00  0.00           H  
ATOM   2695 1HD1 LEU A 170     -12.208 -33.900  13.815  1.00  0.00           H  
ATOM   2696 2HD1 LEU A 170     -12.577 -33.945  15.555  1.00  0.00           H  
ATOM   2697 3HD1 LEU A 170     -12.831 -32.446  14.630  1.00  0.00           H  
ATOM   2698 1HD2 LEU A 170     -10.209 -32.619  13.001  1.00  0.00           H  
ATOM   2699 2HD2 LEU A 170     -10.803 -31.146  13.804  1.00  0.00           H  
ATOM   2700 3HD2 LEU A 170      -9.175 -31.763  14.170  1.00  0.00           H  
ATOM   2701  N   LYS A 171     -10.600 -31.167  19.559  1.00  0.00           N  
ATOM   2702  CA  LYS A 171      -9.896 -30.667  20.734  1.00  0.00           C  
ATOM   2703  C   LYS A 171      -9.702 -31.800  21.716  1.00  0.00           C  
ATOM   2704  O   LYS A 171      -8.589 -32.124  22.123  1.00  0.00           O  
ATOM   2705  CB  LYS A 171     -10.661 -29.516  21.390  1.00  0.00           C  
ATOM   2706  CG  LYS A 171     -10.019 -28.979  22.663  1.00  0.00           C  
ATOM   2707  CD  LYS A 171     -10.880 -27.901  23.303  1.00  0.00           C  
ATOM   2708  CE  LYS A 171     -10.274 -27.411  24.611  1.00  0.00           C  
ATOM   2709  NZ  LYS A 171     -11.148 -26.418  25.292  1.00  0.00           N  
ATOM   2710  H   LYS A 171     -11.362 -30.627  19.176  1.00  0.00           H  
ATOM   2711  HA  LYS A 171      -8.946 -30.237  20.414  1.00  0.00           H  
ATOM   2712 1HB  LYS A 171     -10.749 -28.689  20.685  1.00  0.00           H  
ATOM   2713 2HB  LYS A 171     -11.670 -29.844  21.638  1.00  0.00           H  
ATOM   2714 1HG  LYS A 171      -9.883 -29.794  23.374  1.00  0.00           H  
ATOM   2715 2HG  LYS A 171      -9.041 -28.559  22.428  1.00  0.00           H  
ATOM   2716 1HD  LYS A 171     -10.976 -27.057  22.619  1.00  0.00           H  
ATOM   2717 2HD  LYS A 171     -11.875 -28.300  23.502  1.00  0.00           H  
ATOM   2718 1HE  LYS A 171     -10.118 -28.257  25.278  1.00  0.00           H  
ATOM   2719 2HE  LYS A 171      -9.307 -26.950  24.413  1.00  0.00           H  
ATOM   2720 1HZ  LYS A 171     -10.711 -26.118  26.152  1.00  0.00           H  
ATOM   2721 2HZ  LYS A 171     -11.285 -25.619  24.688  1.00  0.00           H  
ATOM   2722 3HZ  LYS A 171     -12.042 -26.840  25.498  1.00  0.00           H  
ATOM   2723  N   THR A 172     -10.822 -32.399  22.095  1.00  0.00           N  
ATOM   2724  CA  THR A 172     -10.847 -33.398  23.140  1.00  0.00           C  
ATOM   2725  C   THR A 172     -10.099 -34.666  22.717  1.00  0.00           C  
ATOM   2726  O   THR A 172      -9.257 -35.171  23.468  1.00  0.00           O  
ATOM   2727  CB  THR A 172     -12.297 -33.750  23.525  1.00  0.00           C  
ATOM   2728  OG1 THR A 172     -12.958 -32.580  24.025  1.00  0.00           O  
ATOM   2729  CG2 THR A 172     -12.317 -34.834  24.591  1.00  0.00           C  
ATOM   2730  H   THR A 172     -11.686 -32.145  21.634  1.00  0.00           H  
ATOM   2731  HA  THR A 172     -10.322 -33.004  24.011  1.00  0.00           H  
ATOM   2732  HB  THR A 172     -12.831 -34.104  22.644  1.00  0.00           H  
ATOM   2733  HG1 THR A 172     -13.194 -32.008  23.291  1.00  0.00           H  
ATOM   2734 1HG2 THR A 172     -13.349 -35.070  24.850  1.00  0.00           H  
ATOM   2735 2HG2 THR A 172     -11.825 -35.729  24.210  1.00  0.00           H  
ATOM   2736 3HG2 THR A 172     -11.792 -34.482  25.478  1.00  0.00           H  
ATOM   2737  N   LYS A 173     -10.371 -35.158  21.512  1.00  0.00           N  
ATOM   2738  CA  LYS A 173      -9.787 -36.433  21.088  1.00  0.00           C  
ATOM   2739  C   LYS A 173      -8.300 -36.359  20.807  1.00  0.00           C  
ATOM   2740  O   LYS A 173      -7.563 -37.285  21.131  1.00  0.00           O  
ATOM   2741  CB  LYS A 173     -10.509 -36.951  19.843  1.00  0.00           C  
ATOM   2742  CG  LYS A 173     -11.929 -37.441  20.098  1.00  0.00           C  
ATOM   2743  CD  LYS A 173     -12.586 -37.922  18.813  1.00  0.00           C  
ATOM   2744  CE  LYS A 173     -13.998 -38.429  19.069  1.00  0.00           C  
ATOM   2745  NZ  LYS A 173     -14.654 -38.901  17.819  1.00  0.00           N  
ATOM   2746  H   LYS A 173     -10.979 -34.660  20.877  1.00  0.00           H  
ATOM   2747  HA  LYS A 173      -9.898 -37.151  21.901  1.00  0.00           H  
ATOM   2748 1HB  LYS A 173     -10.558 -36.159  19.095  1.00  0.00           H  
ATOM   2749 2HB  LYS A 173      -9.943 -37.776  19.411  1.00  0.00           H  
ATOM   2750 1HG  LYS A 173     -11.907 -38.262  20.815  1.00  0.00           H  
ATOM   2751 2HG  LYS A 173     -12.523 -36.630  20.519  1.00  0.00           H  
ATOM   2752 1HD  LYS A 173     -12.627 -37.101  18.096  1.00  0.00           H  
ATOM   2753 2HD  LYS A 173     -11.993 -38.729  18.381  1.00  0.00           H  
ATOM   2754 1HE  LYS A 173     -13.965 -39.252  19.781  1.00  0.00           H  
ATOM   2755 2HE  LYS A 173     -14.599 -37.628  19.499  1.00  0.00           H  
ATOM   2756 1HZ  LYS A 173     -15.586 -39.228  18.031  1.00  0.00           H  
ATOM   2757 2HZ  LYS A 173     -14.707 -38.139  17.157  1.00  0.00           H  
ATOM   2758 3HZ  LYS A 173     -14.116 -39.656  17.420  1.00  0.00           H  
ATOM   2759  N   LEU A 174      -7.867 -35.255  20.214  1.00  0.00           N  
ATOM   2760  CA  LEU A 174      -6.497 -35.123  19.756  1.00  0.00           C  
ATOM   2761  C   LEU A 174      -5.591 -34.462  20.776  1.00  0.00           C  
ATOM   2762  O   LEU A 174      -4.375 -34.613  20.707  1.00  0.00           O  
ATOM   2763  CB  LEU A 174      -6.463 -34.318  18.452  1.00  0.00           C  
ATOM   2764  CG  LEU A 174      -7.254 -34.914  17.280  1.00  0.00           C  
ATOM   2765  CD1 LEU A 174      -7.280 -33.921  16.127  1.00  0.00           C  
ATOM   2766  CD2 LEU A 174      -6.617 -36.229  16.855  1.00  0.00           C  
ATOM   2767  H   LEU A 174      -8.508 -34.485  20.076  1.00  0.00           H  
ATOM   2768  HA  LEU A 174      -6.104 -36.118  19.550  1.00  0.00           H  
ATOM   2769 1HB  LEU A 174      -6.860 -33.323  18.647  1.00  0.00           H  
ATOM   2770 2HB  LEU A 174      -5.425 -34.216  18.133  1.00  0.00           H  
ATOM   2771  HG  LEU A 174      -8.284 -35.093  17.590  1.00  0.00           H  
ATOM   2772 1HD1 LEU A 174      -7.842 -34.345  15.294  1.00  0.00           H  
ATOM   2773 2HD1 LEU A 174      -7.758 -32.997  16.453  1.00  0.00           H  
ATOM   2774 3HD1 LEU A 174      -6.261 -33.710  15.805  1.00  0.00           H  
ATOM   2775 1HD2 LEU A 174      -7.180 -36.654  16.023  1.00  0.00           H  
ATOM   2776 2HD2 LEU A 174      -5.588 -36.052  16.544  1.00  0.00           H  
ATOM   2777 3HD2 LEU A 174      -6.628 -36.926  17.694  1.00  0.00           H  
ATOM   2778  N   GLY A 175      -6.181 -33.717  21.709  1.00  0.00           N  
ATOM   2779  CA  GLY A 175      -5.415 -32.939  22.668  1.00  0.00           C  
ATOM   2780  C   GLY A 175      -4.822 -31.669  22.061  1.00  0.00           C  
ATOM   2781  O   GLY A 175      -3.678 -31.301  22.351  1.00  0.00           O  
ATOM   2782  H   GLY A 175      -7.190 -33.695  21.751  1.00  0.00           H  
ATOM   2783 1HA  GLY A 175      -6.057 -32.662  23.506  1.00  0.00           H  
ATOM   2784 2HA  GLY A 175      -4.607 -33.549  23.069  1.00  0.00           H  
ATOM   2785  N   VAL A 176      -5.596 -30.995  21.214  1.00  0.00           N  
ATOM   2786  CA  VAL A 176      -5.099 -29.833  20.477  1.00  0.00           C  
ATOM   2787  C   VAL A 176      -6.012 -28.642  20.751  1.00  0.00           C  
ATOM   2788  O   VAL A 176      -7.110 -28.808  21.269  1.00  0.00           O  
ATOM   2789  CB  VAL A 176      -5.053 -30.120  18.965  1.00  0.00           C  
ATOM   2790  CG1 VAL A 176      -4.154 -31.312  18.676  1.00  0.00           C  
ATOM   2791  CG2 VAL A 176      -6.460 -30.367  18.441  1.00  0.00           C  
ATOM   2792  H   VAL A 176      -6.551 -31.293  21.076  1.00  0.00           H  
ATOM   2793  HA  VAL A 176      -4.092 -29.605  20.830  1.00  0.00           H  
ATOM   2794  HB  VAL A 176      -4.621 -29.260  18.454  1.00  0.00           H  
ATOM   2795 1HG1 VAL A 176      -4.133 -31.501  17.602  1.00  0.00           H  
ATOM   2796 2HG1 VAL A 176      -3.144 -31.100  19.026  1.00  0.00           H  
ATOM   2797 3HG1 VAL A 176      -4.540 -32.192  19.190  1.00  0.00           H  
ATOM   2798 1HG2 VAL A 176      -6.420 -30.568  17.371  1.00  0.00           H  
ATOM   2799 2HG2 VAL A 176      -6.895 -31.223  18.956  1.00  0.00           H  
ATOM   2800 3HG2 VAL A 176      -7.075 -29.485  18.622  1.00  0.00           H  
ATOM   2801  N   SER A 177      -5.569 -27.437  20.431  1.00  0.00           N  
ATOM   2802  CA  SER A 177      -6.447 -26.287  20.592  1.00  0.00           C  
ATOM   2803  C   SER A 177      -7.496 -26.289  19.480  1.00  0.00           C  
ATOM   2804  O   SER A 177      -7.363 -26.992  18.490  1.00  0.00           O  
ATOM   2805  CB  SER A 177      -5.649 -24.984  20.531  1.00  0.00           C  
ATOM   2806  OG  SER A 177      -5.192 -24.746  19.213  1.00  0.00           O  
ATOM   2807  H   SER A 177      -4.633 -27.295  20.078  1.00  0.00           H  
ATOM   2808  HA  SER A 177      -6.930 -26.353  21.568  1.00  0.00           H  
ATOM   2809 1HB  SER A 177      -6.277 -24.158  20.861  1.00  0.00           H  
ATOM   2810 2HB  SER A 177      -4.804 -25.044  21.213  1.00  0.00           H  
ATOM   2811  HG  SER A 177      -4.584 -24.003  19.273  1.00  0.00           H  
ATOM   2812  N   LEU A 178      -8.623 -25.404  19.551  1.00  0.00           N  
ATOM   2813  CA  LEU A 178      -9.714 -25.212  18.607  1.00  0.00           C  
ATOM   2814  C   LEU A 178      -9.180 -24.702  17.270  1.00  0.00           C  
ATOM   2815  O   LEU A 178      -9.660 -25.087  16.194  1.00  0.00           O  
ATOM   2816  CB  LEU A 178     -10.741 -24.224  19.173  1.00  0.00           C  
ATOM   2817  CG  LEU A 178     -11.560 -24.727  20.369  1.00  0.00           C  
ATOM   2818  CD1 LEU A 178     -12.372 -23.577  20.949  1.00  0.00           C  
ATOM   2819  CD2 LEU A 178     -12.466 -25.865  19.921  1.00  0.00           C  
ATOM   2820  H   LEU A 178      -8.609 -24.863  20.403  1.00  0.00           H  
ATOM   2821  HA  LEU A 178     -10.217 -26.168  18.463  1.00  0.00           H  
ATOM   2822 1HB  LEU A 178     -10.219 -23.321  19.486  1.00  0.00           H  
ATOM   2823 2HB  LEU A 178     -11.441 -23.958  18.381  1.00  0.00           H  
ATOM   2824  HG  LEU A 178     -10.885 -25.085  21.147  1.00  0.00           H  
ATOM   2825 1HD1 LEU A 178     -12.953 -23.935  21.799  1.00  0.00           H  
ATOM   2826 2HD1 LEU A 178     -11.698 -22.786  21.279  1.00  0.00           H  
ATOM   2827 3HD1 LEU A 178     -13.045 -23.187  20.188  1.00  0.00           H  
ATOM   2828 1HD2 LEU A 178     -13.047 -26.223  20.771  1.00  0.00           H  
ATOM   2829 2HD2 LEU A 178     -13.142 -25.507  19.144  1.00  0.00           H  
ATOM   2830 3HD2 LEU A 178     -11.859 -26.680  19.527  1.00  0.00           H  
ATOM   2831  N   GLU A 179      -8.173 -23.842  17.357  1.00  0.00           N  
ATOM   2832  CA  GLU A 179      -7.504 -23.293  16.190  1.00  0.00           C  
ATOM   2833  C   GLU A 179      -6.749 -24.367  15.433  1.00  0.00           C  
ATOM   2834  O   GLU A 179      -6.797 -24.423  14.203  1.00  0.00           O  
ATOM   2835  CB  GLU A 179      -6.542 -22.176  16.602  1.00  0.00           C  
ATOM   2836  CG  GLU A 179      -5.864 -21.468  15.437  1.00  0.00           C  
ATOM   2837  CD  GLU A 179      -5.069 -20.267  15.866  1.00  0.00           C  
ATOM   2838  OE1 GLU A 179      -5.106 -19.936  17.027  1.00  0.00           O  
ATOM   2839  OE2 GLU A 179      -4.424 -19.677  15.031  1.00  0.00           O  
ATOM   2840  H   GLU A 179      -7.866 -23.563  18.277  1.00  0.00           H  
ATOM   2841  HA  GLU A 179      -8.264 -22.887  15.523  1.00  0.00           H  
ATOM   2842 1HB  GLU A 179      -7.082 -21.426  17.181  1.00  0.00           H  
ATOM   2843 2HB  GLU A 179      -5.763 -22.586  17.244  1.00  0.00           H  
ATOM   2844 1HG  GLU A 179      -5.198 -22.171  14.937  1.00  0.00           H  
ATOM   2845 2HG  GLU A 179      -6.624 -21.159  14.722  1.00  0.00           H  
ATOM   2846  N   GLN A 180      -6.053 -25.218  16.171  1.00  0.00           N  
ATOM   2847  CA  GLN A 180      -5.353 -26.342  15.559  1.00  0.00           C  
ATOM   2848  C   GLN A 180      -6.325 -27.327  14.956  1.00  0.00           C  
ATOM   2849  O   GLN A 180      -6.077 -27.883  13.886  1.00  0.00           O  
ATOM   2850  CB  GLN A 180      -4.467 -27.052  16.586  1.00  0.00           C  
ATOM   2851  CG  GLN A 180      -3.261 -26.243  17.032  1.00  0.00           C  
ATOM   2852  CD  GLN A 180      -2.480 -26.929  18.137  1.00  0.00           C  
ATOM   2853  OE1 GLN A 180      -3.051 -27.366  19.140  1.00  0.00           O  
ATOM   2854  NE2 GLN A 180      -1.168 -27.028  17.960  1.00  0.00           N  
ATOM   2855  H   GLN A 180      -6.003 -25.093  17.172  1.00  0.00           H  
ATOM   2856  HA  GLN A 180      -4.721 -25.960  14.757  1.00  0.00           H  
ATOM   2857 1HB  GLN A 180      -5.056 -27.293  17.470  1.00  0.00           H  
ATOM   2858 2HB  GLN A 180      -4.105 -27.991  16.167  1.00  0.00           H  
ATOM   2859 1HG  GLN A 180      -2.596 -26.101  16.181  1.00  0.00           H  
ATOM   2860 2HG  GLN A 180      -3.602 -25.277  17.404  1.00  0.00           H  
ATOM   2861 1HE2 GLN A 180      -0.600 -27.471  18.655  1.00  0.00           H  
ATOM   2862 2HE2 GLN A 180      -0.746 -26.660  17.131  1.00  0.00           H  
ATOM   2863  N   ALA A 181      -7.521 -27.597  15.643  1.00  0.00           N  
ATOM   2864  CA  ALA A 181      -8.536 -28.471  15.059  1.00  0.00           C  
ATOM   2865  C   ALA A 181      -9.090 -27.847  13.784  1.00  0.00           C  
ATOM   2866  O   ALA A 181      -9.380 -28.546  12.813  1.00  0.00           O  
ATOM   2867  CB  ALA A 181      -9.655 -28.740  16.055  1.00  0.00           C  
ATOM   2868  H   ALA A 181      -7.691 -27.185  16.550  1.00  0.00           H  
ATOM   2869  HA  ALA A 181      -8.059 -29.417  14.800  1.00  0.00           H  
ATOM   2870 1HB  ALA A 181     -10.404 -29.384  15.595  1.00  0.00           H  
ATOM   2871 2HB  ALA A 181      -9.246 -29.232  16.938  1.00  0.00           H  
ATOM   2872 3HB  ALA A 181     -10.117 -27.797  16.346  1.00  0.00           H  
ATOM   2873  N   ALA A 182      -9.233 -26.525  13.800  1.00  0.00           N  
ATOM   2874  CA  ALA A 182      -9.768 -25.812  12.647  1.00  0.00           C  
ATOM   2875  C   ALA A 182      -8.885 -26.039  11.430  1.00  0.00           C  
ATOM   2876  O   ALA A 182      -9.381 -26.215  10.317  1.00  0.00           O  
ATOM   2877  CB  ALA A 182      -9.893 -24.326  12.945  1.00  0.00           C  
ATOM   2878  H   ALA A 182      -8.968 -26.001  14.622  1.00  0.00           H  
ATOM   2879  HA  ALA A 182     -10.757 -26.213  12.429  1.00  0.00           H  
ATOM   2880 1HB  ALA A 182     -10.287 -23.810  12.070  1.00  0.00           H  
ATOM   2881 2HB  ALA A 182     -10.571 -24.179  13.787  1.00  0.00           H  
ATOM   2882 3HB  ALA A 182      -8.914 -23.921  13.195  1.00  0.00           H  
ATOM   2883  N   ILE A 183      -7.571 -26.033  11.638  1.00  0.00           N  
ATOM   2884  CA  ILE A 183      -6.641 -26.307  10.550  1.00  0.00           C  
ATOM   2885  C   ILE A 183      -6.782 -27.724   9.979  1.00  0.00           C  
ATOM   2886  O   ILE A 183      -6.766 -27.919   8.764  1.00  0.00           O  
ATOM   2887  CB  ILE A 183      -5.192 -26.094  11.023  1.00  0.00           C  
ATOM   2888  CG1 ILE A 183      -4.934 -24.611  11.303  1.00  0.00           C  
ATOM   2889  CG2 ILE A 183      -4.211 -26.621   9.987  1.00  0.00           C  
ATOM   2890  CD1 ILE A 183      -3.657 -24.346  12.067  1.00  0.00           C  
ATOM   2891  H   ILE A 183      -7.205 -25.839  12.559  1.00  0.00           H  
ATOM   2892  HA  ILE A 183      -6.860 -25.615   9.736  1.00  0.00           H  
ATOM   2893  HB  ILE A 183      -5.034 -26.624  11.962  1.00  0.00           H  
ATOM   2894 1HG1 ILE A 183      -4.887 -24.066  10.361  1.00  0.00           H  
ATOM   2895 2HG1 ILE A 183      -5.765 -24.199  11.876  1.00  0.00           H  
ATOM   2896 1HG2 ILE A 183      -3.191 -26.462  10.337  1.00  0.00           H  
ATOM   2897 2HG2 ILE A 183      -4.380 -27.686   9.836  1.00  0.00           H  
ATOM   2898 3HG2 ILE A 183      -4.358 -26.093   9.045  1.00  0.00           H  
ATOM   2899 1HD1 ILE A 183      -3.545 -23.274  12.228  1.00  0.00           H  
ATOM   2900 2HD1 ILE A 183      -3.698 -24.855  13.031  1.00  0.00           H  
ATOM   2901 3HD1 ILE A 183      -2.808 -24.718  11.496  1.00  0.00           H  
ATOM   2902  N   ILE A 184      -6.922 -28.729  10.850  1.00  0.00           N  
ATOM   2903  CA  ILE A 184      -7.165 -30.109  10.398  1.00  0.00           C  
ATOM   2904  C   ILE A 184      -8.473 -30.240   9.617  1.00  0.00           C  
ATOM   2905  O   ILE A 184      -8.528 -30.919   8.592  1.00  0.00           O  
ATOM   2906  CB  ILE A 184      -7.193 -31.078  11.594  1.00  0.00           C  
ATOM   2907  CG1 ILE A 184      -5.823 -31.126  12.275  1.00  0.00           C  
ATOM   2908  CG2 ILE A 184      -7.616 -32.467  11.143  1.00  0.00           C  
ATOM   2909  CD1 ILE A 184      -5.843 -31.771  13.642  1.00  0.00           C  
ATOM   2910  H   ILE A 184      -6.862 -28.539  11.840  1.00  0.00           H  
ATOM   2911  HA  ILE A 184      -6.354 -30.391   9.726  1.00  0.00           H  
ATOM   2912  HB  ILE A 184      -7.903 -30.716  12.338  1.00  0.00           H  
ATOM   2913 1HG1 ILE A 184      -5.124 -31.677  11.647  1.00  0.00           H  
ATOM   2914 2HG1 ILE A 184      -5.435 -30.113  12.383  1.00  0.00           H  
ATOM   2915 1HG2 ILE A 184      -7.630 -33.140  12.000  1.00  0.00           H  
ATOM   2916 2HG2 ILE A 184      -8.611 -32.420  10.703  1.00  0.00           H  
ATOM   2917 3HG2 ILE A 184      -6.909 -32.840  10.401  1.00  0.00           H  
ATOM   2918 1HD1 ILE A 184      -4.836 -31.767  14.061  1.00  0.00           H  
ATOM   2919 2HD1 ILE A 184      -6.511 -31.212  14.298  1.00  0.00           H  
ATOM   2920 3HD1 ILE A 184      -6.195 -32.798  13.554  1.00  0.00           H  
ATOM   2921  N   LEU A 185      -9.600 -29.570  10.068  1.00  0.00           N  
ATOM   2922  CA  LEU A 185     -10.919 -29.543   9.442  1.00  0.00           C  
ATOM   2923  C   LEU A 185     -10.860 -28.833   8.089  1.00  0.00           C  
ATOM   2924  O   LEU A 185     -11.491 -29.262   7.123  1.00  0.00           O  
ATOM   2925  CB  LEU A 185     -11.928 -28.839  10.358  1.00  0.00           C  
ATOM   2926  CG  LEU A 185     -12.250 -29.560  11.673  1.00  0.00           C  
ATOM   2927  CD1 LEU A 185     -13.035 -28.628  12.586  1.00  0.00           C  
ATOM   2928  CD2 LEU A 185     -13.038 -30.827  11.377  1.00  0.00           C  
ATOM   2929  H   LEU A 185      -9.456 -29.075  10.937  1.00  0.00           H  
ATOM   2930  HA  LEU A 185     -11.234 -30.573   9.270  1.00  0.00           H  
ATOM   2931 1HB  LEU A 185     -11.541 -27.852  10.608  1.00  0.00           H  
ATOM   2932 2HB  LEU A 185     -12.863 -28.712   9.812  1.00  0.00           H  
ATOM   2933  HG  LEU A 185     -11.321 -29.820  12.182  1.00  0.00           H  
ATOM   2934 1HD1 LEU A 185     -13.263 -29.140  13.520  1.00  0.00           H  
ATOM   2935 2HD1 LEU A 185     -12.440 -27.739  12.796  1.00  0.00           H  
ATOM   2936 3HD1 LEU A 185     -13.963 -28.336  12.096  1.00  0.00           H  
ATOM   2937 1HD2 LEU A 185     -13.266 -31.341  12.312  1.00  0.00           H  
ATOM   2938 2HD2 LEU A 185     -13.967 -30.568  10.870  1.00  0.00           H  
ATOM   2939 3HD2 LEU A 185     -12.446 -31.483  10.738  1.00  0.00           H  
ATOM   2940  N   ALA A 186     -10.092 -27.749   8.050  1.00  0.00           N  
ATOM   2941  CA  ALA A 186      -9.852 -27.026   6.803  1.00  0.00           C  
ATOM   2942  C   ALA A 186      -9.146 -27.913   5.779  1.00  0.00           C  
ATOM   2943  O   ALA A 186      -9.366 -27.785   4.575  1.00  0.00           O  
ATOM   2944  CB  ALA A 186      -9.036 -25.769   7.067  1.00  0.00           C  
ATOM   2945  H   ALA A 186      -9.664 -27.415   8.902  1.00  0.00           H  
ATOM   2946  HA  ALA A 186     -10.820 -26.740   6.387  1.00  0.00           H  
ATOM   2947 1HB  ALA A 186      -8.866 -25.242   6.129  1.00  0.00           H  
ATOM   2948 2HB  ALA A 186      -9.580 -25.121   7.755  1.00  0.00           H  
ATOM   2949 3HB  ALA A 186      -8.079 -26.043   7.508  1.00  0.00           H  
ATOM   2950  N   ALA A 187      -8.045 -28.884   6.180  1.00  0.00           N  
ATOM   2951  CA  ALA A 187      -7.442 -29.866   5.288  1.00  0.00           C  
ATOM   2952  C   ALA A 187      -8.453 -30.842   4.684  1.00  0.00           C  
ATOM   2953  O   ALA A 187      -8.319 -31.257   3.533  1.00  0.00           O  
ATOM   2954  CB  ALA A 187      -6.361 -30.636   6.032  1.00  0.00           C  
ATOM   2955  H   ALA A 187      -7.720 -28.821   7.135  1.00  0.00           H  
ATOM   2956  HA  ALA A 187      -6.985 -29.332   4.456  1.00  0.00           H  
ATOM   2957 1HB  ALA A 187      -5.896 -31.354   5.357  1.00  0.00           H  
ATOM   2958 2HB  ALA A 187      -5.606 -29.940   6.399  1.00  0.00           H  
ATOM   2959 3HB  ALA A 187      -6.805 -31.164   6.874  1.00  0.00           H  
ATOM   2960  N   ALA A 188      -9.534 -31.355   5.529  1.00  0.00           N  
ATOM   2961  CA  ALA A 188     -10.628 -32.176   4.999  1.00  0.00           C  
ATOM   2962  C   ALA A 188     -11.393 -31.501   3.852  1.00  0.00           C  
ATOM   2963  O   ALA A 188     -11.768 -32.146   2.871  1.00  0.00           O  
ATOM   2964  CB  ALA A 188     -11.592 -32.580   6.114  1.00  0.00           C  
ATOM   2965  H   ALA A 188      -9.516 -31.135   6.515  1.00  0.00           H  
ATOM   2966  HA  ALA A 188     -10.192 -33.079   4.568  1.00  0.00           H  
ATOM   2967 1HB  ALA A 188     -12.392 -33.190   5.700  1.00  0.00           H  
ATOM   2968 2HB  ALA A 188     -11.051 -33.153   6.870  1.00  0.00           H  
ATOM   2969 3HB  ALA A 188     -12.012 -31.685   6.570  1.00  0.00           H  
ATOM   2970  N   SER A 189     -11.736 -30.143   4.029  1.00  0.00           N  
ATOM   2971  CA  SER A 189     -12.498 -29.389   3.041  1.00  0.00           C  
ATOM   2972  C   SER A 189     -11.680 -29.309   1.754  1.00  0.00           C  
ATOM   2973  O   SER A 189     -12.196 -29.552   0.663  1.00  0.00           O  
ATOM   2974  CB  SER A 189     -12.820 -27.999   3.554  1.00  0.00           C  
ATOM   2975  OG  SER A 189     -13.675 -27.324   2.673  1.00  0.00           O  
ATOM   2976  H   SER A 189     -11.491 -29.701   4.904  1.00  0.00           H  
ATOM   2977  HA  SER A 189     -13.423 -29.929   2.841  1.00  0.00           H  
ATOM   2978 1HB  SER A 189     -13.289 -28.074   4.535  1.00  0.00           H  
ATOM   2979 2HB  SER A 189     -11.897 -27.434   3.675  1.00  0.00           H  
ATOM   2980  HG  SER A 189     -13.113 -26.754   2.144  1.00  0.00           H  
ATOM   2981  N   ALA A 190     -10.404 -28.965   1.896  1.00  0.00           N  
ATOM   2982  CA  ALA A 190      -9.500 -28.840   0.758  1.00  0.00           C  
ATOM   2983  C   ALA A 190      -9.324 -30.144  -0.027  1.00  0.00           C  
ATOM   2984  O   ALA A 190      -9.182 -30.129  -1.250  1.00  0.00           O  
ATOM   2985  CB  ALA A 190      -8.145 -28.336   1.235  1.00  0.00           C  
ATOM   2986  H   ALA A 190     -10.054 -28.783   2.826  1.00  0.00           H  
ATOM   2987  HA  ALA A 190      -9.923 -28.111   0.067  1.00  0.00           H  
ATOM   2988 1HB  ALA A 190      -7.478 -28.222   0.380  1.00  0.00           H  
ATOM   2989 2HB  ALA A 190      -8.269 -27.372   1.729  1.00  0.00           H  
ATOM   2990 3HB  ALA A 190      -7.718 -29.050   1.936  1.00  0.00           H  
ATOM   2991  N   LEU A 191      -9.220 -31.344   0.630  1.00  0.00           N  
ATOM   2992  CA  LEU A 191      -9.165 -32.686   0.072  1.00  0.00           C  
ATOM   2993  C   LEU A 191     -10.499 -33.071  -0.535  1.00  0.00           C  
ATOM   2994  O   LEU A 191     -10.558 -33.842  -1.484  1.00  0.00           O  
ATOM   2995  CB  LEU A 191      -8.775 -33.702   1.153  1.00  0.00           C  
ATOM   2996  CG  LEU A 191      -7.321 -33.633   1.637  1.00  0.00           C  
ATOM   2997  CD1 LEU A 191      -7.171 -34.448   2.914  1.00  0.00           C  
ATOM   2998  CD2 LEU A 191      -6.398 -34.153   0.545  1.00  0.00           C  
ATOM   2999  H   LEU A 191      -9.171 -31.226   1.631  1.00  0.00           H  
ATOM   3000  HA  LEU A 191      -8.403 -32.704  -0.709  1.00  0.00           H  
ATOM   3001 1HB  LEU A 191      -9.419 -33.551   2.018  1.00  0.00           H  
ATOM   3002 2HB  LEU A 191      -8.950 -34.706   0.767  1.00  0.00           H  
ATOM   3003  HG  LEU A 191      -7.062 -32.599   1.869  1.00  0.00           H  
ATOM   3004 1HD1 LEU A 191      -6.138 -34.400   3.258  1.00  0.00           H  
ATOM   3005 2HD1 LEU A 191      -7.827 -34.043   3.684  1.00  0.00           H  
ATOM   3006 3HD1 LEU A 191      -7.439 -35.485   2.717  1.00  0.00           H  
ATOM   3007 1HD2 LEU A 191      -5.364 -34.104   0.888  1.00  0.00           H  
ATOM   3008 2HD2 LEU A 191      -6.654 -35.187   0.313  1.00  0.00           H  
ATOM   3009 3HD2 LEU A 191      -6.512 -33.542  -0.350  1.00  0.00           H  
ATOM   3010  N   GLY A 192     -11.577 -32.539   0.025  1.00  0.00           N  
ATOM   3011  CA  GLY A 192     -12.896 -32.895  -0.449  1.00  0.00           C  
ATOM   3012  C   GLY A 192     -13.360 -34.175   0.218  1.00  0.00           C  
ATOM   3013  O   GLY A 192     -14.076 -34.976  -0.391  1.00  0.00           O  
ATOM   3014  H   GLY A 192     -11.490 -31.882   0.785  1.00  0.00           H  
ATOM   3015 1HA  GLY A 192     -13.592 -32.082  -0.236  1.00  0.00           H  
ATOM   3016 2HA  GLY A 192     -12.873 -33.020  -1.533  1.00  0.00           H  
ATOM   3017  N   THR A 193     -12.931 -34.374   1.467  1.00  0.00           N  
ATOM   3018  CA  THR A 193     -13.242 -35.595   2.219  1.00  0.00           C  
ATOM   3019  C   THR A 193     -13.759 -35.288   3.635  1.00  0.00           C  
ATOM   3020  O   THR A 193     -14.081 -34.143   3.950  1.00  0.00           O  
ATOM   3021  CB  THR A 193     -12.006 -36.509   2.310  1.00  0.00           C  
ATOM   3022  OG1 THR A 193     -12.392 -37.789   2.828  1.00  0.00           O  
ATOM   3023  CG2 THR A 193     -10.954 -35.894   3.220  1.00  0.00           C  
ATOM   3024  H   THR A 193     -12.373 -33.655   1.905  1.00  0.00           H  
ATOM   3025  HA  THR A 193     -14.005 -36.152   1.673  1.00  0.00           H  
ATOM   3026  HB  THR A 193     -11.582 -36.647   1.316  1.00  0.00           H  
ATOM   3027  HG1 THR A 193     -12.792 -38.309   2.127  1.00  0.00           H  
ATOM   3028 1HG2 THR A 193     -10.088 -36.553   3.273  1.00  0.00           H  
ATOM   3029 2HG2 THR A 193     -10.650 -34.925   2.823  1.00  0.00           H  
ATOM   3030 3HG2 THR A 193     -11.370 -35.762   4.219  1.00  0.00           H  
ATOM   3031  N   THR A 194     -13.851 -36.369   4.446  1.00  0.00           N  
ATOM   3032  CA  THR A 194     -14.436 -36.257   5.781  1.00  0.00           C  
ATOM   3033  C   THR A 194     -13.391 -35.738   6.738  1.00  0.00           C  
ATOM   3034  O   THR A 194     -12.203 -35.747   6.412  1.00  0.00           O  
ATOM   3035  CB  THR A 194     -14.984 -37.605   6.284  1.00  0.00           C  
ATOM   3036  OG1 THR A 194     -13.897 -38.517   6.493  1.00  0.00           O  
ATOM   3037  CG2 THR A 194     -15.951 -38.199   5.272  1.00  0.00           C  
ATOM   3038  H   THR A 194     -13.507 -37.265   4.133  1.00  0.00           H  
ATOM   3039  HA  THR A 194     -15.282 -35.570   5.732  1.00  0.00           H  
ATOM   3040  HB  THR A 194     -15.503 -37.457   7.231  1.00  0.00           H  
ATOM   3041  HG1 THR A 194     -14.213 -39.284   6.977  1.00  0.00           H  
ATOM   3042 1HG2 THR A 194     -16.328 -39.152   5.644  1.00  0.00           H  
ATOM   3043 2HG2 THR A 194     -16.784 -37.514   5.119  1.00  0.00           H  
ATOM   3044 3HG2 THR A 194     -15.435 -38.359   4.326  1.00  0.00           H  
ATOM   3045  N   VAL A 195     -13.836 -35.324   7.911  1.00  0.00           N  
ATOM   3046  CA  VAL A 195     -12.935 -34.773   8.931  1.00  0.00           C  
ATOM   3047  C   VAL A 195     -12.077 -35.869   9.574  1.00  0.00           C  
ATOM   3048  O   VAL A 195     -10.941 -35.623   9.982  1.00  0.00           O  
ATOM   3049  CB  VAL A 195     -13.747 -34.053  10.025  1.00  0.00           C  
ATOM   3050  CG1 VAL A 195     -14.578 -32.932   9.421  1.00  0.00           C  
ATOM   3051  CG2 VAL A 195     -14.634 -35.052  10.752  1.00  0.00           C  
ATOM   3052  H   VAL A 195     -14.827 -35.375   8.103  1.00  0.00           H  
ATOM   3053  HA  VAL A 195     -12.242 -34.085   8.445  1.00  0.00           H  
ATOM   3054  HB  VAL A 195     -13.057 -33.596  10.734  1.00  0.00           H  
ATOM   3055 1HG1 VAL A 195     -15.145 -32.434  10.208  1.00  0.00           H  
ATOM   3056 2HG1 VAL A 195     -13.920 -32.211   8.937  1.00  0.00           H  
ATOM   3057 3HG1 VAL A 195     -15.268 -33.346   8.685  1.00  0.00           H  
ATOM   3058 1HG2 VAL A 195     -15.204 -34.537  11.524  1.00  0.00           H  
ATOM   3059 2HG2 VAL A 195     -15.320 -35.514  10.041  1.00  0.00           H  
ATOM   3060 3HG2 VAL A 195     -14.015 -35.822  11.211  1.00  0.00           H  
ATOM   3061  N   GLU A 196     -12.631 -37.079   9.646  1.00  0.00           N  
ATOM   3062  CA  GLU A 196     -11.938 -38.226  10.219  1.00  0.00           C  
ATOM   3063  C   GLU A 196     -10.739 -38.544   9.331  1.00  0.00           C  
ATOM   3064  O   GLU A 196      -9.662 -38.914   9.811  1.00  0.00           O  
ATOM   3065  CB  GLU A 196     -12.866 -39.437  10.328  1.00  0.00           C  
ATOM   3066  CG  GLU A 196     -13.994 -39.276  11.338  1.00  0.00           C  
ATOM   3067  CD  GLU A 196     -15.143 -38.467  10.806  1.00  0.00           C  
ATOM   3068  OE1 GLU A 196     -15.092 -38.074   9.665  1.00  0.00           O  
ATOM   3069  OE2 GLU A 196     -16.076 -38.242  11.541  1.00  0.00           O  
ATOM   3070  H   GLU A 196     -13.567 -37.199   9.289  1.00  0.00           H  
ATOM   3071  HA  GLU A 196     -11.613 -37.967  11.227  1.00  0.00           H  
ATOM   3072 1HB  GLU A 196     -13.314 -39.642   9.356  1.00  0.00           H  
ATOM   3073 2HB  GLU A 196     -12.286 -40.316  10.612  1.00  0.00           H  
ATOM   3074 1HG  GLU A 196     -14.359 -40.264  11.619  1.00  0.00           H  
ATOM   3075 2HG  GLU A 196     -13.600 -38.796  12.233  1.00  0.00           H  
ATOM   3076  N   GLU A 197     -10.870 -38.461   7.874  1.00  0.00           N  
ATOM   3077  CA  GLU A 197      -9.767 -38.795   6.987  1.00  0.00           C  
ATOM   3078  C   GLU A 197      -8.639 -37.774   7.103  1.00  0.00           C  
ATOM   3079  O   GLU A 197      -7.468 -38.133   7.086  1.00  0.00           O  
ATOM   3080  CB  GLU A 197     -10.256 -38.873   5.539  1.00  0.00           C  
ATOM   3081  CG  GLU A 197     -11.163 -40.059   5.244  1.00  0.00           C  
ATOM   3082  CD  GLU A 197     -10.480 -41.384   5.445  1.00  0.00           C  
ATOM   3083  OE1 GLU A 197      -9.346 -41.512   5.050  1.00  0.00           O  
ATOM   3084  OE2 GLU A 197     -11.092 -42.267   5.996  1.00  0.00           O  
ATOM   3085  H   GLU A 197     -11.751 -38.166   7.476  1.00  0.00           H  
ATOM   3086  HA  GLU A 197      -9.354 -39.757   7.298  1.00  0.00           H  
ATOM   3087 1HB  GLU A 197     -10.802 -37.964   5.290  1.00  0.00           H  
ATOM   3088 2HB  GLU A 197      -9.397 -38.934   4.868  1.00  0.00           H  
ATOM   3089 1HG  GLU A 197     -12.033 -40.009   5.897  1.00  0.00           H  
ATOM   3090 2HG  GLU A 197     -11.512 -39.989   4.214  1.00  0.00           H  
ATOM   3091  N   ALA A 198      -8.988 -36.502   7.241  1.00  0.00           N  
ATOM   3092  CA  ALA A 198      -7.967 -35.465   7.412  1.00  0.00           C  
ATOM   3093  C   ALA A 198      -7.188 -35.640   8.712  1.00  0.00           C  
ATOM   3094  O   ALA A 198      -5.989 -35.379   8.777  1.00  0.00           O  
ATOM   3095  CB  ALA A 198      -8.599 -34.080   7.358  1.00  0.00           C  
ATOM   3096  H   ALA A 198      -9.964 -36.235   7.230  1.00  0.00           H  
ATOM   3097  HA  ALA A 198      -7.251 -35.556   6.593  1.00  0.00           H  
ATOM   3098 1HB  ALA A 198      -7.825 -33.323   7.487  1.00  0.00           H  
ATOM   3099 2HB  ALA A 198      -9.087 -33.940   6.394  1.00  0.00           H  
ATOM   3100 3HB  ALA A 198      -9.334 -33.985   8.155  1.00  0.00           H  
ATOM   3101  N   VAL A 199      -7.896 -36.078   9.929  1.00  0.00           N  
ATOM   3102  CA  VAL A 199      -7.191 -36.389  11.163  1.00  0.00           C  
ATOM   3103  C   VAL A 199      -6.173 -37.514  10.967  1.00  0.00           C  
ATOM   3104  O   VAL A 199      -5.032 -37.423  11.436  1.00  0.00           O  
ATOM   3105  CB  VAL A 199      -8.197 -36.798  12.256  1.00  0.00           C  
ATOM   3106  CG1 VAL A 199      -7.472 -37.407  13.446  1.00  0.00           C  
ATOM   3107  CG2 VAL A 199      -9.015 -35.589  12.684  1.00  0.00           C  
ATOM   3108  H   VAL A 199      -8.899 -36.193   9.891  1.00  0.00           H  
ATOM   3109  HA  VAL A 199      -6.631 -35.507  11.474  1.00  0.00           H  
ATOM   3110  HB  VAL A 199      -8.861 -37.564  11.858  1.00  0.00           H  
ATOM   3111 1HG1 VAL A 199      -8.197 -37.691  14.209  1.00  0.00           H  
ATOM   3112 2HG1 VAL A 199      -6.922 -38.292  13.124  1.00  0.00           H  
ATOM   3113 3HG1 VAL A 199      -6.777 -36.678  13.861  1.00  0.00           H  
ATOM   3114 1HG2 VAL A 199      -9.724 -35.885  13.457  1.00  0.00           H  
ATOM   3115 2HG2 VAL A 199      -8.350 -34.820  13.078  1.00  0.00           H  
ATOM   3116 3HG2 VAL A 199      -9.558 -35.194  11.825  1.00  0.00           H  
ATOM   3117  N   LYS A 200      -6.567 -38.690  10.283  1.00  0.00           N  
ATOM   3118  CA  LYS A 200      -5.727 -39.847  10.032  1.00  0.00           C  
ATOM   3119  C   LYS A 200      -4.548 -39.461   9.162  1.00  0.00           C  
ATOM   3120  O   LYS A 200      -3.428 -39.896   9.402  1.00  0.00           O  
ATOM   3121  CB  LYS A 200      -6.531 -40.968   9.372  1.00  0.00           C  
ATOM   3122  CG  LYS A 200      -7.515 -41.667  10.300  1.00  0.00           C  
ATOM   3123  CD  LYS A 200      -8.098 -42.913   9.649  1.00  0.00           C  
ATOM   3124  CE  LYS A 200      -9.040 -42.554   8.510  1.00  0.00           C  
ATOM   3125  NZ  LYS A 200      -9.731 -43.751   7.960  1.00  0.00           N  
ATOM   3126  H   LYS A 200      -7.532 -38.712   9.988  1.00  0.00           H  
ATOM   3127  HA  LYS A 200      -5.349 -40.213  10.988  1.00  0.00           H  
ATOM   3128 1HB  LYS A 200      -7.095 -40.564   8.530  1.00  0.00           H  
ATOM   3129 2HB  LYS A 200      -5.849 -41.721   8.978  1.00  0.00           H  
ATOM   3130 1HG  LYS A 200      -7.006 -41.954  11.221  1.00  0.00           H  
ATOM   3131 2HG  LYS A 200      -8.327 -40.985  10.551  1.00  0.00           H  
ATOM   3132 1HD  LYS A 200      -7.290 -43.534   9.260  1.00  0.00           H  
ATOM   3133 2HD  LYS A 200      -8.648 -43.489  10.394  1.00  0.00           H  
ATOM   3134 1HE  LYS A 200      -9.790 -41.849   8.866  1.00  0.00           H  
ATOM   3135 2HE  LYS A 200      -8.477 -42.076   7.709  1.00  0.00           H  
ATOM   3136 1HZ  LYS A 200     -10.345 -43.471   7.208  1.00  0.00           H  
ATOM   3137 2HZ  LYS A 200      -9.045 -44.405   7.609  1.00  0.00           H  
ATOM   3138 3HZ  LYS A 200     -10.273 -44.193   8.689  1.00  0.00           H  
ATOM   3139  N   ARG A 201      -4.797 -38.641   8.147  1.00  0.00           N  
ATOM   3140  CA  ARG A 201      -3.720 -38.227   7.251  1.00  0.00           C  
ATOM   3141  C   ARG A 201      -2.743 -37.311   7.961  1.00  0.00           C  
ATOM   3142  O   ARG A 201      -1.536 -37.465   7.820  1.00  0.00           O  
ATOM   3143  CB  ARG A 201      -4.279 -37.514   6.029  1.00  0.00           C  
ATOM   3144  CG  ARG A 201      -4.990 -38.416   5.032  1.00  0.00           C  
ATOM   3145  CD  ARG A 201      -5.625 -37.634   3.940  1.00  0.00           C  
ATOM   3146  NE  ARG A 201      -6.376 -38.484   3.030  1.00  0.00           N  
ATOM   3147  CZ  ARG A 201      -5.847 -39.125   1.970  1.00  0.00           C  
ATOM   3148  NH1 ARG A 201      -4.566 -39.003   1.700  1.00  0.00           N  
ATOM   3149  NH2 ARG A 201      -6.615 -39.877   1.201  1.00  0.00           N  
ATOM   3150  H   ARG A 201      -5.731 -38.294   7.987  1.00  0.00           H  
ATOM   3151  HA  ARG A 201      -3.166 -39.114   6.944  1.00  0.00           H  
ATOM   3152 1HB  ARG A 201      -4.987 -36.750   6.346  1.00  0.00           H  
ATOM   3153 2HB  ARG A 201      -3.470 -37.011   5.499  1.00  0.00           H  
ATOM   3154 1HG  ARG A 201      -4.272 -39.105   4.587  1.00  0.00           H  
ATOM   3155 2HG  ARG A 201      -5.768 -38.983   5.545  1.00  0.00           H  
ATOM   3156 1HD  ARG A 201      -6.311 -36.903   4.367  1.00  0.00           H  
ATOM   3157 2HD  ARG A 201      -4.855 -37.118   3.367  1.00  0.00           H  
ATOM   3158  HE  ARG A 201      -7.365 -38.603   3.206  1.00  0.00           H  
ATOM   3159 1HH1 ARG A 201      -3.978 -38.429   2.288  1.00  0.00           H  
ATOM   3160 2HH1 ARG A 201      -4.169 -39.484   0.905  1.00  0.00           H  
ATOM   3161 1HH2 ARG A 201      -7.600 -39.971   1.409  1.00  0.00           H  
ATOM   3162 2HH2 ARG A 201      -6.219 -40.357   0.407  1.00  0.00           H  
ATOM   3163  N   ALA A 202      -3.255 -36.359   8.732  1.00  0.00           N  
ATOM   3164  CA  ALA A 202      -2.370 -35.456   9.457  1.00  0.00           C  
ATOM   3165  C   ALA A 202      -1.527 -36.212  10.476  1.00  0.00           C  
ATOM   3166  O   ALA A 202      -0.381 -35.856  10.715  1.00  0.00           O  
ATOM   3167  CB  ALA A 202      -3.144 -34.335  10.108  1.00  0.00           C  
ATOM   3168  H   ALA A 202      -4.254 -36.253   8.826  1.00  0.00           H  
ATOM   3169  HA  ALA A 202      -1.670 -35.020   8.743  1.00  0.00           H  
ATOM   3170 1HB  ALA A 202      -2.455 -33.677  10.640  1.00  0.00           H  
ATOM   3171 2HB  ALA A 202      -3.670 -33.764   9.343  1.00  0.00           H  
ATOM   3172 3HB  ALA A 202      -3.863 -34.749  10.811  1.00  0.00           H  
ATOM   3173  N   LEU A 203      -2.095 -37.349  11.253  1.00  0.00           N  
ATOM   3174  CA  LEU A 203      -1.365 -38.184  12.205  1.00  0.00           C  
ATOM   3175  C   LEU A 203      -0.266 -39.010  11.533  1.00  0.00           C  
ATOM   3176  O   LEU A 203       0.834 -39.129  12.069  1.00  0.00           O  
ATOM   3177  CB  LEU A 203      -2.340 -39.123  12.927  1.00  0.00           C  
ATOM   3178  CG  LEU A 203      -3.280 -38.454  13.940  1.00  0.00           C  
ATOM   3179  CD1 LEU A 203      -4.421 -39.404  14.278  1.00  0.00           C  
ATOM   3180  CD2 LEU A 203      -2.497 -38.075  15.187  1.00  0.00           C  
ATOM   3181  H   LEU A 203      -3.074 -37.533  11.085  1.00  0.00           H  
ATOM   3182  HA  LEU A 203      -0.851 -37.534  12.911  1.00  0.00           H  
ATOM   3183 1HB  LEU A 203      -2.957 -39.623  12.183  1.00  0.00           H  
ATOM   3184 2HB  LEU A 203      -1.764 -39.880  13.460  1.00  0.00           H  
ATOM   3185  HG  LEU A 203      -3.713 -37.558  13.496  1.00  0.00           H  
ATOM   3186 1HD1 LEU A 203      -5.089 -38.929  14.996  1.00  0.00           H  
ATOM   3187 2HD1 LEU A 203      -4.976 -39.644  13.371  1.00  0.00           H  
ATOM   3188 3HD1 LEU A 203      -4.016 -40.320  14.709  1.00  0.00           H  
ATOM   3189 1HD2 LEU A 203      -3.164 -37.599  15.905  1.00  0.00           H  
ATOM   3190 2HD2 LEU A 203      -2.064 -38.971  15.632  1.00  0.00           H  
ATOM   3191 3HD2 LEU A 203      -1.699 -37.382  14.919  1.00  0.00           H  
ATOM   3192  N   LYS A 204      -0.556 -39.565  10.359  1.00  0.00           N  
ATOM   3193  CA  LYS A 204       0.447 -40.295   9.586  1.00  0.00           C  
ATOM   3194  C   LYS A 204       1.578 -39.383   9.106  1.00  0.00           C  
ATOM   3195  O   LYS A 204       2.737 -39.794   9.064  1.00  0.00           O  
ATOM   3196  CB  LYS A 204      -0.209 -40.986   8.389  1.00  0.00           C  
ATOM   3197  CG  LYS A 204      -1.080 -42.181   8.751  1.00  0.00           C  
ATOM   3198  CD  LYS A 204      -1.721 -42.794   7.515  1.00  0.00           C  
ATOM   3199  CE  LYS A 204      -2.587 -43.992   7.876  1.00  0.00           C  
ATOM   3200  NZ  LYS A 204      -3.223 -44.600   6.676  1.00  0.00           N  
ATOM   3201  H   LYS A 204      -1.493 -39.477   9.994  1.00  0.00           H  
ATOM   3202  HA  LYS A 204       0.900 -41.050  10.230  1.00  0.00           H  
ATOM   3203 1HB  LYS A 204      -0.832 -40.270   7.851  1.00  0.00           H  
ATOM   3204 2HB  LYS A 204       0.562 -41.331   7.700  1.00  0.00           H  
ATOM   3205 1HG  LYS A 204      -0.470 -42.939   9.247  1.00  0.00           H  
ATOM   3206 2HG  LYS A 204      -1.865 -41.865   9.438  1.00  0.00           H  
ATOM   3207 1HD  LYS A 204      -2.340 -42.045   7.018  1.00  0.00           H  
ATOM   3208 2HD  LYS A 204      -0.943 -43.114   6.823  1.00  0.00           H  
ATOM   3209 1HE  LYS A 204      -1.975 -44.747   8.369  1.00  0.00           H  
ATOM   3210 2HE  LYS A 204      -3.369 -43.681   8.568  1.00  0.00           H  
ATOM   3211 1HZ  LYS A 204      -3.787 -45.389   6.956  1.00  0.00           H  
ATOM   3212 2HZ  LYS A 204      -3.807 -43.914   6.220  1.00  0.00           H  
ATOM   3213 3HZ  LYS A 204      -2.507 -44.909   6.035  1.00  0.00           H  
ATOM   3214  N   LEU A 205       1.249 -38.070   8.609  1.00  0.00           N  
ATOM   3215  CA  LEU A 205       2.254 -37.092   8.201  1.00  0.00           C  
ATOM   3216  C   LEU A 205       3.013 -36.566   9.413  1.00  0.00           C  
ATOM   3217  O   LEU A 205       4.180 -36.215   9.305  1.00  0.00           O  
ATOM   3218  CB  LEU A 205       1.595 -35.927   7.453  1.00  0.00           C  
ATOM   3219  CG  LEU A 205       1.020 -36.263   6.071  1.00  0.00           C  
ATOM   3220  CD1 LEU A 205       0.217 -35.077   5.553  1.00  0.00           C  
ATOM   3221  CD2 LEU A 205       2.155 -36.611   5.120  1.00  0.00           C  
ATOM   3222  H   LEU A 205       0.271 -37.843   8.504  1.00  0.00           H  
ATOM   3223  HA  LEU A 205       2.965 -37.584   7.537  1.00  0.00           H  
ATOM   3224 1HB  LEU A 205       0.781 -35.538   8.064  1.00  0.00           H  
ATOM   3225 2HB  LEU A 205       2.333 -35.136   7.322  1.00  0.00           H  
ATOM   3226  HG  LEU A 205       0.343 -37.113   6.155  1.00  0.00           H  
ATOM   3227 1HD1 LEU A 205      -0.192 -35.316   4.571  1.00  0.00           H  
ATOM   3228 2HD1 LEU A 205      -0.600 -34.862   6.242  1.00  0.00           H  
ATOM   3229 3HD1 LEU A 205       0.865 -34.205   5.474  1.00  0.00           H  
ATOM   3230 1HD2 LEU A 205       1.747 -36.851   4.138  1.00  0.00           H  
ATOM   3231 2HD2 LEU A 205       2.832 -35.761   5.034  1.00  0.00           H  
ATOM   3232 3HD2 LEU A 205       2.701 -37.472   5.506  1.00  0.00           H  
ATOM   3233  N   LYS A 206       2.364 -36.394  10.689  1.00  0.00           N  
ATOM   3234  CA  LYS A 206       3.045 -36.013  11.934  1.00  0.00           C  
ATOM   3235  C   LYS A 206       4.244 -36.918  12.203  1.00  0.00           C  
ATOM   3236  O   LYS A 206       5.331 -36.445  12.531  1.00  0.00           O  
ATOM   3237  CB  LYS A 206       2.074 -36.064  13.115  1.00  0.00           C  
ATOM   3238  CG  LYS A 206       2.695 -35.689  14.454  1.00  0.00           C  
ATOM   3239  CD  LYS A 206       1.705 -35.880  15.594  1.00  0.00           C  
ATOM   3240  CE  LYS A 206       2.274 -35.373  16.911  1.00  0.00           C  
ATOM   3241  NZ  LYS A 206       3.399 -36.218  17.394  1.00  0.00           N  
ATOM   3242  H   LYS A 206       1.367 -36.556  10.702  1.00  0.00           H  
ATOM   3243  HA  LYS A 206       3.407 -34.990  11.831  1.00  0.00           H  
ATOM   3244 1HB  LYS A 206       1.241 -35.386  12.931  1.00  0.00           H  
ATOM   3245 2HB  LYS A 206       1.664 -37.069  13.206  1.00  0.00           H  
ATOM   3246 1HG  LYS A 206       3.571 -36.314  14.637  1.00  0.00           H  
ATOM   3247 2HG  LYS A 206       3.012 -34.648  14.430  1.00  0.00           H  
ATOM   3248 1HD  LYS A 206       0.785 -35.337  15.371  1.00  0.00           H  
ATOM   3249 2HD  LYS A 206       1.466 -36.938  15.696  1.00  0.00           H  
ATOM   3250 1HE  LYS A 206       2.631 -34.352  16.784  1.00  0.00           H  
ATOM   3251 2HE  LYS A 206       1.489 -35.368  17.668  1.00  0.00           H  
ATOM   3252 1HZ  LYS A 206       3.746 -35.851  18.268  1.00  0.00           H  
ATOM   3253 2HZ  LYS A 206       3.073 -37.165  17.534  1.00  0.00           H  
ATOM   3254 3HZ  LYS A 206       4.140 -36.215  16.710  1.00  0.00           H  
ATOM   3255  N   THR A 207       4.023 -38.225  12.058  1.00  0.00           N  
ATOM   3256  CA  THR A 207       5.055 -39.243  12.263  1.00  0.00           C  
ATOM   3257  C   THR A 207       6.091 -39.202  11.137  1.00  0.00           C  
ATOM   3258  O   THR A 207       7.291 -39.251  11.399  1.00  0.00           O  
ATOM   3259  CB  THR A 207       4.440 -40.651  12.354  1.00  0.00           C  
ATOM   3260  OG1 THR A 207       3.522 -40.704  13.453  1.00  0.00           O  
ATOM   3261  CG2 THR A 207       5.527 -41.696  12.555  1.00  0.00           C  
ATOM   3262  H   THR A 207       3.092 -38.515  11.794  1.00  0.00           H  
ATOM   3263  HA  THR A 207       5.569 -39.031  13.201  1.00  0.00           H  
ATOM   3264  HB  THR A 207       3.898 -40.871  11.434  1.00  0.00           H  
ATOM   3265  HG1 THR A 207       2.717 -40.236  13.219  1.00  0.00           H  
ATOM   3266 1HG2 THR A 207       5.073 -42.685  12.617  1.00  0.00           H  
ATOM   3267 2HG2 THR A 207       6.220 -41.666  11.714  1.00  0.00           H  
ATOM   3268 3HG2 THR A 207       6.065 -41.487  13.478  1.00  0.00           H  
ATOM   3269  N   LYS A 208       5.627 -39.074   9.895  1.00  0.00           N  
ATOM   3270  CA  LYS A 208       6.502 -39.100   8.710  1.00  0.00           C  
ATOM   3271  C   LYS A 208       7.437 -37.874   8.564  1.00  0.00           C  
ATOM   3272  O   LYS A 208       8.598 -38.005   8.185  1.00  0.00           O  
ATOM   3273  CB  LYS A 208       5.643 -39.236   7.452  1.00  0.00           C  
ATOM   3274  CG  LYS A 208       6.437 -39.377   6.160  1.00  0.00           C  
ATOM   3275  CD  LYS A 208       5.522 -39.649   4.975  1.00  0.00           C  
ATOM   3276  CE  LYS A 208       6.313 -39.771   3.681  1.00  0.00           C  
ATOM   3277  NZ  LYS A 208       5.433 -40.067   2.517  1.00  0.00           N  
ATOM   3278  H   LYS A 208       4.632 -38.957   9.768  1.00  0.00           H  
ATOM   3279  HA  LYS A 208       7.178 -39.950   8.798  1.00  0.00           H  
ATOM   3280 1HB  LYS A 208       4.997 -40.109   7.544  1.00  0.00           H  
ATOM   3281 2HB  LYS A 208       4.999 -38.361   7.354  1.00  0.00           H  
ATOM   3282 1HG  LYS A 208       6.996 -38.459   5.974  1.00  0.00           H  
ATOM   3283 2HG  LYS A 208       7.146 -40.199   6.257  1.00  0.00           H  
ATOM   3284 1HD  LYS A 208       4.973 -40.576   5.145  1.00  0.00           H  
ATOM   3285 2HD  LYS A 208       4.805 -38.834   4.876  1.00  0.00           H  
ATOM   3286 1HE  LYS A 208       6.846 -38.840   3.491  1.00  0.00           H  
ATOM   3287 2HE  LYS A 208       7.047 -40.571   3.777  1.00  0.00           H  
ATOM   3288 1HZ  LYS A 208       5.995 -40.140   1.681  1.00  0.00           H  
ATOM   3289 2HZ  LYS A 208       4.948 -40.939   2.675  1.00  0.00           H  
ATOM   3290 3HZ  LYS A 208       4.760 -39.322   2.406  1.00  0.00           H  
ATOM   3291  N   LEU A 209       6.934 -36.681   8.860  1.00  0.00           N  
ATOM   3292  CA  LEU A 209       7.728 -35.468   8.696  1.00  0.00           C  
ATOM   3293  C   LEU A 209       8.828 -35.360   9.754  1.00  0.00           C  
ATOM   3294  O   LEU A 209       8.628 -35.715  10.924  1.00  0.00           O  
ATOM   3295  CB  LEU A 209       6.820 -34.234   8.771  1.00  0.00           C  
ATOM   3296  CG  LEU A 209       5.801 -34.089   7.634  1.00  0.00           C  
ATOM   3297  CD1 LEU A 209       4.763 -33.040   8.012  1.00  0.00           C  
ATOM   3298  CD2 LEU A 209       6.522 -33.705   6.350  1.00  0.00           C  
ATOM   3299  H   LEU A 209       5.986 -36.606   9.204  1.00  0.00           H  
ATOM   3300  HA  LEU A 209       8.223 -35.507   7.726  1.00  0.00           H  
ATOM   3301 1HB  LEU A 209       6.268 -34.264   9.708  1.00  0.00           H  
ATOM   3302 2HB  LEU A 209       7.446 -33.341   8.770  1.00  0.00           H  
ATOM   3303  HG  LEU A 209       5.280 -35.036   7.488  1.00  0.00           H  
ATOM   3304 1HD1 LEU A 209       4.038 -32.937   7.204  1.00  0.00           H  
ATOM   3305 2HD1 LEU A 209       4.249 -33.349   8.922  1.00  0.00           H  
ATOM   3306 3HD1 LEU A 209       5.257 -32.084   8.180  1.00  0.00           H  
ATOM   3307 1HD2 LEU A 209       5.797 -33.603   5.542  1.00  0.00           H  
ATOM   3308 2HD2 LEU A 209       7.042 -32.758   6.494  1.00  0.00           H  
ATOM   3309 3HD2 LEU A 209       7.245 -34.480   6.094  1.00  0.00           H  
ATOM   3310  N   GLY A 210       9.991 -34.869   9.337  1.00  0.00           N  
ATOM   3311  CA  GLY A 210      11.101 -34.652  10.250  1.00  0.00           C  
ATOM   3312  C   GLY A 210      12.312 -33.984   9.619  1.00  0.00           C  
ATOM   3313  O   GLY A 210      13.358 -33.845  10.253  1.00  0.00           O  
ATOM   3314  OXT GLY A 210      12.286 -33.562   8.462  1.00  0.00           O  
ATOM   3315  H   GLY A 210      10.106 -34.638   8.360  1.00  0.00           H  
ATOM   3316 1HA  GLY A 210      10.770 -34.034  11.084  1.00  0.00           H  
ATOM   3317 2HA  GLY A 210      11.421 -35.607  10.665  1.00  0.00           H  
TER                                                                             
HETATM 3319 FE1  HMM X   1      -6.902 -19.216   3.163  1.00  0.00          FE  
HETATM 3320  C35 HMM X   1      -8.583 -18.455   4.247  1.00  0.00           C  
HETATM 3321  N4  HMM X   1      -5.789 -17.674   3.806  1.00  0.00           N  
HETATM 3322  C19 HMM X   1      -5.600 -16.476   3.158  1.00  0.00           C  
HETATM 3323  C18 HMM X   1      -4.798 -15.579   3.965  1.00  0.00           C  
HETATM 3324  C15 HMM X   1      -4.498 -16.263   5.126  1.00  0.00           C  
HETATM 3325  C14 HMM X   1      -5.130 -17.573   5.003  1.00  0.00           C  
HETATM 3326  C31 HMM X   1      -5.028 -18.590   5.946  1.00  0.00           C  
HETATM 3327  C12 HMM X   1      -5.550 -19.870   5.814  1.00  0.00           C  
HETATM 3328  N1  HMM X   1      -6.283 -20.312   4.746  1.00  0.00           N  
HETATM 3329  C6  HMM X   1      -6.525 -21.644   4.970  1.00  0.00           C  
HETATM 3330  C7  HMM X   1      -5.942 -22.060   6.244  1.00  0.00           C  
HETATM 3331  C11 HMM X   1      -5.337 -20.947   6.768  1.00  0.00           C  
HETATM 3332  C13 HMM X   1      -4.573 -20.807   8.049  1.00  0.00           C  
HETATM 3333  C8  HMM X   1      -5.981 -23.440   6.833  1.00  0.00           C  
HETATM 3334  C9  HMM X   1      -4.815 -24.355   6.388  1.00  0.00           C  
HETATM 3335  C10 HMM X   1      -3.470 -23.592   6.267  1.00  0.00           C  
HETATM 3336  O4  HMM X   1      -2.505 -24.104   6.909  1.00  0.00           O  
HETATM 3337  O2  HMM X   1      -3.448 -22.551   5.557  1.00  0.00           O  
HETATM 3338  C28 HMM X   1      -7.235 -22.483   4.120  1.00  0.00           C  
HETATM 3339  C1  HMM X   1      -7.863 -22.105   2.939  1.00  0.00           C  
HETATM 3340  N2  HMM X   1      -7.867 -20.838   2.415  1.00  0.00           N  
HETATM 3341  C33 HMM X   1      -8.696 -20.874   1.321  1.00  0.00           C  
HETATM 3342  C32 HMM X   1      -9.228 -22.216   1.136  1.00  0.00           C  
HETATM 3343  C2  HMM X   1      -8.691 -22.993   2.129  1.00  0.00           C  
HETATM 3344  C3  HMM X   1      -8.831 -24.476   2.304  1.00  0.00           C  
HETATM 3345  C4  HMM X   1     -10.303 -24.921   2.370  1.00  0.00           C  
HETATM 3346  C5  HMM X   1     -10.796 -25.723   1.134  1.00  0.00           C  
HETATM 3347  O1  HMM X   1     -12.007 -26.079   1.165  1.00  0.00           O  
HETATM 3348  O3  HMM X   1      -9.951 -25.971   0.229  1.00  0.00           O  
HETATM 3349  C34 HMM X   1     -10.145 -22.632   0.028  1.00  0.00           C  
HETATM 3350  C29 HMM X   1      -8.943 -19.803   0.476  1.00  0.00           C  
HETATM 3351  C26 HMM X   1      -8.320 -18.558   0.541  1.00  0.00           C  
HETATM 3352  C25 HMM X   1      -8.467 -17.525  -0.463  1.00  0.00           C  
HETATM 3353  C22 HMM X   1      -7.596 -16.514  -0.117  1.00  0.00           C  
HETATM 3354  C21 HMM X   1      -6.975 -16.927   1.143  1.00  0.00           C  
HETATM 3355  N3  HMM X   1      -7.424 -18.171   1.506  1.00  0.00           N  
HETATM 3356  C30 HMM X   1      -6.135 -16.137   1.919  1.00  0.00           C  
HETATM 3357  C23 HMM X   1      -7.370 -15.285  -0.870  1.00  0.00           C  
HETATM 3358  C24 HMM X   1      -6.703 -15.148  -2.028  1.00  0.00           C  
HETATM 3359  C27 HMM X   1      -9.367 -17.616  -1.655  1.00  0.00           C  
HETATM 3360  C16 HMM X   1      -3.738 -15.829   6.290  1.00  0.00           C  
HETATM 3361  C17 HMM X   1      -4.232 -15.378   7.456  1.00  0.00           C  
HETATM 3362  C20 HMM X   1      -4.431 -14.175   3.598  1.00  0.00           C  
HETATM 3363  H33 HMM X   1      -8.292 -17.629   4.906  1.00  0.00           H  
HETATM 3364  H31 HMM X   1      -9.358 -18.080   3.569  1.00  0.00           H  
HETATM 3365  H32 HMM X   1      -9.039 -19.231   4.872  1.00  0.00           H  
HETATM 3366  H29 HMM X   1      -4.453 -18.385   6.841  1.00  0.00           H  
HETATM 3367  H23 HMM X   1      -3.513 -20.588   7.864  1.00  0.00           H  
HETATM 3368  H22 HMM X   1      -4.965 -19.988   8.666  1.00  0.00           H  
HETATM 3369  H24 HMM X   1      -4.618 -21.723   8.642  1.00  0.00           H  
HETATM 3370  H3  HMM X   1      -5.975 -23.349   7.926  1.00  0.00           H  
HETATM 3371  H4  HMM X   1      -6.912 -23.951   6.564  1.00  0.00           H  
HETATM 3372  H11 HMM X   1      -5.059 -24.752   5.393  1.00  0.00           H  
HETATM 3373  H12 HMM X   1      -4.717 -25.206   7.071  1.00  0.00           H  
HETATM 3374  H28 HMM X   1      -7.324 -23.521   4.419  1.00  0.00           H  
HETATM 3375  H26 HMM X   1      -8.353 -25.014   1.481  1.00  0.00           H  
HETATM 3376  H27 HMM X   1      -8.336 -24.804   3.224  1.00  0.00           H  
HETATM 3377  H6  HMM X   1     -10.458 -25.546   3.262  1.00  0.00           H  
HETATM 3378  H5  HMM X   1     -10.953 -24.047   2.502  1.00  0.00           H  
HETATM 3379  H15 HMM X   1     -11.005 -21.958  -0.065  1.00  0.00           H  
HETATM 3380  H13 HMM X   1     -10.529 -23.643   0.199  1.00  0.00           H  
HETATM 3381  H14 HMM X   1      -9.636 -22.635  -0.945  1.00  0.00           H  
HETATM 3382  H25 HMM X   1      -9.629 -19.968  -0.348  1.00  0.00           H  
HETATM 3383  H30 HMM X   1      -5.915 -15.147   1.543  1.00  0.00           H  
HETATM 3384  H1  HMM X   1      -7.831 -14.392  -0.446  1.00  0.00           H  
HETATM 3385  H7  HMM X   1      -6.262 -15.991  -2.551  1.00  0.00           H  
HETATM 3386  H8  HMM X   1      -6.603 -14.175  -2.499  1.00  0.00           H  
HETATM 3387  H17 HMM X   1      -9.369 -16.684  -2.228  1.00  0.00           H  
HETATM 3388  H16 HMM X   1      -9.060 -18.420  -2.335  1.00  0.00           H  
HETATM 3389  H18 HMM X   1     -10.401 -17.826  -1.356  1.00  0.00           H  
HETATM 3390  H2  HMM X   1      -2.654 -15.878   6.190  1.00  0.00           H  
HETATM 3391  H9  HMM X   1      -5.295 -15.255   7.633  1.00  0.00           H  
HETATM 3392  H10 HMM X   1      -3.567 -15.097   8.267  1.00  0.00           H  
HETATM 3393  H20 HMM X   1      -3.461 -14.122   3.086  1.00  0.00           H  
HETATM 3394  H21 HMM X   1      -4.355 -13.548   4.494  1.00  0.00           H  
HETATM 3395  H19 HMM X   1      -5.173 -13.723   2.933  1.00  0.00           H  
TER                                                                             
CONECT  721 3319                                                                
CONECT 3319  721 3320 3321 3328                                                 
CONECT 3319 3340 3355                                                           
CONECT 3320 3319 3363 3364 3365                                                 
CONECT 3321 3319 3322 3325                                                      
CONECT 3322 3321 3323 3356                                                      
CONECT 3323 3322 3324 3362                                                      
CONECT 3324 3323 3325 3360                                                      
CONECT 3325 3321 3324 3326                                                      
CONECT 3326 3325 3327 3366                                                      
CONECT 3327 3326 3328 3331                                                      
CONECT 3328 3319 3327 3329                                                      
CONECT 3329 3328 3330 3338                                                      
CONECT 3330 3329 3331 3333                                                      
CONECT 3331 3327 3330 3332                                                      
CONECT 3332 3331 3367 3368 3369                                                 
CONECT 3333 3330 3334 3370 3371                                                 
CONECT 3334 3333 3335 3372 3373                                                 
CONECT 3335 3334 3336 3337                                                      
CONECT 3336 3335                                                                
CONECT 3337 3335                                                                
CONECT 3338 3329 3339 3374                                                      
CONECT 3339 3338 3340 3343                                                      
CONECT 3340 3319 3339 3341                                                      
CONECT 3341 3340 3342 3350                                                      
CONECT 3342 3341 3343 3349                                                      
CONECT 3343 3339 3342 3344                                                      
CONECT 3344 3343 3345 3375 3376                                                 
CONECT 3345 3344 3346 3377 3378                                                 
CONECT 3346 3345 3347 3348                                                      
CONECT 3347 3346                                                                
CONECT 3348 3346                                                                
CONECT 3349 3342 3379 3380 3381                                                 
CONECT 3350 3341 3351 3382                                                      
CONECT 3351 3350 3352 3355                                                      
CONECT 3352 3351 3353 3359                                                      
CONECT 3353 3352 3354 3357                                                      
CONECT 3354 3353 3355 3356                                                      
CONECT 3355 3319 3351 3354                                                      
CONECT 3356 3322 3354 3383                                                      
CONECT 3357 3353 3358 3384                                                      
CONECT 3358 3357 3385 3386                                                      
CONECT 3359 3352 3387 3388 3389                                                 
CONECT 3360 3324 3361 3390                                                      
CONECT 3361 3360 3391 3392                                                      
CONECT 3362 3323 3393 3394 3395                                                 
CONECT 3363 3320                                                                
CONECT 3364 3320                                                                
CONECT 3365 3320                                                                
CONECT 3366 3326                                                                
CONECT 3367 3332                                                                
CONECT 3368 3332                                                                
CONECT 3369 3332                                                                
CONECT 3370 3333                                                                
CONECT 3371 3333                                                                
CONECT 3372 3334                                                                
CONECT 3373 3334                                                                
CONECT 3374 3338                                                                
CONECT 3375 3344                                                                
CONECT 3376 3344                                                                
CONECT 3377 3345                                                                
CONECT 3378 3345                                                                
CONECT 3379 3349                                                                
CONECT 3380 3349                                                                
CONECT 3381 3349                                                                
CONECT 3382 3350                                                                
CONECT 3383 3356                                                                
CONECT 3384 3357                                                                
CONECT 3385 3358                                                                
CONECT 3386 3358                                                                
CONECT 3387 3359                                                                
CONECT 3388 3359                                                                
CONECT 3389 3359                                                                
CONECT 3390 3360                                                                
CONECT 3391 3361                                                                
CONECT 3392 3361                                                                
CONECT 3393 3362                                                                
CONECT 3394 3362                                                                
CONECT 3395 3362                                                                
# All scores below are weighted scores, not raw scores.
#BEGIN_POSE_ENERGIES_TABLE 
label fa_atr fa_rep fa_sol fa_intra_atr_xover4 fa_intra_rep_xover4 fa_intra_sol_xover4 lk_ball lk_ball_iso lk_ball_bridge lk_ball_bridge_uncpl fa_elec fa_intra_elec pro_close hbond_sr_bb hbond_lr_bb hbond_bb_sc hbond_sc dslf_fa13 atom_pair_constraint coordinate_constraint angle_constraint dihedral_constraint omega fa_dun_dev fa_dun_rot fa_dun_semi p_aa_pp hxl_tors ref rama_prepro res_type_constraint total
weights 1 0.55 1 1 0.55 1 0.92 -0.38 -0.33 -0.33 1 1 1.25 1 1 1 1 1.25 1 1 1 1 0.48 0.69 0.76 0.78 0.61 1 1 0.5 1 NA
pose -1245.55 131.73 825.701 -92.901 72.2848 42.0074 499.385 -510.821 -0.864 -5.44078 -422.266 -59.6634 0 -164.897 -17.7748 -30.2695 -17.2925 0 1.94389 0 0 0.04202 25.9564 22.2766 111.468 94.993 -56.706 55.7121 47.9249 13.3718 0 -679.649
VAL:NtermProteinFull_1 -5.14495 1.86028 2.27462 -2.62809 5.83497 2.19428 1.02001 -1.2614 -0.02436 -0.07108 -3.12367 0.94806 0 0 0 0 0 0 0 0 0 0 0.02057 0.05744 0.13928 0 0 0 2.085 0 0 4.18094
SER_2 -5.36212 1.57304 5.44754 -0.02673 0 0.06294 2.81805 -2.19434 -0 -0 -4.09812 -0.55887 0 0 0 -1.71174 0 0 0 0 0 0 -0.00578 0.06383 0.19546 0 -0.424 0.64608 -1.1772 -0.20695 0 -4.9589
LEU_3 -7.09451 0.80388 1.79771 -0.71234 0.82982 0.27572 1.58377 -2.01977 -0 -0 -0.31166 0.1268 0 0 0 0 0 0 0 0 0 0 0.52148 0.04401 1.21248 0 -0.30377 0 0.72952 -0.25894 0 -2.77579
GLU_4 -5.86157 0.56024 5.59878 -0.33501 0.11841 0.40575 2.60947 -2.54686 -0 -0 -1.86471 -0.59079 0 0 0 0 -0.66358 0 0 0 0 0 0.08251 0.17096 0 3.09917 -0.0353 0 -2.5358 0.08589 0 -1.70243
GLN_5 -6.65444 0.43729 6.33467 -0.25477 0.02847 0.19896 3.84336 -3.12815 -0 -0 -3.63739 -0.40501 0 0 0 -1.71174 -0.60344 0 0 0 0 0 0.15692 0.12877 0 2.92281 -0.10545 0 -1.0644 0.20362 0 -3.30991
ALA_6 -6.72676 0.70117 3.24133 -0.0221 0 0 2.76001 -2.90027 -0 -0 -2.20825 -0.35679 0 0 0 0 0 0 0 0 0 0 0.00794 0 0 0 -0.22485 0 2.3386 0.02097 0 -3.36899
ALA_7 -6.08799 0.46313 3.50159 -0.02221 0 0 3.01242 -2.77889 -0 -0 -2.48675 -0.37075 0 0 0 0 0 0 0 0 0 0 -0.04799 0 0 0 -0.14815 0 2.3386 -0.20684 0 -2.83384
LYS_8 -7.39675 0.75158 7.67375 -0.59157 0.59726 0.30729 4.3574 -3.60384 -0 -0 -7.51776 0.52901 0 0 0 0 -0.59646 0 0 0 0 0 0.37227 0.46661 3.13336 0 -0.02941 0 -1.6738 -0.26541 0 -3.48646
PHE_9 -9.12663 0.88844 2.12319 -0.57039 0.03706 0.21326 2.21278 -2.6576 -0 -0 -1.82995 -0.05953 0 0 0 0 0 0 0 0 0 0 0.09638 0.53271 0 2.6926 0.0307 0 1.4028 -0.10432 0 -4.1185
LEU_10 -8.09889 0.87167 2.49057 -0.70035 0.4639 0.25741 2.39203 -2.58516 -0 -0 -1.76257 0.17084 0 0 0 0 0 0 0 0 0 0 -0.01726 0.07407 0.83158 0 -0.21469 0 0.72952 0.21191 0 -4.88544
ALA_11 -5.41788 0.52918 3.36319 -0.02232 0 0 2.68044 -2.62011 -0 -0 -2.56866 -0.37419 0 0 0 0 0 0 0 0 0 0 -0.03864 0 0 0 -0.10693 0 2.3386 0.22672 0 -2.01061
THR_12 -6.05816 0.30788 4.82605 -0.2078 0.19424 0.07616 2.87729 -2.65824 -0 -0 -3.2471 -0.08987 0 0 0 0 0 0 0 0 0 0 0.20438 0.00117 0.07328 0 -0.00326 2.31191 -1.425 0.31416 0 -2.50291
ALA_13 -5.8872 0.35089 3.55993 -0.02212 0 0 2.67758 -2.85173 -0 -0 -2.66349 -0.34477 0 0 0 0 0 0 0 0 0 0 -0.04583 0 0 0 -0.17056 0 2.3386 0.26037 0 -2.79832
ALA_14 -4.5629 0.45202 2.34168 -0.02153 0 0 1.5504 -2.1148 -0 -0 -0.40534 -0.35247 0 0 0 0 0 0 0 0 0 0 -0.00144 0 0 0 -0.14154 0 2.3386 -0.06628 0 -0.9836
VAL_15 -5.15575 0.81299 2.32052 -0.31039 0.26614 0.0704 1.87425 -1.98787 -0 -0 -0.75409 -0.11508 0 0 0 0 0 0 0 0 0 0 -0.05624 0.05619 0.18896 0 -0.35761 0 2.085 0.03037 0 -1.0322
LEU_16 -5.42141 0.51338 2.19409 -0.66651 0.58809 0.28734 1.49067 -1.8452 -0 -0 -0.31807 -0.11537 0 0 0 0 0 0 0 0 0 0 -0.03126 0.7484 1.94238 0 -0.26259 0 0.72952 0.06767 0 -0.0989
GLY_17 -1.88912 0.11694 2.16496 -7e-05 0 0 0.89944 -1.16259 -0 -0 -0.76227 -0.3459 0 0 0 0 0 0 0 0 0 0 -0.06043 0 0 0 -1.53807 0 1.2108 0.76824 0 -0.59807
THR_18 -4.84199 0.7229 2.53283 -0.20011 0.1479 0.06793 1.64275 -1.82756 -0 -0 -1.01749 -0.85187 0 0 0 -0.132 0 0 0 0 0 0 -0.03193 0.05912 0.78819 0 -0.76624 2.29649 -1.425 1.18467 0 -1.65139
THR_19 -3.95413 0.34932 3.91557 -0.11245 0.06151 0.07675 2.40543 -2.04514 -0 -0 -2.10814 -0.6557 0 0 0 -0.35701 0 0 0 0 0 0 0.04517 0.01376 0.03837 0 -0.36979 2.29586 -1.425 0.26945 0 -1.55618
VAL_20 -6.14081 0.91896 2.1852 -0.31183 0.28873 0.07138 1.90505 -2.25142 -0 -0 -1.20936 -0.11331 0 0 0 0 0 0 0 0 0 0 -0.02417 0.01692 0.29154 0 -0.2361 0 2.085 -0.15946 0 -2.68368
GLU_21 -4.57071 0.20777 6.10032 -0.46454 0.21326 1.44467 2.5314 -2.64758 -0.0291 -0.15461 -3.18778 -2.90978 0 0 0 0 0 0 0 0 0 0 0.39749 0.00467 0 4.00817 -0.26306 0 -2.5358 -0.197 0 -2.0522
GLU_22 -6.26641 0.34562 7.31504 -0.64304 0.1755 1.19016 3.12987 -3.00609 -0.05321 -0.27613 -2.76119 -0.64671 0 0 0 -0.22502 -0.75923 0 0 0 0 0 0.35212 0.01788 0 3.43968 -0.25088 0 -2.5358 -0.39127 0 -1.84911
ALA_23 -5.59886 0.21519 3.04446 -0.02278 0 0 2.66946 -2.57308 -0 -0 -1.93007 -0.39318 0 0 0 0 0 0 0 0 0 0 0.11327 0 0 0 -0.34849 0 2.3386 -0.29915 0 -2.78463
VAL_24 -6.17843 0.38833 3.48818 -0.31187 0.27638 0.07108 2.60065 -2.52045 -0 -0 -2.34845 -0.07863 0 0 0 0 0 0 0 0 0 0 -0.05099 0.00643 0.06551 0 -0.29824 0 2.085 0.04569 0 -2.75982
LYS_25 -5.04079 0.19127 5.6941 -0.30681 0.03226 0.13926 2.34275 -2.48822 -0.0241 -0.12153 -2.29931 0.0117 0 0 0 0 0 0 0 0 0 0 -0.02597 0.15272 1.80365 0 0.05541 0 -1.6738 0.2196 0 -1.33781
ARG_26 -7.24721 0.52243 6.23149 -0.4388 0.06228 0.21865 3.18648 -3.00459 -0 -0 -2.89558 0.38484 0 0 0 0 -0.75923 0 0 0 0 0 0.03991 0.39119 2.082 0 -0.03194 0 -1.281 0.11687 0 -2.4222
ALA_27 -6.10546 0.26574 3.10972 -0.02171 0 0 2.66169 -2.63666 -0 -0 -2.14802 -0.35411 0 0 0 0 0 0 0 0 0 0 0.03691 0 0 0 -0.24555 0 2.3386 -0.00382 0 -3.10267
LEU_28 -5.3115 0.35552 4.41812 -0.50259 0.37333 0.12211 2.33445 -2.3792 -0 -0 -2.23735 0.24319 0 0 0 0 0 0 0 0 0 0 0.17002 0.15435 0.39595 0 -0.26814 0 0.72952 -0.07068 0 -1.47292
LYS_29 -4.9689 0.29272 5.78622 -0.30357 0.02714 0.13691 2.40399 -2.51457 -0 -0 -1.99559 -0.01818 0 0 0 0 0 0 0 0 0 0 0.03709 0.03063 1.77938 0 -0.01189 0 -1.6738 -0.11482 0 -1.10722
LEU_30 -8.18122 0.94062 3.76498 -0.48888 0.42176 0.1148 2.79007 -2.81626 -0.01349 -0.10739 -2.13735 0.20722 0 0 0 0 0 0 0 0 0 0 0.02185 0.26412 0.38342 0 -0.27355 0 0.72952 -0.12268 0 -4.50247
LYS_31 -7.54845 0.76294 6.90789 -0.41574 0.09757 0.20718 3.58863 -3.34951 -0 -0 -2.08234 -0.05023 0 0 0 0 0 0 0 0 0 0 0.0263 0.5742 1.6834 0 0.03171 0 -1.6738 0.57757 0 -0.66269
THR_32 -3.09649 0.1216 3.99093 -0.20089 0.14508 0.0725 1.52375 -1.81014 -0 -0 -1.22492 -0.08757 0 0 0 0 0 0 0 0 0 0 0.31743 0.00012 0.06283 0 -0.02035 2.27786 -1.425 1.07181 0 1.71855
LYS_33 -3.56277 0.16172 3.60474 -0.30483 0.02665 0.1369 1.48884 -1.6254 -0 -0 -0.46802 -0.0132 0 0 0 0 0 0 0 0 0 0 -0.0011 0.06026 1.79039 0 -0.03406 0 -1.6738 0.3498 0 -0.0639
LEU_34 -4.90781 0.45018 1.56739 -0.53101 0.43317 0.15026 1.25938 -1.47121 -0 -0 -1.16478 0.15391 0 0 0 0 0 0 0 0 0 0 -0.03462 0.04804 0.14197 0 -0.18948 0 0.72952 -0.34021 0 -3.70531
GLY_35 -1.70115 0.11601 2.0608 -5e-05 0 0 1.05354 -1.09528 -0.00041 -0.01284 -0.41556 -0.39345 0 0 0 0 0 0 0 0 0 0 0.06346 0 0 0 -0.94295 0 1.2108 -0.27166 0 -0.32874
VAL_36 -5.83697 0.7531 2.49687 -0.30606 0.2234 0.06041 1.72596 -1.98252 -0.01349 -0.10739 -1.28625 -0.17553 0 0 0 0 0 0 0 0 0 0 0.07391 0.01905 0.04374 0 -0.49638 0 2.085 0.03111 0 -2.69204
SER_37 -4.57723 0.24131 4.97902 -0.02723 0 0.0641 2.95351 -2.31319 -0 -0 -2.72635 -0.50392 0 0 0 -1.60779 0 0 0 0 0 0 -0.02448 0.10084 0.15291 0 -0.45836 0.60756 -1.1772 -0.1401 0 -4.45661
LEU_38 -5.29728 0.1268 3.14358 -0.70701 0.57783 0.2726 1.17921 -1.92048 -0.00066 -0.00192 -0.54359 0.11158 0 0 0 0 0 0 0 0 0 0 0.208 0.02126 0.95001 0 -0.23185 0 0.72952 -0.07306 0 -1.45547
GLU_39 -4.10018 0.04249 5.30539 -0.4724 0.29794 1.48925 2.15943 -2.29806 -0.02705 -0.16157 -2.60894 -2.84615 0 0 0 0 -0.60344 0 0 0 0 0 0.37357 0.07222 0 4.00304 -0.29406 0 -2.5358 -0.08263 0 -2.28695
GLN_40 -6.19359 0.39835 6.59294 -0.25365 0.02973 0.18952 3.53696 -2.98281 -0.02681 -0.1725 -3.63799 -0.38443 0 0 0 -1.60779 -0.46915 0 0 0 0 0 0.7773 0.00439 0 2.77781 -0.10145 0 -1.0644 -0.21074 0 -2.7983
ALA_41 -6.03694 0.41162 3.1946 -0.0225 0 0 2.42809 -2.60336 -0 -0 -1.58733 -0.34888 0 0 0 0 0 0 0 0 0 0 -0.04135 0 0 0 -0.22711 0 2.3386 -0.10718 0 -2.60173
LEU_42 -8.33487 0.89364 3.39091 -0.68097 0.70641 0.24393 2.65208 -2.76038 -0 -0 -1.23181 0.12821 0 0 0 0 0 0 0 0 0 0 0.26569 0.1815 1.01467 0 -0.26548 0 0.72952 -0.14675 0 -3.2137
LEU_43 -5.98938 0.34041 5.04286 -0.71862 0.43313 0.29667 3.12934 -2.69899 -2e-05 -0.00018 -2.38161 0.13859 0 0 0 0 0 0 0 0 0 0 0.09177 0.07183 0.89416 0 -0.23062 0 0.72952 0.12367 0 -0.72747
LEU_44 -7.91763 0.88789 2.8086 -0.72538 0.47041 0.31818 2.46172 -2.51232 -0 -0 -2.55374 0.08418 0 0 0 0 0 0 0 0 0 0 0.40309 0.13681 0.82077 0 -0.16316 0 0.72952 0.51834 0 -4.23272
LEU_45 -8.81516 1.38171 3.20335 -0.49654 0.33441 0.12147 2.52057 -2.59172 -0 -0 -3.42078 0.24008 0 0 0 0 0 0 0 0 0 0 0.26272 0.38665 0.39791 0 -0.24737 0 0.72952 0.47118 0 -5.522
HIS_D:MP-NE2-connect_46 -9.39795 3.42797 6.79376 -2.99782 2.32623 2.26726 3.15658 -3.31626 -0 -0 -6.08415 -0.89849 0 0 0 0 0 0 0.97194 0 0 0.02101 0.03137 0.02291 0 1.80328 -0.15124 0 0.13443 0.34589 0 -1.54327
ILE_47 -9.12596 2.22951 3.90802 -0.7151 1.25019 0.16409 2.4063 -2.71739 -0 -0 -3.84998 0.42154 0 0 0 0 0 0 0 0 0 0 0.12318 0.04705 0.58738 0 -0.45752 0 1.0317 0.46566 0 -4.23131
ALA_48 -6.13267 0.33151 4.20652 -0.0206 0 0 3.19035 -3.05637 -0.00405 -0.02597 -2.66234 -0.33141 0 0 0 0 0 0 0 0 0 0 0.17691 0 0 0 -0.16192 0 2.3386 0.33114 0 -1.82032
ALA_49 -3.96729 0.2139 2.62219 -0.02211 0 0 1.73967 -1.98732 -0 -0 -0.58288 -0.31754 0 0 0 0 0 0 0 0 0 0 0.15052 0 0 0 -0.17186 0 2.3386 0.06489 0 0.08079
ALA_50 -4.50058 0.54788 1.77788 -0.0229 0 0 1.98915 -1.87478 -0 -1e-05 -0.91504 -0.38382 0 0 0 0 0 0 0 0 0 0 0.58242 0 0 0 -0.09221 0 2.3386 -0.14333 0 -0.69676
LEU_51 -7.42056 0.59176 2.60341 -0.51718 0.48341 0.13462 1.74699 -2.34592 -0 -0 -1.02295 0.23396 0 0 0 0 0 0 0 0 0 0 -0.00362 0.1655 0.29215 0 -0.31728 0 0.72952 -0.17584 0 -4.82203
GLY_52 -1.82535 0.0895 2.30961 -5e-05 0 0 1.14723 -1.19138 -0 -0 -0.92766 -0.38273 0 0 0 0 0 0 0 0 0 0 -0.1561 0 0 0 -1.47169 0 1.2108 -0.13903 0 -1.33685
THR_53 -4.27672 0.19966 4.1823 -0.10792 0.08763 0.07009 1.82087 -2.07323 -0.02903 -0.20007 -1.75476 -0.44292 0 0 0 0 0 0 0 0 0 0 0.12866 0.15282 0.18551 0 -0.75707 2.30133 -1.425 -0.07466 0 -2.0125
THR_54 -4.94236 0.24483 5.99265 -0.13101 0.07832 0.0845 3.53069 -2.67863 -0.00344 -0.04269 -4.23736 -0.03337 0 0 0 -1.47062 -0.62573 0 0 0 0 0 -0.01384 2e-05 0.04532 0 -0.38201 4.21233 -1.425 -0.19916 0 -1.99656
VAL_55 -6.90674 1.36713 2.13218 -0.26236 0.27091 0.04212 1.64292 -2.21883 -0 -0 -1.02729 0.52258 0 0 0 0 0 0 0 0 0 0 0.02895 0.4809 0.72615 0 0.04323 0 2.085 -0.22975 0 -1.3029
GLU_56 -4.6165 0.71844 5.33904 -0.45785 0.20567 1.431 1.90172 -2.40482 -0.02811 -0.1649 -1.96918 -2.80685 0 0 0 0 0 0 0 0 0 0 0.22888 0.0002 0 3.97783 -0.15489 0 -2.5358 -0.1326 0 -1.46873
GLU_57 -5.85543 0.25829 7.41017 -0.21132 0.02542 0.32111 3.50993 -3.09025 -0.02811 -0.1649 -4.63978 -0.52723 0 0 0 -1.47062 -0.62573 0 0 0 0 0 -0.04009 0.24894 0 3.83934 -0.24278 0 -2.5358 -0.27578 0 -4.09465
ALA_58 -5.54789 0.23262 2.92191 -0.02161 0 0 2.45611 -2.49756 -0.01457 -0.09626 -1.97739 -0.36689 0 0 0 0 0 0 0 0 0 0 -0.04434 0 0 0 -0.24249 0 2.3386 -0.27238 0 -3.13214
VAL_59 -7.03608 0.934 3.51562 -0.30504 0.23797 0.06829 2.91665 -2.7851 -0.00152 -0.00998 -2.08088 -0.07673 0 0 0 0 0 0 0 0 0 0 -0.00483 0.1459 0.06086 0 -0.42152 0 2.085 0.13918 0 -2.61822
LYS_60 -4.8733 0.34232 5.13092 -0.3041 0.02569 0.13284 2.21007 -2.36718 -0 -0 -1.67996 -0.01673 0 0 0 0 0 0 0 0 0 0 0.34711 0.07007 1.74036 0 0.01714 0 -1.6738 0.27361 0 -0.62494
ARG_61 -6.36597 0.41568 5.28606 -0.61957 0.10109 0.36181 2.29664 -2.77746 -0.01387 -0.1207 -2.19539 0.47591 0 0 0 0 0 0 0 0 0 0 -0.02657 0.25227 2.40529 0 -0.13285 0 -1.281 -0.04735 0 -1.98597
ALA_62 -7.00856 1.44869 3.55062 -0.02151 0 0 3.4284 -3.0421 -0 -0 -2.82314 -0.35695 0 0 0 0 0 0 0 0 0 0 -0.03233 0 0 0 -0.14152 0 2.3386 -0.18261 0 -2.8424
LEU_63 -6.13603 0.60269 4.6345 -0.50007 0.48989 0.11863 2.57153 -2.57513 -0 -0 -2.80452 0.24518 0 0 0 0 0 0 0 0 0 0 0.18973 0.14518 0.46298 0 -0.25187 0 0.72952 -0.03249 0 -2.11029
LYS_64 -4.21941 0.20377 5.096 -0.30274 0.02745 0.13254 2.14261 -2.25169 -0.00152 -0.00998 -1.543 0.00765 0 0 0 0 0 0 0 0 0 0 0.02669 0.00799 1.7945 0 0.04683 0 -1.6738 0.08326 0 -0.43286
LEU_65 -8.24642 0.95513 3.19624 -0.70268 0.65407 0.26428 2.53611 -2.61504 -0 -0 -1.89478 0.15591 0 0 0 0 0 0 0 0 0 0 0.16313 0.07279 1.04788 0 -0.27468 0 0.72952 -0.00277 0 -3.96133
LYS_66 -8.395 1.35176 7.43932 -0.49874 0.12385 0.38546 3.76527 -3.60202 -0.00862 -0.02089 -3.445 0.2312 0 0 0 0 0 0 0 0 0 0 -0.00482 0.44633 2.09337 0 0.04859 0 -1.6738 0.43639 0 -1.32736
THR_67 -2.94217 0.1216 3.92131 -0.20611 0.17011 0.07554 1.44318 -1.79426 -0 -0 -1.2212 -0.12073 0 0 0 0 0 0 0 0 0 0 -0.03347 0.00119 0.11479 0 -0.01217 2.28577 -1.425 0.71945 0 1.09781
LYS_68 -3.33669 0.13177 3.32827 -0.30585 0.02633 0.13973 1.26622 -1.5436 -0 -0 -0.3928 -0.00052 0 0 0 0 0 0 0 0 0 0 -0.05939 0.03224 1.72358 0 -0.04073 0 -1.6738 0.07643 0 -0.62881
LEU_69 -5.54127 0.82471 1.18375 -0.51877 0.47348 0.13362 1.08582 -1.44672 -0 -0 -0.53136 0.20954 0 0 0 0 0 0 0 0 0 0 0.12422 0.05452 0.242 0 -0.282 0 0.72952 -0.2307 0 -3.48966
GLY_70 -1.79336 0.07468 2.13958 -5e-05 0 0 1.01224 -1.13181 -0 -0 -0.59963 -0.38031 0 0 0 0 0 0 0 0 0 0 0.07097 0 0 0 -1.2894 0 1.2108 0.32418 0 -0.36211
VAL_71 -6.10807 1.17913 2.19852 -0.30399 0.20565 0.05792 1.55896 -1.90891 -0.00862 -0.02089 -1.58613 -0.03951 0 0 0 0 0 0 0 0 0 0 0.03768 0.01222 0.01209 0 -0.38353 0 2.085 0.79708 0 -2.21542
SER_72 -4.91774 0.33967 5.21877 -0.02745 0 0.06469 3.11909 -2.44135 -0.00652 -0.09606 -2.51442 -0.52531 0 0 0 -1.76909 0 0 0 0 0 0 -0.024 0.11547 0.16812 0 -0.44495 0.60461 -1.1772 0.18028 0 -4.13342
LEU_73 -6.04244 0.44751 2.52103 -0.69123 0.5277 0.25323 1.70569 -1.95193 -0 -0 -0.32531 0.13931 0 0 0 0 0 0 0 0 0 0 0.08468 0.13399 0.96289 0 -0.25476 0 0.72952 -0.17709 0 -1.9372
GLU_74 -5.53407 0.36164 5.26074 -0.21808 0.0431 0.31748 2.44187 -2.55504 -0.00652 -0.09606 -1.75334 -0.5825 0 0 0 0 -0.46915 0 0 0 0 0 0.03154 0.06721 0 3.14185 -0.17747 0 -2.5358 -0.04796 0 -2.31055
GLN_75 -8.05726 0.7171 7.27489 -0.25524 0.03284 0.1958 4.25649 -3.56691 -0 -0 -4.18448 -0.40855 0 0 0 -1.76909 -0.96796 0 0 0 0 0 0.09812 0.0534 0 2.77886 -0.04654 0 -1.0644 -0.03428 0 -4.94721
ALA_76 -7.06467 0.56388 3.40668 -0.02295 0 0 2.94913 -2.91153 -0 -0 -2.08103 -0.38734 0 0 0 0 0 0 0 0 0 0 0.32666 0 0 0 -0.24772 0 2.3386 0.04814 0 -3.08216
LEU_77 -8.34784 0.79184 3.52371 -0.49165 0.29573 0.11934 2.57121 -2.8797 -0 -0 -2.27713 0.21393 0 0 0 0 0 0 0 0 0 0 0.02587 0.25241 0.37678 0 -0.27322 0 0.72952 -0.02533 0 -5.39455
TRP_78 -9.86567 0.6805 5.71293 -0.72369 0.18557 0.42472 3.52907 -3.66294 -0 -0 -3.02807 -0.39685 0 0 0 0 0 0 0 0 0 0 -0.04293 0.20864 0 2.84324 -0.03215 0 3.035 0.00812 0 -1.12449
ILE_79 -8.75433 1.51577 3.03277 -0.50998 0.53265 0.10127 2.86194 -2.84425 -0 -0 -1.98687 0.02133 0 0 0 0 0 0 0 0 0 0 0.0095 0.11286 0.56524 0 -0.46443 0 1.0317 0.18672 0 -4.58812
LEU_80 -8.12457 0.91123 2.97723 -0.49328 0.40935 0.1121 2.20816 -2.70867 -0 -0 -1.49904 0.25586 0 0 0 0 0 0 0 0 0 0 0.08094 0.16049 0.54037 0 -0.22015 0 0.72952 0.3639 0 -4.29656
ALA_81 -6.0581 1.47216 2.47625 -0.02248 0 0 2.6036 -2.51811 -0 -0 -2.48379 -0.36588 0 0 0 0 0 0 0 0 0 0 0.14593 0 0 0 -0.20812 0 2.3386 0.0905 0 -2.52944
THR_82 -7.39054 0.56599 4.81182 -0.20391 0.14539 0.07401 3.3672 -2.97218 -0 -0 -3.43656 -0.11215 0 0 0 0 0 0 0 0 0 0 0.08225 0.05614 0.07363 0 -0.00584 2.36664 -1.425 0.20099 0 -3.80213
ALA_83 -6.18608 0.7102 3.8224 -0.02081 0 0 2.81927 -2.99039 -0 -0 -2.75583 -0.33975 0 0 0 0 0 0 0 0 0 0 0.035 0 0 0 -0.16664 0 2.3386 0.34848 0 -2.38555
TYR_84 -5.95056 0.63692 3.92127 -0.91095 0.07799 0.33512 2.34947 -2.50812 -0 -1e-05 -0.4075 -0.26751 0 0 0 0 0 0 0 0 0 0 0.04741 0.00101 0 1.85585 -0.3693 0.00019 0.96414 0.41637 0 0.19179
ALA_85 -4.14544 0.38588 1.57408 -0.02287 0 0 1.23146 -1.71585 -0 -0 -0.46967 -0.34121 0 0 0 0 0 0 0 0 0 0 0.12127 0 0 0 -0.30244 0 2.3386 0.15953 0 -1.18666
LEU_86 -6.71153 0.8437 1.90142 -0.49241 0.39937 0.11897 1.51984 -1.94199 -0 -0 -0.48767 0.18659 0 0 0 0 0 0 0 0 0 0 -0.00477 0.23289 0.32195 0 -0.31208 0 0.72952 -0.29827 0 -3.99449
GLY_87 -1.71681 0.11911 2.25617 -6e-05 0 0 1.1103 -1.12569 -0.00296 -0.02643 -0.7928 -0.39137 0 0 0 0 0 0 0 0 0 0 0.01241 0 0 0 -1.48433 0 1.2108 0.18648 0 -0.64519
THR_88 -5.0061 0.80214 2.96252 -0.1878 0.141 0.065 1.53712 -1.90768 -0.00335 -0.03389 -1.37781 -0.90384 0 0 0 -0.01233 0 0 0 0 0 0 0.0012 0.02702 0.53976 0 -0.68347 2.28856 -1.425 1.09364 0 -2.0833
THR_89 -4.31492 0.49244 4.48066 -0.11227 0.06375 0.07503 2.53773 -2.18888 -3e-05 -0.00071 -2.34791 -0.64122 0 0 0 -0.42704 0 0 0 0 0 0 -0.01639 0.0301 0.03414 0 -0.43415 2.28957 -1.425 0.62839 0 -1.27669
VAL_90 -5.52328 0.81909 2.09633 -0.3045 0.23244 0.06865 1.93195 -2.00001 -0 -0 -0.9929 -0.07918 0 0 0 0 0 0 0 0 0 0 -0.07176 0.00832 0.18853 0 -0.26806 0 2.085 -0.15088 0 -1.96026
GLU_91 -4.41241 0.22373 5.177 -0.46295 0.24404 1.45064 2.01531 -2.30839 -0.02347 -0.14309 -2.19668 -2.96786 0 0 0 0 0 0 0 0 0 0 0.21171 0.02081 0 3.97136 -0.30161 0 -2.5358 -0.15139 0 -2.18907
GLU_92 -6.63094 0.56993 7.51026 -0.44557 0.05009 0.84019 3.5972 -3.18923 -0.04178 -0.27309 -3.51442 -0.46963 0 0 0 -0.41471 -0.96185 0 0 0 0 0 0.08976 0.49502 0 3.32088 -0.32881 0 -2.5358 -0.43615 0 -2.76866
ALA_93 -5.83959 0.42506 2.55687 -0.02175 0 0 2.61943 -2.54415 -3e-05 -0.00071 -1.74435 -0.37085 0 0 0 0 0 0 0 0 0 0 -0.03656 0 0 0 -0.25311 0 2.3386 -0.36821 0 -3.23933
VAL_94 -6.00179 0.75724 2.93433 -0.29434 0.18892 0.06244 2.54696 -2.3767 -0 -0 -1.78197 0.01304 0 0 0 0 0 0 0 0 0 0 -0.04608 0.00517 0.0357 0 -0.40877 0 2.085 0.14012 0 -2.14074
LYS_95 -4.7593 0.21907 5.20344 -0.31073 0.02788 0.14446 2.33561 -2.34076 -0.01792 -0.12255 -2.16914 -0.02108 0 0 0 0 0 0 0 0 0 0 0.01051 0.02785 1.73198 0 -0.01861 0 -1.6738 0.11621 0 -1.61687
ARG_96 -7.86068 0.5058 6.96236 -0.46297 0.09391 0.25059 3.55324 -3.33064 -0 -0 -3.40205 0.33112 0 0 0 0 -0.96185 0 0 0 0 0 0.17941 1.17093 2.03614 0 -0.11307 0 -1.281 -0.23004 0 -2.55878
ALA_97 -6.17776 0.59877 2.97104 -0.02192 0 0 2.71606 -2.63295 -0 -0 -2.23764 -0.38717 0 0 0 0 0 0 0 0 0 0 0.11175 0 0 0 -0.30347 0 2.3386 -0.21983 0 -3.2445
LEU_98 -5.38885 0.44268 4.69647 -0.72235 0.56713 0.30144 2.56329 -2.51944 -0 -0 -1.33748 0.16912 0 0 0 0 0 0 0 0 0 0 0.26815 0.01199 0.94825 0 -0.25607 0 0.72952 -0.12513 0 0.34872
LYS_99 -4.7017 0.33702 5.56291 -0.30523 0.02681 0.13576 2.72495 -2.53295 -0 -0 -1.74579 -0.01054 0 0 0 0 0 0 0 0 0 0 0.05709 0.0233 1.73628 0 0.01235 0 -1.6738 -0.0604 0 -0.41395
LEU_100 -9.08953 1.21881 3.62566 -0.48919 0.39933 0.11623 3.16647 -2.97865 -0.01702 -0.08892 -2.11539 0.2128 0 0 0 0 0 0 0 0 0 0 0.01456 0.33378 0.39602 0 -0.26787 0 0.72952 -0.06048 0 -4.89385
LYS_101 -7.22109 0.79277 6.28666 -0.46221 0.0909 0.28925 3.59496 -3.14456 -0 -0 -2.85013 0.27706 0 0 0 0 0 0 0 0 0 0 0.26056 0.22407 2.02808 0 0.0481 0 -1.6738 0.63897 0 -0.82041
THR_102 -3.2295 0.10442 3.53812 -0.12049 0.06719 0.05946 1.55503 -1.80675 -0 -0 -0.48936 -0.92278 0 0 0 0 0 0 0 0 0 0 0.33052 0.06339 0.26062 0 -0.10334 2.31179 -1.425 0.52292 0 0.71624
LYS_103 -3.75729 0.1929 4.57133 -0.43185 0.07074 0.24821 2.36923 -1.96148 -0 -0 -2.34292 -0.1145 0 0 0 0 -0.55882 0 0 0 0 0 0.02679 0.04351 2.39004 0 -0.10527 0 -1.6738 -0.10257 0 -1.13575
LEU_104 -5.41756 0.74346 1.3469 -0.51329 0.40172 0.13241 1.30755 -1.39857 -0 -0 -0.89475 0.1744 0 0 0 0 0 0 0 0 0 0 0.56713 0.15925 0.24842 0 -0.26585 0 0.72952 -0.02421 0 -2.70349
GLY_105 -1.72273 0.08428 2.00163 -5e-05 0 0 1.01493 -1.07507 -0.00116 -0.03102 -0.40307 -0.35673 0 0 0 0 0 0 0 0 0 0 0.29853 0 0 0 -1.35052 0 1.2108 0.3966 0 0.06643
VAL_106 -6.06052 0.73254 1.98783 -0.30996 0.2255 0.06333 1.60457 -1.87981 -0.01702 -0.08892 -1.22834 -0.22769 0 0 0 0 0 0 0 0 0 0 -0.01856 0.0105 0.0822 0 -0.4925 0 2.085 0.35062 0 -3.18123
SER_107 -4.44555 0.1651 4.93344 -0.02698 0 0.06309 3.0299 -2.32113 -0 -0 -2.70426 -0.47857 0 0 0 -1.64777 0 0 0 0 0 0 -0.02082 0.01688 0.16463 0 -0.43748 0.65374 -1.1772 -0.31623 0 -4.54922
LEU_108 -5.2997 0.36203 3.07084 -0.49932 0.54814 0.11873 1.84482 -2.02969 -0 -0 -0.76191 0.22744 0 0 0 0 0 0 0 0 0 0 0.1119 0.09693 0.29339 0 -0.29925 0 0.72952 -0.28486 0 -1.77098
ASP_109 -4.53441 0.22507 5.44318 -0.11242 0.00877 0.35288 2.2934 -2.42255 -0 -0 -3.29094 -0.34349 0 0 0 0 -0.96796 0 0 0 0 0 0.94064 0.29221 0 1.77662 0.25758 0 -2.2837 0.37315 0 -1.99195
GLN_110 -7.29806 0.5245 6.61962 -0.2641 0.05064 0.22259 3.54513 -3.2188 -0.02267 -0.14209 -2.36613 -0.43494 0 0 0 -1.64777 0 0 0 0 0 0 -0.00645 0.2959 0 2.77746 -0.14784 0 -1.0644 0.40547 0 -2.17194
ALA_111 -7.13561 1.14375 3.72424 -0.02104 0 0 3.34336 -3.02517 -0 -0 -2.24622 -0.3662 0 0 0 0 0 0 0 0 0 0 0.00097 0 0 0 -0.19886 0 2.3386 -0.05808 0 -2.50026
LEU_112 -8.6216 0.93175 4.56361 -0.50366 0.40531 0.12118 2.96409 -3.08846 -0 -0 -2.45548 0.22586 0 0 0 0 0 0 0 0 0 0 0.46778 0.12651 0.36819 0 -0.27812 0 0.72952 -0.073 0 -4.11653
THR_113 -6.55867 0.39891 5.33138 -0.21117 0.21477 0.07796 3.13535 -2.89887 -0 -0 -3.21578 -0.09134 0 0 0 0 0 0 0 0 0 0 0.69004 0.16056 0.25634 0 0.11952 2.2851 -1.425 0.12861 0 -1.60228
ILE_114 -9.68737 1.21085 2.58185 -0.51116 0.52925 0.10175 3.1312 -3.00301 -0 -0 -2.337 0.07418 0 0 0 0 0 0 0 0 0 0 -0.05451 0.22395 0.58757 0 -0.39608 0 1.0317 0.35845 0 -6.15839
LEU_115 -9.18915 1.03824 2.46036 -0.50138 0.42306 0.12196 2.64256 -2.77502 -0 -0 -1.8405 0.23325 0 0 0 0 0 0 0 0 0 0 -0.02985 0.15521 0.43164 0 -0.25757 0 0.72952 0.25111 0 -6.10655
LEU_116 -8.30221 0.55573 3.13828 -0.70392 0.49871 0.2628 2.64734 -2.86007 -0 -0 -1.64947 0.17682 0 0 0 0 0 0 0 0 0 0 0.09466 0.00062 0.8039 0 -0.21156 0 0.72952 0.18976 0 -4.62909
ALA_117 -6.30684 0.46638 3.94215 -0.02129 0 0 3.01871 -2.85106 -0.00025 -0.00732 -2.06125 -0.33822 0 0 0 0 0 0 0 0 0 0 0.2272 0 0 0 -0.17394 0 2.3386 0.20661 0 -1.56052
ALA_118 -5.95779 0.29898 4.07122 -0.02197 0 0 2.9366 -2.98048 -0 -0 -3.09034 -0.36671 0 0 0 0 0 0 0 0 0 0 0.34289 0 0 0 -0.255 0 2.3386 -0.03111 0 -2.7151
ALA_119 -3.96278 0.21554 2.04406 -0.02307 0 0 1.48407 -1.8747 -0 -0 -0.7506 -0.36072 0 0 0 0 0 0 0 0 0 0 0.04628 0 0 0 -0.31965 0 2.3386 -0.23315 0 -1.39611
LEU_120 -5.8916 0.47365 1.68624 -0.52671 0.26207 0.12805 1.65056 -1.81239 -0 -0 -0.72488 0.01115 0 0 0 0 0 0 0 0 0 0 0.08391 0.3739 3.03477 0 -0.27897 0 0.72952 -0.19465 0 -0.99539
LEU_121 -6.28349 0.90936 2.08082 -0.49389 0.36178 0.11972 1.30621 -1.89387 -0 -0 -0.5614 0.19682 0 0 0 0 0 0 0 0 0 0 0.11808 0.39447 0.37246 0 -0.2782 0 0.72952 -0.10957 0 -3.03117
GLY_122 -1.73005 0.07143 2.2026 -5e-05 0 0 1.07086 -1.13481 -0 -0 -0.81843 -0.40151 0 0 0 0 0 0 0 0 0 0 0.17153 0 0 0 -1.35443 0 1.2108 -0.04106 0 -0.75313
THR_123 -4.85256 0.49555 3.96501 -0.10491 0.06925 0.06659 1.76019 -2.04858 -0.0039 -0.02199 -2.20731 -0.44909 0 0 0 0 0 0 0 0 0 0 0.0301 0.00087 0.22526 0 -0.79495 2.28526 -1.425 0.13068 0 -2.87951
THR_124 -4.98108 0.22517 6.00278 -0.11276 0.07016 0.07446 3.42041 -2.69922 -0.00264 -0.03327 -3.5155 -0.60537 0 0 0 -1.65077 0 0 0 0 0 0 0.05389 0.11552 0.0546 0 -0.4793 2.28828 -1.425 -0.01129 0 -3.21095
VAL_125 -6.05649 1.52136 2.3593 -0.27243 0.21964 0.04415 1.6929 -2.15189 -0 -0 -0.81541 0.49956 0 0 0 0 0 0 0 0 0 0 0.16689 0.05337 0.70603 0 0.02834 0 2.085 -0.17516 0 -0.09484
GLU_126 -5.44864 0.85068 6.84997 -0.45794 0.18494 1.42593 3.00466 -2.99961 -0.02773 -0.15975 -3.736 -2.60624 0 0 0 0 -0.55882 0 0 0 0 0 0.11109 0.00337 0 3.96867 -0.24864 0 -2.5358 -0.23343 0 -2.61329
GLU_127 -6.40739 0.51636 7.8111 -0.20902 0.02677 0.29987 3.81861 -3.29853 -0.02773 -0.15975 -3.59666 -0.52032 0 0 0 -1.65077 0 0 0 0 0 0 0.0059 0.12882 0 3.52537 -0.3016 0 -2.5358 -0.42163 0 -2.99641
ALA_128 -6.06445 0.23635 2.93209 -0.02105 0 0 2.64455 -2.68775 -0.00629 -0.04795 -1.82308 -0.36239 0 0 0 0 0 0 0 0 0 0 0.0168 0 0 0 -0.28968 0 2.3386 -0.31309 0 -3.44734
VAL_129 -7.24276 1.14135 3.23521 -0.30452 0.23436 0.06792 2.9428 -2.71904 -0 -0 -2.15624 -0.03147 0 0 0 0 0 0 0 0 0 0 -0.0201 0.03598 0.04802 0 -0.39218 0 2.085 0.13033 0 -2.94534
LYS_130 -5.18791 0.2076 5.30717 -0.30798 0.02803 0.14069 2.46086 -2.46753 -0 -0 -1.81611 0.01973 0 0 0 0 0 0 0 0 0 0 0.34478 0.01516 1.72401 0 0.00592 0 -1.6738 0.14302 0 -1.05635
ARG_131 -5.97203 0.32114 4.73666 -0.61788 0.16924 0.34933 2.34194 -2.42615 -0 -0 -2.29632 0.27459 0 0 0 0 0 0 0 0 0 0 0.12518 0.16786 2.52885 0 -0.05175 0 -1.281 -0.04337 0 -1.6737
ALA_132 -7.09908 1.22521 3.29131 -0.02285 0 0 3.07478 -2.95939 -0 -0 -2.51825 -0.3805 0 0 0 0 0 0 0 0 0 0 0.15279 0 0 0 -0.23847 0 2.3386 -0.1457 0 -3.28155
LEU_133 -5.75716 0.34261 4.4247 -0.51439 0.41121 0.12969 2.38259 -2.42798 -0 -0 -2.78413 0.27268 0 0 0 0 0 0 0 0 0 0 0.7518 0.02899 0.28388 0 -0.31329 0 0.72952 -0.23701 0 -2.27629
LYS_134 -4.33948 0.16398 5.12741 -0.30274 0.02835 0.13271 2.17047 -2.25503 -0 -0 -1.86302 0.00058 0 0 0 0 0 0 0 0 0 0 0.21938 0.01153 1.83596 0 0.05337 0 -1.6738 0.05596 0 -0.63438
LEU_135 -7.91454 0.77938 3.40818 -0.4932 0.43225 0.11447 2.71034 -2.70888 -0.00078 -0.01028 -1.95535 0.24053 0 0 0 0 0 0 0 0 0 0 0.01627 0.14949 0.43247 0 -0.25883 0 0.72952 0.15443 0 -4.17453
LYS_136 -7.52456 0.85953 6.73286 -0.48391 0.09448 0.35423 3.39593 -3.28108 -0.01574 -0.04549 -3.1293 0.24031 0 0 0 0 0 0 0 0 0 0 -0.00562 0.25869 2.07641 0 0.07206 0 -1.6738 0.55358 0 -1.52142
THR_137 -3.04253 0.09826 3.94463 -0.20502 0.16352 0.07465 1.49971 -1.79073 -0 -0 -1.3348 -0.0755 0 0 0 0 0 0 0 0 0 0 -0.02547 0.01037 0.0782 0 -0.02679 2.29297 -1.425 0.86607 0 1.10253
LYS_138 -3.31073 0.13859 3.15024 -0.30809 0.02759 0.14339 1.23116 -1.53335 -0 -0 -0.43539 -0.02338 0 0 0 0 0 0 0 0 0 0 -0.02864 0.02169 1.79647 0 -0.05824 0 -1.6738 0.15131 0 -0.71117
LEU_139 -5.98048 1.07632 0.7641 -0.53388 0.56051 0.1339 1.35148 -1.55243 -0 -0 -0.99505 -0.01023 0 0 0 0 0 0 0 0 0 0 0.18011 0.04633 2.79871 0 -0.2705 0 0.72952 -0.29124 0 -1.99285
GLY_140 -1.71474 0.07155 2.0423 -5e-05 0 0 0.99533 -1.08811 -0 -0 -0.51667 -0.36475 0 0 0 0 0 0 0 0 0 0 0.25325 0 0 0 -1.27149 0 1.2108 0.12503 0 -0.25755
VAL_141 -5.81565 1.03468 2.09828 -0.29905 0.19946 0.05598 1.49347 -1.81677 -0.01652 -0.05577 -1.58009 -0.06983 0 0 0 0 0 0 0 0 0 0 0.03432 0.045 0.01533 0 -0.42145 0 2.085 0.56889 0 -2.4447
SER_142 -4.47904 0.16834 4.74103 -0.0275 0 0.06427 2.81154 -2.21655 -0 -0 -2.34769 -0.49387 0 0 0 -1.71129 0 0 0 0 0 0 -0.02858 0.04952 0.16331 0 -0.44758 0.67555 -1.1772 0.11176 0 -4.14399
LEU_143 -6.62401 0.45399 2.21572 -0.70273 0.44457 0.26626 1.79423 -2.01094 -0 -0 -0.56768 0.13038 0 0 0 0 0 0 0 0 0 0 0.06074 0.07674 0.97715 0 -0.24845 0 0.72952 -0.147 0 -3.15152
LYS_144 -5.09801 0.29669 4.33908 -0.42174 0.06636 0.23151 1.90132 -2.11824 -0.02151 -0.11108 -0.62148 -0.11691 0 0 0 0 0 0 0 0 0 0 -0.00535 0.00011 1.91622 0 0.04176 0 -1.6738 0.22038 0 -1.1747
GLN_145 -6.8689 0.47058 6.39514 -0.25572 0.03207 0.19651 3.34965 -2.99926 -0 -0 -3.22569 -0.43095 0 0 0 -1.71129 -0.60405 0 0 0 0 0 0.36982 0.06781 0 2.79799 -0.1867 0 -1.0644 0.12116 0 -3.54623
ALA_146 -6.7275 0.66993 3.37507 -0.02162 0 0 2.83018 -2.83325 -0 -0 -1.9643 -0.35486 0 0 0 0 0 0 0 0 0 0 0.2381 0 0 0 -0.10221 0 2.3386 -0.06659 0 -2.61842
LEU_147 -10.3124 1.48227 3.68102 -0.48424 0.21934 0.11826 2.88523 -3.22639 -0 -0 -2.4492 0.17732 0 0 0 0 0 0 0 0 0 0 0.55096 0.73096 0.36027 0 -0.2799 0 0.72952 -0.0773 0 -5.89424
LEU_148 -6.18053 0.37064 4.98787 -0.51091 0.44713 0.12945 2.50828 -2.70169 -0.00555 -0.07266 -2.31408 0.23374 0 0 0 0 0 0 0 0 0 0 0.784 0.12438 0.29101 0 -0.2785 0 0.72952 0.00401 0 -1.4539
PHE_149 -9.06245 1.10296 2.76749 -0.58492 0.0499 0.1926 2.57826 -2.76366 -0 -0 -2.06053 -0.13082 0 0 0 0 0 0 0 0 0 0 0.57814 1.57437 0 2.73518 0.06205 0 1.4028 0.0533 0 -1.50533
LEU_150 -8.92545 1.74722 2.75924 -0.51057 0.55598 0.11751 2.66944 -2.77087 -0 -0 -1.76844 0.30856 0 0 0 0 0 0 0 0 0 0 0.46309 0.14255 0.4944 0 -0.24084 0 0.72952 0.13516 0 -4.09352
GLN_151 -9.11044 0.80714 6.46757 -0.27178 0.03469 0.2105 3.44515 -3.74966 -0.00555 -0.07266 -2.597 -0.45281 0 0 0 0 0 0 0 0 0 0 0.03837 0.05504 0 2.95515 -0.11038 0 -1.0644 0.16704 0 -3.25403
LEU_152 -9.27443 1.27332 3.72639 -0.70762 0.37444 0.26555 3.09184 -3.15563 -0.00933 -0.11273 -2.47201 0.16131 0 0 0 0 0 0 0 0 0 0 0.18778 0.05106 0.81542 0 -0.19533 0 0.72952 0.3985 0 -4.85195
ALA_153 -6.24429 0.26617 4.02327 -0.02192 0 0 2.97953 -3.04998 -0 -0 -2.86063 -0.36169 0 0 0 0 0 0 0 0 0 0 0.09396 0 0 0 -0.18801 0 2.3386 0.33303 0 -2.69196
ALA_154 -3.8376 0.18385 2.4767 -0.02259 0 0 1.41112 -1.84623 -0 -0 -0.52749 -0.38857 0 0 0 0 0 0 0 0 0 0 0.05828 0 0 0 -0.2655 0 2.3386 -0.16627 0 -0.5857
GLN_155 -7.80441 1.08558 6.07822 -0.26964 0.04627 0.22185 2.48442 -3.107 -0.00933 -0.11273 -0.47807 -0.51274 0 0 0 0 0 0 0 0 0 0 0.17213 0.20063 0 2.95652 0.13543 0 -1.0644 0.22232 0 0.24504
LEU_156 -6.83461 0.71371 2.57178 -0.50747 0.42409 0.12748 1.5335 -2.05448 -0 -0 -0.61785 0.22735 0 0 0 0 0 0 0 0 0 0 -0.06041 0.1554 0.27863 0 -0.3108 0 0.72952 0.32133 0 -3.30281
GLY_157 -1.64909 0.06875 2.24333 -5e-05 0 0 1.05234 -1.11175 -0 -0 -0.84463 -0.40683 0 0 0 0 0 0 0 0 0 0 -0.1281 0 0 0 -1.39331 0 1.2108 0.13722 0 -0.82131
THR_158 -4.70832 0.52143 2.55887 -0.19661 0.15471 0.06569 1.5442 -1.77257 -0 -0 -1.16295 -0.80632 0 0 0 -0.15768 0 0 0 0 0 0 -0.01545 0.00992 0.7707 0 -0.76557 2.29003 -1.425 0.65647 0 -2.43846
THR_159 -4.14842 0.38528 4.18821 -0.11228 0.06972 0.07474 2.30952 -2.11362 -0.00013 -0.00205 -2.34195 -0.58076 0 0 0 -0.73399 0 0 0 0 0 0 -0.00934 0.03707 0.04191 0 -0.44999 2.29833 -1.425 0.271 0 -2.24174
VAL_160 -5.21978 1.03953 2.35526 -0.28672 0.25991 0.04844 1.32375 -1.91852 -0 -0 -0.87149 0.49556 0 0 0 0 0 0 0 0 0 0 0.01509 0.12221 0.64432 0 0.08367 0 2.085 -0.23179 0 -0.05556
GLU_161 -4.66626 0.64453 5.29014 -0.4639 0.23355 1.4537 1.81323 -2.42395 -0.02844 -0.16149 -1.96082 -2.8224 0 0 0 0 0 0 0 0 0 0 0.07661 0.01086 0 3.97116 -0.22488 0 -2.5358 -0.20656 0 -2.00072
GLU_162 -6.36138 0.33476 7.26433 -0.64943 0.1691 1.20677 3.12876 -2.97921 -0.03998 -0.24899 -3.07629 -0.58546 0 0 0 -0.57631 -0.81978 0 0 0 0 0 0.16582 0.00508 0 3.46839 -0.25887 0 -2.5358 -0.36861 0 -2.7571
ALA_163 -5.95494 0.28981 2.54806 -0.02181 0 0 2.13213 -2.42428 -0.00013 -0.00205 -1.90188 -0.37143 0 0 0 0 0 0 0 0 0 0 0.19713 0 0 0 -0.27917 0 2.3386 -0.27232 0 -3.72229
VAL_164 -6.55333 0.92524 2.96658 -0.30944 0.25911 0.07045 2.4908 -2.46234 -0 -0 -2.07109 -0.08979 0 0 0 0 0 0 0 0 0 0 0.01794 0.00073 0.09019 0 -0.36361 0 2.085 0.05519 0 -2.88838
LYS_165 -5.17882 0.28838 5.71798 -0.31107 0.03181 0.14544 2.51579 -2.53027 -0.01154 -0.0875 -2.36255 0.01776 0 0 0 0 0 0 0 0 0 0 0.0995 0.11117 1.67789 0 -0.04275 0 -1.6738 0.04216 0 -1.55041
ARG_166 -8.51869 0.75916 6.85692 -0.45037 0.07169 0.2291 3.49573 -3.40121 -0 -0 -2.87952 0.38245 0 0 0 0 -0.81978 0 0 0 0 0 -0.00018 0.33517 2.06426 0 -0.04674 0 -1.281 -0.05736 0 -3.26037
ALA_167 -6.48468 0.4892 2.90293 -0.02192 0 0 2.82986 -2.71203 -0 -0 -2.27107 -0.3837 0 0 0 0 0 0 0 0 0 0 0.01952 0 0 0 -0.27899 0 2.3386 -0.17015 0 -3.74242
LEU_168 -5.40549 0.3346 5.08568 -0.716 0.5518 0.28808 2.5568 -2.61215 -0 -0 -2.14187 0.17385 0 0 0 0 0 0 0 0 0 0 0.40347 0.00187 0.93629 0 -0.25383 0 0.72952 -0.15547 0 -0.22287
LYS_169 -4.81129 0.2063 5.38602 -0.30323 0.02629 0.13335 2.32816 -2.4373 -0 -0 -2.09645 0.00541 0 0 0 0 0 0 0 0 0 0 0.24767 0.05474 1.74444 0 0.02408 0 -1.6738 0.01269 0 -1.15292
LEU_170 -8.69451 0.73747 3.3917 -0.52664 0.26196 0.12432 3.08036 -2.85598 -0.01443 -0.08896 -2.30692 0.01253 0 0 0 0 0 0 0 0 0 0 0.22041 0.2675 3.33202 0 -0.26925 0 0.72952 -0.02806 0 -2.62694
LYS_171 -6.57585 0.54802 6.33943 -0.40735 0.08569 0.19212 3.53101 -3.08285 -0 -0 -2.94832 -0.04147 0 0 0 0 0 0 0 0 0 0 0.19936 0.22434 1.59329 0 0.01922 0 -1.6738 0.81888 0 -1.17829
THR_172 -3.00021 0.0977 3.77929 -0.20134 0.13857 0.07226 1.37904 -1.71577 -0 -0 -1.04931 -0.08638 0 0 0 0 0 0 0 0 0 0 0.06145 0.00025 0.07666 0 -0.02496 2.29062 -1.425 1.19218 0 1.58504
LYS_173 -3.27988 0.09292 3.34022 -0.30836 0.02789 0.14261 1.30745 -1.52878 -0 -0 -0.428 -0.03453 0 0 0 0 0 0 0 0 0 0 0.1161 0.01479 1.85063 0 -0.0913 0 -1.6738 0.25262 0 -0.19941
LEU_174 -6.14508 0.86007 0.92618 -0.52242 0.45651 0.13928 1.33307 -1.52313 -0 -0 -0.96996 0.15968 0 0 0 0 0 0 0 0 0 0 -0.00464 0.14334 0.21882 0 -0.23393 0 0.72952 -0.23114 0 -4.66383
GLY_175 -1.84135 0.08848 2.2038 -5e-05 0 0 1.17713 -1.17561 -0.00216 -0.05084 -0.50824 -0.38388 0 0 0 0 0 0 0 0 0 0 0.18267 0 0 0 -1.11274 0 1.2108 -0.02664 0 -0.23863
VAL_176 -6.11981 0.88655 2.21225 -0.31378 0.23454 0.06516 1.615 -1.95654 -0.01443 -0.08896 -1.1834 -0.24287 0 0 0 0 0 0 0 0 0 0 -0.00109 0.03393 0.09793 0 -0.48027 0 2.085 -0.0181 0 -3.1889
SER_177 -4.35568 0.24739 4.8446 -0.02854 0 0.06718 3.07895 -2.28126 -0 -0 -2.77007 -0.4798 0 0 0 -1.64327 0 0 0 0 0 0 -0.03436 0.04745 0.13045 0 -0.5026 0.6489 -1.1772 -0.2435 0 -4.45137
LEU_178 -6.00669 0.40461 1.78321 -0.50696 0.64751 0.11927 1.73154 -1.87929 -0 -0 -0.56275 0.26711 0 0 0 0 0 0 0 0 0 0 0.11324 0.01829 0.2877 0 -0.29038 0 0.72952 -0.15196 0 -3.29601
GLU_179 -4.49789 0.25364 4.59809 -0.33194 0.05431 0.3855 2.25389 -2.24153 -0 -0 -1.57506 -0.56929 0 0 0 0 -0.60405 0 0 0 0 0 0.238 0.04983 0 3.46565 -0.1672 0 -2.5358 -0.10334 0 -1.32717
GLN_180 -7.69637 0.66147 7.23023 -0.25454 0.02897 0.18948 3.81025 -3.32774 -0.00216 -0.05084 -3.38018 -0.40348 0 0 0 -1.64327 -0.66358 0 0 0 0 0 0.29547 0.01286 0 2.82215 -0.15282 0 -1.0644 -0.11102 0 -3.69951
ALA_181 -6.84362 0.6196 3.64141 -0.02219 0 0 3.04396 -2.95825 -0 -0 -2.16241 -0.37179 0 0 0 0 0 0 0 0 0 0 -0.04109 0 0 0 -0.23409 0 2.3386 -0.20156 0 -3.19144
ALA_182 -5.66827 0.59242 3.76888 -0.0218 0 0 3.12646 -2.73889 -0 -0 -2.58791 -0.36805 0 0 0 0 0 0 0 0 0 0 0.1504 0 0 0 -0.27915 0 2.3386 -0.25246 0 -1.93977
ILE_183 -7.56731 0.62498 4.53265 -0.51859 0.65465 0.10357 3.0212 -2.86482 -0 -0 -1.66843 0.08628 0 0 0 0 0 0 0 0 0 0 0.19356 0.03476 0.64751 0 -0.38057 0 1.0317 0.07266 0 -1.99619
ILE_184 -8.28639 0.75328 2.32722 -0.51565 0.6116 0.10309 2.6433 -2.6661 -0 -0 -1.48372 0.06698 0 0 0 0 0 0 0 0 0 0 -0.00696 0.3072 0.73171 0 -0.30289 0 1.0317 0.28797 0 -4.39765
LEU_185 -9.33257 1.409 2.48614 -0.49674 0.38863 0.11523 2.41883 -2.80558 -0 -0 -2.02327 0.25135 0 0 0 0 0 0 0 0 0 0 0.36046 0.12953 0.37345 0 -0.27433 0 0.72952 0.13719 0 -6.13316
ALA_186 -5.45504 0.18719 3.75342 -0.02301 0 0 2.75349 -2.57526 -0 -0 -2.17012 -0.3769 0 0 0 0 0 0 0 0 0 0 0.70976 0 0 0 -0.26633 0 2.3386 -0.12022 0 -1.24442
ALA_187 -5.9688 0.46782 2.79715 -0.02287 0 0 2.69308 -2.64625 -0 -0 -1.93156 -0.35779 0 0 0 0 0 0 0 0 0 0 0.5665 0 0 0 -0.32198 0 2.3386 -0.17088 0 -2.55698
ALA_188 -6.35367 0.85359 3.88919 -0.02183 0 0 2.94268 -3.10147 -0 -0 -2.59812 -0.3482 0 0 0 0 0 0 0 0 0 0 -0.03156 0 0 0 -0.13986 0 2.3386 0.12043 0 -2.45022
SER_189 -5.18043 0.4067 6.13997 -0.03057 0 0.05931 2.4856 -2.8236 -0 -0 -2.54838 -0.44951 0 0 0 0 -0.43791 0 0 0 0 0 -0.00216 0.29966 0.66285 0 0.33973 1.72183 -1.1772 0.57392 0 0.03982
ALA_190 -5.18807 1.15667 3.02725 -0.02287 0 0 1.3647 -2.40828 -0.0044 -0.03215 -0.57977 -0.35311 0 0 0 0 0 0 0 0 0 0 0.43984 0 0 0 -0.2677 0 2.3386 0.3166 0 -0.2127
LEU_191 -6.0523 0.96491 2.01406 -0.50403 0.40596 0.12873 1.12289 -1.84175 -0 -0 -0.43742 0.19338 0 0 0 0 0 0 0 0 0 0 -0.05306 0.37515 0.32646 0 -0.31287 0 0.72952 -0.19414 0 -3.13452
GLY_192 -1.80684 0.09681 2.37632 -6e-05 0 0 1.28994 -1.19097 -0 -0 -0.85114 -0.40217 0 0 0 0 0 0 0 0 0 0 -0.04931 0 0 0 -1.41461 0 1.2108 -0.04415 0 -0.78537
THR_193 -4.62778 0.80719 2.66174 -0.19147 0.15167 0.06486 1.67335 -1.79821 -0 -0 -1.69568 -0.81401 0 0 0 -0.16051 0 0 0 0 0 0 0.12841 0.00286 0.72068 0 -0.75974 2.30675 -1.425 0.65426 0 -2.30064
THR_194 -4.30484 0.52963 4.38096 -0.11538 0.06646 0.0789 2.45481 -2.15064 -0 -0 -2.28681 -0.56309 0 0 0 -0.40436 0 0 0 0 0 0 0.0634 0.10063 0.04226 0 -0.41953 2.29242 -1.425 0.38088 0 -1.27931
VAL_195 -5.50505 1.38756 2.49874 -0.28071 0.2312 0.04664 1.42801 -2.00731 -0 -0 -0.96076 0.4951 0 0 0 0 0 0 0 0 0 0 -0.02176 0.01443 0.63136 0 0.09359 0 2.085 -0.24425 0 -0.1082
GLU_196 -4.64094 0.61029 5.30761 -0.45931 0.20152 1.43195 1.89097 -2.43735 -0.02498 -0.14618 -1.90224 -2.8119 0 0 0 0 0 0 0 0 0 0 -0.04759 0.00588 0 3.99931 -0.25126 0 -2.5358 -0.23911 0 -2.04912
GLU_197 -6.01764 0.35982 7.63979 -0.44841 0.05935 0.89361 3.50837 -3.14963 -0.02498 -0.14618 -4.18416 -0.43827 0 0 0 -0.24385 -0.5783 0 0 0 0 0 0.14045 0.00521 0 3.29764 -0.28505 0 -2.5358 -0.41201 0 -2.56001
ALA_198 -5.96038 0.62802 2.62637 -0.02256 0 0 2.36771 -2.61119 -0 -0 -1.94016 -0.3593 0 0 0 0 0 0 0 0 0 0 0.51554 0 0 0 -0.21127 0 2.3386 -0.3514 0 -2.98003
VAL_199 -6.69935 0.87284 3.13353 -0.31393 0.29605 0.07126 2.59662 -2.52793 -0 -0 -1.88789 -0.04116 0 0 0 0 0 0 0 0 0 0 -0.03024 0.17356 0.04546 0 -0.24698 0 2.085 0.17685 0 -2.29631
LYS_200 -5.80192 0.21991 7.07117 -0.4816 0.23564 0.24277 3.0964 -3.04441 -0 -0 -4.18626 0.13721 0 0 0 0 -0.5783 0 0 0 0 0 -0.02763 0.01983 2.56941 0 0.00983 0 -1.6738 0.22962 0 -1.96213
ARG_201 -6.70605 0.49632 5.33491 -0.61487 0.16596 0.34633 2.62772 -2.7032 -0 -0 -2.4422 0.26349 0 0 0 0 0 0 0 0 0 0 0.04061 0.18929 2.54818 0 -0.02857 0 -1.281 -0.02235 0 -1.78543
ALA_202 -6.44486 0.30708 3.30497 -0.02295 0 0 2.79221 -2.81182 -0 -0 -2.51148 -0.37867 0 0 0 0 0 0 0 0 0 0 0.17064 0 0 0 -0.24788 0 2.3386 -0.10484 0 -3.60902
LEU_203 -6.10176 0.46184 4.13827 -0.49157 0.25161 0.11943 2.32623 -2.48572 -0 -0 -2.09381 0.21632 0 0 0 0 0 0 0 0 0 0 0.2946 0.44843 0.40289 0 -0.26588 0 0.72952 -0.15112 0 -2.2007
LYS_204 -4.11921 0.09378 4.82126 -0.3064 0.02697 0.13952 2.18295 -2.17402 -0 -0 -2.08697 -0.02611 0 0 0 0 0 0 0 0 0 0 0.23415 0.02442 1.76681 0 -0.00357 0 -1.6738 -0.08413 0 -1.18433
LEU_205 -8.02236 1.1436 3.94265 -0.51293 0.54455 0.12951 2.63201 -2.80334 -0 -0 -1.83294 0.23152 0 0 0 0 0 0 0 0 0 0 0.53733 0.03741 0.33804 0 -0.30962 0 0.72952 -0.19852 0 -3.41359
LYS_206 -6.73326 0.41938 5.9563 -0.5005 0.11936 0.40154 2.45186 -2.81614 -0.02436 -0.07108 -0.98812 0.17473 0 0 0 0 0 0 0 0 0 0 0.00893 0.18211 2.21677 0 -0.00802 0 -1.6738 0.15002 0 -0.73426
THR_207 -2.60327 0.07935 3.42139 -0.20297 0.14322 0.07445 1.17443 -1.56513 -0 -0 -0.5091 -0.14054 0 0 0 0 0 0 0 0 0 0 -0.02471 0.00382 0.18544 0 0.01259 2.28582 -1.425 0.51574 0 1.42552
LYS_208 -3.46734 0.17124 4.2867 -0.43498 0.07023 0.25288 2.12805 -1.88657 -0 -0 -2.11166 -0.10639 0 0 0 0 0 0 0 0 0 0 -0.04397 0.01042 2.42173 0 -0.05056 0 -1.6738 0.16445 0 -0.26956
LEU_209 -6.30994 1.28645 2.45935 -0.46699 0.29503 0.07976 1.31591 -1.69132 -0 -0 -2.42787 0.32034 0 0 0 0 0 0 0 0 0 0 -0.02168 0.41016 0.56882 0 -0.14445 0 0.72952 -0.40278 0 -3.9997
GLY:CtermProteinFull_210 -1.34 0.82455 1.25691 -0.41578 0.04848 1.26506 0.1201 -0.33613 -0 -0 -1.55295 -2.92972 0 0 0 0 0 0 0 0 0 0 0 0 0 0 0 0 1.2108 -0.30009 0 -2.14877
HMM:MP-FE1-connect_211 -20.4959 5.37965 1.89341 -23.5684 27.0174 -1.22582 3.85063 -4.67777 -0.0044 -0.03215 -7.86243 -9.69534 0 0 0 0 -1.03437 0 0.97194 0 0 0.02101 0 0 0 0 0 0 0 0 0 -29.4625
#END_POSE_ENERGIES_TABLE 

# All scores below are weighted scores, not raw scores.
#BEGIN_POSE_ENERGIES_TABLE UM_100_H46_ar0068_HMM_onlyH_1__DE_3
label fa_atr fa_rep fa_sol fa_intra_atr_xover4 fa_intra_rep_xover4 fa_intra_sol_xover4 lk_ball lk_ball_iso lk_ball_bridge lk_ball_bridge_uncpl fa_elec fa_intra_elec pro_close hbond_sr_bb hbond_lr_bb hbond_bb_sc hbond_sc dslf_fa13 atom_pair_constraint coordinate_constraint angle_constraint dihedral_constraint omega fa_dun_dev fa_dun_rot fa_dun_semi p_aa_pp hxl_tors ref rama_prepro res_type_constraint total
weights 1 0.55 1 1 0.55 1 0.92 -0.38 -0.33 -0.33 1 1 1.25 1 1 1 1 1.25 1 1 1 1 0.48 0.69 0.76 0.78 0.61 1 1 0.5 1 NA
pose -1245.55 131.73 825.701 -92.901 72.2848 42.0074 499.385 -510.821 -0.864003 -5.44078 -422.266 -59.6634 0 -164.897 -17.7748 -30.2695 -17.2925 0 1.94389 0 0 0.042018 25.9564 22.2766 111.468 94.993 -56.706 55.7121 47.9249 13.3718 0 -679.649
VAL:NtermProteinFull_1 -5.14495 1.86028 2.27462 -2.62809 5.83497 2.19428 1.02001 -1.2614 -0.0243623 -0.0710798 -3.12367 0.948057 0 0 0 0 0 0 0 0 0 0 0.0205692 0.0574374 0.139279 0 0 0 2.085 0 0 4.18094
SER_2 -5.36212 1.57304 5.44754 -0.0267261 0 0.0629354 2.81805 -2.19434 -0 -0 -4.09812 -0.558872 0 0 0 -1.71174 0 0 0 0 0 0 -0.00578257 0.0638323 0.19546 0 -0.423996 0.64608 -1.1772 -0.206945 0 -4.9589
LEU_3 -7.09451 0.803884 1.79771 -0.712341 0.829824 0.275719 1.58377 -2.01977 -0 -0 -0.311661 0.126802 0 0 0 0 0 0 0 0 0 0 0.521479 0.0440066 1.21248 0 -0.303768 0 0.729516 -0.258938 0 -2.77579
GLU_4 -5.86157 0.560236 5.59878 -0.335009 0.118409 0.405749 2.60947 -2.54686 -0 -0 -1.86471 -0.590791 0 0 0 0 -0.663578 0 0 0 0 0 0.0825076 0.170956 0 3.09917 -0.035295 0 -2.5358 0.0858852 0 -1.70243
GLN_5 -6.65444 0.43729 6.33467 -0.254765 0.0284699 0.198962 3.84336 -3.12815 -0 -0 -3.63739 -0.405014 0 0 0 -1.71174 -0.603436 0 0 0 0 0 0.156923 0.128766 0 2.92281 -0.105447 0 -1.0644 0.203625 0 -3.30991
ALA_6 -6.72676 0.701173 3.24133 -0.0221007 0 0 2.76001 -2.90027 -0 -0 -2.20825 -0.356786 0 0 0 0 0 0 0 0 0 0 0.00793702 0 0 0 -0.224846 0 2.3386 0.0209668 0 -3.36899
ALA_7 -6.08799 0.463126 3.50159 -0.0222115 0 0 3.01242 -2.77889 -0 -0 -2.48675 -0.37075 0 0 0 0 0 0 0 0 0 0 -0.0479895 0 0 0 -0.148151 0 2.3386 -0.206845 0 -2.83384
LYS_8 -7.39675 0.751581 7.67375 -0.591569 0.597256 0.307291 4.3574 -3.60384 -0 -0 -7.51776 0.529013 0 0 0 0 -0.596465 0 0 0 0 0 0.372266 0.466611 3.13336 0 -0.029405 0 -1.6738 -0.265407 0 -3.48646
PHE_9 -9.12663 0.888436 2.12319 -0.570389 0.0370624 0.213262 2.21278 -2.6576 -0 -0 -1.82995 -0.0595314 0 0 0 0 0 0 0 0 0 0 0.0963766 0.532715 0 2.6926 0.0306968 0 1.4028 -0.104321 0 -4.1185
LEU_10 -8.09889 0.871666 2.49057 -0.70035 0.463904 0.257405 2.39203 -2.58516 -0 -0 -1.76257 0.170841 0 0 0 0 0 0 0 0 0 0 -0.0172619 0.0740674 0.831581 0 -0.214694 0 0.729516 0.211912 0 -4.88544
ALA_11 -5.41788 0.529181 3.36319 -0.0223241 0 0 2.68044 -2.62011 -0 -0 -2.56866 -0.374192 0 0 0 0 0 0 0 0 0 0 -0.0386361 0 0 0 -0.106934 0 2.3386 0.226725 0 -2.01061
THR_12 -6.05816 0.307877 4.82605 -0.2078 0.194244 0.0761605 2.87729 -2.65824 -0 -0 -3.2471 -0.0898728 0 0 0 0 0 0 0 0 0 0 0.204377 0.0011673 0.073281 0 -0.00326226 2.31191 -1.425 0.314164 0 -2.50291
ALA_13 -5.8872 0.350892 3.55993 -0.0221199 0 0 2.67758 -2.85173 -0 -0 -2.66349 -0.344767 0 0 0 0 0 0 0 0 0 0 -0.0458345 0 0 0 -0.17056 0 2.3386 0.26037 0 -2.79832
ALA_14 -4.5629 0.452018 2.34168 -0.0215256 0 0 1.5504 -2.1148 -0 -0 -0.405337 -0.352469 0 0 0 0 0 0 0 0 0 0 -0.00144175 0 0 0 -0.141541 0 2.3386 -0.0662799 0 -0.983601
VAL_15 -5.15575 0.812994 2.32052 -0.310391 0.266136 0.0704033 1.87425 -1.98787 -0 -0 -0.754093 -0.115076 0 0 0 0 0 0 0 0 0 0 -0.0562371 0.0561924 0.188957 0 -0.357612 0 2.085 0.0303718 0 -1.0322
LEU_16 -5.42141 0.513376 2.19409 -0.666508 0.588091 0.287336 1.49067 -1.8452 -0 -0 -0.318074 -0.115373 0 0 0 0 0 0 0 0 0 0 -0.0312636 0.748397 1.94238 0 -0.262586 0 0.729516 0.0676663 0 -0.0988988
GLY_17 -1.88912 0.11694 2.16496 -6.75122e-05 0 0 0.899435 -1.16259 -0 -0 -0.762265 -0.345897 0 0 0 0 0 0 0 0 0 0 -0.0604288 0 0 0 -1.53807 0 1.2108 0.768238 0 -0.598066
THR_18 -4.84199 0.722899 2.53283 -0.200106 0.147904 0.0679286 1.64275 -1.82756 -0 -0 -1.01749 -0.851872 0 0 0 -0.131995 0 0 0 0 0 0 -0.0319253 0.059115 0.788187 0 -0.766236 2.29649 -1.425 1.18467 0 -1.65139
THR_19 -3.95413 0.349325 3.91557 -0.112453 0.0615117 0.0767505 2.40543 -2.04514 -0 -0 -2.10814 -0.655704 0 0 0 -0.357013 0 0 0 0 0 0 0.0451698 0.0137569 0.0383715 0 -0.369791 2.29586 -1.425 0.269445 0 -1.55618
VAL_20 -6.14081 0.918957 2.1852 -0.311831 0.288728 0.0713837 1.90505 -2.25142 -0 -0 -1.20936 -0.113314 0 0 0 0 0 0 0 0 0 0 -0.0241731 0.0169229 0.291542 0 -0.236099 0 2.085 -0.159462 0 -2.68368
GLU_21 -4.57071 0.207768 6.10032 -0.464541 0.213262 1.44467 2.5314 -2.64758 -0.0291021 -0.154606 -3.18778 -2.90978 0 0 0 0 0 0 0 0 0 0 0.397493 0.00467123 0 4.00817 -0.263063 0 -2.5358 -0.197002 0 -2.0522
GLU_22 -6.26641 0.345625 7.31504 -0.643039 0.1755 1.19016 3.12987 -3.00609 -0.0532058 -0.276132 -2.76119 -0.646706 0 0 0 -0.225018 -0.759234 0 0 0 0 0 0.352115 0.0178761 0 3.43968 -0.250884 0 -2.5358 -0.39127 0 -1.84911
ALA_23 -5.59886 0.215191 3.04446 -0.0227751 0 0 2.66946 -2.57308 -0 -0 -1.93007 -0.393181 0 0 0 0 0 0 0 0 0 0 0.113267 0 0 0 -0.34849 0 2.3386 -0.299149 0 -2.78463
VAL_24 -6.17843 0.388327 3.48818 -0.311865 0.27638 0.0710804 2.60065 -2.52045 -0 -0 -2.34845 -0.0786286 0 0 0 0 0 0 0 0 0 0 -0.0509923 0.00642785 0.0655142 0 -0.298239 0 2.085 0.045688 0 -2.75982
LYS_25 -5.04079 0.191274 5.6941 -0.306815 0.0322635 0.139256 2.34275 -2.48822 -0.0241036 -0.121526 -2.29931 0.0117039 0 0 0 0 0 0 0 0 0 0 -0.0259716 0.152721 1.80365 0 0.0554074 0 -1.6738 0.219599 0 -1.33781
ARG_26 -7.24721 0.522434 6.23149 -0.438804 0.0622848 0.218648 3.18648 -3.00459 -0 -0 -2.89558 0.384845 0 0 0 0 -0.759234 0 0 0 0 0 0.0399143 0.391192 2.082 0 -0.0319368 0 -1.281 0.116868 0 -2.4222
ALA_27 -6.10546 0.265737 3.10972 -0.0217097 0 0 2.66169 -2.63666 -0 -0 -2.14802 -0.354111 0 0 0 0 0 0 0 0 0 0 0.0369057 0 0 0 -0.245549 0 2.3386 -0.00381674 0 -3.10267
LEU_28 -5.3115 0.355517 4.41812 -0.502591 0.373329 0.122114 2.33445 -2.3792 -0 -0 -2.23735 0.243192 0 0 0 0 0 0 0 0 0 0 0.170019 0.154345 0.395948 0 -0.268139 0 0.729516 -0.0706805 0 -1.47292
LYS_29 -4.9689 0.292722 5.78622 -0.303566 0.0271449 0.136913 2.40399 -2.51457 -0 -0 -1.99559 -0.0181786 0 0 0 0 0 0 0 0 0 0 0.0370868 0.030635 1.77938 0 -0.0118937 0 -1.6738 -0.114817 0 -1.10722
LEU_30 -8.18122 0.940616 3.76498 -0.488875 0.421763 0.114804 2.79007 -2.81626 -0.013486 -0.107391 -2.13735 0.207223 0 0 0 0 0 0 0 0 0 0 0.0218451 0.264122 0.383416 0 -0.273552 0 0.729516 -0.122681 0 -4.50247
LYS_31 -7.54845 0.762942 6.90789 -0.415735 0.097572 0.207181 3.58863 -3.34951 -0 -0 -2.08234 -0.0502328 0 0 0 0 0 0 0 0 0 0 0.0262985 0.574195 1.6834 0 0.0317091 0 -1.6738 0.577571 0 -0.662686
THR_32 -3.09649 0.121604 3.99093 -0.200889 0.145081 0.0725002 1.52375 -1.81014 -0 -0 -1.22492 -0.0875669 0 0 0 0 0 0 0 0 0 0 0.317428 0.000122693 0.0628312 0 -0.0203512 2.27786 -1.425 1.07181 0 1.71855
LYS_33 -3.56277 0.161715 3.60474 -0.304834 0.0266473 0.136898 1.48884 -1.6254 -0 -0 -0.468018 -0.0132024 0 0 0 0 0 0 0 0 0 0 -0.00110007 0.0602633 1.79039 0 -0.0340583 0 -1.6738 0.349796 0 -0.0639016
LEU_34 -4.90781 0.450182 1.56739 -0.531009 0.433165 0.150261 1.25938 -1.47121 -0 -0 -1.16478 0.153909 0 0 0 0 0 0 0 0 0 0 -0.0346151 0.0480356 0.141967 0 -0.189481 0 0.729516 -0.340209 0 -3.70531
GLY_35 -1.70115 0.116009 2.0608 -4.79734e-05 0 0 1.05354 -1.09528 -0.000414882 -0.0128406 -0.415559 -0.393452 0 0 0 0 0 0 0 0 0 0 0.0634649 0 0 0 -0.942947 0 1.2108 -0.271662 0 -0.328741
VAL_36 -5.83697 0.753097 2.49687 -0.306059 0.223403 0.0604134 1.72596 -1.98252 -0.013486 -0.107391 -1.28625 -0.175533 0 0 0 0 0 0 0 0 0 0 0.0739105 0.0190544 0.0437436 0 -0.49638 0 2.085 0.0311098 0 -2.69204
SER_37 -4.57723 0.241311 4.97902 -0.0272259 0 0.0640979 2.95351 -2.31319 -0 -0 -2.72635 -0.503924 0 0 0 -1.60779 0 0 0 0 0 0 -0.0244846 0.100842 0.152912 0 -0.458365 0.607558 -1.1772 -0.140105 0 -4.45661
LEU_38 -5.29728 0.1268 3.14358 -0.707006 0.577827 0.272598 1.17921 -1.92048 -0.000659885 -0.00191728 -0.54359 0.111577 0 0 0 0 0 0 0 0 0 0 0.207995 0.0212646 0.950005 0 -0.231846 0 0.729516 -0.0730645 0 -1.45547
GLU_39 -4.10018 0.042493 5.30539 -0.472404 0.297941 1.48925 2.15943 -2.29806 -0.0270523 -0.161574 -2.60894 -2.84615 0 0 0 0 -0.603436 0 0 0 0 0 0.373568 0.0722232 0 4.00304 -0.294057 0 -2.5358 -0.0826344 0 -2.28695
GLN_40 -6.19359 0.398349 6.59294 -0.253646 0.0297306 0.18952 3.53696 -2.98281 -0.0268073 -0.172498 -3.63799 -0.384435 0 0 0 -1.60779 -0.469146 0 0 0 0 0 0.777304 0.00439031 0 2.77781 -0.101448 0 -1.0644 -0.21074 0 -2.7983
ALA_41 -6.03694 0.411622 3.1946 -0.022496 0 0 2.42809 -2.60336 -0 -0 -1.58733 -0.348885 0 0 0 0 0 0 0 0 0 0 -0.0413452 0 0 0 -0.22711 0 2.3386 -0.107182 0 -2.60173
LEU_42 -8.33487 0.893639 3.39091 -0.680973 0.706412 0.243927 2.65208 -2.76038 -0 -0 -1.23181 0.128206 0 0 0 0 0 0 0 0 0 0 0.265691 0.181499 1.01467 0 -0.265482 0 0.729516 -0.146755 0 -3.2137
LEU_43 -5.98938 0.340413 5.04286 -0.718616 0.433126 0.296668 3.12934 -2.69899 -2.01085e-05 -0.000178299 -2.38161 0.138587 0 0 0 0 0 0 0 0 0 0 0.0917724 0.0718296 0.894158 0 -0.230617 0 0.729516 0.12367 0 -0.727468
LEU_44 -7.91763 0.887886 2.8086 -0.725384 0.470412 0.318184 2.46172 -2.51232 -0 -0 -2.55374 0.0841815 0 0 0 0 0 0 0 0 0 0 0.403086 0.136814 0.820767 0 -0.163159 0 0.729516 0.518341 0 -4.23272
LEU_45 -8.81516 1.38171 3.20335 -0.496538 0.334415 0.121472 2.52057 -2.59172 -0 -0 -3.42078 0.240084 0 0 0 0 0 0 0 0 0 0 0.262723 0.386654 0.397906 0 -0.24737 0 0.729516 0.471177 0 -5.522
HIS_D:MP-NE2-connect_46 -9.39795 3.42797 6.79376 -2.99782 2.32623 2.26726 3.15658 -3.31626 -0 -0 -6.08415 -0.898488 0 0 0 0 0 0 0.971945 0 0 0.021009 0.0313687 0.0229149 0 1.80328 -0.151243 0 0.134426 0.345895 0 -1.54327
ILE_47 -9.12596 2.22951 3.90802 -0.715096 1.25019 0.164088 2.4063 -2.71739 -0 -0 -3.84998 0.421541 0 0 0 0 0 0 0 0 0 0 0.123181 0.0470524 0.587383 0 -0.457515 0 1.0317 0.465665 0 -4.23131
ALA_48 -6.13267 0.331513 4.20652 -0.0206014 0 0 3.19035 -3.05637 -0.00405026 -0.0259731 -2.66234 -0.331411 0 0 0 0 0 0 0 0 0 0 0.176909 0 0 0 -0.161919 0 2.3386 0.331137 0 -1.82032
ALA_49 -3.96729 0.213902 2.62219 -0.022108 0 0 1.73967 -1.98732 -0 -0 -0.582877 -0.317539 0 0 0 0 0 0 0 0 0 0 0.150525 0 0 0 -0.171859 0 2.3386 0.0648909 0 0.080788
ALA_50 -4.50058 0.547875 1.77788 -0.0229034 0 0 1.98915 -1.87478 -1.20809e-06 -6.21924e-06 -0.915042 -0.383823 0 0 0 0 0 0 0 0 0 0 0.582423 0 0 0 -0.0922124 0 2.3386 -0.143329 0 -0.696759
LEU_51 -7.42056 0.591763 2.60341 -0.517183 0.48341 0.134623 1.74699 -2.34592 -0 -0 -1.02295 0.233959 0 0 0 0 0 0 0 0 0 0 -0.0036235 0.165499 0.292152 0 -0.317275 0 0.729516 -0.175839 0 -4.82203
GLY_52 -1.82535 0.0894973 2.30961 -5.37617e-05 0 0 1.14723 -1.19138 -0 -0 -0.927664 -0.382726 0 0 0 0 0 0 0 0 0 0 -0.156098 0 0 0 -1.47169 0 1.2108 -0.139029 0 -1.33685
THR_53 -4.27672 0.199665 4.1823 -0.107916 0.0876259 0.0700921 1.82087 -2.07323 -0.0290292 -0.200073 -1.75476 -0.442924 0 0 0 0 0 0 0 0 0 0 0.128664 0.152823 0.185514 0 -0.757071 2.30133 -1.425 -0.074657 0 -2.0125
THR_54 -4.94236 0.244833 5.99265 -0.131009 0.0783173 0.084505 3.53069 -2.67863 -0.00343506 -0.0426911 -4.23736 -0.0333713 0 0 0 -1.47062 -0.625732 0 0 0 0 0 -0.0138387 1.90645e-05 0.0453182 0 -0.382005 4.21233 -1.425 -0.199164 0 -1.99656
VAL_55 -6.90674 1.36713 2.13218 -0.262355 0.27091 0.0421188 1.64292 -2.21883 -0 -0 -1.02729 0.522583 0 0 0 0 0 0 0 0 0 0 0.0289451 0.480905 0.726152 0 0.0432254 0 2.085 -0.229754 0 -1.3029
GLU_56 -4.6165 0.718443 5.33904 -0.457847 0.205665 1.431 1.90172 -2.40482 -0.028112 -0.164905 -1.96918 -2.80685 0 0 0 0 0 0 0 0 0 0 0.228878 0.000202604 0 3.97783 -0.154894 0 -2.5358 -0.132604 0 -1.46873
GLU_57 -5.85543 0.258294 7.41017 -0.21132 0.0254151 0.321108 3.50993 -3.09025 -0.028112 -0.164905 -4.63978 -0.527231 0 0 0 -1.47062 -0.625732 0 0 0 0 0 -0.0400923 0.248944 0 3.83934 -0.242778 0 -2.5358 -0.275783 0 -4.09465
ALA_58 -5.54789 0.232616 2.92191 -0.02161 0 0 2.45611 -2.49756 -0.0145683 -0.0962647 -1.97739 -0.36689 0 0 0 0 0 0 0 0 0 0 -0.0443405 0 0 0 -0.242485 0 2.3386 -0.27238 0 -3.13214
VAL_59 -7.03608 0.933998 3.51562 -0.305044 0.237966 0.0682908 2.91665 -2.7851 -0.00152486 -0.00998273 -2.08088 -0.0767333 0 0 0 0 0 0 0 0 0 0 -0.00482763 0.1459 0.0608578 0 -0.421524 0 2.085 0.139181 0 -2.61822
LYS_60 -4.8733 0.342321 5.13092 -0.304098 0.0256876 0.132842 2.21007 -2.36718 -0 -0 -1.67996 -0.0167302 0 0 0 0 0 0 0 0 0 0 0.347112 0.0700679 1.74036 0 0.01714 0 -1.6738 0.273613 0 -0.624936
ARG_61 -6.36597 0.415676 5.28606 -0.61957 0.101093 0.361812 2.29664 -2.77746 -0.0138659 -0.120704 -2.19539 0.475912 0 0 0 0 0 0 0 0 0 0 -0.0265749 0.252272 2.40529 0 -0.132854 0 -1.281 -0.0473461 0 -1.98597
ALA_62 -7.00856 1.44869 3.55062 -0.0215081 0 0 3.4284 -3.0421 -0 -0 -2.82314 -0.356946 0 0 0 0 0 0 0 0 0 0 -0.0323329 0 0 0 -0.141517 0 2.3386 -0.182614 0 -2.8424
LEU_63 -6.13603 0.602691 4.6345 -0.500069 0.489886 0.118634 2.57153 -2.57513 -0 -0 -2.80452 0.245177 0 0 0 0 0 0 0 0 0 0 0.189733 0.145185 0.462978 0 -0.251875 0 0.729516 -0.0324905 0 -2.11029
LYS_64 -4.21941 0.203765 5.096 -0.302741 0.027452 0.132536 2.14261 -2.25169 -0.00152486 -0.00998273 -1.543 0.00765283 0 0 0 0 0 0 0 0 0 0 0.0266912 0.00798648 1.7945 0 0.0468276 0 -1.6738 0.0832554 0 -0.432861
LEU_65 -8.24642 0.955129 3.19624 -0.702682 0.654067 0.264277 2.53611 -2.61504 -0 -0 -1.89478 0.155908 0 0 0 0 0 0 0 0 0 0 0.163132 0.0727861 1.04788 0 -0.274682 0 0.729516 -0.00276513 0 -3.96133
LYS_66 -8.395 1.35176 7.43932 -0.498736 0.123847 0.385459 3.76527 -3.60202 -0.00862261 -0.0208911 -3.445 0.231196 0 0 0 0 0 0 0 0 0 0 -0.00482025 0.446334 2.09337 0 0.0485879 0 -1.6738 0.436389 0 -1.32736
THR_67 -2.94217 0.121599 3.92131 -0.206115 0.170106 0.0755384 1.44318 -1.79426 -0 -0 -1.2212 -0.120731 0 0 0 0 0 0 0 0 0 0 -0.0334717 0.0011895 0.114794 0 -0.0121655 2.28577 -1.425 0.719446 0 1.09781
LYS_68 -3.33669 0.131767 3.32827 -0.305851 0.0263282 0.139735 1.26622 -1.5436 -0 -0 -0.3928 -0.000516629 0 0 0 0 0 0 0 0 0 0 -0.0593931 0.0322375 1.72358 0 -0.0407332 0 -1.6738 0.0764313 0 -0.628807
LEU_69 -5.54127 0.824707 1.18375 -0.518767 0.473484 0.133622 1.08582 -1.44672 -0 -0 -0.531362 0.209541 0 0 0 0 0 0 0 0 0 0 0.124217 0.0545182 0.241997 0 -0.282002 0 0.729516 -0.230699 0 -3.48966
GLY_70 -1.79336 0.0746813 2.13958 -5.32879e-05 0 0 1.01224 -1.13181 -0 -0 -0.599626 -0.380306 0 0 0 0 0 0 0 0 0 0 0.070965 0 0 0 -1.2894 0 1.2108 0.324183 0 -0.36211
VAL_71 -6.10807 1.17913 2.19852 -0.303991 0.205645 0.0579219 1.55896 -1.90891 -0.00862261 -0.0208911 -1.58613 -0.0395107 0 0 0 0 0 0 0 0 0 0 0.0376791 0.0122175 0.0120932 0 -0.383529 0 2.085 0.797075 0 -2.21542
SER_72 -4.91774 0.339674 5.21877 -0.0274526 0 0.0646944 3.11909 -2.44135 -0.00651518 -0.09606 -2.51442 -0.525315 0 0 0 -1.76909 0 0 0 0 0 0 -0.0240039 0.115465 0.168117 0 -0.444953 0.60461 -1.1772 0.180278 0 -4.13342
LEU_73 -6.04244 0.447513 2.52103 -0.691227 0.5277 0.253227 1.70569 -1.95193 -0 -0 -0.325307 0.13931 0 0 0 0 0 0 0 0 0 0 0.084684 0.13399 0.962889 0 -0.254761 0 0.729516 -0.177094 0 -1.9372
GLU_74 -5.53407 0.36164 5.26074 -0.21808 0.0431036 0.317481 2.44187 -2.55504 -0.00651518 -0.09606 -1.75334 -0.5825 0 0 0 0 -0.469146 0 0 0 0 0 0.0315408 0.0672094 0 3.14185 -0.177471 0 -2.5358 -0.0479572 0 -2.31055
GLN_75 -8.05726 0.717095 7.27489 -0.255239 0.0328414 0.195804 4.25649 -3.56691 -0 -0 -4.18448 -0.408554 0 0 0 -1.76909 -0.967955 0 0 0 0 0 0.0981174 0.0534031 0 2.77886 -0.0465355 0 -1.0644 -0.0342759 0 -4.94721
ALA_76 -7.06467 0.56388 3.40668 -0.0229511 0 0 2.94913 -2.91153 -0 -0 -2.08103 -0.38734 0 0 0 0 0 0 0 0 0 0 0.326656 0 0 0 -0.247719 0 2.3386 0.0481405 0 -3.08216
LEU_77 -8.34784 0.791838 3.52371 -0.491652 0.295728 0.119343 2.57121 -2.8797 -0 -0 -2.27713 0.213925 0 0 0 0 0 0 0 0 0 0 0.0258706 0.252412 0.376777 0 -0.273216 0 0.729516 -0.0253347 0 -5.39455
TRP_78 -9.86567 0.680501 5.71293 -0.723693 0.185573 0.424724 3.52907 -3.66294 -0 -0 -3.02807 -0.396848 0 0 0 0 0 0 0 0 0 0 -0.0429306 0.208644 0 2.84324 -0.0321477 0 3.035 0.00812228 0 -1.12449
ILE_79 -8.75433 1.51577 3.03277 -0.509982 0.53265 0.101265 2.86194 -2.84425 -0 -0 -1.98687 0.0213312 0 0 0 0 0 0 0 0 0 0 0.00950181 0.112863 0.56524 0 -0.464433 0 1.0317 0.186715 0 -4.58812
LEU_80 -8.12457 0.911233 2.97723 -0.493281 0.409354 0.112102 2.20816 -2.70867 -0 -0 -1.49904 0.255857 0 0 0 0 0 0 0 0 0 0 0.0809437 0.160487 0.540375 0 -0.220153 0 0.729516 0.363899 0 -4.29656
ALA_81 -6.0581 1.47216 2.47625 -0.0224765 0 0 2.6036 -2.51811 -0 -0 -2.48379 -0.365881 0 0 0 0 0 0 0 0 0 0 0.145929 0 0 0 -0.208122 0 2.3386 0.0904961 0 -2.52944
THR_82 -7.39054 0.565988 4.81182 -0.20391 0.145392 0.0740086 3.3672 -2.97218 -0 -0 -3.43656 -0.112153 0 0 0 0 0 0 0 0 0 0 0.0822529 0.0561385 0.0736253 0 -0.00584325 2.36664 -1.425 0.200993 0 -3.80213
ALA_83 -6.18608 0.710205 3.8224 -0.0208121 0 0 2.81927 -2.99039 -0 -0 -2.75583 -0.339745 0 0 0 0 0 0 0 0 0 0 0.0349998 0 0 0 -0.166642 0 2.3386 0.348476 0 -2.38555
TYR_84 -5.95056 0.636925 3.92127 -0.910951 0.0779917 0.335121 2.34947 -2.50812 -1.20809e-06 -6.21924e-06 -0.407499 -0.267513 0 0 0 0 0 0 0 0 0 0 0.0474061 0.00100615 0 1.85585 -0.369297 0.00018686 0.964136 0.416372 0 0.191795
ALA_85 -4.14544 0.385878 1.57408 -0.0228734 0 0 1.23146 -1.71585 -0 -0 -0.469667 -0.34121 0 0 0 0 0 0 0 0 0 0 0.121274 0 0 0 -0.302444 0 2.3386 0.159534 0 -1.18666
LEU_86 -6.71153 0.843699 1.90142 -0.492413 0.399372 0.118966 1.51984 -1.94199 -0 -0 -0.487665 0.186587 0 0 0 0 0 0 0 0 0 0 -0.00477379 0.232888 0.321945 0 -0.312084 0 0.729516 -0.298273 0 -3.99449
GLY_87 -1.71681 0.119108 2.25617 -5.79985e-05 0 0 1.1103 -1.12569 -0.00296409 -0.0264322 -0.792805 -0.391373 0 0 0 0 0 0 0 0 0 0 0.0124119 0 0 0 -1.48433 0 1.2108 0.18648 0 -0.645194
THR_88 -5.0061 0.802139 2.96252 -0.187797 0.140999 0.0650016 1.53712 -1.90768 -0.00335385 -0.0338924 -1.37781 -0.903841 0 0 0 -0.0123323 0 0 0 0 0 0 0.00120225 0.0270165 0.539763 0 -0.683466 2.28856 -1.425 1.09364 0 -2.0833
THR_89 -4.31492 0.492444 4.48066 -0.112273 0.0637476 0.0750264 2.53773 -2.18888 -3.14727e-05 -0.000706569 -2.34791 -0.641223 0 0 0 -0.427038 0 0 0 0 0 0 -0.0163883 0.0301038 0.0341434 0 -0.434147 2.28957 -1.425 0.628394 0 -1.27669
VAL_90 -5.52328 0.819087 2.09633 -0.304497 0.232435 0.068653 1.93195 -2.00001 -0 -0 -0.992898 -0.0791826 0 0 0 0 0 0 0 0 0 0 -0.0717592 0.00831948 0.188526 0 -0.26806 0 2.085 -0.150878 0 -1.96026
GLU_91 -4.41241 0.223729 5.177 -0.462948 0.244042 1.45064 2.01531 -2.30839 -0.0234697 -0.143086 -2.19668 -2.96786 0 0 0 0 0 0 0 0 0 0 0.211711 0.0208099 0 3.97136 -0.301614 0 -2.5358 -0.151392 0 -2.18907
GLU_92 -6.63094 0.569932 7.51026 -0.445575 0.0500873 0.840187 3.5972 -3.18923 -0.041782 -0.273094 -3.51442 -0.469632 0 0 0 -0.414706 -0.961848 0 0 0 0 0 0.0897578 0.495023 0 3.32088 -0.32881 0 -2.5358 -0.436146 0 -2.76866
ALA_93 -5.83959 0.425063 2.55687 -0.0217463 0 0 2.61943 -2.54415 -3.14727e-05 -0.000706569 -1.74435 -0.370845 0 0 0 0 0 0 0 0 0 0 -0.036559 0 0 0 -0.253114 0 2.3386 -0.36821 0 -3.23933
VAL_94 -6.00179 0.757237 2.93433 -0.294342 0.188916 0.0624402 2.54696 -2.3767 -0 -0 -1.78197 0.0130403 0 0 0 0 0 0 0 0 0 0 -0.046079 0.00516797 0.0356984 0 -0.408768 0 2.085 0.140119 0 -2.14074
LYS_95 -4.7593 0.21907 5.20344 -0.310725 0.0278752 0.144465 2.33561 -2.34076 -0.0179225 -0.122548 -2.16914 -0.0210828 0 0 0 0 0 0 0 0 0 0 0.0105122 0.027853 1.73198 0 -0.0186112 0 -1.6738 0.116206 0 -1.61687
ARG_96 -7.86068 0.505798 6.96236 -0.462965 0.0939127 0.250595 3.55324 -3.33064 -0 -0 -3.40205 0.331119 0 0 0 0 -0.961848 0 0 0 0 0 0.179413 1.17093 2.03614 0 -0.113069 0 -1.281 -0.230044 0 -2.55878
ALA_97 -6.17776 0.598773 2.97104 -0.0219211 0 0 2.71606 -2.63295 -0 -0 -2.23764 -0.387174 0 0 0 0 0 0 0 0 0 0 0.111753 0 0 0 -0.303466 0 2.3386 -0.219829 0 -3.2445
LEU_98 -5.38885 0.442677 4.69647 -0.722353 0.56713 0.30144 2.56329 -2.51944 -0 -0 -1.33748 0.169119 0 0 0 0 0 0 0 0 0 0 0.26815 0.0119876 0.948255 0 -0.256066 0 0.729516 -0.125134 0 0.348716
LYS_99 -4.7017 0.337024 5.56291 -0.305229 0.0268096 0.13576 2.72495 -2.53295 -0 -0 -1.74579 -0.0105387 0 0 0 0 0 0 0 0 0 0 0.0570903 0.0232982 1.73628 0 0.0123453 0 -1.6738 -0.0604034 0 -0.413952
LEU_100 -9.08953 1.21881 3.62566 -0.489186 0.399331 0.116226 3.16647 -2.97865 -0.0170158 -0.0889219 -2.11539 0.212801 0 0 0 0 0 0 0 0 0 0 0.0145638 0.333776 0.396025 0 -0.267868 0 0.729516 -0.0604848 0 -4.89385
LYS_101 -7.22109 0.792775 6.28666 -0.46221 0.0908972 0.289253 3.59496 -3.14456 -0 -0 -2.85013 0.277061 0 0 0 0 0 0 0 0 0 0 0.260556 0.224071 2.02808 0 0.0480978 0 -1.6738 0.638969 0 -0.820414
THR_102 -3.2295 0.104421 3.53812 -0.120492 0.0671887 0.0594589 1.55503 -1.80675 -0 -0 -0.489356 -0.922778 0 0 0 0 0 0 0 0 0 0 0.330516 0.0633947 0.260621 0 -0.103336 2.31179 -1.425 0.522919 0 0.71624
LYS_103 -3.75729 0.192902 4.57133 -0.431847 0.0707417 0.24821 2.36923 -1.96148 -0 -0 -2.34292 -0.114498 0 0 0 0 -0.558818 0 0 0 0 0 0.0267923 0.0435084 2.39004 0 -0.105267 0 -1.6738 -0.102572 0 -1.13575
LEU_104 -5.41756 0.743462 1.3469 -0.513292 0.401717 0.132413 1.30755 -1.39857 -0 -0 -0.894753 0.174399 0 0 0 0 0 0 0 0 0 0 0.56713 0.159248 0.248421 0 -0.265854 0 0.729516 -0.0242117 0 -2.70349
GLY_105 -1.72273 0.0842775 2.00163 -5.05725e-05 0 0 1.01493 -1.07507 -0.00116405 -0.0310159 -0.40307 -0.356727 0 0 0 0 0 0 0 0 0 0 0.298533 0 0 0 -1.35052 0 1.2108 0.396602 0 0.0664316
VAL_106 -6.06052 0.73254 1.98783 -0.309957 0.225501 0.0633344 1.60457 -1.87981 -0.0170158 -0.0889219 -1.22834 -0.227686 0 0 0 0 0 0 0 0 0 0 -0.0185649 0.0104984 0.0821953 0 -0.492502 0 2.085 0.350622 0 -3.18123
SER_107 -4.44555 0.165103 4.93344 -0.0269797 0 0.0630873 3.0299 -2.32113 -0 -0 -2.70426 -0.478575 0 0 0 -1.64777 0 0 0 0 0 0 -0.0208167 0.0168804 0.164632 0 -0.43748 0.653742 -1.1772 -0.316232 0 -4.54922
LEU_108 -5.2997 0.362033 3.07084 -0.499325 0.548143 0.118728 1.84482 -2.02969 -0 -0 -0.76191 0.22744 0 0 0 0 0 0 0 0 0 0 0.1119 0.0969329 0.293394 0 -0.299249 0 0.729516 -0.284864 0 -1.77098
ASP_109 -4.53441 0.22507 5.44318 -0.112419 0.00876992 0.352884 2.2934 -2.42255 -0 -0 -3.29094 -0.343494 0 0 0 0 -0.967955 0 0 0 0 0 0.940638 0.292214 0 1.77662 0.25758 0 -2.2837 0.373149 0 -1.99195
GLN_110 -7.29806 0.524497 6.61962 -0.264098 0.0506445 0.222585 3.54513 -3.2188 -0.0226715 -0.142094 -2.36613 -0.434938 0 0 0 -1.64777 0 0 0 0 0 0 -0.00645266 0.2959 0 2.77746 -0.147836 0 -1.0644 0.405471 0 -2.17194
ALA_111 -7.13561 1.14375 3.72424 -0.0210363 0 0 3.34336 -3.02517 -0 -0 -2.24622 -0.366201 0 0 0 0 0 0 0 0 0 0 0.000969809 0 0 0 -0.198862 0 2.3386 -0.0580784 0 -2.50026
LEU_112 -8.6216 0.931746 4.56361 -0.503663 0.405307 0.121176 2.96409 -3.08846 -0 -0 -2.45548 0.225863 0 0 0 0 0 0 0 0 0 0 0.467783 0.126508 0.368191 0 -0.278119 0 0.729516 -0.0729952 0 -4.11653
THR_113 -6.55867 0.398906 5.33138 -0.211167 0.214766 0.0779592 3.13535 -2.89887 -0 -0 -3.21578 -0.0913413 0 0 0 0 0 0 0 0 0 0 0.690037 0.16056 0.256345 0 0.119525 2.2851 -1.425 0.128613 0 -1.60228
ILE_114 -9.68737 1.21085 2.58185 -0.511163 0.529248 0.101753 3.1312 -3.00301 -0 -0 -2.337 0.0741762 0 0 0 0 0 0 0 0 0 0 -0.0545139 0.223946 0.587565 0 -0.396081 0 1.0317 0.35845 0 -6.15839
LEU_115 -9.18915 1.03824 2.46036 -0.501384 0.423058 0.121965 2.64256 -2.77502 -0 -0 -1.8405 0.233253 0 0 0 0 0 0 0 0 0 0 -0.0298485 0.15521 0.431642 0 -0.257567 0 0.729516 0.251114 0 -6.10655
LEU_116 -8.30221 0.555727 3.13828 -0.703918 0.49871 0.262796 2.64734 -2.86007 -0 -0 -1.64947 0.176822 0 0 0 0 0 0 0 0 0 0 0.0946639 0.000617089 0.803899 0 -0.211562 0 0.729516 0.18976 0 -4.62909
ALA_117 -6.30684 0.466384 3.94215 -0.0212903 0 0 3.01871 -2.85106 -0.000250843 -0.00731592 -2.06125 -0.338223 0 0 0 0 0 0 0 0 0 0 0.227197 0 0 0 -0.17394 0 2.3386 0.206611 0 -1.56052
ALA_118 -5.95779 0.298983 4.07122 -0.0219663 0 0 2.9366 -2.98048 -0 -0 -3.09034 -0.366705 0 0 0 0 0 0 0 0 0 0 0.342887 0 0 0 -0.254997 0 2.3386 -0.0311079 0 -2.7151
ALA_119 -3.96278 0.215541 2.04406 -0.0230713 0 0 1.48407 -1.8747 -0 -0 -0.750599 -0.360718 0 0 0 0 0 0 0 0 0 0 0.0462823 0 0 0 -0.319653 0 2.3386 -0.233148 0 -1.39611
LEU_120 -5.8916 0.473652 1.68624 -0.526714 0.262067 0.128054 1.65056 -1.81239 -0 -0 -0.724881 0.0111547 0 0 0 0 0 0 0 0 0 0 0.0839098 0.373903 3.03477 0 -0.278973 0 0.729516 -0.194654 0 -0.995394
LEU_121 -6.28349 0.909363 2.08082 -0.493886 0.361781 0.119717 1.30621 -1.89387 -0 -0 -0.561402 0.196815 0 0 0 0 0 0 0 0 0 0 0.11808 0.394473 0.372459 0 -0.2782 0 0.729516 -0.109573 0 -3.03117
GLY_122 -1.73005 0.0714293 2.2026 -5.37698e-05 0 0 1.07086 -1.13481 -0 -0 -0.818432 -0.401513 0 0 0 0 0 0 0 0 0 0 0.171533 0 0 0 -1.35443 0 1.2108 -0.0410621 0 -0.75313
THR_123 -4.85256 0.495554 3.96501 -0.104909 0.069249 0.0665907 1.76019 -2.04858 -0.00389815 -0.0219932 -2.20731 -0.449089 0 0 0 0 0 0 0 0 0 0 0.0301035 0.000872558 0.225257 0 -0.794946 2.28526 -1.425 0.130684 0 -2.87951
THR_124 -4.98108 0.225172 6.00278 -0.112764 0.0701554 0.0744584 3.42041 -2.69922 -0.00264389 -0.0332732 -3.5155 -0.605368 0 0 0 -1.65077 0 0 0 0 0 0 0.0538879 0.115525 0.0545961 0 -0.479299 2.28828 -1.425 -0.0112856 0 -3.21095
VAL_125 -6.05649 1.52136 2.3593 -0.272433 0.219643 0.0441485 1.6929 -2.15189 -0 -0 -0.815408 0.499563 0 0 0 0 0 0 0 0 0 0 0.166891 0.0533656 0.706032 0 0.0283412 0 2.085 -0.175164 0 -0.0948427
GLU_126 -5.44864 0.850678 6.84997 -0.457939 0.184944 1.42593 3.00466 -2.99961 -0.0277305 -0.159752 -3.736 -2.60624 0 0 0 0 -0.558818 0 0 0 0 0 0.111087 0.00337004 0 3.96867 -0.248645 0 -2.5358 -0.23343 0 -2.61329
GLU_127 -6.40739 0.516355 7.8111 -0.209016 0.0267687 0.299867 3.81861 -3.29853 -0.0277305 -0.159752 -3.59666 -0.520324 0 0 0 -1.65077 0 0 0 0 0 0 0.00590289 0.128823 0 3.52537 -0.301601 0 -2.5358 -0.421632 0 -2.99641
ALA_128 -6.06445 0.236348 2.93209 -0.0210485 0 0 2.64455 -2.68775 -0.00629119 -0.0479505 -1.82308 -0.362387 0 0 0 0 0 0 0 0 0 0 0.0168032 0 0 0 -0.289678 0 2.3386 -0.313088 0 -3.44734
VAL_129 -7.24276 1.14135 3.23521 -0.304517 0.234359 0.0679183 2.9428 -2.71904 -0 -0 -2.15624 -0.0314741 0 0 0 0 0 0 0 0 0 0 -0.0200954 0.035976 0.0480185 0 -0.392178 0 2.085 0.130334 0 -2.94534
LYS_130 -5.18791 0.2076 5.30717 -0.30798 0.0280311 0.140691 2.46086 -2.46753 -0 -0 -1.81611 0.019727 0 0 0 0 0 0 0 0 0 0 0.344777 0.015161 1.72401 0 0.00592245 0 -1.6738 0.143025 0 -1.05635
ARG_131 -5.97203 0.32114 4.73666 -0.617878 0.169237 0.349328 2.34194 -2.42615 -0 -0 -2.29632 0.274595 0 0 0 0 0 0 0 0 0 0 0.125184 0.167865 2.52885 0 -0.0517465 0 -1.281 -0.0433749 0 -1.6737
ALA_132 -7.09908 1.22521 3.29131 -0.0228535 0 0 3.07478 -2.95939 -0 -0 -2.51825 -0.380504 0 0 0 0 0 0 0 0 0 0 0.152786 0 0 0 -0.23847 0 2.3386 -0.145697 0 -3.28155
LEU_133 -5.75716 0.342606 4.4247 -0.514385 0.411214 0.129685 2.38259 -2.42798 -0 -0 -2.78413 0.27268 0 0 0 0 0 0 0 0 0 0 0.7518 0.0289859 0.283881 0 -0.313287 0 0.729516 -0.237005 0 -2.27629
LYS_134 -4.33948 0.163978 5.12741 -0.302735 0.0283471 0.132714 2.17047 -2.25503 -0 -0 -1.86302 0.000577078 0 0 0 0 0 0 0 0 0 0 0.219379 0.0115287 1.83596 0 0.0533716 0 -1.6738 0.0559577 0 -0.634383
LEU_135 -7.91454 0.779378 3.40818 -0.493199 0.432245 0.114473 2.71034 -2.70888 -0.000780825 -0.0102767 -1.95535 0.240527 0 0 0 0 0 0 0 0 0 0 0.016268 0.149487 0.432474 0 -0.258831 0 0.729516 0.154433 0 -4.17453
LYS_136 -7.52456 0.859532 6.73286 -0.483909 0.094485 0.354227 3.39593 -3.28108 -0.015742 -0.0454889 -3.1293 0.240312 0 0 0 0 0 0 0 0 0 0 -0.00561903 0.258693 2.07641 0 0.0720566 0 -1.6738 0.553581 0 -1.52142
THR_137 -3.04253 0.0982643 3.94463 -0.20502 0.163516 0.0746485 1.49971 -1.79073 -0 -0 -1.3348 -0.0755032 0 0 0 0 0 0 0 0 0 0 -0.0254735 0.0103674 0.0781956 0 -0.0267917 2.29297 -1.425 0.866066 0 1.10253
LYS_138 -3.31073 0.138593 3.15024 -0.308093 0.0275932 0.143391 1.23116 -1.53335 -0 -0 -0.43539 -0.0233819 0 0 0 0 0 0 0 0 0 0 -0.0286356 0.0216871 1.79647 0 -0.0582382 0 -1.6738 0.15131 0 -0.711171
LEU_139 -5.98048 1.07632 0.7641 -0.533876 0.560508 0.133901 1.35148 -1.55243 -0 -0 -0.995053 -0.0102338 0 0 0 0 0 0 0 0 0 0 0.180107 0.0463289 2.79871 0 -0.270498 0 0.729516 -0.291237 0 -1.99285
GLY_140 -1.71474 0.0715497 2.0423 -4.90403e-05 0 0 0.99533 -1.08811 -0 -0 -0.51667 -0.364747 0 0 0 0 0 0 0 0 0 0 0.253249 0 0 0 -1.27149 0 1.2108 0.125028 0 -0.257548
VAL_141 -5.81565 1.03468 2.09828 -0.299046 0.199459 0.0559844 1.49347 -1.81677 -0.0165228 -0.0557656 -1.58009 -0.0698278 0 0 0 0 0 0 0 0 0 0 0.0343211 0.0449982 0.0153291 0 -0.421446 0 2.085 0.568893 0 -2.4447
SER_142 -4.47904 0.16834 4.74103 -0.0275026 0 0.0642695 2.81154 -2.21655 -0 -0 -2.34769 -0.493872 0 0 0 -1.71129 0 0 0 0 0 0 -0.0285773 0.0495165 0.163307 0 -0.447577 0.675552 -1.1772 0.111756 0 -4.14399
LEU_143 -6.62401 0.453994 2.21572 -0.702731 0.444568 0.26626 1.79423 -2.01094 -0 -0 -0.567681 0.130378 0 0 0 0 0 0 0 0 0 0 0.0607398 0.0767351 0.977149 0 -0.248453 0 0.729516 -0.147 0 -3.15152
LYS_144 -5.09801 0.296685 4.33908 -0.42174 0.0663636 0.231505 1.90132 -2.11824 -0.0215075 -0.111078 -0.621478 -0.116906 0 0 0 0 0 0 0 0 0 0 -0.00535432 0.000105136 1.91622 0 0.0417551 0 -1.6738 0.220384 0 -1.1747
GLN_145 -6.8689 0.470583 6.39514 -0.255723 0.0320731 0.196509 3.34965 -2.99926 -0 -0 -3.22569 -0.43095 0 0 0 -1.71129 -0.604047 0 0 0 0 0 0.369816 0.0678056 0 2.79799 -0.186699 0 -1.0644 0.121156 0 -3.54623
ALA_146 -6.7275 0.669932 3.37507 -0.0216161 0 0 2.83018 -2.83325 -0 -0 -1.9643 -0.354856 0 0 0 0 0 0 0 0 0 0 0.238104 0 0 0 -0.102205 0 2.3386 -0.0665869 0 -2.61842
LEU_147 -10.3124 1.48227 3.68102 -0.484237 0.219339 0.118264 2.88523 -3.22639 -0 -0 -2.4492 0.177324 0 0 0 0 0 0 0 0 0 0 0.550957 0.73096 0.360273 0 -0.279897 0 0.729516 -0.0773038 0 -5.89424
LEU_148 -6.18053 0.370636 4.98787 -0.510905 0.447125 0.129454 2.50828 -2.70169 -0.00555157 -0.0726555 -2.31408 0.233742 0 0 0 0 0 0 0 0 0 0 0.784 0.124376 0.29101 0 -0.278505 0 0.729516 0.00400646 0 -1.4539
PHE_149 -9.06245 1.10296 2.76749 -0.584924 0.0499029 0.1926 2.57826 -2.76366 -0 -0 -2.06053 -0.130824 0 0 0 0 0 0 0 0 0 0 0.578141 1.57437 0 2.73518 0.0620541 0 1.4028 0.0532977 0 -1.50533
LEU_150 -8.92545 1.74722 2.75924 -0.510571 0.555981 0.11751 2.66944 -2.77087 -0 -0 -1.76844 0.308557 0 0 0 0 0 0 0 0 0 0 0.463085 0.142555 0.494403 0 -0.240843 0 0.729516 0.135156 0 -4.09352
GLN_151 -9.11044 0.807141 6.46757 -0.271779 0.0346878 0.210505 3.44515 -3.74966 -0.00555157 -0.0726555 -2.597 -0.452808 0 0 0 0 0 0 0 0 0 0 0.0383673 0.0550417 0 2.95515 -0.110379 0 -1.0644 0.167043 0 -3.25403
LEU_152 -9.27443 1.27332 3.72639 -0.707617 0.374438 0.265546 3.09184 -3.15563 -0.00932733 -0.112726 -2.47201 0.161312 0 0 0 0 0 0 0 0 0 0 0.187777 0.0510632 0.815425 0 -0.195329 0 0.729516 0.398495 0 -4.85195
ALA_153 -6.24429 0.266165 4.02327 -0.0219242 0 0 2.97953 -3.04998 -0 -0 -2.86063 -0.36169 0 0 0 0 0 0 0 0 0 0 0.0939554 0 0 0 -0.188007 0 2.3386 0.333031 0 -2.69196
ALA_154 -3.8376 0.183851 2.4767 -0.0225917 0 0 1.41112 -1.84623 -0 -0 -0.527488 -0.38857 0 0 0 0 0 0 0 0 0 0 0.0582784 0 0 0 -0.265498 0 2.3386 -0.166273 0 -0.585705
GLN_155 -7.80441 1.08558 6.07822 -0.269644 0.0462656 0.221847 2.48442 -3.107 -0.00932733 -0.112726 -0.478069 -0.512737 0 0 0 0 0 0 0 0 0 0 0.172125 0.200628 0 2.95652 0.135426 0 -1.0644 0.222324 0 0.245039
LEU_156 -6.83461 0.713712 2.57178 -0.507465 0.424089 0.127484 1.5335 -2.05448 -0 -0 -0.617853 0.22735 0 0 0 0 0 0 0 0 0 0 -0.0604083 0.1554 0.278633 0 -0.3108 0 0.729516 0.321333 0 -3.30281
GLY_157 -1.64909 0.0687529 2.24333 -5.40412e-05 0 0 1.05234 -1.11175 -0 -0 -0.844628 -0.406826 0 0 0 0 0 0 0 0 0 0 -0.128096 0 0 0 -1.39331 0 1.2108 0.137222 0 -0.821312
THR_158 -4.70832 0.52143 2.55887 -0.196614 0.154712 0.0656856 1.5442 -1.77257 -0 -0 -1.16295 -0.806323 0 0 0 -0.157683 0 0 0 0 0 0 -0.0154453 0.00991874 0.770703 0 -0.765571 2.29003 -1.425 0.656471 0 -2.43846
THR_159 -4.14842 0.38528 4.18821 -0.112277 0.0697238 0.074736 2.30952 -2.11362 -0.00013232 -0.00204699 -2.34195 -0.580756 0 0 0 -0.733993 0 0 0 0 0 0 -0.0093367 0.0370709 0.041913 0 -0.44999 2.29833 -1.425 0.270998 0 -2.24174
VAL_160 -5.21978 1.03953 2.35526 -0.286719 0.259912 0.0484433 1.32375 -1.91852 -0 -0 -0.87149 0.495563 0 0 0 0 0 0 0 0 0 0 0.0150877 0.12221 0.64432 0 0.0836744 0 2.085 -0.231791 0 -0.0555629
GLU_161 -4.66626 0.64453 5.29014 -0.463898 0.23355 1.4537 1.81323 -2.42395 -0.0284386 -0.161495 -1.96082 -2.8224 0 0 0 0 0 0 0 0 0 0 0.0766133 0.010857 0 3.97116 -0.224884 0 -2.5358 -0.206559 0 -2.00072
GLU_162 -6.36138 0.33476 7.26433 -0.649432 0.1691 1.20677 3.12876 -2.97921 -0.039976 -0.248993 -3.07629 -0.585457 0 0 0 -0.57631 -0.819775 0 0 0 0 0 0.165821 0.00508068 0 3.46839 -0.258873 0 -2.5358 -0.368614 0 -2.7571
ALA_163 -5.95494 0.289813 2.54806 -0.0218132 0 0 2.13213 -2.42428 -0.00013232 -0.00204699 -1.90188 -0.371431 0 0 0 0 0 0 0 0 0 0 0.197125 0 0 0 -0.279173 0 2.3386 -0.272323 0 -3.72229
VAL_164 -6.55333 0.925237 2.96658 -0.309437 0.25911 0.0704503 2.4908 -2.46234 -0 -0 -2.07109 -0.0897902 0 0 0 0 0 0 0 0 0 0 0.0179362 0.000732513 0.0901861 0 -0.363615 0 2.085 0.0551901 0 -2.88838
LYS_165 -5.17882 0.288377 5.71798 -0.311071 0.0318056 0.145439 2.51579 -2.53027 -0.0115375 -0.087498 -2.36255 0.0177567 0 0 0 0 0 0 0 0 0 0 0.0995047 0.111172 1.67789 0 -0.0427502 0 -1.6738 0.0421614 0 -1.55041
ARG_166 -8.51869 0.75916 6.85692 -0.450374 0.0716871 0.229096 3.49573 -3.40121 -0 -0 -2.87952 0.382452 0 0 0 0 -0.819775 0 0 0 0 0 -0.00017502 0.335167 2.06426 0 -0.0467426 0 -1.281 -0.0573581 0 -3.26037
ALA_167 -6.48468 0.489197 2.90293 -0.0219175 0 0 2.82986 -2.71203 -0 -0 -2.27107 -0.383699 0 0 0 0 0 0 0 0 0 0 0.0195196 0 0 0 -0.27899 0 2.3386 -0.170149 0 -3.74242
LEU_168 -5.40549 0.334595 5.08568 -0.716002 0.551797 0.288082 2.5568 -2.61215 -0 -0 -2.14187 0.17385 0 0 0 0 0 0 0 0 0 0 0.403471 0.00187401 0.936291 0 -0.253832 0 0.729516 -0.155474 0 -0.222871
LYS_169 -4.81129 0.206295 5.38602 -0.303227 0.0262854 0.133347 2.32816 -2.4373 -0 -0 -2.09645 0.00541188 0 0 0 0 0 0 0 0 0 0 0.247672 0.0547414 1.74444 0 0.0240824 0 -1.6738 0.0126945 0 -1.15292
LEU_170 -8.69451 0.737467 3.3917 -0.526637 0.261961 0.124324 3.08036 -2.85598 -0.0144297 -0.0889619 -2.30692 0.0125304 0 0 0 0 0 0 0 0 0 0 0.22041 0.267497 3.33202 0 -0.269245 0 0.729516 -0.0280552 0 -2.62694
LYS_171 -6.57585 0.548024 6.33943 -0.407352 0.0856894 0.19212 3.53101 -3.08285 -0 -0 -2.94832 -0.0414743 0 0 0 0 0 0 0 0 0 0 0.199359 0.224339 1.59329 0 0.0192249 0 -1.6738 0.818877 0 -1.17829
THR_172 -3.00021 0.0977004 3.77929 -0.201342 0.138573 0.0722584 1.37904 -1.71577 -0 -0 -1.04931 -0.0863777 0 0 0 0 0 0 0 0 0 0 0.0614545 0.000247862 0.0766638 0 -0.0249614 2.29062 -1.425 1.19218 0 1.58504
LYS_173 -3.27988 0.0929239 3.34022 -0.308361 0.0278921 0.142614 1.30745 -1.52878 -0 -0 -0.428005 -0.0345312 0 0 0 0 0 0 0 0 0 0 0.116101 0.0147866 1.85063 0 -0.0913045 0 -1.6738 0.25262 0 -0.199407
LEU_174 -6.14508 0.860075 0.926177 -0.522423 0.456511 0.139279 1.33307 -1.52313 -0 -0 -0.969964 0.159684 0 0 0 0 0 0 0 0 0 0 -0.00463961 0.143342 0.218817 0 -0.233926 0 0.729516 -0.231136 0 -4.66383
GLY_175 -1.84135 0.0884849 2.2038 -4.88997e-05 0 0 1.17713 -1.17561 -0.00215683 -0.0508398 -0.508241 -0.383882 0 0 0 0 0 0 0 0 0 0 0.182668 0 0 0 -1.11274 0 1.2108 -0.0266387 0 -0.238631
VAL_176 -6.11981 0.886553 2.21225 -0.313777 0.234539 0.0651581 1.615 -1.95654 -0.0144297 -0.0889619 -1.1834 -0.242866 0 0 0 0 0 0 0 0 0 0 -0.00109448 0.033926 0.097934 0 -0.480271 0 2.085 -0.0181005 0 -3.1889
SER_177 -4.35568 0.247393 4.8446 -0.0285444 0 0.0671767 3.07895 -2.28126 -0 -0 -2.77007 -0.479805 0 0 0 -1.64327 0 0 0 0 0 0 -0.0343623 0.0474498 0.130455 0 -0.502603 0.648898 -1.1772 -0.2435 0 -4.45137
LEU_178 -6.00669 0.404614 1.78321 -0.506957 0.647512 0.119271 1.73154 -1.87929 -0 -0 -0.562747 0.267108 0 0 0 0 0 0 0 0 0 0 0.113242 0.0182888 0.287696 0 -0.290377 0 0.729516 -0.151957 0 -3.29601
GLU_179 -4.49789 0.25364 4.59809 -0.331941 0.0543133 0.385502 2.25389 -2.24153 -0 -0 -1.57506 -0.569291 0 0 0 0 -0.604047 0 0 0 0 0 0.237995 0.0498292 0 3.46565 -0.167198 0 -2.5358 -0.103339 0 -1.32717
GLN_180 -7.69637 0.661469 7.23023 -0.254537 0.0289654 0.189478 3.81025 -3.32774 -0.00215683 -0.0508398 -3.38018 -0.403483 0 0 0 -1.64327 -0.663578 0 0 0 0 0 0.295469 0.0128631 0 2.82215 -0.152819 0 -1.0644 -0.111023 0 -3.69951
ALA_181 -6.84362 0.619602 3.64141 -0.0221915 0 0 3.04396 -2.95825 -0 -0 -2.16241 -0.371793 0 0 0 0 0 0 0 0 0 0 -0.0410935 0 0 0 -0.234095 0 2.3386 -0.201562 0 -3.19144
ALA_182 -5.66827 0.592415 3.76888 -0.0217975 0 0 3.12646 -2.73889 -0 -0 -2.58791 -0.368049 0 0 0 0 0 0 0 0 0 0 0.150403 0 0 0 -0.279151 0 2.3386 -0.252457 0 -1.93977
ILE_183 -7.56731 0.624982 4.53265 -0.518591 0.654652 0.103566 3.0212 -2.86482 -0 -0 -1.66843 0.0862836 0 0 0 0 0 0 0 0 0 0 0.193558 0.0347609 0.647512 0 -0.380575 0 1.0317 0.0726646 0 -1.99619
ILE_184 -8.28639 0.753285 2.32722 -0.515649 0.611601 0.10309 2.6433 -2.6661 -0 -0 -1.48372 0.0669821 0 0 0 0 0 0 0 0 0 0 -0.00695884 0.307201 0.731706 0 -0.302887 0 1.0317 0.287967 0 -4.39765
LEU_185 -9.33257 1.409 2.48614 -0.496744 0.388627 0.115229 2.41883 -2.80558 -0 -0 -2.02327 0.25135 0 0 0 0 0 0 0 0 0 0 0.360465 0.129527 0.373448 0 -0.274331 0 0.729516 0.137191 0 -6.13316
ALA_186 -5.45504 0.187193 3.75342 -0.0230086 0 0 2.75349 -2.57526 -0 -0 -2.17012 -0.376902 0 0 0 0 0 0 0 0 0 0 0.709763 0 0 0 -0.266328 0 2.3386 -0.120221 0 -1.24442
ALA_187 -5.9688 0.467825 2.79715 -0.0228722 0 0 2.69308 -2.64625 -0 -0 -1.93156 -0.357792 0 0 0 0 0 0 0 0 0 0 0.566496 0 0 0 -0.321975 0 2.3386 -0.170875 0 -2.55698
ALA_188 -6.35367 0.853585 3.88919 -0.0218293 0 0 2.94268 -3.10147 -0 -0 -2.59812 -0.348198 0 0 0 0 0 0 0 0 0 0 -0.031559 0 0 0 -0.139856 0 2.3386 0.120426 0 -2.45022
SER_189 -5.18043 0.406697 6.13997 -0.0305678 0 0.0593084 2.4856 -2.8236 -0 -0 -2.54838 -0.449509 0 0 0 0 -0.437907 0 0 0 0 0 -0.00216344 0.299656 0.662851 0 0.339729 1.72183 -1.1772 0.573924 0 0.0398154
ALA_190 -5.18807 1.15667 3.02725 -0.0228709 0 0 1.3647 -2.40828 -0.00440466 -0.0321539 -0.579766 -0.353107 0 0 0 0 0 0 0 0 0 0 0.43984 0 0 0 -0.267703 0 2.3386 0.316601 0 -0.2127
LEU_191 -6.0523 0.96491 2.01406 -0.504026 0.40596 0.128733 1.12289 -1.84175 -0 -0 -0.437418 0.193378 0 0 0 0 0 0 0 0 0 0 -0.053057 0.375149 0.326457 0 -0.31287 0 0.729516 -0.194144 0 -3.13452
GLY_192 -1.80684 0.0968131 2.37632 -5.5666e-05 0 0 1.28994 -1.19097 -0 -0 -0.851136 -0.402165 0 0 0 0 0 0 0 0 0 0 -0.0493058 0 0 0 -1.41461 0 1.2108 -0.0441527 0 -0.785366
THR_193 -4.62778 0.807188 2.66174 -0.191472 0.151666 0.0648601 1.67335 -1.79821 -0 -0 -1.69568 -0.814014 0 0 0 -0.160514 0 0 0 0 0 0 0.12841 0.00285621 0.720679 0 -0.759742 2.30675 -1.425 0.654265 0 -2.30064
THR_194 -4.30484 0.529632 4.38096 -0.115378 0.0664596 0.0789001 2.45481 -2.15064 -0 -0 -2.28681 -0.563093 0 0 0 -0.404363 0 0 0 0 0 0 0.0633981 0.100626 0.0422601 0 -0.419525 2.29242 -1.425 0.380876 0 -1.27931
VAL_195 -5.50505 1.38756 2.49874 -0.280707 0.231204 0.0466367 1.42801 -2.00731 -0 -0 -0.960757 0.495097 0 0 0 0 0 0 0 0 0 0 -0.0217562 0.0144328 0.631361 0 0.0935914 0 2.085 -0.244249 0 -0.108203
GLU_196 -4.64094 0.61029 5.30761 -0.459311 0.201521 1.43195 1.89097 -2.43735 -0.0249815 -0.146178 -1.90224 -2.8119 0 0 0 0 0 0 0 0 0 0 -0.0475868 0.00587647 0 3.99931 -0.251263 0 -2.5358 -0.239106 0 -2.04912
GLU_197 -6.01764 0.359817 7.63979 -0.448409 0.0593523 0.893613 3.50837 -3.14963 -0.0249815 -0.146178 -4.18416 -0.438267 0 0 0 -0.243849 -0.578297 0 0 0 0 0 0.140452 0.00521414 0 3.29764 -0.285045 0 -2.5358 -0.412009 0 -2.56001
ALA_198 -5.96038 0.628015 2.62637 -0.0225585 0 0 2.36771 -2.61119 -0 -0 -1.94016 -0.3593 0 0 0 0 0 0 0 0 0 0 0.515535 0 0 0 -0.211265 0 2.3386 -0.351398 0 -2.98003
VAL_199 -6.69935 0.872844 3.13353 -0.313928 0.296051 0.0712558 2.59662 -2.52793 -0 -0 -1.88789 -0.0411581 0 0 0 0 0 0 0 0 0 0 -0.0302352 0.173559 0.0454552 0 -0.246977 0 2.085 0.176852 0 -2.29631
LYS_200 -5.80192 0.219913 7.07117 -0.481601 0.235639 0.242771 3.0964 -3.04441 -0 -0 -4.18626 0.137207 0 0 0 0 -0.578297 0 0 0 0 0 -0.0276266 0.0198282 2.56941 0 0.00982757 0 -1.6738 0.229619 0 -1.96213
ARG_201 -6.70605 0.496317 5.33491 -0.614871 0.165958 0.346328 2.62772 -2.7032 -0 -0 -2.4422 0.263494 0 0 0 0 0 0 0 0 0 0 0.0406085 0.189294 2.54818 0 -0.0285672 0 -1.281 -0.0223454 0 -1.78543
ALA_202 -6.44486 0.307078 3.30497 -0.0229534 0 0 2.79221 -2.81182 -0 -0 -2.51148 -0.378674 0 0 0 0 0 0 0 0 0 0 0.170637 0 0 0 -0.247884 0 2.3386 -0.104844 0 -3.60902
LEU_203 -6.10176 0.461841 4.13827 -0.491569 0.251607 0.119432 2.32623 -2.48572 -0 -0 -2.09381 0.21632 0 0 0 0 0 0 0 0 0 0 0.294604 0.448435 0.402889 0 -0.265879 0 0.729516 -0.151117 0 -2.2007
LYS_204 -4.11921 0.0937824 4.82126 -0.306396 0.0269745 0.139518 2.18295 -2.17402 -0 -0 -2.08697 -0.0261136 0 0 0 0 0 0 0 0 0 0 0.234153 0.0244177 1.76681 0 -0.00356927 0 -1.6738 -0.0841279 0 -1.18433
LEU_205 -8.02236 1.1436 3.94265 -0.512926 0.544546 0.12951 2.63201 -2.80334 -0 -0 -1.83294 0.231517 0 0 0 0 0 0 0 0 0 0 0.537335 0.0374054 0.338039 0 -0.309619 0 0.729516 -0.198518 0 -3.41359
LYS_206 -6.73326 0.419384 5.9563 -0.500505 0.119359 0.401545 2.45186 -2.81614 -0.0243623 -0.0710798 -0.988115 0.174731 0 0 0 0 0 0 0 0 0 0 0.00893196 0.182112 2.21677 0 -0.00801672 0 -1.6738 0.150024 0 -0.734257
THR_207 -2.60327 0.0793467 3.42139 -0.202967 0.143225 0.0744452 1.17443 -1.56513 -0 -0 -0.509102 -0.140542 0 0 0 0 0 0 0 0 0 0 -0.0247065 0.00381815 0.185436 0 0.012588 2.28582 -1.425 0.515743 0 1.42552
LYS_208 -3.46734 0.171241 4.2867 -0.43498 0.0702329 0.252875 2.12805 -1.88657 -0 -0 -2.11166 -0.106386 0 0 0 0 0 0 0 0 0 0 -0.0439702 0.0104177 2.42173 0 -0.0505568 0 -1.6738 0.164455 0 -0.269561
LEU_209 -6.30994 1.28645 2.45935 -0.466989 0.29503 0.0797582 1.31591 -1.69132 -0 -0 -2.42787 0.320342 0 0 0 0 0 0 0 0 0 0 -0.0216809 0.410155 0.568816 0 -0.14445 0 0.729516 -0.402776 0 -3.9997
GLY:CtermProteinFull_210 -1.34 0.824553 1.25691 -0.41578 0.0484778 1.26506 0.120099 -0.33613 -0 -0 -1.55295 -2.92972 0 0 0 0 0 0 0 0 0 0 0 0 0 0 0 0 1.2108 -0.300091 0 -2.14877
HMM:MP-FE1-connect_211 -20.4959 5.37965 1.89341 -23.5684 27.0174 -1.22582 3.85063 -4.67777 -0.00440466 -0.0321539 -7.86243 -9.69534 0 0 0 0 -1.03437 0 0.971945 0 0 0.021009 0 0 0 0 0 0 0 0 0 -29.4625
#END_POSE_ENERGIES_TABLE UM_100_H46_ar0068_HMM_onlyH_1__DE_3
