# Supplementary material for: Design of Heme Enzymes with a Tunable Substrate Binding Pocket Adjacent to an Open Metal Coordination Site
Source: J Am Chem Soc. 2023 Jun 21;145(26):14307–15. doi: 10.1021/jacs.3c02742 (PMC10326885; doi:10.1021/jacs.3c02742)
Supplement: Supplementary file 3 — ja3c02742_si_003.zip [file ja3c02742_si_003.zip › heme_binder_design_models/IK_HC015_12.pdb]

HEADER                                            xx-MMM-xx                     
EXPDTA    THEORETICAL MODEL                                                     
REMARK 666 MATCH TEMPLATE X HMM    0 MATCH MOTIF A HIS   46  1  1               
REMARK 220                                                                      
REMARK 220 EXPERIMENTAL DETAILS                                                 
REMARK 220  EXPERIMENT TYPE                : THEORETICAL MODELLING              
REMARK 220  DATE OF DATA COLLECTION        : 27-MAR-21                          
REMARK 220                                                                      
REMARK 220 REMARK: MODEL GENERATED BY ROSETTA                                   
REMARK 220  VERSION 2020.50+release.1295438                                     
HETNAM     HMM X   1  HMM                                                       
LINK         NE2 HIS A  46                FE1  HMM X   1                  2.27  
ATOM      1  N   VAL A   1       8.021 -32.838  14.640  1.00  0.00           N  
ATOM      2  CA  VAL A   1       6.967 -32.124  13.922  1.00  0.00           C  
ATOM      3  C   VAL A   1       5.585 -32.309  14.544  1.00  0.00           C  
ATOM      4  O   VAL A   1       5.159 -33.428  14.807  1.00  0.00           O  
ATOM      5  CB  VAL A   1       6.922 -32.599  12.457  1.00  0.00           C  
ATOM      6  CG1 VAL A   1       5.825 -31.869  11.695  1.00  0.00           C  
ATOM      7  CG2 VAL A   1       8.275 -32.377  11.800  1.00  0.00           C  
ATOM      8 1H   VAL A   1       8.899 -32.680  14.188  1.00  0.00           H  
ATOM      9 2H   VAL A   1       8.067 -32.506  15.582  1.00  0.00           H  
ATOM     10 3H   VAL A   1       7.819 -33.817  14.642  1.00  0.00           H  
ATOM     11  HA  VAL A   1       7.195 -31.058  13.943  1.00  0.00           H  
ATOM     12  HB  VAL A   1       6.676 -33.660  12.437  1.00  0.00           H  
ATOM     13 1HG1 VAL A   1       5.807 -32.217  10.662  1.00  0.00           H  
ATOM     14 2HG1 VAL A   1       4.861 -32.070  12.162  1.00  0.00           H  
ATOM     15 3HG1 VAL A   1       6.022 -30.797  11.712  1.00  0.00           H  
ATOM     16 1HG2 VAL A   1       8.236 -32.716  10.764  1.00  0.00           H  
ATOM     17 2HG2 VAL A   1       8.523 -31.317  11.826  1.00  0.00           H  
ATOM     18 3HG2 VAL A   1       9.037 -32.942  12.336  1.00  0.00           H  
ATOM     19  N   SER A   2       4.875 -31.208  14.759  1.00  0.00           N  
ATOM     20  CA  SER A   2       3.524 -31.305  15.288  1.00  0.00           C  
ATOM     21  C   SER A   2       2.491 -31.480  14.175  1.00  0.00           C  
ATOM     22  O   SER A   2       2.788 -31.317  12.983  1.00  0.00           O  
ATOM     23  CB  SER A   2       3.201 -30.065  16.100  1.00  0.00           C  
ATOM     24  OG  SER A   2       3.058 -28.946  15.271  1.00  0.00           O  
ATOM     25  H   SER A   2       5.262 -30.299  14.562  1.00  0.00           H  
ATOM     26  HA  SER A   2       3.456 -32.200  15.905  1.00  0.00           H  
ATOM     27 1HB  SER A   2       2.280 -30.228  16.659  1.00  0.00           H  
ATOM     28 2HB  SER A   2       3.996 -29.887  16.823  1.00  0.00           H  
ATOM     29  HG  SER A   2       2.958 -28.192  15.858  1.00  0.00           H  
ATOM     30  N   LEU A   3       1.275 -31.831  14.590  1.00  0.00           N  
ATOM     31  CA  LEU A   3       0.150 -31.960  13.688  1.00  0.00           C  
ATOM     32  C   LEU A   3      -0.116 -30.626  13.022  1.00  0.00           C  
ATOM     33  O   LEU A   3      -0.409 -30.565  11.841  1.00  0.00           O  
ATOM     34  CB  LEU A   3      -1.098 -32.434  14.441  1.00  0.00           C  
ATOM     35  CG  LEU A   3      -2.365 -32.600  13.593  1.00  0.00           C  
ATOM     36  CD1 LEU A   3      -2.127 -33.658  12.524  1.00  0.00           C  
ATOM     37  CD2 LEU A   3      -3.532 -32.983  14.491  1.00  0.00           C  
ATOM     38  H   LEU A   3       1.141 -32.014  15.574  1.00  0.00           H  
ATOM     39  HA  LEU A   3       0.391 -32.715  12.942  1.00  0.00           H  
ATOM     40 1HB  LEU A   3      -0.881 -33.397  14.903  1.00  0.00           H  
ATOM     41 2HB  LEU A   3      -1.320 -31.717  15.233  1.00  0.00           H  
ATOM     42  HG  LEU A   3      -2.590 -31.660  13.089  1.00  0.00           H  
ATOM     43 1HD1 LEU A   3      -3.028 -33.774  11.921  1.00  0.00           H  
ATOM     44 2HD1 LEU A   3      -1.301 -33.347  11.885  1.00  0.00           H  
ATOM     45 3HD1 LEU A   3      -1.882 -34.605  13.000  1.00  0.00           H  
ATOM     46 1HD2 LEU A   3      -4.433 -33.100  13.889  1.00  0.00           H  
ATOM     47 2HD2 LEU A   3      -3.308 -33.923  14.997  1.00  0.00           H  
ATOM     48 3HD2 LEU A   3      -3.691 -32.203  15.236  1.00  0.00           H  
ATOM     49  N   GLU A   4      -0.070 -29.360  13.795  1.00  0.00           N  
ATOM     50  CA  GLU A   4      -0.248 -28.010  13.295  1.00  0.00           C  
ATOM     51  C   GLU A   4       0.779 -27.632  12.218  1.00  0.00           C  
ATOM     52  O   GLU A   4       0.425 -26.972  11.246  1.00  0.00           O  
ATOM     53  CB  GLU A   4      -0.169 -27.016  14.456  1.00  0.00           C  
ATOM     54  CG  GLU A   4      -1.347 -27.078  15.418  1.00  0.00           C  
ATOM     55  CD  GLU A   4      -1.209 -26.126  16.574  1.00  0.00           C  
ATOM     56  OE1 GLU A   4      -0.900 -24.982  16.342  1.00  0.00           O  
ATOM     57  OE2 GLU A   4      -1.413 -26.544  17.689  1.00  0.00           O  
ATOM     58  H   GLU A   4       0.116 -29.499  14.779  1.00  0.00           H  
ATOM     59  HA  GLU A   4      -1.214 -27.952  12.793  1.00  0.00           H  
ATOM     60 1HB  GLU A   4       0.741 -27.199  15.029  1.00  0.00           H  
ATOM     61 2HB  GLU A   4      -0.110 -26.001  14.064  1.00  0.00           H  
ATOM     62 1HG  GLU A   4      -2.260 -26.840  14.873  1.00  0.00           H  
ATOM     63 2HG  GLU A   4      -1.438 -28.094  15.799  1.00  0.00           H  
ATOM     64  N   GLN A   5       2.138 -28.035  12.420  1.00  0.00           N  
ATOM     65  CA  GLN A   5       3.203 -27.794  11.444  1.00  0.00           C  
ATOM     66  C   GLN A   5       2.930 -28.570  10.160  1.00  0.00           C  
ATOM     67  O   GLN A   5       3.102 -28.044   9.060  1.00  0.00           O  
ATOM     68  CB  GLN A   5       4.566 -28.188  12.019  1.00  0.00           C  
ATOM     69  CG  GLN A   5       5.084 -27.249  13.095  1.00  0.00           C  
ATOM     70  CD  GLN A   5       6.349 -27.766  13.754  1.00  0.00           C  
ATOM     71  OE1 GLN A   5       6.393 -28.898  14.244  1.00  0.00           O  
ATOM     72  NE2 GLN A   5       7.387 -26.938  13.770  1.00  0.00           N  
ATOM     73  H   GLN A   5       2.365 -28.477  13.297  1.00  0.00           H  
ATOM     74  HA  GLN A   5       3.231 -26.729  11.217  1.00  0.00           H  
ATOM     75 1HB  GLN A   5       4.505 -29.189  12.446  1.00  0.00           H  
ATOM     76 2HB  GLN A   5       5.304 -28.220  11.216  1.00  0.00           H  
ATOM     77 1HG  GLN A   5       5.304 -26.282  12.643  1.00  0.00           H  
ATOM     78 2HG  GLN A   5       4.319 -27.137  13.863  1.00  0.00           H  
ATOM     79 1HE2 GLN A   5       8.249 -27.223  14.191  1.00  0.00           H  
ATOM     80 2HE2 GLN A   5       7.309 -26.029  13.361  1.00  0.00           H  
ATOM     81  N   ALA A   6       2.520 -29.825  10.307  1.00  0.00           N  
ATOM     82  CA  ALA A   6       2.189 -30.670   9.164  1.00  0.00           C  
ATOM     83  C   ALA A   6       1.038 -30.081   8.355  1.00  0.00           C  
ATOM     84  O   ALA A   6       1.071 -30.087   7.121  1.00  0.00           O  
ATOM     85  CB  ALA A   6       1.833 -32.057   9.627  1.00  0.00           C  
ATOM     86  H   ALA A   6       2.434 -30.204  11.238  1.00  0.00           H  
ATOM     87  HA  ALA A   6       3.067 -30.725   8.519  1.00  0.00           H  
ATOM     88 1HB  ALA A   6       1.588 -32.677   8.765  1.00  0.00           H  
ATOM     89 2HB  ALA A   6       2.680 -32.491  10.158  1.00  0.00           H  
ATOM     90 3HB  ALA A   6       0.972 -32.007  10.294  1.00  0.00           H  
ATOM     91  N   LEU A   7       0.023 -29.576   9.056  1.00  0.00           N  
ATOM     92  CA  LEU A   7      -1.128 -28.949   8.404  1.00  0.00           C  
ATOM     93  C   LEU A   7      -0.694 -27.663   7.717  1.00  0.00           C  
ATOM     94  O   LEU A   7      -1.129 -27.358   6.609  1.00  0.00           O  
ATOM     95  CB  LEU A   7      -2.233 -28.650   9.425  1.00  0.00           C  
ATOM     96  CG  LEU A   7      -2.975 -29.873   9.979  1.00  0.00           C  
ATOM     97  CD1 LEU A   7      -3.732 -29.480  11.241  1.00  0.00           C  
ATOM     98  CD2 LEU A   7      -3.923 -30.415   8.919  1.00  0.00           C  
ATOM     99  H   LEU A   7       0.053 -29.627  10.065  1.00  0.00           H  
ATOM    100  HA  LEU A   7      -1.526 -29.644   7.665  1.00  0.00           H  
ATOM    101 1HB  LEU A   7      -1.792 -28.120  10.268  1.00  0.00           H  
ATOM    102 2HB  LEU A   7      -2.971 -27.998   8.958  1.00  0.00           H  
ATOM    103  HG  LEU A   7      -2.254 -30.645  10.249  1.00  0.00           H  
ATOM    104 1HD1 LEU A   7      -4.259 -30.349  11.634  1.00  0.00           H  
ATOM    105 2HD1 LEU A   7      -3.027 -29.115  11.988  1.00  0.00           H  
ATOM    106 3HD1 LEU A   7      -4.450 -28.696  11.004  1.00  0.00           H  
ATOM    107 1HD2 LEU A   7      -4.450 -31.284   9.313  1.00  0.00           H  
ATOM    108 2HD2 LEU A   7      -4.646 -29.644   8.649  1.00  0.00           H  
ATOM    109 3HD2 LEU A   7      -3.354 -30.705   8.036  1.00  0.00           H  
ATOM    110  N   LEU A   8       0.158 -26.901   8.385  1.00  0.00           N  
ATOM    111  CA  LEU A   8       0.615 -25.646   7.800  1.00  0.00           C  
ATOM    112  C   LEU A   8       1.441 -25.942   6.535  1.00  0.00           C  
ATOM    113  O   LEU A   8       1.351 -25.217   5.546  1.00  0.00           O  
ATOM    114  CB  LEU A   8       1.454 -24.856   8.813  1.00  0.00           C  
ATOM    115  CG  LEU A   8       0.668 -24.180   9.944  1.00  0.00           C  
ATOM    116  CD1 LEU A   8       1.633 -23.716  11.026  1.00  0.00           C  
ATOM    117  CD2 LEU A   8      -0.127 -23.011   9.382  1.00  0.00           C  
ATOM    118  H   LEU A   8       0.502 -27.172   9.296  1.00  0.00           H  
ATOM    119  HA  LEU A   8      -0.258 -25.074   7.481  1.00  0.00           H  
ATOM    120 1HB  LEU A   8       2.175 -25.532   9.269  1.00  0.00           H  
ATOM    121 2HB  LEU A   8       2.001 -24.079   8.279  1.00  0.00           H  
ATOM    122  HG  LEU A   8      -0.016 -24.901  10.393  1.00  0.00           H  
ATOM    123 1HD1 LEU A   8       1.075 -23.236  11.830  1.00  0.00           H  
ATOM    124 2HD1 LEU A   8       2.174 -24.575  11.424  1.00  0.00           H  
ATOM    125 3HD1 LEU A   8       2.341 -23.005  10.602  1.00  0.00           H  
ATOM    126 1HD2 LEU A   8      -0.686 -22.531  10.185  1.00  0.00           H  
ATOM    127 2HD2 LEU A   8       0.556 -22.289   8.933  1.00  0.00           H  
ATOM    128 3HD2 LEU A   8      -0.821 -23.374   8.623  1.00  0.00           H  
ATOM    129  N   ILE A   9       2.296 -26.983   6.591  1.00  0.00           N  
ATOM    130  CA  ILE A   9       3.133 -27.339   5.450  1.00  0.00           C  
ATOM    131  C   ILE A   9       2.293 -27.720   4.222  1.00  0.00           C  
ATOM    132  O   ILE A   9       2.582 -27.279   3.100  1.00  0.00           O  
ATOM    133  CB  ILE A   9       4.073 -28.505   5.811  1.00  0.00           C  
ATOM    134  CG1 ILE A   9       5.130 -28.046   6.819  1.00  0.00           C  
ATOM    135  CG2 ILE A   9       4.734 -29.063   4.560  1.00  0.00           C  
ATOM    136  CD1 ILE A   9       5.811 -29.180   7.550  1.00  0.00           C  
ATOM    137  H   ILE A   9       2.378 -27.513   7.445  1.00  0.00           H  
ATOM    138  HA  ILE A   9       3.708 -26.463   5.155  1.00  0.00           H  
ATOM    139  HB  ILE A   9       3.501 -29.297   6.292  1.00  0.00           H  
ATOM    140 1HG1 ILE A   9       5.894 -27.463   6.305  1.00  0.00           H  
ATOM    141 2HG1 ILE A   9       4.667 -27.393   7.560  1.00  0.00           H  
ATOM    142 1HG2 ILE A   9       5.394 -29.885   4.833  1.00  0.00           H  
ATOM    143 2HG2 ILE A   9       3.968 -29.425   3.876  1.00  0.00           H  
ATOM    144 3HG2 ILE A   9       5.313 -28.279   4.073  1.00  0.00           H  
ATOM    145 1HD1 ILE A   9       6.545 -28.776   8.247  1.00  0.00           H  
ATOM    146 2HD1 ILE A   9       5.066 -29.756   8.101  1.00  0.00           H  
ATOM    147 3HD1 ILE A   9       6.311 -29.827   6.831  1.00  0.00           H  
ATOM    148  N   ILE A  10       1.238 -28.568   4.446  1.00  0.00           N  
ATOM    149  CA  ILE A  10       0.355 -28.976   3.361  1.00  0.00           C  
ATOM    150  C   ILE A  10      -0.444 -27.785   2.792  1.00  0.00           C  
ATOM    151  O   ILE A  10      -0.557 -27.605   1.567  1.00  0.00           O  
ATOM    152  CB  ILE A  10      -0.617 -30.069   3.843  1.00  0.00           C  
ATOM    153  CG1 ILE A  10       0.146 -31.353   4.177  1.00  0.00           C  
ATOM    154  CG2 ILE A  10      -1.681 -30.337   2.789  1.00  0.00           C  
ATOM    155  CD1 ILE A  10      -0.658 -32.350   4.981  1.00  0.00           C  
ATOM    156  H   ILE A  10       1.068 -28.918   5.378  1.00  0.00           H  
ATOM    157  HA  ILE A  10       0.968 -29.361   2.545  1.00  0.00           H  
ATOM    158  HB  ILE A  10      -1.104 -29.744   4.762  1.00  0.00           H  
ATOM    159 1HG1 ILE A  10       0.465 -31.837   3.254  1.00  0.00           H  
ATOM    160 2HG1 ILE A  10       1.044 -31.106   4.743  1.00  0.00           H  
ATOM    161 1HG2 ILE A  10      -2.359 -31.112   3.145  1.00  0.00           H  
ATOM    162 2HG2 ILE A  10      -2.242 -29.423   2.599  1.00  0.00           H  
ATOM    163 3HG2 ILE A  10      -1.204 -30.668   1.866  1.00  0.00           H  
ATOM    164 1HD1 ILE A  10      -0.050 -33.233   5.178  1.00  0.00           H  
ATOM    165 2HD1 ILE A  10      -0.958 -31.897   5.926  1.00  0.00           H  
ATOM    166 3HD1 ILE A  10      -1.544 -32.639   4.419  1.00  0.00           H  
ATOM    167  N   ALA A  11      -0.987 -26.974   3.688  1.00  0.00           N  
ATOM    168  CA  ALA A  11      -1.756 -25.816   3.276  1.00  0.00           C  
ATOM    169  C   ALA A  11      -0.882 -24.830   2.514  1.00  0.00           C  
ATOM    170  O   ALA A  11      -1.322 -24.233   1.542  1.00  0.00           O  
ATOM    171  CB  ALA A  11      -2.390 -25.143   4.485  1.00  0.00           C  
ATOM    172  H   ALA A  11      -0.870 -27.158   4.674  1.00  0.00           H  
ATOM    173  HA  ALA A  11      -2.547 -26.148   2.601  1.00  0.00           H  
ATOM    174 1HB  ALA A  11      -2.964 -24.275   4.159  1.00  0.00           H  
ATOM    175 2HB  ALA A  11      -3.052 -25.848   4.988  1.00  0.00           H  
ATOM    176 3HB  ALA A  11      -1.610 -24.824   5.174  1.00  0.00           H  
ATOM    177  N   VAL A  12       0.453 -24.492   3.007  1.00  0.00           N  
ATOM    178  CA  VAL A  12       1.404 -23.646   2.271  1.00  0.00           C  
ATOM    179  C   VAL A  12       1.751 -24.198   0.889  1.00  0.00           C  
ATOM    180  O   VAL A  12       1.778 -23.450  -0.079  1.00  0.00           O  
ATOM    181  CB  VAL A  12       2.703 -23.490   3.083  1.00  0.00           C  
ATOM    182  CG1 VAL A  12       3.786 -22.838   2.235  1.00  0.00           C  
ATOM    183  CG2 VAL A  12       2.435 -22.672   4.337  1.00  0.00           C  
ATOM    184  H   VAL A  12       0.737 -24.901   3.884  1.00  0.00           H  
ATOM    185  HA  VAL A  12       0.923 -22.693   2.054  1.00  0.00           H  
ATOM    186  HB  VAL A  12       3.067 -24.478   3.364  1.00  0.00           H  
ATOM    187 1HG1 VAL A  12       4.697 -22.736   2.825  1.00  0.00           H  
ATOM    188 2HG1 VAL A  12       3.987 -23.459   1.362  1.00  0.00           H  
ATOM    189 3HG1 VAL A  12       3.451 -21.853   1.912  1.00  0.00           H  
ATOM    190 1HG2 VAL A  12       3.358 -22.566   4.906  1.00  0.00           H  
ATOM    191 2HG2 VAL A  12       2.066 -21.685   4.056  1.00  0.00           H  
ATOM    192 3HG2 VAL A  12       1.688 -23.178   4.949  1.00  0.00           H  
ATOM    193  N   ALA A  13       1.988 -25.502   0.796  1.00  0.00           N  
ATOM    194  CA  ALA A  13       2.237 -26.153  -0.483  1.00  0.00           C  
ATOM    195  C   ALA A  13       1.087 -25.981  -1.461  1.00  0.00           C  
ATOM    196  O   ALA A  13       1.311 -25.802  -2.666  1.00  0.00           O  
ATOM    197  CB  ALA A  13       2.499 -27.631  -0.279  1.00  0.00           C  
ATOM    198  H   ALA A  13       1.993 -26.056   1.641  1.00  0.00           H  
ATOM    199  HA  ALA A  13       3.122 -25.696  -0.929  1.00  0.00           H  
ATOM    200 1HB  ALA A  13       2.685 -28.104  -1.243  1.00  0.00           H  
ATOM    201 2HB  ALA A  13       3.372 -27.762   0.362  1.00  0.00           H  
ATOM    202 3HB  ALA A  13       1.632 -28.092   0.191  1.00  0.00           H  
ATOM    203  N   ALA A  14      -0.268 -26.107  -0.966  1.00  0.00           N  
ATOM    204  CA  ALA A  14      -1.474 -25.961  -1.790  1.00  0.00           C  
ATOM    205  C   ALA A  14      -1.587 -24.542  -2.333  1.00  0.00           C  
ATOM    206  O   ALA A  14      -1.911 -24.343  -3.505  1.00  0.00           O  
ATOM    207  CB  ALA A  14      -2.720 -26.329  -1.000  1.00  0.00           C  
ATOM    208  H   ALA A  14      -0.363 -26.404  -0.006  1.00  0.00           H  
ATOM    209  HA  ALA A  14      -1.387 -26.639  -2.640  1.00  0.00           H  
ATOM    210 1HB  ALA A  14      -3.599 -26.211  -1.632  1.00  0.00           H  
ATOM    211 2HB  ALA A  14      -2.647 -27.362  -0.666  1.00  0.00           H  
ATOM    212 3HB  ALA A  14      -2.807 -25.674  -0.133  1.00  0.00           H  
ATOM    213  N   LYS A  15      -1.305 -23.568  -1.473  1.00  0.00           N  
ATOM    214  CA  LYS A  15      -1.365 -22.168  -1.855  1.00  0.00           C  
ATOM    215  C   LYS A  15      -0.223 -21.796  -2.810  1.00  0.00           C  
ATOM    216  O   LYS A  15      -0.405 -20.980  -3.714  1.00  0.00           O  
ATOM    217  CB  LYS A  15      -1.328 -21.280  -0.611  1.00  0.00           C  
ATOM    218  CG  LYS A  15      -1.479 -19.791  -0.895  1.00  0.00           C  
ATOM    219  CD  LYS A  15      -2.864 -19.469  -1.435  1.00  0.00           C  
ATOM    220  CE  LYS A  15      -3.046 -17.972  -1.638  1.00  0.00           C  
ATOM    221  NZ  LYS A  15      -4.355 -17.651  -2.270  1.00  0.00           N  
ATOM    222  H   LYS A  15      -1.040 -23.808  -0.529  1.00  0.00           H  
ATOM    223  HA  LYS A  15      -2.300 -21.996  -2.387  1.00  0.00           H  
ATOM    224 1HB  LYS A  15      -2.128 -21.573   0.070  1.00  0.00           H  
ATOM    225 2HB  LYS A  15      -0.383 -21.426  -0.087  1.00  0.00           H  
ATOM    226 1HG  LYS A  15      -1.316 -19.226   0.023  1.00  0.00           H  
ATOM    227 2HG  LYS A  15      -0.733 -19.484  -1.627  1.00  0.00           H  
ATOM    228 1HD  LYS A  15      -3.010 -19.977  -2.390  1.00  0.00           H  
ATOM    229 2HD  LYS A  15      -3.620 -19.826  -0.735  1.00  0.00           H  
ATOM    230 1HE  LYS A  15      -2.988 -17.466  -0.676  1.00  0.00           H  
ATOM    231 2HE  LYS A  15      -2.247 -17.591  -2.274  1.00  0.00           H  
ATOM    232 1HZ  LYS A  15      -4.436 -16.651  -2.387  1.00  0.00           H  
ATOM    233 2HZ  LYS A  15      -4.413 -18.102  -3.172  1.00  0.00           H  
ATOM    234 3HZ  LYS A  15      -5.105 -17.983  -1.680  1.00  0.00           H  
ATOM    235  N   LEU A  16       1.102 -22.329  -2.619  1.00  0.00           N  
ATOM    236  CA  LEU A  16       2.245 -22.115  -3.498  1.00  0.00           C  
ATOM    237  C   LEU A  16       2.023 -22.748  -4.859  1.00  0.00           C  
ATOM    238  O   LEU A  16       2.455 -22.219  -5.887  1.00  0.00           O  
ATOM    239  CB  LEU A  16       3.517 -22.692  -2.864  1.00  0.00           C  
ATOM    240  CG  LEU A  16       4.031 -21.958  -1.618  1.00  0.00           C  
ATOM    241  CD1 LEU A  16       5.111 -22.795  -0.945  1.00  0.00           C  
ATOM    242  CD2 LEU A  16       4.567 -20.592  -2.018  1.00  0.00           C  
ATOM    243  H   LEU A  16       1.214 -22.907  -1.797  1.00  0.00           H  
ATOM    244  HA  LEU A  16       2.346 -21.045  -3.680  1.00  0.00           H  
ATOM    245 1HB  LEU A  16       3.327 -23.727  -2.584  1.00  0.00           H  
ATOM    246 2HB  LEU A  16       4.313 -22.678  -3.608  1.00  0.00           H  
ATOM    247  HG  LEU A  16       3.214 -21.834  -0.906  1.00  0.00           H  
ATOM    248 1HD1 LEU A  16       5.475 -22.274  -0.060  1.00  0.00           H  
ATOM    249 2HD1 LEU A  16       4.695 -23.759  -0.652  1.00  0.00           H  
ATOM    250 3HD1 LEU A  16       5.935 -22.951  -1.639  1.00  0.00           H  
ATOM    251 1HD2 LEU A  16       4.931 -20.071  -1.132  1.00  0.00           H  
ATOM    252 2HD2 LEU A  16       5.385 -20.716  -2.728  1.00  0.00           H  
ATOM    253 3HD2 LEU A  16       3.770 -20.009  -2.480  1.00  0.00           H  
ATOM    254  N   GLY A  17       1.331 -23.880  -4.866  1.00  0.00           N  
ATOM    255  CA  GLY A  17       1.088 -24.605  -6.098  1.00  0.00           C  
ATOM    256  C   GLY A  17       2.198 -25.603  -6.375  1.00  0.00           C  
ATOM    257  O   GLY A  17       2.430 -25.971  -7.517  1.00  0.00           O  
ATOM    258  H   GLY A  17       0.965 -24.248  -3.998  1.00  0.00           H  
ATOM    259 1HA  GLY A  17       0.134 -25.124  -6.030  1.00  0.00           H  
ATOM    260 2HA  GLY A  17       1.012 -23.900  -6.922  1.00  0.00           H  
ATOM    261  N   THR A  18       2.886 -26.179  -5.312  1.00  0.00           N  
ATOM    262  CA  THR A  18       4.000 -27.113  -5.352  1.00  0.00           C  
ATOM    263  C   THR A  18       3.667 -28.350  -4.528  1.00  0.00           C  
ATOM    264  O   THR A  18       2.549 -28.488  -4.039  1.00  0.00           O  
ATOM    265  CB  THR A  18       5.297 -26.465  -4.833  1.00  0.00           C  
ATOM    266  OG1 THR A  18       6.405 -27.341  -5.080  1.00  0.00           O  
ATOM    267  CG2 THR A  18       5.195 -26.191  -3.340  1.00  0.00           C  
ATOM    268  H   THR A  18       2.500 -25.911  -4.417  1.00  0.00           H  
ATOM    269  HA  THR A  18       4.203 -27.364  -6.394  1.00  0.00           H  
ATOM    270  HB  THR A  18       5.471 -25.525  -5.357  1.00  0.00           H  
ATOM    271  HG1 THR A  18       6.675 -27.263  -5.998  1.00  0.00           H  
ATOM    272 1HG2 THR A  18       6.120 -25.734  -2.990  1.00  0.00           H  
ATOM    273 2HG2 THR A  18       4.362 -25.517  -3.149  1.00  0.00           H  
ATOM    274 3HG2 THR A  18       5.032 -27.129  -2.809  1.00  0.00           H  
ATOM    275  N   THR A  19       4.637 -29.242  -4.362  1.00  0.00           N  
ATOM    276  CA  THR A  19       4.402 -30.503  -3.661  1.00  0.00           C  
ATOM    277  C   THR A  19       4.634 -30.288  -2.164  1.00  0.00           C  
ATOM    278  O   THR A  19       5.208 -29.274  -1.767  1.00  0.00           O  
ATOM    279  CB  THR A  19       5.317 -31.626  -4.184  1.00  0.00           C  
ATOM    280  OG1 THR A  19       6.679 -31.332  -3.848  1.00  0.00           O  
ATOM    281  CG2 THR A  19       5.189 -31.758  -5.694  1.00  0.00           C  
ATOM    282  H   THR A  19       5.557 -29.049  -4.728  1.00  0.00           H  
ATOM    283  HA  THR A  19       3.388 -30.837  -3.878  1.00  0.00           H  
ATOM    284  HB  THR A  19       5.037 -32.570  -3.718  1.00  0.00           H  
ATOM    285  HG1 THR A  19       7.225 -32.103  -4.024  1.00  0.00           H  
ATOM    286 1HG2 THR A  19       5.841 -32.555  -6.048  1.00  0.00           H  
ATOM    287 2HG2 THR A  19       4.156 -31.992  -5.952  1.00  0.00           H  
ATOM    288 3HG2 THR A  19       5.476 -30.819  -6.166  1.00  0.00           H  
ATOM    289  N   VAL A  20       4.224 -31.233  -1.325  1.00  0.00           N  
ATOM    290  CA  VAL A  20       4.463 -31.063   0.107  1.00  0.00           C  
ATOM    291  C   VAL A  20       5.960 -31.062   0.461  1.00  0.00           C  
ATOM    292  O   VAL A  20       6.416 -30.247   1.274  1.00  0.00           O  
ATOM    293  CB  VAL A  20       3.760 -32.189   0.889  1.00  0.00           C  
ATOM    294  CG1 VAL A  20       4.167 -32.153   2.355  1.00  0.00           C  
ATOM    295  CG2 VAL A  20       2.252 -32.055   0.745  1.00  0.00           C  
ATOM    296  H   VAL A  20       3.752 -32.066  -1.648  1.00  0.00           H  
ATOM    297  HA  VAL A  20       4.130 -30.064   0.399  1.00  0.00           H  
ATOM    298  HB  VAL A  20       4.080 -33.151   0.490  1.00  0.00           H  
ATOM    299 1HG1 VAL A  20       3.661 -32.956   2.893  1.00  0.00           H  
ATOM    300 2HG1 VAL A  20       5.245 -32.287   2.436  1.00  0.00           H  
ATOM    301 3HG1 VAL A  20       3.885 -31.194   2.788  1.00  0.00           H  
ATOM    302 1HG2 VAL A  20       1.761 -32.854   1.300  1.00  0.00           H  
ATOM    303 2HG2 VAL A  20       1.932 -31.090   1.139  1.00  0.00           H  
ATOM    304 3HG2 VAL A  20       1.979 -32.125  -0.308  1.00  0.00           H  
ATOM    305  N   GLU A  21       6.725 -31.957  -0.163  1.00  0.00           N  
ATOM    306  CA  GLU A  21       8.151 -32.080   0.135  1.00  0.00           C  
ATOM    307  C   GLU A  21       8.873 -30.818  -0.285  1.00  0.00           C  
ATOM    308  O   GLU A  21       9.843 -30.424   0.347  1.00  0.00           O  
ATOM    309  CB  GLU A  21       8.758 -33.292  -0.575  1.00  0.00           C  
ATOM    310  CG  GLU A  21       8.317 -34.636  -0.014  1.00  0.00           C  
ATOM    311  CD  GLU A  21       6.969 -35.067  -0.522  1.00  0.00           C  
ATOM    312  OE1 GLU A  21       6.434 -34.400  -1.374  1.00  0.00           O  
ATOM    313  OE2 GLU A  21       6.472 -36.066  -0.056  1.00  0.00           O  
ATOM    314  H   GLU A  21       6.313 -32.567  -0.854  1.00  0.00           H  
ATOM    315  HA  GLU A  21       8.271 -32.192   1.214  1.00  0.00           H  
ATOM    316 1HB  GLU A  21       8.490 -33.265  -1.631  1.00  0.00           H  
ATOM    317 2HB  GLU A  21       9.846 -33.244  -0.512  1.00  0.00           H  
ATOM    318 1HG  GLU A  21       9.054 -35.391  -0.286  1.00  0.00           H  
ATOM    319 2HG  GLU A  21       8.287 -34.572   1.073  1.00  0.00           H  
ATOM    320  N   GLU A  22       8.498 -30.259  -1.395  1.00  0.00           N  
ATOM    321  CA  GLU A  22       9.194 -29.048  -1.810  1.00  0.00           C  
ATOM    322  C   GLU A  22       8.916 -27.908  -0.839  1.00  0.00           C  
ATOM    323  O   GLU A  22       9.819 -27.140  -0.494  1.00  0.00           O  
ATOM    324  CB  GLU A  22       8.773 -28.644  -3.226  1.00  0.00           C  
ATOM    325  CG  GLU A  22       9.262 -29.583  -4.319  1.00  0.00           C  
ATOM    326  CD  GLU A  22      10.758 -29.589  -4.459  1.00  0.00           C  
ATOM    327  OE1 GLU A  22      11.353 -28.546  -4.327  1.00  0.00           O  
ATOM    328  OE2 GLU A  22      11.308 -30.637  -4.701  1.00  0.00           O  
ATOM    329  H   GLU A  22       7.752 -30.620  -1.975  1.00  0.00           H  
ATOM    330  HA  GLU A  22      10.266 -29.242  -1.786  1.00  0.00           H  
ATOM    331 1HB  GLU A  22       7.685 -28.601  -3.283  1.00  0.00           H  
ATOM    332 2HB  GLU A  22       9.152 -27.647  -3.447  1.00  0.00           H  
ATOM    333 1HG  GLU A  22       8.926 -30.595  -4.091  1.00  0.00           H  
ATOM    334 2HG  GLU A  22       8.813 -29.286  -5.266  1.00  0.00           H  
ATOM    335  N   ALA A  23       7.677 -27.813  -0.369  1.00  0.00           N  
ATOM    336  CA  ALA A  23       7.356 -26.789   0.617  1.00  0.00           C  
ATOM    337  C   ALA A  23       8.187 -27.000   1.879  1.00  0.00           C  
ATOM    338  O   ALA A  23       8.572 -26.039   2.548  1.00  0.00           O  
ATOM    339  CB  ALA A  23       5.875 -26.789   0.928  1.00  0.00           C  
ATOM    340  H   ALA A  23       6.948 -28.437  -0.685  1.00  0.00           H  
ATOM    341  HA  ALA A  23       7.626 -25.820   0.198  1.00  0.00           H  
ATOM    342 1HB  ALA A  23       5.659 -26.018   1.668  1.00  0.00           H  
ATOM    343 2HB  ALA A  23       5.313 -26.588   0.017  1.00  0.00           H  
ATOM    344 3HB  ALA A  23       5.587 -27.761   1.323  1.00  0.00           H  
ATOM    345  N   VAL A  24       8.495 -28.346   2.308  1.00  0.00           N  
ATOM    346  CA  VAL A  24       9.331 -28.582   3.486  1.00  0.00           C  
ATOM    347  C   VAL A  24      10.757 -28.098   3.262  1.00  0.00           C  
ATOM    348  O   VAL A  24      11.327 -27.394   4.115  1.00  0.00           O  
ATOM    349  CB  VAL A  24       9.355 -30.082   3.834  1.00  0.00           C  
ATOM    350  CG1 VAL A  24      10.404 -30.366   4.898  1.00  0.00           C  
ATOM    351  CG2 VAL A  24       7.978 -30.526   4.303  1.00  0.00           C  
ATOM    352  H   VAL A  24       8.119 -29.137   1.804  1.00  0.00           H  
ATOM    353  HA  VAL A  24       8.940 -27.988   4.314  1.00  0.00           H  
ATOM    354  HB  VAL A  24       9.637 -30.647   2.946  1.00  0.00           H  
ATOM    355 1HG1 VAL A  24      10.407 -31.431   5.132  1.00  0.00           H  
ATOM    356 2HG1 VAL A  24      11.387 -30.073   4.527  1.00  0.00           H  
ATOM    357 3HG1 VAL A  24      10.172 -29.798   5.799  1.00  0.00           H  
ATOM    358 1HG2 VAL A  24       8.001 -31.588   4.546  1.00  0.00           H  
ATOM    359 2HG2 VAL A  24       7.693 -29.957   5.188  1.00  0.00           H  
ATOM    360 3HG2 VAL A  24       7.250 -30.352   3.510  1.00  0.00           H  
ATOM    361  N   LYS A  25      11.320 -28.448   2.105  1.00  0.00           N  
ATOM    362  CA  LYS A  25      12.691 -28.093   1.803  1.00  0.00           C  
ATOM    363  C   LYS A  25      12.846 -26.577   1.812  1.00  0.00           C  
ATOM    364  O   LYS A  25      13.849 -26.052   2.280  1.00  0.00           O  
ATOM    365  CB  LYS A  25      13.115 -28.669   0.451  1.00  0.00           C  
ATOM    366  CG  LYS A  25      13.330 -30.177   0.449  1.00  0.00           C  
ATOM    367  CD  LYS A  25      14.007 -30.637  -0.833  1.00  0.00           C  
ATOM    368  CE  LYS A  25      13.058 -30.561  -2.019  1.00  0.00           C  
ATOM    369  NZ  LYS A  25      13.666 -31.122  -3.256  1.00  0.00           N  
ATOM    370  H   LYS A  25      10.788 -28.970   1.424  1.00  0.00           H  
ATOM    371  HA  LYS A  25      13.335 -28.513   2.576  1.00  0.00           H  
ATOM    372 1HB  LYS A  25      12.355 -28.439  -0.297  1.00  0.00           H  
ATOM    373 2HB  LYS A  25      14.044 -28.198   0.130  1.00  0.00           H  
ATOM    374 1HG  LYS A  25      13.953 -30.456   1.300  1.00  0.00           H  
ATOM    375 2HG  LYS A  25      12.369 -30.681   0.544  1.00  0.00           H  
ATOM    376 1HD  LYS A  25      14.876 -30.008  -1.032  1.00  0.00           H  
ATOM    377 2HD  LYS A  25      14.346 -31.666  -0.716  1.00  0.00           H  
ATOM    378 1HE  LYS A  25      12.148 -31.114  -1.793  1.00  0.00           H  
ATOM    379 2HE  LYS A  25      12.788 -29.521  -2.203  1.00  0.00           H  
ATOM    380 1HZ  LYS A  25      13.007 -31.053  -4.018  1.00  0.00           H  
ATOM    381 2HZ  LYS A  25      14.502 -30.604  -3.486  1.00  0.00           H  
ATOM    382 3HZ  LYS A  25      13.904 -32.092  -3.104  1.00  0.00           H  
ATOM    383  N   ARG A  26      11.853 -25.877   1.281  1.00  0.00           N  
ATOM    384  CA  ARG A  26      11.896 -24.425   1.275  1.00  0.00           C  
ATOM    385  C   ARG A  26      11.882 -23.872   2.707  1.00  0.00           C  
ATOM    386  O   ARG A  26      12.689 -23.006   3.059  1.00  0.00           O  
ATOM    387  CB  ARG A  26      10.716 -23.863   0.497  1.00  0.00           C  
ATOM    388  CG  ARG A  26      10.783 -24.074  -1.008  1.00  0.00           C  
ATOM    389  CD  ARG A  26       9.553 -23.590  -1.686  1.00  0.00           C  
ATOM    390  NE  ARG A  26       9.551 -23.918  -3.102  1.00  0.00           N  
ATOM    391  CZ  ARG A  26       8.638 -23.474  -3.989  1.00  0.00           C  
ATOM    392  NH1 ARG A  26       7.663 -22.686  -3.590  1.00  0.00           N  
ATOM    393  NH2 ARG A  26       8.722 -23.830  -5.258  1.00  0.00           N  
ATOM    394  H   ARG A  26      11.056 -26.347   0.874  1.00  0.00           H  
ATOM    395  HA  ARG A  26      12.830 -24.108   0.811  1.00  0.00           H  
ATOM    396 1HB  ARG A  26       9.794 -24.321   0.852  1.00  0.00           H  
ATOM    397 2HB  ARG A  26      10.639 -22.791   0.676  1.00  0.00           H  
ATOM    398 1HG  ARG A  26      11.636 -23.528  -1.414  1.00  0.00           H  
ATOM    399 2HG  ARG A  26      10.897 -25.137  -1.222  1.00  0.00           H  
ATOM    400 1HD  ARG A  26       8.679 -24.052  -1.227  1.00  0.00           H  
ATOM    401 2HD  ARG A  26       9.485 -22.507  -1.587  1.00  0.00           H  
ATOM    402  HE  ARG A  26      10.284 -24.522  -3.446  1.00  0.00           H  
ATOM    403 1HH1 ARG A  26       7.599 -22.414  -2.620  1.00  0.00           H  
ATOM    404 2HH1 ARG A  26       6.980 -22.354  -4.255  1.00  0.00           H  
ATOM    405 1HH2 ARG A  26       9.471 -24.436  -5.565  1.00  0.00           H  
ATOM    406 2HH2 ARG A  26       8.039 -23.496  -5.922  1.00  0.00           H  
ATOM    407  N   ALA A  27      10.943 -24.417   3.565  1.00  0.00           N  
ATOM    408  CA  ALA A  27      10.861 -23.968   4.942  1.00  0.00           C  
ATOM    409  C   ALA A  27      12.134 -24.279   5.729  1.00  0.00           C  
ATOM    410  O   ALA A  27      12.581 -23.454   6.527  1.00  0.00           O  
ATOM    411  CB  ALA A  27       9.636 -24.539   5.627  1.00  0.00           C  
ATOM    412  H   ALA A  27      10.296 -25.120   3.238  1.00  0.00           H  
ATOM    413  HA  ALA A  27      10.781 -22.880   4.939  1.00  0.00           H  
ATOM    414 1HB  ALA A  27       9.597 -24.184   6.658  1.00  0.00           H  
ATOM    415 2HB  ALA A  27       8.740 -24.214   5.098  1.00  0.00           H  
ATOM    416 3HB  ALA A  27       9.690 -25.626   5.619  1.00  0.00           H  
ATOM    417  N   LEU A  28      12.727 -25.445   5.497  1.00  0.00           N  
ATOM    418  CA  LEU A  28      13.963 -25.811   6.212  1.00  0.00           C  
ATOM    419  C   LEU A  28      15.171 -24.960   5.817  1.00  0.00           C  
ATOM    420  O   LEU A  28      16.009 -24.616   6.654  1.00  0.00           O  
ATOM    421  CB  LEU A  28      14.289 -27.289   5.959  1.00  0.00           C  
ATOM    422  CG  LEU A  28      13.328 -28.301   6.596  1.00  0.00           C  
ATOM    423  CD1 LEU A  28      13.655 -29.699   6.091  1.00  0.00           C  
ATOM    424  CD2 LEU A  28      13.442 -28.226   8.111  1.00  0.00           C  
ATOM    425  H   LEU A  28      12.337 -26.092   4.828  1.00  0.00           H  
ATOM    426  HA  LEU A  28      13.810 -25.640   7.277  1.00  0.00           H  
ATOM    427 1HB  LEU A  28      14.291 -27.465   4.885  1.00  0.00           H  
ATOM    428 2HB  LEU A  28      15.289 -27.494   6.342  1.00  0.00           H  
ATOM    429  HG  LEU A  28      12.305 -28.069   6.297  1.00  0.00           H  
ATOM    430 1HD1 LEU A  28      12.972 -30.418   6.543  1.00  0.00           H  
ATOM    431 2HD1 LEU A  28      13.546 -29.729   5.006  1.00  0.00           H  
ATOM    432 3HD1 LEU A  28      14.679 -29.953   6.360  1.00  0.00           H  
ATOM    433 1HD2 LEU A  28      12.759 -28.945   8.564  1.00  0.00           H  
ATOM    434 2HD2 LEU A  28      14.464 -28.459   8.411  1.00  0.00           H  
ATOM    435 3HD2 LEU A  28      13.186 -27.221   8.446  1.00  0.00           H  
ATOM    436  N   TRP A  29      15.254 -24.624   4.535  1.00  0.00           N  
ATOM    437  CA  TRP A  29      16.272 -23.699   4.066  1.00  0.00           C  
ATOM    438  C   TRP A  29      16.126 -22.310   4.702  1.00  0.00           C  
ATOM    439  O   TRP A  29      17.105 -21.714   5.150  1.00  0.00           O  
ATOM    440  CB  TRP A  29      16.204 -23.577   2.542  1.00  0.00           C  
ATOM    441  CG  TRP A  29      17.283 -22.713   1.962  1.00  0.00           C  
ATOM    442  CD1 TRP A  29      18.553 -23.096   1.650  1.00  0.00           C  
ATOM    443  CD2 TRP A  29      17.191 -21.309   1.620  1.00  0.00           C  
ATOM    444  NE1 TRP A  29      19.256 -22.032   1.140  1.00  0.00           N  
ATOM    445  CE2 TRP A  29      18.437 -20.931   1.113  1.00  0.00           C  
ATOM    446  CE3 TRP A  29      16.166 -20.358   1.700  1.00  0.00           C  
ATOM    447  CZ2 TRP A  29      18.694 -19.637   0.687  1.00  0.00           C  
ATOM    448  CZ3 TRP A  29      16.423 -19.061   1.272  1.00  0.00           C  
ATOM    449  CH2 TRP A  29      17.654 -18.711   0.778  1.00  0.00           C  
ATOM    450  H   TRP A  29      14.602 -25.015   3.870  1.00  0.00           H  
ATOM    451  HA  TRP A  29      17.251 -24.093   4.341  1.00  0.00           H  
ATOM    452 1HB  TRP A  29      16.280 -24.568   2.094  1.00  0.00           H  
ATOM    453 2HB  TRP A  29      15.239 -23.160   2.254  1.00  0.00           H  
ATOM    454  HD1 TRP A  29      18.953 -24.099   1.785  1.00  0.00           H  
ATOM    455  HE1 TRP A  29      20.218 -22.054   0.835  1.00  0.00           H  
ATOM    456  HE3 TRP A  29      15.186 -20.632   2.089  1.00  0.00           H  
ATOM    457  HZ2 TRP A  29      19.665 -19.339   0.292  1.00  0.00           H  
ATOM    458  HZ3 TRP A  29      15.620 -18.327   1.340  1.00  0.00           H  
ATOM    459  HH2 TRP A  29      17.822 -17.684   0.451  1.00  0.00           H  
ATOM    460  N   LEU A  30      14.898 -21.788   4.743  1.00  0.00           N  
ATOM    461  CA  LEU A  30      14.660 -20.486   5.358  1.00  0.00           C  
ATOM    462  C   LEU A  30      14.984 -20.578   6.838  1.00  0.00           C  
ATOM    463  O   LEU A  30      15.558 -19.666   7.413  1.00  0.00           O  
ATOM    464  CB  LEU A  30      13.205 -20.043   5.160  1.00  0.00           C  
ATOM    465  CG  LEU A  30      12.815 -19.665   3.726  1.00  0.00           C  
ATOM    466  CD1 LEU A  30      11.298 -19.598   3.613  1.00  0.00           C  
ATOM    467  CD2 LEU A  30      13.449 -18.331   3.362  1.00  0.00           C  
ATOM    468  H   LEU A  30      14.120 -22.292   4.344  1.00  0.00           H  
ATOM    469  HA  LEU A  30      15.292 -19.750   4.866  1.00  0.00           H  
ATOM    470 1HB  LEU A  30      12.548 -20.851   5.480  1.00  0.00           H  
ATOM    471 2HB  LEU A  30      13.016 -19.177   5.794  1.00  0.00           H  
ATOM    472  HG  LEU A  30      13.166 -20.434   3.038  1.00  0.00           H  
ATOM    473 1HD1 LEU A  30      11.020 -19.330   2.594  1.00  0.00           H  
ATOM    474 2HD1 LEU A  30      10.871 -20.570   3.860  1.00  0.00           H  
ATOM    475 3HD1 LEU A  30      10.914 -18.847   4.303  1.00  0.00           H  
ATOM    476 1HD2 LEU A  30      13.172 -18.062   2.341  1.00  0.00           H  
ATOM    477 2HD2 LEU A  30      13.096 -17.560   4.049  1.00  0.00           H  
ATOM    478 3HD2 LEU A  30      14.534 -18.412   3.433  1.00  0.00           H  
ATOM    479  N   LYS A  31      14.596 -21.694   7.443  1.00  0.00           N  
ATOM    480  CA  LYS A  31      14.828 -21.954   8.861  1.00  0.00           C  
ATOM    481  C   LYS A  31      16.288 -21.715   9.199  1.00  0.00           C  
ATOM    482  O   LYS A  31      16.616 -20.961  10.111  1.00  0.00           O  
ATOM    483  CB  LYS A  31      14.425 -23.382   9.228  1.00  0.00           C  
ATOM    484  CG  LYS A  31      14.561 -23.714  10.708  1.00  0.00           C  
ATOM    485  CD  LYS A  31      14.298 -25.189  10.971  1.00  0.00           C  
ATOM    486  CE  LYS A  31      14.537 -25.544  12.431  1.00  0.00           C  
ATOM    487  NZ  LYS A  31      14.408 -27.005  12.678  1.00  0.00           N  
ATOM    488  H   LYS A  31      14.119 -22.389   6.886  1.00  0.00           H  
ATOM    489  HA  LYS A  31      14.181 -21.296   9.442  1.00  0.00           H  
ATOM    490 1HB  LYS A  31      13.386 -23.553   8.941  1.00  0.00           H  
ATOM    491 2HB  LYS A  31      15.039 -24.089   8.669  1.00  0.00           H  
ATOM    492 1HG  LYS A  31      15.569 -23.466  11.045  1.00  0.00           H  
ATOM    493 2HG  LYS A  31      13.850 -23.119  11.280  1.00  0.00           H  
ATOM    494 1HD  LYS A  31      13.266 -25.427  10.711  1.00  0.00           H  
ATOM    495 2HD  LYS A  31      14.959 -25.793  10.348  1.00  0.00           H  
ATOM    496 1HE  LYS A  31      15.537 -25.225  12.724  1.00  0.00           H  
ATOM    497 2HE  LYS A  31      13.815 -25.017  13.056  1.00  0.00           H  
ATOM    498 1HZ  LYS A  31      14.572 -27.198  13.655  1.00  0.00           H  
ATOM    499 2HZ  LYS A  31      13.477 -27.308  12.427  1.00  0.00           H  
ATOM    500 3HZ  LYS A  31      15.085 -27.503  12.118  1.00  0.00           H  
ATOM    501  N   THR A  32      17.161 -22.366   8.441  1.00  0.00           N  
ATOM    502  CA  THR A  32      18.595 -22.263   8.641  1.00  0.00           C  
ATOM    503  C   THR A  32      19.091 -20.878   8.259  1.00  0.00           C  
ATOM    504  O   THR A  32      19.839 -20.263   9.011  1.00  0.00           O  
ATOM    505  CB  THR A  32      19.340 -23.313   7.805  1.00  0.00           C  
ATOM    506  OG1 THR A  32      18.918 -24.620   8.209  1.00  0.00           O  
ATOM    507  CG2 THR A  32      20.832 -23.195   8.013  1.00  0.00           C  
ATOM    508  H   THR A  32      16.808 -22.954   7.700  1.00  0.00           H  
ATOM    509  HA  THR A  32      18.811 -22.443   9.695  1.00  0.00           H  
ATOM    510  HB  THR A  32      19.112 -23.167   6.749  1.00  0.00           H  
ATOM    511  HG1 THR A  32      18.040 -24.792   7.864  1.00  0.00           H  
ATOM    512 1HG2 THR A  32      21.344 -23.947   7.414  1.00  0.00           H  
ATOM    513 2HG2 THR A  32      21.163 -22.203   7.710  1.00  0.00           H  
ATOM    514 3HG2 THR A  32      21.065 -23.350   9.066  1.00  0.00           H  
ATOM    515  N   LYS A  33      18.654 -20.403   7.093  1.00  0.00           N  
ATOM    516  CA  LYS A  33      19.166 -19.182   6.473  1.00  0.00           C  
ATOM    517  C   LYS A  33      18.840 -17.911   7.262  1.00  0.00           C  
ATOM    518  O   LYS A  33      19.704 -17.049   7.432  1.00  0.00           O  
ATOM    519  CB  LYS A  33      18.618 -19.055   5.050  1.00  0.00           C  
ATOM    520  CG  LYS A  33      19.088 -17.815   4.303  1.00  0.00           C  
ATOM    521  CD  LYS A  33      20.578 -17.884   3.999  1.00  0.00           C  
ATOM    522  CE  LYS A  33      21.019 -16.721   3.123  1.00  0.00           C  
ATOM    523  NZ  LYS A  33      22.484 -16.747   2.860  1.00  0.00           N  
ATOM    524  H   LYS A  33      17.929 -20.927   6.625  1.00  0.00           H  
ATOM    525  HA  LYS A  33      20.255 -19.236   6.444  1.00  0.00           H  
ATOM    526 1HB  LYS A  33      18.913 -19.929   4.468  1.00  0.00           H  
ATOM    527 2HB  LYS A  33      17.529 -19.035   5.081  1.00  0.00           H  
ATOM    528 1HG  LYS A  33      18.539 -17.724   3.365  1.00  0.00           H  
ATOM    529 2HG  LYS A  33      18.890 -16.929   4.906  1.00  0.00           H  
ATOM    530 1HD  LYS A  33      21.141 -17.859   4.933  1.00  0.00           H  
ATOM    531 2HD  LYS A  33      20.801 -18.819   3.485  1.00  0.00           H  
ATOM    532 1HE  LYS A  33      20.491 -16.762   2.171  1.00  0.00           H  
ATOM    533 2HE  LYS A  33      20.768 -15.780   3.613  1.00  0.00           H  
ATOM    534 1HZ  LYS A  33      22.736 -15.962   2.277  1.00  0.00           H  
ATOM    535 2HZ  LYS A  33      22.985 -16.691   3.735  1.00  0.00           H  
ATOM    536 3HZ  LYS A  33      22.726 -17.607   2.388  1.00  0.00           H  
ATOM    537  N   LEU A  34      17.613 -17.814   7.772  1.00  0.00           N  
ATOM    538  CA  LEU A  34      17.157 -16.616   8.479  1.00  0.00           C  
ATOM    539  C   LEU A  34      17.327 -16.679  10.000  1.00  0.00           C  
ATOM    540  O   LEU A  34      17.125 -15.684  10.692  1.00  0.00           O  
ATOM    541  CB  LEU A  34      15.679 -16.364   8.152  1.00  0.00           C  
ATOM    542  CG  LEU A  34      15.355 -16.141   6.670  1.00  0.00           C  
ATOM    543  CD1 LEU A  34      13.847 -16.031   6.491  1.00  0.00           C  
ATOM    544  CD2 LEU A  34      16.057 -14.884   6.180  1.00  0.00           C  
ATOM    545  H   LEU A  34      16.978 -18.594   7.664  1.00  0.00           H  
ATOM    546  HA  LEU A  34      17.762 -15.770   8.150  1.00  0.00           H  
ATOM    547 1HB  LEU A  34      15.098 -17.219   8.493  1.00  0.00           H  
ATOM    548 2HB  LEU A  34      15.348 -15.482   8.701  1.00  0.00           H  
ATOM    549  HG  LEU A  34      15.697 -16.997   6.090  1.00  0.00           H  
ATOM    550 1HD1 LEU A  34      13.616 -15.873   5.437  1.00  0.00           H  
ATOM    551 2HD1 LEU A  34      13.371 -16.950   6.832  1.00  0.00           H  
ATOM    552 3HD1 LEU A  34      13.472 -15.190   7.075  1.00  0.00           H  
ATOM    553 1HD2 LEU A  34      15.827 -14.726   5.125  1.00  0.00           H  
ATOM    554 2HD2 LEU A  34      15.714 -14.026   6.759  1.00  0.00           H  
ATOM    555 3HD2 LEU A  34      17.134 -14.997   6.303  1.00  0.00           H  
ATOM    556  N   GLY A  35      17.688 -17.845  10.519  1.00  0.00           N  
ATOM    557  CA  GLY A  35      17.790 -18.022  11.958  1.00  0.00           C  
ATOM    558  C   GLY A  35      16.435 -18.054  12.645  1.00  0.00           C  
ATOM    559  O   GLY A  35      16.240 -17.457  13.706  1.00  0.00           O  
ATOM    560  H   GLY A  35      17.899 -18.625   9.912  1.00  0.00           H  
ATOM    561 1HA  GLY A  35      18.316 -18.953  12.173  1.00  0.00           H  
ATOM    562 2HA  GLY A  35      18.383 -17.213  12.383  1.00  0.00           H  
ATOM    563  N   VAL A  36      15.482 -18.754  12.039  1.00  0.00           N  
ATOM    564  CA  VAL A  36      14.111 -18.731  12.542  1.00  0.00           C  
ATOM    565  C   VAL A  36      13.585 -20.145  12.775  1.00  0.00           C  
ATOM    566  O   VAL A  36      14.220 -21.128  12.382  1.00  0.00           O  
ATOM    567  CB  VAL A  36      13.190 -18.000  11.548  1.00  0.00           C  
ATOM    568  CG1 VAL A  36      13.664 -16.571  11.335  1.00  0.00           C  
ATOM    569  CG2 VAL A  36      13.147 -18.757  10.230  1.00  0.00           C  
ATOM    570  H   VAL A  36      15.696 -19.309  11.224  1.00  0.00           H  
ATOM    571  HA  VAL A  36      14.108 -18.238  13.514  1.00  0.00           H  
ATOM    572  HB  VAL A  36      12.186 -17.946  11.971  1.00  0.00           H  
ATOM    573 1HG1 VAL A  36      13.001 -16.069  10.629  1.00  0.00           H  
ATOM    574 2HG1 VAL A  36      13.653 -16.037  12.285  1.00  0.00           H  
ATOM    575 3HG1 VAL A  36      14.678 -16.579  10.934  1.00  0.00           H  
ATOM    576 1HG2 VAL A  36      12.492 -18.235   9.532  1.00  0.00           H  
ATOM    577 2HG2 VAL A  36      14.151 -18.815   9.811  1.00  0.00           H  
ATOM    578 3HG2 VAL A  36      12.765 -19.764  10.400  1.00  0.00           H  
ATOM    579  N   SER A  37      12.430 -20.252  13.420  1.00  0.00           N  
ATOM    580  CA  SER A  37      11.802 -21.558  13.589  1.00  0.00           C  
ATOM    581  C   SER A  37      11.167 -22.045  12.288  1.00  0.00           C  
ATOM    582  O   SER A  37      11.008 -21.275  11.333  1.00  0.00           O  
ATOM    583  CB  SER A  37      10.753 -21.490  14.682  1.00  0.00           C  
ATOM    584  OG  SER A  37       9.647 -20.735  14.270  1.00  0.00           O  
ATOM    585  H   SER A  37      11.973 -19.435  13.797  1.00  0.00           H  
ATOM    586  HA  SER A  37      12.572 -22.276  13.877  1.00  0.00           H  
ATOM    587 1HB  SER A  37      10.432 -22.499  14.940  1.00  0.00           H  
ATOM    588 2HB  SER A  37      11.187 -21.046  15.577  1.00  0.00           H  
ATOM    589  HG  SER A  37       9.077 -20.659  15.039  1.00  0.00           H  
ATOM    590  N   LEU A  38      10.822 -23.329  12.250  1.00  0.00           N  
ATOM    591  CA  LEU A  38      10.191 -23.908  11.076  1.00  0.00           C  
ATOM    592  C   LEU A  38       8.870 -23.184  10.820  1.00  0.00           C  
ATOM    593  O   LEU A  38       8.521 -22.889   9.675  1.00  0.00           O  
ATOM    594  CB  LEU A  38       9.950 -25.410  11.273  1.00  0.00           C  
ATOM    595  CG  LEU A  38       9.292 -26.139  10.094  1.00  0.00           C  
ATOM    596  CD1 LEU A  38      10.191 -26.038   8.870  1.00  0.00           C  
ATOM    597  CD2 LEU A  38       9.041 -27.591  10.471  1.00  0.00           C  
ATOM    598  H   LEU A  38      11.003 -23.916  13.051  1.00  0.00           H  
ATOM    599  HA  LEU A  38      10.863 -23.785  10.228  1.00  0.00           H  
ATOM    600 1HB  LEU A  38      10.905 -25.893  11.469  1.00  0.00           H  
ATOM    601 2HB  LEU A  38       9.310 -25.547  12.146  1.00  0.00           H  
ATOM    602  HG  LEU A  38       8.344 -25.658   9.852  1.00  0.00           H  
ATOM    603 1HD1 LEU A  38       9.724 -26.556   8.032  1.00  0.00           H  
ATOM    604 2HD1 LEU A  38      10.338 -24.990   8.611  1.00  0.00           H  
ATOM    605 3HD1 LEU A  38      11.155 -26.497   9.087  1.00  0.00           H  
ATOM    606 1HD2 LEU A  38       8.573 -28.109   9.634  1.00  0.00           H  
ATOM    607 2HD2 LEU A  38       9.990 -28.073  10.712  1.00  0.00           H  
ATOM    608 3HD2 LEU A  38       8.382 -27.634  11.338  1.00  0.00           H  
ATOM    609  N   GLU A  39       8.162 -22.883  11.906  1.00  0.00           N  
ATOM    610  CA  GLU A  39       6.879 -22.191  11.851  1.00  0.00           C  
ATOM    611  C   GLU A  39       6.982 -20.770  11.292  1.00  0.00           C  
ATOM    612  O   GLU A  39       6.118 -20.318  10.528  1.00  0.00           O  
ATOM    613  CB  GLU A  39       6.258 -22.145  13.249  1.00  0.00           C  
ATOM    614  CG  GLU A  39       5.752 -23.488  13.756  1.00  0.00           C  
ATOM    615  CD  GLU A  39       5.209 -23.418  15.156  1.00  0.00           C  
ATOM    616  OE1 GLU A  39       5.605 -22.538  15.883  1.00  0.00           O  
ATOM    617  OE2 GLU A  39       4.397 -24.244  15.500  1.00  0.00           O  
ATOM    618  H   GLU A  39       8.540 -23.148  12.804  1.00  0.00           H  
ATOM    619  HA  GLU A  39       6.216 -22.745  11.184  1.00  0.00           H  
ATOM    620 1HB  GLU A  39       6.993 -21.774  13.962  1.00  0.00           H  
ATOM    621 2HB  GLU A  39       5.419 -21.449  13.251  1.00  0.00           H  
ATOM    622 1HG  GLU A  39       4.965 -23.843  13.091  1.00  0.00           H  
ATOM    623 2HG  GLU A  39       6.568 -24.208  13.724  1.00  0.00           H  
ATOM    624  N   GLN A  40       8.035 -20.063  11.680  1.00  0.00           N  
ATOM    625  CA  GLN A  40       8.287 -18.737  11.133  1.00  0.00           C  
ATOM    626  C   GLN A  40       8.610 -18.763   9.634  1.00  0.00           C  
ATOM    627  O   GLN A  40       8.174 -17.885   8.879  1.00  0.00           O  
ATOM    628  CB  GLN A  40       9.432 -18.070  11.900  1.00  0.00           C  
ATOM    629  CG  GLN A  40       9.066 -17.630  13.307  1.00  0.00           C  
ATOM    630  CD  GLN A  40      10.268 -17.140  14.091  1.00  0.00           C  
ATOM    631  OE1 GLN A  40      11.231 -17.881  14.306  1.00  0.00           O  
ATOM    632  NE2 GLN A  40      10.220 -15.885  14.524  1.00  0.00           N  
ATOM    633  H   GLN A  40       8.675 -20.444  12.361  1.00  0.00           H  
ATOM    634  HA  GLN A  40       7.368 -18.155  11.207  1.00  0.00           H  
ATOM    635 1HB  GLN A  40      10.273 -18.759  11.971  1.00  0.00           H  
ATOM    636 2HB  GLN A  40       9.772 -17.191  11.351  1.00  0.00           H  
ATOM    637 1HG  GLN A  40       8.342 -16.816  13.247  1.00  0.00           H  
ATOM    638 2HG  GLN A  40       8.632 -18.476  13.841  1.00  0.00           H  
ATOM    639 1HE2 GLN A  40      10.985 -15.505  15.046  1.00  0.00           H  
ATOM    640 2HE2 GLN A  40       9.420 -15.319  14.327  1.00  0.00           H  
ATOM    641  N   ALA A  41       9.356 -19.775   9.206  1.00  0.00           N  
ATOM    642  CA  ALA A  41       9.609 -19.996   7.781  1.00  0.00           C  
ATOM    643  C   ALA A  41       8.338 -20.289   6.984  1.00  0.00           C  
ATOM    644  O   ALA A  41       8.202 -19.845   5.845  1.00  0.00           O  
ATOM    645  CB  ALA A  41      10.626 -21.118   7.584  1.00  0.00           C  
ATOM    646  H   ALA A  41       9.758 -20.410   9.881  1.00  0.00           H  
ATOM    647  HA  ALA A  41      10.017 -19.073   7.366  1.00  0.00           H  
ATOM    648 1HB  ALA A  41      10.802 -21.267   6.519  1.00  0.00           H  
ATOM    649 2HB  ALA A  41      11.561 -20.850   8.075  1.00  0.00           H  
ATOM    650 3HB  ALA A  41      10.238 -22.038   8.021  1.00  0.00           H  
ATOM    651  N   LEU A  42       7.426 -21.064   7.568  1.00  0.00           N  
ATOM    652  CA  LEU A  42       6.169 -21.388   6.896  1.00  0.00           C  
ATOM    653  C   LEU A  42       5.337 -20.122   6.834  1.00  0.00           C  
ATOM    654  O   LEU A  42       4.587 -19.906   5.886  1.00  0.00           O  
ATOM    655  CB  LEU A  42       5.407 -22.492   7.640  1.00  0.00           C  
ATOM    656  CG  LEU A  42       6.055 -23.882   7.610  1.00  0.00           C  
ATOM    657  CD1 LEU A  42       5.360 -24.788   8.619  1.00  0.00           C  
ATOM    658  CD2 LEU A  42       5.962 -24.457   6.205  1.00  0.00           C  
ATOM    659  H   LEU A  42       7.600 -21.437   8.491  1.00  0.00           H  
ATOM    660  HA  LEU A  42       6.397 -21.737   5.889  1.00  0.00           H  
ATOM    661 1HB  LEU A  42       5.300 -22.198   8.683  1.00  0.00           H  
ATOM    662 2HB  LEU A  42       4.411 -22.581   7.205  1.00  0.00           H  
ATOM    663  HG  LEU A  42       7.102 -23.802   7.901  1.00  0.00           H  
ATOM    664 1HD1 LEU A  42       5.821 -25.776   8.598  1.00  0.00           H  
ATOM    665 2HD1 LEU A  42       5.459 -24.363   9.618  1.00  0.00           H  
ATOM    666 3HD1 LEU A  42       4.305 -24.874   8.363  1.00  0.00           H  
ATOM    667 1HD2 LEU A  42       6.423 -25.445   6.184  1.00  0.00           H  
ATOM    668 2HD2 LEU A  42       4.914 -24.539   5.914  1.00  0.00           H  
ATOM    669 3HD2 LEU A  42       6.481 -23.799   5.508  1.00  0.00           H  
ATOM    670  N   LEU A  43       5.323 -19.144   7.943  1.00  0.00           N  
ATOM    671  CA  LEU A  43       4.601 -17.876   7.889  1.00  0.00           C  
ATOM    672  C   LEU A  43       5.144 -16.966   6.797  1.00  0.00           C  
ATOM    673  O   LEU A  43       4.379 -16.241   6.150  1.00  0.00           O  
ATOM    674  CB  LEU A  43       4.688 -17.160   9.243  1.00  0.00           C  
ATOM    675  CG  LEU A  43       3.934 -15.828   9.341  1.00  0.00           C  
ATOM    676  CD1 LEU A  43       2.454 -16.061   9.070  1.00  0.00           C  
ATOM    677  CD2 LEU A  43       4.148 -15.224  10.721  1.00  0.00           C  
ATOM    678  H   LEU A  43       5.820 -19.391   8.788  1.00  0.00           H  
ATOM    679  HA  LEU A  43       3.561 -18.082   7.632  1.00  0.00           H  
ATOM    680 1HB  LEU A  43       4.292 -17.822  10.012  1.00  0.00           H  
ATOM    681 2HB  LEU A  43       5.737 -16.965   9.466  1.00  0.00           H  
ATOM    682  HG  LEU A  43       4.308 -15.141   8.582  1.00  0.00           H  
ATOM    683 1HD1 LEU A  43       1.918 -15.114   9.139  1.00  0.00           H  
ATOM    684 2HD1 LEU A  43       2.328 -16.475   8.069  1.00  0.00           H  
ATOM    685 3HD1 LEU A  43       2.054 -16.758   9.805  1.00  0.00           H  
ATOM    686 1HD2 LEU A  43       3.613 -14.276  10.790  1.00  0.00           H  
ATOM    687 2HD2 LEU A  43       3.773 -15.909  11.481  1.00  0.00           H  
ATOM    688 3HD2 LEU A  43       5.213 -15.051  10.881  1.00  0.00           H  
ATOM    689  N   LEU A  44       6.479 -16.956   6.593  1.00  0.00           N  
ATOM    690  CA  LEU A  44       7.054 -16.167   5.510  1.00  0.00           C  
ATOM    691  C   LEU A  44       6.570 -16.671   4.151  1.00  0.00           C  
ATOM    692  O   LEU A  44       6.265 -15.881   3.265  1.00  0.00           O  
ATOM    693  CB  LEU A  44       8.586 -16.220   5.570  1.00  0.00           C  
ATOM    694  CG  LEU A  44       9.322 -15.470   4.453  1.00  0.00           C  
ATOM    695  CD1 LEU A  44       8.924 -14.000   4.480  1.00  0.00           C  
ATOM    696  CD2 LEU A  44      10.824 -15.633   4.636  1.00  0.00           C  
ATOM    697  H   LEU A  44       7.092 -17.484   7.196  1.00  0.00           H  
ATOM    698  HA  LEU A  44       6.738 -15.132   5.630  1.00  0.00           H  
ATOM    699 1HB  LEU A  44       8.911 -15.800   6.521  1.00  0.00           H  
ATOM    700 2HB  LEU A  44       8.899 -17.263   5.531  1.00  0.00           H  
ATOM    701  HG  LEU A  44       9.027 -15.877   3.486  1.00  0.00           H  
ATOM    702 1HD1 LEU A  44       9.447 -13.467   3.686  1.00  0.00           H  
ATOM    703 2HD1 LEU A  44       7.848 -13.912   4.328  1.00  0.00           H  
ATOM    704 3HD1 LEU A  44       9.192 -13.568   5.444  1.00  0.00           H  
ATOM    705 1HD2 LEU A  44      11.347 -15.100   3.841  1.00  0.00           H  
ATOM    706 2HD2 LEU A  44      11.119 -15.224   5.602  1.00  0.00           H  
ATOM    707 3HD2 LEU A  44      11.082 -16.691   4.594  1.00  0.00           H  
ATOM    708  N   LEU A  45       6.534 -18.048   3.967  1.00  0.00           N  
ATOM    709  CA  LEU A  45       5.971 -18.627   2.748  1.00  0.00           C  
ATOM    710  C   LEU A  45       4.483 -18.285   2.578  1.00  0.00           C  
ATOM    711  O   LEU A  45       4.012 -18.064   1.480  1.00  0.00           O  
ATOM    712  CB  LEU A  45       6.152 -20.150   2.766  1.00  0.00           C  
ATOM    713  CG  LEU A  45       7.578 -20.655   2.508  1.00  0.00           C  
ATOM    714  CD1 LEU A  45       7.700 -22.097   2.980  1.00  0.00           C  
ATOM    715  CD2 LEU A  45       7.898 -20.536   1.025  1.00  0.00           C  
ATOM    716  H   LEU A  45       6.909 -18.661   4.676  1.00  0.00           H  
ATOM    717  HA  LEU A  45       6.509 -18.223   1.892  1.00  0.00           H  
ATOM    718 1HB  LEU A  45       5.839 -20.527   3.738  1.00  0.00           H  
ATOM    719 2HB  LEU A  45       5.504 -20.586   2.006  1.00  0.00           H  
ATOM    720  HG  LEU A  45       8.285 -20.056   3.082  1.00  0.00           H  
ATOM    721 1HD1 LEU A  45       8.713 -22.456   2.797  1.00  0.00           H  
ATOM    722 2HD1 LEU A  45       7.484 -22.151   4.047  1.00  0.00           H  
ATOM    723 3HD1 LEU A  45       6.991 -22.719   2.435  1.00  0.00           H  
ATOM    724 1HD2 LEU A  45       8.912 -20.893   0.842  1.00  0.00           H  
ATOM    725 2HD2 LEU A  45       7.192 -21.136   0.451  1.00  0.00           H  
ATOM    726 3HD2 LEU A  45       7.821 -19.492   0.719  1.00  0.00           H  
ATOM    727  N   HIS A  46       3.608 -18.258   3.734  1.00  0.00           N  
ATOM    728  CA  HIS A  46       2.200 -17.856   3.747  1.00  0.00           C  
ATOM    729  C   HIS A  46       2.024 -16.402   3.297  1.00  0.00           C  
ATOM    730  O   HIS A  46       1.270 -16.110   2.368  1.00  0.00           O  
ATOM    731  CB  HIS A  46       1.602 -18.038   5.145  1.00  0.00           C  
ATOM    732  CG  HIS A  46       0.175 -17.598   5.251  1.00  0.00           C  
ATOM    733  ND1 HIS A  46      -0.823 -18.113   4.451  1.00  0.00           N  
ATOM    734  CD2 HIS A  46      -0.421 -16.693   6.062  1.00  0.00           C  
ATOM    735  CE1 HIS A  46      -1.973 -17.542   4.766  1.00  0.00           C  
ATOM    736  NE2 HIS A  46      -1.756 -16.677   5.740  1.00  0.00           N  
ATOM    737  H   HIS A  46       4.039 -18.572   4.591  1.00  0.00           H  
ATOM    738  HA  HIS A  46       1.635 -18.481   3.054  1.00  0.00           H  
ATOM    739 1HB  HIS A  46       1.657 -19.089   5.431  1.00  0.00           H  
ATOM    740 2HB  HIS A  46       2.188 -17.472   5.868  1.00  0.00           H  
ATOM    741  HD1 HIS A  46      -0.727 -18.859   3.792  1.00  0.00           H  
ATOM    742  HD2 HIS A  46      -0.042 -16.041   6.850  1.00  0.00           H  
ATOM    743  HE1 HIS A  46      -2.890 -17.816   4.244  1.00  0.00           H  
ATOM    744  N   ASN A  47       2.747 -15.496   3.948  1.00  0.00           N  
ATOM    745  CA  ASN A  47       2.619 -14.076   3.665  1.00  0.00           C  
ATOM    746  C   ASN A  47       3.170 -13.720   2.294  1.00  0.00           C  
ATOM    747  O   ASN A  47       2.635 -12.840   1.633  1.00  0.00           O  
ATOM    748  CB  ASN A  47       3.307 -13.257   4.741  1.00  0.00           C  
ATOM    749  CG  ASN A  47       2.487 -13.147   5.997  1.00  0.00           C  
ATOM    750  OD1 ASN A  47       1.252 -13.184   5.951  1.00  0.00           O  
ATOM    751  ND2 ASN A  47       3.149 -13.012   7.117  1.00  0.00           N  
ATOM    752  H   ASN A  47       3.402 -15.800   4.656  1.00  0.00           H  
ATOM    753  HA  ASN A  47       1.559 -13.822   3.636  1.00  0.00           H  
ATOM    754 1HB  ASN A  47       4.267 -13.713   4.988  1.00  0.00           H  
ATOM    755 2HB  ASN A  47       3.508 -12.255   4.364  1.00  0.00           H  
ATOM    756 1HD2 ASN A  47       2.655 -12.934   7.984  1.00  0.00           H  
ATOM    757 2HD2 ASN A  47       4.148 -12.986   7.107  1.00  0.00           H  
ATOM    758  N   ALA A  48       4.393 -14.347   1.812  1.00  0.00           N  
ATOM    759  CA  ALA A  48       4.939 -14.127   0.473  1.00  0.00           C  
ATOM    760  C   ALA A  48       3.947 -14.558  -0.625  1.00  0.00           C  
ATOM    761  O   ALA A  48       3.862 -13.921  -1.670  1.00  0.00           O  
ATOM    762  CB  ALA A  48       6.260 -14.869   0.320  1.00  0.00           C  
ATOM    763  H   ALA A  48       4.896 -14.944   2.455  1.00  0.00           H  
ATOM    764  HA  ALA A  48       5.075 -13.054   0.337  1.00  0.00           H  
ATOM    765 1HB  ALA A  48       6.663 -14.690  -0.676  1.00  0.00           H  
ATOM    766 2HB  ALA A  48       6.966 -14.512   1.067  1.00  0.00           H  
ATOM    767 3HB  ALA A  48       6.093 -15.936   0.457  1.00  0.00           H  
ATOM    768  N   ALA A  49       3.162 -15.775  -0.449  1.00  0.00           N  
ATOM    769  CA  ALA A  49       2.096 -16.211  -1.366  1.00  0.00           C  
ATOM    770  C   ALA A  49       0.877 -15.277  -1.438  1.00  0.00           C  
ATOM    771  O   ALA A  49       0.272 -15.138  -2.492  1.00  0.00           O  
ATOM    772  CB  ALA A  49       1.645 -17.651  -1.035  1.00  0.00           C  
ATOM    773  H   ALA A  49       3.421 -16.371   0.324  1.00  0.00           H  
ATOM    774  HA  ALA A  49       2.492 -16.192  -2.382  1.00  0.00           H  
ATOM    775 1HB  ALA A  49       0.855 -17.952  -1.726  1.00  0.00           H  
ATOM    776 2HB  ALA A  49       2.493 -18.329  -1.136  1.00  0.00           H  
ATOM    777 3HB  ALA A  49       1.268 -17.690  -0.015  1.00  0.00           H  
ATOM    778  N   VAL A  50       0.493 -14.682  -0.280  1.00  0.00           N  
ATOM    779  CA  VAL A  50      -0.564 -13.675  -0.250  1.00  0.00           C  
ATOM    780  C   VAL A  50      -0.103 -12.423  -0.980  1.00  0.00           C  
ATOM    781  O   VAL A  50      -0.879 -11.809  -1.707  1.00  0.00           O  
ATOM    782  CB  VAL A  50      -0.939 -13.321   1.201  1.00  0.00           C  
ATOM    783  CG1 VAL A  50      -1.856 -12.107   1.233  1.00  0.00           C  
ATOM    784  CG2 VAL A  50      -1.601 -14.515   1.871  1.00  0.00           C  
ATOM    785  H   VAL A  50       0.916 -14.976   0.587  1.00  0.00           H  
ATOM    786  HA  VAL A  50      -1.444 -14.082  -0.748  1.00  0.00           H  
ATOM    787  HB  VAL A  50      -0.033 -13.054   1.746  1.00  0.00           H  
ATOM    788 1HG1 VAL A  50      -2.110 -11.871   2.267  1.00  0.00           H  
ATOM    789 2HG1 VAL A  50      -1.348 -11.256   0.781  1.00  0.00           H  
ATOM    790 3HG1 VAL A  50      -2.767 -12.325   0.677  1.00  0.00           H  
ATOM    791 1HG2 VAL A  50      -1.863 -14.258   2.897  1.00  0.00           H  
ATOM    792 2HG2 VAL A  50      -2.504 -14.786   1.323  1.00  0.00           H  
ATOM    793 3HG2 VAL A  50      -0.912 -15.360   1.874  1.00  0.00           H  
ATOM    794  N   ILE A  51       1.250 -11.869  -0.774  1.00  0.00           N  
ATOM    795  CA  ILE A  51       1.851 -10.719  -1.452  1.00  0.00           C  
ATOM    796  C   ILE A  51       2.033 -10.951  -2.942  1.00  0.00           C  
ATOM    797  O   ILE A  51       1.805 -10.044  -3.733  1.00  0.00           O  
ATOM    798  CB  ILE A  51       3.216 -10.374  -0.828  1.00  0.00           C  
ATOM    799  CG1 ILE A  51       3.034  -9.855   0.600  1.00  0.00           C  
ATOM    800  CG2 ILE A  51       3.947  -9.349  -1.682  1.00  0.00           C  
ATOM    801  CD1 ILE A  51       4.310  -9.842   1.412  1.00  0.00           C  
ATOM    802  H   ILE A  51       1.779 -12.350  -0.059  1.00  0.00           H  
ATOM    803  HA  ILE A  51       1.194  -9.859  -1.327  1.00  0.00           H  
ATOM    804  HB  ILE A  51       3.824 -11.276  -0.761  1.00  0.00           H  
ATOM    805 1HG1 ILE A  51       2.638  -8.841   0.571  1.00  0.00           H  
ATOM    806 2HG1 ILE A  51       2.305 -10.475   1.123  1.00  0.00           H  
ATOM    807 1HG2 ILE A  51       4.909  -9.116  -1.227  1.00  0.00           H  
ATOM    808 2HG2 ILE A  51       4.107  -9.754  -2.680  1.00  0.00           H  
ATOM    809 3HG2 ILE A  51       3.348  -8.440  -1.751  1.00  0.00           H  
ATOM    810 1HD1 ILE A  51       4.100  -9.462   2.412  1.00  0.00           H  
ATOM    811 2HD1 ILE A  51       4.705 -10.856   1.484  1.00  0.00           H  
ATOM    812 3HD1 ILE A  51       5.043  -9.200   0.927  1.00  0.00           H  
ATOM    813  N   GLY A  52       2.472 -12.185  -3.348  1.00  0.00           N  
ATOM    814  CA  GLY A  52       2.603 -12.534  -4.750  1.00  0.00           C  
ATOM    815  C   GLY A  52       4.045 -12.429  -5.238  1.00  0.00           C  
ATOM    816  O   GLY A  52       4.313 -12.409  -6.439  1.00  0.00           O  
ATOM    817  H   GLY A  52       2.694 -12.877  -2.646  1.00  0.00           H  
ATOM    818 1HA  GLY A  52       2.245 -13.554  -4.906  1.00  0.00           H  
ATOM    819 2HA  GLY A  52       1.973 -11.877  -5.349  1.00  0.00           H  
ATOM    820  N   THR A  53       5.101 -12.522  -4.372  1.00  0.00           N  
ATOM    821  CA  THR A  53       6.530 -12.396  -4.613  1.00  0.00           C  
ATOM    822  C   THR A  53       7.245 -13.576  -3.954  1.00  0.00           C  
ATOM    823  O   THR A  53       6.615 -14.413  -3.309  1.00  0.00           O  
ATOM    824  CB  THR A  53       7.082 -11.064  -4.073  1.00  0.00           C  
ATOM    825  OG1 THR A  53       6.949 -11.032  -2.646  1.00  0.00           O  
ATOM    826  CG2 THR A  53       6.327  -9.889  -4.675  1.00  0.00           C  
ATOM    827  H   THR A  53       4.775 -12.698  -3.431  1.00  0.00           H  
ATOM    828  HA  THR A  53       6.701 -12.409  -5.690  1.00  0.00           H  
ATOM    829  HB  THR A  53       8.139 -10.978  -4.327  1.00  0.00           H  
ATOM    830  HG1 THR A  53       7.598 -11.620  -2.251  1.00  0.00           H  
ATOM    831 1HG2 THR A  53       6.731  -8.957  -4.282  1.00  0.00           H  
ATOM    832 2HG2 THR A  53       6.436  -9.904  -5.759  1.00  0.00           H  
ATOM    833 3HG2 THR A  53       5.272  -9.964  -4.416  1.00  0.00           H  
ATOM    834  N   THR A  54       8.563 -13.636  -4.094  1.00  0.00           N  
ATOM    835  CA  THR A  54       9.331 -14.675  -3.413  1.00  0.00           C  
ATOM    836  C   THR A  54       9.509 -14.364  -1.931  1.00  0.00           C  
ATOM    837  O   THR A  54       9.242 -13.248  -1.486  1.00  0.00           O  
ATOM    838  CB  THR A  54      10.711 -14.859  -4.069  1.00  0.00           C  
ATOM    839  OG1 THR A  54      11.509 -13.689  -3.848  1.00  0.00           O  
ATOM    840  CG2 THR A  54      10.565 -15.093  -5.564  1.00  0.00           C  
ATOM    841  H   THR A  54       9.048 -12.966  -4.672  1.00  0.00           H  
ATOM    842  HA  THR A  54       8.815 -15.627  -3.543  1.00  0.00           H  
ATOM    843  HB  THR A  54      11.216 -15.715  -3.621  1.00  0.00           H  
ATOM    844  HG1 THR A  54      12.382 -13.821  -4.223  1.00  0.00           H  
ATOM    845 1HG2 THR A  54      11.550 -15.222  -6.011  1.00  0.00           H  
ATOM    846 2HG2 THR A  54       9.968 -15.989  -5.736  1.00  0.00           H  
ATOM    847 3HG2 THR A  54      10.070 -14.236  -6.019  1.00  0.00           H  
ATOM    848  N   VAL A  55       9.979 -15.354  -1.172  1.00  0.00           N  
ATOM    849  CA  VAL A  55      10.214 -15.163   0.254  1.00  0.00           C  
ATOM    850  C   VAL A  55      11.390 -14.211   0.489  1.00  0.00           C  
ATOM    851  O   VAL A  55      11.385 -13.442   1.450  1.00  0.00           O  
ATOM    852  CB  VAL A  55      10.502 -16.515   0.934  1.00  0.00           C  
ATOM    853  CG1 VAL A  55       9.241 -17.365   0.984  1.00  0.00           C  
ATOM    854  CG2 VAL A  55      11.613 -17.241   0.191  1.00  0.00           C  
ATOM    855  H   VAL A  55      10.176 -16.252  -1.586  1.00  0.00           H  
ATOM    856  HA  VAL A  55       9.355 -14.643   0.680  1.00  0.00           H  
ATOM    857  HB  VAL A  55      10.810 -16.335   1.964  1.00  0.00           H  
ATOM    858 1HG1 VAL A  55       9.463 -18.316   1.468  1.00  0.00           H  
ATOM    859 2HG1 VAL A  55       8.472 -16.841   1.551  1.00  0.00           H  
ATOM    860 3HG1 VAL A  55       8.885 -17.548  -0.030  1.00  0.00           H  
ATOM    861 1HG2 VAL A  55      11.812 -18.196   0.678  1.00  0.00           H  
ATOM    862 2HG2 VAL A  55      11.308 -17.416  -0.841  1.00  0.00           H  
ATOM    863 3HG2 VAL A  55      12.518 -16.633   0.204  1.00  0.00           H  
ATOM    864  N   GLU A  56      12.364 -14.229  -0.417  1.00  0.00           N  
ATOM    865  CA  GLU A  56      13.490 -13.293  -0.356  1.00  0.00           C  
ATOM    866  C   GLU A  56      13.014 -11.861  -0.574  1.00  0.00           C  
ATOM    867  O   GLU A  56      13.487 -10.929   0.076  1.00  0.00           O  
ATOM    868  CB  GLU A  56      14.549 -13.655  -1.399  1.00  0.00           C  
ATOM    869  CG  GLU A  56      15.238 -14.991  -1.159  1.00  0.00           C  
ATOM    870  CD  GLU A  56      14.431 -16.161  -1.650  1.00  0.00           C  
ATOM    871  OE1 GLU A  56      13.372 -15.944  -2.188  1.00  0.00           O  
ATOM    872  OE2 GLU A  56      14.875 -17.273  -1.489  1.00  0.00           O  
ATOM    873  H   GLU A  56      12.331 -14.908  -1.166  1.00  0.00           H  
ATOM    874  HA  GLU A  56      13.938 -13.355   0.635  1.00  0.00           H  
ATOM    875 1HB  GLU A  56      14.090 -13.687  -2.387  1.00  0.00           H  
ATOM    876 2HB  GLU A  56      15.318 -12.882  -1.420  1.00  0.00           H  
ATOM    877 1HG  GLU A  56      16.201 -14.989  -1.669  1.00  0.00           H  
ATOM    878 2HG  GLU A  56      15.423 -15.107  -0.092  1.00  0.00           H  
ATOM    879  N   GLU A  57      12.079 -11.594  -1.623  1.00  0.00           N  
ATOM    880  CA  GLU A  57      11.507 -10.284  -1.925  1.00  0.00           C  
ATOM    881  C   GLU A  57      10.639  -9.798  -0.770  1.00  0.00           C  
ATOM    882  O   GLU A  57      10.612  -8.604  -0.460  1.00  0.00           O  
ATOM    883  CB  GLU A  57      10.682 -10.341  -3.212  1.00  0.00           C  
ATOM    884  CG  GLU A  57      11.507 -10.482  -4.483  1.00  0.00           C  
ATOM    885  CD  GLU A  57      10.662 -10.642  -5.716  1.00  0.00           C  
ATOM    886  OE1 GLU A  57       9.932 -11.602  -5.791  1.00  0.00           O  
ATOM    887  OE2 GLU A  57      10.745  -9.805  -6.582  1.00  0.00           O  
ATOM    888  H   GLU A  57      11.827 -12.385  -2.197  1.00  0.00           H  
ATOM    889  HA  GLU A  57      12.322  -9.568  -2.035  1.00  0.00           H  
ATOM    890 1HB  GLU A  57       9.992 -11.184  -3.165  1.00  0.00           H  
ATOM    891 2HB  GLU A  57      10.084  -9.434  -3.301  1.00  0.00           H  
ATOM    892 1HG  GLU A  57      12.132  -9.597  -4.598  1.00  0.00           H  
ATOM    893 2HG  GLU A  57      12.164 -11.346  -4.384  1.00  0.00           H  
ATOM    894  N   ALA A  58       9.783 -10.731  -0.077  1.00  0.00           N  
ATOM    895  CA  ALA A  58       8.913 -10.387   1.036  1.00  0.00           C  
ATOM    896  C   ALA A  58       9.731  -9.871   2.219  1.00  0.00           C  
ATOM    897  O   ALA A  58       9.298  -8.961   2.933  1.00  0.00           O  
ATOM    898  CB  ALA A  58       8.075 -11.588   1.447  1.00  0.00           C  
ATOM    899  H   ALA A  58       9.774 -11.676  -0.436  1.00  0.00           H  
ATOM    900  HA  ALA A  58       8.251  -9.584   0.713  1.00  0.00           H  
ATOM    901 1HB  ALA A  58       7.432 -11.315   2.283  1.00  0.00           H  
ATOM    902 2HB  ALA A  58       7.461 -11.910   0.606  1.00  0.00           H  
ATOM    903 3HB  ALA A  58       8.732 -12.403   1.747  1.00  0.00           H  
ATOM    904  N   VAL A  59      11.008 -10.490   2.546  1.00  0.00           N  
ATOM    905  CA  VAL A  59      11.879 -10.048   3.632  1.00  0.00           C  
ATOM    906  C   VAL A  59      12.495  -8.712   3.279  1.00  0.00           C  
ATOM    907  O   VAL A  59      12.548  -7.799   4.105  1.00  0.00           O  
ATOM    908  CB  VAL A  59      12.996 -11.075   3.895  1.00  0.00           C  
ATOM    909  CG1 VAL A  59      14.018 -10.512   4.873  1.00  0.00           C  
ATOM    910  CG2 VAL A  59      12.396 -12.368   4.427  1.00  0.00           C  
ATOM    911  H   VAL A  59      11.267 -11.307   2.008  1.00  0.00           H  
ATOM    912  HA  VAL A  59      11.285  -9.968   4.543  1.00  0.00           H  
ATOM    913  HB  VAL A  59      13.521 -11.274   2.961  1.00  0.00           H  
ATOM    914 1HG1 VAL A  59      14.800 -11.252   5.048  1.00  0.00           H  
ATOM    915 2HG1 VAL A  59      14.460  -9.608   4.457  1.00  0.00           H  
ATOM    916 3HG1 VAL A  59      13.526 -10.276   5.817  1.00  0.00           H  
ATOM    917 1HG2 VAL A  59      13.191 -13.090   4.610  1.00  0.00           H  
ATOM    918 2HG2 VAL A  59      11.866 -12.167   5.358  1.00  0.00           H  
ATOM    919 3HG2 VAL A  59      11.699 -12.774   3.693  1.00  0.00           H  
ATOM    920  N   LYS A  60      12.986  -8.615   2.012  1.00  0.00           N  
ATOM    921  CA  LYS A  60      13.632  -7.379   1.607  1.00  0.00           C  
ATOM    922  C   LYS A  60      12.648  -6.239   1.766  1.00  0.00           C  
ATOM    923  O   LYS A  60      12.981  -5.213   2.343  1.00  0.00           O  
ATOM    924  CB  LYS A  60      14.133  -7.463   0.164  1.00  0.00           C  
ATOM    925  CG  LYS A  60      15.366  -8.339  -0.024  1.00  0.00           C  
ATOM    926  CD  LYS A  60      15.766  -8.422  -1.489  1.00  0.00           C  
ATOM    927  CE  LYS A  60      16.979  -9.319  -1.682  1.00  0.00           C  
ATOM    928  NZ  LYS A  60      17.361  -9.438  -3.116  1.00  0.00           N  
ATOM    929  H   LYS A  60      12.926  -9.377   1.352  1.00  0.00           H  
ATOM    930  HA  LYS A  60      14.500  -7.218   2.250  1.00  0.00           H  
ATOM    931 1HB  LYS A  60      13.342  -7.858  -0.474  1.00  0.00           H  
ATOM    932 2HB  LYS A  60      14.375  -6.463  -0.196  1.00  0.00           H  
ATOM    933 1HG  LYS A  60      16.197  -7.924   0.548  1.00  0.00           H  
ATOM    934 2HG  LYS A  60      15.158  -9.343   0.345  1.00  0.00           H  
ATOM    935 1HD  LYS A  60      14.933  -8.818  -2.072  1.00  0.00           H  
ATOM    936 2HD  LYS A  60      16.002  -7.423  -1.859  1.00  0.00           H  
ATOM    937 1HE  LYS A  60      17.823  -8.914  -1.126  1.00  0.00           H  
ATOM    938 2HE  LYS A  60      16.760 -10.314  -1.294  1.00  0.00           H  
ATOM    939 1HZ  LYS A  60      18.167 -10.041  -3.201  1.00  0.00           H  
ATOM    940 2HZ  LYS A  60      16.591  -9.831  -3.638  1.00  0.00           H  
ATOM    941 3HZ  LYS A  60      17.584  -8.524  -3.482  1.00  0.00           H  
ATOM    942  N   ARG A  61      11.420  -6.442   1.289  1.00  0.00           N  
ATOM    943  CA  ARG A  61      10.390  -5.419   1.440  1.00  0.00           C  
ATOM    944  C   ARG A  61       9.983  -5.154   2.891  1.00  0.00           C  
ATOM    945  O   ARG A  61       9.654  -4.030   3.243  1.00  0.00           O  
ATOM    946  CB  ARG A  61       9.151  -5.817   0.651  1.00  0.00           C  
ATOM    947  CG  ARG A  61       9.294  -5.709  -0.859  1.00  0.00           C  
ATOM    948  CD  ARG A  61       8.035  -6.076  -1.557  1.00  0.00           C  
ATOM    949  NE  ARG A  61       8.170  -5.987  -3.002  1.00  0.00           N  
ATOM    950  CZ  ARG A  61       7.155  -6.134  -3.876  1.00  0.00           C  
ATOM    951  NH1 ARG A  61       5.940  -6.378  -3.437  1.00  0.00           N  
ATOM    952  NH2 ARG A  61       7.381  -6.035  -5.174  1.00  0.00           N  
ATOM    953  H   ARG A  61      11.192  -7.304   0.818  1.00  0.00           H  
ATOM    954  HA  ARG A  61      10.799  -4.463   1.113  1.00  0.00           H  
ATOM    955 1HB  ARG A  61       8.887  -6.847   0.884  1.00  0.00           H  
ATOM    956 2HB  ARG A  61       8.312  -5.188   0.948  1.00  0.00           H  
ATOM    957 1HG  ARG A  61       9.549  -4.684  -1.129  1.00  0.00           H  
ATOM    958 2HG  ARG A  61      10.082  -6.381  -1.200  1.00  0.00           H  
ATOM    959 1HD  ARG A  61       7.763  -7.100  -1.303  1.00  0.00           H  
ATOM    960 2HD  ARG A  61       7.238  -5.401  -1.247  1.00  0.00           H  
ATOM    961  HE  ARG A  61       9.090  -5.800  -3.378  1.00  0.00           H  
ATOM    962 1HH1 ARG A  61       5.767  -6.454  -2.445  1.00  0.00           H  
ATOM    963 2HH1 ARG A  61       5.179  -6.488  -4.092  1.00  0.00           H  
ATOM    964 1HH2 ARG A  61       8.316  -5.848  -5.512  1.00  0.00           H  
ATOM    965 2HH2 ARG A  61       6.621  -6.146  -5.829  1.00  0.00           H  
ATOM    966  N   ALA A  62       9.909  -6.268   3.795  1.00  0.00           N  
ATOM    967  CA  ALA A  62       9.624  -6.130   5.227  1.00  0.00           C  
ATOM    968  C   ALA A  62      10.685  -5.294   5.934  1.00  0.00           C  
ATOM    969  O   ALA A  62      10.376  -4.468   6.792  1.00  0.00           O  
ATOM    970  CB  ALA A  62       9.490  -7.506   5.885  1.00  0.00           C  
ATOM    971  H   ALA A  62      10.010  -7.192   3.401  1.00  0.00           H  
ATOM    972  HA  ALA A  62       8.679  -5.596   5.333  1.00  0.00           H  
ATOM    973 1HB  ALA A  62       9.279  -7.383   6.947  1.00  0.00           H  
ATOM    974 2HB  ALA A  62       8.678  -8.058   5.415  1.00  0.00           H  
ATOM    975 3HB  ALA A  62      10.420  -8.058   5.763  1.00  0.00           H  
ATOM    976  N   LEU A  63      11.938  -5.508   5.538  1.00  0.00           N  
ATOM    977  CA  LEU A  63      13.081  -4.790   6.098  1.00  0.00           C  
ATOM    978  C   LEU A  63      13.008  -3.302   5.772  1.00  0.00           C  
ATOM    979  O   LEU A  63      13.299  -2.455   6.628  1.00  0.00           O  
ATOM    980  CB  LEU A  63      14.393  -5.374   5.558  1.00  0.00           C  
ATOM    981  CG  LEU A  63      14.794  -6.743   6.124  1.00  0.00           C  
ATOM    982  CD1 LEU A  63      15.909  -7.337   5.274  1.00  0.00           C  
ATOM    983  CD2 LEU A  63      15.235  -6.584   7.571  1.00  0.00           C  
ATOM    984  H   LEU A  63      12.093  -6.198   4.817  1.00  0.00           H  
ATOM    985  HA  LEU A  63      13.058  -4.893   7.182  1.00  0.00           H  
ATOM    986 1HB  LEU A  63      14.309  -5.475   4.477  1.00  0.00           H  
ATOM    987 2HB  LEU A  63      15.200  -4.676   5.776  1.00  0.00           H  
ATOM    988  HG  LEU A  63      13.941  -7.421   6.077  1.00  0.00           H  
ATOM    989 1HD1 LEU A  63      16.194  -8.309   5.676  1.00  0.00           H  
ATOM    990 2HD1 LEU A  63      15.560  -7.458   4.248  1.00  0.00           H  
ATOM    991 3HD1 LEU A  63      16.771  -6.672   5.289  1.00  0.00           H  
ATOM    992 1HD2 LEU A  63      15.520  -7.557   7.974  1.00  0.00           H  
ATOM    993 2HD2 LEU A  63      16.089  -5.907   7.620  1.00  0.00           H  
ATOM    994 3HD2 LEU A  63      14.414  -6.174   8.159  1.00  0.00           H  
ATOM    995  N   LYS A  64      12.608  -2.991   4.541  1.00  0.00           N  
ATOM    996  CA  LYS A  64      12.445  -1.597   4.115  1.00  0.00           C  
ATOM    997  C   LYS A  64      11.347  -0.894   4.916  1.00  0.00           C  
ATOM    998  O   LYS A  64      11.513   0.245   5.350  1.00  0.00           O  
ATOM    999  CB  LYS A  64      12.129  -1.529   2.620  1.00  0.00           C  
ATOM   1000  CG  LYS A  64      13.304  -1.870   1.712  1.00  0.00           C  
ATOM   1001  CD  LYS A  64      12.904  -1.811   0.245  1.00  0.00           C  
ATOM   1002  CE  LYS A  64      14.072  -2.168  -0.662  1.00  0.00           C  
ATOM   1003  NZ  LYS A  64      13.688  -2.143  -2.100  1.00  0.00           N  
ATOM   1004  H   LYS A  64      12.412  -3.732   3.883  1.00  0.00           H  
ATOM   1005  HA  LYS A  64      13.385  -1.072   4.282  1.00  0.00           H  
ATOM   1006 1HB  LYS A  64      11.316  -2.218   2.388  1.00  0.00           H  
ATOM   1007 2HB  LYS A  64      11.790  -0.525   2.365  1.00  0.00           H  
ATOM   1008 1HG  LYS A  64      14.116  -1.164   1.887  1.00  0.00           H  
ATOM   1009 2HG  LYS A  64      13.662  -2.873   1.942  1.00  0.00           H  
ATOM   1010 1HD  LYS A  64      12.086  -2.508   0.062  1.00  0.00           H  
ATOM   1011 2HD  LYS A  64      12.562  -0.805   0.002  1.00  0.00           H  
ATOM   1012 1HE  LYS A  64      14.885  -1.461  -0.504  1.00  0.00           H  
ATOM   1013 2HE  LYS A  64      14.434  -3.166  -0.414  1.00  0.00           H  
ATOM   1014 1HZ  LYS A  64      14.488  -2.386  -2.667  1.00  0.00           H  
ATOM   1015 2HZ  LYS A  64      12.946  -2.810  -2.262  1.00  0.00           H  
ATOM   1016 3HZ  LYS A  64      13.368  -1.218  -2.347  1.00  0.00           H  
ATOM   1017  N   LEU A  65      10.220  -1.577   5.092  1.00  0.00           N  
ATOM   1018  CA  LEU A  65       9.092  -1.032   5.849  1.00  0.00           C  
ATOM   1019  C   LEU A  65       9.408  -1.005   7.352  1.00  0.00           C  
ATOM   1020  O   LEU A  65       9.010  -0.090   8.067  1.00  0.00           O  
ATOM   1021  CB  LEU A  65       7.830  -1.865   5.594  1.00  0.00           C  
ATOM   1022  CG  LEU A  65       6.538  -1.325   6.221  1.00  0.00           C  
ATOM   1023  CD1 LEU A  65       6.238   0.056   5.656  1.00  0.00           C  
ATOM   1024  CD2 LEU A  65       5.396  -2.290   5.942  1.00  0.00           C  
ATOM   1025  H   LEU A  65      10.141  -2.501   4.690  1.00  0.00           H  
ATOM   1026  HA  LEU A  65       8.907  -0.015   5.507  1.00  0.00           H  
ATOM   1027 1HB  LEU A  65       7.671  -1.936   4.519  1.00  0.00           H  
ATOM   1028 2HB  LEU A  65       7.992  -2.870   5.984  1.00  0.00           H  
ATOM   1029  HG  LEU A  65       6.672  -1.223   7.299  1.00  0.00           H  
ATOM   1030 1HD1 LEU A  65       5.320   0.440   6.102  1.00  0.00           H  
ATOM   1031 2HD1 LEU A  65       7.063   0.731   5.887  1.00  0.00           H  
ATOM   1032 3HD1 LEU A  65       6.116  -0.011   4.576  1.00  0.00           H  
ATOM   1033 1HD2 LEU A  65       4.478  -1.907   6.389  1.00  0.00           H  
ATOM   1034 2HD2 LEU A  65       5.260  -2.392   4.865  1.00  0.00           H  
ATOM   1035 3HD2 LEU A  65       5.629  -3.264   6.372  1.00  0.00           H  
ATOM   1036  N   LYS A  66      10.129  -2.026   7.802  1.00  0.00           N  
ATOM   1037  CA  LYS A  66      10.600  -2.163   9.174  1.00  0.00           C  
ATOM   1038  C   LYS A  66      11.299  -0.905   9.672  1.00  0.00           C  
ATOM   1039  O   LYS A  66      10.959  -0.363  10.721  1.00  0.00           O  
ATOM   1040  CB  LYS A  66      11.542  -3.362   9.292  1.00  0.00           C  
ATOM   1041  CG  LYS A  66      12.057  -3.621  10.701  1.00  0.00           C  
ATOM   1042  CD  LYS A  66      13.136  -4.693  10.707  1.00  0.00           C  
ATOM   1043  CE  LYS A  66      13.624  -4.982  12.119  1.00  0.00           C  
ATOM   1044  NZ  LYS A  66      14.408  -3.848  12.680  1.00  0.00           N  
ATOM   1045  H   LYS A  66      10.358  -2.747   7.130  1.00  0.00           H  
ATOM   1046  HA  LYS A  66       9.742  -2.363   9.817  1.00  0.00           H  
ATOM   1047 1HB  LYS A  66      11.029  -4.263   8.952  1.00  0.00           H  
ATOM   1048 2HB  LYS A  66      12.404  -3.213   8.642  1.00  0.00           H  
ATOM   1049 1HG  LYS A  66      12.470  -2.699  11.113  1.00  0.00           H  
ATOM   1050 2HG  LYS A  66      11.233  -3.944  11.336  1.00  0.00           H  
ATOM   1051 1HD  LYS A  66      12.739  -5.612  10.273  1.00  0.00           H  
ATOM   1052 2HD  LYS A  66      13.981  -4.362  10.102  1.00  0.00           H  
ATOM   1053 1HE  LYS A  66      12.770  -5.172  12.766  1.00  0.00           H  
ATOM   1054 2HE  LYS A  66      14.252  -5.873  12.112  1.00  0.00           H  
ATOM   1055 1HZ  LYS A  66      14.713  -4.079  13.615  1.00  0.00           H  
ATOM   1056 2HZ  LYS A  66      15.215  -3.674  12.096  1.00  0.00           H  
ATOM   1057 3HZ  LYS A  66      13.830  -3.021  12.709  1.00  0.00           H  
ATOM   1058  N   THR A  67      12.283  -0.436   8.915  1.00  0.00           N  
ATOM   1059  CA  THR A  67      12.989   0.789   9.284  1.00  0.00           C  
ATOM   1060  C   THR A  67      12.081   2.016   9.213  1.00  0.00           C  
ATOM   1061  O   THR A  67      12.094   2.862  10.104  1.00  0.00           O  
ATOM   1062  CB  THR A  67      14.218   1.007   8.382  1.00  0.00           C  
ATOM   1063  OG1 THR A  67      15.125  -0.093   8.531  1.00  0.00           O  
ATOM   1064  CG2 THR A  67      14.929   2.299   8.753  1.00  0.00           C  
ATOM   1065  H   THR A  67      12.554  -0.926   8.074  1.00  0.00           H  
ATOM   1066  HA  THR A  67      13.314   0.703  10.322  1.00  0.00           H  
ATOM   1067  HB  THR A  67      13.900   1.060   7.341  1.00  0.00           H  
ATOM   1068  HG1 THR A  67      14.775  -0.859   8.070  1.00  0.00           H  
ATOM   1069 1HG2 THR A  67      15.795   2.438   8.105  1.00  0.00           H  
ATOM   1070 2HG2 THR A  67      14.247   3.139   8.631  1.00  0.00           H  
ATOM   1071 3HG2 THR A  67      15.259   2.248   9.789  1.00  0.00           H  
ATOM   1072  N   LYS A  68      11.283   2.102   8.155  1.00  0.00           N  
ATOM   1073  CA  LYS A  68      10.397   3.251   7.961  1.00  0.00           C  
ATOM   1074  C   LYS A  68       9.412   3.466   9.130  1.00  0.00           C  
ATOM   1075  O   LYS A  68       9.215   4.600   9.573  1.00  0.00           O  
ATOM   1076  CB  LYS A  68       9.621   3.089   6.653  1.00  0.00           C  
ATOM   1077  CG  LYS A  68       8.682   4.244   6.331  1.00  0.00           C  
ATOM   1078  CD  LYS A  68       7.989   4.036   4.993  1.00  0.00           C  
ATOM   1079  CE  LYS A  68       7.016   5.166   4.691  1.00  0.00           C  
ATOM   1080  NZ  LYS A  68       6.331   4.977   3.384  1.00  0.00           N  
ATOM   1081  H   LYS A  68      11.286   1.361   7.469  1.00  0.00           H  
ATOM   1082  HA  LYS A  68      11.003   4.159   7.954  1.00  0.00           H  
ATOM   1083 1HB  LYS A  68      10.322   2.988   5.824  1.00  0.00           H  
ATOM   1084 2HB  LYS A  68       9.027   2.176   6.693  1.00  0.00           H  
ATOM   1085 1HG  LYS A  68       7.926   4.327   7.113  1.00  0.00           H  
ATOM   1086 2HG  LYS A  68       9.247   5.174   6.297  1.00  0.00           H  
ATOM   1087 1HD  LYS A  68       8.736   3.989   4.199  1.00  0.00           H  
ATOM   1088 2HD  LYS A  68       7.441   3.094   5.009  1.00  0.00           H  
ATOM   1089 1HE  LYS A  68       6.263   5.218   5.477  1.00  0.00           H  
ATOM   1090 2HE  LYS A  68       7.554   6.114   4.671  1.00  0.00           H  
ATOM   1091 1HZ  LYS A  68       5.696   5.746   3.221  1.00  0.00           H  
ATOM   1092 2HZ  LYS A  68       7.019   4.947   2.644  1.00  0.00           H  
ATOM   1093 3HZ  LYS A  68       5.813   4.111   3.397  1.00  0.00           H  
ATOM   1094  N   LEU A  69       8.809   2.390   9.639  1.00  0.00           N  
ATOM   1095  CA  LEU A  69       7.787   2.523  10.679  1.00  0.00           C  
ATOM   1096  C   LEU A  69       8.349   2.415  12.102  1.00  0.00           C  
ATOM   1097  O   LEU A  69       7.780   2.966  13.050  1.00  0.00           O  
ATOM   1098  CB  LEU A  69       6.708   1.451  10.480  1.00  0.00           C  
ATOM   1099  CG  LEU A  69       5.958   1.503   9.143  1.00  0.00           C  
ATOM   1100  CD1 LEU A  69       4.980   0.339   9.063  1.00  0.00           C  
ATOM   1101  CD2 LEU A  69       5.233   2.835   9.019  1.00  0.00           C  
ATOM   1102  H   LEU A  69       9.055   1.468   9.306  1.00  0.00           H  
ATOM   1103  HA  LEU A  69       7.352   3.520  10.608  1.00  0.00           H  
ATOM   1104 1HB  LEU A  69       7.175   0.470  10.559  1.00  0.00           H  
ATOM   1105 2HB  LEU A  69       5.972   1.546  11.277  1.00  0.00           H  
ATOM   1106  HG  LEU A  69       6.668   1.399   8.322  1.00  0.00           H  
ATOM   1107 1HD1 LEU A  69       4.447   0.376   8.113  1.00  0.00           H  
ATOM   1108 2HD1 LEU A  69       5.527  -0.602   9.134  1.00  0.00           H  
ATOM   1109 3HD1 LEU A  69       4.266   0.407   9.882  1.00  0.00           H  
ATOM   1110 1HD2 LEU A  69       4.700   2.873   8.069  1.00  0.00           H  
ATOM   1111 2HD2 LEU A  69       4.521   2.940   9.838  1.00  0.00           H  
ATOM   1112 3HD2 LEU A  69       5.957   3.649   9.062  1.00  0.00           H  
ATOM   1113  N   GLY A  70       9.454   1.694  12.254  1.00  0.00           N  
ATOM   1114  CA  GLY A  70       9.967   1.395  13.579  1.00  0.00           C  
ATOM   1115  C   GLY A  70       9.291   0.184  14.192  1.00  0.00           C  
ATOM   1116  O   GLY A  70       8.911   0.191  15.362  1.00  0.00           O  
ATOM   1117  H   GLY A  70       9.949   1.346  11.445  1.00  0.00           H  
ATOM   1118 1HA  GLY A  70      11.041   1.218  13.522  1.00  0.00           H  
ATOM   1119 2HA  GLY A  70       9.819   2.256  14.228  1.00  0.00           H  
ATOM   1120  N   VAL A  71       9.136  -0.867  13.391  1.00  0.00           N  
ATOM   1121  CA  VAL A  71       8.437  -2.060  13.845  1.00  0.00           C  
ATOM   1122  C   VAL A  71       9.375  -3.232  13.693  1.00  0.00           C  
ATOM   1123  O   VAL A  71      10.478  -3.078  13.185  1.00  0.00           O  
ATOM   1124  CB  VAL A  71       7.153  -2.303  13.030  1.00  0.00           C  
ATOM   1125  CG1 VAL A  71       6.181  -1.147  13.211  1.00  0.00           C  
ATOM   1126  CG2 VAL A  71       7.501  -2.490  11.561  1.00  0.00           C  
ATOM   1127  H   VAL A  71       9.505  -0.839  12.452  1.00  0.00           H  
ATOM   1128  HA  VAL A  71       8.159  -1.920  14.891  1.00  0.00           H  
ATOM   1129  HB  VAL A  71       6.660  -3.199  13.405  1.00  0.00           H  
ATOM   1130 1HG1 VAL A  71       5.279  -1.335  12.627  1.00  0.00           H  
ATOM   1131 2HG1 VAL A  71       5.918  -1.054  14.264  1.00  0.00           H  
ATOM   1132 3HG1 VAL A  71       6.647  -0.223  12.868  1.00  0.00           H  
ATOM   1133 1HG2 VAL A  71       6.588  -2.662  10.990  1.00  0.00           H  
ATOM   1134 2HG2 VAL A  71       7.999  -1.596  11.187  1.00  0.00           H  
ATOM   1135 3HG2 VAL A  71       8.164  -3.348  11.451  1.00  0.00           H  
ATOM   1136  N   SER A  72       8.928  -4.403  14.122  1.00  0.00           N  
ATOM   1137  CA  SER A  72       9.704  -5.626  13.957  1.00  0.00           C  
ATOM   1138  C   SER A  72       9.579  -6.147  12.534  1.00  0.00           C  
ATOM   1139  O   SER A  72       8.723  -5.685  11.770  1.00  0.00           O  
ATOM   1140  CB  SER A  72       9.236  -6.683  14.939  1.00  0.00           C  
ATOM   1141  OG  SER A  72       7.994  -7.206  14.559  1.00  0.00           O  
ATOM   1142  H   SER A  72       8.028  -4.452  14.578  1.00  0.00           H  
ATOM   1143  HA  SER A  72      10.751  -5.399  14.160  1.00  0.00           H  
ATOM   1144 1HB  SER A  72       9.973  -7.485  14.987  1.00  0.00           H  
ATOM   1145 2HB  SER A  72       9.161  -6.247  15.934  1.00  0.00           H  
ATOM   1146  HG  SER A  72       7.737  -7.813  15.258  1.00  0.00           H  
ATOM   1147  N   LEU A  73      10.435  -7.104  12.183  1.00  0.00           N  
ATOM   1148  CA  LEU A  73      10.454  -7.682  10.840  1.00  0.00           C  
ATOM   1149  C   LEU A  73       9.123  -8.401  10.558  1.00  0.00           C  
ATOM   1150  O   LEU A  73       8.551  -8.289   9.461  1.00  0.00           O  
ATOM   1151  CB  LEU A  73      11.625  -8.662  10.695  1.00  0.00           C  
ATOM   1152  CG  LEU A  73      11.759  -9.341   9.326  1.00  0.00           C  
ATOM   1153  CD1 LEU A  73      11.987  -8.283   8.255  1.00  0.00           C  
ATOM   1154  CD2 LEU A  73      12.908 -10.337   9.364  1.00  0.00           C  
ATOM   1155  H   LEU A  73      11.094  -7.439  12.871  1.00  0.00           H  
ATOM   1156  HA  LEU A  73      10.583  -6.877  10.118  1.00  0.00           H  
ATOM   1157 1HB  LEU A  73      12.552  -8.126  10.892  1.00  0.00           H  
ATOM   1158 2HB  LEU A  73      11.517  -9.446  11.445  1.00  0.00           H  
ATOM   1159  HG  LEU A  73      10.833  -9.864   9.086  1.00  0.00           H  
ATOM   1160 1HD1 LEU A  73      12.083  -8.765   7.282  1.00  0.00           H  
ATOM   1161 2HD1 LEU A  73      11.142  -7.595   8.236  1.00  0.00           H  
ATOM   1162 3HD1 LEU A  73      12.900  -7.731   8.477  1.00  0.00           H  
ATOM   1163 1HD2 LEU A  73      13.003 -10.820   8.391  1.00  0.00           H  
ATOM   1164 2HD2 LEU A  73      13.835  -9.815   9.602  1.00  0.00           H  
ATOM   1165 3HD2 LEU A  73      12.711 -11.092  10.126  1.00  0.00           H  
ATOM   1166  N   GLU A  74       8.645  -9.141  11.556  1.00  0.00           N  
ATOM   1167  CA  GLU A  74       7.402  -9.896  11.447  1.00  0.00           C  
ATOM   1168  C   GLU A  74       6.214  -8.964  11.316  1.00  0.00           C  
ATOM   1169  O   GLU A  74       5.254  -9.279  10.611  1.00  0.00           O  
ATOM   1170  CB  GLU A  74       7.216 -10.806  12.663  1.00  0.00           C  
ATOM   1171  CG  GLU A  74       8.168 -11.992  12.713  1.00  0.00           C  
ATOM   1172  CD  GLU A  74       7.979 -12.844  13.937  1.00  0.00           C  
ATOM   1173  OE1 GLU A  74       7.561 -12.321  14.942  1.00  0.00           O  
ATOM   1174  OE2 GLU A  74       8.252 -14.019  13.867  1.00  0.00           O  
ATOM   1175  H   GLU A  74       9.169  -9.177  12.419  1.00  0.00           H  
ATOM   1176  HA  GLU A  74       7.458 -10.531  10.563  1.00  0.00           H  
ATOM   1177 1HB  GLU A  74       7.356 -10.226  13.576  1.00  0.00           H  
ATOM   1178 2HB  GLU A  74       6.197 -11.194  12.675  1.00  0.00           H  
ATOM   1179 1HG  GLU A  74       8.011 -12.608  11.828  1.00  0.00           H  
ATOM   1180 2HG  GLU A  74       9.193 -11.624  12.687  1.00  0.00           H  
ATOM   1181  N   GLN A  75       6.186  -7.776  12.061  1.00  0.00           N  
ATOM   1182  CA  GLN A  75       5.149  -6.760  11.978  1.00  0.00           C  
ATOM   1183  C   GLN A  75       5.166  -6.046  10.634  1.00  0.00           C  
ATOM   1184  O   GLN A  75       4.106  -5.763  10.058  1.00  0.00           O  
ATOM   1185  CB  GLN A  75       5.308  -5.743  13.110  1.00  0.00           C  
ATOM   1186  CG  GLN A  75       4.978  -6.288  14.490  1.00  0.00           C  
ATOM   1187  CD  GLN A  75       5.433  -5.362  15.602  1.00  0.00           C  
ATOM   1188  OE1 GLN A  75       6.244  -4.458  15.384  1.00  0.00           O  
ATOM   1189  NE2 GLN A  75       4.914  -5.584  16.804  1.00  0.00           N  
ATOM   1190  H   GLN A  75       6.948  -7.649  12.712  1.00  0.00           H  
ATOM   1191  HA  GLN A  75       4.179  -7.247  12.090  1.00  0.00           H  
ATOM   1192 1HB  GLN A  75       6.335  -5.378  13.130  1.00  0.00           H  
ATOM   1193 2HB  GLN A  75       4.661  -4.885  12.923  1.00  0.00           H  
ATOM   1194 1HG  GLN A  75       3.899  -6.415  14.570  1.00  0.00           H  
ATOM   1195 2HG  GLN A  75       5.477  -7.249  14.618  1.00  0.00           H  
ATOM   1196 1HE2 GLN A  75       5.177  -5.007  17.578  1.00  0.00           H  
ATOM   1197 2HE2 GLN A  75       4.260  -6.330  16.938  1.00  0.00           H  
ATOM   1198  N   ALA A  76       6.368  -5.733  10.162  1.00  0.00           N  
ATOM   1199  CA  ALA A  76       6.528  -5.086   8.875  1.00  0.00           C  
ATOM   1200  C   ALA A  76       5.980  -5.989   7.784  1.00  0.00           C  
ATOM   1201  O   ALA A  76       5.403  -5.509   6.820  1.00  0.00           O  
ATOM   1202  CB  ALA A  76       7.986  -4.771   8.601  1.00  0.00           C  
ATOM   1203  H   ALA A  76       7.189  -5.950  10.708  1.00  0.00           H  
ATOM   1204  HA  ALA A  76       5.969  -4.151   8.894  1.00  0.00           H  
ATOM   1205 1HB  ALA A  76       8.077  -4.286   7.628  1.00  0.00           H  
ATOM   1206 2HB  ALA A  76       8.367  -4.106   9.374  1.00  0.00           H  
ATOM   1207 3HB  ALA A  76       8.562  -5.696   8.600  1.00  0.00           H  
ATOM   1208  N   LEU A  77       6.239  -7.398   7.818  1.00  0.00           N  
ATOM   1209  CA  LEU A  77       5.727  -8.352   6.853  1.00  0.00           C  
ATOM   1210  C   LEU A  77       4.192  -8.437   6.942  1.00  0.00           C  
ATOM   1211  O   LEU A  77       3.527  -8.530   5.926  1.00  0.00           O  
ATOM   1212  CB  LEU A  77       6.349  -9.733   7.096  1.00  0.00           C  
ATOM   1213  CG  LEU A  77       5.900 -10.843   6.138  1.00  0.00           C  
ATOM   1214  CD1 LEU A  77       6.268 -10.462   4.710  1.00  0.00           C  
ATOM   1215  CD2 LEU A  77       6.555 -12.156   6.539  1.00  0.00           C  
ATOM   1216  H   LEU A  77       6.845  -7.721   8.557  1.00  0.00           H  
ATOM   1217  HA  LEU A  77       5.936  -7.978   5.852  1.00  0.00           H  
ATOM   1218 1HB  LEU A  77       7.432  -9.645   7.017  1.00  0.00           H  
ATOM   1219 2HB  LEU A  77       6.105 -10.051   8.110  1.00  0.00           H  
ATOM   1220  HG  LEU A  77       4.816 -10.949   6.186  1.00  0.00           H  
ATOM   1221 1HD1 LEU A  77       5.949 -11.251   4.029  1.00  0.00           H  
ATOM   1222 2HD1 LEU A  77       5.771  -9.530   4.443  1.00  0.00           H  
ATOM   1223 3HD1 LEU A  77       7.347 -10.333   4.635  1.00  0.00           H  
ATOM   1224 1HD2 LEU A  77       6.235 -12.946   5.859  1.00  0.00           H  
ATOM   1225 2HD2 LEU A  77       7.639 -12.052   6.491  1.00  0.00           H  
ATOM   1226 3HD2 LEU A  77       6.261 -12.414   7.557  1.00  0.00           H  
ATOM   1227  N   LYS A  78       3.535  -8.432   8.243  1.00  0.00           N  
ATOM   1228  CA  LYS A  78       2.088  -8.485   8.435  1.00  0.00           C  
ATOM   1229  C   LYS A  78       1.452  -7.236   7.847  1.00  0.00           C  
ATOM   1230  O   LYS A  78       0.402  -7.310   7.214  1.00  0.00           O  
ATOM   1231  CB  LYS A  78       1.735  -8.619   9.917  1.00  0.00           C  
ATOM   1232  CG  LYS A  78       1.999  -9.999  10.505  1.00  0.00           C  
ATOM   1233  CD  LYS A  78       1.647 -10.046  11.984  1.00  0.00           C  
ATOM   1234  CE  LYS A  78       1.902 -11.426  12.571  1.00  0.00           C  
ATOM   1235  NZ  LYS A  78       1.557 -11.489  14.017  1.00  0.00           N  
ATOM   1236  H   LYS A  78       4.139  -8.460   9.052  1.00  0.00           H  
ATOM   1237  HA  LYS A  78       1.703  -9.360   7.912  1.00  0.00           H  
ATOM   1238 1HB  LYS A  78       2.308  -7.893  10.495  1.00  0.00           H  
ATOM   1239 2HB  LYS A  78       0.678  -8.391  10.061  1.00  0.00           H  
ATOM   1240 1HG  LYS A  78       1.403 -10.741   9.974  1.00  0.00           H  
ATOM   1241 2HG  LYS A  78       3.052 -10.250  10.383  1.00  0.00           H  
ATOM   1242 1HD  LYS A  78       2.247  -9.313  12.525  1.00  0.00           H  
ATOM   1243 2HD  LYS A  78       0.594  -9.796  12.115  1.00  0.00           H  
ATOM   1244 1HE  LYS A  78       1.308 -12.165  12.036  1.00  0.00           H  
ATOM   1245 2HE  LYS A  78       2.955 -11.683  12.451  1.00  0.00           H  
ATOM   1246 1HZ  LYS A  78       1.741 -12.418  14.368  1.00  0.00           H  
ATOM   1247 2HZ  LYS A  78       2.117 -10.820  14.527  1.00  0.00           H  
ATOM   1248 3HZ  LYS A  78       0.578 -11.271  14.140  1.00  0.00           H  
ATOM   1249  N   ILE A  79       2.085  -6.086   8.071  1.00  0.00           N  
ATOM   1250  CA  ILE A  79       1.546  -4.834   7.561  1.00  0.00           C  
ATOM   1251  C   ILE A  79       1.557  -4.871   6.044  1.00  0.00           C  
ATOM   1252  O   ILE A  79       0.570  -4.483   5.415  1.00  0.00           O  
ATOM   1253  CB  ILE A  79       2.356  -3.624   8.063  1.00  0.00           C  
ATOM   1254  CG1 ILE A  79       2.169  -3.446   9.572  1.00  0.00           C  
ATOM   1255  CG2 ILE A  79       1.945  -2.363   7.320  1.00  0.00           C  
ATOM   1256  CD1 ILE A  79       3.188  -2.529  10.210  1.00  0.00           C  
ATOM   1257  H   ILE A  79       2.945  -6.075   8.600  1.00  0.00           H  
ATOM   1258  HA  ILE A  79       0.514  -4.741   7.891  1.00  0.00           H  
ATOM   1259  HB  ILE A  79       3.418  -3.803   7.897  1.00  0.00           H  
ATOM   1260 1HG1 ILE A  79       1.176  -3.043   9.770  1.00  0.00           H  
ATOM   1261 2HG1 ILE A  79       2.230  -4.417  10.064  1.00  0.00           H  
ATOM   1262 1HG2 ILE A  79       2.526  -1.518   7.687  1.00  0.00           H  
ATOM   1263 2HG2 ILE A  79       2.128  -2.493   6.254  1.00  0.00           H  
ATOM   1264 3HG2 ILE A  79       0.884  -2.173   7.485  1.00  0.00           H  
ATOM   1265 1HD1 ILE A  79       2.990  -2.453  11.279  1.00  0.00           H  
ATOM   1266 2HD1 ILE A  79       4.189  -2.933  10.054  1.00  0.00           H  
ATOM   1267 3HD1 ILE A  79       3.121  -1.541   9.758  1.00  0.00           H  
ATOM   1268  N   LEU A  80       2.669  -5.336   5.361  1.00  0.00           N  
ATOM   1269  CA  LEU A  80       2.872  -5.457   3.910  1.00  0.00           C  
ATOM   1270  C   LEU A  80       1.841  -6.412   3.326  1.00  0.00           C  
ATOM   1271  O   LEU A  80       1.210  -6.123   2.301  1.00  0.00           O  
ATOM   1272  CB  LEU A  80       4.286  -5.962   3.598  1.00  0.00           C  
ATOM   1273  CG  LEU A  80       4.601  -6.185   2.114  1.00  0.00           C  
ATOM   1274  CD1 LEU A  80       4.470  -4.867   1.363  1.00  0.00           C  
ATOM   1275  CD2 LEU A  80       6.003  -6.759   1.972  1.00  0.00           C  
ATOM   1276  H   LEU A  80       3.416  -5.599   5.986  1.00  0.00           H  
ATOM   1277  HA  LEU A  80       2.747  -4.472   3.462  1.00  0.00           H  
ATOM   1278 1HB  LEU A  80       5.005  -5.240   3.984  1.00  0.00           H  
ATOM   1279 2HB  LEU A  80       4.440  -6.909   4.116  1.00  0.00           H  
ATOM   1280  HG  LEU A  80       3.878  -6.883   1.690  1.00  0.00           H  
ATOM   1281 1HD1 LEU A  80       4.693  -5.025   0.308  1.00  0.00           H  
ATOM   1282 2HD1 LEU A  80       3.453  -4.489   1.465  1.00  0.00           H  
ATOM   1283 3HD1 LEU A  80       5.171  -4.142   1.776  1.00  0.00           H  
ATOM   1284 1HD2 LEU A  80       6.226  -6.918   0.916  1.00  0.00           H  
ATOM   1285 2HD2 LEU A  80       6.726  -6.061   2.394  1.00  0.00           H  
ATOM   1286 3HD2 LEU A  80       6.062  -7.709   2.503  1.00  0.00           H  
ATOM   1287  N   ALA A  81       1.674  -7.545   4.004  1.00  0.00           N  
ATOM   1288  CA  ALA A  81       0.770  -8.588   3.573  1.00  0.00           C  
ATOM   1289  C   ALA A  81      -0.673  -8.119   3.589  1.00  0.00           C  
ATOM   1290  O   ALA A  81      -1.432  -8.423   2.673  1.00  0.00           O  
ATOM   1291  CB  ALA A  81       0.936  -9.820   4.448  1.00  0.00           C  
ATOM   1292  H   ALA A  81       2.206  -7.675   4.853  1.00  0.00           H  
ATOM   1293  HA  ALA A  81       1.024  -8.863   2.548  1.00  0.00           H  
ATOM   1294 1HB  ALA A  81       0.255 -10.602   4.109  1.00  0.00           H  
ATOM   1295 2HB  ALA A  81       1.963 -10.181   4.380  1.00  0.00           H  
ATOM   1296 3HB  ALA A  81       0.709  -9.565   5.482  1.00  0.00           H  
ATOM   1297  N   VAL A  82      -1.012  -7.395   4.690  1.00  0.00           N  
ATOM   1298  CA  VAL A  82      -2.369  -6.862   4.797  1.00  0.00           C  
ATOM   1299  C   VAL A  82      -2.656  -5.821   3.707  1.00  0.00           C  
ATOM   1300  O   VAL A  82      -3.766  -5.784   3.155  1.00  0.00           O  
ATOM   1301  CB  VAL A  82      -2.577  -6.220   6.182  1.00  0.00           C  
ATOM   1302  CG1 VAL A  82      -3.840  -5.372   6.191  1.00  0.00           C  
ATOM   1303  CG2 VAL A  82      -2.646  -7.302   7.248  1.00  0.00           C  
ATOM   1304  H   VAL A  82      -0.355  -7.223   5.436  1.00  0.00           H  
ATOM   1305  HA  VAL A  82      -3.075  -7.672   4.609  1.00  0.00           H  
ATOM   1306  HB  VAL A  82      -1.741  -5.554   6.393  1.00  0.00           H  
ATOM   1307 1HG1 VAL A  82      -3.971  -4.926   7.177  1.00  0.00           H  
ATOM   1308 2HG1 VAL A  82      -3.753  -4.582   5.445  1.00  0.00           H  
ATOM   1309 3HG1 VAL A  82      -4.701  -5.999   5.960  1.00  0.00           H  
ATOM   1310 1HG2 VAL A  82      -2.792  -6.842   8.225  1.00  0.00           H  
ATOM   1311 2HG2 VAL A  82      -3.479  -7.972   7.034  1.00  0.00           H  
ATOM   1312 3HG2 VAL A  82      -1.715  -7.870   7.251  1.00  0.00           H  
ATOM   1313  N   ALA A  83      -1.667  -4.783   3.358  1.00  0.00           N  
ATOM   1314  CA  ALA A  83      -1.772  -3.779   2.300  1.00  0.00           C  
ATOM   1315  C   ALA A  83      -1.941  -4.435   0.920  1.00  0.00           C  
ATOM   1316  O   ALA A  83      -2.761  -4.006   0.126  1.00  0.00           O  
ATOM   1317  CB  ALA A  83      -0.565  -2.842   2.309  1.00  0.00           C  
ATOM   1318  H   ALA A  83      -0.851  -4.788   3.952  1.00  0.00           H  
ATOM   1319  HA  ALA A  83      -2.670  -3.188   2.481  1.00  0.00           H  
ATOM   1320 1HB  ALA A  83      -0.669  -2.106   1.512  1.00  0.00           H  
ATOM   1321 2HB  ALA A  83      -0.510  -2.332   3.270  1.00  0.00           H  
ATOM   1322 3HB  ALA A  83       0.345  -3.421   2.151  1.00  0.00           H  
ATOM   1323  N   ALA A  84      -1.191  -5.497   0.667  1.00  0.00           N  
ATOM   1324  CA  ALA A  84      -1.308  -6.247  -0.583  1.00  0.00           C  
ATOM   1325  C   ALA A  84      -2.668  -6.934  -0.709  1.00  0.00           C  
ATOM   1326  O   ALA A  84      -3.266  -6.910  -1.772  1.00  0.00           O  
ATOM   1327  CB  ALA A  84      -0.199  -7.261  -0.677  1.00  0.00           C  
ATOM   1328  H   ALA A  84      -0.519  -5.796   1.361  1.00  0.00           H  
ATOM   1329  HA  ALA A  84      -1.220  -5.542  -1.409  1.00  0.00           H  
ATOM   1330 1HB  ALA A  84      -0.291  -7.815  -1.612  1.00  0.00           H  
ATOM   1331 2HB  ALA A  84       0.765  -6.748  -0.654  1.00  0.00           H  
ATOM   1332 3HB  ALA A  84      -0.265  -7.949   0.163  1.00  0.00           H  
ATOM   1333  N   ALA A  85      -3.150  -7.536   0.376  1.00  0.00           N  
ATOM   1334  CA  ALA A  85      -4.460  -8.200   0.395  1.00  0.00           C  
ATOM   1335  C   ALA A  85      -5.649  -7.240   0.381  1.00  0.00           C  
ATOM   1336  O   ALA A  85      -6.708  -7.579  -0.119  1.00  0.00           O  
ATOM   1337  CB  ALA A  85      -4.555  -9.108   1.612  1.00  0.00           C  
ATOM   1338  H   ALA A  85      -2.589  -7.533   1.217  1.00  0.00           H  
ATOM   1339  HA  ALA A  85      -4.543  -8.825  -0.494  1.00  0.00           H  
ATOM   1340 1HB  ALA A  85      -5.519  -9.617   1.612  1.00  0.00           H  
ATOM   1341 2HB  ALA A  85      -3.755  -9.848   1.578  1.00  0.00           H  
ATOM   1342 3HB  ALA A  85      -4.460  -8.513   2.518  1.00  0.00           H  
ATOM   1343  N   LEU A  86      -5.546  -5.969   0.978  1.00  0.00           N  
ATOM   1344  CA  LEU A  86      -6.585  -4.968   1.116  1.00  0.00           C  
ATOM   1345  C   LEU A  86      -6.658  -4.172  -0.180  1.00  0.00           C  
ATOM   1346  O   LEU A  86      -7.723  -3.696  -0.570  1.00  0.00           O  
ATOM   1347  CB  LEU A  86      -6.297  -4.041   2.303  1.00  0.00           C  
ATOM   1348  CG  LEU A  86      -7.379  -2.997   2.610  1.00  0.00           C  
ATOM   1349  CD1 LEU A  86      -8.700  -3.702   2.886  1.00  0.00           C  
ATOM   1350  CD2 LEU A  86      -6.948  -2.155   3.801  1.00  0.00           C  
ATOM   1351  H   LEU A  86      -4.655  -5.820   1.431  1.00  0.00           H  
ATOM   1352  HA  LEU A  86      -7.524  -5.472   1.340  1.00  0.00           H  
ATOM   1353 1HB  LEU A  86      -6.162  -4.650   3.195  1.00  0.00           H  
ATOM   1354 2HB  LEU A  86      -5.367  -3.506   2.109  1.00  0.00           H  
ATOM   1355  HG  LEU A  86      -7.520  -2.353   1.742  1.00  0.00           H  
ATOM   1356 1HD1 LEU A  86      -9.469  -2.961   3.104  1.00  0.00           H  
ATOM   1357 2HD1 LEU A  86      -8.994  -4.281   2.011  1.00  0.00           H  
ATOM   1358 3HD1 LEU A  86      -8.585  -4.367   3.741  1.00  0.00           H  
ATOM   1359 1HD2 LEU A  86      -7.717  -1.413   4.019  1.00  0.00           H  
ATOM   1360 2HD2 LEU A  86      -6.808  -2.798   4.670  1.00  0.00           H  
ATOM   1361 3HD2 LEU A  86      -6.011  -1.649   3.569  1.00  0.00           H  
ATOM   1362  N   GLY A  87      -5.512  -4.010  -0.838  1.00  0.00           N  
ATOM   1363  CA  GLY A  87      -5.478  -3.345  -2.119  1.00  0.00           C  
ATOM   1364  C   GLY A  87      -5.104  -1.883  -1.943  1.00  0.00           C  
ATOM   1365  O   GLY A  87      -5.494  -1.023  -2.737  1.00  0.00           O  
ATOM   1366  H   GLY A  87      -4.651  -4.354  -0.439  1.00  0.00           H  
ATOM   1367 1HA  GLY A  87      -4.756  -3.841  -2.769  1.00  0.00           H  
ATOM   1368 2HA  GLY A  87      -6.453  -3.429  -2.600  1.00  0.00           H  
ATOM   1369  N   THR A  88      -4.338  -1.590  -0.900  1.00  0.00           N  
ATOM   1370  CA  THR A  88      -3.969  -0.214  -0.670  1.00  0.00           C  
ATOM   1371  C   THR A  88      -2.521  -0.059  -0.244  1.00  0.00           C  
ATOM   1372  O   THR A  88      -1.708  -0.954  -0.443  1.00  0.00           O  
ATOM   1373  CB  THR A  88      -4.885   0.420   0.394  1.00  0.00           C  
ATOM   1374  OG1 THR A  88      -4.602   1.822   0.498  1.00  0.00           O  
ATOM   1375  CG2 THR A  88      -4.667  -0.239   1.747  1.00  0.00           C  
ATOM   1376  H   THR A  88      -4.004  -2.300  -0.265  1.00  0.00           H  
ATOM   1377  HA  THR A  88      -4.041   0.326  -1.613  1.00  0.00           H  
ATOM   1378  HB  THR A  88      -5.927   0.294   0.099  1.00  0.00           H  
ATOM   1379  HG1 THR A  88      -5.333   2.263   0.937  1.00  0.00           H  
ATOM   1380 1HG2 THR A  88      -5.322   0.221   2.486  1.00  0.00           H  
ATOM   1381 2HG2 THR A  88      -4.892  -1.303   1.674  1.00  0.00           H  
ATOM   1382 3HG2 THR A  88      -3.629  -0.109   2.052  1.00  0.00           H  
ATOM   1383  N   THR A  89      -2.172   1.094   0.389  1.00  0.00           N  
ATOM   1384  CA  THR A  89      -0.779   1.346   0.749  1.00  0.00           C  
ATOM   1385  C   THR A  89      -0.524   0.812   2.156  1.00  0.00           C  
ATOM   1386  O   THR A  89      -1.471   0.445   2.861  1.00  0.00           O  
ATOM   1387  CB  THR A  89      -0.437   2.845   0.679  1.00  0.00           C  
ATOM   1388  OG1 THR A  89      -1.174   3.555   1.683  1.00  0.00           O  
ATOM   1389  CG2 THR A  89      -0.782   3.409  -0.691  1.00  0.00           C  
ATOM   1390  H   THR A  89      -2.874   1.779   0.627  1.00  0.00           H  
ATOM   1391  HA  THR A  89      -0.139   0.861   0.013  1.00  0.00           H  
ATOM   1392  HB  THR A  89       0.629   2.984   0.864  1.00  0.00           H  
ATOM   1393  HG1 THR A  89      -0.808   4.437   1.785  1.00  0.00           H  
ATOM   1394 1HG2 THR A  89      -0.532   4.468  -0.723  1.00  0.00           H  
ATOM   1395 2HG2 THR A  89      -0.214   2.878  -1.456  1.00  0.00           H  
ATOM   1396 3HG2 THR A  89      -1.847   3.281  -0.878  1.00  0.00           H  
ATOM   1397  N   VAL A  90       0.751   0.762   2.553  1.00  0.00           N  
ATOM   1398  CA  VAL A  90       1.097   0.285   3.885  1.00  0.00           C  
ATOM   1399  C   VAL A  90       0.679   1.303   4.942  1.00  0.00           C  
ATOM   1400  O   VAL A  90       0.288   0.938   6.073  1.00  0.00           O  
ATOM   1401  CB  VAL A  90       2.613   0.027   3.986  1.00  0.00           C  
ATOM   1402  CG1 VAL A  90       3.037  -1.050   2.999  1.00  0.00           C  
ATOM   1403  CG2 VAL A  90       3.375   1.319   3.736  1.00  0.00           C  
ATOM   1404  H   VAL A  90       1.487   1.058   1.930  1.00  0.00           H  
ATOM   1405  HA  VAL A  90       0.484  -0.589   4.109  1.00  0.00           H  
ATOM   1406  HB  VAL A  90       2.843  -0.344   4.985  1.00  0.00           H  
ATOM   1407 1HG1 VAL A  90       4.111  -1.220   3.085  1.00  0.00           H  
ATOM   1408 2HG1 VAL A  90       2.505  -1.976   3.220  1.00  0.00           H  
ATOM   1409 3HG1 VAL A  90       2.801  -0.727   1.985  1.00  0.00           H  
ATOM   1410 1HG2 VAL A  90       4.446   1.130   3.810  1.00  0.00           H  
ATOM   1411 2HG2 VAL A  90       3.141   1.693   2.739  1.00  0.00           H  
ATOM   1412 3HG2 VAL A  90       3.086   2.062   4.479  1.00  0.00           H  
ATOM   1413  N   GLU A  91       0.706   2.574   4.555  1.00  0.00           N  
ATOM   1414  CA  GLU A  91       0.330   3.652   5.464  1.00  0.00           C  
ATOM   1415  C   GLU A  91      -1.133   3.523   5.871  1.00  0.00           C  
ATOM   1416  O   GLU A  91      -1.481   3.818   7.012  1.00  0.00           O  
ATOM   1417  CB  GLU A  91       0.574   5.014   4.813  1.00  0.00           C  
ATOM   1418  CG  GLU A  91       2.043   5.370   4.630  1.00  0.00           C  
ATOM   1419  CD  GLU A  91       2.656   4.721   3.422  1.00  0.00           C  
ATOM   1420  OE1 GLU A  91       1.952   4.041   2.713  1.00  0.00           O  
ATOM   1421  OE2 GLU A  91       3.832   4.904   3.206  1.00  0.00           O  
ATOM   1422  H   GLU A  91       0.993   2.802   3.614  1.00  0.00           H  
ATOM   1423  HA  GLU A  91       0.924   3.560   6.374  1.00  0.00           H  
ATOM   1424 1HB  GLU A  91       0.100   5.040   3.832  1.00  0.00           H  
ATOM   1425 2HB  GLU A  91       0.114   5.796   5.418  1.00  0.00           H  
ATOM   1426 1HG  GLU A  91       2.135   6.452   4.534  1.00  0.00           H  
ATOM   1427 2HG  GLU A  91       2.593   5.064   5.520  1.00  0.00           H  
ATOM   1428  N   GLU A  92      -2.135   3.173   4.873  1.00  0.00           N  
ATOM   1429  CA  GLU A  92      -3.546   2.954   5.217  1.00  0.00           C  
ATOM   1430  C   GLU A  92      -3.751   1.701   6.064  1.00  0.00           C  
ATOM   1431  O   GLU A  92      -4.594   1.688   6.959  1.00  0.00           O  
ATOM   1432  CB  GLU A  92      -4.388   2.851   3.943  1.00  0.00           C  
ATOM   1433  CG  GLU A  92      -5.883   2.706   4.187  1.00  0.00           C  
ATOM   1434  CD  GLU A  92      -6.689   2.738   2.918  1.00  0.00           C  
ATOM   1435  OE1 GLU A  92      -6.222   3.294   1.954  1.00  0.00           O  
ATOM   1436  OE2 GLU A  92      -7.774   2.205   2.914  1.00  0.00           O  
ATOM   1437  H   GLU A  92      -1.853   3.135   3.904  1.00  0.00           H  
ATOM   1438  HA  GLU A  92      -3.905   3.821   5.769  1.00  0.00           H  
ATOM   1439 1HB  GLU A  92      -4.234   3.740   3.331  1.00  0.00           H  
ATOM   1440 2HB  GLU A  92      -4.060   1.991   3.358  1.00  0.00           H  
ATOM   1441 1HG  GLU A  92      -6.067   1.762   4.698  1.00  0.00           H  
ATOM   1442 2HG  GLU A  92      -6.213   3.512   4.842  1.00  0.00           H  
ATOM   1443  N   ALA A  93      -3.016   0.637   5.753  1.00  0.00           N  
ATOM   1444  CA  ALA A  93      -3.165  -0.611   6.497  1.00  0.00           C  
ATOM   1445  C   ALA A  93      -2.865  -0.361   7.975  1.00  0.00           C  
ATOM   1446  O   ALA A  93      -3.547  -0.871   8.851  1.00  0.00           O  
ATOM   1447  CB  ALA A  93      -2.250  -1.693   5.936  1.00  0.00           C  
ATOM   1448  H   ALA A  93      -2.345   0.683   4.999  1.00  0.00           H  
ATOM   1449  HA  ALA A  93      -4.198  -0.942   6.398  1.00  0.00           H  
ATOM   1450 1HB  ALA A  93      -2.380  -2.610   6.507  1.00  0.00           H  
ATOM   1451 2HB  ALA A  93      -2.503  -1.876   4.892  1.00  0.00           H  
ATOM   1452 3HB  ALA A  93      -1.213  -1.364   6.007  1.00  0.00           H  
ATOM   1453  N   VAL A  94      -1.833   0.433   8.224  1.00  0.00           N  
ATOM   1454  CA  VAL A  94      -1.431   0.775   9.578  1.00  0.00           C  
ATOM   1455  C   VAL A  94      -2.484   1.713  10.189  1.00  0.00           C  
ATOM   1456  O   VAL A  94      -2.894   1.505  11.331  1.00  0.00           O  
ATOM   1457  CB  VAL A  94      -0.049   1.456   9.578  1.00  0.00           C  
ATOM   1458  CG1 VAL A  94       0.265   2.021  10.957  1.00  0.00           C  
ATOM   1459  CG2 VAL A  94       1.018   0.462   9.147  1.00  0.00           C  
ATOM   1460  H   VAL A  94      -1.310   0.811   7.446  1.00  0.00           H  
ATOM   1461  HA  VAL A  94      -1.424  -0.136  10.177  1.00  0.00           H  
ATOM   1462  HB  VAL A  94      -0.068   2.295   8.884  1.00  0.00           H  
ATOM   1463 1HG1 VAL A  94       1.246   2.499  10.939  1.00  0.00           H  
ATOM   1464 2HG1 VAL A  94      -0.492   2.756  11.230  1.00  0.00           H  
ATOM   1465 3HG1 VAL A  94       0.269   1.213  11.688  1.00  0.00           H  
ATOM   1466 1HG2 VAL A  94       1.992   0.950   9.149  1.00  0.00           H  
ATOM   1467 2HG2 VAL A  94       1.032  -0.381   9.839  1.00  0.00           H  
ATOM   1468 3HG2 VAL A  94       0.795   0.102   8.142  1.00  0.00           H  
ATOM   1469  N   LYS A  95      -2.992   2.875   9.446  1.00  0.00           N  
ATOM   1470  CA  LYS A  95      -4.008   3.791   9.983  1.00  0.00           C  
ATOM   1471  C   LYS A  95      -5.269   3.063  10.389  1.00  0.00           C  
ATOM   1472  O   LYS A  95      -5.850   3.363  11.426  1.00  0.00           O  
ATOM   1473  CB  LYS A  95      -4.351   4.875   8.960  1.00  0.00           C  
ATOM   1474  CG  LYS A  95      -3.280   5.945   8.796  1.00  0.00           C  
ATOM   1475  CD  LYS A  95      -3.662   6.948   7.716  1.00  0.00           C  
ATOM   1476  CE  LYS A  95      -2.584   8.006   7.536  1.00  0.00           C  
ATOM   1477  NZ  LYS A  95      -2.931   8.977   6.463  1.00  0.00           N  
ATOM   1478  H   LYS A  95      -2.616   3.046   8.526  1.00  0.00           H  
ATOM   1479  HA  LYS A  95      -3.609   4.267  10.880  1.00  0.00           H  
ATOM   1480 1HB  LYS A  95      -4.518   4.416   7.985  1.00  0.00           H  
ATOM   1481 2HB  LYS A  95      -5.277   5.370   9.251  1.00  0.00           H  
ATOM   1482 1HG  LYS A  95      -3.147   6.474   9.740  1.00  0.00           H  
ATOM   1483 2HG  LYS A  95      -2.335   5.476   8.525  1.00  0.00           H  
ATOM   1484 1HD  LYS A  95      -3.810   6.425   6.770  1.00  0.00           H  
ATOM   1485 2HD  LYS A  95      -4.596   7.439   7.990  1.00  0.00           H  
ATOM   1486 1HE  LYS A  95      -2.447   8.549   8.471  1.00  0.00           H  
ATOM   1487 2HE  LYS A  95      -1.640   7.524   7.281  1.00  0.00           H  
ATOM   1488 1HZ  LYS A  95      -2.192   9.660   6.375  1.00  0.00           H  
ATOM   1489 2HZ  LYS A  95      -3.042   8.486   5.587  1.00  0.00           H  
ATOM   1490 3HZ  LYS A  95      -3.794   9.445   6.698  1.00  0.00           H  
ATOM   1491  N   ARG A  96      -5.703   2.118   9.563  1.00  0.00           N  
ATOM   1492  CA  ARG A  96      -6.874   1.303   9.893  1.00  0.00           C  
ATOM   1493  C   ARG A  96      -6.616   0.406  11.099  1.00  0.00           C  
ATOM   1494  O   ARG A  96      -7.490   0.224  11.937  1.00  0.00           O  
ATOM   1495  CB  ARG A  96      -7.275   0.441   8.706  1.00  0.00           C  
ATOM   1496  CG  ARG A  96      -7.912   1.199   7.552  1.00  0.00           C  
ATOM   1497  CD  ARG A  96      -8.298   0.288   6.443  1.00  0.00           C  
ATOM   1498  NE  ARG A  96      -8.867   1.013   5.319  1.00  0.00           N  
ATOM   1499  CZ  ARG A  96     -10.159   1.380   5.219  1.00  0.00           C  
ATOM   1500  NH1 ARG A  96     -11.002   1.084   6.184  1.00  0.00           N  
ATOM   1501  NH2 ARG A  96     -10.579   2.039   4.154  1.00  0.00           N  
ATOM   1502  H   ARG A  96      -5.222   1.957   8.691  1.00  0.00           H  
ATOM   1503  HA  ARG A  96      -7.698   1.969  10.145  1.00  0.00           H  
ATOM   1504 1HB  ARG A  96      -6.397  -0.074   8.317  1.00  0.00           H  
ATOM   1505 2HB  ARG A  96      -7.983  -0.320   9.032  1.00  0.00           H  
ATOM   1506 1HG  ARG A  96      -8.809   1.710   7.904  1.00  0.00           H  
ATOM   1507 2HG  ARG A  96      -7.206   1.933   7.163  1.00  0.00           H  
ATOM   1508 1HD  ARG A  96      -7.418  -0.250   6.093  1.00  0.00           H  
ATOM   1509 2HD  ARG A  96      -9.040  -0.425   6.799  1.00  0.00           H  
ATOM   1510  HE  ARG A  96      -8.248   1.259   4.557  1.00  0.00           H  
ATOM   1511 1HH1 ARG A  96     -10.681   0.580   6.999  1.00  0.00           H  
ATOM   1512 2HH1 ARG A  96     -11.971   1.358   6.110  1.00  0.00           H  
ATOM   1513 1HH2 ARG A  96      -9.931   2.267   3.413  1.00  0.00           H  
ATOM   1514 2HH2 ARG A  96     -11.547   2.313   4.079  1.00  0.00           H  
ATOM   1515  N   ALA A  97      -5.323  -0.256  11.213  1.00  0.00           N  
ATOM   1516  CA  ALA A  97      -4.967  -1.154  12.294  1.00  0.00           C  
ATOM   1517  C   ALA A  97      -4.957  -0.352  13.595  1.00  0.00           C  
ATOM   1518  O   ALA A  97      -5.400  -0.843  14.610  1.00  0.00           O  
ATOM   1519  CB  ALA A  97      -3.612  -1.789  12.029  1.00  0.00           C  
ATOM   1520  H   ALA A  97      -4.689  -0.145  10.436  1.00  0.00           H  
ATOM   1521  HA  ALA A  97      -5.721  -1.941  12.343  1.00  0.00           H  
ATOM   1522 1HB  ALA A  97      -3.358  -2.461  12.847  1.00  0.00           H  
ATOM   1523 2HB  ALA A  97      -3.651  -2.352  11.095  1.00  0.00           H  
ATOM   1524 3HB  ALA A  97      -2.856  -1.009  11.951  1.00  0.00           H  
ATOM   1525  N   LEU A  98      -4.454   0.882  13.543  1.00  0.00           N  
ATOM   1526  CA  LEU A  98      -4.403   1.754  14.717  1.00  0.00           C  
ATOM   1527  C   LEU A  98      -5.788   2.160  15.224  1.00  0.00           C  
ATOM   1528  O   LEU A  98      -5.990   2.274  16.417  1.00  0.00           O  
ATOM   1529  CB  LEU A  98      -3.595   3.016  14.389  1.00  0.00           C  
ATOM   1530  CG  LEU A  98      -2.091   2.805  14.175  1.00  0.00           C  
ATOM   1531  CD1 LEU A  98      -1.470   4.086  13.632  1.00  0.00           C  
ATOM   1532  CD2 LEU A  98      -1.442   2.398  15.489  1.00  0.00           C  
ATOM   1533  H   LEU A  98      -4.097   1.222  12.663  1.00  0.00           H  
ATOM   1534  HA  LEU A  98      -3.933   1.206  15.535  1.00  0.00           H  
ATOM   1535 1HB  LEU A  98      -3.999   3.461  13.482  1.00  0.00           H  
ATOM   1536 2HB  LEU A  98      -3.717   3.729  15.204  1.00  0.00           H  
ATOM   1537  HG  LEU A  98      -1.935   2.020  13.435  1.00  0.00           H  
ATOM   1538 1HD1 LEU A  98      -0.401   3.936  13.480  1.00  0.00           H  
ATOM   1539 2HD1 LEU A  98      -1.939   4.343  12.683  1.00  0.00           H  
ATOM   1540 3HD1 LEU A  98      -1.625   4.895  14.345  1.00  0.00           H  
ATOM   1541 1HD2 LEU A  98      -0.373   2.247  15.337  1.00  0.00           H  
ATOM   1542 2HD2 LEU A  98      -1.596   3.183  16.230  1.00  0.00           H  
ATOM   1543 3HD2 LEU A  98      -1.892   1.470  15.845  1.00  0.00           H  
ATOM   1544  N   LYS A  99      -6.742   2.370  14.320  1.00  0.00           N  
ATOM   1545  CA  LYS A  99      -8.112   2.646  14.749  1.00  0.00           C  
ATOM   1546  C   LYS A  99      -8.698   1.455  15.490  1.00  0.00           C  
ATOM   1547  O   LYS A  99      -9.384   1.630  16.504  1.00  0.00           O  
ATOM   1548  CB  LYS A  99      -8.993   3.002  13.550  1.00  0.00           C  
ATOM   1549  CG  LYS A  99      -8.698   4.364  12.936  1.00  0.00           C  
ATOM   1550  CD  LYS A  99      -9.584   4.630  11.728  1.00  0.00           C  
ATOM   1551  CE  LYS A  99      -9.276   5.981  11.101  1.00  0.00           C  
ATOM   1552  NZ  LYS A  99     -10.110   6.238   9.896  1.00  0.00           N  
ATOM   1553  H   LYS A  99      -6.531   2.341  13.334  1.00  0.00           H  
ATOM   1554  HA  LYS A  99      -8.098   3.499  15.427  1.00  0.00           H  
ATOM   1555 1HB  LYS A  99      -8.869   2.250  12.771  1.00  0.00           H  
ATOM   1556 2HB  LYS A  99     -10.041   2.992  13.852  1.00  0.00           H  
ATOM   1557 1HG  LYS A  99      -8.868   5.144  13.680  1.00  0.00           H  
ATOM   1558 2HG  LYS A  99      -7.654   4.405  12.626  1.00  0.00           H  
ATOM   1559 1HD  LYS A  99      -9.428   3.848  10.984  1.00  0.00           H  
ATOM   1560 2HD  LYS A  99     -10.630   4.612  12.034  1.00  0.00           H  
ATOM   1561 1HE  LYS A  99      -9.458   6.770  11.829  1.00  0.00           H  
ATOM   1562 2HE  LYS A  99      -8.225   6.018  10.814  1.00  0.00           H  
ATOM   1563 1HZ  LYS A  99      -9.875   7.142   9.510  1.00  0.00           H  
ATOM   1564 2HZ  LYS A  99      -9.935   5.522   9.205  1.00  0.00           H  
ATOM   1565 3HZ  LYS A  99     -11.086   6.226  10.153  1.00  0.00           H  
ATOM   1566  N   LEU A 100      -8.449   0.249  14.972  1.00  0.00           N  
ATOM   1567  CA  LEU A 100      -8.904  -0.961  15.642  1.00  0.00           C  
ATOM   1568  C   LEU A 100      -8.137  -1.141  16.951  1.00  0.00           C  
ATOM   1569  O   LEU A 100      -8.698  -1.570  17.959  1.00  0.00           O  
ATOM   1570  CB  LEU A 100      -8.704  -2.186  14.739  1.00  0.00           C  
ATOM   1571  CG  LEU A 100      -9.585  -2.237  13.485  1.00  0.00           C  
ATOM   1572  CD1 LEU A 100      -9.049  -3.298  12.531  1.00  0.00           C  
ATOM   1573  CD2 LEU A 100     -11.022  -2.537  13.885  1.00  0.00           C  
ATOM   1574  H   LEU A 100      -7.940   0.169  14.104  1.00  0.00           H  
ATOM   1575  HA  LEU A 100      -9.968  -0.860  15.857  1.00  0.00           H  
ATOM   1576 1HB  LEU A 100      -7.665  -2.212  14.415  1.00  0.00           H  
ATOM   1577 2HB  LEU A 100      -8.904  -3.084  15.322  1.00  0.00           H  
ATOM   1578  HG  LEU A 100      -9.543  -1.277  12.971  1.00  0.00           H  
ATOM   1579 1HD1 LEU A 100      -9.676  -3.335  11.640  1.00  0.00           H  
ATOM   1580 2HD1 LEU A 100      -8.027  -3.048  12.247  1.00  0.00           H  
ATOM   1581 3HD1 LEU A 100      -9.063  -4.269  13.025  1.00  0.00           H  
ATOM   1582 1HD2 LEU A 100     -11.648  -2.573  12.992  1.00  0.00           H  
ATOM   1583 2HD2 LEU A 100     -11.064  -3.498  14.397  1.00  0.00           H  
ATOM   1584 3HD2 LEU A 100     -11.385  -1.754  14.551  1.00  0.00           H  
ATOM   1585  N   LYS A 101      -6.847  -0.825  16.915  1.00  0.00           N  
ATOM   1586  CA  LYS A 101      -5.990  -1.008  18.072  1.00  0.00           C  
ATOM   1587  C   LYS A 101      -6.643  -0.356  19.303  1.00  0.00           C  
ATOM   1588  O   LYS A 101      -6.865  -1.024  20.317  1.00  0.00           O  
ATOM   1589  CB  LYS A 101      -4.604  -0.416  17.815  1.00  0.00           C  
ATOM   1590  CG  LYS A 101      -3.615  -0.612  18.957  1.00  0.00           C  
ATOM   1591  CD  LYS A 101      -2.297   0.094  18.674  1.00  0.00           C  
ATOM   1592  CE  LYS A 101      -1.340  -0.025  19.851  1.00  0.00           C  
ATOM   1593  NZ  LYS A 101      -0.086   0.746  19.630  1.00  0.00           N  
ATOM   1594  H   LYS A 101      -6.452  -0.450  16.065  1.00  0.00           H  
ATOM   1595  HA  LYS A 101      -5.906  -2.076  18.275  1.00  0.00           H  
ATOM   1596 1HB  LYS A 101      -4.175  -0.867  16.921  1.00  0.00           H  
ATOM   1597 2HB  LYS A 101      -4.693   0.655  17.630  1.00  0.00           H  
ATOM   1598 1HG  LYS A 101      -4.040  -0.213  19.879  1.00  0.00           H  
ATOM   1599 2HG  LYS A 101      -3.425  -1.676  19.095  1.00  0.00           H  
ATOM   1600 1HD  LYS A 101      -1.830  -0.345  17.792  1.00  0.00           H  
ATOM   1601 2HD  LYS A 101      -2.484   1.150  18.476  1.00  0.00           H  
ATOM   1602 1HE  LYS A 101      -1.826   0.346  20.753  1.00  0.00           H  
ATOM   1603 2HE  LYS A 101      -1.084  -1.073  20.007  1.00  0.00           H  
ATOM   1604 1HZ  LYS A 101       0.520   0.640  20.431  1.00  0.00           H  
ATOM   1605 2HZ  LYS A 101       0.382   0.397  18.805  1.00  0.00           H  
ATOM   1606 3HZ  LYS A 101      -0.310   1.722  19.503  1.00  0.00           H  
ATOM   1607  N   THR A 102      -7.008   0.922  19.195  1.00  0.00           N  
ATOM   1608  CA  THR A 102      -7.511   1.650  20.357  1.00  0.00           C  
ATOM   1609  C   THR A 102      -9.014   1.459  20.565  1.00  0.00           C  
ATOM   1610  O   THR A 102      -9.529   1.599  21.673  1.00  0.00           O  
ATOM   1611  CB  THR A 102      -7.201   3.153  20.233  1.00  0.00           C  
ATOM   1612  OG1 THR A 102      -7.887   3.693  19.096  1.00  0.00           O  
ATOM   1613  CG2 THR A 102      -5.705   3.377  20.070  1.00  0.00           C  
ATOM   1614  H   THR A 102      -6.938   1.400  18.308  1.00  0.00           H  
ATOM   1615  HA  THR A 102      -7.025   1.257  21.249  1.00  0.00           H  
ATOM   1616  HB  THR A 102      -7.544   3.671  21.128  1.00  0.00           H  
ATOM   1617  HG1 THR A 102      -7.935   4.649  19.177  1.00  0.00           H  
ATOM   1618 1HG2 THR A 102      -5.504   4.444  19.984  1.00  0.00           H  
ATOM   1619 2HG2 THR A 102      -5.181   2.977  20.938  1.00  0.00           H  
ATOM   1620 3HG2 THR A 102      -5.357   2.869  19.171  1.00  0.00           H  
ATOM   1621  N   LYS A 103      -9.721   1.129  19.497  1.00  0.00           N  
ATOM   1622  CA  LYS A 103     -11.152   0.884  19.594  1.00  0.00           C  
ATOM   1623  C   LYS A 103     -11.496  -0.443  20.282  1.00  0.00           C  
ATOM   1624  O   LYS A 103     -12.383  -0.494  21.137  1.00  0.00           O  
ATOM   1625  CB  LYS A 103     -11.777   0.921  18.198  1.00  0.00           C  
ATOM   1626  CG  LYS A 103     -13.282   0.696  18.177  1.00  0.00           C  
ATOM   1627  CD  LYS A 103     -13.842   0.835  16.770  1.00  0.00           C  
ATOM   1628  CE  LYS A 103     -15.343   0.587  16.742  1.00  0.00           C  
ATOM   1629  NZ  LYS A 103     -15.904   0.712  15.370  1.00  0.00           N  
ATOM   1630  H   LYS A 103      -9.268   1.045  18.599  1.00  0.00           H  
ATOM   1631  HA  LYS A 103     -11.596   1.665  20.212  1.00  0.00           H  
ATOM   1632 1HB  LYS A 103     -11.576   1.888  17.735  1.00  0.00           H  
ATOM   1633 2HB  LYS A 103     -11.316   0.156  17.573  1.00  0.00           H  
ATOM   1634 1HG  LYS A 103     -13.507  -0.303  18.551  1.00  0.00           H  
ATOM   1635 2HG  LYS A 103     -13.768   1.426  18.825  1.00  0.00           H  
ATOM   1636 1HD  LYS A 103     -13.641   1.839  16.394  1.00  0.00           H  
ATOM   1637 2HD  LYS A 103     -13.353   0.117  16.111  1.00  0.00           H  
ATOM   1638 1HE  LYS A 103     -15.553  -0.414  17.118  1.00  0.00           H  
ATOM   1639 2HE  LYS A 103     -15.842   1.306  17.391  1.00  0.00           H  
ATOM   1640 1HZ  LYS A 103     -16.899   0.541  15.395  1.00  0.00           H  
ATOM   1641 2HZ  LYS A 103     -15.731   1.644  15.019  1.00  0.00           H  
ATOM   1642 3HZ  LYS A 103     -15.462   0.037  14.763  1.00  0.00           H  
ATOM   1643  N   LEU A 104     -10.799  -1.513  19.914  1.00  0.00           N  
ATOM   1644  CA  LEU A 104     -11.134  -2.844  20.423  1.00  0.00           C  
ATOM   1645  C   LEU A 104     -10.282  -3.273  21.622  1.00  0.00           C  
ATOM   1646  O   LEU A 104     -10.536  -4.327  22.213  1.00  0.00           O  
ATOM   1647  CB  LEU A 104     -10.977  -3.876  19.299  1.00  0.00           C  
ATOM   1648  CG  LEU A 104     -11.840  -3.638  18.052  1.00  0.00           C  
ATOM   1649  CD1 LEU A 104     -11.490  -4.670  16.988  1.00  0.00           C  
ATOM   1650  CD2 LEU A 104     -13.311  -3.718  18.429  1.00  0.00           C  
ATOM   1651  H   LEU A 104     -10.024  -1.413  19.274  1.00  0.00           H  
ATOM   1652  HA  LEU A 104     -12.172  -2.835  20.757  1.00  0.00           H  
ATOM   1653 1HB  LEU A 104      -9.935  -3.891  18.983  1.00  0.00           H  
ATOM   1654 2HB  LEU A 104     -11.230  -4.861  19.693  1.00  0.00           H  
ATOM   1655  HG  LEU A 104     -11.623  -2.651  17.643  1.00  0.00           H  
ATOM   1656 1HD1 LEU A 104     -12.103  -4.500  16.102  1.00  0.00           H  
ATOM   1657 2HD1 LEU A 104     -10.437  -4.577  16.723  1.00  0.00           H  
ATOM   1658 3HD1 LEU A 104     -11.681  -5.670  17.375  1.00  0.00           H  
ATOM   1659 1HD2 LEU A 104     -13.924  -3.549  17.544  1.00  0.00           H  
ATOM   1660 2HD2 LEU A 104     -13.529  -4.706  18.837  1.00  0.00           H  
ATOM   1661 3HD2 LEU A 104     -13.537  -2.959  19.178  1.00  0.00           H  
ATOM   1662  N   GLY A 105      -9.274  -2.475  21.969  1.00  0.00           N  
ATOM   1663  CA  GLY A 105      -8.335  -2.830  23.021  1.00  0.00           C  
ATOM   1664  C   GLY A 105      -7.368  -3.956  22.663  1.00  0.00           C  
ATOM   1665  O   GLY A 105      -7.106  -4.840  23.483  1.00  0.00           O  
ATOM   1666  H   GLY A 105      -9.159  -1.597  21.482  1.00  0.00           H  
ATOM   1667 1HA  GLY A 105      -7.744  -1.956  23.292  1.00  0.00           H  
ATOM   1668 2HA  GLY A 105      -8.886  -3.134  23.911  1.00  0.00           H  
ATOM   1669  N   VAL A 106      -6.830  -3.927  21.442  1.00  0.00           N  
ATOM   1670  CA  VAL A 106      -6.010  -5.031  20.952  1.00  0.00           C  
ATOM   1671  C   VAL A 106      -4.644  -4.520  20.504  1.00  0.00           C  
ATOM   1672  O   VAL A 106      -4.437  -3.317  20.372  1.00  0.00           O  
ATOM   1673  CB  VAL A 106      -6.707  -5.740  19.773  1.00  0.00           C  
ATOM   1674  CG1 VAL A 106      -8.056  -6.292  20.208  1.00  0.00           C  
ATOM   1675  CG2 VAL A 106      -6.870  -4.773  18.611  1.00  0.00           C  
ATOM   1676  H   VAL A 106      -6.989  -3.129  20.843  1.00  0.00           H  
ATOM   1677  HA  VAL A 106      -5.836  -5.726  21.775  1.00  0.00           H  
ATOM   1678  HB  VAL A 106      -6.098  -6.588  19.460  1.00  0.00           H  
ATOM   1679 1HG1 VAL A 106      -8.535  -6.790  19.365  1.00  0.00           H  
ATOM   1680 2HG1 VAL A 106      -7.912  -7.009  21.016  1.00  0.00           H  
ATOM   1681 3HG1 VAL A 106      -8.690  -5.476  20.553  1.00  0.00           H  
ATOM   1682 1HG2 VAL A 106      -7.362  -5.279  17.782  1.00  0.00           H  
ATOM   1683 2HG2 VAL A 106      -7.474  -3.921  18.926  1.00  0.00           H  
ATOM   1684 3HG2 VAL A 106      -5.889  -4.421  18.290  1.00  0.00           H  
ATOM   1685  N   SER A 107      -3.701  -5.428  20.291  1.00  0.00           N  
ATOM   1686  CA  SER A 107      -2.407  -5.016  19.777  1.00  0.00           C  
ATOM   1687  C   SER A 107      -2.480  -4.653  18.279  1.00  0.00           C  
ATOM   1688  O   SER A 107      -3.468  -4.942  17.596  1.00  0.00           O  
ATOM   1689  CB  SER A 107      -1.395  -6.122  19.998  1.00  0.00           C  
ATOM   1690  OG  SER A 107      -1.649  -7.211  19.153  1.00  0.00           O  
ATOM   1691  H   SER A 107      -3.867  -6.406  20.480  1.00  0.00           H  
ATOM   1692  HA  SER A 107      -2.094  -4.117  20.309  1.00  0.00           H  
ATOM   1693 1HB  SER A 107      -0.392  -5.740  19.812  1.00  0.00           H  
ATOM   1694 2HB  SER A 107      -1.433  -6.449  21.036  1.00  0.00           H  
ATOM   1695  HG  SER A 107      -1.031  -7.899  19.414  1.00  0.00           H  
ATOM   1696  N   LEU A 108      -1.420  -4.017  17.790  1.00  0.00           N  
ATOM   1697  CA  LEU A 108      -1.333  -3.627  16.401  1.00  0.00           C  
ATOM   1698  C   LEU A 108      -1.414  -4.881  15.545  1.00  0.00           C  
ATOM   1699  O   LEU A 108      -2.110  -4.909  14.543  1.00  0.00           O  
ATOM   1700  CB  LEU A 108      -0.026  -2.871  16.126  1.00  0.00           C  
ATOM   1701  CG  LEU A 108       0.192  -2.425  14.675  1.00  0.00           C  
ATOM   1702  CD1 LEU A 108      -0.884  -1.421  14.284  1.00  0.00           C  
ATOM   1703  CD2 LEU A 108       1.581  -1.820  14.533  1.00  0.00           C  
ATOM   1704  H   LEU A 108      -0.653  -3.802  18.411  1.00  0.00           H  
ATOM   1705  HA  LEU A 108      -2.164  -2.959  16.176  1.00  0.00           H  
ATOM   1706 1HB  LEU A 108      -0.002  -1.981  16.753  1.00  0.00           H  
ATOM   1707 2HB  LEU A 108       0.811  -3.510  16.406  1.00  0.00           H  
ATOM   1708  HG  LEU A 108       0.101  -3.286  14.012  1.00  0.00           H  
ATOM   1709 1HD1 LEU A 108      -0.729  -1.104  13.253  1.00  0.00           H  
ATOM   1710 2HD1 LEU A 108      -1.866  -1.886  14.377  1.00  0.00           H  
ATOM   1711 3HD1 LEU A 108      -0.829  -0.554  14.942  1.00  0.00           H  
ATOM   1712 1HD2 LEU A 108       1.736  -1.504  13.501  1.00  0.00           H  
ATOM   1713 2HD2 LEU A 108       1.672  -0.958  15.194  1.00  0.00           H  
ATOM   1714 3HD2 LEU A 108       2.331  -2.565  14.801  1.00  0.00           H  
ATOM   1715  N   GLU A 109      -0.700  -5.923  15.956  1.00  0.00           N  
ATOM   1716  CA  GLU A 109      -0.666  -7.174  15.208  1.00  0.00           C  
ATOM   1717  C   GLU A 109      -2.041  -7.825  15.142  1.00  0.00           C  
ATOM   1718  O   GLU A 109      -2.394  -8.443  14.135  1.00  0.00           O  
ATOM   1719  CB  GLU A 109       0.334  -8.143  15.843  1.00  0.00           C  
ATOM   1720  CG  GLU A 109       1.794  -7.752  15.655  1.00  0.00           C  
ATOM   1721  CD  GLU A 109       2.743  -8.688  16.347  1.00  0.00           C  
ATOM   1722  OE1 GLU A 109       2.755  -9.848  16.012  1.00  0.00           O  
ATOM   1723  OE2 GLU A 109       3.459  -8.241  17.214  1.00  0.00           O  
ATOM   1724  H   GLU A 109      -0.166  -5.844  16.810  1.00  0.00           H  
ATOM   1725  HA  GLU A 109      -0.361  -6.958  14.186  1.00  0.00           H  
ATOM   1726 1HB  GLU A 109       0.142  -8.214  16.914  1.00  0.00           H  
ATOM   1727 2HB  GLU A 109       0.197  -9.138  15.418  1.00  0.00           H  
ATOM   1728 1HG  GLU A 109       2.021  -7.745  14.589  1.00  0.00           H  
ATOM   1729 2HG  GLU A 109       1.941  -6.743  16.036  1.00  0.00           H  
ATOM   1730  N   GLN A 110      -2.864  -7.839  16.255  1.00  0.00           N  
ATOM   1731  CA  GLN A 110      -4.260  -8.271  16.225  1.00  0.00           C  
ATOM   1732  C   GLN A 110      -5.171  -7.419  15.333  1.00  0.00           C  
ATOM   1733  O   GLN A 110      -6.080  -7.955  14.696  1.00  0.00           O  
ATOM   1734  CB  GLN A 110      -4.820  -8.285  17.650  1.00  0.00           C  
ATOM   1735  CG  GLN A 110      -4.231  -9.366  18.539  1.00  0.00           C  
ATOM   1736  CD  GLN A 110      -4.706  -9.256  19.976  1.00  0.00           C  
ATOM   1737  OE1 GLN A 110      -4.581  -8.203  20.607  1.00  0.00           O  
ATOM   1738  NE2 GLN A 110      -5.255 -10.345  20.502  1.00  0.00           N  
ATOM   1739  H   GLN A 110      -2.478  -7.482  17.118  1.00  0.00           H  
ATOM   1740  HA  GLN A 110      -4.311  -9.242  15.732  1.00  0.00           H  
ATOM   1741 1HB  GLN A 110      -4.633  -7.321  18.123  1.00  0.00           H  
ATOM   1742 2HB  GLN A 110      -5.900  -8.428  17.615  1.00  0.00           H  
ATOM   1743 1HG  GLN A 110      -4.530 -10.341  18.154  1.00  0.00           H  
ATOM   1744 2HG  GLN A 110      -3.145  -9.278  18.531  1.00  0.00           H  
ATOM   1745 1HE2 GLN A 110      -5.587 -10.333  21.446  1.00  0.00           H  
ATOM   1746 2HE2 GLN A 110      -5.337 -11.179  19.955  1.00  0.00           H  
ATOM   1747  N   ALA A 111      -4.930  -6.107  15.279  1.00  0.00           N  
ATOM   1748  CA  ALA A 111      -5.708  -5.244  14.394  1.00  0.00           C  
ATOM   1749  C   ALA A 111      -5.392  -5.619  12.946  1.00  0.00           C  
ATOM   1750  O   ALA A 111      -6.267  -5.665  12.099  1.00  0.00           O  
ATOM   1751  CB  ALA A 111      -5.401  -3.778  14.653  1.00  0.00           C  
ATOM   1752  H   ALA A 111      -4.206  -5.698  15.852  1.00  0.00           H  
ATOM   1753  HA  ALA A 111      -6.765  -5.421  14.593  1.00  0.00           H  
ATOM   1754 1HB  ALA A 111      -5.992  -3.156  13.981  1.00  0.00           H  
ATOM   1755 2HB  ALA A 111      -5.648  -3.530  15.685  1.00  0.00           H  
ATOM   1756 3HB  ALA A 111      -4.342  -3.590  14.480  1.00  0.00           H  
ATOM   1757  N   LEU A 112      -4.127  -5.915  12.684  1.00  0.00           N  
ATOM   1758  CA  LEU A 112      -3.696  -6.286  11.340  1.00  0.00           C  
ATOM   1759  C   LEU A 112      -4.289  -7.603  10.918  1.00  0.00           C  
ATOM   1760  O   LEU A 112      -4.680  -7.771   9.764  1.00  0.00           O  
ATOM   1761  CB  LEU A 112      -2.166  -6.372  11.271  1.00  0.00           C  
ATOM   1762  CG  LEU A 112      -1.421  -5.034  11.345  1.00  0.00           C  
ATOM   1763  CD1 LEU A 112       0.063  -5.290  11.573  1.00  0.00           C  
ATOM   1764  CD2 LEU A 112      -1.650  -4.254  10.059  1.00  0.00           C  
ATOM   1765  H   LEU A 112      -3.446  -5.885  13.428  1.00  0.00           H  
ATOM   1766  HA  LEU A 112      -4.065  -5.539  10.639  1.00  0.00           H  
ATOM   1767 1HB  LEU A 112      -1.816  -6.992  12.096  1.00  0.00           H  
ATOM   1768 2HB  LEU A 112      -1.887  -6.857  10.337  1.00  0.00           H  
ATOM   1769  HG  LEU A 112      -1.793  -4.456  12.191  1.00  0.00           H  
ATOM   1770 1HD1 LEU A 112       0.593  -4.339  11.625  1.00  0.00           H  
ATOM   1771 2HD1 LEU A 112       0.200  -5.832  12.509  1.00  0.00           H  
ATOM   1772 3HD1 LEU A 112       0.461  -5.882  10.749  1.00  0.00           H  
ATOM   1773 1HD2 LEU A 112      -1.119  -3.303  10.111  1.00  0.00           H  
ATOM   1774 2HD2 LEU A 112      -1.277  -4.831   9.212  1.00  0.00           H  
ATOM   1775 3HD2 LEU A 112      -2.716  -4.070   9.930  1.00  0.00           H  
ATOM   1776  N   PHE A 113      -4.407  -8.515  11.882  1.00  0.00           N  
ATOM   1777  CA  PHE A 113      -5.116  -9.771  11.664  1.00  0.00           C  
ATOM   1778  C   PHE A 113      -6.588  -9.580  11.286  1.00  0.00           C  
ATOM   1779  O   PHE A 113      -7.099 -10.262  10.402  1.00  0.00           O  
ATOM   1780  CB  PHE A 113      -5.027 -10.638  12.921  1.00  0.00           C  
ATOM   1781  CG  PHE A 113      -5.556 -12.032  12.735  1.00  0.00           C  
ATOM   1782  CD1 PHE A 113      -4.812 -12.987  12.058  1.00  0.00           C  
ATOM   1783  CD2 PHE A 113      -6.799 -12.391  13.235  1.00  0.00           C  
ATOM   1784  CE1 PHE A 113      -5.298 -14.269  11.886  1.00  0.00           C  
ATOM   1785  CE2 PHE A 113      -7.287 -13.672  13.065  1.00  0.00           C  
ATOM   1786  CZ  PHE A 113      -6.535 -14.612  12.389  1.00  0.00           C  
ATOM   1787  H   PHE A 113      -3.995  -8.332  12.783  1.00  0.00           H  
ATOM   1788  HA  PHE A 113      -4.668 -10.279  10.809  1.00  0.00           H  
ATOM   1789 1HB  PHE A 113      -3.988 -10.709  13.241  1.00  0.00           H  
ATOM   1790 2HB  PHE A 113      -5.587 -10.167  13.728  1.00  0.00           H  
ATOM   1791  HD1 PHE A 113      -3.833 -12.716  11.661  1.00  0.00           H  
ATOM   1792  HD2 PHE A 113      -7.393 -11.648  13.768  1.00  0.00           H  
ATOM   1793  HE1 PHE A 113      -4.703 -15.010  11.352  1.00  0.00           H  
ATOM   1794  HE2 PHE A 113      -8.265 -13.941  13.463  1.00  0.00           H  
ATOM   1795  HZ  PHE A 113      -6.919 -15.622  12.253  1.00  0.00           H  
ATOM   1796  N   ILE A 114      -7.271  -8.679  11.982  1.00  0.00           N  
ATOM   1797  CA  ILE A 114      -8.651  -8.341  11.642  1.00  0.00           C  
ATOM   1798  C   ILE A 114      -8.753  -7.831  10.204  1.00  0.00           C  
ATOM   1799  O   ILE A 114      -9.643  -8.215   9.459  1.00  0.00           O  
ATOM   1800  CB  ILE A 114      -9.211  -7.281  12.608  1.00  0.00           C  
ATOM   1801  CG1 ILE A 114      -9.407  -7.880  14.003  1.00  0.00           C  
ATOM   1802  CG2 ILE A 114     -10.521  -6.719  12.078  1.00  0.00           C  
ATOM   1803  CD1 ILE A 114      -9.609  -6.846  15.088  1.00  0.00           C  
ATOM   1804  H   ILE A 114      -6.830  -8.213  12.762  1.00  0.00           H  
ATOM   1805  HA  ILE A 114      -9.256  -9.245  11.719  1.00  0.00           H  
ATOM   1806  HB  ILE A 114      -8.494  -6.468  12.711  1.00  0.00           H  
ATOM   1807 1HG1 ILE A 114     -10.273  -8.541  13.997  1.00  0.00           H  
ATOM   1808 2HG1 ILE A 114      -8.538  -8.483  14.265  1.00  0.00           H  
ATOM   1809 1HG2 ILE A 114     -10.904  -5.971  12.772  1.00  0.00           H  
ATOM   1810 2HG2 ILE A 114     -10.352  -6.257  11.105  1.00  0.00           H  
ATOM   1811 3HG2 ILE A 114     -11.248  -7.524  11.975  1.00  0.00           H  
ATOM   1812 1HD1 ILE A 114      -9.740  -7.347  16.047  1.00  0.00           H  
ATOM   1813 2HD1 ILE A 114      -8.736  -6.194  15.135  1.00  0.00           H  
ATOM   1814 3HD1 ILE A 114     -10.494  -6.253  14.865  1.00  0.00           H  
ATOM   1815  N   LEU A 115      -7.818  -6.892   9.789  1.00  0.00           N  
ATOM   1816  CA  LEU A 115      -7.860  -6.372   8.432  1.00  0.00           C  
ATOM   1817  C   LEU A 115      -7.634  -7.487   7.424  1.00  0.00           C  
ATOM   1818  O   LEU A 115      -8.230  -7.469   6.359  1.00  0.00           O  
ATOM   1819  CB  LEU A 115      -6.801  -5.279   8.247  1.00  0.00           C  
ATOM   1820  CG  LEU A 115      -7.014  -4.003   9.070  1.00  0.00           C  
ATOM   1821  CD1 LEU A 115      -5.794  -3.099   8.931  1.00  0.00           C  
ATOM   1822  CD2 LEU A 115      -8.274  -3.294   8.594  1.00  0.00           C  
ATOM   1823  H   LEU A 115      -7.098  -6.567  10.418  1.00  0.00           H  
ATOM   1824  HA  LEU A 115      -8.846  -5.947   8.255  1.00  0.00           H  
ATOM   1825 1HB  LEU A 115      -5.828  -5.688   8.514  1.00  0.00           H  
ATOM   1826 2HB  LEU A 115      -6.776  -4.995   7.194  1.00  0.00           H  
ATOM   1827  HG  LEU A 115      -7.118  -4.262  10.124  1.00  0.00           H  
ATOM   1828 1HD1 LEU A 115      -5.944  -2.193   9.518  1.00  0.00           H  
ATOM   1829 2HD1 LEU A 115      -4.911  -3.624   9.297  1.00  0.00           H  
ATOM   1830 3HD1 LEU A 115      -5.654  -2.836   7.884  1.00  0.00           H  
ATOM   1831 1HD2 LEU A 115      -8.424  -2.388   9.182  1.00  0.00           H  
ATOM   1832 2HD2 LEU A 115      -8.169  -3.032   7.542  1.00  0.00           H  
ATOM   1833 3HD2 LEU A 115      -9.130  -3.955   8.722  1.00  0.00           H  
ATOM   1834  N   ALA A 116      -6.645  -8.520   7.707  1.00  0.00           N  
ATOM   1835  CA  ALA A 116      -6.393  -9.657   6.817  1.00  0.00           C  
ATOM   1836  C   ALA A 116      -7.679 -10.473   6.605  1.00  0.00           C  
ATOM   1837  O   ALA A 116      -8.007 -10.889   5.496  1.00  0.00           O  
ATOM   1838  CB  ALA A 116      -5.287 -10.537   7.381  1.00  0.00           C  
ATOM   1839  H   ALA A 116      -6.101  -8.430   8.553  1.00  0.00           H  
ATOM   1840  HA  ALA A 116      -6.083  -9.273   5.845  1.00  0.00           H  
ATOM   1841 1HB  ALA A 116      -5.114 -11.378   6.709  1.00  0.00           H  
ATOM   1842 2HB  ALA A 116      -4.371  -9.955   7.476  1.00  0.00           H  
ATOM   1843 3HB  ALA A 116      -5.583 -10.911   8.360  1.00  0.00           H  
ATOM   1844  N   VAL A 117      -8.435 -10.815   7.752  1.00  0.00           N  
ATOM   1845  CA  VAL A 117      -9.661 -11.598   7.714  1.00  0.00           C  
ATOM   1846  C   VAL A 117     -10.784 -10.896   6.940  1.00  0.00           C  
ATOM   1847  O   VAL A 117     -11.497 -11.531   6.160  1.00  0.00           O  
ATOM   1848  CB  VAL A 117     -10.138 -11.887   9.149  1.00  0.00           C  
ATOM   1849  CG1 VAL A 117     -11.498 -12.569   9.132  1.00  0.00           C  
ATOM   1850  CG2 VAL A 117      -9.112 -12.747   9.872  1.00  0.00           C  
ATOM   1851  H   VAL A 117      -8.088 -10.489   8.642  1.00  0.00           H  
ATOM   1852  HA  VAL A 117      -9.461 -12.523   7.172  1.00  0.00           H  
ATOM   1853  HB  VAL A 117     -10.259 -10.942   9.679  1.00  0.00           H  
ATOM   1854 1HG1 VAL A 117     -11.820 -12.765  10.155  1.00  0.00           H  
ATOM   1855 2HG1 VAL A 117     -12.224 -11.920   8.642  1.00  0.00           H  
ATOM   1856 3HG1 VAL A 117     -11.426 -13.510   8.588  1.00  0.00           H  
ATOM   1857 1HG2 VAL A 117      -9.456 -12.947  10.887  1.00  0.00           H  
ATOM   1858 2HG2 VAL A 117      -8.987 -13.690   9.339  1.00  0.00           H  
ATOM   1859 3HG2 VAL A 117      -8.158 -12.222   9.909  1.00  0.00           H  
ATOM   1860  N   ALA A 118     -11.022  -9.474   7.129  1.00  0.00           N  
ATOM   1861  CA  ALA A 118     -11.996  -8.738   6.340  1.00  0.00           C  
ATOM   1862  C   ALA A 118     -11.690  -8.846   4.829  1.00  0.00           C  
ATOM   1863  O   ALA A 118     -12.602  -8.989   4.007  1.00  0.00           O  
ATOM   1864  CB  ALA A 118     -12.045  -7.284   6.790  1.00  0.00           C  
ATOM   1865  H   ALA A 118     -10.482  -8.984   7.828  1.00  0.00           H  
ATOM   1866  HA  ALA A 118     -12.975  -9.190   6.503  1.00  0.00           H  
ATOM   1867 1HB  ALA A 118     -12.780  -6.743   6.193  1.00  0.00           H  
ATOM   1868 2HB  ALA A 118     -12.328  -7.240   7.842  1.00  0.00           H  
ATOM   1869 3HB  ALA A 118     -11.064  -6.830   6.658  1.00  0.00           H  
ATOM   1870  N   ALA A 119     -10.373  -8.737   4.462  1.00  0.00           N  
ATOM   1871  CA  ALA A 119      -9.959  -8.928   3.070  1.00  0.00           C  
ATOM   1872  C   ALA A 119     -10.258 -10.333   2.545  1.00  0.00           C  
ATOM   1873  O   ALA A 119     -10.546 -10.516   1.374  1.00  0.00           O  
ATOM   1874  CB  ALA A 119      -8.488  -8.613   2.904  1.00  0.00           C  
ATOM   1875  H   ALA A 119      -9.678  -8.491   5.150  1.00  0.00           H  
ATOM   1876  HA  ALA A 119     -10.538  -8.243   2.448  1.00  0.00           H  
ATOM   1877 1HB  ALA A 119      -8.200  -8.761   1.862  1.00  0.00           H  
ATOM   1878 2HB  ALA A 119      -8.305  -7.577   3.188  1.00  0.00           H  
ATOM   1879 3HB  ALA A 119      -7.901  -9.273   3.540  1.00  0.00           H  
ATOM   1880  N   ILE A 120     -10.119 -11.506   3.409  1.00  0.00           N  
ATOM   1881  CA  ILE A 120     -10.438 -12.890   3.085  1.00  0.00           C  
ATOM   1882  C   ILE A 120     -11.926 -13.139   2.877  1.00  0.00           C  
ATOM   1883  O   ILE A 120     -12.303 -13.818   1.928  1.00  0.00           O  
ATOM   1884  CB  ILE A 120      -9.926 -13.828   4.194  1.00  0.00           C  
ATOM   1885  CG1 ILE A 120      -8.396 -13.802   4.251  1.00  0.00           C  
ATOM   1886  CG2 ILE A 120     -10.430 -15.245   3.968  1.00  0.00           C  
ATOM   1887  CD1 ILE A 120      -7.821 -14.423   5.503  1.00  0.00           C  
ATOM   1888  H   ILE A 120      -9.721 -11.290   4.310  1.00  0.00           H  
ATOM   1889  HA  ILE A 120      -9.924 -13.157   2.162  1.00  0.00           H  
ATOM   1890  HB  ILE A 120     -10.283 -13.476   5.162  1.00  0.00           H  
ATOM   1891 1HG1 ILE A 120      -7.992 -14.332   3.389  1.00  0.00           H  
ATOM   1892 2HG1 ILE A 120      -8.047 -12.770   4.192  1.00  0.00           H  
ATOM   1893 1HG2 ILE A 120     -10.058 -15.894   4.760  1.00  0.00           H  
ATOM   1894 2HG2 ILE A 120     -11.519 -15.249   3.976  1.00  0.00           H  
ATOM   1895 3HG2 ILE A 120     -10.073 -15.608   3.004  1.00  0.00           H  
ATOM   1896 1HD1 ILE A 120      -6.732 -14.367   5.470  1.00  0.00           H  
ATOM   1897 2HD1 ILE A 120      -8.186 -13.885   6.378  1.00  0.00           H  
ATOM   1898 3HD1 ILE A 120      -8.128 -15.467   5.564  1.00  0.00           H  
ATOM   1899  N   LEU A 121     -12.740 -12.626   3.797  1.00  0.00           N  
ATOM   1900  CA  LEU A 121     -14.188 -12.846   3.799  1.00  0.00           C  
ATOM   1901  C   LEU A 121     -14.860 -12.043   2.699  1.00  0.00           C  
ATOM   1902  O   LEU A 121     -15.940 -12.384   2.244  1.00  0.00           O  
ATOM   1903  CB  LEU A 121     -14.786 -12.462   5.158  1.00  0.00           C  
ATOM   1904  CG  LEU A 121     -14.267 -13.257   6.363  1.00  0.00           C  
ATOM   1905  CD1 LEU A 121     -14.825 -12.658   7.646  1.00  0.00           C  
ATOM   1906  CD2 LEU A 121     -14.672 -14.717   6.220  1.00  0.00           C  
ATOM   1907  H   LEU A 121     -12.326 -12.066   4.528  1.00  0.00           H  
ATOM   1908  HA  LEU A 121     -14.377 -13.908   3.647  1.00  0.00           H  
ATOM   1909 1HB  LEU A 121     -14.580 -11.409   5.343  1.00  0.00           H  
ATOM   1910 2HB  LEU A 121     -15.867 -12.596   5.113  1.00  0.00           H  
ATOM   1911  HG  LEU A 121     -13.180 -13.185   6.406  1.00  0.00           H  
ATOM   1912 1HD1 LEU A 121     -14.457 -13.223   8.502  1.00  0.00           H  
ATOM   1913 2HD1 LEU A 121     -14.505 -11.620   7.733  1.00  0.00           H  
ATOM   1914 3HD1 LEU A 121     -15.914 -12.701   7.625  1.00  0.00           H  
ATOM   1915 1HD2 LEU A 121     -14.302 -15.283   7.076  1.00  0.00           H  
ATOM   1916 2HD2 LEU A 121     -15.759 -14.791   6.178  1.00  0.00           H  
ATOM   1917 3HD2 LEU A 121     -14.245 -15.125   5.304  1.00  0.00           H  
ATOM   1918  N   GLY A 122     -14.209 -10.961   2.294  1.00  0.00           N  
ATOM   1919  CA  GLY A 122     -14.783 -10.062   1.329  1.00  0.00           C  
ATOM   1920  C   GLY A 122     -15.817  -9.154   1.950  1.00  0.00           C  
ATOM   1921  O   GLY A 122     -16.790  -8.795   1.291  1.00  0.00           O  
ATOM   1922  H   GLY A 122     -13.292 -10.762   2.670  1.00  0.00           H  
ATOM   1923 1HA  GLY A 122     -13.995  -9.457   0.882  1.00  0.00           H  
ATOM   1924 2HA  GLY A 122     -15.243 -10.637   0.526  1.00  0.00           H  
ATOM   1925  N   THR A 123     -15.621  -8.778   3.212  1.00  0.00           N  
ATOM   1926  CA  THR A 123     -16.610  -7.968   3.913  1.00  0.00           C  
ATOM   1927  C   THR A 123     -15.956  -6.679   4.391  1.00  0.00           C  
ATOM   1928  O   THR A 123     -14.759  -6.467   4.174  1.00  0.00           O  
ATOM   1929  CB  THR A 123     -17.221  -8.724   5.107  1.00  0.00           C  
ATOM   1930  OG1 THR A 123     -16.223  -8.912   6.119  1.00  0.00           O  
ATOM   1931  CG2 THR A 123     -17.750 -10.080   4.665  1.00  0.00           C  
ATOM   1932  H   THR A 123     -14.777  -9.054   3.694  1.00  0.00           H  
ATOM   1933  HA  THR A 123     -17.438  -7.766   3.232  1.00  0.00           H  
ATOM   1934  HB  THR A 123     -18.040  -8.140   5.527  1.00  0.00           H  
ATOM   1935  HG1 THR A 123     -16.104  -8.092   6.606  1.00  0.00           H  
ATOM   1936 1HG2 THR A 123     -18.179 -10.600   5.522  1.00  0.00           H  
ATOM   1937 2HG2 THR A 123     -18.518  -9.940   3.904  1.00  0.00           H  
ATOM   1938 3HG2 THR A 123     -16.934 -10.672   4.253  1.00  0.00           H  
ATOM   1939  N   THR A 124     -16.719  -5.824   5.060  1.00  0.00           N  
ATOM   1940  CA  THR A 124     -16.126  -4.619   5.616  1.00  0.00           C  
ATOM   1941  C   THR A 124     -15.359  -5.014   6.868  1.00  0.00           C  
ATOM   1942  O   THR A 124     -15.532  -6.122   7.394  1.00  0.00           O  
ATOM   1943  CB  THR A 124     -17.185  -3.551   5.945  1.00  0.00           C  
ATOM   1944  OG1 THR A 124     -18.051  -4.037   6.979  1.00  0.00           O  
ATOM   1945  CG2 THR A 124     -18.011  -3.220   4.710  1.00  0.00           C  
ATOM   1946  H   THR A 124     -17.705  -5.992   5.191  1.00  0.00           H  
ATOM   1947  HA  THR A 124     -15.517  -4.145   4.844  1.00  0.00           H  
ATOM   1948  HB  THR A 124     -16.693  -2.645   6.299  1.00  0.00           H  
ATOM   1949  HG1 THR A 124     -18.570  -3.308   7.330  1.00  0.00           H  
ATOM   1950 1HG2 THR A 124     -18.754  -2.464   4.962  1.00  0.00           H  
ATOM   1951 2HG2 THR A 124     -17.357  -2.840   3.926  1.00  0.00           H  
ATOM   1952 3HG2 THR A 124     -18.514  -4.119   4.358  1.00  0.00           H  
ATOM   1953  N   VAL A 125     -14.531  -4.099   7.365  1.00  0.00           N  
ATOM   1954  CA  VAL A 125     -13.745  -4.375   8.553  1.00  0.00           C  
ATOM   1955  C   VAL A 125     -14.679  -4.535   9.742  1.00  0.00           C  
ATOM   1956  O   VAL A 125     -14.523  -5.469  10.537  1.00  0.00           O  
ATOM   1957  CB  VAL A 125     -12.743  -3.237   8.822  1.00  0.00           C  
ATOM   1958  CG1 VAL A 125     -12.050  -3.444  10.161  1.00  0.00           C  
ATOM   1959  CG2 VAL A 125     -11.725  -3.166   7.693  1.00  0.00           C  
ATOM   1960  H   VAL A 125     -14.445  -3.201   6.914  1.00  0.00           H  
ATOM   1961  HA  VAL A 125     -13.210  -5.312   8.403  1.00  0.00           H  
ATOM   1962  HB  VAL A 125     -13.285  -2.294   8.883  1.00  0.00           H  
ATOM   1963 1HG1 VAL A 125     -11.345  -2.630  10.335  1.00  0.00           H  
ATOM   1964 2HG1 VAL A 125     -12.793  -3.455  10.957  1.00  0.00           H  
ATOM   1965 3HG1 VAL A 125     -11.513  -4.392  10.150  1.00  0.00           H  
ATOM   1966 1HG2 VAL A 125     -11.020  -2.359   7.890  1.00  0.00           H  
ATOM   1967 2HG2 VAL A 125     -11.186  -4.111   7.629  1.00  0.00           H  
ATOM   1968 3HG2 VAL A 125     -12.240  -2.976   6.751  1.00  0.00           H  
ATOM   1969  N   GLU A 126     -15.676  -3.654   9.833  1.00  0.00           N  
ATOM   1970  CA  GLU A 126     -16.611  -3.659  10.961  1.00  0.00           C  
ATOM   1971  C   GLU A 126     -17.441  -4.934  11.003  1.00  0.00           C  
ATOM   1972  O   GLU A 126     -17.686  -5.488  12.066  1.00  0.00           O  
ATOM   1973  CB  GLU A 126     -17.541  -2.446  10.886  1.00  0.00           C  
ATOM   1974  CG  GLU A 126     -16.837  -1.104  11.035  1.00  0.00           C  
ATOM   1975  CD  GLU A 126     -16.131  -0.670   9.780  1.00  0.00           C  
ATOM   1976  OE1 GLU A 126     -16.287  -1.325   8.777  1.00  0.00           O  
ATOM   1977  OE2 GLU A 126     -15.435   0.317   9.825  1.00  0.00           O  
ATOM   1978  H   GLU A 126     -15.786  -2.965   9.105  1.00  0.00           H  
ATOM   1979  HA  GLU A 126     -16.037  -3.618  11.887  1.00  0.00           H  
ATOM   1980 1HB  GLU A 126     -18.062  -2.444   9.928  1.00  0.00           H  
ATOM   1981 2HB  GLU A 126     -18.295  -2.516  11.669  1.00  0.00           H  
ATOM   1982 1HG  GLU A 126     -17.573  -0.346  11.303  1.00  0.00           H  
ATOM   1983 2HG  GLU A 126     -16.115  -1.173  11.847  1.00  0.00           H  
ATOM   1984  N   GLU A 127     -17.878  -5.403   9.844  1.00  0.00           N  
ATOM   1985  CA  GLU A 127     -18.683  -6.620   9.820  1.00  0.00           C  
ATOM   1986  C   GLU A 127     -17.859  -7.798  10.332  1.00  0.00           C  
ATOM   1987  O   GLU A 127     -18.347  -8.598  11.123  1.00  0.00           O  
ATOM   1988  CB  GLU A 127     -19.190  -6.905   8.405  1.00  0.00           C  
ATOM   1989  CG  GLU A 127     -20.083  -8.133   8.293  1.00  0.00           C  
ATOM   1990  CD  GLU A 127     -20.629  -8.335   6.907  1.00  0.00           C  
ATOM   1991  OE1 GLU A 127     -20.428  -7.478   6.078  1.00  0.00           O  
ATOM   1992  OE2 GLU A 127     -21.248  -9.347   6.675  1.00  0.00           O  
ATOM   1993  H   GLU A 127     -17.666  -4.935   8.974  1.00  0.00           H  
ATOM   1994  HA  GLU A 127     -19.541  -6.480  10.475  1.00  0.00           H  
ATOM   1995 1HB  GLU A 127     -19.756  -6.047   8.041  1.00  0.00           H  
ATOM   1996 2HB  GLU A 127     -18.341  -7.046   7.736  1.00  0.00           H  
ATOM   1997 1HG  GLU A 127     -19.508  -9.014   8.576  1.00  0.00           H  
ATOM   1998 2HG  GLU A 127     -20.911  -8.033   8.993  1.00  0.00           H  
ATOM   1999  N   ALA A 128     -16.605  -7.895   9.891  1.00  0.00           N  
ATOM   2000  CA  ALA A 128     -15.756  -9.006  10.298  1.00  0.00           C  
ATOM   2001  C   ALA A 128     -15.581  -9.050  11.826  1.00  0.00           C  
ATOM   2002  O   ALA A 128     -15.602 -10.127  12.439  1.00  0.00           O  
ATOM   2003  CB  ALA A 128     -14.403  -8.950   9.572  1.00  0.00           C  
ATOM   2004  H   ALA A 128     -16.231  -7.192   9.269  1.00  0.00           H  
ATOM   2005  HA  ALA A 128     -16.261  -9.933  10.027  1.00  0.00           H  
ATOM   2006 1HB  ALA A 128     -13.785  -9.789   9.890  1.00  0.00           H  
ATOM   2007 2HB  ALA A 128     -14.565  -9.007   8.495  1.00  0.00           H  
ATOM   2008 3HB  ALA A 128     -13.900  -8.016   9.814  1.00  0.00           H  
ATOM   2009  N   VAL A 129     -15.407  -7.873  12.424  1.00  0.00           N  
ATOM   2010  CA  VAL A 129     -15.217  -7.725  13.863  1.00  0.00           C  
ATOM   2011  C   VAL A 129     -16.505  -8.067  14.602  1.00  0.00           C  
ATOM   2012  O   VAL A 129     -16.495  -8.842  15.549  1.00  0.00           O  
ATOM   2013  CB  VAL A 129     -14.790  -6.287  14.208  1.00  0.00           C  
ATOM   2014  CG1 VAL A 129     -14.786  -6.079  15.715  1.00  0.00           C  
ATOM   2015  CG2 VAL A 129     -13.416  -6.000  13.621  1.00  0.00           C  
ATOM   2016  H   VAL A 129     -15.407  -7.047  11.842  1.00  0.00           H  
ATOM   2017  HA  VAL A 129     -14.428  -8.410  14.180  1.00  0.00           H  
ATOM   2018  HB  VAL A 129     -15.517  -5.591  13.790  1.00  0.00           H  
ATOM   2019 1HG1 VAL A 129     -14.482  -5.057  15.941  1.00  0.00           H  
ATOM   2020 2HG1 VAL A 129     -15.787  -6.255  16.109  1.00  0.00           H  
ATOM   2021 3HG1 VAL A 129     -14.086  -6.776  16.177  1.00  0.00           H  
ATOM   2022 1HG2 VAL A 129     -13.120  -4.981  13.868  1.00  0.00           H  
ATOM   2023 2HG2 VAL A 129     -12.690  -6.700  14.035  1.00  0.00           H  
ATOM   2024 3HG2 VAL A 129     -13.453  -6.114  12.537  1.00  0.00           H  
ATOM   2025  N   LYS A 130     -17.621  -7.490  14.151  1.00  0.00           N  
ATOM   2026  CA  LYS A 130     -18.924  -7.715  14.782  1.00  0.00           C  
ATOM   2027  C   LYS A 130     -19.383  -9.181  14.757  1.00  0.00           C  
ATOM   2028  O   LYS A 130     -19.936  -9.675  15.742  1.00  0.00           O  
ATOM   2029  CB  LYS A 130     -19.979  -6.837  14.108  1.00  0.00           C  
ATOM   2030  CG  LYS A 130     -19.875  -5.356  14.446  1.00  0.00           C  
ATOM   2031  CD  LYS A 130     -20.928  -4.544  13.707  1.00  0.00           C  
ATOM   2032  CE  LYS A 130     -20.823  -3.064  14.042  1.00  0.00           C  
ATOM   2033  NZ  LYS A 130     -21.831  -2.254  13.305  1.00  0.00           N  
ATOM   2034  H   LYS A 130     -17.560  -6.881  13.349  1.00  0.00           H  
ATOM   2035  HA  LYS A 130     -18.843  -7.470  15.841  1.00  0.00           H  
ATOM   2036 1HB  LYS A 130     -19.901  -6.939  13.026  1.00  0.00           H  
ATOM   2037 2HB  LYS A 130     -20.974  -7.177  14.398  1.00  0.00           H  
ATOM   2038 1HG  LYS A 130     -20.009  -5.217  15.520  1.00  0.00           H  
ATOM   2039 2HG  LYS A 130     -18.886  -4.989  14.171  1.00  0.00           H  
ATOM   2040 1HD  LYS A 130     -20.800  -4.675  12.631  1.00  0.00           H  
ATOM   2041 2HD  LYS A 130     -21.921  -4.900  13.982  1.00  0.00           H  
ATOM   2042 1HE  LYS A 130     -20.971  -2.921  15.111  1.00  0.00           H  
ATOM   2043 2HE  LYS A 130     -19.828  -2.702  13.784  1.00  0.00           H  
ATOM   2044 1HZ  LYS A 130     -21.729  -1.280  13.554  1.00  0.00           H  
ATOM   2045 2HZ  LYS A 130     -21.691  -2.364  12.311  1.00  0.00           H  
ATOM   2046 3HZ  LYS A 130     -22.759  -2.567  13.551  1.00  0.00           H  
ATOM   2047  N   ARG A 131     -19.179  -9.879  13.640  1.00  0.00           N  
ATOM   2048  CA  ARG A 131     -19.540 -11.297  13.585  1.00  0.00           C  
ATOM   2049  C   ARG A 131     -18.642 -12.107  14.527  1.00  0.00           C  
ATOM   2050  O   ARG A 131     -19.103 -13.003  15.234  1.00  0.00           O  
ATOM   2051  CB  ARG A 131     -19.410 -11.832  12.166  1.00  0.00           C  
ATOM   2052  CG  ARG A 131     -20.467 -11.334  11.195  1.00  0.00           C  
ATOM   2053  CD  ARG A 131     -20.313 -11.949   9.851  1.00  0.00           C  
ATOM   2054  NE  ARG A 131     -21.279 -11.425   8.900  1.00  0.00           N  
ATOM   2055  CZ  ARG A 131     -22.550 -11.857   8.784  1.00  0.00           C  
ATOM   2056  NH1 ARG A 131     -22.990 -12.820   9.563  1.00  0.00           N  
ATOM   2057  NH2 ARG A 131     -23.353 -11.315   7.885  1.00  0.00           N  
ATOM   2058  H   ARG A 131     -18.775  -9.442  12.825  1.00  0.00           H  
ATOM   2059  HA  ARG A 131     -20.567 -11.406  13.930  1.00  0.00           H  
ATOM   2060 1HB  ARG A 131     -18.436 -11.559  11.762  1.00  0.00           H  
ATOM   2061 2HB  ARG A 131     -19.462 -12.921  12.182  1.00  0.00           H  
ATOM   2062 1HG  ARG A 131     -21.458 -11.585  11.574  1.00  0.00           H  
ATOM   2063 2HG  ARG A 131     -20.383 -10.252  11.088  1.00  0.00           H  
ATOM   2064 1HD  ARG A 131     -19.313 -11.744   9.469  1.00  0.00           H  
ATOM   2065 2HD  ARG A 131     -20.458 -13.026   9.926  1.00  0.00           H  
ATOM   2066  HE  ARG A 131     -20.977 -10.683   8.283  1.00  0.00           H  
ATOM   2067 1HH1 ARG A 131     -22.377 -13.235  10.249  1.00  0.00           H  
ATOM   2068 2HH1 ARG A 131     -23.943 -13.144   9.475  1.00  0.00           H  
ATOM   2069 1HH2 ARG A 131     -23.014 -10.575   7.286  1.00  0.00           H  
ATOM   2070 2HH2 ARG A 131     -24.305 -11.639   7.798  1.00  0.00           H  
ATOM   2071  N   ALA A 132     -17.356 -11.773  14.541  1.00  0.00           N  
ATOM   2072  CA  ALA A 132     -16.400 -12.464  15.398  1.00  0.00           C  
ATOM   2073  C   ALA A 132     -16.735 -12.231  16.873  1.00  0.00           C  
ATOM   2074  O   ALA A 132     -16.632 -13.150  17.677  1.00  0.00           O  
ATOM   2075  CB  ALA A 132     -14.985 -12.029  15.078  1.00  0.00           C  
ATOM   2076  H   ALA A 132     -17.031 -11.027  13.943  1.00  0.00           H  
ATOM   2077  HA  ALA A 132     -16.487 -13.533  15.213  1.00  0.00           H  
ATOM   2078 1HB  ALA A 132     -14.287 -12.555  15.728  1.00  0.00           H  
ATOM   2079 2HB  ALA A 132     -14.760 -12.264  14.038  1.00  0.00           H  
ATOM   2080 3HB  ALA A 132     -14.890 -10.957  15.236  1.00  0.00           H  
ATOM   2081  N   LEU A 133     -17.165 -11.018  17.220  1.00  0.00           N  
ATOM   2082  CA  LEU A 133     -17.555 -10.711  18.605  1.00  0.00           C  
ATOM   2083  C   LEU A 133     -18.782 -11.510  19.103  1.00  0.00           C  
ATOM   2084  O   LEU A 133     -18.838 -11.894  20.270  1.00  0.00           O  
ATOM   2085  CB  LEU A 133     -17.846  -9.210  18.728  1.00  0.00           C  
ATOM   2086  CG  LEU A 133     -16.621  -8.288  18.678  1.00  0.00           C  
ATOM   2087  CD1 LEU A 133     -17.079  -6.841  18.561  1.00  0.00           C  
ATOM   2088  CD2 LEU A 133     -15.778  -8.496  19.926  1.00  0.00           C  
ATOM   2089  H   LEU A 133     -17.227 -10.293  16.519  1.00  0.00           H  
ATOM   2090  HA  LEU A 133     -16.746 -11.017  19.266  1.00  0.00           H  
ATOM   2091 1HB  LEU A 133     -18.514  -8.918  17.919  1.00  0.00           H  
ATOM   2092 2HB  LEU A 133     -18.356  -9.032  19.675  1.00  0.00           H  
ATOM   2093  HG  LEU A 133     -16.026  -8.522  17.794  1.00  0.00           H  
ATOM   2094 1HD1 LEU A 133     -16.209  -6.186  18.525  1.00  0.00           H  
ATOM   2095 2HD1 LEU A 133     -17.664  -6.716  17.649  1.00  0.00           H  
ATOM   2096 3HD1 LEU A 133     -17.692  -6.582  19.424  1.00  0.00           H  
ATOM   2097 1HD2 LEU A 133     -14.906  -7.841  19.890  1.00  0.00           H  
ATOM   2098 2HD2 LEU A 133     -16.371  -8.261  20.810  1.00  0.00           H  
ATOM   2099 3HD2 LEU A 133     -15.449  -9.534  19.975  1.00  0.00           H  
ATOM   2100  N   LYS A 134     -19.750 -11.748  18.215  1.00  0.00           N  
ATOM   2101  CA  LYS A 134     -20.910 -12.602  18.484  1.00  0.00           C  
ATOM   2102  C   LYS A 134     -20.480 -14.049  18.741  1.00  0.00           C  
ATOM   2103  O   LYS A 134     -20.957 -14.704  19.669  1.00  0.00           O  
ATOM   2104  CB  LYS A 134     -21.899 -12.546  17.319  1.00  0.00           C  
ATOM   2105  CG  LYS A 134     -22.648 -11.226  17.193  1.00  0.00           C  
ATOM   2106  CD  LYS A 134     -23.580 -11.232  15.990  1.00  0.00           C  
ATOM   2107  CE  LYS A 134     -24.314  -9.907  15.851  1.00  0.00           C  
ATOM   2108  NZ  LYS A 134     -25.204  -9.886  14.658  1.00  0.00           N  
ATOM   2109  H   LYS A 134     -19.664 -11.307  17.311  1.00  0.00           H  
ATOM   2110  HA  LYS A 134     -21.428 -12.217  19.363  1.00  0.00           H  
ATOM   2111 1HB  LYS A 134     -21.369 -12.720  16.382  1.00  0.00           H  
ATOM   2112 2HB  LYS A 134     -22.637 -13.341  17.430  1.00  0.00           H  
ATOM   2113 1HG  LYS A 134     -23.235 -11.053  18.096  1.00  0.00           H  
ATOM   2114 2HG  LYS A 134     -21.934 -10.411  17.084  1.00  0.00           H  
ATOM   2115 1HD  LYS A 134     -23.002 -11.415  15.083  1.00  0.00           H  
ATOM   2116 2HD  LYS A 134     -24.312 -12.032  16.101  1.00  0.00           H  
ATOM   2117 1HE  LYS A 134     -24.917  -9.730  16.741  1.00  0.00           H  
ATOM   2118 2HE  LYS A 134     -23.590  -9.097  15.763  1.00  0.00           H  
ATOM   2119 1HZ  LYS A 134     -25.671  -8.992  14.602  1.00  0.00           H  
ATOM   2120 2HZ  LYS A 134     -24.652 -10.030  13.824  1.00  0.00           H  
ATOM   2121 3HZ  LYS A 134     -25.892 -10.620  14.738  1.00  0.00           H  
ATOM   2122  N   LEU A 135     -19.588 -14.554  17.902  1.00  0.00           N  
ATOM   2123  CA  LEU A 135     -19.062 -15.895  18.094  1.00  0.00           C  
ATOM   2124  C   LEU A 135     -18.228 -15.944  19.372  1.00  0.00           C  
ATOM   2125  O   LEU A 135     -18.293 -16.917  20.125  1.00  0.00           O  
ATOM   2126  CB  LEU A 135     -18.211 -16.314  16.889  1.00  0.00           C  
ATOM   2127  CG  LEU A 135     -18.978 -16.542  15.580  1.00  0.00           C  
ATOM   2128  CD1 LEU A 135     -17.991 -16.646  14.424  1.00  0.00           C  
ATOM   2129  CD2 LEU A 135     -19.818 -17.804  15.696  1.00  0.00           C  
ATOM   2130  H   LEU A 135     -19.265 -14.007  17.117  1.00  0.00           H  
ATOM   2131  HA  LEU A 135     -19.900 -16.585  18.183  1.00  0.00           H  
ATOM   2132 1HB  LEU A 135     -17.464 -15.543  16.705  1.00  0.00           H  
ATOM   2133 2HB  LEU A 135     -17.693 -17.242  17.135  1.00  0.00           H  
ATOM   2134  HG  LEU A 135     -19.629 -15.690  15.387  1.00  0.00           H  
ATOM   2135 1HD1 LEU A 135     -18.537 -16.806  13.494  1.00  0.00           H  
ATOM   2136 2HD1 LEU A 135     -17.417 -15.721  14.353  1.00  0.00           H  
ATOM   2137 3HD1 LEU A 135     -17.314 -17.480  14.598  1.00  0.00           H  
ATOM   2138 1HD2 LEU A 135     -20.364 -17.966  14.767  1.00  0.00           H  
ATOM   2139 2HD2 LEU A 135     -19.167 -18.659  15.889  1.00  0.00           H  
ATOM   2140 3HD2 LEU A 135     -20.525 -17.696  16.519  1.00  0.00           H  
ATOM   2141  N   LYS A 136     -17.450 -14.884  19.604  1.00  0.00           N  
ATOM   2142  CA  LYS A 136     -16.575 -14.762  20.773  1.00  0.00           C  
ATOM   2143  C   LYS A 136     -17.329 -15.013  22.063  1.00  0.00           C  
ATOM   2144  O   LYS A 136     -16.916 -15.813  22.904  1.00  0.00           O  
ATOM   2145  CB  LYS A 136     -15.923 -13.380  20.815  1.00  0.00           C  
ATOM   2146  CG  LYS A 136     -14.933 -13.186  21.956  1.00  0.00           C  
ATOM   2147  CD  LYS A 136     -14.371 -11.772  21.966  1.00  0.00           C  
ATOM   2148  CE  LYS A 136     -13.304 -11.608  23.039  1.00  0.00           C  
ATOM   2149  NZ  LYS A 136     -13.882 -11.649  24.410  1.00  0.00           N  
ATOM   2150  H   LYS A 136     -17.479 -14.131  18.929  1.00  0.00           H  
ATOM   2151  HA  LYS A 136     -15.769 -15.490  20.676  1.00  0.00           H  
ATOM   2152 1HB  LYS A 136     -15.394 -13.198  19.879  1.00  0.00           H  
ATOM   2153 2HB  LYS A 136     -16.695 -12.615  20.909  1.00  0.00           H  
ATOM   2154 1HG  LYS A 136     -15.432 -13.376  22.907  1.00  0.00           H  
ATOM   2155 2HG  LYS A 136     -14.111 -13.894  21.849  1.00  0.00           H  
ATOM   2156 1HD  LYS A 136     -13.933 -11.548  20.993  1.00  0.00           H  
ATOM   2157 2HD  LYS A 136     -15.175 -11.062  22.156  1.00  0.00           H  
ATOM   2158 1HE  LYS A 136     -12.567 -12.404  22.944  1.00  0.00           H  
ATOM   2159 2HE  LYS A 136     -12.795 -10.654  22.902  1.00  0.00           H  
ATOM   2160 1HZ  LYS A 136     -13.144 -11.536  25.090  1.00  0.00           H  
ATOM   2161 2HZ  LYS A 136     -14.554 -10.902  24.515  1.00  0.00           H  
ATOM   2162 3HZ  LYS A 136     -14.341 -12.537  24.555  1.00  0.00           H  
ATOM   2163  N   THR A 137     -18.441 -14.306  22.217  1.00  0.00           N  
ATOM   2164  CA  THR A 137     -19.272 -14.419  23.405  1.00  0.00           C  
ATOM   2165  C   THR A 137     -19.990 -15.762  23.497  1.00  0.00           C  
ATOM   2166  O   THR A 137     -19.973 -16.403  24.544  1.00  0.00           O  
ATOM   2167  CB  THR A 137     -20.309 -13.297  23.434  1.00  0.00           C  
ATOM   2168  OG1 THR A 137     -19.622 -12.046  23.467  1.00  0.00           O  
ATOM   2169  CG2 THR A 137     -21.214 -13.426  24.656  1.00  0.00           C  
ATOM   2170  H   THR A 137     -18.715 -13.669  21.483  1.00  0.00           H  
ATOM   2171  HA  THR A 137     -18.634 -14.328  24.284  1.00  0.00           H  
ATOM   2172  HB  THR A 137     -20.921 -13.345  22.534  1.00  0.00           H  
ATOM   2173  HG1 THR A 137     -19.282 -11.845  22.589  1.00  0.00           H  
ATOM   2174 1HG2 THR A 137     -21.944 -12.617  24.654  1.00  0.00           H  
ATOM   2175 2HG2 THR A 137     -21.734 -14.384  24.625  1.00  0.00           H  
ATOM   2176 3HG2 THR A 137     -20.613 -13.369  25.563  1.00  0.00           H  
ATOM   2177  N   LYS A 138     -20.605 -16.188  22.395  1.00  0.00           N  
ATOM   2178  CA  LYS A 138     -21.449 -17.379  22.400  1.00  0.00           C  
ATOM   2179  C   LYS A 138     -20.665 -18.691  22.563  1.00  0.00           C  
ATOM   2180  O   LYS A 138     -21.122 -19.607  23.254  1.00  0.00           O  
ATOM   2181  CB  LYS A 138     -22.274 -17.429  21.113  1.00  0.00           C  
ATOM   2182  CG  LYS A 138     -23.386 -16.390  21.039  1.00  0.00           C  
ATOM   2183  CD  LYS A 138     -24.160 -16.503  19.734  1.00  0.00           C  
ATOM   2184  CE  LYS A 138     -25.281 -15.475  19.663  1.00  0.00           C  
ATOM   2185  NZ  LYS A 138     -26.044 -15.571  18.391  1.00  0.00           N  
ATOM   2186  H   LYS A 138     -20.486 -15.673  21.536  1.00  0.00           H  
ATOM   2187  HA  LYS A 138     -22.104 -17.338  23.272  1.00  0.00           H  
ATOM   2188 1HB  LYS A 138     -21.619 -17.280  20.255  1.00  0.00           H  
ATOM   2189 2HB  LYS A 138     -22.730 -18.414  21.011  1.00  0.00           H  
ATOM   2190 1HG  LYS A 138     -24.074 -16.533  21.873  1.00  0.00           H  
ATOM   2191 2HG  LYS A 138     -22.957 -15.392  21.112  1.00  0.00           H  
ATOM   2192 1HD  LYS A 138     -23.483 -16.347  18.894  1.00  0.00           H  
ATOM   2193 2HD  LYS A 138     -24.590 -17.500  19.651  1.00  0.00           H  
ATOM   2194 1HE  LYS A 138     -25.966 -15.627  20.496  1.00  0.00           H  
ATOM   2195 2HE  LYS A 138     -24.860 -14.473  19.746  1.00  0.00           H  
ATOM   2196 1HZ  LYS A 138     -26.776 -14.874  18.382  1.00  0.00           H  
ATOM   2197 2HZ  LYS A 138     -25.421 -15.413  17.610  1.00  0.00           H  
ATOM   2198 3HZ  LYS A 138     -26.455 -16.490  18.312  1.00  0.00           H  
ATOM   2199  N   LEU A 139     -19.496 -18.788  21.932  1.00  0.00           N  
ATOM   2200  CA  LEU A 139     -18.743 -20.046  21.931  1.00  0.00           C  
ATOM   2201  C   LEU A 139     -17.743 -20.157  23.066  1.00  0.00           C  
ATOM   2202  O   LEU A 139     -17.246 -21.251  23.345  1.00  0.00           O  
ATOM   2203  CB  LEU A 139     -18.000 -20.204  20.599  1.00  0.00           C  
ATOM   2204  CG  LEU A 139     -18.881 -20.216  19.343  1.00  0.00           C  
ATOM   2205  CD1 LEU A 139     -18.000 -20.288  18.104  1.00  0.00           C  
ATOM   2206  CD2 LEU A 139     -19.837 -21.399  19.405  1.00  0.00           C  
ATOM   2207  H   LEU A 139     -19.118 -17.988  21.446  1.00  0.00           H  
ATOM   2208  HA  LEU A 139     -19.447 -20.871  22.041  1.00  0.00           H  
ATOM   2209 1HB  LEU A 139     -17.291 -19.384  20.497  1.00  0.00           H  
ATOM   2210 2HB  LEU A 139     -17.442 -21.140  20.620  1.00  0.00           H  
ATOM   2211  HG  LEU A 139     -19.454 -19.289  19.291  1.00  0.00           H  
ATOM   2212 1HD1 LEU A 139     -18.626 -20.297  17.211  1.00  0.00           H  
ATOM   2213 2HD1 LEU A 139     -17.340 -19.421  18.075  1.00  0.00           H  
ATOM   2214 3HD1 LEU A 139     -17.402 -21.199  18.135  1.00  0.00           H  
ATOM   2215 1HD2 LEU A 139     -20.464 -21.406  18.512  1.00  0.00           H  
ATOM   2216 2HD2 LEU A 139     -19.266 -22.326  19.455  1.00  0.00           H  
ATOM   2217 3HD2 LEU A 139     -20.466 -21.312  20.290  1.00  0.00           H  
ATOM   2218  N   GLY A 140     -17.420 -19.033  23.703  1.00  0.00           N  
ATOM   2219  CA  GLY A 140     -16.365 -19.010  24.706  1.00  0.00           C  
ATOM   2220  C   GLY A 140     -14.948 -19.031  24.136  1.00  0.00           C  
ATOM   2221  O   GLY A 140     -14.072 -19.735  24.655  1.00  0.00           O  
ATOM   2222  H   GLY A 140     -17.913 -18.178  23.490  1.00  0.00           H  
ATOM   2223 1HA  GLY A 140     -16.467 -18.116  25.322  1.00  0.00           H  
ATOM   2224 2HA  GLY A 140     -16.475 -19.869  25.367  1.00  0.00           H  
ATOM   2225  N   VAL A 141     -14.716 -18.268  23.064  1.00  0.00           N  
ATOM   2226  CA  VAL A 141     -13.430 -18.286  22.358  1.00  0.00           C  
ATOM   2227  C   VAL A 141     -12.839 -16.883  22.264  1.00  0.00           C  
ATOM   2228  O   VAL A 141     -13.505 -15.908  22.592  1.00  0.00           O  
ATOM   2229  CB  VAL A 141     -13.602 -18.863  20.940  1.00  0.00           C  
ATOM   2230  CG1 VAL A 141     -14.136 -20.286  21.006  1.00  0.00           C  
ATOM   2231  CG2 VAL A 141     -14.533 -17.974  20.129  1.00  0.00           C  
ATOM   2232  H   VAL A 141     -15.450 -17.659  22.732  1.00  0.00           H  
ATOM   2233  HA  VAL A 141     -12.745 -18.933  22.905  1.00  0.00           H  
ATOM   2234  HB  VAL A 141     -12.627 -18.907  20.455  1.00  0.00           H  
ATOM   2235 1HG1 VAL A 141     -14.252 -20.677  19.994  1.00  0.00           H  
ATOM   2236 2HG1 VAL A 141     -13.437 -20.912  21.559  1.00  0.00           H  
ATOM   2237 3HG1 VAL A 141     -15.103 -20.289  21.507  1.00  0.00           H  
ATOM   2238 1HG2 VAL A 141     -14.650 -18.387  19.128  1.00  0.00           H  
ATOM   2239 2HG2 VAL A 141     -15.507 -17.925  20.618  1.00  0.00           H  
ATOM   2240 3HG2 VAL A 141     -14.110 -16.971  20.060  1.00  0.00           H  
ATOM   2241  N   SER A 142     -11.586 -16.780  21.826  1.00  0.00           N  
ATOM   2242  CA  SER A 142     -10.973 -15.472  21.615  1.00  0.00           C  
ATOM   2243  C   SER A 142     -11.460 -14.822  20.323  1.00  0.00           C  
ATOM   2244  O   SER A 142     -12.080 -15.475  19.471  1.00  0.00           O  
ATOM   2245  CB  SER A 142      -9.463 -15.606  21.584  1.00  0.00           C  
ATOM   2246  OG  SER A 142      -9.039 -16.234  20.405  1.00  0.00           O  
ATOM   2247  H   SER A 142     -11.047 -17.612  21.636  1.00  0.00           H  
ATOM   2248  HA  SER A 142     -11.251 -14.823  22.448  1.00  0.00           H  
ATOM   2249 1HB  SER A 142      -9.008 -14.619  21.657  1.00  0.00           H  
ATOM   2250 2HB  SER A 142      -9.132 -16.183  22.446  1.00  0.00           H  
ATOM   2251  HG  SER A 142      -8.086 -16.318  20.478  1.00  0.00           H  
ATOM   2252  N   LEU A 143     -11.174 -13.533  20.174  1.00  0.00           N  
ATOM   2253  CA  LEU A 143     -11.582 -12.805  18.973  1.00  0.00           C  
ATOM   2254  C   LEU A 143     -10.906 -13.412  17.741  1.00  0.00           C  
ATOM   2255  O   LEU A 143     -11.539 -13.582  16.684  1.00  0.00           O  
ATOM   2256  CB  LEU A 143     -11.221 -11.320  19.095  1.00  0.00           C  
ATOM   2257  CG  LEU A 143     -11.619 -10.438  17.904  1.00  0.00           C  
ATOM   2258  CD1 LEU A 143     -13.132 -10.474  17.729  1.00  0.00           C  
ATOM   2259  CD2 LEU A 143     -11.130  -9.017  18.138  1.00  0.00           C  
ATOM   2260  H   LEU A 143     -10.668 -13.046  20.898  1.00  0.00           H  
ATOM   2261  HA  LEU A 143     -12.662 -12.899  18.862  1.00  0.00           H  
ATOM   2262 1HB  LEU A 143     -11.705 -10.916  19.983  1.00  0.00           H  
ATOM   2263 2HB  LEU A 143     -10.142 -11.234  19.224  1.00  0.00           H  
ATOM   2264  HG  LEU A 143     -11.169 -10.832  16.993  1.00  0.00           H  
ATOM   2265 1HD1 LEU A 143     -13.415  -9.848  16.883  1.00  0.00           H  
ATOM   2266 2HD1 LEU A 143     -13.452 -11.499  17.544  1.00  0.00           H  
ATOM   2267 3HD1 LEU A 143     -13.611 -10.101  18.634  1.00  0.00           H  
ATOM   2268 1HD2 LEU A 143     -11.412  -8.390  17.292  1.00  0.00           H  
ATOM   2269 2HD2 LEU A 143     -11.581  -8.622  19.049  1.00  0.00           H  
ATOM   2270 3HD2 LEU A 143     -10.044  -9.019  18.242  1.00  0.00           H  
ATOM   2271  N   GLU A 144      -9.630 -13.763  17.901  1.00  0.00           N  
ATOM   2272  CA  GLU A 144      -8.843 -14.333  16.813  1.00  0.00           C  
ATOM   2273  C   GLU A 144      -9.391 -15.694  16.393  1.00  0.00           C  
ATOM   2274  O   GLU A 144      -9.434 -16.010  15.203  1.00  0.00           O  
ATOM   2275  CB  GLU A 144      -7.376 -14.468  17.229  1.00  0.00           C  
ATOM   2276  CG  GLU A 144      -6.645 -13.142  17.395  1.00  0.00           C  
ATOM   2277  CD  GLU A 144      -5.235 -13.310  17.887  1.00  0.00           C  
ATOM   2278  OE1 GLU A 144      -4.491 -14.031  17.267  1.00  0.00           O  
ATOM   2279  OE2 GLU A 144      -4.901 -12.716  18.886  1.00  0.00           O  
ATOM   2280  H   GLU A 144      -9.199 -13.630  18.804  1.00  0.00           H  
ATOM   2281  HA  GLU A 144      -8.939 -13.687  15.940  1.00  0.00           H  
ATOM   2282 1HB  GLU A 144      -7.314 -15.004  18.175  1.00  0.00           H  
ATOM   2283 2HB  GLU A 144      -6.839 -15.055  16.484  1.00  0.00           H  
ATOM   2284 1HG  GLU A 144      -6.624 -12.628  16.434  1.00  0.00           H  
ATOM   2285 2HG  GLU A 144      -7.199 -12.520  18.096  1.00  0.00           H  
ATOM   2286  N   GLN A 145      -9.758 -16.605  17.392  1.00  0.00           N  
ATOM   2287  CA  GLN A 145     -10.381 -17.899  17.142  1.00  0.00           C  
ATOM   2288  C   GLN A 145     -11.756 -17.739  16.485  1.00  0.00           C  
ATOM   2289  O   GLN A 145     -12.156 -18.553  15.651  1.00  0.00           O  
ATOM   2290  CB  GLN A 145     -10.513 -18.687  18.449  1.00  0.00           C  
ATOM   2291  CG  GLN A 145      -9.190 -19.157  19.028  1.00  0.00           C  
ATOM   2292  CD  GLN A 145      -9.334 -19.702  20.436  1.00  0.00           C  
ATOM   2293  OE1 GLN A 145     -10.222 -19.288  21.188  1.00  0.00           O  
ATOM   2294  NE2 GLN A 145      -8.463 -20.635  20.803  1.00  0.00           N  
ATOM   2295  H   GLN A 145      -9.568 -16.325  18.343  1.00  0.00           H  
ATOM   2296  HA  GLN A 145      -9.729 -18.478  16.488  1.00  0.00           H  
ATOM   2297 1HB  GLN A 145     -11.006 -18.069  19.197  1.00  0.00           H  
ATOM   2298 2HB  GLN A 145     -11.139 -19.564  18.283  1.00  0.00           H  
ATOM   2299 1HG  GLN A 145      -8.790 -19.950  18.394  1.00  0.00           H  
ATOM   2300 2HG  GLN A 145      -8.497 -18.317  19.056  1.00  0.00           H  
ATOM   2301 1HE2 GLN A 145      -8.509 -21.031  21.720  1.00  0.00           H  
ATOM   2302 2HE2 GLN A 145      -7.758 -20.940  20.161  1.00  0.00           H  
ATOM   2303  N   ALA A 146     -12.608 -16.701  16.895  1.00  0.00           N  
ATOM   2304  CA  ALA A 146     -13.897 -16.342  16.319  1.00  0.00           C  
ATOM   2305  C   ALA A 146     -13.767 -15.920  14.858  1.00  0.00           C  
ATOM   2306  O   ALA A 146     -14.638 -16.207  14.045  1.00  0.00           O  
ATOM   2307  CB  ALA A 146     -14.556 -15.223  17.145  1.00  0.00           C  
ATOM   2308  H   ALA A 146     -12.265 -16.190  17.697  1.00  0.00           H  
ATOM   2309  HA  ALA A 146     -14.538 -17.223  16.345  1.00  0.00           H  
ATOM   2310 1HB  ALA A 146     -15.520 -14.964  16.702  1.00  0.00           H  
ATOM   2311 2HB  ALA A 146     -14.709 -15.565  18.167  1.00  0.00           H  
ATOM   2312 3HB  ALA A 146     -13.913 -14.344  17.147  1.00  0.00           H  
ATOM   2313  N   LEU A 147     -12.723 -15.112  14.480  1.00  0.00           N  
ATOM   2314  CA  LEU A 147     -12.383 -14.689  13.127  1.00  0.00           C  
ATOM   2315  C   LEU A 147     -11.963 -15.883  12.279  1.00  0.00           C  
ATOM   2316  O   LEU A 147     -12.249 -15.935  11.074  1.00  0.00           O  
ATOM   2317  CB  LEU A 147     -11.254 -13.651  13.161  1.00  0.00           C  
ATOM   2318  CG  LEU A 147     -11.631 -12.276  13.725  1.00  0.00           C  
ATOM   2319  CD1 LEU A 147     -10.366 -11.518  14.106  1.00  0.00           C  
ATOM   2320  CD2 LEU A 147     -12.440 -11.507  12.691  1.00  0.00           C  
ATOM   2321  H   LEU A 147     -12.165 -14.780  15.254  1.00  0.00           H  
ATOM   2322  HA  LEU A 147     -13.276 -14.266  12.663  1.00  0.00           H  
ATOM   2323 1HB  LEU A 147     -10.438 -14.045  13.765  1.00  0.00           H  
ATOM   2324 2HB  LEU A 147     -10.887 -13.503  12.145  1.00  0.00           H  
ATOM   2325  HG  LEU A 147     -12.227 -12.405  14.629  1.00  0.00           H  
ATOM   2326 1HD1 LEU A 147     -10.635 -10.541  14.507  1.00  0.00           H  
ATOM   2327 2HD1 LEU A 147      -9.818 -12.082  14.861  1.00  0.00           H  
ATOM   2328 3HD1 LEU A 147      -9.741 -11.388  13.223  1.00  0.00           H  
ATOM   2329 1HD2 LEU A 147     -12.709 -10.529  13.093  1.00  0.00           H  
ATOM   2330 2HD2 LEU A 147     -11.844 -11.376  11.788  1.00  0.00           H  
ATOM   2331 3HD2 LEU A 147     -13.346 -12.062  12.451  1.00  0.00           H  
ATOM   2332  N   LYS A 148     -11.161 -16.870  12.876  1.00  0.00           N  
ATOM   2333  CA  LYS A 148     -10.794 -18.074  12.141  1.00  0.00           C  
ATOM   2334  C   LYS A 148     -12.014 -18.916  11.780  1.00  0.00           C  
ATOM   2335  O   LYS A 148     -12.081 -19.498  10.696  1.00  0.00           O  
ATOM   2336  CB  LYS A 148      -9.804 -18.909  12.954  1.00  0.00           C  
ATOM   2337  CG  LYS A 148      -8.402 -18.321  13.035  1.00  0.00           C  
ATOM   2338  CD  LYS A 148      -7.476 -19.210  13.852  1.00  0.00           C  
ATOM   2339  CE  LYS A 148      -6.071 -18.630  13.923  1.00  0.00           C  
ATOM   2340  NZ  LYS A 148      -5.141 -19.515  14.675  1.00  0.00           N  
ATOM   2341  H   LYS A 148     -10.810 -16.741  13.813  1.00  0.00           H  
ATOM   2342  HA  LYS A 148     -10.398 -17.780  11.170  1.00  0.00           H  
ATOM   2343 1HB  LYS A 148     -10.177 -19.026  13.972  1.00  0.00           H  
ATOM   2344 2HB  LYS A 148      -9.725 -19.905  12.518  1.00  0.00           H  
ATOM   2345 1HG  LYS A 148      -7.994 -18.213  12.029  1.00  0.00           H  
ATOM   2346 2HG  LYS A 148      -8.447 -17.335  13.497  1.00  0.00           H  
ATOM   2347 1HD  LYS A 148      -7.869 -19.312  14.864  1.00  0.00           H  
ATOM   2348 2HD  LYS A 148      -7.428 -20.199  13.398  1.00  0.00           H  
ATOM   2349 1HE  LYS A 148      -5.684 -18.490  12.914  1.00  0.00           H  
ATOM   2350 2HE  LYS A 148      -6.103 -17.657  14.413  1.00  0.00           H  
ATOM   2351 1HZ  LYS A 148      -4.222 -19.095  14.699  1.00  0.00           H  
ATOM   2352 2HZ  LYS A 148      -5.481 -19.636  15.619  1.00  0.00           H  
ATOM   2353 3HZ  LYS A 148      -5.088 -20.414  14.218  1.00  0.00           H  
ATOM   2354  N   ILE A 149     -13.002 -18.945  12.662  1.00  0.00           N  
ATOM   2355  CA  ILE A 149     -14.246 -19.627  12.343  1.00  0.00           C  
ATOM   2356  C   ILE A 149     -14.955 -19.037  11.103  1.00  0.00           C  
ATOM   2357  O   ILE A 149     -15.459 -19.780  10.244  1.00  0.00           O  
ATOM   2358  CB  ILE A 149     -15.200 -19.577  13.551  1.00  0.00           C  
ATOM   2359  CG1 ILE A 149     -14.661 -20.441  14.693  1.00  0.00           C  
ATOM   2360  CG2 ILE A 149     -16.594 -20.031  13.147  1.00  0.00           C  
ATOM   2361  CD1 ILE A 149     -15.367 -20.221  16.011  1.00  0.00           C  
ATOM   2362  H   ILE A 149     -12.903 -18.498  13.563  1.00  0.00           H  
ATOM   2363  HA  ILE A 149     -14.018 -20.658  12.078  1.00  0.00           H  
ATOM   2364  HB  ILE A 149     -15.256 -18.556  13.928  1.00  0.00           H  
ATOM   2365 1HG1 ILE A 149     -14.754 -21.494  14.428  1.00  0.00           H  
ATOM   2366 2HG1 ILE A 149     -13.600 -20.234  14.837  1.00  0.00           H  
ATOM   2367 1HG2 ILE A 149     -17.255 -19.990  14.013  1.00  0.00           H  
ATOM   2368 2HG2 ILE A 149     -16.978 -19.376  12.366  1.00  0.00           H  
ATOM   2369 3HG2 ILE A 149     -16.549 -21.054  12.773  1.00  0.00           H  
ATOM   2370 1HD1 ILE A 149     -14.929 -20.869  16.772  1.00  0.00           H  
ATOM   2371 2HD1 ILE A 149     -15.256 -19.180  16.314  1.00  0.00           H  
ATOM   2372 3HD1 ILE A 149     -16.425 -20.457  15.901  1.00  0.00           H  
ATOM   2373  N   LEU A 150     -15.019 -17.654  11.049  1.00  0.00           N  
ATOM   2374  CA  LEU A 150     -15.615 -17.002   9.873  1.00  0.00           C  
ATOM   2375  C   LEU A 150     -14.862 -17.350   8.590  1.00  0.00           C  
ATOM   2376  O   LEU A 150     -15.476 -17.503   7.532  1.00  0.00           O  
ATOM   2377  CB  LEU A 150     -15.629 -15.480  10.062  1.00  0.00           C  
ATOM   2378  CG  LEU A 150     -16.491 -14.961  11.220  1.00  0.00           C  
ATOM   2379  CD1 LEU A 150     -16.236 -13.473  11.416  1.00  0.00           C  
ATOM   2380  CD2 LEU A 150     -17.958 -15.230  10.921  1.00  0.00           C  
ATOM   2381  H   LEU A 150     -14.693 -17.083  11.814  1.00  0.00           H  
ATOM   2382  HA  LEU A 150     -16.619 -17.401   9.727  1.00  0.00           H  
ATOM   2383 1HB  LEU A 150     -14.608 -15.142  10.232  1.00  0.00           H  
ATOM   2384 2HB  LEU A 150     -15.994 -15.019   9.144  1.00  0.00           H  
ATOM   2385  HG  LEU A 150     -16.209 -15.472  12.141  1.00  0.00           H  
ATOM   2386 1HD1 LEU A 150     -16.849 -13.104  12.239  1.00  0.00           H  
ATOM   2387 2HD1 LEU A 150     -15.183 -13.311  11.648  1.00  0.00           H  
ATOM   2388 3HD1 LEU A 150     -16.494 -12.936  10.504  1.00  0.00           H  
ATOM   2389 1HD2 LEU A 150     -18.571 -14.861  11.744  1.00  0.00           H  
ATOM   2390 2HD2 LEU A 150     -18.242 -14.718  10.001  1.00  0.00           H  
ATOM   2391 3HD2 LEU A 150     -18.115 -16.302  10.803  1.00  0.00           H  
ATOM   2392  N   VAL A 151     -13.420 -17.372   8.647  1.00  0.00           N  
ATOM   2393  CA  VAL A 151     -12.589 -17.767   7.491  1.00  0.00           C  
ATOM   2394  C   VAL A 151     -12.799 -19.207   7.035  1.00  0.00           C  
ATOM   2395  O   VAL A 151     -12.784 -19.513   5.834  1.00  0.00           O  
ATOM   2396  CB  VAL A 151     -11.099 -17.579   7.832  1.00  0.00           C  
ATOM   2397  CG1 VAL A 151     -10.223 -18.166   6.735  1.00  0.00           C  
ATOM   2398  CG2 VAL A 151     -10.796 -16.102   8.031  1.00  0.00           C  
ATOM   2399  H   VAL A 151     -12.966 -17.104   9.509  1.00  0.00           H  
ATOM   2400  HA  VAL A 151     -12.814 -17.097   6.661  1.00  0.00           H  
ATOM   2401  HB  VAL A 151     -10.874 -18.124   8.749  1.00  0.00           H  
ATOM   2402 1HG1 VAL A 151      -9.173 -18.024   6.993  1.00  0.00           H  
ATOM   2403 2HG1 VAL A 151     -10.431 -19.231   6.635  1.00  0.00           H  
ATOM   2404 3HG1 VAL A 151     -10.436 -17.663   5.792  1.00  0.00           H  
ATOM   2405 1HG2 VAL A 151      -9.741 -15.976   8.273  1.00  0.00           H  
ATOM   2406 2HG2 VAL A 151     -11.027 -15.556   7.116  1.00  0.00           H  
ATOM   2407 3HG2 VAL A 151     -11.404 -15.712   8.848  1.00  0.00           H  
ATOM   2408  N   ALA A 152     -12.942 -20.297   8.018  1.00  0.00           N  
ATOM   2409  CA  ALA A 152     -13.228 -21.702   7.755  1.00  0.00           C  
ATOM   2410  C   ALA A 152     -14.527 -21.860   6.979  1.00  0.00           C  
ATOM   2411  O   ALA A 152     -14.625 -22.685   6.063  1.00  0.00           O  
ATOM   2412  CB  ALA A 152     -13.292 -22.483   9.059  1.00  0.00           C  
ATOM   2413  H   ALA A 152     -12.784 -19.997   8.969  1.00  0.00           H  
ATOM   2414  HA  ALA A 152     -12.433 -22.106   7.131  1.00  0.00           H  
ATOM   2415 1HB  ALA A 152     -13.508 -23.530   8.845  1.00  0.00           H  
ATOM   2416 2HB  ALA A 152     -12.335 -22.409   9.575  1.00  0.00           H  
ATOM   2417 3HB  ALA A 152     -14.078 -22.073   9.691  1.00  0.00           H  
ATOM   2418  N   ALA A 153     -15.696 -21.099   7.375  1.00  0.00           N  
ATOM   2419  CA  ALA A 153     -16.960 -21.150   6.645  1.00  0.00           C  
ATOM   2420  C   ALA A 153     -16.790 -20.630   5.218  1.00  0.00           C  
ATOM   2421  O   ALA A 153     -17.342 -21.193   4.268  1.00  0.00           O  
ATOM   2422  CB  ALA A 153     -18.023 -20.328   7.384  1.00  0.00           C  
ATOM   2423  H   ALA A 153     -15.628 -20.527   8.206  1.00  0.00           H  
ATOM   2424  HA  ALA A 153     -17.283 -22.192   6.599  1.00  0.00           H  
ATOM   2425 1HB  ALA A 153     -18.962 -20.370   6.836  1.00  0.00           H  
ATOM   2426 2HB  ALA A 153     -18.168 -20.736   8.385  1.00  0.00           H  
ATOM   2427 3HB  ALA A 153     -17.693 -19.293   7.460  1.00  0.00           H  
ATOM   2428  N   TYR A 154     -16.015 -19.555   5.075  1.00  0.00           N  
ATOM   2429  CA  TYR A 154     -15.751 -18.952   3.765  1.00  0.00           C  
ATOM   2430  C   TYR A 154     -15.079 -19.970   2.865  1.00  0.00           C  
ATOM   2431  O   TYR A 154     -15.499 -20.179   1.719  1.00  0.00           O  
ATOM   2432  CB  TYR A 154     -14.882 -17.699   3.899  1.00  0.00           C  
ATOM   2433  CG  TYR A 154     -14.440 -17.119   2.573  1.00  0.00           C  
ATOM   2434  CD1 TYR A 154     -15.306 -16.318   1.843  1.00  0.00           C  
ATOM   2435  CD2 TYR A 154     -13.169 -17.389   2.088  1.00  0.00           C  
ATOM   2436  CE1 TYR A 154     -14.902 -15.788   0.633  1.00  0.00           C  
ATOM   2437  CE2 TYR A 154     -12.765 -16.859   0.878  1.00  0.00           C  
ATOM   2438  CZ  TYR A 154     -13.626 -16.062   0.152  1.00  0.00           C  
ATOM   2439  OH  TYR A 154     -13.224 -15.534  -1.054  1.00  0.00           O  
ATOM   2440  H   TYR A 154     -15.598 -19.143   5.898  1.00  0.00           H  
ATOM   2441  HA  TYR A 154     -16.706 -18.657   3.330  1.00  0.00           H  
ATOM   2442 1HB  TYR A 154     -15.434 -16.929   4.440  1.00  0.00           H  
ATOM   2443 2HB  TYR A 154     -13.992 -17.934   4.481  1.00  0.00           H  
ATOM   2444  HD1 TYR A 154     -16.305 -16.106   2.225  1.00  0.00           H  
ATOM   2445  HD2 TYR A 154     -12.489 -18.019   2.661  1.00  0.00           H  
ATOM   2446  HE1 TYR A 154     -15.582 -15.159   0.060  1.00  0.00           H  
ATOM   2447  HE2 TYR A 154     -11.766 -17.072   0.496  1.00  0.00           H  
ATOM   2448  HH  TYR A 154     -12.318 -15.799  -1.231  1.00  0.00           H  
ATOM   2449  N   LYS A 155     -13.996 -20.578   3.376  1.00  0.00           N  
ATOM   2450  CA  LYS A 155     -13.201 -21.485   2.575  1.00  0.00           C  
ATOM   2451  C   LYS A 155     -13.984 -22.744   2.255  1.00  0.00           C  
ATOM   2452  O   LYS A 155     -13.912 -23.280   1.154  1.00  0.00           O  
ATOM   2453  CB  LYS A 155     -11.899 -21.838   3.295  1.00  0.00           C  
ATOM   2454  CG  LYS A 155     -10.898 -20.694   3.382  1.00  0.00           C  
ATOM   2455  CD  LYS A 155     -10.365 -20.320   2.007  1.00  0.00           C  
ATOM   2456  CE  LYS A 155      -9.666 -21.498   1.345  1.00  0.00           C  
ATOM   2457  NZ  LYS A 155      -8.876 -21.080   0.155  1.00  0.00           N  
ATOM   2458  H   LYS A 155     -13.709 -20.381   4.324  1.00  0.00           H  
ATOM   2459  HA  LYS A 155     -12.934 -20.984   1.645  1.00  0.00           H  
ATOM   2460 1HB  LYS A 155     -12.122 -22.166   4.311  1.00  0.00           H  
ATOM   2461 2HB  LYS A 155     -11.413 -22.669   2.783  1.00  0.00           H  
ATOM   2462 1HG  LYS A 155     -11.380 -19.821   3.825  1.00  0.00           H  
ATOM   2463 2HG  LYS A 155     -10.064 -20.988   4.018  1.00  0.00           H  
ATOM   2464 1HD  LYS A 155     -11.190 -19.994   1.373  1.00  0.00           H  
ATOM   2465 2HD  LYS A 155      -9.656 -19.497   2.103  1.00  0.00           H  
ATOM   2466 1HE  LYS A 155      -8.997 -21.973   2.061  1.00  0.00           H  
ATOM   2467 2HE  LYS A 155     -10.408 -22.233   1.032  1.00  0.00           H  
ATOM   2468 1HZ  LYS A 155      -8.429 -21.888  -0.255  1.00  0.00           H  
ATOM   2469 2HZ  LYS A 155      -9.490 -20.654  -0.525  1.00  0.00           H  
ATOM   2470 3HZ  LYS A 155      -8.171 -20.413   0.436  1.00  0.00           H  
ATOM   2471  N   LEU A 156     -14.762 -23.199   3.217  1.00  0.00           N  
ATOM   2472  CA  LEU A 156     -15.545 -24.401   3.028  1.00  0.00           C  
ATOM   2473  C   LEU A 156     -16.738 -24.167   2.095  1.00  0.00           C  
ATOM   2474  O   LEU A 156     -17.180 -25.082   1.398  1.00  0.00           O  
ATOM   2475  CB  LEU A 156     -16.039 -24.915   4.386  1.00  0.00           C  
ATOM   2476  CG  LEU A 156     -14.964 -25.511   5.303  1.00  0.00           C  
ATOM   2477  CD1 LEU A 156     -15.544 -25.727   6.694  1.00  0.00           C  
ATOM   2478  CD2 LEU A 156     -14.460 -26.819   4.711  1.00  0.00           C  
ATOM   2479  H   LEU A 156     -14.817 -22.707   4.100  1.00  0.00           H  
ATOM   2480  HA  LEU A 156     -14.923 -25.141   2.521  1.00  0.00           H  
ATOM   2481 1HB  LEU A 156     -16.509 -24.090   4.919  1.00  0.00           H  
ATOM   2482 2HB  LEU A 156     -16.791 -25.684   4.213  1.00  0.00           H  
ATOM   2483  HG  LEU A 156     -14.133 -24.810   5.394  1.00  0.00           H  
ATOM   2484 1HD1 LEU A 156     -14.780 -26.151   7.345  1.00  0.00           H  
ATOM   2485 2HD1 LEU A 156     -15.879 -24.773   7.101  1.00  0.00           H  
ATOM   2486 3HD1 LEU A 156     -16.389 -26.413   6.633  1.00  0.00           H  
ATOM   2487 1HD2 LEU A 156     -13.695 -27.243   5.363  1.00  0.00           H  
ATOM   2488 2HD2 LEU A 156     -15.289 -27.521   4.621  1.00  0.00           H  
ATOM   2489 3HD2 LEU A 156     -14.034 -26.633   3.725  1.00  0.00           H  
ATOM   2490  N   GLY A 157     -17.246 -22.937   2.060  1.00  0.00           N  
ATOM   2491  CA  GLY A 157     -18.365 -22.629   1.186  1.00  0.00           C  
ATOM   2492  C   GLY A 157     -19.660 -23.045   1.862  1.00  0.00           C  
ATOM   2493  O   GLY A 157     -20.627 -23.489   1.218  1.00  0.00           O  
ATOM   2494  H   GLY A 157     -16.858 -22.207   2.640  1.00  0.00           H  
ATOM   2495 1HA  GLY A 157     -18.371 -21.562   0.968  1.00  0.00           H  
ATOM   2496 2HA  GLY A 157     -18.241 -23.150   0.237  1.00  0.00           H  
ATOM   2497  N   THR A 158     -19.663 -22.932   3.188  1.00  0.00           N  
ATOM   2498  CA  THR A 158     -20.810 -23.341   3.985  1.00  0.00           C  
ATOM   2499  C   THR A 158     -21.140 -22.221   4.966  1.00  0.00           C  
ATOM   2500  O   THR A 158     -20.673 -21.089   4.797  1.00  0.00           O  
ATOM   2501  CB  THR A 158     -20.541 -24.656   4.739  1.00  0.00           C  
ATOM   2502  OG1 THR A 158     -21.754 -25.117   5.349  1.00  0.00           O  
ATOM   2503  CG2 THR A 158     -19.486 -24.447   5.815  1.00  0.00           C  
ATOM   2504  H   THR A 158     -18.853 -22.553   3.653  1.00  0.00           H  
ATOM   2505  HA  THR A 158     -21.663 -23.474   3.318  1.00  0.00           H  
ATOM   2506  HB  THR A 158     -20.192 -25.414   4.038  1.00  0.00           H  
ATOM   2507  HG1 THR A 158     -22.314 -25.519   4.681  1.00  0.00           H  
ATOM   2508 1HG2 THR A 158     -19.308 -25.387   6.338  1.00  0.00           H  
ATOM   2509 2HG2 THR A 158     -18.559 -24.109   5.353  1.00  0.00           H  
ATOM   2510 3HG2 THR A 158     -19.833 -23.697   6.524  1.00  0.00           H  
ATOM   2511  N   THR A 159     -21.959 -22.519   5.974  1.00  0.00           N  
ATOM   2512  CA  THR A 159     -22.412 -21.492   6.918  1.00  0.00           C  
ATOM   2513  C   THR A 159     -21.459 -21.362   8.113  1.00  0.00           C  
ATOM   2514  O   THR A 159     -20.608 -22.222   8.321  1.00  0.00           O  
ATOM   2515  CB  THR A 159     -23.833 -21.798   7.425  1.00  0.00           C  
ATOM   2516  OG1 THR A 159     -23.816 -23.001   8.206  1.00  0.00           O  
ATOM   2517  CG2 THR A 159     -24.791 -21.971   6.257  1.00  0.00           C  
ATOM   2518  H   THR A 159     -22.276 -23.472   6.093  1.00  0.00           H  
ATOM   2519  HA  THR A 159     -22.472 -20.539   6.391  1.00  0.00           H  
ATOM   2520  HB  THR A 159     -24.180 -20.978   8.054  1.00  0.00           H  
ATOM   2521  HG1 THR A 159     -24.644 -23.081   8.687  1.00  0.00           H  
ATOM   2522 1HG2 THR A 159     -25.791 -22.187   6.634  1.00  0.00           H  
ATOM   2523 2HG2 THR A 159     -24.815 -21.055   5.667  1.00  0.00           H  
ATOM   2524 3HG2 THR A 159     -24.455 -22.797   5.630  1.00  0.00           H  
ATOM   2525  N   VAL A 160     -21.603 -20.304   8.907  1.00  0.00           N  
ATOM   2526  CA  VAL A 160     -20.749 -20.166  10.081  1.00  0.00           C  
ATOM   2527  C   VAL A 160     -21.045 -21.275  11.082  1.00  0.00           C  
ATOM   2528  O   VAL A 160     -20.132 -21.831  11.662  1.00  0.00           O  
ATOM   2529  CB  VAL A 160     -20.967 -18.796  10.751  1.00  0.00           C  
ATOM   2530  CG1 VAL A 160     -20.221 -18.725  12.075  1.00  0.00           C  
ATOM   2531  CG2 VAL A 160     -20.512 -17.685   9.816  1.00  0.00           C  
ATOM   2532  H   VAL A 160     -22.293 -19.592   8.714  1.00  0.00           H  
ATOM   2533  HA  VAL A 160     -19.711 -20.281   9.766  1.00  0.00           H  
ATOM   2534  HB  VAL A 160     -22.027 -18.674  10.972  1.00  0.00           H  
ATOM   2535 1HG1 VAL A 160     -20.386 -17.750  12.534  1.00  0.00           H  
ATOM   2536 2HG1 VAL A 160     -20.588 -19.506  12.741  1.00  0.00           H  
ATOM   2537 3HG1 VAL A 160     -19.155 -18.867  11.900  1.00  0.00           H  
ATOM   2538 1HG2 VAL A 160     -20.669 -16.719  10.295  1.00  0.00           H  
ATOM   2539 2HG2 VAL A 160     -19.453 -17.810   9.590  1.00  0.00           H  
ATOM   2540 3HG2 VAL A 160     -21.088 -17.729   8.891  1.00  0.00           H  
ATOM   2541  N   GLU A 161     -22.314 -21.628  11.259  1.00  0.00           N  
ATOM   2542  CA  GLU A 161     -22.663 -22.669  12.229  1.00  0.00           C  
ATOM   2543  C   GLU A 161     -22.058 -24.010  11.853  1.00  0.00           C  
ATOM   2544  O   GLU A 161     -21.634 -24.771  12.708  1.00  0.00           O  
ATOM   2545  CB  GLU A 161     -24.182 -22.806  12.343  1.00  0.00           C  
ATOM   2546  CG  GLU A 161     -24.885 -21.578  12.905  1.00  0.00           C  
ATOM   2547  CD  GLU A 161     -25.070 -20.491  11.883  1.00  0.00           C  
ATOM   2548  OE1 GLU A 161     -24.707 -20.699  10.751  1.00  0.00           O  
ATOM   2549  OE2 GLU A 161     -25.577 -19.452  12.236  1.00  0.00           O  
ATOM   2550  H   GLU A 161     -23.050 -21.185  10.726  1.00  0.00           H  
ATOM   2551  HA  GLU A 161     -22.262 -22.383  13.202  1.00  0.00           H  
ATOM   2552 1HB  GLU A 161     -24.604 -23.012  11.359  1.00  0.00           H  
ATOM   2553 2HB  GLU A 161     -24.424 -23.654  12.985  1.00  0.00           H  
ATOM   2554 1HG  GLU A 161     -25.861 -21.874  13.287  1.00  0.00           H  
ATOM   2555 2HG  GLU A 161     -24.302 -21.190  13.740  1.00  0.00           H  
ATOM   2556  N   GLU A 162     -22.032 -24.406  10.467  1.00  0.00           N  
ATOM   2557  CA  GLU A 162     -21.439 -25.658  10.013  1.00  0.00           C  
ATOM   2558  C   GLU A 162     -19.931 -25.706  10.270  1.00  0.00           C  
ATOM   2559  O   GLU A 162     -19.383 -26.747  10.655  1.00  0.00           O  
ATOM   2560  CB  GLU A 162     -21.737 -25.876   8.525  1.00  0.00           C  
ATOM   2561  CG  GLU A 162     -21.202 -27.175   7.959  1.00  0.00           C  
ATOM   2562  CD  GLU A 162     -21.834 -28.409   8.591  1.00  0.00           C  
ATOM   2563  OE1 GLU A 162     -22.895 -28.288   9.248  1.00  0.00           O  
ATOM   2564  OE2 GLU A 162     -21.258 -29.504   8.426  1.00  0.00           O  
ATOM   2565  H   GLU A 162     -22.448 -23.786   9.788  1.00  0.00           H  
ATOM   2566  HA  GLU A 162     -21.880 -26.476  10.581  1.00  0.00           H  
ATOM   2567 1HB  GLU A 162     -22.816 -25.860   8.367  1.00  0.00           H  
ATOM   2568 2HB  GLU A 162     -21.309 -25.058   7.946  1.00  0.00           H  
ATOM   2569 1HG  GLU A 162     -21.392 -27.195   6.885  1.00  0.00           H  
ATOM   2570 2HG  GLU A 162     -20.124 -27.210   8.110  1.00  0.00           H  
ATOM   2571  N   ALA A 163     -19.263 -24.577  10.042  1.00  0.00           N  
ATOM   2572  CA  ALA A 163     -17.839 -24.466  10.307  1.00  0.00           C  
ATOM   2573  C   ALA A 163     -17.548 -24.700  11.801  1.00  0.00           C  
ATOM   2574  O   ALA A 163     -16.525 -25.283  12.151  1.00  0.00           O  
ATOM   2575  CB  ALA A 163     -17.322 -23.096   9.856  1.00  0.00           C  
ATOM   2576  H   ALA A 163     -19.761 -23.775   9.676  1.00  0.00           H  
ATOM   2577  HA  ALA A 163     -17.328 -25.241   9.737  1.00  0.00           H  
ATOM   2578 1HB  ALA A 163     -16.254 -23.026  10.059  1.00  0.00           H  
ATOM   2579 2HB  ALA A 163     -17.497 -22.975   8.788  1.00  0.00           H  
ATOM   2580 3HB  ALA A 163     -17.847 -22.313  10.401  1.00  0.00           H  
ATOM   2581  N   VAL A 164     -18.436 -24.152  12.786  1.00  0.00           N  
ATOM   2582  CA  VAL A 164     -18.342 -24.367  14.230  1.00  0.00           C  
ATOM   2583  C   VAL A 164     -18.613 -25.828  14.583  1.00  0.00           C  
ATOM   2584  O   VAL A 164     -17.888 -26.431  15.379  1.00  0.00           O  
ATOM   2585  CB  VAL A 164     -19.346 -23.467  14.974  1.00  0.00           C  
ATOM   2586  CG1 VAL A 164     -19.372 -23.807  16.456  1.00  0.00           C  
ATOM   2587  CG2 VAL A 164     -18.985 -22.004  14.763  1.00  0.00           C  
ATOM   2588  H   VAL A 164     -19.177 -23.571  12.423  1.00  0.00           H  
ATOM   2589  HA  VAL A 164     -17.329 -24.125  14.552  1.00  0.00           H  
ATOM   2590  HB  VAL A 164     -20.347 -23.655  14.583  1.00  0.00           H  
ATOM   2591 1HG1 VAL A 164     -20.087 -23.161  16.966  1.00  0.00           H  
ATOM   2592 2HG1 VAL A 164     -19.667 -24.848  16.585  1.00  0.00           H  
ATOM   2593 3HG1 VAL A 164     -18.380 -23.655  16.881  1.00  0.00           H  
ATOM   2594 1HG2 VAL A 164     -19.700 -21.373  15.290  1.00  0.00           H  
ATOM   2595 2HG2 VAL A 164     -17.982 -21.818  15.147  1.00  0.00           H  
ATOM   2596 3HG2 VAL A 164     -19.014 -21.772  13.697  1.00  0.00           H  
ATOM   2597  N   TYR A 165     -19.756 -26.497  13.963  1.00  0.00           N  
ATOM   2598  CA  TYR A 165     -20.091 -27.889  14.245  1.00  0.00           C  
ATOM   2599  C   TYR A 165     -18.986 -28.868  13.817  1.00  0.00           C  
ATOM   2600  O   TYR A 165     -18.684 -29.829  14.527  1.00  0.00           O  
ATOM   2601  CB  TYR A 165     -21.409 -28.253  13.559  1.00  0.00           C  
ATOM   2602  CG  TYR A 165     -22.632 -27.687  14.248  1.00  0.00           C  
ATOM   2603  CD1 TYR A 165     -23.523 -26.895  13.538  1.00  0.00           C  
ATOM   2604  CD2 TYR A 165     -22.862 -27.960  15.588  1.00  0.00           C  
ATOM   2605  CE1 TYR A 165     -24.640 -26.378  14.167  1.00  0.00           C  
ATOM   2606  CE2 TYR A 165     -23.978 -27.443  16.216  1.00  0.00           C  
ATOM   2607  CZ  TYR A 165     -24.864 -26.655  15.511  1.00  0.00           C  
ATOM   2608  OH  TYR A 165     -25.976 -26.141  16.137  1.00  0.00           O  
ATOM   2609  H   TYR A 165     -20.349 -25.964  13.344  1.00  0.00           H  
ATOM   2610  HA  TYR A 165     -20.214 -28.003  15.321  1.00  0.00           H  
ATOM   2611 1HB  TYR A 165     -21.398 -27.888  12.531  1.00  0.00           H  
ATOM   2612 2HB  TYR A 165     -21.513 -29.337  13.521  1.00  0.00           H  
ATOM   2613  HD1 TYR A 165     -23.342 -26.681  12.485  1.00  0.00           H  
ATOM   2614  HD2 TYR A 165     -22.161 -28.581  16.145  1.00  0.00           H  
ATOM   2615  HE1 TYR A 165     -25.340 -25.756  13.609  1.00  0.00           H  
ATOM   2616  HE2 TYR A 165     -24.158 -27.657  17.270  1.00  0.00           H  
ATOM   2617  HH  TYR A 165     -25.985 -26.422  17.055  1.00  0.00           H  
ATOM   2618  N   ARG A 166     -18.360 -28.601  12.593  1.00  0.00           N  
ATOM   2619  CA  ARG A 166     -17.270 -29.432  12.098  1.00  0.00           C  
ATOM   2620  C   ARG A 166     -16.040 -29.327  12.962  1.00  0.00           C  
ATOM   2621  O   ARG A 166     -15.334 -30.315  13.174  1.00  0.00           O  
ATOM   2622  CB  ARG A 166     -16.906 -29.043  10.672  1.00  0.00           C  
ATOM   2623  CG  ARG A 166     -17.937 -29.430   9.622  1.00  0.00           C  
ATOM   2624  CD  ARG A 166     -17.493 -29.055   8.255  1.00  0.00           C  
ATOM   2625  NE  ARG A 166     -18.515 -29.335   7.258  1.00  0.00           N  
ATOM   2626  CZ  ARG A 166     -18.292 -29.395   5.931  1.00  0.00           C  
ATOM   2627  NH1 ARG A 166     -17.082 -29.192   5.457  1.00  0.00           N  
ATOM   2628  NH2 ARG A 166     -19.289 -29.657   5.105  1.00  0.00           N  
ATOM   2629  H   ARG A 166     -18.683 -27.826  12.031  1.00  0.00           H  
ATOM   2630  HA  ARG A 166     -17.601 -30.472  12.092  1.00  0.00           H  
ATOM   2631 1HB  ARG A 166     -16.766 -27.965  10.614  1.00  0.00           H  
ATOM   2632 2HB  ARG A 166     -15.962 -29.513  10.397  1.00  0.00           H  
ATOM   2633 1HG  ARG A 166     -18.095 -30.509   9.647  1.00  0.00           H  
ATOM   2634 2HG  ARG A 166     -18.878 -28.920   9.830  1.00  0.00           H  
ATOM   2635 1HD  ARG A 166     -17.272 -27.989   8.225  1.00  0.00           H  
ATOM   2636 2HD  ARG A 166     -16.599 -29.619   7.994  1.00  0.00           H  
ATOM   2637  HE  ARG A 166     -19.458 -29.496   7.585  1.00  0.00           H  
ATOM   2638 1HH1 ARG A 166     -16.319 -28.992   6.089  1.00  0.00           H  
ATOM   2639 2HH1 ARG A 166     -16.915 -29.238   4.463  1.00  0.00           H  
ATOM   2640 1HH2 ARG A 166     -20.219 -29.813   5.468  1.00  0.00           H  
ATOM   2641 2HH2 ARG A 166     -19.121 -29.702   4.110  1.00  0.00           H  
ATOM   2642  N   ALA A 167     -15.740 -28.037  13.457  1.00  0.00           N  
ATOM   2643  CA  ALA A 167     -14.589 -27.913  14.332  1.00  0.00           C  
ATOM   2644  C   ALA A 167     -14.812 -28.762  15.586  1.00  0.00           C  
ATOM   2645  O   ALA A 167     -13.873 -29.395  16.079  1.00  0.00           O  
ATOM   2646  CB  ALA A 167     -14.347 -26.451  14.689  1.00  0.00           C  
ATOM   2647  H   ALA A 167     -16.261 -27.210  13.207  1.00  0.00           H  
ATOM   2648  HA  ALA A 167     -13.717 -28.296  13.803  1.00  0.00           H  
ATOM   2649 1HB  ALA A 167     -13.480 -26.375  15.345  1.00  0.00           H  
ATOM   2650 2HB  ALA A 167     -14.163 -25.882  13.778  1.00  0.00           H  
ATOM   2651 3HB  ALA A 167     -15.224 -26.051  15.197  1.00  0.00           H  
ATOM   2652  N   LEU A 168     -16.055 -28.774  16.083  1.00  0.00           N  
ATOM   2653  CA  LEU A 168     -16.429 -29.551  17.278  1.00  0.00           C  
ATOM   2654  C   LEU A 168     -16.343 -31.065  17.057  1.00  0.00           C  
ATOM   2655  O   LEU A 168     -15.884 -31.793  17.939  1.00  0.00           O  
ATOM   2656  CB  LEU A 168     -17.854 -29.184  17.712  1.00  0.00           C  
ATOM   2657  CG  LEU A 168     -18.359 -29.873  18.986  1.00  0.00           C  
ATOM   2658  CD1 LEU A 168     -17.459 -29.500  20.157  1.00  0.00           C  
ATOM   2659  CD2 LEU A 168     -19.799 -29.459  19.251  1.00  0.00           C  
ATOM   2660  H   LEU A 168     -16.762 -28.224  15.613  1.00  0.00           H  
ATOM   2661  HA  LEU A 168     -15.720 -29.322  18.074  1.00  0.00           H  
ATOM   2662 1HB  LEU A 168     -17.901 -28.109  17.876  1.00  0.00           H  
ATOM   2663 2HB  LEU A 168     -18.539 -29.438  16.904  1.00  0.00           H  
ATOM   2664  HG  LEU A 168     -18.310 -30.955  18.859  1.00  0.00           H  
ATOM   2665 1HD1 LEU A 168     -17.817 -29.990  21.062  1.00  0.00           H  
ATOM   2666 2HD1 LEU A 168     -16.439 -29.825  19.949  1.00  0.00           H  
ATOM   2667 3HD1 LEU A 168     -17.474 -28.420  20.298  1.00  0.00           H  
ATOM   2668 1HD2 LEU A 168     -20.158 -29.949  20.156  1.00  0.00           H  
ATOM   2669 2HD2 LEU A 168     -19.849 -28.377  19.379  1.00  0.00           H  
ATOM   2670 3HD2 LEU A 168     -20.423 -29.753  18.407  1.00  0.00           H  
ATOM   2671  N   LYS A 169     -16.774 -31.547  15.889  1.00  0.00           N  
ATOM   2672  CA  LYS A 169     -16.648 -32.977  15.575  1.00  0.00           C  
ATOM   2673  C   LYS A 169     -15.183 -33.426  15.572  1.00  0.00           C  
ATOM   2674  O   LYS A 169     -14.854 -34.507  16.078  1.00  0.00           O  
ATOM   2675  CB  LYS A 169     -17.291 -33.287  14.222  1.00  0.00           C  
ATOM   2676  CG  LYS A 169     -18.813 -33.237  14.223  1.00  0.00           C  
ATOM   2677  CD  LYS A 169     -19.377 -33.533  12.841  1.00  0.00           C  
ATOM   2678  CE  LYS A 169     -20.897 -33.470  12.838  1.00  0.00           C  
ATOM   2679  NZ  LYS A 169     -21.462 -33.736  11.487  1.00  0.00           N  
ATOM   2680  H   LYS A 169     -17.191 -30.928  15.207  1.00  0.00           H  
ATOM   2681  HA  LYS A 169     -17.165 -33.548  16.347  1.00  0.00           H  
ATOM   2682 1HB  LYS A 169     -16.934 -32.575  13.478  1.00  0.00           H  
ATOM   2683 2HB  LYS A 169     -16.989 -34.282  13.895  1.00  0.00           H  
ATOM   2684 1HG  LYS A 169     -19.201 -33.972  14.930  1.00  0.00           H  
ATOM   2685 2HG  LYS A 169     -19.145 -32.248  14.537  1.00  0.00           H  
ATOM   2686 1HD  LYS A 169     -18.989 -32.806  12.127  1.00  0.00           H  
ATOM   2687 2HD  LYS A 169     -19.064 -34.529  12.526  1.00  0.00           H  
ATOM   2688 1HE  LYS A 169     -21.293 -34.206  13.535  1.00  0.00           H  
ATOM   2689 2HE  LYS A 169     -21.221 -32.482  13.164  1.00  0.00           H  
ATOM   2690 1HZ  LYS A 169     -22.470 -33.684  11.526  1.00  0.00           H  
ATOM   2691 2HZ  LYS A 169     -21.115 -33.046  10.834  1.00  0.00           H  
ATOM   2692 3HZ  LYS A 169     -21.184 -34.657  11.181  1.00  0.00           H  
ATOM   2693  N   LEU A 170     -14.310 -32.598  14.997  1.00  0.00           N  
ATOM   2694  CA  LEU A 170     -12.880 -32.881  15.011  1.00  0.00           C  
ATOM   2695  C   LEU A 170     -12.303 -32.815  16.415  1.00  0.00           C  
ATOM   2696  O   LEU A 170     -11.460 -33.627  16.771  1.00  0.00           O  
ATOM   2697  CB  LEU A 170     -12.138 -31.889  14.106  1.00  0.00           C  
ATOM   2698  CG  LEU A 170     -12.354 -32.074  12.599  1.00  0.00           C  
ATOM   2699  CD1 LEU A 170     -11.835 -30.850  11.857  1.00  0.00           C  
ATOM   2700  CD2 LEU A 170     -11.644 -33.336  12.134  1.00  0.00           C  
ATOM   2701  H   LEU A 170     -14.640 -31.758  14.543  1.00  0.00           H  
ATOM   2702  HA  LEU A 170     -12.725 -33.904  14.668  1.00  0.00           H  
ATOM   2703 1HB  LEU A 170     -12.455 -30.879  14.364  1.00  0.00           H  
ATOM   2704 2HB  LEU A 170     -11.069 -31.973  14.301  1.00  0.00           H  
ATOM   2705  HG  LEU A 170     -13.422 -32.161  12.392  1.00  0.00           H  
ATOM   2706 1HD1 LEU A 170     -11.988 -30.981  10.786  1.00  0.00           H  
ATOM   2707 2HD1 LEU A 170     -12.374 -29.964  12.194  1.00  0.00           H  
ATOM   2708 3HD1 LEU A 170     -10.772 -30.726  12.058  1.00  0.00           H  
ATOM   2709 1HD2 LEU A 170     -11.798 -33.468  11.063  1.00  0.00           H  
ATOM   2710 2HD2 LEU A 170     -10.577 -33.250  12.340  1.00  0.00           H  
ATOM   2711 3HD2 LEU A 170     -12.048 -34.197  12.668  1.00  0.00           H  
ATOM   2712  N   LYS A 171     -12.743 -31.837  17.203  1.00  0.00           N  
ATOM   2713  CA  LYS A 171     -12.301 -31.732  18.589  1.00  0.00           C  
ATOM   2714  C   LYS A 171     -12.469 -33.072  19.267  1.00  0.00           C  
ATOM   2715  O   LYS A 171     -11.530 -33.646  19.812  1.00  0.00           O  
ATOM   2716  CB  LYS A 171     -13.081 -30.652  19.340  1.00  0.00           C  
ATOM   2717  CG  LYS A 171     -12.788 -30.587  20.833  1.00  0.00           C  
ATOM   2718  CD  LYS A 171     -13.608 -29.499  21.510  1.00  0.00           C  
ATOM   2719  CE  LYS A 171     -13.209 -29.332  22.969  1.00  0.00           C  
ATOM   2720  NZ  LYS A 171     -13.603 -30.507  23.793  1.00  0.00           N  
ATOM   2721  H   LYS A 171     -13.392 -31.155  16.840  1.00  0.00           H  
ATOM   2722  HA  LYS A 171     -11.263 -31.395  18.598  1.00  0.00           H  
ATOM   2723 1HB  LYS A 171     -12.855 -29.675  18.912  1.00  0.00           H  
ATOM   2724 2HB  LYS A 171     -14.151 -30.823  19.216  1.00  0.00           H  
ATOM   2725 1HG  LYS A 171     -13.025 -31.548  21.292  1.00  0.00           H  
ATOM   2726 2HG  LYS A 171     -11.730 -30.382  20.987  1.00  0.00           H  
ATOM   2727 1HD  LYS A 171     -13.457 -28.553  20.990  1.00  0.00           H  
ATOM   2728 2HD  LYS A 171     -14.666 -29.757  21.461  1.00  0.00           H  
ATOM   2729 1HE  LYS A 171     -12.130 -29.201  23.038  1.00  0.00           H  
ATOM   2730 2HE  LYS A 171     -13.687 -28.442  23.377  1.00  0.00           H  
ATOM   2731 1HZ  LYS A 171     -13.322 -30.357  24.751  1.00  0.00           H  
ATOM   2732 2HZ  LYS A 171     -14.606 -30.627  23.751  1.00  0.00           H  
ATOM   2733 3HZ  LYS A 171     -13.151 -31.336  23.436  1.00  0.00           H  
ATOM   2734  N   THR A 172     -13.700 -33.561  19.224  1.00  0.00           N  
ATOM   2735  CA  THR A 172     -14.083 -34.752  19.951  1.00  0.00           C  
ATOM   2736  C   THR A 172     -13.341 -35.986  19.429  1.00  0.00           C  
ATOM   2737  O   THR A 172     -12.790 -36.761  20.219  1.00  0.00           O  
ATOM   2738  CB  THR A 172     -15.603 -34.981  19.863  1.00  0.00           C  
ATOM   2739  OG1 THR A 172     -16.290 -33.865  20.445  1.00  0.00           O  
ATOM   2740  CG2 THR A 172     -15.994 -36.253  20.599  1.00  0.00           C  
ATOM   2741  H   THR A 172     -14.390 -33.083  18.661  1.00  0.00           H  
ATOM   2742  HA  THR A 172     -13.789 -34.632  20.994  1.00  0.00           H  
ATOM   2743  HB  THR A 172     -15.898 -35.067  18.818  1.00  0.00           H  
ATOM   2744  HG1 THR A 172     -16.270 -33.124  19.834  1.00  0.00           H  
ATOM   2745 1HG2 THR A 172     -17.072 -36.397  20.527  1.00  0.00           H  
ATOM   2746 2HG2 THR A 172     -15.482 -37.105  20.152  1.00  0.00           H  
ATOM   2747 3HG2 THR A 172     -15.710 -36.168  21.647  1.00  0.00           H  
ATOM   2748  N   LYS A 173     -13.288 -36.152  18.110  1.00  0.00           N  
ATOM   2749  CA  LYS A 173     -12.702 -37.369  17.543  1.00  0.00           C  
ATOM   2750  C   LYS A 173     -11.200 -37.456  17.711  1.00  0.00           C  
ATOM   2751  O   LYS A 173     -10.675 -38.513  18.048  1.00  0.00           O  
ATOM   2752  CB  LYS A 173     -13.051 -37.475  16.058  1.00  0.00           C  
ATOM   2753  CG  LYS A 173     -12.550 -38.745  15.383  1.00  0.00           C  
ATOM   2754  CD  LYS A 173     -13.032 -38.833  13.943  1.00  0.00           C  
ATOM   2755  CE  LYS A 173     -12.568 -40.122  13.281  1.00  0.00           C  
ATOM   2756  NZ  LYS A 173     -13.050 -40.231  11.877  1.00  0.00           N  
ATOM   2757  H   LYS A 173     -13.649 -35.443  17.487  1.00  0.00           H  
ATOM   2758  HA  LYS A 173     -13.110 -38.228  18.076  1.00  0.00           H  
ATOM   2759 1HB  LYS A 173     -14.133 -37.434  15.934  1.00  0.00           H  
ATOM   2760 2HB  LYS A 173     -12.628 -36.624  15.523  1.00  0.00           H  
ATOM   2761 1HG  LYS A 173     -11.460 -38.758  15.394  1.00  0.00           H  
ATOM   2762 2HG  LYS A 173     -12.911 -39.614  15.932  1.00  0.00           H  
ATOM   2763 1HD  LYS A 173     -14.122 -38.795  13.921  1.00  0.00           H  
ATOM   2764 2HD  LYS A 173     -12.645 -37.986  13.377  1.00  0.00           H  
ATOM   2765 1HE  LYS A 173     -11.480 -40.161  13.283  1.00  0.00           H  
ATOM   2766 2HE  LYS A 173     -12.941 -40.976  13.847  1.00  0.00           H  
ATOM   2767 1HZ  LYS A 173     -12.722 -41.098  11.475  1.00  0.00           H  
ATOM   2768 2HZ  LYS A 173     -14.060 -40.216  11.865  1.00  0.00           H  
ATOM   2769 3HZ  LYS A 173     -12.695 -39.455  11.338  1.00  0.00           H  
ATOM   2770  N   LEU A 174     -10.515 -36.342  17.482  1.00  0.00           N  
ATOM   2771  CA  LEU A 174      -9.066 -36.340  17.419  1.00  0.00           C  
ATOM   2772  C   LEU A 174      -8.415 -36.001  18.746  1.00  0.00           C  
ATOM   2773  O   LEU A 174      -7.237 -36.285  18.943  1.00  0.00           O  
ATOM   2774  CB  LEU A 174      -8.597 -35.339  16.355  1.00  0.00           C  
ATOM   2775  CG  LEU A 174      -9.120 -35.585  14.934  1.00  0.00           C  
ATOM   2776  CD1 LEU A 174      -8.643 -34.467  14.017  1.00  0.00           C  
ATOM   2777  CD2 LEU A 174      -8.635 -36.940  14.442  1.00  0.00           C  
ATOM   2778  H   LEU A 174     -11.016 -35.476  17.347  1.00  0.00           H  
ATOM   2779  HA  LEU A 174      -8.730 -37.332  17.121  1.00  0.00           H  
ATOM   2780 1HB  LEU A 174      -8.910 -34.340  16.656  1.00  0.00           H  
ATOM   2781 2HB  LEU A 174      -7.508 -35.359  16.316  1.00  0.00           H  
ATOM   2782  HG  LEU A 174     -10.210 -35.569  14.940  1.00  0.00           H  
ATOM   2783 1HD1 LEU A 174      -9.015 -34.641  13.007  1.00  0.00           H  
ATOM   2784 2HD1 LEU A 174      -9.021 -33.511  14.382  1.00  0.00           H  
ATOM   2785 3HD1 LEU A 174      -7.554 -34.446  14.004  1.00  0.00           H  
ATOM   2786 1HD2 LEU A 174      -9.007 -37.115  13.432  1.00  0.00           H  
ATOM   2787 2HD2 LEU A 174      -7.544 -36.956  14.434  1.00  0.00           H  
ATOM   2788 3HD2 LEU A 174      -9.004 -37.722  15.105  1.00  0.00           H  
ATOM   2789  N   GLY A 175      -9.176 -35.380  19.646  1.00  0.00           N  
ATOM   2790  CA  GLY A 175      -8.633 -34.882  20.899  1.00  0.00           C  
ATOM   2791  C   GLY A 175      -7.830 -33.594  20.725  1.00  0.00           C  
ATOM   2792  O   GLY A 175      -6.767 -33.422  21.331  1.00  0.00           O  
ATOM   2793  H   GLY A 175     -10.159 -35.253  19.452  1.00  0.00           H  
ATOM   2794 1HA  GLY A 175      -9.447 -34.698  21.601  1.00  0.00           H  
ATOM   2795 2HA  GLY A 175      -7.990 -35.641  21.344  1.00  0.00           H  
ATOM   2796  N   VAL A 176      -8.332 -32.685  19.893  1.00  0.00           N  
ATOM   2797  CA  VAL A 176      -7.608 -31.457  19.566  1.00  0.00           C  
ATOM   2798  C   VAL A 176      -8.469 -30.256  19.945  1.00  0.00           C  
ATOM   2799  O   VAL A 176      -9.668 -30.393  20.156  1.00  0.00           O  
ATOM   2800  CB  VAL A 176      -7.267 -31.403  18.066  1.00  0.00           C  
ATOM   2801  CG1 VAL A 176      -6.395 -32.588  17.676  1.00  0.00           C  
ATOM   2802  CG2 VAL A 176      -8.546 -31.381  17.244  1.00  0.00           C  
ATOM   2803  H   VAL A 176      -9.239 -32.848  19.476  1.00  0.00           H  
ATOM   2804  HA  VAL A 176      -6.685 -31.437  20.147  1.00  0.00           H  
ATOM   2805  HB  VAL A 176      -6.690 -30.501  17.866  1.00  0.00           H  
ATOM   2806 1HG1 VAL A 176      -6.162 -32.534  16.612  1.00  0.00           H  
ATOM   2807 2HG1 VAL A 176      -5.469 -32.564  18.250  1.00  0.00           H  
ATOM   2808 3HG1 VAL A 176      -6.928 -33.515  17.883  1.00  0.00           H  
ATOM   2809 1HG2 VAL A 176      -8.296 -31.342  16.183  1.00  0.00           H  
ATOM   2810 2HG2 VAL A 176      -9.125 -32.282  17.448  1.00  0.00           H  
ATOM   2811 3HG2 VAL A 176      -9.134 -30.503  17.510  1.00  0.00           H  
ATOM   2812  N   SER A 177      -7.875 -29.080  20.056  1.00  0.00           N  
ATOM   2813  CA  SER A 177      -8.669 -27.903  20.379  1.00  0.00           C  
ATOM   2814  C   SER A 177      -9.480 -27.485  19.153  1.00  0.00           C  
ATOM   2815  O   SER A 177      -9.234 -27.945  18.048  1.00  0.00           O  
ATOM   2816  CB  SER A 177      -7.775 -26.765  20.834  1.00  0.00           C  
ATOM   2817  OG  SER A 177      -7.036 -26.249  19.761  1.00  0.00           O  
ATOM   2818  H   SER A 177      -6.878 -28.977  19.921  1.00  0.00           H  
ATOM   2819  HA  SER A 177      -9.336 -28.152  21.207  1.00  0.00           H  
ATOM   2820 1HB  SER A 177      -8.386 -25.976  21.272  1.00  0.00           H  
ATOM   2821 2HB  SER A 177      -7.098 -27.122  21.608  1.00  0.00           H  
ATOM   2822  HG  SER A 177      -6.479 -25.560  20.132  1.00  0.00           H  
ATOM   2823  N   LEU A 178     -10.449 -26.610  19.355  1.00  0.00           N  
ATOM   2824  CA  LEU A 178     -11.286 -26.111  18.274  1.00  0.00           C  
ATOM   2825  C   LEU A 178     -10.440 -25.365  17.245  1.00  0.00           C  
ATOM   2826  O   LEU A 178     -10.652 -25.481  16.028  1.00  0.00           O  
ATOM   2827  CB  LEU A 178     -12.376 -25.185  18.828  1.00  0.00           C  
ATOM   2828  CG  LEU A 178     -13.461 -25.864  19.674  1.00  0.00           C  
ATOM   2829  CD1 LEU A 178     -14.318 -24.803  20.349  1.00  0.00           C  
ATOM   2830  CD2 LEU A 178     -14.305 -26.766  18.786  1.00  0.00           C  
ATOM   2831  H   LEU A 178     -10.609 -26.277  20.294  1.00  0.00           H  
ATOM   2832  HA  LEU A 178     -11.781 -26.960  17.802  1.00  0.00           H  
ATOM   2833 1HB  LEU A 178     -11.903 -24.423  19.446  1.00  0.00           H  
ATOM   2834 2HB  LEU A 178     -12.870 -24.690  17.992  1.00  0.00           H  
ATOM   2835  HG  LEU A 178     -12.991 -26.461  20.456  1.00  0.00           H  
ATOM   2836 1HD1 LEU A 178     -15.089 -25.286  20.950  1.00  0.00           H  
ATOM   2837 2HD1 LEU A 178     -13.692 -24.184  20.992  1.00  0.00           H  
ATOM   2838 3HD1 LEU A 178     -14.788 -24.178  19.591  1.00  0.00           H  
ATOM   2839 1HD2 LEU A 178     -15.076 -27.250  19.387  1.00  0.00           H  
ATOM   2840 2HD2 LEU A 178     -14.776 -26.170  18.004  1.00  0.00           H  
ATOM   2841 3HD2 LEU A 178     -13.671 -27.526  18.330  1.00  0.00           H  
ATOM   2842  N   GLU A 179      -9.473 -24.610  17.750  1.00  0.00           N  
ATOM   2843  CA  GLU A 179      -8.572 -23.827  16.923  1.00  0.00           C  
ATOM   2844  C   GLU A 179      -7.736 -24.717  16.024  1.00  0.00           C  
ATOM   2845  O   GLU A 179      -7.549 -24.428  14.833  1.00  0.00           O  
ATOM   2846  CB  GLU A 179      -7.658 -22.966  17.800  1.00  0.00           C  
ATOM   2847  CG  GLU A 179      -6.805 -21.969  17.029  1.00  0.00           C  
ATOM   2848  CD  GLU A 179      -6.075 -21.009  17.925  1.00  0.00           C  
ATOM   2849  OE1 GLU A 179      -6.045 -21.237  19.111  1.00  0.00           O  
ATOM   2850  OE2 GLU A 179      -5.549 -20.044  17.424  1.00  0.00           O  
ATOM   2851  H   GLU A 179      -9.367 -24.585  18.753  1.00  0.00           H  
ATOM   2852  HA  GLU A 179      -9.167 -23.157  16.300  1.00  0.00           H  
ATOM   2853 1HB  GLU A 179      -8.261 -22.409  18.516  1.00  0.00           H  
ATOM   2854 2HB  GLU A 179      -6.987 -23.611  18.367  1.00  0.00           H  
ATOM   2855 1HG  GLU A 179      -6.076 -22.516  16.432  1.00  0.00           H  
ATOM   2856 2HG  GLU A 179      -7.444 -21.411  16.347  1.00  0.00           H  
ATOM   2857  N   GLN A 180      -7.251 -25.815  16.583  1.00  0.00           N  
ATOM   2858  CA  GLN A 180      -6.564 -26.822  15.783  1.00  0.00           C  
ATOM   2859  C   GLN A 180      -7.504 -27.467  14.794  1.00  0.00           C  
ATOM   2860  O   GLN A 180      -7.098 -27.838  13.687  1.00  0.00           O  
ATOM   2861  CB  GLN A 180      -5.942 -27.895  16.681  1.00  0.00           C  
ATOM   2862  CG  GLN A 180      -4.784 -27.401  17.530  1.00  0.00           C  
ATOM   2863  CD  GLN A 180      -4.335 -28.429  18.552  1.00  0.00           C  
ATOM   2864  OE1 GLN A 180      -5.158 -29.050  19.231  1.00  0.00           O  
ATOM   2865  NE2 GLN A 180      -3.025 -28.613  18.668  1.00  0.00           N  
ATOM   2866  H   GLN A 180      -7.357 -25.966  17.576  1.00  0.00           H  
ATOM   2867  HA  GLN A 180      -5.758 -26.335  15.232  1.00  0.00           H  
ATOM   2868 1HB  GLN A 180      -6.703 -28.296  17.350  1.00  0.00           H  
ATOM   2869 2HB  GLN A 180      -5.580 -28.718  16.066  1.00  0.00           H  
ATOM   2870 1HG  GLN A 180      -3.940 -27.174  16.880  1.00  0.00           H  
ATOM   2871 2HG  GLN A 180      -5.096 -26.502  18.064  1.00  0.00           H  
ATOM   2872 1HE2 GLN A 180      -2.670 -29.279  19.325  1.00  0.00           H  
ATOM   2873 2HE2 GLN A 180      -2.394 -28.088  18.098  1.00  0.00           H  
ATOM   2874  N   ALA A 181      -8.832 -27.709  15.186  1.00  0.00           N  
ATOM   2875  CA  ALA A 181      -9.788 -28.304  14.256  1.00  0.00           C  
ATOM   2876  C   ALA A 181      -9.995 -27.381  13.060  1.00  0.00           C  
ATOM   2877  O   ALA A 181     -10.157 -27.834  11.930  1.00  0.00           O  
ATOM   2878  CB  ALA A 181     -11.113 -28.564  14.955  1.00  0.00           C  
ATOM   2879  H   ALA A 181      -9.125 -27.504  16.129  1.00  0.00           H  
ATOM   2880  HA  ALA A 181      -9.379 -29.251  13.909  1.00  0.00           H  
ATOM   2881 1HB  ALA A 181     -11.816 -29.008  14.249  1.00  0.00           H  
ATOM   2882 2HB  ALA A 181     -10.957 -29.249  15.789  1.00  0.00           H  
ATOM   2883 3HB  ALA A 181     -11.519 -27.625  15.327  1.00  0.00           H  
ATOM   2884  N   LEU A 182      -9.988 -26.078  13.325  1.00  0.00           N  
ATOM   2885  CA  LEU A 182     -10.194 -25.095  12.270  1.00  0.00           C  
ATOM   2886  C   LEU A 182      -9.045 -25.138  11.275  1.00  0.00           C  
ATOM   2887  O   LEU A 182      -9.273 -25.108  10.067  1.00  0.00           O  
ATOM   2888  CB  LEU A 182     -10.316 -23.687  12.866  1.00  0.00           C  
ATOM   2889  CG  LEU A 182     -11.591 -23.414  13.673  1.00  0.00           C  
ATOM   2890  CD1 LEU A 182     -11.440 -22.105  14.436  1.00  0.00           C  
ATOM   2891  CD2 LEU A 182     -12.787 -23.365  12.733  1.00  0.00           C  
ATOM   2892  H   LEU A 182      -9.837 -25.760  14.271  1.00  0.00           H  
ATOM   2893  HA  LEU A 182     -11.094 -25.363  11.719  1.00  0.00           H  
ATOM   2894 1HB  LEU A 182      -9.465 -23.512  13.522  1.00  0.00           H  
ATOM   2895 2HB  LEU A 182     -10.276 -22.961  12.054  1.00  0.00           H  
ATOM   2896  HG  LEU A 182     -11.737 -24.210  14.404  1.00  0.00           H  
ATOM   2897 1HD1 LEU A 182     -12.347 -21.911  15.009  1.00  0.00           H  
ATOM   2898 2HD1 LEU A 182     -10.590 -22.175  15.114  1.00  0.00           H  
ATOM   2899 3HD1 LEU A 182     -11.277 -21.290  13.731  1.00  0.00           H  
ATOM   2900 1HD2 LEU A 182     -13.693 -23.172  13.307  1.00  0.00           H  
ATOM   2901 2HD2 LEU A 182     -12.643 -22.568  12.003  1.00  0.00           H  
ATOM   2902 3HD2 LEU A 182     -12.881 -24.319  12.215  1.00  0.00           H  
ATOM   2903  N   LEU A 183      -7.822 -25.268  11.784  1.00  0.00           N  
ATOM   2904  CA  LEU A 183      -6.663 -25.408  10.910  1.00  0.00           C  
ATOM   2905  C   LEU A 183      -6.739 -26.642  10.002  1.00  0.00           C  
ATOM   2906  O   LEU A 183      -6.280 -26.599   8.861  1.00  0.00           O  
ATOM   2907  CB  LEU A 183      -5.387 -25.477  11.759  1.00  0.00           C  
ATOM   2908  CG  LEU A 183      -4.071 -25.553  10.976  1.00  0.00           C  
ATOM   2909  CD1 LEU A 183      -3.906 -24.295  10.134  1.00  0.00           C  
ATOM   2910  CD2 LEU A 183      -2.911 -25.717  11.947  1.00  0.00           C  
ATOM   2911  H   LEU A 183      -7.688 -25.271  12.784  1.00  0.00           H  
ATOM   2912  HA  LEU A 183      -6.635 -24.553  10.232  1.00  0.00           H  
ATOM   2913 1HB  LEU A 183      -5.344 -24.593  12.394  1.00  0.00           H  
ATOM   2914 2HB  LEU A 183      -5.443 -26.357  12.400  1.00  0.00           H  
ATOM   2915  HG  LEU A 183      -4.099 -26.406  10.298  1.00  0.00           H  
ATOM   2916 1HD1 LEU A 183      -2.971 -24.349   9.577  1.00  0.00           H  
ATOM   2917 2HD1 LEU A 183      -4.739 -24.213   9.435  1.00  0.00           H  
ATOM   2918 3HD1 LEU A 183      -3.891 -23.421  10.785  1.00  0.00           H  
ATOM   2919 1HD2 LEU A 183      -1.975 -25.772  11.390  1.00  0.00           H  
ATOM   2920 2HD2 LEU A 183      -2.880 -24.863  12.624  1.00  0.00           H  
ATOM   2921 3HD2 LEU A 183      -3.045 -26.633  12.523  1.00  0.00           H  
ATOM   2922  N   ILE A 184      -7.289 -27.850  10.497  1.00  0.00           N  
ATOM   2923  CA  ILE A 184      -7.610 -29.045   9.700  1.00  0.00           C  
ATOM   2924  C   ILE A 184      -8.627 -28.749   8.598  1.00  0.00           C  
ATOM   2925  O   ILE A 184      -8.452 -29.143   7.436  1.00  0.00           O  
ATOM   2926  CB  ILE A 184      -8.153 -30.170  10.601  1.00  0.00           C  
ATOM   2927  CG1 ILE A 184      -7.062 -30.665  11.553  1.00  0.00           C  
ATOM   2928  CG2 ILE A 184      -8.688 -31.316   9.755  1.00  0.00           C  
ATOM   2929  CD1 ILE A 184      -7.581 -31.537  12.674  1.00  0.00           C  
ATOM   2930  H   ILE A 184      -7.504 -27.844  11.483  1.00  0.00           H  
ATOM   2931  HA  ILE A 184      -6.700 -29.388   9.210  1.00  0.00           H  
ATOM   2932  HB  ILE A 184      -8.960 -29.781  11.221  1.00  0.00           H  
ATOM   2933 1HG1 ILE A 184      -6.322 -31.235  10.993  1.00  0.00           H  
ATOM   2934 2HG1 ILE A 184      -6.550 -29.811  11.996  1.00  0.00           H  
ATOM   2935 1HG2 ILE A 184      -9.068 -32.102  10.407  1.00  0.00           H  
ATOM   2936 2HG2 ILE A 184      -9.493 -30.953   9.118  1.00  0.00           H  
ATOM   2937 3HG2 ILE A 184      -7.886 -31.715   9.135  1.00  0.00           H  
ATOM   2938 1HD1 ILE A 184      -6.749 -31.848  13.307  1.00  0.00           H  
ATOM   2939 2HD1 ILE A 184      -8.299 -30.973  13.271  1.00  0.00           H  
ATOM   2940 3HD1 ILE A 184      -8.067 -32.417  12.256  1.00  0.00           H  
ATOM   2941  N   LEU A 185      -9.784 -28.006   8.923  1.00  0.00           N  
ATOM   2942  CA  LEU A 185     -10.850 -27.636   7.994  1.00  0.00           C  
ATOM   2943  C   LEU A 185     -10.318 -26.691   6.915  1.00  0.00           C  
ATOM   2944  O   LEU A 185     -10.664 -26.804   5.731  1.00  0.00           O  
ATOM   2945  CB  LEU A 185     -12.007 -26.969   8.747  1.00  0.00           C  
ATOM   2946  CG  LEU A 185     -12.762 -27.866   9.737  1.00  0.00           C  
ATOM   2947  CD1 LEU A 185     -13.748 -27.025  10.535  1.00  0.00           C  
ATOM   2948  CD2 LEU A 185     -13.476 -28.973   8.976  1.00  0.00           C  
ATOM   2949  H   LEU A 185      -9.868 -27.747   9.896  1.00  0.00           H  
ATOM   2950  HA  LEU A 185     -11.217 -28.541   7.511  1.00  0.00           H  
ATOM   2951 1HB  LEU A 185     -11.616 -26.119   9.303  1.00  0.00           H  
ATOM   2952 2HB  LEU A 185     -12.729 -26.599   8.019  1.00  0.00           H  
ATOM   2953  HG  LEU A 185     -12.054 -28.307  10.440  1.00  0.00           H  
ATOM   2954 1HD1 LEU A 185     -14.284 -27.662  11.239  1.00  0.00           H  
ATOM   2955 2HD1 LEU A 185     -13.208 -26.254  11.085  1.00  0.00           H  
ATOM   2956 3HD1 LEU A 185     -14.460 -26.556   9.856  1.00  0.00           H  
ATOM   2957 1HD2 LEU A 185     -14.012 -29.611   9.680  1.00  0.00           H  
ATOM   2958 2HD2 LEU A 185     -14.185 -28.533   8.274  1.00  0.00           H  
ATOM   2959 3HD2 LEU A 185     -12.746 -29.569   8.429  1.00  0.00           H  
ATOM   2960  N   LEU A 186      -9.464 -25.765   7.340  1.00  0.00           N  
ATOM   2961  CA  LEU A 186      -8.820 -24.837   6.413  1.00  0.00           C  
ATOM   2962  C   LEU A 186      -7.858 -25.569   5.480  1.00  0.00           C  
ATOM   2963  O   LEU A 186      -7.853 -25.323   4.276  1.00  0.00           O  
ATOM   2964  CB  LEU A 186      -8.063 -23.752   7.189  1.00  0.00           C  
ATOM   2965  CG  LEU A 186      -8.936 -22.753   7.959  1.00  0.00           C  
ATOM   2966  CD1 LEU A 186      -8.062 -21.927   8.892  1.00  0.00           C  
ATOM   2967  CD2 LEU A 186      -9.678 -21.862   6.973  1.00  0.00           C  
ATOM   2968  H   LEU A 186      -9.255 -25.701   8.326  1.00  0.00           H  
ATOM   2969  HA  LEU A 186      -9.590 -24.381   5.788  1.00  0.00           H  
ATOM   2970 1HB  LEU A 186      -7.402 -24.235   7.906  1.00  0.00           H  
ATOM   2971 2HB  LEU A 186      -7.452 -23.185   6.487  1.00  0.00           H  
ATOM   2972  HG  LEU A 186      -9.657 -23.296   8.570  1.00  0.00           H  
ATOM   2973 1HD1 LEU A 186      -8.683 -21.218   9.440  1.00  0.00           H  
ATOM   2974 2HD1 LEU A 186      -7.559 -22.588   9.598  1.00  0.00           H  
ATOM   2975 3HD1 LEU A 186      -7.319 -21.384   8.309  1.00  0.00           H  
ATOM   2976 1HD2 LEU A 186     -10.300 -21.153   7.521  1.00  0.00           H  
ATOM   2977 2HD2 LEU A 186      -8.958 -21.317   6.362  1.00  0.00           H  
ATOM   2978 3HD2 LEU A 186     -10.309 -22.476   6.331  1.00  0.00           H  
ATOM   2979  N   THR A 187      -7.078 -26.504   6.023  1.00  0.00           N  
ATOM   2980  CA  THR A 187      -6.181 -27.284   5.179  1.00  0.00           C  
ATOM   2981  C   THR A 187      -6.907 -28.096   4.105  1.00  0.00           C  
ATOM   2982  O   THR A 187      -6.485 -28.098   2.943  1.00  0.00           O  
ATOM   2983  CB  THR A 187      -5.328 -28.235   6.040  1.00  0.00           C  
ATOM   2984  OG1 THR A 187      -4.555 -27.472   6.976  1.00  0.00           O  
ATOM   2985  CG2 THR A 187      -4.392 -29.053   5.164  1.00  0.00           C  
ATOM   2986  H   THR A 187      -7.101 -26.684   7.016  1.00  0.00           H  
ATOM   2987  HA  THR A 187      -5.589 -26.594   4.574  1.00  0.00           H  
ATOM   2988  HB  THR A 187      -5.981 -28.909   6.593  1.00  0.00           H  
ATOM   2989  HG1 THR A 187      -5.141 -27.073   7.624  1.00  0.00           H  
ATOM   2990 1HG2 THR A 187      -3.798 -29.719   5.789  1.00  0.00           H  
ATOM   2991 2HG2 THR A 187      -4.977 -29.643   4.458  1.00  0.00           H  
ATOM   2992 3HG2 THR A 187      -3.730 -28.384   4.615  1.00  0.00           H  
ATOM   2993  N   ALA A 188      -8.011 -28.757   4.468  1.00  0.00           N  
ATOM   2994  CA  ALA A 188      -8.813 -29.479   3.474  1.00  0.00           C  
ATOM   2995  C   ALA A 188      -9.373 -28.570   2.372  1.00  0.00           C  
ATOM   2996  O   ALA A 188      -9.335 -28.910   1.186  1.00  0.00           O  
ATOM   2997  CB  ALA A 188      -9.944 -30.253   4.150  1.00  0.00           C  
ATOM   2998  H   ALA A 188      -8.303 -28.763   5.434  1.00  0.00           H  
ATOM   2999  HA  ALA A 188      -8.158 -30.188   2.964  1.00  0.00           H  
ATOM   3000 1HB  ALA A 188     -10.524 -30.781   3.394  1.00  0.00           H  
ATOM   3001 2HB  ALA A 188      -9.521 -30.972   4.854  1.00  0.00           H  
ATOM   3002 3HB  ALA A 188     -10.588 -29.558   4.684  1.00  0.00           H  
ATOM   3003  N   ALA A 189      -9.952 -27.388   2.770  1.00  0.00           N  
ATOM   3004  CA  ALA A 189     -10.548 -26.458   1.819  1.00  0.00           C  
ATOM   3005  C   ALA A 189      -9.444 -25.899   0.924  1.00  0.00           C  
ATOM   3006  O   ALA A 189      -9.666 -25.618  -0.248  1.00  0.00           O  
ATOM   3007  CB  ALA A 189     -11.265 -25.334   2.551  1.00  0.00           C  
ATOM   3008  H   ALA A 189     -10.002 -27.183   3.758  1.00  0.00           H  
ATOM   3009  HA  ALA A 189     -11.274 -27.007   1.218  1.00  0.00           H  
ATOM   3010 1HB  ALA A 189     -11.701 -24.648   1.826  1.00  0.00           H  
ATOM   3011 2HB  ALA A 189     -12.052 -25.752   3.177  1.00  0.00           H  
ATOM   3012 3HB  ALA A 189     -10.552 -24.794   3.174  1.00  0.00           H  
ATOM   3013  N   SER A 190      -8.165 -25.583   1.450  1.00  0.00           N  
ATOM   3014  CA  SER A 190      -7.019 -25.066   0.711  1.00  0.00           C  
ATOM   3015  C   SER A 190      -6.440 -26.064  -0.297  1.00  0.00           C  
ATOM   3016  O   SER A 190      -6.086 -25.695  -1.417  1.00  0.00           O  
ATOM   3017  CB  SER A 190      -5.936 -24.653   1.688  1.00  0.00           C  
ATOM   3018  OG  SER A 190      -4.825 -24.127   1.015  1.00  0.00           O  
ATOM   3019  H   SER A 190      -8.102 -25.677   2.453  1.00  0.00           H  
ATOM   3020  HA  SER A 190      -7.347 -24.214   0.114  1.00  0.00           H  
ATOM   3021 1HB  SER A 190      -6.333 -23.908   2.377  1.00  0.00           H  
ATOM   3022 2HB  SER A 190      -5.631 -25.515   2.280  1.00  0.00           H  
ATOM   3023  HG  SER A 190      -4.391 -23.540   1.638  1.00  0.00           H  
ATOM   3024  N   LEU A 191      -6.275 -27.410   0.103  1.00  0.00           N  
ATOM   3025  CA  LEU A 191      -5.768 -28.486  -0.737  1.00  0.00           C  
ATOM   3026  C   LEU A 191      -6.795 -28.882  -1.777  1.00  0.00           C  
ATOM   3027  O   LEU A 191      -6.448 -29.256  -2.891  1.00  0.00           O  
ATOM   3028  CB  LEU A 191      -5.399 -29.705   0.117  1.00  0.00           C  
ATOM   3029  CG  LEU A 191      -4.735 -30.867  -0.633  1.00  0.00           C  
ATOM   3030  CD1 LEU A 191      -3.439 -30.385  -1.271  1.00  0.00           C  
ATOM   3031  CD2 LEU A 191      -4.476 -32.013   0.334  1.00  0.00           C  
ATOM   3032  H   LEU A 191      -6.490 -27.601   1.070  1.00  0.00           H  
ATOM   3033  HA  LEU A 191      -4.869 -28.134  -1.244  1.00  0.00           H  
ATOM   3034 1HB  LEU A 191      -4.716 -29.384   0.903  1.00  0.00           H  
ATOM   3035 2HB  LEU A 191      -6.305 -30.088   0.586  1.00  0.00           H  
ATOM   3036  HG  LEU A 191      -5.394 -31.208  -1.432  1.00  0.00           H  
ATOM   3037 1HD1 LEU A 191      -2.968 -31.211  -1.804  1.00  0.00           H  
ATOM   3038 2HD1 LEU A 191      -3.657 -29.579  -1.972  1.00  0.00           H  
ATOM   3039 3HD1 LEU A 191      -2.765 -30.022  -0.496  1.00  0.00           H  
ATOM   3040 1HD2 LEU A 191      -4.004 -32.839  -0.199  1.00  0.00           H  
ATOM   3041 2HD2 LEU A 191      -3.816 -31.673   1.133  1.00  0.00           H  
ATOM   3042 3HD2 LEU A 191      -5.420 -32.349   0.762  1.00  0.00           H  
ATOM   3043  N   GLY A 192      -8.067 -28.814  -1.410  1.00  0.00           N  
ATOM   3044  CA  GLY A 192      -9.118 -29.150  -2.345  1.00  0.00           C  
ATOM   3045  C   GLY A 192      -9.582 -30.575  -2.111  1.00  0.00           C  
ATOM   3046  O   GLY A 192      -9.870 -31.305  -3.064  1.00  0.00           O  
ATOM   3047  H   GLY A 192      -8.316 -28.524  -0.475  1.00  0.00           H  
ATOM   3048 1HA  GLY A 192      -9.950 -28.456  -2.223  1.00  0.00           H  
ATOM   3049 2HA  GLY A 192      -8.750 -29.034  -3.364  1.00  0.00           H  
ATOM   3050  N   THR A 193      -9.634 -30.974  -0.838  1.00  0.00           N  
ATOM   3051  CA  THR A 193     -10.060 -32.324  -0.456  1.00  0.00           C  
ATOM   3052  C   THR A 193     -11.039 -32.309   0.731  1.00  0.00           C  
ATOM   3053  O   THR A 193     -11.521 -31.250   1.131  1.00  0.00           O  
ATOM   3054  CB  THR A 193      -8.843 -33.201  -0.107  1.00  0.00           C  
ATOM   3055  OG1 THR A 193      -9.263 -34.563   0.054  1.00  0.00           O  
ATOM   3056  CG2 THR A 193      -8.190 -32.720   1.179  1.00  0.00           C  
ATOM   3057  H   THR A 193      -9.367 -30.319  -0.117  1.00  0.00           H  
ATOM   3058  HA  THR A 193     -10.547 -32.789  -1.314  1.00  0.00           H  
ATOM   3059  HB  THR A 193      -8.116 -33.153  -0.918  1.00  0.00           H  
ATOM   3060  HG1 THR A 193      -8.523 -35.148  -0.125  1.00  0.00           H  
ATOM   3061 1HG2 THR A 193      -7.332 -33.352   1.410  1.00  0.00           H  
ATOM   3062 2HG2 THR A 193      -7.859 -31.689   1.056  1.00  0.00           H  
ATOM   3063 3HG2 THR A 193      -8.910 -32.775   1.995  1.00  0.00           H  
ATOM   3064  N   THR A 194     -11.329 -33.531   1.238  1.00  0.00           N  
ATOM   3065  CA  THR A 194     -12.276 -33.681   2.340  1.00  0.00           C  
ATOM   3066  C   THR A 194     -11.538 -33.544   3.649  1.00  0.00           C  
ATOM   3067  O   THR A 194     -10.306 -33.514   3.658  1.00  0.00           O  
ATOM   3068  CB  THR A 194     -13.008 -35.035   2.290  1.00  0.00           C  
ATOM   3069  OG1 THR A 194     -14.050 -35.054   3.275  1.00  0.00           O  
ATOM   3070  CG2 THR A 194     -12.039 -36.175   2.561  1.00  0.00           C  
ATOM   3071  H   THR A 194     -10.883 -34.353   0.857  1.00  0.00           H  
ATOM   3072  HA  THR A 194     -13.037 -32.903   2.251  1.00  0.00           H  
ATOM   3073  HB  THR A 194     -13.454 -35.171   1.306  1.00  0.00           H  
ATOM   3074  HG1 THR A 194     -14.693 -35.730   3.046  1.00  0.00           H  
ATOM   3075 1HG2 THR A 194     -12.574 -37.124   2.522  1.00  0.00           H  
ATOM   3076 2HG2 THR A 194     -11.251 -36.170   1.808  1.00  0.00           H  
ATOM   3077 3HG2 THR A 194     -11.597 -36.050   3.549  1.00  0.00           H  
ATOM   3078  N   VAL A 195     -12.289 -33.497   4.736  1.00  0.00           N  
ATOM   3079  CA  VAL A 195     -11.731 -33.152   6.049  1.00  0.00           C  
ATOM   3080  C   VAL A 195     -10.896 -34.302   6.624  1.00  0.00           C  
ATOM   3081  O   VAL A 195      -9.789 -34.092   7.118  1.00  0.00           O  
ATOM   3082  CB  VAL A 195     -12.864 -32.804   7.034  1.00  0.00           C  
ATOM   3083  CG1 VAL A 195     -12.303 -32.568   8.429  1.00  0.00           C  
ATOM   3084  CG2 VAL A 195     -13.620 -31.579   6.542  1.00  0.00           C  
ATOM   3085  H   VAL A 195     -13.278 -33.688   4.653  1.00  0.00           H  
ATOM   3086  HA  VAL A 195     -11.051 -32.310   5.926  1.00  0.00           H  
ATOM   3087  HB  VAL A 195     -13.547 -33.651   7.102  1.00  0.00           H  
ATOM   3088 1HG1 VAL A 195     -13.117 -32.324   9.112  1.00  0.00           H  
ATOM   3089 2HG1 VAL A 195     -11.797 -33.470   8.775  1.00  0.00           H  
ATOM   3090 3HG1 VAL A 195     -11.594 -31.741   8.400  1.00  0.00           H  
ATOM   3091 1HG2 VAL A 195     -14.419 -31.340   7.243  1.00  0.00           H  
ATOM   3092 2HG2 VAL A 195     -12.935 -30.734   6.469  1.00  0.00           H  
ATOM   3093 3HG2 VAL A 195     -14.047 -31.786   5.561  1.00  0.00           H  
ATOM   3094  N   GLU A 196     -11.438 -35.517   6.542  1.00  0.00           N  
ATOM   3095  CA  GLU A 196     -10.815 -36.695   7.134  1.00  0.00           C  
ATOM   3096  C   GLU A 196      -9.487 -36.934   6.422  1.00  0.00           C  
ATOM   3097  O   GLU A 196      -8.499 -37.361   7.029  1.00  0.00           O  
ATOM   3098  CB  GLU A 196     -11.721 -37.923   7.011  1.00  0.00           C  
ATOM   3099  CG  GLU A 196     -13.009 -37.836   7.817  1.00  0.00           C  
ATOM   3100  CD  GLU A 196     -12.771 -37.841   9.303  1.00  0.00           C  
ATOM   3101  OE1 GLU A 196     -12.133 -38.748   9.779  1.00  0.00           O  
ATOM   3102  OE2 GLU A 196     -13.230 -36.935   9.959  1.00  0.00           O  
ATOM   3103  H   GLU A 196     -12.314 -35.618   6.050  1.00  0.00           H  
ATOM   3104  HA  GLU A 196     -10.657 -36.507   8.196  1.00  0.00           H  
ATOM   3105 1HB  GLU A 196     -11.990 -38.073   5.966  1.00  0.00           H  
ATOM   3106 2HB  GLU A 196     -11.179 -38.810   7.341  1.00  0.00           H  
ATOM   3107 1HG  GLU A 196     -13.534 -36.919   7.548  1.00  0.00           H  
ATOM   3108 2HG  GLU A 196     -13.648 -38.678   7.554  1.00  0.00           H  
ATOM   3109  N   GLU A 197      -9.368 -36.733   5.004  1.00  0.00           N  
ATOM   3110  CA  GLU A 197      -8.153 -36.946   4.232  1.00  0.00           C  
ATOM   3111  C   GLU A 197      -7.067 -35.953   4.637  1.00  0.00           C  
ATOM   3112  O   GLU A 197      -5.891 -36.297   4.673  1.00  0.00           O  
ATOM   3113  CB  GLU A 197      -8.444 -36.820   2.735  1.00  0.00           C  
ATOM   3114  CG  GLU A 197      -7.241 -37.068   1.837  1.00  0.00           C  
ATOM   3115  CD  GLU A 197      -7.591 -37.070   0.375  1.00  0.00           C  
ATOM   3116  OE1 GLU A 197      -8.356 -37.911  -0.032  1.00  0.00           O  
ATOM   3117  OE2 GLU A 197      -7.094 -36.228  -0.336  1.00  0.00           O  
ATOM   3118  H   GLU A 197     -10.215 -36.466   4.524  1.00  0.00           H  
ATOM   3119  HA  GLU A 197      -7.769 -37.941   4.457  1.00  0.00           H  
ATOM   3120 1HB  GLU A 197      -9.222 -37.532   2.455  1.00  0.00           H  
ATOM   3121 2HB  GLU A 197      -8.822 -35.821   2.520  1.00  0.00           H  
ATOM   3122 1HG  GLU A 197      -6.499 -36.290   2.020  1.00  0.00           H  
ATOM   3123 2HG  GLU A 197      -6.794 -38.026   2.100  1.00  0.00           H  
ATOM   3124  N   ALA A 198      -7.423 -34.559   4.941  1.00  0.00           N  
ATOM   3125  CA  ALA A 198      -6.474 -33.567   5.457  1.00  0.00           C  
ATOM   3126  C   ALA A 198      -5.828 -34.023   6.761  1.00  0.00           C  
ATOM   3127  O   ALA A 198      -4.652 -33.769   7.012  1.00  0.00           O  
ATOM   3128  CB  ALA A 198      -7.161 -32.222   5.647  1.00  0.00           C  
ATOM   3129  H   ALA A 198      -8.379 -34.281   4.767  1.00  0.00           H  
ATOM   3130  HA  ALA A 198      -5.675 -33.453   4.724  1.00  0.00           H  
ATOM   3131 1HB  ALA A 198      -6.441 -31.499   6.030  1.00  0.00           H  
ATOM   3132 2HB  ALA A 198      -7.552 -31.876   4.691  1.00  0.00           H  
ATOM   3133 3HB  ALA A 198      -7.979 -32.331   6.356  1.00  0.00           H  
ATOM   3134  N   VAL A 199      -6.612 -34.692   7.598  1.00  0.00           N  
ATOM   3135  CA  VAL A 199      -6.108 -35.234   8.851  1.00  0.00           C  
ATOM   3136  C   VAL A 199      -5.104 -36.364   8.617  1.00  0.00           C  
ATOM   3137  O   VAL A 199      -4.003 -36.361   9.182  1.00  0.00           O  
ATOM   3138  CB  VAL A 199      -7.276 -35.758   9.707  1.00  0.00           C  
ATOM   3139  CG1 VAL A 199      -6.751 -36.461  10.951  1.00  0.00           C  
ATOM   3140  CG2 VAL A 199      -8.198 -34.609  10.086  1.00  0.00           C  
ATOM   3141  H   VAL A 199      -7.584 -34.828   7.358  1.00  0.00           H  
ATOM   3142  HA  VAL A 199      -5.573 -34.443   9.380  1.00  0.00           H  
ATOM   3143  HB  VAL A 199      -7.833 -36.498   9.131  1.00  0.00           H  
ATOM   3144 1HG1 VAL A 199      -7.590 -36.827  11.543  1.00  0.00           H  
ATOM   3145 2HG1 VAL A 199      -6.124 -37.302  10.656  1.00  0.00           H  
ATOM   3146 3HG1 VAL A 199      -6.166 -35.761  11.545  1.00  0.00           H  
ATOM   3147 1HG2 VAL A 199      -9.021 -34.987  10.690  1.00  0.00           H  
ATOM   3148 2HG2 VAL A 199      -7.639 -33.868  10.657  1.00  0.00           H  
ATOM   3149 3HG2 VAL A 199      -8.593 -34.148   9.181  1.00  0.00           H  
ATOM   3150  N   LYS A 200      -5.498 -37.307   7.772  1.00  0.00           N  
ATOM   3151  CA  LYS A 200      -4.675 -38.453   7.438  1.00  0.00           C  
ATOM   3152  C   LYS A 200      -3.383 -37.998   6.785  1.00  0.00           C  
ATOM   3153  O   LYS A 200      -2.327 -38.570   7.030  1.00  0.00           O  
ATOM   3154  CB  LYS A 200      -5.430 -39.411   6.515  1.00  0.00           C  
ATOM   3155  CG  LYS A 200      -6.559 -40.178   7.191  1.00  0.00           C  
ATOM   3156  CD  LYS A 200      -7.291 -41.072   6.201  1.00  0.00           C  
ATOM   3157  CE  LYS A 200      -8.432 -41.822   6.871  1.00  0.00           C  
ATOM   3158  NZ  LYS A 200      -9.177 -42.677   5.907  1.00  0.00           N  
ATOM   3159  H   LYS A 200      -6.411 -37.218   7.349  1.00  0.00           H  
ATOM   3160  HA  LYS A 200      -4.432 -38.986   8.357  1.00  0.00           H  
ATOM   3161 1HB  LYS A 200      -5.857 -38.852   5.681  1.00  0.00           H  
ATOM   3162 2HB  LYS A 200      -4.734 -40.139   6.097  1.00  0.00           H  
ATOM   3163 1HG  LYS A 200      -6.150 -40.795   7.992  1.00  0.00           H  
ATOM   3164 2HG  LYS A 200      -7.268 -39.473   7.625  1.00  0.00           H  
ATOM   3165 1HD  LYS A 200      -7.692 -40.464   5.389  1.00  0.00           H  
ATOM   3166 2HD  LYS A 200      -6.592 -41.795   5.779  1.00  0.00           H  
ATOM   3167 1HE  LYS A 200      -8.037 -42.452   7.666  1.00  0.00           H  
ATOM   3168 2HE  LYS A 200      -9.126 -41.108   7.314  1.00  0.00           H  
ATOM   3169 1HZ  LYS A 200      -9.925 -43.156   6.389  1.00  0.00           H  
ATOM   3170 2HZ  LYS A 200      -9.565 -42.100   5.174  1.00  0.00           H  
ATOM   3171 3HZ  LYS A 200      -8.548 -43.357   5.503  1.00  0.00           H  
ATOM   3172  N   ARG A 201      -3.399 -36.937   5.799  1.00  0.00           N  
ATOM   3173  CA  ARG A 201      -2.206 -36.409   5.149  1.00  0.00           C  
ATOM   3174  C   ARG A 201      -1.293 -35.730   6.153  1.00  0.00           C  
ATOM   3175  O   ARG A 201      -0.082 -35.891   6.095  1.00  0.00           O  
ATOM   3176  CB  ARG A 201      -2.582 -35.415   4.059  1.00  0.00           C  
ATOM   3177  CG  ARG A 201      -3.192 -36.035   2.812  1.00  0.00           C  
ATOM   3178  CD  ARG A 201      -3.556 -35.003   1.808  1.00  0.00           C  
ATOM   3179  NE  ARG A 201      -4.216 -35.582   0.649  1.00  0.00           N  
ATOM   3180  CZ  ARG A 201      -3.576 -36.134  -0.400  1.00  0.00           C  
ATOM   3181  NH1 ARG A 201      -2.262 -36.174  -0.422  1.00  0.00           N  
ATOM   3182  NH2 ARG A 201      -4.269 -36.636  -1.408  1.00  0.00           N  
ATOM   3183  H   ARG A 201      -4.304 -36.578   5.536  1.00  0.00           H  
ATOM   3184  HA  ARG A 201      -1.647 -37.241   4.718  1.00  0.00           H  
ATOM   3185 1HB  ARG A 201      -3.298 -34.697   4.454  1.00  0.00           H  
ATOM   3186 2HB  ARG A 201      -1.696 -34.860   3.751  1.00  0.00           H  
ATOM   3187 1HG  ARG A 201      -2.476 -36.719   2.357  1.00  0.00           H  
ATOM   3188 2HG  ARG A 201      -4.096 -36.583   3.082  1.00  0.00           H  
ATOM   3189 1HD  ARG A 201      -4.232 -34.278   2.259  1.00  0.00           H  
ATOM   3190 2HD  ARG A 201      -2.654 -34.494   1.466  1.00  0.00           H  
ATOM   3191  HE  ARG A 201      -5.227 -35.570   0.629  1.00  0.00           H  
ATOM   3192 1HH1 ARG A 201      -1.733 -35.791   0.349  1.00  0.00           H  
ATOM   3193 2HH1 ARG A 201      -1.782 -36.588  -1.208  1.00  0.00           H  
ATOM   3194 1HH2 ARG A 201      -5.280 -36.604  -1.392  1.00  0.00           H  
ATOM   3195 2HH2 ARG A 201      -3.790 -37.049  -2.194  1.00  0.00           H  
ATOM   3196  N   ALA A 202      -1.869 -34.975   7.080  1.00  0.00           N  
ATOM   3197  CA  ALA A 202      -1.052 -34.311   8.088  1.00  0.00           C  
ATOM   3198  C   ALA A 202      -0.351 -35.324   8.982  1.00  0.00           C  
ATOM   3199  O   ALA A 202       0.812 -35.149   9.323  1.00  0.00           O  
ATOM   3200  CB  ALA A 202      -1.868 -33.333   8.899  1.00  0.00           C  
ATOM   3201  H   ALA A 202      -2.872 -34.855   7.098  1.00  0.00           H  
ATOM   3202  HA  ALA A 202      -0.265 -33.757   7.574  1.00  0.00           H  
ATOM   3203 1HB  ALA A 202      -1.229 -32.853   9.642  1.00  0.00           H  
ATOM   3204 2HB  ALA A 202      -2.289 -32.576   8.239  1.00  0.00           H  
ATOM   3205 3HB  ALA A 202      -2.672 -33.864   9.404  1.00  0.00           H  
ATOM   3206  N   LEU A 203      -1.053 -36.398   9.338  1.00  0.00           N  
ATOM   3207  CA  LEU A 203      -0.472 -37.444  10.177  1.00  0.00           C  
ATOM   3208  C   LEU A 203       0.639 -38.216   9.462  1.00  0.00           C  
ATOM   3209  O   LEU A 203       1.655 -38.545  10.070  1.00  0.00           O  
ATOM   3210  CB  LEU A 203      -1.566 -38.421  10.624  1.00  0.00           C  
ATOM   3211  CG  LEU A 203      -2.594 -37.860  11.615  1.00  0.00           C  
ATOM   3212  CD1 LEU A 203      -3.756 -38.835  11.748  1.00  0.00           C  
ATOM   3213  CD2 LEU A 203      -1.925 -37.620  12.960  1.00  0.00           C  
ATOM   3214  H   LEU A 203      -2.008 -36.494   9.022  1.00  0.00           H  
ATOM   3215  HA  LEU A 203       0.007 -36.971  11.034  1.00  0.00           H  
ATOM   3216 1HB  LEU A 203      -2.107 -38.763   9.743  1.00  0.00           H  
ATOM   3217 2HB  LEU A 203      -1.092 -39.284  11.091  1.00  0.00           H  
ATOM   3218  HG  LEU A 203      -2.991 -36.919  11.234  1.00  0.00           H  
ATOM   3219 1HD1 LEU A 203      -4.487 -38.437  12.452  1.00  0.00           H  
ATOM   3220 2HD1 LEU A 203      -4.228 -38.974  10.776  1.00  0.00           H  
ATOM   3221 3HD1 LEU A 203      -3.387 -39.793  12.113  1.00  0.00           H  
ATOM   3222 1HD2 LEU A 203      -2.655 -37.220  13.664  1.00  0.00           H  
ATOM   3223 2HD2 LEU A 203      -1.529 -38.561  13.342  1.00  0.00           H  
ATOM   3224 3HD2 LEU A 203      -1.110 -36.906  12.838  1.00  0.00           H  
ATOM   3225  N   LYS A 204       0.453 -38.489   8.173  1.00  0.00           N  
ATOM   3226  CA  LYS A 204       1.493 -39.124   7.365  1.00  0.00           C  
ATOM   3227  C   LYS A 204       2.722 -38.228   7.205  1.00  0.00           C  
ATOM   3228  O   LYS A 204       3.855 -38.707   7.243  1.00  0.00           O  
ATOM   3229  CB  LYS A 204       0.939 -39.501   5.990  1.00  0.00           C  
ATOM   3230  CG  LYS A 204      -0.033 -40.673   6.003  1.00  0.00           C  
ATOM   3231  CD  LYS A 204      -0.569 -40.961   4.609  1.00  0.00           C  
ATOM   3232  CE  LYS A 204      -1.551 -42.124   4.622  1.00  0.00           C  
ATOM   3233  NZ  LYS A 204      -2.105 -42.399   3.269  1.00  0.00           N  
ATOM   3234  H   LYS A 204      -0.428 -38.252   7.744  1.00  0.00           H  
ATOM   3235  HA  LYS A 204       1.826 -40.030   7.876  1.00  0.00           H  
ATOM   3236 1HB  LYS A 204       0.423 -38.643   5.559  1.00  0.00           H  
ATOM   3237 2HB  LYS A 204       1.762 -39.756   5.323  1.00  0.00           H  
ATOM   3238 1HG  LYS A 204       0.474 -41.562   6.380  1.00  0.00           H  
ATOM   3239 2HG  LYS A 204      -0.869 -40.445   6.664  1.00  0.00           H  
ATOM   3240 1HD  LYS A 204      -1.074 -40.075   4.222  1.00  0.00           H  
ATOM   3241 2HD  LYS A 204       0.259 -41.206   3.944  1.00  0.00           H  
ATOM   3242 1HE  LYS A 204      -1.049 -43.020   4.985  1.00  0.00           H  
ATOM   3243 2HE  LYS A 204      -2.375 -41.897   5.298  1.00  0.00           H  
ATOM   3244 1HZ  LYS A 204      -2.751 -43.175   3.320  1.00  0.00           H  
ATOM   3245 2HZ  LYS A 204      -2.590 -41.580   2.930  1.00  0.00           H  
ATOM   3246 3HZ  LYS A 204      -1.353 -42.630   2.637  1.00  0.00           H  
ATOM   3247  N   LEU A 205       2.499 -36.932   7.004  1.00  0.00           N  
ATOM   3248  CA  LEU A 205       3.602 -35.978   6.923  1.00  0.00           C  
ATOM   3249  C   LEU A 205       4.277 -35.823   8.279  1.00  0.00           C  
ATOM   3250  O   LEU A 205       5.497 -35.756   8.359  1.00  0.00           O  
ATOM   3251  CB  LEU A 205       3.095 -34.615   6.435  1.00  0.00           C  
ATOM   3252  CG  LEU A 205       4.149 -33.504   6.355  1.00  0.00           C  
ATOM   3253  CD1 LEU A 205       5.248 -33.915   5.384  1.00  0.00           C  
ATOM   3254  CD2 LEU A 205       3.487 -32.207   5.914  1.00  0.00           C  
ATOM   3255  H   LEU A 205       1.552 -36.599   6.903  1.00  0.00           H  
ATOM   3256  HA  LEU A 205       4.337 -36.359   6.215  1.00  0.00           H  
ATOM   3257 1HB  LEU A 205       2.668 -34.739   5.441  1.00  0.00           H  
ATOM   3258 2HB  LEU A 205       2.306 -34.277   7.107  1.00  0.00           H  
ATOM   3259  HG  LEU A 205       4.606 -33.363   7.336  1.00  0.00           H  
ATOM   3260 1HD1 LEU A 205       5.997 -33.124   5.328  1.00  0.00           H  
ATOM   3261 2HD1 LEU A 205       5.717 -34.834   5.734  1.00  0.00           H  
ATOM   3262 3HD1 LEU A 205       4.819 -34.079   4.397  1.00  0.00           H  
ATOM   3263 1HD2 LEU A 205       4.237 -31.417   5.857  1.00  0.00           H  
ATOM   3264 2HD2 LEU A 205       3.031 -32.346   4.933  1.00  0.00           H  
ATOM   3265 3HD2 LEU A 205       2.718 -31.927   6.635  1.00  0.00           H  
ATOM   3266  N   LYS A 206       3.477 -35.763   9.339  1.00  0.00           N  
ATOM   3267  CA  LYS A 206       3.978 -35.679  10.718  1.00  0.00           C  
ATOM   3268  C   LYS A 206       4.936 -36.827  11.023  1.00  0.00           C  
ATOM   3269  O   LYS A 206       5.980 -36.631  11.646  1.00  0.00           O  
ATOM   3270  CB  LYS A 206       2.818 -35.686  11.715  1.00  0.00           C  
ATOM   3271  CG  LYS A 206       3.241 -35.566  13.173  1.00  0.00           C  
ATOM   3272  CD  LYS A 206       2.038 -35.612  14.103  1.00  0.00           C  
ATOM   3273  CE  LYS A 206       2.453 -35.431  15.556  1.00  0.00           C  
ATOM   3274  NZ  LYS A 206       3.243 -36.588  16.057  1.00  0.00           N  
ATOM   3275  H   LYS A 206       2.479 -35.775   9.178  1.00  0.00           H  
ATOM   3276  HA  LYS A 206       4.523 -34.742  10.831  1.00  0.00           H  
ATOM   3277 1HB  LYS A 206       2.143 -34.859  11.494  1.00  0.00           H  
ATOM   3278 2HB  LYS A 206       2.250 -36.610  11.606  1.00  0.00           H  
ATOM   3279 1HG  LYS A 206       3.916 -36.386  13.425  1.00  0.00           H  
ATOM   3280 2HG  LYS A 206       3.770 -34.626  13.322  1.00  0.00           H  
ATOM   3281 1HD  LYS A 206       1.339 -34.820  13.832  1.00  0.00           H  
ATOM   3282 2HD  LYS A 206       1.532 -36.571  13.997  1.00  0.00           H  
ATOM   3283 1HE  LYS A 206       3.054 -34.527  15.652  1.00  0.00           H  
ATOM   3284 2HE  LYS A 206       1.565 -35.318  16.177  1.00  0.00           H  
ATOM   3285 1HZ  LYS A 206       3.498 -36.429  17.022  1.00  0.00           H  
ATOM   3286 2HZ  LYS A 206       2.689 -37.430  15.990  1.00  0.00           H  
ATOM   3287 3HZ  LYS A 206       4.080 -36.691  15.501  1.00  0.00           H  
ATOM   3288  N   THR A 207       4.561 -38.026  10.574  1.00  0.00           N  
ATOM   3289  CA  THR A 207       5.373 -39.234  10.734  1.00  0.00           C  
ATOM   3290  C   THR A 207       6.599 -39.191   9.816  1.00  0.00           C  
ATOM   3291  O   THR A 207       7.713 -39.462  10.260  1.00  0.00           O  
ATOM   3292  CB  THR A 207       4.550 -40.501  10.443  1.00  0.00           C  
ATOM   3293  OG1 THR A 207       3.437 -40.569  11.343  1.00  0.00           O  
ATOM   3294  CG2 THR A 207       5.408 -41.746  10.611  1.00  0.00           C  
ATOM   3295  H   THR A 207       3.671 -38.091  10.104  1.00  0.00           H  
ATOM   3296  HA  THR A 207       5.727 -39.281  11.764  1.00  0.00           H  
ATOM   3297  HB  THR A 207       4.172 -40.463   9.421  1.00  0.00           H  
ATOM   3298  HG1 THR A 207       2.773 -39.928  11.078  1.00  0.00           H  
ATOM   3299 1HG2 THR A 207       4.809 -42.632  10.400  1.00  0.00           H  
ATOM   3300 2HG2 THR A 207       6.250 -41.703   9.919  1.00  0.00           H  
ATOM   3301 3HG2 THR A 207       5.781 -41.795  11.633  1.00  0.00           H  
ATOM   3302  N   LYS A 208       6.395 -38.815   8.555  1.00  0.00           N  
ATOM   3303  CA  LYS A 208       7.465 -38.801   7.544  1.00  0.00           C  
ATOM   3304  C   LYS A 208       8.612 -37.798   7.823  1.00  0.00           C  
ATOM   3305  O   LYS A 208       9.788 -38.119   7.656  1.00  0.00           O  
ATOM   3306  CB  LYS A 208       6.858 -38.508   6.171  1.00  0.00           C  
ATOM   3307  CG  LYS A 208       7.855 -38.547   5.021  1.00  0.00           C  
ATOM   3308  CD  LYS A 208       7.163 -38.341   3.682  1.00  0.00           C  
ATOM   3309  CE  LYS A 208       8.152 -38.419   2.528  1.00  0.00           C  
ATOM   3310  NZ  LYS A 208       7.482 -38.267   1.208  1.00  0.00           N  
ATOM   3311  H   LYS A 208       5.462 -38.530   8.288  1.00  0.00           H  
ATOM   3312  HA  LYS A 208       7.950 -39.777   7.540  1.00  0.00           H  
ATOM   3313 1HB  LYS A 208       6.073 -39.234   5.957  1.00  0.00           H  
ATOM   3314 2HB  LYS A 208       6.397 -37.520   6.181  1.00  0.00           H  
ATOM   3315 1HG  LYS A 208       8.601 -37.763   5.159  1.00  0.00           H  
ATOM   3316 2HG  LYS A 208       8.364 -39.510   5.013  1.00  0.00           H  
ATOM   3317 1HD  LYS A 208       6.398 -39.106   3.546  1.00  0.00           H  
ATOM   3318 2HD  LYS A 208       6.681 -37.363   3.668  1.00  0.00           H  
ATOM   3319 1HE  LYS A 208       8.899 -37.633   2.635  1.00  0.00           H  
ATOM   3320 2HE  LYS A 208       8.664 -39.381   2.552  1.00  0.00           H  
ATOM   3321 1HZ  LYS A 208       8.170 -38.325   0.472  1.00  0.00           H  
ATOM   3322 2HZ  LYS A 208       6.799 -39.003   1.090  1.00  0.00           H  
ATOM   3323 3HZ  LYS A 208       7.019 -37.370   1.166  1.00  0.00           H  
ATOM   3324  N   LEU A 209       8.277 -36.585   8.245  1.00  0.00           N  
ATOM   3325  CA  LEU A 209       9.290 -35.559   8.465  1.00  0.00           C  
ATOM   3326  C   LEU A 209       9.768 -35.530   9.917  1.00  0.00           C  
ATOM   3327  O   LEU A 209       8.964 -35.413  10.853  1.00  0.00           O  
ATOM   3328  CB  LEU A 209       8.733 -34.183   8.078  1.00  0.00           C  
ATOM   3329  CG  LEU A 209       9.670 -32.994   8.323  1.00  0.00           C  
ATOM   3330  CD1 LEU A 209      10.903 -33.128   7.440  1.00  0.00           C  
ATOM   3331  CD2 LEU A 209       8.929 -31.696   8.035  1.00  0.00           C  
ATOM   3332  H   LEU A 209       7.306 -36.365   8.420  1.00  0.00           H  
ATOM   3333  HA  LEU A 209      10.158 -35.792   7.849  1.00  0.00           H  
ATOM   3334 1HB  LEU A 209       8.482 -34.195   7.019  1.00  0.00           H  
ATOM   3335 2HB  LEU A 209       7.818 -34.007   8.645  1.00  0.00           H  
ATOM   3336  HG  LEU A 209      10.001 -32.999   9.362  1.00  0.00           H  
ATOM   3337 1HD1 LEU A 209      11.569 -32.282   7.614  1.00  0.00           H  
ATOM   3338 2HD1 LEU A 209      11.424 -34.054   7.681  1.00  0.00           H  
ATOM   3339 3HD1 LEU A 209      10.601 -33.142   6.394  1.00  0.00           H  
ATOM   3340 1HD2 LEU A 209       9.595 -30.850   8.210  1.00  0.00           H  
ATOM   3341 2HD2 LEU A 209       8.598 -31.689   6.996  1.00  0.00           H  
ATOM   3342 3HD2 LEU A 209       8.063 -31.618   8.692  1.00  0.00           H  
ATOM   3343  N   GLY A 210      11.081 -35.639  10.101  1.00  0.00           N  
ATOM   3344  CA  GLY A 210      11.672 -35.604  11.428  1.00  0.00           C  
ATOM   3345  C   GLY A 210      13.185 -35.765  11.445  1.00  0.00           C  
ATOM   3346  O   GLY A 210      13.796 -35.865  12.510  1.00  0.00           O  
ATOM   3347  OXT GLY A 210      13.841 -35.799  10.405  1.00  0.00           O  
ATOM   3348  H   GLY A 210      11.683 -35.746   9.296  1.00  0.00           H  
ATOM   3349 1HA  GLY A 210      11.427 -34.658  11.911  1.00  0.00           H  
ATOM   3350 2HA  GLY A 210      11.242 -36.397  12.038  1.00  0.00           H  
TER                                                                             
HETATM 3352 FE1  HMM X   1      -3.537 -15.769   6.821  1.00  0.00          FE  
HETATM 3353  C35 HMM X   1      -5.224 -15.209   8.015  1.00  0.00           C  
HETATM 3354  N4  HMM X   1      -2.485 -16.046   8.529  1.00  0.00           N  
HETATM 3355  C19 HMM X   1      -1.791 -15.095   9.238  1.00  0.00           C  
HETATM 3356  C18 HMM X   1      -1.158 -15.682  10.400  1.00  0.00           C  
HETATM 3357  C15 HMM X   1      -1.468 -17.029  10.372  1.00  0.00           C  
HETATM 3358  C14 HMM X   1      -2.307 -17.228   9.193  1.00  0.00           C  
HETATM 3359  C31 HMM X   1      -2.856 -18.448   8.804  1.00  0.00           C  
HETATM 3360  C12 HMM X   1      -3.701 -18.651   7.722  1.00  0.00           C  
HETATM 3361  N1  HMM X   1      -4.084 -17.690   6.818  1.00  0.00           N  
HETATM 3362  C6  HMM X   1      -4.952 -18.305   5.951  1.00  0.00           C  
HETATM 3363  C7  HMM X   1      -5.145 -19.703   6.327  1.00  0.00           C  
HETATM 3364  C11 HMM X   1      -4.351 -19.920   7.421  1.00  0.00           C  
HETATM 3365  C13 HMM X   1      -4.155 -21.182   8.205  1.00  0.00           C  
HETATM 3366  C8  HMM X   1      -6.035 -20.656   5.589  1.00  0.00           C  
HETATM 3367  C9  HMM X   1      -5.609 -20.931   4.127  1.00  0.00           C  
HETATM 3368  C10 HMM X   1      -4.749 -22.214   3.919  1.00  0.00           C  
HETATM 3369  O4  HMM X   1      -4.765 -23.085   4.837  1.00  0.00           O  
HETATM 3370  O2  HMM X   1      -4.141 -22.283   2.819  1.00  0.00           O  
HETATM 3371  C28 HMM X   1      -5.528 -17.715   4.832  1.00  0.00           C  
HETATM 3372  C1  HMM X   1      -5.265 -16.423   4.389  1.00  0.00           C  
HETATM 3373  N2  HMM X   1      -4.467 -15.521   5.040  1.00  0.00           N  
HETATM 3374  C33 HMM X   1      -4.410 -14.409   4.235  1.00  0.00           C  
HETATM 3375  C32 HMM X   1      -5.213 -14.609   3.037  1.00  0.00           C  
HETATM 3376  C2  HMM X   1      -5.755 -15.863   3.132  1.00  0.00           C  
HETATM 3377  C3  HMM X   1      -6.578 -16.588   2.110  1.00  0.00           C  
HETATM 3378  C4  HMM X   1      -5.728 -17.532   1.242  1.00  0.00           C  
HETATM 3379  C5  HMM X   1      -6.531 -18.578   0.418  1.00  0.00           C  
HETATM 3380  O1  HMM X   1      -7.143 -19.446   1.101  1.00  0.00           O  
HETATM 3381  O3  HMM X   1      -6.491 -18.485  -0.839  1.00  0.00           O  
HETATM 3382  C34 HMM X   1      -5.374 -13.609   1.933  1.00  0.00           C  
HETATM 3383  C29 HMM X   1      -3.708 -13.248   4.520  1.00  0.00           C  
HETATM 3384  C26 HMM X   1      -3.010 -12.977   5.694  1.00  0.00           C  
HETATM 3385  C25 HMM X   1      -2.428 -11.690   6.017  1.00  0.00           C  
HETATM 3386  C22 HMM X   1      -1.938 -11.790   7.302  1.00  0.00           C  
HETATM 3387  C21 HMM X   1      -2.169 -13.171   7.720  1.00  0.00           C  
HETATM 3388  N3  HMM X   1      -2.835 -13.855   6.732  1.00  0.00           N  
HETATM 3389  C30 HMM X   1      -1.675 -13.753   8.880  1.00  0.00           C  
HETATM 3390  C23 HMM X   1      -1.325 -10.714   8.073  1.00  0.00           C  
HETATM 3391  C24 HMM X   1      -1.659 -10.310   9.309  1.00  0.00           C  
HETATM 3392  C27 HMM X   1      -2.448 -10.490   5.122  1.00  0.00           C  
HETATM 3393  C16 HMM X   1      -1.115 -18.081  11.315  1.00  0.00           C  
HETATM 3394  C17 HMM X   1      -1.239 -18.042  12.652  1.00  0.00           C  
HETATM 3395  C20 HMM X   1      -0.372 -14.931  11.427  1.00  0.00           C  
HETATM 3396  H33 HMM X   1      -4.987 -15.251   9.085  1.00  0.00           H  
HETATM 3397  H31 HMM X   1      -5.550 -14.187   7.790  1.00  0.00           H  
HETATM 3398  H32 HMM X   1      -6.075 -15.875   7.838  1.00  0.00           H  
HETATM 3399  H29 HMM X   1      -2.633 -19.313   9.417  1.00  0.00           H  
HETATM 3400  H23 HMM X   1      -3.106 -21.502   8.200  1.00  0.00           H  
HETATM 3401  H22 HMM X   1      -4.444 -21.056   9.257  1.00  0.00           H  
HETATM 3402  H24 HMM X   1      -4.752 -22.000   7.793  1.00  0.00           H  
HETATM 3403  H3  HMM X   1      -6.097 -21.598   6.147  1.00  0.00           H  
HETATM 3404  H4  HMM X   1      -7.050 -20.244   5.541  1.00  0.00           H  
HETATM 3405  H11 HMM X   1      -5.063 -20.079   3.707  1.00  0.00           H  
HETATM 3406  H12 HMM X   1      -6.499 -21.051   3.495  1.00  0.00           H  
HETATM 3407  H28 HMM X   1      -6.199 -18.330   4.239  1.00  0.00           H  
HETATM 3408  H26 HMM X   1      -7.368 -17.176   2.587  1.00  0.00           H  
HETATM 3409  H27 HMM X   1      -7.078 -15.873   1.448  1.00  0.00           H  
HETATM 3410  H6  HMM X   1      -5.123 -16.941   0.540  1.00  0.00           H  
HETATM 3411  H5  HMM X   1      -5.007 -18.069   1.872  1.00  0.00           H  
HETATM 3412  H15 HMM X   1      -5.703 -12.633   2.316  1.00  0.00           H  
HETATM 3413  H13 HMM X   1      -6.116 -13.947   1.204  1.00  0.00           H  
HETATM 3414  H14 HMM X   1      -4.433 -13.439   1.393  1.00  0.00           H  
HETATM 3415  H25 HMM X   1      -3.749 -12.455   3.780  1.00  0.00           H  
HETATM 3416  H30 HMM X   1      -1.086 -13.121   9.530  1.00  0.00           H  
HETATM 3417  H1  HMM X   1      -0.536 -10.165   7.557  1.00  0.00           H  
HETATM 3418  H7  HMM X   1      -2.471 -10.761   9.870  1.00  0.00           H  
HETATM 3419  H8  HMM X   1      -1.135  -9.487   9.786  1.00  0.00           H  
HETATM 3420  H17 HMM X   1      -1.771  -9.710   5.484  1.00  0.00           H  
HETATM 3421  H16 HMM X   1      -2.148 -10.744   4.099  1.00  0.00           H  
HETATM 3422  H18 HMM X   1      -3.451 -10.046   5.062  1.00  0.00           H  
HETATM 3423  H2  HMM X   1      -0.707 -18.991  10.875  1.00  0.00           H  
HETATM 3424  H9  HMM X   1      -1.594 -17.163  13.181  1.00  0.00           H  
HETATM 3425  H10 HMM X   1      -0.962 -18.899  13.260  1.00  0.00           H  
HETATM 3426  H20 HMM X   1       0.698 -14.886  11.182  1.00  0.00           H  
HETATM 3427  H21 HMM X   1      -0.455 -15.412  12.407  1.00  0.00           H  
HETATM 3428  H19 HMM X   1      -0.725 -13.899  11.526  1.00  0.00           H  
TER                                                                             
CONECT  736 3352                                                                
CONECT 3352  736 3353 3354 3361                                                 
CONECT 3352 3373 3388                                                           
CONECT 3353 3352 3396 3397 3398                                                 
CONECT 3354 3352 3355 3358                                                      
CONECT 3355 3354 3356 3389                                                      
CONECT 3356 3355 3357 3395                                                      
CONECT 3357 3356 3358 3393                                                      
CONECT 3358 3354 3357 3359                                                      
CONECT 3359 3358 3360 3399                                                      
CONECT 3360 3359 3361 3364                                                      
CONECT 3361 3352 3360 3362                                                      
CONECT 3362 3361 3363 3371                                                      
CONECT 3363 3362 3364 3366                                                      
CONECT 3364 3360 3363 3365                                                      
CONECT 3365 3364 3400 3401 3402                                                 
CONECT 3366 3363 3367 3403 3404                                                 
CONECT 3367 3366 3368 3405 3406                                                 
CONECT 3368 3367 3369 3370                                                      
CONECT 3369 3368                                                                
CONECT 3370 3368                                                                
CONECT 3371 3362 3372 3407                                                      
CONECT 3372 3371 3373 3376                                                      
CONECT 3373 3352 3372 3374                                                      
CONECT 3374 3373 3375 3383                                                      
CONECT 3375 3374 3376 3382                                                      
CONECT 3376 3372 3375 3377                                                      
CONECT 3377 3376 3378 3408 3409                                                 
CONECT 3378 3377 3379 3410 3411                                                 
CONECT 3379 3378 3380 3381                                                      
CONECT 3380 3379                                                                
CONECT 3381 3379                                                                
CONECT 3382 3375 3412 3413 3414                                                 
CONECT 3383 3374 3384 3415                                                      
CONECT 3384 3383 3385 3388                                                      
CONECT 3385 3384 3386 3392                                                      
CONECT 3386 3385 3387 3390                                                      
CONECT 3387 3386 3388 3389                                                      
CONECT 3388 3352 3384 3387                                                      
CONECT 3389 3355 3387 3416                                                      
CONECT 3390 3386 3391 3417                                                      
CONECT 3391 3390 3418 3419                                                      
CONECT 3392 3385 3420 3421 3422                                                 
CONECT 3393 3357 3394 3423                                                      
CONECT 3394 3393 3424 3425                                                      
CONECT 3395 3356 3426 3427 3428                                                 
CONECT 3396 3353                                                                
CONECT 3397 3353                                                                
CONECT 3398 3353                                                                
CONECT 3399 3359                                                                
CONECT 3400 3365                                                                
CONECT 3401 3365                                                                
CONECT 3402 3365                                                                
CONECT 3403 3366                                                                
CONECT 3404 3366                                                                
CONECT 3405 3367                                                                
CONECT 3406 3367                                                                
CONECT 3407 3371                                                                
CONECT 3408 3377                                                                
CONECT 3409 3377                                                                
CONECT 3410 3378                                                                
CONECT 3411 3378                                                                
CONECT 3412 3382                                                                
CONECT 3413 3382                                                                
CONECT 3414 3382                                                                
CONECT 3415 3383                                                                
CONECT 3416 3389                                                                
CONECT 3417 3390                                                                
CONECT 3418 3391                                                                
CONECT 3419 3391                                                                
CONECT 3420 3392                                                                
CONECT 3421 3392                                                                
CONECT 3422 3392                                                                
CONECT 3423 3393                                                                
CONECT 3424 3394                                                                
CONECT 3425 3394                                                                
CONECT 3426 3395                                                                
CONECT 3427 3395                                                                
CONECT 3428 3395                                                                
# All scores below are weighted scores, not raw scores.
#BEGIN_POSE_ENERGIES_TABLE 
label fa_atr fa_rep fa_sol fa_intra_atr_xover4 fa_intra_rep_xover4 fa_intra_sol_xover4 lk_ball lk_ball_iso lk_ball_bridge lk_ball_bridge_uncpl fa_elec fa_intra_elec pro_close hbond_sr_bb hbond_lr_bb hbond_bb_sc hbond_sc dslf_fa13 atom_pair_constraint coordinate_constraint angle_constraint dihedral_constraint omega fa_dun_dev fa_dun_rot fa_dun_semi p_aa_pp hxl_tors ref rama_prepro res_type_constraint total
weights 1 0.55 1 1 0.55 1 0.92 -0.38 -0.33 -0.33 1 1 1.25 1 1 1 1 1.25 1 1 1 1 0.48 0.69 0.76 0.78 0.61 1 1 0.5 1 NA
pose -1246.74 134.284 830.977 -96.2131 69.3862 40.0534 509.237 -509.782 -0.68364 -4.89432 -435.998 -59.4152 0 -168.272 -17.4913 -27.8703 -25.5042 0 0.11177 0 0 0.62635 23.2553 16.1822 108.275 98.1283 -58.7576 48.3763 50.1548 13.6031 0 -708.969
VAL:NtermProteinFull_1 -5.38529 2.1301 2.00443 -2.63036 5.80628 2.18772 1.04033 -1.26066 -0.00581 -0.01329 -3.31174 0.97455 0 0 0 0 0 0 0 0 0 0 0.05761 0.1073 0.12403 0 0 0 2.085 0 0 3.9102
SER_2 -5.39277 1.61754 5.59478 -0.026 0 0.06145 2.94127 -2.23284 -0 -0 -4.05195 -0.60071 0 0 0 -1.8186 0 0 0 0 0 0 0.00252 0.0496 0.2264 0 -0.37796 0.62395 -1.1772 -0.15703 0 -4.71754
LEU_3 -5.61315 0.30342 2.22179 -0.71159 0.50003 0.27804 1.63655 -1.81227 -0 -0 -0.42395 0.11515 0 0 0 0 0 0 0 0 0 0 0.12 0.01714 0.98866 0 -0.24674 0 0.72952 -0.06322 0 -1.96061
GLU_4 -5.52177 0.54419 4.97842 -0.21283 0.02385 0.2993 2.55124 -2.42345 -0 -0 -1.84923 -0.55091 0 0 0 0 -0.84591 0 0 0 0 0 0.13744 0.00687 0 4.17869 -0.18755 0 -2.5358 -0.01723 0 -1.42468
GLN_5 -8.04511 0.88603 6.70432 -0.24991 0.02581 0.18812 3.86046 -3.40917 -0 -0 -3.02299 -0.38336 0 0 0 -1.8186 0 0 0 0 0 0 0.07209 0.08219 0 2.86882 0.01995 0 -1.0644 0.04164 0 -3.24412
ALA_6 -6.89342 0.48208 3.37739 -0.02191 0 0 2.93597 -2.87131 -0 -0 -2.02909 -0.35026 0 0 0 0 0 0 0 0 0 0 0.05513 0 0 0 -0.20203 0 2.3386 0.16197 0 -3.01688
LEU_7 -9.97227 0.97951 4.37137 -0.48289 0.31038 0.11365 3.05207 -3.22416 -0 -0 -1.99901 0.19848 0 0 0 0 0 0 0 0 0 0 -0.01832 0.50362 0.42247 0 -0.26091 0 0.72952 0.02228 0 -5.2542
LEU_8 -6.84921 1.13936 4.49615 -0.48948 0.34633 0.1199 3.001 -2.82212 -0 -0 -2.35884 0.20156 0 0 0 0 0 0 0 0 0 0 -0.02488 0.41997 0.39415 0 -0.26796 0 0.72952 0.02472 0 -1.93983
ILE_9 -9.05375 1.73761 2.9259 -0.51151 0.50876 0.10243 2.91087 -2.92528 -0 -0 -2.18301 0.09184 0 0 0 0 0 0 0 0 0 0 -0.01782 0.41955 0.55084 0 -0.40726 0 1.0317 0.25958 0 -4.55953
ILE_10 -7.97298 0.41759 2.84051 -0.50866 0.55819 0.09957 2.46399 -2.70554 -0 -0 -1.84459 0.10856 0 0 0 0 0 0 0 0 0 0 -0.0581 0.11252 0.57885 0 -0.44704 0 1.0317 0.41434 0 -4.91106
ALA_11 -5.35732 0.36656 4.27916 -0.02221 0 0 3.0307 -2.79945 -0 -0 -2.40735 -0.36563 0 0 0 0 0 0 0 0 0 0 0.41478 0 0 0 -0.07509 0 2.3386 0.30768 0 -0.28956
VAL_12 -7.08252 1.43614 3.73546 -0.3163 0.32474 0.07248 2.99798 -2.74998 -0 -0 -2.59021 -0.04356 0 0 0 0 0 0 0 0 0 0 0.15395 0.04416 0.11347 0 -0.18626 0 2.085 0.33989 0 -1.66556
ALA_13 -6.40925 0.33147 3.80422 -0.02277 0 0 3.05107 -3.04599 -0 -0 -2.59731 -0.35744 0 0 0 0 0 0 0 0 0 0 -0.0115 0 0 0 -0.25818 0 2.3386 0.19085 0 -2.98623
ALA_14 -4.06894 0.22261 2.80428 -0.02128 0 0 1.71137 -2.07002 -0 -0 -1.27935 -0.35483 0 0 0 0 0 0 0 0 0 0 0.00365 0 0 0 -0.11538 0 2.3386 0.03826 0 -0.79102
LYS_15 -4.24516 0.22335 5.09503 -0.77076 0.41693 0.61701 2.41402 -2.18097 -0 -0 -4.30513 -0.13947 0 0 0 0 -0.77695 0 0 0 0 0 0.27924 0.02933 2.68514 0 -0.08031 0 -1.6738 -0.05665 0 -2.46914
LEU_16 -5.93847 1.03422 2.15462 -0.50331 0.34287 0.12303 1.4207 -1.84095 -0 -0 -0.49965 0.21595 0 0 0 0 0 0 0 0 0 0 -0.05993 0.13134 0.28859 0 -0.31522 0 0.72952 -0.17745 0 -2.89414
GLY_17 -1.6172 0.07012 2.173 -6e-05 0 0 1.03971 -1.07917 -0 -0 -0.82022 -0.38967 0 0 0 0 0 0 0 0 0 0 -0.07312 0 0 0 -1.47971 0 1.2108 0.08487 0 -0.88066
THR_18 -4.68482 0.42497 2.56517 -0.20113 0.14782 0.06836 1.51577 -1.7846 -0 -0 -1.13061 -0.83304 0 0 0 -0.17064 0 0 0 0 0 0 0.09428 0.05287 0.88312 0 -0.81106 2.30811 -1.425 0.55868 0 -2.42176
THR_19 -4.07757 0.43788 4.25839 -0.11359 0.07036 0.0769 2.39549 -2.09485 -0.00048 -0.00646 -2.09142 -0.63234 0 0 0 -0.60806 0 0 0 0 0 0 -0.01732 0.09592 0.03389 0 -0.46201 2.29974 -1.425 0.22974 0 -1.63079
VAL_20 -5.48785 0.80592 2.05584 -0.31318 0.29602 0.07154 1.69159 -1.92824 -0.0005 -0.00151 -0.83312 -0.09085 0 0 0 0 0 0 0 0 0 0 -0.04741 0.00913 0.1857 0 -0.23996 0 2.085 -0.12661 0 -1.8685
GLU_21 -4.8206 0.24217 6.361 -0.45538 0.13643 1.39052 2.8403 -2.74452 -0.0244 -0.14498 -3.40709 -2.46801 0 0 0 0 -0.4897 0 0 0 0 0 -0.02232 0.08186 0 3.99411 -0.27314 0 -2.5358 -0.17242 0 -2.51195
GLU_22 -6.22053 0.62769 7.97971 -0.43729 0.05805 0.86048 3.48781 -3.27919 -0.02573 -0.18776 -4.14393 -0.44845 0 0 0 -0.43742 -0.5707 0 0 0 0 0 0.18857 0.01096 0 3.40448 -0.2674 0 -2.5358 -0.42422 0 -2.36067
ALA_23 -5.64334 0.33489 3.08525 -0.02278 0 0 2.48866 -2.56256 -0.00048 -0.00646 -1.80976 -0.38792 0 0 0 0 0 0 0 0 0 0 0.08455 0 0 0 -0.33612 0 2.3386 -0.4268 0 -2.86426
VAL_24 -7.24879 1.16837 3.50718 -0.30872 0.26882 0.06947 3.03358 -2.77626 -0 -0 -2.21139 -0.02069 0 0 0 0 0 0 0 0 0 0 -0.0479 0.07174 0.05922 0 -0.35479 0 2.085 -0.05617 0 -2.76133
LYS_25 -5.51215 0.22927 6.93262 -0.47291 0.20391 0.23879 3.12077 -3.00623 -0 -0 -4.313 0.1206 0 0 0 0 -0.5707 0 0 0 0 0 0.04595 0.03309 2.50996 0 -0.02308 0 -1.6738 0.04416 0 -2.09274
ARG_26 -6.70848 0.46693 5.96185 -0.43948 0.0595 0.21796 2.79652 -2.96779 -0.00184 -0.04429 -2.14442 0.40511 0 0 0 0 0 0 0 0 0 0 0.02497 0.25976 2.11562 0 -0.00371 0 -1.281 0.07144 0 -1.21135
ALA_27 -6.31897 0.40746 3.3799 -0.02203 0 0 2.9362 -2.74049 -0 -0 -2.26684 -0.35742 0 0 0 0 0 0 0 0 0 0 -0.00293 0 0 0 -0.22547 0 2.3386 0.0737 0 -2.79828
LEU_28 -6.15244 0.67758 4.58758 -0.51417 0.50924 0.12622 2.57497 -2.61718 -0 -0 -2.64982 0.26643 0 0 0 0 0 0 0 0 0 0 0.64524 0.01577 0.34107 0 -0.2947 0 0.72952 -0.17805 0 -1.93274
TRP_29 -6.43785 0.43765 5.47059 -1.27253 0.06799 0.49808 2.90925 -2.68998 -0 -0 -2.61407 -0.26061 0 0 0 0 0 0 0 0 0 0 0.05844 0.05313 0 1.73413 -0.22883 0 3.035 0.03722 0 0.79764
LEU_30 -9.495 1.23862 3.80163 -0.48783 0.40025 0.11384 2.95147 -3.06489 -0.02052 -0.12554 -2.1994 0.21641 0 0 0 0 0 0 0 0 0 0 -0.00515 0.30506 0.36389 0 -0.27373 0 0.72952 0.1055 0 -5.44587
LYS_31 -7.51535 0.81693 6.91424 -0.40838 0.07564 0.20244 3.59323 -3.36348 -0 -0 -2.21013 -0.06739 0 0 0 0 0 0 0 0 0 0 -0.01171 0.33337 1.70782 0 0.03519 0 -1.6738 0.55516 0 -1.01623
THR_32 -3.09848 0.11632 4.07489 -0.20225 0.14641 0.07375 1.64587 -1.87375 -0 -0 -1.28873 -0.11119 0 0 0 0 0 0 0 0 0 0 0.30325 0.00107 0.09789 0 -0.00974 2.27763 -1.425 0.92882 0 1.65675
LYS_33 -4.39737 0.21159 3.45923 -0.77227 0.31553 0.61736 1.63075 -1.63243 -0 -0 -0.74306 -0.0604 0 0 0 0 0 0 0 0 0 0 -0.0261 0.03415 2.65515 0 -0.004 0 -1.6738 0.30859 0 -0.0771
LEU_34 -4.96945 0.40389 1.83074 -0.53139 0.44447 0.15117 1.25576 -1.50598 -0 -0 -1.29499 0.14868 0 0 0 0 0 0 0 0 0 0 -0.01997 0.03679 0.16735 0 -0.18928 0 0.72952 -0.28032 0 -3.623
GLY_35 -1.78341 0.11523 2.12289 -5e-05 0 0 1.09417 -1.13451 -0.00327 -0.06967 -0.30738 -0.3903 0 0 0 0 0 0 0 0 0 0 0.26934 0 0 0 -0.87994 0 1.2108 -0.1483 0 0.0956
VAL_36 -6.1641 1.01254 2.68489 -0.30572 0.22139 0.06055 1.75409 -2.09368 -0.02052 -0.12554 -1.22472 -0.20223 0 0 0 0 0 0 0 0 0 0 0.03338 0.01262 0.0464 0 -0.49764 0 2.085 0.11109 0 -2.61219
SER_37 -4.73585 0.3232 5.13504 -0.02677 0 0.06279 3.1605 -2.39245 -0.01122 -0.13993 -2.5007 -0.50529 0 0 0 -1.74835 0 0 0 0 0 0 -0.01762 0.03268 0.15171 0 -0.46063 0.62073 -1.1772 -0.16624 0 -4.3956
LEU_38 -6.41837 0.45974 2.80586 -0.70309 0.50739 0.26507 1.70061 -2.06633 -0 -0 -0.14166 0.12122 0 0 0 0 0 0 0 0 0 0 -0.0204 0.02541 1.06889 0 -0.26552 0 0.72952 -0.17017 0 -2.10185
GLU_39 -4.5643 0.27268 4.74619 -0.21437 0.03091 0.30063 1.8894 -2.16329 -0.01122 -0.13993 -1.17895 -0.53271 0 0 0 0 0 0 0 0 0 0 0.31847 0.0165 0 3.14058 -0.24828 0 -2.5358 -0.15037 0 -1.02384
GLN_40 -6.40235 0.55274 6.64688 -0.25176 0.02374 0.19718 3.89156 -3.08823 -0.00327 -0.06967 -3.76079 -0.39373 0 0 0 -1.74835 -0.49106 0 0 0 0 0 0.63963 0.13464 0 3.02445 -0.17461 0 -1.0644 -0.23079 0 -2.56819
ALA_41 -6.34977 0.4828 3.33106 -0.02246 0 0 2.87066 -2.70917 -0 -0 -2.04288 -0.34956 0 0 0 0 0 0 0 0 0 0 0.01604 0 0 0 -0.24621 0 2.3386 -0.15073 0 -2.83162
LEU_42 -8.67949 0.82716 3.58392 -0.49232 0.40925 0.11756 2.81835 -2.83506 -0 -0 -2.07122 0.18779 0 0 0 0 0 0 0 0 0 0 0.27735 0.14746 0.35344 0 -0.29178 0 0.72952 -0.1805 0 -5.09857
LEU_43 -6.29765 0.28414 4.59339 -0.72268 0.57908 0.30592 2.69881 -2.75465 -0 -0 -2.46898 0.10498 0 0 0 0 0 0 0 0 0 0 0.21745 0.00551 1.14503 0 -0.29088 0 0.72952 -0.08583 0 -1.95687
LEU_44 -8.09971 0.90711 2.89822 -0.71948 0.51616 0.29876 2.63595 -2.66738 -0 -0 -2.35421 0.13717 0 0 0 0 0 0 0 0 0 0 0.42616 0.06081 0.95263 0 -0.24976 0 0.72952 0.05328 0 -4.47476
LEU_45 -9.04517 1.7164 3.10084 -0.49216 0.26965 0.12383 2.41974 -2.61491 -0 -0 -3.00457 0.21144 0 0 0 0 0 0 0 0 0 0 0.33327 0.87595 0.30622 0 -0.2815 0 0.72952 0.07966 0 -5.2718
HIS_D:MP-NE2-connect_46 -9.34992 3.00358 6.55733 -2.98659 2.43391 2.25955 2.7124 -3.22085 -0 -0 -5.7199 -0.9072 0 0 0 0 0 0 0.05588 0 0 0.31317 0.02109 0.01901 0 2.13343 -0.32531 0 0.13443 0.5201 0 -2.34588
ASN_47 -8.62416 1.70423 6.3634 -0.18246 0.04034 0.27683 3.05395 -3.28928 -0 -0 -3.70407 -0.31899 0 0 0 0 0 0 0 0 0 0 0.30842 0.16563 0 1.58306 0.40113 0 -0.87355 0.69909 0 -2.39644
ALA_48 -5.84665 0.17907 4.06077 -0.02243 0 0 2.9805 -2.90932 -0.01275 -0.10497 -2.98617 -0.36144 0 0 0 0 0 0 0 0 0 0 0.48981 0 0 0 -0.29264 0 2.3386 0.10196 0 -2.38566
ALA_49 -3.58727 0.14486 2.66492 -0.02274 0 0 1.34303 -1.78163 -0 -0 -0.69819 -0.34645 0 0 0 0 0 0 0 0 0 0 0.52652 0 0 0 -0.22771 0 2.3386 -0.2695 0 0.08445
VAL_50 -5.60747 0.77651 1.24421 -0.31514 0.28183 0.07249 1.3774 -1.77881 -0 -0 -0.46062 -0.16452 0 0 0 0 0 0 0 0 0 0 0.09295 0.09259 0.13101 0 -0.32744 0 2.085 -0.1117 0 -2.61171
ILE_51 -6.86029 0.53935 1.78631 -0.52199 0.63723 0.10678 1.59496 -1.94146 -0 -0 -0.49933 -0.00558 0 0 0 0 0 0 0 0 0 0 0.1037 0.1626 0.80186 0 -0.30606 0 1.0317 0.15316 0 -3.21706
GLY_52 -1.83304 0.09158 2.06897 -6e-05 0 0 0.97132 -1.12444 -0.00258 -0.01556 -1.03571 -0.37245 0 0 0 0 0 0 0 0 0 0 0.02869 0 0 0 -1.53198 0 1.2108 0.32537 0 -1.21908
THR_53 -4.60989 0.56946 3.97104 -0.10262 0.06074 0.0659 1.50885 -2.04058 -0.01642 -0.12456 -1.68787 -0.42222 0 0 0 0 0 0 0 0 0 0 0.05449 0.01912 0.2299 0 -0.74246 2.28516 -1.425 0.29153 0 -2.11541
THR_54 -4.92129 0.21948 6.04044 -0.11355 0.08273 0.07504 3.6085 -2.68498 -0 -0 -3.67896 -0.51762 0 0 0 -1.69304 0 0 0 0 0 0 -0.02586 0.1503 0.04813 0 -0.41297 2.41868 -1.425 -0.09105 0 -2.92102
VAL_55 -6.99927 1.70233 1.91809 -0.26316 0.26242 0.04233 1.59058 -2.12514 -0 -0 -0.86444 0.52053 0 0 0 0 0 0 0 0 0 0 0.1858 0.46082 0.72123 0 0.07175 0 2.085 -0.17918 0 -0.8703
GLU_56 -4.9018 0.69437 5.59944 -0.45754 0.20394 1.42959 2.15028 -2.51597 -0.02884 -0.16395 -2.0065 -2.82043 0 0 0 0 0 0 0 0 0 0 0.08822 0.01156 0 3.9687 -0.13921 0 -2.5358 -0.10121 0 -1.52517
GLU_57 -6.23857 0.50007 7.54331 -0.20641 0.01847 0.28944 3.53438 -3.16846 -0.02884 -0.16395 -3.53593 -0.48126 0 0 0 -1.69304 0 0 0 0 0 0 -0.00832 0.03781 0 3.96261 -0.24598 0 -2.5358 -0.25066 0 -2.67114
ALA_58 -5.58676 0.20387 2.83587 -0.02236 0 0 2.45108 -2.46948 -0.00109 -0.00404 -2.091 -0.37718 0 0 0 0 0 0 0 0 0 0 0.06001 0 0 0 -0.2769 0 2.3386 -0.31745 0 -3.25683
VAL_59 -6.52895 0.6298 3.51798 -0.30942 0.25057 0.07041 2.80451 -2.68477 -0 -0 -2.011 -0.10802 0 0 0 0 0 0 0 0 0 0 -0.05197 0.04979 0.1465 0 -0.3747 0 2.085 -0.03694 0 -2.55122
LYS_60 -5.27529 0.44688 5.48414 -0.30035 0.02562 0.12771 2.51609 -2.54106 -0 -0 -1.78606 -0.00153 0 0 0 0 0 0 0 0 0 0 0.09396 0.0727 1.7933 0 0.04942 0 -1.6738 0.18345 0 -0.78482
ARG_61 -6.21288 0.47998 5.35054 -0.44643 0.05222 0.22985 2.3785 -2.70379 -0 -0 -2.15303 0.3844 0 0 0 0 0 0 0 0 0 0 0.3167 0.21459 2.04965 0 -0.12448 0 -1.281 -0.00513 0 -1.47033
ALA_62 -6.66742 0.85582 3.85502 -0.02148 0 0 3.42758 -3.03363 -0 -0 -2.7904 -0.35625 0 0 0 0 0 0 0 0 0 0 -0.0059 0 0 0 -0.27342 0 2.3386 -0.20329 0 -2.87478
LEU_63 -6.40882 0.83036 4.6906 -0.49516 0.38744 0.11966 2.65017 -2.64036 -0 -0 -2.62165 0.22344 0 0 0 0 0 0 0 0 0 0 0.11942 0.37319 0.38683 0 -0.26926 0 0.72952 -0.08986 0 -2.01448
LYS_64 -4.08782 0.19238 4.83037 -0.30276 0.0273 0.13282 2.07089 -2.17832 -0 -0 -1.49661 0.00268 0 0 0 0 0 0 0 0 0 0 0.02073 0.01308 1.79215 0 0.0399 0 -1.6738 0.02542 0 -0.59159
LEU_65 -8.26035 1.05643 3.46752 -0.70637 0.69345 0.27231 2.70301 -2.68231 -0 -0 -1.90952 0.1436 0 0 0 0 0 0 0 0 0 0 0.24533 0.04956 1.21064 0 -0.28832 0 0.72952 -0.05503 0 -3.33055
LYS_66 -8.37445 1.513 7.33607 -0.49892 0.12177 0.38463 3.77403 -3.58692 -0.01075 -0.02767 -3.35719 0.25242 0 0 0 0 0 0 0 0 0 0 0.07305 0.32588 2.05185 0 0.02334 0 -1.6738 0.4865 0 -1.18717
THR_67 -2.7472 0.12896 3.75871 -0.20664 0.17306 0.07593 1.28092 -1.73389 -0 -0 -0.9379 -0.12981 0 0 0 0 0 0 0 0 0 0 -0.03599 0.00104 0.14417 0 -0.0035 2.28587 -1.425 0.77894 0 1.40768
LYS_68 -3.93054 0.24585 4.39894 -0.4306 0.07799 0.24237 2.16087 -1.96897 -0 -0 -2.25569 -0.0964 0 0 0 0 0 0 0 0 0 0 0.02662 0.005 2.03227 0 0.00974 0 -1.6738 0.21839 0 -0.93796
LEU_69 -5.45716 0.6195 1.41003 -0.51795 0.47216 0.13402 1.03839 -1.41591 -0 -0 -0.64631 0.1984 0 0 0 0 0 0 0 0 0 0 0.09984 0.0265 0.2398 0 -0.27947 0 0.72952 -0.06228 0 -3.41091
GLY_70 -1.78875 0.0784 2.12009 -5e-05 0 0 0.99633 -1.12501 -0 -0 -0.53375 -0.37326 0 0 0 0 0 0 0 0 0 0 0.04954 0 0 0 -1.33859 0 1.2108 0.4796 0 -0.22468
VAL_71 -6.21677 1.26585 2.08313 -0.30304 0.20213 0.05766 1.68776 -1.92101 -0.01075 -0.02767 -1.52607 -0.06182 0 0 0 0 0 0 0 0 0 0 0.03096 0.03237 0.01169 0 -0.39397 0 2.085 0.94248 0 -2.06208
SER_72 -4.9479 0.32037 5.31231 -0.02709 0 0.06406 3.09785 -2.49791 -0.00737 -0.09371 -2.541 -0.55666 0 0 0 -1.48423 0 0 0 0 0 0 0.06572 0.17893 0.16459 0 -0.46038 0.61029 -1.1772 0.20122 0 -3.77812
LEU_73 -5.7229 0.45319 2.43071 -0.70296 0.49472 0.26366 1.61186 -1.88471 -0 -0 -0.51643 0.14906 0 0 0 0 0 0 0 0 0 0 -0.02319 0.01457 0.95434 0 -0.25093 0 0.72952 -0.13434 0 -2.13383
GLU_74 -3.90574 0.19245 4.74776 -0.21502 0.02741 0.29551 2.18581 -2.09623 -0.00106 -0.02606 -2.04215 -0.54778 0 0 0 0 -0.49106 0 0 0 0 0 0.22483 0.02663 0 3.20749 -0.28653 0 -2.5358 -0.15332 0 -1.39288
GLN_75 -7.70584 0.86373 7.14784 -0.26613 0.06005 0.21685 3.89424 -3.34463 -0.00631 -0.06765 -3.43377 -0.51497 0 0 0 -1.48423 -0.7648 0 0 0 0 0 0.09341 0.26073 0 2.70322 -0.02997 0 -1.0644 -0.14485 0 -3.58746
ALA_76 -6.99134 0.77382 3.37418 -0.02295 0 0 2.81196 -2.91595 -0 -0 -2.18001 -0.38491 0 0 0 0 0 0 0 0 0 0 0.08987 0 0 0 -0.20479 0 2.3386 0.07178 0 -3.23975
LEU_77 -7.89214 0.49901 3.87844 -0.71131 0.47142 0.28493 2.76087 -2.9121 -0 -0 -2.19922 0.12496 0 0 0 0 0 0 0 0 0 0 0.041 0.01671 0.99823 0 -0.26785 0 0.72952 0.00469 0 -4.17284
LYS_78 -7.88937 0.78268 6.96552 -0.30143 0.02437 0.12991 4.08074 -3.37452 -0 -0 -3.62302 -0.02433 0 0 0 0 -0.70837 0 0 0 0 0 -0.02661 0.11953 1.75685 0 0.00783 0 -1.6738 -0.07659 0 -3.83064
ILE_79 -9.05563 1.31136 2.57988 -0.50974 0.52737 0.10103 2.75843 -2.78487 -0 -0 -2.08178 0.03899 0 0 0 0 0 0 0 0 0 0 -0.05591 0.12952 0.5865 0 -0.42925 0 1.0317 0.08007 0 -5.77232
LEU_80 -7.24875 0.39926 3.46156 -0.70306 0.44427 0.26039 2.62267 -2.64923 -0 -0 -1.8558 0.15681 0 0 0 0 0 0 0 0 0 0 -0.02655 0.01481 0.88068 0 -0.21974 0 0.72952 0.36716 0 -3.36601
ALA_81 -6.33106 0.45087 2.65056 -0.02194 0 0 2.64441 -2.69167 -0 -0 -2.11901 -0.35489 0 0 0 0 0 0 0 0 0 0 0.06472 0 0 0 -0.10388 0 2.3386 0.2595 0 -3.21379
VAL_82 -8.30429 1.13387 2.87324 -0.31906 0.34403 0.0738 3.13516 -2.99576 -0 -0 -2.29407 -0.17181 0 0 0 0 0 0 0 0 0 0 0.10544 0.50616 0.11126 0 -0.2934 0 2.085 0.14951 0 -3.86092
ALA_83 -5.91001 0.25286 3.7857 -0.02102 0 0 3.07222 -2.93275 -0 -0 -2.72826 -0.34707 0 0 0 0 0 0 0 0 0 0 0.14776 0 0 0 -0.24265 0 2.3386 0.09763 0 -2.487
ALA_84 -3.3125 0.07752 2.58061 -0.02184 0 0 1.49794 -1.77863 -0 -0 -0.74951 -0.33615 0 0 0 0 0 0 0 0 0 0 0.07633 0 0 0 -0.07874 0 2.3386 0.06969 0 0.36333
ALA_85 -3.41301 0.08049 1.57121 -0.02378 3e-05 0 1.27051 -1.57709 -0 -0 -0.63199 -0.35063 0 0 0 0 0 0 0 0 0 0 -0.04526 0 0 0 -0.00167 0 2.3386 -0.15841 0 -0.94102
LEU_86 -4.47331 0.45934 2.36406 -0.71731 0.78838 0.29268 1.19161 -1.58471 -0 -0 -0.6073 0.10147 0 0 0 0 0 0 0 0 0 0 0.36578 0.01293 1.33655 0 -0.27737 0 0.72952 -0.27113 0 -0.28881
GLY_87 -1.67137 0.08545 2.16339 -6e-05 0 0 0.91975 -1.07899 -0.00078 -0.00676 -0.58488 -0.38245 0 0 0 0 0 0 0 0 0 0 -0.10182 0 0 0 -1.52235 0 1.2108 0.30307 0 -0.66699
THR_88 -4.858 0.93348 3.37183 -0.18066 0.13262 0.06315 1.72315 -1.97013 -0.00169 -0.02312 -2.40582 -0.94274 0 0 0 0 -0.31171 0 0 0 0 0 -0.07681 0.14856 0.39653 0 -0.61846 2.2912 -1.425 1.34524 0 -2.40838
THR_89 -4.16979 0.50767 4.24387 -0.11089 0.06606 0.07296 2.39112 -2.14125 -0.00313 -0.0632 -2.64817 -0.71246 0 0 0 -0.37677 0 0 0 0 0 0 -0.01681 0.03539 0.0444 0 -0.51703 2.28768 -1.425 0.87357 0 -1.66177
VAL_90 -6.03489 1.06926 2.26066 -0.27272 0.22014 0.04414 1.7434 -2.12363 -0 -0 -0.92137 0.50709 0 0 0 0 0 0 0 0 0 0 -0.03748 0.00726 0.65565 0 0.09128 0 2.085 -0.16116 0 -0.86736
GLU_91 -4.92147 0.81955 6.52951 -0.4575 0.1855 1.42218 2.71998 -2.81624 -0.02426 -0.1585 -4.06224 -2.75332 0 0 0 0 0 0 0 0 0 0 0.22798 0.03949 0 4.00734 -0.18757 0 -2.5358 -0.17806 0 -2.14342
GLU_92 -6.50191 0.40372 7.66114 -0.34835 0.08586 0.42314 3.47427 -3.23745 -0.02829 -0.23799 -4.30871 -0.59016 0 0 0 -0.37677 -1.2975 0 0 0 0 0 -0.03499 0.00245 0 4.07035 -0.27498 0 -2.5358 -0.34286 0 -3.99483
ALA_93 -5.65385 0.13481 2.56106 -0.02137 0 0 2.47323 -2.44256 -0 -7e-05 -1.73172 -0.36869 0 0 0 0 0 0 0 0 0 0 -0.00026 0 0 0 -0.26572 0 2.3386 -0.23123 0 -3.20777
VAL_94 -6.72698 0.89903 3.61766 -0.30545 0.21604 0.06885 2.8685 -2.7264 -0 -0 -2.18575 -0.11911 0 0 0 0 0 0 0 0 0 0 -0.03097 0.09819 0.09164 0 -0.39799 0 2.085 0.12501 0 -2.42272
LYS_95 -4.98716 0.29525 5.27019 -0.30718 0.02476 0.13605 2.49131 -2.44218 -0 -0 -1.69329 0.00561 0 0 0 0 0 0 0 0 0 0 0.15763 0.11912 1.69704 0 -0.01396 0 -1.6738 0.15786 0 -0.76276
ARG_96 -7.12673 0.4323 6.2848 -0.62789 0.1668 0.35217 3.33261 -2.97409 -0 -0 -3.52611 0.26898 0 0 0 0 -0.98579 0 0 0 0 0 -0.03913 0.0246 2.52266 0 -0.07208 0 -1.281 -0.02497 0 -3.27288
ALA_97 -6.96564 1.14179 3.5019 -0.02173 0 0 3.32427 -2.99837 -0 -0 -2.39496 -0.38565 0 0 0 0 0 0 0 0 0 0 0.01696 0 0 0 -0.18471 0 2.3386 -0.12418 0 -2.75172
LEU_98 -6.26114 0.57501 4.85303 -0.51512 0.45665 0.1296 2.64535 -2.70946 -0 -0 -1.78342 0.26077 0 0 0 0 0 0 0 0 0 0 0.42342 0.04491 0.2976 0 -0.30902 0 0.72952 -0.15797 0 -1.32029
LYS_99 -4.36113 0.37534 5.31123 -0.30524 0.02762 0.13627 2.58656 -2.39905 -0 -0 -1.64573 -0.01398 0 0 0 0 0 0 0 0 0 0 0.18293 0.00668 1.7606 0 0.01447 0 -1.6738 -0.1409 0 -0.1381
LEU_100 -8.77814 1.10844 3.417 -0.4891 0.3566 0.11429 2.93064 -2.88038 -0.02573 -0.13905 -1.99321 0.21293 0 0 0 0 0 0 0 0 0 0 -0.04592 0.25963 0.36173 0 -0.28226 0 0.72952 -0.11101 0 -5.25404
LYS_101 -7.51837 0.71439 6.5584 -0.396 0.06439 0.18393 3.66459 -3.29758 -0 -0 -2.52614 -0.04575 0 0 0 0 0 0 0 0 0 0 0.12753 0.17329 1.70704 0 0.0395 0 -1.6738 0.51767 0 -1.70692
THR_102 -2.84586 0.10378 3.49342 -0.11679 0.06322 0.05903 1.42656 -1.70676 -0 -0 -0.17903 -1.29342 0 0 0 0 0 0 0 0 0 0 0.14982 0.02612 0.25894 0 -0.13825 2.29326 -1.425 0.45161 0 0.62065
LYS_103 -3.47306 0.21322 3.41928 -0.43009 0.07325 0.23786 1.59552 -1.58352 -0 -0 -0.20511 -0.07152 0 0 0 0 0 0 0 0 0 0 0.03659 0.01958 2.21449 0 -0.06411 0 -1.6738 0.02924 0 0.33783
LEU_104 -5.50224 0.4505 1.13637 -0.5302 0.46677 0.15177 1.1483 -1.38556 -0 -0 -1.121 0.13927 0 0 0 0 0 0 0 0 0 0 0.02015 0.0606 0.19605 0 -0.17882 0 0.72952 -0.06755 0 -4.28608
GLY_105 -1.71973 0.09165 2.01631 -5e-05 0 0 1.08199 -1.08576 -0.00258 -0.05842 -0.13797 -0.3738 0 0 0 0 0 0 0 0 0 0 0.29578 0 0 0 -0.85186 0 1.2108 -0.15051 0 0.31584
VAL_106 -6.15132 0.7604 2.39776 -0.30912 0.22248 0.0627 1.81299 -2.04301 -0.02573 -0.13905 -1.23188 -0.21005 0 0 0 0 0 0 0 0 0 0 -0.00236 0.00814 0.07405 0 -0.49598 0 2.085 0.00624 0 -3.17875
SER_107 -4.48209 0.21466 4.89768 -0.02628 0 0.06185 2.93971 -2.29958 -0 -0 -2.30795 -0.50774 0 0 0 -1.72714 0 0 0 0 0 0 -0.02129 0.05179 0.13825 0 -0.48255 0.6196 -1.1772 -0.22513 0 -4.33342
LEU_108 -5.96012 0.38319 2.57807 -0.6952 0.42836 0.25368 1.92076 -1.98506 -0 -0 -0.45249 0.12377 0 0 0 0 0 0 0 0 0 0 -0.0367 0.07702 0.95537 0 -0.2359 0 0.72952 -0.04907 0 -1.96482
GLU_109 -5.52349 0.53141 6.51098 -0.21095 0.01832 0.29193 3.03066 -2.71303 -0 -0 -3.33143 -0.5336 0 0 0 0 -1.47317 0 0 0 0 0 0.93063 0.01247 0 4.34244 -0.21535 0 -2.5358 -0.03389 0 -0.90185
GLN_110 -6.8449 0.60128 6.74038 -0.25611 0.03094 0.20106 3.67929 -3.13891 -0.00258 -0.05842 -3.37489 -0.38697 0 0 0 -1.72714 -0.78964 0 0 0 0 0 0.19293 0.02703 0 2.94239 -0.23578 0 -1.0644 -0.1997 0 -3.66416
ALA_111 -7.14799 1.45046 3.65192 -0.02138 0 0 3.23353 -3.02533 -0 -0 -2.09794 -0.36764 0 0 0 0 0 0 0 0 0 0 -0.01162 0 0 0 -0.13675 0 2.3386 -0.1296 0 -2.26374
LEU_112 -9.81579 1.103 3.71583 -0.50345 0.36725 0.12328 2.9885 -3.12316 -0 -0 -1.98924 0.21446 0 0 0 0 0 0 0 0 0 0 0.80818 0.23081 0.31073 0 -0.30561 0 0.72952 -0.16437 0 -5.31008
PHE_113 -8.08339 0.6445 3.85741 -0.88594 0.03816 0.35275 2.82812 -2.76893 -0 -0 -1.95451 0.06987 0 0 0 0 0 0 0 0 0 0 0.2975 0.25927 0 2.0637 -0.17013 0 1.4028 0.0126 0 -2.0362
ILE_114 -8.49342 1.14141 2.71562 -0.51338 0.57679 0.1021 2.80834 -2.69717 -0 -0 -2.06694 0.10054 0 0 0 0 0 0 0 0 0 0 -0.02189 0.13938 0.57302 0 -0.35943 0 1.0317 0.42129 0 -4.54204
LEU_115 -8.39028 0.68445 2.55151 -0.51414 0.50809 0.12518 2.52753 -2.6637 -0 -0 -1.77298 0.26778 0 0 0 0 0 0 0 0 0 0 0.09669 0.09864 0.33106 0 -0.27678 0 0.72952 0.34797 0 -5.34949
ALA_116 -5.93964 0.71338 2.34817 -0.02079 0 0 2.55775 -2.49486 -0 -0 -2.04861 -0.35211 0 0 0 0 0 0 0 0 0 0 -0.01479 0 0 0 -0.01223 0 2.3386 0.31193 0 -2.61319
VAL_117 -8.15008 1.67678 2.90654 -0.31242 0.28591 0.07128 2.96304 -2.7616 -0 -0 -2.40599 -0.07916 0 0 0 0 0 0 0 0 0 0 0.25789 0.03609 0.11905 0 -0.25688 0 2.085 0.39292 0 -3.17162
ALA_118 -5.50275 0.21427 3.76382 -0.02129 0 0 2.74454 -2.7367 -0 -0 -2.36678 -0.35962 0 0 0 0 0 0 0 0 0 0 0.30339 0 0 0 -0.25756 0 2.3386 0.10982 0 -1.77025
ALA_119 -3.46441 0.09707 2.46498 -0.02333 0 0 1.48107 -1.79574 -0 -0 -0.70868 -0.36465 0 0 0 0 0 0 0 0 0 0 0.23406 0 0 0 -0.30063 0 2.3386 -0.16958 0 -0.21125
ILE_120 -7.86203 1.82701 1.79665 -0.52059 0.6479 0.10423 2.31356 -2.17877 -0 -0 -0.22568 0.08864 0 0 0 0 0 0 0 0 0 0 0.02571 0.07917 0.54105 0 -0.48119 0 1.0317 0.01102 0 -2.80161
LEU_121 -7.32692 0.79619 1.89318 -0.51951 0.53703 0.13078 1.16178 -2.03972 -0 -0 -1.05872 0.23763 0 0 0 0 0 0 0 0 0 0 -0.00721 0.23754 0.27949 0 -0.25155 0 0.72952 0.05674 0 -5.14374
GLY_122 -1.80741 0.16391 2.26806 -5e-05 0 0 1.12524 -1.167 -0 -0 -0.56944 -0.40407 0 0 0 0 0 0 0 0 0 0 -0.0396 0 0 0 -1.26755 0 1.2108 -0.28546 0 -0.77258
THR_123 -4.43152 0.25165 4.05288 -0.10539 0.07429 0.06671 1.36422 -2.00564 -0.00463 -0.01852 -1.6972 -0.48803 0 0 0 0 0 0 0 0 0 0 0.04202 0.0183 0.22736 0 -0.79616 2.29767 -1.425 0.02905 0 -2.54792
THR_124 -3.77646 0.1186 4.65531 -0.11302 0.06011 0.07546 2.42427 -2.13037 -0.01761 -0.12697 -2.44424 -0.52541 0 0 0 -0.46095 0 0 0 0 0 0 0.01953 0.01801 0.0451 0 -0.37491 2.28653 -1.425 0.01331 0 -1.67872
VAL_125 -5.37653 0.6633 2.04819 -0.30531 0.21781 0.0689 1.60251 -1.92326 -0 -0 -0.86329 -0.09392 0 0 0 0 0 0 0 0 0 0 -0.03889 0.00073 0.15011 0 -0.2901 0 2.085 -0.099 0 -2.15374
GLU_126 -4.6024 0.25105 5.58092 -0.4679 0.27452 1.47496 1.96025 -2.44167 -0.02797 -0.149 -2.07548 -2.87624 0 0 0 0 0 0 0 0 0 0 -0.01782 0.05274 0 3.98489 -0.23995 0 -2.5358 -0.12997 0 -1.98486
GLU_127 -6.15289 0.27651 7.67038 -0.32828 0.05936 0.38162 3.46051 -3.14664 -0.04616 -0.2681 -3.38956 -0.57273 0 0 0 -0.46095 -1.02203 0 0 0 0 0 -0.03574 0.00215 0 3.38194 -0.15002 0 -2.5358 -0.27321 0 -3.14966
ALA_128 -5.355 0.14028 2.93553 -0.02087 0 0 2.36339 -2.44638 -0.00636 -0.04141 -1.65657 -0.35944 0 0 0 0 0 0 0 0 0 0 -0.03232 0 0 0 -0.26856 0 2.3386 -0.12116 0 -2.53027
VAL_129 -7.1958 1.00538 2.85786 -0.3037 0.23048 0.06761 2.80788 -2.61699 -0 -0 -2.00497 -0.03223 0 0 0 0 0 0 0 0 0 0 -0.0596 0.01737 0.04816 0 -0.39836 0 2.085 0.17873 0 -3.31319
LYS_130 -5.32266 0.29167 5.4858 -0.30704 0.02643 0.1393 2.58755 -2.53658 -0 -0 -1.96386 0.00691 0 0 0 0 0 0 0 0 0 0 0.1412 0.05485 1.72681 0 0.0026 0 -1.6738 0.12692 0 -1.2139
ARG_131 -6.40313 0.44228 6.08368 -0.62715 0.17361 0.3479 3.19861 -2.81791 -0 -0 -3.47249 0.26015 0 0 0 0 -1.02203 0 0 0 0 0 0.00605 0.01848 2.52594 0 -0.06579 0 -1.281 -0.11461 0 -2.74742
ALA_132 -7.14504 1.11695 3.46371 -0.02183 0 0 3.16083 -3.02308 -0.0023 -0.01503 -2.42193 -0.36106 0 0 0 0 0 0 0 0 0 0 0.09516 0 0 0 -0.21247 0 2.3386 -0.16274 0 -3.19022
LEU_133 -6.43852 0.7428 4.65582 -0.51304 0.41952 0.13108 2.64024 -2.64865 -0 -0 -2.39161 0.25912 0 0 0 0 0 0 0 0 0 0 0.5677 0.16759 0.28462 0 -0.30284 0 0.72952 -0.18312 0 -1.87977
LYS_134 -4.71446 0.24963 5.56651 -0.30285 0.02837 0.1324 2.46908 -2.45049 -0 -0 -1.99677 0.00668 0 0 0 0 0 0 0 0 0 0 0.16516 0.00747 1.80302 0 0.04695 0 -1.6738 -0.00224 0 -0.66535
LEU_135 -8.52116 0.8834 3.48762 -0.49335 0.41726 0.11521 2.91589 -2.82717 -0.01596 -0.11157 -2.21494 0.2287 0 0 0 0 0 0 0 0 0 0 -0.02207 0.15347 0.37673 0 -0.27442 0 0.72952 0.03061 0 -5.14225
LYS_136 -7.53092 0.89467 6.59518 -0.48344 0.09249 0.3488 3.4053 -3.22894 -0 -0 -2.47166 0.21752 0 0 0 0 0 0 0 0 0 0 -0.00868 0.09017 2.10303 0 0.0368 0 -1.6738 0.43237 0 -1.18109
THR_137 -2.93513 0.0949 3.79892 -0.20526 0.1686 0.07508 1.40579 -1.7271 -0 -0 -1.16651 -0.06128 0 0 0 0 0 0 0 0 0 0 0.136 8e-05 0.0976 0 -0.00912 2.29222 -1.425 0.82902 0 1.36881
LYS_138 -3.32437 0.10655 3.35919 -0.30575 0.02728 0.14053 1.4341 -1.53953 -0 -0 -0.47188 -0.02949 0 0 0 0 0 0 0 0 0 0 0.0383 0.02766 1.8338 0 -0.0783 0 -1.6738 0.26075 0 -0.19496
LEU_139 -5.10787 0.55289 1.24959 -0.53247 0.51189 0.14768 1.21683 -1.39469 -0 -0 -1.08809 0.17659 0 0 0 0 0 0 0 0 0 0 0.07637 0.06364 0.1906 0 -0.20035 0 0.72952 -0.29263 0 -3.70051
GLY_140 -1.65851 0.08337 1.97317 -5e-05 0 0 0.93428 -1.05528 -0.00086 -0.02416 -0.28236 -0.36799 0 0 0 0 0 0 0 0 0 0 0.13171 0 0 0 -1.11489 0 1.2108 0.00471 0 -0.16604
VAL_141 -5.98689 0.78636 2.14967 -0.30654 0.2179 0.06079 1.65261 -1.92507 -0.01596 -0.11157 -1.29498 -0.16313 0 0 0 0 0 0 0 0 0 0 0.01439 0.00296 0.04413 0 -0.4946 0 2.085 0.25996 0 -3.02496
SER_142 -4.74216 0.22572 5.04949 -0.02691 0 0.06343 3.01945 -2.38294 -0 -0 -2.46388 -0.53019 0 0 0 -1.65908 0 0 0 0 0 0 -0.00373 0.09431 0.1578 0 -0.46245 0.60385 -1.1772 -0.12675 0 -4.36125
LEU_143 -6.58907 0.41648 2.16447 -0.70348 0.52227 0.26443 1.8025 -1.97773 -0 -0 -0.53075 0.14214 0 0 0 0 0 0 0 0 0 0 -0.04205 0.01187 1.03887 0 -0.26676 0 0.72952 -0.17886 0 -3.19614
GLU_144 -5.35892 0.44771 5.06331 -0.20794 0.02173 0.28961 2.27461 -2.33632 -0 -0 -1.79246 -0.53671 0 0 0 0 -0.78964 0 0 0 0 0 0.30688 0.00315 0 4.32571 -0.15075 0 -2.5358 -0.0451 0 -1.02093
GLN_145 -7.36029 0.4567 6.95402 -0.26424 0.05498 0.21073 3.52025 -3.17837 -0.00086 -0.02416 -3.04204 -0.47585 0 0 0 -1.65908 -0.52996 0 0 0 0 0 0.34649 0.1662 0 2.66596 -0.15219 0 -1.0644 -0.0698 0 -3.44591
ALA_146 -7.09245 1.09167 3.27427 -0.02233 0 0 2.92116 -2.91702 -0 -0 -1.85216 -0.36789 0 0 0 0 0 0 0 0 0 0 0.31891 0 0 0 -0.19549 0 2.3386 0.00877 0 -2.49397
LEU_147 -9.56729 1.75294 3.08509 -0.48613 0.21699 0.11874 2.6353 -2.88036 -0 -0 -2.16227 0.18187 0 0 0 0 0 0 0 0 0 0 0.233 0.64233 0.36052 0 -0.27757 0 0.72952 -0.01043 0 -5.42776
LYS_148 -6.87742 0.3276 6.74219 -0.30368 0.02435 0.13689 3.80931 -3.13811 -0 -0 -3.86111 -0.02154 0 0 0 0 -0.82763 0 0 0 0 0 0.4223 0.08851 1.74883 0 -0.05371 0 -1.6738 -0.21346 0 -3.67045
ILE_149 -8.5009 1.50959 2.48173 -0.51747 0.66919 0.10277 2.68147 -2.69082 -0 -0 -1.64413 0.10889 0 0 0 0 0 0 0 0 0 0 0.06541 0.01456 0.58351 0 -0.3772 0 1.0317 0.05347 0 -4.42823
LEU_150 -8.30673 0.85424 2.39746 -0.50735 0.32795 0.12158 2.15089 -2.53517 -0 -0 -1.31164 0.27964 0 0 0 0 0 0 0 0 0 0 0.1859 0.27226 0.41054 0 -0.25058 0 0.72952 0.33967 0 -4.84184
VAL_151 -7.36451 1.06401 2.94684 -0.32144 0.41487 0.074 2.65804 -2.57997 -0 -0 -2.10376 -0.14778 0 0 0 0 0 0 0 0 0 0 0.14186 0.00017 0.17522 0 -0.19887 0 2.085 0.151 0 -3.00533
ALA_152 -5.83144 0.7155 3.09947 -0.02171 0 0 2.51425 -2.52904 -0 -0 -2.2414 -0.36743 0 0 0 0 0 0 0 0 0 0 0.13118 0 0 0 -0.1413 0 2.3386 0.22847 0 -2.10485
ALA_153 -6.03219 0.45834 3.83918 -0.0213 0 0 2.68673 -2.96556 -0 -0 -2.61593 -0.35461 0 0 0 0 0 0 0 0 0 0 0.00379 0 0 0 -0.21232 0 2.3386 0.10625 0 -2.76903
TYR_154 -6.11844 0.39371 4.1812 -0.91997 0.0507 0.33137 2.26807 -2.50282 -0 -0 -0.45736 -0.29526 0 0 0 0 0 0 0 0 0 0 0.0828 0.06461 0 1.73372 -0.37977 0.00102 0.96414 0.3626 0 -0.23969
LYS_155 -6.39728 0.61938 6.02866 -0.89285 1.17901 0.55708 2.69152 -2.7593 -0 -0 -5.59294 0.31797 0 0 0 0 -0.80356 0 0 0 0 0 -0.02586 0.5371 2.14928 0 -0.05652 0 -1.6738 0.24626 0 -3.87587
LEU_156 -6.53197 1.07483 2.46584 -0.50882 0.37698 0.13191 1.64987 -2.11023 -0 -0 -0.39709 0.19128 0 0 0 0 0 0 0 0 0 0 0.04581 0.26549 0.31874 0 -0.28507 0 0.72952 -0.30898 0 -2.8919
GLY_157 -1.76109 0.11185 2.43223 -5e-05 0 0 1.18673 -1.19754 -0 -0 -0.94967 -0.41054 0 0 0 0 0 0 0 0 0 0 -0.10265 0 0 0 -1.37621 0 1.2108 -0.13364 0 -0.98978
THR_158 -4.72254 0.75705 2.48811 -0.18626 0.14737 0.06237 1.40281 -1.73784 -0 -0 -1.33392 -0.77743 0 0 0 -0.21419 0 0 0 0 0 0 0.00658 0.0428 0.63764 0 -0.71945 2.29332 -1.425 0.779 0 -2.49956
THR_159 -4.14699 0.45029 4.27135 -0.11209 0.07124 0.07499 2.40171 -2.15591 -0.00055 -0.00893 -2.40317 -0.6436 0 0 0 -0.76061 0 0 0 0 0 0 -0.02456 0.03921 0.0329 0 -0.46941 2.28795 -1.425 0.62034 0 -1.90082
VAL_160 -5.20053 0.77748 1.93419 -0.31273 0.26519 0.07191 1.6106 -1.87925 -0 -0 -0.97999 -0.14832 0 0 0 0 0 0 0 0 0 0 -0.07104 0.00022 0.30855 0 -0.18353 0 2.085 -0.15374 0 -1.87599
GLU_161 -4.63891 0.3411 4.94963 -0.46611 0.26952 1.46509 1.94809 -2.37963 -0.02749 -0.15729 -1.96699 -2.9478 0 0 0 0 0 0 0 0 0 0 0.06529 0.02876 0 4.0078 -0.25576 0 -2.5358 -0.19874 0 -2.49924
GLU_162 -6.51357 0.43105 7.25361 -0.65447 0.19847 1.22269 3.43345 -3.0696 -0.02815 -0.16549 -3.27411 -0.62856 0 0 0 -0.54642 -0.88519 0 0 0 0 0 0.1689 0.00389 0 3.51338 -0.24257 0 -2.5358 -0.39092 0 -2.70943
ALA_163 -5.66432 0.245 2.52282 -0.02214 0 0 2.28952 -2.48567 -0.00055 -0.00893 -1.76268 -0.37359 0 0 0 0 0 0 0 0 0 0 0.2903 0 0 0 -0.26462 0 2.3386 -0.27489 0 -3.17113
VAL_164 -6.05116 0.63726 2.78815 -0.30709 0.24779 0.06948 2.50023 -2.36746 -0 -0 -1.90667 -0.0649 0 0 0 0 0 0 0 0 0 0 -0.06644 0.005 0.07683 0 -0.34998 0 2.085 0.04905 0 -2.65491
TYR_165 -5.52625 0.41459 5.075 -0.60047 0.18899 0.27868 2.74669 -2.58922 -0 -0 -2.33444 -0.2381 0 0 0 0 0 0 0 0 0 0 0.07761 0.01883 0 2.84628 0.08155 0 0.96414 0.18387 0 1.58774
ARG_166 -8.10723 0.76608 6.78709 -0.44779 0.07862 0.22757 3.52235 -3.27958 -0 -0 -3.09175 0.39756 0 0 0 0 -0.88519 0 0 0 0 0 0.11124 0.47641 2.05709 0 -0.09796 0 -1.281 -0.02334 0 -2.78983
ALA_167 -6.32348 0.55013 3.11751 -0.02159 0 0 2.78188 -2.7306 -0 -0 -2.10264 -0.3806 0 0 0 0 0 0 0 0 0 0 -0.00739 0 0 0 -0.29194 0 2.3386 -0.21114 0 -3.28125
LEU_168 -5.59596 0.51361 5.02119 -0.71587 0.56719 0.28753 2.75295 -2.63208 -0 -0 -2.24616 0.16565 0 0 0 0 0 0 0 0 0 0 0.2388 0.0154 0.9937 0 -0.26837 0 0.72952 -0.13795 0 -0.31084
LYS_169 -4.49809 0.16076 5.31785 -0.30321 0.02613 0.13347 2.38213 -2.40256 -0.00067 -0.0082 -2.20657 0.00237 0 0 0 0 0 0 0 0 0 0 0.23212 0.02347 1.73017 0 0.0088 0 -1.6738 -0.07283 0 -1.14865
LEU_170 -8.93582 1.26668 3.35481 -0.50162 0.33696 0.12408 3.00038 -2.90202 -0.01854 -0.09241 -2.02947 0.21977 0 0 0 0 0 0 0 0 0 0 0.19417 0.24727 0.3841 0 -0.27217 0 0.72952 -0.08112 0 -4.97544
LYS_171 -7.05646 0.95106 6.54933 -0.48361 0.10932 0.3169 3.46764 -3.18739 -0 -0 -2.7174 0.29623 0 0 0 0 0 0 0 0 0 0 0.22364 0.27991 1.99951 0 0.06157 0 -1.6738 0.71957 0 -0.14398
THR_172 -3.09239 0.14038 4.0328 -0.20194 0.13856 0.07276 1.56182 -1.83034 -0 -0 -1.21432 -0.08159 0 0 0 0 0 0 0 0 0 0 0.06353 0.00205 0.07738 0 -0.02644 2.28993 -1.425 1.05096 0 1.55816
LYS_173 -3.51343 0.09758 4.49495 -0.43528 0.07537 0.24941 2.40223 -1.94313 -0 -0 -2.69659 -0.10376 0 0 0 0 -0.4558 0 0 0 0 0 0.30914 0.01094 2.31954 0 -0.05018 0 -1.6738 0.31965 0 -0.59316
LEU_174 -5.58057 0.60348 1.3408 -0.52799 0.52021 0.14309 1.17534 -1.4406 -0 -0 -0.87195 0.17665 0 0 0 0 0 0 0 0 0 0 0.03877 0.09541 0.21276 0 -0.21652 0 0.72952 -0.1296 0 -3.7312
GLY_175 -1.82119 0.08149 2.1865 -5e-05 0 0 1.1906 -1.16487 -0.00229 -0.0532 -0.50745 -0.38191 0 0 0 0 0 0 0 0 0 0 0.05852 0 0 0 -1.09942 0 1.2108 0.00715 0 -0.29532
VAL_176 -6.13629 0.83774 2.35017 -0.31502 0.23439 0.06612 1.69515 -2.02472 -0.01854 -0.09241 -1.22796 -0.22979 0 0 0 0 0 0 0 0 0 0 -0.03197 0.00811 0.14466 0 -0.42763 0 2.085 0.02841 0 -3.0546
SER_177 -4.4622 0.21481 4.93897 -0.0271 0 0.0639 3.01918 -2.33253 -0 -0 -2.51244 -0.50205 0 0 0 -1.5983 0 0 0 0 0 0 -0.02079 0.05848 0.14261 0 -0.47368 0.60202 -1.1772 -0.30011 0 -4.36642
LEU_178 -5.56659 0.54332 2.76091 -0.50193 0.5739 0.11627 2.08159 -2.0393 -0 -0 -0.50676 0.26438 0 0 0 0 0 0 0 0 0 0 -0.02633 0.04466 0.32669 0 -0.27532 0 0.72952 -0.17727 0 -1.65228
GLU_179 -5.33842 0.44972 6.49237 -0.32453 0.03899 0.36577 2.95146 -2.69608 -0 -0 -3.44526 -0.58599 0 0 0 0 -1.3576 0 0 0 0 0 0.61975 0.18642 0 3.52528 -0.18497 0 -2.5358 -0.11415 0 -1.95305
GLN_180 -6.99724 0.45239 7.00325 -0.26108 0.04032 0.20361 3.81093 -3.20052 -0.00229 -0.0532 -3.209 -0.44138 0 0 0 -1.5983 -0.84591 0 0 0 0 0 0.04898 0.1086 0 2.77909 -0.2042 0 -1.0644 -0.18161 0 -3.61197
ALA_181 -7.1735 1.45267 3.84131 -0.02238 0 0 3.45538 -3.10886 -0 -0 -2.26166 -0.37543 0 0 0 0 0 0 0 0 0 0 -0.04958 0 0 0 -0.27774 0 2.3386 -0.24926 0 -2.43044
LEU_182 -8.8993 1.28223 4.76519 -0.49384 0.34523 0.11527 3.24115 -3.22263 -0 -0 -2.57562 0.23056 0 0 0 0 0 0 0 0 0 0 0.26942 0.11975 0.41563 0 -0.26283 0 0.72952 -0.17615 0 -4.11642
LEU_183 -7.61754 0.40556 4.23833 -0.72236 0.54638 0.30292 2.64179 -2.69018 -0 -0 -2.76823 0.10491 0 0 0 0 0 0 0 0 0 0 1.09148 0.02931 1.12618 0 -0.27371 0 0.72952 0.05884 0 -2.79679
ILE_184 -9.19962 1.39619 2.69532 -0.51109 0.62057 0.09932 2.82224 -2.82746 -0 -0 -1.77325 0.15636 0 0 0 0 0 0 0 0 0 0 -0.0286 0.07108 0.52571 0 -0.39104 0 1.0317 0.37293 0 -4.93963
LEU_185 -8.86715 0.84781 2.63913 -0.50445 0.53179 0.11493 2.6895 -2.71577 -0 -0 -1.83723 0.28386 0 0 0 0 0 0 0 0 0 0 0.18843 0.09551 0.36274 0 -0.275 0 0.72952 0.33655 0 -5.37983
LEU_186 -8.14191 0.99063 4.57227 -0.4954 0.3916 0.11486 2.708 -2.9977 -0 -0 -2.82503 0.24752 0 0 0 0 0 0 0 0 0 0 0.16141 0.09125 0.47738 0 -0.24729 0 0.72952 0.05081 0 -4.17207
THR_187 -7.14215 0.1956 5.38332 -0.20771 0.17545 0.07577 3.32759 -3.11811 -0.00812 -0.12725 -3.08689 -0.06529 0 0 0 0 0 0 0 0 0 0 0.26004 0.04208 0.09701 0 0.02333 2.30869 -1.425 0.30563 0 -2.98599
ALA_188 -6.1504 0.49568 3.83543 -0.0211 0 0 2.93035 -3.03523 -0 -0 -3.00951 -0.33196 0 0 0 0 0 0 0 0 0 0 -0.02592 0 0 0 -0.06445 0 2.3386 0.46057 0 -2.57793
ALA_189 -4.1177 0.37956 2.78256 -0.02282 0 0 1.46939 -1.97533 -0 -0 -0.75432 -0.39237 0 0 0 0 0 0 0 0 0 0 0.03537 0 0 0 -0.16557 0 2.3386 0.08885 0 -0.33378
SER_190 -4.38492 0.22797 5.0174 -0.03042 0 0.07026 1.90694 -2.37161 -0 -0 -3.38771 -0.52665 0 0 0 0 -0.40861 0 0 0 0 0 0.06432 0.00726 0.91706 0 0.3214 0.93953 -1.1772 0.1178 0 -2.69719
LEU_191 -4.71087 0.42218 2.00829 -0.71953 0.72895 0.29215 0.95904 -1.54066 -0 -0 -0.4664 0.10846 0 0 0 0 0 0 0 0 0 0 0.06681 0.01263 1.33752 0 -0.2987 0 0.72952 0.14203 0 -0.9286
GLY_192 -1.74486 0.07933 2.22336 -6e-05 0 0 0.94053 -1.11002 -0 -0 -0.6034 -0.36949 0 0 0 0 0 0 0 0 0 0 -0.04003 0 0 0 -1.51862 0 1.2108 0.62606 0 -0.3064
THR_193 -5.02826 0.72452 3.25802 -0.19198 0.14355 0.06595 1.91771 -2.0086 -0.00049 -0.01831 -2.47697 -0.91423 0 0 0 0 -0.21006 0 0 0 0 0 -0.02864 0.03375 0.71598 0 -0.72924 2.35987 -1.425 1.20769 0 -2.60474
THR_194 -4.02887 0.53947 2.75417 -0.21619 0.15928 0.07967 1.90411 -1.81061 -0.01445 -0.07402 -2.22788 -0.81578 0 0 0 0 0 0 0 0 0 0 0.932 0.05077 1.98526 0 -0.5491 2.30586 -1.425 0.4375 0 -0.01381
VAL_195 -5.31261 0.6172 1.26964 -0.30427 0.24071 0.0687 1.60828 -1.69302 -0 -0 -0.96365 -0.09338 0 0 0 0 0 0 0 0 0 0 0.06121 0.02119 0.18785 0 -0.38875 0 2.085 0.0272 0 -2.56871
GLU_196 -4.10661 0.25773 5.04201 -0.42087 0.05805 0.8073 2.74808 -2.29833 -0.01445 -0.07402 -3.38622 -0.48013 0 0 0 0 -0.4558 0 0 0 0 0 -0.03328 0.06835 0 3.41811 -0.27593 0 -2.5358 -0.13843 0 -1.82025
GLU_197 -6.38808 0.61267 7.13363 -0.34232 0.06484 0.38469 3.09626 -3.0729 -0 -0 -3.85002 -0.55828 0 0 0 0 -1.08467 0 0 0 0 0 0.49308 0.01915 0 4.61618 -0.28096 0 -2.5358 -0.43811 0 -2.13063
ALA_198 -5.51926 0.29079 2.83038 -0.02249 0 0 2.27111 -2.46367 -0 -0 -1.71255 -0.36676 0 0 0 0 0 0 0 0 0 0 0.11062 0 0 0 -0.3965 0 2.3386 -0.34165 0 -2.98137
VAL_199 -6.9028 1.06252 3.01813 -0.30205 0.23673 0.06661 2.71459 -2.5695 -0 -0 -1.89705 0.01254 0 0 0 0 0 0 0 0 0 0 -0.06362 0.02298 0.03091 0 -0.38362 0 2.085 0.13695 0 -2.73168
LYS_200 -5.27684 0.26556 5.37705 -0.30697 0.02741 0.13836 2.46464 -2.50298 -0 -0 -1.83442 -0.0223 0 0 0 0 0 0 0 0 0 0 0.0684 0.01391 1.73551 0 0.0113 0 -1.6738 0.18535 0 -1.32982
ARG_201 -6.91121 0.49327 6.54992 -0.62634 0.16779 0.35071 3.18255 -3.09185 -0.00049 -0.01831 -3.72633 0.2717 0 0 0 0 -0.87461 0 0 0 0 0 0.03205 0.03643 2.51909 0 -0.07207 0 -1.281 -0.09575 0 -3.09447
ALA_202 -6.45782 0.57507 3.28667 -0.02191 0 0 3.05178 -2.78806 -0 -0 -2.54673 -0.35976 0 0 0 0 0 0 0 0 0 0 0.02764 0 0 0 -0.18689 0 2.3386 -0.11383 0 -3.19524
LEU_203 -5.97642 0.42178 4.88683 -0.50318 0.35893 0.12237 2.70741 -2.64755 -0 -0 -2.53072 0.23897 0 0 0 0 0 0 0 0 0 0 0.3969 0.09928 0.3653 0 -0.28029 0 0.72952 -0.12498 0 -1.73583
LYS_204 -4.5671 0.23942 5.46652 -0.3055 0.02707 0.13811 2.57963 -2.47384 -0 -0 -2.22644 -0.01922 0 0 0 0 0 0 0 0 0 0 0.25401 0.02304 1.76457 0 -0.01304 0 -1.6738 -0.15565 0 -0.94223
LEU_205 -7.95697 1.0219 3.6349 -0.71665 0.48007 0.29366 2.82242 -2.72648 -0.01159 -0.06597 -1.9174 0.14174 0 0 0 0 0 0 0 0 0 0 0.18558 0.12971 0.92869 0 -0.25108 0 0.72952 -0.10022 0 -3.37816
LYS_206 -6.72043 0.45361 6.16637 -0.50579 0.10838 0.42217 2.49061 -2.87438 -0.00581 -0.01329 -1.08584 0.14146 0 0 0 0 0 0 0 0 0 0 0.07241 0.06717 2.39811 0 -0.01546 0 -1.6738 0.06627 0 -0.50823
THR_207 -2.99151 0.12567 3.94254 -0.20047 0.13118 0.07286 1.50145 -1.80303 -0 -0 -1.0019 -0.12056 0 0 0 0 0 0 0 0 0 0 -0.02521 0.01063 0.14307 0 0.00937 2.28598 -1.425 0.3944 0 1.04946
LYS_208 -3.3503 0.13792 4.46457 -0.43057 0.07498 0.24372 2.54246 -1.92704 -0 -0 -2.70137 -0.08151 0 0 0 0 -0.4897 0 0 0 0 0 -0.02928 0.02893 2.21364 0 0.01987 0 -1.6738 0.30332 0 -0.65415
LEU_209 -5.2845 1.29512 2.39661 -0.60656 0.37897 0.15286 1.15795 -1.51808 -0.01159 -0.06597 -2.23227 0.35597 0 0 0 0 0 0 0 0 0 0 -0.04059 0.01931 0.55913 0 -0.37117 0 0.72952 -0.14011 0 -3.2254
GLY:CtermProteinFull_210 -1.38244 0.85709 1.5064 -0.41583 0.04866 1.26554 0.08265 -0.40023 -0 -0 -1.4896 -2.94526 0 0 0 0 0 0 0 0 0 0 0 0 0 0 0 0 1.2108 -0.09434 0 -1.75656
HMM:MP-FE1-connect_211 -18.727 3.95696 0.2378 -23.2639 21.4751 -2.29385 4.17715 -3.83681 -0.00812 -0.12725 -11.3091 -12.3446 0 0 0 0 -1.98912 0 0.05588 0 0 0.31317 0 0 0 0 0 0 0 0 0 -43.6837
#END_POSE_ENERGIES_TABLE 

# All scores below are weighted scores, not raw scores.
#BEGIN_POSE_ENERGIES_TABLE UM_76_H46_penta3_HMM_onlyH_1__DE_1
label fa_atr fa_rep fa_sol fa_intra_atr_xover4 fa_intra_rep_xover4 fa_intra_sol_xover4 lk_ball lk_ball_iso lk_ball_bridge lk_ball_bridge_uncpl fa_elec fa_intra_elec pro_close hbond_sr_bb hbond_lr_bb hbond_bb_sc hbond_sc dslf_fa13 atom_pair_constraint coordinate_constraint angle_constraint dihedral_constraint omega fa_dun_dev fa_dun_rot fa_dun_semi p_aa_pp hxl_tors ref rama_prepro res_type_constraint total
weights 1 0.55 1 1 0.55 1 0.92 -0.38 -0.33 -0.33 1 1 1.25 1 1 1 1 1.25 1 1 1 1 0.48 0.69 0.76 0.78 0.61 1 1 0.5 1 NA
pose -1246.74 134.284 830.977 -96.2131 69.3862 40.0534 509.237 -509.782 -0.683638 -4.89432 -435.998 -59.4152 0 -168.272 -17.4913 -27.8703 -25.5042 0 0.111767 0 0 0.626348 23.2553 16.1822 108.275 98.1283 -58.7576 48.3763 50.1548 13.6031 0 -708.969
VAL:NtermProteinFull_1 -5.38529 2.1301 2.00443 -2.63036 5.80628 2.18772 1.04033 -1.26066 -0.00580987 -0.0132862 -3.31174 0.974545 0 0 0 0 0 0 0 0 0 0 0.057613 0.107305 0.124027 0 0 0 2.085 0 0 3.9102
SER_2 -5.39277 1.61754 5.59478 -0.0259966 0 0.0614492 2.94127 -2.23284 -0 -0 -4.05195 -0.60071 0 0 0 -1.8186 0 0 0 0 0 0 0.00251686 0.0496016 0.226395 0 -0.37796 0.623954 -1.1772 -0.15703 0 -4.71754
LEU_3 -5.61315 0.303418 2.22179 -0.711588 0.500035 0.278035 1.63655 -1.81227 -0 -0 -0.423947 0.115149 0 0 0 0 0 0 0 0 0 0 0.120004 0.0171422 0.988657 0 -0.246736 0 0.729516 -0.0632153 0 -1.96061
GLU_4 -5.52177 0.544191 4.97842 -0.212829 0.0238508 0.299298 2.55124 -2.42345 -0 -0 -1.84923 -0.55091 0 0 0 0 -0.845913 0 0 0 0 0 0.137441 0.00687181 0 4.17869 -0.187554 0 -2.5358 -0.0172255 0 -1.42468
GLN_5 -8.04511 0.886031 6.70432 -0.249909 0.0258078 0.188124 3.86046 -3.40917 -0 -0 -3.02299 -0.38336 0 0 0 -1.8186 0 0 0 0 0 0 0.0720912 0.0821869 0 2.86882 0.0199452 0 -1.0644 0.0416367 0 -3.24412
ALA_6 -6.89342 0.482085 3.37739 -0.0219108 0 0 2.93597 -2.87131 -0 -0 -2.02909 -0.35026 0 0 0 0 0 0 0 0 0 0 0.0551281 0 0 0 -0.202025 0 2.3386 0.161973 0 -3.01688
LEU_7 -9.97227 0.979513 4.37137 -0.482888 0.310378 0.113655 3.05207 -3.22416 -0 -0 -1.99901 0.198481 0 0 0 0 0 0 0 0 0 0 -0.0183175 0.503621 0.422473 0 -0.26091 0 0.729516 0.0222767 0 -5.2542
LEU_8 -6.84921 1.13936 4.49615 -0.489481 0.346333 0.119902 3.001 -2.82212 -0 -0 -2.35884 0.201561 0 0 0 0 0 0 0 0 0 0 -0.0248834 0.419971 0.394149 0 -0.267959 0 0.729516 0.0247205 0 -1.93983
ILE_9 -9.05375 1.73761 2.9259 -0.511506 0.508765 0.102427 2.91087 -2.92528 -0 -0 -2.18301 0.091845 0 0 0 0 0 0 0 0 0 0 -0.0178188 0.419552 0.550843 0 -0.407264 0 1.0317 0.259578 0 -4.55953
ILE_10 -7.97298 0.417591 2.84051 -0.508661 0.55819 0.0995691 2.46399 -2.70554 -0 -0 -1.84459 0.108561 0 0 0 0 0 0 0 0 0 0 -0.058096 0.112524 0.578853 0 -0.447036 0 1.0317 0.414341 0 -4.91106
ALA_11 -5.35732 0.366561 4.27916 -0.0222084 0 0 3.0307 -2.79945 -0 -0 -2.40735 -0.365628 0 0 0 0 0 0 0 0 0 0 0.41478 0 0 0 -0.075089 0 2.3386 0.307675 0 -0.289563
VAL_12 -7.08252 1.43614 3.73546 -0.316297 0.324739 0.0724848 2.99798 -2.74998 -0 -0 -2.59021 -0.0435649 0 0 0 0 0 0 0 0 0 0 0.153948 0.0441608 0.113473 0 -0.186261 0 2.085 0.339891 0 -1.66556
ALA_13 -6.40925 0.33147 3.80422 -0.022766 0 0 3.05107 -3.04599 -0 -0 -2.59731 -0.357441 0 0 0 0 0 0 0 0 0 0 -0.0114998 0 0 0 -0.258181 0 2.3386 0.190853 0 -2.98623
ALA_14 -4.06894 0.222609 2.80428 -0.0212751 0 0 1.71137 -2.07002 -0 -0 -1.27935 -0.354832 0 0 0 0 0 0 0 0 0 0 0.00364751 0 0 0 -0.115376 0 2.3386 0.038261 0 -0.79102
LYS_15 -4.24516 0.223348 5.09503 -0.770763 0.416929 0.617009 2.41402 -2.18097 -0 -0 -4.30513 -0.139472 0 0 0 0 -0.776946 0 0 0 0 0 0.279236 0.0293322 2.68514 0 -0.080314 0 -1.6738 -0.0566461 0 -2.46914
LEU_16 -5.93847 1.03422 2.15462 -0.503312 0.342874 0.123026 1.4207 -1.84095 -0 -0 -0.499651 0.215955 0 0 0 0 0 0 0 0 0 0 -0.0599286 0.131343 0.28859 0 -0.315222 0 0.729516 -0.17745 0 -2.89414
GLY_17 -1.6172 0.0701179 2.173 -5.70768e-05 0 0 1.03971 -1.07917 -0 -0 -0.820225 -0.389674 0 0 0 0 0 0 0 0 0 0 -0.0731211 0 0 0 -1.47971 0 1.2108 0.0848715 0 -0.880664
THR_18 -4.68482 0.424969 2.56517 -0.201134 0.147817 0.0683613 1.51577 -1.7846 -0 -0 -1.13061 -0.833042 0 0 0 -0.170639 0 0 0 0 0 0 0.0942819 0.0528683 0.883122 0 -0.811056 2.30811 -1.425 0.558676 0 -2.42176
THR_19 -4.07757 0.437882 4.25839 -0.11359 0.070364 0.0768999 2.39549 -2.09485 -0.000484521 -0.00645962 -2.09142 -0.632343 0 0 0 -0.608058 0 0 0 0 0 0 -0.0173198 0.0959202 0.0338874 0 -0.462012 2.29974 -1.425 0.22974 0 -1.63079
VAL_20 -5.48785 0.805918 2.05584 -0.313178 0.296017 0.0715383 1.69159 -1.92824 -0.000503205 -0.00150831 -0.83312 -0.0908533 0 0 0 0 0 0 0 0 0 0 -0.0474145 0.00912843 0.185699 0 -0.239959 0 2.085 -0.126607 0 -1.8685
GLU_21 -4.8206 0.242173 6.361 -0.455375 0.136429 1.39052 2.8403 -2.74452 -0.0243989 -0.14498 -3.40709 -2.46801 0 0 0 0 -0.489701 0 0 0 0 0 -0.0223155 0.0818634 0 3.99411 -0.273136 0 -2.5358 -0.172422 0 -2.51195
GLU_22 -6.22053 0.627685 7.97971 -0.437292 0.0580505 0.860479 3.48781 -3.27919 -0.0257324 -0.187761 -4.14393 -0.448452 0 0 0 -0.437418 -0.570701 0 0 0 0 0 0.188575 0.0109589 0 3.40448 -0.267397 0 -2.5358 -0.424218 0 -2.36067
ALA_23 -5.64334 0.334895 3.08525 -0.0227768 0 0 2.48866 -2.56256 -0.000484521 -0.00645962 -1.80976 -0.387919 0 0 0 0 0 0 0 0 0 0 0.0845532 0 0 0 -0.336117 0 2.3386 -0.426805 0 -2.86426
VAL_24 -7.24879 1.16837 3.50718 -0.308716 0.268822 0.0694694 3.03358 -2.77626 -0 -0 -2.21139 -0.0206894 0 0 0 0 0 0 0 0 0 0 -0.0479024 0.071738 0.0592248 0 -0.354787 0 2.085 -0.0561686 0 -2.76133
LYS_25 -5.51215 0.229275 6.93262 -0.472906 0.203913 0.238785 3.12077 -3.00623 -0 -0 -4.313 0.120602 0 0 0 0 -0.570701 0 0 0 0 0 0.0459452 0.0330909 2.50996 0 -0.0230791 0 -1.6738 0.0441637 0 -2.09274
ARG_26 -6.70848 0.466934 5.96185 -0.439485 0.0595029 0.217962 2.79652 -2.96779 -0.00183675 -0.0442892 -2.14442 0.405106 0 0 0 0 0 0 0 0 0 0 0.0249671 0.259757 2.11562 0 -0.00370855 0 -1.281 0.0714441 0 -1.21135
ALA_27 -6.31897 0.40746 3.3799 -0.0220252 0 0 2.9362 -2.74049 -0 -0 -2.26684 -0.35742 0 0 0 0 0 0 0 0 0 0 -0.00292613 0 0 0 -0.225471 0 2.3386 0.0737 0 -2.79828
LEU_28 -6.15244 0.677582 4.58758 -0.514174 0.50924 0.126217 2.57497 -2.61718 -0 -0 -2.64982 0.266425 0 0 0 0 0 0 0 0 0 0 0.645239 0.0157687 0.341073 0 -0.2947 0 0.729516 -0.178046 0 -1.93274
TRP_29 -6.43785 0.437651 5.47059 -1.27253 0.0679877 0.498082 2.90925 -2.68998 -0 -0 -2.61407 -0.260611 0 0 0 0 0 0 0 0 0 0 0.058441 0.0531318 0 1.73413 -0.228826 0 3.035 0.037223 0 0.797636
LEU_30 -9.495 1.23862 3.80163 -0.487835 0.400248 0.11384 2.95147 -3.06489 -0.0205153 -0.125537 -2.1994 0.216414 0 0 0 0 0 0 0 0 0 0 -0.0051544 0.30506 0.363888 0 -0.273734 0 0.729516 0.105498 0 -5.44587
LYS_31 -7.51535 0.816929 6.91424 -0.408383 0.0756357 0.202438 3.59323 -3.36348 -0 -0 -2.21013 -0.0673918 0 0 0 0 0 0 0 0 0 0 -0.0117084 0.33337 1.70782 0 0.0351921 0 -1.6738 0.555155 0 -1.01623
THR_32 -3.09848 0.116321 4.07489 -0.202251 0.146409 0.0737453 1.64587 -1.87375 -0 -0 -1.28873 -0.111192 0 0 0 0 0 0 0 0 0 0 0.303252 0.00106627 0.0978868 0 -0.00974311 2.27763 -1.425 0.928825 0 1.65675
LYS_33 -4.39737 0.211589 3.45923 -0.772267 0.315533 0.617359 1.63075 -1.63243 -0 -0 -0.743064 -0.0604033 0 0 0 0 0 0 0 0 0 0 -0.0261031 0.0341461 2.65515 0 -0.00400273 0 -1.6738 0.308585 0 -0.0771013
LEU_34 -4.96945 0.40389 1.83074 -0.53139 0.444468 0.151174 1.25576 -1.50598 -0 -0 -1.29499 0.148676 0 0 0 0 0 0 0 0 0 0 -0.0199657 0.0367865 0.167348 0 -0.189278 0 0.729516 -0.280315 0 -3.623
GLY_35 -1.78341 0.115228 2.12289 -4.82263e-05 0 0 1.09417 -1.13451 -0.00326888 -0.0696727 -0.307376 -0.390302 0 0 0 0 0 0 0 0 0 0 0.269343 0 0 0 -0.879938 0 1.2108 -0.148298 0 0.0956006
VAL_36 -6.1641 1.01254 2.68489 -0.305722 0.221387 0.0605521 1.75409 -2.09368 -0.0205153 -0.125537 -1.22472 -0.20223 0 0 0 0 0 0 0 0 0 0 0.0333848 0.0126209 0.0464021 0 -0.497642 0 2.085 0.111094 0 -2.61219
SER_37 -4.73585 0.323203 5.13504 -0.0267689 0 0.0627935 3.1605 -2.39245 -0.0112214 -0.139926 -2.5007 -0.50529 0 0 0 -1.74835 0 0 0 0 0 0 -0.0176198 0.0326817 0.151712 0 -0.460629 0.620729 -1.1772 -0.166238 0 -4.3956
LEU_38 -6.41837 0.459736 2.80586 -0.703094 0.507391 0.265074 1.70061 -2.06633 -0 -0 -0.14166 0.12122 0 0 0 0 0 0 0 0 0 0 -0.0204028 0.0254087 1.06889 0 -0.265519 0 0.729516 -0.170171 0 -2.10185
GLU_39 -4.5643 0.272682 4.74619 -0.214374 0.0309055 0.300633 1.8894 -2.16329 -0.0112214 -0.139926 -1.17895 -0.53271 0 0 0 0 0 0 0 0 0 0 0.318475 0.0165025 0 3.14058 -0.248275 0 -2.5358 -0.15037 0 -1.02384
GLN_40 -6.40235 0.552745 6.64688 -0.251761 0.0237397 0.197178 3.89156 -3.08823 -0.00326888 -0.0696727 -3.76079 -0.393728 0 0 0 -1.74835 -0.49106 0 0 0 0 0 0.639626 0.13464 0 3.02445 -0.174607 0 -1.0644 -0.230785 0 -2.56819
ALA_41 -6.34977 0.4828 3.33106 -0.0224569 0 0 2.87066 -2.70917 -0 -0 -2.04288 -0.349564 0 0 0 0 0 0 0 0 0 0 0.0160363 0 0 0 -0.246211 0 2.3386 -0.150731 0 -2.83162
LEU_42 -8.67949 0.827161 3.58392 -0.492318 0.409249 0.117557 2.81835 -2.83506 -0 -0 -2.07122 0.187793 0 0 0 0 0 0 0 0 0 0 0.277354 0.147461 0.353442 0 -0.291784 0 0.729516 -0.180504 0 -5.09857
LEU_43 -6.29765 0.284142 4.59339 -0.722684 0.579076 0.305918 2.69881 -2.75465 -0 -0 -2.46898 0.104976 0 0 0 0 0 0 0 0 0 0 0.217453 0.0055069 1.14503 0 -0.290884 0 0.729516 -0.0858267 0 -1.95687
LEU_44 -8.09971 0.90711 2.89822 -0.719482 0.516165 0.298758 2.63595 -2.66738 -0 -0 -2.35421 0.137175 0 0 0 0 0 0 0 0 0 0 0.426162 0.0608057 0.952634 0 -0.24976 0 0.729516 0.0532849 0 -4.47476
LEU_45 -9.04517 1.7164 3.10084 -0.492164 0.269648 0.123827 2.41974 -2.61491 -0 -0 -3.00457 0.211442 0 0 0 0 0 0 0 0 0 0 0.333272 0.875947 0.306217 0 -0.281502 0 0.729516 0.0796611 0 -5.2718
HIS_D:MP-NE2-connect_46 -9.34992 3.00358 6.55733 -2.98659 2.43391 2.25955 2.7124 -3.22085 -0 -0 -5.7199 -0.907198 0 0 0 0 0 0 0.0558833 0 0 0.313174 0.0210942 0.0190145 0 2.13343 -0.325307 0 0.134426 0.520102 0 -2.34588
ASN_47 -8.62416 1.70423 6.3634 -0.182458 0.0403438 0.276827 3.05395 -3.28928 -0 -0 -3.70407 -0.318995 0 0 0 0 0 0 0 0 0 0 0.308425 0.165633 0 1.58306 0.401128 0 -0.873554 0.699092 0 -2.39644
ALA_48 -5.84665 0.179073 4.06077 -0.0224314 0 0 2.9805 -2.90932 -0.0127465 -0.104967 -2.98617 -0.361438 0 0 0 0 0 0 0 0 0 0 0.489805 0 0 0 -0.292642 0 2.3386 0.101957 0 -2.38566
ALA_49 -3.58727 0.144859 2.66492 -0.0227385 0 0 1.34303 -1.78163 -0 -0 -0.69819 -0.346448 0 0 0 0 0 0 0 0 0 0 0.526522 0 0 0 -0.227705 0 2.3386 -0.269504 0 0.0844508
VAL_50 -5.60747 0.776511 1.24421 -0.315142 0.281829 0.0724903 1.3774 -1.77881 -0 -0 -0.460621 -0.164521 0 0 0 0 0 0 0 0 0 0 0.0929533 0.0925881 0.131014 0 -0.327442 0 2.085 -0.111696 0 -2.61171
ILE_51 -6.86029 0.539348 1.78631 -0.521989 0.637226 0.10678 1.59496 -1.94146 -0 -0 -0.499334 -0.00557852 0 0 0 0 0 0 0 0 0 0 0.1037 0.1626 0.80186 0 -0.306057 0 1.0317 0.153161 0 -3.21706
GLY_52 -1.83304 0.0915789 2.06897 -5.97501e-05 0 0 0.971317 -1.12444 -0.00257709 -0.0155551 -1.03571 -0.372449 0 0 0 0 0 0 0 0 0 0 0.0286929 0 0 0 -1.53198 0 1.2108 0.325367 0 -1.21908
THR_53 -4.60989 0.569462 3.97104 -0.102623 0.0607398 0.0659007 1.50885 -2.04058 -0.0164163 -0.124563 -1.68787 -0.422218 0 0 0 0 0 0 0 0 0 0 0.0544924 0.0191218 0.229901 0 -0.742457 2.28516 -1.425 0.291529 0 -2.11541
THR_54 -4.92129 0.219476 6.04044 -0.113552 0.0827343 0.0750364 3.6085 -2.68498 -0 -0 -3.67896 -0.517621 0 0 0 -1.69304 0 0 0 0 0 0 -0.0258579 0.150302 0.0481276 0 -0.41297 2.41868 -1.425 -0.0910461 0 -2.92102
VAL_55 -6.99927 1.70233 1.91809 -0.263156 0.262422 0.0423343 1.59058 -2.12514 -0 -0 -0.864443 0.520527 0 0 0 0 0 0 0 0 0 0 0.185802 0.46082 0.721227 0 0.0717499 0 2.085 -0.179177 0 -0.870299
GLU_56 -4.9018 0.694372 5.59944 -0.457544 0.203938 1.42959 2.15028 -2.51597 -0.0288448 -0.163954 -2.0065 -2.82043 0 0 0 0 0 0 0 0 0 0 0.0882236 0.0115608 0 3.9687 -0.139209 0 -2.5358 -0.10121 0 -1.52517
GLU_57 -6.23857 0.500073 7.54331 -0.206411 0.0184683 0.289438 3.53438 -3.16846 -0.0288448 -0.163954 -3.53593 -0.481261 0 0 0 -1.69304 0 0 0 0 0 0 -0.00831545 0.0378055 0 3.96261 -0.245977 0 -2.5358 -0.250663 0 -2.67114
ALA_58 -5.58676 0.203868 2.83587 -0.022363 0 0 2.45108 -2.46948 -0.00109271 -0.00404023 -2.091 -0.377183 0 0 0 0 0 0 0 0 0 0 0.060012 0 0 0 -0.276898 0 2.3386 -0.317446 0 -3.25683
VAL_59 -6.52895 0.629797 3.51798 -0.309424 0.250574 0.0704072 2.80451 -2.68477 -0 -0 -2.011 -0.108022 0 0 0 0 0 0 0 0 0 0 -0.0519741 0.0497885 0.146501 0 -0.374696 0 2.085 -0.0369398 0 -2.55122
LYS_60 -5.27529 0.446881 5.48414 -0.300353 0.0256202 0.127715 2.51609 -2.54106 -0 -0 -1.78606 -0.00152898 0 0 0 0 0 0 0 0 0 0 0.0939563 0.0726975 1.7933 0 0.0494215 0 -1.6738 0.183454 0 -0.78482
ARG_61 -6.21288 0.479981 5.35054 -0.446431 0.0522153 0.229849 2.3785 -2.70379 -0 -0 -2.15303 0.384398 0 0 0 0 0 0 0 0 0 0 0.316696 0.214591 2.04965 0 -0.124484 0 -1.281 -0.00513236 0 -1.47033
ALA_62 -6.66742 0.855824 3.85502 -0.0214769 0 0 3.42758 -3.03363 -0 -0 -2.7904 -0.356255 0 0 0 0 0 0 0 0 0 0 -0.00590038 0 0 0 -0.273422 0 2.3386 -0.203288 0 -2.87478
LEU_63 -6.40882 0.830356 4.6906 -0.495165 0.387437 0.119663 2.65017 -2.64036 -0 -0 -2.62165 0.223444 0 0 0 0 0 0 0 0 0 0 0.11942 0.37319 0.386833 0 -0.26926 0 0.729516 -0.0898604 0 -2.01448
LYS_64 -4.08782 0.192385 4.83037 -0.302756 0.0273039 0.132822 2.07089 -2.17832 -0 -0 -1.49661 0.00267853 0 0 0 0 0 0 0 0 0 0 0.0207288 0.013075 1.79215 0 0.0399028 0 -1.6738 0.0254206 0 -0.591585
LEU_65 -8.26035 1.05643 3.46752 -0.706373 0.693449 0.272313 2.70301 -2.68231 -0 -0 -1.90952 0.143598 0 0 0 0 0 0 0 0 0 0 0.245326 0.0495552 1.21064 0 -0.288318 0 0.729516 -0.0550318 0 -3.33055
LYS_66 -8.37445 1.513 7.33607 -0.498915 0.121767 0.384626 3.77403 -3.58692 -0.0107495 -0.0276675 -3.35719 0.252418 0 0 0 0 0 0 0 0 0 0 0.073053 0.325881 2.05185 0 0.0233426 0 -1.6738 0.486496 0 -1.18717
THR_67 -2.7472 0.128962 3.75871 -0.206643 0.173057 0.0759282 1.28092 -1.73389 -0 -0 -0.937897 -0.129808 0 0 0 0 0 0 0 0 0 0 -0.0359881 0.00103989 0.144175 0 -0.00349576 2.28587 -1.425 0.778941 0 1.40768
LYS_68 -3.93054 0.245851 4.39894 -0.430601 0.0779858 0.242369 2.16087 -1.96897 -0 -0 -2.25569 -0.0964045 0 0 0 0 0 0 0 0 0 0 0.0266243 0.00499507 2.03227 0 0.00974437 0 -1.6738 0.218388 0 -0.937959
LEU_69 -5.45716 0.619505 1.41003 -0.517951 0.472163 0.134024 1.03839 -1.41591 -0 -0 -0.646314 0.1984 0 0 0 0 0 0 0 0 0 0 0.0998368 0.0264975 0.239802 0 -0.279469 0 0.729516 -0.0622782 0 -3.41091
GLY_70 -1.78875 0.0783974 2.12009 -5.46416e-05 0 0 0.996329 -1.12501 -0 -0 -0.533752 -0.373264 0 0 0 0 0 0 0 0 0 0 0.0495381 0 0 0 -1.33859 0 1.2108 0.479597 0 -0.22468
VAL_71 -6.21677 1.26585 2.08313 -0.303037 0.202125 0.0576635 1.68776 -1.92101 -0.0107495 -0.0276675 -1.52607 -0.0618211 0 0 0 0 0 0 0 0 0 0 0.0309553 0.0323702 0.0116863 0 -0.393971 0 2.085 0.942477 0 -2.06208
SER_72 -4.9479 0.320367 5.31231 -0.0270874 0 0.0640631 3.09785 -2.49791 -0.00736993 -0.0937129 -2.541 -0.556664 0 0 0 -1.48423 0 0 0 0 0 0 0.0657201 0.178927 0.164589 0 -0.460384 0.610294 -1.1772 0.201221 0 -3.77812
LEU_73 -5.7229 0.453187 2.43071 -0.702961 0.494715 0.263663 1.61186 -1.88471 -0 -0 -0.516429 0.149057 0 0 0 0 0 0 0 0 0 0 -0.0231868 0.0145731 0.954339 0 -0.25093 0 0.729516 -0.134339 0 -2.13383
GLU_74 -3.90574 0.192447 4.74776 -0.215017 0.0274074 0.295509 2.18581 -2.09623 -0.00106118 -0.0260629 -2.04215 -0.547781 0 0 0 0 -0.49106 0 0 0 0 0 0.224831 0.0266253 0 3.20749 -0.286526 0 -2.5358 -0.153321 0 -1.39288
GLN_75 -7.70584 0.863735 7.14784 -0.26613 0.060054 0.216854 3.89424 -3.34463 -0.00630875 -0.0676501 -3.43377 -0.514975 0 0 0 -1.48423 -0.764796 0 0 0 0 0 0.0934063 0.260732 0 2.70322 -0.0299722 0 -1.0644 -0.144848 0 -3.58746
ALA_76 -6.99134 0.773818 3.37418 -0.0229503 0 0 2.81196 -2.91595 -0 -0 -2.18001 -0.384913 0 0 0 0 0 0 0 0 0 0 0.0898727 0 0 0 -0.204787 0 2.3386 0.0717763 0 -3.23975
LEU_77 -7.89214 0.49901 3.87844 -0.71131 0.471424 0.28493 2.76087 -2.9121 -0 -0 -2.19922 0.12496 0 0 0 0 0 0 0 0 0 0 0.0410044 0.0167104 0.998227 0 -0.267852 0 0.729516 0.00468659 0 -4.17284
LYS_78 -7.88937 0.782684 6.96552 -0.301435 0.0243651 0.12991 4.08074 -3.37452 -0 -0 -3.62302 -0.0243292 0 0 0 0 -0.708372 0 0 0 0 0 -0.0266132 0.119527 1.75685 0 0.00782675 0 -1.6738 -0.0765907 0 -3.83064
ILE_79 -9.05563 1.31136 2.57988 -0.509742 0.527373 0.101031 2.75843 -2.78487 -0 -0 -2.08178 0.0389944 0 0 0 0 0 0 0 0 0 0 -0.0559102 0.12952 0.586504 0 -0.42925 0 1.0317 0.0800724 0 -5.77232
LEU_80 -7.24875 0.39926 3.46156 -0.703064 0.444271 0.260391 2.62267 -2.64923 -0 -0 -1.8558 0.156813 0 0 0 0 0 0 0 0 0 0 -0.0265459 0.0148067 0.88068 0 -0.219739 0 0.729516 0.367156 0 -3.36601
ALA_81 -6.33106 0.450872 2.65056 -0.0219443 0 0 2.64441 -2.69167 -0 -0 -2.11901 -0.354886 0 0 0 0 0 0 0 0 0 0 0.0647187 0 0 0 -0.103882 0 2.3386 0.259501 0 -3.21379
VAL_82 -8.30429 1.13387 2.87324 -0.319064 0.344031 0.0737963 3.13516 -2.99576 -0 -0 -2.29407 -0.171809 0 0 0 0 0 0 0 0 0 0 0.105438 0.506165 0.111264 0 -0.293401 0 2.085 0.149513 0 -3.86092
ALA_83 -5.91001 0.252864 3.7857 -0.0210188 0 0 3.07222 -2.93275 -0 -0 -2.72826 -0.347072 0 0 0 0 0 0 0 0 0 0 0.147762 0 0 0 -0.242655 0 2.3386 0.097632 0 -2.487
ALA_84 -3.3125 0.0775246 2.58061 -0.0218433 0 0 1.49794 -1.77863 -0 -0 -0.749506 -0.336155 0 0 0 0 0 0 0 0 0 0 0.076325 0 0 0 -0.0787371 0 2.3386 0.0696919 0 0.363327
ALA_85 -3.41301 0.0804857 1.57121 -0.0237823 3.39594e-05 0 1.27051 -1.57709 -0 -0 -0.631991 -0.350631 0 0 0 0 0 0 0 0 0 0 -0.0452617 0 0 0 -0.00167419 0 2.3386 -0.158413 0 -0.941017
LEU_86 -4.47331 0.459336 2.36406 -0.717315 0.788379 0.292682 1.19161 -1.58471 -0 -0 -0.607299 0.101466 0 0 0 0 0 0 0 0 0 0 0.365784 0.012929 1.33655 0 -0.277365 0 0.729516 -0.27113 0 -0.288815
GLY_87 -1.67137 0.0854547 2.16339 -6.13202e-05 0 0 0.919752 -1.07899 -0.000776946 -0.00676443 -0.584885 -0.38245 0 0 0 0 0 0 0 0 0 0 -0.101817 0 0 0 -1.52235 0 1.2108 0.303072 0 -0.666991
THR_88 -4.858 0.933485 3.37183 -0.180664 0.132624 0.0631505 1.72315 -1.97013 -0.00168709 -0.0231201 -2.40582 -0.942736 0 0 0 0 -0.311711 0 0 0 0 0 -0.0768118 0.148563 0.396533 0 -0.618459 2.2912 -1.425 1.34524 0 -2.40838
THR_89 -4.16979 0.507667 4.24387 -0.110887 0.0660596 0.0729629 2.39112 -2.14125 -0.00312792 -0.0632047 -2.64817 -0.712457 0 0 0 -0.376768 0 0 0 0 0 0 -0.0168075 0.0353942 0.0444002 0 -0.517033 2.28768 -1.425 0.873569 0 -1.66177
VAL_90 -6.03489 1.06926 2.26066 -0.272719 0.220144 0.0441418 1.7434 -2.12363 -0 -0 -0.921366 0.507092 0 0 0 0 0 0 0 0 0 0 -0.0374821 0.00726 0.655648 0 0.0912796 0 2.085 -0.161159 0 -0.867355
GLU_91 -4.92147 0.819552 6.52951 -0.4575 0.185501 1.42218 2.71998 -2.81624 -0.0242558 -0.158501 -4.06224 -2.75332 0 0 0 0 0 0 0 0 0 0 0.227983 0.0394914 0 4.00734 -0.187569 0 -2.5358 -0.178058 0 -2.14342
GLU_92 -6.50191 0.403716 7.66114 -0.348348 0.0858616 0.423136 3.47427 -3.23745 -0.028291 -0.237992 -4.30871 -0.590159 0 0 0 -0.376768 -1.2975 0 0 0 0 0 -0.034986 0.00245147 0 4.07035 -0.274977 0 -2.5358 -0.342857 0 -3.99483
ALA_93 -5.65385 0.134813 2.56106 -0.0213748 0 0 2.47323 -2.44256 -2.81064e-06 -6.99482e-05 -1.73172 -0.368687 0 0 0 0 0 0 0 0 0 0 -0.000260485 0 0 0 -0.265716 0 2.3386 -0.231227 0 -3.20777
VAL_94 -6.72698 0.899035 3.61766 -0.305445 0.216041 0.0688528 2.8685 -2.7264 -0 -0 -2.18575 -0.119114 0 0 0 0 0 0 0 0 0 0 -0.0309725 0.0981869 0.0916399 0 -0.397985 0 2.085 0.125015 0 -2.42272
LYS_95 -4.98716 0.295254 5.27019 -0.307182 0.0247609 0.136046 2.49131 -2.44218 -0 -0 -1.69329 0.00560515 0 0 0 0 0 0 0 0 0 0 0.157632 0.119122 1.69704 0 -0.0139571 0 -1.6738 0.157862 0 -0.762757
ARG_96 -7.12673 0.432301 6.2848 -0.627894 0.166795 0.352171 3.33261 -2.97409 -0 -0 -3.52611 0.268981 0 0 0 0 -0.985792 0 0 0 0 0 -0.0391269 0.0245984 2.52266 0 -0.0720777 0 -1.281 -0.0249716 0 -3.27288
ALA_97 -6.96564 1.14179 3.5019 -0.0217307 0 0 3.32427 -2.99837 -0 -0 -2.39496 -0.385645 0 0 0 0 0 0 0 0 0 0 0.0169551 0 0 0 -0.184713 0 2.3386 -0.124179 0 -2.75172
LEU_98 -6.26114 0.575005 4.85303 -0.515117 0.456654 0.129596 2.64535 -2.70946 -0 -0 -1.78342 0.260767 0 0 0 0 0 0 0 0 0 0 0.423416 0.0449118 0.297596 0 -0.309023 0 0.729516 -0.157968 0 -1.32029
LYS_99 -4.36113 0.37534 5.31123 -0.305235 0.0276242 0.136273 2.58656 -2.39905 -0 -0 -1.64573 -0.0139783 0 0 0 0 0 0 0 0 0 0 0.182935 0.00668271 1.7606 0 0.0144741 0 -1.6738 -0.1409 0 -0.138099
LEU_100 -8.77814 1.10844 3.417 -0.489104 0.356597 0.114289 2.93064 -2.88038 -0.0257298 -0.139055 -1.99321 0.212929 0 0 0 0 0 0 0 0 0 0 -0.0459176 0.259628 0.361726 0 -0.28226 0 0.729516 -0.111011 0 -5.25404
LYS_101 -7.51837 0.714386 6.5584 -0.396005 0.0643851 0.183934 3.66459 -3.29758 -0 -0 -2.52614 -0.0457456 0 0 0 0 0 0 0 0 0 0 0.12753 0.173286 1.70704 0 0.0395041 0 -1.6738 0.517673 0 -1.70692
THR_102 -2.84586 0.103776 3.49342 -0.116788 0.0632225 0.0590262 1.42656 -1.70676 -0 -0 -0.179027 -1.29342 0 0 0 0 0 0 0 0 0 0 0.149824 0.026125 0.258938 0 -0.138252 2.29326 -1.425 0.451609 0 0.62065
LYS_103 -3.47306 0.21322 3.41928 -0.430093 0.0732547 0.237862 1.59552 -1.58352 -0 -0 -0.205108 -0.0715208 0 0 0 0 0 0 0 0 0 0 0.0365926 0.0195823 2.21449 0 -0.0641087 0 -1.6738 0.0292385 0 0.337835
LEU_104 -5.50224 0.450501 1.13637 -0.530198 0.466766 0.151768 1.1483 -1.38556 -0 -0 -1.121 0.139271 0 0 0 0 0 0 0 0 0 0 0.0201482 0.0605992 0.196046 0 -0.178824 0 0.729516 -0.0675483 0 -4.28608
GLY_105 -1.71973 0.0916453 2.01631 -4.6514e-05 0 0 1.08199 -1.08576 -0.00258418 -0.0584216 -0.137973 -0.373798 0 0 0 0 0 0 0 0 0 0 0.295776 0 0 0 -0.851859 0 1.2108 -0.150511 0 0.315837
VAL_106 -6.15132 0.760401 2.39776 -0.309123 0.222484 0.0627 1.81299 -2.04301 -0.0257298 -0.139055 -1.23188 -0.210051 0 0 0 0 0 0 0 0 0 0 -0.00236233 0.0081432 0.0740532 0 -0.495981 0 2.085 0.00623521 0 -3.17875
SER_107 -4.48209 0.214659 4.89768 -0.0262789 0 0.0618503 2.93971 -2.29958 -0 -0 -2.30795 -0.507739 0 0 0 -1.72714 0 0 0 0 0 0 -0.0212925 0.0517879 0.138246 0 -0.482547 0.619597 -1.1772 -0.225126 0 -4.33342
LEU_108 -5.96012 0.383193 2.57807 -0.695204 0.428356 0.253676 1.92076 -1.98506 -0 -0 -0.45249 0.123771 0 0 0 0 0 0 0 0 0 0 -0.0366999 0.0770206 0.955368 0 -0.235902 0 0.729516 -0.0490683 0 -1.96482
GLU_109 -5.52349 0.531406 6.51098 -0.210946 0.0183249 0.29193 3.03066 -2.71303 -0 -0 -3.33143 -0.5336 0 0 0 0 -1.47317 0 0 0 0 0 0.930634 0.0124691 0 4.34244 -0.215347 0 -2.5358 -0.033887 0 -0.90185
GLN_110 -6.8449 0.601278 6.74038 -0.256111 0.0309385 0.201062 3.67929 -3.13891 -0.00258418 -0.0584216 -3.37489 -0.386968 0 0 0 -1.72714 -0.789636 0 0 0 0 0 0.192928 0.0270273 0 2.94239 -0.235781 0 -1.0644 -0.199703 0 -3.66416
ALA_111 -7.14799 1.45046 3.65192 -0.0213811 0 0 3.23353 -3.02533 -0 -0 -2.09794 -0.367643 0 0 0 0 0 0 0 0 0 0 -0.0116187 0 0 0 -0.136754 0 2.3386 -0.129595 0 -2.26374
LEU_112 -9.81579 1.103 3.71583 -0.503446 0.367245 0.123275 2.9885 -3.12316 -0 -0 -1.98924 0.214457 0 0 0 0 0 0 0 0 0 0 0.80818 0.230807 0.310732 0 -0.305615 0 0.729516 -0.164369 0 -5.31008
PHE_113 -8.08339 0.644504 3.85741 -0.885942 0.0381588 0.352751 2.82812 -2.76893 -0 -0 -1.95451 0.0698718 0 0 0 0 0 0 0 0 0 0 0.297503 0.259272 0 2.0637 -0.170128 0 1.4028 0.0126034 0 -2.0362
ILE_114 -8.49342 1.14141 2.71562 -0.51338 0.576786 0.1021 2.80834 -2.69717 -0 -0 -2.06694 0.100545 0 0 0 0 0 0 0 0 0 0 -0.0218879 0.139384 0.573025 0 -0.359434 0 1.0317 0.421295 0 -4.54204
LEU_115 -8.39028 0.684452 2.55151 -0.514142 0.508087 0.125176 2.52753 -2.6637 -0 -0 -1.77298 0.267777 0 0 0 0 0 0 0 0 0 0 0.0966925 0.0986398 0.331059 0 -0.276781 0 0.729516 0.347967 0 -5.34949
ALA_116 -5.93964 0.71338 2.34817 -0.0207872 0 0 2.55775 -2.49486 -0 -0 -2.04861 -0.352113 0 0 0 0 0 0 0 0 0 0 -0.0147911 0 0 0 -0.0122251 0 2.3386 0.31193 0 -2.61319
VAL_117 -8.15008 1.67678 2.90654 -0.312424 0.28591 0.0712782 2.96304 -2.7616 -0 -0 -2.40599 -0.0791575 0 0 0 0 0 0 0 0 0 0 0.257895 0.0360886 0.119052 0 -0.256877 0 2.085 0.392921 0 -3.17162
ALA_118 -5.50275 0.214269 3.76382 -0.0212928 0 0 2.74454 -2.7367 -0 -0 -2.36678 -0.359617 0 0 0 0 0 0 0 0 0 0 0.303392 0 0 0 -0.257565 0 2.3386 0.109816 0 -1.77025
ALA_119 -3.46441 0.0970679 2.46498 -0.023335 0 0 1.48107 -1.79574 -0 -0 -0.708683 -0.364646 0 0 0 0 0 0 0 0 0 0 0.234056 0 0 0 -0.300627 0 2.3386 -0.169582 0 -0.211249
ILE_120 -7.86203 1.82701 1.79665 -0.520594 0.647905 0.104234 2.31356 -2.17877 -0 -0 -0.225683 0.0886403 0 0 0 0 0 0 0 0 0 0 0.0257073 0.0791659 0.541052 0 -0.481188 0 1.0317 0.0110231 0 -2.80161
LEU_121 -7.32692 0.796194 1.89318 -0.519509 0.537033 0.130778 1.16178 -2.03972 -0 -0 -1.05872 0.237625 0 0 0 0 0 0 0 0 0 0 -0.0072094 0.237542 0.279489 0 -0.251546 0 0.729516 0.0567398 0 -5.14374
GLY_122 -1.80741 0.163907 2.26806 -5.2399e-05 0 0 1.12524 -1.167 -0 -0 -0.569437 -0.404068 0 0 0 0 0 0 0 0 0 0 -0.0396034 0 0 0 -1.26755 0 1.2108 -0.285457 0 -0.772575
THR_123 -4.43152 0.251654 4.05288 -0.105385 0.0742931 0.0667051 1.36422 -2.00564 -0.00463401 -0.018519 -1.6972 -0.488031 0 0 0 0 0 0 0 0 0 0 0.042016 0.0183033 0.22736 0 -0.79616 2.29767 -1.425 0.0290542 0 -2.54792
THR_124 -3.77646 0.118598 4.65531 -0.113017 0.0601064 0.0754609 2.42427 -2.13037 -0.0176093 -0.126971 -2.44424 -0.525407 0 0 0 -0.460952 0 0 0 0 0 0 0.0195329 0.0180053 0.0451028 0 -0.374907 2.28653 -1.425 0.0133051 0 -1.67872
VAL_125 -5.37653 0.663301 2.04819 -0.305306 0.217813 0.0688988 1.60251 -1.92326 -0 -0 -0.863289 -0.0939207 0 0 0 0 0 0 0 0 0 0 -0.0388912 0.000727664 0.150112 0 -0.290097 0 2.085 -0.0990033 0 -2.15374
GLU_126 -4.6024 0.251051 5.58092 -0.467897 0.274523 1.47496 1.96025 -2.44167 -0.0279709 -0.148999 -2.07548 -2.87624 0 0 0 0 0 0 0 0 0 0 -0.0178231 0.0527446 0 3.98489 -0.239949 0 -2.5358 -0.129967 0 -1.98486
GLU_127 -6.15289 0.276509 7.67038 -0.328278 0.0593555 0.38162 3.46051 -3.14664 -0.046157 -0.268103 -3.38956 -0.572732 0 0 0 -0.460952 -1.02203 0 0 0 0 0 -0.0357371 0.002152 0 3.38194 -0.150021 0 -2.5358 -0.27321 0 -3.14966
ALA_128 -5.355 0.140285 2.93553 -0.0208711 0 0 2.36339 -2.44638 -0.00635992 -0.0414135 -1.65657 -0.359435 0 0 0 0 0 0 0 0 0 0 -0.0323178 0 0 0 -0.268559 0 2.3386 -0.121162 0 -2.53027
VAL_129 -7.1958 1.00538 2.85786 -0.303703 0.230476 0.0676077 2.80788 -2.61699 -0 -0 -2.00497 -0.03223 0 0 0 0 0 0 0 0 0 0 -0.0595986 0.0173658 0.0481589 0 -0.398355 0 2.085 0.178729 0 -3.31319
LYS_130 -5.32266 0.291674 5.4858 -0.307039 0.0264329 0.139304 2.58755 -2.53658 -0 -0 -1.96386 0.00690649 0 0 0 0 0 0 0 0 0 0 0.141203 0.0548489 1.72681 0 0.0025963 0 -1.6738 0.126924 0 -1.2139
ARG_131 -6.40313 0.442281 6.08368 -0.627149 0.173614 0.347896 3.19861 -2.81791 -0 -0 -3.47249 0.260147 0 0 0 0 -1.02203 0 0 0 0 0 0.00605376 0.0184815 2.52594 0 -0.0657889 0 -1.281 -0.114611 0 -2.74742
ALA_132 -7.14504 1.11695 3.46371 -0.0218253 0 0 3.16083 -3.02308 -0.00230261 -0.0150273 -2.42193 -0.361065 0 0 0 0 0 0 0 0 0 0 0.0951634 0 0 0 -0.212465 0 2.3386 -0.162739 0 -3.19022
LEU_133 -6.43852 0.7428 4.65582 -0.513037 0.419515 0.131078 2.64024 -2.64865 -0 -0 -2.39161 0.259125 0 0 0 0 0 0 0 0 0 0 0.5677 0.167592 0.284621 0 -0.302839 0 0.729516 -0.183124 0 -1.87977
LYS_134 -4.71446 0.249625 5.56651 -0.302851 0.0283659 0.132403 2.46908 -2.45049 -0 -0 -1.99677 0.00667754 0 0 0 0 0 0 0 0 0 0 0.165164 0.00746703 1.80302 0 0.0469491 0 -1.6738 -0.00223636 0 -0.665349
LEU_135 -8.52116 0.883404 3.48762 -0.493354 0.417258 0.115211 2.91589 -2.82717 -0.0159649 -0.11157 -2.21494 0.228702 0 0 0 0 0 0 0 0 0 0 -0.0220705 0.153473 0.376729 0 -0.274423 0 0.729516 0.0306052 0 -5.14225
LYS_136 -7.53092 0.894674 6.59518 -0.483439 0.0924876 0.348798 3.4053 -3.22894 -0 -0 -2.47166 0.21752 0 0 0 0 0 0 0 0 0 0 -0.00867567 0.0901742 2.10303 0 0.0368022 0 -1.6738 0.43237 0 -1.18109
THR_137 -2.93513 0.0949012 3.79892 -0.205257 0.168595 0.0750825 1.40579 -1.7271 -0 -0 -1.16651 -0.0612762 0 0 0 0 0 0 0 0 0 0 0.136004 7.9519e-05 0.0975978 0 -0.00912125 2.29222 -1.425 0.829022 0 1.36881
LYS_138 -3.32437 0.106555 3.35919 -0.305745 0.0272785 0.140531 1.4341 -1.53953 -0 -0 -0.471884 -0.0294912 0 0 0 0 0 0 0 0 0 0 0.0382986 0.0276646 1.8338 0 -0.0783031 0 -1.6738 0.26075 0 -0.194965
LEU_139 -5.10787 0.552886 1.24959 -0.532468 0.511893 0.147676 1.21683 -1.39469 -0 -0 -1.08809 0.176589 0 0 0 0 0 0 0 0 0 0 0.0763653 0.0636413 0.190604 0 -0.200355 0 0.729516 -0.292625 0 -3.70051
GLY_140 -1.65851 0.0833738 1.97317 -4.80411e-05 0 0 0.934276 -1.05528 -0.000862435 -0.0241557 -0.282357 -0.367986 0 0 0 0 0 0 0 0 0 0 0.131713 0 0 0 -1.11489 0 1.2108 0.00471301 0 -0.166044
VAL_141 -5.98689 0.78636 2.14967 -0.30654 0.217904 0.06079 1.65261 -1.92507 -0.0159649 -0.11157 -1.29498 -0.163128 0 0 0 0 0 0 0 0 0 0 0.0143904 0.00295964 0.0441317 0 -0.494596 0 2.085 0.259956 0 -3.02496
SER_142 -4.74216 0.22572 5.04949 -0.0269107 0 0.0634285 3.01945 -2.38294 -0 -0 -2.46388 -0.53019 0 0 0 -1.65908 0 0 0 0 0 0 -0.00373092 0.0943067 0.157796 0 -0.462454 0.603847 -1.1772 -0.126748 0 -4.36125
LEU_143 -6.58907 0.416485 2.16447 -0.703483 0.522273 0.264427 1.8025 -1.97773 -0 -0 -0.530746 0.142139 0 0 0 0 0 0 0 0 0 0 -0.0420489 0.0118699 1.03887 0 -0.266761 0 0.729516 -0.178857 0 -3.19614
GLU_144 -5.35892 0.44771 5.06331 -0.207944 0.0217307 0.289613 2.27461 -2.33632 -0 -0 -1.79246 -0.536707 0 0 0 0 -0.789636 0 0 0 0 0 0.306876 0.00315054 0 4.32571 -0.150753 0 -2.5358 -0.0451001 0 -1.02093
GLN_145 -7.36029 0.456705 6.95402 -0.264242 0.0549757 0.210727 3.52025 -3.17837 -0.000862435 -0.0241557 -3.04204 -0.475848 0 0 0 -1.65908 -0.529964 0 0 0 0 0 0.346488 0.166201 0 2.66596 -0.152188 0 -1.0644 -0.0697986 0 -3.44591
ALA_146 -7.09245 1.09167 3.27427 -0.0223345 0 0 2.92116 -2.91702 -0 -0 -1.85216 -0.367894 0 0 0 0 0 0 0 0 0 0 0.318914 0 0 0 -0.195493 0 2.3386 0.00877192 0 -2.49397
LEU_147 -9.56729 1.75294 3.08509 -0.486131 0.21699 0.118743 2.6353 -2.88036 -0 -0 -2.16227 0.181865 0 0 0 0 0 0 0 0 0 0 0.233 0.642334 0.360519 0 -0.277571 0 0.729516 -0.0104349 0 -5.42776
LYS_148 -6.87742 0.327604 6.74219 -0.303678 0.0243542 0.136889 3.80931 -3.13811 -0 -0 -3.86111 -0.0215366 0 0 0 0 -0.827631 0 0 0 0 0 0.422298 0.0885145 1.74883 0 -0.0537111 0 -1.6738 -0.21346 0 -3.67045
ILE_149 -8.5009 1.50959 2.48173 -0.517471 0.669194 0.102766 2.68147 -2.69082 -0 -0 -1.64413 0.108886 0 0 0 0 0 0 0 0 0 0 0.0654091 0.0145572 0.583509 0 -0.377199 0 1.0317 0.0534744 0 -4.42823
LEU_150 -8.30673 0.854236 2.39746 -0.507353 0.327948 0.121575 2.15089 -2.53517 -0 -0 -1.31164 0.279639 0 0 0 0 0 0 0 0 0 0 0.185896 0.272264 0.410539 0 -0.250578 0 0.729516 0.339667 0 -4.84184
VAL_151 -7.36451 1.06401 2.94684 -0.321442 0.414869 0.0739964 2.65804 -2.57997 -0 -0 -2.10376 -0.147779 0 0 0 0 0 0 0 0 0 0 0.141859 0.000172661 0.175217 0 -0.198868 0 2.085 0.150995 0 -3.00533
ALA_152 -5.83144 0.715498 3.09947 -0.0217081 0 0 2.51425 -2.52904 -0 -0 -2.2414 -0.367426 0 0 0 0 0 0 0 0 0 0 0.131177 0 0 0 -0.141298 0 2.3386 0.228465 0 -2.10485
ALA_153 -6.03219 0.45834 3.83918 -0.0213026 0 0 2.68673 -2.96556 -0 -0 -2.61593 -0.354608 0 0 0 0 0 0 0 0 0 0 0.00378796 0 0 0 -0.21232 0 2.3386 0.106251 0 -2.76903
TYR_154 -6.11844 0.393707 4.1812 -0.91997 0.0506982 0.331367 2.26807 -2.50282 -0 -0 -0.457363 -0.295264 0 0 0 0 0 0 0 0 0 0 0.0828 0.0646068 0 1.73372 -0.37977 0.00102363 0.964136 0.3626 0 -0.239687
LYS_155 -6.39728 0.619382 6.02866 -0.892851 1.17901 0.557077 2.69152 -2.7593 -0 -0 -5.59294 0.31797 0 0 0 0 -0.803564 0 0 0 0 0 -0.025859 0.537096 2.14928 0 -0.0565228 0 -1.6738 0.246255 0 -3.87587
LEU_156 -6.53197 1.07483 2.46584 -0.508819 0.376981 0.131905 1.64987 -2.11023 -0 -0 -0.397092 0.191277 0 0 0 0 0 0 0 0 0 0 0.0458057 0.265494 0.318738 0 -0.285066 0 0.729516 -0.308982 0 -2.8919
GLY_157 -1.76109 0.111853 2.43223 -5.35351e-05 0 0 1.18673 -1.19754 -0 -0 -0.949673 -0.41054 0 0 0 0 0 0 0 0 0 0 -0.102653 0 0 0 -1.37621 0 1.2108 -0.133638 0 -0.989778
THR_158 -4.72254 0.757053 2.48811 -0.186261 0.147373 0.0623731 1.40281 -1.73784 -0 -0 -1.33392 -0.777434 0 0 0 -0.214186 0 0 0 0 0 0 0.00658071 0.0428041 0.637639 0 -0.719453 2.29332 -1.425 0.778995 0 -2.49956
THR_159 -4.14699 0.45029 4.27135 -0.112092 0.0712407 0.0749871 2.40171 -2.15591 -0.000545757 -0.00892716 -2.40317 -0.643595 0 0 0 -0.760608 0 0 0 0 0 0 -0.0245606 0.0392137 0.0329001 0 -0.469405 2.28795 -1.425 0.620345 0 -1.90082
VAL_160 -5.20053 0.777475 1.93419 -0.312726 0.265195 0.0719132 1.6106 -1.87925 -0 -0 -0.979985 -0.14832 0 0 0 0 0 0 0 0 0 0 -0.0710368 0.000215986 0.308554 0 -0.183533 0 2.085 -0.153743 0 -1.87599
GLU_161 -4.63891 0.341097 4.94963 -0.466109 0.269515 1.46509 1.94809 -2.37963 -0.0274863 -0.157289 -1.96699 -2.9478 0 0 0 0 0 0 0 0 0 0 0.0652897 0.0287553 0 4.0078 -0.255762 0 -2.5358 -0.198735 0 -2.49924
GLU_162 -6.51357 0.431052 7.25361 -0.654471 0.198471 1.22269 3.43345 -3.0696 -0.0281522 -0.165494 -3.27411 -0.628564 0 0 0 -0.546421 -0.885191 0 0 0 0 0 0.168895 0.00389458 0 3.51338 -0.242572 0 -2.5358 -0.39092 0 -2.70943
ALA_163 -5.66432 0.245003 2.52282 -0.0221375 0 0 2.28952 -2.48567 -0.000545757 -0.00892716 -1.76268 -0.373588 0 0 0 0 0 0 0 0 0 0 0.290304 0 0 0 -0.26462 0 2.3386 -0.274886 0 -3.17113
VAL_164 -6.05116 0.637257 2.78815 -0.30709 0.247791 0.0694817 2.50023 -2.36746 -0 -0 -1.90667 -0.0649016 0 0 0 0 0 0 0 0 0 0 -0.066439 0.00500356 0.0768283 0 -0.349979 0 2.085 0.049054 0 -2.65491
TYR_165 -5.52625 0.414593 5.075 -0.600473 0.18899 0.278679 2.74669 -2.58922 -0 -0 -2.33444 -0.238095 0 0 0 0 0 0 0 0 0 0 0.0776076 0.0188257 0 2.84628 0.0815464 2.02554e-06 0.964136 0.183874 0 1.58774
ARG_166 -8.10723 0.766084 6.78709 -0.447786 0.0786208 0.227567 3.52235 -3.27958 -0 -0 -3.09175 0.397563 0 0 0 0 -0.885191 0 0 0 0 0 0.111245 0.476408 2.05709 0 -0.0979638 0 -1.281 -0.0233427 0 -2.78983
ALA_167 -6.32348 0.550133 3.11751 -0.0215896 0 0 2.78188 -2.7306 -0 -0 -2.10264 -0.380602 0 0 0 0 0 0 0 0 0 0 -0.00738817 0 0 0 -0.29194 0 2.3386 -0.211144 0 -3.28125
LEU_168 -5.59596 0.513606 5.02119 -0.715869 0.567192 0.287533 2.75295 -2.63208 -0 -0 -2.24616 0.165651 0 0 0 0 0 0 0 0 0 0 0.2388 0.0154045 0.9937 0 -0.268368 0 0.729516 -0.137952 0 -0.310837
LYS_169 -4.49809 0.160764 5.31785 -0.303211 0.0261289 0.133473 2.38213 -2.40256 -0.000665903 -0.00820416 -2.20657 0.00236899 0 0 0 0 0 0 0 0 0 0 0.232118 0.0234696 1.73017 0 0.00880498 0 -1.6738 -0.0728317 0 -1.14865
LEU_170 -8.93582 1.26668 3.35481 -0.501615 0.336958 0.124084 3.00038 -2.90202 -0.0185366 -0.0924131 -2.02947 0.219767 0 0 0 0 0 0 0 0 0 0 0.194169 0.247267 0.384096 0 -0.272173 0 0.729516 -0.0811248 0 -4.97544
LYS_171 -7.05646 0.951059 6.54933 -0.483614 0.109318 0.316895 3.46764 -3.18739 -0 -0 -2.7174 0.296235 0 0 0 0 0 0 0 0 0 0 0.223639 0.279912 1.99951 0 0.0615749 0 -1.6738 0.71957 0 -0.143977
THR_172 -3.09239 0.140384 4.0328 -0.201942 0.138564 0.0727612 1.56182 -1.83034 -0 -0 -1.21432 -0.081589 0 0 0 0 0 0 0 0 0 0 0.063534 0.00205237 0.077382 0 -0.0264414 2.28993 -1.425 1.05096 0 1.55816
LYS_173 -3.51343 0.0975842 4.49495 -0.435282 0.0753699 0.249414 2.40223 -1.94313 -0 -0 -2.69659 -0.103764 0 0 0 0 -0.455801 0 0 0 0 0 0.309136 0.0109397 2.31954 0 -0.0501849 0 -1.6738 0.319655 0 -0.593161
LEU_174 -5.58057 0.603484 1.3408 -0.527986 0.520207 0.143095 1.17534 -1.4406 -0 -0 -0.871952 0.176648 0 0 0 0 0 0 0 0 0 0 0.0387747 0.0954065 0.212762 0 -0.216525 0 0.729516 -0.129604 0 -3.7312
GLY_175 -1.82119 0.0814878 2.1865 -4.91909e-05 0 0 1.1906 -1.16487 -0.00228681 -0.0531968 -0.507449 -0.381909 0 0 0 0 0 0 0 0 0 0 0.0585156 0 0 0 -1.09942 0 1.2108 0.00714923 0 -0.29532
VAL_176 -6.13629 0.837741 2.35017 -0.315023 0.234388 0.0661182 1.69515 -2.02472 -0.0185366 -0.0924131 -1.22796 -0.22979 0 0 0 0 0 0 0 0 0 0 -0.0319691 0.00810541 0.144658 0 -0.427631 0 2.085 0.0284089 0 -3.0546
SER_177 -4.4622 0.21481 4.93897 -0.0270964 0 0.0639001 3.01918 -2.33253 -0 -0 -2.51244 -0.502048 0 0 0 -1.5983 0 0 0 0 0 0 -0.020793 0.0584775 0.142612 0 -0.473676 0.602018 -1.1772 -0.300114 0 -4.36642
LEU_178 -5.56659 0.543319 2.76091 -0.501933 0.573897 0.11627 2.08159 -2.0393 -0 -0 -0.506759 0.264383 0 0 0 0 0 0 0 0 0 0 -0.0263289 0.0446569 0.326688 0 -0.275323 0 0.729516 -0.177272 0 -1.65228
GLU_179 -5.33842 0.449719 6.49237 -0.324533 0.0389858 0.365766 2.95146 -2.69608 -0 -0 -3.44526 -0.585992 0 0 0 0 -1.3576 0 0 0 0 0 0.619746 0.186418 0 3.52528 -0.184965 0 -2.5358 -0.114147 0 -1.95305
GLN_180 -6.99724 0.452388 7.00325 -0.261082 0.0403179 0.203614 3.81093 -3.20052 -0.00228681 -0.0531968 -3.209 -0.441385 0 0 0 -1.5983 -0.845913 0 0 0 0 0 0.0489783 0.108596 0 2.77909 -0.204198 0 -1.0644 -0.181615 0 -3.61197
ALA_181 -7.1735 1.45267 3.84131 -0.022378 0 0 3.45538 -3.10886 -0 -0 -2.26166 -0.375426 0 0 0 0 0 0 0 0 0 0 -0.0495806 0 0 0 -0.277742 0 2.3386 -0.249263 0 -2.43044
LEU_182 -8.8993 1.28223 4.76519 -0.493842 0.345226 0.115273 3.24115 -3.22263 -0 -0 -2.57562 0.230559 0 0 0 0 0 0 0 0 0 0 0.269424 0.119751 0.415634 0 -0.262825 0 0.729516 -0.17615 0 -4.11642
LEU_183 -7.61754 0.405561 4.23833 -0.722359 0.546384 0.302916 2.64179 -2.69018 -0 -0 -2.76823 0.104913 0 0 0 0 0 0 0 0 0 0 1.09148 0.0293129 1.12618 0 -0.273709 0 0.729516 0.0588423 0 -2.79679
ILE_184 -9.19962 1.39619 2.69532 -0.511086 0.620571 0.0993169 2.82224 -2.82746 -0 -0 -1.77325 0.156365 0 0 0 0 0 0 0 0 0 0 -0.0286008 0.071075 0.525709 0 -0.391044 0 1.0317 0.372935 0 -4.93963
LEU_185 -8.86715 0.847814 2.63913 -0.504454 0.531793 0.114932 2.6895 -2.71577 -0 -0 -1.83723 0.283859 0 0 0 0 0 0 0 0 0 0 0.188427 0.0955116 0.36274 0 -0.275003 0 0.729516 0.336554 0 -5.37983
LEU_186 -8.14191 0.990628 4.57227 -0.495399 0.391602 0.11486 2.708 -2.9977 -0 -0 -2.82503 0.247516 0 0 0 0 0 0 0 0 0 0 0.161412 0.091255 0.477377 0 -0.247286 0 0.729516 0.050811 0 -4.17207
THR_187 -7.14215 0.195599 5.38332 -0.207711 0.175445 0.0757654 3.32759 -3.11811 -0.00812165 -0.127245 -3.08689 -0.0652857 0 0 0 0 0 0 0 0 0 0 0.260039 0.0420832 0.0970133 0 0.0233346 2.30869 -1.425 0.305632 0 -2.98599
ALA_188 -6.1504 0.495675 3.83543 -0.0210988 0 0 2.93035 -3.03523 -0 -0 -3.00951 -0.33196 0 0 0 0 0 0 0 0 0 0 -0.0259226 0 0 0 -0.0644501 0 2.3386 0.460573 0 -2.57793
ALA_189 -4.1177 0.379562 2.78256 -0.0228211 0 0 1.46939 -1.97533 -0 -0 -0.75432 -0.392367 0 0 0 0 0 0 0 0 0 0 0.0353717 0 0 0 -0.165571 0 2.3386 0.0888495 0 -0.333781
SER_190 -4.38492 0.22797 5.0174 -0.0304248 0 0.0702571 1.90694 -2.37161 -0 -0 -3.38771 -0.526648 0 0 0 0 -0.408614 0 0 0 0 0 0.0643248 0.00725522 0.917064 0 0.321398 0.939534 -1.1772 0.117803 0 -2.69719
LEU_191 -4.71087 0.422178 2.00829 -0.719532 0.728953 0.292149 0.959036 -1.54066 -0 -0 -0.466398 0.108457 0 0 0 0 0 0 0 0 0 0 0.066805 0.0126316 1.33752 0 -0.298696 0 0.729516 0.142028 0 -0.928598
GLY_192 -1.74486 0.0793324 2.22336 -6.39042e-05 0 0 0.940528 -1.11002 -0 -0 -0.603399 -0.369486 0 0 0 0 0 0 0 0 0 0 -0.04003 0 0 0 -1.51862 0 1.2108 0.626055 0 -0.306398
THR_193 -5.02826 0.724525 3.25802 -0.191978 0.143549 0.0659497 1.91771 -2.0086 -0.000492109 -0.0183064 -2.47697 -0.91423 0 0 0 0 -0.210064 0 0 0 0 0 -0.0286433 0.0337505 0.715978 0 -0.729241 2.35987 -1.425 1.20769 0 -2.60474
THR_194 -4.02887 0.539466 2.75417 -0.216189 0.159276 0.0796706 1.90411 -1.81061 -0.0144495 -0.074016 -2.22788 -0.815784 0 0 0 0 0 0 0 0 0 0 0.932004 0.0507704 1.98526 0 -0.549096 2.30586 -1.425 0.437501 0 -0.0138091
VAL_195 -5.31261 0.617195 1.26964 -0.304274 0.240713 0.0687019 1.60828 -1.69302 -0 -0 -0.963654 -0.0933774 0 0 0 0 0 0 0 0 0 0 0.0612093 0.0211858 0.187854 0 -0.388749 0 2.085 0.0271973 0 -2.56871
GLU_196 -4.10661 0.257726 5.04201 -0.420871 0.0580478 0.8073 2.74808 -2.29833 -0.0144495 -0.074016 -3.38622 -0.48013 0 0 0 0 -0.455801 0 0 0 0 0 -0.03328 0.0683501 0 3.41811 -0.275928 0 -2.5358 -0.138432 0 -1.82025
GLU_197 -6.38808 0.612669 7.13363 -0.342317 0.0648362 0.384695 3.09626 -3.0729 -0 -0 -3.85002 -0.558277 0 0 0 0 -1.08467 0 0 0 0 0 0.49308 0.0191459 0 4.61618 -0.28096 0 -2.5358 -0.43811 0 -2.13063
ALA_198 -5.51926 0.290791 2.83038 -0.0224852 0 0 2.27111 -2.46367 -0 -0 -1.71255 -0.366757 0 0 0 0 0 0 0 0 0 0 0.11062 0 0 0 -0.396502 0 2.3386 -0.341648 0 -2.98137
VAL_199 -6.9028 1.06252 3.01813 -0.302049 0.23673 0.0666105 2.71459 -2.5695 -0 -0 -1.89705 0.0125431 0 0 0 0 0 0 0 0 0 0 -0.0636201 0.0229776 0.0309067 0 -0.383617 0 2.085 0.136955 0 -2.73168
LYS_200 -5.27684 0.265557 5.37705 -0.306974 0.0274095 0.138363 2.46464 -2.50298 -0 -0 -1.83442 -0.0223005 0 0 0 0 0 0 0 0 0 0 0.0684029 0.0139075 1.73551 0 0.0113 0 -1.6738 0.185352 0 -1.32982
ARG_201 -6.91121 0.493268 6.54992 -0.626338 0.167792 0.35071 3.18255 -3.09185 -0.000492109 -0.0183064 -3.72633 0.271705 0 0 0 0 -0.874611 0 0 0 0 0 0.0320518 0.0364289 2.51909 0 -0.0720738 0 -1.281 -0.0957525 0 -3.09447
ALA_202 -6.45782 0.575073 3.28667 -0.0219114 0 0 3.05178 -2.78806 -0 -0 -2.54673 -0.359759 0 0 0 0 0 0 0 0 0 0 0.0276424 0 0 0 -0.186891 0 2.3386 -0.113826 0 -3.19524
LEU_203 -5.97642 0.421783 4.88683 -0.503183 0.358934 0.122366 2.70741 -2.64755 -0 -0 -2.53072 0.238967 0 0 0 0 0 0 0 0 0 0 0.396904 0.0992819 0.365303 0 -0.28029 0 0.729516 -0.124976 0 -1.73583
LYS_204 -4.5671 0.239416 5.46652 -0.305504 0.0270676 0.138108 2.57963 -2.47384 -0 -0 -2.22644 -0.0192198 0 0 0 0 0 0 0 0 0 0 0.254009 0.0230429 1.76457 0 -0.0130422 0 -1.6738 -0.15565 0 -0.942234
LEU_205 -7.95697 1.0219 3.6349 -0.716653 0.480072 0.293664 2.82242 -2.72648 -0.0115891 -0.065968 -1.9174 0.141737 0 0 0 0 0 0 0 0 0 0 0.185578 0.12971 0.928694 0 -0.251077 0 0.729516 -0.100216 0 -3.37816
LYS_206 -6.72043 0.453614 6.16637 -0.505786 0.108377 0.422167 2.49061 -2.87438 -0.00580987 -0.0132862 -1.08584 0.141458 0 0 0 0 0 0 0 0 0 0 0.0724063 0.0671685 2.39811 0 -0.0154588 0 -1.6738 0.0662741 0 -0.508232
THR_207 -2.99151 0.125669 3.94254 -0.200471 0.131179 0.072864 1.50145 -1.80303 -0 -0 -1.0019 -0.120564 0 0 0 0 0 0 0 0 0 0 -0.0252052 0.0106267 0.14307 0 0.00936715 2.28598 -1.425 0.394399 0 1.04946
LYS_208 -3.3503 0.137925 4.46457 -0.430574 0.0749832 0.243722 2.54246 -1.92704 -0 -0 -2.70137 -0.0815144 0 0 0 0 -0.489701 0 0 0 0 0 -0.0292806 0.0289338 2.21364 0 0.0198723 0 -1.6738 0.303316 0 -0.654152
LEU_209 -5.2845 1.29512 2.39661 -0.606559 0.378969 0.152862 1.15795 -1.51808 -0.0115891 -0.065968 -2.23227 0.355973 0 0 0 0 0 0 0 0 0 0 -0.0405926 0.0193052 0.559126 0 -0.371171 0 0.729516 -0.140111 0 -3.2254
GLY:CtermProteinFull_210 -1.38244 0.857087 1.5064 -0.415831 0.0486576 1.26554 0.0826471 -0.400229 -0 -0 -1.4896 -2.94526 0 0 0 0 0 0 0 0 0 0 0 0 0 0 0 0 1.2108 -0.0943373 0 -1.75656
HMM:MP-FE1-connect_211 -18.727 3.95696 0.237802 -23.2639 21.4751 -2.29385 4.17715 -3.83681 -0.00812165 -0.127245 -11.3091 -12.3446 0 0 0 0 -1.98912 0 0.0558833 0 0 0.313174 0 0 0 0 0 0 0 0 0 -43.6837
#END_POSE_ENERGIES_TABLE UM_76_H46_penta3_HMM_onlyH_1__DE_1
