# Supplementary material for: Design of Heme Enzymes with a Tunable Substrate Binding Pocket Adjacent to an Open Metal Coordination Site
Source: J Am Chem Soc. 2023 Jun 21;145(26):14307–15. doi: 10.1021/jacs.3c02742 (PMC10326885; doi:10.1021/jacs.3c02742)
Supplement: Supplementary file 3 — ja3c02742_si_003.zip [file ja3c02742_si_003.zip › heme_binder_design_models/IK_HC015_15.pdb]

HEADER                                            xx-MMM-xx                     
EXPDTA    THEORETICAL MODEL                                                     
REMARK 666 MATCH TEMPLATE X HMM    0 MATCH MOTIF A HIS   46  1  1               
REMARK 220                                                                      
REMARK 220 EXPERIMENTAL DETAILS                                                 
REMARK 220  EXPERIMENT TYPE                : THEORETICAL MODELLING              
REMARK 220  DATE OF DATA COLLECTION        : 27-MAR-21                          
REMARK 220                                                                      
REMARK 220 REMARK: MODEL GENERATED BY ROSETTA                                   
REMARK 220  VERSION 2020.50+release.1295438                                     
HETNAM     HMM X   1  HMM                                                       
LINK         NE2 HIS A  46                FE1  HMM X   1                  2.28  
ATOM      1  N   VAL A   1       8.021 -32.838  14.640  1.00  0.00           N  
ATOM      2  CA  VAL A   1       6.967 -32.124  13.922  1.00  0.00           C  
ATOM      3  C   VAL A   1       5.585 -32.309  14.544  1.00  0.00           C  
ATOM      4  O   VAL A   1       5.194 -33.418  14.891  1.00  0.00           O  
ATOM      5  CB  VAL A   1       6.922 -32.599  12.457  1.00  0.00           C  
ATOM      6  CG1 VAL A   1       5.799 -31.900  11.706  1.00  0.00           C  
ATOM      7  CG2 VAL A   1       8.262 -32.340  11.787  1.00  0.00           C  
ATOM      8 1H   VAL A   1       8.899 -32.680  14.188  1.00  0.00           H  
ATOM      9 2H   VAL A   1       8.067 -32.506  15.582  1.00  0.00           H  
ATOM     10 3H   VAL A   1       7.819 -33.817  14.642  1.00  0.00           H  
ATOM     11  HA  VAL A   1       7.195 -31.058  13.943  1.00  0.00           H  
ATOM     12  HB  VAL A   1       6.704 -33.666  12.437  1.00  0.00           H  
ATOM     13 1HG1 VAL A   1       5.781 -32.246  10.672  1.00  0.00           H  
ATOM     14 2HG1 VAL A   1       4.845 -32.128  12.181  1.00  0.00           H  
ATOM     15 3HG1 VAL A   1       5.966 -30.822  11.723  1.00  0.00           H  
ATOM     16 1HG2 VAL A   1       8.223 -32.679  10.752  1.00  0.00           H  
ATOM     17 2HG2 VAL A   1       8.482 -31.272  11.812  1.00  0.00           H  
ATOM     18 3HG2 VAL A   1       9.045 -32.883  12.318  1.00  0.00           H  
ATOM     19  N   SER A   2       4.835 -31.221  14.667  1.00  0.00           N  
ATOM     20  CA  SER A   2       3.524 -31.305  15.288  1.00  0.00           C  
ATOM     21  C   SER A   2       2.444 -31.702  14.280  1.00  0.00           C  
ATOM     22  O   SER A   2       2.659 -31.690  13.060  1.00  0.00           O  
ATOM     23  CB  SER A   2       3.171 -29.976  15.925  1.00  0.00           C  
ATOM     24  OG  SER A   2       2.912 -29.004  14.949  1.00  0.00           O  
ATOM     25  H   SER A   2       5.165 -30.328  14.333  1.00  0.00           H  
ATOM     26  HA  SER A   2       3.544 -32.100  16.034  1.00  0.00           H  
ATOM     27 1HB  SER A   2       2.295 -30.098  16.562  1.00  0.00           H  
ATOM     28 2HB  SER A   2       3.993 -29.647  16.560  1.00  0.00           H  
ATOM     29  HG  SER A   2       2.819 -28.173  15.421  1.00  0.00           H  
ATOM     30  N   LEU A   3       1.143 -32.082  14.780  1.00  0.00           N  
ATOM     31  CA  LEU A   3      -0.066 -32.419  14.057  1.00  0.00           C  
ATOM     32  C   LEU A   3      -0.550 -31.203  13.293  1.00  0.00           C  
ATOM     33  O   LEU A   3      -1.054 -31.320  12.188  1.00  0.00           O  
ATOM     34  CB  LEU A   3      -1.155 -32.908  15.020  1.00  0.00           C  
ATOM     35  CG  LEU A   3      -2.438 -33.432  14.362  1.00  0.00           C  
ATOM     36  CD1 LEU A   3      -2.092 -34.566  13.407  1.00  0.00           C  
ATOM     37  CD2 LEU A   3      -3.406 -33.900  15.439  1.00  0.00           C  
ATOM     38  H   LEU A   3       1.134 -32.094  15.789  1.00  0.00           H  
ATOM     39  HA  LEU A   3       0.157 -33.234  13.372  1.00  0.00           H  
ATOM     40 1HB  LEU A   3      -0.744 -33.710  15.630  1.00  0.00           H  
ATOM     41 2HB  LEU A   3      -1.433 -32.084  15.678  1.00  0.00           H  
ATOM     42  HG  LEU A   3      -2.900 -32.635  13.780  1.00  0.00           H  
ATOM     43 1HD1 LEU A   3      -3.004 -34.939  12.939  1.00  0.00           H  
ATOM     44 2HD1 LEU A   3      -1.414 -34.199  12.636  1.00  0.00           H  
ATOM     45 3HD1 LEU A   3      -1.612 -35.373  13.959  1.00  0.00           H  
ATOM     46 1HD2 LEU A   3      -4.318 -34.272  14.971  1.00  0.00           H  
ATOM     47 2HD2 LEU A   3      -2.945 -34.698  16.021  1.00  0.00           H  
ATOM     48 3HD2 LEU A   3      -3.650 -33.065  16.096  1.00  0.00           H  
ATOM     49  N   GLU A   4      -0.377 -30.034  13.895  1.00  0.00           N  
ATOM     50  CA  GLU A   4      -0.696 -28.782  13.233  1.00  0.00           C  
ATOM     51  C   GLU A   4       0.124 -28.558  11.956  1.00  0.00           C  
ATOM     52  O   GLU A   4      -0.414 -28.164  10.921  1.00  0.00           O  
ATOM     53  CB  GLU A   4      -0.474 -27.618  14.201  1.00  0.00           C  
ATOM     54  CG  GLU A   4      -0.792 -26.248  13.620  1.00  0.00           C  
ATOM     55  CD  GLU A   4      -0.450 -25.122  14.555  1.00  0.00           C  
ATOM     56  OE1 GLU A   4      -0.070 -25.394  15.668  1.00  0.00           O  
ATOM     57  OE2 GLU A   4      -0.569 -23.987  14.155  1.00  0.00           O  
ATOM     58  H   GLU A   4      -0.016 -30.014  14.838  1.00  0.00           H  
ATOM     59  HA  GLU A   4      -1.748 -28.801  12.944  1.00  0.00           H  
ATOM     60 1HB  GLU A   4      -1.093 -27.758  15.087  1.00  0.00           H  
ATOM     61 2HB  GLU A   4       0.566 -27.609  14.527  1.00  0.00           H  
ATOM     62 1HG  GLU A   4      -0.233 -26.118  12.694  1.00  0.00           H  
ATOM     63 2HG  GLU A   4      -1.854 -26.205  13.379  1.00  0.00           H  
ATOM     64  N   GLN A   5       1.437 -28.803  12.010  1.00  0.00           N  
ATOM     65  CA  GLN A   5       2.282 -28.644  10.825  1.00  0.00           C  
ATOM     66  C   GLN A   5       1.872 -29.635   9.742  1.00  0.00           C  
ATOM     67  O   GLN A   5       1.853 -29.301   8.558  1.00  0.00           O  
ATOM     68  CB  GLN A   5       3.759 -28.835  11.181  1.00  0.00           C  
ATOM     69  CG  GLN A   5       4.346 -27.715  12.024  1.00  0.00           C  
ATOM     70  CD  GLN A   5       5.751 -28.026  12.501  1.00  0.00           C  
ATOM     71  OE1 GLN A   5       5.958 -28.920  13.326  1.00  0.00           O  
ATOM     72  NE2 GLN A   5       6.728 -27.288  11.985  1.00  0.00           N  
ATOM     73  H   GLN A   5       1.857 -29.103  12.876  1.00  0.00           H  
ATOM     74  HA  GLN A   5       2.158 -27.630  10.445  1.00  0.00           H  
ATOM     75 1HB  GLN A   5       3.883 -29.768  11.730  1.00  0.00           H  
ATOM     76 2HB  GLN A   5       4.347 -28.911  10.267  1.00  0.00           H  
ATOM     77 1HG  GLN A   5       4.381 -26.804  11.425  1.00  0.00           H  
ATOM     78 2HG  GLN A   5       3.713 -27.562  12.898  1.00  0.00           H  
ATOM     79 1HE2 GLN A   5       7.676 -27.447  12.263  1.00  0.00           H  
ATOM     80 2HE2 GLN A   5       6.516 -26.572  11.319  1.00  0.00           H  
ATOM     81  N   ALA A   6       1.556 -30.859  10.156  1.00  0.00           N  
ATOM     82  CA  ALA A   6       1.095 -31.891   9.233  1.00  0.00           C  
ATOM     83  C   ALA A   6      -0.224 -31.495   8.572  1.00  0.00           C  
ATOM     84  O   ALA A   6      -0.402 -31.682   7.364  1.00  0.00           O  
ATOM     85  CB  ALA A   6       0.932 -33.201   9.955  1.00  0.00           C  
ATOM     86  H   ALA A   6       1.637 -31.078  11.136  1.00  0.00           H  
ATOM     87  HA  ALA A   6       1.846 -32.008   8.451  1.00  0.00           H  
ATOM     88 1HB  ALA A   6       0.587 -33.963   9.256  1.00  0.00           H  
ATOM     89 2HB  ALA A   6       1.890 -33.503  10.379  1.00  0.00           H  
ATOM     90 3HB  ALA A   6       0.201 -33.085  10.755  1.00  0.00           H  
ATOM     91  N   ALA A   7      -1.141 -30.951   9.370  1.00  0.00           N  
ATOM     92  CA  ALA A   7      -2.441 -30.509   8.860  1.00  0.00           C  
ATOM     93  C   ALA A   7      -2.244 -29.397   7.841  1.00  0.00           C  
ATOM     94  O   ALA A   7      -2.948 -29.332   6.834  1.00  0.00           O  
ATOM     95  CB  ALA A   7      -3.337 -30.043   9.997  1.00  0.00           C  
ATOM     96  H   ALA A   7      -0.933 -30.840  10.351  1.00  0.00           H  
ATOM     97  HA  ALA A   7      -2.915 -31.356   8.363  1.00  0.00           H  
ATOM     98 1HB  ALA A   7      -4.292 -29.706   9.594  1.00  0.00           H  
ATOM     99 2HB  ALA A   7      -3.508 -30.868  10.691  1.00  0.00           H  
ATOM    100 3HB  ALA A   7      -2.857 -29.220  10.526  1.00  0.00           H  
ATOM    101  N   SER A   8      -1.287 -28.522   8.108  1.00  0.00           N  
ATOM    102  CA  SER A   8      -1.052 -27.410   7.195  1.00  0.00           C  
ATOM    103  C   SER A   8      -0.538 -27.954   5.849  1.00  0.00           C  
ATOM    104  O   SER A   8      -1.021 -27.565   4.786  1.00  0.00           O  
ATOM    105  CB  SER A   8      -0.053 -26.437   7.791  1.00  0.00           C  
ATOM    106  OG  SER A   8       0.171 -25.356   6.929  1.00  0.00           O  
ATOM    107  H   SER A   8      -0.711 -28.609   8.934  1.00  0.00           H  
ATOM    108  HA  SER A   8      -2.003 -26.904   7.026  1.00  0.00           H  
ATOM    109 1HB  SER A   8      -0.428 -26.072   8.747  1.00  0.00           H  
ATOM    110 2HB  SER A   8       0.886 -26.953   7.984  1.00  0.00           H  
ATOM    111  HG  SER A   8       0.165 -24.571   7.481  1.00  0.00           H  
ATOM    112  N   PHE A   9       0.455 -28.866   5.895  1.00  0.00           N  
ATOM    113  CA  PHE A   9       1.015 -29.442   4.678  1.00  0.00           C  
ATOM    114  C   PHE A   9      -0.050 -30.183   3.856  1.00  0.00           C  
ATOM    115  O   PHE A   9      -0.074 -30.095   2.629  1.00  0.00           O  
ATOM    116  CB  PHE A   9       2.156 -30.400   5.026  1.00  0.00           C  
ATOM    117  CG  PHE A   9       3.513 -29.756   5.015  1.00  0.00           C  
ATOM    118  CD1 PHE A   9       4.228 -29.590   6.191  1.00  0.00           C  
ATOM    119  CD2 PHE A   9       4.077 -29.314   3.828  1.00  0.00           C  
ATOM    120  CE1 PHE A   9       5.477 -28.997   6.182  1.00  0.00           C  
ATOM    121  CE2 PHE A   9       5.326 -28.722   3.815  1.00  0.00           C  
ATOM    122  CZ  PHE A   9       6.026 -28.564   4.994  1.00  0.00           C  
ATOM    123  H   PHE A   9       0.820 -29.156   6.791  1.00  0.00           H  
ATOM    124  HA  PHE A   9       1.398 -28.627   4.062  1.00  0.00           H  
ATOM    125 1HB  PHE A   9       1.988 -30.821   6.017  1.00  0.00           H  
ATOM    126 2HB  PHE A   9       2.166 -31.227   4.317  1.00  0.00           H  
ATOM    127  HD1 PHE A   9       3.795 -29.934   7.131  1.00  0.00           H  
ATOM    128  HD2 PHE A   9       3.524 -29.439   2.896  1.00  0.00           H  
ATOM    129  HE1 PHE A   9       6.027 -28.873   7.114  1.00  0.00           H  
ATOM    130  HE2 PHE A   9       5.758 -28.380   2.875  1.00  0.00           H  
ATOM    131  HZ  PHE A   9       7.009 -28.096   4.986  1.00  0.00           H  
ATOM    132  N   LEU A  10      -0.952 -30.933   4.566  1.00  0.00           N  
ATOM    133  CA  LEU A  10      -2.038 -31.641   3.898  1.00  0.00           C  
ATOM    134  C   LEU A  10      -3.024 -30.666   3.221  1.00  0.00           C  
ATOM    135  O   LEU A  10      -3.404 -30.853   2.066  1.00  0.00           O  
ATOM    136  CB  LEU A  10      -2.784 -32.520   4.909  1.00  0.00           C  
ATOM    137  CG  LEU A  10      -3.999 -33.279   4.362  1.00  0.00           C  
ATOM    138  CD1 LEU A  10      -3.551 -34.222   3.253  1.00  0.00           C  
ATOM    139  CD2 LEU A  10      -4.672 -34.044   5.492  1.00  0.00           C  
ATOM    140  H   LEU A  10      -0.865 -30.999   5.570  1.00  0.00           H  
ATOM    141  HA  LEU A  10      -1.605 -32.266   3.118  1.00  0.00           H  
ATOM    142 1HB  LEU A  10      -2.088 -33.254   5.311  1.00  0.00           H  
ATOM    143 2HB  LEU A  10      -3.129 -31.890   5.729  1.00  0.00           H  
ATOM    144  HG  LEU A  10      -4.707 -32.571   3.931  1.00  0.00           H  
ATOM    145 1HD1 LEU A  10      -4.415 -34.762   2.864  1.00  0.00           H  
ATOM    146 2HD1 LEU A  10      -3.092 -33.647   2.450  1.00  0.00           H  
ATOM    147 3HD1 LEU A  10      -2.829 -34.934   3.651  1.00  0.00           H  
ATOM    148 1HD2 LEU A  10      -5.536 -34.583   5.103  1.00  0.00           H  
ATOM    149 2HD2 LEU A  10      -3.965 -34.754   5.922  1.00  0.00           H  
ATOM    150 3HD2 LEU A  10      -4.997 -33.344   6.261  1.00  0.00           H  
ATOM    151  N   ALA A  11      -3.419 -29.639   3.961  1.00  0.00           N  
ATOM    152  CA  ALA A  11      -4.353 -28.660   3.437  1.00  0.00           C  
ATOM    153  C   ALA A  11      -3.766 -27.948   2.227  1.00  0.00           C  
ATOM    154  O   ALA A  11      -4.420 -27.817   1.192  1.00  0.00           O  
ATOM    155  CB  ALA A  11      -4.730 -27.656   4.516  1.00  0.00           C  
ATOM    156  H   ALA A  11      -3.069 -29.531   4.902  1.00  0.00           H  
ATOM    157  HA  ALA A  11      -5.252 -29.187   3.115  1.00  0.00           H  
ATOM    158 1HB  ALA A  11      -5.431 -26.927   4.107  1.00  0.00           H  
ATOM    159 2HB  ALA A  11      -5.197 -28.178   5.352  1.00  0.00           H  
ATOM    160 3HB  ALA A  11      -3.834 -27.142   4.863  1.00  0.00           H  
ATOM    161  N   ILE A  12      -2.385 -27.391   2.262  1.00  0.00           N  
ATOM    162  CA  ILE A  12      -1.716 -26.647   1.185  1.00  0.00           C  
ATOM    163  C   ILE A  12      -1.449 -27.497  -0.056  1.00  0.00           C  
ATOM    164  O   ILE A  12      -1.625 -27.038  -1.184  1.00  0.00           O  
ATOM    165  CB  ILE A  12      -0.383 -26.060   1.684  1.00  0.00           C  
ATOM    166  CG1 ILE A  12      -0.602 -24.665   2.275  1.00  0.00           C  
ATOM    167  CG2 ILE A  12       0.632 -26.009   0.553  1.00  0.00           C  
ATOM    168  CD1 ILE A  12      -1.512 -24.648   3.482  1.00  0.00           C  
ATOM    169  H   ILE A  12      -1.889 -27.561   3.125  1.00  0.00           H  
ATOM    170  HA  ILE A  12      -2.372 -25.832   0.877  1.00  0.00           H  
ATOM    171  HB  ILE A  12       0.011 -26.683   2.486  1.00  0.00           H  
ATOM    172 1HG1 ILE A  12       0.358 -24.238   2.565  1.00  0.00           H  
ATOM    173 2HG1 ILE A  12      -1.033 -24.011   1.516  1.00  0.00           H  
ATOM    174 1HG2 ILE A  12       1.568 -25.591   0.923  1.00  0.00           H  
ATOM    175 2HG2 ILE A  12       0.808 -27.016   0.177  1.00  0.00           H  
ATOM    176 3HG2 ILE A  12       0.249 -25.383  -0.253  1.00  0.00           H  
ATOM    177 1HD1 ILE A  12      -1.619 -23.625   3.843  1.00  0.00           H  
ATOM    178 2HD1 ILE A  12      -2.492 -25.039   3.204  1.00  0.00           H  
ATOM    179 3HD1 ILE A  12      -1.084 -25.267   4.269  1.00  0.00           H  
ATOM    180  N   ALA A  13      -0.976 -28.858   0.091  1.00  0.00           N  
ATOM    181  CA  ALA A  13      -0.822 -29.735  -1.060  1.00  0.00           C  
ATOM    182  C   ALA A  13      -2.126 -29.952  -1.810  1.00  0.00           C  
ATOM    183  O   ALA A  13      -2.148 -29.976  -3.042  1.00  0.00           O  
ATOM    184  CB  ALA A  13      -0.252 -31.080  -0.630  1.00  0.00           C  
ATOM    185  H   ALA A  13      -0.737 -29.203   1.010  1.00  0.00           H  
ATOM    186  HA  ALA A  13      -0.126 -29.264  -1.755  1.00  0.00           H  
ATOM    187 1HB  ALA A  13      -0.142 -31.725  -1.502  1.00  0.00           H  
ATOM    188 2HB  ALA A  13       0.722 -30.931  -0.164  1.00  0.00           H  
ATOM    189 3HB  ALA A  13      -0.928 -31.548   0.085  1.00  0.00           H  
ATOM    190  N   ALA A  14      -3.302 -30.124  -1.046  1.00  0.00           N  
ATOM    191  CA  ALA A  14      -4.608 -30.299  -1.694  1.00  0.00           C  
ATOM    192  C   ALA A  14      -4.993 -29.049  -2.473  1.00  0.00           C  
ATOM    193  O   ALA A  14      -5.531 -29.135  -3.576  1.00  0.00           O  
ATOM    194  CB  ALA A  14      -5.672 -30.635  -0.659  1.00  0.00           C  
ATOM    195  H   ALA A  14      -3.248 -30.127  -0.039  1.00  0.00           H  
ATOM    196  HA  ALA A  14      -4.528 -31.126  -2.400  1.00  0.00           H  
ATOM    197 1HB  ALA A  14      -6.634 -30.761  -1.154  1.00  0.00           H  
ATOM    198 2HB  ALA A  14      -5.404 -31.558  -0.147  1.00  0.00           H  
ATOM    199 3HB  ALA A  14      -5.741 -29.826   0.066  1.00  0.00           H  
ATOM    200  N   LEU A  15      -4.712 -27.888  -1.888  1.00  0.00           N  
ATOM    201  CA  LEU A  15      -4.980 -26.618  -2.537  1.00  0.00           C  
ATOM    202  C   LEU A  15      -4.056 -26.395  -3.742  1.00  0.00           C  
ATOM    203  O   LEU A  15      -4.473 -25.850  -4.764  1.00  0.00           O  
ATOM    204  CB  LEU A  15      -4.812 -25.473  -1.531  1.00  0.00           C  
ATOM    205  CG  LEU A  15      -5.850 -25.421  -0.403  1.00  0.00           C  
ATOM    206  CD1 LEU A  15      -5.395 -24.431   0.661  1.00  0.00           C  
ATOM    207  CD2 LEU A  15      -7.203 -25.025  -0.974  1.00  0.00           C  
ATOM    208  H   LEU A  15      -4.299 -27.892  -0.965  1.00  0.00           H  
ATOM    209  HA  LEU A  15      -6.007 -26.635  -2.906  1.00  0.00           H  
ATOM    210 1HB  LEU A  15      -3.828 -25.554  -1.073  1.00  0.00           H  
ATOM    211 2HB  LEU A  15      -4.862 -24.527  -2.070  1.00  0.00           H  
ATOM    212  HG  LEU A  15      -5.927 -26.402   0.066  1.00  0.00           H  
ATOM    213 1HD1 LEU A  15      -6.132 -24.395   1.464  1.00  0.00           H  
ATOM    214 2HD1 LEU A  15      -4.434 -24.750   1.067  1.00  0.00           H  
ATOM    215 3HD1 LEU A  15      -5.292 -23.442   0.218  1.00  0.00           H  
ATOM    216 1HD2 LEU A  15      -7.941 -24.989  -0.172  1.00  0.00           H  
ATOM    217 2HD2 LEU A  15      -7.127 -24.043  -1.442  1.00  0.00           H  
ATOM    218 3HD2 LEU A  15      -7.512 -25.758  -1.719  1.00  0.00           H  
ATOM    219  N   LEU A  16      -2.799 -26.814  -3.636  1.00  0.00           N  
ATOM    220  CA  LEU A  16      -1.910 -26.733  -4.788  1.00  0.00           C  
ATOM    221  C   LEU A  16      -2.333 -27.696  -5.883  1.00  0.00           C  
ATOM    222  O   LEU A  16      -2.131 -27.436  -7.072  1.00  0.00           O  
ATOM    223  CB  LEU A  16      -0.466 -27.034  -4.366  1.00  0.00           C  
ATOM    224  CG  LEU A  16       0.205 -25.973  -3.485  1.00  0.00           C  
ATOM    225  CD1 LEU A  16       1.492 -26.538  -2.900  1.00  0.00           C  
ATOM    226  CD2 LEU A  16       0.482 -24.727  -4.313  1.00  0.00           C  
ATOM    227  H   LEU A  16      -2.447 -27.190  -2.766  1.00  0.00           H  
ATOM    228  HA  LEU A  16      -1.993 -25.736  -5.220  1.00  0.00           H  
ATOM    229 1HB  LEU A  16      -0.454 -27.975  -3.818  1.00  0.00           H  
ATOM    230 2HB  LEU A  16       0.141 -27.152  -5.264  1.00  0.00           H  
ATOM    231  HG  LEU A  16      -0.455 -25.718  -2.655  1.00  0.00           H  
ATOM    232 1HD1 LEU A  16       1.969 -25.783  -2.274  1.00  0.00           H  
ATOM    233 2HD1 LEU A  16       1.262 -27.416  -2.297  1.00  0.00           H  
ATOM    234 3HD1 LEU A  16       2.167 -26.818  -3.708  1.00  0.00           H  
ATOM    235 1HD2 LEU A  16       0.958 -23.972  -3.687  1.00  0.00           H  
ATOM    236 2HD2 LEU A  16       1.143 -24.980  -5.142  1.00  0.00           H  
ATOM    237 3HD2 LEU A  16      -0.457 -24.334  -4.704  1.00  0.00           H  
ATOM    238  N   GLY A  17      -2.969 -28.971  -5.564  1.00  0.00           N  
ATOM    239  CA  GLY A  17      -3.367 -30.023  -6.477  1.00  0.00           C  
ATOM    240  C   GLY A  17      -2.231 -31.006  -6.710  1.00  0.00           C  
ATOM    241  O   GLY A  17      -2.145 -31.616  -7.766  1.00  0.00           O  
ATOM    242  H   GLY A  17      -3.125 -29.094  -4.573  1.00  0.00           H  
ATOM    243 1HA  GLY A  17      -4.230 -30.550  -6.071  1.00  0.00           H  
ATOM    244 2HA  GLY A  17      -3.674 -29.586  -7.425  1.00  0.00           H  
ATOM    245  N   THR A  18      -1.356 -31.151  -5.723  1.00  0.00           N  
ATOM    246  CA  THR A  18      -0.192 -32.018  -5.839  1.00  0.00           C  
ATOM    247  C   THR A  18      -0.049 -32.861  -4.578  1.00  0.00           C  
ATOM    248  O   THR A  18      -0.943 -32.878  -3.736  1.00  0.00           O  
ATOM    249  CB  THR A  18       1.094 -31.206  -6.078  1.00  0.00           C  
ATOM    250  OG1 THR A  18       2.174 -32.096  -6.389  1.00  0.00           O  
ATOM    251  CG2 THR A  18       1.450 -30.394  -4.843  1.00  0.00           C  
ATOM    252  H   THR A  18      -1.504 -30.640  -4.863  1.00  0.00           H  
ATOM    253  HA  THR A  18      -0.309 -32.637  -6.728  1.00  0.00           H  
ATOM    254  HB  THR A  18       0.945 -30.529  -6.920  1.00  0.00           H  
ATOM    255  HG1 THR A  18       2.095 -32.387  -7.301  1.00  0.00           H  
ATOM    256 1HG2 THR A  18       2.362 -29.826  -5.031  1.00  0.00           H  
ATOM    257 2HG2 THR A  18       0.636 -29.708  -4.610  1.00  0.00           H  
ATOM    258 3HG2 THR A  18       1.610 -31.065  -4.000  1.00  0.00           H  
ATOM    259  N   THR A  19       1.079 -33.550  -4.440  1.00  0.00           N  
ATOM    260  CA  THR A  19       1.297 -34.434  -3.295  1.00  0.00           C  
ATOM    261  C   THR A  19       1.913 -33.622  -2.153  1.00  0.00           C  
ATOM    262  O   THR A  19       2.374 -32.502  -2.369  1.00  0.00           O  
ATOM    263  CB  THR A  19       2.209 -35.620  -3.658  1.00  0.00           C  
ATOM    264  OG1 THR A  19       3.516 -35.137  -3.993  1.00  0.00           O  
ATOM    265  CG2 THR A  19       1.639 -36.390  -4.840  1.00  0.00           C  
ATOM    266  H   THR A  19       1.802 -33.463  -5.139  1.00  0.00           H  
ATOM    267  HA  THR A  19       0.343 -34.882  -3.017  1.00  0.00           H  
ATOM    268  HB  THR A  19       2.293 -36.289  -2.802  1.00  0.00           H  
ATOM    269  HG1 THR A  19       4.126 -35.876  -4.048  1.00  0.00           H  
ATOM    270 1HG2 THR A  19       2.296 -37.225  -5.082  1.00  0.00           H  
ATOM    271 2HG2 THR A  19       0.649 -36.769  -4.583  1.00  0.00           H  
ATOM    272 3HG2 THR A  19       1.561 -35.728  -5.701  1.00  0.00           H  
ATOM    273  N   VAL A  20       1.898 -34.176  -0.877  1.00  0.00           N  
ATOM    274  CA  VAL A  20       2.529 -33.529   0.274  1.00  0.00           C  
ATOM    275  C   VAL A  20       4.060 -33.458   0.146  1.00  0.00           C  
ATOM    276  O   VAL A  20       4.671 -32.428   0.460  1.00  0.00           O  
ATOM    277  CB  VAL A  20       2.164 -34.288   1.564  1.00  0.00           C  
ATOM    278  CG1 VAL A  20       2.987 -33.773   2.735  1.00  0.00           C  
ATOM    279  CG2 VAL A  20       0.676 -34.146   1.845  1.00  0.00           C  
ATOM    280  H   VAL A  20       1.451 -35.074  -0.753  1.00  0.00           H  
ATOM    281  HA  VAL A  20       2.222 -32.481   0.293  1.00  0.00           H  
ATOM    282  HB  VAL A  20       2.412 -35.342   1.436  1.00  0.00           H  
ATOM    283 1HG1 VAL A  20       2.716 -34.321   3.638  1.00  0.00           H  
ATOM    284 2HG1 VAL A  20       4.047 -33.918   2.528  1.00  0.00           H  
ATOM    285 3HG1 VAL A  20       2.786 -32.712   2.882  1.00  0.00           H  
ATOM    286 1HG2 VAL A  20       0.426 -34.686   2.757  1.00  0.00           H  
ATOM    287 2HG2 VAL A  20       0.428 -33.092   1.967  1.00  0.00           H  
ATOM    288 3HG2 VAL A  20       0.108 -34.559   1.011  1.00  0.00           H  
ATOM    289  N   GLU A  21       4.674 -34.540  -0.332  1.00  0.00           N  
ATOM    290  CA  GLU A  21       6.125 -34.574  -0.510  1.00  0.00           C  
ATOM    291  C   GLU A  21       6.549 -33.486  -1.472  1.00  0.00           C  
ATOM    292  O   GLU A  21       7.617 -32.912  -1.318  1.00  0.00           O  
ATOM    293  CB  GLU A  21       6.581 -35.939  -1.030  1.00  0.00           C  
ATOM    294  CG  GLU A  21       6.379 -37.086  -0.050  1.00  0.00           C  
ATOM    295  CD  GLU A  21       4.965 -37.598  -0.031  1.00  0.00           C  
ATOM    296  OE1 GLU A  21       4.165 -37.103  -0.787  1.00  0.00           O  
ATOM    297  OE2 GLU A  21       4.687 -38.486   0.739  1.00  0.00           O  
ATOM    298  H   GLU A  21       4.128 -35.354  -0.574  1.00  0.00           H  
ATOM    299  HA  GLU A  21       6.597 -34.375   0.453  1.00  0.00           H  
ATOM    300 1HB  GLU A  21       6.037 -36.181  -1.943  1.00  0.00           H  
ATOM    301 2HB  GLU A  21       7.641 -35.898  -1.282  1.00  0.00           H  
ATOM    302 1HG  GLU A  21       7.046 -37.904  -0.320  1.00  0.00           H  
ATOM    303 2HG  GLU A  21       6.650 -36.747   0.950  1.00  0.00           H  
ATOM    304  N   GLU A  22       5.731 -33.154  -2.669  1.00  0.00           N  
ATOM    305  CA  GLU A  22       6.028 -32.018  -3.534  1.00  0.00           C  
ATOM    306  C   GLU A  22       5.879 -30.709  -2.769  1.00  0.00           C  
ATOM    307  O   GLU A  22       6.657 -29.772  -2.968  1.00  0.00           O  
ATOM    308  CB  GLU A  22       5.107 -32.018  -4.757  1.00  0.00           C  
ATOM    309  CG  GLU A  22       5.370 -30.888  -5.741  1.00  0.00           C  
ATOM    310  CD  GLU A  22       6.710 -30.996  -6.414  1.00  0.00           C  
ATOM    311  OE1 GLU A  22       7.271 -32.065  -6.406  1.00  0.00           O  
ATOM    312  OE2 GLU A  22       7.173 -30.009  -6.935  1.00  0.00           O  
ATOM    313  H   GLU A  22       4.932 -33.737  -2.880  1.00  0.00           H  
ATOM    314  HA  GLU A  22       7.067 -32.091  -3.853  1.00  0.00           H  
ATOM    315 1HB  GLU A  22       5.214 -32.961  -5.293  1.00  0.00           H  
ATOM    316 2HB  GLU A  22       4.070 -31.944  -4.430  1.00  0.00           H  
ATOM    317 1HG  GLU A  22       4.592 -30.896  -6.505  1.00  0.00           H  
ATOM    318 2HG  GLU A  22       5.310 -29.938  -5.212  1.00  0.00           H  
ATOM    319  N   ALA A  23       4.770 -30.536  -1.832  1.00  0.00           N  
ATOM    320  CA  ALA A  23       4.628 -29.358  -0.990  1.00  0.00           C  
ATOM    321  C   ALA A  23       5.847 -29.213  -0.082  1.00  0.00           C  
ATOM    322  O   ALA A  23       6.275 -28.100   0.228  1.00  0.00           O  
ATOM    323  CB  ALA A  23       3.348 -29.424  -0.184  1.00  0.00           C  
ATOM    324  H   ALA A  23       4.058 -31.252  -1.799  1.00  0.00           H  
ATOM    325  HA  ALA A  23       4.589 -28.481  -1.636  1.00  0.00           H  
ATOM    326 1HB  ALA A  23       3.264 -28.534   0.440  1.00  0.00           H  
ATOM    327 2HB  ALA A  23       2.496 -29.476  -0.861  1.00  0.00           H  
ATOM    328 3HB  ALA A  23       3.364 -30.310   0.449  1.00  0.00           H  
ATOM    329  N   VAL A  24       6.514 -30.390   0.562  1.00  0.00           N  
ATOM    330  CA  VAL A  24       7.715 -30.373   1.397  1.00  0.00           C  
ATOM    331  C   VAL A  24       8.927 -29.888   0.615  1.00  0.00           C  
ATOM    332  O   VAL A  24       9.721 -29.073   1.120  1.00  0.00           O  
ATOM    333  CB  VAL A  24       8.000 -31.780   1.954  1.00  0.00           C  
ATOM    334  CG1 VAL A  24       9.356 -31.816   2.642  1.00  0.00           C  
ATOM    335  CG2 VAL A  24       6.896 -32.190   2.916  1.00  0.00           C  
ATOM    336  H   VAL A  24       6.056 -31.272   0.374  1.00  0.00           H  
ATOM    337  HA  VAL A  24       7.568 -29.651   2.201  1.00  0.00           H  
ATOM    338  HB  VAL A  24       8.042 -32.487   1.125  1.00  0.00           H  
ATOM    339 1HG1 VAL A  24       9.542 -32.818   3.029  1.00  0.00           H  
ATOM    340 2HG1 VAL A  24      10.135 -31.555   1.926  1.00  0.00           H  
ATOM    341 3HG1 VAL A  24       9.365 -31.102   3.466  1.00  0.00           H  
ATOM    342 1HG2 VAL A  24       7.104 -33.186   3.305  1.00  0.00           H  
ATOM    343 2HG2 VAL A  24       6.851 -31.480   3.742  1.00  0.00           H  
ATOM    344 3HG2 VAL A  24       5.940 -32.198   2.392  1.00  0.00           H  
ATOM    345  N   LYS A  25       9.189 -30.401  -0.755  1.00  0.00           N  
ATOM    346  CA  LYS A  25      10.287 -30.034  -1.624  1.00  0.00           C  
ATOM    347  C   LYS A  25      10.223 -28.544  -1.937  1.00  0.00           C  
ATOM    348  O   LYS A  25      11.241 -27.861  -1.948  1.00  0.00           O  
ATOM    349  CB  LYS A  25      10.257 -30.857  -2.913  1.00  0.00           C  
ATOM    350  CG  LYS A  25      10.613 -32.326  -2.730  1.00  0.00           C  
ATOM    351  CD  LYS A  25      10.445 -33.101  -4.027  1.00  0.00           C  
ATOM    352  CE  LYS A  25      10.694 -34.588  -3.822  1.00  0.00           C  
ATOM    353  NZ  LYS A  25      10.403 -35.378  -5.050  1.00  0.00           N  
ATOM    354  H   LYS A  25       8.525 -31.095  -1.069  1.00  0.00           H  
ATOM    355  HA  LYS A  25      11.223 -30.240  -1.104  1.00  0.00           H  
ATOM    356 1HB  LYS A  25       9.260 -30.807  -3.353  1.00  0.00           H  
ATOM    357 2HB  LYS A  25      10.955 -30.430  -3.634  1.00  0.00           H  
ATOM    358 1HG  LYS A  25      11.648 -32.411  -2.398  1.00  0.00           H  
ATOM    359 2HG  LYS A  25       9.969 -32.764  -1.968  1.00  0.00           H  
ATOM    360 1HD  LYS A  25       9.432 -32.961  -4.406  1.00  0.00           H  
ATOM    361 2HD  LYS A  25      11.147 -32.726  -4.771  1.00  0.00           H  
ATOM    362 1HE  LYS A  25      11.734 -34.747  -3.541  1.00  0.00           H  
ATOM    363 2HE  LYS A  25      10.062 -34.955  -3.012  1.00  0.00           H  
ATOM    364 1HZ  LYS A  25      10.580 -36.356  -4.872  1.00  0.00           H  
ATOM    365 2HZ  LYS A  25       9.435 -35.253  -5.309  1.00  0.00           H  
ATOM    366 3HZ  LYS A  25      10.997 -35.060  -5.803  1.00  0.00           H  
ATOM    367  N   ARG A  26       8.937 -27.987  -2.293  1.00  0.00           N  
ATOM    368  CA  ARG A  26       8.759 -26.585  -2.622  1.00  0.00           C  
ATOM    369  C   ARG A  26       9.009 -25.697  -1.396  1.00  0.00           C  
ATOM    370  O   ARG A  26       9.647 -24.644  -1.493  1.00  0.00           O  
ATOM    371  CB  ARG A  26       7.356 -26.340  -3.155  1.00  0.00           C  
ATOM    372  CG  ARG A  26       7.092 -26.898  -4.544  1.00  0.00           C  
ATOM    373  CD  ARG A  26       5.726 -26.564  -5.021  1.00  0.00           C  
ATOM    374  NE  ARG A  26       5.428 -27.191  -6.299  1.00  0.00           N  
ATOM    375  CZ  ARG A  26       4.364 -26.891  -7.069  1.00  0.00           C  
ATOM    376  NH1 ARG A  26       3.508 -25.973  -6.679  1.00  0.00           N  
ATOM    377  NH2 ARG A  26       4.181 -27.521  -8.217  1.00  0.00           N  
ATOM    378  H   ARG A  26       8.141 -28.607  -2.331  1.00  0.00           H  
ATOM    379  HA  ARG A  26       9.494 -26.311  -3.378  1.00  0.00           H  
ATOM    380 1HB  ARG A  26       6.626 -26.783  -2.479  1.00  0.00           H  
ATOM    381 2HB  ARG A  26       7.161 -25.267  -3.189  1.00  0.00           H  
ATOM    382 1HG  ARG A  26       7.812 -26.479  -5.247  1.00  0.00           H  
ATOM    383 2HG  ARG A  26       7.193 -27.984  -4.525  1.00  0.00           H  
ATOM    384 1HD  ARG A  26       4.992 -26.909  -4.293  1.00  0.00           H  
ATOM    385 2HD  ARG A  26       5.636 -25.485  -5.143  1.00  0.00           H  
ATOM    386  HE  ARG A  26       6.064 -27.904  -6.632  1.00  0.00           H  
ATOM    387 1HH1 ARG A  26       3.648 -25.492  -5.802  1.00  0.00           H  
ATOM    388 2HH1 ARG A  26       2.711 -25.748  -7.256  1.00  0.00           H  
ATOM    389 1HH2 ARG A  26       4.839 -28.227  -8.516  1.00  0.00           H  
ATOM    390 2HH2 ARG A  26       3.384 -27.296  -8.794  1.00  0.00           H  
ATOM    391  N   ALA A  27       8.411 -26.098  -0.103  1.00  0.00           N  
ATOM    392  CA  ALA A  27       8.573 -25.289   1.090  1.00  0.00           C  
ATOM    393  C   ALA A  27      10.037 -25.169   1.513  1.00  0.00           C  
ATOM    394  O   ALA A  27      10.467 -24.100   1.946  1.00  0.00           O  
ATOM    395  CB  ALA A  27       7.714 -25.815   2.223  1.00  0.00           C  
ATOM    396  H   ALA A  27       7.826 -26.920  -0.063  1.00  0.00           H  
ATOM    397  HA  ALA A  27       8.256 -24.273   0.856  1.00  0.00           H  
ATOM    398 1HB  ALA A  27       7.853 -25.189   3.105  1.00  0.00           H  
ATOM    399 2HB  ALA A  27       6.666 -25.792   1.924  1.00  0.00           H  
ATOM    400 3HB  ALA A  27       8.004 -26.838   2.454  1.00  0.00           H  
ATOM    401  N   LEU A  28      10.937 -26.351   1.447  1.00  0.00           N  
ATOM    402  CA  LEU A  28      12.367 -26.360   1.806  1.00  0.00           C  
ATOM    403  C   LEU A  28      13.241 -25.554   0.844  1.00  0.00           C  
ATOM    404  O   LEU A  28      14.257 -24.977   1.239  1.00  0.00           O  
ATOM    405  CB  LEU A  28      12.880 -27.804   1.854  1.00  0.00           C  
ATOM    406  CG  LEU A  28      12.343 -28.663   3.008  1.00  0.00           C  
ATOM    407  CD1 LEU A  28      12.688 -30.124   2.757  1.00  0.00           C  
ATOM    408  CD2 LEU A  28      12.937 -28.177   4.321  1.00  0.00           C  
ATOM    409  H   LEU A  28      10.502 -27.207   1.139  1.00  0.00           H  
ATOM    410  HA  LEU A  28      12.482 -25.891   2.781  1.00  0.00           H  
ATOM    411 1HB  LEU A  28      12.614 -28.299   0.922  1.00  0.00           H  
ATOM    412 2HB  LEU A  28      13.967 -27.785   1.934  1.00  0.00           H  
ATOM    413  HG  LEU A  28      11.257 -28.579   3.047  1.00  0.00           H  
ATOM    414 1HD1 LEU A  28      12.307 -30.734   3.577  1.00  0.00           H  
ATOM    415 2HD1 LEU A  28      12.235 -30.450   1.822  1.00  0.00           H  
ATOM    416 3HD1 LEU A  28      13.771 -30.236   2.695  1.00  0.00           H  
ATOM    417 1HD2 LEU A  28      12.555 -28.787   5.140  1.00  0.00           H  
ATOM    418 2HD2 LEU A  28      14.023 -28.261   4.283  1.00  0.00           H  
ATOM    419 3HD2 LEU A  28      12.660 -27.135   4.483  1.00  0.00           H  
ATOM    420  N   LYS A  29      12.915 -25.562  -0.566  1.00  0.00           N  
ATOM    421  CA  LYS A  29      13.618 -24.717  -1.518  1.00  0.00           C  
ATOM    422  C   LYS A  29      13.339 -23.226  -1.280  1.00  0.00           C  
ATOM    423  O   LYS A  29      14.262 -22.405  -1.336  1.00  0.00           O  
ATOM    424  CB  LYS A  29      13.233 -25.104  -2.946  1.00  0.00           C  
ATOM    425  CG  LYS A  29      13.805 -26.435  -3.414  1.00  0.00           C  
ATOM    426  CD  LYS A  29      13.342 -26.772  -4.823  1.00  0.00           C  
ATOM    427  CE  LYS A  29      13.897 -28.112  -5.285  1.00  0.00           C  
ATOM    428  NZ  LYS A  29      13.439 -28.461  -6.656  1.00  0.00           N  
ATOM    429  H   LYS A  29      12.220 -26.211  -0.903  1.00  0.00           H  
ATOM    430  HA  LYS A  29      14.691 -24.839  -1.363  1.00  0.00           H  
ATOM    431 1HB  LYS A  29      12.147 -25.159  -3.029  1.00  0.00           H  
ATOM    432 2HB  LYS A  29      13.574 -24.332  -3.637  1.00  0.00           H  
ATOM    433 1HG  LYS A  29      14.896 -26.388  -3.401  1.00  0.00           H  
ATOM    434 2HG  LYS A  29      13.486 -27.226  -2.736  1.00  0.00           H  
ATOM    435 1HD  LYS A  29      12.251 -26.812  -4.847  1.00  0.00           H  
ATOM    436 2HD  LYS A  29      13.675 -25.995  -5.511  1.00  0.00           H  
ATOM    437 1HE  LYS A  29      14.986 -28.076  -5.276  1.00  0.00           H  
ATOM    438 2HE  LYS A  29      13.576 -28.895  -4.597  1.00  0.00           H  
ATOM    439 1HZ  LYS A  29      13.828 -29.354  -6.924  1.00  0.00           H  
ATOM    440 2HZ  LYS A  29      12.430 -28.516  -6.671  1.00  0.00           H  
ATOM    441 3HZ  LYS A  29      13.747 -27.752  -7.306  1.00  0.00           H  
ATOM    442  N   LEU A  30      12.080 -22.881  -1.001  1.00  0.00           N  
ATOM    443  CA  LEU A  30      11.716 -21.483  -0.796  1.00  0.00           C  
ATOM    444  C   LEU A  30      12.345 -20.998   0.498  1.00  0.00           C  
ATOM    445  O   LEU A  30      12.816 -19.874   0.584  1.00  0.00           O  
ATOM    446  CB  LEU A  30      10.193 -21.315  -0.740  1.00  0.00           C  
ATOM    447  CG  LEU A  30       9.450 -21.532  -2.064  1.00  0.00           C  
ATOM    448  CD1 LEU A  30       7.959 -21.672  -1.793  1.00  0.00           C  
ATOM    449  CD2 LEU A  30       9.729 -20.365  -2.999  1.00  0.00           C  
ATOM    450  H   LEU A  30      11.365 -23.590  -0.929  1.00  0.00           H  
ATOM    451  HA  LEU A  30      12.075 -20.904  -1.645  1.00  0.00           H  
ATOM    452 1HB  LEU A  30       9.791 -22.021  -0.015  1.00  0.00           H  
ATOM    453 2HB  LEU A  30       9.968 -20.305  -0.394  1.00  0.00           H  
ATOM    454  HG  LEU A  30       9.795 -22.457  -2.527  1.00  0.00           H  
ATOM    455 1HD1 LEU A  30       7.431 -21.828  -2.734  1.00  0.00           H  
ATOM    456 2HD1 LEU A  30       7.786 -22.526  -1.137  1.00  0.00           H  
ATOM    457 3HD1 LEU A  30       7.588 -20.767  -1.314  1.00  0.00           H  
ATOM    458 1HD2 LEU A  30       9.201 -20.519  -3.942  1.00  0.00           H  
ATOM    459 2HD2 LEU A  30       9.384 -19.438  -2.538  1.00  0.00           H  
ATOM    460 3HD2 LEU A  30      10.799 -20.299  -3.190  1.00  0.00           H  
ATOM    461  N   LYS A  31      12.338 -21.866   1.501  1.00  0.00           N  
ATOM    462  CA  LYS A  31      12.909 -21.573   2.812  1.00  0.00           C  
ATOM    463  C   LYS A  31      14.316 -21.024   2.655  1.00  0.00           C  
ATOM    464  O   LYS A  31      14.641 -19.953   3.156  1.00  0.00           O  
ATOM    465  CB  LYS A  31      12.923 -22.822   3.695  1.00  0.00           C  
ATOM    466  CG  LYS A  31      13.497 -22.601   5.089  1.00  0.00           C  
ATOM    467  CD  LYS A  31      13.673 -23.919   5.828  1.00  0.00           C  
ATOM    468  CE  LYS A  31      14.351 -23.712   7.175  1.00  0.00           C  
ATOM    469  NZ  LYS A  31      14.716 -25.003   7.819  1.00  0.00           N  
ATOM    470  H   LYS A  31      11.915 -22.769   1.339  1.00  0.00           H  
ATOM    471  HA  LYS A  31      12.264 -20.853   3.316  1.00  0.00           H  
ATOM    472 1HB  LYS A  31      11.906 -23.199   3.808  1.00  0.00           H  
ATOM    473 2HB  LYS A  31      13.509 -23.603   3.212  1.00  0.00           H  
ATOM    474 1HG  LYS A  31      14.465 -22.106   5.009  1.00  0.00           H  
ATOM    475 2HG  LYS A  31      12.827 -21.960   5.660  1.00  0.00           H  
ATOM    476 1HD  LYS A  31      12.697 -24.380   5.989  1.00  0.00           H  
ATOM    477 2HD  LYS A  31      14.280 -24.595   5.227  1.00  0.00           H  
ATOM    478 1HE  LYS A  31      15.254 -23.119   7.040  1.00  0.00           H  
ATOM    479 2HE  LYS A  31      13.681 -23.166   7.839  1.00  0.00           H  
ATOM    480 1HZ  LYS A  31      15.161 -24.823   8.707  1.00  0.00           H  
ATOM    481 2HZ  LYS A  31      13.881 -25.554   7.966  1.00  0.00           H  
ATOM    482 3HZ  LYS A  31      15.352 -25.510   7.220  1.00  0.00           H  
ATOM    483  N   THR A  32      15.142 -21.778   1.940  1.00  0.00           N  
ATOM    484  CA  THR A  32      16.544 -21.446   1.766  1.00  0.00           C  
ATOM    485  C   THR A  32      16.695 -20.174   0.948  1.00  0.00           C  
ATOM    486  O   THR A  32      17.415 -19.266   1.350  1.00  0.00           O  
ATOM    487  CB  THR A  32      17.293 -22.587   1.066  1.00  0.00           C  
ATOM    488  OG1 THR A  32      17.216 -23.765   1.875  1.00  0.00           O  
ATOM    489  CG2 THR A  32      18.747 -22.224   0.868  1.00  0.00           C  
ATOM    490  H   THR A  32      14.776 -22.612   1.505  1.00  0.00           H  
ATOM    491  HA  THR A  32      16.987 -21.293   2.750  1.00  0.00           H  
ATOM    492  HB  THR A  32      16.836 -22.781   0.094  1.00  0.00           H  
ATOM    493  HG1 THR A  32      16.336 -24.141   1.808  1.00  0.00           H  
ATOM    494 1HG2 THR A  32      19.262 -23.045   0.369  1.00  0.00           H  
ATOM    495 2HG2 THR A  32      18.815 -21.327   0.254  1.00  0.00           H  
ATOM    496 3HG2 THR A  32      19.210 -22.039   1.835  1.00  0.00           H  
ATOM    497  N   LYS A  33      16.001 -20.125  -0.187  1.00  0.00           N  
ATOM    498  CA  LYS A  33      16.163 -19.074  -1.192  1.00  0.00           C  
ATOM    499  C   LYS A  33      15.691 -17.696  -0.719  1.00  0.00           C  
ATOM    500  O   LYS A  33      16.356 -16.691  -0.979  1.00  0.00           O  
ATOM    501  CB  LYS A  33      15.416 -19.460  -2.470  1.00  0.00           C  
ATOM    502  CG  LYS A  33      16.071 -20.581  -3.266  1.00  0.00           C  
ATOM    503  CD  LYS A  33      15.267 -20.914  -4.515  1.00  0.00           C  
ATOM    504  CE  LYS A  33      15.933 -22.016  -5.325  1.00  0.00           C  
ATOM    505  NZ  LYS A  33      15.170 -22.336  -6.562  1.00  0.00           N  
ATOM    506  H   LYS A  33      15.328 -20.860  -0.348  1.00  0.00           H  
ATOM    507  HA  LYS A  33      17.226 -18.960  -1.407  1.00  0.00           H  
ATOM    508 1HB  LYS A  33      14.403 -19.776  -2.218  1.00  0.00           H  
ATOM    509 2HB  LYS A  33      15.335 -18.590  -3.121  1.00  0.00           H  
ATOM    510 1HG  LYS A  33      17.076 -20.278  -3.562  1.00  0.00           H  
ATOM    511 2HG  LYS A  33      16.147 -21.473  -2.645  1.00  0.00           H  
ATOM    512 1HD  LYS A  33      14.266 -21.239  -4.227  1.00  0.00           H  
ATOM    513 2HD  LYS A  33      15.176 -20.024  -5.137  1.00  0.00           H  
ATOM    514 1HE  LYS A  33      16.939 -21.706  -5.603  1.00  0.00           H  
ATOM    515 2HE  LYS A  33      16.009 -22.918  -4.718  1.00  0.00           H  
ATOM    516 1HZ  LYS A  33      15.643 -23.070  -7.070  1.00  0.00           H  
ATOM    517 2HZ  LYS A  33      14.239 -22.643  -6.315  1.00  0.00           H  
ATOM    518 3HZ  LYS A  33      15.108 -21.512  -7.143  1.00  0.00           H  
ATOM    519  N   LEU A  34      14.570 -17.655  -0.001  1.00  0.00           N  
ATOM    520  CA  LEU A  34      13.964 -16.392   0.423  1.00  0.00           C  
ATOM    521  C   LEU A  34      14.439 -15.892   1.791  1.00  0.00           C  
ATOM    522  O   LEU A  34      14.133 -14.768   2.184  1.00  0.00           O  
ATOM    523  CB  LEU A  34      12.438 -16.546   0.450  1.00  0.00           C  
ATOM    524  CG  LEU A  34      11.780 -16.892  -0.892  1.00  0.00           C  
ATOM    525  CD1 LEU A  34      10.297 -17.164  -0.676  1.00  0.00           C  
ATOM    526  CD2 LEU A  34      11.989 -15.747  -1.871  1.00  0.00           C  
ATOM    527  H   LEU A  34      14.126 -18.525   0.260  1.00  0.00           H  
ATOM    528  HA  LEU A  34      14.248 -15.616  -0.289  1.00  0.00           H  
ATOM    529 1HB  LEU A  34      12.181 -17.332   1.158  1.00  0.00           H  
ATOM    530 2HB  LEU A  34      12.001 -15.611   0.802  1.00  0.00           H  
ATOM    531  HG  LEU A  34      12.230 -17.800  -1.294  1.00  0.00           H  
ATOM    532 1HD1 LEU A  34       9.830 -17.410  -1.629  1.00  0.00           H  
ATOM    533 2HD1 LEU A  34      10.177 -18.000   0.013  1.00  0.00           H  
ATOM    534 3HD1 LEU A  34       9.823 -16.277  -0.258  1.00  0.00           H  
ATOM    535 1HD2 LEU A  34      11.523 -15.993  -2.825  1.00  0.00           H  
ATOM    536 2HD2 LEU A  34      11.538 -14.838  -1.470  1.00  0.00           H  
ATOM    537 3HD2 LEU A  34      13.057 -15.586  -2.020  1.00  0.00           H  
ATOM    538  N   GLY A  35      15.175 -16.723   2.516  1.00  0.00           N  
ATOM    539  CA  GLY A  35      15.606 -16.366   3.856  1.00  0.00           C  
ATOM    540  C   GLY A  35      14.468 -16.385   4.865  1.00  0.00           C  
ATOM    541  O   GLY A  35      14.375 -15.523   5.741  1.00  0.00           O  
ATOM    542  H   GLY A  35      15.446 -17.619   2.135  1.00  0.00           H  
ATOM    543 1HA  GLY A  35      16.382 -17.058   4.186  1.00  0.00           H  
ATOM    544 2HA  GLY A  35      16.049 -15.370   3.841  1.00  0.00           H  
ATOM    545  N   VAL A  36      13.590 -17.375   4.746  1.00  0.00           N  
ATOM    546  CA  VAL A  36      12.404 -17.418   5.595  1.00  0.00           C  
ATOM    547  C   VAL A  36      12.304 -18.750   6.335  1.00  0.00           C  
ATOM    548  O   VAL A  36      13.058 -19.687   6.054  1.00  0.00           O  
ATOM    549  CB  VAL A  36      11.134 -17.207   4.749  1.00  0.00           C  
ATOM    550  CG1 VAL A  36      11.188 -15.865   4.034  1.00  0.00           C  
ATOM    551  CG2 VAL A  36      10.981 -18.344   3.751  1.00  0.00           C  
ATOM    552  H   VAL A  36      13.734 -18.106   4.065  1.00  0.00           H  
ATOM    553  HA  VAL A  36      12.498 -16.647   6.360  1.00  0.00           H  
ATOM    554  HB  VAL A  36      10.268 -17.184   5.411  1.00  0.00           H  
ATOM    555 1HG1 VAL A  36      10.283 -15.732   3.441  1.00  0.00           H  
ATOM    556 2HG1 VAL A  36      11.261 -15.064   4.769  1.00  0.00           H  
ATOM    557 3HG1 VAL A  36      12.058 -15.837   3.378  1.00  0.00           H  
ATOM    558 1HG2 VAL A  36      10.081 -18.189   3.157  1.00  0.00           H  
ATOM    559 2HG2 VAL A  36      11.851 -18.371   3.094  1.00  0.00           H  
ATOM    560 3HG2 VAL A  36      10.903 -19.290   4.287  1.00  0.00           H  
ATOM    561  N   SER A  37      11.381 -18.837   7.284  1.00  0.00           N  
ATOM    562  CA  SER A  37      11.136 -20.108   7.956  1.00  0.00           C  
ATOM    563  C   SER A  37      10.334 -21.062   7.070  1.00  0.00           C  
ATOM    564  O   SER A  37       9.738 -20.645   6.069  1.00  0.00           O  
ATOM    565  CB  SER A  37      10.398 -19.873   9.260  1.00  0.00           C  
ATOM    566  OG  SER A  37       9.069 -19.499   9.023  1.00  0.00           O  
ATOM    567  H   SER A  37      10.840 -18.028   7.552  1.00  0.00           H  
ATOM    568  HA  SER A  37      12.098 -20.578   8.168  1.00  0.00           H  
ATOM    569 1HB  SER A  37      10.423 -20.782   9.860  1.00  0.00           H  
ATOM    570 2HB  SER A  37      10.904 -19.092   9.827  1.00  0.00           H  
ATOM    571  HG  SER A  37       8.709 -19.248   9.878  1.00  0.00           H  
ATOM    572  N   LEU A  38      10.301 -22.445   7.436  1.00  0.00           N  
ATOM    573  CA  LEU A  38       9.591 -23.566   6.845  1.00  0.00           C  
ATOM    574  C   LEU A  38       8.094 -23.253   6.839  1.00  0.00           C  
ATOM    575  O   LEU A  38       7.372 -23.624   5.911  1.00  0.00           O  
ATOM    576  CB  LEU A  38       9.865 -24.856   7.629  1.00  0.00           C  
ATOM    577  CG  LEU A  38       9.182 -26.120   7.089  1.00  0.00           C  
ATOM    578  CD1 LEU A  38       9.671 -26.397   5.674  1.00  0.00           C  
ATOM    579  CD2 LEU A  38       9.483 -27.293   8.011  1.00  0.00           C  
ATOM    580  H   LEU A  38      10.872 -22.601   8.254  1.00  0.00           H  
ATOM    581  HA  LEU A  38       9.952 -23.708   5.828  1.00  0.00           H  
ATOM    582 1HB  LEU A  38      10.938 -25.037   7.636  1.00  0.00           H  
ATOM    583 2HB  LEU A  38       9.534 -24.715   8.658  1.00  0.00           H  
ATOM    584  HG  LEU A  38       8.105 -25.961   7.044  1.00  0.00           H  
ATOM    585 1HD1 LEU A  38       9.187 -27.295   5.290  1.00  0.00           H  
ATOM    586 2HD1 LEU A  38       9.426 -25.551   5.032  1.00  0.00           H  
ATOM    587 3HD1 LEU A  38      10.751 -26.544   5.684  1.00  0.00           H  
ATOM    588 1HD2 LEU A  38       8.998 -28.191   7.628  1.00  0.00           H  
ATOM    589 2HD2 LEU A  38      10.561 -27.453   8.055  1.00  0.00           H  
ATOM    590 3HD2 LEU A  38       9.107 -27.075   9.011  1.00  0.00           H  
ATOM    591  N   LYS A  39       7.429 -22.595   7.996  1.00  0.00           N  
ATOM    592  CA  LYS A  39       6.044 -22.148   8.087  1.00  0.00           C  
ATOM    593  C   LYS A  39       5.723 -20.977   7.155  1.00  0.00           C  
ATOM    594  O   LYS A  39       4.663 -20.942   6.528  1.00  0.00           O  
ATOM    595  CB  LYS A  39       5.719 -21.762   9.530  1.00  0.00           C  
ATOM    596  CG  LYS A  39       4.261 -21.395   9.770  1.00  0.00           C  
ATOM    597  CD  LYS A  39       3.972 -21.218  11.253  1.00  0.00           C  
ATOM    598  CE  LYS A  39       2.531 -20.791  11.491  1.00  0.00           C  
ATOM    599  NZ  LYS A  39       1.563 -21.841  11.073  1.00  0.00           N  
ATOM    600  H   LYS A  39       8.042 -22.462   8.788  1.00  0.00           H  
ATOM    601  HA  LYS A  39       5.394 -22.975   7.799  1.00  0.00           H  
ATOM    602 1HB  LYS A  39       5.969 -22.591  10.194  1.00  0.00           H  
ATOM    603 2HB  LYS A  39       6.332 -20.910   9.826  1.00  0.00           H  
ATOM    604 1HG  LYS A  39       4.029 -20.464   9.250  1.00  0.00           H  
ATOM    605 2HG  LYS A  39       3.618 -22.181   9.375  1.00  0.00           H  
ATOM    606 1HD  LYS A  39       4.153 -22.160  11.774  1.00  0.00           H  
ATOM    607 2HD  LYS A  39       4.638 -20.461  11.666  1.00  0.00           H  
ATOM    608 1HE  LYS A  39       2.384 -20.579  12.549  1.00  0.00           H  
ATOM    609 2HE  LYS A  39       2.325 -19.880  10.928  1.00  0.00           H  
ATOM    610 1HZ  LYS A  39       0.621 -21.519  11.245  1.00  0.00           H  
ATOM    611 2HZ  LYS A  39       1.677 -22.032  10.087  1.00  0.00           H  
ATOM    612 3HZ  LYS A  39       1.732 -22.685  11.601  1.00  0.00           H  
ATOM    613  N   GLN A  40       6.644 -20.027   7.070  1.00  0.00           N  
ATOM    614  CA  GLN A  40       6.490 -18.918   6.140  1.00  0.00           C  
ATOM    615  C   GLN A  40       6.490 -19.367   4.672  1.00  0.00           C  
ATOM    616  O   GLN A  40       5.800 -18.786   3.835  1.00  0.00           O  
ATOM    617  CB  GLN A  40       7.603 -17.891   6.367  1.00  0.00           C  
ATOM    618  CG  GLN A  40       7.468 -17.102   7.658  1.00  0.00           C  
ATOM    619  CD  GLN A  40       8.631 -16.155   7.881  1.00  0.00           C  
ATOM    620  OE1 GLN A  40       9.797 -16.557   7.827  1.00  0.00           O  
ATOM    621  NE2 GLN A  40       8.322 -14.888   8.135  1.00  0.00           N  
ATOM    622  H   GLN A  40       7.467 -20.067   7.656  1.00  0.00           H  
ATOM    623  HA  GLN A  40       5.525 -18.449   6.330  1.00  0.00           H  
ATOM    624 1HB  GLN A  40       8.568 -18.398   6.382  1.00  0.00           H  
ATOM    625 2HB  GLN A  40       7.618 -17.182   5.539  1.00  0.00           H  
ATOM    626 1HG  GLN A  40       6.551 -16.513   7.617  1.00  0.00           H  
ATOM    627 2HG  GLN A  40       7.428 -17.798   8.495  1.00  0.00           H  
ATOM    628 1HE2 GLN A  40       9.048 -14.217   8.292  1.00  0.00           H  
ATOM    629 2HE2 GLN A  40       7.364 -14.604   8.171  1.00  0.00           H  
ATOM    630  N   ALA A  41       7.366 -20.393   4.256  1.00  0.00           N  
ATOM    631  CA  ALA A  41       7.396 -20.985   2.918  1.00  0.00           C  
ATOM    632  C   ALA A  41       6.099 -21.709   2.551  1.00  0.00           C  
ATOM    633  O   ALA A  41       5.651 -21.641   1.409  1.00  0.00           O  
ATOM    634  CB  ALA A  41       8.586 -21.931   2.776  1.00  0.00           C  
ATOM    635  H   ALA A  41       8.059 -20.675   4.934  1.00  0.00           H  
ATOM    636  HA  ALA A  41       7.501 -20.175   2.194  1.00  0.00           H  
ATOM    637 1HB  ALA A  41       8.593 -22.361   1.776  1.00  0.00           H  
ATOM    638 2HB  ALA A  41       9.510 -21.379   2.942  1.00  0.00           H  
ATOM    639 3HB  ALA A  41       8.504 -22.729   3.514  1.00  0.00           H  
ATOM    640  N   VAL A  42       5.519 -22.426   3.513  1.00  0.00           N  
ATOM    641  CA  VAL A  42       4.225 -23.071   3.295  1.00  0.00           C  
ATOM    642  C   VAL A  42       3.183 -21.980   3.151  1.00  0.00           C  
ATOM    643  O   VAL A  42       2.295 -22.065   2.302  1.00  0.00           O  
ATOM    644  CB  VAL A  42       3.857 -24.002   4.465  1.00  0.00           C  
ATOM    645  CG1 VAL A  42       2.425 -24.496   4.323  1.00  0.00           C  
ATOM    646  CG2 VAL A  42       4.828 -25.172   4.521  1.00  0.00           C  
ATOM    647  H   VAL A  42       5.976 -22.531   4.408  1.00  0.00           H  
ATOM    648  HA  VAL A  42       4.283 -23.642   2.368  1.00  0.00           H  
ATOM    649  HB  VAL A  42       3.912 -23.439   5.397  1.00  0.00           H  
ATOM    650 1HG1 VAL A  42       2.182 -25.153   5.158  1.00  0.00           H  
ATOM    651 2HG1 VAL A  42       1.745 -23.644   4.321  1.00  0.00           H  
ATOM    652 3HG1 VAL A  42       2.321 -25.046   3.388  1.00  0.00           H  
ATOM    653 1HG2 VAL A  42       4.562 -25.826   5.351  1.00  0.00           H  
ATOM    654 2HG2 VAL A  42       4.777 -25.732   3.586  1.00  0.00           H  
ATOM    655 3HG2 VAL A  42       5.842 -24.797   4.665  1.00  0.00           H  
ATOM    656  N   ARG A  43       3.299 -20.900   4.024  1.00  0.00           N  
ATOM    657  CA  ARG A  43       2.338 -19.806   3.919  1.00  0.00           C  
ATOM    658  C   ARG A  43       2.387 -19.145   2.549  1.00  0.00           C  
ATOM    659  O   ARG A  43       1.353 -18.799   1.979  1.00  0.00           O  
ATOM    660  CB  ARG A  43       2.604 -18.758   4.990  1.00  0.00           C  
ATOM    661  CG  ARG A  43       1.654 -17.571   4.974  1.00  0.00           C  
ATOM    662  CD  ARG A  43       0.275 -17.966   5.358  1.00  0.00           C  
ATOM    663  NE  ARG A  43       0.229 -18.545   6.691  1.00  0.00           N  
ATOM    664  CZ  ARG A  43       0.189 -17.832   7.834  1.00  0.00           C  
ATOM    665  NH1 ARG A  43       0.191 -16.518   7.790  1.00  0.00           N  
ATOM    666  NH2 ARG A  43       0.149 -18.454   9.000  1.00  0.00           N  
ATOM    667  H   ARG A  43       4.024 -20.852   4.725  1.00  0.00           H  
ATOM    668  HA  ARG A  43       1.338 -20.220   4.052  1.00  0.00           H  
ATOM    669 1HB  ARG A  43       2.538 -19.220   5.974  1.00  0.00           H  
ATOM    670 2HB  ARG A  43       3.617 -18.372   4.877  1.00  0.00           H  
ATOM    671 1HG  ARG A  43       2.004 -16.816   5.678  1.00  0.00           H  
ATOM    672 2HG  ARG A  43       1.622 -17.145   3.970  1.00  0.00           H  
ATOM    673 1HD  ARG A  43      -0.371 -17.089   5.345  1.00  0.00           H  
ATOM    674 2HD  ARG A  43      -0.102 -18.705   4.653  1.00  0.00           H  
ATOM    675  HE  ARG A  43       0.226 -19.554   6.766  1.00  0.00           H  
ATOM    676 1HH1 ARG A  43       0.222 -16.043   6.899  1.00  0.00           H  
ATOM    677 2HH1 ARG A  43       0.162 -15.984   8.646  1.00  0.00           H  
ATOM    678 1HH2 ARG A  43       0.147 -19.464   9.034  1.00  0.00           H  
ATOM    679 2HH2 ARG A  43       0.119 -17.920   9.855  1.00  0.00           H  
ATOM    680  N   LEU A  44       3.598 -18.955   1.985  1.00  0.00           N  
ATOM    681  CA  LEU A  44       3.709 -18.398   0.643  1.00  0.00           C  
ATOM    682  C   LEU A  44       3.007 -19.292  -0.379  1.00  0.00           C  
ATOM    683  O   LEU A  44       2.386 -18.801  -1.314  1.00  0.00           O  
ATOM    684  CB  LEU A  44       5.185 -18.227   0.260  1.00  0.00           C  
ATOM    685  CG  LEU A  44       5.448 -17.724  -1.165  1.00  0.00           C  
ATOM    686  CD1 LEU A  44       4.796 -16.361  -1.352  1.00  0.00           C  
ATOM    687  CD2 LEU A  44       6.948 -17.651  -1.408  1.00  0.00           C  
ATOM    688  H   LEU A  44       4.440 -19.186   2.492  1.00  0.00           H  
ATOM    689  HA  LEU A  44       3.233 -17.417   0.634  1.00  0.00           H  
ATOM    690 1HB  LEU A  44       5.643 -17.521   0.951  1.00  0.00           H  
ATOM    691 2HB  LEU A  44       5.686 -19.189   0.370  1.00  0.00           H  
ATOM    692  HG  LEU A  44       4.998 -18.410  -1.882  1.00  0.00           H  
ATOM    693 1HD1 LEU A  44       4.983 -16.004  -2.364  1.00  0.00           H  
ATOM    694 2HD1 LEU A  44       3.721 -16.447  -1.191  1.00  0.00           H  
ATOM    695 3HD1 LEU A  44       5.216 -15.656  -0.635  1.00  0.00           H  
ATOM    696 1HD2 LEU A  44       7.136 -17.294  -2.421  1.00  0.00           H  
ATOM    697 2HD2 LEU A  44       7.400 -16.963  -0.692  1.00  0.00           H  
ATOM    698 3HD2 LEU A  44       7.386 -18.641  -1.286  1.00  0.00           H  
ATOM    699  N   LEU A  45       3.133 -20.766  -0.334  1.00  0.00           N  
ATOM    700  CA  LEU A  45       2.428 -21.727  -1.182  1.00  0.00           C  
ATOM    701  C   LEU A  45       0.902 -21.619  -1.037  1.00  0.00           C  
ATOM    702  O   LEU A  45       0.165 -21.741  -2.016  1.00  0.00           O  
ATOM    703  CB  LEU A  45       2.879 -23.152  -0.838  1.00  0.00           C  
ATOM    704  CG  LEU A  45       4.299 -23.526  -1.282  1.00  0.00           C  
ATOM    705  CD1 LEU A  45       4.715 -24.827  -0.609  1.00  0.00           C  
ATOM    706  CD2 LEU A  45       4.340 -23.657  -2.797  1.00  0.00           C  
ATOM    707  H   LEU A  45       3.792 -21.106   0.351  1.00  0.00           H  
ATOM    708  HA  LEU A  45       2.673 -21.504  -2.221  1.00  0.00           H  
ATOM    709 1HB  LEU A  45       2.824 -23.282   0.242  1.00  0.00           H  
ATOM    710 2HB  LEU A  45       2.190 -23.857  -1.303  1.00  0.00           H  
ATOM    711  HG  LEU A  45       4.996 -22.749  -0.966  1.00  0.00           H  
ATOM    712 1HD1 LEU A  45       5.724 -25.093  -0.924  1.00  0.00           H  
ATOM    713 2HD1 LEU A  45       4.696 -24.700   0.474  1.00  0.00           H  
ATOM    714 3HD1 LEU A  45       4.026 -25.621  -0.894  1.00  0.00           H  
ATOM    715 1HD2 LEU A  45       5.348 -23.922  -3.113  1.00  0.00           H  
ATOM    716 2HD2 LEU A  45       3.644 -24.434  -3.114  1.00  0.00           H  
ATOM    717 3HD2 LEU A  45       4.054 -22.708  -3.252  1.00  0.00           H  
ATOM    718  N   HIS A  46       0.440 -21.392   0.188  1.00  0.00           N  
ATOM    719  CA  HIS A  46      -0.982 -21.193   0.479  1.00  0.00           C  
ATOM    720  C   HIS A  46      -1.528 -19.937  -0.209  1.00  0.00           C  
ATOM    721  O   HIS A  46      -2.549 -19.983  -0.895  1.00  0.00           O  
ATOM    722  CB  HIS A  46      -1.212 -21.093   1.990  1.00  0.00           C  
ATOM    723  CG  HIS A  46      -2.655 -20.980   2.373  1.00  0.00           C  
ATOM    724  ND1 HIS A  46      -3.637 -21.769   1.812  1.00  0.00           N  
ATOM    725  CD2 HIS A  46      -3.282 -20.170   3.258  1.00  0.00           C  
ATOM    726  CE1 HIS A  46      -4.807 -21.450   2.338  1.00  0.00           C  
ATOM    727  NE2 HIS A  46      -4.619 -20.483   3.216  1.00  0.00           N  
ATOM    728  H   HIS A  46       1.108 -21.354   0.945  1.00  0.00           H  
ATOM    729  HA  HIS A  46      -1.552 -22.042   0.105  1.00  0.00           H  
ATOM    730 1HB  HIS A  46      -0.797 -21.975   2.481  1.00  0.00           H  
ATOM    731 2HB  HIS A  46      -0.686 -20.223   2.382  1.00  0.00           H  
ATOM    732  HD1 HIS A  46      -3.495 -22.526   1.173  1.00  0.00           H  
ATOM    733  HD2 HIS A  46      -2.925 -19.388   3.929  1.00  0.00           H  
ATOM    734  HE1 HIS A  46      -5.716 -21.965   2.024  1.00  0.00           H  
ATOM    735  N   ILE A  47      -0.827 -18.698  -0.028  1.00  0.00           N  
ATOM    736  CA  ILE A  47      -1.298 -17.456  -0.620  1.00  0.00           C  
ATOM    737  C   ILE A  47      -1.243 -17.498  -2.138  1.00  0.00           C  
ATOM    738  O   ILE A  47      -2.183 -17.069  -2.793  1.00  0.00           O  
ATOM    739  CB  ILE A  47      -0.470 -16.262  -0.112  1.00  0.00           C  
ATOM    740  CG1 ILE A  47      -0.642 -16.097   1.400  1.00  0.00           C  
ATOM    741  CG2 ILE A  47      -0.873 -14.988  -0.839  1.00  0.00           C  
ATOM    742  CD1 ILE A  47      -2.062 -15.801   1.825  1.00  0.00           C  
ATOM    743  H   ILE A  47       0.026 -18.694   0.513  1.00  0.00           H  
ATOM    744  HA  ILE A  47      -2.349 -17.328  -0.363  1.00  0.00           H  
ATOM    745  HB  ILE A  47       0.588 -16.451  -0.290  1.00  0.00           H  
ATOM    746 1HG1 ILE A  47      -0.317 -17.007   1.904  1.00  0.00           H  
ATOM    747 2HG1 ILE A  47      -0.006 -15.285   1.753  1.00  0.00           H  
ATOM    748 1HG2 ILE A  47      -0.279 -14.153  -0.467  1.00  0.00           H  
ATOM    749 2HG2 ILE A  47      -0.701 -15.108  -1.907  1.00  0.00           H  
ATOM    750 3HG2 ILE A  47      -1.930 -14.787  -0.662  1.00  0.00           H  
ATOM    751 1HD1 ILE A  47      -2.104 -15.698   2.909  1.00  0.00           H  
ATOM    752 2HD1 ILE A  47      -2.396 -14.874   1.359  1.00  0.00           H  
ATOM    753 3HD1 ILE A  47      -2.712 -16.618   1.514  1.00  0.00           H  
ATOM    754  N   ALA A  48      -0.159 -18.036  -2.692  1.00  0.00           N  
ATOM    755  CA  ALA A  48      -0.027 -18.161  -4.143  1.00  0.00           C  
ATOM    756  C   ALA A  48      -1.149 -19.029  -4.745  1.00  0.00           C  
ATOM    757  O   ALA A  48      -1.609 -18.769  -5.853  1.00  0.00           O  
ATOM    758  CB  ALA A  48       1.338 -18.736  -4.494  1.00  0.00           C  
ATOM    759  H   ALA A  48       0.591 -18.367  -2.101  1.00  0.00           H  
ATOM    760  HA  ALA A  48      -0.159 -17.173  -4.581  1.00  0.00           H  
ATOM    761 1HB  ALA A  48       1.431 -18.815  -5.577  1.00  0.00           H  
ATOM    762 2HB  ALA A  48       2.119 -18.083  -4.109  1.00  0.00           H  
ATOM    763 3HB  ALA A  48       1.441 -19.725  -4.048  1.00  0.00           H  
ATOM    764  N   ALA A  49      -1.594 -20.247  -4.032  1.00  0.00           N  
ATOM    765  CA  ALA A  49      -2.777 -21.028  -4.423  1.00  0.00           C  
ATOM    766  C   ALA A  49      -4.103 -20.251  -4.416  1.00  0.00           C  
ATOM    767  O   ALA A  49      -4.974 -20.483  -5.254  1.00  0.00           O  
ATOM    768  CB  ALA A  49      -2.900 -22.242  -3.513  1.00  0.00           C  
ATOM    769  H   ALA A  49      -1.036 -20.554  -3.248  1.00  0.00           H  
ATOM    770  HA  ALA A  49      -2.634 -21.368  -5.450  1.00  0.00           H  
ATOM    771 1HB  ALA A  49      -3.756 -22.842  -3.820  1.00  0.00           H  
ATOM    772 2HB  ALA A  49      -1.993 -22.842  -3.585  1.00  0.00           H  
ATOM    773 3HB  ALA A  49      -3.038 -21.913  -2.485  1.00  0.00           H  
ATOM    774  N   ILE A  50      -4.257 -19.310  -3.450  1.00  0.00           N  
ATOM    775  CA  ILE A  50      -5.449 -18.476  -3.377  1.00  0.00           C  
ATOM    776  C   ILE A  50      -5.399 -17.409  -4.461  1.00  0.00           C  
ATOM    777  O   ILE A  50      -6.403 -17.129  -5.116  1.00  0.00           O  
ATOM    778  CB  ILE A  50      -5.583 -17.811  -1.995  1.00  0.00           C  
ATOM    779  CG1 ILE A  50      -5.696 -18.874  -0.899  1.00  0.00           C  
ATOM    780  CG2 ILE A  50      -6.787 -16.882  -1.966  1.00  0.00           C  
ATOM    781  CD1 ILE A  50      -6.826 -19.855  -1.114  1.00  0.00           C  
ATOM    782  H   ILE A  50      -3.526 -19.185  -2.763  1.00  0.00           H  
ATOM    783  HA  ILE A  50      -6.318 -19.109  -3.555  1.00  0.00           H  
ATOM    784  HB  ILE A  50      -4.685 -17.232  -1.781  1.00  0.00           H  
ATOM    785 1HG1 ILE A  50      -4.764 -19.435  -0.840  1.00  0.00           H  
ATOM    786 2HG1 ILE A  50      -5.846 -18.388   0.065  1.00  0.00           H  
ATOM    787 1HG2 ILE A  50      -6.867 -16.421  -0.982  1.00  0.00           H  
ATOM    788 2HG2 ILE A  50      -6.667 -16.107  -2.721  1.00  0.00           H  
ATOM    789 3HG2 ILE A  50      -7.692 -17.453  -2.173  1.00  0.00           H  
ATOM    790 1HD1 ILE A  50      -6.842 -20.577  -0.297  1.00  0.00           H  
ATOM    791 2HD1 ILE A  50      -7.774 -19.317  -1.142  1.00  0.00           H  
ATOM    792 3HD1 ILE A  50      -6.678 -20.379  -2.057  1.00  0.00           H  
ATOM    793  N   LEU A  51      -4.152 -16.675  -4.768  1.00  0.00           N  
ATOM    794  CA  LEU A  51      -3.957 -15.655  -5.799  1.00  0.00           C  
ATOM    795  C   LEU A  51      -4.109 -16.207  -7.204  1.00  0.00           C  
ATOM    796  O   LEU A  51      -4.547 -15.491  -8.098  1.00  0.00           O  
ATOM    797  CB  LEU A  51      -2.567 -15.022  -5.653  1.00  0.00           C  
ATOM    798  CG  LEU A  51      -2.347 -14.181  -4.390  1.00  0.00           C  
ATOM    799  CD1 LEU A  51      -0.881 -13.783  -4.292  1.00  0.00           C  
ATOM    800  CD2 LEU A  51      -3.245 -12.953  -4.435  1.00  0.00           C  
ATOM    801  H   LEU A  51      -3.377 -16.923  -4.168  1.00  0.00           H  
ATOM    802  HA  LEU A  51      -4.708 -14.875  -5.662  1.00  0.00           H  
ATOM    803 1HB  LEU A  51      -1.822 -15.817  -5.655  1.00  0.00           H  
ATOM    804 2HB  LEU A  51      -2.385 -14.380  -6.515  1.00  0.00           H  
ATOM    805  HG  LEU A  51      -2.591 -14.776  -3.509  1.00  0.00           H  
ATOM    806 1HD1 LEU A  51      -0.725 -13.185  -3.394  1.00  0.00           H  
ATOM    807 2HD1 LEU A  51      -0.263 -14.680  -4.241  1.00  0.00           H  
ATOM    808 3HD1 LEU A  51      -0.603 -13.199  -5.169  1.00  0.00           H  
ATOM    809 1HD2 LEU A  51      -3.090 -12.355  -3.537  1.00  0.00           H  
ATOM    810 2HD2 LEU A  51      -3.002 -12.357  -5.315  1.00  0.00           H  
ATOM    811 3HD2 LEU A  51      -4.288 -13.266  -4.487  1.00  0.00           H  
ATOM    812  N   GLY A  52      -3.687 -17.542  -7.529  1.00  0.00           N  
ATOM    813  CA  GLY A  52      -3.690 -18.213  -8.817  1.00  0.00           C  
ATOM    814  C   GLY A  52      -2.430 -17.918  -9.625  1.00  0.00           C  
ATOM    815  O   GLY A  52      -2.445 -17.926 -10.855  1.00  0.00           O  
ATOM    816  H   GLY A  52      -3.356 -18.041  -6.716  1.00  0.00           H  
ATOM    817 1HA  GLY A  52      -3.776 -19.291  -8.665  1.00  0.00           H  
ATOM    818 2HA  GLY A  52      -4.564 -17.900  -9.387  1.00  0.00           H  
ATOM    819  N   THR A  53      -1.337 -17.643  -8.926  1.00  0.00           N  
ATOM    820  CA  THR A  53      -0.084 -17.282  -9.569  1.00  0.00           C  
ATOM    821  C   THR A  53       1.026 -18.180  -9.020  1.00  0.00           C  
ATOM    822  O   THR A  53       0.787 -19.012  -8.147  1.00  0.00           O  
ATOM    823  CB  THR A  53       0.264 -15.799  -9.345  1.00  0.00           C  
ATOM    824  OG1 THR A  53       0.631 -15.594  -7.974  1.00  0.00           O  
ATOM    825  CG2 THR A  53      -0.926 -14.915  -9.685  1.00  0.00           C  
ATOM    826  H   THR A  53      -1.379 -17.685  -7.916  1.00  0.00           H  
ATOM    827  HA  THR A  53      -0.191 -17.433 -10.643  1.00  0.00           H  
ATOM    828  HB  THR A  53       1.107 -15.524  -9.978  1.00  0.00           H  
ATOM    829  HG1 THR A  53       1.481 -16.009  -7.806  1.00  0.00           H  
ATOM    830 1HG2 THR A  53      -0.661 -13.870  -9.520  1.00  0.00           H  
ATOM    831 2HG2 THR A  53      -1.200 -15.060 -10.729  1.00  0.00           H  
ATOM    832 3HG2 THR A  53      -1.769 -15.179  -9.048  1.00  0.00           H  
ATOM    833  N   THR A  54       2.245 -18.001  -9.514  1.00  0.00           N  
ATOM    834  CA  THR A  54       3.388 -18.694  -8.928  1.00  0.00           C  
ATOM    835  C   THR A  54       3.849 -18.030  -7.635  1.00  0.00           C  
ATOM    836  O   THR A  54       3.459 -16.902  -7.335  1.00  0.00           O  
ATOM    837  CB  THR A  54       4.564 -18.676  -9.880  1.00  0.00           C  
ATOM    838  OG1 THR A  54       4.954 -17.314 -10.083  1.00  0.00           O  
ATOM    839  CG2 THR A  54       4.174 -19.308 -11.215  1.00  0.00           C  
ATOM    840  H   THR A  54       2.394 -17.383 -10.299  1.00  0.00           H  
ATOM    841  HA  THR A  54       3.105 -19.732  -8.744  1.00  0.00           H  
ATOM    842  HB  THR A  54       5.392 -19.236  -9.446  1.00  0.00           H  
ATOM    843  HG1 THR A  54       4.269 -16.857 -10.577  1.00  0.00           H  
ATOM    844 1HG2 THR A  54       5.030 -19.288 -11.890  1.00  0.00           H  
ATOM    845 2HG2 THR A  54       3.864 -20.338 -11.054  1.00  0.00           H  
ATOM    846 3HG2 THR A  54       3.353 -18.746 -11.657  1.00  0.00           H  
ATOM    847  N   VAL A  55       4.695 -18.730  -6.881  1.00  0.00           N  
ATOM    848  CA  VAL A  55       5.218 -18.186  -5.634  1.00  0.00           C  
ATOM    849  C   VAL A  55       6.199 -17.043  -5.906  1.00  0.00           C  
ATOM    850  O   VAL A  55       6.263 -16.081  -5.142  1.00  0.00           O  
ATOM    851  CB  VAL A  55       5.926 -19.291  -4.825  1.00  0.00           C  
ATOM    852  CG1 VAL A  55       4.910 -20.278  -4.272  1.00  0.00           C  
ATOM    853  CG2 VAL A  55       6.948 -20.000  -5.700  1.00  0.00           C  
ATOM    854  H   VAL A  55       4.981 -19.652  -7.174  1.00  0.00           H  
ATOM    855  HA  VAL A  55       4.398 -17.716  -5.091  1.00  0.00           H  
ATOM    856  HB  VAL A  55       6.430 -18.836  -3.972  1.00  0.00           H  
ATOM    857 1HG1 VAL A  55       5.426 -21.052  -3.703  1.00  0.00           H  
ATOM    858 2HG1 VAL A  55       4.211 -19.755  -3.620  1.00  0.00           H  
ATOM    859 3HG1 VAL A  55       4.365 -20.739  -5.096  1.00  0.00           H  
ATOM    860 1HG2 VAL A  55       7.443 -20.778  -5.122  1.00  0.00           H  
ATOM    861 2HG2 VAL A  55       6.443 -20.448  -6.556  1.00  0.00           H  
ATOM    862 3HG2 VAL A  55       7.688 -19.281  -6.051  1.00  0.00           H  
ATOM    863  N   GLU A  56       6.922 -17.130  -7.023  1.00  0.00           N  
ATOM    864  CA  GLU A  56       7.856 -16.073  -7.416  1.00  0.00           C  
ATOM    865  C   GLU A  56       7.111 -14.775  -7.713  1.00  0.00           C  
ATOM    866  O   GLU A  56       7.531 -13.694  -7.301  1.00  0.00           O  
ATOM    867  CB  GLU A  56       8.666 -16.501  -8.642  1.00  0.00           C  
ATOM    868  CG  GLU A  56       9.624 -17.657  -8.391  1.00  0.00           C  
ATOM    869  CD  GLU A  56       8.944 -18.998  -8.423  1.00  0.00           C  
ATOM    870  OE1 GLU A  56       7.762 -19.038  -8.670  1.00  0.00           O  
ATOM    871  OE2 GLU A  56       9.607 -19.983  -8.201  1.00  0.00           O  
ATOM    872  H   GLU A  56       6.825 -17.945  -7.612  1.00  0.00           H  
ATOM    873  HA  GLU A  56       8.541 -15.890  -6.588  1.00  0.00           H  
ATOM    874 1HB  GLU A  56       7.987 -16.797  -9.442  1.00  0.00           H  
ATOM    875 2HB  GLU A  56       9.251 -15.656  -9.005  1.00  0.00           H  
ATOM    876 1HG  GLU A  56      10.405 -17.641  -9.151  1.00  0.00           H  
ATOM    877 2HG  GLU A  56      10.097 -17.519  -7.420  1.00  0.00           H  
ATOM    878  N   GLU A  57       5.987 -14.895  -8.409  1.00  0.00           N  
ATOM    879  CA  GLU A  57       5.165 -13.728  -8.714  1.00  0.00           C  
ATOM    880  C   GLU A  57       4.571 -13.139  -7.439  1.00  0.00           C  
ATOM    881  O   GLU A  57       4.505 -11.917  -7.280  1.00  0.00           O  
ATOM    882  CB  GLU A  57       4.047 -14.098  -9.690  1.00  0.00           C  
ATOM    883  CG  GLU A  57       4.515 -14.362 -11.114  1.00  0.00           C  
ATOM    884  CD  GLU A  57       3.459 -15.004 -11.969  1.00  0.00           C  
ATOM    885  OE1 GLU A  57       3.132 -14.450 -12.991  1.00  0.00           O  
ATOM    886  OE2 GLU A  57       2.978 -16.049 -11.599  1.00  0.00           O  
ATOM    887  H   GLU A  57       5.692 -15.804  -8.733  1.00  0.00           H  
ATOM    888  HA  GLU A  57       5.803 -12.960  -9.153  1.00  0.00           H  
ATOM    889 1HB  GLU A  57       3.536 -14.994  -9.335  1.00  0.00           H  
ATOM    890 2HB  GLU A  57       3.312 -13.294  -9.723  1.00  0.00           H  
ATOM    891 1HG  GLU A  57       4.810 -13.416 -11.569  1.00  0.00           H  
ATOM    892 2HG  GLU A  57       5.392 -15.006 -11.083  1.00  0.00           H  
ATOM    893  N   ALA A  58       4.147 -14.020  -6.536  1.00  0.00           N  
ATOM    894  CA  ALA A  58       3.524 -13.596  -5.293  1.00  0.00           C  
ATOM    895  C   ALA A  58       4.493 -12.760  -4.461  1.00  0.00           C  
ATOM    896  O   ALA A  58       4.095 -11.768  -3.840  1.00  0.00           O  
ATOM    897  CB  ALA A  58       3.044 -14.803  -4.500  1.00  0.00           C  
ATOM    898  H   ALA A  58       4.263 -15.007  -6.718  1.00  0.00           H  
ATOM    899  HA  ALA A  58       2.667 -12.969  -5.538  1.00  0.00           H  
ATOM    900 1HB  ALA A  58       2.580 -14.469  -3.572  1.00  0.00           H  
ATOM    901 2HB  ALA A  58       2.315 -15.359  -5.090  1.00  0.00           H  
ATOM    902 3HB  ALA A  58       3.891 -15.448  -4.271  1.00  0.00           H  
ATOM    903  N   VAL A  59       5.765 -13.161  -4.465  1.00  0.00           N  
ATOM    904  CA  VAL A  59       6.804 -12.458  -3.712  1.00  0.00           C  
ATOM    905  C   VAL A  59       7.100 -11.130  -4.376  1.00  0.00           C  
ATOM    906  O   VAL A  59       7.179 -10.094  -3.711  1.00  0.00           O  
ATOM    907  CB  VAL A  59       8.094 -13.297  -3.640  1.00  0.00           C  
ATOM    908  CG1 VAL A  59       9.236 -12.470  -3.068  1.00  0.00           C  
ATOM    909  CG2 VAL A  59       7.855 -14.541  -2.798  1.00  0.00           C  
ATOM    910  H   VAL A  59       6.017 -13.976  -5.006  1.00  0.00           H  
ATOM    911  HA  VAL A  59       6.452 -12.308  -2.692  1.00  0.00           H  
ATOM    912  HB  VAL A  59       8.383 -13.590  -4.649  1.00  0.00           H  
ATOM    913 1HG1 VAL A  59      10.139 -13.078  -3.024  1.00  0.00           H  
ATOM    914 2HG1 VAL A  59       9.412 -11.604  -3.706  1.00  0.00           H  
ATOM    915 3HG1 VAL A  59       8.975 -12.135  -2.064  1.00  0.00           H  
ATOM    916 1HG2 VAL A  59       8.771 -15.130  -2.752  1.00  0.00           H  
ATOM    917 2HG2 VAL A  59       7.560 -14.248  -1.790  1.00  0.00           H  
ATOM    918 3HG2 VAL A  59       7.063 -15.139  -3.249  1.00  0.00           H  
ATOM    919  N   LYS A  60       7.289 -11.182  -5.724  1.00  0.00           N  
ATOM    920  CA  LYS A  60       7.637  -9.960  -6.426  1.00  0.00           C  
ATOM    921  C   LYS A  60       6.573  -8.918  -6.149  1.00  0.00           C  
ATOM    922  O   LYS A  60       6.893  -7.781  -5.830  1.00  0.00           O  
ATOM    923  CB  LYS A  60       7.775 -10.205  -7.929  1.00  0.00           C  
ATOM    924  CG  LYS A  60       9.031 -10.966  -8.330  1.00  0.00           C  
ATOM    925  CD  LYS A  60       9.064 -11.229  -9.828  1.00  0.00           C  
ATOM    926  CE  LYS A  60      10.302 -12.020 -10.226  1.00  0.00           C  
ATOM    927  NZ  LYS A  60      10.334 -12.308 -11.685  1.00  0.00           N  
ATOM    928  H   LYS A  60       7.206 -12.042  -6.246  1.00  0.00           H  
ATOM    929  HA  LYS A  60       8.605  -9.615  -6.057  1.00  0.00           H  
ATOM    930 1HB  LYS A  60       6.913 -10.770  -8.286  1.00  0.00           H  
ATOM    931 2HB  LYS A  60       7.780  -9.250  -8.455  1.00  0.00           H  
ATOM    932 1HG  LYS A  60       9.913 -10.387  -8.052  1.00  0.00           H  
ATOM    933 2HG  LYS A  60       9.064 -11.919  -7.802  1.00  0.00           H  
ATOM    934 1HD  LYS A  60       8.176 -11.791 -10.119  1.00  0.00           H  
ATOM    935 2HD  LYS A  60       9.064 -10.280 -10.364  1.00  0.00           H  
ATOM    936 1HE  LYS A  60      11.195 -11.455  -9.960  1.00  0.00           H  
ATOM    937 2HE  LYS A  60      10.321 -12.964  -9.682  1.00  0.00           H  
ATOM    938 1HZ  LYS A  60      11.168 -12.832 -11.907  1.00  0.00           H  
ATOM    939 2HZ  LYS A  60       9.519 -12.848 -11.941  1.00  0.00           H  
ATOM    940 3HZ  LYS A  60      10.336 -11.439 -12.200  1.00  0.00           H  
ATOM    941  N   ARG A  61       5.306  -9.324  -6.228  1.00  0.00           N  
ATOM    942  CA  ARG A  61       4.215  -8.408  -5.916  1.00  0.00           C  
ATOM    943  C   ARG A  61       4.163  -7.977  -4.448  1.00  0.00           C  
ATOM    944  O   ARG A  61       3.865  -6.828  -4.154  1.00  0.00           O  
ATOM    945  CB  ARG A  61       2.885  -9.049  -6.285  1.00  0.00           C  
ATOM    946  CG  ARG A  61       2.656  -9.232  -7.777  1.00  0.00           C  
ATOM    947  CD  ARG A  61       1.489 -10.110  -8.050  1.00  0.00           C  
ATOM    948  NE  ARG A  61       0.231  -9.451  -7.740  1.00  0.00           N  
ATOM    949  CZ  ARG A  61      -0.960 -10.075  -7.659  1.00  0.00           C  
ATOM    950  NH1 ARG A  61      -1.038 -11.371  -7.866  1.00  0.00           N  
ATOM    951  NH2 ARG A  61      -2.050  -9.385  -7.370  1.00  0.00           N  
ATOM    952  H   ARG A  61       5.091 -10.270  -6.505  1.00  0.00           H  
ATOM    953  HA  ARG A  61       4.385  -7.471  -6.449  1.00  0.00           H  
ATOM    954 1HB  ARG A  61       2.813 -10.030  -5.818  1.00  0.00           H  
ATOM    955 2HB  ARG A  61       2.068  -8.440  -5.898  1.00  0.00           H  
ATOM    956 1HG  ARG A  61       2.470  -8.262  -8.238  1.00  0.00           H  
ATOM    957 2HG  ARG A  61       3.539  -9.685  -8.228  1.00  0.00           H  
ATOM    958 1HD  ARG A  61       1.480 -10.385  -9.104  1.00  0.00           H  
ATOM    959 2HD  ARG A  61       1.561 -11.010  -7.440  1.00  0.00           H  
ATOM    960  HE  ARG A  61       0.251  -8.453  -7.574  1.00  0.00           H  
ATOM    961 1HH1 ARG A  61      -0.205 -11.898  -8.086  1.00  0.00           H  
ATOM    962 2HH1 ARG A  61      -1.931 -11.839  -7.804  1.00  0.00           H  
ATOM    963 1HH2 ARG A  61      -1.990  -8.389  -7.211  1.00  0.00           H  
ATOM    964 2HH2 ARG A  61      -2.942  -9.853  -7.309  1.00  0.00           H  
ATOM    965  N   ALA A  62       4.416  -8.942  -3.528  1.00  0.00           N  
ATOM    966  CA  ALA A  62       4.386  -8.614  -2.100  1.00  0.00           C  
ATOM    967  C   ALA A  62       5.456  -7.591  -1.736  1.00  0.00           C  
ATOM    968  O   ALA A  62       5.222  -6.683  -0.939  1.00  0.00           O  
ATOM    969  CB  ALA A  62       4.537  -9.880  -1.252  1.00  0.00           C  
ATOM    970  H   ALA A  62       4.597  -9.894  -3.810  1.00  0.00           H  
ATOM    971  HA  ALA A  62       3.421  -8.156  -1.877  1.00  0.00           H  
ATOM    972 1HB  ALA A  62       4.513  -9.616  -0.195  1.00  0.00           H  
ATOM    973 2HB  ALA A  62       3.720 -10.567  -1.473  1.00  0.00           H  
ATOM    974 3HB  ALA A  62       5.485 -10.361  -1.483  1.00  0.00           H  
ATOM    975  N   LEU A  63       6.624  -7.741  -2.354  1.00  0.00           N  
ATOM    976  CA  LEU A  63       7.775  -6.876  -2.100  1.00  0.00           C  
ATOM    977  C   LEU A  63       7.496  -5.446  -2.551  1.00  0.00           C  
ATOM    978  O   LEU A  63       7.826  -4.486  -1.840  1.00  0.00           O  
ATOM    979  CB  LEU A  63       9.015  -7.414  -2.825  1.00  0.00           C  
ATOM    980  CG  LEU A  63       9.631  -8.687  -2.232  1.00  0.00           C  
ATOM    981  CD1 LEU A  63      10.673  -9.243  -3.194  1.00  0.00           C  
ATOM    982  CD2 LEU A  63      10.251  -8.370  -0.879  1.00  0.00           C  
ATOM    983  H   LEU A  63       6.708  -8.489  -3.027  1.00  0.00           H  
ATOM    984  HA  LEU A  63       7.962  -6.855  -1.027  1.00  0.00           H  
ATOM    985 1HB  LEU A  63       8.749  -7.625  -3.859  1.00  0.00           H  
ATOM    986 2HB  LEU A  63       9.783  -6.640  -2.820  1.00  0.00           H  
ATOM    987  HG  LEU A  63       8.855  -9.443  -2.107  1.00  0.00           H  
ATOM    988 1HD1 LEU A  63      11.111 -10.148  -2.773  1.00  0.00           H  
ATOM    989 2HD1 LEU A  63      10.199  -9.480  -4.147  1.00  0.00           H  
ATOM    990 3HD1 LEU A  63      11.455  -8.501  -3.351  1.00  0.00           H  
ATOM    991 1HD2 LEU A  63      10.688  -9.275  -0.458  1.00  0.00           H  
ATOM    992 2HD2 LEU A  63      11.028  -7.615  -1.003  1.00  0.00           H  
ATOM    993 3HD2 LEU A  63       9.481  -7.991  -0.206  1.00  0.00           H  
ATOM    994  N   LYS A  64       6.877  -5.310  -3.722  1.00  0.00           N  
ATOM    995  CA  LYS A  64       6.487  -3.994  -4.239  1.00  0.00           C  
ATOM    996  C   LYS A  64       5.466  -3.316  -3.322  1.00  0.00           C  
ATOM    997  O   LYS A  64       5.574  -2.127  -3.025  1.00  0.00           O  
ATOM    998  CB  LYS A  64       5.919  -4.121  -5.654  1.00  0.00           C  
ATOM    999  CG  LYS A  64       6.955  -4.451  -6.720  1.00  0.00           C  
ATOM   1000  CD  LYS A  64       6.312  -4.587  -8.092  1.00  0.00           C  
ATOM   1001  CE  LYS A  64       7.343  -4.932  -9.156  1.00  0.00           C  
ATOM   1002  NZ  LYS A  64       6.725  -5.088 -10.501  1.00  0.00           N  
ATOM   1003  H   LYS A  64       6.671  -6.134  -4.270  1.00  0.00           H  
ATOM   1004  HA  LYS A  64       7.377  -3.365  -4.291  1.00  0.00           H  
ATOM   1005 1HB  LYS A  64       5.160  -4.904  -5.672  1.00  0.00           H  
ATOM   1006 2HB  LYS A  64       5.433  -3.187  -5.936  1.00  0.00           H  
ATOM   1007 1HG  LYS A  64       7.704  -3.659  -6.757  1.00  0.00           H  
ATOM   1008 2HG  LYS A  64       7.453  -5.386  -6.467  1.00  0.00           H  
ATOM   1009 1HD  LYS A  64       5.555  -5.372  -8.063  1.00  0.00           H  
ATOM   1010 2HD  LYS A  64       5.826  -3.649  -8.361  1.00  0.00           H  
ATOM   1011 1HE  LYS A  64       8.093  -4.144  -9.204  1.00  0.00           H  
ATOM   1012 2HE  LYS A  64       7.843  -5.863  -8.890  1.00  0.00           H  
ATOM   1013 1HZ  LYS A  64       7.440  -5.316 -11.177  1.00  0.00           H  
ATOM   1014 2HZ  LYS A  64       6.039  -5.830 -10.473  1.00  0.00           H  
ATOM   1015 3HZ  LYS A  64       6.274  -4.224 -10.767  1.00  0.00           H  
ATOM   1016  N   LEU A  65       4.464  -4.079  -2.893  1.00  0.00           N  
ATOM   1017  CA  LEU A  65       3.427  -3.567  -1.999  1.00  0.00           C  
ATOM   1018  C   LEU A  65       3.999  -3.294  -0.600  1.00  0.00           C  
ATOM   1019  O   LEU A  65       3.651  -2.310   0.047  1.00  0.00           O  
ATOM   1020  CB  LEU A  65       2.268  -4.567  -1.903  1.00  0.00           C  
ATOM   1021  CG  LEU A  65       1.054  -4.102  -1.089  1.00  0.00           C  
ATOM   1022  CD1 LEU A  65       0.459  -2.855  -1.729  1.00  0.00           C  
ATOM   1023  CD2 LEU A  65       0.028  -5.224  -1.021  1.00  0.00           C  
ATOM   1024  H   LEU A  65       4.420  -5.043  -3.196  1.00  0.00           H  
ATOM   1025  HA  LEU A  65       3.043  -2.636  -2.413  1.00  0.00           H  
ATOM   1026 1HB  LEU A  65       1.923  -4.796  -2.910  1.00  0.00           H  
ATOM   1027 2HB  LEU A  65       2.638  -5.486  -1.450  1.00  0.00           H  
ATOM   1028  HG  LEU A  65       1.372  -3.840  -0.079  1.00  0.00           H  
ATOM   1029 1HD1 LEU A  65      -0.403  -2.525  -1.150  1.00  0.00           H  
ATOM   1030 2HD1 LEU A  65       1.208  -2.063  -1.747  1.00  0.00           H  
ATOM   1031 3HD1 LEU A  65       0.147  -3.083  -2.747  1.00  0.00           H  
ATOM   1032 1HD2 LEU A  65      -0.834  -4.894  -0.441  1.00  0.00           H  
ATOM   1033 2HD2 LEU A  65      -0.291  -5.486  -2.030  1.00  0.00           H  
ATOM   1034 3HD2 LEU A  65       0.474  -6.096  -0.543  1.00  0.00           H  
ATOM   1035  N   LYS A  66       4.883  -4.186  -0.161  1.00  0.00           N  
ATOM   1036  CA  LYS A  66       5.588  -4.091   1.110  1.00  0.00           C  
ATOM   1037  C   LYS A  66       6.282  -2.747   1.287  1.00  0.00           C  
ATOM   1038  O   LYS A  66       6.100  -2.067   2.293  1.00  0.00           O  
ATOM   1039  CB  LYS A  66       6.609  -5.224   1.233  1.00  0.00           C  
ATOM   1040  CG  LYS A  66       7.373  -5.242   2.550  1.00  0.00           C  
ATOM   1041  CD  LYS A  66       8.522  -6.239   2.509  1.00  0.00           C  
ATOM   1042  CE  LYS A  66       9.269  -6.278   3.834  1.00  0.00           C  
ATOM   1043  NZ  LYS A  66      10.090  -5.055   4.046  1.00  0.00           N  
ATOM   1044  H   LYS A  66       5.064  -4.974  -0.766  1.00  0.00           H  
ATOM   1045  HA  LYS A  66       4.866  -4.220   1.918  1.00  0.00           H  
ATOM   1046 1HB  LYS A  66       6.103  -6.183   1.127  1.00  0.00           H  
ATOM   1047 2HB  LYS A  66       7.337  -5.146   0.425  1.00  0.00           H  
ATOM   1048 1HG  LYS A  66       7.773  -4.248   2.753  1.00  0.00           H  
ATOM   1049 2HG  LYS A  66       6.696  -5.513   3.360  1.00  0.00           H  
ATOM   1050 1HD  LYS A  66       8.132  -7.234   2.292  1.00  0.00           H  
ATOM   1051 2HD  LYS A  66       9.218  -5.959   1.719  1.00  0.00           H  
ATOM   1052 1HE  LYS A  66       8.556  -6.368   4.652  1.00  0.00           H  
ATOM   1053 2HE  LYS A  66       9.925  -7.148   3.856  1.00  0.00           H  
ATOM   1054 1HZ  LYS A  66      10.569  -5.120   4.933  1.00  0.00           H  
ATOM   1055 2HZ  LYS A  66      10.769  -4.971   3.303  1.00  0.00           H  
ATOM   1056 3HZ  LYS A  66       9.490  -4.242   4.047  1.00  0.00           H  
ATOM   1057  N   THR A  67       7.083  -2.362   0.302  1.00  0.00           N  
ATOM   1058  CA  THR A  67       7.805  -1.093   0.382  1.00  0.00           C  
ATOM   1059  C   THR A  67       6.859   0.106   0.376  1.00  0.00           C  
ATOM   1060  O   THR A  67       7.017   1.038   1.160  1.00  0.00           O  
ATOM   1061  CB  THR A  67       8.810  -0.961  -0.778  1.00  0.00           C  
ATOM   1062  OG1 THR A  67       9.770  -2.022  -0.708  1.00  0.00           O  
ATOM   1063  CG2 THR A  67       9.531   0.376  -0.708  1.00  0.00           C  
ATOM   1064  H   THR A  67       7.202  -2.946  -0.514  1.00  0.00           H  
ATOM   1065  HA  THR A  67       8.344  -1.060   1.330  1.00  0.00           H  
ATOM   1066  HB  THR A  67       8.279  -1.031  -1.728  1.00  0.00           H  
ATOM   1067  HG1 THR A  67       9.360  -2.844  -0.992  1.00  0.00           H  
ATOM   1068 1HG2 THR A  67      10.236   0.454  -1.536  1.00  0.00           H  
ATOM   1069 2HG2 THR A  67       8.806   1.186  -0.773  1.00  0.00           H  
ATOM   1070 3HG2 THR A  67      10.072   0.449   0.235  1.00  0.00           H  
ATOM   1071  N   LYS A  68       5.865   0.072  -0.505  1.00  0.00           N  
ATOM   1072  CA  LYS A  68       4.928   1.189  -0.640  1.00  0.00           C  
ATOM   1073  C   LYS A  68       4.113   1.459   0.644  1.00  0.00           C  
ATOM   1074  O   LYS A  68       3.863   2.617   0.986  1.00  0.00           O  
ATOM   1075  CB  LYS A  68       3.979   0.928  -1.811  1.00  0.00           C  
ATOM   1076  CG  LYS A  68       4.625   1.054  -3.183  1.00  0.00           C  
ATOM   1077  CD  LYS A  68       3.627   0.763  -4.293  1.00  0.00           C  
ATOM   1078  CE  LYS A  68       4.270   0.887  -5.666  1.00  0.00           C  
ATOM   1079  NZ  LYS A  68       3.303   0.606  -6.762  1.00  0.00           N  
ATOM   1080  H   LYS A  68       5.752  -0.740  -1.096  1.00  0.00           H  
ATOM   1081  HA  LYS A  68       5.501   2.106  -0.788  1.00  0.00           H  
ATOM   1082 1HB  LYS A  68       3.566  -0.077  -1.727  1.00  0.00           H  
ATOM   1083 2HB  LYS A  68       3.146   1.630  -1.767  1.00  0.00           H  
ATOM   1084 1HG  LYS A  68       5.014   2.065  -3.311  1.00  0.00           H  
ATOM   1085 2HG  LYS A  68       5.455   0.351  -3.262  1.00  0.00           H  
ATOM   1086 1HD  LYS A  68       3.233  -0.247  -4.175  1.00  0.00           H  
ATOM   1087 2HD  LYS A  68       2.795   1.466  -4.228  1.00  0.00           H  
ATOM   1088 1HE  LYS A  68       4.662   1.895  -5.794  1.00  0.00           H  
ATOM   1089 2HE  LYS A  68       5.101   0.186  -5.743  1.00  0.00           H  
ATOM   1090 1HZ  LYS A  68       3.768   0.698  -7.654  1.00  0.00           H  
ATOM   1091 2HZ  LYS A  68       2.946  -0.335  -6.664  1.00  0.00           H  
ATOM   1092 3HZ  LYS A  68       2.538   1.262  -6.713  1.00  0.00           H  
ATOM   1093  N   LEU A  69       3.716   0.405   1.360  1.00  0.00           N  
ATOM   1094  CA  LEU A  69       2.896   0.580   2.561  1.00  0.00           C  
ATOM   1095  C   LEU A  69       3.720   0.717   3.847  1.00  0.00           C  
ATOM   1096  O   LEU A  69       3.281   1.349   4.814  1.00  0.00           O  
ATOM   1097  CB  LEU A  69       1.934  -0.607   2.703  1.00  0.00           C  
ATOM   1098  CG  LEU A  69       0.954  -0.811   1.540  1.00  0.00           C  
ATOM   1099  CD1 LEU A  69       0.114  -2.055   1.797  1.00  0.00           C  
ATOM   1100  CD2 LEU A  69       0.076   0.422   1.393  1.00  0.00           C  
ATOM   1101  H   LEU A  69       3.981  -0.528   1.077  1.00  0.00           H  
ATOM   1102  HA  LEU A  69       2.340   1.513   2.466  1.00  0.00           H  
ATOM   1103 1HB  LEU A  69       2.520  -1.518   2.807  1.00  0.00           H  
ATOM   1104 2HB  LEU A  69       1.346  -0.471   3.611  1.00  0.00           H  
ATOM   1105  HG  LEU A  69       1.513  -0.971   0.618  1.00  0.00           H  
ATOM   1106 1HD1 LEU A  69      -0.582  -2.200   0.971  1.00  0.00           H  
ATOM   1107 2HD1 LEU A  69       0.766  -2.924   1.879  1.00  0.00           H  
ATOM   1108 3HD1 LEU A  69      -0.445  -1.931   2.724  1.00  0.00           H  
ATOM   1109 1HD2 LEU A  69      -0.620   0.277   0.566  1.00  0.00           H  
ATOM   1110 2HD2 LEU A  69      -0.484   0.582   2.315  1.00  0.00           H  
ATOM   1111 3HD2 LEU A  69       0.701   1.292   1.193  1.00  0.00           H  
ATOM   1112  N   GLY A  70       4.906   0.117   3.864  1.00  0.00           N  
ATOM   1113  CA  GLY A  70       5.681   0.043   5.089  1.00  0.00           C  
ATOM   1114  C   GLY A  70       5.223  -1.091   5.985  1.00  0.00           C  
ATOM   1115  O   GLY A  70       5.109  -0.935   7.200  1.00  0.00           O  
ATOM   1116  H   GLY A  70       5.279  -0.294   3.021  1.00  0.00           H  
ATOM   1117 1HA  GLY A  70       6.734  -0.094   4.845  1.00  0.00           H  
ATOM   1118 2HA  GLY A  70       5.597   0.985   5.629  1.00  0.00           H  
ATOM   1119  N   VAL A  71       4.952  -2.244   5.379  1.00  0.00           N  
ATOM   1120  CA  VAL A  71       4.422  -3.376   6.122  1.00  0.00           C  
ATOM   1121  C   VAL A  71       5.389  -4.525   5.966  1.00  0.00           C  
ATOM   1122  O   VAL A  71       6.374  -4.410   5.248  1.00  0.00           O  
ATOM   1123  CB  VAL A  71       3.029  -3.783   5.604  1.00  0.00           C  
ATOM   1124  CG1 VAL A  71       2.039  -2.642   5.784  1.00  0.00           C  
ATOM   1125  CG2 VAL A  71       3.119  -4.195   4.143  1.00  0.00           C  
ATOM   1126  H   VAL A  71       5.111  -2.337   4.387  1.00  0.00           H  
ATOM   1127  HA  VAL A  71       4.330  -3.089   7.171  1.00  0.00           H  
ATOM   1128  HB  VAL A  71       2.663  -4.623   6.197  1.00  0.00           H  
ATOM   1129 1HG1 VAL A  71       1.060  -2.947   5.414  1.00  0.00           H  
ATOM   1130 2HG1 VAL A  71       1.964  -2.389   6.842  1.00  0.00           H  
ATOM   1131 3HG1 VAL A  71       2.382  -1.772   5.225  1.00  0.00           H  
ATOM   1132 1HG2 VAL A  71       2.132  -4.482   3.784  1.00  0.00           H  
ATOM   1133 2HG2 VAL A  71       3.491  -3.357   3.552  1.00  0.00           H  
ATOM   1134 3HG2 VAL A  71       3.801  -5.039   4.043  1.00  0.00           H  
ATOM   1135  N   SER A  72       5.166  -5.770   6.667  1.00  0.00           N  
ATOM   1136  CA  SER A  72       5.964  -6.976   6.492  1.00  0.00           C  
ATOM   1137  C   SER A  72       5.608  -7.666   5.185  1.00  0.00           C  
ATOM   1138  O   SER A  72       4.585  -7.345   4.565  1.00  0.00           O  
ATOM   1139  CB  SER A  72       5.747  -7.925   7.654  1.00  0.00           C  
ATOM   1140  OG  SER A  72       4.454  -8.462   7.630  1.00  0.00           O  
ATOM   1141  H   SER A  72       4.389  -5.787   7.314  1.00  0.00           H  
ATOM   1142  HA  SER A  72       7.016  -6.691   6.466  1.00  0.00           H  
ATOM   1143 1HB  SER A  72       6.480  -8.731   7.607  1.00  0.00           H  
ATOM   1144 2HB  SER A  72       5.906  -7.394   8.591  1.00  0.00           H  
ATOM   1145  HG  SER A  72       4.358  -8.960   8.446  1.00  0.00           H  
ATOM   1146  N   LEU A  73       6.454  -8.606   4.770  1.00  0.00           N  
ATOM   1147  CA  LEU A  73       6.228  -9.374   3.545  1.00  0.00           C  
ATOM   1148  C   LEU A  73       4.932 -10.194   3.669  1.00  0.00           C  
ATOM   1149  O   LEU A  73       4.148 -10.306   2.713  1.00  0.00           O  
ATOM   1150  CB  LEU A  73       7.417 -10.302   3.268  1.00  0.00           C  
ATOM   1151  CG  LEU A  73       7.342 -11.109   1.965  1.00  0.00           C  
ATOM   1152  CD1 LEU A  73       7.347 -10.158   0.777  1.00  0.00           C  
ATOM   1153  CD2 LEU A  73       8.516 -12.075   1.898  1.00  0.00           C  
ATOM   1154  H   LEU A  73       7.279  -8.791   5.320  1.00  0.00           H  
ATOM   1155  HA  LEU A  73       6.131  -8.678   2.713  1.00  0.00           H  
ATOM   1156 1HB  LEU A  73       8.325  -9.703   3.235  1.00  0.00           H  
ATOM   1157 2HB  LEU A  73       7.503 -11.011   4.092  1.00  0.00           H  
ATOM   1158  HG  LEU A  73       6.408 -11.671   1.939  1.00  0.00           H  
ATOM   1159 1HD1 LEU A  73       7.293 -10.731  -0.149  1.00  0.00           H  
ATOM   1160 2HD1 LEU A  73       6.487  -9.491   0.841  1.00  0.00           H  
ATOM   1161 3HD1 LEU A  73       8.263  -9.569   0.786  1.00  0.00           H  
ATOM   1162 1HD2 LEU A  73       8.462 -12.649   0.973  1.00  0.00           H  
ATOM   1163 2HD2 LEU A  73       9.450 -11.513   1.923  1.00  0.00           H  
ATOM   1164 3HD2 LEU A  73       8.478 -12.754   2.750  1.00  0.00           H  
ATOM   1165  N   GLU A  74       4.657 -10.821   4.936  1.00  0.00           N  
ATOM   1166  CA  GLU A  74       3.460 -11.612   5.199  1.00  0.00           C  
ATOM   1167  C   GLU A  74       2.210 -10.768   5.043  1.00  0.00           C  
ATOM   1168  O   GLU A  74       1.193 -11.254   4.548  1.00  0.00           O  
ATOM   1169  CB  GLU A  74       3.509 -12.211   6.606  1.00  0.00           C  
ATOM   1170  CG  GLU A  74       4.570 -13.285   6.796  1.00  0.00           C  
ATOM   1171  CD  GLU A  74       4.574 -13.866   8.182  1.00  0.00           C  
ATOM   1172  OE1 GLU A  74       3.563 -13.792   8.840  1.00  0.00           O  
ATOM   1173  OE2 GLU A  74       5.588 -14.385   8.585  1.00  0.00           O  
ATOM   1174  H   GLU A  74       5.332 -10.691   5.676  1.00  0.00           H  
ATOM   1175  HA  GLU A  74       3.426 -12.437   4.486  1.00  0.00           H  
ATOM   1176 1HB  GLU A  74       3.699 -11.420   7.332  1.00  0.00           H  
ATOM   1177 2HB  GLU A  74       2.541 -12.651   6.848  1.00  0.00           H  
ATOM   1178 1HG  GLU A  74       4.394 -14.086   6.079  1.00  0.00           H  
ATOM   1179 2HG  GLU A  74       5.549 -12.855   6.585  1.00  0.00           H  
ATOM   1180  N   GLN A  75       2.251  -9.441   5.562  1.00  0.00           N  
ATOM   1181  CA  GLN A  75       1.132  -8.518   5.472  1.00  0.00           C  
ATOM   1182  C   GLN A  75       0.848  -8.117   4.030  1.00  0.00           C  
ATOM   1183  O   GLN A  75      -0.319  -8.003   3.627  1.00  0.00           O  
ATOM   1184  CB  GLN A  75       1.402  -7.269   6.314  1.00  0.00           C  
ATOM   1185  CG  GLN A  75       1.365  -7.510   7.814  1.00  0.00           C  
ATOM   1186  CD  GLN A  75       1.760  -6.280   8.607  1.00  0.00           C  
ATOM   1187  OE1 GLN A  75       2.810  -5.677   8.364  1.00  0.00           O  
ATOM   1188  NE2 GLN A  75       0.921  -5.897   9.562  1.00  0.00           N  
ATOM   1189  H   GLN A  75       3.091  -9.150   6.042  1.00  0.00           H  
ATOM   1190  HA  GLN A  75       0.243  -9.011   5.866  1.00  0.00           H  
ATOM   1191 1HB  GLN A  75       2.383  -6.864   6.062  1.00  0.00           H  
ATOM   1192 2HB  GLN A  75       0.662  -6.503   6.078  1.00  0.00           H  
ATOM   1193 1HG  GLN A  75       0.353  -7.791   8.101  1.00  0.00           H  
ATOM   1194 2HG  GLN A  75       2.061  -8.313   8.058  1.00  0.00           H  
ATOM   1195 1HE2 GLN A  75       1.129  -5.093  10.121  1.00  0.00           H  
ATOM   1196 2HE2 GLN A  75       0.081  -6.415   9.727  1.00  0.00           H  
ATOM   1197  N   ALA A  76       1.915  -7.874   3.276  1.00  0.00           N  
ATOM   1198  CA  ALA A  76       1.787  -7.519   1.878  1.00  0.00           C  
ATOM   1199  C   ALA A  76       1.073  -8.632   1.137  1.00  0.00           C  
ATOM   1200  O   ALA A  76       0.285  -8.371   0.242  1.00  0.00           O  
ATOM   1201  CB  ALA A  76       3.145  -7.268   1.252  1.00  0.00           C  
ATOM   1202  H   ALA A  76       2.837  -7.940   3.683  1.00  0.00           H  
ATOM   1203  HA  ALA A  76       1.202  -6.600   1.815  1.00  0.00           H  
ATOM   1204 1HB  ALA A  76       3.019  -7.002   0.202  1.00  0.00           H  
ATOM   1205 2HB  ALA A  76       3.642  -6.452   1.775  1.00  0.00           H  
ATOM   1206 3HB  ALA A  76       3.750  -8.171   1.328  1.00  0.00           H  
ATOM   1207  N   LEU A  77       1.366 -10.032   1.379  1.00  0.00           N  
ATOM   1208  CA  LEU A  77       0.723 -11.214   0.838  1.00  0.00           C  
ATOM   1209  C   LEU A  77      -0.741 -11.292   1.305  1.00  0.00           C  
ATOM   1210  O   LEU A  77      -1.609 -11.653   0.529  1.00  0.00           O  
ATOM   1211  CB  LEU A  77       1.486 -12.473   1.270  1.00  0.00           C  
ATOM   1212  CG  LEU A  77       2.852 -12.683   0.606  1.00  0.00           C  
ATOM   1213  CD1 LEU A  77       3.614 -13.775   1.345  1.00  0.00           C  
ATOM   1214  CD2 LEU A  77       2.655 -13.049  -0.858  1.00  0.00           C  
ATOM   1215  H   LEU A  77       2.138 -10.141   2.019  1.00  0.00           H  
ATOM   1216  HA  LEU A  77       0.675 -11.116  -0.246  1.00  0.00           H  
ATOM   1217 1HB  LEU A  77       1.644 -12.431   2.347  1.00  0.00           H  
ATOM   1218 2HB  LEU A  77       0.871 -13.345   1.048  1.00  0.00           H  
ATOM   1219  HG  LEU A  77       3.436 -11.765   0.675  1.00  0.00           H  
ATOM   1220 1HD1 LEU A  77       4.585 -13.925   0.873  1.00  0.00           H  
ATOM   1221 2HD1 LEU A  77       3.758 -13.479   2.384  1.00  0.00           H  
ATOM   1222 3HD1 LEU A  77       3.046 -14.704   1.307  1.00  0.00           H  
ATOM   1223 1HD2 LEU A  77       3.626 -13.198  -1.330  1.00  0.00           H  
ATOM   1224 2HD2 LEU A  77       2.073 -13.968  -0.928  1.00  0.00           H  
ATOM   1225 3HD2 LEU A  77       2.124 -12.244  -1.366  1.00  0.00           H  
ATOM   1226  N   LYS A  78      -1.097 -10.999   2.670  1.00  0.00           N  
ATOM   1227  CA  LYS A  78      -2.458 -11.070   3.195  1.00  0.00           C  
ATOM   1228  C   LYS A  78      -3.325 -10.032   2.500  1.00  0.00           C  
ATOM   1229  O   LYS A  78      -4.514 -10.253   2.274  1.00  0.00           O  
ATOM   1230  CB  LYS A  78      -2.474 -10.853   4.709  1.00  0.00           C  
ATOM   1231  CG  LYS A  78      -1.894 -12.007   5.516  1.00  0.00           C  
ATOM   1232  CD  LYS A  78      -1.989 -11.740   7.010  1.00  0.00           C  
ATOM   1233  CE  LYS A  78      -1.417 -12.895   7.818  1.00  0.00           C  
ATOM   1234  NZ  LYS A  78      -1.619 -12.706   9.280  1.00  0.00           N  
ATOM   1235  H   LYS A  78      -0.336 -10.793   3.301  1.00  0.00           H  
ATOM   1236  HA  LYS A  78      -2.865 -12.057   2.969  1.00  0.00           H  
ATOM   1237 1HB  LYS A  78      -1.907  -9.955   4.954  1.00  0.00           H  
ATOM   1238 2HB  LYS A  78      -3.500 -10.694   5.043  1.00  0.00           H  
ATOM   1239 1HG  LYS A  78      -2.438 -12.924   5.284  1.00  0.00           H  
ATOM   1240 2HG  LYS A  78      -0.848 -12.149   5.247  1.00  0.00           H  
ATOM   1241 1HD  LYS A  78      -1.438 -10.830   7.253  1.00  0.00           H  
ATOM   1242 2HD  LYS A  78      -3.033 -11.596   7.289  1.00  0.00           H  
ATOM   1243 1HE  LYS A  78      -1.898 -13.824   7.514  1.00  0.00           H  
ATOM   1244 2HE  LYS A  78      -0.349 -12.984   7.621  1.00  0.00           H  
ATOM   1245 1HZ  LYS A  78      -1.227 -13.492   9.779  1.00  0.00           H  
ATOM   1246 2HZ  LYS A  78      -1.161 -11.856   9.577  1.00  0.00           H  
ATOM   1247 3HZ  LYS A  78      -2.608 -12.642   9.478  1.00  0.00           H  
ATOM   1248  N   ILE A  79      -2.795  -8.749   2.157  1.00  0.00           N  
ATOM   1249  CA  ILE A  79      -3.487  -7.672   1.465  1.00  0.00           C  
ATOM   1250  C   ILE A  79      -3.756  -8.095   0.032  1.00  0.00           C  
ATOM   1251  O   ILE A  79      -4.859  -7.884  -0.474  1.00  0.00           O  
ATOM   1252  CB  ILE A  79      -2.665  -6.370   1.484  1.00  0.00           C  
ATOM   1253  CG1 ILE A  79      -2.521  -5.851   2.918  1.00  0.00           C  
ATOM   1254  CG2 ILE A  79      -3.314  -5.318   0.597  1.00  0.00           C  
ATOM   1255  CD1 ILE A  79      -1.461  -4.785   3.077  1.00  0.00           C  
ATOM   1256  H   ILE A  79      -1.858  -8.591   2.502  1.00  0.00           H  
ATOM   1257  HA  ILE A  79      -4.446  -7.506   1.954  1.00  0.00           H  
ATOM   1258  HB  ILE A  79      -1.659  -6.569   1.119  1.00  0.00           H  
ATOM   1259 1HG1 ILE A  79      -3.473  -5.439   3.253  1.00  0.00           H  
ATOM   1260 2HG1 ILE A  79      -2.273  -6.679   3.581  1.00  0.00           H  
ATOM   1261 1HG2 ILE A  79      -2.722  -4.404   0.623  1.00  0.00           H  
ATOM   1262 2HG2 ILE A  79      -3.366  -5.688  -0.426  1.00  0.00           H  
ATOM   1263 3HG2 ILE A  79      -4.321  -5.108   0.959  1.00  0.00           H  
ATOM   1264 1HD1 ILE A  79      -1.418  -4.468   4.119  1.00  0.00           H  
ATOM   1265 2HD1 ILE A  79      -0.492  -5.187   2.780  1.00  0.00           H  
ATOM   1266 3HD1 ILE A  79      -1.708  -3.930   2.449  1.00  0.00           H  
ATOM   1267  N   LEU A  80      -2.677  -8.735  -0.756  1.00  0.00           N  
ATOM   1268  CA  LEU A  80      -2.876  -9.212  -2.132  1.00  0.00           C  
ATOM   1269  C   LEU A  80      -3.978 -10.262  -2.156  1.00  0.00           C  
ATOM   1270  O   LEU A  80      -4.804 -10.300  -3.075  1.00  0.00           O  
ATOM   1271  CB  LEU A  80      -1.578  -9.803  -2.696  1.00  0.00           C  
ATOM   1272  CG  LEU A  80      -0.432  -8.806  -2.914  1.00  0.00           C  
ATOM   1273  CD1 LEU A  80       0.855  -9.567  -3.203  1.00  0.00           C  
ATOM   1274  CD2 LEU A  80      -0.784  -7.871  -4.063  1.00  0.00           C  
ATOM   1275  H   LEU A  80      -1.771  -8.850  -0.322  1.00  0.00           H  
ATOM   1276  HA  LEU A  80      -3.170  -8.364  -2.749  1.00  0.00           H  
ATOM   1277 1HB  LEU A  80      -1.221 -10.573  -2.016  1.00  0.00           H  
ATOM   1278 2HB  LEU A  80      -1.799 -10.270  -3.657  1.00  0.00           H  
ATOM   1279  HG  LEU A  80      -0.280  -8.224  -2.006  1.00  0.00           H  
ATOM   1280 1HD1 LEU A  80       1.669  -8.858  -3.357  1.00  0.00           H  
ATOM   1281 2HD1 LEU A  80       1.092 -10.212  -2.357  1.00  0.00           H  
ATOM   1282 3HD1 LEU A  80       0.727 -10.173  -4.099  1.00  0.00           H  
ATOM   1283 1HD2 LEU A  80       0.030  -7.163  -4.217  1.00  0.00           H  
ATOM   1284 2HD2 LEU A  80      -0.936  -8.453  -4.972  1.00  0.00           H  
ATOM   1285 3HD2 LEU A  80      -1.698  -7.328  -3.823  1.00  0.00           H  
ATOM   1286  N   ALA A  81      -4.064 -11.303  -1.139  1.00  0.00           N  
ATOM   1287  CA  ALA A  81      -5.064 -12.341  -0.996  1.00  0.00           C  
ATOM   1288  C   ALA A  81      -6.439 -11.757  -0.722  1.00  0.00           C  
ATOM   1289  O   ALA A  81      -7.449 -12.283  -1.187  1.00  0.00           O  
ATOM   1290  CB  ALA A  81      -4.667 -13.303   0.114  1.00  0.00           C  
ATOM   1291  H   ALA A  81      -3.309 -11.253  -0.471  1.00  0.00           H  
ATOM   1292  HA  ALA A  81      -5.118 -12.889  -1.936  1.00  0.00           H  
ATOM   1293 1HB  ALA A  81      -5.424 -14.082   0.208  1.00  0.00           H  
ATOM   1294 2HB  ALA A  81      -3.706 -13.758  -0.125  1.00  0.00           H  
ATOM   1295 3HB  ALA A  81      -4.588 -12.760   1.055  1.00  0.00           H  
ATOM   1296  N   ALA A  82      -6.549 -10.624   0.218  1.00  0.00           N  
ATOM   1297  CA  ALA A  82      -7.827  -9.971   0.493  1.00  0.00           C  
ATOM   1298  C   ALA A  82      -8.431  -9.355  -0.775  1.00  0.00           C  
ATOM   1299  O   ALA A  82      -9.631  -9.468  -1.022  1.00  0.00           O  
ATOM   1300  CB  ALA A  82      -7.652  -8.905   1.565  1.00  0.00           C  
ATOM   1301  H   ALA A  82      -5.725 -10.324   0.721  1.00  0.00           H  
ATOM   1302  HA  ALA A  82      -8.523 -10.728   0.855  1.00  0.00           H  
ATOM   1303 1HB  ALA A  82      -8.612  -8.429   1.766  1.00  0.00           H  
ATOM   1304 2HB  ALA A  82      -7.278  -9.367   2.479  1.00  0.00           H  
ATOM   1305 3HB  ALA A  82      -6.941  -8.156   1.221  1.00  0.00           H  
ATOM   1306  N   ALA A  83      -7.597  -8.689  -1.598  1.00  0.00           N  
ATOM   1307  CA  ALA A  83      -8.081  -8.109  -2.850  1.00  0.00           C  
ATOM   1308  C   ALA A  83      -8.599  -9.194  -3.807  1.00  0.00           C  
ATOM   1309  O   ALA A  83      -9.661  -9.051  -4.390  1.00  0.00           O  
ATOM   1310  CB  ALA A  83      -6.997  -7.270  -3.524  1.00  0.00           C  
ATOM   1311  H   ALA A  83      -6.623  -8.583  -1.350  1.00  0.00           H  
ATOM   1312  HA  ALA A  83      -8.926  -7.460  -2.621  1.00  0.00           H  
ATOM   1313 1HB  ALA A  83      -7.382  -6.851  -4.452  1.00  0.00           H  
ATOM   1314 2HB  ALA A  83      -6.697  -6.461  -2.856  1.00  0.00           H  
ATOM   1315 3HB  ALA A  83      -6.133  -7.899  -3.741  1.00  0.00           H  
ATOM   1316  N   ALA A  84      -7.863 -10.290  -3.925  1.00  0.00           N  
ATOM   1317  CA  ALA A  84      -8.216 -11.364  -4.852  1.00  0.00           C  
ATOM   1318  C   ALA A  84      -9.569 -11.990  -4.508  1.00  0.00           C  
ATOM   1319  O   ALA A  84     -10.383 -12.256  -5.393  1.00  0.00           O  
ATOM   1320  CB  ALA A  84      -7.135 -12.434  -4.859  1.00  0.00           C  
ATOM   1321  H   ALA A  84      -7.035 -10.385  -3.355  1.00  0.00           H  
ATOM   1322  HA  ALA A  84      -8.297 -10.936  -5.851  1.00  0.00           H  
ATOM   1323 1HB  ALA A  84      -7.412 -13.227  -5.555  1.00  0.00           H  
ATOM   1324 2HB  ALA A  84      -6.188 -11.993  -5.171  1.00  0.00           H  
ATOM   1325 3HB  ALA A  84      -7.028 -12.851  -3.858  1.00  0.00           H  
ATOM   1326  N   ILE A  85      -9.820 -12.231  -3.224  1.00  0.00           N  
ATOM   1327  CA  ILE A  85     -11.078 -12.838  -2.767  1.00  0.00           C  
ATOM   1328  C   ILE A  85     -12.255 -11.867  -2.701  1.00  0.00           C  
ATOM   1329  O   ILE A  85     -13.412 -12.266  -2.842  1.00  0.00           O  
ATOM   1330  CB  ILE A  85     -10.886 -13.473  -1.377  1.00  0.00           C  
ATOM   1331  CG1 ILE A  85     -11.994 -14.492  -1.098  1.00  0.00           C  
ATOM   1332  CG2 ILE A  85     -10.864 -12.399  -0.301  1.00  0.00           C  
ATOM   1333  CD1 ILE A  85     -11.891 -15.749  -1.932  1.00  0.00           C  
ATOM   1334  H   ILE A  85      -9.117 -11.985  -2.542  1.00  0.00           H  
ATOM   1335  HA  ILE A  85     -11.361 -13.621  -3.471  1.00  0.00           H  
ATOM   1336  HB  ILE A  85      -9.943 -14.018  -1.353  1.00  0.00           H  
ATOM   1337 1HG1 ILE A  85     -11.970 -14.777  -0.047  1.00  0.00           H  
ATOM   1338 2HG1 ILE A  85     -12.965 -14.036  -1.290  1.00  0.00           H  
ATOM   1339 1HG2 ILE A  85     -10.728 -12.865   0.675  1.00  0.00           H  
ATOM   1340 2HG2 ILE A  85     -10.041 -11.711  -0.491  1.00  0.00           H  
ATOM   1341 3HG2 ILE A  85     -11.806 -11.851  -0.313  1.00  0.00           H  
ATOM   1342 1HD1 ILE A  85     -12.711 -16.422  -1.679  1.00  0.00           H  
ATOM   1343 2HD1 ILE A  85     -11.949 -15.490  -2.990  1.00  0.00           H  
ATOM   1344 3HD1 ILE A  85     -10.942 -16.242  -1.731  1.00  0.00           H  
ATOM   1345  N   LEU A  86     -12.049 -10.460  -2.374  1.00  0.00           N  
ATOM   1346  CA  LEU A  86     -13.015  -9.380  -2.406  1.00  0.00           C  
ATOM   1347  C   LEU A  86     -13.460  -9.179  -3.848  1.00  0.00           C  
ATOM   1348  O   LEU A  86     -14.604  -8.811  -4.110  1.00  0.00           O  
ATOM   1349  CB  LEU A  86     -12.410  -8.088  -1.844  1.00  0.00           C  
ATOM   1350  CG  LEU A  86     -12.184  -8.065  -0.327  1.00  0.00           C  
ATOM   1351  CD1 LEU A  86     -11.290  -6.887   0.036  1.00  0.00           C  
ATOM   1352  CD2 LEU A  86     -13.525  -7.972   0.385  1.00  0.00           C  
ATOM   1353  H   LEU A  86     -11.104 -10.267  -2.077  1.00  0.00           H  
ATOM   1354  HA  LEU A  86     -13.875  -9.676  -1.805  1.00  0.00           H  
ATOM   1355 1HB  LEU A  86     -11.448  -7.917  -2.325  1.00  0.00           H  
ATOM   1356 2HB  LEU A  86     -13.070  -7.258  -2.093  1.00  0.00           H  
ATOM   1357  HG  LEU A  86     -11.673  -8.978  -0.021  1.00  0.00           H  
ATOM   1358 1HD1 LEU A  86     -11.129  -6.870   1.114  1.00  0.00           H  
ATOM   1359 2HD1 LEU A  86     -10.330  -6.989  -0.472  1.00  0.00           H  
ATOM   1360 3HD1 LEU A  86     -11.768  -5.958  -0.274  1.00  0.00           H  
ATOM   1361 1HD2 LEU A  86     -13.365  -7.956   1.464  1.00  0.00           H  
ATOM   1362 2HD2 LEU A  86     -14.037  -7.059   0.081  1.00  0.00           H  
ATOM   1363 3HD2 LEU A  86     -14.137  -8.835   0.122  1.00  0.00           H  
ATOM   1364  N   GLY A  87     -12.547  -9.420  -4.787  1.00  0.00           N  
ATOM   1365  CA  GLY A  87     -12.841  -9.206  -6.184  1.00  0.00           C  
ATOM   1366  C   GLY A  87     -12.549  -7.764  -6.568  1.00  0.00           C  
ATOM   1367  O   GLY A  87     -13.207  -7.189  -7.438  1.00  0.00           O  
ATOM   1368  H   GLY A  87     -11.634  -9.758  -4.523  1.00  0.00           H  
ATOM   1369 1HA  GLY A  87     -12.241  -9.883  -6.791  1.00  0.00           H  
ATOM   1370 2HA  GLY A  87     -13.886  -9.443  -6.377  1.00  0.00           H  
ATOM   1371  N   THR A  88     -11.554  -7.170  -5.921  1.00  0.00           N  
ATOM   1372  CA  THR A  88     -11.268  -5.785  -6.204  1.00  0.00           C  
ATOM   1373  C   THR A  88      -9.782  -5.513  -6.355  1.00  0.00           C  
ATOM   1374  O   THR A  88      -8.986  -6.432  -6.495  1.00  0.00           O  
ATOM   1375  CB  THR A  88     -11.844  -4.878  -5.100  1.00  0.00           C  
ATOM   1376  OG1 THR A  88     -11.724  -3.505  -5.494  1.00  0.00           O  
ATOM   1377  CG2 THR A  88     -11.100  -5.093  -3.791  1.00  0.00           C  
ATOM   1378  H   THR A  88     -10.992  -7.658  -5.240  1.00  0.00           H  
ATOM   1379  HA  THR A  88     -11.696  -5.534  -7.175  1.00  0.00           H  
ATOM   1380  HB  THR A  88     -12.899  -5.109  -4.954  1.00  0.00           H  
ATOM   1381  HG1 THR A  88     -12.305  -2.965  -4.953  1.00  0.00           H  
ATOM   1382 1HG2 THR A  88     -11.521  -4.445  -3.023  1.00  0.00           H  
ATOM   1383 2HG2 THR A  88     -11.200  -6.134  -3.482  1.00  0.00           H  
ATOM   1384 3HG2 THR A  88     -10.046  -4.855  -3.928  1.00  0.00           H  
ATOM   1385  N   THR A  89      -9.372  -4.216  -6.298  1.00  0.00           N  
ATOM   1386  CA  THR A  89      -7.974  -3.873  -6.540  1.00  0.00           C  
ATOM   1387  C   THR A  89      -7.197  -3.991  -5.231  1.00  0.00           C  
ATOM   1388  O   THR A  89      -7.803  -4.091  -4.157  1.00  0.00           O  
ATOM   1389  CB  THR A  89      -7.828  -2.454  -7.118  1.00  0.00           C  
ATOM   1390  OG1 THR A  89      -8.258  -1.492  -6.146  1.00  0.00           O  
ATOM   1391  CG2 THR A  89      -8.665  -2.303  -8.379  1.00  0.00           C  
ATOM   1392  H   THR A  89     -10.028  -3.482  -6.074  1.00  0.00           H  
ATOM   1393  HA  THR A  89      -7.581  -4.546  -7.302  1.00  0.00           H  
ATOM   1394  HB  THR A  89      -6.782  -2.264  -7.359  1.00  0.00           H  
ATOM   1395  HG1 THR A  89      -7.987  -0.614  -6.424  1.00  0.00           H  
ATOM   1396 1HG2 THR A  89      -8.550  -1.294  -8.774  1.00  0.00           H  
ATOM   1397 2HG2 THR A  89      -8.333  -3.025  -9.125  1.00  0.00           H  
ATOM   1398 3HG2 THR A  89      -9.713  -2.482  -8.143  1.00  0.00           H  
ATOM   1399  N   VAL A  90      -5.865  -3.989  -5.325  1.00  0.00           N  
ATOM   1400  CA  VAL A  90      -5.034  -4.061  -4.131  1.00  0.00           C  
ATOM   1401  C   VAL A  90      -5.201  -2.798  -3.288  1.00  0.00           C  
ATOM   1402  O   VAL A  90      -5.347  -2.863  -2.047  1.00  0.00           O  
ATOM   1403  CB  VAL A  90      -3.553  -4.233  -4.518  1.00  0.00           C  
ATOM   1404  CG1 VAL A  90      -2.667  -4.144  -3.284  1.00  0.00           C  
ATOM   1405  CG2 VAL A  90      -3.354  -5.563  -5.227  1.00  0.00           C  
ATOM   1406  H   VAL A  90      -5.421  -3.935  -6.230  1.00  0.00           H  
ATOM   1407  HA  VAL A  90      -5.420  -4.854  -3.489  1.00  0.00           H  
ATOM   1408  HB  VAL A  90      -3.262  -3.419  -5.182  1.00  0.00           H  
ATOM   1409 1HG1 VAL A  90      -1.623  -4.266  -3.575  1.00  0.00           H  
ATOM   1410 2HG1 VAL A  90      -2.799  -3.169  -2.812  1.00  0.00           H  
ATOM   1411 3HG1 VAL A  90      -2.941  -4.929  -2.580  1.00  0.00           H  
ATOM   1412 1HG2 VAL A  90      -2.305  -5.678  -5.499  1.00  0.00           H  
ATOM   1413 2HG2 VAL A  90      -3.650  -6.377  -4.565  1.00  0.00           H  
ATOM   1414 3HG2 VAL A  90      -3.966  -5.589  -6.130  1.00  0.00           H  
ATOM   1415  N   GLU A  91      -5.237  -1.657  -3.969  1.00  0.00           N  
ATOM   1416  CA  GLU A  91      -5.375  -0.374  -3.290  1.00  0.00           C  
ATOM   1417  C   GLU A  91      -6.681  -0.320  -2.508  1.00  0.00           C  
ATOM   1418  O   GLU A  91      -6.728   0.263  -1.427  1.00  0.00           O  
ATOM   1419  CB  GLU A  91      -5.319   0.777  -4.297  1.00  0.00           C  
ATOM   1420  CG  GLU A  91      -3.982   0.924  -5.011  1.00  0.00           C  
ATOM   1421  CD  GLU A  91      -3.820  -0.038  -6.153  1.00  0.00           C  
ATOM   1422  OE1 GLU A  91      -4.733  -0.786  -6.409  1.00  0.00           O  
ATOM   1423  OE2 GLU A  91      -2.780  -0.028  -6.770  1.00  0.00           O  
ATOM   1424  H   GLU A  91      -5.166  -1.675  -4.977  1.00  0.00           H  
ATOM   1425  HA  GLU A  91      -4.566  -0.277  -2.566  1.00  0.00           H  
ATOM   1426 1HB  GLU A  91      -6.089   0.635  -5.055  1.00  0.00           H  
ATOM   1427 2HB  GLU A  91      -5.531   1.717  -3.787  1.00  0.00           H  
ATOM   1428 1HG  GLU A  91      -3.897   1.941  -5.392  1.00  0.00           H  
ATOM   1429 2HG  GLU A  91      -3.180   0.767  -4.291  1.00  0.00           H  
ATOM   1430  N   GLU A  92      -7.912  -0.933  -3.035  1.00  0.00           N  
ATOM   1431  CA  GLU A  92      -9.169  -1.004  -2.282  1.00  0.00           C  
ATOM   1432  C   GLU A  92      -9.062  -1.895  -1.048  1.00  0.00           C  
ATOM   1433  O   GLU A  92      -9.688  -1.620  -0.028  1.00  0.00           O  
ATOM   1434  CB  GLU A  92     -10.294  -1.516  -3.187  1.00  0.00           C  
ATOM   1435  CG  GLU A  92     -10.838  -0.482  -4.162  1.00  0.00           C  
ATOM   1436  CD  GLU A  92     -11.623   0.606  -3.485  1.00  0.00           C  
ATOM   1437  OE1 GLU A  92     -12.554   0.293  -2.783  1.00  0.00           O  
ATOM   1438  OE2 GLU A  92     -11.290   1.753  -3.669  1.00  0.00           O  
ATOM   1439  H   GLU A  92      -7.865  -1.347  -3.954  1.00  0.00           H  
ATOM   1440  HA  GLU A  92      -9.442   0.004  -1.971  1.00  0.00           H  
ATOM   1441 1HB  GLU A  92      -9.935  -2.367  -3.767  1.00  0.00           H  
ATOM   1442 2HB  GLU A  92     -11.124  -1.865  -2.572  1.00  0.00           H  
ATOM   1443 1HG  GLU A  92     -10.005  -0.032  -4.701  1.00  0.00           H  
ATOM   1444 2HG  GLU A  92     -11.474  -0.985  -4.889  1.00  0.00           H  
ATOM   1445  N   ALA A  93      -8.296  -3.119  -1.077  1.00  0.00           N  
ATOM   1446  CA  ALA A  93      -8.070  -3.972   0.086  1.00  0.00           C  
ATOM   1447  C   ALA A  93      -7.328  -3.180   1.161  1.00  0.00           C  
ATOM   1448  O   ALA A  93      -7.566  -3.350   2.348  1.00  0.00           O  
ATOM   1449  CB  ALA A  93      -7.288  -5.223  -0.299  1.00  0.00           C  
ATOM   1450  H   ALA A  93      -7.938  -3.410  -1.977  1.00  0.00           H  
ATOM   1451  HA  ALA A  93      -9.041  -4.274   0.477  1.00  0.00           H  
ATOM   1452 1HB  ALA A  93      -7.133  -5.842   0.585  1.00  0.00           H  
ATOM   1453 2HB  ALA A  93      -7.851  -5.787  -1.043  1.00  0.00           H  
ATOM   1454 3HB  ALA A  93      -6.323  -4.935  -0.715  1.00  0.00           H  
ATOM   1455  N   VAL A  94      -6.278  -2.244   0.785  1.00  0.00           N  
ATOM   1456  CA  VAL A  94      -5.509  -1.405   1.688  1.00  0.00           C  
ATOM   1457  C   VAL A  94      -6.439  -0.344   2.298  1.00  0.00           C  
ATOM   1458  O   VAL A  94      -6.438  -0.161   3.515  1.00  0.00           O  
ATOM   1459  CB  VAL A  94      -4.346  -0.726   0.940  1.00  0.00           C  
ATOM   1460  CG1 VAL A  94      -3.656   0.289   1.840  1.00  0.00           C  
ATOM   1461  CG2 VAL A  94      -3.359  -1.777   0.456  1.00  0.00           C  
ATOM   1462  H   VAL A  94      -6.064  -2.228  -0.203  1.00  0.00           H  
ATOM   1463  HA  VAL A  94      -5.145  -2.024   2.509  1.00  0.00           H  
ATOM   1464  HB  VAL A  94      -4.745  -0.179   0.086  1.00  0.00           H  
ATOM   1465 1HG1 VAL A  94      -2.836   0.760   1.294  1.00  0.00           H  
ATOM   1466 2HG1 VAL A  94      -4.373   1.051   2.145  1.00  0.00           H  
ATOM   1467 3HG1 VAL A  94      -3.262  -0.215   2.721  1.00  0.00           H  
ATOM   1468 1HG2 VAL A  94      -2.540  -1.290  -0.072  1.00  0.00           H  
ATOM   1469 2HG2 VAL A  94      -2.964  -2.328   1.311  1.00  0.00           H  
ATOM   1470 3HG2 VAL A  94      -3.865  -2.469  -0.218  1.00  0.00           H  
ATOM   1471  N   LYS A  95      -7.260   0.453   1.414  1.00  0.00           N  
ATOM   1472  CA  LYS A  95      -8.160   1.522   1.870  1.00  0.00           C  
ATOM   1473  C   LYS A  95      -9.264   0.994   2.754  1.00  0.00           C  
ATOM   1474  O   LYS A  95      -9.662   1.653   3.709  1.00  0.00           O  
ATOM   1475  CB  LYS A  95      -8.770   2.258   0.675  1.00  0.00           C  
ATOM   1476  CG  LYS A  95      -7.789   3.137  -0.090  1.00  0.00           C  
ATOM   1477  CD  LYS A  95      -8.450   3.776  -1.302  1.00  0.00           C  
ATOM   1478  CE  LYS A  95      -7.462   4.626  -2.088  1.00  0.00           C  
ATOM   1479  NZ  LYS A  95      -8.085   5.228  -3.298  1.00  0.00           N  
ATOM   1480  H   LYS A  95      -7.176   0.270   0.426  1.00  0.00           H  
ATOM   1481  HA  LYS A  95      -7.583   2.233   2.463  1.00  0.00           H  
ATOM   1482 1HB  LYS A  95      -9.187   1.532  -0.025  1.00  0.00           H  
ATOM   1483 2HB  LYS A  95      -9.589   2.891   1.017  1.00  0.00           H  
ATOM   1484 1HG  LYS A  95      -7.415   3.922   0.566  1.00  0.00           H  
ATOM   1485 2HG  LYS A  95      -6.944   2.533  -0.423  1.00  0.00           H  
ATOM   1486 1HD  LYS A  95      -8.845   2.997  -1.956  1.00  0.00           H  
ATOM   1487 2HD  LYS A  95      -9.277   4.405  -0.975  1.00  0.00           H  
ATOM   1488 1HE  LYS A  95      -7.086   5.427  -1.452  1.00  0.00           H  
ATOM   1489 2HE  LYS A  95      -6.618   4.011  -2.397  1.00  0.00           H  
ATOM   1490 1HZ  LYS A  95      -7.399   5.783  -3.789  1.00  0.00           H  
ATOM   1491 2HZ  LYS A  95      -8.422   4.494  -3.904  1.00  0.00           H  
ATOM   1492 3HZ  LYS A  95      -8.858   5.816  -3.021  1.00  0.00           H  
ATOM   1493  N   ARG A  96      -9.966  -0.268   2.472  1.00  0.00           N  
ATOM   1494  CA  ARG A  96     -11.050  -0.844   3.268  1.00  0.00           C  
ATOM   1495  C   ARG A  96     -10.553  -1.354   4.616  1.00  0.00           C  
ATOM   1496  O   ARG A  96     -11.264  -1.282   5.609  1.00  0.00           O  
ATOM   1497  CB  ARG A  96     -11.738  -1.991   2.518  1.00  0.00           C  
ATOM   1498  CG  ARG A  96     -12.487  -1.529   1.290  1.00  0.00           C  
ATOM   1499  CD  ARG A  96     -12.996  -2.683   0.485  1.00  0.00           C  
ATOM   1500  NE  ARG A  96     -13.357  -2.244  -0.857  1.00  0.00           N  
ATOM   1501  CZ  ARG A  96     -14.069  -2.962  -1.713  1.00  0.00           C  
ATOM   1502  NH1 ARG A  96     -14.520  -4.167  -1.364  1.00  0.00           N  
ATOM   1503  NH2 ARG A  96     -14.324  -2.469  -2.910  1.00  0.00           N  
ATOM   1504  H   ARG A  96      -9.639  -0.763   1.655  1.00  0.00           H  
ATOM   1505  HA  ARG A  96     -11.790  -0.066   3.459  1.00  0.00           H  
ATOM   1506 1HB  ARG A  96     -10.994  -2.726   2.216  1.00  0.00           H  
ATOM   1507 2HB  ARG A  96     -12.440  -2.493   3.186  1.00  0.00           H  
ATOM   1508 1HG  ARG A  96     -13.337  -0.917   1.590  1.00  0.00           H  
ATOM   1509 2HG  ARG A  96     -11.820  -0.938   0.659  1.00  0.00           H  
ATOM   1510 1HD  ARG A  96     -12.224  -3.447   0.411  1.00  0.00           H  
ATOM   1511 2HD  ARG A  96     -13.876  -3.105   0.969  1.00  0.00           H  
ATOM   1512  HE  ARG A  96     -13.043  -1.328  -1.152  1.00  0.00           H  
ATOM   1513 1HH1 ARG A  96     -14.319  -4.535  -0.446  1.00  0.00           H  
ATOM   1514 2HH1 ARG A  96     -15.062  -4.712  -2.019  1.00  0.00           H  
ATOM   1515 1HH2 ARG A  96     -13.978  -1.554  -3.165  1.00  0.00           H  
ATOM   1516 2HH2 ARG A  96     -14.864  -3.005  -3.573  1.00  0.00           H  
ATOM   1517  N   ALA A  97      -9.225  -2.026   4.738  1.00  0.00           N  
ATOM   1518  CA  ALA A  97      -8.610  -2.504   5.959  1.00  0.00           C  
ATOM   1519  C   ALA A  97      -8.410  -1.309   6.891  1.00  0.00           C  
ATOM   1520  O   ALA A  97      -8.599  -1.431   8.081  1.00  0.00           O  
ATOM   1521  CB  ALA A  97      -7.288  -3.189   5.652  1.00  0.00           C  
ATOM   1522  H   ALA A  97      -8.748  -2.163   3.859  1.00  0.00           H  
ATOM   1523  HA  ALA A  97      -9.284  -3.229   6.417  1.00  0.00           H  
ATOM   1524 1HB  ALA A  97      -6.838  -3.544   6.579  1.00  0.00           H  
ATOM   1525 2HB  ALA A  97      -7.463  -4.035   4.987  1.00  0.00           H  
ATOM   1526 3HB  ALA A  97      -6.617  -2.481   5.170  1.00  0.00           H  
ATOM   1527  N   LEU A  98      -8.034  -0.158   6.330  1.00  0.00           N  
ATOM   1528  CA  LEU A  98      -7.863   1.070   7.107  1.00  0.00           C  
ATOM   1529  C   LEU A  98      -9.181   1.630   7.643  1.00  0.00           C  
ATOM   1530  O   LEU A  98      -9.240   2.070   8.774  1.00  0.00           O  
ATOM   1531  CB  LEU A  98      -7.175   2.135   6.244  1.00  0.00           C  
ATOM   1532  CG  LEU A  98      -6.909   3.479   6.933  1.00  0.00           C  
ATOM   1533  CD1 LEU A  98      -6.029   3.259   8.156  1.00  0.00           C  
ATOM   1534  CD2 LEU A  98      -6.247   4.432   5.949  1.00  0.00           C  
ATOM   1535  H   LEU A  98      -7.864  -0.138   5.335  1.00  0.00           H  
ATOM   1536  HA  LEU A  98      -7.256   0.842   7.984  1.00  0.00           H  
ATOM   1537 1HB  LEU A  98      -6.218   1.742   5.905  1.00  0.00           H  
ATOM   1538 2HB  LEU A  98      -7.796   2.328   5.369  1.00  0.00           H  
ATOM   1539  HG  LEU A  98      -7.852   3.907   7.274  1.00  0.00           H  
ATOM   1540 1HD1 LEU A  98      -5.840   4.214   8.646  1.00  0.00           H  
ATOM   1541 2HD1 LEU A  98      -6.535   2.589   8.852  1.00  0.00           H  
ATOM   1542 3HD1 LEU A  98      -5.083   2.816   7.848  1.00  0.00           H  
ATOM   1543 1HD2 LEU A  98      -6.059   5.388   6.438  1.00  0.00           H  
ATOM   1544 2HD2 LEU A  98      -5.303   4.007   5.608  1.00  0.00           H  
ATOM   1545 3HD2 LEU A  98      -6.905   4.586   5.093  1.00  0.00           H  
ATOM   1546  N   LYS A  99     -10.239   1.605   6.836  1.00  0.00           N  
ATOM   1547  CA  LYS A  99     -11.545   2.048   7.323  1.00  0.00           C  
ATOM   1548  C   LYS A  99     -12.010   1.184   8.484  1.00  0.00           C  
ATOM   1549  O   LYS A  99     -12.565   1.702   9.461  1.00  0.00           O  
ATOM   1550  CB  LYS A  99     -12.581   2.018   6.198  1.00  0.00           C  
ATOM   1551  CG  LYS A  99     -12.402   3.106   5.148  1.00  0.00           C  
ATOM   1552  CD  LYS A  99     -13.440   2.984   4.042  1.00  0.00           C  
ATOM   1553  CE  LYS A  99     -13.242   4.051   2.976  1.00  0.00           C  
ATOM   1554  NZ  LYS A  99     -14.231   3.924   1.871  1.00  0.00           N  
ATOM   1555  H   LYS A  99     -10.151   1.285   5.883  1.00  0.00           H  
ATOM   1556  HA  LYS A  99     -11.454   3.077   7.674  1.00  0.00           H  
ATOM   1557 1HB  LYS A  99     -12.540   1.054   5.691  1.00  0.00           H  
ATOM   1558 2HB  LYS A  99     -13.581   2.123   6.621  1.00  0.00           H  
ATOM   1559 1HG  LYS A  99     -12.499   4.086   5.619  1.00  0.00           H  
ATOM   1560 2HG  LYS A  99     -11.407   3.030   4.712  1.00  0.00           H  
ATOM   1561 1HD  LYS A  99     -13.362   2.000   3.578  1.00  0.00           H  
ATOM   1562 2HD  LYS A  99     -14.438   3.088   4.467  1.00  0.00           H  
ATOM   1563 1HE  LYS A  99     -13.345   5.038   3.427  1.00  0.00           H  
ATOM   1564 2HE  LYS A  99     -12.238   3.969   2.560  1.00  0.00           H  
ATOM   1565 1HZ  LYS A  99     -14.066   4.648   1.186  1.00  0.00           H  
ATOM   1566 2HZ  LYS A  99     -14.132   3.018   1.434  1.00  0.00           H  
ATOM   1567 3HZ  LYS A  99     -15.165   4.018   2.242  1.00  0.00           H  
ATOM   1568  N   LEU A 100     -11.810  -0.131   8.367  1.00  0.00           N  
ATOM   1569  CA  LEU A 100     -12.187  -1.044   9.438  1.00  0.00           C  
ATOM   1570  C   LEU A 100     -11.328  -0.770  10.670  1.00  0.00           C  
ATOM   1571  O   LEU A 100     -11.815  -0.796  11.800  1.00  0.00           O  
ATOM   1572  CB  LEU A 100     -12.020  -2.501   8.989  1.00  0.00           C  
ATOM   1573  CG  LEU A 100     -13.053  -3.007   7.974  1.00  0.00           C  
ATOM   1574  CD1 LEU A 100     -12.573  -4.321   7.372  1.00  0.00           C  
ATOM   1575  CD2 LEU A 100     -14.398  -3.181   8.663  1.00  0.00           C  
ATOM   1576  H   LEU A 100     -11.390  -0.504   7.528  1.00  0.00           H  
ATOM   1577  HA  LEU A 100     -13.236  -0.875   9.682  1.00  0.00           H  
ATOM   1578 1HB  LEU A 100     -11.033  -2.615   8.542  1.00  0.00           H  
ATOM   1579 2HB  LEU A 100     -12.075  -3.144   9.867  1.00  0.00           H  
ATOM   1580  HG  LEU A 100     -13.151  -2.285   7.163  1.00  0.00           H  
ATOM   1581 1HD1 LEU A 100     -13.307  -4.681   6.651  1.00  0.00           H  
ATOM   1582 2HD1 LEU A 100     -11.618  -4.164   6.869  1.00  0.00           H  
ATOM   1583 3HD1 LEU A 100     -12.449  -5.060   8.163  1.00  0.00           H  
ATOM   1584 1HD2 LEU A 100     -15.133  -3.540   7.942  1.00  0.00           H  
ATOM   1585 2HD2 LEU A 100     -14.302  -3.904   9.473  1.00  0.00           H  
ATOM   1586 3HD2 LEU A 100     -14.726  -2.223   9.068  1.00  0.00           H  
ATOM   1587  N   LYS A 101     -10.042  -0.526  10.440  1.00  0.00           N  
ATOM   1588  CA  LYS A 101      -9.119  -0.239  11.522  1.00  0.00           C  
ATOM   1589  C   LYS A 101      -9.703   0.868  12.415  1.00  0.00           C  
ATOM   1590  O   LYS A 101      -9.881   0.667  13.621  1.00  0.00           O  
ATOM   1591  CB  LYS A 101      -7.752   0.170  10.972  1.00  0.00           C  
ATOM   1592  CG  LYS A 101      -6.718   0.505  12.040  1.00  0.00           C  
ATOM   1593  CD  LYS A 101      -5.430   1.024  11.419  1.00  0.00           C  
ATOM   1594  CE  LYS A 101      -4.327   1.154  12.458  1.00  0.00           C  
ATOM   1595  NZ  LYS A 101      -4.593   2.261  13.417  1.00  0.00           N  
ATOM   1596  H   LYS A 101      -9.699  -0.538   9.490  1.00  0.00           H  
ATOM   1597  HA  LYS A 101      -9.019  -1.135  12.136  1.00  0.00           H  
ATOM   1598 1HB  LYS A 101      -7.350  -0.636  10.358  1.00  0.00           H  
ATOM   1599 2HB  LYS A 101      -7.864   1.045  10.331  1.00  0.00           H  
ATOM   1600 1HG  LYS A 101      -7.121   1.264  12.711  1.00  0.00           H  
ATOM   1601 2HG  LYS A 101      -6.496  -0.389  12.623  1.00  0.00           H  
ATOM   1602 1HD  LYS A 101      -5.102   0.340  10.636  1.00  0.00           H  
ATOM   1603 2HD  LYS A 101      -5.611   2.002  10.971  1.00  0.00           H  
ATOM   1604 1HE  LYS A 101      -4.239   0.222  13.014  1.00  0.00           H  
ATOM   1605 2HE  LYS A 101      -3.377   1.344  11.959  1.00  0.00           H  
ATOM   1606 1HZ  LYS A 101      -3.839   2.314  14.088  1.00  0.00           H  
ATOM   1607 2HZ  LYS A 101      -4.657   3.135  12.914  1.00  0.00           H  
ATOM   1608 3HZ  LYS A 101      -5.462   2.086  13.901  1.00  0.00           H  
ATOM   1609  N   THR A 102     -10.057   2.008  11.822  1.00  0.00           N  
ATOM   1610  CA  THR A 102     -10.458   3.165  12.618  1.00  0.00           C  
ATOM   1611  C   THR A 102     -11.932   3.121  13.020  1.00  0.00           C  
ATOM   1612  O   THR A 102     -12.341   3.721  14.014  1.00  0.00           O  
ATOM   1613  CB  THR A 102     -10.176   4.473  11.855  1.00  0.00           C  
ATOM   1614  OG1 THR A 102     -10.988   4.524  10.675  1.00  0.00           O  
ATOM   1615  CG2 THR A 102      -8.710   4.555  11.461  1.00  0.00           C  
ATOM   1616  H   THR A 102     -10.052   2.081  10.815  1.00  0.00           H  
ATOM   1617  HA  THR A 102      -9.885   3.163  13.546  1.00  0.00           H  
ATOM   1618  HB  THR A 102     -10.425   5.324  12.489  1.00  0.00           H  
ATOM   1619  HG1 THR A 102     -11.877   4.801  10.911  1.00  0.00           H  
ATOM   1620 1HG2 THR A 102      -8.529   5.486  10.923  1.00  0.00           H  
ATOM   1621 2HG2 THR A 102      -8.090   4.528  12.357  1.00  0.00           H  
ATOM   1622 3HG2 THR A 102      -8.457   3.712  10.820  1.00  0.00           H  
ATOM   1623  N   LYS A 103     -12.733   2.401  12.252  1.00  0.00           N  
ATOM   1624  CA  LYS A 103     -14.136   2.226  12.593  1.00  0.00           C  
ATOM   1625  C   LYS A 103     -14.361   1.265  13.766  1.00  0.00           C  
ATOM   1626  O   LYS A 103     -15.202   1.518  14.632  1.00  0.00           O  
ATOM   1627  CB  LYS A 103     -14.906   1.735  11.366  1.00  0.00           C  
ATOM   1628  CG  LYS A 103     -16.404   1.579  11.585  1.00  0.00           C  
ATOM   1629  CD  LYS A 103     -17.116   1.201  10.294  1.00  0.00           C  
ATOM   1630  CE  LYS A 103     -18.624   1.128  10.493  1.00  0.00           C  
ATOM   1631  NZ  LYS A 103     -19.336   0.814   9.224  1.00  0.00           N  
ATOM   1632  H   LYS A 103     -12.371   1.966  11.415  1.00  0.00           H  
ATOM   1633  HA  LYS A 103     -14.538   3.187  12.913  1.00  0.00           H  
ATOM   1634 1HB  LYS A 103     -14.759   2.432  10.541  1.00  0.00           H  
ATOM   1635 2HB  LYS A 103     -14.512   0.768  11.052  1.00  0.00           H  
ATOM   1636 1HG  LYS A 103     -16.586   0.804  12.330  1.00  0.00           H  
ATOM   1637 2HG  LYS A 103     -16.818   2.517  11.955  1.00  0.00           H  
ATOM   1638 1HD  LYS A 103     -16.895   1.943   9.525  1.00  0.00           H  
ATOM   1639 2HD  LYS A 103     -16.757   0.231   9.952  1.00  0.00           H  
ATOM   1640 1HE  LYS A 103     -18.855   0.358  11.226  1.00  0.00           H  
ATOM   1641 2HE  LYS A 103     -18.987   2.083  10.872  1.00  0.00           H  
ATOM   1642 1HZ  LYS A 103     -20.331   0.774   9.398  1.00  0.00           H  
ATOM   1643 2HZ  LYS A 103     -19.141   1.533   8.540  1.00  0.00           H  
ATOM   1644 3HZ  LYS A 103     -19.021  -0.078   8.873  1.00  0.00           H  
ATOM   1645  N   LEU A 104     -13.614   0.165  13.799  1.00  0.00           N  
ATOM   1646  CA  LEU A 104     -13.838  -0.870  14.809  1.00  0.00           C  
ATOM   1647  C   LEU A 104     -12.899  -0.761  16.016  1.00  0.00           C  
ATOM   1648  O   LEU A 104     -13.249  -1.203  17.112  1.00  0.00           O  
ATOM   1649  CB  LEU A 104     -13.676  -2.254  14.168  1.00  0.00           C  
ATOM   1650  CG  LEU A 104     -14.606  -2.551  12.985  1.00  0.00           C  
ATOM   1651  CD1 LEU A 104     -14.216  -3.881  12.354  1.00  0.00           C  
ATOM   1652  CD2 LEU A 104     -16.049  -2.577  13.466  1.00  0.00           C  
ATOM   1653  H   LEU A 104     -12.878   0.037  13.118  1.00  0.00           H  
ATOM   1654  HA  LEU A 104     -14.854  -0.770  15.188  1.00  0.00           H  
ATOM   1655 1HB  LEU A 104     -12.651  -2.357  13.817  1.00  0.00           H  
ATOM   1656 2HB  LEU A 104     -13.856  -3.013  14.929  1.00  0.00           H  
ATOM   1657  HG  LEU A 104     -14.490  -1.776  12.227  1.00  0.00           H  
ATOM   1658 1HD1 LEU A 104     -14.876  -4.092  11.513  1.00  0.00           H  
ATOM   1659 2HD1 LEU A 104     -13.186  -3.828  12.001  1.00  0.00           H  
ATOM   1660 3HD1 LEU A 104     -14.306  -4.675  13.094  1.00  0.00           H  
ATOM   1661 1HD2 LEU A 104     -16.710  -2.787  12.625  1.00  0.00           H  
ATOM   1662 2HD2 LEU A 104     -16.166  -3.353  14.223  1.00  0.00           H  
ATOM   1663 3HD2 LEU A 104     -16.306  -1.609  13.896  1.00  0.00           H  
ATOM   1664  N   GLY A 105     -11.711  -0.191  15.812  1.00  0.00           N  
ATOM   1665  CA  GLY A 105     -10.643  -0.261  16.798  1.00  0.00           C  
ATOM   1666  C   GLY A 105      -9.807  -1.537  16.745  1.00  0.00           C  
ATOM   1667  O   GLY A 105      -9.460  -2.100  17.787  1.00  0.00           O  
ATOM   1668  H   GLY A 105     -11.550   0.303  14.945  1.00  0.00           H  
ATOM   1669 1HA  GLY A 105      -9.971   0.586  16.666  1.00  0.00           H  
ATOM   1670 2HA  GLY A 105     -11.068  -0.181  17.798  1.00  0.00           H  
ATOM   1671  N   VAL A 106      -9.473  -1.993  15.535  1.00  0.00           N  
ATOM   1672  CA  VAL A 106      -8.780  -3.268  15.375  1.00  0.00           C  
ATOM   1673  C   VAL A 106      -7.492  -3.074  14.580  1.00  0.00           C  
ATOM   1674  O   VAL A 106      -7.281  -2.027  13.974  1.00  0.00           O  
ATOM   1675  CB  VAL A 106      -9.682  -4.288  14.656  1.00  0.00           C  
ATOM   1676  CG1 VAL A 106     -10.958  -4.524  15.451  1.00  0.00           C  
ATOM   1677  CG2 VAL A 106     -10.004  -3.795  13.253  1.00  0.00           C  
ATOM   1678  H   VAL A 106      -9.703  -1.450  14.715  1.00  0.00           H  
ATOM   1679  HA  VAL A 106      -8.491  -3.632  16.362  1.00  0.00           H  
ATOM   1680  HB  VAL A 106      -9.160  -5.242  14.595  1.00  0.00           H  
ATOM   1681 1HG1 VAL A 106     -11.584  -5.248  14.928  1.00  0.00           H  
ATOM   1682 2HG1 VAL A 106     -10.705  -4.910  16.438  1.00  0.00           H  
ATOM   1683 3HG1 VAL A 106     -11.500  -3.585  15.555  1.00  0.00           H  
ATOM   1684 1HG2 VAL A 106     -10.642  -4.521  12.750  1.00  0.00           H  
ATOM   1685 2HG2 VAL A 106     -10.522  -2.837  13.314  1.00  0.00           H  
ATOM   1686 3HG2 VAL A 106      -9.079  -3.672  12.689  1.00  0.00           H  
ATOM   1687  N   SER A 107      -6.617  -4.071  14.596  1.00  0.00           N  
ATOM   1688  CA  SER A 107      -5.409  -3.981  13.798  1.00  0.00           C  
ATOM   1689  C   SER A 107      -5.699  -4.199  12.299  1.00  0.00           C  
ATOM   1690  O   SER A 107      -6.776  -4.671  11.915  1.00  0.00           O  
ATOM   1691  CB  SER A 107      -4.398  -5.000  14.287  1.00  0.00           C  
ATOM   1692  OG  SER A 107      -4.816  -6.304  13.990  1.00  0.00           O  
ATOM   1693  H   SER A 107      -6.779  -4.896  15.154  1.00  0.00           H  
ATOM   1694  HA  SER A 107      -4.999  -2.976  13.902  1.00  0.00           H  
ATOM   1695 1HB  SER A 107      -3.433  -4.809  13.818  1.00  0.00           H  
ATOM   1696 2HB  SER A 107      -4.265  -4.893  15.362  1.00  0.00           H  
ATOM   1697  HG  SER A 107      -4.214  -6.888  14.458  1.00  0.00           H  
ATOM   1698  N   LEU A 108      -4.724  -3.848  11.466  1.00  0.00           N  
ATOM   1699  CA  LEU A 108      -4.825  -4.045  10.037  1.00  0.00           C  
ATOM   1700  C   LEU A 108      -4.899  -5.540   9.764  1.00  0.00           C  
ATOM   1701  O   LEU A 108      -5.614  -5.975   8.879  1.00  0.00           O  
ATOM   1702  CB  LEU A 108      -3.623  -3.424   9.314  1.00  0.00           C  
ATOM   1703  CG  LEU A 108      -3.576  -1.891   9.298  1.00  0.00           C  
ATOM   1704  CD1 LEU A 108      -2.220  -1.430   8.783  1.00  0.00           C  
ATOM   1705  CD2 LEU A 108      -4.703  -1.358   8.425  1.00  0.00           C  
ATOM   1706  H   LEU A 108      -3.886  -3.430  11.847  1.00  0.00           H  
ATOM   1707  HA  LEU A 108      -5.727  -3.547   9.683  1.00  0.00           H  
ATOM   1708 1HB  LEU A 108      -2.710  -3.779   9.790  1.00  0.00           H  
ATOM   1709 2HB  LEU A 108      -3.625  -3.767   8.279  1.00  0.00           H  
ATOM   1710  HG  LEU A 108      -3.693  -1.512  10.313  1.00  0.00           H  
ATOM   1711 1HD1 LEU A 108      -2.186  -0.340   8.771  1.00  0.00           H  
ATOM   1712 2HD1 LEU A 108      -1.434  -1.809   9.436  1.00  0.00           H  
ATOM   1713 3HD1 LEU A 108      -2.066  -1.808   7.772  1.00  0.00           H  
ATOM   1714 1HD2 LEU A 108      -4.670  -0.268   8.414  1.00  0.00           H  
ATOM   1715 2HD2 LEU A 108      -4.585  -1.734   7.409  1.00  0.00           H  
ATOM   1716 3HD2 LEU A 108      -5.661  -1.687   8.826  1.00  0.00           H  
ATOM   1717  N   ASP A 109      -4.159  -6.319  10.544  1.00  0.00           N  
ATOM   1718  CA  ASP A 109      -4.184  -7.771  10.424  1.00  0.00           C  
ATOM   1719  C   ASP A 109      -5.570  -8.334  10.710  1.00  0.00           C  
ATOM   1720  O   ASP A 109      -6.045  -9.226  10.007  1.00  0.00           O  
ATOM   1721  CB  ASP A 109      -3.166  -8.403  11.376  1.00  0.00           C  
ATOM   1722  CG  ASP A 109      -1.725  -8.067  11.011  1.00  0.00           C  
ATOM   1723  OD1 ASP A 109      -1.507  -7.571   9.931  1.00  0.00           O  
ATOM   1724  OD2 ASP A 109      -0.858  -8.309  11.818  1.00  0.00           O  
ATOM   1725  H   ASP A 109      -3.562  -5.893  11.238  1.00  0.00           H  
ATOM   1726  HA  ASP A 109      -3.928  -8.031   9.396  1.00  0.00           H  
ATOM   1727 1HB  ASP A 109      -3.357  -8.061  12.393  1.00  0.00           H  
ATOM   1728 2HB  ASP A 109      -3.284  -9.487  11.368  1.00  0.00           H  
ATOM   1729  N   GLN A 110      -6.227  -7.823  11.736  1.00  0.00           N  
ATOM   1730  CA  GLN A 110      -7.631  -8.169  11.949  1.00  0.00           C  
ATOM   1731  C   GLN A 110      -8.586  -7.648  10.871  1.00  0.00           C  
ATOM   1732  O   GLN A 110      -9.528  -8.336  10.478  1.00  0.00           O  
ATOM   1733  CB  GLN A 110      -8.083  -7.648  13.316  1.00  0.00           C  
ATOM   1734  CG  GLN A 110      -7.463  -8.375  14.496  1.00  0.00           C  
ATOM   1735  CD  GLN A 110      -7.677  -7.641  15.806  1.00  0.00           C  
ATOM   1736  OE1 GLN A 110      -7.491  -6.425  15.890  1.00  0.00           O  
ATOM   1737  NE2 GLN A 110      -8.070  -8.379  16.839  1.00  0.00           N  
ATOM   1738  H   GLN A 110      -5.773  -7.193  12.381  1.00  0.00           H  
ATOM   1739  HA  GLN A 110      -7.724  -9.254  11.942  1.00  0.00           H  
ATOM   1740 1HB  GLN A 110      -7.833  -6.591  13.403  1.00  0.00           H  
ATOM   1741 2HB  GLN A 110      -9.167  -7.736  13.399  1.00  0.00           H  
ATOM   1742 1HG  GLN A 110      -7.915  -9.364  14.580  1.00  0.00           H  
ATOM   1743 2HG  GLN A 110      -6.390  -8.469  14.328  1.00  0.00           H  
ATOM   1744 1HE2 GLN A 110      -8.226  -7.949  17.729  1.00  0.00           H  
ATOM   1745 2HE2 GLN A 110      -8.207  -9.363  16.728  1.00  0.00           H  
ATOM   1746  N   ALA A 111      -8.355  -6.427  10.380  1.00  0.00           N  
ATOM   1747  CA  ALA A 111      -9.252  -5.847   9.382  1.00  0.00           C  
ATOM   1748  C   ALA A 111      -9.222  -6.724   8.131  1.00  0.00           C  
ATOM   1749  O   ALA A 111     -10.241  -6.978   7.512  1.00  0.00           O  
ATOM   1750  CB  ALA A 111      -8.846  -4.418   9.052  1.00  0.00           C  
ATOM   1751  H   ALA A 111      -7.559  -5.894  10.695  1.00  0.00           H  
ATOM   1752  HA  ALA A 111     -10.259  -5.838   9.797  1.00  0.00           H  
ATOM   1753 1HB  ALA A 111      -9.529  -4.008   8.308  1.00  0.00           H  
ATOM   1754 2HB  ALA A 111      -8.889  -3.810   9.956  1.00  0.00           H  
ATOM   1755 3HB  ALA A 111      -7.832  -4.409   8.658  1.00  0.00           H  
ATOM   1756  N   LEU A 112      -8.038  -7.207   7.785  1.00  0.00           N  
ATOM   1757  CA  LEU A 112      -7.870  -8.035   6.595  1.00  0.00           C  
ATOM   1758  C   LEU A 112      -8.597  -9.346   6.734  1.00  0.00           C  
ATOM   1759  O   LEU A 112      -9.222  -9.823   5.786  1.00  0.00           O  
ATOM   1760  CB  LEU A 112      -6.382  -8.303   6.333  1.00  0.00           C  
ATOM   1761  CG  LEU A 112      -5.569  -7.103   5.829  1.00  0.00           C  
ATOM   1762  CD1 LEU A 112      -4.085  -7.439   5.880  1.00  0.00           C  
ATOM   1763  CD2 LEU A 112      -6.003  -6.754   4.413  1.00  0.00           C  
ATOM   1764  H   LEU A 112      -7.230  -6.998   8.357  1.00  0.00           H  
ATOM   1765  HA  LEU A 112      -8.303  -7.502   5.747  1.00  0.00           H  
ATOM   1766 1HB  LEU A 112      -5.924  -8.650   7.258  1.00  0.00           H  
ATOM   1767 2HB  LEU A 112      -6.298  -9.097   5.590  1.00  0.00           H  
ATOM   1768  HG  LEU A 112      -5.740  -6.248   6.483  1.00  0.00           H  
ATOM   1769 1HD1 LEU A 112      -3.506  -6.587   5.523  1.00  0.00           H  
ATOM   1770 2HD1 LEU A 112      -3.798  -7.667   6.908  1.00  0.00           H  
ATOM   1771 3HD1 LEU A 112      -3.885  -8.303   5.248  1.00  0.00           H  
ATOM   1772 1HD2 LEU A 112      -5.425  -5.902   4.057  1.00  0.00           H  
ATOM   1773 2HD2 LEU A 112      -5.831  -7.609   3.758  1.00  0.00           H  
ATOM   1774 3HD2 LEU A 112      -7.063  -6.501   4.410  1.00  0.00           H  
ATOM   1775  N   LEU A 113      -8.510  -9.927   7.929  1.00  0.00           N  
ATOM   1776  CA  LEU A 113      -9.230 -11.158   8.233  1.00  0.00           C  
ATOM   1777  C   LEU A 113     -10.749 -10.983   8.266  1.00  0.00           C  
ATOM   1778  O   LEU A 113     -11.498 -11.909   7.955  1.00  0.00           O  
ATOM   1779  CB  LEU A 113      -8.755 -11.707   9.585  1.00  0.00           C  
ATOM   1780  CG  LEU A 113      -7.325 -12.261   9.612  1.00  0.00           C  
ATOM   1781  CD1 LEU A 113      -6.913 -12.536  11.052  1.00  0.00           C  
ATOM   1782  CD2 LEU A 113      -7.255 -13.528   8.772  1.00  0.00           C  
ATOM   1783  H   LEU A 113      -7.932  -9.505   8.641  1.00  0.00           H  
ATOM   1784  HA  LEU A 113      -9.012 -11.881   7.447  1.00  0.00           H  
ATOM   1785 1HB  LEU A 113      -8.815 -10.910  10.324  1.00  0.00           H  
ATOM   1786 2HB  LEU A 113      -9.427 -12.509   9.890  1.00  0.00           H  
ATOM   1787  HG  LEU A 113      -6.639 -11.518   9.205  1.00  0.00           H  
ATOM   1788 1HD1 LEU A 113      -5.897 -12.930  11.072  1.00  0.00           H  
ATOM   1789 2HD1 LEU A 113      -6.954 -11.609  11.625  1.00  0.00           H  
ATOM   1790 3HD1 LEU A 113      -7.593 -13.265  11.492  1.00  0.00           H  
ATOM   1791 1HD2 LEU A 113      -6.238 -13.922   8.791  1.00  0.00           H  
ATOM   1792 2HD2 LEU A 113      -7.940 -14.273   9.179  1.00  0.00           H  
ATOM   1793 3HD2 LEU A 113      -7.537 -13.300   7.744  1.00  0.00           H  
ATOM   1794  N   ILE A 114     -11.205  -9.792   8.644  1.00  0.00           N  
ATOM   1795  CA  ILE A 114     -12.623  -9.453   8.542  1.00  0.00           C  
ATOM   1796  C   ILE A 114     -13.070  -9.397   7.081  1.00  0.00           C  
ATOM   1797  O   ILE A 114     -14.135  -9.905   6.727  1.00  0.00           O  
ATOM   1798  CB  ILE A 114     -12.917  -8.105   9.224  1.00  0.00           C  
ATOM   1799  CG1 ILE A 114     -12.741  -8.224  10.740  1.00  0.00           C  
ATOM   1800  CG2 ILE A 114     -14.322  -7.632   8.884  1.00  0.00           C  
ATOM   1801  CD1 ILE A 114     -12.674  -6.893  11.454  1.00  0.00           C  
ATOM   1802  H   ILE A 114     -10.560  -9.105   9.009  1.00  0.00           H  
ATOM   1803  HA  ILE A 114     -13.195 -10.238   9.038  1.00  0.00           H  
ATOM   1804  HB  ILE A 114     -12.200  -7.360   8.881  1.00  0.00           H  
ATOM   1805 1HG1 ILE A 114     -13.569  -8.795  11.159  1.00  0.00           H  
ATOM   1806 2HG1 ILE A 114     -11.824  -8.772  10.958  1.00  0.00           H  
ATOM   1807 1HG2 ILE A 114     -14.513  -6.678   9.375  1.00  0.00           H  
ATOM   1808 2HG2 ILE A 114     -14.413  -7.509   7.806  1.00  0.00           H  
ATOM   1809 3HG2 ILE A 114     -15.047  -8.369   9.228  1.00  0.00           H  
ATOM   1810 1HD1 ILE A 114     -12.549  -7.059  12.524  1.00  0.00           H  
ATOM   1811 2HD1 ILE A 114     -11.829  -6.318  11.074  1.00  0.00           H  
ATOM   1812 3HD1 ILE A 114     -13.597  -6.341  11.279  1.00  0.00           H  
ATOM   1813  N   LEU A 115     -12.245  -8.744   6.103  1.00  0.00           N  
ATOM   1814  CA  LEU A 115     -12.504  -8.640   4.677  1.00  0.00           C  
ATOM   1815  C   LEU A 115     -12.531 -10.016   4.034  1.00  0.00           C  
ATOM   1816  O   LEU A 115     -13.371 -10.272   3.187  1.00  0.00           O  
ATOM   1817  CB  LEU A 115     -11.434  -7.771   4.004  1.00  0.00           C  
ATOM   1818  CG  LEU A 115     -11.473  -6.278   4.352  1.00  0.00           C  
ATOM   1819  CD1 LEU A 115     -10.201  -5.606   3.854  1.00  0.00           C  
ATOM   1820  CD2 LEU A 115     -12.707  -5.643   3.727  1.00  0.00           C  
ATOM   1821  H   LEU A 115     -11.426  -8.295   6.489  1.00  0.00           H  
ATOM   1822  HA  LEU A 115     -13.481  -8.176   4.536  1.00  0.00           H  
ATOM   1823 1HB  LEU A 115     -10.452  -8.151   4.283  1.00  0.00           H  
ATOM   1824 2HB  LEU A 115     -11.542  -7.863   2.923  1.00  0.00           H  
ATOM   1825  HG  LEU A 115     -11.512  -6.158   5.435  1.00  0.00           H  
ATOM   1826 1HD1 LEU A 115     -10.229  -4.545   4.102  1.00  0.00           H  
ATOM   1827 2HD1 LEU A 115      -9.335  -6.067   4.331  1.00  0.00           H  
ATOM   1828 3HD1 LEU A 115     -10.126  -5.725   2.774  1.00  0.00           H  
ATOM   1829 1HD2 LEU A 115     -12.735  -4.582   3.976  1.00  0.00           H  
ATOM   1830 2HD2 LEU A 115     -12.668  -5.762   2.644  1.00  0.00           H  
ATOM   1831 3HD2 LEU A 115     -13.602  -6.130   4.114  1.00  0.00           H  
ATOM   1832  N   ILE A 116     -11.565 -10.816   4.465  1.00  0.00           N  
ATOM   1833  CA  ILE A 116     -11.498 -12.188   3.956  1.00  0.00           C  
ATOM   1834  C   ILE A 116     -12.697 -13.010   4.458  1.00  0.00           C  
ATOM   1835  O   ILE A 116     -13.341 -13.720   3.687  1.00  0.00           O  
ATOM   1836  CB  ILE A 116     -10.185 -12.870   4.380  1.00  0.00           C  
ATOM   1837  CG1 ILE A 116      -8.989 -12.189   3.709  1.00  0.00           C  
ATOM   1838  CG2 ILE A 116     -10.220 -14.351   4.037  1.00  0.00           C  
ATOM   1839  CD1 ILE A 116      -7.657 -12.549   4.325  1.00  0.00           C  
ATOM   1840  H   ILE A 116     -10.874 -10.505   5.133  1.00  0.00           H  
ATOM   1841  HA  ILE A 116     -11.547 -12.147   2.867  1.00  0.00           H  
ATOM   1842  HB  ILE A 116     -10.048 -12.758   5.455  1.00  0.00           H  
ATOM   1843 1HG1 ILE A 116      -8.961 -12.460   2.654  1.00  0.00           H  
ATOM   1844 2HG1 ILE A 116      -9.108 -11.107   3.764  1.00  0.00           H  
ATOM   1845 1HG2 ILE A 116      -9.284 -14.817   4.343  1.00  0.00           H  
ATOM   1846 2HG2 ILE A 116     -11.049 -14.825   4.560  1.00  0.00           H  
ATOM   1847 3HG2 ILE A 116     -10.352 -14.473   2.962  1.00  0.00           H  
ATOM   1848 1HD1 ILE A 116      -6.858 -12.028   3.796  1.00  0.00           H  
ATOM   1849 2HD1 ILE A 116      -7.649 -12.253   5.375  1.00  0.00           H  
ATOM   1850 3HD1 ILE A 116      -7.499 -13.624   4.250  1.00  0.00           H  
ATOM   1851  N   ALA A 117     -13.055 -12.974   5.895  1.00  0.00           N  
ATOM   1852  CA  ALA A 117     -14.206 -13.720   6.380  1.00  0.00           C  
ATOM   1853  C   ALA A 117     -15.511 -13.305   5.687  1.00  0.00           C  
ATOM   1854  O   ALA A 117     -16.364 -14.143   5.397  1.00  0.00           O  
ATOM   1855  CB  ALA A 117     -14.334 -13.546   7.885  1.00  0.00           C  
ATOM   1856  H   ALA A 117     -12.506 -12.437   6.550  1.00  0.00           H  
ATOM   1857  HA  ALA A 117     -14.045 -14.775   6.158  1.00  0.00           H  
ATOM   1858 1HB  ALA A 117     -15.185 -14.121   8.248  1.00  0.00           H  
ATOM   1859 2HB  ALA A 117     -13.424 -13.902   8.371  1.00  0.00           H  
ATOM   1860 3HB  ALA A 117     -14.482 -12.493   8.120  1.00  0.00           H  
ATOM   1861  N   ALA A 118     -15.819 -11.879   5.429  1.00  0.00           N  
ATOM   1862  CA  ALA A 118     -16.986 -11.341   4.748  1.00  0.00           C  
ATOM   1863  C   ALA A 118     -17.079 -11.864   3.298  1.00  0.00           C  
ATOM   1864  O   ALA A 118     -18.172 -12.147   2.796  1.00  0.00           O  
ATOM   1865  CB  ALA A 118     -16.960  -9.820   4.786  1.00  0.00           C  
ATOM   1866  H   ALA A 118     -15.120 -11.243   5.787  1.00  0.00           H  
ATOM   1867  HA  ALA A 118     -17.874 -11.691   5.273  1.00  0.00           H  
ATOM   1868 1HB  ALA A 118     -17.839  -9.428   4.274  1.00  0.00           H  
ATOM   1869 2HB  ALA A 118     -16.962  -9.482   5.822  1.00  0.00           H  
ATOM   1870 3HB  ALA A 118     -16.060  -9.460   4.289  1.00  0.00           H  
ATOM   1871  N   ALA A 119     -15.868 -11.937   2.510  1.00  0.00           N  
ATOM   1872  CA  ALA A 119     -15.824 -12.467   1.147  1.00  0.00           C  
ATOM   1873  C   ALA A 119     -16.187 -13.951   1.071  1.00  0.00           C  
ATOM   1874  O   ALA A 119     -16.839 -14.392   0.124  1.00  0.00           O  
ATOM   1875  CB  ALA A 119     -14.446 -12.254   0.540  1.00  0.00           C  
ATOM   1876  H   ALA A 119     -15.029 -11.543   2.912  1.00  0.00           H  
ATOM   1877  HA  ALA A 119     -16.561 -11.929   0.550  1.00  0.00           H  
ATOM   1878 1HB  ALA A 119     -14.430 -12.653  -0.475  1.00  0.00           H  
ATOM   1879 2HB  ALA A 119     -14.223 -11.187   0.512  1.00  0.00           H  
ATOM   1880 3HB  ALA A 119     -13.699 -12.765   1.143  1.00  0.00           H  
ATOM   1881  N   LEU A 120     -15.754 -14.753   2.091  1.00  0.00           N  
ATOM   1882  CA  LEU A 120     -16.081 -16.174   2.122  1.00  0.00           C  
ATOM   1883  C   LEU A 120     -17.514 -16.459   2.547  1.00  0.00           C  
ATOM   1884  O   LEU A 120     -18.138 -17.404   2.064  1.00  0.00           O  
ATOM   1885  CB  LEU A 120     -15.122 -16.901   3.073  1.00  0.00           C  
ATOM   1886  CG  LEU A 120     -13.884 -17.528   2.419  1.00  0.00           C  
ATOM   1887  CD1 LEU A 120     -13.017 -16.431   1.816  1.00  0.00           C  
ATOM   1888  CD2 LEU A 120     -13.111 -18.327   3.457  1.00  0.00           C  
ATOM   1889  H   LEU A 120     -15.202 -14.358   2.839  1.00  0.00           H  
ATOM   1890  HA  LEU A 120     -15.969 -16.568   1.113  1.00  0.00           H  
ATOM   1891 1HB  LEU A 120     -14.776 -16.194   3.825  1.00  0.00           H  
ATOM   1892 2HB  LEU A 120     -15.669 -17.697   3.577  1.00  0.00           H  
ATOM   1893  HG  LEU A 120     -14.196 -18.189   1.610  1.00  0.00           H  
ATOM   1894 1HD1 LEU A 120     -12.138 -16.876   1.351  1.00  0.00           H  
ATOM   1895 2HD1 LEU A 120     -13.589 -15.887   1.063  1.00  0.00           H  
ATOM   1896 3HD1 LEU A 120     -12.703 -15.743   2.600  1.00  0.00           H  
ATOM   1897 1HD2 LEU A 120     -12.232 -18.774   2.991  1.00  0.00           H  
ATOM   1898 2HD2 LEU A 120     -12.798 -17.667   4.266  1.00  0.00           H  
ATOM   1899 3HD2 LEU A 120     -13.748 -19.115   3.858  1.00  0.00           H  
ATOM   1900  N   LEU A 121     -18.032 -15.634   3.457  1.00  0.00           N  
ATOM   1901  CA  LEU A 121     -19.416 -15.725   3.925  1.00  0.00           C  
ATOM   1902  C   LEU A 121     -20.382 -15.223   2.867  1.00  0.00           C  
ATOM   1903  O   LEU A 121     -21.473 -15.751   2.712  1.00  0.00           O  
ATOM   1904  CB  LEU A 121     -19.600 -14.916   5.215  1.00  0.00           C  
ATOM   1905  CG  LEU A 121     -18.862 -15.456   6.448  1.00  0.00           C  
ATOM   1906  CD1 LEU A 121     -18.830 -14.383   7.530  1.00  0.00           C  
ATOM   1907  CD2 LEU A 121     -19.559 -16.712   6.946  1.00  0.00           C  
ATOM   1908  H   LEU A 121     -17.428 -14.921   3.838  1.00  0.00           H  
ATOM   1909  HA  LEU A 121     -19.635 -16.768   4.159  1.00  0.00           H  
ATOM   1910 1HB  LEU A 121     -19.251 -13.900   5.041  1.00  0.00           H  
ATOM   1911 2HB  LEU A 121     -20.662 -14.880   5.454  1.00  0.00           H  
ATOM   1912  HG  LEU A 121     -17.833 -15.691   6.182  1.00  0.00           H  
ATOM   1913 1HD1 LEU A 121     -18.305 -14.766   8.406  1.00  0.00           H  
ATOM   1914 2HD1 LEU A 121     -18.308 -13.502   7.153  1.00  0.00           H  
ATOM   1915 3HD1 LEU A 121     -19.848 -14.113   7.806  1.00  0.00           H  
ATOM   1916 1HD2 LEU A 121     -19.035 -17.097   7.823  1.00  0.00           H  
ATOM   1917 2HD2 LEU A 121     -20.589 -16.477   7.215  1.00  0.00           H  
ATOM   1918 3HD2 LEU A 121     -19.552 -17.468   6.160  1.00  0.00           H  
ATOM   1919  N   GLY A 122     -19.969 -14.183   2.156  1.00  0.00           N  
ATOM   1920  CA  GLY A 122     -20.852 -13.501   1.246  1.00  0.00           C  
ATOM   1921  C   GLY A 122     -21.733 -12.505   1.959  1.00  0.00           C  
ATOM   1922  O   GLY A 122     -22.861 -12.271   1.532  1.00  0.00           O  
ATOM   1923  H   GLY A 122     -19.016 -13.860   2.252  1.00  0.00           H  
ATOM   1924 1HA  GLY A 122     -20.265 -12.988   0.487  1.00  0.00           H  
ATOM   1925 2HA  GLY A 122     -21.477 -14.231   0.732  1.00  0.00           H  
ATOM   1926  N   THR A 123     -21.225 -11.782   3.071  1.00  0.00           N  
ATOM   1927  CA  THR A 123     -21.915 -10.865   3.971  1.00  0.00           C  
ATOM   1928  C   THR A 123     -21.185  -9.530   3.985  1.00  0.00           C  
ATOM   1929  O   THR A 123     -20.158  -9.371   3.319  1.00  0.00           O  
ATOM   1930  CB  THR A 123     -22.007 -11.432   5.400  1.00  0.00           C  
ATOM   1931  OG1 THR A 123     -20.693 -11.516   5.969  1.00  0.00           O  
ATOM   1932  CG2 THR A 123     -22.638 -12.816   5.385  1.00  0.00           C  
ATOM   1933  H   THR A 123     -20.242 -11.970   3.216  1.00  0.00           H  
ATOM   1934  HA  THR A 123     -22.945 -10.754   3.627  1.00  0.00           H  
ATOM   1935  HB  THR A 123     -22.613 -10.769   6.016  1.00  0.00           H  
ATOM   1936  HG1 THR A 123     -20.381 -10.634   6.183  1.00  0.00           H  
ATOM   1937 1HG2 THR A 123     -22.695 -13.200   6.404  1.00  0.00           H  
ATOM   1938 2HG2 THR A 123     -23.641 -12.753   4.964  1.00  0.00           H  
ATOM   1939 3HG2 THR A 123     -22.031 -13.486   4.778  1.00  0.00           H  
ATOM   1940  N   THR A 124     -21.687  -8.573   4.755  1.00  0.00           N  
ATOM   1941  CA  THR A 124     -20.984  -7.306   4.872  1.00  0.00           C  
ATOM   1942  C   THR A 124     -19.853  -7.496   5.870  1.00  0.00           C  
ATOM   1943  O   THR A 124     -19.792  -8.514   6.575  1.00  0.00           O  
ATOM   1944  CB  THR A 124     -21.916  -6.166   5.323  1.00  0.00           C  
ATOM   1945  OG1 THR A 124     -22.344  -6.400   6.671  1.00  0.00           O  
ATOM   1946  CG2 THR A 124     -23.134  -6.082   4.416  1.00  0.00           C  
ATOM   1947  H   THR A 124     -22.552  -8.705   5.261  1.00  0.00           H  
ATOM   1948  HA  THR A 124     -20.663  -6.995   3.879  1.00  0.00           H  
ATOM   1949  HB  THR A 124     -21.377  -5.219   5.286  1.00  0.00           H  
ATOM   1950  HG1 THR A 124     -22.752  -5.603   7.020  1.00  0.00           H  
ATOM   1951 1HG2 THR A 124     -23.781  -5.271   4.750  1.00  0.00           H  
ATOM   1952 2HG2 THR A 124     -22.813  -5.893   3.392  1.00  0.00           H  
ATOM   1953 3HG2 THR A 124     -23.682  -7.023   4.456  1.00  0.00           H  
ATOM   1954  N   VAL A 125     -18.968  -6.507   5.953  1.00  0.00           N  
ATOM   1955  CA  VAL A 125     -17.832  -6.597   6.850  1.00  0.00           C  
ATOM   1956  C   VAL A 125     -18.316  -6.448   8.284  1.00  0.00           C  
ATOM   1957  O   VAL A 125     -17.767  -7.075   9.197  1.00  0.00           O  
ATOM   1958  CB  VAL A 125     -16.794  -5.505   6.530  1.00  0.00           C  
ATOM   1959  CG1 VAL A 125     -16.223  -5.707   5.134  1.00  0.00           C  
ATOM   1960  CG2 VAL A 125     -17.433  -4.131   6.657  1.00  0.00           C  
ATOM   1961  H   VAL A 125     -19.084  -5.679   5.387  1.00  0.00           H  
ATOM   1962  HA  VAL A 125     -17.380  -7.583   6.738  1.00  0.00           H  
ATOM   1963  HB  VAL A 125     -15.965  -5.588   7.232  1.00  0.00           H  
ATOM   1964 1HG1 VAL A 125     -15.491  -4.926   4.924  1.00  0.00           H  
ATOM   1965 2HG1 VAL A 125     -15.739  -6.682   5.076  1.00  0.00           H  
ATOM   1966 3HG1 VAL A 125     -17.027  -5.655   4.401  1.00  0.00           H  
ATOM   1967 1HG2 VAL A 125     -16.694  -3.363   6.430  1.00  0.00           H  
ATOM   1968 2HG2 VAL A 125     -18.267  -4.050   5.959  1.00  0.00           H  
ATOM   1969 3HG2 VAL A 125     -17.798  -3.992   7.675  1.00  0.00           H  
ATOM   1970  N   GLU A 126     -19.372  -5.655   8.470  1.00  0.00           N  
ATOM   1971  CA  GLU A 126     -19.996  -5.496   9.786  1.00  0.00           C  
ATOM   1972  C   GLU A 126     -20.666  -6.780  10.254  1.00  0.00           C  
ATOM   1973  O   GLU A 126     -20.593  -7.137  11.424  1.00  0.00           O  
ATOM   1974  CB  GLU A 126     -21.024  -4.363   9.753  1.00  0.00           C  
ATOM   1975  CG  GLU A 126     -20.426  -2.977   9.555  1.00  0.00           C  
ATOM   1976  CD  GLU A 126     -20.097  -2.682   8.118  1.00  0.00           C  
ATOM   1977  OE1 GLU A 126     -20.424  -3.484   7.276  1.00  0.00           O  
ATOM   1978  OE2 GLU A 126     -19.517  -1.653   7.862  1.00  0.00           O  
ATOM   1979  H   GLU A 126     -19.750  -5.152   7.683  1.00  0.00           H  
ATOM   1980  HA  GLU A 126     -19.218  -5.258  10.512  1.00  0.00           H  
ATOM   1981 1HB  GLU A 126     -21.734  -4.539   8.945  1.00  0.00           H  
ATOM   1982 2HB  GLU A 126     -21.586  -4.355  10.687  1.00  0.00           H  
ATOM   1983 1HG  GLU A 126     -21.136  -2.232   9.913  1.00  0.00           H  
ATOM   1984 2HG  GLU A 126     -19.521  -2.895  10.155  1.00  0.00           H  
ATOM   1985  N   GLU A 127     -21.327  -7.478   9.343  1.00  0.00           N  
ATOM   1986  CA  GLU A 127     -21.951  -8.741   9.719  1.00  0.00           C  
ATOM   1987  C   GLU A 127     -20.878  -9.763  10.086  1.00  0.00           C  
ATOM   1988  O   GLU A 127     -21.053 -10.539  11.020  1.00  0.00           O  
ATOM   1989  CB  GLU A 127     -22.821  -9.275   8.579  1.00  0.00           C  
ATOM   1990  CG  GLU A 127     -24.118  -8.507   8.364  1.00  0.00           C  
ATOM   1991  CD  GLU A 127     -24.864  -8.950   7.137  1.00  0.00           C  
ATOM   1992  OE1 GLU A 127     -24.241  -9.122   6.116  1.00  0.00           O  
ATOM   1993  OE2 GLU A 127     -26.058  -9.117   7.219  1.00  0.00           O  
ATOM   1994  H   GLU A 127     -21.408  -7.152   8.389  1.00  0.00           H  
ATOM   1995  HA  GLU A 127     -22.583  -8.569  10.589  1.00  0.00           H  
ATOM   1996 1HB  GLU A 127     -22.258  -9.247   7.647  1.00  0.00           H  
ATOM   1997 2HB  GLU A 127     -23.079 -10.317   8.775  1.00  0.00           H  
ATOM   1998 1HG  GLU A 127     -24.758  -8.646   9.235  1.00  0.00           H  
ATOM   1999 2HG  GLU A 127     -23.889  -7.445   8.282  1.00  0.00           H  
ATOM   2000  N   ALA A 128     -19.760  -9.753   9.359  1.00  0.00           N  
ATOM   2001  CA  ALA A 128     -18.679 -10.685   9.642  1.00  0.00           C  
ATOM   2002  C   ALA A 128     -18.141 -10.505  11.073  1.00  0.00           C  
ATOM   2003  O   ALA A 128     -17.834 -11.485  11.765  1.00  0.00           O  
ATOM   2004  CB  ALA A 128     -17.561 -10.554   8.594  1.00  0.00           C  
ATOM   2005  H   ALA A 128     -19.657  -9.092   8.600  1.00  0.00           H  
ATOM   2006  HA  ALA A 128     -19.084 -11.696   9.598  1.00  0.00           H  
ATOM   2007 1HB  ALA A 128     -16.763 -11.260   8.826  1.00  0.00           H  
ATOM   2008 2HB  ALA A 128     -17.963 -10.772   7.605  1.00  0.00           H  
ATOM   2009 3HB  ALA A 128     -17.166  -9.540   8.610  1.00  0.00           H  
ATOM   2010  N   VAL A 129     -18.033  -9.247  11.497  1.00  0.00           N  
ATOM   2011  CA  VAL A 129     -17.563  -8.891  12.831  1.00  0.00           C  
ATOM   2012  C   VAL A 129     -18.582  -9.319  13.881  1.00  0.00           C  
ATOM   2013  O   VAL A 129     -18.234  -9.953  14.868  1.00  0.00           O  
ATOM   2014  CB  VAL A 129     -17.323  -7.373  12.933  1.00  0.00           C  
ATOM   2015  CG1 VAL A 129     -17.042  -6.974  14.374  1.00  0.00           C  
ATOM   2016  CG2 VAL A 129     -16.170  -6.969  12.027  1.00  0.00           C  
ATOM   2017  H   VAL A 129     -18.290  -8.511  10.854  1.00  0.00           H  
ATOM   2018  HA  VAL A 129     -16.620  -9.406  13.016  1.00  0.00           H  
ATOM   2019  HB  VAL A 129     -18.229  -6.850  12.625  1.00  0.00           H  
ATOM   2020 1HG1 VAL A 129     -16.875  -5.897  14.427  1.00  0.00           H  
ATOM   2021 2HG1 VAL A 129     -17.896  -7.239  14.998  1.00  0.00           H  
ATOM   2022 3HG1 VAL A 129     -16.155  -7.496  14.730  1.00  0.00           H  
ATOM   2023 1HG2 VAL A 129     -16.006  -5.895  12.103  1.00  0.00           H  
ATOM   2024 2HG2 VAL A 129     -15.266  -7.497  12.331  1.00  0.00           H  
ATOM   2025 3HG2 VAL A 129     -16.410  -7.227  10.995  1.00  0.00           H  
ATOM   2026  N   LYS A 130     -19.852  -8.978  13.652  1.00  0.00           N  
ATOM   2027  CA  LYS A 130     -20.936  -9.349  14.564  1.00  0.00           C  
ATOM   2028  C   LYS A 130     -21.105 -10.865  14.746  1.00  0.00           C  
ATOM   2029  O   LYS A 130     -21.337 -11.334  15.864  1.00  0.00           O  
ATOM   2030  CB  LYS A 130     -22.251  -8.743  14.073  1.00  0.00           C  
ATOM   2031  CG  LYS A 130     -22.351  -7.233  14.243  1.00  0.00           C  
ATOM   2032  CD  LYS A 130     -23.664  -6.700  13.689  1.00  0.00           C  
ATOM   2033  CE  LYS A 130     -23.758  -5.189  13.842  1.00  0.00           C  
ATOM   2034  NZ  LYS A 130     -25.030  -4.651  13.288  1.00  0.00           N  
ATOM   2035  H   LYS A 130     -20.068  -8.448  12.820  1.00  0.00           H  
ATOM   2036  HA  LYS A 130     -20.692  -8.978  15.561  1.00  0.00           H  
ATOM   2037 1HB  LYS A 130     -22.383  -8.970  13.014  1.00  0.00           H  
ATOM   2038 2HB  LYS A 130     -23.084  -9.197  14.611  1.00  0.00           H  
ATOM   2039 1HG  LYS A 130     -22.285  -6.981  15.302  1.00  0.00           H  
ATOM   2040 2HG  LYS A 130     -21.524  -6.753  13.721  1.00  0.00           H  
ATOM   2041 1HD  LYS A 130     -23.742  -6.955  12.631  1.00  0.00           H  
ATOM   2042 2HD  LYS A 130     -24.497  -7.162  14.218  1.00  0.00           H  
ATOM   2043 1HE  LYS A 130     -23.695  -4.927  14.897  1.00  0.00           H  
ATOM   2044 2HE  LYS A 130     -22.923  -4.718  13.324  1.00  0.00           H  
ATOM   2045 1HZ  LYS A 130     -25.053  -3.649  13.409  1.00  0.00           H  
ATOM   2046 2HZ  LYS A 130     -25.089  -4.873  12.304  1.00  0.00           H  
ATOM   2047 3HZ  LYS A 130     -25.811  -5.066  13.775  1.00  0.00           H  
ATOM   2048  N   ARG A 131     -21.010 -11.638  13.666  1.00  0.00           N  
ATOM   2049  CA  ARG A 131     -21.052 -13.096  13.798  1.00  0.00           C  
ATOM   2050  C   ARG A 131     -19.840 -13.589  14.595  1.00  0.00           C  
ATOM   2051  O   ARG A 131     -19.944 -14.504  15.412  1.00  0.00           O  
ATOM   2052  CB  ARG A 131     -21.072 -13.763  12.431  1.00  0.00           C  
ATOM   2053  CG  ARG A 131     -22.353 -13.560  11.638  1.00  0.00           C  
ATOM   2054  CD  ARG A 131     -22.250 -14.132  10.271  1.00  0.00           C  
ATOM   2055  NE  ARG A 131     -23.433 -13.850   9.474  1.00  0.00           N  
ATOM   2056  CZ  ARG A 131     -24.555 -14.595   9.481  1.00  0.00           C  
ATOM   2057  NH1 ARG A 131     -24.632 -15.661  10.247  1.00  0.00           N  
ATOM   2058  NH2 ARG A 131     -25.580 -14.254   8.719  1.00  0.00           N  
ATOM   2059  H   ARG A 131     -20.906 -11.231  12.748  1.00  0.00           H  
ATOM   2060  HA  ARG A 131     -21.949 -13.365  14.357  1.00  0.00           H  
ATOM   2061 1HB  ARG A 131     -20.248 -13.383  11.829  1.00  0.00           H  
ATOM   2062 2HB  ARG A 131     -20.923 -14.837  12.548  1.00  0.00           H  
ATOM   2063 1HG  ARG A 131     -23.181 -14.048  12.152  1.00  0.00           H  
ATOM   2064 2HG  ARG A 131     -22.560 -12.493  11.548  1.00  0.00           H  
ATOM   2065 1HD  ARG A 131     -21.386 -13.704   9.762  1.00  0.00           H  
ATOM   2066 2HD  ARG A 131     -22.133 -15.213  10.337  1.00  0.00           H  
ATOM   2067  HE  ARG A 131     -23.412 -13.037   8.873  1.00  0.00           H  
ATOM   2068 1HH1 ARG A 131     -23.849 -15.922  10.829  1.00  0.00           H  
ATOM   2069 2HH1 ARG A 131     -25.473 -16.220  10.252  1.00  0.00           H  
ATOM   2070 1HH2 ARG A 131     -25.521 -13.434   8.130  1.00  0.00           H  
ATOM   2071 2HH2 ARG A 131     -26.420 -14.812   8.724  1.00  0.00           H  
ATOM   2072  N   ALA A 132     -18.488 -13.020  14.334  1.00  0.00           N  
ATOM   2073  CA  ALA A 132     -17.263 -13.356  15.047  1.00  0.00           C  
ATOM   2074  C   ALA A 132     -17.366 -12.943  16.518  1.00  0.00           C  
ATOM   2075  O   ALA A 132     -16.820 -13.617  17.384  1.00  0.00           O  
ATOM   2076  CB  ALA A 132     -16.063 -12.719  14.379  1.00  0.00           C  
ATOM   2077  H   ALA A 132     -18.448 -12.361  13.570  1.00  0.00           H  
ATOM   2078  HA  ALA A 132     -17.141 -14.438  15.025  1.00  0.00           H  
ATOM   2079 1HB  ALA A 132     -15.159 -12.982  14.926  1.00  0.00           H  
ATOM   2080 2HB  ALA A 132     -15.985 -13.081  13.354  1.00  0.00           H  
ATOM   2081 3HB  ALA A 132     -16.182 -11.637  14.373  1.00  0.00           H  
ATOM   2082  N   LEU A 133     -18.059 -11.678  16.958  1.00  0.00           N  
ATOM   2083  CA  LEU A 133     -18.239 -11.265  18.359  1.00  0.00           C  
ATOM   2084  C   LEU A 133     -19.150 -12.210  19.179  1.00  0.00           C  
ATOM   2085  O   LEU A 133     -18.920 -12.410  20.370  1.00  0.00           O  
ATOM   2086  CB  LEU A 133     -18.819  -9.846  18.399  1.00  0.00           C  
ATOM   2087  CG  LEU A 133     -17.886  -8.732  17.909  1.00  0.00           C  
ATOM   2088  CD1 LEU A 133     -18.664  -7.427  17.801  1.00  0.00           C  
ATOM   2089  CD2 LEU A 133     -16.714  -8.592  18.869  1.00  0.00           C  
ATOM   2090  H   LEU A 133     -18.413 -11.084  16.222  1.00  0.00           H  
ATOM   2091  HA  LEU A 133     -17.274 -11.316  18.861  1.00  0.00           H  
ATOM   2092 1HB  LEU A 133     -19.717  -9.820  17.783  1.00  0.00           H  
ATOM   2093 2HB  LEU A 133     -19.101  -9.614  19.426  1.00  0.00           H  
ATOM   2094  HG  LEU A 133     -17.513  -8.981  16.915  1.00  0.00           H  
ATOM   2095 1HD1 LEU A 133     -18.001  -6.636  17.452  1.00  0.00           H  
ATOM   2096 2HD1 LEU A 133     -19.484  -7.550  17.093  1.00  0.00           H  
ATOM   2097 3HD1 LEU A 133     -19.065  -7.161  18.778  1.00  0.00           H  
ATOM   2098 1HD2 LEU A 133     -16.050  -7.800  18.520  1.00  0.00           H  
ATOM   2099 2HD2 LEU A 133     -17.086  -8.341  19.863  1.00  0.00           H  
ATOM   2100 3HD2 LEU A 133     -16.166  -9.532  18.913  1.00  0.00           H  
ATOM   2101  N   LYS A 134     -20.172 -12.777  18.532  1.00  0.00           N  
ATOM   2102  CA  LYS A 134     -21.029 -13.814  19.114  1.00  0.00           C  
ATOM   2103  C   LYS A 134     -20.232 -15.089  19.399  1.00  0.00           C  
ATOM   2104  O   LYS A 134     -20.363 -15.703  20.460  1.00  0.00           O  
ATOM   2105  CB  LYS A 134     -22.204 -14.123  18.185  1.00  0.00           C  
ATOM   2106  CG  LYS A 134     -23.252 -13.021  18.108  1.00  0.00           C  
ATOM   2107  CD  LYS A 134     -24.361 -13.381  17.131  1.00  0.00           C  
ATOM   2108  CE  LYS A 134     -25.396 -12.269  17.033  1.00  0.00           C  
ATOM   2109  NZ  LYS A 134     -26.471 -12.594  16.057  1.00  0.00           N  
ATOM   2110  H   LYS A 134     -20.351 -12.463  17.589  1.00  0.00           H  
ATOM   2111  HA  LYS A 134     -21.448 -13.433  20.045  1.00  0.00           H  
ATOM   2112 1HB  LYS A 134     -21.832 -14.303  17.176  1.00  0.00           H  
ATOM   2113 2HB  LYS A 134     -22.701 -15.034  18.518  1.00  0.00           H  
ATOM   2114 1HG  LYS A 134     -23.686 -12.861  19.095  1.00  0.00           H  
ATOM   2115 2HG  LYS A 134     -22.781 -12.093  17.783  1.00  0.00           H  
ATOM   2116 1HD  LYS A 134     -23.934 -13.557  16.143  1.00  0.00           H  
ATOM   2117 2HD  LYS A 134     -24.855 -14.294  17.463  1.00  0.00           H  
ATOM   2118 1HE  LYS A 134     -25.847 -12.104  18.010  1.00  0.00           H  
ATOM   2119 2HE  LYS A 134     -24.908 -11.345  16.722  1.00  0.00           H  
ATOM   2120 1HZ  LYS A 134     -27.135 -11.833  16.020  1.00  0.00           H  
ATOM   2121 2HZ  LYS A 134     -26.066 -12.731  15.141  1.00  0.00           H  
ATOM   2122 3HZ  LYS A 134     -26.943 -13.439  16.345  1.00  0.00           H  
ATOM   2123  N   LEU A 135     -19.327 -15.646  18.372  1.00  0.00           N  
ATOM   2124  CA  LEU A 135     -18.452 -16.797  18.515  1.00  0.00           C  
ATOM   2125  C   LEU A 135     -17.367 -16.496  19.546  1.00  0.00           C  
ATOM   2126  O   LEU A 135     -17.039 -17.345  20.377  1.00  0.00           O  
ATOM   2127  CB  LEU A 135     -17.815 -17.159  17.167  1.00  0.00           C  
ATOM   2128  CG  LEU A 135     -18.768 -17.741  16.116  1.00  0.00           C  
ATOM   2129  CD1 LEU A 135     -18.078 -17.761  14.759  1.00  0.00           C  
ATOM   2130  CD2 LEU A 135     -19.193 -19.140  16.535  1.00  0.00           C  
ATOM   2131  H   LEU A 135     -19.376 -15.174  17.479  1.00  0.00           H  
ATOM   2132  HA  LEU A 135     -19.048 -17.643  18.854  1.00  0.00           H  
ATOM   2133 1HB  LEU A 135     -17.363 -16.263  16.745  1.00  0.00           H  
ATOM   2134 2HB  LEU A 135     -17.026 -17.891  17.341  1.00  0.00           H  
ATOM   2135  HG  LEU A 135     -19.650 -17.104  16.032  1.00  0.00           H  
ATOM   2136 1HD1 LEU A 135     -18.755 -18.174  14.012  1.00  0.00           H  
ATOM   2137 2HD1 LEU A 135     -17.802 -16.745  14.476  1.00  0.00           H  
ATOM   2138 3HD1 LEU A 135     -17.181 -18.378  14.817  1.00  0.00           H  
ATOM   2139 1HD2 LEU A 135     -19.871 -19.554  15.787  1.00  0.00           H  
ATOM   2140 2HD2 LEU A 135     -18.312 -19.778  16.617  1.00  0.00           H  
ATOM   2141 3HD2 LEU A 135     -19.699 -19.094  17.499  1.00  0.00           H  
ATOM   2142  N   LYS A 136     -16.823 -15.278  19.484  1.00  0.00           N  
ATOM   2143  CA  LYS A 136     -15.778 -14.811  20.399  1.00  0.00           C  
ATOM   2144  C   LYS A 136     -16.184 -14.988  21.847  1.00  0.00           C  
ATOM   2145  O   LYS A 136     -15.464 -15.586  22.649  1.00  0.00           O  
ATOM   2146  CB  LYS A 136     -15.445 -13.343  20.131  1.00  0.00           C  
ATOM   2147  CG  LYS A 136     -14.282 -12.802  20.952  1.00  0.00           C  
ATOM   2148  CD  LYS A 136     -14.099 -11.307  20.733  1.00  0.00           C  
ATOM   2149  CE  LYS A 136     -12.898 -10.777  21.503  1.00  0.00           C  
ATOM   2150  NZ  LYS A 136     -13.129 -10.792  22.973  1.00  0.00           N  
ATOM   2151  H   LYS A 136     -17.160 -14.655  18.762  1.00  0.00           H  
ATOM   2152  HA  LYS A 136     -14.869 -15.381  20.203  1.00  0.00           H  
ATOM   2153 1HB  LYS A 136     -15.199 -13.212  19.077  1.00  0.00           H  
ATOM   2154 2HB  LYS A 136     -16.319 -12.727  20.343  1.00  0.00           H  
ATOM   2155 1HG  LYS A 136     -14.468 -12.985  22.011  1.00  0.00           H  
ATOM   2156 2HG  LYS A 136     -13.365 -13.317  20.668  1.00  0.00           H  
ATOM   2157 1HD  LYS A 136     -13.954 -11.110  19.670  1.00  0.00           H  
ATOM   2158 2HD  LYS A 136     -14.992 -10.779  21.065  1.00  0.00           H  
ATOM   2159 1HE  LYS A 136     -12.024 -11.387  21.279  1.00  0.00           H  
ATOM   2160 2HE  LYS A 136     -12.689  -9.754  21.191  1.00  0.00           H  
ATOM   2161 1HZ  LYS A 136     -12.311 -10.433  23.446  1.00  0.00           H  
ATOM   2162 2HZ  LYS A 136     -13.927 -10.213  23.195  1.00  0.00           H  
ATOM   2163 3HZ  LYS A 136     -13.305 -11.739  23.277  1.00  0.00           H  
ATOM   2164  N   THR A 137     -17.349 -14.448  22.180  1.00  0.00           N  
ATOM   2165  CA  THR A 137     -17.863 -14.493  23.540  1.00  0.00           C  
ATOM   2166  C   THR A 137     -18.193 -15.909  24.001  1.00  0.00           C  
ATOM   2167  O   THR A 137     -17.808 -16.310  25.096  1.00  0.00           O  
ATOM   2168  CB  THR A 137     -19.117 -13.608  23.673  1.00  0.00           C  
ATOM   2169  OG1 THR A 137     -18.783 -12.251  23.353  1.00  0.00           O  
ATOM   2170  CG2 THR A 137     -19.666 -13.671  25.090  1.00  0.00           C  
ATOM   2171  H   THR A 137     -17.894 -13.992  21.462  1.00  0.00           H  
ATOM   2172  HA  THR A 137     -17.100 -14.099  24.211  1.00  0.00           H  
ATOM   2173  HB  THR A 137     -19.881 -13.954  22.978  1.00  0.00           H  
ATOM   2174  HG1 THR A 137     -18.712 -12.156  22.400  1.00  0.00           H  
ATOM   2175 1HG2 THR A 137     -20.551 -13.041  25.165  1.00  0.00           H  
ATOM   2176 2HG2 THR A 137     -19.931 -14.700  25.332  1.00  0.00           H  
ATOM   2177 3HG2 THR A 137     -18.909 -13.318  25.789  1.00  0.00           H  
ATOM   2178  N   LYS A 138     -18.891 -16.666  23.156  1.00  0.00           N  
ATOM   2179  CA  LYS A 138     -19.310 -18.020  23.506  1.00  0.00           C  
ATOM   2180  C   LYS A 138     -18.144 -19.010  23.649  1.00  0.00           C  
ATOM   2181  O   LYS A 138     -18.182 -19.893  24.512  1.00  0.00           O  
ATOM   2182  CB  LYS A 138     -20.300 -18.537  22.461  1.00  0.00           C  
ATOM   2183  CG  LYS A 138     -21.672 -17.879  22.513  1.00  0.00           C  
ATOM   2184  CD  LYS A 138     -22.591 -18.430  21.433  1.00  0.00           C  
ATOM   2185  CE  LYS A 138     -23.962 -17.772  21.482  1.00  0.00           C  
ATOM   2186  NZ  LYS A 138     -24.870 -18.299  20.428  1.00  0.00           N  
ATOM   2187  H   LYS A 138     -19.137 -16.292  22.251  1.00  0.00           H  
ATOM   2188  HA  LYS A 138     -19.776 -17.995  24.492  1.00  0.00           H  
ATOM   2189 1HB  LYS A 138     -19.890 -18.379  21.463  1.00  0.00           H  
ATOM   2190 2HB  LYS A 138     -20.439 -19.611  22.591  1.00  0.00           H  
ATOM   2191 1HG  LYS A 138     -22.124 -18.057  23.489  1.00  0.00           H  
ATOM   2192 2HG  LYS A 138     -21.565 -16.804  22.372  1.00  0.00           H  
ATOM   2193 1HD  LYS A 138     -22.147 -18.254  20.452  1.00  0.00           H  
ATOM   2194 2HD  LYS A 138     -22.710 -19.505  21.571  1.00  0.00           H  
ATOM   2195 1HE  LYS A 138     -24.415 -17.948  22.457  1.00  0.00           H  
ATOM   2196 2HE  LYS A 138     -23.854 -16.696  21.346  1.00  0.00           H  
ATOM   2197 1HZ  LYS A 138     -25.767 -17.838  20.494  1.00  0.00           H  
ATOM   2198 2HZ  LYS A 138     -24.468 -18.124  19.518  1.00  0.00           H  
ATOM   2199 3HZ  LYS A 138     -24.994 -19.293  20.556  1.00  0.00           H  
ATOM   2200  N   LEU A 139     -17.116 -18.872  22.813  1.00  0.00           N  
ATOM   2201  CA  LEU A 139     -16.004 -19.826  22.822  1.00  0.00           C  
ATOM   2202  C   LEU A 139     -14.893 -19.456  23.788  1.00  0.00           C  
ATOM   2203  O   LEU A 139     -14.152 -20.331  24.238  1.00  0.00           O  
ATOM   2204  CB  LEU A 139     -15.415 -19.949  21.411  1.00  0.00           C  
ATOM   2205  CG  LEU A 139     -16.091 -20.979  20.496  1.00  0.00           C  
ATOM   2206  CD1 LEU A 139     -17.530 -20.557  20.232  1.00  0.00           C  
ATOM   2207  CD2 LEU A 139     -15.307 -21.095  19.197  1.00  0.00           C  
ATOM   2208  H   LEU A 139     -17.098 -18.101  22.161  1.00  0.00           H  
ATOM   2209  HA  LEU A 139     -16.386 -20.799  23.131  1.00  0.00           H  
ATOM   2210 1HB  LEU A 139     -15.480 -18.979  20.922  1.00  0.00           H  
ATOM   2211 2HB  LEU A 139     -14.363 -20.221  21.496  1.00  0.00           H  
ATOM   2212  HG  LEU A 139     -16.114 -21.948  20.994  1.00  0.00           H  
ATOM   2213 1HD1 LEU A 139     -18.010 -21.288  19.581  1.00  0.00           H  
ATOM   2214 2HD1 LEU A 139     -18.072 -20.501  21.176  1.00  0.00           H  
ATOM   2215 3HD1 LEU A 139     -17.539 -19.580  19.748  1.00  0.00           H  
ATOM   2216 1HD2 LEU A 139     -15.787 -21.827  18.547  1.00  0.00           H  
ATOM   2217 2HD2 LEU A 139     -15.285 -20.126  18.698  1.00  0.00           H  
ATOM   2218 3HD2 LEU A 139     -14.288 -21.415  19.414  1.00  0.00           H  
ATOM   2219  N   GLY A 140     -14.752 -18.164  24.084  1.00  0.00           N  
ATOM   2220  CA  GLY A 140     -13.610 -17.687  24.850  1.00  0.00           C  
ATOM   2221  C   GLY A 140     -12.329 -17.511  24.036  1.00  0.00           C  
ATOM   2222  O   GLY A 140     -11.234 -17.836  24.511  1.00  0.00           O  
ATOM   2223  H   GLY A 140     -15.447 -17.501  23.772  1.00  0.00           H  
ATOM   2224 1HA  GLY A 140     -13.854 -16.728  25.307  1.00  0.00           H  
ATOM   2225 2HA  GLY A 140     -13.401 -18.384  25.662  1.00  0.00           H  
ATOM   2226  N   VAL A 141     -12.458 -17.004  22.807  1.00  0.00           N  
ATOM   2227  CA  VAL A 141     -11.324 -16.900  21.883  1.00  0.00           C  
ATOM   2228  C   VAL A 141     -11.135 -15.462  21.408  1.00  0.00           C  
ATOM   2229  O   VAL A 141     -11.924 -14.590  21.750  1.00  0.00           O  
ATOM   2230  CB  VAL A 141     -11.537 -17.816  20.663  1.00  0.00           C  
ATOM   2231  CG1 VAL A 141     -11.608 -19.272  21.097  1.00  0.00           C  
ATOM   2232  CG2 VAL A 141     -12.805 -17.410  19.927  1.00  0.00           C  
ATOM   2233  H   VAL A 141     -13.367 -16.681  22.507  1.00  0.00           H  
ATOM   2234  HA  VAL A 141     -10.424 -17.232  22.402  1.00  0.00           H  
ATOM   2235  HB  VAL A 141     -10.681 -17.721  19.995  1.00  0.00           H  
ATOM   2236 1HG1 VAL A 141     -11.759 -19.905  20.222  1.00  0.00           H  
ATOM   2237 2HG1 VAL A 141     -10.677 -19.551  21.590  1.00  0.00           H  
ATOM   2238 3HG1 VAL A 141     -12.440 -19.406  21.788  1.00  0.00           H  
ATOM   2239 1HG2 VAL A 141     -12.949 -18.061  19.065  1.00  0.00           H  
ATOM   2240 2HG2 VAL A 141     -13.660 -17.499  20.597  1.00  0.00           H  
ATOM   2241 3HG2 VAL A 141     -12.715 -16.377  19.590  1.00  0.00           H  
ATOM   2242  N   SER A 142     -10.085 -15.213  20.630  1.00  0.00           N  
ATOM   2243  CA  SER A 142      -9.877 -13.886  20.058  1.00  0.00           C  
ATOM   2244  C   SER A 142     -10.797 -13.633  18.866  1.00  0.00           C  
ATOM   2245  O   SER A 142     -11.416 -14.559  18.340  1.00  0.00           O  
ATOM   2246  CB  SER A 142      -8.430 -13.727  19.631  1.00  0.00           C  
ATOM   2247  OG  SER A 142      -8.149 -14.517  18.508  1.00  0.00           O  
ATOM   2248  H   SER A 142      -9.420 -15.946  20.426  1.00  0.00           H  
ATOM   2249  HA  SER A 142     -10.117 -13.147  20.822  1.00  0.00           H  
ATOM   2250 1HB  SER A 142      -8.232 -12.680  19.402  1.00  0.00           H  
ATOM   2251 2HB  SER A 142      -7.775 -14.013  20.453  1.00  0.00           H  
ATOM   2252  HG  SER A 142      -7.193 -14.508  18.411  1.00  0.00           H  
ATOM   2253  N   LEU A 143     -10.880 -12.375  18.448  1.00  0.00           N  
ATOM   2254  CA  LEU A 143     -11.668 -12.024  17.270  1.00  0.00           C  
ATOM   2255  C   LEU A 143     -11.112 -12.739  16.037  1.00  0.00           C  
ATOM   2256  O   LEU A 143     -11.873 -13.247  15.194  1.00  0.00           O  
ATOM   2257  CB  LEU A 143     -11.656 -10.505  17.049  1.00  0.00           C  
ATOM   2258  CG  LEU A 143     -12.444 -10.005  15.830  1.00  0.00           C  
ATOM   2259  CD1 LEU A 143     -13.920 -10.330  16.011  1.00  0.00           C  
ATOM   2260  CD2 LEU A 143     -12.229  -8.507  15.668  1.00  0.00           C  
ATOM   2261  H   LEU A 143     -10.390 -11.648  18.949  1.00  0.00           H  
ATOM   2262  HA  LEU A 143     -12.696 -12.351  17.431  1.00  0.00           H  
ATOM   2263 1HB  LEU A 143     -12.071 -10.022  17.932  1.00  0.00           H  
ATOM   2264 2HB  LEU A 143     -10.623 -10.179  16.932  1.00  0.00           H  
ATOM   2265  HG  LEU A 143     -12.095 -10.520  14.936  1.00  0.00           H  
ATOM   2266 1HD1 LEU A 143     -14.479  -9.974  15.146  1.00  0.00           H  
ATOM   2267 2HD1 LEU A 143     -14.047 -11.409  16.106  1.00  0.00           H  
ATOM   2268 3HD1 LEU A 143     -14.293  -9.840  16.911  1.00  0.00           H  
ATOM   2269 1HD2 LEU A 143     -12.788  -8.152  14.803  1.00  0.00           H  
ATOM   2270 2HD2 LEU A 143     -12.578  -7.991  16.563  1.00  0.00           H  
ATOM   2271 3HD2 LEU A 143     -11.168  -8.306  15.523  1.00  0.00           H  
ATOM   2272  N   LYS A 144      -9.661 -12.826  15.833  1.00  0.00           N  
ATOM   2273  CA  LYS A 144      -9.001 -13.484  14.712  1.00  0.00           C  
ATOM   2274  C   LYS A 144      -9.388 -14.960  14.638  1.00  0.00           C  
ATOM   2275  O   LYS A 144      -9.628 -15.494  13.555  1.00  0.00           O  
ATOM   2276  CB  LYS A 144      -7.482 -13.341  14.826  1.00  0.00           C  
ATOM   2277  CG  LYS A 144      -6.968 -11.921  14.630  1.00  0.00           C  
ATOM   2278  CD  LYS A 144      -5.464 -11.905  14.401  1.00  0.00           C  
ATOM   2279  CE  LYS A 144      -4.704 -12.169  15.693  1.00  0.00           C  
ATOM   2280  NZ  LYS A 144      -3.235 -12.016  15.515  1.00  0.00           N  
ATOM   2281  H   LYS A 144      -9.097 -12.387  16.547  1.00  0.00           H  
ATOM   2282  HA  LYS A 144      -9.335 -13.004  13.792  1.00  0.00           H  
ATOM   2283 1HB  LYS A 144      -7.157 -13.681  15.809  1.00  0.00           H  
ATOM   2284 2HB  LYS A 144      -7.000 -13.977  14.083  1.00  0.00           H  
ATOM   2285 1HG  LYS A 144      -7.463 -11.470  13.768  1.00  0.00           H  
ATOM   2286 2HG  LYS A 144      -7.199 -11.325  15.512  1.00  0.00           H  
ATOM   2287 1HD  LYS A 144      -5.198 -12.669  13.670  1.00  0.00           H  
ATOM   2288 2HD  LYS A 144      -5.166 -10.933  14.009  1.00  0.00           H  
ATOM   2289 1HE  LYS A 144      -5.040 -11.474  16.461  1.00  0.00           H  
ATOM   2290 2HE  LYS A 144      -4.911 -13.183  16.036  1.00  0.00           H  
ATOM   2291 1HZ  LYS A 144      -2.768 -12.199  16.392  1.00  0.00           H  
ATOM   2292 2HZ  LYS A 144      -2.909 -12.670  14.817  1.00  0.00           H  
ATOM   2293 3HZ  LYS A 144      -3.028 -11.074  15.216  1.00  0.00           H  
ATOM   2294  N   GLN A 145      -9.480 -15.760  15.841  1.00  0.00           N  
ATOM   2295  CA  GLN A 145      -9.872 -17.158  15.982  1.00  0.00           C  
ATOM   2296  C   GLN A 145     -11.360 -17.352  15.672  1.00  0.00           C  
ATOM   2297  O   GLN A 145     -11.747 -18.330  15.031  1.00  0.00           O  
ATOM   2298  CB  GLN A 145      -9.560 -17.658  17.395  1.00  0.00           C  
ATOM   2299  CG  GLN A 145      -8.077 -17.807  17.690  1.00  0.00           C  
ATOM   2300  CD  GLN A 145      -7.807 -18.150  19.142  1.00  0.00           C  
ATOM   2301  OE1 GLN A 145      -8.378 -17.545  20.053  1.00  0.00           O  
ATOM   2302  NE2 GLN A 145      -6.932 -19.124  19.367  1.00  0.00           N  
ATOM   2303  H   GLN A 145      -9.230 -15.232  16.665  1.00  0.00           H  
ATOM   2304  HA  GLN A 145      -9.300 -17.752  15.269  1.00  0.00           H  
ATOM   2305 1HB  GLN A 145      -9.980 -16.967  18.126  1.00  0.00           H  
ATOM   2306 2HB  GLN A 145     -10.033 -18.627  17.551  1.00  0.00           H  
ATOM   2307 1HG  GLN A 145      -7.673 -18.606  17.069  1.00  0.00           H  
ATOM   2308 2HG  GLN A 145      -7.575 -16.866  17.461  1.00  0.00           H  
ATOM   2309 1HE2 GLN A 145      -6.713 -19.393  20.305  1.00  0.00           H  
ATOM   2310 2HE2 GLN A 145      -6.491 -19.588  18.597  1.00  0.00           H  
ATOM   2311  N   ALA A 146     -12.178 -16.413  16.135  1.00  0.00           N  
ATOM   2312  CA  ALA A 146     -13.600 -16.374  15.826  1.00  0.00           C  
ATOM   2313  C   ALA A 146     -13.849 -16.142  14.337  1.00  0.00           C  
ATOM   2314  O   ALA A 146     -14.799 -16.673  13.773  1.00  0.00           O  
ATOM   2315  CB  ALA A 146     -14.300 -15.289  16.663  1.00  0.00           C  
ATOM   2316  H   ALA A 146     -11.782 -15.698  16.731  1.00  0.00           H  
ATOM   2317  HA  ALA A 146     -14.029 -17.344  16.077  1.00  0.00           H  
ATOM   2318 1HB  ALA A 146     -15.363 -15.271  16.420  1.00  0.00           H  
ATOM   2319 2HB  ALA A 146     -14.174 -15.510  17.722  1.00  0.00           H  
ATOM   2320 3HB  ALA A 146     -13.862 -14.317  16.439  1.00  0.00           H  
ATOM   2321  N   LEU A 147     -13.045 -15.195  13.600  1.00  0.00           N  
ATOM   2322  CA  LEU A 147     -13.078 -14.968  12.159  1.00  0.00           C  
ATOM   2323  C   LEU A 147     -12.603 -16.206  11.408  1.00  0.00           C  
ATOM   2324  O   LEU A 147     -13.115 -16.527  10.335  1.00  0.00           O  
ATOM   2325  CB  LEU A 147     -12.199 -13.767  11.789  1.00  0.00           C  
ATOM   2326  CG  LEU A 147     -12.717 -12.397  12.247  1.00  0.00           C  
ATOM   2327  CD1 LEU A 147     -11.596 -11.371  12.152  1.00  0.00           C  
ATOM   2328  CD2 LEU A 147     -13.905 -11.991  11.388  1.00  0.00           C  
ATOM   2329  H   LEU A 147     -12.410 -14.653  14.169  1.00  0.00           H  
ATOM   2330  HA  LEU A 147     -14.109 -14.772  11.871  1.00  0.00           H  
ATOM   2331 1HB  LEU A 147     -11.212 -13.909  12.225  1.00  0.00           H  
ATOM   2332 2HB  LEU A 147     -12.092 -13.735  10.705  1.00  0.00           H  
ATOM   2333  HG  LEU A 147     -13.028 -12.456  13.291  1.00  0.00           H  
ATOM   2334 1HD1 LEU A 147     -11.964 -10.399  12.478  1.00  0.00           H  
ATOM   2335 2HD1 LEU A 147     -10.768 -11.678  12.791  1.00  0.00           H  
ATOM   2336 3HD1 LEU A 147     -11.253 -11.302  11.121  1.00  0.00           H  
ATOM   2337 1HD2 LEU A 147     -14.274 -11.017  11.714  1.00  0.00           H  
ATOM   2338 2HD2 LEU A 147     -13.595 -11.929  10.344  1.00  0.00           H  
ATOM   2339 3HD2 LEU A 147     -14.698 -12.731  11.489  1.00  0.00           H  
ATOM   2340  N   LEU A 148     -11.570 -16.970  11.973  1.00  0.00           N  
ATOM   2341  CA  LEU A 148     -11.156 -18.228  11.365  1.00  0.00           C  
ATOM   2342  C   LEU A 148     -12.291 -19.247  11.341  1.00  0.00           C  
ATOM   2343  O   LEU A 148     -12.479 -19.956  10.352  1.00  0.00           O  
ATOM   2344  CB  LEU A 148      -9.958 -18.809  12.127  1.00  0.00           C  
ATOM   2345  CG  LEU A 148      -9.372 -20.106  11.555  1.00  0.00           C  
ATOM   2346  CD1 LEU A 148      -8.811 -19.840  10.164  1.00  0.00           C  
ATOM   2347  CD2 LEU A 148      -8.291 -20.630  12.489  1.00  0.00           C  
ATOM   2348  H   LEU A 148     -11.101 -16.651  12.809  1.00  0.00           H  
ATOM   2349  HA  LEU A 148     -10.872 -18.029  10.333  1.00  0.00           H  
ATOM   2350 1HB  LEU A 148      -9.164 -18.065  12.144  1.00  0.00           H  
ATOM   2351 2HB  LEU A 148     -10.263 -19.008  13.154  1.00  0.00           H  
ATOM   2352  HG  LEU A 148     -10.161 -20.851  11.459  1.00  0.00           H  
ATOM   2353 1HD1 LEU A 148      -8.394 -20.761   9.758  1.00  0.00           H  
ATOM   2354 2HD1 LEU A 148      -9.609 -19.485   9.512  1.00  0.00           H  
ATOM   2355 3HD1 LEU A 148      -8.028 -19.084  10.226  1.00  0.00           H  
ATOM   2356 1HD2 LEU A 148      -7.875 -21.552  12.083  1.00  0.00           H  
ATOM   2357 2HD2 LEU A 148      -7.500 -19.886  12.585  1.00  0.00           H  
ATOM   2358 3HD2 LEU A 148      -8.723 -20.828  13.470  1.00  0.00           H  
ATOM   2359  N   PHE A 149     -13.049 -19.324  12.426  1.00  0.00           N  
ATOM   2360  CA  PHE A 149     -14.199 -20.217  12.451  1.00  0.00           C  
ATOM   2361  C   PHE A 149     -15.270 -19.847  11.400  1.00  0.00           C  
ATOM   2362  O   PHE A 149     -15.940 -20.720  10.850  1.00  0.00           O  
ATOM   2363  CB  PHE A 149     -14.824 -20.207  13.847  1.00  0.00           C  
ATOM   2364  CG  PHE A 149     -14.285 -21.272  14.760  1.00  0.00           C  
ATOM   2365  CD1 PHE A 149     -13.472 -20.938  15.833  1.00  0.00           C  
ATOM   2366  CD2 PHE A 149     -14.588 -22.608  14.547  1.00  0.00           C  
ATOM   2367  CE1 PHE A 149     -12.975 -21.916  16.674  1.00  0.00           C  
ATOM   2368  CE2 PHE A 149     -14.094 -23.588  15.386  1.00  0.00           C  
ATOM   2369  CZ  PHE A 149     -13.286 -23.241  16.450  1.00  0.00           C  
ATOM   2370  H   PHE A 149     -12.839 -18.769  13.242  1.00  0.00           H  
ATOM   2371  HA  PHE A 149     -13.851 -21.222  12.214  1.00  0.00           H  
ATOM   2372 1HB  PHE A 149     -14.653 -19.239  14.316  1.00  0.00           H  
ATOM   2373 2HB  PHE A 149     -15.901 -20.345  13.764  1.00  0.00           H  
ATOM   2374  HD1 PHE A 149     -13.228 -19.891  16.011  1.00  0.00           H  
ATOM   2375  HD2 PHE A 149     -15.226 -22.881  13.706  1.00  0.00           H  
ATOM   2376  HE1 PHE A 149     -12.338 -21.640  17.513  1.00  0.00           H  
ATOM   2377  HE2 PHE A 149     -14.340 -24.634  15.208  1.00  0.00           H  
ATOM   2378  HZ  PHE A 149     -12.894 -24.013  17.112  1.00  0.00           H  
ATOM   2379  N   LEU A 150     -15.547 -18.493  11.115  1.00  0.00           N  
ATOM   2380  CA  LEU A 150     -16.401 -18.062   9.997  1.00  0.00           C  
ATOM   2381  C   LEU A 150     -15.818 -18.478   8.648  1.00  0.00           C  
ATOM   2382  O   LEU A 150     -16.544 -18.919   7.757  1.00  0.00           O  
ATOM   2383  CB  LEU A 150     -16.583 -16.539  10.028  1.00  0.00           C  
ATOM   2384  CG  LEU A 150     -17.379 -15.988  11.217  1.00  0.00           C  
ATOM   2385  CD1 LEU A 150     -17.298 -14.468  11.223  1.00  0.00           C  
ATOM   2386  CD2 LEU A 150     -18.823 -16.458  11.123  1.00  0.00           C  
ATOM   2387  H   LEU A 150     -15.154 -17.796  11.731  1.00  0.00           H  
ATOM   2388  HA  LEU A 150     -17.369 -18.549  10.102  1.00  0.00           H  
ATOM   2389 1HB  LEU A 150     -15.600 -16.072  10.042  1.00  0.00           H  
ATOM   2390 2HB  LEU A 150     -17.095 -16.232   9.116  1.00  0.00           H  
ATOM   2391  HG  LEU A 150     -16.940 -16.349  12.148  1.00  0.00           H  
ATOM   2392 1HD1 LEU A 150     -17.864 -14.076  12.068  1.00  0.00           H  
ATOM   2393 2HD1 LEU A 150     -16.256 -14.159  11.311  1.00  0.00           H  
ATOM   2394 3HD1 LEU A 150     -17.716 -14.078  10.295  1.00  0.00           H  
ATOM   2395 1HD2 LEU A 150     -19.389 -16.067  11.970  1.00  0.00           H  
ATOM   2396 2HD2 LEU A 150     -19.264 -16.097  10.194  1.00  0.00           H  
ATOM   2397 3HD2 LEU A 150     -18.853 -17.548  11.139  1.00  0.00           H  
ATOM   2398  N   GLN A 151     -14.502 -18.339   8.485  1.00  0.00           N  
ATOM   2399  CA  GLN A 151     -13.803 -18.831   7.280  1.00  0.00           C  
ATOM   2400  C   GLN A 151     -13.806 -20.351   7.135  1.00  0.00           C  
ATOM   2401  O   GLN A 151     -13.800 -20.877   6.021  1.00  0.00           O  
ATOM   2402  CB  GLN A 151     -12.355 -18.334   7.276  1.00  0.00           C  
ATOM   2403  CG  GLN A 151     -12.213 -16.833   7.086  1.00  0.00           C  
ATOM   2404  CD  GLN A 151     -10.769 -16.375   7.155  1.00  0.00           C  
ATOM   2405  OE1 GLN A 151      -9.876 -17.001   6.576  1.00  0.00           O  
ATOM   2406  NE2 GLN A 151     -10.530 -15.279   7.865  1.00  0.00           N  
ATOM   2407  H   GLN A 151     -13.968 -17.883   9.211  1.00  0.00           H  
ATOM   2408  HA  GLN A 151     -14.320 -18.436   6.405  1.00  0.00           H  
ATOM   2409 1HB  GLN A 151     -11.877 -18.600   8.219  1.00  0.00           H  
ATOM   2410 2HB  GLN A 151     -11.803 -18.828   6.478  1.00  0.00           H  
ATOM   2411 1HG  GLN A 151     -12.612 -16.562   6.108  1.00  0.00           H  
ATOM   2412 2HG  GLN A 151     -12.772 -16.323   7.871  1.00  0.00           H  
ATOM   2413 1HE2 GLN A 151      -9.596 -14.928   7.946  1.00  0.00           H  
ATOM   2414 2HE2 GLN A 151     -11.283 -14.802   8.318  1.00  0.00           H  
ATOM   2415  N   LEU A 152     -13.751 -21.125   8.321  1.00  0.00           N  
ATOM   2416  CA  LEU A 152     -13.790 -22.579   8.408  1.00  0.00           C  
ATOM   2417  C   LEU A 152     -15.129 -23.121   7.939  1.00  0.00           C  
ATOM   2418  O   LEU A 152     -15.189 -24.009   7.088  1.00  0.00           O  
ATOM   2419  CB  LEU A 152     -13.526 -23.033   9.849  1.00  0.00           C  
ATOM   2420  CG  LEU A 152     -13.699 -24.534  10.117  1.00  0.00           C  
ATOM   2421  CD1 LEU A 152     -12.727 -25.321   9.248  1.00  0.00           C  
ATOM   2422  CD2 LEU A 152     -13.465 -24.817  11.593  1.00  0.00           C  
ATOM   2423  H   LEU A 152     -13.604 -20.586   9.162  1.00  0.00           H  
ATOM   2424  HA  LEU A 152     -13.018 -22.978   7.749  1.00  0.00           H  
ATOM   2425 1HB  LEU A 152     -12.505 -22.765  10.116  1.00  0.00           H  
ATOM   2426 2HB  LEU A 152     -14.205 -22.498  10.512  1.00  0.00           H  
ATOM   2427  HG  LEU A 152     -14.711 -24.837   9.845  1.00  0.00           H  
ATOM   2428 1HD1 LEU A 152     -12.851 -26.387   9.438  1.00  0.00           H  
ATOM   2429 2HD1 LEU A 152     -12.930 -25.114   8.197  1.00  0.00           H  
ATOM   2430 3HD1 LEU A 152     -11.706 -25.026   9.486  1.00  0.00           H  
ATOM   2431 1HD2 LEU A 152     -13.590 -25.883  11.783  1.00  0.00           H  
ATOM   2432 2HD2 LEU A 152     -12.454 -24.515  11.866  1.00  0.00           H  
ATOM   2433 3HD2 LEU A 152     -14.185 -24.256  12.190  1.00  0.00           H  
ATOM   2434  N   ALA A 153     -16.198 -22.574   8.503  1.00  0.00           N  
ATOM   2435  CA  ALA A 153     -17.556 -22.984   8.159  1.00  0.00           C  
ATOM   2436  C   ALA A 153     -17.831 -22.774   6.670  1.00  0.00           C  
ATOM   2437  O   ALA A 153     -18.552 -23.553   6.043  1.00  0.00           O  
ATOM   2438  CB  ALA A 153     -18.568 -22.197   8.999  1.00  0.00           C  
ATOM   2439  H   ALA A 153     -16.062 -21.849   9.194  1.00  0.00           H  
ATOM   2440  HA  ALA A 153     -17.656 -24.047   8.383  1.00  0.00           H  
ATOM   2441 1HB  ALA A 153     -19.578 -22.506   8.738  1.00  0.00           H  
ATOM   2442 2HB  ALA A 153     -18.390 -22.390  10.059  1.00  0.00           H  
ATOM   2443 3HB  ALA A 153     -18.453 -21.131   8.803  1.00  0.00           H  
ATOM   2444  N   ALA A 154     -17.325 -21.590   5.950  1.00  0.00           N  
ATOM   2445  CA  ALA A 154     -17.477 -21.280   4.526  1.00  0.00           C  
ATOM   2446  C   ALA A 154     -16.702 -22.292   3.702  1.00  0.00           C  
ATOM   2447  O   ALA A 154     -17.121 -22.665   2.607  1.00  0.00           O  
ATOM   2448  CB  ALA A 154     -17.008 -19.861   4.239  1.00  0.00           C  
ATOM   2449  H   ALA A 154     -16.823 -20.944   6.543  1.00  0.00           H  
ATOM   2450  HA  ALA A 154     -18.534 -21.361   4.272  1.00  0.00           H  
ATOM   2451 1HB  ALA A 154     -17.127 -19.646   3.177  1.00  0.00           H  
ATOM   2452 2HB  ALA A 154     -17.604 -19.157   4.821  1.00  0.00           H  
ATOM   2453 3HB  ALA A 154     -15.959 -19.762   4.513  1.00  0.00           H  
ATOM   2454  N   ALA A 155     -15.378 -22.745   4.160  1.00  0.00           N  
ATOM   2455  CA  ALA A 155     -14.592 -23.768   3.504  1.00  0.00           C  
ATOM   2456  C   ALA A 155     -15.260 -25.122   3.630  1.00  0.00           C  
ATOM   2457  O   ALA A 155     -15.182 -25.950   2.722  1.00  0.00           O  
ATOM   2458  CB  ALA A 155     -13.186 -23.813   4.085  1.00  0.00           C  
ATOM   2459  H   ALA A 155     -14.973 -22.230   4.929  1.00  0.00           H  
ATOM   2460  HA  ALA A 155     -14.516 -23.520   2.445  1.00  0.00           H  
ATOM   2461 1HB  ALA A 155     -12.610 -24.590   3.582  1.00  0.00           H  
ATOM   2462 2HB  ALA A 155     -12.701 -22.849   3.937  1.00  0.00           H  
ATOM   2463 3HB  ALA A 155     -13.240 -24.033   5.150  1.00  0.00           H  
ATOM   2464  N   LEU A 156     -15.901 -25.542   4.862  1.00  0.00           N  
ATOM   2465  CA  LEU A 156     -16.601 -26.787   5.100  1.00  0.00           C  
ATOM   2466  C   LEU A 156     -17.946 -26.837   4.365  1.00  0.00           C  
ATOM   2467  O   LEU A 156     -18.391 -27.902   3.939  1.00  0.00           O  
ATOM   2468  CB  LEU A 156     -16.824 -26.976   6.606  1.00  0.00           C  
ATOM   2469  CG  LEU A 156     -15.561 -27.241   7.437  1.00  0.00           C  
ATOM   2470  CD1 LEU A 156     -15.909 -27.193   8.918  1.00  0.00           C  
ATOM   2471  CD2 LEU A 156     -14.976 -28.592   7.055  1.00  0.00           C  
ATOM   2472  H   LEU A 156     -15.795 -24.884   5.622  1.00  0.00           H  
ATOM   2473  HA  LEU A 156     -15.987 -27.600   4.713  1.00  0.00           H  
ATOM   2474 1HB  LEU A 156     -17.299 -26.080   7.002  1.00  0.00           H  
ATOM   2475 2HB  LEU A 156     -17.501 -27.817   6.754  1.00  0.00           H  
ATOM   2476  HG  LEU A 156     -14.827 -26.459   7.242  1.00  0.00           H  
ATOM   2477 1HD1 LEU A 156     -15.012 -27.381   9.509  1.00  0.00           H  
ATOM   2478 2HD1 LEU A 156     -16.307 -26.210   9.168  1.00  0.00           H  
ATOM   2479 3HD1 LEU A 156     -16.656 -27.955   9.141  1.00  0.00           H  
ATOM   2480 1HD2 LEU A 156     -14.079 -28.780   7.645  1.00  0.00           H  
ATOM   2481 2HD2 LEU A 156     -15.710 -29.375   7.251  1.00  0.00           H  
ATOM   2482 3HD2 LEU A 156     -14.721 -28.592   5.995  1.00  0.00           H  
ATOM   2483  N   GLY A 157     -18.700 -25.645   4.229  1.00  0.00           N  
ATOM   2484  CA  GLY A 157     -20.004 -25.533   3.596  1.00  0.00           C  
ATOM   2485  C   GLY A 157     -21.081 -25.916   4.597  1.00  0.00           C  
ATOM   2486  O   GLY A 157     -22.102 -26.541   4.258  1.00  0.00           O  
ATOM   2487  H   GLY A 157     -18.254 -24.812   4.589  1.00  0.00           H  
ATOM   2488 1HA  GLY A 157     -20.150 -24.512   3.246  1.00  0.00           H  
ATOM   2489 2HA  GLY A 157     -20.042 -26.183   2.724  1.00  0.00           H  
ATOM   2490  N   THR A 158     -20.832 -25.563   5.855  1.00  0.00           N  
ATOM   2491  CA  THR A 158     -21.738 -25.912   6.938  1.00  0.00           C  
ATOM   2492  C   THR A 158     -21.978 -24.668   7.788  1.00  0.00           C  
ATOM   2493  O   THR A 158     -21.567 -23.567   7.405  1.00  0.00           O  
ATOM   2494  CB  THR A 158     -21.179 -27.055   7.805  1.00  0.00           C  
ATOM   2495  OG1 THR A 158     -22.193 -27.513   8.708  1.00  0.00           O  
ATOM   2496  CG2 THR A 158     -19.973 -26.580   8.601  1.00  0.00           C  
ATOM   2497  H   THR A 158     -19.995 -25.038   6.065  1.00  0.00           H  
ATOM   2498  HA  THR A 158     -22.691 -26.218   6.505  1.00  0.00           H  
ATOM   2499  HB  THR A 158     -20.880 -27.885   7.165  1.00  0.00           H  
ATOM   2500  HG1 THR A 158     -22.826 -28.055   8.230  1.00  0.00           H  
ATOM   2501 1HG2 THR A 158     -19.591 -27.401   9.208  1.00  0.00           H  
ATOM   2502 2HG2 THR A 158     -19.196 -26.241   7.917  1.00  0.00           H  
ATOM   2503 3HG2 THR A 158     -20.268 -25.756   9.251  1.00  0.00           H  
ATOM   2504  N   THR A 159     -22.657 -24.829   8.922  1.00  0.00           N  
ATOM   2505  CA  THR A 159     -22.978 -23.690   9.789  1.00  0.00           C  
ATOM   2506  C   THR A 159     -21.809 -23.340  10.717  1.00  0.00           C  
ATOM   2507  O   THR A 159     -20.873 -24.120  10.855  1.00  0.00           O  
ATOM   2508  CB  THR A 159     -24.237 -23.974  10.630  1.00  0.00           C  
ATOM   2509  OG1 THR A 159     -23.972 -25.047  11.543  1.00  0.00           O  
ATOM   2510  CG2 THR A 159     -25.404 -24.353   9.732  1.00  0.00           C  
ATOM   2511  H   THR A 159     -22.959 -25.755   9.194  1.00  0.00           H  
ATOM   2512  HA  THR A 159     -23.215 -22.831   9.159  1.00  0.00           H  
ATOM   2513  HB  THR A 159     -24.500 -23.084  11.202  1.00  0.00           H  
ATOM   2514  HG1 THR A 159     -24.690 -25.110  12.178  1.00  0.00           H  
ATOM   2515 1HG2 THR A 159     -26.284 -24.550  10.343  1.00  0.00           H  
ATOM   2516 2HG2 THR A 159     -25.615 -23.534   9.044  1.00  0.00           H  
ATOM   2517 3HG2 THR A 159     -25.150 -25.247   9.164  1.00  0.00           H  
ATOM   2518  N   VAL A 160     -21.863 -22.179  11.369  1.00  0.00           N  
ATOM   2519  CA  VAL A 160     -20.783 -21.816  12.278  1.00  0.00           C  
ATOM   2520  C   VAL A 160     -20.853 -22.661  13.542  1.00  0.00           C  
ATOM   2521  O   VAL A 160     -19.830 -22.975  14.124  1.00  0.00           O  
ATOM   2522  CB  VAL A 160     -20.866 -20.324  12.649  1.00  0.00           C  
ATOM   2523  CG1 VAL A 160     -20.867 -19.462  11.395  1.00  0.00           C  
ATOM   2524  CG2 VAL A 160     -22.112 -20.066  13.482  1.00  0.00           C  
ATOM   2525  H   VAL A 160     -22.637 -21.542  11.245  1.00  0.00           H  
ATOM   2526  HA  VAL A 160     -19.831 -22.040  11.791  1.00  0.00           H  
ATOM   2527  HB  VAL A 160     -19.980 -20.052  13.224  1.00  0.00           H  
ATOM   2528 1HG1 VAL A 160     -20.926 -18.410  11.676  1.00  0.00           H  
ATOM   2529 2HG1 VAL A 160     -19.949 -19.637  10.833  1.00  0.00           H  
ATOM   2530 3HG1 VAL A 160     -21.727 -19.721  10.777  1.00  0.00           H  
ATOM   2531 1HG2 VAL A 160     -22.164 -19.009  13.741  1.00  0.00           H  
ATOM   2532 2HG2 VAL A 160     -22.997 -20.343  12.908  1.00  0.00           H  
ATOM   2533 3HG2 VAL A 160     -22.070 -20.661  14.394  1.00  0.00           H  
ATOM   2534  N   GLU A 161     -22.050 -23.065  13.954  1.00  0.00           N  
ATOM   2535  CA  GLU A 161     -22.176 -23.912  15.142  1.00  0.00           C  
ATOM   2536  C   GLU A 161     -21.557 -25.281  14.922  1.00  0.00           C  
ATOM   2537  O   GLU A 161     -20.933 -25.839  15.808  1.00  0.00           O  
ATOM   2538  CB  GLU A 161     -23.648 -24.072  15.530  1.00  0.00           C  
ATOM   2539  CG  GLU A 161     -24.323 -22.784  15.978  1.00  0.00           C  
ATOM   2540  CD  GLU A 161     -24.744 -21.913  14.827  1.00  0.00           C  
ATOM   2541  OE1 GLU A 161     -24.571 -22.321  13.704  1.00  0.00           O  
ATOM   2542  OE2 GLU A 161     -25.240 -20.838  15.072  1.00  0.00           O  
ATOM   2543  H   GLU A 161     -22.884 -22.793  13.451  1.00  0.00           H  
ATOM   2544  HA  GLU A 161     -21.646 -23.435  15.966  1.00  0.00           H  
ATOM   2545 1HB  GLU A 161     -24.208 -24.466  14.682  1.00  0.00           H  
ATOM   2546 2HB  GLU A 161     -23.733 -24.794  16.342  1.00  0.00           H  
ATOM   2547 1HG  GLU A 161     -25.203 -23.034  16.571  1.00  0.00           H  
ATOM   2548 2HG  GLU A 161     -23.636 -22.228  16.616  1.00  0.00           H  
ATOM   2549  N   GLU A 162     -21.741 -25.822  13.728  1.00  0.00           N  
ATOM   2550  CA  GLU A 162     -21.179 -27.124  13.389  1.00  0.00           C  
ATOM   2551  C   GLU A 162     -19.652 -27.085  13.303  1.00  0.00           C  
ATOM   2552  O   GLU A 162     -18.967 -28.023  13.729  1.00  0.00           O  
ATOM   2553  CB  GLU A 162     -21.778 -27.630  12.074  1.00  0.00           C  
ATOM   2554  CG  GLU A 162     -21.285 -28.997  11.642  1.00  0.00           C  
ATOM   2555  CD  GLU A 162     -21.694 -30.111  12.599  1.00  0.00           C  
ATOM   2556  OE1 GLU A 162     -22.647 -29.923  13.391  1.00  0.00           O  
ATOM   2557  OE2 GLU A 162     -21.052 -31.181  12.552  1.00  0.00           O  
ATOM   2558  H   GLU A 162     -22.277 -25.322  13.034  1.00  0.00           H  
ATOM   2559  HA  GLU A 162     -21.432 -27.825  14.183  1.00  0.00           H  
ATOM   2560 1HB  GLU A 162     -22.864 -27.680  12.165  1.00  0.00           H  
ATOM   2561 2HB  GLU A 162     -21.550 -26.926  11.274  1.00  0.00           H  
ATOM   2562 1HG  GLU A 162     -21.686 -29.221  10.653  1.00  0.00           H  
ATOM   2563 2HG  GLU A 162     -20.199 -28.974  11.567  1.00  0.00           H  
ATOM   2564  N   ALA A 163     -19.125 -26.001  12.738  1.00  0.00           N  
ATOM   2565  CA  ALA A 163     -17.687 -25.809  12.645  1.00  0.00           C  
ATOM   2566  C   ALA A 163     -17.054 -25.793  14.049  1.00  0.00           C  
ATOM   2567  O   ALA A 163     -15.990 -26.370  14.257  1.00  0.00           O  
ATOM   2568  CB  ALA A 163     -17.374 -24.516  11.888  1.00  0.00           C  
ATOM   2569  H   ALA A 163     -19.742 -25.291  12.365  1.00  0.00           H  
ATOM   2570  HA  ALA A 163     -17.269 -26.652  12.095  1.00  0.00           H  
ATOM   2571 1HB  ALA A 163     -16.294 -24.386  11.825  1.00  0.00           H  
ATOM   2572 2HB  ALA A 163     -17.791 -24.572  10.883  1.00  0.00           H  
ATOM   2573 3HB  ALA A 163     -17.811 -23.671  12.415  1.00  0.00           H  
ATOM   2574  N   VAL A 164     -17.721 -25.144  15.003  1.00  0.00           N  
ATOM   2575  CA  VAL A 164     -17.259 -25.111  16.391  1.00  0.00           C  
ATOM   2576  C   VAL A 164     -17.393 -26.486  17.043  1.00  0.00           C  
ATOM   2577  O   VAL A 164     -16.505 -26.926  17.778  1.00  0.00           O  
ATOM   2578  CB  VAL A 164     -18.067 -24.080  17.201  1.00  0.00           C  
ATOM   2579  CG1 VAL A 164     -17.718 -24.172  18.679  1.00  0.00           C  
ATOM   2580  CG2 VAL A 164     -17.800 -22.680  16.670  1.00  0.00           C  
ATOM   2581  H   VAL A 164     -18.571 -24.657  14.756  1.00  0.00           H  
ATOM   2582  HA  VAL A 164     -16.204 -24.835  16.399  1.00  0.00           H  
ATOM   2583  HB  VAL A 164     -19.129 -24.308  17.107  1.00  0.00           H  
ATOM   2584 1HG1 VAL A 164     -18.299 -23.436  19.237  1.00  0.00           H  
ATOM   2585 2HG1 VAL A 164     -17.952 -25.171  19.046  1.00  0.00           H  
ATOM   2586 3HG1 VAL A 164     -16.655 -23.973  18.815  1.00  0.00           H  
ATOM   2587 1HG2 VAL A 164     -18.375 -21.956  17.247  1.00  0.00           H  
ATOM   2588 2HG2 VAL A 164     -16.737 -22.454  16.759  1.00  0.00           H  
ATOM   2589 3HG2 VAL A 164     -18.095 -22.625  15.622  1.00  0.00           H  
ATOM   2590  N   LYS A 165     -18.658 -27.309  16.887  1.00  0.00           N  
ATOM   2591  CA  LYS A 165     -18.850 -28.645  17.440  1.00  0.00           C  
ATOM   2592  C   LYS A 165     -17.771 -29.642  16.983  1.00  0.00           C  
ATOM   2593  O   LYS A 165     -17.335 -30.498  17.752  1.00  0.00           O  
ATOM   2594  CB  LYS A 165     -20.236 -29.169  17.060  1.00  0.00           C  
ATOM   2595  CG  LYS A 165     -21.388 -28.479  17.779  1.00  0.00           C  
ATOM   2596  CD  LYS A 165     -22.733 -28.974  17.270  1.00  0.00           C  
ATOM   2597  CE  LYS A 165     -23.883 -28.217  17.919  1.00  0.00           C  
ATOM   2598  NZ  LYS A 165     -25.202 -28.622  17.359  1.00  0.00           N  
ATOM   2599  H   LYS A 165     -19.414 -26.873  16.377  1.00  0.00           H  
ATOM   2600  HA  LYS A 165     -18.766 -28.585  18.527  1.00  0.00           H  
ATOM   2601 1HB  LYS A 165     -20.391 -29.049  15.988  1.00  0.00           H  
ATOM   2602 2HB  LYS A 165     -20.296 -30.235  17.282  1.00  0.00           H  
ATOM   2603 1HG  LYS A 165     -21.319 -28.675  18.850  1.00  0.00           H  
ATOM   2604 2HG  LYS A 165     -21.322 -27.402  17.621  1.00  0.00           H  
ATOM   2605 1HD  LYS A 165     -22.784 -28.839  16.189  1.00  0.00           H  
ATOM   2606 2HD  LYS A 165     -22.838 -30.035  17.492  1.00  0.00           H  
ATOM   2607 1HE  LYS A 165     -23.884 -28.407  18.991  1.00  0.00           H  
ATOM   2608 2HE  LYS A 165     -23.750 -27.147  17.762  1.00  0.00           H  
ATOM   2609 1HZ  LYS A 165     -25.936 -28.099  17.813  1.00  0.00           H  
ATOM   2610 2HZ  LYS A 165     -25.219 -28.433  16.366  1.00  0.00           H  
ATOM   2611 3HZ  LYS A 165     -25.345 -29.609  17.516  1.00  0.00           H  
ATOM   2612  N   ARG A 166     -17.340 -29.584  15.633  1.00  0.00           N  
ATOM   2613  CA  ARG A 166     -16.298 -30.429  15.062  1.00  0.00           C  
ATOM   2614  C   ARG A 166     -14.935 -30.106  15.622  1.00  0.00           C  
ATOM   2615  O   ARG A 166     -14.141 -31.006  15.904  1.00  0.00           O  
ATOM   2616  CB  ARG A 166     -16.258 -30.280  13.548  1.00  0.00           C  
ATOM   2617  CG  ARG A 166     -17.464 -30.852  12.819  1.00  0.00           C  
ATOM   2618  CD  ARG A 166     -17.437 -30.514  11.372  1.00  0.00           C  
ATOM   2619  NE  ARG A 166     -18.610 -31.023  10.677  1.00  0.00           N  
ATOM   2620  CZ  ARG A 166     -18.747 -31.064   9.338  1.00  0.00           C  
ATOM   2621  NH1 ARG A 166     -17.779 -30.627   8.563  1.00  0.00           N  
ATOM   2622  NH2 ARG A 166     -19.856 -31.546   8.801  1.00  0.00           N  
ATOM   2623  H   ARG A 166     -17.838 -28.946  15.032  1.00  0.00           H  
ATOM   2624  HA  ARG A 166     -16.528 -31.470  15.295  1.00  0.00           H  
ATOM   2625 1HB  ARG A 166     -16.187 -29.225  13.289  1.00  0.00           H  
ATOM   2626 2HB  ARG A 166     -15.370 -30.776  13.157  1.00  0.00           H  
ATOM   2627 1HG  ARG A 166     -17.466 -31.938  12.918  1.00  0.00           H  
ATOM   2628 2HG  ARG A 166     -18.378 -30.444  13.250  1.00  0.00           H  
ATOM   2629 1HD  ARG A 166     -17.413 -29.433  11.251  1.00  0.00           H  
ATOM   2630 2HD  ARG A 166     -16.554 -30.952  10.911  1.00  0.00           H  
ATOM   2631  HE  ARG A 166     -19.378 -31.368  11.239  1.00  0.00           H  
ATOM   2632 1HH1 ARG A 166     -16.931 -30.259   8.973  1.00  0.00           H  
ATOM   2633 2HH1 ARG A 166     -17.880 -30.659   7.560  1.00  0.00           H  
ATOM   2634 1HH2 ARG A 166     -20.601 -31.883   9.396  1.00  0.00           H  
ATOM   2635 2HH2 ARG A 166     -19.957 -31.577   7.797  1.00  0.00           H  
ATOM   2636  N   ALA A 167     -14.532 -28.694  15.777  1.00  0.00           N  
ATOM   2637  CA  ALA A 167     -13.250 -28.294  16.330  1.00  0.00           C  
ATOM   2638  C   ALA A 167     -13.167 -28.740  17.791  1.00  0.00           C  
ATOM   2639  O   ALA A 167     -12.082 -29.086  18.271  1.00  0.00           O  
ATOM   2640  CB  ALA A 167     -13.060 -26.787  16.201  1.00  0.00           C  
ATOM   2641  H   ALA A 167     -15.160 -27.985  15.426  1.00  0.00           H  
ATOM   2642  HA  ALA A 167     -12.466 -28.798  15.765  1.00  0.00           H  
ATOM   2643 1HB  ALA A 167     -12.096 -26.503  16.619  1.00  0.00           H  
ATOM   2644 2HB  ALA A 167     -13.096 -26.506  15.147  1.00  0.00           H  
ATOM   2645 3HB  ALA A 167     -13.855 -26.272  16.739  1.00  0.00           H  
ATOM   2646  N   LEU A 168     -14.335 -28.650  18.622  1.00  0.00           N  
ATOM   2647  CA  LEU A 168     -14.420 -29.142  20.010  1.00  0.00           C  
ATOM   2648  C   LEU A 168     -14.231 -30.659  20.118  1.00  0.00           C  
ATOM   2649  O   LEU A 168     -13.584 -31.133  21.053  1.00  0.00           O  
ATOM   2650  CB  LEU A 168     -15.776 -28.758  20.615  1.00  0.00           C  
ATOM   2651  CG  LEU A 168     -15.994 -29.174  22.076  1.00  0.00           C  
ATOM   2652  CD1 LEU A 168     -14.936 -28.522  22.954  1.00  0.00           C  
ATOM   2653  CD2 LEU A 168     -17.395 -28.773  22.514  1.00  0.00           C  
ATOM   2654  H   LEU A 168     -15.141 -28.208  18.207  1.00  0.00           H  
ATOM   2655  HA  LEU A 168     -13.610 -28.694  20.585  1.00  0.00           H  
ATOM   2656 1HB  LEU A 168     -15.887 -27.675  20.559  1.00  0.00           H  
ATOM   2657 2HB  LEU A 168     -16.566 -29.214  20.019  1.00  0.00           H  
ATOM   2658  HG  LEU A 168     -15.882 -30.256  22.166  1.00  0.00           H  
ATOM   2659 1HD1 LEU A 168     -15.092 -28.819  23.992  1.00  0.00           H  
ATOM   2660 2HD1 LEU A 168     -13.946 -28.842  22.630  1.00  0.00           H  
ATOM   2661 3HD1 LEU A 168     -15.012 -27.438  22.871  1.00  0.00           H  
ATOM   2662 1HD2 LEU A 168     -17.550 -29.070  23.552  1.00  0.00           H  
ATOM   2663 2HD2 LEU A 168     -17.507 -27.691  22.425  1.00  0.00           H  
ATOM   2664 3HD2 LEU A 168     -18.131 -29.266  21.880  1.00  0.00           H  
ATOM   2665  N   LYS A 169     -14.883 -31.580  19.140  1.00  0.00           N  
ATOM   2666  CA  LYS A 169     -14.670 -33.034  19.093  1.00  0.00           C  
ATOM   2667  C   LYS A 169     -13.200 -33.379  18.838  1.00  0.00           C  
ATOM   2668  O   LYS A 169     -12.641 -34.274  19.485  1.00  0.00           O  
ATOM   2669  CB  LYS A 169     -15.550 -33.668  18.015  1.00  0.00           C  
ATOM   2670  CG  LYS A 169     -17.031 -33.727  18.366  1.00  0.00           C  
ATOM   2671  CD  LYS A 169     -17.848 -34.313  17.224  1.00  0.00           C  
ATOM   2672  CE  LYS A 169     -19.331 -34.345  17.561  1.00  0.00           C  
ATOM   2673  NZ  LYS A 169     -20.146 -34.878  16.437  1.00  0.00           N  
ATOM   2674  H   LYS A 169     -15.524 -31.154  18.485  1.00  0.00           H  
ATOM   2675  HA  LYS A 169     -14.944 -33.454  20.060  1.00  0.00           H  
ATOM   2676 1HB  LYS A 169     -15.449 -33.107  17.086  1.00  0.00           H  
ATOM   2677 2HB  LYS A 169     -15.212 -34.686  17.822  1.00  0.00           H  
ATOM   2678 1HG  LYS A 169     -17.170 -34.345  19.254  1.00  0.00           H  
ATOM   2679 2HG  LYS A 169     -17.394 -32.723  18.584  1.00  0.00           H  
ATOM   2680 1HD  LYS A 169     -17.701 -33.710  16.326  1.00  0.00           H  
ATOM   2681 2HD  LYS A 169     -17.509 -35.328  17.017  1.00  0.00           H  
ATOM   2682 1HE  LYS A 169     -19.490 -34.972  18.438  1.00  0.00           H  
ATOM   2683 2HE  LYS A 169     -19.673 -33.337  17.796  1.00  0.00           H  
ATOM   2684 1HZ  LYS A 169     -21.122 -34.883  16.700  1.00  0.00           H  
ATOM   2685 2HZ  LYS A 169     -20.020 -34.293  15.622  1.00  0.00           H  
ATOM   2686 3HZ  LYS A 169     -19.851 -35.820  16.223  1.00  0.00           H  
ATOM   2687  N   LEU A 170     -12.580 -32.674  17.890  1.00  0.00           N  
ATOM   2688  CA  LEU A 170     -11.159 -32.854  17.623  1.00  0.00           C  
ATOM   2689  C   LEU A 170     -10.301 -32.395  18.790  1.00  0.00           C  
ATOM   2690  O   LEU A 170      -9.299 -33.025  19.101  1.00  0.00           O  
ATOM   2691  CB  LEU A 170     -10.759 -32.083  16.359  1.00  0.00           C  
ATOM   2692  CG  LEU A 170     -10.773 -32.891  15.055  1.00  0.00           C  
ATOM   2693  CD1 LEU A 170     -12.198 -33.326  14.742  1.00  0.00           C  
ATOM   2694  CD2 LEU A 170     -10.199 -32.045  13.928  1.00  0.00           C  
ATOM   2695  H   LEU A 170     -13.100 -32.002  17.345  1.00  0.00           H  
ATOM   2696  HA  LEU A 170     -10.960 -33.919  17.503  1.00  0.00           H  
ATOM   2697 1HB  LEU A 170     -11.440 -31.242  16.236  1.00  0.00           H  
ATOM   2698 2HB  LEU A 170      -9.751 -31.691  16.495  1.00  0.00           H  
ATOM   2699  HG  LEU A 170     -10.169 -33.790  15.177  1.00  0.00           H  
ATOM   2700 1HD1 LEU A 170     -12.208 -33.900  13.815  1.00  0.00           H  
ATOM   2701 2HD1 LEU A 170     -12.577 -33.945  15.555  1.00  0.00           H  
ATOM   2702 3HD1 LEU A 170     -12.831 -32.446  14.630  1.00  0.00           H  
ATOM   2703 1HD2 LEU A 170     -10.209 -32.619  13.001  1.00  0.00           H  
ATOM   2704 2HD2 LEU A 170     -10.803 -31.146  13.804  1.00  0.00           H  
ATOM   2705 3HD2 LEU A 170      -9.175 -31.763  14.170  1.00  0.00           H  
ATOM   2706  N   LYS A 171     -10.600 -31.167  19.559  1.00  0.00           N  
ATOM   2707  CA  LYS A 171      -9.896 -30.667  20.734  1.00  0.00           C  
ATOM   2708  C   LYS A 171      -9.702 -31.800  21.716  1.00  0.00           C  
ATOM   2709  O   LYS A 171      -8.589 -32.124  22.123  1.00  0.00           O  
ATOM   2710  CB  LYS A 171     -10.661 -29.516  21.390  1.00  0.00           C  
ATOM   2711  CG  LYS A 171     -10.019 -28.979  22.663  1.00  0.00           C  
ATOM   2712  CD  LYS A 171     -10.880 -27.901  23.303  1.00  0.00           C  
ATOM   2713  CE  LYS A 171     -10.274 -27.411  24.611  1.00  0.00           C  
ATOM   2714  NZ  LYS A 171     -11.148 -26.418  25.292  1.00  0.00           N  
ATOM   2715  H   LYS A 171     -11.362 -30.627  19.176  1.00  0.00           H  
ATOM   2716  HA  LYS A 171      -8.946 -30.237  20.414  1.00  0.00           H  
ATOM   2717 1HB  LYS A 171     -10.749 -28.689  20.685  1.00  0.00           H  
ATOM   2718 2HB  LYS A 171     -11.670 -29.844  21.638  1.00  0.00           H  
ATOM   2719 1HG  LYS A 171      -9.883 -29.794  23.374  1.00  0.00           H  
ATOM   2720 2HG  LYS A 171      -9.041 -28.559  22.428  1.00  0.00           H  
ATOM   2721 1HD  LYS A 171     -10.976 -27.057  22.619  1.00  0.00           H  
ATOM   2722 2HD  LYS A 171     -11.875 -28.300  23.502  1.00  0.00           H  
ATOM   2723 1HE  LYS A 171     -10.118 -28.257  25.278  1.00  0.00           H  
ATOM   2724 2HE  LYS A 171      -9.307 -26.950  24.413  1.00  0.00           H  
ATOM   2725 1HZ  LYS A 171     -10.711 -26.118  26.152  1.00  0.00           H  
ATOM   2726 2HZ  LYS A 171     -11.285 -25.619  24.688  1.00  0.00           H  
ATOM   2727 3HZ  LYS A 171     -12.042 -26.840  25.498  1.00  0.00           H  
ATOM   2728  N   THR A 172     -10.822 -32.399  22.095  1.00  0.00           N  
ATOM   2729  CA  THR A 172     -10.847 -33.398  23.140  1.00  0.00           C  
ATOM   2730  C   THR A 172     -10.099 -34.666  22.717  1.00  0.00           C  
ATOM   2731  O   THR A 172      -9.257 -35.171  23.468  1.00  0.00           O  
ATOM   2732  CB  THR A 172     -12.297 -33.750  23.525  1.00  0.00           C  
ATOM   2733  OG1 THR A 172     -12.958 -32.580  24.025  1.00  0.00           O  
ATOM   2734  CG2 THR A 172     -12.317 -34.834  24.591  1.00  0.00           C  
ATOM   2735  H   THR A 172     -11.686 -32.145  21.634  1.00  0.00           H  
ATOM   2736  HA  THR A 172     -10.322 -33.004  24.011  1.00  0.00           H  
ATOM   2737  HB  THR A 172     -12.831 -34.104  22.644  1.00  0.00           H  
ATOM   2738  HG1 THR A 172     -13.194 -32.008  23.291  1.00  0.00           H  
ATOM   2739 1HG2 THR A 172     -13.349 -35.070  24.850  1.00  0.00           H  
ATOM   2740 2HG2 THR A 172     -11.825 -35.729  24.210  1.00  0.00           H  
ATOM   2741 3HG2 THR A 172     -11.792 -34.482  25.478  1.00  0.00           H  
ATOM   2742  N   LYS A 173     -10.371 -35.158  21.512  1.00  0.00           N  
ATOM   2743  CA  LYS A 173      -9.787 -36.433  21.088  1.00  0.00           C  
ATOM   2744  C   LYS A 173      -8.300 -36.359  20.807  1.00  0.00           C  
ATOM   2745  O   LYS A 173      -7.563 -37.285  21.131  1.00  0.00           O  
ATOM   2746  CB  LYS A 173     -10.509 -36.951  19.843  1.00  0.00           C  
ATOM   2747  CG  LYS A 173     -11.929 -37.441  20.098  1.00  0.00           C  
ATOM   2748  CD  LYS A 173     -12.586 -37.922  18.813  1.00  0.00           C  
ATOM   2749  CE  LYS A 173     -13.998 -38.429  19.069  1.00  0.00           C  
ATOM   2750  NZ  LYS A 173     -14.654 -38.901  17.819  1.00  0.00           N  
ATOM   2751  H   LYS A 173     -10.979 -34.660  20.877  1.00  0.00           H  
ATOM   2752  HA  LYS A 173      -9.898 -37.151  21.901  1.00  0.00           H  
ATOM   2753 1HB  LYS A 173     -10.558 -36.159  19.095  1.00  0.00           H  
ATOM   2754 2HB  LYS A 173      -9.943 -37.776  19.411  1.00  0.00           H  
ATOM   2755 1HG  LYS A 173     -11.907 -38.262  20.815  1.00  0.00           H  
ATOM   2756 2HG  LYS A 173     -12.523 -36.630  20.519  1.00  0.00           H  
ATOM   2757 1HD  LYS A 173     -12.627 -37.101  18.096  1.00  0.00           H  
ATOM   2758 2HD  LYS A 173     -11.993 -38.729  18.381  1.00  0.00           H  
ATOM   2759 1HE  LYS A 173     -13.965 -39.252  19.781  1.00  0.00           H  
ATOM   2760 2HE  LYS A 173     -14.599 -37.628  19.499  1.00  0.00           H  
ATOM   2761 1HZ  LYS A 173     -15.586 -39.228  18.031  1.00  0.00           H  
ATOM   2762 2HZ  LYS A 173     -14.707 -38.139  17.157  1.00  0.00           H  
ATOM   2763 3HZ  LYS A 173     -14.116 -39.656  17.420  1.00  0.00           H  
ATOM   2764  N   LEU A 174      -7.867 -35.255  20.214  1.00  0.00           N  
ATOM   2765  CA  LEU A 174      -6.497 -35.123  19.756  1.00  0.00           C  
ATOM   2766  C   LEU A 174      -5.591 -34.462  20.776  1.00  0.00           C  
ATOM   2767  O   LEU A 174      -4.375 -34.613  20.707  1.00  0.00           O  
ATOM   2768  CB  LEU A 174      -6.463 -34.318  18.452  1.00  0.00           C  
ATOM   2769  CG  LEU A 174      -7.254 -34.914  17.280  1.00  0.00           C  
ATOM   2770  CD1 LEU A 174      -7.280 -33.921  16.127  1.00  0.00           C  
ATOM   2771  CD2 LEU A 174      -6.617 -36.229  16.855  1.00  0.00           C  
ATOM   2772  H   LEU A 174      -8.508 -34.485  20.076  1.00  0.00           H  
ATOM   2773  HA  LEU A 174      -6.104 -36.118  19.550  1.00  0.00           H  
ATOM   2774 1HB  LEU A 174      -6.860 -33.323  18.647  1.00  0.00           H  
ATOM   2775 2HB  LEU A 174      -5.425 -34.216  18.133  1.00  0.00           H  
ATOM   2776  HG  LEU A 174      -8.284 -35.093  17.590  1.00  0.00           H  
ATOM   2777 1HD1 LEU A 174      -7.842 -34.345  15.294  1.00  0.00           H  
ATOM   2778 2HD1 LEU A 174      -7.758 -32.997  16.453  1.00  0.00           H  
ATOM   2779 3HD1 LEU A 174      -6.261 -33.710  15.805  1.00  0.00           H  
ATOM   2780 1HD2 LEU A 174      -7.180 -36.654  16.023  1.00  0.00           H  
ATOM   2781 2HD2 LEU A 174      -5.588 -36.052  16.544  1.00  0.00           H  
ATOM   2782 3HD2 LEU A 174      -6.628 -36.926  17.694  1.00  0.00           H  
ATOM   2783  N   GLY A 175      -6.181 -33.717  21.709  1.00  0.00           N  
ATOM   2784  CA  GLY A 175      -5.415 -32.939  22.668  1.00  0.00           C  
ATOM   2785  C   GLY A 175      -4.822 -31.669  22.061  1.00  0.00           C  
ATOM   2786  O   GLY A 175      -3.678 -31.301  22.351  1.00  0.00           O  
ATOM   2787  H   GLY A 175      -7.190 -33.695  21.751  1.00  0.00           H  
ATOM   2788 1HA  GLY A 175      -6.057 -32.662  23.506  1.00  0.00           H  
ATOM   2789 2HA  GLY A 175      -4.607 -33.549  23.069  1.00  0.00           H  
ATOM   2790  N   VAL A 176      -5.596 -30.995  21.214  1.00  0.00           N  
ATOM   2791  CA  VAL A 176      -5.099 -29.833  20.477  1.00  0.00           C  
ATOM   2792  C   VAL A 176      -5.998 -28.636  20.770  1.00  0.00           C  
ATOM   2793  O   VAL A 176      -7.086 -28.795  21.311  1.00  0.00           O  
ATOM   2794  CB  VAL A 176      -5.075 -30.111  18.962  1.00  0.00           C  
ATOM   2795  CG1 VAL A 176      -4.185 -31.306  18.654  1.00  0.00           C  
ATOM   2796  CG2 VAL A 176      -6.490 -30.348  18.457  1.00  0.00           C  
ATOM   2797  H   VAL A 176      -6.551 -31.293  21.076  1.00  0.00           H  
ATOM   2798  HA  VAL A 176      -4.086 -29.615  20.818  1.00  0.00           H  
ATOM   2799  HB  VAL A 176      -4.645 -29.249  18.451  1.00  0.00           H  
ATOM   2800 1HG1 VAL A 176      -4.180 -31.488  17.579  1.00  0.00           H  
ATOM   2801 2HG1 VAL A 176      -3.169 -31.099  18.992  1.00  0.00           H  
ATOM   2802 3HG1 VAL A 176      -4.568 -32.187  19.168  1.00  0.00           H  
ATOM   2803 1HG2 VAL A 176      -6.466 -30.543  17.385  1.00  0.00           H  
ATOM   2804 2HG2 VAL A 176      -6.922 -31.206  18.973  1.00  0.00           H  
ATOM   2805 3HG2 VAL A 176      -7.099 -29.464  18.651  1.00  0.00           H  
ATOM   2806  N   SER A 177      -5.554 -27.434  20.440  1.00  0.00           N  
ATOM   2807  CA  SER A 177      -6.416 -26.277  20.632  1.00  0.00           C  
ATOM   2808  C   SER A 177      -7.473 -26.242  19.528  1.00  0.00           C  
ATOM   2809  O   SER A 177      -7.363 -26.937  18.529  1.00  0.00           O  
ATOM   2810  CB  SER A 177      -5.600 -24.999  20.623  1.00  0.00           C  
ATOM   2811  OG  SER A 177      -5.109 -24.725  19.339  1.00  0.00           O  
ATOM   2812  H   SER A 177      -4.628 -27.299  20.059  1.00  0.00           H  
ATOM   2813  HA  SER A 177      -6.893 -26.357  21.610  1.00  0.00           H  
ATOM   2814 1HB  SER A 177      -6.220 -24.169  20.962  1.00  0.00           H  
ATOM   2815 2HB  SER A 177      -4.769 -25.093  21.320  1.00  0.00           H  
ATOM   2816  HG  SER A 177      -4.508 -23.984  19.438  1.00  0.00           H  
ATOM   2817  N   LEU A 178      -8.578 -25.332  19.616  1.00  0.00           N  
ATOM   2818  CA  LEU A 178      -9.665 -25.096  18.678  1.00  0.00           C  
ATOM   2819  C   LEU A 178      -9.120 -24.569  17.351  1.00  0.00           C  
ATOM   2820  O   LEU A 178      -9.614 -24.915  16.268  1.00  0.00           O  
ATOM   2821  CB  LEU A 178     -10.670 -24.097  19.266  1.00  0.00           C  
ATOM   2822  CG  LEU A 178     -11.503 -24.609  20.447  1.00  0.00           C  
ATOM   2823  CD1 LEU A 178     -12.281 -23.453  21.060  1.00  0.00           C  
ATOM   2824  CD2 LEU A 178     -12.442 -25.707  19.969  1.00  0.00           C  
ATOM   2825  H   LEU A 178      -8.550 -24.807  20.478  1.00  0.00           H  
ATOM   2826  HA  LEU A 178     -10.189 -26.037  18.514  1.00  0.00           H  
ATOM   2827 1HB  LEU A 178     -10.127 -23.215  19.601  1.00  0.00           H  
ATOM   2828 2HB  LEU A 178     -11.361 -23.795  18.479  1.00  0.00           H  
ATOM   2829  HG  LEU A 178     -10.839 -25.008  21.215  1.00  0.00           H  
ATOM   2830 1HD1 LEU A 178     -12.873 -23.817  21.900  1.00  0.00           H  
ATOM   2831 2HD1 LEU A 178     -11.584 -22.691  21.411  1.00  0.00           H  
ATOM   2832 3HD1 LEU A 178     -12.943 -23.022  20.310  1.00  0.00           H  
ATOM   2833 1HD2 LEU A 178     -13.033 -26.072  20.809  1.00  0.00           H  
ATOM   2834 2HD2 LEU A 178     -13.107 -25.309  19.202  1.00  0.00           H  
ATOM   2835 3HD2 LEU A 178     -11.858 -26.528  19.552  1.00  0.00           H  
ATOM   2836  N   TYR A 179      -8.090 -23.740  17.455  1.00  0.00           N  
ATOM   2837  CA  TYR A 179      -7.386 -23.211  16.300  1.00  0.00           C  
ATOM   2838  C   TYR A 179      -6.754 -24.322  15.485  1.00  0.00           C  
ATOM   2839  O   TYR A 179      -6.902 -24.370  14.263  1.00  0.00           O  
ATOM   2840  CB  TYR A 179      -6.320 -22.203  16.737  1.00  0.00           C  
ATOM   2841  CG  TYR A 179      -5.451 -21.704  15.604  1.00  0.00           C  
ATOM   2842  CD1 TYR A 179      -5.829 -20.582  14.882  1.00  0.00           C  
ATOM   2843  CD2 TYR A 179      -4.275 -22.368  15.288  1.00  0.00           C  
ATOM   2844  CE1 TYR A 179      -5.035 -20.126  13.848  1.00  0.00           C  
ATOM   2845  CE2 TYR A 179      -3.481 -21.912  14.253  1.00  0.00           C  
ATOM   2846  CZ  TYR A 179      -3.858 -20.796  13.535  1.00  0.00           C  
ATOM   2847  OH  TYR A 179      -3.067 -20.341  12.505  1.00  0.00           O  
ATOM   2848  H   TYR A 179      -7.790 -23.470  18.380  1.00  0.00           H  
ATOM   2849  HA  TYR A 179      -8.111 -22.703  15.665  1.00  0.00           H  
ATOM   2850 1HB  TYR A 179      -6.802 -21.342  17.202  1.00  0.00           H  
ATOM   2851 2HB  TYR A 179      -5.673 -22.660  17.486  1.00  0.00           H  
ATOM   2852  HD1 TYR A 179      -6.753 -20.059  15.131  1.00  0.00           H  
ATOM   2853  HD2 TYR A 179      -3.978 -23.251  15.854  1.00  0.00           H  
ATOM   2854  HE1 TYR A 179      -5.333 -19.244  13.281  1.00  0.00           H  
ATOM   2855  HE2 TYR A 179      -2.558 -22.435  14.004  1.00  0.00           H  
ATOM   2856  HH  TYR A 179      -2.338 -20.952  12.369  1.00  0.00           H  
ATOM   2857  N   GLN A 180      -5.965 -25.246  16.143  1.00  0.00           N  
ATOM   2858  CA  GLN A 180      -5.306 -26.396  15.535  1.00  0.00           C  
ATOM   2859  C   GLN A 180      -6.315 -27.377  14.990  1.00  0.00           C  
ATOM   2860  O   GLN A 180      -6.115 -27.961  13.925  1.00  0.00           O  
ATOM   2861  CB  GLN A 180      -4.398 -27.098  16.549  1.00  0.00           C  
ATOM   2862  CG  GLN A 180      -3.187 -26.282  16.968  1.00  0.00           C  
ATOM   2863  CD  GLN A 180      -2.406 -26.941  18.089  1.00  0.00           C  
ATOM   2864  OE1 GLN A 180      -2.979 -27.376  19.092  1.00  0.00           O  
ATOM   2865  NE2 GLN A 180      -1.090 -27.017  17.927  1.00  0.00           N  
ATOM   2866  H   GLN A 180      -5.857 -25.083  17.134  1.00  0.00           H  
ATOM   2867  HA  GLN A 180      -4.695 -26.046  14.703  1.00  0.00           H  
ATOM   2868 1HB  GLN A 180      -4.969 -27.337  17.445  1.00  0.00           H  
ATOM   2869 2HB  GLN A 180      -4.041 -28.038  16.128  1.00  0.00           H  
ATOM   2870 1HG  GLN A 180      -2.524 -26.168  16.110  1.00  0.00           H  
ATOM   2871 2HG  GLN A 180      -3.522 -25.304  17.313  1.00  0.00           H  
ATOM   2872 1HE2 GLN A 180      -0.522 -27.441  18.633  1.00  0.00           H  
ATOM   2873 2HE2 GLN A 180      -0.666 -26.651  17.098  1.00  0.00           H  
ATOM   2874  N   ALA A 181      -7.491 -27.612  15.725  1.00  0.00           N  
ATOM   2875  CA  ALA A 181      -8.538 -28.484  15.199  1.00  0.00           C  
ATOM   2876  C   ALA A 181      -9.146 -27.871  13.943  1.00  0.00           C  
ATOM   2877  O   ALA A 181      -9.451 -28.575  12.981  1.00  0.00           O  
ATOM   2878  CB  ALA A 181      -9.612 -28.731  16.249  1.00  0.00           C  
ATOM   2879  H   ALA A 181      -7.622 -27.175  16.626  1.00  0.00           H  
ATOM   2880  HA  ALA A 181      -8.081 -29.437  14.930  1.00  0.00           H  
ATOM   2881 1HB  ALA A 181     -10.386 -29.375  15.833  1.00  0.00           H  
ATOM   2882 2HB  ALA A 181      -9.166 -29.216  17.118  1.00  0.00           H  
ATOM   2883 3HB  ALA A 181     -10.052 -27.781  16.550  1.00  0.00           H  
ATOM   2884  N   ALA A 182      -9.316 -26.552  13.966  1.00  0.00           N  
ATOM   2885  CA  ALA A 182      -9.863 -25.844  12.815  1.00  0.00           C  
ATOM   2886  C   ALA A 182      -8.982 -26.061  11.595  1.00  0.00           C  
ATOM   2887  O   ALA A 182      -9.477 -26.167  10.472  1.00  0.00           O  
ATOM   2888  CB  ALA A 182     -10.003 -24.360  13.115  1.00  0.00           C  
ATOM   2889  H   ALA A 182      -9.064 -26.027  14.791  1.00  0.00           H  
ATOM   2890  HA  ALA A 182     -10.848 -26.256  12.601  1.00  0.00           H  
ATOM   2891 1HB  ALA A 182     -10.405 -23.848  12.241  1.00  0.00           H  
ATOM   2892 2HB  ALA A 182     -10.678 -24.221  13.958  1.00  0.00           H  
ATOM   2893 3HB  ALA A 182      -9.026 -23.944  13.361  1.00  0.00           H  
ATOM   2894  N   LEU A 183      -7.467 -26.036  11.667  1.00  0.00           N  
ATOM   2895  CA  LEU A 183      -6.565 -26.306  10.555  1.00  0.00           C  
ATOM   2896  C   LEU A 183      -6.692 -27.733  10.008  1.00  0.00           C  
ATOM   2897  O   LEU A 183      -6.581 -27.959   8.803  1.00  0.00           O  
ATOM   2898  CB  LEU A 183      -5.118 -26.057  10.998  1.00  0.00           C  
ATOM   2899  CG  LEU A 183      -4.573 -24.648  10.728  1.00  0.00           C  
ATOM   2900  CD1 LEU A 183      -5.438 -23.622  11.447  1.00  0.00           C  
ATOM   2901  CD2 LEU A 183      -3.127 -24.566  11.194  1.00  0.00           C  
ATOM   2902  H   LEU A 183      -7.079 -25.786  12.565  1.00  0.00           H  
ATOM   2903  HA  LEU A 183      -6.823 -25.630   9.739  1.00  0.00           H  
ATOM   2904 1HB  LEU A 183      -5.046 -26.240  12.069  1.00  0.00           H  
ATOM   2905 2HB  LEU A 183      -4.470 -26.767  10.485  1.00  0.00           H  
ATOM   2906  HG  LEU A 183      -4.622 -24.437   9.660  1.00  0.00           H  
ATOM   2907 1HD1 LEU A 183      -5.051 -22.621  11.255  1.00  0.00           H  
ATOM   2908 2HD1 LEU A 183      -6.463 -23.690  11.080  1.00  0.00           H  
ATOM   2909 3HD1 LEU A 183      -5.421 -23.818  12.518  1.00  0.00           H  
ATOM   2910 1HD2 LEU A 183      -2.739 -23.565  11.001  1.00  0.00           H  
ATOM   2911 2HD2 LEU A 183      -3.076 -24.775  12.263  1.00  0.00           H  
ATOM   2912 3HD2 LEU A 183      -2.527 -25.298  10.652  1.00  0.00           H  
ATOM   2913  N   ILE A 184      -6.927 -28.712  10.888  1.00  0.00           N  
ATOM   2914  CA  ILE A 184      -7.216 -30.087  10.448  1.00  0.00           C  
ATOM   2915  C   ILE A 184      -8.522 -30.179   9.658  1.00  0.00           C  
ATOM   2916  O   ILE A 184      -8.591 -30.859   8.634  1.00  0.00           O  
ATOM   2917  CB  ILE A 184      -7.290 -31.042  11.654  1.00  0.00           C  
ATOM   2918  CG1 ILE A 184      -5.920 -31.156  12.327  1.00  0.00           C  
ATOM   2919  CG2 ILE A 184      -7.789 -32.410  11.219  1.00  0.00           C  
ATOM   2920  CD1 ILE A 184      -5.965 -31.792  13.698  1.00  0.00           C  
ATOM   2921  H   ILE A 184      -6.907 -28.506  11.876  1.00  0.00           H  
ATOM   2922  HA  ILE A 184      -6.411 -30.406   9.786  1.00  0.00           H  
ATOM   2923  HB  ILE A 184      -7.973 -30.635  12.398  1.00  0.00           H  
ATOM   2924 1HG1 ILE A 184      -5.254 -31.747  11.700  1.00  0.00           H  
ATOM   2925 2HG1 ILE A 184      -5.479 -30.165  12.428  1.00  0.00           H  
ATOM   2926 1HG2 ILE A 184      -7.834 -33.073  12.083  1.00  0.00           H  
ATOM   2927 2HG2 ILE A 184      -8.783 -32.314  10.784  1.00  0.00           H  
ATOM   2928 3HG2 ILE A 184      -7.108 -32.828  10.478  1.00  0.00           H  
ATOM   2929 1HD1 ILE A 184      -4.956 -31.838  14.111  1.00  0.00           H  
ATOM   2930 2HD1 ILE A 184      -6.599 -31.196  14.356  1.00  0.00           H  
ATOM   2931 3HD1 ILE A 184      -6.370 -32.800  13.619  1.00  0.00           H  
ATOM   2932  N   LEU A 185      -9.644 -29.474  10.122  1.00  0.00           N  
ATOM   2933  CA  LEU A 185     -10.945 -29.401   9.462  1.00  0.00           C  
ATOM   2934  C   LEU A 185     -10.839 -28.628   8.146  1.00  0.00           C  
ATOM   2935  O   LEU A 185     -11.545 -28.925   7.182  1.00  0.00           O  
ATOM   2936  CB  LEU A 185     -11.972 -28.728  10.381  1.00  0.00           C  
ATOM   2937  CG  LEU A 185     -12.305 -29.486  11.672  1.00  0.00           C  
ATOM   2938  CD1 LEU A 185     -13.136 -28.594  12.585  1.00  0.00           C  
ATOM   2939  CD2 LEU A 185     -13.053 -30.767  11.332  1.00  0.00           C  
ATOM   2940  H   LEU A 185      -9.513 -29.000  11.005  1.00  0.00           H  
ATOM   2941  HA  LEU A 185     -11.265 -30.418   9.232  1.00  0.00           H  
ATOM   2942 1HB  LEU A 185     -11.596 -27.746  10.661  1.00  0.00           H  
ATOM   2943 2HB  LEU A 185     -12.900 -28.595   9.826  1.00  0.00           H  
ATOM   2944  HG  LEU A 185     -11.383 -29.733  12.198  1.00  0.00           H  
ATOM   2945 1HD1 LEU A 185     -13.373 -29.132  13.503  1.00  0.00           H  
ATOM   2946 2HD1 LEU A 185     -12.570 -27.695  12.828  1.00  0.00           H  
ATOM   2947 3HD1 LEU A 185     -14.060 -28.316  12.079  1.00  0.00           H  
ATOM   2948 1HD2 LEU A 185     -13.289 -31.306  12.250  1.00  0.00           H  
ATOM   2949 2HD2 LEU A 185     -13.976 -30.520  10.807  1.00  0.00           H  
ATOM   2950 3HD2 LEU A 185     -12.429 -31.393  10.693  1.00  0.00           H  
ATOM   2951  N   LEU A 186      -9.953 -27.461   8.038  1.00  0.00           N  
ATOM   2952  CA  LEU A 186      -9.612 -26.787   6.788  1.00  0.00           C  
ATOM   2953  C   LEU A 186      -8.960 -27.753   5.801  1.00  0.00           C  
ATOM   2954  O   LEU A 186      -9.216 -27.695   4.598  1.00  0.00           O  
ATOM   2955  CB  LEU A 186      -8.667 -25.610   7.061  1.00  0.00           C  
ATOM   2956  CG  LEU A 186      -9.312 -24.374   7.702  1.00  0.00           C  
ATOM   2957  CD1 LEU A 186      -8.225 -23.400   8.134  1.00  0.00           C  
ATOM   2958  CD2 LEU A 186     -10.265 -23.726   6.710  1.00  0.00           C  
ATOM   2959  H   LEU A 186      -9.547 -27.131   8.901  1.00  0.00           H  
ATOM   2960  HA  LEU A 186     -10.536 -26.421   6.337  1.00  0.00           H  
ATOM   2961 1HB  LEU A 186      -7.872 -25.949   7.722  1.00  0.00           H  
ATOM   2962 2HB  LEU A 186      -8.219 -25.298   6.118  1.00  0.00           H  
ATOM   2963  HG  LEU A 186      -9.865 -24.673   8.593  1.00  0.00           H  
ATOM   2964 1HD1 LEU A 186      -8.683 -22.522   8.590  1.00  0.00           H  
ATOM   2965 2HD1 LEU A 186      -7.569 -23.884   8.858  1.00  0.00           H  
ATOM   2966 3HD1 LEU A 186      -7.643 -23.095   7.265  1.00  0.00           H  
ATOM   2967 1HD2 LEU A 186     -10.724 -22.848   7.166  1.00  0.00           H  
ATOM   2968 2HD2 LEU A 186      -9.713 -23.425   5.819  1.00  0.00           H  
ATOM   2969 3HD2 LEU A 186     -11.042 -24.438   6.432  1.00  0.00           H  
ATOM   2970  N   ALA A 187      -7.993 -28.800   6.255  1.00  0.00           N  
ATOM   2971  CA  ALA A 187      -7.418 -29.850   5.425  1.00  0.00           C  
ATOM   2972  C   ALA A 187      -8.464 -30.786   4.815  1.00  0.00           C  
ATOM   2973  O   ALA A 187      -8.350 -31.191   3.659  1.00  0.00           O  
ATOM   2974  CB  ALA A 187      -6.417 -30.655   6.241  1.00  0.00           C  
ATOM   2975  H   ALA A 187      -7.736 -28.746   7.230  1.00  0.00           H  
ATOM   2976  HA  ALA A 187      -6.897 -29.378   4.593  1.00  0.00           H  
ATOM   2977 1HB  ALA A 187      -5.971 -31.426   5.612  1.00  0.00           H  
ATOM   2978 2HB  ALA A 187      -5.635 -29.993   6.612  1.00  0.00           H  
ATOM   2979 3HB  ALA A 187      -6.926 -31.122   7.082  1.00  0.00           H  
ATOM   2980  N   ALA A 188      -9.497 -31.144   5.584  1.00  0.00           N  
ATOM   2981  CA  ALA A 188     -10.622 -31.899   5.022  1.00  0.00           C  
ATOM   2982  C   ALA A 188     -11.359 -31.147   3.906  1.00  0.00           C  
ATOM   2983  O   ALA A 188     -11.736 -31.731   2.887  1.00  0.00           O  
ATOM   2984  CB  ALA A 188     -11.601 -32.312   6.120  1.00  0.00           C  
ATOM   2985  H   ALA A 188      -9.511 -30.896   6.564  1.00  0.00           H  
ATOM   2986  HA  ALA A 188     -10.221 -32.800   4.552  1.00  0.00           H  
ATOM   2987 1HB  ALA A 188     -12.425 -32.872   5.682  1.00  0.00           H  
ATOM   2988 2HB  ALA A 188     -11.084 -32.937   6.851  1.00  0.00           H  
ATOM   2989 3HB  ALA A 188     -11.987 -31.421   6.614  1.00  0.00           H  
ATOM   2990  N   ALA A 189     -11.615 -29.813   4.115  1.00  0.00           N  
ATOM   2991  CA  ALA A 189     -12.305 -28.992   3.127  1.00  0.00           C  
ATOM   2992  C   ALA A 189     -11.456 -28.939   1.860  1.00  0.00           C  
ATOM   2993  O   ALA A 189     -11.977 -29.038   0.748  1.00  0.00           O  
ATOM   2994  CB  ALA A 189     -12.570 -27.601   3.687  1.00  0.00           C  
ATOM   2995  H   ALA A 189     -11.314 -29.391   4.983  1.00  0.00           H  
ATOM   2996  HA  ALA A 189     -13.259 -29.467   2.898  1.00  0.00           H  
ATOM   2997 1HB  ALA A 189     -13.084 -27.000   2.937  1.00  0.00           H  
ATOM   2998 2HB  ALA A 189     -13.191 -27.679   4.578  1.00  0.00           H  
ATOM   2999 3HB  ALA A 189     -11.623 -27.126   3.943  1.00  0.00           H  
ATOM   3000  N   ALA A 190     -10.149 -28.782   2.041  1.00  0.00           N  
ATOM   3001  CA  ALA A 190      -9.216 -28.667   0.925  1.00  0.00           C  
ATOM   3002  C   ALA A 190      -9.150 -29.926   0.054  1.00  0.00           C  
ATOM   3003  O   ALA A 190      -8.968 -29.843  -1.161  1.00  0.00           O  
ATOM   3004  CB  ALA A 190      -7.829 -28.330   1.452  1.00  0.00           C  
ATOM   3005  H   ALA A 190      -9.794 -28.739   2.986  1.00  0.00           H  
ATOM   3006  HA  ALA A 190      -9.555 -27.856   0.282  1.00  0.00           H  
ATOM   3007 1HB  ALA A 190      -7.138 -28.223   0.615  1.00  0.00           H  
ATOM   3008 2HB  ALA A 190      -7.869 -27.395   2.010  1.00  0.00           H  
ATOM   3009 3HB  ALA A 190      -7.484 -29.129   2.106  1.00  0.00           H  
ATOM   3010  N   LEU A 191      -9.209 -31.191   0.676  1.00  0.00           N  
ATOM   3011  CA  LEU A 191      -9.056 -32.466  -0.008  1.00  0.00           C  
ATOM   3012  C   LEU A 191     -10.386 -32.947  -0.552  1.00  0.00           C  
ATOM   3013  O   LEU A 191     -10.435 -33.707  -1.510  1.00  0.00           O  
ATOM   3014  CB  LEU A 191      -8.475 -33.518   0.944  1.00  0.00           C  
ATOM   3015  CG  LEU A 191      -8.090 -34.857   0.302  1.00  0.00           C  
ATOM   3016  CD1 LEU A 191      -7.042 -34.621  -0.777  1.00  0.00           C  
ATOM   3017  CD2 LEU A 191      -7.570 -35.804   1.373  1.00  0.00           C  
ATOM   3018  H   LEU A 191      -9.236 -31.175   1.685  1.00  0.00           H  
ATOM   3019  HA  LEU A 191      -8.363 -32.331  -0.839  1.00  0.00           H  
ATOM   3020 1HB  LEU A 191      -7.582 -33.107   1.413  1.00  0.00           H  
ATOM   3021 2HB  LEU A 191      -9.208 -33.724   1.725  1.00  0.00           H  
ATOM   3022  HG  LEU A 191      -8.967 -35.297  -0.176  1.00  0.00           H  
ATOM   3023 1HD1 LEU A 191      -6.769 -35.572  -1.233  1.00  0.00           H  
ATOM   3024 2HD1 LEU A 191      -7.448 -33.956  -1.540  1.00  0.00           H  
ATOM   3025 3HD1 LEU A 191      -6.158 -34.166  -0.331  1.00  0.00           H  
ATOM   3026 1HD2 LEU A 191      -7.297 -36.756   0.916  1.00  0.00           H  
ATOM   3027 2HD2 LEU A 191      -6.693 -35.366   1.850  1.00  0.00           H  
ATOM   3028 3HD2 LEU A 191      -8.345 -35.969   2.121  1.00  0.00           H  
ATOM   3029  N   GLY A 192     -11.472 -32.508   0.071  1.00  0.00           N  
ATOM   3030  CA  GLY A 192     -12.787 -32.871  -0.409  1.00  0.00           C  
ATOM   3031  C   GLY A 192     -13.228 -34.176   0.226  1.00  0.00           C  
ATOM   3032  O   GLY A 192     -13.866 -35.007  -0.427  1.00  0.00           O  
ATOM   3033  H   GLY A 192     -11.393 -31.916   0.885  1.00  0.00           H  
ATOM   3034 1HA  GLY A 192     -13.495 -32.076  -0.173  1.00  0.00           H  
ATOM   3035 2HA  GLY A 192     -12.764 -32.968  -1.496  1.00  0.00           H  
ATOM   3036  N   THR A 193     -12.868 -34.360   1.498  1.00  0.00           N  
ATOM   3037  CA  THR A 193     -13.192 -35.586   2.236  1.00  0.00           C  
ATOM   3038  C   THR A 193     -13.759 -35.288   3.635  1.00  0.00           C  
ATOM   3039  O   THR A 193     -14.117 -34.150   3.937  1.00  0.00           O  
ATOM   3040  CB  THR A 193     -11.950 -36.487   2.365  1.00  0.00           C  
ATOM   3041  OG1 THR A 193     -12.335 -37.760   2.902  1.00  0.00           O  
ATOM   3042  CG2 THR A 193     -10.919 -35.846   3.281  1.00  0.00           C  
ATOM   3043  H   THR A 193     -12.354 -33.626   1.964  1.00  0.00           H  
ATOM   3044  HA  THR A 193     -13.931 -36.149   1.664  1.00  0.00           H  
ATOM   3045  HB  THR A 193     -11.508 -36.642   1.381  1.00  0.00           H  
ATOM   3046  HG1 THR A 193     -11.645 -38.404   2.723  1.00  0.00           H  
ATOM   3047 1HG2 THR A 193     -10.049 -36.498   3.361  1.00  0.00           H  
ATOM   3048 2HG2 THR A 193     -10.616 -34.884   2.871  1.00  0.00           H  
ATOM   3049 3HG2 THR A 193     -11.352 -35.699   4.270  1.00  0.00           H  
ATOM   3050  N   THR A 194     -13.851 -36.369   4.446  1.00  0.00           N  
ATOM   3051  CA  THR A 194     -14.436 -36.257   5.781  1.00  0.00           C  
ATOM   3052  C   THR A 194     -13.391 -35.738   6.738  1.00  0.00           C  
ATOM   3053  O   THR A 194     -12.203 -35.747   6.412  1.00  0.00           O  
ATOM   3054  CB  THR A 194     -14.984 -37.605   6.284  1.00  0.00           C  
ATOM   3055  OG1 THR A 194     -13.897 -38.517   6.493  1.00  0.00           O  
ATOM   3056  CG2 THR A 194     -15.951 -38.199   5.272  1.00  0.00           C  
ATOM   3057  H   THR A 194     -13.507 -37.265   4.133  1.00  0.00           H  
ATOM   3058  HA  THR A 194     -15.282 -35.570   5.732  1.00  0.00           H  
ATOM   3059  HB  THR A 194     -15.503 -37.457   7.231  1.00  0.00           H  
ATOM   3060  HG1 THR A 194     -14.213 -39.284   6.977  1.00  0.00           H  
ATOM   3061 1HG2 THR A 194     -16.328 -39.152   5.644  1.00  0.00           H  
ATOM   3062 2HG2 THR A 194     -16.784 -37.514   5.119  1.00  0.00           H  
ATOM   3063 3HG2 THR A 194     -15.435 -38.359   4.326  1.00  0.00           H  
ATOM   3064  N   VAL A 195     -13.836 -35.324   7.911  1.00  0.00           N  
ATOM   3065  CA  VAL A 195     -12.935 -34.773   8.931  1.00  0.00           C  
ATOM   3066  C   VAL A 195     -12.077 -35.869   9.574  1.00  0.00           C  
ATOM   3067  O   VAL A 195     -10.941 -35.623   9.982  1.00  0.00           O  
ATOM   3068  CB  VAL A 195     -13.747 -34.053  10.025  1.00  0.00           C  
ATOM   3069  CG1 VAL A 195     -14.578 -32.932   9.421  1.00  0.00           C  
ATOM   3070  CG2 VAL A 195     -14.634 -35.052  10.752  1.00  0.00           C  
ATOM   3071  H   VAL A 195     -14.827 -35.375   8.103  1.00  0.00           H  
ATOM   3072  HA  VAL A 195     -12.242 -34.085   8.445  1.00  0.00           H  
ATOM   3073  HB  VAL A 195     -13.057 -33.596  10.734  1.00  0.00           H  
ATOM   3074 1HG1 VAL A 195     -15.145 -32.434  10.208  1.00  0.00           H  
ATOM   3075 2HG1 VAL A 195     -13.920 -32.211   8.937  1.00  0.00           H  
ATOM   3076 3HG1 VAL A 195     -15.268 -33.346   8.685  1.00  0.00           H  
ATOM   3077 1HG2 VAL A 195     -15.204 -34.537  11.524  1.00  0.00           H  
ATOM   3078 2HG2 VAL A 195     -15.320 -35.514  10.041  1.00  0.00           H  
ATOM   3079 3HG2 VAL A 195     -14.015 -35.822  11.211  1.00  0.00           H  
ATOM   3080  N   GLU A 196     -12.631 -37.079   9.646  1.00  0.00           N  
ATOM   3081  CA  GLU A 196     -11.938 -38.226  10.219  1.00  0.00           C  
ATOM   3082  C   GLU A 196     -10.731 -38.536   9.339  1.00  0.00           C  
ATOM   3083  O   GLU A 196      -9.642 -38.856   9.827  1.00  0.00           O  
ATOM   3084  CB  GLU A 196     -12.862 -39.441  10.316  1.00  0.00           C  
ATOM   3085  CG  GLU A 196     -13.998 -39.289  11.317  1.00  0.00           C  
ATOM   3086  CD  GLU A 196     -15.147 -38.482  10.781  1.00  0.00           C  
ATOM   3087  OE1 GLU A 196     -15.088 -38.083   9.642  1.00  0.00           O  
ATOM   3088  OE2 GLU A 196     -16.086 -38.264  11.510  1.00  0.00           O  
ATOM   3089  H   GLU A 196     -13.567 -37.199   9.289  1.00  0.00           H  
ATOM   3090  HA  GLU A 196     -11.621 -37.970  11.231  1.00  0.00           H  
ATOM   3091 1HB  GLU A 196     -13.302 -39.643   9.339  1.00  0.00           H  
ATOM   3092 2HB  GLU A 196     -12.281 -40.319  10.600  1.00  0.00           H  
ATOM   3093 1HG  GLU A 196     -14.362 -40.279  11.592  1.00  0.00           H  
ATOM   3094 2HG  GLU A 196     -13.613 -38.811  12.218  1.00  0.00           H  
ATOM   3095  N   GLU A 197     -10.919 -38.454   7.988  1.00  0.00           N  
ATOM   3096  CA  GLU A 197      -9.836 -38.772   7.070  1.00  0.00           C  
ATOM   3097  C   GLU A 197      -8.702 -37.758   7.185  1.00  0.00           C  
ATOM   3098  O   GLU A 197      -7.536 -38.106   7.042  1.00  0.00           O  
ATOM   3099  CB  GLU A 197     -10.356 -38.815   5.631  1.00  0.00           C  
ATOM   3100  CG  GLU A 197     -11.273 -39.991   5.328  1.00  0.00           C  
ATOM   3101  CD  GLU A 197     -10.592 -41.322   5.485  1.00  0.00           C  
ATOM   3102  OE1 GLU A 197      -9.467 -41.445   5.063  1.00  0.00           O  
ATOM   3103  OE2 GLU A 197     -11.196 -42.215   6.028  1.00  0.00           O  
ATOM   3104  H   GLU A 197     -11.806 -38.145   7.615  1.00  0.00           H  
ATOM   3105  HA  GLU A 197      -9.420 -39.742   7.350  1.00  0.00           H  
ATOM   3106 1HB  GLU A 197     -10.903 -37.898   5.414  1.00  0.00           H  
ATOM   3107 2HB  GLU A 197      -9.512 -38.863   4.941  1.00  0.00           H  
ATOM   3108 1HG  GLU A 197     -12.130 -39.952   6.001  1.00  0.00           H  
ATOM   3109 2HG  GLU A 197     -11.644 -39.896   4.308  1.00  0.00           H  
ATOM   3110  N   ALA A 198      -8.995 -36.356   7.393  1.00  0.00           N  
ATOM   3111  CA  ALA A 198      -7.975 -35.327   7.615  1.00  0.00           C  
ATOM   3112  C   ALA A 198      -7.169 -35.586   8.885  1.00  0.00           C  
ATOM   3113  O   ALA A 198      -5.966 -35.345   8.935  1.00  0.00           O  
ATOM   3114  CB  ALA A 198      -8.614 -33.946   7.667  1.00  0.00           C  
ATOM   3115  H   ALA A 198      -9.966 -36.080   7.331  1.00  0.00           H  
ATOM   3116  HA  ALA A 198      -7.276 -35.358   6.778  1.00  0.00           H  
ATOM   3117 1HB  ALA A 198      -7.841 -33.194   7.833  1.00  0.00           H  
ATOM   3118 2HB  ALA A 198      -9.122 -33.743   6.724  1.00  0.00           H  
ATOM   3119 3HB  ALA A 198      -9.334 -33.909   8.483  1.00  0.00           H  
ATOM   3120  N   VAL A 199      -7.849 -36.073   9.916  1.00  0.00           N  
ATOM   3121  CA  VAL A 199      -7.196 -36.400  11.175  1.00  0.00           C  
ATOM   3122  C   VAL A 199      -6.187 -37.538  11.012  1.00  0.00           C  
ATOM   3123  O   VAL A 199      -5.040 -37.436  11.461  1.00  0.00           O  
ATOM   3124  CB  VAL A 199      -8.248 -36.799  12.226  1.00  0.00           C  
ATOM   3125  CG1 VAL A 199      -7.578 -37.424  13.440  1.00  0.00           C  
ATOM   3126  CG2 VAL A 199      -9.065 -35.580  12.629  1.00  0.00           C  
ATOM   3127  H   VAL A 199      -8.844 -36.218   9.825  1.00  0.00           H  
ATOM   3128  HA  VAL A 199      -6.635 -35.527  11.511  1.00  0.00           H  
ATOM   3129  HB  VAL A 199      -8.908 -37.553  11.799  1.00  0.00           H  
ATOM   3130 1HG1 VAL A 199      -8.336 -37.700  14.174  1.00  0.00           H  
ATOM   3131 2HG1 VAL A 199      -7.030 -38.315  13.134  1.00  0.00           H  
ATOM   3132 3HG1 VAL A 199      -6.889 -36.707  13.885  1.00  0.00           H  
ATOM   3133 1HG2 VAL A 199      -9.808 -35.869  13.373  1.00  0.00           H  
ATOM   3134 2HG2 VAL A 199      -8.404 -34.823  13.052  1.00  0.00           H  
ATOM   3135 3HG2 VAL A 199      -9.568 -35.173  11.752  1.00  0.00           H  
ATOM   3136  N   LYS A 200      -6.632 -38.599  10.352  1.00  0.00           N  
ATOM   3137  CA  LYS A 200      -5.820 -39.782  10.130  1.00  0.00           C  
ATOM   3138  C   LYS A 200      -4.623 -39.442   9.265  1.00  0.00           C  
ATOM   3139  O   LYS A 200      -3.512 -39.882   9.537  1.00  0.00           O  
ATOM   3140  CB  LYS A 200      -6.646 -40.894   9.483  1.00  0.00           C  
ATOM   3141  CG  LYS A 200      -7.656 -41.550  10.413  1.00  0.00           C  
ATOM   3142  CD  LYS A 200      -8.265 -42.793   9.780  1.00  0.00           C  
ATOM   3143  CE  LYS A 200      -9.186 -42.431   8.624  1.00  0.00           C  
ATOM   3144  NZ  LYS A 200      -9.903 -43.620   8.089  1.00  0.00           N  
ATOM   3145  H   LYS A 200      -7.576 -38.578   9.993  1.00  0.00           H  
ATOM   3146  HA  LYS A 200      -5.460 -40.140  11.097  1.00  0.00           H  
ATOM   3147 1HB  LYS A 200      -7.191 -40.491   8.628  1.00  0.00           H  
ATOM   3148 2HB  LYS A 200      -5.979 -41.671   9.110  1.00  0.00           H  
ATOM   3149 1HG  LYS A 200      -7.164 -41.833  11.344  1.00  0.00           H  
ATOM   3150 2HG  LYS A 200      -8.453 -40.843  10.644  1.00  0.00           H  
ATOM   3151 1HD  LYS A 200      -7.469 -43.441   9.409  1.00  0.00           H  
ATOM   3152 2HD  LYS A 200      -8.837 -43.340  10.529  1.00  0.00           H  
ATOM   3153 1HE  LYS A 200      -9.921 -41.701   8.960  1.00  0.00           H  
ATOM   3154 2HE  LYS A 200      -8.603 -41.982   7.820  1.00  0.00           H  
ATOM   3155 1HZ  LYS A 200     -10.501 -43.338   7.326  1.00  0.00           H  
ATOM   3156 2HZ  LYS A 200      -9.230 -44.297   7.757  1.00  0.00           H  
ATOM   3157 3HZ  LYS A 200     -10.462 -44.034   8.821  1.00  0.00           H  
ATOM   3158  N   ARG A 201      -4.846 -38.655   8.218  1.00  0.00           N  
ATOM   3159  CA  ARG A 201      -3.750 -38.286   7.326  1.00  0.00           C  
ATOM   3160  C   ARG A 201      -2.760 -37.377   8.027  1.00  0.00           C  
ATOM   3161  O   ARG A 201      -1.556 -37.566   7.910  1.00  0.00           O  
ATOM   3162  CB  ARG A 201      -4.279 -37.587   6.082  1.00  0.00           C  
ATOM   3163  CG  ARG A 201      -4.952 -38.503   5.072  1.00  0.00           C  
ATOM   3164  CD  ARG A 201      -5.509 -37.741   3.925  1.00  0.00           C  
ATOM   3165  NE  ARG A 201      -6.158 -38.612   2.959  1.00  0.00           N  
ATOM   3166  CZ  ARG A 201      -5.529 -39.227   1.939  1.00  0.00           C  
ATOM   3167  NH1 ARG A 201      -4.237 -39.057   1.766  1.00  0.00           N  
ATOM   3168  NH2 ARG A 201      -6.210 -40.002   1.113  1.00  0.00           N  
ATOM   3169  H   ARG A 201      -5.773 -38.303   8.032  1.00  0.00           H  
ATOM   3170  HA  ARG A 201      -3.213 -39.191   7.045  1.00  0.00           H  
ATOM   3171 1HB  ARG A 201      -5.004 -36.828   6.372  1.00  0.00           H  
ATOM   3172 2HB  ARG A 201      -3.460 -37.080   5.573  1.00  0.00           H  
ATOM   3173 1HG  ARG A 201      -4.223 -39.218   4.687  1.00  0.00           H  
ATOM   3174 2HG  ARG A 201      -5.768 -39.041   5.555  1.00  0.00           H  
ATOM   3175 1HD  ARG A 201      -6.246 -37.025   4.288  1.00  0.00           H  
ATOM   3176 2HD  ARG A 201      -4.705 -37.209   3.418  1.00  0.00           H  
ATOM   3177  HE  ARG A 201      -7.153 -38.767   3.060  1.00  0.00           H  
ATOM   3178 1HH1 ARG A 201      -3.716 -38.465   2.397  1.00  0.00           H  
ATOM   3179 2HH1 ARG A 201      -3.765 -39.518   1.001  1.00  0.00           H  
ATOM   3180 1HH2 ARG A 201      -7.204 -40.132   1.246  1.00  0.00           H  
ATOM   3181 2HH2 ARG A 201      -5.739 -40.462   0.349  1.00  0.00           H  
ATOM   3182  N   ALA A 202      -3.258 -36.391   8.765  1.00  0.00           N  
ATOM   3183  CA  ALA A 202      -2.360 -35.486   9.471  1.00  0.00           C  
ATOM   3184  C   ALA A 202      -1.548 -36.228  10.524  1.00  0.00           C  
ATOM   3185  O   ALA A 202      -0.396 -35.893  10.764  1.00  0.00           O  
ATOM   3186  CB  ALA A 202      -3.114 -34.327  10.076  1.00  0.00           C  
ATOM   3187  H   ALA A 202      -4.255 -36.261   8.845  1.00  0.00           H  
ATOM   3188  HA  ALA A 202      -1.642 -35.090   8.752  1.00  0.00           H  
ATOM   3189 1HB  ALA A 202      -2.417 -33.668  10.594  1.00  0.00           H  
ATOM   3190 2HB  ALA A 202      -3.618 -33.769   9.286  1.00  0.00           H  
ATOM   3191 3HB  ALA A 202      -3.852 -34.701  10.783  1.00  0.00           H  
ATOM   3192  N   LEU A 203      -2.150 -37.324  11.366  1.00  0.00           N  
ATOM   3193  CA  LEU A 203      -1.433 -38.119  12.362  1.00  0.00           C  
ATOM   3194  C   LEU A 203      -0.345 -38.994  11.736  1.00  0.00           C  
ATOM   3195  O   LEU A 203       0.758 -39.087  12.270  1.00  0.00           O  
ATOM   3196  CB  LEU A 203      -2.423 -39.005  13.129  1.00  0.00           C  
ATOM   3197  CG  LEU A 203      -3.354 -38.272  14.104  1.00  0.00           C  
ATOM   3198  CD1 LEU A 203      -4.509 -39.187  14.488  1.00  0.00           C  
ATOM   3199  CD2 LEU A 203      -2.568 -37.840  15.331  1.00  0.00           C  
ATOM   3200  H   LEU A 203      -3.134 -37.493  11.215  1.00  0.00           H  
ATOM   3201  HA  LEU A 203      -0.911 -37.441  13.034  1.00  0.00           H  
ATOM   3202 1HB  LEU A 203      -3.046 -39.535  12.410  1.00  0.00           H  
ATOM   3203 2HB  LEU A 203      -1.858 -39.742  13.701  1.00  0.00           H  
ATOM   3204  HG  LEU A 203      -3.774 -37.393  13.613  1.00  0.00           H  
ATOM   3205 1HD1 LEU A 203      -5.172 -38.666  15.179  1.00  0.00           H  
ATOM   3206 2HD1 LEU A 203      -5.067 -39.466  13.593  1.00  0.00           H  
ATOM   3207 3HD1 LEU A 203      -4.118 -40.085  14.966  1.00  0.00           H  
ATOM   3208 1HD2 LEU A 203      -3.229 -37.318  16.023  1.00  0.00           H  
ATOM   3209 2HD2 LEU A 203      -2.149 -38.719  15.823  1.00  0.00           H  
ATOM   3210 3HD2 LEU A 203      -1.759 -37.173  15.029  1.00  0.00           H  
ATOM   3211  N   LYS A 204      -0.648 -39.620  10.602  1.00  0.00           N  
ATOM   3212  CA  LYS A 204       0.337 -40.425   9.882  1.00  0.00           C  
ATOM   3213  C   LYS A 204       1.463 -39.569   9.298  1.00  0.00           C  
ATOM   3214  O   LYS A 204       2.620 -39.988   9.275  1.00  0.00           O  
ATOM   3215  CB  LYS A 204      -0.344 -41.221   8.767  1.00  0.00           C  
ATOM   3216  CG  LYS A 204      -1.213 -42.372   9.255  1.00  0.00           C  
ATOM   3217  CD  LYS A 204      -1.880 -43.093   8.093  1.00  0.00           C  
ATOM   3218  CE  LYS A 204      -2.743 -44.247   8.579  1.00  0.00           C  
ATOM   3219  NZ  LYS A 204      -3.404 -44.961   7.453  1.00  0.00           N  
ATOM   3220  H   LYS A 204      -1.582 -39.534  10.229  1.00  0.00           H  
ATOM   3221  HA  LYS A 204       0.800 -41.119  10.586  1.00  0.00           H  
ATOM   3222 1HB  LYS A 204      -0.973 -40.554   8.175  1.00  0.00           H  
ATOM   3223 2HB  LYS A 204       0.413 -41.633   8.099  1.00  0.00           H  
ATOM   3224 1HG  LYS A 204      -0.597 -43.084   9.808  1.00  0.00           H  
ATOM   3225 2HG  LYS A 204      -1.983 -41.989   9.923  1.00  0.00           H  
ATOM   3226 1HD  LYS A 204      -2.504 -42.391   7.539  1.00  0.00           H  
ATOM   3227 2HD  LYS A 204      -1.115 -43.482   7.419  1.00  0.00           H  
ATOM   3228 1HE  LYS A 204      -2.126 -44.956   9.130  1.00  0.00           H  
ATOM   3229 2HE  LYS A 204      -3.511 -43.869   9.253  1.00  0.00           H  
ATOM   3230 1HZ  LYS A 204      -3.966 -45.717   7.816  1.00  0.00           H  
ATOM   3231 2HZ  LYS A 204      -3.994 -44.317   6.946  1.00  0.00           H  
ATOM   3232 3HZ  LYS A 204      -2.701 -45.333   6.831  1.00  0.00           H  
ATOM   3233  N   LEU A 205       1.132 -38.342   8.725  1.00  0.00           N  
ATOM   3234  CA  LEU A 205       2.070 -37.370   8.171  1.00  0.00           C  
ATOM   3235  C   LEU A 205       2.909 -36.744   9.278  1.00  0.00           C  
ATOM   3236  O   LEU A 205       4.101 -36.528   9.102  1.00  0.00           O  
ATOM   3237  CB  LEU A 205       1.316 -36.274   7.406  1.00  0.00           C  
ATOM   3238  CG  LEU A 205       2.189 -35.182   6.776  1.00  0.00           C  
ATOM   3239  CD1 LEU A 205       3.174 -35.816   5.804  1.00  0.00           C  
ATOM   3240  CD2 LEU A 205       1.302 -34.167   6.071  1.00  0.00           C  
ATOM   3241  H   LEU A 205       0.142 -38.159   8.665  1.00  0.00           H  
ATOM   3242  HA  LEU A 205       2.739 -37.887   7.483  1.00  0.00           H  
ATOM   3243 1HB  LEU A 205       0.741 -36.741   6.608  1.00  0.00           H  
ATOM   3244 2HB  LEU A 205       0.620 -35.789   8.091  1.00  0.00           H  
ATOM   3245  HG  LEU A 205       2.765 -34.681   7.555  1.00  0.00           H  
ATOM   3246 1HD1 LEU A 205       3.795 -35.040   5.356  1.00  0.00           H  
ATOM   3247 2HD1 LEU A 205       3.809 -36.523   6.338  1.00  0.00           H  
ATOM   3248 3HD1 LEU A 205       2.627 -36.339   5.021  1.00  0.00           H  
ATOM   3249 1HD2 LEU A 205       1.922 -33.390   5.623  1.00  0.00           H  
ATOM   3250 2HD2 LEU A 205       0.727 -34.666   5.290  1.00  0.00           H  
ATOM   3251 3HD2 LEU A 205       0.620 -33.716   6.792  1.00  0.00           H  
ATOM   3252  N   LYS A 206       2.278 -36.454  10.411  1.00  0.00           N  
ATOM   3253  CA  LYS A 206       2.970 -35.955  11.607  1.00  0.00           C  
ATOM   3254  C   LYS A 206       4.171 -36.830  11.953  1.00  0.00           C  
ATOM   3255  O   LYS A 206       5.262 -36.330  12.217  1.00  0.00           O  
ATOM   3256  CB  LYS A 206       2.011 -35.889  12.797  1.00  0.00           C  
ATOM   3257  CG  LYS A 206       2.673 -35.527  14.120  1.00  0.00           C  
ATOM   3258  CD  LYS A 206       1.701 -35.671  15.281  1.00  0.00           C  
ATOM   3259  CE  LYS A 206       2.336 -35.233  16.593  1.00  0.00           C  
ATOM   3260  NZ  LYS A 206       3.381 -36.187  17.052  1.00  0.00           N  
ATOM   3261  H   LYS A 206       1.277 -36.585  10.440  1.00  0.00           H  
ATOM   3262  HA  LYS A 206       3.331 -34.947  11.403  1.00  0.00           H  
ATOM   3263 1HB  LYS A 206       1.235 -35.149  12.598  1.00  0.00           H  
ATOM   3264 2HB  LYS A 206       1.519 -36.854  12.921  1.00  0.00           H  
ATOM   3265 1HG  LYS A 206       3.529 -36.182  14.289  1.00  0.00           H  
ATOM   3266 2HG  LYS A 206       3.028 -34.498  14.079  1.00  0.00           H  
ATOM   3267 1HD  LYS A 206       0.816 -35.062  15.094  1.00  0.00           H  
ATOM   3268 2HD  LYS A 206       1.392 -36.713  15.370  1.00  0.00           H  
ATOM   3269 1HE  LYS A 206       2.789 -34.250  16.467  1.00  0.00           H  
ATOM   3270 2HE  LYS A 206       1.568 -35.158  17.362  1.00  0.00           H  
ATOM   3271 1HZ  LYS A 206       3.777 -35.862  17.923  1.00  0.00           H  
ATOM   3272 2HZ  LYS A 206       2.968 -37.099  17.190  1.00  0.00           H  
ATOM   3273 3HZ  LYS A 206       4.110 -36.251  16.355  1.00  0.00           H  
ATOM   3274  N   THR A 207       4.005 -38.223  12.015  1.00  0.00           N  
ATOM   3275  CA  THR A 207       5.057 -39.210  12.266  1.00  0.00           C  
ATOM   3276  C   THR A 207       6.091 -39.202  11.137  1.00  0.00           C  
ATOM   3277  O   THR A 207       7.290 -39.276  11.397  1.00  0.00           O  
ATOM   3278  CB  THR A 207       4.469 -40.623  12.424  1.00  0.00           C  
ATOM   3279  OG1 THR A 207       3.554 -40.642  13.526  1.00  0.00           O  
ATOM   3280  CG2 THR A 207       5.577 -41.637  12.672  1.00  0.00           C  
ATOM   3281  H   THR A 207       3.054 -38.539  11.888  1.00  0.00           H  
ATOM   3282  HA  THR A 207       5.568 -38.944  13.192  1.00  0.00           H  
ATOM   3283  HB  THR A 207       3.931 -40.897  11.517  1.00  0.00           H  
ATOM   3284  HG1 THR A 207       2.740 -40.201  13.272  1.00  0.00           H  
ATOM   3285 1HG2 THR A 207       5.142 -42.630  12.782  1.00  0.00           H  
ATOM   3286 2HG2 THR A 207       6.268 -41.633  11.829  1.00  0.00           H  
ATOM   3287 3HG2 THR A 207       6.111 -41.374  13.583  1.00  0.00           H  
ATOM   3288  N   LYS A 208       5.627 -39.074   9.895  1.00  0.00           N  
ATOM   3289  CA  LYS A 208       6.502 -39.100   8.710  1.00  0.00           C  
ATOM   3290  C   LYS A 208       7.437 -37.874   8.564  1.00  0.00           C  
ATOM   3291  O   LYS A 208       8.598 -38.005   8.185  1.00  0.00           O  
ATOM   3292  CB  LYS A 208       5.643 -39.236   7.452  1.00  0.00           C  
ATOM   3293  CG  LYS A 208       6.437 -39.377   6.160  1.00  0.00           C  
ATOM   3294  CD  LYS A 208       5.522 -39.649   4.975  1.00  0.00           C  
ATOM   3295  CE  LYS A 208       6.313 -39.771   3.681  1.00  0.00           C  
ATOM   3296  NZ  LYS A 208       5.433 -40.067   2.517  1.00  0.00           N  
ATOM   3297  H   LYS A 208       4.632 -38.957   9.768  1.00  0.00           H  
ATOM   3298  HA  LYS A 208       7.178 -39.950   8.798  1.00  0.00           H  
ATOM   3299 1HB  LYS A 208       4.997 -40.109   7.544  1.00  0.00           H  
ATOM   3300 2HB  LYS A 208       4.999 -38.361   7.354  1.00  0.00           H  
ATOM   3301 1HG  LYS A 208       6.996 -38.459   5.974  1.00  0.00           H  
ATOM   3302 2HG  LYS A 208       7.146 -40.199   6.257  1.00  0.00           H  
ATOM   3303 1HD  LYS A 208       4.973 -40.576   5.145  1.00  0.00           H  
ATOM   3304 2HD  LYS A 208       4.805 -38.834   4.876  1.00  0.00           H  
ATOM   3305 1HE  LYS A 208       6.846 -38.840   3.491  1.00  0.00           H  
ATOM   3306 2HE  LYS A 208       7.047 -40.571   3.777  1.00  0.00           H  
ATOM   3307 1HZ  LYS A 208       5.995 -40.140   1.681  1.00  0.00           H  
ATOM   3308 2HZ  LYS A 208       4.948 -40.939   2.675  1.00  0.00           H  
ATOM   3309 3HZ  LYS A 208       4.760 -39.322   2.406  1.00  0.00           H  
ATOM   3310  N   LEU A 209       6.934 -36.681   8.860  1.00  0.00           N  
ATOM   3311  CA  LEU A 209       7.728 -35.468   8.696  1.00  0.00           C  
ATOM   3312  C   LEU A 209       8.828 -35.360   9.754  1.00  0.00           C  
ATOM   3313  O   LEU A 209       8.628 -35.715  10.924  1.00  0.00           O  
ATOM   3314  CB  LEU A 209       6.820 -34.234   8.771  1.00  0.00           C  
ATOM   3315  CG  LEU A 209       5.801 -34.089   7.634  1.00  0.00           C  
ATOM   3316  CD1 LEU A 209       4.763 -33.040   8.012  1.00  0.00           C  
ATOM   3317  CD2 LEU A 209       6.522 -33.705   6.350  1.00  0.00           C  
ATOM   3318  H   LEU A 209       5.986 -36.606   9.204  1.00  0.00           H  
ATOM   3319  HA  LEU A 209       8.223 -35.507   7.726  1.00  0.00           H  
ATOM   3320 1HB  LEU A 209       6.268 -34.264   9.708  1.00  0.00           H  
ATOM   3321 2HB  LEU A 209       7.446 -33.341   8.770  1.00  0.00           H  
ATOM   3322  HG  LEU A 209       5.280 -35.036   7.488  1.00  0.00           H  
ATOM   3323 1HD1 LEU A 209       4.038 -32.937   7.204  1.00  0.00           H  
ATOM   3324 2HD1 LEU A 209       4.249 -33.349   8.922  1.00  0.00           H  
ATOM   3325 3HD1 LEU A 209       5.257 -32.084   8.180  1.00  0.00           H  
ATOM   3326 1HD2 LEU A 209       5.797 -33.603   5.542  1.00  0.00           H  
ATOM   3327 2HD2 LEU A 209       7.042 -32.758   6.494  1.00  0.00           H  
ATOM   3328 3HD2 LEU A 209       7.245 -34.480   6.094  1.00  0.00           H  
ATOM   3329  N   GLY A 210       9.991 -34.869   9.337  1.00  0.00           N  
ATOM   3330  CA  GLY A 210      11.101 -34.652  10.250  1.00  0.00           C  
ATOM   3331  C   GLY A 210      12.312 -33.984   9.619  1.00  0.00           C  
ATOM   3332  O   GLY A 210      13.358 -33.845  10.253  1.00  0.00           O  
ATOM   3333  OXT GLY A 210      12.286 -33.562   8.462  1.00  0.00           O  
ATOM   3334  H   GLY A 210      10.106 -34.638   8.360  1.00  0.00           H  
ATOM   3335 1HA  GLY A 210      10.770 -34.034  11.084  1.00  0.00           H  
ATOM   3336 2HA  GLY A 210      11.421 -35.607  10.665  1.00  0.00           H  
TER                                                                             
HETATM 3338 FE1  HMM X   1      -6.433 -19.949   4.492  1.00  0.00          FE  
HETATM 3339  C35 HMM X   1      -8.015 -19.644   5.900  1.00  0.00           C  
HETATM 3340  N4  HMM X   1      -7.270 -18.631   3.180  1.00  0.00           N  
HETATM 3341  C19 HMM X   1      -8.218 -18.907   2.225  1.00  0.00           C  
HETATM 3342  C18 HMM X   1      -8.572 -17.704   1.498  1.00  0.00           C  
HETATM 3343  C15 HMM X   1      -7.809 -16.686   2.038  1.00  0.00           C  
HETATM 3344  C14 HMM X   1      -7.013 -17.291   3.102  1.00  0.00           C  
HETATM 3345  C31 HMM X   1      -6.145 -16.590   3.935  1.00  0.00           C  
HETATM 3346  C12 HMM X   1      -5.404 -17.120   4.981  1.00  0.00           C  
HETATM 3347  N1  HMM X   1      -5.325 -18.452   5.300  1.00  0.00           N  
HETATM 3348  C6  HMM X   1      -4.507 -18.535   6.394  1.00  0.00           C  
HETATM 3349  C7  HMM X   1      -4.065 -17.205   6.810  1.00  0.00           C  
HETATM 3350  C11 HMM X   1      -4.611 -16.325   5.913  1.00  0.00           C  
HETATM 3351  C13 HMM X   1      -4.479 -14.834   5.857  1.00  0.00           C  
HETATM 3352  C8  HMM X   1      -3.224 -16.933   8.021  1.00  0.00           C  
HETATM 3353  C9  HMM X   1      -3.987 -16.411   9.263  1.00  0.00           C  
HETATM 3354  C10 HMM X   1      -3.155 -15.515  10.227  1.00  0.00           C  
HETATM 3355  O4  HMM X   1      -3.539 -15.429  11.432  1.00  0.00           O  
HETATM 3356  O2  HMM X   1      -2.133 -14.980   9.725  1.00  0.00           O  
HETATM 3357  C28 HMM X   1      -4.105 -19.722   6.996  1.00  0.00           C  
HETATM 3358  C1  HMM X   1      -4.500 -20.992   6.595  1.00  0.00           C  
HETATM 3359  N2  HMM X   1      -5.423 -21.266   5.616  1.00  0.00           N  
HETATM 3360  C33 HMM X   1      -5.548 -22.636   5.586  1.00  0.00           C  
HETATM 3361  C32 HMM X   1      -4.661 -23.250   6.562  1.00  0.00           C  
HETATM 3362  C2  HMM X   1      -4.013 -22.226   7.203  1.00  0.00           C  
HETATM 3363  C3  HMM X   1      -2.948 -22.308   8.254  1.00  0.00           C  
HETATM 3364  C4  HMM X   1      -1.596 -21.749   7.778  1.00  0.00           C  
HETATM 3365  C5  HMM X   1      -0.376 -22.151   8.655  1.00  0.00           C  
HETATM 3366  O1  HMM X   1      -0.102 -23.382   8.666  1.00  0.00           O  
HETATM 3367  O3  HMM X   1       0.215 -21.231   9.284  1.00  0.00           O  
HETATM 3368  C34 HMM X   1      -4.522 -24.725   6.785  1.00  0.00           C  
HETATM 3369  C29 HMM X   1      -6.445 -23.336   4.793  1.00  0.00           C  
HETATM 3370  C26 HMM X   1      -7.357 -22.779   3.901  1.00  0.00           C  
HETATM 3371  C25 HMM X   1      -8.310 -23.550   3.129  1.00  0.00           C  
HETATM 3372  C22 HMM X   1      -9.027 -22.645   2.375  1.00  0.00           C  
HETATM 3373  C21 HMM X   1      -8.455 -21.331   2.668  1.00  0.00           C  
HETATM 3374  N3  HMM X   1      -7.475 -21.440   3.619  1.00  0.00           N  
HETATM 3375  C30 HMM X   1      -8.776 -20.159   1.994  1.00  0.00           C  
HETATM 3376  C23 HMM X   1     -10.138 -22.958   1.485  1.00  0.00           C  
HETATM 3377  C24 HMM X   1     -10.221 -22.696   0.170  1.00  0.00           C  
HETATM 3378  C27 HMM X   1      -8.479 -25.035   3.211  1.00  0.00           C  
HETATM 3379  C16 HMM X   1      -7.788 -15.269   1.702  1.00  0.00           C  
HETATM 3380  C17 HMM X   1      -8.422 -14.667   0.681  1.00  0.00           C  
HETATM 3381  C20 HMM X   1      -9.613 -17.613   0.426  1.00  0.00           C  
HETATM 3382  H33 HMM X   1      -8.750 -18.923   5.525  1.00  0.00           H  
HETATM 3383  H31 HMM X   1      -8.547 -20.578   6.110  1.00  0.00           H  
HETATM 3384  H32 HMM X   1      -7.633 -19.260   6.852  1.00  0.00           H  
HETATM 3385  H29 HMM X   1      -6.062 -15.521   3.777  1.00  0.00           H  
HETATM 3386  H23 HMM X   1      -4.060 -14.501   4.899  1.00  0.00           H  
HETATM 3387  H22 HMM X   1      -5.450 -14.335   5.969  1.00  0.00           H  
HETATM 3388  H24 HMM X   1      -3.823 -14.464   6.650  1.00  0.00           H  
HETATM 3389  H3  HMM X   1      -2.669 -17.841   8.281  1.00  0.00           H  
HETATM 3390  H4  HMM X   1      -2.482 -16.169   7.763  1.00  0.00           H  
HETATM 3391  H11 HMM X   1      -4.405 -17.240   9.842  1.00  0.00           H  
HETATM 3392  H12 HMM X   1      -4.848 -15.806   8.947  1.00  0.00           H  
HETATM 3393  H28 HMM X   1      -3.454 -19.647   7.860  1.00  0.00           H  
HETATM 3394  H26 HMM X   1      -3.250 -21.759   9.153  1.00  0.00           H  
HETATM 3395  H27 HMM X   1      -2.796 -23.347   8.561  1.00  0.00           H  
HETATM 3396  H6  HMM X   1      -1.401 -22.090   6.751  1.00  0.00           H  
HETATM 3397  H5  HMM X   1      -1.641 -20.653   7.724  1.00  0.00           H  
HETATM 3398  H15 HMM X   1      -5.491 -25.198   6.993  1.00  0.00           H  
HETATM 3399  H13 HMM X   1      -3.861 -24.933   7.631  1.00  0.00           H  
HETATM 3400  H14 HMM X   1      -4.104 -25.232   5.906  1.00  0.00           H  
HETATM 3401  H25 HMM X   1      -6.452 -24.416   4.893  1.00  0.00           H  
HETATM 3402  H30 HMM X   1      -9.504 -20.238   1.198  1.00  0.00           H  
HETATM 3403  H1  HMM X   1     -11.002 -23.419   1.962  1.00  0.00           H  
HETATM 3404  H7  HMM X   1      -9.431 -22.186  -0.372  1.00  0.00           H  
HETATM 3405  H8  HMM X   1     -11.105 -22.969  -0.398  1.00  0.00           H  
HETATM 3406  H17 HMM X   1      -9.197 -25.399   2.471  1.00  0.00           H  
HETATM 3407  H16 HMM X   1      -7.530 -25.557   3.043  1.00  0.00           H  
HETATM 3408  H18 HMM X   1      -8.843 -25.345   4.199  1.00  0.00           H  
HETATM 3409  H2  HMM X   1      -7.190 -14.638   2.358  1.00  0.00           H  
HETATM 3410  H9  HMM X   1      -9.008 -15.214  -0.050  1.00  0.00           H  
HETATM 3411  H10 HMM X   1      -8.349 -13.593   0.540  1.00  0.00           H  
HETATM 3412  H20 HMM X   1      -9.179 -17.693  -0.581  1.00  0.00           H  
HETATM 3413  H21 HMM X   1     -10.134 -16.651   0.475  1.00  0.00           H  
HETATM 3414  H19 HMM X   1     -10.360 -18.407   0.522  1.00  0.00           H  
TER                                                                             
CONECT  727 3338                                                                
CONECT 3338  727 3339 3340 3347                                                 
CONECT 3338 3359 3374                                                           
CONECT 3339 3338 3382 3383 3384                                                 
CONECT 3340 3338 3341 3344                                                      
CONECT 3341 3340 3342 3375                                                      
CONECT 3342 3341 3343 3381                                                      
CONECT 3343 3342 3344 3379                                                      
CONECT 3344 3340 3343 3345                                                      
CONECT 3345 3344 3346 3385                                                      
CONECT 3346 3345 3347 3350                                                      
CONECT 3347 3338 3346 3348                                                      
CONECT 3348 3347 3349 3357                                                      
CONECT 3349 3348 3350 3352                                                      
CONECT 3350 3346 3349 3351                                                      
CONECT 3351 3350 3386 3387 3388                                                 
CONECT 3352 3349 3353 3389 3390                                                 
CONECT 3353 3352 3354 3391 3392                                                 
CONECT 3354 3353 3355 3356                                                      
CONECT 3355 3354                                                                
CONECT 3356 3354                                                                
CONECT 3357 3348 3358 3393                                                      
CONECT 3358 3357 3359 3362                                                      
CONECT 3359 3338 3358 3360                                                      
CONECT 3360 3359 3361 3369                                                      
CONECT 3361 3360 3362 3368                                                      
CONECT 3362 3358 3361 3363                                                      
CONECT 3363 3362 3364 3394 3395                                                 
CONECT 3364 3363 3365 3396 3397                                                 
CONECT 3365 3364 3366 3367                                                      
CONECT 3366 3365                                                                
CONECT 3367 3365                                                                
CONECT 3368 3361 3398 3399 3400                                                 
CONECT 3369 3360 3370 3401                                                      
CONECT 3370 3369 3371 3374                                                      
CONECT 3371 3370 3372 3378                                                      
CONECT 3372 3371 3373 3376                                                      
CONECT 3373 3372 3374 3375                                                      
CONECT 3374 3338 3370 3373                                                      
CONECT 3375 3341 3373 3402                                                      
CONECT 3376 3372 3377 3403                                                      
CONECT 3377 3376 3404 3405                                                      
CONECT 3378 3371 3406 3407 3408                                                 
CONECT 3379 3343 3380 3409                                                      
CONECT 3380 3379 3410 3411                                                      
CONECT 3381 3342 3412 3413 3414                                                 
CONECT 3382 3339                                                                
CONECT 3383 3339                                                                
CONECT 3384 3339                                                                
CONECT 3385 3345                                                                
CONECT 3386 3351                                                                
CONECT 3387 3351                                                                
CONECT 3388 3351                                                                
CONECT 3389 3352                                                                
CONECT 3390 3352                                                                
CONECT 3391 3353                                                                
CONECT 3392 3353                                                                
CONECT 3393 3357                                                                
CONECT 3394 3363                                                                
CONECT 3395 3363                                                                
CONECT 3396 3364                                                                
CONECT 3397 3364                                                                
CONECT 3398 3368                                                                
CONECT 3399 3368                                                                
CONECT 3400 3368                                                                
CONECT 3401 3369                                                                
CONECT 3402 3375                                                                
CONECT 3403 3376                                                                
CONECT 3404 3377                                                                
CONECT 3405 3377                                                                
CONECT 3406 3378                                                                
CONECT 3407 3378                                                                
CONECT 3408 3378                                                                
CONECT 3409 3379                                                                
CONECT 3410 3380                                                                
CONECT 3411 3380                                                                
CONECT 3412 3381                                                                
CONECT 3413 3381                                                                
CONECT 3414 3381                                                                
# All scores below are weighted scores, not raw scores.
#BEGIN_POSE_ENERGIES_TABLE 
label fa_atr fa_rep fa_sol fa_intra_atr_xover4 fa_intra_rep_xover4 fa_intra_sol_xover4 lk_ball lk_ball_iso lk_ball_bridge lk_ball_bridge_uncpl fa_elec fa_intra_elec pro_close hbond_sr_bb hbond_lr_bb hbond_bb_sc hbond_sc dslf_fa13 atom_pair_constraint coordinate_constraint angle_constraint dihedral_constraint omega fa_dun_dev fa_dun_rot fa_dun_semi p_aa_pp hxl_tors ref rama_prepro res_type_constraint total
weights 1 0.55 1 1 0.55 1 0.92 -0.38 -0.33 -0.33 1 1 1.25 1 1 1 1 1.25 1 1 1 1 0.48 0.69 0.76 0.78 0.61 1 1 0.5 1 NA
pose -1239.89 133.271 797.255 -93.4304 72.6872 38.6236 492.004 -502.045 -0.87522 -5.39398 -429.952 -56.8896 0 -164.58 -17.7871 -29.5489 -16.0046 0 0.16713 0 0.00419 0.09454 28.0129 20.5457 124.495 84.3114 -58.1837 48.4193 58.5093 9.83928 0 -706.345
VAL:NtermProteinFull_1 -5.21095 2.04175 2.32742 -2.62519 5.84808 2.20211 0.92553 -1.27879 -0.00962 -0.023 -3.2137 0.90838 0 0 0 0 0 0 0 0 0 0 0.02492 0.04209 0.16934 0 0 0 2.085 0 0 4.21337
SER_2 -5.28365 1.67846 5.31346 -0.02634 0 0.06216 2.68017 -2.12349 -0 -0 -3.76436 -0.58482 0 0 0 -1.47934 0 0 0 0 0 0 0.00846 0.05323 0.21045 0 -0.40476 0.63488 -1.1772 -0.16516 0 -4.36783
LEU_3 -7.30864 1.13239 1.92005 -0.7144 0.87808 0.27916 1.64544 -2.08591 -0 -0 -0.54353 0.12764 0 0 0 0 0 0 0 0 0 0 0.38178 0.0741 1.23517 0 -0.30646 0 0.72952 -0.22174 0 -2.77734
GLU_4 -5.5632 0.4175 5.58834 -0.33824 0.11426 0.41517 2.37031 -2.5772 -0.01227 -0.15415 -2.36068 -0.60354 0 0 0 0 -0.69338 0 0 0 0 0 0.05551 0.14457 0 3.19577 -0.09309 0 -2.5358 -0.04614 0 -2.67627
GLN_5 -6.00977 0.43212 5.46508 -0.25248 0.02226 0.19184 3.18994 -2.83857 -0 -0 -2.65897 -0.37875 0 0 0 -1.47934 0 0 0 0 0 0 0.12579 0.0507 0 3.20222 -0.11575 0 -1.0644 0.03879 0 -2.07928
ALA_6 -6.90481 0.68697 3.0693 -0.02171 0 0 2.8363 -2.89116 -0 -0 -2.00954 -0.34456 0 0 0 0 0 0 0 0 0 0 0.02575 0 0 0 -0.13526 0 2.3386 0.08535 0 -3.26478
ALA_7 -5.87501 0.35913 3.62507 -0.02201 0 0 2.82234 -2.77536 -0 -0 -2.56881 -0.37211 0 0 0 0 0 0 0 0 0 0 -0.05205 0 0 0 -0.26912 0 2.3386 -0.09098 0 -2.8803
SER_8 -5.67077 0.42043 5.74387 -0.02657 0 0.06177 3.71882 -2.99213 -0 -0 -4.37316 -0.62501 0 0 0 0 -0.47506 0 0 0 0 0 0.00558 0.00507 0.6999 0 0.33439 1.37188 -1.1772 0.24634 0 -2.73185
PHE_9 -8.46111 0.40462 2.41553 -0.57322 0.04691 0.19554 2.42566 -2.64886 -0 -0 -2.18442 -0.10786 0 0 0 0 0 0 0 0 0 0 0.08912 1.05174 0 2.78184 0.01723 0 1.4028 0.44314 0 -2.70137
LEU_10 -6.97135 0.40557 3.10545 -0.70796 0.42222 0.26804 2.25401 -2.55644 -0 -0 -1.74561 0.18105 0 0 0 0 0 0 0 0 0 0 -0.00605 0.02282 0.82118 0 -0.21375 0 0.72952 0.25788 0 -3.73341
ALA_11 -6.32977 0.80182 2.65449 -0.02031 0 0 2.7992 -2.74985 -0 -0 -2.10581 -0.34215 0 0 0 0 0 0 0 0 0 0 -0.01741 0 0 0 0.03109 0 2.3386 0.53683 0 -2.40327
ILE_12 -8.96384 1.22034 3.7034 -0.65863 0.96186 0.16 3.03538 -2.99383 -0 -0 -2.72082 0.08208 0 0 0 0 0 0 0 0 0 0 0.28326 0.38299 3.36087 0 -0.34533 0 1.0317 0.3916 0 -1.06898
ALA_13 -6.32076 0.46608 3.88791 -0.02222 0 0 3.05592 -3.04603 -0 -0 -2.81705 -0.35186 0 0 0 0 0 0 0 0 0 0 0.06065 0 0 0 -0.28093 0 2.3386 0.00288 0 -3.02681
ALA_14 -4.4059 0.33664 2.73794 -0.02165 0 0 1.78996 -2.15073 -0 -0 -0.78709 -0.35509 0 0 0 0 0 0 0 0 0 0 0.10744 0 0 0 -0.17669 0 2.3386 -0.12225 0 -0.70883
LEU_15 -6.46833 0.66004 1.8497 -0.4998 0.39241 0.11996 1.72881 -2.0589 -0 -0 -0.29697 0.23137 0 0 0 0 0 0 0 0 0 0 0.43243 0.13554 0.34801 0 -0.29294 0 0.72952 -0.1246 0 -3.11376
LEU_16 -6.41425 0.71792 2.18279 -0.50336 0.3202 0.12704 1.62889 -1.99838 -0 -0 -0.80501 0.19359 0 0 0 0 0 0 0 0 0 0 -0.04439 0.22632 0.31687 0 -0.31849 0 0.72952 -0.16736 0 -3.80809
GLY_17 -1.71662 0.07698 2.30688 -6e-05 0 0 1.19109 -1.14876 -0 -0 -0.97105 -0.38608 0 0 0 0 0 0 0 0 0 0 -0.05819 0 0 0 -1.47368 0 1.2108 -0.03831 0 -1.00698
THR_18 -4.41719 0.55647 2.60131 -0.19584 0.1479 0.06624 1.63331 -1.72975 -0 -0 -1.29491 -0.84512 0 0 0 -0.19095 0 0 0 0 0 0 -0.02861 0.04358 0.68021 0 -0.73503 2.29649 -1.425 0.645 0 -2.19187
THR_19 -3.88709 0.43146 3.93352 -0.11228 0.06151 0.0753 2.30655 -2.01083 -0 -0 -2.17565 -0.63633 0 0 0 -0.6498 0 0 0 0 0 0 -0.0081 0.01738 0.0346 0 -0.37673 2.29586 -1.425 0.39057 0 -1.73506
VAL_20 -5.98659 0.97425 2.11216 -0.31375 0.30069 0.07175 1.86532 -2.16845 -0 -0 -1.26236 -0.11431 0 0 0 0 0 0 0 0 0 0 -0.04852 0.04106 0.20923 0 -0.2566 0 2.085 -0.16082 0 -2.65194
GLU_21 -4.67782 0.35141 6.2232 -0.46398 0.21602 1.44341 2.70773 -2.6849 -0.02517 -0.15433 -3.80445 -2.92674 0 0 0 0 0 0 0 0 0 0 0.61258 0.00664 0 4.00142 -0.26398 0 -2.5358 -0.15032 0 -2.12508
GLU_22 -6.05421 0.2298 6.88592 -0.64466 0.17958 1.19449 2.93292 -2.85547 -0.04635 -0.2734 -2.77867 -0.65261 0 0 0 -0.45885 -0.69995 0 0 0 0 0 0.3749 0.00707 0 3.51248 -0.23454 0 -2.5358 -0.36199 0 -2.27935
ALA_23 -5.6637 0.15771 2.78687 -0.02271 0 0 2.52567 -2.49719 -0 -0 -2.04211 -0.39129 0 0 0 0 0 0 0 0 0 0 0.13225 0 0 0 -0.31801 0 2.3386 -0.29096 0 -3.28488
VAL_24 -6.34208 0.47646 3.51015 -0.31187 0.27638 0.07108 2.60179 -2.56876 -0 -0 -2.47766 -0.07863 0 0 0 0 0 0 0 0 0 0 -0.05099 0.00643 0.06551 0 -0.29824 0 2.085 0.04191 0 -2.99352
LYS_25 -4.80329 0.17589 5.42066 -0.3085 0.03226 0.14162 2.23008 -2.38566 -0.02118 -0.11907 -2.27456 0.00072 0 0 0 0 0 0 0 0 0 0 -0.01666 0.15342 1.78574 0 0.04717 0 -1.6738 0.17999 0 -1.43516
ARG_26 -6.79603 0.33796 5.87675 -0.43844 0.06228 0.2176 2.81849 -2.81062 -0 -0 -2.77986 0.39354 0 0 0 0 -0.69995 0 0 0 0 0 -0.03064 0.3915 2.09223 0 -0.00969 0 -1.281 0.14159 0 -2.51428
ALA_27 -6.05086 0.38254 2.7645 -0.02225 0 0 2.48234 -2.53915 -0 -0 -2.23947 -0.36562 0 0 0 0 0 0 0 0 0 0 0.02489 0 0 0 -0.20719 0 2.3386 0.06568 0 -3.36598
LEU_28 -4.97597 0.22426 3.98504 -0.50897 0.37341 0.12957 1.94359 -2.18174 -0 -0 -2.05083 0.2315 0 0 0 0 0 0 0 0 0 0 0.55439 0.17692 0.32961 0 -0.30308 0 0.72952 -0.12093 0 -1.46372
LYS_29 -4.69698 0.24335 5.54739 -0.304 0.02714 0.13646 2.33307 -2.40039 -0 -0 -2.09622 -0.00346 0 0 0 0 0 0 0 0 0 0 -0.03862 0.03087 1.78796 0 -0.00952 0 -1.6738 -0.14782 0 -1.26457
LEU_30 -8.04644 0.82393 3.66427 -0.48888 0.42176 0.1148 2.78434 -2.75669 -0.01349 -0.10739 -2.16299 0.20722 0 0 0 0 0 0 0 0 0 0 0.02185 0.26412 0.38342 0 -0.27355 0 0.72952 -0.10027 0 -4.53447
LYS_31 -7.29698 0.59151 6.68516 -0.41574 0.09757 0.20718 3.33827 -3.23732 -0 -0 -1.85952 -0.05023 0 0 0 0 0 0 0 0 0 0 0.0263 0.5742 1.6834 0 0.03171 0 -1.6738 0.57757 0 -0.72073
THR_32 -3.05423 0.1216 3.92096 -0.20089 0.14508 0.0725 1.47208 -1.78049 -0 -0 -1.09077 -0.08757 0 0 0 0 0 0 0 0 0 0 0.31743 0.00012 0.06283 0 -0.02035 2.27786 -1.425 1.07181 0 1.80299
LYS_33 -3.60116 0.14725 3.63258 -0.30483 0.02665 0.1369 1.4793 -1.63083 -0 -0 -0.45269 -0.0132 0 0 0 0 0 0 0 0 0 0 -0.0011 0.06026 1.79039 0 -0.03406 0 -1.6738 0.3498 0 -0.08855
LEU_34 -4.91987 0.43253 1.56017 -0.53101 0.43317 0.15026 1.2597 -1.47149 -0 -0 -1.16651 0.15391 0 0 0 0 0 0 0 0 0 0 -0.03462 0.04804 0.14197 0 -0.18948 0 0.72952 -0.34021 0 -3.74393
GLY_35 -1.70372 0.11601 2.06542 -5e-05 0 0 1.05354 -1.09731 -0.00181 -0.04426 -0.39826 -0.39345 0 0 0 0 0 0 0 0 0 0 0.06346 0 0 0 -0.94295 0 1.2108 -0.27166 0 -0.34424
VAL_36 -5.85482 0.74993 2.4988 -0.30606 0.2234 0.06041 1.68777 -1.98069 -0.01349 -0.10739 -1.28387 -0.17553 0 0 0 0 0 0 0 0 0 0 0.07391 0.01905 0.04374 0 -0.49638 0 2.085 0.03111 0 -2.74509
SER_37 -4.53517 0.26621 4.77664 -0.02778 0 0.06526 2.92936 -2.24792 -0 -0 -2.60654 -0.49504 0 0 0 -1.71944 0 0 0 0 0 0 -0.02202 0.10846 0.1806 0 -0.41982 0.63631 -1.1772 -0.18052 0 -4.46861
LEU_38 -4.7641 0.30294 2.26474 -0.71104 0.54107 0.28298 1.20845 -1.65346 -0 -0 0.01615 0.08531 0 0 0 0 0 0 0 0 0 0 0.33409 0.00144 0.98645 0 -0.22989 0 0.72952 -0.10437 0 -0.70973
LYS_39 -4.04376 0.70877 6.27041 -0.49625 0.08398 0.32819 2.83551 -2.64359 -0.00363 -0.03866 -6.48338 0.18945 0 0 0 0 0 0 0 0 0 0 0.33522 0.10495 2.81947 0 -0.02106 0 -1.6738 0.06479 0 -1.66341
GLN_40 -6.48002 0.4608 6.65982 -0.25473 0.02531 0.18912 3.79336 -3.02966 -0.00181 -0.04426 -3.66517 -0.39081 0 0 0 -1.71944 -0.83657 0 0 0 0 0 0.36353 0.03077 0 2.85723 -0.15579 0 -1.0644 -0.0924 0 -3.35512
ALA_41 -6.18896 0.5027 3.27285 -0.02234 0 0 2.60036 -2.6956 -0 -0 -1.88294 -0.35114 0 0 0 0 0 0 0 0 0 0 0.3289 0 0 0 -0.21164 0 2.3386 -0.08428 0 -2.3935
VAL_42 -7.03363 0.75146 3.68379 -0.30855 0.22968 0.07082 2.79921 -2.69959 -0 -0 -2.04723 -0.18341 0 0 0 0 0 0 0 0 0 0 -0.03757 0.02336 0.25788 0 -0.25198 0 2.085 -0.07313 0 -2.7339
ARG_43 -7.8424 0.53376 8.68456 -1.32422 0.61738 0.94073 3.90207 -3.70192 -0.04814 -0.15372 -4.76746 0.17715 0 0 0 0 -0.88281 0 0 0 0 0 0.19232 0.11159 3.56514 0 -0.12022 0 -1.281 0.0003 0 -1.39691
LEU_44 -7.90727 0.73606 2.99673 -0.72464 0.48963 0.31511 2.54353 -2.57097 -0 -0 -2.28403 0.10586 0 0 0 0 0 0 0 0 0 0 0.37143 0.09981 0.9927 0 -0.2462 0 0.72952 0.08786 0 -4.26489
LEU_45 -9.34566 1.99508 3.35431 -0.50146 0.39629 0.12255 2.64943 -2.67991 -0 -0 -2.96106 0.2549 0 0 0 0 0 0 0 0 0 0 0.17358 0.24415 0.33272 0 -0.26343 0 0.72952 0.156 0 -5.34299
HIS_D:MP-NE2-connect_46 -10.7284 3.98447 7.25447 -2.99158 2.45255 2.32715 2.95505 -3.48739 -0 -0 -5.72912 -0.88852 0 0 0 0 0 0 0.08357 0 0.0021 0.04727 -0.00363 0.03876 0 3.10583 -0.26195 0 0.13443 0.45386 0 -1.2511
ILE_47 -8.74693 1.82878 4.89033 -0.71794 1.30815 0.16501 2.79038 -2.73217 -0 -0 -4.39779 0.39956 0 0 0 0 0 0 0 0 0 0 -0.00383 0.01512 0.58326 0 -0.37315 0 1.0317 0.48852 0 -3.47099
ALA_48 -5.63428 0.13027 3.90662 -0.02265 0 0 2.73302 -2.76921 -0.0044 -0.0393 -2.31042 -0.36286 0 0 0 0 0 0 0 0 0 0 0.94081 0 0 0 -0.2862 0 2.3386 0.01644 0 -1.36355
ALA_49 -3.67265 0.10012 2.5048 -0.02297 0 0 1.42523 -1.8362 -0 -0 -0.89808 -0.33819 0 0 0 0 0 0 0 0 0 0 0.09042 0 0 0 -0.38322 0 2.3386 -0.26495 0 -0.95709
ILE_50 -6.0731 0.60104 1.74949 -0.70871 1.32191 0.16477 1.60688 -1.7778 -0 -0 -0.39047 0.32797 0 0 0 0 0 0 0 0 0 0 0.02015 0.08828 0.74155 0 -0.40548 0 1.0317 -0.16324 0 -1.86507
LEU_51 -6.5591 0.54237 2.06526 -0.52478 0.59997 0.13368 1.36367 -2.01947 -0 -0 -0.95435 0.27061 0 0 0 0 0 0 0 0 0 0 -0.04673 0.01673 0.28776 0 -0.31408 0 0.72952 -0.04843 0 -4.45737
GLY_52 -1.61131 0.09134 2.07265 -5e-05 0 0 0.92763 -1.06389 -0 -0 -0.87446 -0.38528 0 0 0 0 0 0 0 0 0 0 -0.05373 0 0 0 -1.43916 0 1.2108 -0.14155 0 -1.26702
THR_53 -4.02941 0.15792 3.83271 -0.10622 0.08629 0.06815 1.3978 -1.88873 -0.02609 -0.20361 -1.58555 -0.43574 0 0 0 0 0 0 0 0 0 0 0.28101 0.12506 0.22445 0 -0.77839 2.2946 -1.425 -0.00668 0 -2.01742
THR_54 -4.86331 0.23375 6.05724 -0.13101 0.07832 0.0845 3.65046 -2.65343 -0.00822 -0.08752 -4.33129 -0.03337 0 0 0 -1.39805 -0.63764 0 0 0 0 0 -0.01384 2e-05 0.04532 0 -0.38201 4.21233 -1.425 -0.12042 0 -1.72317
VAL_55 -6.71002 1.30915 2.29151 -0.26236 0.27091 0.04212 1.78236 -2.21244 -0 -0 -0.9269 0.52258 0 0 0 0 0 0 0 0 0 0 0.02895 0.4809 0.72615 0 0.04323 0 2.085 -0.22975 0 -0.75862
GLU_56 -4.76031 0.69447 5.52264 -0.45601 0.20626 1.42845 2.09221 -2.50794 -0.02968 -0.15948 -1.97355 -2.80531 0 0 0 0 0 0 0 0 0 0 0.10003 9e-05 0 3.98941 -0.18575 0 -2.5358 -0.17664 0 -1.55692
GLU_57 -6.14099 0.33856 7.73811 -0.20917 0.02542 0.31936 3.76483 -3.23758 -0.02968 -0.15948 -4.59985 -0.51956 0 0 0 -1.39805 -0.63764 0 0 0 0 0 -0.04629 0.27226 0 3.84096 -0.25622 0 -2.5358 -0.32999 0 -3.8008
ALA_58 -5.71796 0.23615 3.19023 -0.02183 0 0 2.60848 -2.61468 -0.01461 -0.11758 -1.93724 -0.36587 0 0 0 0 0 0 0 0 0 0 -0.02728 0 0 0 -0.28495 0 2.3386 -0.32898 0 -3.05752
VAL_59 -7.1228 1.03413 3.77252 -0.30759 0.24534 0.0695 3.11891 -2.88135 -0.00073 -0.00489 -2.0688 -0.09974 0 0 0 0 0 0 0 0 0 0 -0.02276 0.12167 0.09087 0 -0.40558 0 2.085 0.0275 0 -2.34881
LYS_60 -5.0883 0.28868 5.41981 -0.30158 0.02569 0.1291 2.49953 -2.49875 -0 -0 -1.87594 0.00063 0 0 0 0 0 0 0 0 0 0 0.13089 0.06864 1.74954 0 0.02079 0 -1.6738 0.22952 0 -0.87554
ARG_61 -6.70623 0.35171 5.62631 -0.61845 0.10109 0.35933 2.47264 -2.94017 -0.0153 -0.13426 -2.20109 0.48119 0 0 0 0 0 0 0 0 0 0 -0.00642 0.25413 2.39799 0 -0.07728 0 -1.281 0.0287 0 -1.90711
ALA_62 -6.96104 1.16934 3.60831 -0.02162 0 0 3.47511 -3.03767 -0 -0 -2.80886 -0.35583 0 0 0 0 0 0 0 0 0 0 -0.0546 0 0 0 -0.25012 0 2.3386 -0.17621 0 -3.07458
LEU_63 -6.26125 0.74016 4.78779 -0.50007 0.48989 0.11863 2.68626 -2.64729 -0 -0 -2.80402 0.24518 0 0 0 0 0 0 0 0 0 0 0.18973 0.14518 0.46298 0 -0.25187 0 0.72952 -0.08097 0 -1.95016
LYS_64 -4.27286 0.19219 5.14199 -0.30274 0.02745 0.13254 2.17441 -2.27564 -0.00073 -0.00489 -1.63094 0.00765 0 0 0 0 0 0 0 0 0 0 0.02669 0.00799 1.7945 0 0.04683 0 -1.6738 0.08326 0 -0.52611
LEU_65 -8.17848 0.8963 3.19342 -0.70268 0.65407 0.26428 2.56441 -2.61455 -0 -0 -2.03908 0.15591 0 0 0 0 0 0 0 0 0 0 0.16313 0.07279 1.04788 0 -0.27468 0 0.72952 -0.00277 0 -4.07055
LYS_66 -8.31341 1.23659 7.42604 -0.49874 0.12385 0.38546 3.7734 -3.59055 -0.00862 -0.02074 -3.44219 0.2312 0 0 0 0 0 0 0 0 0 0 -0.00482 0.44633 2.09337 0 0.04859 0 -1.6738 0.43639 0 -1.35166
THR_67 -2.94224 0.1216 3.92039 -0.20611 0.17011 0.07554 1.44332 -1.79399 -0 -0 -1.22446 -0.12073 0 0 0 0 0 0 0 0 0 0 -0.03347 0.00119 0.11479 0 -0.01217 2.28577 -1.425 0.71945 0 1.09398
LYS_68 -3.33669 0.13177 3.32827 -0.30585 0.02633 0.13973 1.26622 -1.5436 -0 -0 -0.39291 -0.00052 0 0 0 0 0 0 0 0 0 0 -0.05939 0.03224 1.72358 0 -0.04073 0 -1.6738 0.07643 0 -0.62892
LEU_69 -5.58962 0.94288 1.17796 -0.51877 0.47348 0.13362 1.08582 -1.44602 -0 -0 -0.5221 0.20954 0 0 0 0 0 0 0 0 0 0 0.12422 0.05452 0.242 0 -0.282 0 0.72952 -0.2307 0 -3.41565
GLY_70 -1.78257 0.0731 2.12467 -5e-05 0 0 1.01355 -1.12401 -0 -0 -0.59501 -0.38031 0 0 0 0 0 0 0 0 0 0 0.07097 0 0 0 -1.2894 0 1.2108 0.32418 0 -0.35407
VAL_71 -6.01141 1.07214 2.13484 -0.30365 0.20587 0.05758 1.53257 -1.86537 -0.00862 -0.02074 -1.64515 -0.01938 0 0 0 0 0 0 0 0 0 0 0.1797 0.01227 0.0131 0 -0.37916 0 2.085 0.79337 0 -2.16705
SER_72 -4.71205 0.26936 5.00419 -0.02722 0 0.06373 2.98255 -2.32645 -0 -0 -2.38801 -0.5053 0 0 0 -1.75077 0 0 0 0 0 0 -0.02185 0.01282 0.15851 0 -0.45299 0.62761 -1.1772 0.18329 0 -4.05978
LEU_73 -5.83189 0.46128 2.37611 -0.69168 0.52813 0.25394 1.64123 -1.8658 -0 -0 -0.34841 0.13597 0 0 0 0 0 0 0 0 0 0 0.01491 0.12285 1.06377 0 -0.27337 0 0.72952 -0.21038 0 -1.89382
GLU_74 -4.407 0.33197 5.08306 -0.21752 0.02921 0.29951 2.34258 -2.23297 -0 -0 -2.20144 -0.61879 0 0 0 0 -0.83657 0 0 0 0 0 0.0031 0.06039 0 3.61819 -0.2086 0 -2.5358 -0.13522 0 -1.62591
GLN_75 -7.1214 0.58782 7.03353 -0.25376 0.02791 0.19046 4.05707 -3.31521 -0 -0 -3.94471 -0.39173 0 0 0 -1.75077 -0.94618 0 0 0 0 0 0.08079 0.02736 0 2.84433 -0.06102 0 -1.0644 -0.09922 0 -4.09914
ALA_76 -6.83435 0.66294 3.13946 -0.02286 0 0 2.7749 -2.77006 -0 -0 -1.97692 -0.38628 0 0 0 0 0 0 0 0 0 0 0.3122 0 0 0 -0.23501 0 2.3386 0.05775 0 -2.93964
LEU_77 -8.35154 0.73596 3.36992 -0.49354 0.30355 0.12016 2.54371 -2.75484 -0 -0 -2.06636 0.21828 0 0 0 0 0 0 0 0 0 0 -0.02899 0.18489 0.46819 0 -0.25029 0 0.72952 0.07232 0 -5.19905
LYS_78 -7.00195 0.91304 6.93196 -0.30446 0.02558 0.13638 3.54213 -3.29548 -0.04814 -0.15372 -6.78503 -0.03175 0 0 0 0 0 0 0 0 0 0 0.06461 0.15866 1.74948 0 -0.0413 0 -1.6738 -0.1207 0 -5.9345
ILE_79 -8.52822 1.25769 2.34538 -0.50881 0.53895 0.10033 2.64713 -2.71919 -0 -0 -1.96762 0.05021 0 0 0 0 0 0 0 0 0 0 0.01679 0.13065 0.59596 0 -0.46985 0 1.0317 -0.03697 0 -5.51586
LEU_80 -8.26457 0.74675 2.79808 -0.49487 0.41937 0.11324 2.33089 -2.73928 -0 -0 -1.46333 0.25599 0 0 0 0 0 0 0 0 0 0 0.08104 0.14664 0.46431 0 -0.23743 0 0.72952 0.27681 0 -4.83684
ALA_81 -5.51812 0.46426 2.61075 -0.02278 0 0 2.23712 -2.43333 -0 -0 -2.0421 -0.37113 0 0 0 0 0 0 0 0 0 0 0.13093 0 0 0 -0.1616 0 2.3386 0.11613 0 -2.65126
ALA_82 -6.02503 0.69904 3.05053 -0.02128 0 0 2.79842 -2.62578 -0 -0 -2.19162 -0.3476 0 0 0 0 0 0 0 0 0 0 0.08024 0 0 0 -0.17957 0 2.3386 0.03267 0 -2.39139
ALA_83 -6.15553 0.4527 3.81045 -0.02069 0 0 2.89356 -3.02327 -0 -0 -2.75924 -0.33637 0 0 0 0 0 0 0 0 0 0 -0.0278 0 0 0 -0.11715 0 2.3386 0.12815 0 -2.8166
ALA_84 -3.28377 0.11653 2.60002 -0.02142 0 0 1.46393 -1.77083 -0 -0 -0.72873 -0.34193 0 0 0 0 0 0 0 0 0 0 -0.02189 0 0 0 -0.15662 0 2.3386 0.13196 0 0.32586
ILE_85 -6.28364 1.72642 1.4826 -0.72914 1.11392 0.25368 1.45604 -1.8248 -0 -0 -0.52192 0.42414 0 0 0 0 0 0 0 0 0 0 0.55104 0.33559 1.10723 0 -0.01537 0 1.0317 0.06893 0 0.17642
LEU_86 -6.71857 1.10913 1.84042 -0.49229 0.36135 0.12096 1.50731 -1.95384 -0 -0 -0.47574 0.18363 0 0 0 0 0 0 0 0 0 0 -0.06169 0.37815 0.28205 0 -0.31398 0 0.72952 -0.04137 0 -3.54496
GLY_87 -1.6963 0.14754 2.21606 -6e-05 0 0 1.12554 -1.10692 -0.00313 -0.02777 -0.69312 -0.39747 0 0 0 0 0 0 0 0 0 0 -0.06276 0 0 0 -1.45085 0 1.2108 0.09604 0 -0.64237
THR_88 -4.94193 0.65508 2.93173 -0.1878 0.141 0.065 1.56325 -1.8988 -0.00352 -0.03498 -1.35288 -0.90384 0 0 0 -0.01233 0 0 0 0 0 0 0.0012 0.02702 0.53976 0 -0.68347 2.28856 -1.425 0.97633 0 -2.25562
THR_89 -4.31806 0.42646 4.47022 -0.11227 0.06375 0.07503 2.54198 -2.18026 -0 -0 -2.45638 -0.64122 0 0 0 -0.53503 0 0 0 0 0 0 -0.01639 0.0301 0.03414 0 -0.43415 2.28957 -1.425 0.62839 0 -1.55911
VAL_90 -5.47936 0.67084 2.11825 -0.3045 0.23244 0.06865 1.83953 -1.98911 -0 -0 -1.00851 -0.07918 0 0 0 0 0 0 0 0 0 0 -0.07176 0.00832 0.18853 0 -0.26806 0 2.085 -0.15088 0 -2.13979
GLU_91 -4.34696 0.18898 5.07928 -0.46264 0.24176 1.45022 1.84379 -2.26055 -0.02454 -0.14915 -2.16175 -2.95781 0 0 0 0 0 0 0 0 0 0 0.34593 0.01947 0 3.98889 -0.29595 0 -2.5358 -0.16569 0 -2.2025
GLU_92 -6.43221 0.42024 7.28481 -0.4457 0.05009 0.84036 3.4226 -3.08114 -0.05327 -0.31308 -3.47251 -0.47016 0 0 0 -0.5227 -0.92352 0 0 0 0 0 0.32489 0.47282 0 3.36619 -0.29526 0 -2.5358 -0.43302 0 -2.79638
ALA_93 -5.48096 0.21075 2.18927 -0.02231 0 0 2.34774 -2.37298 -0 -0 -1.64913 -0.38573 0 0 0 0 0 0 0 0 0 0 0.03435 0 0 0 -0.31061 0 2.3386 -0.36075 0 -3.46177
VAL_94 -5.73338 0.62877 2.53768 -0.3002 0.19816 0.06633 2.23745 -2.18319 -0 -0 -1.80705 -0.02973 0 0 0 0 0 0 0 0 0 0 -0.05357 0.00043 0.01879 0 -0.39019 0 2.085 0.19331 0 -2.5314
LYS_95 -4.62042 0.18305 5.08959 -0.31044 0.02787 0.14329 2.30731 -2.2709 -0.02834 -0.15671 -2.26287 -0.01032 0 0 0 0 0 0 0 0 0 0 -0.02852 0.02726 1.74189 0 -0.00234 0 -1.6738 0.20986 0 -1.63456
ARG_96 -7.45696 0.40032 6.71416 -0.46297 0.09391 0.25059 3.4015 -3.18934 -0 -0 -3.23608 0.33112 0 0 0 0 -0.92352 0 0 0 0 0 0.17941 1.17093 2.03614 0 -0.11307 0 -1.281 -0.19954 0 -2.28438
ALA_97 -5.85418 0.43182 2.89147 -0.02192 0 0 2.55103 -2.52315 -0 -0 -2.01495 -0.38717 0 0 0 0 0 0 0 0 0 0 0.11175 0 0 0 -0.30347 0 2.3386 -0.21983 0 -2.99998
LEU_98 -5.30238 0.44427 4.64774 -0.72235 0.56713 0.30144 2.54008 -2.48716 -0 -0 -1.2314 0.16912 0 0 0 0 0 0 0 0 0 0 0.26815 0.01199 0.94825 0 -0.25607 0 0.72952 -0.12513 0 0.50319
LYS_99 -4.70309 0.33053 5.55128 -0.30523 0.02681 0.13576 2.71027 -2.52847 -0 -0 -1.73928 -0.01054 0 0 0 0 0 0 0 0 0 0 0.05709 0.0233 1.73628 0 0.01235 0 -1.6738 -0.0604 0 -0.43715
LEU_100 -8.96603 1.07646 3.66102 -0.48919 0.39933 0.11623 3.16514 -2.96618 -0.01702 -0.08892 -2.10393 0.2128 0 0 0 0 0 0 0 0 0 0 0.01456 0.33378 0.39602 0 -0.26787 0 0.72952 -0.06048 0 -4.85477
LYS_101 -7.2788 0.85794 6.28334 -0.46221 0.0909 0.28925 3.59496 -3.1411 -0 -0 -2.856 0.27706 0 0 0 0 0 0 0 0 0 0 0.26056 0.22407 2.02808 0 0.0481 0 -1.6738 0.63897 0 -0.8187
THR_102 -3.2295 0.10442 3.53812 -0.12049 0.06719 0.05946 1.55503 -1.80675 -0 -0 -0.48936 -0.92278 0 0 0 0 0 0 0 0 0 0 0.33052 0.06339 0.26062 0 -0.10334 2.31179 -1.425 0.52292 0 0.71624
LYS_103 -3.75729 0.1929 4.57133 -0.43185 0.07074 0.24821 2.36923 -1.96148 -0 -0 -2.34292 -0.1145 0 0 0 0 -0.55882 0 0 0 0 0 0.02679 0.04351 2.39004 0 -0.10527 0 -1.6738 -0.10257 0 -1.13575
LEU_104 -5.42057 0.74701 1.34204 -0.51329 0.40172 0.13241 1.30755 -1.39857 -0 -0 -0.89358 0.1744 0 0 0 0 0 0 0 0 0 0 0.56713 0.15925 0.24842 0 -0.26585 0 0.72952 -0.02421 0 -2.70663
GLY_105 -1.7243 0.08428 2.00431 -5e-05 0 0 1.01493 -1.07625 -0.00216 -0.05097 -0.39248 -0.35673 0 0 0 0 0 0 0 0 0 0 0.29853 0 0 0 -1.35052 0 1.2108 0.3966 0 0.05598
VAL_106 -6.11642 0.75013 1.9999 -0.30996 0.2255 0.06333 1.62558 -1.89676 -0.01702 -0.08892 -1.22556 -0.22769 0 0 0 0 0 0 0 0 0 0 -0.01856 0.0105 0.0822 0 -0.4925 0 2.085 0.35062 0 -3.20063
SER_107 -4.63516 0.23225 5.12528 -0.02667 0 0.06242 3.16177 -2.41449 -0 -0 -2.62394 -0.48965 0 0 0 -1.77328 0 0 0 0 0 0 -0.02978 0.01588 0.15572 0 -0.45302 0.65374 -1.1772 -0.29958 0 -4.5157
LEU_108 -5.15797 0.34131 3.11016 -0.49927 0.54814 0.11886 1.85328 -1.99454 -0 -0 -0.43015 0.22544 0 0 0 0 0 0 0 0 0 0 0.13688 0.09766 0.29094 0 -0.30003 0 0.72952 -0.2687 0 -1.19849
ASP_109 -4.4254 0.25248 5.49838 -0.11162 0.00984 0.3496 2.41488 -2.43899 -0 -0 -2.22319 -0.21706 0 0 0 0 -0.94618 0 0 0 0 0 0.92767 0.21959 0 1.73158 0.28043 0 -2.2837 0.11672 0 -0.84499
GLN_110 -8.2449 0.80867 6.90198 -0.26376 0.04879 0.22169 3.62796 -3.33818 -0.01156 -0.11025 -2.39897 -0.4404 0 0 0 -1.77328 0 0 0 0 0 0 -0.04948 0.29574 0 2.76824 -0.14439 0 -1.0644 0.13959 0 -3.0269
ALA_111 -7.07631 1.06718 3.80459 -0.02129 0 0 3.41657 -3.04578 -0 -0 -2.23825 -0.37104 0 0 0 0 0 0 0 0 0 0 -0.04944 0 0 0 -0.25464 0 2.3386 -0.12376 0 -2.55357
LEU_112 -8.54285 0.90293 4.46277 -0.50536 0.45223 0.12201 2.97798 -3.08487 -0 -0 -2.38282 0.23211 0 0 0 0 0 0 0 0 0 0 0.24152 0.15185 0.4006 0 -0.26681 0 0.72952 -0.0927 0 -4.20189
LEU_113 -7.9533 0.446 4.78171 -0.51833 0.49163 0.13351 2.92493 -2.96026 -0 -0 -2.31865 0.24287 0 0 0 0 0 0 0 0 0 0 0.86067 0.10606 0.31002 0 -0.31545 0 0.72952 -0.08612 0 -3.12518
ILE_114 -9.56172 1.27671 2.75764 -0.51324 0.59234 0.10198 3.15544 -3.01636 -0 -0 -2.26294 0.05596 0 0 0 0 0 0 0 0 0 0 0.00751 0.09456 0.65588 0 -0.41601 0 1.0317 0.01947 0 -6.02109
LEU_115 -8.6559 0.7455 2.54579 -0.50265 0.42484 0.12061 2.50217 -2.6889 -0 -0 -1.77454 0.25274 0 0 0 0 0 0 0 0 0 0 0.07251 0.10294 0.44921 0 -0.2507 0 0.72952 0.1914 0 -5.73545
ILE_116 -9.02933 0.63639 2.96383 -0.5065 0.53998 0.09917 2.74273 -2.91156 -0 -0 -1.74831 0.0897 0 0 0 0 0 0 0 0 0 0 -0.01214 0.10233 0.52376 0 -0.49434 0 1.0317 0.30442 0 -5.66817
ALA_117 -6.27843 0.51405 3.55875 -0.02222 0 0 2.84004 -2.70829 -0.00161 -0.03407 -2.2442 -0.35473 0 0 0 0 0 0 0 0 0 0 0.08081 0 0 0 -0.23759 0 2.3386 0.25506 0 -2.29385
ALA_118 -5.98424 0.29557 4.10502 -0.02168 0 0 2.94486 -2.99561 -0 -0 -3.02966 -0.36344 0 0 0 0 0 0 0 0 0 0 0.12163 0 0 0 -0.22709 0 2.3386 0.02056 0 -2.79549
ALA_119 -4.26466 0.29483 2.12993 -0.0227 0 0 1.51384 -1.882 -0 -0 -0.74624 -0.35164 0 0 0 0 0 0 0 0 0 0 0.0582 0 0 0 -0.23802 0 2.3386 -0.18201 0 -1.35187
LEU_120 -6.17042 0.92842 1.35144 -0.52926 0.28333 0.12936 1.5774 -1.81571 -0 -0 -0.75746 0.02908 0 0 0 0 0 0 0 0 0 0 0.24291 0.30663 3.05427 0 -0.28233 0 0.72952 -0.24351 0 -1.16633
LEU_121 -6.4023 1.20585 2.12444 -0.49356 0.36178 0.11892 1.39192 -1.92424 -0 -0 -0.5425 0.20166 0 0 0 0 0 0 0 0 0 0 0.20476 0.38107 0.37939 0 -0.27442 0 0.72952 -0.11195 0 -2.64968
GLY_122 -1.79283 0.07799 2.27171 -5e-05 0 0 1.13372 -1.17186 -0 -0 -0.82907 -0.39932 0 0 0 0 0 0 0 0 0 0 0.24589 0 0 0 -1.35437 0 1.2108 0.04449 0 -0.56292
THR_123 -4.93371 0.59743 3.99897 -0.10491 0.06925 0.06659 1.79833 -2.0742 -0.00526 -0.04875 -2.2867 -0.44909 0 0 0 0 0 0 0 0 0 0 0.0301 0.00087 0.22526 0 -0.79495 2.28526 -1.425 0.208 0 -2.84249
THR_124 -4.98183 0.22437 6.01512 -0.11276 0.07016 0.07446 3.42041 -2.70292 -0.00264 -0.03327 -3.51639 -0.60537 0 0 0 -1.65077 0 0 0 0 0 0 0.05389 0.11552 0.0546 0 -0.4793 2.28828 -1.425 -0.01129 0 -3.20476
VAL_125 -5.95288 1.45333 2.39283 -0.27243 0.21964 0.04415 1.67943 -2.13756 -0 -0 -0.79604 0.49956 0 0 0 0 0 0 0 0 0 0 0.16689 0.05337 0.70603 0 0.02834 0 2.085 -0.17516 0 -0.0055
GLU_126 -5.44594 0.85068 6.84705 -0.45794 0.18494 1.42593 3.00466 -2.99771 -0.02773 -0.15975 -3.73119 -2.60624 0 0 0 0 -0.55882 0 0 0 0 0 0.11109 0.00337 0 3.96867 -0.24864 0 -2.5358 -0.23343 0 -2.6068
GLU_127 -6.41011 0.51636 7.81101 -0.20902 0.02677 0.29987 3.81805 -3.29943 -0.02773 -0.15975 -3.59801 -0.52032 0 0 0 -1.65077 0 0 0 0 0 0 0.0059 0.12882 0 3.52537 -0.3016 0 -2.5358 -0.42163 0 -3.00202
ALA_128 -6.07707 0.27554 2.91133 -0.02105 0 0 2.67691 -2.70048 -0.00629 -0.04795 -1.82121 -0.36239 0 0 0 0 0 0 0 0 0 0 0.0168 0 0 0 -0.28968 0 2.3386 -0.31309 0 -3.42003
VAL_129 -7.07813 1.13751 3.3348 -0.30452 0.23436 0.06792 2.92997 -2.70087 -0 -0 -2.1544 -0.03147 0 0 0 0 0 0 0 0 0 0 -0.0201 0.03598 0.04802 0 -0.39218 0 2.085 0.13033 0 -2.67778
LYS_130 -5.18711 0.2076 5.30717 -0.30798 0.02803 0.14069 2.46086 -2.46753 -0 -0 -1.81668 0.01973 0 0 0 0 0 0 0 0 0 0 0.34478 0.01516 1.72401 0 0.00592 0 -1.6738 0.14302 0 -1.05613
ARG_131 -5.99811 0.43753 4.73923 -0.61788 0.16924 0.34933 2.34194 -2.41977 -0 -0 -2.30455 0.27459 0 0 0 0 0 0 0 0 0 0 0.12518 0.16786 2.52885 0 -0.05175 0 -1.281 -0.04337 0 -1.58267
ALA_132 -6.85021 0.88044 3.39628 -0.02285 0 0 3.05302 -2.91431 -0 -0 -2.54646 -0.3805 0 0 0 0 0 0 0 0 0 0 0.15279 0 0 0 -0.23847 0 2.3386 -0.1457 0 -3.27738
LEU_133 -5.66143 0.33662 4.46283 -0.51439 0.41121 0.12969 2.38259 -2.41803 -0 -0 -2.77114 0.27268 0 0 0 0 0 0 0 0 0 0 0.7518 0.02899 0.28388 0 -0.31329 0 0.72952 -0.23701 0 -2.12546
LYS_134 -4.33942 0.16398 5.12741 -0.30274 0.02835 0.13271 2.17047 -2.25503 -0 -0 -1.86302 0.00058 0 0 0 0 0 0 0 0 0 0 0.21938 0.01153 1.83596 0 0.05337 0 -1.6738 0.05596 0 -0.63432
LEU_135 -7.79814 0.62527 3.49031 -0.4932 0.43225 0.11447 2.7791 -2.7177 -0.00078 -0.01028 -1.96642 0.24053 0 0 0 0 0 0 0 0 0 0 0.01627 0.14949 0.43247 0 -0.25883 0 0.72952 0.15443 0 -4.08125
LYS_136 -7.53485 0.86394 6.68858 -0.48391 0.09448 0.35423 3.39593 -3.27592 -0.01574 -0.04549 -3.12595 0.24031 0 0 0 0 0 0 0 0 0 0 -0.00562 0.25869 2.07641 0 0.07206 0 -1.6738 0.55358 0 -1.56308
THR_137 -3.04273 0.09826 3.94463 -0.20502 0.16352 0.07465 1.49971 -1.79073 -0 -0 -1.3348 -0.0755 0 0 0 0 0 0 0 0 0 0 -0.02547 0.01037 0.0782 0 -0.02679 2.29297 -1.425 0.86607 0 1.10233
LYS_138 -3.31059 0.13859 3.14969 -0.30809 0.02759 0.14339 1.23116 -1.53314 -0 -0 -0.43272 -0.02338 0 0 0 0 0 0 0 0 0 0 -0.02864 0.02169 1.79647 0 -0.05824 0 -1.6738 0.15131 0 -0.70871
LEU_139 -5.97803 1.05901 0.75962 -0.53388 0.56051 0.1339 1.35555 -1.55564 -0 -0 -0.99636 -0.01023 0 0 0 0 0 0 0 0 0 0 0.18011 0.04633 2.79871 0 -0.2705 0 0.72952 -0.29124 0 -2.01263
GLY_140 -1.7173 0.07155 2.04687 -5e-05 0 0 0.99533 -1.09011 -8e-05 -0.00286 -0.50691 -0.36475 0 0 0 0 0 0 0 0 0 0 0.25325 0 0 0 -1.27149 0 1.2108 0.12503 0 -0.25071
VAL_141 -6.07467 1.24758 2.10107 -0.29905 0.19946 0.05598 1.51355 -1.86513 -0.01652 -0.05577 -1.56134 -0.06983 0 0 0 0 0 0 0 0 0 0 0.03432 0.045 0.01533 0 -0.42145 0 2.085 0.56889 0 -2.49757
SER_142 -4.61891 0.15603 4.87756 -0.02708 0 0.06337 2.97966 -2.28316 -0 -0 -2.32908 -0.51364 0 0 0 -1.60333 0 0 0 0 0 0 -0.01733 0.0483 0.15967 0 -0.45945 0.67555 -1.1772 0.12887 0 -3.94016
LEU_143 -6.53936 0.40669 2.43133 -0.70249 0.44418 0.26563 1.82305 -2.02721 -0 -0 -0.5153 0.12752 0 0 0 0 0 0 0 0 0 0 0.00285 0.08199 1.0024 0 -0.25252 0 0.72952 -0.14039 0 -2.86209
LYS_144 -5.29937 0.51011 4.20941 -0.46164 0.14566 0.22707 1.58385 -1.97814 -0.00943 -0.0597 -0.74635 0.15257 0 0 0 0 0 0 0 0 0 0 0.08279 0.16234 2.49877 0 -0.00758 0 -1.6738 0.01938 0 -0.64406
GLN_145 -6.51078 0.65749 5.60789 -0.25252 0.03349 0.19365 3.1732 -2.75477 -8e-05 -0.00286 -2.30256 -0.42585 0 0 0 -1.60333 0 0 0 0 0 0 0.50758 0.04445 0 2.7707 -0.07807 0 -1.0644 -0.03203 0 -2.03879
ALA_146 -6.66216 0.39441 3.2032 -0.02252 0 0 2.82465 -2.77504 -0 -0 -1.73516 -0.36626 0 0 0 0 0 0 0 0 0 0 0.56064 0 0 0 -0.15559 0 2.3386 -0.01394 0 -2.40918
LEU_147 -10.0015 1.1078 4.24613 -0.49179 0.29363 0.11911 2.95906 -3.30834 -0 -0 -2.63921 0.20518 0 0 0 0 0 0 0 0 0 0 0.45238 0.39691 0.29055 0 -0.30758 0 0.72952 -0.09938 0 -6.04759
LEU_148 -6.65382 0.57987 4.14685 -0.70502 0.48572 0.26715 2.91487 -2.70127 -0 -0 -2.42404 0.1403 0 0 0 0 0 0 0 0 0 0 0.20134 0.11586 1.01897 0 -0.25819 0 0.72952 -0.00316 0 -2.14505
PHE_149 -9.37507 1.23211 2.76188 -0.58283 0.03748 0.21146 2.6026 -2.83647 -0 -0 -1.98427 -0.10864 0 0 0 0 0 0 0 0 0 0 1.04142 0.99669 0 2.54779 0.17382 0 1.4028 0.04834 0 -1.83091
LEU_150 -8.73369 1.5878 2.47783 -0.50697 0.49433 0.11838 2.41164 -2.65702 -0 -0 -1.24381 0.28995 0 0 0 0 0 0 0 0 0 0 0.5048 0.04854 0.40211 0 -0.25929 0 0.72952 0.04176 0 -4.29413
GLN_151 -8.34187 0.47107 5.36179 -0.28143 0.02821 0.22915 3.13175 -3.32587 -0 -0 -2.58891 -0.4322 0 0 0 0 0 0 0 0 0 0 0.11199 0.01029 0 3.27407 -0.25239 0 -1.0644 -0.05251 0 -3.72127
LEU_152 -9.72039 1.68311 3.25981 -0.71027 0.39162 0.2684 3.2876 -3.11314 -0 -0 -2.65632 0.17882 0 0 0 0 0 0 0 0 0 0 0.02174 0.17478 0.73059 0 -0.17276 0 0.72952 0.32803 0 -5.31887
ALA_153 -6.02253 0.20311 3.84245 -0.02247 0 0 2.80924 -2.91462 -0 -0 -2.78863 -0.37384 0 0 0 0 0 0 0 0 0 0 0.06249 0 0 0 -0.32808 0 2.3386 0.32674 0 -2.86754
ALA_154 -3.59137 0.29814 2.31972 -0.02246 0 0 1.13919 -1.75905 -0 -0 -0.31341 -0.38057 0 0 0 0 0 0 0 0 0 0 0.30127 0 0 0 -0.11314 0 2.3386 -0.152 0 0.06492
ALA_155 -3.60617 0.23246 1.50414 -0.02295 0 0 1.25256 -1.56828 -0 -0 -0.58358 -0.38587 0 0 0 0 0 0 0 0 0 0 0.0878 0 0 0 -0.07909 0 2.3386 -0.06562 0 -0.896
LEU_156 -6.92076 0.67656 1.89358 -0.51383 0.52768 0.12854 1.54361 -1.97697 -0 -0 -0.71067 0.2401 0 0 0 0 0 0 0 0 0 0 -0.04569 0.03773 0.35313 0 -0.29917 0 0.72952 -0.10604 0 -4.44269
GLY_157 -1.62648 0.05669 2.1914 -5e-05 0 0 1.04381 -1.08728 -0 -0 -0.83283 -0.41005 0 0 0 0 0 0 0 0 0 0 -0.06634 0 0 0 -1.38012 0 1.2108 0.05526 0 -0.84519
THR_158 -4.71502 0.58853 2.55625 -0.19661 0.15471 0.06569 1.52386 -1.75767 -0 -0 -1.17051 -0.80632 0 0 0 -0.15768 0 0 0 0 0 0 -0.01545 0.00992 0.7707 0 -0.76557 2.29003 -1.425 0.60249 0 -2.44766
THR_159 -4.18087 0.38008 4.22476 -0.11228 0.06972 0.07474 2.39344 -2.12057 -0.00141 -0.02003 -2.3009 -0.58076 0 0 0 -0.56321 0 0 0 0 0 0 -0.00934 0.03707 0.04191 0 -0.44999 2.29833 -1.425 0.271 0 -1.9733
VAL_160 -5.26236 0.9347 2.50952 -0.28672 0.25991 0.04844 1.43018 -1.98545 -0 -0 -0.86954 0.49556 0 0 0 0 0 0 0 0 0 0 0.01509 0.12221 0.64432 0 0.08367 0 2.085 -0.23179 0 -0.00725
GLU_161 -4.75048 0.64656 5.41574 -0.46359 0.23497 1.45308 1.93804 -2.48588 -0.029 -0.15395 -2.07027 -2.83724 0 0 0 0 0 0 0 0 0 0 0.03185 0.01025 0 4.00819 -0.27604 0 -2.5358 -0.25838 0 -2.12194
GLU_162 -6.65738 0.3265 7.62185 -0.64867 0.1677 1.20485 3.24775 -3.13182 -0.0442 -0.25682 -3.03255 -0.57276 0 0 0 -0.40553 -0.80686 0 0 0 0 0 0.16154 0.01411 0 3.37065 -0.26502 0 -2.5358 -0.41373 0 -2.6562
ALA_163 -6.0875 0.31195 2.65608 -0.02116 0 0 2.22411 -2.50105 -0.00141 -0.02003 -1.86164 -0.35956 0 0 0 0 0 0 0 0 0 0 0.14786 0 0 0 -0.27498 0 2.3386 -0.25507 0 -3.70379
VAL_164 -6.60923 0.96307 2.99095 -0.31173 0.27349 0.07144 2.56124 -2.48186 -0 -0 -2.23238 -0.15444 0 0 0 0 0 0 0 0 0 0 0.01795 0.00388 0.11634 0 -0.37422 0 2.085 0.04856 0 -3.03191
LYS_165 -5.07928 0.25735 5.66212 -0.31235 0.03181 0.14667 2.44837 -2.48793 -0.01521 -0.10286 -2.42185 0.03129 0 0 0 0 0 0 0 0 0 0 0.06849 0.10944 1.67076 0 -0.04063 0 -1.6738 0.07904 0 -1.62857
ARG_166 -8.30949 0.64571 6.58879 -0.45082 0.07169 0.22853 3.30903 -3.26804 -0 -0 -3.09181 0.40133 0 0 0 0 -0.80686 0 0 0 0 0 0.05692 0.33952 2.07693 0 -0.02821 0 -1.281 0.03029 0 -3.4875
ALA_167 -6.34061 0.65972 2.51635 -0.02257 0 0 2.50723 -2.57531 -0 -0 -2.07086 -0.39452 0 0 0 0 0 0 0 0 0 0 0.3731 0 0 0 -0.21036 0 2.3386 -0.07362 0 -3.29286
LEU_168 -5.00367 0.24098 4.6616 -0.72043 0.56267 0.30083 2.27606 -2.4036 -0 -0 -2.26822 0.14685 0 0 0 0 0 0 0 0 0 0 0.40017 0.00379 0.97293 0 -0.25376 0 0.72952 -0.06668 0 -0.42098
LYS_169 -4.68845 0.196 5.23307 -0.30301 0.02629 0.13269 2.26238 -2.36166 -0 -0 -2.14144 0.01237 0 0 0 0 0 0 0 0 0 0 0.2435 0.05424 1.76174 0 0.0357 0 -1.6738 0.06779 0 -1.14259
LEU_170 -8.63646 0.79493 3.22719 -0.52664 0.26196 0.12432 2.92567 -2.78488 -0.01443 -0.08896 -2.25679 0.01253 0 0 0 0 0 0 0 0 0 0 0.22041 0.2675 3.33202 0 -0.26925 0 0.72952 0.00118 0 -2.68017
LYS_171 -6.59351 0.59886 6.32903 -0.40735 0.08569 0.19212 3.49614 -3.08448 -0 -0 -2.76396 -0.04147 0 0 0 0 0 0 0 0 0 0 0.19936 0.22434 1.59329 0 0.01922 0 -1.6738 0.81888 0 -1.00765
THR_172 -2.98002 0.0977 3.76147 -0.20134 0.13857 0.07226 1.38705 -1.70709 -0 -0 -1.00881 -0.08638 0 0 0 0 0 0 0 0 0 0 0.06145 0.00025 0.07666 0 -0.02496 2.29062 -1.425 1.19218 0 1.64461
LYS_173 -3.27321 0.09285 3.32339 -0.30836 0.02789 0.14261 1.29911 -1.52323 -0 -0 -0.43349 -0.03453 0 0 0 0 0 0 0 0 0 0 0.1161 0.01479 1.85063 0 -0.0913 0 -1.6738 0.25262 0 -0.21793
LEU_174 -6.22042 0.92096 0.86623 -0.52242 0.45651 0.13928 1.33308 -1.52069 -0 -0 -0.95985 0.15968 0 0 0 0 0 0 0 0 0 0 -0.00464 0.14334 0.21882 0 -0.23393 0 0.72952 -0.23114 0 -4.72568
GLY_175 -1.83665 0.0853 2.20212 -5e-05 0 0 1.17713 -1.17379 -0.00159 -0.03987 -0.51443 -0.38388 0 0 0 0 0 0 0 0 0 0 0.18267 0 0 0 -1.11274 0 1.2108 -0.02664 0 -0.23161
VAL_176 -6.1513 0.88137 2.15628 -0.31299 0.23099 0.06466 1.59278 -1.9463 -0.01443 -0.08896 -1.17808 -0.21778 0 0 0 0 0 0 0 0 0 0 -0.0165 0.02598 0.0924 0 -0.48051 0 2.085 0.01326 0 -3.26413
SER_177 -4.2678 0.15116 4.68531 -0.02723 0 0.06403 2.91264 -2.22409 -0 -0 -2.58308 -0.50311 0 0 0 -1.4745 0 0 0 0 0 0 -0.03305 0.0266 0.13627 0 -0.50286 0.63662 -1.1772 -0.20494 0 -4.38522
LEU_178 -5.88945 0.35033 1.73904 -0.50626 0.63042 0.11954 1.6365 -1.85149 -0 -0 -0.57819 0.2626 0 0 0 0 0 0 0 0 0 0 0.27443 0.03143 0.28303 0 -0.29354 0 0.72952 -0.15117 0 -3.21327
TYR_179 -6.18707 0.64922 3.31849 -0.92866 0.10689 0.36122 1.99826 -2.29236 -0.0159 -0.19281 -0.57439 -0.27682 0 0 0 0 0 0 0 0 0 0 0.07449 0.04038 0 1.94822 -0.32773 0.01422 0.96414 0.36035 0 -0.95988
GLN_180 -7.61446 0.45622 6.88107 -0.25707 0.03562 0.19655 3.54834 -3.23577 -0.00159 -0.03987 -3.15269 -0.40372 0 0 0 -1.4745 -0.69338 0 0 0 0 0 0.26211 0.06533 0 2.79323 -0.15558 0 -1.0644 0.37665 0 -3.4779
ALA_181 -6.78903 0.68584 3.40069 -0.02182 0 0 2.91039 -2.88687 -0 -0 -2.24226 -0.36477 0 0 0 0 0 0 0 0 0 0 0.04831 0 0 0 -0.17365 0 2.3386 -0.10624 0 -3.2008
ALA_182 -6.31124 0.66899 3.45779 -0.02253 0 0 3.16454 -2.79145 -0 -0 -2.58116 -0.38076 0 0 0 0 0 0 0 0 0 0 0.18059 0 0 0 -0.24856 0 2.3386 -0.11431 0 -2.63948
LEU_183 -8.48347 0.81147 3.24077 -0.53859 0.37107 0.1249 2.65941 -2.77723 -0 -0 -1.76699 0.05269 0 0 0 0 0 0 0 0 0 0 0.65427 0.08151 3.3082 0 -0.29782 0 0.72952 -0.03883 0 -1.86912
ILE_184 -8.4132 1.13466 2.29463 -0.51565 0.61928 0.10298 2.72051 -2.66435 -0 -0 -1.72582 0.06215 0 0 0 0 0 0 0 0 0 0 0.05717 0.12633 0.66728 0 -0.38094 0 1.0317 0.09701 0 -4.78624
LEU_185 -9.45569 1.4609 2.34422 -0.50388 0.40005 0.12082 2.49022 -2.79717 -0 -0 -1.67598 0.24317 0 0 0 0 0 0 0 0 0 0 1.28711 0.17529 0.32589 0 -0.29908 0 0.72952 0.06094 0 -5.09367
LEU_186 -9.36158 1.60887 1.89503 -0.50803 0.54521 0.12489 2.8565 -2.8495 -0 -0 -2.2303 0.25213 0 0 0 0 0 0 0 0 0 0 0.52738 0.22738 0.36358 0 -0.24942 0 0.72952 0.03848 0 -6.02986
ALA_187 -6.0432 0.88365 2.78194 -0.02216 0 0 2.72122 -2.72862 -0 -0 -2.02147 -0.34268 0 0 0 0 0 0 0 0 0 0 0.70763 0 0 0 -0.28903 0 2.3386 0.01469 0 -1.99944
ALA_188 -5.66667 0.49287 3.50004 -0.02158 0 0 2.74245 -2.8259 -0 -0 -2.48731 -0.33852 0 0 0 0 0 0 0 0 0 0 -0.00472 0 0 0 -0.15682 0 2.3386 -0.02333 0 -2.45088
ALA_189 -4.03639 0.35861 2.29353 -0.02075 0 0 1.63152 -1.98752 -0 -0 -0.61637 -0.37134 0 0 0 0 0 0 0 0 0 0 -0.04219 0 0 0 -0.16163 0 2.3386 0.07931 0 -0.53465
ALA_190 -4.6356 0.63921 1.36005 -0.02301 0 0 1.57471 -1.91338 -0 -0 -0.59276 -0.35303 0 0 0 0 0 0 0 0 0 0 0.01326 0 0 0 -0.2308 0 2.3386 -0.11724 0 -1.93998
LEU_191 -4.32437 0.3834 2.16427 -0.72806 0.89421 0.30829 0.95083 -1.52325 -0 -0 -0.33453 0.06711 0 0 0 0 0 0 0 0 0 0 0.2038 0.02741 1.52405 0 -0.26403 0 0.72952 -0.25046 0 -0.17181
GLY_192 -1.62285 0.05549 2.14406 -6e-05 0 0 0.96964 -1.05709 -0 -0 -0.71699 -0.38949 0 0 0 0 0 0 0 0 0 0 -0.07454 0 0 0 -1.45708 0 1.2108 0.28038 0 -0.65773
THR_193 -4.30779 0.69723 2.48086 -0.18818 0.14183 0.06451 1.36167 -1.60488 -1e-05 -0.00032 -1.49607 -0.87178 0 0 0 0 0 0 0 0 0 0 -0.01257 0.03193 0.67344 0 -0.73912 2.29191 -1.425 1.02252 0 -1.87982
THR_194 -4.30562 0.62649 4.39469 -0.11538 0.06646 0.0789 2.49028 -2.11017 -0 -0 -2.46947 -0.56309 0 0 0 -0.17691 0 0 0 0 0 0 0.0634 0.10063 0.04226 0 -0.41953 2.29242 -1.425 0.42093 0 -1.00871
VAL_195 -5.52108 1.32224 2.61379 -0.28071 0.2312 0.04664 1.49462 -2.04384 -0 -0 -0.86479 0.4951 0 0 0 0 0 0 0 0 0 0 -0.02176 0.01443 0.63136 0 0.09359 0 2.085 -0.24425 0 0.05155
GLU_196 -4.87645 0.69168 5.55153 -0.4583 0.20221 1.43045 2.03461 -2.53712 -0.02814 -0.14929 -2.09557 -2.81921 0 0 0 0 0 0 0 0 0 0 -0.04485 0.00524 0 3.99215 -0.22264 0 -2.5358 -0.21279 0 -2.0723
GLU_197 -6.11947 0.50903 7.6555 -0.45219 0.05935 0.90234 3.3905 -3.14778 -0.03011 -0.17964 -4.07584 -0.43609 0 0 0 -0.17691 -0.54149 0 0 0 0 0 0.35399 0.00574 0 3.30785 -0.30176 0 -2.5358 -0.40435 0 -2.21714
ALA_198 -5.75445 0.44367 2.75816 -0.02237 0 0 2.39391 -2.59417 -0 -0 -1.99517 -0.36218 0 0 0 0 0 0 0 0 0 0 0.058 0 0 0 -0.29517 0 2.3386 -0.40246 0 -3.43363
VAL_199 -6.94146 1.07526 3.2918 -0.30976 0.2814 0.06927 2.74497 -2.61525 -0 -0 -1.96328 0.00604 0 0 0 0 0 0 0 0 0 0 -0.0675 0.2605 0.03093 0 -0.34625 0 2.085 0.07365 0 -2.32468
LYS_200 -5.97721 0.27015 7.23487 -0.48015 0.23564 0.24172 3.10784 -3.11034 -0 -0 -4.10196 0.12929 0 0 0 0 -0.54149 0 0 0 0 0 -0.0192 0.02258 2.62119 0 0.02182 0 -1.6738 0.19524 0 -1.8238
ARG_201 -6.003 0.36403 5.12335 -0.6142 0.16465 0.34346 2.48846 -2.5872 -0.00195 -0.03003 -2.35673 0.26855 0 0 0 0 0 0 0 0 0 0 0.01798 0.2287 2.54643 0 -0.02236 0 -1.281 0.02431 0 -1.32656
ALA_202 -6.36803 0.47714 3.32688 -0.02294 0 0 2.85444 -2.80458 -0 -0 -2.64127 -0.37809 0 0 0 0 0 0 0 0 0 0 0.11134 0 0 0 -0.22381 0 2.3386 -0.05527 0 -3.38558
LEU_203 -6.16001 0.53091 4.0076 -0.49101 0.25161 0.11851 2.30046 -2.44974 -0 -0 -2.13023 0.22077 0 0 0 0 0 0 0 0 0 0 0.18474 0.43507 0.44135 0 -0.25661 0 0.72952 -0.08575 0 -2.35282
LYS_204 -3.89326 0.06462 4.66654 -0.30588 0.02697 0.13949 2.07104 -2.10625 -0 -0 -1.89228 -0.03425 0 0 0 0 0 0 0 0 0 0 0.15454 0.02741 1.78877 0 -0.03039 0 -1.6738 -0.06957 0 -1.0663
LEU_205 -8.47781 1.42146 3.82294 -0.71853 0.56201 0.29709 2.88344 -2.85003 -0 -0 -2.03986 0.13571 0 0 0 0 0 0 0 0 0 0 0.43781 0.05218 0.99605 0 -0.2669 0 0.72952 -0.12611 0 -3.14103
LYS_206 -7.45213 0.66709 6.60327 -0.52064 0.17673 0.43461 2.61656 -3.10263 -0.00962 -0.023 -1.02716 0.19695 0 0 0 0 0 0 0 0 0 0 0.15288 0.46866 2.12347 0 -0.00647 0 -1.6738 0.38249 0 0.00727
THR_207 -2.57326 0.07393 3.45656 -0.20645 0.16222 0.07619 1.15096 -1.57578 -0 -0 -0.65487 -0.13508 0 0 0 0 0 0 0 0 0 0 -0.0482 0.01198 0.23548 0 0.0545 2.28582 -1.425 0.54448 0 1.43346
LYS_208 -3.61229 0.26575 4.50024 -0.43498 0.07023 0.25288 2.46748 -1.96561 -0 -0 -2.58194 -0.10639 0 0 0 0 0 0 0 0 0 0 -0.04397 0.01042 2.42173 0 -0.05056 0 -1.6738 0.04459 0 -0.43621
LEU_209 -6.72983 1.58197 2.24438 -0.46699 0.29503 0.07976 1.2784 -1.69419 -0 -0 -2.36583 0.32034 0 0 0 0 0 0 0 0 0 0 -0.02168 0.41016 0.56882 0 -0.14445 0 0.72952 -0.40278 0 -4.31738
GLY:CtermProteinFull_210 -1.3388 0.82304 1.25949 -0.41578 0.04848 1.26506 0.1201 -0.33636 -0 -0 -1.55244 -2.92972 0 0 0 0 0 0 0 0 0 0 0 0 0 0 0 0 1.2108 -0.30009 0 -2.14622
HMM:MP-FE1-connect_211 -21.6718 5.45987 -0.96637 -22.3247 23.9456 -3.72429 4.46525 -4.0725 -3e-05 -0.00043 -17.3341 -12.2258 0 0 0 0 -1.35787 0 0.08357 0 0.0021 0.04727 0 0 0 0 0 0 0 0 0 -49.6743
#END_POSE_ENERGIES_TABLE 

# All scores below are weighted scores, not raw scores.
#BEGIN_POSE_ENERGIES_TABLE UM_95_H46_ar0068_HMM_onlyH_1__DE_1
label fa_atr fa_rep fa_sol fa_intra_atr_xover4 fa_intra_rep_xover4 fa_intra_sol_xover4 lk_ball lk_ball_iso lk_ball_bridge lk_ball_bridge_uncpl fa_elec fa_intra_elec pro_close hbond_sr_bb hbond_lr_bb hbond_bb_sc hbond_sc dslf_fa13 atom_pair_constraint coordinate_constraint angle_constraint dihedral_constraint omega fa_dun_dev fa_dun_rot fa_dun_semi p_aa_pp hxl_tors ref rama_prepro res_type_constraint total
weights 1 0.55 1 1 0.55 1 0.92 -0.38 -0.33 -0.33 1 1 1.25 1 1 1 1 1.25 1 1 1 1 0.48 0.69 0.76 0.78 0.61 1 1 0.5 1 NA
pose -1239.89 133.271 797.255 -93.4304 72.6872 38.6236 492.004 -502.045 -0.875219 -5.39398 -429.952 -56.8896 0 -164.58 -17.7871 -29.5489 -16.0046 0 0.167133 0 0.00419435 0.0945419 28.0129 20.5457 124.495 84.3114 -58.1837 48.4193 58.5093 9.83928 0 -706.345
VAL:NtermProteinFull_1 -5.21095 2.04175 2.32742 -2.62519 5.84808 2.20211 0.925529 -1.27879 -0.00961516 -0.0229975 -3.2137 0.908379 0 0 0 0 0 0 0 0 0 0 0.0249206 0.042089 0.169337 0 0 0 2.085 0 0 4.21337
SER_2 -5.28365 1.67846 5.31346 -0.0263372 0 0.0621647 2.68017 -2.12349 -0 -0 -3.76436 -0.584823 0 0 0 -1.47934 0 0 0 0 0 0 0.00845746 0.0532305 0.21045 0 -0.404758 0.634884 -1.1772 -0.165155 0 -4.36783
LEU_3 -7.30864 1.13239 1.92005 -0.714395 0.878081 0.279157 1.64544 -2.08591 -0 -0 -0.543528 0.127644 0 0 0 0 0 0 0 0 0 0 0.381781 0.0740969 1.23517 0 -0.306456 0 0.729516 -0.221741 0 -2.77734
GLU_4 -5.5632 0.4175 5.58834 -0.338241 0.114258 0.415166 2.37031 -2.5772 -0.0122677 -0.15415 -2.36068 -0.603545 0 0 0 0 -0.693384 0 0 0 0 0 0.0555129 0.14457 0 3.19577 -0.0930859 0 -2.5358 -0.0461388 0 -2.67627
GLN_5 -6.00977 0.432119 5.46508 -0.252483 0.0222584 0.191839 3.18994 -2.83857 -0 -0 -2.65897 -0.37875 0 0 0 -1.47934 0 0 0 0 0 0 0.125793 0.0507038 0 3.20222 -0.115749 0 -1.0644 0.0387942 0 -2.07928
ALA_6 -6.90481 0.686971 3.0693 -0.0217115 0 0 2.8363 -2.89116 -0 -0 -2.00954 -0.344558 0 0 0 0 0 0 0 0 0 0 0.0257455 0 0 0 -0.13526 0 2.3386 0.0853473 0 -3.26478
ALA_7 -5.87501 0.35913 3.62507 -0.0220062 0 0 2.82234 -2.77536 -0 -0 -2.56881 -0.37211 0 0 0 0 0 0 0 0 0 0 -0.0520472 0 0 0 -0.269123 0 2.3386 -0.0909795 0 -2.8803
SER_8 -5.67077 0.420426 5.74387 -0.0265703 0 0.0617707 3.71882 -2.99213 -0 -0 -4.37316 -0.625009 0 0 0 0 -0.475056 0 0 0 0 0 0.00558374 0.00506987 0.699901 0 0.334393 1.37188 -1.1772 0.246342 0 -2.73185
PHE_9 -8.46111 0.404617 2.41553 -0.573224 0.0469052 0.195539 2.42566 -2.64886 -0 -0 -2.18442 -0.107859 0 0 0 0 0 0 0 0 0 0 0.0891171 1.05174 0 2.78184 0.0172263 0 1.4028 0.443139 0 -2.70137
LEU_10 -6.97135 0.405571 3.10545 -0.707957 0.422224 0.268042 2.25401 -2.55644 -0 -0 -1.74561 0.181046 0 0 0 0 0 0 0 0 0 0 -0.00604655 0.0228158 0.82118 0 -0.213751 0 0.729516 0.257883 0 -3.73341
ALA_11 -6.32977 0.801824 2.65449 -0.0203095 0 0 2.7992 -2.74985 -0 -0 -2.10581 -0.342154 0 0 0 0 0 0 0 0 0 0 -0.0174104 0 0 0 0.0310893 0 2.3386 0.53683 0 -2.40327
ILE_12 -8.96384 1.22034 3.7034 -0.658633 0.961859 0.160002 3.03538 -2.99383 -0 -0 -2.72082 0.0820791 0 0 0 0 0 0 0 0 0 0 0.283256 0.38299 3.36087 0 -0.345332 0 1.0317 0.391599 0 -1.06898
ALA_13 -6.32076 0.466077 3.88791 -0.0222156 0 0 3.05592 -3.04603 -0 -0 -2.81705 -0.351864 0 0 0 0 0 0 0 0 0 0 0.0606479 0 0 0 -0.280928 0 2.3386 0.00288313 0 -3.02681
ALA_14 -4.4059 0.336644 2.73794 -0.0216501 0 0 1.78996 -2.15073 -0 -0 -0.78709 -0.355093 0 0 0 0 0 0 0 0 0 0 0.107436 0 0 0 -0.176686 0 2.3386 -0.122253 0 -0.708829
LEU_15 -6.46833 0.660037 1.8497 -0.499804 0.39241 0.119965 1.72881 -2.0589 -0 -0 -0.29697 0.23137 0 0 0 0 0 0 0 0 0 0 0.432432 0.135538 0.34801 0 -0.292941 0 0.729516 -0.124601 0 -3.11376
LEU_16 -6.41425 0.717921 2.18279 -0.503359 0.320197 0.127039 1.62889 -1.99838 -0 -0 -0.805009 0.193588 0 0 0 0 0 0 0 0 0 0 -0.0443854 0.226318 0.316875 0 -0.318488 0 0.729516 -0.16736 0 -3.80809
GLY_17 -1.71662 0.0769827 2.30688 -5.68946e-05 0 0 1.19109 -1.14876 -0 -0 -0.971051 -0.386076 0 0 0 0 0 0 0 0 0 0 -0.0581854 0 0 0 -1.47368 0 1.2108 -0.0383089 0 -1.00698
THR_18 -4.41719 0.556469 2.60131 -0.195839 0.147904 0.0662424 1.63331 -1.72975 -0 -0 -1.29491 -0.845124 0 0 0 -0.19095 0 0 0 0 0 0 -0.0286073 0.0435848 0.680214 0 -0.735028 2.29649 -1.425 0.645003 0 -2.19187
THR_19 -3.88709 0.431458 3.93352 -0.112282 0.0615117 0.0753031 2.30655 -2.01083 -0 -0 -2.17565 -0.636332 0 0 0 -0.649797 0 0 0 0 0 0 -0.00809551 0.0173812 0.034597 0 -0.376733 2.29586 -1.425 0.390573 0 -1.73506
VAL_20 -5.98659 0.974245 2.11216 -0.31375 0.300687 0.071746 1.86532 -2.16845 -0 -0 -1.26236 -0.114306 0 0 0 0 0 0 0 0 0 0 -0.0485212 0.0410638 0.209227 0 -0.256595 0 2.085 -0.160817 0 -2.65194
GLU_21 -4.67782 0.351415 6.2232 -0.463981 0.216021 1.44341 2.70773 -2.6849 -0.0251675 -0.154327 -3.80445 -2.92674 0 0 0 0 0 0 0 0 0 0 0.612579 0.00664239 0 4.00142 -0.263978 0 -2.5358 -0.15032 0 -2.12508
GLU_22 -6.05421 0.229801 6.88592 -0.644663 0.179575 1.19449 2.93292 -2.85547 -0.0463481 -0.273399 -2.77867 -0.652609 0 0 0 -0.458847 -0.699953 0 0 0 0 0 0.374899 0.00707022 0 3.51248 -0.234541 0 -2.5358 -0.361989 0 -2.27935
ALA_23 -5.6637 0.157713 2.78687 -0.0227091 0 0 2.52567 -2.49719 -0 -0 -2.04211 -0.391292 0 0 0 0 0 0 0 0 0 0 0.132246 0 0 0 -0.318006 0 2.3386 -0.290963 0 -3.28488
VAL_24 -6.34208 0.476457 3.51015 -0.311865 0.27638 0.0710804 2.60179 -2.56876 -0 -0 -2.47766 -0.0786286 0 0 0 0 0 0 0 0 0 0 -0.0509923 0.00642785 0.0655142 0 -0.298239 0 2.085 0.0419091 0 -2.99352
LYS_25 -4.80329 0.175895 5.42066 -0.308496 0.0322635 0.141621 2.23008 -2.38566 -0.0211806 -0.119073 -2.27456 0.00071901 0 0 0 0 0 0 0 0 0 0 -0.0166608 0.153416 1.78574 0 0.0471709 0 -1.6738 0.179992 0 -1.43516
ARG_26 -6.79603 0.337959 5.87675 -0.438444 0.0622848 0.217602 2.81849 -2.81062 -0 -0 -2.77986 0.393542 0 0 0 0 -0.699953 0 0 0 0 0 -0.0306368 0.391497 2.09223 0 -0.00968698 0 -1.281 0.141594 0 -2.51428
ALA_27 -6.05086 0.382537 2.7645 -0.0222482 0 0 2.48234 -2.53915 -0 -0 -2.23947 -0.365622 0 0 0 0 0 0 0 0 0 0 0.0248886 0 0 0 -0.207185 0 2.3386 0.0656823 0 -3.36598
LEU_28 -4.97597 0.224257 3.98504 -0.508966 0.373413 0.129573 1.94359 -2.18174 -0 -0 -2.05083 0.231499 0 0 0 0 0 0 0 0 0 0 0.554388 0.176919 0.329612 0 -0.303079 0 0.729516 -0.120932 0 -1.46372
LYS_29 -4.69698 0.243355 5.54739 -0.304 0.0271449 0.136458 2.33307 -2.40039 -0 -0 -2.09622 -0.00346347 0 0 0 0 0 0 0 0 0 0 -0.0386213 0.0308666 1.78796 0 -0.00952138 0 -1.6738 -0.147825 0 -1.26457
LEU_30 -8.04644 0.823926 3.66427 -0.488875 0.421763 0.114804 2.78434 -2.75669 -0.013486 -0.107391 -2.16299 0.207223 0 0 0 0 0 0 0 0 0 0 0.0218451 0.264122 0.383416 0 -0.273552 0 0.729516 -0.100271 0 -4.53447
LYS_31 -7.29698 0.591511 6.68516 -0.415735 0.097572 0.207181 3.33827 -3.23732 -0 -0 -1.85952 -0.0502328 0 0 0 0 0 0 0 0 0 0 0.0262985 0.574195 1.6834 0 0.0317091 0 -1.6738 0.577571 0 -0.720725
THR_32 -3.05423 0.121604 3.92096 -0.200889 0.145081 0.0725002 1.47208 -1.78049 -0 -0 -1.09077 -0.0875669 0 0 0 0 0 0 0 0 0 0 0.317428 0.000122693 0.0628312 0 -0.0203512 2.27786 -1.425 1.07181 0 1.80299
LYS_33 -3.60116 0.147251 3.63258 -0.304834 0.0266473 0.136898 1.4793 -1.63083 -0 -0 -0.452685 -0.0132024 0 0 0 0 0 0 0 0 0 0 -0.00110007 0.0602633 1.79039 0 -0.0340583 0 -1.6738 0.349796 0 -0.0885513
LEU_34 -4.91987 0.432531 1.56017 -0.531009 0.433165 0.150261 1.2597 -1.47149 -0 -0 -1.16651 0.153909 0 0 0 0 0 0 0 0 0 0 -0.0346151 0.0480356 0.141967 0 -0.189481 0 0.729516 -0.340209 0 -3.74393
GLY_35 -1.70372 0.116009 2.06542 -4.79734e-05 0 0 1.05354 -1.09731 -0.00180749 -0.0442604 -0.398258 -0.393452 0 0 0 0 0 0 0 0 0 0 0.0634649 0 0 0 -0.942947 0 1.2108 -0.271662 0 -0.344236
VAL_36 -5.85482 0.749932 2.4988 -0.306059 0.223403 0.0604134 1.68777 -1.98069 -0.013486 -0.107391 -1.28387 -0.175533 0 0 0 0 0 0 0 0 0 0 0.0739105 0.0190544 0.0437436 0 -0.49638 0 2.085 0.0311098 0 -2.74509
SER_37 -4.53517 0.266207 4.77664 -0.0277791 0 0.0652597 2.92936 -2.24792 -0 -0 -2.60654 -0.495039 0 0 0 -1.71944 0 0 0 0 0 0 -0.0220243 0.108463 0.180601 0 -0.419819 0.636314 -1.1772 -0.180515 0 -4.46861
LEU_38 -4.7641 0.302938 2.26474 -0.711035 0.541066 0.282976 1.20845 -1.65346 -0 -0 0.0161487 0.0853052 0 0 0 0 0 0 0 0 0 0 0.334095 0.00144329 0.986454 0 -0.229893 0 0.729516 -0.104373 0 -0.709728
LYS_39 -4.04376 0.708771 6.27041 -0.496253 0.083984 0.328187 2.83551 -2.64359 -0.00362768 -0.0386605 -6.48338 0.189447 0 0 0 0 0 0 0 0 0 0 0.335216 0.104949 2.81947 0 -0.0210626 0 -1.6738 0.0647887 0 -1.66341
GLN_40 -6.48002 0.460796 6.65982 -0.254725 0.0253059 0.189124 3.79336 -3.02966 -0.00180749 -0.0442604 -3.66517 -0.390806 0 0 0 -1.71944 -0.836574 0 0 0 0 0 0.36353 0.0307713 0 2.85723 -0.155794 0 -1.0644 -0.092399 0 -3.35512
ALA_41 -6.18896 0.502698 3.27285 -0.0223419 0 0 2.60036 -2.6956 -0 -0 -1.88294 -0.351139 0 0 0 0 0 0 0 0 0 0 0.328899 0 0 0 -0.211643 0 2.3386 -0.0842845 0 -2.3935
VAL_42 -7.03363 0.751457 3.68379 -0.308554 0.22968 0.0708215 2.79921 -2.69959 -0 -0 -2.04723 -0.183411 0 0 0 0 0 0 0 0 0 0 -0.037574 0.0233567 0.257878 0 -0.251983 0 2.085 -0.0731286 0 -2.7339
ARG_43 -7.8424 0.533764 8.68456 -1.32422 0.61738 0.940728 3.90207 -3.70192 -0.0481373 -0.153724 -4.76746 0.177151 0 0 0 0 -0.882814 0 0 0 0 0 0.192318 0.111587 3.56514 0 -0.120216 0 -1.281 0.000295216 0 -1.39691
LEU_44 -7.90727 0.73606 2.99673 -0.724635 0.489627 0.315113 2.54353 -2.57097 -0 -0 -2.28403 0.105858 0 0 0 0 0 0 0 0 0 0 0.371431 0.0998051 0.992698 0 -0.246204 0 0.729516 0.0878587 0 -4.26489
LEU_45 -9.34566 1.99508 3.35431 -0.50146 0.396286 0.122548 2.64943 -2.67991 -0 -0 -2.96106 0.254899 0 0 0 0 0 0 0 0 0 0 0.173581 0.244151 0.332716 0 -0.263429 0 0.729516 0.155997 0 -5.34299
HIS_D:MP-NE2-connect_46 -10.7284 3.98447 7.25447 -2.99158 2.45255 2.32715 2.95505 -3.48739 -0 -0 -5.72912 -0.888521 0 0 0 0 0 0 0.0835665 0 0.00209717 0.0472709 -0.00362973 0.0387647 0 3.10583 -0.261949 0 0.134426 0.453856 0 -1.2511
ILE_47 -8.74693 1.82878 4.89033 -0.717943 1.30815 0.165009 2.79038 -2.73217 -0 -0 -4.39779 0.399555 0 0 0 0 0 0 0 0 0 0 -0.00382634 0.0151194 0.583262 0 -0.373154 0 1.0317 0.488522 0 -3.47099
ALA_48 -5.63428 0.130269 3.90662 -0.0226496 0 0 2.73302 -2.76921 -0.00440067 -0.0392953 -2.31042 -0.362857 0 0 0 0 0 0 0 0 0 0 0.940806 0 0 0 -0.286203 0 2.3386 0.0164447 0 -1.36355
ALA_49 -3.67265 0.100116 2.5048 -0.0229697 0 0 1.42523 -1.8362 -0 -0 -0.898081 -0.338186 0 0 0 0 0 0 0 0 0 0 0.0904179 0 0 0 -0.383217 0 2.3386 -0.264945 0 -0.95709
ILE_50 -6.0731 0.601036 1.74949 -0.708705 1.32191 0.164766 1.60688 -1.7778 -0 -0 -0.390475 0.327969 0 0 0 0 0 0 0 0 0 0 0.0201537 0.0882781 0.741547 0 -0.405478 0 1.0317 -0.163236 0 -1.86507
LEU_51 -6.5591 0.542368 2.06526 -0.524776 0.599965 0.133684 1.36367 -2.01947 -0 -0 -0.954345 0.270608 0 0 0 0 0 0 0 0 0 0 -0.0467265 0.0167276 0.287758 0 -0.314081 0 0.729516 -0.0484332 0 -4.45737
GLY_52 -1.61131 0.091336 2.07265 -5.26399e-05 0 0 0.927625 -1.06389 -0 -0 -0.87446 -0.385275 0 0 0 0 0 0 0 0 0 0 -0.0537304 0 0 0 -1.43916 0 1.2108 -0.141551 0 -1.26702
THR_53 -4.02941 0.157924 3.83271 -0.106217 0.0862935 0.0681516 1.3978 -1.88873 -0.0260855 -0.203614 -1.58555 -0.435743 0 0 0 0 0 0 0 0 0 0 0.281007 0.125059 0.224448 0 -0.77839 2.2946 -1.425 -0.00668362 0 -2.01742
THR_54 -4.86331 0.233748 6.05724 -0.131009 0.0783173 0.084505 3.65046 -2.65343 -0.00822311 -0.0875207 -4.33129 -0.0333713 0 0 0 -1.39805 -0.637636 0 0 0 0 0 -0.0138387 1.90645e-05 0.0453182 0 -0.382005 4.21233 -1.425 -0.120425 0 -1.72317
VAL_55 -6.71002 1.30915 2.29151 -0.262355 0.27091 0.0421188 1.78236 -2.21244 -0 -0 -0.926899 0.522583 0 0 0 0 0 0 0 0 0 0 0.0289451 0.480905 0.726152 0 0.0432254 0 2.085 -0.229754 0 -0.758622
GLU_56 -4.76031 0.694472 5.52264 -0.456013 0.206256 1.42845 2.09221 -2.50794 -0.0296838 -0.159477 -1.97355 -2.80531 0 0 0 0 0 0 0 0 0 0 0.10003 9.1845e-05 0 3.98941 -0.185754 0 -2.5358 -0.17664 0 -1.55692
GLU_57 -6.14099 0.33856 7.73811 -0.209169 0.0254151 0.319364 3.76483 -3.23758 -0.0296838 -0.159477 -4.59985 -0.519556 0 0 0 -1.39805 -0.637636 0 0 0 0 0 -0.0462943 0.272259 0 3.84096 -0.256217 0 -2.5358 -0.32999 0 -3.8008
ALA_58 -5.71796 0.236148 3.19023 -0.021835 0 0 2.60848 -2.61468 -0.0146114 -0.117578 -1.93724 -0.365868 0 0 0 0 0 0 0 0 0 0 -0.0272781 0 0 0 -0.284946 0 2.3386 -0.328976 0 -3.05752
VAL_59 -7.1228 1.03413 3.77252 -0.307585 0.245338 0.0694959 3.11891 -2.88135 -0.000726764 -0.00489045 -2.0688 -0.0997432 0 0 0 0 0 0 0 0 0 0 -0.0227625 0.121669 0.0908708 0 -0.405578 0 2.085 0.0274991 0 -2.34881
LYS_60 -5.0883 0.288681 5.41981 -0.30158 0.0256876 0.129103 2.49953 -2.49875 -0 -0 -1.87594 0.000625167 0 0 0 0 0 0 0 0 0 0 0.130893 0.0686442 1.74954 0 0.0207906 0 -1.6738 0.229515 0 -0.875536
ARG_61 -6.70623 0.351711 5.62631 -0.618454 0.10109 0.359329 2.47264 -2.94017 -0.0152965 -0.134261 -2.20109 0.481188 0 0 0 0 0 0 0 0 0 0 -0.00641574 0.254126 2.39799 0 -0.0772753 0 -1.281 0.0287024 0 -1.90711
ALA_62 -6.96104 1.16934 3.60831 -0.0216162 0 0 3.47511 -3.03767 -0 -0 -2.80886 -0.355826 0 0 0 0 0 0 0 0 0 0 -0.0545979 0 0 0 -0.250125 0 2.3386 -0.176207 0 -3.07458
LEU_63 -6.26125 0.740162 4.78779 -0.500069 0.489886 0.118634 2.68626 -2.64729 -0 -0 -2.80402 0.245177 0 0 0 0 0 0 0 0 0 0 0.189733 0.145185 0.462978 0 -0.251875 0 0.729516 -0.0809739 0 -1.95016
LYS_64 -4.27286 0.192189 5.14199 -0.302741 0.027452 0.132536 2.17441 -2.27564 -0.000726764 -0.00489045 -1.63094 0.00765283 0 0 0 0 0 0 0 0 0 0 0.0266912 0.00798648 1.7945 0 0.0468276 0 -1.6738 0.0832554 0 -0.526106
LEU_65 -8.17848 0.8963 3.19342 -0.702682 0.654067 0.264277 2.56441 -2.61455 -0 -0 -2.03908 0.155908 0 0 0 0 0 0 0 0 0 0 0.163132 0.0727861 1.04788 0 -0.274682 0 0.729516 -0.00276513 0 -4.07055
LYS_66 -8.31341 1.23659 7.42604 -0.498736 0.123847 0.385459 3.7734 -3.59055 -0.00862457 -0.0207413 -3.44219 0.231196 0 0 0 0 0 0 0 0 0 0 -0.00482025 0.446334 2.09337 0 0.0485879 0 -1.6738 0.436389 0 -1.35166
THR_67 -2.94224 0.121599 3.92039 -0.206115 0.170106 0.0755384 1.44332 -1.79399 -0 -0 -1.22446 -0.120731 0 0 0 0 0 0 0 0 0 0 -0.0334717 0.0011895 0.114794 0 -0.0121655 2.28577 -1.425 0.719446 0 1.09398
LYS_68 -3.33669 0.131767 3.32827 -0.305851 0.0263282 0.139735 1.26622 -1.5436 -0 -0 -0.392908 -0.000516629 0 0 0 0 0 0 0 0 0 0 -0.0593931 0.0322375 1.72358 0 -0.0407332 0 -1.6738 0.0764313 0 -0.628917
LEU_69 -5.58962 0.942878 1.17796 -0.518767 0.473484 0.133622 1.08582 -1.44602 -0 -0 -0.522096 0.209541 0 0 0 0 0 0 0 0 0 0 0.124217 0.0545182 0.241997 0 -0.282002 0 0.729516 -0.230699 0 -3.41565
GLY_70 -1.78257 0.073105 2.12467 -5.32879e-05 0 0 1.01355 -1.12401 -0 -0 -0.595006 -0.380306 0 0 0 0 0 0 0 0 0 0 0.070965 0 0 0 -1.2894 0 1.2108 0.324183 0 -0.354071
VAL_71 -6.01141 1.07214 2.13484 -0.303646 0.205874 0.057579 1.53257 -1.86537 -0.00862457 -0.0207413 -1.64515 -0.019378 0 0 0 0 0 0 0 0 0 0 0.179696 0.0122673 0.0131019 0 -0.379164 0 2.085 0.793368 0 -2.16705
SER_72 -4.71205 0.269365 5.00419 -0.0272225 0 0.0637336 2.98255 -2.32645 -0 -0 -2.38801 -0.505295 0 0 0 -1.75077 0 0 0 0 0 0 -0.0218499 0.012819 0.158513 0 -0.452991 0.627607 -1.1772 0.183291 0 -4.05978
LEU_73 -5.83189 0.461284 2.37611 -0.691678 0.528129 0.253939 1.64123 -1.8658 -0 -0 -0.348407 0.135967 0 0 0 0 0 0 0 0 0 0 0.0149088 0.122846 1.06377 0 -0.273368 0 0.729516 -0.210379 0 -1.89382
GLU_74 -4.407 0.331968 5.08306 -0.217522 0.02921 0.299507 2.34258 -2.23297 -0 -0 -2.20144 -0.618789 0 0 0 0 -0.836574 0 0 0 0 0 0.00310002 0.0603941 0 3.61819 -0.208599 0 -2.5358 -0.135224 0 -1.62591
GLN_75 -7.1214 0.587818 7.03353 -0.253756 0.0279145 0.190465 4.05707 -3.31521 -0 -0 -3.94471 -0.391734 0 0 0 -1.75077 -0.946178 0 0 0 0 0 0.0807861 0.0273571 0 2.84433 -0.0610248 0 -1.0644 -0.0992212 0 -4.09914
ALA_76 -6.83435 0.662943 3.13946 -0.022857 0 0 2.7749 -2.77006 -0 -0 -1.97692 -0.386283 0 0 0 0 0 0 0 0 0 0 0.312199 0 0 0 -0.235013 0 2.3386 0.0577493 0 -2.93964
LEU_77 -8.35154 0.735958 3.36992 -0.493542 0.303555 0.120161 2.54371 -2.75484 -0 -0 -2.06636 0.218279 0 0 0 0 0 0 0 0 0 0 -0.0289863 0.184888 0.468195 0 -0.250288 0 0.729516 0.0723177 0 -5.19905
LYS_78 -7.00195 0.913038 6.93196 -0.304457 0.0255783 0.136376 3.54213 -3.29548 -0.0481373 -0.153724 -6.78503 -0.0317486 0 0 0 0 0 0 0 0 0 0 0.0646072 0.158662 1.74948 0 -0.041304 0 -1.6738 -0.1207 0 -5.9345
ILE_79 -8.52822 1.25769 2.34538 -0.508814 0.538951 0.100326 2.64713 -2.71919 -0 -0 -1.96762 0.0502147 0 0 0 0 0 0 0 0 0 0 0.0167866 0.130653 0.595965 0 -0.469848 0 1.0317 -0.0369665 0 -5.51586
LEU_80 -8.26457 0.746754 2.79808 -0.494873 0.419369 0.113244 2.33089 -2.73928 -0 -0 -1.46333 0.255987 0 0 0 0 0 0 0 0 0 0 0.08104 0.146638 0.464314 0 -0.237426 0 0.729516 0.276813 0 -4.83684
ALA_81 -5.51812 0.46426 2.61075 -0.0227768 0 0 2.23712 -2.43333 -0 -0 -2.0421 -0.37113 0 0 0 0 0 0 0 0 0 0 0.130927 0 0 0 -0.161603 0 2.3386 0.116133 0 -2.65126
ALA_82 -6.02503 0.699043 3.05053 -0.0212807 0 0 2.79842 -2.62578 -0 -0 -2.19162 -0.347604 0 0 0 0 0 0 0 0 0 0 0.0802367 0 0 0 -0.179573 0 2.3386 0.0326692 0 -2.39139
ALA_83 -6.15553 0.452701 3.81045 -0.0206928 0 0 2.89356 -3.02327 -0 -0 -2.75924 -0.336368 0 0 0 0 0 0 0 0 0 0 -0.0278044 0 0 0 -0.117152 0 2.3386 0.128146 0 -2.8166
ALA_84 -3.28377 0.116525 2.60002 -0.0214178 0 0 1.46393 -1.77083 -0 -0 -0.728726 -0.341929 0 0 0 0 0 0 0 0 0 0 -0.0218904 0 0 0 -0.156615 0 2.3386 0.131958 0 0.325857
ILE_85 -6.28364 1.72642 1.4826 -0.729139 1.11392 0.253683 1.45604 -1.8248 -0 -0 -0.521921 0.424135 0 0 0 0 0 0 0 0 0 0 0.551037 0.335587 1.10723 0 -0.0153684 0 1.0317 0.0689327 0 0.176416
LEU_86 -6.71857 1.10913 1.84042 -0.492285 0.361352 0.120963 1.50731 -1.95384 -0 -0 -0.47574 0.183626 0 0 0 0 0 0 0 0 0 0 -0.0616857 0.378151 0.28205 0 -0.313984 0 0.729516 -0.041371 0 -3.54496
GLY_87 -1.6963 0.147543 2.21606 -5.63358e-05 0 0 1.12554 -1.10692 -0.00312557 -0.0277686 -0.693116 -0.397468 0 0 0 0 0 0 0 0 0 0 -0.0627561 0 0 0 -1.45085 0 1.2108 0.0960439 0 -0.642365
THR_88 -4.94193 0.655084 2.93173 -0.187797 0.140999 0.0650016 1.56325 -1.8988 -0.00351521 -0.0349844 -1.35288 -0.903841 0 0 0 -0.0123323 0 0 0 0 0 0 0.00120225 0.0270165 0.539763 0 -0.683466 2.28856 -1.425 0.976328 0 -2.25562
THR_89 -4.31806 0.426463 4.47022 -0.112273 0.0637476 0.0750264 2.54198 -2.18026 -0 -0 -2.45638 -0.641223 0 0 0 -0.535034 0 0 0 0 0 0 -0.0163883 0.0301038 0.0341434 0 -0.434147 2.28957 -1.425 0.628394 0 -1.55911
VAL_90 -5.47936 0.670845 2.11825 -0.304497 0.232435 0.068653 1.83953 -1.98911 -0 -0 -1.00851 -0.0791826 0 0 0 0 0 0 0 0 0 0 -0.0717592 0.00831948 0.188526 0 -0.26806 0 2.085 -0.150878 0 -2.13979
GLU_91 -4.34696 0.188976 5.07928 -0.462635 0.241764 1.45022 1.84379 -2.26055 -0.0245352 -0.14915 -2.16175 -2.95781 0 0 0 0 0 0 0 0 0 0 0.345926 0.0194676 0 3.98889 -0.295949 0 -2.5358 -0.165688 0 -2.2025
GLU_92 -6.43221 0.42024 7.28481 -0.445699 0.050089 0.840357 3.4226 -3.08114 -0.053269 -0.31308 -3.47251 -0.470164 0 0 0 -0.522702 -0.923521 0 0 0 0 0 0.324886 0.47282 0 3.36619 -0.295264 0 -2.5358 -0.433019 0 -2.79638
ALA_93 -5.48096 0.210748 2.18927 -0.0223081 0 0 2.34774 -2.37298 -0 -0 -1.64913 -0.385732 0 0 0 0 0 0 0 0 0 0 0.0343482 0 0 0 -0.310608 0 2.3386 -0.360755 0 -3.46177
VAL_94 -5.73338 0.628767 2.53768 -0.300202 0.198159 0.0663292 2.23745 -2.18319 -0 -0 -1.80705 -0.0297321 0 0 0 0 0 0 0 0 0 0 -0.0535701 0.000431141 0.0187891 0 -0.390186 0 2.085 0.193305 0 -2.5314
LYS_95 -4.62042 0.183045 5.08959 -0.310437 0.0278691 0.143292 2.30731 -2.2709 -0.0283441 -0.156714 -2.26287 -0.0103194 0 0 0 0 0 0 0 0 0 0 -0.0285206 0.0272609 1.74189 0 -0.00234186 0 -1.6738 0.209863 0 -1.63456
ARG_96 -7.45696 0.400316 6.71416 -0.462965 0.0939127 0.250595 3.4015 -3.18934 -0 -0 -3.23608 0.331119 0 0 0 0 -0.923521 0 0 0 0 0 0.179413 1.17093 2.03614 0 -0.113069 0 -1.281 -0.199542 0 -2.28438
ALA_97 -5.85418 0.431822 2.89147 -0.0219211 0 0 2.55103 -2.52315 -0 -0 -2.01495 -0.387174 0 0 0 0 0 0 0 0 0 0 0.111753 0 0 0 -0.303466 0 2.3386 -0.219829 0 -2.99998
LEU_98 -5.30238 0.444267 4.64774 -0.722353 0.56713 0.30144 2.54008 -2.48716 -0 -0 -1.2314 0.169119 0 0 0 0 0 0 0 0 0 0 0.26815 0.0119876 0.948255 0 -0.256066 0 0.729516 -0.125134 0 0.503193
LYS_99 -4.70309 0.330534 5.55128 -0.305229 0.0268096 0.13576 2.71027 -2.52847 -0 -0 -1.73928 -0.0105387 0 0 0 0 0 0 0 0 0 0 0.0570903 0.0232982 1.73628 0 0.0123453 0 -1.6738 -0.0604034 0 -0.437148
LEU_100 -8.96603 1.07646 3.66102 -0.489186 0.399331 0.116226 3.16514 -2.96618 -0.0170158 -0.0889219 -2.10393 0.212801 0 0 0 0 0 0 0 0 0 0 0.0145638 0.333776 0.396025 0 -0.267868 0 0.729516 -0.0604848 0 -4.85477
LYS_101 -7.2788 0.857938 6.28334 -0.46221 0.0908972 0.289253 3.59496 -3.1411 -0 -0 -2.856 0.277061 0 0 0 0 0 0 0 0 0 0 0.260556 0.224071 2.02808 0 0.0480978 0 -1.6738 0.638969 0 -0.818697
THR_102 -3.2295 0.104421 3.53812 -0.120492 0.0671887 0.0594589 1.55503 -1.80675 -0 -0 -0.489356 -0.922778 0 0 0 0 0 0 0 0 0 0 0.330516 0.0633947 0.260621 0 -0.103336 2.31179 -1.425 0.522919 0 0.71624
LYS_103 -3.75729 0.192902 4.57133 -0.431847 0.0707417 0.24821 2.36923 -1.96148 -0 -0 -2.34292 -0.114498 0 0 0 0 -0.558818 0 0 0 0 0 0.0267923 0.0435084 2.39004 0 -0.105267 0 -1.6738 -0.102572 0 -1.13575
LEU_104 -5.42057 0.747014 1.34204 -0.513292 0.401717 0.132413 1.30755 -1.39857 -0 -0 -0.893579 0.174399 0 0 0 0 0 0 0 0 0 0 0.56713 0.159248 0.248421 0 -0.265854 0 0.729516 -0.0242117 0 -2.70663
GLY_105 -1.7243 0.0842775 2.00431 -5.05725e-05 0 0 1.01493 -1.07625 -0.00216418 -0.0509744 -0.392484 -0.356727 0 0 0 0 0 0 0 0 0 0 0.298533 0 0 0 -1.35052 0 1.2108 0.396602 0 0.0559824
VAL_106 -6.11642 0.750127 1.9999 -0.309957 0.225501 0.0633344 1.62558 -1.89676 -0.0170158 -0.0889219 -1.22556 -0.227686 0 0 0 0 0 0 0 0 0 0 -0.0185649 0.0104984 0.0821953 0 -0.492502 0 2.085 0.350622 0 -3.20063
SER_107 -4.63516 0.23225 5.12528 -0.0266723 0 0.0624187 3.16177 -2.41449 -0 -0 -2.62394 -0.489647 0 0 0 -1.77328 0 0 0 0 0 0 -0.029777 0.0158763 0.155725 0 -0.453019 0.653742 -1.1772 -0.299579 0 -4.5157
LEU_108 -5.15797 0.341306 3.11016 -0.49927 0.548143 0.118864 1.85328 -1.99454 -0 -0 -0.430151 0.225437 0 0 0 0 0 0 0 0 0 0 0.136877 0.0976586 0.290941 0 -0.300032 0 0.729516 -0.2687 0 -1.19849
ASP_109 -4.4254 0.252476 5.49838 -0.111624 0.00984388 0.349603 2.41488 -2.43899 -0 -0 -2.22319 -0.217059 0 0 0 0 -0.946178 0 0 0 0 0 0.927665 0.219594 0 1.73158 0.280427 0 -2.2837 0.116716 0 -0.844992
GLN_110 -8.2449 0.808667 6.90198 -0.263758 0.0487894 0.221695 3.62796 -3.33818 -0.0115642 -0.110247 -2.39897 -0.440404 0 0 0 -1.77328 0 0 0 0 0 0 -0.0494817 0.295744 0 2.76824 -0.144388 0 -1.0644 0.139593 0 -3.0269
ALA_111 -7.07631 1.06718 3.80459 -0.0212877 0 0 3.41657 -3.04578 -0 -0 -2.23825 -0.371035 0 0 0 0 0 0 0 0 0 0 -0.0494402 0 0 0 -0.254642 0 2.3386 -0.123757 0 -2.55357
LEU_112 -8.54285 0.902927 4.46277 -0.505358 0.452232 0.122011 2.97798 -3.08487 -0 -0 -2.38282 0.232114 0 0 0 0 0 0 0 0 0 0 0.241519 0.151846 0.400603 0 -0.266808 0 0.729516 -0.0926994 0 -4.20189
LEU_113 -7.9533 0.446003 4.78171 -0.518332 0.491625 0.133506 2.92493 -2.96026 -0 -0 -2.31865 0.242866 0 0 0 0 0 0 0 0 0 0 0.860671 0.106062 0.310022 0 -0.315447 0 0.729516 -0.0861201 0 -3.12518
ILE_114 -9.56172 1.27671 2.75764 -0.51324 0.592338 0.101979 3.15544 -3.01636 -0 -0 -2.26294 0.0559579 0 0 0 0 0 0 0 0 0 0 0.00750595 0.0945585 0.655882 0 -0.416007 0 1.0317 0.0194679 0 -6.02109
LEU_115 -8.6559 0.745503 2.54579 -0.502647 0.424844 0.120608 2.50217 -2.6889 -0 -0 -1.77454 0.252742 0 0 0 0 0 0 0 0 0 0 0.0725105 0.102942 0.449207 0 -0.250701 0 0.729516 0.1914 0 -5.73545
ILE_116 -9.02933 0.636391 2.96383 -0.506501 0.539981 0.0991718 2.74273 -2.91156 -0 -0 -1.74831 0.0896975 0 0 0 0 0 0 0 0 0 0 -0.0121359 0.102329 0.523758 0 -0.494344 0 1.0317 0.30442 0 -5.66817
ALA_117 -6.27843 0.514047 3.55875 -0.0222244 0 0 2.84004 -2.70829 -0.00160986 -0.0340735 -2.2442 -0.354735 0 0 0 0 0 0 0 0 0 0 0.0808061 0 0 0 -0.237589 0 2.3386 0.255057 0 -2.29385
ALA_118 -5.98424 0.295574 4.10502 -0.0216759 0 0 2.94486 -2.99561 -0 -0 -3.02966 -0.363441 0 0 0 0 0 0 0 0 0 0 0.12163 0 0 0 -0.227092 0 2.3386 0.0205568 0 -2.79549
ALA_119 -4.26466 0.29483 2.12993 -0.0226983 0 0 1.51384 -1.882 -0 -0 -0.746243 -0.351643 0 0 0 0 0 0 0 0 0 0 0.0581981 0 0 0 -0.238017 0 2.3386 -0.182006 0 -1.35187
LEU_120 -6.17042 0.928423 1.35144 -0.529256 0.283333 0.129358 1.5774 -1.81571 -0 -0 -0.757465 0.0290787 0 0 0 0 0 0 0 0 0 0 0.242908 0.30663 3.05427 0 -0.28233 0 0.729516 -0.243506 0 -1.16633
LEU_121 -6.4023 1.20585 2.12444 -0.493561 0.361781 0.118919 1.39192 -1.92424 -0 -0 -0.542501 0.20166 0 0 0 0 0 0 0 0 0 0 0.204757 0.381069 0.37939 0 -0.274422 0 0.729516 -0.111951 0 -2.64968
GLY_122 -1.79283 0.0779859 2.27171 -5.39838e-05 0 0 1.13372 -1.17186 -0 -0 -0.829074 -0.399323 0 0 0 0 0 0 0 0 0 0 0.245895 0 0 0 -1.35437 0 1.2108 0.0444854 0 -0.562922
THR_123 -4.93371 0.597428 3.99897 -0.104909 0.069249 0.0665907 1.79833 -2.0742 -0.00525716 -0.0487508 -2.2867 -0.449089 0 0 0 0 0 0 0 0 0 0 0.0301035 0.000872558 0.225257 0 -0.794946 2.28526 -1.425 0.208 0 -2.84249
THR_124 -4.98183 0.224366 6.01512 -0.112764 0.0701554 0.0744584 3.42041 -2.70292 -0.00264389 -0.0332732 -3.51639 -0.605368 0 0 0 -1.65077 0 0 0 0 0 0 0.0538879 0.115525 0.0545961 0 -0.479299 2.28828 -1.425 -0.0112856 0 -3.20476
VAL_125 -5.95288 1.45333 2.39283 -0.272433 0.219643 0.0441485 1.67943 -2.13756 -0 -0 -0.796037 0.499563 0 0 0 0 0 0 0 0 0 0 0.166891 0.0533656 0.706032 0 0.0283412 0 2.085 -0.175164 0 -0.00549719
GLU_126 -5.44594 0.850678 6.84705 -0.457939 0.184944 1.42593 3.00466 -2.99771 -0.0277305 -0.159752 -3.73119 -2.60624 0 0 0 0 -0.558818 0 0 0 0 0 0.111087 0.00337004 0 3.96867 -0.248645 0 -2.5358 -0.23343 0 -2.6068
GLU_127 -6.41011 0.516355 7.81101 -0.209016 0.0267687 0.299867 3.81805 -3.29943 -0.0277305 -0.159752 -3.59801 -0.520324 0 0 0 -1.65077 0 0 0 0 0 0 0.00590289 0.128823 0 3.52537 -0.301601 0 -2.5358 -0.421632 0 -3.00202
ALA_128 -6.07707 0.275536 2.91133 -0.0210485 0 0 2.67691 -2.70048 -0.00629119 -0.0479505 -1.82121 -0.362387 0 0 0 0 0 0 0 0 0 0 0.0168032 0 0 0 -0.289678 0 2.3386 -0.313088 0 -3.42003
VAL_129 -7.07813 1.13751 3.3348 -0.304517 0.234359 0.0679183 2.92997 -2.70087 -0 -0 -2.1544 -0.0314741 0 0 0 0 0 0 0 0 0 0 -0.0200954 0.035976 0.0480185 0 -0.392178 0 2.085 0.130334 0 -2.67778
LYS_130 -5.18711 0.2076 5.30717 -0.30798 0.0280311 0.140691 2.46086 -2.46753 -0 -0 -1.81668 0.019727 0 0 0 0 0 0 0 0 0 0 0.344777 0.015161 1.72401 0 0.00592245 0 -1.6738 0.143025 0 -1.05613
ARG_131 -5.99811 0.437526 4.73923 -0.617878 0.169237 0.349328 2.34194 -2.41977 -0 -0 -2.30455 0.274595 0 0 0 0 0 0 0 0 0 0 0.125184 0.167865 2.52885 0 -0.0517465 0 -1.281 -0.0433749 0 -1.58267
ALA_132 -6.85021 0.880435 3.39628 -0.0228535 0 0 3.05302 -2.91431 -0 -0 -2.54646 -0.380504 0 0 0 0 0 0 0 0 0 0 0.152786 0 0 0 -0.23847 0 2.3386 -0.145697 0 -3.27738
LEU_133 -5.66143 0.336618 4.46283 -0.514385 0.411214 0.129685 2.38259 -2.41803 -0 -0 -2.77114 0.27268 0 0 0 0 0 0 0 0 0 0 0.7518 0.0289859 0.283881 0 -0.313287 0 0.729516 -0.237005 0 -2.12546
LYS_134 -4.33942 0.163978 5.12741 -0.302735 0.0283471 0.132714 2.17047 -2.25503 -0 -0 -1.86302 0.000577078 0 0 0 0 0 0 0 0 0 0 0.219379 0.0115287 1.83596 0 0.0533716 0 -1.6738 0.0559577 0 -0.63432
LEU_135 -7.79814 0.625269 3.49031 -0.493199 0.432245 0.114473 2.7791 -2.7177 -0.000780825 -0.0102767 -1.96642 0.240527 0 0 0 0 0 0 0 0 0 0 0.016268 0.149487 0.432474 0 -0.258831 0 0.729516 0.154433 0 -4.08125
LYS_136 -7.53485 0.863944 6.68858 -0.483909 0.094485 0.354227 3.39593 -3.27592 -0.015742 -0.0454889 -3.12595 0.240312 0 0 0 0 0 0 0 0 0 0 -0.00561903 0.258693 2.07641 0 0.0720566 0 -1.6738 0.553581 0 -1.56308
THR_137 -3.04273 0.0982643 3.94463 -0.20502 0.163516 0.0746485 1.49971 -1.79073 -0 -0 -1.3348 -0.0755032 0 0 0 0 0 0 0 0 0 0 -0.0254735 0.0103674 0.0781956 0 -0.0267917 2.29297 -1.425 0.866066 0 1.10233
LYS_138 -3.31059 0.138593 3.14969 -0.308093 0.0275932 0.143391 1.23116 -1.53314 -0 -0 -0.432723 -0.0233819 0 0 0 0 0 0 0 0 0 0 -0.0286356 0.0216871 1.79647 0 -0.0582382 0 -1.6738 0.15131 0 -0.708707
LEU_139 -5.97803 1.05901 0.759617 -0.533876 0.560508 0.133901 1.35555 -1.55564 -0 -0 -0.996358 -0.0102338 0 0 0 0 0 0 0 0 0 0 0.180107 0.0463289 2.79871 0 -0.270498 0 0.729516 -0.291237 0 -2.01263
GLY_140 -1.7173 0.0715497 2.04687 -4.90403e-05 0 0 0.99533 -1.09011 -8.04693e-05 -0.00286327 -0.50691 -0.364747 0 0 0 0 0 0 0 0 0 0 0.253249 0 0 0 -1.27149 0 1.2108 0.125028 0 -0.250712
VAL_141 -6.07467 1.24758 2.10107 -0.299046 0.199459 0.0559844 1.51355 -1.86513 -0.0165228 -0.0557656 -1.56134 -0.0698278 0 0 0 0 0 0 0 0 0 0 0.0343211 0.0449982 0.0153291 0 -0.421446 0 2.085 0.568893 0 -2.49757
SER_142 -4.61891 0.156034 4.87756 -0.0270775 0 0.0633676 2.97966 -2.28316 -0 -0 -2.32908 -0.513638 0 0 0 -1.60333 0 0 0 0 0 0 -0.0173313 0.0483004 0.15967 0 -0.459445 0.675552 -1.1772 0.128866 0 -3.94016
LEU_143 -6.53936 0.40669 2.43133 -0.702486 0.444184 0.265628 1.82305 -2.02721 -0 -0 -0.515295 0.127524 0 0 0 0 0 0 0 0 0 0 0.00285415 0.0819882 1.0024 0 -0.252525 0 0.729516 -0.140387 0 -2.86209
LYS_144 -5.29937 0.510113 4.20941 -0.46164 0.145664 0.227069 1.58385 -1.97814 -0.00942685 -0.0596989 -0.746354 0.152571 0 0 0 0 0 0 0 0 0 0 0.0827949 0.162335 2.49877 0 -0.0075766 0 -1.6738 0.019377 0 -0.644065
GLN_145 -6.51078 0.657491 5.60789 -0.252516 0.0334907 0.193646 3.1732 -2.75477 -8.04693e-05 -0.00286327 -2.30256 -0.425849 0 0 0 -1.60333 0 0 0 0 0 0 0.507578 0.0444492 0 2.7707 -0.0780675 0 -1.0644 -0.0320302 0 -2.03879
ALA_146 -6.66216 0.394415 3.2032 -0.022522 0 0 2.82465 -2.77504 -0 -0 -1.73516 -0.366264 0 0 0 0 0 0 0 0 0 0 0.560637 0 0 0 -0.155595 0 2.3386 -0.0139352 0 -2.40918
LEU_147 -10.0015 1.1078 4.24613 -0.491789 0.293634 0.11911 2.95906 -3.30834 -0 -0 -2.63921 0.205179 0 0 0 0 0 0 0 0 0 0 0.45238 0.396906 0.290546 0 -0.307578 0 0.729516 -0.0993823 0 -6.04759
LEU_148 -6.65382 0.579875 4.14685 -0.70502 0.485716 0.267149 2.91487 -2.70127 -0 -0 -2.42404 0.140297 0 0 0 0 0 0 0 0 0 0 0.201337 0.115857 1.01897 0 -0.258187 0 0.729516 -0.00315635 0 -2.14505
PHE_149 -9.37507 1.23211 2.76188 -0.582834 0.0374787 0.211456 2.6026 -2.83647 -0 -0 -1.98427 -0.108642 0 0 0 0 0 0 0 0 0 0 1.04142 0.996691 0 2.54779 0.173816 0 1.4028 0.0483389 0 -1.83091
LEU_150 -8.73369 1.5878 2.47783 -0.506975 0.49433 0.118381 2.41164 -2.65702 -0 -0 -1.24381 0.289954 0 0 0 0 0 0 0 0 0 0 0.504803 0.0485395 0.402106 0 -0.259292 0 0.729516 0.041756 0 -4.29413
GLN_151 -8.34187 0.471071 5.36179 -0.281429 0.0282064 0.229147 3.13175 -3.32587 -0 -0 -2.58891 -0.432197 0 0 0 0 0 0 0 0 0 0 0.111986 0.0102855 0 3.27407 -0.252388 0 -1.0644 -0.0525065 0 -3.72127
LEU_152 -9.72039 1.68311 3.25981 -0.710269 0.391625 0.268395 3.2876 -3.11314 -0 -0 -2.65632 0.17882 0 0 0 0 0 0 0 0 0 0 0.0217428 0.174776 0.730586 0 -0.172762 0 0.729516 0.328025 0 -5.31887
ALA_153 -6.02253 0.20311 3.84245 -0.0224721 0 0 2.80924 -2.91462 -0 -0 -2.78863 -0.373844 0 0 0 0 0 0 0 0 0 0 0.0624907 0 0 0 -0.328078 0 2.3386 0.32674 0 -2.86754
ALA_154 -3.59137 0.298139 2.31972 -0.0224623 0 0 1.13919 -1.75905 -0 -0 -0.313411 -0.380572 0 0 0 0 0 0 0 0 0 0 0.301273 0 0 0 -0.113137 0 2.3386 -0.151997 0 0.0649203
ALA_155 -3.60617 0.232461 1.50414 -0.0229457 0 0 1.25256 -1.56828 -0 -0 -0.583576 -0.385867 0 0 0 0 0 0 0 0 0 0 0.0878023 0 0 0 -0.0790881 0 2.3386 -0.0656227 0 -0.895996
LEU_156 -6.92076 0.676558 1.89358 -0.513828 0.52768 0.128539 1.54361 -1.97697 -0 -0 -0.710672 0.240098 0 0 0 0 0 0 0 0 0 0 -0.0456852 0.0377297 0.353125 0 -0.299172 0 0.729516 -0.106037 0 -4.44269
GLY_157 -1.62648 0.0566906 2.1914 -5.33213e-05 0 0 1.04381 -1.08728 -0 -0 -0.832829 -0.410046 0 0 0 0 0 0 0 0 0 0 -0.0663358 0 0 0 -1.38012 0 1.2108 0.0552625 0 -0.845193
THR_158 -4.71502 0.588528 2.55625 -0.196614 0.154712 0.0656856 1.52386 -1.75767 -0 -0 -1.17051 -0.806323 0 0 0 -0.157683 0 0 0 0 0 0 -0.0154453 0.00991874 0.770703 0 -0.765571 2.29003 -1.425 0.602486 0 -2.44766
THR_159 -4.18087 0.380084 4.22476 -0.112277 0.0697238 0.074736 2.39344 -2.12057 -0.00141273 -0.0200294 -2.3009 -0.580756 0 0 0 -0.563211 0 0 0 0 0 0 -0.0093367 0.0370709 0.041913 0 -0.44999 2.29833 -1.425 0.270998 0 -1.9733
VAL_160 -5.26236 0.934697 2.50952 -0.286719 0.259912 0.0484433 1.43018 -1.98545 -0 -0 -0.869541 0.495563 0 0 0 0 0 0 0 0 0 0 0.0150877 0.12221 0.64432 0 0.0836744 0 2.085 -0.231791 0 -0.00725487
GLU_161 -4.75048 0.646558 5.41574 -0.46359 0.234967 1.45308 1.93804 -2.48588 -0.0289988 -0.153951 -2.07027 -2.83724 0 0 0 0 0 0 0 0 0 0 0.031851 0.010251 0 4.00819 -0.27604 0 -2.5358 -0.258379 0 -2.12194
GLU_162 -6.65738 0.326495 7.62185 -0.648673 0.167703 1.20485 3.24775 -3.13182 -0.0442041 -0.256815 -3.03255 -0.572764 0 0 0 -0.405528 -0.806862 0 0 0 0 0 0.161536 0.0141095 0 3.37065 -0.265018 0 -2.5358 -0.413729 0 -2.6562
ALA_163 -6.0875 0.311955 2.65608 -0.0211577 0 0 2.22411 -2.50105 -0.00141273 -0.0200294 -1.86164 -0.359564 0 0 0 0 0 0 0 0 0 0 0.147859 0 0 0 -0.274977 0 2.3386 -0.255066 0 -3.70379
VAL_164 -6.60923 0.963073 2.99095 -0.311728 0.273494 0.0714362 2.56124 -2.48186 -0 -0 -2.23238 -0.154439 0 0 0 0 0 0 0 0 0 0 0.0179546 0.00388373 0.116337 0 -0.374221 0 2.085 0.04856 0 -3.03191
LYS_165 -5.07928 0.257354 5.66212 -0.312348 0.0318062 0.146671 2.44837 -2.48793 -0.0152054 -0.102864 -2.42185 0.0312892 0 0 0 0 0 0 0 0 0 0 0.0684879 0.109443 1.67076 0 -0.0406302 0 -1.6738 0.0790368 0 -1.62857
ARG_166 -8.30949 0.645708 6.58879 -0.450821 0.0716871 0.228533 3.30903 -3.26804 -0 -0 -3.09181 0.401333 0 0 0 0 -0.806862 0 0 0 0 0 0.0569181 0.339521 2.07693 0 -0.0282122 0 -1.281 0.0302942 0 -3.4875
ALA_167 -6.34061 0.659717 2.51635 -0.0225749 0 0 2.50723 -2.57531 -0 -0 -2.07086 -0.394519 0 0 0 0 0 0 0 0 0 0 0.373102 0 0 0 -0.210364 0 2.3386 -0.0736214 0 -3.29286
LEU_168 -5.00367 0.240976 4.6616 -0.72043 0.562665 0.30083 2.27606 -2.4036 -0 -0 -2.26822 0.146848 0 0 0 0 0 0 0 0 0 0 0.400172 0.00378643 0.972926 0 -0.253764 0 0.729516 -0.0666786 0 -0.420981
LYS_169 -4.68845 0.196 5.23307 -0.303014 0.0262854 0.132688 2.26238 -2.36166 -0 -0 -2.14144 0.0123713 0 0 0 0 0 0 0 0 0 0 0.243503 0.0542387 1.76174 0 0.0356976 0 -1.6738 0.0677927 0 -1.14259
LEU_170 -8.63646 0.794929 3.22719 -0.526637 0.261961 0.124324 2.92567 -2.78488 -0.0144297 -0.0889619 -2.25679 0.0125304 0 0 0 0 0 0 0 0 0 0 0.22041 0.267497 3.33202 0 -0.269245 0 0.729516 0.00118089 0 -2.68017
LYS_171 -6.59351 0.598857 6.32903 -0.407352 0.0856894 0.19212 3.49614 -3.08448 -0 -0 -2.76396 -0.0414743 0 0 0 0 0 0 0 0 0 0 0.199359 0.224339 1.59329 0 0.0192249 0 -1.6738 0.818877 0 -1.00765
THR_172 -2.98002 0.0977004 3.76147 -0.201342 0.138573 0.0722584 1.38705 -1.70709 -0 -0 -1.00881 -0.0863777 0 0 0 0 0 0 0 0 0 0 0.0614545 0.000247862 0.0766638 0 -0.0249614 2.29062 -1.425 1.19218 0 1.64461
LYS_173 -3.27321 0.0928505 3.32339 -0.308361 0.0278921 0.142614 1.29911 -1.52323 -0 -0 -0.433488 -0.0345312 0 0 0 0 0 0 0 0 0 0 0.116101 0.0147866 1.85063 0 -0.0913045 0 -1.6738 0.25262 0 -0.217933
LEU_174 -6.22042 0.920955 0.866229 -0.522423 0.456511 0.139279 1.33308 -1.52069 -0 -0 -0.959848 0.159684 0 0 0 0 0 0 0 0 0 0 -0.00463961 0.143342 0.218817 0 -0.233926 0 0.729516 -0.231136 0 -4.72568
GLY_175 -1.83665 0.0852957 2.20212 -4.88997e-05 0 0 1.17713 -1.17379 -0.00158535 -0.0398699 -0.514431 -0.383882 0 0 0 0 0 0 0 0 0 0 0.182668 0 0 0 -1.11274 0 1.2108 -0.0266387 0 -0.231615
VAL_176 -6.1513 0.881372 2.15628 -0.312994 0.230986 0.0646594 1.59278 -1.9463 -0.0144297 -0.0889619 -1.17808 -0.217779 0 0 0 0 0 0 0 0 0 0 -0.016496 0.0259762 0.0923986 0 -0.480508 0 2.085 0.0132602 0 -3.26413
SER_177 -4.2678 0.151161 4.68531 -0.0272342 0 0.0640319 2.91264 -2.22409 -0 -0 -2.58308 -0.503106 0 0 0 -1.4745 0 0 0 0 0 0 -0.0330514 0.0266008 0.136272 0 -0.502856 0.636623 -1.1772 -0.204942 0 -4.38522
LEU_178 -5.88945 0.350329 1.73904 -0.506263 0.63042 0.119539 1.6365 -1.85149 -0 -0 -0.578191 0.262599 0 0 0 0 0 0 0 0 0 0 0.274428 0.0314273 0.283035 0 -0.293538 0 0.729516 -0.151167 0 -3.21327
TYR_179 -6.18707 0.649222 3.31849 -0.928662 0.106889 0.361218 1.99826 -2.29236 -0.0158954 -0.19281 -0.574394 -0.276822 0 0 0 0 0 0 0 0 0 0 0.0744893 0.0403765 0 1.94822 -0.32773 0.0142231 0.964136 0.360349 0 -0.959884
GLN_180 -7.61446 0.456222 6.88107 -0.257074 0.0356232 0.196554 3.54834 -3.23577 -0.00158535 -0.0398699 -3.15269 -0.403721 0 0 0 -1.4745 -0.693384 0 0 0 0 0 0.262109 0.0653288 0 2.79323 -0.155581 0 -1.0644 0.376649 0 -3.4779
ALA_181 -6.78903 0.685842 3.40069 -0.0218208 0 0 2.91039 -2.88687 -0 -0 -2.24226 -0.364769 0 0 0 0 0 0 0 0 0 0 0.0483087 0 0 0 -0.173649 0 2.3386 -0.106238 0 -3.2008
ALA_182 -6.31124 0.668993 3.45779 -0.022528 0 0 3.16454 -2.79145 -0 -0 -2.58116 -0.380761 0 0 0 0 0 0 0 0 0 0 0.180589 0 0 0 -0.248557 0 2.3386 -0.114307 0 -2.63948
LEU_183 -8.48347 0.811474 3.24077 -0.538586 0.371066 0.124902 2.65941 -2.77723 -0 -0 -1.76699 0.0526851 0 0 0 0 0 0 0 0 0 0 0.654272 0.0815107 3.3082 0 -0.297818 0 0.729516 -0.0388285 0 -1.86912
ILE_184 -8.4132 1.13466 2.29463 -0.515647 0.61928 0.102984 2.72051 -2.66435 -0 -0 -1.72582 0.0621505 0 0 0 0 0 0 0 0 0 0 0.0571722 0.126334 0.667282 0 -0.380937 0 1.0317 0.0970129 0 -4.78624
LEU_185 -9.45569 1.4609 2.34422 -0.503877 0.400051 0.120817 2.49022 -2.79717 -0 -0 -1.67598 0.243171 0 0 0 0 0 0 0 0 0 0 1.28711 0.175287 0.325891 0 -0.299082 0 0.729516 0.0609356 0 -5.09367
LEU_186 -9.36158 1.60887 1.89503 -0.508028 0.545211 0.124887 2.8565 -2.8495 -0 -0 -2.2303 0.252125 0 0 0 0 0 0 0 0 0 0 0.527382 0.227381 0.363583 0 -0.249423 0 0.729516 0.0384773 0 -6.02986
ALA_187 -6.0432 0.883655 2.78194 -0.0221587 0 0 2.72122 -2.72862 -0 -0 -2.02147 -0.34268 0 0 0 0 0 0 0 0 0 0 0.707632 0 0 0 -0.289033 0 2.3386 0.014685 0 -1.99944
ALA_188 -5.66667 0.492866 3.50004 -0.0215761 0 0 2.74245 -2.8259 -0 -0 -2.48731 -0.338517 0 0 0 0 0 0 0 0 0 0 -0.00471717 0 0 0 -0.156818 0 2.3386 -0.0233343 0 -2.45088
ALA_189 -4.03639 0.358606 2.29353 -0.0207541 0 0 1.63152 -1.98752 -0 -0 -0.616372 -0.371344 0 0 0 0 0 0 0 0 0 0 -0.042195 0 0 0 -0.161629 0 2.3386 0.0793064 0 -0.534651
ALA_190 -4.6356 0.63921 1.36005 -0.0230073 0 0 1.57471 -1.91338 -0 -0 -0.592758 -0.353028 0 0 0 0 0 0 0 0 0 0 0.0132576 0 0 0 -0.230798 0 2.3386 -0.117238 0 -1.93998
LEU_191 -4.32437 0.383404 2.16427 -0.728057 0.894212 0.308291 0.950827 -1.52325 -0 -0 -0.334527 0.0671072 0 0 0 0 0 0 0 0 0 0 0.203797 0.0274149 1.52405 0 -0.264032 0 0.729516 -0.250464 0 -0.171806
GLY_192 -1.62285 0.0554941 2.14406 -5.8128e-05 0 0 0.969642 -1.05709 -0 -0 -0.716988 -0.389494 0 0 0 0 0 0 0 0 0 0 -0.0745353 0 0 0 -1.45708 0 1.2108 0.280375 0 -0.657728
THR_193 -4.30779 0.69723 2.48086 -0.188178 0.141829 0.0645086 1.36167 -1.60488 -1.33936e-05 -0.000323437 -1.49607 -0.871776 0 0 0 0 0 0 0 0 0 0 -0.0125667 0.0319276 0.673442 0 -0.73912 2.29191 -1.425 1.02252 0 -1.87982
THR_194 -4.30562 0.626487 4.39469 -0.115378 0.0664596 0.0789001 2.49028 -2.11017 -0 -0 -2.46947 -0.563093 0 0 0 -0.176911 0 0 0 0 0 0 0.0633981 0.100626 0.0422601 0 -0.419525 2.29242 -1.425 0.420929 0 -1.00871
VAL_195 -5.52108 1.32224 2.61379 -0.280707 0.231204 0.0466367 1.49462 -2.04384 -0 -0 -0.864788 0.495097 0 0 0 0 0 0 0 0 0 0 -0.0217562 0.0144328 0.631361 0 0.0935914 0 2.085 -0.244249 0 0.0515515
GLU_196 -4.87645 0.69168 5.55153 -0.458301 0.202206 1.43045 2.03461 -2.53712 -0.0281427 -0.149288 -2.09557 -2.81921 0 0 0 0 0 0 0 0 0 0 -0.0448475 0.00523677 0 3.99215 -0.222642 0 -2.5358 -0.212792 0 -2.0723
GLU_197 -6.11947 0.509034 7.6555 -0.452189 0.0593523 0.90234 3.3905 -3.14778 -0.0301082 -0.17964 -4.07584 -0.436092 0 0 0 -0.176911 -0.541494 0 0 0 0 0 0.353989 0.00573547 0 3.30785 -0.301759 0 -2.5358 -0.404354 0 -2.21714
ALA_198 -5.75445 0.443671 2.75816 -0.0223725 0 0 2.39391 -2.59417 -0 -0 -1.99517 -0.362182 0 0 0 0 0 0 0 0 0 0 0.0579979 0 0 0 -0.295172 0 2.3386 -0.402456 0 -3.43363
VAL_199 -6.94146 1.07526 3.2918 -0.309762 0.281401 0.0692689 2.74497 -2.61525 -0 -0 -1.96328 0.00603888 0 0 0 0 0 0 0 0 0 0 -0.0674984 0.260504 0.0309266 0 -0.346246 0 2.085 0.0736475 0 -2.32468
LYS_200 -5.97721 0.270148 7.23487 -0.480148 0.235639 0.24172 3.10784 -3.11034 -0 -0 -4.10196 0.129294 0 0 0 0 -0.541494 0 0 0 0 0 -0.019196 0.0225782 2.62119 0 0.0218216 0 -1.6738 0.19524 0 -1.8238
ARG_201 -6.003 0.364032 5.12335 -0.614198 0.164654 0.343455 2.48846 -2.5872 -0.00195212 -0.0300282 -2.35673 0.268548 0 0 0 0 0 0 0 0 0 0 0.0179808 0.228701 2.54643 0 -0.0223565 0 -1.281 0.024307 0 -1.32656
ALA_202 -6.36803 0.477137 3.32688 -0.0229361 0 0 2.85444 -2.80458 -0 -0 -2.64127 -0.378092 0 0 0 0 0 0 0 0 0 0 0.11134 0 0 0 -0.223805 0 2.3386 -0.0552654 0 -3.38558
LEU_203 -6.16001 0.530907 4.0076 -0.491008 0.251607 0.118506 2.30046 -2.44974 -0 -0 -2.13023 0.220773 0 0 0 0 0 0 0 0 0 0 0.18474 0.435074 0.44135 0 -0.256615 0 0.729516 -0.0857499 0 -2.35282
LYS_204 -3.89326 0.0646238 4.66654 -0.305879 0.0269745 0.139491 2.07104 -2.10625 -0 -0 -1.89228 -0.0342533 0 0 0 0 0 0 0 0 0 0 0.154536 0.0274134 1.78877 0 -0.0303899 0 -1.6738 -0.0695701 0 -1.0663
LEU_205 -8.47781 1.42146 3.82294 -0.718526 0.562009 0.297086 2.88344 -2.85003 -0 -0 -2.03986 0.135714 0 0 0 0 0 0 0 0 0 0 0.437807 0.0521832 0.996054 0 -0.266898 0 0.729516 -0.126113 0 -3.14103
LYS_206 -7.45213 0.667092 6.60327 -0.520638 0.176734 0.434607 2.61656 -3.10263 -0.00961516 -0.0229975 -1.02716 0.196949 0 0 0 0 0 0 0 0 0 0 0.152879 0.468659 2.12347 0 -0.00647174 0 -1.6738 0.382487 0 0.00726546
THR_207 -2.57326 0.0739335 3.45656 -0.20645 0.162216 0.0761886 1.15096 -1.57578 -0 -0 -0.654869 -0.135084 0 0 0 0 0 0 0 0 0 0 -0.0481984 0.0119775 0.235475 0 0.0544996 2.28582 -1.425 0.544478 0 1.43346
LYS_208 -3.61229 0.265749 4.50024 -0.43498 0.0702329 0.252875 2.46748 -1.96561 -0 -0 -2.58194 -0.106386 0 0 0 0 0 0 0 0 0 0 -0.0439702 0.0104177 2.42173 0 -0.0505568 0 -1.6738 0.0445889 0 -0.436212
LEU_209 -6.72983 1.58197 2.24438 -0.466989 0.29503 0.0797582 1.2784 -1.69419 -0 -0 -2.36583 0.320342 0 0 0 0 0 0 0 0 0 0 -0.0216809 0.410155 0.568816 0 -0.14445 0 0.729516 -0.402776 0 -4.31738
GLY:CtermProteinFull_210 -1.3388 0.823041 1.25949 -0.41578 0.0484778 1.26506 0.120099 -0.336356 -0 -0 -1.55244 -2.92972 0 0 0 0 0 0 0 0 0 0 0 0 0 0 0 0 1.2108 -0.300091 0 -2.14622
HMM:MP-FE1-connect_211 -21.6718 5.45987 -0.966367 -22.3247 23.9456 -3.72429 4.46525 -4.0725 -2.67846e-05 -0.000426469 -17.3341 -12.2258 0 0 0 0 -1.35787 0 0.0835665 0 0.00209717 0.0472709 0 0 0 0 0 0 0 0 0 -49.6743
#END_POSE_ENERGIES_TABLE UM_95_H46_ar0068_HMM_onlyH_1__DE_1
