# Supplementary material for: Design of Heme Enzymes with a Tunable Substrate Binding Pocket Adjacent to an Open Metal Coordination Site
Source: J Am Chem Soc. 2023 Jun 21;145(26):14307–15. doi: 10.1021/jacs.3c02742 (PMC10326885; doi:10.1021/jacs.3c02742)
Supplement: Supplementary file 3 — ja3c02742_si_003.zip [file ja3c02742_si_003.zip › heme_binder_design_models/IK_HC015_20.pdb]

HEADER                                            xx-MMM-xx                     
EXPDTA    THEORETICAL MODEL                                                     
REMARK 666 MATCH TEMPLATE X HMM    0 MATCH MOTIF A HIS   46  1  1               
REMARK 220                                                                      
REMARK 220 EXPERIMENTAL DETAILS                                                 
REMARK 220  EXPERIMENT TYPE                : THEORETICAL MODELLING              
REMARK 220  DATE OF DATA COLLECTION        : 27-MAR-21                          
REMARK 220                                                                      
REMARK 220 REMARK: MODEL GENERATED BY ROSETTA                                   
REMARK 220  VERSION 2020.50+release.1295438                                     
HETNAM     HMM X   1  HMM                                                       
LINK         NE2 HIS A  46                FE1  HMM X   1                  2.32  
ATOM      1  N   VAL A   1       8.021 -32.838  14.640  1.00  0.00           N  
ATOM      2  CA  VAL A   1       6.967 -32.124  13.922  1.00  0.00           C  
ATOM      3  C   VAL A   1       5.585 -32.309  14.544  1.00  0.00           C  
ATOM      4  O   VAL A   1       5.196 -33.418  14.896  1.00  0.00           O  
ATOM      5  CB  VAL A   1       6.922 -32.599  12.457  1.00  0.00           C  
ATOM      6  CG1 VAL A   1       5.828 -31.867  11.694  1.00  0.00           C  
ATOM      7  CG2 VAL A   1       8.277 -32.381  11.801  1.00  0.00           C  
ATOM      8 1H   VAL A   1       8.899 -32.680  14.188  1.00  0.00           H  
ATOM      9 2H   VAL A   1       8.067 -32.506  15.582  1.00  0.00           H  
ATOM     10 3H   VAL A   1       7.819 -33.817  14.642  1.00  0.00           H  
ATOM     11  HA  VAL A   1       7.195 -31.058  13.943  1.00  0.00           H  
ATOM     12  HB  VAL A   1       6.673 -33.659  12.437  1.00  0.00           H  
ATOM     13 1HG1 VAL A   1       5.809 -32.215  10.661  1.00  0.00           H  
ATOM     14 2HG1 VAL A   1       4.863 -32.067  12.161  1.00  0.00           H  
ATOM     15 3HG1 VAL A   1       6.025 -30.795  11.712  1.00  0.00           H  
ATOM     16 1HG2 VAL A   1       8.238 -32.720  10.766  1.00  0.00           H  
ATOM     17 2HG2 VAL A   1       8.526 -31.320  11.827  1.00  0.00           H  
ATOM     18 3HG2 VAL A   1       9.037 -32.947  12.338  1.00  0.00           H  
ATOM     19  N   SER A   2       4.832 -31.222  14.661  1.00  0.00           N  
ATOM     20  CA  SER A   2       3.492 -31.321  15.213  1.00  0.00           C  
ATOM     21  C   SER A   2       2.435 -31.480  14.118  1.00  0.00           C  
ATOM     22  O   SER A   2       2.706 -31.285  12.924  1.00  0.00           O  
ATOM     23  CB  SER A   2       3.189 -30.090  16.046  1.00  0.00           C  
ATOM     24  OG  SER A   2       3.027 -28.960  15.233  1.00  0.00           O  
ATOM     25  H   SER A   2       5.180 -30.321  14.368  1.00  0.00           H  
ATOM     26  HA  SER A   2       3.432 -32.222  15.823  1.00  0.00           H  
ATOM     27 1HB  SER A   2       2.281 -30.258  16.625  1.00  0.00           H  
ATOM     28 2HB  SER A   2       4.001 -29.920  16.752  1.00  0.00           H  
ATOM     29  HG  SER A   2       2.951 -28.213  15.831  1.00  0.00           H  
ATOM     30  N   LEU A   3       1.075 -31.884  14.498  1.00  0.00           N  
ATOM     31  CA  LEU A   3      -0.064 -31.933  13.609  1.00  0.00           C  
ATOM     32  C   LEU A   3      -0.288 -30.566  12.999  1.00  0.00           C  
ATOM     33  O   LEU A   3      -0.547 -30.445  11.813  1.00  0.00           O  
ATOM     34  CB  LEU A   3      -1.320 -32.389  14.362  1.00  0.00           C  
ATOM     35  CG  LEU A   3      -2.605 -32.465  13.529  1.00  0.00           C  
ATOM     36  CD1 LEU A   3      -2.455 -33.538  12.459  1.00  0.00           C  
ATOM     37  CD2 LEU A   3      -3.786 -32.763  14.441  1.00  0.00           C  
ATOM     38  H   LEU A   3       0.947 -32.097  15.478  1.00  0.00           H  
ATOM     39  HA  LEU A   3       0.137 -32.667  12.830  1.00  0.00           H  
ATOM     40 1HB  LEU A   3      -1.136 -33.379  14.777  1.00  0.00           H  
ATOM     41 2HB  LEU A   3      -1.500 -31.700  15.187  1.00  0.00           H  
ATOM     42  HG  LEU A   3      -2.768 -31.512  13.024  1.00  0.00           H  
ATOM     43 1HD1 LEU A   3      -3.369 -33.592  11.867  1.00  0.00           H  
ATOM     44 2HD1 LEU A   3      -1.616 -33.290  11.809  1.00  0.00           H  
ATOM     45 3HD1 LEU A   3      -2.274 -34.502  12.934  1.00  0.00           H  
ATOM     46 1HD2 LEU A   3      -4.700 -32.816  13.849  1.00  0.00           H  
ATOM     47 2HD2 LEU A   3      -3.624 -33.716  14.945  1.00  0.00           H  
ATOM     48 3HD2 LEU A   3      -3.880 -31.971  15.184  1.00  0.00           H  
ATOM     49  N   GLU A   4      -0.172 -29.536  13.826  1.00  0.00           N  
ATOM     50  CA  GLU A   4      -0.334 -28.169  13.370  1.00  0.00           C  
ATOM     51  C   GLU A   4       0.666 -27.783  12.273  1.00  0.00           C  
ATOM     52  O   GLU A   4       0.299 -27.164  11.275  1.00  0.00           O  
ATOM     53  CB  GLU A   4      -0.195 -27.212  14.555  1.00  0.00           C  
ATOM     54  CG  GLU A   4      -0.256 -25.737  14.183  1.00  0.00           C  
ATOM     55  CD  GLU A   4      -0.161 -24.828  15.377  1.00  0.00           C  
ATOM     56  OE1 GLU A   4      -0.262 -25.312  16.478  1.00  0.00           O  
ATOM     57  OE2 GLU A   4       0.012 -23.647  15.186  1.00  0.00           O  
ATOM     58  H   GLU A   4       0.035 -29.709  14.801  1.00  0.00           H  
ATOM     59  HA  GLU A   4      -1.332 -28.070  12.942  1.00  0.00           H  
ATOM     60 1HB  GLU A   4      -0.989 -27.407  15.276  1.00  0.00           H  
ATOM     61 2HB  GLU A   4       0.755 -27.391  15.058  1.00  0.00           H  
ATOM     62 1HG  GLU A   4       0.565 -25.511  13.503  1.00  0.00           H  
ATOM     63 2HG  GLU A   4      -1.190 -25.544  13.658  1.00  0.00           H  
ATOM     64  N   GLN A   5       1.943 -28.146  12.439  1.00  0.00           N  
ATOM     65  CA  GLN A   5       2.959 -27.810  11.441  1.00  0.00           C  
ATOM     66  C   GLN A   5       2.679 -28.540  10.132  1.00  0.00           C  
ATOM     67  O   GLN A   5       2.818 -27.967   9.051  1.00  0.00           O  
ATOM     68  CB  GLN A   5       4.359 -28.164  11.951  1.00  0.00           C  
ATOM     69  CG  GLN A   5       4.862 -27.262  13.065  1.00  0.00           C  
ATOM     70  CD  GLN A   5       6.219 -27.691  13.589  1.00  0.00           C  
ATOM     71  OE1 GLN A   5       6.386 -28.815  14.071  1.00  0.00           O  
ATOM     72  NE2 GLN A   5       7.197 -26.798  13.499  1.00  0.00           N  
ATOM     73  H   GLN A   5       2.214 -28.657  13.265  1.00  0.00           H  
ATOM     74  HA  GLN A   5       2.927 -26.735  11.263  1.00  0.00           H  
ATOM     75 1HB  GLN A   5       4.364 -29.189  12.320  1.00  0.00           H  
ATOM     76 2HB  GLN A   5       5.071 -28.109  11.127  1.00  0.00           H  
ATOM     77 1HG  GLN A   5       4.949 -26.244  12.684  1.00  0.00           H  
ATOM     78 2HG  GLN A   5       4.151 -27.291  13.891  1.00  0.00           H  
ATOM     79 1HE2 GLN A   5       8.115 -27.025  13.829  1.00  0.00           H  
ATOM     80 2HE2 GLN A   5       7.018 -25.898  13.101  1.00  0.00           H  
ATOM     81  N   ALA A   6       2.292 -29.808  10.238  1.00  0.00           N  
ATOM     82  CA  ALA A   6       1.945 -30.609   9.069  1.00  0.00           C  
ATOM     83  C   ALA A   6       0.770 -30.000   8.309  1.00  0.00           C  
ATOM     84  O   ALA A   6       0.712 -30.073   7.078  1.00  0.00           O  
ATOM     85  CB  ALA A   6       1.612 -32.016   9.483  1.00  0.00           C  
ATOM     86  H   ALA A   6       2.241 -30.226  11.154  1.00  0.00           H  
ATOM     87  HA  ALA A   6       2.808 -30.630   8.401  1.00  0.00           H  
ATOM     88 1HB  ALA A   6       1.354 -32.604   8.601  1.00  0.00           H  
ATOM     89 2HB  ALA A   6       2.475 -32.462   9.977  1.00  0.00           H  
ATOM     90 3HB  ALA A   6       0.766 -32.003  10.171  1.00  0.00           H  
ATOM     91  N   LEU A   7      -0.306 -29.443   8.999  1.00  0.00           N  
ATOM     92  CA  LEU A   7      -1.471 -28.751   8.444  1.00  0.00           C  
ATOM     93  C   LEU A   7      -1.038 -27.434   7.817  1.00  0.00           C  
ATOM     94  O   LEU A   7      -1.501 -27.068   6.737  1.00  0.00           O  
ATOM     95  CB  LEU A   7      -2.518 -28.492   9.535  1.00  0.00           C  
ATOM     96  CG  LEU A   7      -3.245 -29.734  10.067  1.00  0.00           C  
ATOM     97  CD1 LEU A   7      -3.895 -29.408  11.405  1.00  0.00           C  
ATOM     98  CD2 LEU A   7      -4.283 -30.189   9.051  1.00  0.00           C  
ATOM     99  H   LEU A   7      -0.246 -29.582   9.999  1.00  0.00           H  
ATOM    100  HA  LEU A   7      -1.898 -29.382   7.665  1.00  0.00           H  
ATOM    101 1HB  LEU A   7      -2.028 -28.009  10.379  1.00  0.00           H  
ATOM    102 2HB  LEU A   7      -3.271 -27.811   9.139  1.00  0.00           H  
ATOM    103  HG  LEU A   7      -2.524 -30.535  10.233  1.00  0.00           H  
ATOM    104 1HD1 LEU A   7      -4.412 -30.290  11.783  1.00  0.00           H  
ATOM    105 2HD1 LEU A   7      -3.128 -29.104  12.118  1.00  0.00           H  
ATOM    106 3HD1 LEU A   7      -4.611 -28.597  11.274  1.00  0.00           H  
ATOM    107 1HD2 LEU A   7      -4.799 -31.072   9.429  1.00  0.00           H  
ATOM    108 2HD2 LEU A   7      -5.005 -29.389   8.886  1.00  0.00           H  
ATOM    109 3HD2 LEU A   7      -3.789 -30.432   8.111  1.00  0.00           H  
ATOM    110  N   ARG A   8      -0.151 -26.725   8.499  1.00  0.00           N  
ATOM    111  CA  ARG A   8       0.321 -25.454   7.962  1.00  0.00           C  
ATOM    112  C   ARG A   8       1.023 -25.700   6.615  1.00  0.00           C  
ATOM    113  O   ARG A   8       0.821 -24.957   5.654  1.00  0.00           O  
ATOM    114  CB  ARG A   8       1.277 -24.776   8.933  1.00  0.00           C  
ATOM    115  CG  ARG A   8       0.614 -24.143  10.146  1.00  0.00           C  
ATOM    116  CD  ARG A   8       1.616 -23.618  11.108  1.00  0.00           C  
ATOM    117  NE  ARG A   8       0.987 -22.995  12.261  1.00  0.00           N  
ATOM    118  CZ  ARG A   8       0.582 -21.711  12.311  1.00  0.00           C  
ATOM    119  NH1 ARG A   8       0.746 -20.929  11.267  1.00  0.00           N  
ATOM    120  NH2 ARG A   8       0.018 -21.238  13.409  1.00  0.00           N  
ATOM    121  H   ARG A   8       0.207 -27.047   9.386  1.00  0.00           H  
ATOM    122  HA  ARG A   8      -0.539 -24.806   7.802  1.00  0.00           H  
ATOM    123 1HB  ARG A   8       2.003 -25.503   9.295  1.00  0.00           H  
ATOM    124 2HB  ARG A   8       1.829 -23.994   8.413  1.00  0.00           H  
ATOM    125 1HG  ARG A   8      -0.019 -23.316   9.824  1.00  0.00           H  
ATOM    126 2HG  ARG A   8       0.004 -24.888  10.658  1.00  0.00           H  
ATOM    127 1HD  ARG A   8       2.243 -24.436  11.462  1.00  0.00           H  
ATOM    128 2HD  ARG A   8       2.238 -22.872  10.615  1.00  0.00           H  
ATOM    129  HE  ARG A   8       0.843 -23.566  13.084  1.00  0.00           H  
ATOM    130 1HH1 ARG A   8       1.177 -21.291  10.428  1.00  0.00           H  
ATOM    131 2HH1 ARG A   8       0.443 -19.967  11.305  1.00  0.00           H  
ATOM    132 1HH2 ARG A   8      -0.108 -21.840  14.212  1.00  0.00           H  
ATOM    133 2HH2 ARG A   8      -0.285 -20.277  13.446  1.00  0.00           H  
ATOM    134  N   ILE A   9       1.862 -26.753   6.542  1.00  0.00           N  
ATOM    135  CA  ILE A   9       2.580 -27.071   5.312  1.00  0.00           C  
ATOM    136  C   ILE A   9       1.621 -27.465   4.179  1.00  0.00           C  
ATOM    137  O   ILE A   9       1.791 -27.030   3.030  1.00  0.00           O  
ATOM    138  CB  ILE A   9       3.589 -28.210   5.552  1.00  0.00           C  
ATOM    139  CG1 ILE A   9       4.698 -27.749   6.500  1.00  0.00           C  
ATOM    140  CG2 ILE A   9       4.176 -28.687   4.233  1.00  0.00           C  
ATOM    141  CD1 ILE A   9       5.531 -28.880   7.060  1.00  0.00           C  
ATOM    142  H   ILE A   9       2.018 -27.320   7.363  1.00  0.00           H  
ATOM    143  HA  ILE A   9       3.092 -26.174   4.968  1.00  0.00           H  
ATOM    144  HB  ILE A   9       3.085 -29.045   6.038  1.00  0.00           H  
ATOM    145 1HG1 ILE A   9       5.362 -27.062   5.977  1.00  0.00           H  
ATOM    146 2HG1 ILE A   9       4.259 -27.204   7.337  1.00  0.00           H  
ATOM    147 1HG2 ILE A   9       4.887 -29.492   4.421  1.00  0.00           H  
ATOM    148 2HG2 ILE A   9       3.376 -29.053   3.590  1.00  0.00           H  
ATOM    149 3HG2 ILE A   9       4.687 -27.859   3.741  1.00  0.00           H  
ATOM    150 1HD1 ILE A   9       6.296 -28.474   7.724  1.00  0.00           H  
ATOM    151 2HD1 ILE A   9       4.890 -29.562   7.620  1.00  0.00           H  
ATOM    152 3HD1 ILE A   9       6.009 -29.418   6.243  1.00  0.00           H  
ATOM    153  N   LEU A  10       0.507 -28.363   4.469  1.00  0.00           N  
ATOM    154  CA  LEU A  10      -0.514 -28.712   3.489  1.00  0.00           C  
ATOM    155  C   LEU A  10      -1.282 -27.467   2.996  1.00  0.00           C  
ATOM    156  O   LEU A  10      -1.650 -27.360   1.813  1.00  0.00           O  
ATOM    157  CB  LEU A  10      -1.494 -29.723   4.100  1.00  0.00           C  
ATOM    158  CG  LEU A  10      -0.922 -31.119   4.378  1.00  0.00           C  
ATOM    159  CD1 LEU A  10      -1.897 -31.903   5.247  1.00  0.00           C  
ATOM    160  CD2 LEU A  10      -0.665 -31.835   3.061  1.00  0.00           C  
ATOM    161  H   LEU A  10       0.439 -28.736   5.406  1.00  0.00           H  
ATOM    162  HA  LEU A  10      -0.021 -29.144   2.618  1.00  0.00           H  
ATOM    163 1HB  LEU A  10      -1.863 -29.322   5.042  1.00  0.00           H  
ATOM    164 2HB  LEU A  10      -2.339 -29.840   3.422  1.00  0.00           H  
ATOM    165  HG  LEU A  10       0.014 -31.025   4.929  1.00  0.00           H  
ATOM    166 1HD1 LEU A  10      -1.490 -32.895   5.445  1.00  0.00           H  
ATOM    167 2HD1 LEU A  10      -2.047 -31.378   6.190  1.00  0.00           H  
ATOM    168 3HD1 LEU A  10      -2.850 -31.998   4.728  1.00  0.00           H  
ATOM    169 1HD2 LEU A  10      -0.258 -32.827   3.259  1.00  0.00           H  
ATOM    170 2HD2 LEU A  10      -1.601 -31.930   2.510  1.00  0.00           H  
ATOM    171 3HD2 LEU A  10       0.048 -31.262   2.468  1.00  0.00           H  
ATOM    172  N   SER A  11      -1.649 -26.394   3.936  1.00  0.00           N  
ATOM    173  CA  SER A  11      -2.313 -25.143   3.626  1.00  0.00           C  
ATOM    174  C   SER A  11      -1.452 -24.289   2.707  1.00  0.00           C  
ATOM    175  O   SER A  11      -1.940 -23.729   1.725  1.00  0.00           O  
ATOM    176  CB  SER A  11      -2.621 -24.384   4.902  1.00  0.00           C  
ATOM    177  OG  SER A  11      -3.567 -25.068   5.678  1.00  0.00           O  
ATOM    178  H   SER A  11      -1.393 -26.592   4.893  1.00  0.00           H  
ATOM    179  HA  SER A  11      -3.242 -25.373   3.102  1.00  0.00           H  
ATOM    180 1HB  SER A  11      -1.705 -24.250   5.476  1.00  0.00           H  
ATOM    181 2HB  SER A  11      -3.000 -23.393   4.654  1.00  0.00           H  
ATOM    182  HG  SER A  11      -3.430 -24.775   6.582  1.00  0.00           H  
ATOM    183  N   VAL A  12      -0.170 -24.187   3.022  1.00  0.00           N  
ATOM    184  CA  VAL A  12       0.759 -23.380   2.218  1.00  0.00           C  
ATOM    185  C   VAL A  12       0.981 -23.944   0.815  1.00  0.00           C  
ATOM    186  O   VAL A  12       0.940 -23.210  -0.172  1.00  0.00           O  
ATOM    187  CB  VAL A  12       2.119 -23.279   2.934  1.00  0.00           C  
ATOM    188  CG1 VAL A  12       3.173 -22.709   1.996  1.00  0.00           C  
ATOM    189  CG2 VAL A  12       1.986 -22.420   4.181  1.00  0.00           C  
ATOM    190  H   VAL A  12       0.179 -24.675   3.834  1.00  0.00           H  
ATOM    191  HA  VAL A  12       0.326 -22.387   2.097  1.00  0.00           H  
ATOM    192  HB  VAL A  12       2.446 -24.280   3.214  1.00  0.00           H  
ATOM    193 1HG1 VAL A  12       4.128 -22.646   2.518  1.00  0.00           H  
ATOM    194 2HG1 VAL A  12       3.277 -23.360   1.127  1.00  0.00           H  
ATOM    195 3HG1 VAL A  12       2.871 -21.714   1.671  1.00  0.00           H  
ATOM    196 1HG2 VAL A  12       2.952 -22.354   4.682  1.00  0.00           H  
ATOM    197 2HG2 VAL A  12       1.653 -21.421   3.901  1.00  0.00           H  
ATOM    198 3HG2 VAL A  12       1.257 -22.869   4.856  1.00  0.00           H  
ATOM    199  N   ALA A  13       1.218 -25.246   0.713  1.00  0.00           N  
ATOM    200  CA  ALA A  13       1.393 -25.901  -0.576  1.00  0.00           C  
ATOM    201  C   ALA A  13       0.175 -25.764  -1.474  1.00  0.00           C  
ATOM    202  O   ALA A  13       0.309 -25.510  -2.679  1.00  0.00           O  
ATOM    203  CB  ALA A  13       1.704 -27.371  -0.383  1.00  0.00           C  
ATOM    204  H   ALA A  13       1.276 -25.796   1.557  1.00  0.00           H  
ATOM    205  HA  ALA A  13       2.234 -25.426  -1.083  1.00  0.00           H  
ATOM    206 1HB  ALA A  13       1.833 -27.847  -1.355  1.00  0.00           H  
ATOM    207 2HB  ALA A  13       2.622 -27.475   0.198  1.00  0.00           H  
ATOM    208 3HB  ALA A  13       0.882 -27.849   0.150  1.00  0.00           H  
ATOM    209  N   ALA A  14      -1.098 -25.953  -0.885  1.00  0.00           N  
ATOM    210  CA  ALA A  14      -2.327 -25.793  -1.672  1.00  0.00           C  
ATOM    211  C   ALA A  14      -2.507 -24.343  -2.100  1.00  0.00           C  
ATOM    212  O   ALA A  14      -2.961 -24.065  -3.211  1.00  0.00           O  
ATOM    213  CB  ALA A  14      -3.532 -26.270  -0.875  1.00  0.00           C  
ATOM    214  H   ALA A  14      -1.167 -26.202   0.091  1.00  0.00           H  
ATOM    215  HA  ALA A  14      -2.235 -26.402  -2.572  1.00  0.00           H  
ATOM    216 1HB  ALA A  14      -4.436 -26.146  -1.471  1.00  0.00           H  
ATOM    217 2HB  ALA A  14      -3.407 -27.323  -0.621  1.00  0.00           H  
ATOM    218 3HB  ALA A  14      -3.617 -25.685   0.039  1.00  0.00           H  
ATOM    219  N   ASN A  15      -2.152 -23.236  -1.216  1.00  0.00           N  
ATOM    220  CA  ASN A  15      -2.260 -21.813  -1.474  1.00  0.00           C  
ATOM    221  C   ASN A  15      -1.225 -21.347  -2.506  1.00  0.00           C  
ATOM    222  O   ASN A  15      -1.488 -20.426  -3.282  1.00  0.00           O  
ATOM    223  CB  ASN A  15      -2.118 -21.033  -0.180  1.00  0.00           C  
ATOM    224  CG  ASN A  15      -3.318 -21.173   0.715  1.00  0.00           C  
ATOM    225  OD1 ASN A  15      -4.440 -21.386   0.240  1.00  0.00           O  
ATOM    226  ND2 ASN A  15      -3.105 -21.057   2.001  1.00  0.00           N  
ATOM    227  H   ASN A  15      -1.840 -23.550  -0.307  1.00  0.00           H  
ATOM    228  HA  ASN A  15      -3.247 -21.612  -1.891  1.00  0.00           H  
ATOM    229 1HB  ASN A  15      -1.235 -21.379   0.359  1.00  0.00           H  
ATOM    230 2HB  ASN A  15      -1.969 -19.976  -0.406  1.00  0.00           H  
ATOM    231 1HD2 ASN A  15      -3.867 -21.142   2.644  1.00  0.00           H  
ATOM    232 2HD2 ASN A  15      -2.181 -20.885   2.341  1.00  0.00           H  
ATOM    233  N   LEU A  16       0.106 -21.934  -2.544  1.00  0.00           N  
ATOM    234  CA  LEU A  16       1.160 -21.716  -3.528  1.00  0.00           C  
ATOM    235  C   LEU A  16       0.798 -22.324  -4.871  1.00  0.00           C  
ATOM    236  O   LEU A  16       1.102 -21.761  -5.927  1.00  0.00           O  
ATOM    237  CB  LEU A  16       2.482 -22.314  -3.032  1.00  0.00           C  
ATOM    238  CG  LEU A  16       3.140 -21.587  -1.852  1.00  0.00           C  
ATOM    239  CD1 LEU A  16       4.280 -22.435  -1.304  1.00  0.00           C  
ATOM    240  CD2 LEU A  16       3.643 -20.226  -2.312  1.00  0.00           C  
ATOM    241  H   LEU A  16       0.284 -22.545  -1.758  1.00  0.00           H  
ATOM    242  HA  LEU A  16       1.256 -20.644  -3.701  1.00  0.00           H  
ATOM    243 1HB  LEU A  16       2.304 -23.345  -2.728  1.00  0.00           H  
ATOM    244 2HB  LEU A  16       3.193 -22.318  -3.858  1.00  0.00           H  
ATOM    245  HG  LEU A  16       2.410 -21.453  -1.054  1.00  0.00           H  
ATOM    246 1HD1 LEU A  16       4.747 -21.919  -0.466  1.00  0.00           H  
ATOM    247 2HD1 LEU A  16       3.889 -23.395  -0.965  1.00  0.00           H  
ATOM    248 3HD1 LEU A  16       5.019 -22.600  -2.087  1.00  0.00           H  
ATOM    249 1HD2 LEU A  16       4.111 -19.709  -1.473  1.00  0.00           H  
ATOM    250 2HD2 LEU A  16       4.375 -20.359  -3.109  1.00  0.00           H  
ATOM    251 3HD2 LEU A  16       2.806 -19.635  -2.682  1.00  0.00           H  
ATOM    252  N   GLY A  17       0.131 -23.469  -4.828  1.00  0.00           N  
ATOM    253  CA  GLY A  17      -0.216 -24.182  -6.040  1.00  0.00           C  
ATOM    254  C   GLY A  17       0.888 -25.142  -6.448  1.00  0.00           C  
ATOM    255  O   GLY A  17       0.978 -25.527  -7.604  1.00  0.00           O  
ATOM    256  H   GLY A  17      -0.142 -23.858  -3.934  1.00  0.00           H  
ATOM    257 1HA  GLY A  17      -1.143 -24.732  -5.886  1.00  0.00           H  
ATOM    258 2HA  GLY A  17      -0.395 -23.467  -6.842  1.00  0.00           H  
ATOM    259  N   THR A  18       1.710 -25.741  -5.467  1.00  0.00           N  
ATOM    260  CA  THR A  18       2.850 -26.618  -5.694  1.00  0.00           C  
ATOM    261  C   THR A  18       2.731 -27.856  -4.813  1.00  0.00           C  
ATOM    262  O   THR A  18       1.702 -28.071  -4.178  1.00  0.00           O  
ATOM    263  CB  THR A  18       4.180 -25.895  -5.414  1.00  0.00           C  
ATOM    264  OG1 THR A  18       5.274 -26.720  -5.839  1.00  0.00           O  
ATOM    265  CG2 THR A  18       4.323 -25.598  -3.929  1.00  0.00           C  
ATOM    266  H   THR A  18       1.424 -25.543  -4.520  1.00  0.00           H  
ATOM    267  HA  THR A  18       2.883 -26.876  -6.752  1.00  0.00           H  
ATOM    268  HB  THR A  18       4.211 -24.959  -5.971  1.00  0.00           H  
ATOM    269  HG1 THR A  18       5.365 -26.662  -6.793  1.00  0.00           H  
ATOM    270 1HG2 THR A  18       5.270 -25.087  -3.750  1.00  0.00           H  
ATOM    271 2HG2 THR A  18       3.501 -24.962  -3.604  1.00  0.00           H  
ATOM    272 3HG2 THR A  18       4.304 -26.531  -3.367  1.00  0.00           H  
ATOM    273  N   THR A  19       3.786 -28.662  -4.765  1.00  0.00           N  
ATOM    274  CA  THR A  19       3.731 -29.948  -4.072  1.00  0.00           C  
ATOM    275  C   THR A  19       4.007 -29.722  -2.584  1.00  0.00           C  
ATOM    276  O   THR A  19       4.490 -28.657  -2.201  1.00  0.00           O  
ATOM    277  CB  THR A  19       4.742 -30.953  -4.654  1.00  0.00           C  
ATOM    278  OG1 THR A  19       6.076 -30.484  -4.419  1.00  0.00           O  
ATOM    279  CG2 THR A  19       4.525 -31.122  -6.150  1.00  0.00           C  
ATOM    280  H   THR A  19       4.644 -28.383  -5.217  1.00  0.00           H  
ATOM    281  HA  THR A  19       2.753 -30.395  -4.247  1.00  0.00           H  
ATOM    282  HB  THR A  19       4.619 -31.918  -4.164  1.00  0.00           H  
ATOM    283  HG1 THR A  19       6.700 -31.190  -4.604  1.00  0.00           H  
ATOM    284 1HG2 THR A  19       5.248 -31.835  -6.545  1.00  0.00           H  
ATOM    285 2HG2 THR A  19       3.515 -31.489  -6.332  1.00  0.00           H  
ATOM    286 3HG2 THR A  19       4.656 -30.161  -6.648  1.00  0.00           H  
ATOM    287  N   VAL A  20       3.736 -30.712  -1.740  1.00  0.00           N  
ATOM    288  CA  VAL A  20       4.046 -30.539  -0.322  1.00  0.00           C  
ATOM    289  C   VAL A  20       5.558 -30.421  -0.059  1.00  0.00           C  
ATOM    290  O   VAL A  20       5.991 -29.602   0.764  1.00  0.00           O  
ATOM    291  CB  VAL A  20       3.484 -31.726   0.483  1.00  0.00           C  
ATOM    292  CG1 VAL A  20       3.897 -31.623   1.944  1.00  0.00           C  
ATOM    293  CG2 VAL A  20       1.969 -31.769   0.353  1.00  0.00           C  
ATOM    294  H   VAL A  20       3.320 -31.579  -2.050  1.00  0.00           H  
ATOM    295  HA  VAL A  20       3.652 -29.575   0.006  1.00  0.00           H  
ATOM    296  HB  VAL A  20       3.909 -32.651   0.094  1.00  0.00           H  
ATOM    297 1HG1 VAL A  20       3.491 -32.470   2.498  1.00  0.00           H  
ATOM    298 2HG1 VAL A  20       4.985 -31.630   2.016  1.00  0.00           H  
ATOM    299 3HG1 VAL A  20       3.511 -30.695   2.366  1.00  0.00           H  
ATOM    300 1HG2 VAL A  20       1.578 -32.610   0.923  1.00  0.00           H  
ATOM    301 2HG2 VAL A  20       1.545 -30.841   0.737  1.00  0.00           H  
ATOM    302 3HG2 VAL A  20       1.697 -31.885  -0.697  1.00  0.00           H  
ATOM    303  N   GLU A  21       6.437 -31.240  -0.778  1.00  0.00           N  
ATOM    304  CA  GLU A  21       7.896 -31.233  -0.692  1.00  0.00           C  
ATOM    305  C   GLU A  21       8.428 -29.884  -1.125  1.00  0.00           C  
ATOM    306  O   GLU A  21       9.455 -29.440  -0.631  1.00  0.00           O  
ATOM    307  CB  GLU A  21       8.502 -32.338  -1.559  1.00  0.00           C  
ATOM    308  CG  GLU A  21       8.174 -33.751  -1.098  1.00  0.00           C  
ATOM    309  CD  GLU A  21       6.812 -34.209  -1.540  1.00  0.00           C  
ATOM    310  OE1 GLU A  21       6.146 -33.462  -2.218  1.00  0.00           O  
ATOM    311  OE2 GLU A  21       6.436 -35.305  -1.201  1.00  0.00           O  
ATOM    312  H   GLU A  21       5.984 -31.890  -1.405  1.00  0.00           H  
ATOM    313  HA  GLU A  21       8.181 -31.387   0.351  1.00  0.00           H  
ATOM    314 1HB  GLU A  21       8.150 -32.231  -2.585  1.00  0.00           H  
ATOM    315 2HB  GLU A  21       9.587 -32.235  -1.574  1.00  0.00           H  
ATOM    316 1HG  GLU A  21       8.921 -34.435  -1.497  1.00  0.00           H  
ATOM    317 2HG  GLU A  21       8.228 -33.789  -0.011  1.00  0.00           H  
ATOM    318  N   GLU A  22       7.825 -29.296  -2.114  1.00  0.00           N  
ATOM    319  CA  GLU A  22       8.348 -28.008  -2.553  1.00  0.00           C  
ATOM    320  C   GLU A  22       8.111 -26.941  -1.489  1.00  0.00           C  
ATOM    321  O   GLU A  22       8.992 -26.127  -1.207  1.00  0.00           O  
ATOM    322  CB  GLU A  22       7.699 -27.586  -3.872  1.00  0.00           C  
ATOM    323  CG  GLU A  22       8.201 -26.259  -4.424  1.00  0.00           C  
ATOM    324  CD  GLU A  22       9.653 -26.298  -4.810  1.00  0.00           C  
ATOM    325  OE1 GLU A  22      10.174 -27.374  -4.985  1.00  0.00           O  
ATOM    326  OE2 GLU A  22      10.243 -25.250  -4.932  1.00  0.00           O  
ATOM    327  H   GLU A  22       7.021 -29.685  -2.583  1.00  0.00           H  
ATOM    328  HA  GLU A  22       9.427 -28.100  -2.683  1.00  0.00           H  
ATOM    329 1HB  GLU A  22       7.879 -28.351  -4.628  1.00  0.00           H  
ATOM    330 2HB  GLU A  22       6.620 -27.505  -3.737  1.00  0.00           H  
ATOM    331 1HG  GLU A  22       7.610 -25.995  -5.301  1.00  0.00           H  
ATOM    332 2HG  GLU A  22       8.051 -25.485  -3.672  1.00  0.00           H  
ATOM    333  N   ALA A  23       6.931 -26.963  -0.877  1.00  0.00           N  
ATOM    334  CA  ALA A  23       6.649 -25.999   0.177  1.00  0.00           C  
ATOM    335  C   ALA A  23       7.664 -26.146   1.307  1.00  0.00           C  
ATOM    336  O   ALA A  23       8.095 -25.157   1.901  1.00  0.00           O  
ATOM    337  CB  ALA A  23       5.233 -26.158   0.687  1.00  0.00           C  
ATOM    338  H   ALA A  23       6.222 -27.636  -1.130  1.00  0.00           H  
ATOM    339  HA  ALA A  23       6.759 -24.997  -0.241  1.00  0.00           H  
ATOM    340 1HB  ALA A  23       5.045 -25.428   1.476  1.00  0.00           H  
ATOM    341 2HB  ALA A  23       4.532 -25.999  -0.131  1.00  0.00           H  
ATOM    342 3HB  ALA A  23       5.103 -27.165   1.086  1.00  0.00           H  
ATOM    343  N   VAL A  24       8.097 -27.469   1.702  1.00  0.00           N  
ATOM    344  CA  VAL A  24       9.092 -27.643   2.760  1.00  0.00           C  
ATOM    345  C   VAL A  24      10.469 -27.176   2.310  1.00  0.00           C  
ATOM    346  O   VAL A  24      11.181 -26.488   3.065  1.00  0.00           O  
ATOM    347  CB  VAL A  24       9.172 -29.123   3.181  1.00  0.00           C  
ATOM    348  CG1 VAL A  24      10.315 -29.336   4.162  1.00  0.00           C  
ATOM    349  CG2 VAL A  24       7.849 -29.559   3.792  1.00  0.00           C  
ATOM    350  H   VAL A  24       7.700 -28.285   1.258  1.00  0.00           H  
ATOM    351  HA  VAL A  24       8.820 -27.007   3.602  1.00  0.00           H  
ATOM    352  HB  VAL A  24       9.385 -29.730   2.302  1.00  0.00           H  
ATOM    353 1HG1 VAL A  24      10.357 -30.387   4.449  1.00  0.00           H  
ATOM    354 2HG1 VAL A  24      11.256 -29.051   3.692  1.00  0.00           H  
ATOM    355 3HG1 VAL A  24      10.152 -28.725   5.050  1.00  0.00           H  
ATOM    356 1HG2 VAL A  24       7.912 -30.606   4.087  1.00  0.00           H  
ATOM    357 2HG2 VAL A  24       7.633 -28.948   4.668  1.00  0.00           H  
ATOM    358 3HG2 VAL A  24       7.052 -29.437   3.058  1.00  0.00           H  
ATOM    359  N   LYS A  25      10.832 -27.524   1.075  1.00  0.00           N  
ATOM    360  CA  LYS A  25      12.133 -27.164   0.550  1.00  0.00           C  
ATOM    361  C   LYS A  25      12.267 -25.648   0.494  1.00  0.00           C  
ATOM    362  O   LYS A  25      13.344 -25.105   0.716  1.00  0.00           O  
ATOM    363  CB  LYS A  25      12.345 -27.774  -0.836  1.00  0.00           C  
ATOM    364  CG  LYS A  25      12.594 -29.277  -0.831  1.00  0.00           C  
ATOM    365  CD  LYS A  25      12.720 -29.821  -2.246  1.00  0.00           C  
ATOM    366  CE  LYS A  25      12.934 -31.328  -2.244  1.00  0.00           C  
ATOM    367  NZ  LYS A  25      13.029 -31.879  -3.624  1.00  0.00           N  
ATOM    368  H   LYS A  25      10.194 -28.044   0.491  1.00  0.00           H  
ATOM    369  HA  LYS A  25      12.897 -27.557   1.220  1.00  0.00           H  
ATOM    370 1HB  LYS A  25      11.468 -27.583  -1.456  1.00  0.00           H  
ATOM    371 2HB  LYS A  25      13.198 -27.296  -1.318  1.00  0.00           H  
ATOM    372 1HG  LYS A  25      13.513 -29.492  -0.285  1.00  0.00           H  
ATOM    373 2HG  LYS A  25      11.768 -29.781  -0.330  1.00  0.00           H  
ATOM    374 1HD  LYS A  25      11.813 -29.592  -2.807  1.00  0.00           H  
ATOM    375 2HD  LYS A  25      13.565 -29.345  -2.745  1.00  0.00           H  
ATOM    376 1HE  LYS A  25      13.852 -31.564  -1.707  1.00  0.00           H  
ATOM    377 2HE  LYS A  25      12.104 -31.812  -1.730  1.00  0.00           H  
ATOM    378 1HZ  LYS A  25      13.171 -32.878  -3.578  1.00  0.00           H  
ATOM    379 2HZ  LYS A  25      12.175 -31.681  -4.124  1.00  0.00           H  
ATOM    380 3HZ  LYS A  25      13.807 -31.451  -4.104  1.00  0.00           H  
ATOM    381  N   ARG A  26      11.145 -24.839   0.085  1.00  0.00           N  
ATOM    382  CA  ARG A  26      11.195 -23.388   0.050  1.00  0.00           C  
ATOM    383  C   ARG A  26      11.337 -22.811   1.464  1.00  0.00           C  
ATOM    384  O   ARG A  26      12.100 -21.867   1.691  1.00  0.00           O  
ATOM    385  CB  ARG A  26       9.941 -22.831  -0.609  1.00  0.00           C  
ATOM    386  CG  ARG A  26       9.856 -23.052  -2.111  1.00  0.00           C  
ATOM    387  CD  ARG A  26       8.639 -22.425  -2.689  1.00  0.00           C  
ATOM    388  NE  ARG A  26       8.485 -22.741  -4.100  1.00  0.00           N  
ATOM    389  CZ  ARG A  26       7.598 -22.149  -4.925  1.00  0.00           C  
ATOM    390  NH1 ARG A  26       6.795 -21.216  -4.464  1.00  0.00           N  
ATOM    391  NH2 ARG A  26       7.536 -22.507  -6.195  1.00  0.00           N  
ATOM    392  H   ARG A  26      10.306 -25.311  -0.222  1.00  0.00           H  
ATOM    393  HA  ARG A  26      12.074 -23.084  -0.517  1.00  0.00           H  
ATOM    394 1HB  ARG A  26       9.060 -23.286  -0.158  1.00  0.00           H  
ATOM    395 2HB  ARG A  26       9.883 -21.758  -0.429  1.00  0.00           H  
ATOM    396 1HG  ARG A  26      10.729 -22.613  -2.593  1.00  0.00           H  
ATOM    397 2HG  ARG A  26       9.823 -24.121  -2.320  1.00  0.00           H  
ATOM    398 1HD  ARG A  26       7.758 -22.788  -2.161  1.00  0.00           H  
ATOM    399 2HD  ARG A  26       8.703 -21.343  -2.587  1.00  0.00           H  
ATOM    400  HE  ARG A  26       9.087 -23.455  -4.490  1.00  0.00           H  
ATOM    401 1HH1 ARG A  26       6.843 -20.942  -3.493  1.00  0.00           H  
ATOM    402 2HH1 ARG A  26       6.131 -20.772  -5.082  1.00  0.00           H  
ATOM    403 1HH2 ARG A  26       8.155 -23.226  -6.548  1.00  0.00           H  
ATOM    404 2HH2 ARG A  26       6.872 -22.064  -6.812  1.00  0.00           H  
ATOM    405  N   ALA A  27      10.589 -23.426   2.455  1.00  0.00           N  
ATOM    406  CA  ALA A  27      10.718 -23.003   3.838  1.00  0.00           C  
ATOM    407  C   ALA A  27      12.137 -23.197   4.371  1.00  0.00           C  
ATOM    408  O   ALA A  27      12.615 -22.379   5.157  1.00  0.00           O  
ATOM    409  CB  ALA A  27       9.699 -23.702   4.715  1.00  0.00           C  
ATOM    410  H   ALA A  27       9.937 -24.159   2.224  1.00  0.00           H  
ATOM    411  HA  ALA A  27      10.536 -21.930   3.883  1.00  0.00           H  
ATOM    412 1HB  ALA A  27       9.817 -23.368   5.745  1.00  0.00           H  
ATOM    413 2HB  ALA A  27       8.696 -23.463   4.367  1.00  0.00           H  
ATOM    414 3HB  ALA A  27       9.854 -24.779   4.663  1.00  0.00           H  
ATOM    415  N   LEU A  28      12.938 -24.382   4.008  1.00  0.00           N  
ATOM    416  CA  LEU A  28      14.345 -24.653   4.354  1.00  0.00           C  
ATOM    417  C   LEU A  28      15.329 -23.670   3.719  1.00  0.00           C  
ATOM    418  O   LEU A  28      16.387 -23.375   4.281  1.00  0.00           O  
ATOM    419  CB  LEU A  28      14.718 -26.078   3.928  1.00  0.00           C  
ATOM    420  CG  LEU A  28      14.104 -27.206   4.767  1.00  0.00           C  
ATOM    421  CD1 LEU A  28      14.238 -28.526   4.020  1.00  0.00           C  
ATOM    422  CD2 LEU A  28      14.797 -27.269   6.119  1.00  0.00           C  
ATOM    423  H   LEU A  28      12.433 -25.051   3.447  1.00  0.00           H  
ATOM    424  HA  LEU A  28      14.464 -24.542   5.431  1.00  0.00           H  
ATOM    425 1HB  LEU A  28      14.404 -26.225   2.896  1.00  0.00           H  
ATOM    426 2HB  LEU A  28      15.802 -26.182   3.974  1.00  0.00           H  
ATOM    427  HG  LEU A  28      13.040 -27.013   4.912  1.00  0.00           H  
ATOM    428 1HD1 LEU A  28      13.801 -29.327   4.616  1.00  0.00           H  
ATOM    429 2HD1 LEU A  28      13.717 -28.459   3.066  1.00  0.00           H  
ATOM    430 3HD1 LEU A  28      15.292 -28.739   3.844  1.00  0.00           H  
ATOM    431 1HD2 LEU A  28      14.359 -28.070   6.716  1.00  0.00           H  
ATOM    432 2HD2 LEU A  28      15.860 -27.463   5.974  1.00  0.00           H  
ATOM    433 3HD2 LEU A  28      14.669 -26.319   6.638  1.00  0.00           H  
ATOM    434  N   TRP A  29      15.078 -23.161   2.395  1.00  0.00           N  
ATOM    435  CA  TRP A  29      15.813 -22.063   1.787  1.00  0.00           C  
ATOM    436  C   TRP A  29      15.655 -20.758   2.579  1.00  0.00           C  
ATOM    437  O   TRP A  29      16.637 -20.076   2.875  1.00  0.00           O  
ATOM    438  CB  TRP A  29      15.342 -21.852   0.348  1.00  0.00           C  
ATOM    439  CG  TRP A  29      16.137 -20.822  -0.397  1.00  0.00           C  
ATOM    440  CD1 TRP A  29      17.283 -21.031  -1.103  1.00  0.00           C  
ATOM    441  CD2 TRP A  29      15.846 -19.408  -0.515  1.00  0.00           C  
ATOM    442  NE1 TRP A  29      17.725 -19.851  -1.649  1.00  0.00           N  
ATOM    443  CE2 TRP A  29      16.856 -18.848  -1.300  1.00  0.00           C  
ATOM    444  CE3 TRP A  29      14.823 -18.586  -0.024  1.00  0.00           C  
ATOM    445  CZ2 TRP A  29      16.881 -17.496  -1.609  1.00  0.00           C  
ATOM    446  CZ3 TRP A  29      14.847 -17.232  -0.335  1.00  0.00           C  
ATOM    447  CH2 TRP A  29      15.849 -16.702  -1.107  1.00  0.00           C  
ATOM    448  H   TRP A  29      14.364 -23.631   1.858  1.00  0.00           H  
ATOM    449  HA  TRP A  29      16.871 -22.321   1.774  1.00  0.00           H  
ATOM    450 1HB  TRP A  29      15.405 -22.793  -0.198  1.00  0.00           H  
ATOM    451 2HB  TRP A  29      14.296 -21.543   0.348  1.00  0.00           H  
ATOM    452  HD1 TRP A  29      17.777 -21.994  -1.219  1.00  0.00           H  
ATOM    453  HE1 TRP A  29      18.554 -19.737  -2.214  1.00  0.00           H  
ATOM    454  HE3 TRP A  29      14.024 -19.003   0.589  1.00  0.00           H  
ATOM    455  HZ2 TRP A  29      17.669 -17.057  -2.221  1.00  0.00           H  
ATOM    456  HZ3 TRP A  29      14.048 -16.599   0.052  1.00  0.00           H  
ATOM    457  HH2 TRP A  29      15.838 -15.635  -1.333  1.00  0.00           H  
ATOM    458  N   LEU A  30      14.415 -20.402   2.925  1.00  0.00           N  
ATOM    459  CA  LEU A  30      14.171 -19.173   3.670  1.00  0.00           C  
ATOM    460  C   LEU A  30      14.822 -19.290   5.037  1.00  0.00           C  
ATOM    461  O   LEU A  30      15.471 -18.367   5.504  1.00  0.00           O  
ATOM    462  CB  LEU A  30      12.667 -18.911   3.821  1.00  0.00           C  
ATOM    463  CG  LEU A  30      11.960 -18.361   2.576  1.00  0.00           C  
ATOM    464  CD1 LEU A  30      10.454 -18.513   2.738  1.00  0.00           C  
ATOM    465  CD2 LEU A  30      12.344 -16.904   2.375  1.00  0.00           C  
ATOM    466  H   LEU A  30      13.632 -20.987   2.671  1.00  0.00           H  
ATOM    467  HA  LEU A  30      14.588 -18.339   3.109  1.00  0.00           H  
ATOM    468 1HB  LEU A  30      12.178 -19.846   4.094  1.00  0.00           H  
ATOM    469 2HB  LEU A  30      12.517 -18.197   4.630  1.00  0.00           H  
ATOM    470  HG  LEU A  30      12.261 -18.939   1.702  1.00  0.00           H  
ATOM    471 1HD1 LEU A  30       9.951 -18.123   1.853  1.00  0.00           H  
ATOM    472 2HD1 LEU A  30      10.204 -19.568   2.860  1.00  0.00           H  
ATOM    473 3HD1 LEU A  30      10.124 -17.957   3.617  1.00  0.00           H  
ATOM    474 1HD2 LEU A  30      11.842 -16.512   1.490  1.00  0.00           H  
ATOM    475 2HD2 LEU A  30      12.042 -16.324   3.249  1.00  0.00           H  
ATOM    476 3HD2 LEU A  30      13.424 -16.827   2.244  1.00  0.00           H  
ATOM    477  N   LYS A  31      14.627 -20.441   5.669  1.00  0.00           N  
ATOM    478  CA  LYS A  31      15.178 -20.727   6.990  1.00  0.00           C  
ATOM    479  C   LYS A  31      16.662 -20.405   7.014  1.00  0.00           C  
ATOM    480  O   LYS A  31      17.134 -19.641   7.850  1.00  0.00           O  
ATOM    481  CB  LYS A  31      14.944 -22.189   7.374  1.00  0.00           C  
ATOM    482  CG  LYS A  31      15.662 -22.628   8.644  1.00  0.00           C  
ATOM    483  CD  LYS A  31      15.366 -24.084   8.971  1.00  0.00           C  
ATOM    484  CE  LYS A  31      15.952 -24.480  10.318  1.00  0.00           C  
ATOM    485  NZ  LYS A  31      17.439 -24.524  10.287  1.00  0.00           N  
ATOM    486  H   LYS A  31      14.070 -21.144   5.204  1.00  0.00           H  
ATOM    487  HA  LYS A  31      14.638 -20.131   7.725  1.00  0.00           H  
ATOM    488 1HB  LYS A  31      13.877 -22.363   7.516  1.00  0.00           H  
ATOM    489 2HB  LYS A  31      15.276 -22.836   6.562  1.00  0.00           H  
ATOM    490 1HG  LYS A  31      16.738 -22.505   8.515  1.00  0.00           H  
ATOM    491 2HG  LYS A  31      15.341 -22.005   9.477  1.00  0.00           H  
ATOM    492 1HD  LYS A  31      14.286 -24.240   8.994  1.00  0.00           H  
ATOM    493 2HD  LYS A  31      15.791 -24.725   8.198  1.00  0.00           H  
ATOM    494 1HE  LYS A  31      15.638 -23.764  11.076  1.00  0.00           H  
ATOM    495 2HE  LYS A  31      15.578 -25.464  10.602  1.00  0.00           H  
ATOM    496 1HZ  LYS A  31      17.788 -24.790  11.196  1.00  0.00           H  
ATOM    497 2HZ  LYS A  31      17.742 -25.199   9.599  1.00  0.00           H  
ATOM    498 3HZ  LYS A  31      17.798 -23.612  10.043  1.00  0.00           H  
ATOM    499  N   THR A  32      17.386 -20.999   6.074  1.00  0.00           N  
ATOM    500  CA  THR A  32      18.834 -20.905   6.033  1.00  0.00           C  
ATOM    501  C   THR A  32      19.270 -19.471   5.777  1.00  0.00           C  
ATOM    502  O   THR A  32      20.157 -18.966   6.455  1.00  0.00           O  
ATOM    503  CB  THR A  32      19.422 -21.830   4.952  1.00  0.00           C  
ATOM    504  OG1 THR A  32      19.068 -23.190   5.239  1.00  0.00           O  
ATOM    505  CG2 THR A  32      20.937 -21.704   4.907  1.00  0.00           C  
ATOM    506  H   THR A  32      16.908 -21.536   5.366  1.00  0.00           H  
ATOM    507  HA  THR A  32      19.230 -21.233   6.994  1.00  0.00           H  
ATOM    508  HB  THR A  32      19.012 -21.560   3.979  1.00  0.00           H  
ATOM    509  HG1 THR A  32      18.146 -23.334   5.012  1.00  0.00           H  
ATOM    510 1HG2 THR A  32      21.335 -22.365   4.137  1.00  0.00           H  
ATOM    511 2HG2 THR A  32      21.209 -20.674   4.678  1.00  0.00           H  
ATOM    512 3HG2 THR A  32      21.354 -21.982   5.874  1.00  0.00           H  
ATOM    513  N   LYS A  33      18.625 -18.831   4.801  1.00  0.00           N  
ATOM    514  CA  LYS A  33      18.989 -17.495   4.331  1.00  0.00           C  
ATOM    515  C   LYS A  33      18.596 -16.376   5.298  1.00  0.00           C  
ATOM    516  O   LYS A  33      19.293 -15.363   5.389  1.00  0.00           O  
ATOM    517  CB  LYS A  33      18.351 -17.236   2.964  1.00  0.00           C  
ATOM    518  CG  LYS A  33      18.902 -18.102   1.839  1.00  0.00           C  
ATOM    519  CD  LYS A  33      20.336 -17.722   1.501  1.00  0.00           C  
ATOM    520  CE  LYS A  33      20.829 -18.464   0.267  1.00  0.00           C  
ATOM    521  NZ  LYS A  33      22.249 -18.144  -0.044  1.00  0.00           N  
ATOM    522  H   LYS A  33      17.845 -19.308   4.375  1.00  0.00           H  
ATOM    523  HA  LYS A  33      20.075 -17.441   4.246  1.00  0.00           H  
ATOM    524 1HB  LYS A  33      17.277 -17.411   3.025  1.00  0.00           H  
ATOM    525 2HB  LYS A  33      18.498 -16.193   2.686  1.00  0.00           H  
ATOM    526 1HG  LYS A  33      18.874 -19.151   2.140  1.00  0.00           H  
ATOM    527 2HG  LYS A  33      18.284 -17.981   0.951  1.00  0.00           H  
ATOM    528 1HD  LYS A  33      20.394 -16.649   1.317  1.00  0.00           H  
ATOM    529 2HD  LYS A  33      20.985 -17.965   2.342  1.00  0.00           H  
ATOM    530 1HE  LYS A  33      20.739 -19.537   0.428  1.00  0.00           H  
ATOM    531 2HE  LYS A  33      20.213 -18.194  -0.591  1.00  0.00           H  
ATOM    532 1HZ  LYS A  33      22.537 -18.654  -0.867  1.00  0.00           H  
ATOM    533 2HZ  LYS A  33      22.342 -17.152  -0.214  1.00  0.00           H  
ATOM    534 3HZ  LYS A  33      22.833 -18.407   0.736  1.00  0.00           H  
ATOM    535  N   LEU A  34      17.422 -16.451   6.082  1.00  0.00           N  
ATOM    536  CA  LEU A  34      16.861 -15.437   6.979  1.00  0.00           C  
ATOM    537  C   LEU A  34      17.229 -15.625   8.453  1.00  0.00           C  
ATOM    538  O   LEU A  34      17.239 -14.665   9.221  1.00  0.00           O  
ATOM    539  CB  LEU A  34      15.333 -15.432   6.844  1.00  0.00           C  
ATOM    540  CG  LEU A  34      14.766 -14.543   5.728  1.00  0.00           C  
ATOM    541  CD1 LEU A  34      15.185 -15.100   4.374  1.00  0.00           C  
ATOM    542  CD2 LEU A  34      13.251 -14.480   5.849  1.00  0.00           C  
ATOM    543  H   LEU A  34      16.926 -17.322   5.953  1.00  0.00           H  
ATOM    544  HA  LEU A  34      17.264 -14.464   6.695  1.00  0.00           H  
ATOM    545 1HB  LEU A  34      14.997 -16.450   6.658  1.00  0.00           H  
ATOM    546 2HB  LEU A  34      14.902 -15.095   7.786  1.00  0.00           H  
ATOM    547  HG  LEU A  34      15.180 -13.539   5.818  1.00  0.00           H  
ATOM    548 1HD1 LEU A  34      14.783 -14.469   3.581  1.00  0.00           H  
ATOM    549 2HD1 LEU A  34      16.273 -15.115   4.307  1.00  0.00           H  
ATOM    550 3HD1 LEU A  34      14.799 -16.112   4.262  1.00  0.00           H  
ATOM    551 1HD2 LEU A  34      12.849 -13.848   5.057  1.00  0.00           H  
ATOM    552 2HD2 LEU A  34      12.837 -15.485   5.758  1.00  0.00           H  
ATOM    553 3HD2 LEU A  34      12.981 -14.063   6.819  1.00  0.00           H  
ATOM    554  N   GLY A  35      17.524 -16.856   8.850  1.00  0.00           N  
ATOM    555  CA  GLY A  35      17.733 -17.159  10.255  1.00  0.00           C  
ATOM    556  C   GLY A  35      16.431 -17.307  11.026  1.00  0.00           C  
ATOM    557  O   GLY A  35      16.325 -16.906  12.187  1.00  0.00           O  
ATOM    558  H   GLY A  35      17.607 -17.599   8.170  1.00  0.00           H  
ATOM    559 1HA  GLY A  35      18.305 -18.083  10.348  1.00  0.00           H  
ATOM    560 2HA  GLY A  35      18.327 -16.367  10.712  1.00  0.00           H  
ATOM    561  N   VAL A  36      15.425 -17.886  10.381  1.00  0.00           N  
ATOM    562  CA  VAL A  36      14.106 -17.983  10.998  1.00  0.00           C  
ATOM    563  C   VAL A  36      13.620 -19.430  11.037  1.00  0.00           C  
ATOM    564  O   VAL A  36      14.166 -20.297  10.348  1.00  0.00           O  
ATOM    565  CB  VAL A  36      13.090 -17.124  10.223  1.00  0.00           C  
ATOM    566  CG1 VAL A  36      13.500 -15.659  10.250  1.00  0.00           C  
ATOM    567  CG2 VAL A  36      12.973 -17.624   8.791  1.00  0.00           C  
ATOM    568  H   VAL A  36      15.563 -18.265   9.455  1.00  0.00           H  
ATOM    569  HA  VAL A  36      14.185 -17.657  12.036  1.00  0.00           H  
ATOM    570  HB  VAL A  36      12.119 -17.194  10.714  1.00  0.00           H  
ATOM    571 1HG1 VAL A  36      12.771 -15.066   9.698  1.00  0.00           H  
ATOM    572 2HG1 VAL A  36      13.542 -15.312  11.283  1.00  0.00           H  
ATOM    573 3HG1 VAL A  36      14.481 -15.547   9.789  1.00  0.00           H  
ATOM    574 1HG2 VAL A  36      12.253 -17.013   8.249  1.00  0.00           H  
ATOM    575 2HG2 VAL A  36      13.946 -17.559   8.303  1.00  0.00           H  
ATOM    576 3HG2 VAL A  36      12.638 -18.662   8.795  1.00  0.00           H  
ATOM    577  N   SER A  37      12.602 -19.695  11.845  1.00  0.00           N  
ATOM    578  CA  SER A  37      12.054 -21.045  11.918  1.00  0.00           C  
ATOM    579  C   SER A  37      11.281 -21.403  10.648  1.00  0.00           C  
ATOM    580  O   SER A  37      10.945 -20.526   9.843  1.00  0.00           O  
ATOM    581  CB  SER A  37      11.147 -21.172  13.126  1.00  0.00           C  
ATOM    582  OG  SER A  37       9.973 -20.428  12.954  1.00  0.00           O  
ATOM    583  H   SER A  37      12.194 -18.968  12.415  1.00  0.00           H  
ATOM    584  HA  SER A  37      12.883 -21.748  12.016  1.00  0.00           H  
ATOM    585 1HB  SER A  37      10.896 -22.221  13.283  1.00  0.00           H  
ATOM    586 2HB  SER A  37      11.673 -20.826  14.015  1.00  0.00           H  
ATOM    587  HG  SER A  37       9.507 -20.469  13.793  1.00  0.00           H  
ATOM    588  N   LEU A  38      11.017 -22.693  10.469  1.00  0.00           N  
ATOM    589  CA  LEU A  38      10.212 -23.152   9.350  1.00  0.00           C  
ATOM    590  C   LEU A  38       8.799 -22.586   9.495  1.00  0.00           C  
ATOM    591  O   LEU A  38       8.132 -22.285   8.502  1.00  0.00           O  
ATOM    592  CB  LEU A  38      10.174 -24.684   9.300  1.00  0.00           C  
ATOM    593  CG  LEU A  38      11.491 -25.371   8.917  1.00  0.00           C  
ATOM    594  CD1 LEU A  38      11.366 -26.872   9.142  1.00  0.00           C  
ATOM    595  CD2 LEU A  38      11.822 -25.061   7.465  1.00  0.00           C  
ATOM    596  H   LEU A  38      11.383 -23.371  11.122  1.00  0.00           H  
ATOM    597  HA  LEU A  38      10.670 -22.798   8.426  1.00  0.00           H  
ATOM    598 1HB  LEU A  38       9.879 -25.056  10.280  1.00  0.00           H  
ATOM    599 2HB  LEU A  38       9.418 -24.990   8.576  1.00  0.00           H  
ATOM    600  HG  LEU A  38      12.293 -25.004   9.559  1.00  0.00           H  
ATOM    601 1HD1 LEU A  38      12.302 -27.360   8.870  1.00  0.00           H  
ATOM    602 2HD1 LEU A  38      11.148 -27.066  10.192  1.00  0.00           H  
ATOM    603 3HD1 LEU A  38      10.559 -27.266   8.525  1.00  0.00           H  
ATOM    604 1HD2 LEU A  38      12.759 -25.548   7.193  1.00  0.00           H  
ATOM    605 2HD2 LEU A  38      11.022 -25.429   6.823  1.00  0.00           H  
ATOM    606 3HD2 LEU A  38      11.924 -23.983   7.337  1.00  0.00           H  
ATOM    607  N   ASP A  39       8.210 -22.454  10.828  1.00  0.00           N  
ATOM    608  CA  ASP A  39       6.934 -21.788  11.057  1.00  0.00           C  
ATOM    609  C   ASP A  39       6.897 -20.352  10.528  1.00  0.00           C  
ATOM    610  O   ASP A  39       5.909 -19.926   9.932  1.00  0.00           O  
ATOM    611  CB  ASP A  39       6.612 -21.785  12.554  1.00  0.00           C  
ATOM    612  CG  ASP A  39       6.383 -23.182  13.114  1.00  0.00           C  
ATOM    613  OD1 ASP A  39       6.284 -24.103  12.339  1.00  0.00           O  
ATOM    614  OD2 ASP A  39       6.311 -23.315  14.312  1.00  0.00           O  
ATOM    615  H   ASP A  39       8.724 -22.817  11.618  1.00  0.00           H  
ATOM    616  HA  ASP A  39       6.162 -22.342  10.523  1.00  0.00           H  
ATOM    617 1HB  ASP A  39       7.432 -21.319  13.101  1.00  0.00           H  
ATOM    618 2HB  ASP A  39       5.718 -21.187  12.732  1.00  0.00           H  
ATOM    619  N   GLN A  40       7.978 -19.619  10.753  1.00  0.00           N  
ATOM    620  CA  GLN A  40       8.090 -18.268  10.219  1.00  0.00           C  
ATOM    621  C   GLN A  40       8.224 -18.243   8.691  1.00  0.00           C  
ATOM    622  O   GLN A  40       7.592 -17.421   8.016  1.00  0.00           O  
ATOM    623  CB  GLN A  40       9.286 -17.555  10.854  1.00  0.00           C  
ATOM    624  CG  GLN A  40       9.099 -17.213  12.323  1.00  0.00           C  
ATOM    625  CD  GLN A  40      10.345 -16.608  12.940  1.00  0.00           C  
ATOM    626  OE1 GLN A  40      11.360 -17.288  13.115  1.00  0.00           O  
ATOM    627  NE2 GLN A  40      10.277 -15.325  13.273  1.00  0.00           N  
ATOM    628  H   GLN A  40       8.740 -19.994  11.301  1.00  0.00           H  
ATOM    629  HA  GLN A  40       7.159 -17.739  10.423  1.00  0.00           H  
ATOM    630 1HB  GLN A  40      10.173 -18.182  10.766  1.00  0.00           H  
ATOM    631 2HB  GLN A  40       9.485 -16.628  10.316  1.00  0.00           H  
ATOM    632 1HG  GLN A  40       8.287 -16.491  12.416  1.00  0.00           H  
ATOM    633 2HG  GLN A  40       8.854 -18.124  12.869  1.00  0.00           H  
ATOM    634 1HE2 GLN A  40      11.069 -14.871  13.685  1.00  0.00           H  
ATOM    635 2HE2 GLN A  40       9.434 -14.810  13.114  1.00  0.00           H  
ATOM    636  N   ALA A  41       9.029 -19.152   8.149  1.00  0.00           N  
ATOM    637  CA  ALA A  41       9.176 -19.283   6.701  1.00  0.00           C  
ATOM    638  C   ALA A  41       7.878 -19.686   5.999  1.00  0.00           C  
ATOM    639  O   ALA A  41       7.637 -19.286   4.860  1.00  0.00           O  
ATOM    640  CB  ALA A  41      10.287 -20.275   6.363  1.00  0.00           C  
ATOM    641  H   ALA A  41       9.550 -19.769   8.756  1.00  0.00           H  
ATOM    642  HA  ALA A  41       9.443 -18.304   6.299  1.00  0.00           H  
ATOM    643 1HB  ALA A  41      10.383 -20.360   5.280  1.00  0.00           H  
ATOM    644 2HB  ALA A  41      11.229 -19.924   6.786  1.00  0.00           H  
ATOM    645 3HB  ALA A  41      10.042 -21.250   6.783  1.00  0.00           H  
ATOM    646  N   LEU A  42       6.924 -20.654   6.604  1.00  0.00           N  
ATOM    647  CA  LEU A  42       5.619 -21.048   6.079  1.00  0.00           C  
ATOM    648  C   LEU A  42       4.724 -19.824   6.093  1.00  0.00           C  
ATOM    649  O   LEU A  42       3.877 -19.653   5.216  1.00  0.00           O  
ATOM    650  CB  LEU A  42       4.999 -22.174   6.916  1.00  0.00           C  
ATOM    651  CG  LEU A  42       5.682 -23.543   6.800  1.00  0.00           C  
ATOM    652  CD1 LEU A  42       5.145 -24.472   7.880  1.00  0.00           C  
ATOM    653  CD2 LEU A  42       5.436 -24.117   5.413  1.00  0.00           C  
ATOM    654  H   LEU A  42       7.250 -21.061   7.470  1.00  0.00           H  
ATOM    655  HA  LEU A  42       5.756 -21.386   5.051  1.00  0.00           H  
ATOM    656 1HB  LEU A  42       5.022 -21.880   7.964  1.00  0.00           H  
ATOM    657 2HB  LEU A  42       3.958 -22.297   6.617  1.00  0.00           H  
ATOM    658  HG  LEU A  42       6.754 -23.429   6.961  1.00  0.00           H  
ATOM    659 1HD1 LEU A  42       5.630 -25.445   7.798  1.00  0.00           H  
ATOM    660 2HD1 LEU A  42       5.351 -24.046   8.862  1.00  0.00           H  
ATOM    661 3HD1 LEU A  42       4.069 -24.592   7.755  1.00  0.00           H  
ATOM    662 1HD2 LEU A  42       5.923 -25.090   5.330  1.00  0.00           H  
ATOM    663 2HD2 LEU A  42       4.365 -24.232   5.251  1.00  0.00           H  
ATOM    664 3HD2 LEU A  42       5.846 -23.442   4.662  1.00  0.00           H  
ATOM    665  N   LYS A  43       4.764 -18.836   7.191  1.00  0.00           N  
ATOM    666  CA  LYS A  43       4.018 -17.582   7.221  1.00  0.00           C  
ATOM    667  C   LYS A  43       4.442 -16.651   6.095  1.00  0.00           C  
ATOM    668  O   LYS A  43       3.635 -15.876   5.578  1.00  0.00           O  
ATOM    669  CB  LYS A  43       4.198 -16.885   8.570  1.00  0.00           C  
ATOM    670  CG  LYS A  43       3.482 -17.565   9.730  1.00  0.00           C  
ATOM    671  CD  LYS A  43       3.723 -16.826  11.038  1.00  0.00           C  
ATOM    672  CE  LYS A  43       3.022 -17.514  12.200  1.00  0.00           C  
ATOM    673  NZ  LYS A  43       3.228 -16.787  13.482  1.00  0.00           N  
ATOM    674  H   LYS A  43       5.323 -19.094   7.991  1.00  0.00           H  
ATOM    675  HA  LYS A  43       2.961 -17.813   7.079  1.00  0.00           H  
ATOM    676 1HB  LYS A  43       5.260 -16.836   8.815  1.00  0.00           H  
ATOM    677 2HB  LYS A  43       3.830 -15.861   8.503  1.00  0.00           H  
ATOM    678 1HG  LYS A  43       2.410 -17.592   9.530  1.00  0.00           H  
ATOM    679 2HG  LYS A  43       3.841 -18.589   9.829  1.00  0.00           H  
ATOM    680 1HD  LYS A  43       4.794 -16.788  11.242  1.00  0.00           H  
ATOM    681 2HD  LYS A  43       3.350 -15.806  10.953  1.00  0.00           H  
ATOM    682 1HE  LYS A  43       1.954 -17.573  11.997  1.00  0.00           H  
ATOM    683 2HE  LYS A  43       3.405 -18.528  12.307  1.00  0.00           H  
ATOM    684 1HZ  LYS A  43       2.748 -17.274  14.226  1.00  0.00           H  
ATOM    685 2HZ  LYS A  43       4.215 -16.743  13.691  1.00  0.00           H  
ATOM    686 3HZ  LYS A  43       2.859 -15.850  13.401  1.00  0.00           H  
ATOM    687  N   ILE A  44       5.841 -16.569   5.689  1.00  0.00           N  
ATOM    688  CA  ILE A  44       6.359 -15.842   4.536  1.00  0.00           C  
ATOM    689  C   ILE A  44       5.820 -16.431   3.232  1.00  0.00           C  
ATOM    690  O   ILE A  44       5.419 -15.698   2.329  1.00  0.00           O  
ATOM    691  CB  ILE A  44       7.898 -15.868   4.518  1.00  0.00           C  
ATOM    692  CG1 ILE A  44       8.460 -15.038   5.676  1.00  0.00           C  
ATOM    693  CG2 ILE A  44       8.423 -15.353   3.187  1.00  0.00           C  
ATOM    694  CD1 ILE A  44       9.938 -15.245   5.916  1.00  0.00           C  
ATOM    695  H   ILE A  44       6.486 -17.057   6.293  1.00  0.00           H  
ATOM    696  HA  ILE A  44       6.018 -14.809   4.606  1.00  0.00           H  
ATOM    697  HB  ILE A  44       8.247 -16.890   4.665  1.00  0.00           H  
ATOM    698 1HG1 ILE A  44       8.291 -13.979   5.480  1.00  0.00           H  
ATOM    699 2HG1 ILE A  44       7.928 -15.288   6.594  1.00  0.00           H  
ATOM    700 1HG2 ILE A  44       9.513 -15.378   3.191  1.00  0.00           H  
ATOM    701 2HG2 ILE A  44       8.050 -15.984   2.381  1.00  0.00           H  
ATOM    702 3HG2 ILE A  44       8.084 -14.329   3.033  1.00  0.00           H  
ATOM    703 1HD1 ILE A  44      10.262 -14.624   6.751  1.00  0.00           H  
ATOM    704 2HD1 ILE A  44      10.125 -16.294   6.149  1.00  0.00           H  
ATOM    705 3HD1 ILE A  44      10.494 -14.968   5.021  1.00  0.00           H  
ATOM    706  N   LEU A  45       5.808 -17.814   3.126  1.00  0.00           N  
ATOM    707  CA  LEU A  45       5.225 -18.471   1.957  1.00  0.00           C  
ATOM    708  C   LEU A  45       3.716 -18.205   1.834  1.00  0.00           C  
ATOM    709  O   LEU A  45       3.187 -18.078   0.746  1.00  0.00           O  
ATOM    710  CB  LEU A  45       5.477 -19.983   2.030  1.00  0.00           C  
ATOM    711  CG  LEU A  45       6.927 -20.428   1.801  1.00  0.00           C  
ATOM    712  CD1 LEU A  45       7.063 -21.907   2.133  1.00  0.00           C  
ATOM    713  CD2 LEU A  45       7.320 -20.153   0.357  1.00  0.00           C  
ATOM    714  H   LEU A  45       6.213 -18.382   3.858  1.00  0.00           H  
ATOM    715  HA  LEU A  45       5.709 -18.081   1.062  1.00  0.00           H  
ATOM    716 1HB  LEU A  45       5.173 -20.338   3.014  1.00  0.00           H  
ATOM    717 2HB  LEU A  45       4.856 -20.475   1.281  1.00  0.00           H  
ATOM    718  HG  LEU A  45       7.587 -19.874   2.469  1.00  0.00           H  
ATOM    719 1HD1 LEU A  45       8.093 -22.223   1.971  1.00  0.00           H  
ATOM    720 2HD1 LEU A  45       6.794 -22.072   3.177  1.00  0.00           H  
ATOM    721 3HD1 LEU A  45       6.400 -22.487   1.491  1.00  0.00           H  
ATOM    722 1HD2 LEU A  45       8.351 -20.468   0.195  1.00  0.00           H  
ATOM    723 2HD2 LEU A  45       6.661 -20.707  -0.311  1.00  0.00           H  
ATOM    724 3HD2 LEU A  45       7.230 -19.086   0.152  1.00  0.00           H  
ATOM    725  N   HIS A  46       3.038 -18.123   2.973  1.00  0.00           N  
ATOM    726  CA  HIS A  46       1.618 -17.763   3.030  1.00  0.00           C  
ATOM    727  C   HIS A  46       1.363 -16.377   2.432  1.00  0.00           C  
ATOM    728  O   HIS A  46       0.494 -16.203   1.578  1.00  0.00           O  
ATOM    729  CB  HIS A  46       1.112 -17.801   4.476  1.00  0.00           C  
ATOM    730  CG  HIS A  46      -0.379 -17.737   4.593  1.00  0.00           C  
ATOM    731  ND1 HIS A  46      -1.202 -18.762   4.176  1.00  0.00           N  
ATOM    732  CD2 HIS A  46      -1.196 -16.772   5.078  1.00  0.00           C  
ATOM    733  CE1 HIS A  46      -2.462 -18.430   4.401  1.00  0.00           C  
ATOM    734  NE2 HIS A  46      -2.484 -17.228   4.947  1.00  0.00           N  
ATOM    735  H   HIS A  46       3.531 -18.320   3.832  1.00  0.00           H  
ATOM    736  HA  HIS A  46       1.037 -18.478   2.452  1.00  0.00           H  
ATOM    737 1HB  HIS A  46       1.453 -18.718   4.958  1.00  0.00           H  
ATOM    738 2HB  HIS A  46       1.533 -16.963   5.031  1.00  0.00           H  
ATOM    739  HD1 HIS A  46      -0.908 -19.656   3.835  1.00  0.00           H  
ATOM    740  HD2 HIS A  46      -1.005 -15.790   5.511  1.00  0.00           H  
ATOM    741  HE1 HIS A  46      -3.271 -19.112   4.140  1.00  0.00           H  
ATOM    742  N   ALA A  47       2.148 -15.396   2.869  1.00  0.00           N  
ATOM    743  CA  ALA A  47       2.076 -14.056   2.306  1.00  0.00           C  
ATOM    744  C   ALA A  47       2.477 -14.037   0.841  1.00  0.00           C  
ATOM    745  O   ALA A  47       1.875 -13.333   0.032  1.00  0.00           O  
ATOM    746  CB  ALA A  47       2.955 -13.103   3.102  1.00  0.00           C  
ATOM    747  H   ALA A  47       2.810 -15.584   3.608  1.00  0.00           H  
ATOM    748  HA  ALA A  47       1.041 -13.719   2.366  1.00  0.00           H  
ATOM    749 1HB  ALA A  47       2.886 -12.104   2.675  1.00  0.00           H  
ATOM    750 2HB  ALA A  47       2.615 -13.078   4.139  1.00  0.00           H  
ATOM    751 3HB  ALA A  47       3.987 -13.445   3.067  1.00  0.00           H  
ATOM    752  N   ALA A  48       3.668 -14.814   0.340  1.00  0.00           N  
ATOM    753  CA  ALA A  48       4.146 -14.918  -1.038  1.00  0.00           C  
ATOM    754  C   ALA A  48       3.061 -15.488  -1.973  1.00  0.00           C  
ATOM    755  O   ALA A  48       2.916 -15.044  -3.113  1.00  0.00           O  
ATOM    756  CB  ALA A  48       5.395 -15.784  -1.101  1.00  0.00           C  
ATOM    757  H   ALA A  48       4.167 -15.300   1.072  1.00  0.00           H  
ATOM    758  HA  ALA A  48       4.390 -13.916  -1.388  1.00  0.00           H  
ATOM    759 1HB  ALA A  48       5.739 -15.852  -2.133  1.00  0.00           H  
ATOM    760 2HB  ALA A  48       6.178 -15.338  -0.487  1.00  0.00           H  
ATOM    761 3HB  ALA A  48       5.166 -16.781  -0.728  1.00  0.00           H  
ATOM    762  N   ALA A  49       2.197 -16.575  -1.479  1.00  0.00           N  
ATOM    763  CA  ALA A  49       1.038 -17.095  -2.221  1.00  0.00           C  
ATOM    764  C   ALA A  49      -0.066 -16.065  -2.510  1.00  0.00           C  
ATOM    765  O   ALA A  49      -0.718 -16.116  -3.552  1.00  0.00           O  
ATOM    766  CB  ALA A  49       0.413 -18.264  -1.473  1.00  0.00           C  
ATOM    767  H   ALA A  49       2.427 -16.974  -0.581  1.00  0.00           H  
ATOM    768  HA  ALA A  49       1.385 -17.444  -3.193  1.00  0.00           H  
ATOM    769 1HB  ALA A  49      -0.444 -18.639  -2.033  1.00  0.00           H  
ATOM    770 2HB  ALA A  49       1.149 -19.060  -1.361  1.00  0.00           H  
ATOM    771 3HB  ALA A  49       0.086 -17.933  -0.488  1.00  0.00           H  
ATOM    772  N   GLN A  50      -0.300 -15.092  -1.546  1.00  0.00           N  
ATOM    773  CA  GLN A  50      -1.359 -14.089  -1.573  1.00  0.00           C  
ATOM    774  C   GLN A  50      -0.905 -12.882  -2.379  1.00  0.00           C  
ATOM    775  O   GLN A  50      -1.706 -12.245  -3.062  1.00  0.00           O  
ATOM    776  CB  GLN A  50      -1.747 -13.664  -0.155  1.00  0.00           C  
ATOM    777  CG  GLN A  50      -2.389 -14.766   0.672  1.00  0.00           C  
ATOM    778  CD  GLN A  50      -3.581 -15.393  -0.027  1.00  0.00           C  
ATOM    779  OE1 GLN A  50      -4.447 -14.693  -0.558  1.00  0.00           O  
ATOM    780  NE2 GLN A  50      -3.632 -16.720  -0.030  1.00  0.00           N  
ATOM    781  H   GLN A  50       0.251 -15.204  -0.707  1.00  0.00           H  
ATOM    782  HA  GLN A  50      -2.229 -14.517  -2.072  1.00  0.00           H  
ATOM    783 1HB  GLN A  50      -0.861 -13.318   0.377  1.00  0.00           H  
ATOM    784 2HB  GLN A  50      -2.446 -12.829  -0.203  1.00  0.00           H  
ATOM    785 1HG  GLN A  50      -1.651 -15.546   0.855  1.00  0.00           H  
ATOM    786 2HG  GLN A  50      -2.731 -14.344   1.617  1.00  0.00           H  
ATOM    787 1HE2 GLN A  50      -4.394 -17.191  -0.476  1.00  0.00           H  
ATOM    788 2HE2 GLN A  50      -2.908 -17.250   0.412  1.00  0.00           H  
ATOM    789  N   THR A  51       0.403 -12.561  -2.303  1.00  0.00           N  
ATOM    790  CA  THR A  51       0.990 -11.486  -3.104  1.00  0.00           C  
ATOM    791  C   THR A  51       1.266 -11.909  -4.537  1.00  0.00           C  
ATOM    792  O   THR A  51       1.318 -11.076  -5.442  1.00  0.00           O  
ATOM    793  CB  THR A  51       2.297 -10.979  -2.468  1.00  0.00           C  
ATOM    794  OG1 THR A  51       3.209 -12.074  -2.305  1.00  0.00           O  
ATOM    795  CG2 THR A  51       2.021 -10.349  -1.111  1.00  0.00           C  
ATOM    796  H   THR A  51       0.993 -13.081  -1.670  1.00  0.00           H  
ATOM    797  HA  THR A  51       0.284 -10.656  -3.143  1.00  0.00           H  
ATOM    798  HB  THR A  51       2.756 -10.236  -3.120  1.00  0.00           H  
ATOM    799  HG1 THR A  51       4.051 -11.850  -2.709  1.00  0.00           H  
ATOM    800 1HG2 THR A  51       2.956  -9.996  -0.676  1.00  0.00           H  
ATOM    801 2HG2 THR A  51       1.337  -9.509  -1.233  1.00  0.00           H  
ATOM    802 3HG2 THR A  51       1.571 -11.090  -0.451  1.00  0.00           H  
ATOM    803  N   GLY A  52       1.512 -13.298  -4.822  1.00  0.00           N  
ATOM    804  CA  GLY A  52       1.859 -13.787  -6.144  1.00  0.00           C  
ATOM    805  C   GLY A  52       3.300 -13.458  -6.522  1.00  0.00           C  
ATOM    806  O   GLY A  52       3.613 -13.259  -7.696  1.00  0.00           O  
ATOM    807  H   GLY A  52       1.503 -13.943  -4.045  1.00  0.00           H  
ATOM    808 1HA  GLY A  52       1.717 -14.866  -6.181  1.00  0.00           H  
ATOM    809 2HA  GLY A  52       1.187 -13.349  -6.882  1.00  0.00           H  
ATOM    810  N   THR A  53       4.169 -13.402  -5.523  1.00  0.00           N  
ATOM    811  CA  THR A  53       5.549 -12.995  -5.727  1.00  0.00           C  
ATOM    812  C   THR A  53       6.468 -14.155  -5.342  1.00  0.00           C  
ATOM    813  O   THR A  53       6.012 -15.175  -4.824  1.00  0.00           O  
ATOM    814  CB  THR A  53       5.898 -11.739  -4.906  1.00  0.00           C  
ATOM    815  OG1 THR A  53       5.802 -12.037  -3.508  1.00  0.00           O  
ATOM    816  CG2 THR A  53       4.949 -10.600  -5.245  1.00  0.00           C  
ATOM    817  H   THR A  53       3.862 -13.650  -4.592  1.00  0.00           H  
ATOM    818  HA  THR A  53       5.689 -12.764  -6.783  1.00  0.00           H  
ATOM    819  HB  THR A  53       6.920 -11.431  -5.129  1.00  0.00           H  
ATOM    820  HG1 THR A  53       6.574 -12.539  -3.234  1.00  0.00           H  
ATOM    821 1HG2 THR A  53       5.210  -9.721  -4.656  1.00  0.00           H  
ATOM    822 2HG2 THR A  53       5.028 -10.363  -6.306  1.00  0.00           H  
ATOM    823 3HG2 THR A  53       3.926 -10.899  -5.015  1.00  0.00           H  
ATOM    824  N   THR A  54       7.763 -14.008  -5.591  1.00  0.00           N  
ATOM    825  CA  THR A  54       8.716 -15.033  -5.179  1.00  0.00           C  
ATOM    826  C   THR A  54       9.061 -14.920  -3.698  1.00  0.00           C  
ATOM    827  O   THR A  54       8.716 -13.934  -3.046  1.00  0.00           O  
ATOM    828  CB  THR A  54      10.007 -14.955  -6.015  1.00  0.00           C  
ATOM    829  OG1 THR A  54      10.665 -13.706  -5.766  1.00  0.00           O  
ATOM    830  CG2 THR A  54       9.689 -15.070  -7.498  1.00  0.00           C  
ATOM    831  H   THR A  54       8.102 -13.184  -6.069  1.00  0.00           H  
ATOM    832  HA  THR A  54       8.284 -16.011  -5.396  1.00  0.00           H  
ATOM    833  HB  THR A  54      10.675 -15.766  -5.728  1.00  0.00           H  
ATOM    834  HG1 THR A  54      11.539 -13.721  -6.163  1.00  0.00           H  
ATOM    835 1HG2 THR A  54      10.613 -15.013  -8.073  1.00  0.00           H  
ATOM    836 2HG2 THR A  54       9.199 -16.024  -7.692  1.00  0.00           H  
ATOM    837 3HG2 THR A  54       9.028 -14.256  -7.792  1.00  0.00           H  
ATOM    838  N   VAL A  55       9.760 -15.927  -3.176  1.00  0.00           N  
ATOM    839  CA  VAL A  55      10.163 -15.916  -1.775  1.00  0.00           C  
ATOM    840  C   VAL A  55      11.191 -14.814  -1.511  1.00  0.00           C  
ATOM    841  O   VAL A  55      11.187 -14.201  -0.444  1.00  0.00           O  
ATOM    842  CB  VAL A  55      10.759 -17.281  -1.381  1.00  0.00           C  
ATOM    843  CG1 VAL A  55       9.705 -18.373  -1.490  1.00  0.00           C  
ATOM    844  CG2 VAL A  55      11.957 -17.597  -2.262  1.00  0.00           C  
ATOM    845  H   VAL A  55      10.018 -16.711  -3.756  1.00  0.00           H  
ATOM    846  HA  VAL A  55       9.301 -15.633  -1.169  1.00  0.00           H  
ATOM    847  HB  VAL A  55      11.074 -17.241  -0.338  1.00  0.00           H  
ATOM    848 1HG1 VAL A  55      10.144 -19.331  -1.207  1.00  0.00           H  
ATOM    849 2HG1 VAL A  55       8.874 -18.145  -0.824  1.00  0.00           H  
ATOM    850 3HG1 VAL A  55       9.345 -18.429  -2.517  1.00  0.00           H  
ATOM    851 1HG2 VAL A  55      12.374 -18.562  -1.978  1.00  0.00           H  
ATOM    852 2HG2 VAL A  55      11.643 -17.630  -3.306  1.00  0.00           H  
ATOM    853 3HG2 VAL A  55      12.715 -16.824  -2.137  1.00  0.00           H  
ATOM    854  N   GLU A  56      12.034 -14.532  -2.504  1.00  0.00           N  
ATOM    855  CA  GLU A  56      13.047 -13.482  -2.377  1.00  0.00           C  
ATOM    856  C   GLU A  56      12.395 -12.104  -2.324  1.00  0.00           C  
ATOM    857  O   GLU A  56      12.728 -11.276  -1.475  1.00  0.00           O  
ATOM    858  CB  GLU A  56      14.036 -13.544  -3.543  1.00  0.00           C  
ATOM    859  CG  GLU A  56      15.164 -12.526  -3.466  1.00  0.00           C  
ATOM    860  CD  GLU A  56      16.163 -12.673  -4.580  1.00  0.00           C  
ATOM    861  OE1 GLU A  56      16.000 -13.559  -5.385  1.00  0.00           O  
ATOM    862  OE2 GLU A  56      17.090 -11.900  -4.627  1.00  0.00           O  
ATOM    863  H   GLU A  56      11.973 -15.056  -3.366  1.00  0.00           H  
ATOM    864  HA  GLU A  56      13.591 -13.636  -1.446  1.00  0.00           H  
ATOM    865 1HB  GLU A  56      14.484 -14.537  -3.587  1.00  0.00           H  
ATOM    866 2HB  GLU A  56      13.504 -13.384  -4.481  1.00  0.00           H  
ATOM    867 1HG  GLU A  56      14.738 -11.524  -3.506  1.00  0.00           H  
ATOM    868 2HG  GLU A  56      15.674 -12.636  -2.510  1.00  0.00           H  
ATOM    869  N   GLU A  57      11.444 -11.874  -3.222  1.00  0.00           N  
ATOM    870  CA  GLU A  57      10.771 -10.580  -3.288  1.00  0.00           C  
ATOM    871  C   GLU A  57       9.940 -10.339  -2.034  1.00  0.00           C  
ATOM    872  O   GLU A  57       9.926  -9.234  -1.487  1.00  0.00           O  
ATOM    873  CB  GLU A  57       9.880 -10.500  -4.530  1.00  0.00           C  
ATOM    874  CG  GLU A  57       9.165  -9.168  -4.706  1.00  0.00           C  
ATOM    875  CD  GLU A  57       8.380  -9.090  -5.986  1.00  0.00           C  
ATOM    876  OE1 GLU A  57       8.402 -10.039  -6.732  1.00  0.00           O  
ATOM    877  OE2 GLU A  57       7.759  -8.080  -6.218  1.00  0.00           O  
ATOM    878  H   GLU A  57      11.178 -12.602  -3.869  1.00  0.00           H  
ATOM    879  HA  GLU A  57      11.530  -9.797  -3.324  1.00  0.00           H  
ATOM    880 1HB  GLU A  57      10.481 -10.678  -5.421  1.00  0.00           H  
ATOM    881 2HB  GLU A  57       9.122 -11.283  -4.484  1.00  0.00           H  
ATOM    882 1HG  GLU A  57       8.485  -9.019  -3.867  1.00  0.00           H  
ATOM    883 2HG  GLU A  57       9.902  -8.367  -4.687  1.00  0.00           H  
ATOM    884  N   ALA A  58       9.254 -11.387  -1.582  1.00  0.00           N  
ATOM    885  CA  ALA A  58       8.341 -11.273  -0.456  1.00  0.00           C  
ATOM    886  C   ALA A  58       9.082 -10.804   0.793  1.00  0.00           C  
ATOM    887  O   ALA A  58       8.567  -9.996   1.566  1.00  0.00           O  
ATOM    888  CB  ALA A  58       7.647 -12.603  -0.199  1.00  0.00           C  
ATOM    889  H   ALA A  58       9.370 -12.284  -2.031  1.00  0.00           H  
ATOM    890  HA  ALA A  58       7.588 -10.525  -0.704  1.00  0.00           H  
ATOM    891 1HB  ALA A  58       6.967 -12.502   0.646  1.00  0.00           H  
ATOM    892 2HB  ALA A  58       7.083 -12.895  -1.086  1.00  0.00           H  
ATOM    893 3HB  ALA A  58       8.392 -13.365   0.024  1.00  0.00           H  
ATOM    894  N   VAL A  59      10.298 -11.321   0.983  1.00  0.00           N  
ATOM    895  CA  VAL A  59      11.106 -10.996   2.157  1.00  0.00           C  
ATOM    896  C   VAL A  59      11.636  -9.584   2.033  1.00  0.00           C  
ATOM    897  O   VAL A  59      11.584  -8.803   2.985  1.00  0.00           O  
ATOM    898  CB  VAL A  59      12.284 -11.977   2.302  1.00  0.00           C  
ATOM    899  CG1 VAL A  59      13.228 -11.517   3.404  1.00  0.00           C  
ATOM    900  CG2 VAL A  59      11.761 -13.376   2.591  1.00  0.00           C  
ATOM    901  H   VAL A  59      10.669 -11.956   0.289  1.00  0.00           H  
ATOM    902  HA  VAL A  59      10.483 -11.096   3.045  1.00  0.00           H  
ATOM    903  HB  VAL A  59      12.855 -11.986   1.373  1.00  0.00           H  
ATOM    904 1HG1 VAL A  59      14.055 -12.222   3.493  1.00  0.00           H  
ATOM    905 2HG1 VAL A  59      13.619 -10.529   3.159  1.00  0.00           H  
ATOM    906 3HG1 VAL A  59      12.688 -11.471   4.349  1.00  0.00           H  
ATOM    907 1HG2 VAL A  59      12.599 -14.065   2.692  1.00  0.00           H  
ATOM    908 2HG2 VAL A  59      11.185 -13.365   3.517  1.00  0.00           H  
ATOM    909 3HG2 VAL A  59      11.121 -13.701   1.770  1.00  0.00           H  
ATOM    910  N   LYS A  60      12.180  -9.270   0.823  1.00  0.00           N  
ATOM    911  CA  LYS A  60      12.778  -7.960   0.648  1.00  0.00           C  
ATOM    912  C   LYS A  60      11.732  -6.902   0.939  1.00  0.00           C  
ATOM    913  O   LYS A  60      11.994  -5.965   1.680  1.00  0.00           O  
ATOM    914  CB  LYS A  60      13.339  -7.792  -0.765  1.00  0.00           C  
ATOM    915  CG  LYS A  60      14.633  -8.552  -1.022  1.00  0.00           C  
ATOM    916  CD  LYS A  60      15.124  -8.342  -2.447  1.00  0.00           C  
ATOM    917  CE  LYS A  60      16.455  -9.040  -2.685  1.00  0.00           C  
ATOM    918  NZ  LYS A  60      16.928  -8.873  -4.085  1.00  0.00           N  
ATOM    919  H   LYS A  60      12.190  -9.923   0.052  1.00  0.00           H  
ATOM    920  HA  LYS A  60      13.610  -7.865   1.347  1.00  0.00           H  
ATOM    921 1HB  LYS A  60      12.601  -8.132  -1.491  1.00  0.00           H  
ATOM    922 2HB  LYS A  60      13.527  -6.736  -0.959  1.00  0.00           H  
ATOM    923 1HG  LYS A  60      15.401  -8.208  -0.329  1.00  0.00           H  
ATOM    924 2HG  LYS A  60      14.469  -9.616  -0.858  1.00  0.00           H  
ATOM    925 1HD  LYS A  60      14.386  -8.734  -3.148  1.00  0.00           H  
ATOM    926 2HD  LYS A  60      15.246  -7.275  -2.636  1.00  0.00           H  
ATOM    927 1HE  LYS A  60      17.205  -8.633  -2.008  1.00  0.00           H  
ATOM    928 2HE  LYS A  60      16.348 -10.104  -2.475  1.00  0.00           H  
ATOM    929 1HZ  LYS A  60      17.811  -9.350  -4.201  1.00  0.00           H  
ATOM    930 2HZ  LYS A  60      16.248  -9.265  -4.721  1.00  0.00           H  
ATOM    931 3HZ  LYS A  60      17.049  -7.890  -4.285  1.00  0.00           H  
ATOM    932  N   ARG A  61      10.535  -7.082   0.386  1.00  0.00           N  
ATOM    933  CA  ARG A  61       9.458  -6.128   0.626  1.00  0.00           C  
ATOM    934  C   ARG A  61       8.998  -6.061   2.085  1.00  0.00           C  
ATOM    935  O   ARG A  61       8.676  -4.990   2.580  1.00  0.00           O  
ATOM    936  CB  ARG A  61       8.262  -6.474  -0.248  1.00  0.00           C  
ATOM    937  CG  ARG A  61       8.445  -6.181  -1.729  1.00  0.00           C  
ATOM    938  CD  ARG A  61       7.209  -6.463  -2.502  1.00  0.00           C  
ATOM    939  NE  ARG A  61       7.405  -6.268  -3.929  1.00  0.00           N  
ATOM    940  CZ  ARG A  61       7.342  -5.076  -4.554  1.00  0.00           C  
ATOM    941  NH1 ARG A  61       7.088  -3.986  -3.865  1.00  0.00           N  
ATOM    942  NH2 ARG A  61       7.536  -5.003  -5.860  1.00  0.00           N  
ATOM    943  H   ARG A  61      10.361  -7.882  -0.206  1.00  0.00           H  
ATOM    944  HA  ARG A  61       9.835  -5.124   0.433  1.00  0.00           H  
ATOM    945 1HB  ARG A  61       8.032  -7.533  -0.148  1.00  0.00           H  
ATOM    946 2HB  ARG A  61       7.388  -5.917   0.093  1.00  0.00           H  
ATOM    947 1HG  ARG A  61       8.699  -5.129  -1.862  1.00  0.00           H  
ATOM    948 2HG  ARG A  61       9.248  -6.802  -2.125  1.00  0.00           H  
ATOM    949 1HD  ARG A  61       6.906  -7.498  -2.338  1.00  0.00           H  
ATOM    950 2HD  ARG A  61       6.413  -5.796  -2.173  1.00  0.00           H  
ATOM    951  HE  ARG A  61       7.603  -7.084  -4.493  1.00  0.00           H  
ATOM    952 1HH1 ARG A  61       6.940  -4.042  -2.867  1.00  0.00           H  
ATOM    953 2HH1 ARG A  61       7.041  -3.092  -4.333  1.00  0.00           H  
ATOM    954 1HH2 ARG A  61       7.731  -5.841  -6.389  1.00  0.00           H  
ATOM    955 2HH2 ARG A  61       7.489  -4.110  -6.327  1.00  0.00           H  
ATOM    956  N   ALA A  62       8.868  -7.304   2.822  1.00  0.00           N  
ATOM    957  CA  ALA A  62       8.479  -7.342   4.235  1.00  0.00           C  
ATOM    958  C   ALA A  62       9.495  -6.627   5.118  1.00  0.00           C  
ATOM    959  O   ALA A  62       9.133  -5.988   6.106  1.00  0.00           O  
ATOM    960  CB  ALA A  62       8.303  -8.781   4.698  1.00  0.00           C  
ATOM    961  H   ALA A  62       9.006  -8.173   2.326  1.00  0.00           H  
ATOM    962  HA  ALA A  62       7.527  -6.820   4.338  1.00  0.00           H  
ATOM    963 1HB  ALA A  62       8.014  -8.793   5.749  1.00  0.00           H  
ATOM    964 2HB  ALA A  62       7.529  -9.264   4.103  1.00  0.00           H  
ATOM    965 3HB  ALA A  62       9.243  -9.319   4.575  1.00  0.00           H  
ATOM    966  N   LEU A  63      10.890  -6.720   4.843  1.00  0.00           N  
ATOM    967  CA  LEU A  63      11.976  -6.070   5.576  1.00  0.00           C  
ATOM    968  C   LEU A  63      11.914  -4.555   5.419  1.00  0.00           C  
ATOM    969  O   LEU A  63      12.151  -3.813   6.382  1.00  0.00           O  
ATOM    970  CB  LEU A  63      13.334  -6.586   5.084  1.00  0.00           C  
ATOM    971  CG  LEU A  63      13.666  -8.038   5.450  1.00  0.00           C  
ATOM    972  CD1 LEU A  63      14.915  -8.479   4.699  1.00  0.00           C  
ATOM    973  CD2 LEU A  63      13.864  -8.151   6.955  1.00  0.00           C  
ATOM    974  H   LEU A  63      11.114  -7.345   4.082  1.00  0.00           H  
ATOM    975  HA  LEU A  63      11.863  -6.298   6.635  1.00  0.00           H  
ATOM    976 1HB  LEU A  63      13.365  -6.503   3.999  1.00  0.00           H  
ATOM    977 2HB  LEU A  63      14.117  -5.952   5.499  1.00  0.00           H  
ATOM    978  HG  LEU A  63      12.845  -8.687   5.143  1.00  0.00           H  
ATOM    979 1HD1 LEU A  63      15.150  -9.511   4.959  1.00  0.00           H  
ATOM    980 2HD1 LEU A  63      14.739  -8.407   3.626  1.00  0.00           H  
ATOM    981 3HD1 LEU A  63      15.750  -7.836   4.974  1.00  0.00           H  
ATOM    982 1HD2 LEU A  63      14.099  -9.183   7.214  1.00  0.00           H  
ATOM    983 2HD2 LEU A  63      14.685  -7.503   7.262  1.00  0.00           H  
ATOM    984 3HD2 LEU A  63      12.951  -7.847   7.466  1.00  0.00           H  
ATOM    985  N   LYS A  64      11.583  -4.104   4.211  1.00  0.00           N  
ATOM    986  CA  LYS A  64      11.441  -2.670   3.937  1.00  0.00           C  
ATOM    987  C   LYS A  64      10.245  -2.077   4.682  1.00  0.00           C  
ATOM    988  O   LYS A  64      10.353  -1.031   5.324  1.00  0.00           O  
ATOM    989  CB  LYS A  64      11.298  -2.423   2.434  1.00  0.00           C  
ATOM    990  CG  LYS A  64      12.576  -2.639   1.635  1.00  0.00           C  
ATOM    991  CD  LYS A  64      12.346  -2.406   0.150  1.00  0.00           C  
ATOM    992  CE  LYS A  64      13.619  -2.639  -0.651  1.00  0.00           C  
ATOM    993  NZ  LYS A  64      13.407  -2.423  -2.108  1.00  0.00           N  
ATOM    994  H   LYS A  64      11.428  -4.764   3.462  1.00  0.00           H  
ATOM    995  HA  LYS A  64      12.346  -2.162   4.274  1.00  0.00           H  
ATOM    996 1HB  LYS A  64      10.533  -3.085   2.028  1.00  0.00           H  
ATOM    997 2HB  LYS A  64      10.966  -1.398   2.264  1.00  0.00           H  
ATOM    998 1HG  LYS A  64      13.346  -1.951   1.988  1.00  0.00           H  
ATOM    999 2HG  LYS A  64      12.930  -3.658   1.785  1.00  0.00           H  
ATOM   1000 1HD  LYS A  64      11.572  -3.085  -0.209  1.00  0.00           H  
ATOM   1001 2HD  LYS A  64      12.009  -1.382  -0.010  1.00  0.00           H  
ATOM   1002 1HE  LYS A  64      14.395  -1.958  -0.305  1.00  0.00           H  
ATOM   1003 2HE  LYS A  64      13.966  -3.660  -0.496  1.00  0.00           H  
ATOM   1004 1HZ  LYS A  64      14.272  -2.586  -2.603  1.00  0.00           H  
ATOM   1005 2HZ  LYS A  64      12.701  -3.063  -2.445  1.00  0.00           H  
ATOM   1006 3HZ  LYS A  64      13.102  -1.472  -2.267  1.00  0.00           H  
ATOM   1007  N   LEU A  65       9.098  -2.743   4.578  1.00  0.00           N  
ATOM   1008  CA  LEU A  65       7.881  -2.305   5.262  1.00  0.00           C  
ATOM   1009  C   LEU A  65       8.026  -2.460   6.784  1.00  0.00           C  
ATOM   1010  O   LEU A  65       7.545  -1.633   7.554  1.00  0.00           O  
ATOM   1011  CB  LEU A  65       6.675  -3.113   4.767  1.00  0.00           C  
ATOM   1012  CG  LEU A  65       5.324  -2.742   5.391  1.00  0.00           C  
ATOM   1013  CD1 LEU A  65       5.010  -1.282   5.091  1.00  0.00           C  
ATOM   1014  CD2 LEU A  65       4.242  -3.659   4.842  1.00  0.00           C  
ATOM   1015  H   LEU A  65       9.069  -3.578   4.007  1.00  0.00           H  
ATOM   1016  HA  LEU A  65       7.712  -1.256   5.027  1.00  0.00           H  
ATOM   1017 1HB  LEU A  65       6.589  -2.984   3.690  1.00  0.00           H  
ATOM   1018 2HB  LEU A  65       6.856  -4.169   4.972  1.00  0.00           H  
ATOM   1019  HG  LEU A  65       5.380  -2.855   6.474  1.00  0.00           H  
ATOM   1020 1HD1 LEU A  65       4.050  -1.018   5.535  1.00  0.00           H  
ATOM   1021 2HD1 LEU A  65       5.790  -0.648   5.512  1.00  0.00           H  
ATOM   1022 3HD1 LEU A  65       4.964  -1.135   4.013  1.00  0.00           H  
ATOM   1023 1HD2 LEU A  65       3.281  -3.395   5.286  1.00  0.00           H  
ATOM   1024 2HD2 LEU A  65       4.184  -3.545   3.759  1.00  0.00           H  
ATOM   1025 3HD2 LEU A  65       4.483  -4.693   5.086  1.00  0.00           H  
ATOM   1026  N   LYS A  66       8.680  -3.638   7.382  1.00  0.00           N  
ATOM   1027  CA  LYS A  66       8.988  -3.908   8.780  1.00  0.00           C  
ATOM   1028  C   LYS A  66       9.756  -2.766   9.432  1.00  0.00           C  
ATOM   1029  O   LYS A  66       9.396  -2.291  10.507  1.00  0.00           O  
ATOM   1030  CB  LYS A  66       9.785  -5.207   8.903  1.00  0.00           C  
ATOM   1031  CG  LYS A  66      10.144  -5.592  10.333  1.00  0.00           C  
ATOM   1032  CD  LYS A  66      11.099  -6.776  10.363  1.00  0.00           C  
ATOM   1033  CE  LYS A  66      11.435  -7.181  11.791  1.00  0.00           C  
ATOM   1034  NZ  LYS A  66      12.360  -6.213  12.441  1.00  0.00           N  
ATOM   1035  H   LYS A  66       8.929  -4.325   6.683  1.00  0.00           H  
ATOM   1036  HA  LYS A  66       8.052  -4.052   9.320  1.00  0.00           H  
ATOM   1037 1HB  LYS A  66       9.213  -6.028   8.470  1.00  0.00           H  
ATOM   1038 2HB  LYS A  66      10.713  -5.120   8.338  1.00  0.00           H  
ATOM   1039 1HG  LYS A  66      10.614  -4.743  10.831  1.00  0.00           H  
ATOM   1040 2HG  LYS A  66       9.237  -5.853  10.877  1.00  0.00           H  
ATOM   1041 1HD  LYS A  66      10.644  -7.624   9.851  1.00  0.00           H  
ATOM   1042 2HD  LYS A  66      12.021  -6.513   9.845  1.00  0.00           H  
ATOM   1043 1HE  LYS A  66      10.519  -7.239  12.377  1.00  0.00           H  
ATOM   1044 2HE  LYS A  66      11.902  -8.165  11.790  1.00  0.00           H  
ATOM   1045 1HZ  LYS A  66      12.557  -6.517  13.384  1.00  0.00           H  
ATOM   1046 2HZ  LYS A  66      13.222  -6.166  11.916  1.00  0.00           H  
ATOM   1047 3HZ  LYS A  66      11.930  -5.300  12.466  1.00  0.00           H  
ATOM   1048  N   THR A  67      10.823  -2.322   8.780  1.00  0.00           N  
ATOM   1049  CA  THR A  67      11.637  -1.241   9.329  1.00  0.00           C  
ATOM   1050  C   THR A  67      10.861   0.074   9.412  1.00  0.00           C  
ATOM   1051  O   THR A  67      10.895   0.763  10.427  1.00  0.00           O  
ATOM   1052  CB  THR A  67      12.912  -1.032   8.491  1.00  0.00           C  
ATOM   1053  OG1 THR A  67      13.696  -2.232   8.503  1.00  0.00           O  
ATOM   1054  CG2 THR A  67      13.739   0.114   9.053  1.00  0.00           C  
ATOM   1055  H   THR A  67      11.083  -2.732   7.893  1.00  0.00           H  
ATOM   1056  HA  THR A  67      11.916  -1.501  10.351  1.00  0.00           H  
ATOM   1057  HB  THR A  67      12.636  -0.803   7.461  1.00  0.00           H  
ATOM   1058  HG1 THR A  67      13.290  -2.884   7.925  1.00  0.00           H  
ATOM   1059 1HG2 THR A  67      14.636   0.248   8.448  1.00  0.00           H  
ATOM   1060 2HG2 THR A  67      13.150   1.031   9.035  1.00  0.00           H  
ATOM   1061 3HG2 THR A  67      14.025  -0.113  10.079  1.00  0.00           H  
ATOM   1062  N   LYS A  68      10.151   0.411   8.340  1.00  0.00           N  
ATOM   1063  CA  LYS A  68       9.399   1.666   8.288  1.00  0.00           C  
ATOM   1064  C   LYS A  68       8.265   1.739   9.334  1.00  0.00           C  
ATOM   1065  O   LYS A  68       8.043   2.793   9.935  1.00  0.00           O  
ATOM   1066  CB  LYS A  68       8.824   1.865   6.885  1.00  0.00           C  
ATOM   1067  CG  LYS A  68       9.860   2.216   5.825  1.00  0.00           C  
ATOM   1068  CD  LYS A  68       9.216   2.383   4.457  1.00  0.00           C  
ATOM   1069  CE  LYS A  68      10.250   2.733   3.397  1.00  0.00           C  
ATOM   1070  NZ  LYS A  68       9.634   2.900   2.052  1.00  0.00           N  
ATOM   1071  H   LYS A  68      10.131  -0.209   7.543  1.00  0.00           H  
ATOM   1072  HA  LYS A  68      10.068   2.483   8.566  1.00  0.00           H  
ATOM   1073 1HB  LYS A  68       8.316   0.954   6.567  1.00  0.00           H  
ATOM   1074 2HB  LYS A  68       8.083   2.664   6.905  1.00  0.00           H  
ATOM   1075 1HG  LYS A  68      10.360   3.145   6.098  1.00  0.00           H  
ATOM   1076 2HG  LYS A  68      10.607   1.424   5.771  1.00  0.00           H  
ATOM   1077 1HD  LYS A  68       8.717   1.456   4.173  1.00  0.00           H  
ATOM   1078 2HD  LYS A  68       8.471   3.178   4.500  1.00  0.00           H  
ATOM   1079 1HE  LYS A  68      10.752   3.660   3.670  1.00  0.00           H  
ATOM   1080 2HE  LYS A  68      10.998   1.942   3.343  1.00  0.00           H  
ATOM   1081 1HZ  LYS A  68      10.351   3.131   1.379  1.00  0.00           H  
ATOM   1082 2HZ  LYS A  68       9.180   2.039   1.780  1.00  0.00           H  
ATOM   1083 3HZ  LYS A  68       8.951   3.644   2.084  1.00  0.00           H  
ATOM   1084  N   LEU A  69       7.560   0.629   9.563  1.00  0.00           N  
ATOM   1085  CA  LEU A  69       6.478   0.617  10.550  1.00  0.00           C  
ATOM   1086  C   LEU A  69       6.967   0.396  11.986  1.00  0.00           C  
ATOM   1087  O   LEU A  69       6.319   0.826  12.947  1.00  0.00           O  
ATOM   1088  CB  LEU A  69       5.464  -0.476  10.188  1.00  0.00           C  
ATOM   1089  CG  LEU A  69       4.717  -0.277   8.863  1.00  0.00           C  
ATOM   1090  CD1 LEU A  69       3.873  -1.509   8.565  1.00  0.00           C  
ATOM   1091  CD2 LEU A  69       3.850   0.971   8.951  1.00  0.00           C  
ATOM   1092  H   LEU A  69       7.770  -0.217   9.054  1.00  0.00           H  
ATOM   1093  HA  LEU A  69       6.001   1.597  10.549  1.00  0.00           H  
ATOM   1094 1HB  LEU A  69       5.987  -1.429  10.133  1.00  0.00           H  
ATOM   1095 2HB  LEU A  69       4.720  -0.537  10.982  1.00  0.00           H  
ATOM   1096  HG  LEU A  69       5.437  -0.162   8.052  1.00  0.00           H  
ATOM   1097 1HD1 LEU A  69       3.343  -1.368   7.623  1.00  0.00           H  
ATOM   1098 2HD1 LEU A  69       4.521  -2.383   8.488  1.00  0.00           H  
ATOM   1099 3HD1 LEU A  69       3.153  -1.660   9.368  1.00  0.00           H  
ATOM   1100 1HD2 LEU A  69       3.320   1.112   8.009  1.00  0.00           H  
ATOM   1101 2HD2 LEU A  69       3.129   0.856   9.760  1.00  0.00           H  
ATOM   1102 3HD2 LEU A  69       4.480   1.838   9.147  1.00  0.00           H  
ATOM   1103  N   GLY A  70       8.098  -0.286  12.135  1.00  0.00           N  
ATOM   1104  CA  GLY A  70       8.574  -0.651  13.456  1.00  0.00           C  
ATOM   1105  C   GLY A  70       7.833  -1.849  14.018  1.00  0.00           C  
ATOM   1106  O   GLY A  70       7.502  -1.895  15.202  1.00  0.00           O  
ATOM   1107  H   GLY A  70       8.637  -0.556  11.326  1.00  0.00           H  
ATOM   1108 1HA  GLY A  70       9.639  -0.878  13.409  1.00  0.00           H  
ATOM   1109 2HA  GLY A  70       8.455   0.194  14.132  1.00  0.00           H  
ATOM   1110  N   VAL A  71       7.566  -2.829  13.159  1.00  0.00           N  
ATOM   1111  CA  VAL A  71       6.753  -3.970  13.550  1.00  0.00           C  
ATOM   1112  C   VAL A  71       7.556  -5.221  13.288  1.00  0.00           C  
ATOM   1113  O   VAL A  71       8.723  -5.141  12.925  1.00  0.00           O  
ATOM   1114  CB  VAL A  71       5.432  -4.015  12.759  1.00  0.00           C  
ATOM   1115  CG1 VAL A  71       4.608  -2.764  13.027  1.00  0.00           C  
ATOM   1116  CG2 VAL A  71       5.723  -4.161  11.273  1.00  0.00           C  
ATOM   1117  H   VAL A  71       7.929  -2.782  12.217  1.00  0.00           H  
ATOM   1118  HA  VAL A  71       6.517  -3.879  14.610  1.00  0.00           H  
ATOM   1119  HB  VAL A  71       4.844  -4.867  13.101  1.00  0.00           H  
ATOM   1120 1HG1 VAL A  71       3.678  -2.813  12.461  1.00  0.00           H  
ATOM   1121 2HG1 VAL A  71       4.381  -2.699  14.091  1.00  0.00           H  
ATOM   1122 3HG1 VAL A  71       5.173  -1.884  12.721  1.00  0.00           H  
ATOM   1123 1HG2 VAL A  71       4.784  -4.193  10.721  1.00  0.00           H  
ATOM   1124 2HG2 VAL A  71       6.316  -3.312  10.933  1.00  0.00           H  
ATOM   1125 3HG2 VAL A  71       6.277  -5.084  11.100  1.00  0.00           H  
ATOM   1126  N   SER A  72       6.959  -6.510  13.488  1.00  0.00           N  
ATOM   1127  CA  SER A  72       7.526  -7.819  13.191  1.00  0.00           C  
ATOM   1128  C   SER A  72       7.528  -8.071  11.692  1.00  0.00           C  
ATOM   1129  O   SER A  72       6.827  -7.383  10.940  1.00  0.00           O  
ATOM   1130  CB  SER A  72       6.740  -8.906  13.899  1.00  0.00           C  
ATOM   1131  OG  SER A  72       5.453  -9.028  13.359  1.00  0.00           O  
ATOM   1132  H   SER A  72       6.026  -6.455  13.870  1.00  0.00           H  
ATOM   1133  HA  SER A  72       8.554  -7.840  13.555  1.00  0.00           H  
ATOM   1134 1HB  SER A  72       7.268  -9.855  13.805  1.00  0.00           H  
ATOM   1135 2HB  SER A  72       6.672  -8.673  14.960  1.00  0.00           H  
ATOM   1136  HG  SER A  72       4.997  -9.675  13.902  1.00  0.00           H  
ATOM   1137  N   LEU A  73       8.320  -9.053  11.264  1.00  0.00           N  
ATOM   1138  CA  LEU A  73       8.403  -9.431   9.854  1.00  0.00           C  
ATOM   1139  C   LEU A  73       7.062 -10.025   9.387  1.00  0.00           C  
ATOM   1140  O   LEU A  73       6.625  -9.807   8.246  1.00  0.00           O  
ATOM   1141  CB  LEU A  73       9.534 -10.445   9.639  1.00  0.00           C  
ATOM   1142  CG  LEU A  73       9.837 -10.803   8.178  1.00  0.00           C  
ATOM   1143  CD1 LEU A  73      10.316  -9.561   7.440  1.00  0.00           C  
ATOM   1144  CD2 LEU A  73      10.885 -11.905   8.132  1.00  0.00           C  
ATOM   1145  H   LEU A  73       8.879  -9.550  11.939  1.00  0.00           H  
ATOM   1146  HA  LEU A  73       8.618  -8.537   9.268  1.00  0.00           H  
ATOM   1147 1HB  LEU A  73      10.446 -10.046  10.078  1.00  0.00           H  
ATOM   1148 2HB  LEU A  73       9.277 -11.368  10.160  1.00  0.00           H  
ATOM   1149  HG  LEU A  73       8.925 -11.149   7.691  1.00  0.00           H  
ATOM   1150 1HD1 LEU A  73      10.532  -9.815   6.402  1.00  0.00           H  
ATOM   1151 2HD1 LEU A  73       9.540  -8.796   7.471  1.00  0.00           H  
ATOM   1152 3HD1 LEU A  73      11.220  -9.181   7.915  1.00  0.00           H  
ATOM   1153 1HD2 LEU A  73      11.100 -12.160   7.094  1.00  0.00           H  
ATOM   1154 2HD2 LEU A  73      11.798 -11.559   8.618  1.00  0.00           H  
ATOM   1155 3HD2 LEU A  73      10.509 -12.786   8.652  1.00  0.00           H  
ATOM   1156  N   GLU A  74       6.426 -10.777  10.280  1.00  0.00           N  
ATOM   1157  CA  GLU A  74       5.142 -11.411   9.999  1.00  0.00           C  
ATOM   1158  C   GLU A  74       4.067 -10.370   9.756  1.00  0.00           C  
ATOM   1159  O   GLU A  74       3.180 -10.561   8.925  1.00  0.00           O  
ATOM   1160  CB  GLU A  74       4.727 -12.324  11.155  1.00  0.00           C  
ATOM   1161  CG  GLU A  74       5.633 -13.530  11.359  1.00  0.00           C  
ATOM   1162  CD  GLU A  74       6.889 -13.198  12.116  1.00  0.00           C  
ATOM   1163  OE1 GLU A  74       7.049 -12.062  12.494  1.00  0.00           O  
ATOM   1164  OE2 GLU A  74       7.689 -14.081  12.317  1.00  0.00           O  
ATOM   1165  H   GLU A  74       6.853 -10.913  11.185  1.00  0.00           H  
ATOM   1166  HA  GLU A  74       5.248 -12.003   9.089  1.00  0.00           H  
ATOM   1167 1HB  GLU A  74       4.716 -11.753  12.084  1.00  0.00           H  
ATOM   1168 2HB  GLU A  74       3.715 -12.691  10.984  1.00  0.00           H  
ATOM   1169 1HG  GLU A  74       5.084 -14.295  11.908  1.00  0.00           H  
ATOM   1170 2HG  GLU A  74       5.899 -13.941  10.386  1.00  0.00           H  
ATOM   1171  N   ALA A  75       4.019  -9.166  10.593  1.00  0.00           N  
ATOM   1172  CA  ALA A  75       3.082  -8.075  10.379  1.00  0.00           C  
ATOM   1173  C   ALA A  75       3.283  -7.417   9.021  1.00  0.00           C  
ATOM   1174  O   ALA A  75       2.322  -7.139   8.307  1.00  0.00           O  
ATOM   1175  CB  ALA A  75       3.213  -7.043  11.489  1.00  0.00           C  
ATOM   1176  H   ALA A  75       4.648  -9.125  11.382  1.00  0.00           H  
ATOM   1177  HA  ALA A  75       2.072  -8.487  10.398  1.00  0.00           H  
ATOM   1178 1HB  ALA A  75       2.503  -6.234  11.321  1.00  0.00           H  
ATOM   1179 2HB  ALA A  75       3.006  -7.514  12.450  1.00  0.00           H  
ATOM   1180 3HB  ALA A  75       4.225  -6.641  11.492  1.00  0.00           H  
ATOM   1181  N   ALA A  76       4.545  -7.176   8.678  1.00  0.00           N  
ATOM   1182  CA  ALA A  76       4.875  -6.520   7.429  1.00  0.00           C  
ATOM   1183  C   ALA A  76       4.395  -7.373   6.269  1.00  0.00           C  
ATOM   1184  O   ALA A  76       3.756  -6.875   5.342  1.00  0.00           O  
ATOM   1185  CB  ALA A  76       6.373  -6.263   7.344  1.00  0.00           C  
ATOM   1186  H   ALA A  76       5.291  -7.453   9.300  1.00  0.00           H  
ATOM   1187  HA  ALA A  76       4.351  -5.564   7.400  1.00  0.00           H  
ATOM   1188 1HB  ALA A  76       6.604  -5.771   6.399  1.00  0.00           H  
ATOM   1189 2HB  ALA A  76       6.680  -5.625   8.172  1.00  0.00           H  
ATOM   1190 3HB  ALA A  76       6.906  -7.211   7.400  1.00  0.00           H  
ATOM   1191  N   ALA A  77       4.703  -8.684   6.308  1.00  0.00           N  
ATOM   1192  CA  ALA A  77       4.319  -9.621   5.270  1.00  0.00           C  
ATOM   1193  C   ALA A  77       2.785  -9.707   5.163  1.00  0.00           C  
ATOM   1194  O   ALA A  77       2.235  -9.824   4.069  1.00  0.00           O  
ATOM   1195  CB  ALA A  77       4.920 -10.991   5.548  1.00  0.00           C  
ATOM   1196  H   ALA A  77       5.229  -9.021   7.103  1.00  0.00           H  
ATOM   1197  HA  ALA A  77       4.716  -9.266   4.320  1.00  0.00           H  
ATOM   1198 1HB  ALA A  77       4.628 -11.684   4.759  1.00  0.00           H  
ATOM   1199 2HB  ALA A  77       6.007 -10.912   5.576  1.00  0.00           H  
ATOM   1200 3HB  ALA A  77       4.559 -11.359   6.506  1.00  0.00           H  
ATOM   1201  N   ALA A  78       2.077  -9.652   6.288  1.00  0.00           N  
ATOM   1202  CA  ALA A  78       0.621  -9.757   6.231  1.00  0.00           C  
ATOM   1203  C   ALA A  78       0.053  -8.545   5.509  1.00  0.00           C  
ATOM   1204  O   ALA A  78      -0.902  -8.660   4.741  1.00  0.00           O  
ATOM   1205  CB  ALA A  78       0.029  -9.879   7.628  1.00  0.00           C  
ATOM   1206  H   ALA A  78       2.527  -9.538   7.186  1.00  0.00           H  
ATOM   1207  HA  ALA A  78       0.369 -10.652   5.662  1.00  0.00           H  
ATOM   1208 1HB  ALA A  78      -1.057  -9.939   7.559  1.00  0.00           H  
ATOM   1209 2HB  ALA A  78       0.414 -10.778   8.109  1.00  0.00           H  
ATOM   1210 3HB  ALA A  78       0.307  -9.006   8.217  1.00  0.00           H  
ATOM   1211  N   ILE A  79       0.641  -7.377   5.757  1.00  0.00           N  
ATOM   1212  CA  ILE A  79       0.105  -6.145   5.196  1.00  0.00           C  
ATOM   1213  C   ILE A  79       0.265  -6.178   3.686  1.00  0.00           C  
ATOM   1214  O   ILE A  79      -0.648  -5.808   2.947  1.00  0.00           O  
ATOM   1215  CB  ILE A  79       0.814  -4.906   5.774  1.00  0.00           C  
ATOM   1216  CG1 ILE A  79       0.459  -4.730   7.252  1.00  0.00           C  
ATOM   1217  CG2 ILE A  79       0.440  -3.662   4.981  1.00  0.00           C  
ATOM   1218  CD1 ILE A  79       1.352  -3.751   7.982  1.00  0.00           C  
ATOM   1219  H   ILE A  79       1.465  -7.334   6.339  1.00  0.00           H  
ATOM   1220  HA  ILE A  79      -0.954  -6.083   5.444  1.00  0.00           H  
ATOM   1221  HB  ILE A  79       1.893  -5.048   5.723  1.00  0.00           H  
ATOM   1222 1HG1 ILE A  79      -0.570  -4.384   7.341  1.00  0.00           H  
ATOM   1223 2HG1 ILE A  79       0.525  -5.693   7.760  1.00  0.00           H  
ATOM   1224 1HG2 ILE A  79       0.949  -2.796   5.403  1.00  0.00           H  
ATOM   1225 2HG2 ILE A  79       0.741  -3.789   3.942  1.00  0.00           H  
ATOM   1226 3HG2 ILE A  79      -0.638  -3.510   5.030  1.00  0.00           H  
ATOM   1227 1HD1 ILE A  79       1.039  -3.680   9.023  1.00  0.00           H  
ATOM   1228 2HD1 ILE A  79       2.385  -4.097   7.936  1.00  0.00           H  
ATOM   1229 3HD1 ILE A  79       1.275  -2.771   7.513  1.00  0.00           H  
ATOM   1230  N   LEU A  80       1.438  -6.628   3.231  1.00  0.00           N  
ATOM   1231  CA  LEU A  80       1.762  -6.701   1.800  1.00  0.00           C  
ATOM   1232  C   LEU A  80       0.761  -7.603   1.093  1.00  0.00           C  
ATOM   1233  O   LEU A  80       0.352  -7.326  -0.034  1.00  0.00           O  
ATOM   1234  CB  LEU A  80       3.185  -7.235   1.590  1.00  0.00           C  
ATOM   1235  CG  LEU A  80       4.316  -6.329   2.090  1.00  0.00           C  
ATOM   1236  CD1 LEU A  80       5.627  -7.103   2.087  1.00  0.00           C  
ATOM   1237  CD2 LEU A  80       4.408  -5.095   1.205  1.00  0.00           C  
ATOM   1238  H   LEU A  80       2.126  -6.927   3.908  1.00  0.00           H  
ATOM   1239  HA  LEU A  80       1.683  -5.697   1.382  1.00  0.00           H  
ATOM   1240 1HB  LEU A  80       3.276  -8.192   2.101  1.00  0.00           H  
ATOM   1241 2HB  LEU A  80       3.340  -7.401   0.523  1.00  0.00           H  
ATOM   1242  HG  LEU A  80       4.112  -6.025   3.117  1.00  0.00           H  
ATOM   1243 1HD1 LEU A  80       6.432  -6.459   2.443  1.00  0.00           H  
ATOM   1244 2HD1 LEU A  80       5.540  -7.970   2.743  1.00  0.00           H  
ATOM   1245 3HD1 LEU A  80       5.851  -7.436   1.073  1.00  0.00           H  
ATOM   1246 1HD2 LEU A  80       5.212  -4.450   1.562  1.00  0.00           H  
ATOM   1247 2HD2 LEU A  80       4.614  -5.398   0.178  1.00  0.00           H  
ATOM   1248 3HD2 LEU A  80       3.464  -4.551   1.241  1.00  0.00           H  
ATOM   1249  N   ALA A  81       0.405  -8.805   1.655  1.00  0.00           N  
ATOM   1250  CA  ALA A  81      -0.568  -9.770   1.192  1.00  0.00           C  
ATOM   1251  C   ALA A  81      -1.979  -9.213   1.253  1.00  0.00           C  
ATOM   1252  O   ALA A  81      -2.807  -9.498   0.387  1.00  0.00           O  
ATOM   1253  CB  ALA A  81      -0.474 -11.050   2.010  1.00  0.00           C  
ATOM   1254  H   ALA A  81       0.973  -9.026   2.460  1.00  0.00           H  
ATOM   1255  HA  ALA A  81      -0.347  -9.999   0.149  1.00  0.00           H  
ATOM   1256 1HB  ALA A  81      -1.213 -11.766   1.649  1.00  0.00           H  
ATOM   1257 2HB  ALA A  81       0.523 -11.475   1.907  1.00  0.00           H  
ATOM   1258 3HB  ALA A  81      -0.668 -10.827   3.057  1.00  0.00           H  
ATOM   1259  N   ALA A  82      -2.379  -8.423   2.403  1.00  0.00           N  
ATOM   1260  CA  ALA A  82      -3.689  -7.774   2.444  1.00  0.00           C  
ATOM   1261  C   ALA A  82      -3.864  -6.780   1.290  1.00  0.00           C  
ATOM   1262  O   ALA A  82      -4.930  -6.703   0.680  1.00  0.00           O  
ATOM   1263  CB  ALA A  82      -3.887  -7.074   3.780  1.00  0.00           C  
ATOM   1264  H   ALA A  82      -1.765  -8.340   3.201  1.00  0.00           H  
ATOM   1265  HA  ALA A  82      -4.452  -8.545   2.334  1.00  0.00           H  
ATOM   1266 1HB  ALA A  82      -4.869  -6.599   3.801  1.00  0.00           H  
ATOM   1267 2HB  ALA A  82      -3.819  -7.803   4.587  1.00  0.00           H  
ATOM   1268 3HB  ALA A  82      -3.116  -6.315   3.911  1.00  0.00           H  
ATOM   1269  N   ALA A  83      -2.757  -5.877   0.866  1.00  0.00           N  
ATOM   1270  CA  ALA A  83      -2.803  -4.941  -0.259  1.00  0.00           C  
ATOM   1271  C   ALA A  83      -3.072  -5.673  -1.584  1.00  0.00           C  
ATOM   1272  O   ALA A  83      -3.853  -5.207  -2.413  1.00  0.00           O  
ATOM   1273  CB  ALA A  83      -1.505  -4.155  -0.346  1.00  0.00           C  
ATOM   1274  H   ALA A  83      -1.915  -5.937   1.422  1.00  0.00           H  
ATOM   1275  HA  ALA A  83      -3.626  -4.248  -0.089  1.00  0.00           H  
ATOM   1276 1HB  ALA A  83      -1.554  -3.464  -1.188  1.00  0.00           H  
ATOM   1277 2HB  ALA A  83      -1.355  -3.593   0.576  1.00  0.00           H  
ATOM   1278 3HB  ALA A  83      -0.671  -4.841  -0.490  1.00  0.00           H  
ATOM   1279  N   ALA A  84      -2.354  -6.901  -1.906  1.00  0.00           N  
ATOM   1280  CA  ALA A  84      -2.497  -7.679  -3.136  1.00  0.00           C  
ATOM   1281  C   ALA A  84      -3.917  -8.223  -3.305  1.00  0.00           C  
ATOM   1282  O   ALA A  84      -4.436  -8.294  -4.418  1.00  0.00           O  
ATOM   1283  CB  ALA A  84      -1.496  -8.824  -3.157  1.00  0.00           C  
ATOM   1284  H   ALA A  84      -1.686  -7.200  -1.211  1.00  0.00           H  
ATOM   1285  HA  ALA A  84      -2.296  -7.018  -3.980  1.00  0.00           H  
ATOM   1286 1HB  ALA A  84      -1.613  -9.394  -4.079  1.00  0.00           H  
ATOM   1287 2HB  ALA A  84      -0.484  -8.423  -3.106  1.00  0.00           H  
ATOM   1288 3HB  ALA A  84      -1.670  -9.477  -2.304  1.00  0.00           H  
ATOM   1289  N   GLN A  85      -4.584  -8.735  -2.169  1.00  0.00           N  
ATOM   1290  CA  GLN A  85      -5.952  -9.274  -2.181  1.00  0.00           C  
ATOM   1291  C   GLN A  85      -7.044  -8.208  -2.113  1.00  0.00           C  
ATOM   1292  O   GLN A  85      -8.172  -8.434  -2.549  1.00  0.00           O  
ATOM   1293  CB  GLN A  85      -6.133 -10.252  -1.016  1.00  0.00           C  
ATOM   1294  CG  GLN A  85      -5.307 -11.521  -1.135  1.00  0.00           C  
ATOM   1295  CD  GLN A  85      -5.697 -12.355  -2.341  1.00  0.00           C  
ATOM   1296  OE1 GLN A  85      -6.869 -12.694  -2.526  1.00  0.00           O  
ATOM   1297  NE2 GLN A  85      -4.715 -12.690  -3.170  1.00  0.00           N  
ATOM   1298  H   GLN A  85      -4.046  -8.779  -1.316  1.00  0.00           H  
ATOM   1299  HA  GLN A  85      -6.102  -9.814  -3.116  1.00  0.00           H  
ATOM   1300 1HB  GLN A  85      -5.862  -9.759  -0.083  1.00  0.00           H  
ATOM   1301 2HB  GLN A  85      -7.182 -10.538  -0.942  1.00  0.00           H  
ATOM   1302 1HG  GLN A  85      -4.256 -11.251  -1.231  1.00  0.00           H  
ATOM   1303 2HG  GLN A  85      -5.457 -12.125  -0.240  1.00  0.00           H  
ATOM   1304 1HE2 GLN A  85      -4.911 -13.239  -3.983  1.00  0.00           H  
ATOM   1305 2HE2 GLN A  85      -3.778 -12.394  -2.981  1.00  0.00           H  
ATOM   1306  N   LEU A  86      -6.837  -6.929  -1.436  1.00  0.00           N  
ATOM   1307  CA  LEU A  86      -7.686  -5.759  -1.534  1.00  0.00           C  
ATOM   1308  C   LEU A  86      -7.666  -5.271  -2.976  1.00  0.00           C  
ATOM   1309  O   LEU A  86      -8.690  -4.845  -3.512  1.00  0.00           O  
ATOM   1310  CB  LEU A  86      -7.204  -4.653  -0.586  1.00  0.00           C  
ATOM   1311  CG  LEU A  86      -7.404  -4.927   0.910  1.00  0.00           C  
ATOM   1312  CD1 LEU A  86      -6.629  -3.898   1.723  1.00  0.00           C  
ATOM   1313  CD2 LEU A  86      -8.888  -4.881   1.242  1.00  0.00           C  
ATOM   1314  H   LEU A  86      -6.021  -6.897  -0.843  1.00  0.00           H  
ATOM   1315  HA  LEU A  86      -8.702  -6.053  -1.270  1.00  0.00           H  
ATOM   1316 1HB  LEU A  86      -6.141  -4.490  -0.754  1.00  0.00           H  
ATOM   1317 2HB  LEU A  86      -7.735  -3.732  -0.827  1.00  0.00           H  
ATOM   1318  HG  LEU A  86      -7.007  -5.912   1.156  1.00  0.00           H  
ATOM   1319 1HD1 LEU A  86      -6.771  -4.093   2.787  1.00  0.00           H  
ATOM   1320 2HD1 LEU A  86      -5.569  -3.966   1.481  1.00  0.00           H  
ATOM   1321 3HD1 LEU A  86      -6.993  -2.898   1.486  1.00  0.00           H  
ATOM   1322 1HD2 LEU A  86      -9.030  -5.076   2.306  1.00  0.00           H  
ATOM   1323 2HD2 LEU A  86      -9.285  -3.895   0.998  1.00  0.00           H  
ATOM   1324 3HD2 LEU A  86      -9.414  -5.638   0.660  1.00  0.00           H  
ATOM   1325  N   GLY A  87      -6.494  -5.334  -3.604  1.00  0.00           N  
ATOM   1326  CA  GLY A  87      -6.341  -4.825  -4.947  1.00  0.00           C  
ATOM   1327  C   GLY A  87      -5.847  -3.389  -4.911  1.00  0.00           C  
ATOM   1328  O   GLY A  87      -6.192  -2.572  -5.768  1.00  0.00           O  
ATOM   1329  H   GLY A  87      -5.697  -5.742  -3.139  1.00  0.00           H  
ATOM   1330 1HA  GLY A  87      -5.638  -5.450  -5.495  1.00  0.00           H  
ATOM   1331 2HA  GLY A  87      -7.296  -4.881  -5.470  1.00  0.00           H  
ATOM   1332  N   THR A  88      -5.024  -3.071  -3.919  1.00  0.00           N  
ATOM   1333  CA  THR A  88      -4.556  -1.710  -3.810  1.00  0.00           C  
ATOM   1334  C   THR A  88      -3.074  -1.623  -3.499  1.00  0.00           C  
ATOM   1335  O   THR A  88      -2.356  -2.612  -3.581  1.00  0.00           O  
ATOM   1336  CB  THR A  88      -5.349  -0.951  -2.730  1.00  0.00           C  
ATOM   1337  OG1 THR A  88      -5.012   0.442  -2.775  1.00  0.00           O  
ATOM   1338  CG2 THR A  88      -5.031  -1.501  -1.348  1.00  0.00           C  
ATOM   1339  H   THR A  88      -4.716  -3.752  -3.240  1.00  0.00           H  
ATOM   1340  HA  THR A  88      -4.665  -1.228  -4.780  1.00  0.00           H  
ATOM   1341  HB  THR A  88      -6.417  -1.058  -2.920  1.00  0.00           H  
ATOM   1342  HG1 THR A  88      -5.470   0.857  -3.510  1.00  0.00           H  
ATOM   1343 1HG2 THR A  88      -5.601  -0.953  -0.598  1.00  0.00           H  
ATOM   1344 2HG2 THR A  88      -5.297  -2.557  -1.307  1.00  0.00           H  
ATOM   1345 3HG2 THR A  88      -3.966  -1.388  -1.148  1.00  0.00           H  
ATOM   1346  N   THR A  89      -2.585  -0.418  -3.097  1.00  0.00           N  
ATOM   1347  CA  THR A  89      -1.154  -0.241  -2.870  1.00  0.00           C  
ATOM   1348  C   THR A  89      -0.817  -0.683  -1.447  1.00  0.00           C  
ATOM   1349  O   THR A  89      -1.723  -0.879  -0.628  1.00  0.00           O  
ATOM   1350  CB  THR A  89      -0.719   1.220  -3.089  1.00  0.00           C  
ATOM   1351  OG1 THR A  89      -1.340   2.059  -2.107  1.00  0.00           O  
ATOM   1352  CG2 THR A  89      -1.118   1.692  -4.479  1.00  0.00           C  
ATOM   1353  H   THR A  89      -3.209   0.360  -2.942  1.00  0.00           H  
ATOM   1354  HA  THR A  89      -0.611  -0.827  -3.611  1.00  0.00           H  
ATOM   1355  HB  THR A  89       0.363   1.297  -2.982  1.00  0.00           H  
ATOM   1356  HG1 THR A  89      -0.942   2.932  -2.135  1.00  0.00           H  
ATOM   1357 1HG2 THR A  89      -0.802   2.726  -4.617  1.00  0.00           H  
ATOM   1358 2HG2 THR A  89      -0.638   1.063  -5.229  1.00  0.00           H  
ATOM   1359 3HG2 THR A  89      -2.200   1.626  -4.589  1.00  0.00           H  
ATOM   1360  N   VAL A  90       0.478  -0.846  -1.164  1.00  0.00           N  
ATOM   1361  CA  VAL A  90       0.905  -1.216   0.178  1.00  0.00           C  
ATOM   1362  C   VAL A  90       0.606  -0.088   1.164  1.00  0.00           C  
ATOM   1363  O   VAL A  90       0.102  -0.323   2.284  1.00  0.00           O  
ATOM   1364  CB  VAL A  90       2.413  -1.530   0.195  1.00  0.00           C  
ATOM   1365  CG1 VAL A  90       2.893  -1.760   1.620  1.00  0.00           C  
ATOM   1366  CG2 VAL A  90       2.698  -2.746  -0.673  1.00  0.00           C  
ATOM   1367  H   VAL A  90       1.175  -0.712  -1.881  1.00  0.00           H  
ATOM   1368  HA  VAL A  90       0.278  -2.037   0.526  1.00  0.00           H  
ATOM   1369  HB  VAL A  90       2.959  -0.669  -0.193  1.00  0.00           H  
ATOM   1370 1HG1 VAL A  90       3.961  -1.981   1.614  1.00  0.00           H  
ATOM   1371 2HG1 VAL A  90       2.712  -0.865   2.215  1.00  0.00           H  
ATOM   1372 3HG1 VAL A  90       2.353  -2.601   2.055  1.00  0.00           H  
ATOM   1373 1HG2 VAL A  90       3.766  -2.962  -0.657  1.00  0.00           H  
ATOM   1374 2HG2 VAL A  90       2.148  -3.605  -0.289  1.00  0.00           H  
ATOM   1375 3HG2 VAL A  90       2.385  -2.543  -1.697  1.00  0.00           H  
ATOM   1376  N   GLU A  91       0.863   1.140   0.722  1.00  0.00           N  
ATOM   1377  CA  GLU A  91       0.656   2.308   1.570  1.00  0.00           C  
ATOM   1378  C   GLU A  91      -0.807   2.417   1.983  1.00  0.00           C  
ATOM   1379  O   GLU A  91      -1.100   2.746   3.130  1.00  0.00           O  
ATOM   1380  CB  GLU A  91       1.091   3.583   0.844  1.00  0.00           C  
ATOM   1381  CG  GLU A  91       2.584   3.666   0.558  1.00  0.00           C  
ATOM   1382  CD  GLU A  91       2.994   2.866  -0.646  1.00  0.00           C  
ATOM   1383  OE1 GLU A  91       2.137   2.300  -1.281  1.00  0.00           O  
ATOM   1384  OE2 GLU A  91       4.168   2.820  -0.933  1.00  0.00           O  
ATOM   1385  H   GLU A  91       1.210   1.270  -0.218  1.00  0.00           H  
ATOM   1386  HA  GLU A  91       1.238   2.182   2.484  1.00  0.00           H  
ATOM   1387 1HB  GLU A  91       0.564   3.659  -0.108  1.00  0.00           H  
ATOM   1388 2HB  GLU A  91       0.815   4.454   1.440  1.00  0.00           H  
ATOM   1389 1HG  GLU A  91       2.855   4.709   0.397  1.00  0.00           H  
ATOM   1390 2HG  GLU A  91       3.130   3.307   1.430  1.00  0.00           H  
ATOM   1391  N   GLU A  92      -1.768   2.081   1.034  1.00  0.00           N  
ATOM   1392  CA  GLU A  92      -3.196   2.123   1.369  1.00  0.00           C  
ATOM   1393  C   GLU A  92      -3.589   1.048   2.379  1.00  0.00           C  
ATOM   1394  O   GLU A  92      -4.411   1.295   3.259  1.00  0.00           O  
ATOM   1395  CB  GLU A  92      -4.038   1.962   0.101  1.00  0.00           C  
ATOM   1396  CG  GLU A  92      -5.542   2.015   0.336  1.00  0.00           C  
ATOM   1397  CD  GLU A  92      -6.011   3.356   0.826  1.00  0.00           C  
ATOM   1398  OE1 GLU A  92      -5.309   4.319   0.630  1.00  0.00           O  
ATOM   1399  OE2 GLU A  92      -7.074   3.419   1.397  1.00  0.00           O  
ATOM   1400  H   GLU A  92      -1.491   1.915   0.077  1.00  0.00           H  
ATOM   1401  HA  GLU A  92      -3.423   3.103   1.785  1.00  0.00           H  
ATOM   1402 1HB  GLU A  92      -3.783   2.750  -0.607  1.00  0.00           H  
ATOM   1403 2HB  GLU A  92      -3.807   1.009  -0.372  1.00  0.00           H  
ATOM   1404 1HG  GLU A  92      -6.052   1.784  -0.599  1.00  0.00           H  
ATOM   1405 2HG  GLU A  92      -5.812   1.252   1.064  1.00  0.00           H  
ATOM   1406  N   ALA A  93      -3.034  -0.302   2.267  1.00  0.00           N  
ATOM   1407  CA  ALA A  93      -3.277  -1.358   3.246  1.00  0.00           C  
ATOM   1408  C   ALA A  93      -2.751  -0.917   4.610  1.00  0.00           C  
ATOM   1409  O   ALA A  93      -3.309  -1.260   5.643  1.00  0.00           O  
ATOM   1410  CB  ALA A  93      -2.624  -2.665   2.811  1.00  0.00           C  
ATOM   1411  H   ALA A  93      -2.474  -0.507   1.451  1.00  0.00           H  
ATOM   1412  HA  ALA A  93      -4.354  -1.512   3.316  1.00  0.00           H  
ATOM   1413 1HB  ALA A  93      -2.820  -3.435   3.556  1.00  0.00           H  
ATOM   1414 2HB  ALA A  93      -3.036  -2.976   1.852  1.00  0.00           H  
ATOM   1415 3HB  ALA A  93      -1.548  -2.519   2.714  1.00  0.00           H  
ATOM   1416  N   VAL A  94      -1.507  -0.157   4.720  1.00  0.00           N  
ATOM   1417  CA  VAL A  94      -0.923   0.380   5.938  1.00  0.00           C  
ATOM   1418  C   VAL A  94      -1.870   1.442   6.520  1.00  0.00           C  
ATOM   1419  O   VAL A  94      -2.144   1.422   7.719  1.00  0.00           O  
ATOM   1420  CB  VAL A  94       0.457   0.999   5.652  1.00  0.00           C  
ATOM   1421  CG1 VAL A  94       0.944   1.793   6.855  1.00  0.00           C  
ATOM   1422  CG2 VAL A  94       1.450  -0.095   5.292  1.00  0.00           C  
ATOM   1423  H   VAL A  94      -1.020  -0.027   3.844  1.00  0.00           H  
ATOM   1424  HA  VAL A  94      -0.854  -0.425   6.671  1.00  0.00           H  
ATOM   1425  HB  VAL A  94       0.367   1.698   4.821  1.00  0.00           H  
ATOM   1426 1HG1 VAL A  94       1.921   2.224   6.636  1.00  0.00           H  
ATOM   1427 2HG1 VAL A  94       0.237   2.592   7.074  1.00  0.00           H  
ATOM   1428 3HG1 VAL A  94       1.026   1.133   7.719  1.00  0.00           H  
ATOM   1429 1HG2 VAL A  94       2.425   0.349   5.089  1.00  0.00           H  
ATOM   1430 2HG2 VAL A  94       1.536  -0.798   6.121  1.00  0.00           H  
ATOM   1431 3HG2 VAL A  94       1.102  -0.624   4.404  1.00  0.00           H  
ATOM   1432  N   LYS A  95      -2.378   2.498   5.664  1.00  0.00           N  
ATOM   1433  CA  LYS A  95      -3.293   3.553   6.118  1.00  0.00           C  
ATOM   1434  C   LYS A  95      -4.543   2.986   6.749  1.00  0.00           C  
ATOM   1435  O   LYS A  95      -5.045   3.527   7.729  1.00  0.00           O  
ATOM   1436  CB  LYS A  95      -3.679   4.469   4.956  1.00  0.00           C  
ATOM   1437  CG  LYS A  95      -2.565   5.398   4.491  1.00  0.00           C  
ATOM   1438  CD  LYS A  95      -2.985   6.195   3.266  1.00  0.00           C  
ATOM   1439  CE  LYS A  95      -1.840   7.050   2.741  1.00  0.00           C  
ATOM   1440  NZ  LYS A  95      -2.200   7.747   1.477  1.00  0.00           N  
ATOM   1441  H   LYS A  95      -2.091   2.479   4.697  1.00  0.00           H  
ATOM   1442  HA  LYS A  95      -2.789   4.146   6.882  1.00  0.00           H  
ATOM   1443 1HB  LYS A  95      -3.987   3.864   4.103  1.00  0.00           H  
ATOM   1444 2HB  LYS A  95      -4.529   5.086   5.244  1.00  0.00           H  
ATOM   1445 1HG  LYS A  95      -2.309   6.089   5.295  1.00  0.00           H  
ATOM   1446 2HG  LYS A  95      -1.680   4.810   4.246  1.00  0.00           H  
ATOM   1447 1HD  LYS A  95      -3.306   5.511   2.479  1.00  0.00           H  
ATOM   1448 2HD  LYS A  95      -3.821   6.844   3.524  1.00  0.00           H  
ATOM   1449 1HE  LYS A  95      -1.570   7.794   3.489  1.00  0.00           H  
ATOM   1450 2HE  LYS A  95      -0.970   6.420   2.558  1.00  0.00           H  
ATOM   1451 1HZ  LYS A  95      -1.416   8.302   1.163  1.00  0.00           H  
ATOM   1452 2HZ  LYS A  95      -2.434   7.065   0.771  1.00  0.00           H  
ATOM   1453 3HZ  LYS A  95      -2.995   8.349   1.640  1.00  0.00           H  
ATOM   1454  N   ARG A  96      -5.229   1.828   6.176  1.00  0.00           N  
ATOM   1455  CA  ARG A  96      -6.417   1.157   6.701  1.00  0.00           C  
ATOM   1456  C   ARG A  96      -6.102   0.344   7.953  1.00  0.00           C  
ATOM   1457  O   ARG A  96      -6.896   0.305   8.883  1.00  0.00           O  
ATOM   1458  CB  ARG A  96      -7.019   0.240   5.647  1.00  0.00           C  
ATOM   1459  CG  ARG A  96      -7.581   0.951   4.426  1.00  0.00           C  
ATOM   1460  CD  ARG A  96      -8.149  -0.009   3.445  1.00  0.00           C  
ATOM   1461  NE  ARG A  96      -8.467   0.633   2.180  1.00  0.00           N  
ATOM   1462  CZ  ARG A  96      -9.138   0.045   1.170  1.00  0.00           C  
ATOM   1463  NH1 ARG A  96      -9.555  -1.196   1.293  1.00  0.00           N  
ATOM   1464  NH2 ARG A  96      -9.378   0.715   0.057  1.00  0.00           N  
ATOM   1465  H   ARG A  96      -4.816   1.498   5.317  1.00  0.00           H  
ATOM   1466  HA  ARG A  96      -7.152   1.915   6.974  1.00  0.00           H  
ATOM   1467 1HB  ARG A  96      -6.261  -0.461   5.300  1.00  0.00           H  
ATOM   1468 2HB  ARG A  96      -7.826  -0.343   6.090  1.00  0.00           H  
ATOM   1469 1HG  ARG A  96      -8.372   1.634   4.735  1.00  0.00           H  
ATOM   1470 2HG  ARG A  96      -6.787   1.514   3.934  1.00  0.00           H  
ATOM   1471 1HD  ARG A  96      -7.428  -0.803   3.253  1.00  0.00           H  
ATOM   1472 2HD  ARG A  96      -9.065  -0.441   3.847  1.00  0.00           H  
ATOM   1473  HE  ARG A  96      -8.163   1.588   2.048  1.00  0.00           H  
ATOM   1474 1HH1 ARG A  96      -9.371  -1.709   2.144  1.00  0.00           H  
ATOM   1475 2HH1 ARG A  96     -10.057  -1.637   0.537  1.00  0.00           H  
ATOM   1476 1HH2 ARG A  96      -9.057   1.669  -0.038  1.00  0.00           H  
ATOM   1477 2HH2 ARG A  96      -9.880   0.274  -0.699  1.00  0.00           H  
ATOM   1478  N   ALA A  97      -4.954  -0.322   7.949  1.00  0.00           N  
ATOM   1479  CA  ALA A  97      -4.543  -1.108   9.095  1.00  0.00           C  
ATOM   1480  C   ALA A  97      -4.345  -0.158  10.276  1.00  0.00           C  
ATOM   1481  O   ALA A  97      -4.709  -0.487  11.386  1.00  0.00           O  
ATOM   1482  CB  ALA A  97      -3.267  -1.873   8.784  1.00  0.00           C  
ATOM   1483  H   ALA A  97      -4.354  -0.284   7.138  1.00  0.00           H  
ATOM   1484  HA  ALA A  97      -5.336  -1.824   9.319  1.00  0.00           H  
ATOM   1485 1HB  ALA A  97      -2.971  -2.459   9.653  1.00  0.00           H  
ATOM   1486 2HB  ALA A  97      -3.441  -2.540   7.939  1.00  0.00           H  
ATOM   1487 3HB  ALA A  97      -2.475  -1.170   8.534  1.00  0.00           H  
ATOM   1488  N   LEU A  98      -3.772   1.018  10.019  1.00  0.00           N  
ATOM   1489  CA  LEU A  98      -3.591   2.041  11.051  1.00  0.00           C  
ATOM   1490  C   LEU A  98      -4.912   2.583  11.596  1.00  0.00           C  
ATOM   1491  O   LEU A  98      -5.023   2.835  12.780  1.00  0.00           O  
ATOM   1492  CB  LEU A  98      -2.762   3.202  10.487  1.00  0.00           C  
ATOM   1493  CG  LEU A  98      -1.266   2.921  10.298  1.00  0.00           C  
ATOM   1494  CD1 LEU A  98      -0.660   3.984   9.391  1.00  0.00           C  
ATOM   1495  CD2 LEU A  98      -0.577   2.901  11.654  1.00  0.00           C  
ATOM   1496  H   LEU A  98      -3.453   1.206   9.080  1.00  0.00           H  
ATOM   1497  HA  LEU A  98      -3.078   1.588  11.900  1.00  0.00           H  
ATOM   1498 1HB  LEU A  98      -3.172   3.482   9.518  1.00  0.00           H  
ATOM   1499 2HB  LEU A  98      -2.857   4.055  11.159  1.00  0.00           H  
ATOM   1500  HG  LEU A  98      -1.136   1.954   9.811  1.00  0.00           H  
ATOM   1501 1HD1 LEU A  98       0.403   3.784   9.257  1.00  0.00           H  
ATOM   1502 2HD1 LEU A  98      -1.158   3.962   8.422  1.00  0.00           H  
ATOM   1503 3HD1 LEU A  98      -0.790   4.966   9.845  1.00  0.00           H  
ATOM   1504 1HD2 LEU A  98       0.486   2.701  11.520  1.00  0.00           H  
ATOM   1505 2HD2 LEU A  98      -0.705   3.868  12.141  1.00  0.00           H  
ATOM   1506 3HD2 LEU A  98      -1.018   2.121  12.275  1.00  0.00           H  
ATOM   1507  N   LYS A  99      -6.064   2.875  10.707  1.00  0.00           N  
ATOM   1508  CA  LYS A  99      -7.406   3.269  11.137  1.00  0.00           C  
ATOM   1509  C   LYS A  99      -8.020   2.204  12.032  1.00  0.00           C  
ATOM   1510  O   LYS A  99      -8.704   2.533  13.009  1.00  0.00           O  
ATOM   1511  CB  LYS A  99      -8.308   3.524   9.929  1.00  0.00           C  
ATOM   1512  CG  LYS A  99      -7.968   4.784   9.144  1.00  0.00           C  
ATOM   1513  CD  LYS A  99      -8.870   4.940   7.929  1.00  0.00           C  
ATOM   1514  CE  LYS A  99      -8.504   6.176   7.121  1.00  0.00           C  
ATOM   1515  NZ  LYS A  99      -9.341   6.310   5.898  1.00  0.00           N  
ATOM   1516  H   LYS A  99      -5.876   2.764   9.722  1.00  0.00           H  
ATOM   1517  HA  LYS A  99      -7.329   4.194  11.707  1.00  0.00           H  
ATOM   1518 1HB  LYS A  99      -8.248   2.678   9.244  1.00  0.00           H  
ATOM   1519 2HB  LYS A  99      -9.344   3.605  10.259  1.00  0.00           H  
ATOM   1520 1HG  LYS A  99      -8.086   5.657   9.788  1.00  0.00           H  
ATOM   1521 2HG  LYS A  99      -6.931   4.737   8.813  1.00  0.00           H  
ATOM   1522 1HD  LYS A  99      -8.778   4.059   7.292  1.00  0.00           H  
ATOM   1523 2HD  LYS A  99      -9.907   5.024   8.254  1.00  0.00           H  
ATOM   1524 1HE  LYS A  99      -8.636   7.065   7.737  1.00  0.00           H  
ATOM   1525 2HE  LYS A  99      -7.456   6.119   6.824  1.00  0.00           H  
ATOM   1526 1HZ  LYS A  99      -9.067   7.140   5.391  1.00  0.00           H  
ATOM   1527 2HZ  LYS A  99      -9.211   5.498   5.310  1.00  0.00           H  
ATOM   1528 3HZ  LYS A  99     -10.313   6.382   6.162  1.00  0.00           H  
ATOM   1529  N   LEU A 100      -7.870   0.786  11.738  1.00  0.00           N  
ATOM   1530  CA  LEU A 100      -8.333  -0.371  12.490  1.00  0.00           C  
ATOM   1531  C   LEU A 100      -7.535  -0.491  13.787  1.00  0.00           C  
ATOM   1532  O   LEU A 100      -8.079  -0.836  14.837  1.00  0.00           O  
ATOM   1533  CB  LEU A 100      -8.185  -1.651  11.657  1.00  0.00           C  
ATOM   1534  CG  LEU A 100      -9.114  -1.764  10.442  1.00  0.00           C  
ATOM   1535  CD1 LEU A 100      -8.688  -2.949   9.585  1.00  0.00           C  
ATOM   1536  CD2 LEU A 100     -10.552  -1.920  10.914  1.00  0.00           C  
ATOM   1537  H   LEU A 100      -7.393   0.642  10.859  1.00  0.00           H  
ATOM   1538  HA  LEU A 100      -9.388  -0.230  12.726  1.00  0.00           H  
ATOM   1539 1HB  LEU A 100      -7.160  -1.715  11.298  1.00  0.00           H  
ATOM   1540 2HB  LEU A 100      -8.376  -2.509  12.302  1.00  0.00           H  
ATOM   1541  HG  LEU A 100      -9.027  -0.864   9.832  1.00  0.00           H  
ATOM   1542 1HD1 LEU A 100      -9.348  -3.029   8.721  1.00  0.00           H  
ATOM   1543 2HD1 LEU A 100      -7.663  -2.802   9.245  1.00  0.00           H  
ATOM   1544 3HD1 LEU A 100      -8.748  -3.864  10.174  1.00  0.00           H  
ATOM   1545 1HD2 LEU A 100     -11.212  -1.999  10.050  1.00  0.00           H  
ATOM   1546 2HD2 LEU A 100     -10.640  -2.820  11.522  1.00  0.00           H  
ATOM   1547 3HD2 LEU A 100     -10.836  -1.051  11.508  1.00  0.00           H  
ATOM   1548  N   LYS A 101      -6.237  -0.220  13.697  1.00  0.00           N  
ATOM   1549  CA  LYS A 101      -5.365  -0.299  14.854  1.00  0.00           C  
ATOM   1550  C   LYS A 101      -5.954   0.539  16.000  1.00  0.00           C  
ATOM   1551  O   LYS A 101      -6.218   0.013  17.086  1.00  0.00           O  
ATOM   1552  CB  LYS A 101      -3.955   0.178  14.500  1.00  0.00           C  
ATOM   1553  CG  LYS A 101      -2.973   0.155  15.664  1.00  0.00           C  
ATOM   1554  CD  LYS A 101      -1.619   0.716  15.255  1.00  0.00           C  
ATOM   1555  CE  LYS A 101      -0.586   0.529  16.357  1.00  0.00           C  
ATOM   1556  NZ  LYS A 101      -0.875   1.384  17.541  1.00  0.00           N  
ATOM   1557  H   LYS A 101      -5.848   0.047  12.805  1.00  0.00           H  
ATOM   1558  HA  LYS A 101      -5.332  -1.336  15.191  1.00  0.00           H  
ATOM   1559 1HB  LYS A 101      -3.548  -0.448  13.706  1.00  0.00           H  
ATOM   1560 2HB  LYS A 101      -4.001   1.199  14.122  1.00  0.00           H  
ATOM   1561 1HG  LYS A 101      -3.370   0.749  16.487  1.00  0.00           H  
ATOM   1562 2HG  LYS A 101      -2.842  -0.871  16.009  1.00  0.00           H  
ATOM   1563 1HD  LYS A 101      -1.272   0.209  14.354  1.00  0.00           H  
ATOM   1564 2HD  LYS A 101      -1.716   1.779  15.039  1.00  0.00           H  
ATOM   1565 1HE  LYS A 101      -0.574  -0.513  16.672  1.00  0.00           H  
ATOM   1566 2HE  LYS A 101       0.403   0.782  15.975  1.00  0.00           H  
ATOM   1567 1HZ  LYS A 101      -0.169   1.232  18.247  1.00  0.00           H  
ATOM   1568 2HZ  LYS A 101      -0.870   2.356  17.264  1.00  0.00           H  
ATOM   1569 3HZ  LYS A 101      -1.782   1.146  17.916  1.00  0.00           H  
ATOM   1570  N   THR A 102      -6.218   1.821  15.745  1.00  0.00           N  
ATOM   1571  CA  THR A 102      -6.652   2.716  16.814  1.00  0.00           C  
ATOM   1572  C   THR A 102      -8.152   2.614  17.093  1.00  0.00           C  
ATOM   1573  O   THR A 102      -8.619   2.918  18.191  1.00  0.00           O  
ATOM   1574  CB  THR A 102      -6.294   4.176  16.480  1.00  0.00           C  
ATOM   1575  OG1 THR A 102      -7.001   4.587  15.303  1.00  0.00           O  
ATOM   1576  CG2 THR A 102      -4.798   4.317  16.243  1.00  0.00           C  
ATOM   1577  H   THR A 102      -6.120   2.185  14.808  1.00  0.00           H  
ATOM   1578  HA  THR A 102      -6.147   2.425  17.735  1.00  0.00           H  
ATOM   1579  HB  THR A 102      -6.587   4.821  17.307  1.00  0.00           H  
ATOM   1580  HG1 THR A 102      -7.902   4.823  15.537  1.00  0.00           H  
ATOM   1581 1HG2 THR A 102      -4.563   5.355  16.009  1.00  0.00           H  
ATOM   1582 2HG2 THR A 102      -4.257   4.017  17.141  1.00  0.00           H  
ATOM   1583 3HG2 THR A 102      -4.500   3.681  15.411  1.00  0.00           H  
ATOM   1584  N   LYS A 103      -8.909   2.178  16.102  1.00  0.00           N  
ATOM   1585  CA  LYS A 103     -10.336   1.960  16.290  1.00  0.00           C  
ATOM   1586  C   LYS A 103     -10.654   0.718  17.130  1.00  0.00           C  
ATOM   1587  O   LYS A 103     -11.521   0.759  18.008  1.00  0.00           O  
ATOM   1588  CB  LYS A 103     -11.026   1.855  14.929  1.00  0.00           C  
ATOM   1589  CG  LYS A 103     -12.534   1.660  15.002  1.00  0.00           C  
ATOM   1590  CD  LYS A 103     -13.157   1.644  13.614  1.00  0.00           C  
ATOM   1591  CE  LYS A 103     -14.664   1.444  13.684  1.00  0.00           C  
ATOM   1592  NZ  LYS A 103     -15.284   1.405  12.332  1.00  0.00           N  
ATOM   1593  H   LYS A 103      -8.499   1.994  15.197  1.00  0.00           H  
ATOM   1594  HA  LYS A 103     -10.746   2.808  16.841  1.00  0.00           H  
ATOM   1595 1HB  LYS A 103     -10.833   2.760  14.352  1.00  0.00           H  
ATOM   1596 2HB  LYS A 103     -10.606   1.017  14.372  1.00  0.00           H  
ATOM   1597 1HG  LYS A 103     -12.755   0.715  15.500  1.00  0.00           H  
ATOM   1598 2HG  LYS A 103     -12.978   2.469  15.581  1.00  0.00           H  
ATOM   1599 1HD  LYS A 103     -12.947   2.589  13.110  1.00  0.00           H  
ATOM   1600 2HD  LYS A 103     -12.720   0.836  13.028  1.00  0.00           H  
ATOM   1601 1HE  LYS A 103     -14.883   0.510  14.198  1.00  0.00           H  
ATOM   1602 2HE  LYS A 103     -15.113   2.259  14.252  1.00  0.00           H  
ATOM   1603 1HZ  LYS A 103     -16.281   1.272  12.422  1.00  0.00           H  
ATOM   1604 2HZ  LYS A 103     -15.103   2.276  11.852  1.00  0.00           H  
ATOM   1605 3HZ  LYS A 103     -14.889   0.641  11.802  1.00  0.00           H  
ATOM   1606  N   LEU A 104      -9.958  -0.384  16.869  1.00  0.00           N  
ATOM   1607  CA  LEU A 104     -10.264  -1.648  17.541  1.00  0.00           C  
ATOM   1608  C   LEU A 104      -9.348  -1.946  18.733  1.00  0.00           C  
ATOM   1609  O   LEU A 104      -9.705  -2.747  19.599  1.00  0.00           O  
ATOM   1610  CB  LEU A 104     -10.169  -2.800  16.533  1.00  0.00           C  
ATOM   1611  CG  LEU A 104     -11.080  -2.686  15.304  1.00  0.00           C  
ATOM   1612  CD1 LEU A 104     -10.783  -3.828  14.342  1.00  0.00           C  
ATOM   1613  CD2 LEU A 104     -12.535  -2.708  15.746  1.00  0.00           C  
ATOM   1614  H   LEU A 104      -9.205  -0.355  16.197  1.00  0.00           H  
ATOM   1615  HA  LEU A 104     -11.282  -1.596  17.928  1.00  0.00           H  
ATOM   1616 1HB  LEU A 104      -9.142  -2.868  16.178  1.00  0.00           H  
ATOM   1617 2HB  LEU A 104     -10.417  -3.731  17.043  1.00  0.00           H  
ATOM   1618  HG  LEU A 104     -10.873  -1.750  14.783  1.00  0.00           H  
ATOM   1619 1HD1 LEU A 104     -11.430  -3.747  13.469  1.00  0.00           H  
ATOM   1620 2HD1 LEU A 104      -9.740  -3.777  14.027  1.00  0.00           H  
ATOM   1621 3HD1 LEU A 104     -10.965  -4.780  14.841  1.00  0.00           H  
ATOM   1622 1HD2 LEU A 104     -13.183  -2.626  14.873  1.00  0.00           H  
ATOM   1623 2HD2 LEU A 104     -12.743  -3.644  16.265  1.00  0.00           H  
ATOM   1624 3HD2 LEU A 104     -12.724  -1.871  16.418  1.00  0.00           H  
ATOM   1625  N   GLY A 105      -8.172  -1.320  18.766  1.00  0.00           N  
ATOM   1626  CA  GLY A 105      -7.147  -1.656  19.742  1.00  0.00           C  
ATOM   1627  C   GLY A 105      -6.347  -2.914  19.421  1.00  0.00           C  
ATOM   1628  O   GLY A 105      -6.031  -3.701  20.318  1.00  0.00           O  
ATOM   1629  H   GLY A 105      -7.990  -0.590  18.091  1.00  0.00           H  
ATOM   1630 1HA  GLY A 105      -6.445  -0.827  19.833  1.00  0.00           H  
ATOM   1631 2HA  GLY A 105      -7.608  -1.793  20.719  1.00  0.00           H  
ATOM   1632  N   VAL A 106      -6.008  -3.108  18.144  1.00  0.00           N  
ATOM   1633  CA  VAL A 106      -5.356  -4.343  17.716  1.00  0.00           C  
ATOM   1634  C   VAL A 106      -4.019  -4.031  17.050  1.00  0.00           C  
ATOM   1635  O   VAL A 106      -3.731  -2.881  16.727  1.00  0.00           O  
ATOM   1636  CB  VAL A 106      -6.255  -5.116  16.733  1.00  0.00           C  
ATOM   1637  CG1 VAL A 106      -7.584  -5.463  17.387  1.00  0.00           C  
ATOM   1638  CG2 VAL A 106      -6.473  -4.293  15.473  1.00  0.00           C  
ATOM   1639  H   VAL A 106      -6.204  -2.392  17.460  1.00  0.00           H  
ATOM   1640  HA  VAL A 106      -5.139  -4.945  18.599  1.00  0.00           H  
ATOM   1641  HB  VAL A 106      -5.770  -6.057  16.474  1.00  0.00           H  
ATOM   1642 1HG1 VAL A 106      -8.207  -6.009  16.679  1.00  0.00           H  
ATOM   1643 2HG1 VAL A 106      -7.406  -6.081  18.267  1.00  0.00           H  
ATOM   1644 3HG1 VAL A 106      -8.094  -4.546  17.684  1.00  0.00           H  
ATOM   1645 1HG2 VAL A 106      -7.108  -4.846  14.782  1.00  0.00           H  
ATOM   1646 2HG2 VAL A 106      -6.953  -3.349  15.733  1.00  0.00           H  
ATOM   1647 3HG2 VAL A 106      -5.511  -4.093  14.999  1.00  0.00           H  
ATOM   1648  N   SER A 107      -3.189  -5.049  16.859  1.00  0.00           N  
ATOM   1649  CA  SER A 107      -1.896  -4.817  16.240  1.00  0.00           C  
ATOM   1650  C   SER A 107      -2.013  -4.716  14.705  1.00  0.00           C  
ATOM   1651  O   SER A 107      -3.085  -4.922  14.128  1.00  0.00           O  
ATOM   1652  CB  SER A 107      -0.943  -5.934  16.619  1.00  0.00           C  
ATOM   1653  OG  SER A 107      -1.307  -7.137  15.999  1.00  0.00           O  
ATOM   1654  H   SER A 107      -3.440  -5.985  17.138  1.00  0.00           H  
ATOM   1655  HA  SER A 107      -1.508  -3.861  16.596  1.00  0.00           H  
ATOM   1656 1HB  SER A 107       0.070  -5.662  16.325  1.00  0.00           H  
ATOM   1657 2HB  SER A 107      -0.946  -6.063  17.700  1.00  0.00           H  
ATOM   1658  HG  SER A 107      -0.745  -7.813  16.384  1.00  0.00           H  
ATOM   1659  N   LEU A 108      -0.892  -4.393  14.064  1.00  0.00           N  
ATOM   1660  CA  LEU A 108      -0.848  -4.233  12.628  1.00  0.00           C  
ATOM   1661  C   LEU A 108      -1.160  -5.577  11.987  1.00  0.00           C  
ATOM   1662  O   LEU A 108      -1.879  -5.647  11.005  1.00  0.00           O  
ATOM   1663  CB  LEU A 108       0.527  -3.727  12.177  1.00  0.00           C  
ATOM   1664  CG  LEU A 108       0.705  -2.203  12.169  1.00  0.00           C  
ATOM   1665  CD1 LEU A 108      -0.224  -1.588  11.132  1.00  0.00           C  
ATOM   1666  CD2 LEU A 108       0.417  -1.651  13.558  1.00  0.00           C  
ATOM   1667  H   LEU A 108      -0.047  -4.257  14.601  1.00  0.00           H  
ATOM   1668  HA  LEU A 108      -1.594  -3.492  12.340  1.00  0.00           H  
ATOM   1669 1HB  LEU A 108       1.285  -4.145  12.837  1.00  0.00           H  
ATOM   1670 2HB  LEU A 108       0.716  -4.087  11.166  1.00  0.00           H  
ATOM   1671  HG  LEU A 108       1.729  -1.958  11.887  1.00  0.00           H  
ATOM   1672 1HD1 LEU A 108      -0.098  -0.505  11.127  1.00  0.00           H  
ATOM   1673 2HD1 LEU A 108       0.017  -1.985  10.146  1.00  0.00           H  
ATOM   1674 3HD1 LEU A 108      -1.257  -1.831  11.380  1.00  0.00           H  
ATOM   1675 1HD2 LEU A 108       0.545  -0.568  13.552  1.00  0.00           H  
ATOM   1676 2HD2 LEU A 108      -0.607  -1.895  13.841  1.00  0.00           H  
ATOM   1677 3HD2 LEU A 108       1.108  -2.094  14.276  1.00  0.00           H  
ATOM   1678  N   LEU A 109      -0.616  -6.644  12.562  1.00  0.00           N  
ATOM   1679  CA  LEU A 109      -0.856  -7.991  12.060  1.00  0.00           C  
ATOM   1680  C   LEU A 109      -2.322  -8.383  12.184  1.00  0.00           C  
ATOM   1681  O   LEU A 109      -2.909  -8.930  11.251  1.00  0.00           O  
ATOM   1682  CB  LEU A 109       0.012  -9.000  12.822  1.00  0.00           C  
ATOM   1683  CG  LEU A 109      -0.193 -10.473  12.445  1.00  0.00           C  
ATOM   1684  CD1 LEU A 109       0.138 -10.672  10.973  1.00  0.00           C  
ATOM   1685  CD2 LEU A 109       0.684 -11.349  13.327  1.00  0.00           C  
ATOM   1686  H   LEU A 109      -0.021  -6.518  13.368  1.00  0.00           H  
ATOM   1687  HA  LEU A 109      -0.589  -8.019  11.003  1.00  0.00           H  
ATOM   1688 1HB  LEU A 109       1.059  -8.757  12.649  1.00  0.00           H  
ATOM   1689 2HB  LEU A 109      -0.191  -8.899  13.888  1.00  0.00           H  
ATOM   1690  HG  LEU A 109      -1.240 -10.743  12.591  1.00  0.00           H  
ATOM   1691 1HD1 LEU A 109      -0.008 -11.718  10.705  1.00  0.00           H  
ATOM   1692 2HD1 LEU A 109      -0.517 -10.048  10.365  1.00  0.00           H  
ATOM   1693 3HD1 LEU A 109       1.176 -10.393  10.793  1.00  0.00           H  
ATOM   1694 1HD2 LEU A 109       0.537 -12.396  13.060  1.00  0.00           H  
ATOM   1695 2HD2 LEU A 109       1.730 -11.081  13.181  1.00  0.00           H  
ATOM   1696 3HD2 LEU A 109       0.414 -11.200  14.372  1.00  0.00           H  
ATOM   1697  N   GLN A 110      -2.924  -8.109  13.329  1.00  0.00           N  
ATOM   1698  CA  GLN A 110      -4.351  -8.388  13.488  1.00  0.00           C  
ATOM   1699  C   GLN A 110      -5.268  -7.558  12.581  1.00  0.00           C  
ATOM   1700  O   GLN A 110      -6.261  -8.061  12.061  1.00  0.00           O  
ATOM   1701  CB  GLN A 110      -4.753  -8.166  14.949  1.00  0.00           C  
ATOM   1702  CG  GLN A 110      -4.178  -9.188  15.915  1.00  0.00           C  
ATOM   1703  CD  GLN A 110      -4.384  -8.794  17.365  1.00  0.00           C  
ATOM   1704  OE1 GLN A 110      -4.145  -7.647  17.751  1.00  0.00           O  
ATOM   1705  NE2 GLN A 110      -4.831  -9.745  18.178  1.00  0.00           N  
ATOM   1706  H   GLN A 110      -2.414  -7.707  14.101  1.00  0.00           H  
ATOM   1707  HA  GLN A 110      -4.524  -9.432  13.222  1.00  0.00           H  
ATOM   1708 1HB  GLN A 110      -4.425  -7.178  15.271  1.00  0.00           H  
ATOM   1709 2HB  GLN A 110      -5.839  -8.195  15.035  1.00  0.00           H  
ATOM   1710 1HG  GLN A 110      -4.669 -10.147  15.748  1.00  0.00           H  
ATOM   1711 2HG  GLN A 110      -3.107  -9.281  15.734  1.00  0.00           H  
ATOM   1712 1HE2 GLN A 110      -4.986  -9.544  19.146  1.00  0.00           H  
ATOM   1713 2HE2 GLN A 110      -5.012 -10.662  17.823  1.00  0.00           H  
ATOM   1714  N   ALA A 111      -4.979  -6.159  12.320  1.00  0.00           N  
ATOM   1715  CA  ALA A 111      -5.688  -5.240  11.434  1.00  0.00           C  
ATOM   1716  C   ALA A 111      -5.545  -5.738   9.997  1.00  0.00           C  
ATOM   1717  O   ALA A 111      -6.462  -5.645   9.201  1.00  0.00           O  
ATOM   1718  CB  ALA A 111      -5.151  -3.824  11.574  1.00  0.00           C  
ATOM   1719  H   ALA A 111      -4.196  -5.819  12.857  1.00  0.00           H  
ATOM   1720  HA  ALA A 111      -6.741  -5.243  11.717  1.00  0.00           H  
ATOM   1721 1HB  ALA A 111      -5.695  -3.160  10.905  1.00  0.00           H  
ATOM   1722 2HB  ALA A 111      -5.278  -3.487  12.602  1.00  0.00           H  
ATOM   1723 3HB  ALA A 111      -4.093  -3.810  11.317  1.00  0.00           H  
ATOM   1724  N   ALA A 112      -4.221  -6.280   9.519  1.00  0.00           N  
ATOM   1725  CA  ALA A 112      -3.950  -6.821   8.190  1.00  0.00           C  
ATOM   1726  C   ALA A 112      -4.799  -8.031   7.907  1.00  0.00           C  
ATOM   1727  O   ALA A 112      -5.275  -8.220   6.788  1.00  0.00           O  
ATOM   1728  CB  ALA A 112      -2.477  -7.175   8.044  1.00  0.00           C  
ATOM   1729  H   ALA A 112      -3.475  -6.253  10.200  1.00  0.00           H  
ATOM   1730  HA  ALA A 112      -4.204  -6.058   7.454  1.00  0.00           H  
ATOM   1731 1HB  ALA A 112      -2.297  -7.584   7.049  1.00  0.00           H  
ATOM   1732 2HB  ALA A 112      -1.872  -6.279   8.182  1.00  0.00           H  
ATOM   1733 3HB  ALA A 112      -2.205  -7.915   8.795  1.00  0.00           H  
ATOM   1734  N   LEU A 113      -4.989  -8.853   8.937  1.00  0.00           N  
ATOM   1735  CA  LEU A 113      -5.864 -10.016   8.839  1.00  0.00           C  
ATOM   1736  C   LEU A 113      -7.342  -9.651   8.665  1.00  0.00           C  
ATOM   1737  O   LEU A 113      -8.063 -10.290   7.898  1.00  0.00           O  
ATOM   1738  CB  LEU A 113      -5.701 -10.885  10.092  1.00  0.00           C  
ATOM   1739  CG  LEU A 113      -6.502 -12.194  10.103  1.00  0.00           C  
ATOM   1740  CD1 LEU A 113      -6.066 -13.067   8.935  1.00  0.00           C  
ATOM   1741  CD2 LEU A 113      -6.290 -12.908  11.429  1.00  0.00           C  
ATOM   1742  H   LEU A 113      -4.515  -8.667   9.809  1.00  0.00           H  
ATOM   1743  HA  LEU A 113      -5.570 -10.598   7.967  1.00  0.00           H  
ATOM   1744 1HB  LEU A 113      -4.649 -11.141  10.203  1.00  0.00           H  
ATOM   1745 2HB  LEU A 113      -6.006 -10.303  10.962  1.00  0.00           H  
ATOM   1746  HG  LEU A 113      -7.562 -11.972   9.976  1.00  0.00           H  
ATOM   1747 1HD1 LEU A 113      -6.635 -13.996   8.942  1.00  0.00           H  
ATOM   1748 2HD1 LEU A 113      -6.247 -12.539   7.998  1.00  0.00           H  
ATOM   1749 3HD1 LEU A 113      -5.004 -13.292   9.026  1.00  0.00           H  
ATOM   1750 1HD2 LEU A 113      -6.860 -13.838  11.437  1.00  0.00           H  
ATOM   1751 2HD2 LEU A 113      -5.230 -13.131  11.557  1.00  0.00           H  
ATOM   1752 3HD2 LEU A 113      -6.627 -12.269  12.245  1.00  0.00           H  
ATOM   1753  N   ALA A 114      -7.789  -8.623   9.378  1.00  0.00           N  
ATOM   1754  CA  ALA A 114      -9.139  -8.094   9.185  1.00  0.00           C  
ATOM   1755  C   ALA A 114      -9.324  -7.571   7.759  1.00  0.00           C  
ATOM   1756  O   ALA A 114     -10.367  -7.784   7.140  1.00  0.00           O  
ATOM   1757  CB  ALA A 114      -9.428  -6.994  10.196  1.00  0.00           C  
ATOM   1758  H   ALA A 114      -7.189  -8.195  10.069  1.00  0.00           H  
ATOM   1759  HA  ALA A 114      -9.846  -8.910   9.338  1.00  0.00           H  
ATOM   1760 1HB  ALA A 114     -10.435  -6.610  10.037  1.00  0.00           H  
ATOM   1761 2HB  ALA A 114      -9.346  -7.397  11.205  1.00  0.00           H  
ATOM   1762 3HB  ALA A 114      -8.708  -6.185  10.068  1.00  0.00           H  
ATOM   1763  N   LEU A 115      -8.276  -6.854   7.197  1.00  0.00           N  
ATOM   1764  CA  LEU A 115      -8.367  -6.387   5.824  1.00  0.00           C  
ATOM   1765  C   LEU A 115      -8.417  -7.559   4.860  1.00  0.00           C  
ATOM   1766  O   LEU A 115      -9.121  -7.517   3.850  1.00  0.00           O  
ATOM   1767  CB  LEU A 115      -7.172  -5.486   5.487  1.00  0.00           C  
ATOM   1768  CG  LEU A 115      -7.115  -4.149   6.237  1.00  0.00           C  
ATOM   1769  CD1 LEU A 115      -5.788  -3.460   5.947  1.00  0.00           C  
ATOM   1770  CD2 LEU A 115      -8.287  -3.277   5.811  1.00  0.00           C  
ATOM   1771  H   LEU A 115      -7.444  -6.650   7.733  1.00  0.00           H  
ATOM   1772  HA  LEU A 115      -9.294  -5.823   5.718  1.00  0.00           H  
ATOM   1773 1HB  LEU A 115      -6.255  -6.029   5.708  1.00  0.00           H  
ATOM   1774 2HB  LEU A 115      -7.192  -5.267   4.419  1.00  0.00           H  
ATOM   1775  HG  LEU A 115      -7.168  -4.331   7.310  1.00  0.00           H  
ATOM   1776 1HD1 LEU A 115      -5.747  -2.510   6.480  1.00  0.00           H  
ATOM   1777 2HD1 LEU A 115      -4.967  -4.097   6.279  1.00  0.00           H  
ATOM   1778 3HD1 LEU A 115      -5.698  -3.280   4.876  1.00  0.00           H  
ATOM   1779 1HD2 LEU A 115      -8.247  -2.327   6.345  1.00  0.00           H  
ATOM   1780 2HD2 LEU A 115      -8.233  -3.093   4.738  1.00  0.00           H  
ATOM   1781 3HD2 LEU A 115      -9.222  -3.786   6.046  1.00  0.00           H  
ATOM   1782  N   ALA A 116      -7.581  -8.742   5.044  1.00  0.00           N  
ATOM   1783  CA  ALA A 116      -7.557  -9.981   4.263  1.00  0.00           C  
ATOM   1784  C   ALA A 116      -8.935 -10.663   4.288  1.00  0.00           C  
ATOM   1785  O   ALA A 116      -9.379 -11.221   3.284  1.00  0.00           O  
ATOM   1786  CB  ALA A 116      -6.484 -10.922   4.791  1.00  0.00           C  
ATOM   1787  H   ALA A 116      -6.934  -8.633   5.812  1.00  0.00           H  
ATOM   1788  HA  ALA A 116      -7.323  -9.725   3.230  1.00  0.00           H  
ATOM   1789 1HB  ALA A 116      -6.481 -11.838   4.201  1.00  0.00           H  
ATOM   1790 2HB  ALA A 116      -5.509 -10.440   4.718  1.00  0.00           H  
ATOM   1791 3HB  ALA A 116      -6.693 -11.162   5.833  1.00  0.00           H  
ATOM   1792  N   THR A 117      -9.601 -10.738   5.521  1.00  0.00           N  
ATOM   1793  CA  THR A 117     -10.928 -11.312   5.671  1.00  0.00           C  
ATOM   1794  C   THR A 117     -11.966 -10.643   4.760  1.00  0.00           C  
ATOM   1795  O   THR A 117     -12.768 -11.319   4.116  1.00  0.00           O  
ATOM   1796  CB  THR A 117     -11.393 -11.215   7.136  1.00  0.00           C  
ATOM   1797  OG1 THR A 117     -10.455 -11.893   7.983  1.00  0.00           O  
ATOM   1798  CG2 THR A 117     -12.768 -11.846   7.302  1.00  0.00           C  
ATOM   1799  H   THR A 117      -9.128 -10.371   6.334  1.00  0.00           H  
ATOM   1800  HA  THR A 117     -10.878 -12.362   5.385  1.00  0.00           H  
ATOM   1801  HB  THR A 117     -11.441 -10.169   7.435  1.00  0.00           H  
ATOM   1802  HG1 THR A 117      -9.650 -11.375   8.045  1.00  0.00           H  
ATOM   1803 1HG2 THR A 117     -13.080 -11.768   8.343  1.00  0.00           H  
ATOM   1804 2HG2 THR A 117     -13.486 -11.325   6.668  1.00  0.00           H  
ATOM   1805 3HG2 THR A 117     -12.724 -12.895   7.014  1.00  0.00           H  
ATOM   1806  N   ALA A 118     -12.048  -9.179   4.614  1.00  0.00           N  
ATOM   1807  CA  ALA A 118     -12.910  -8.427   3.715  1.00  0.00           C  
ATOM   1808  C   ALA A 118     -12.672  -8.834   2.242  1.00  0.00           C  
ATOM   1809  O   ALA A 118     -13.623  -9.017   1.475  1.00  0.00           O  
ATOM   1810  CB  ALA A 118     -12.701  -6.933   3.915  1.00  0.00           C  
ATOM   1811  H   ALA A 118     -11.441  -8.678   5.248  1.00  0.00           H  
ATOM   1812  HA  ALA A 118     -13.945  -8.675   3.952  1.00  0.00           H  
ATOM   1813 1HB  ALA A 118     -13.352  -6.382   3.235  1.00  0.00           H  
ATOM   1814 2HB  ALA A 118     -12.941  -6.668   4.945  1.00  0.00           H  
ATOM   1815 3HB  ALA A 118     -11.662  -6.681   3.706  1.00  0.00           H  
ATOM   1816  N   ALA A 119     -11.364  -8.940   1.839  1.00  0.00           N  
ATOM   1817  CA  ALA A 119     -11.024  -9.377   0.485  1.00  0.00           C  
ATOM   1818  C   ALA A 119     -11.464 -10.812   0.191  1.00  0.00           C  
ATOM   1819  O   ALA A 119     -11.897 -11.125  -0.918  1.00  0.00           O  
ATOM   1820  CB  ALA A 119      -9.528  -9.250   0.246  1.00  0.00           C  
ATOM   1821  H   ALA A 119     -10.621  -8.715   2.484  1.00  0.00           H  
ATOM   1822  HA  ALA A 119     -11.550  -8.733  -0.220  1.00  0.00           H  
ATOM   1823 1HB  ALA A 119      -9.290  -9.578  -0.766  1.00  0.00           H  
ATOM   1824 2HB  ALA A 119      -9.227  -8.210   0.368  1.00  0.00           H  
ATOM   1825 3HB  ALA A 119      -8.991  -9.870   0.963  1.00  0.00           H  
ATOM   1826  N   ILE A 120     -11.354 -11.719   1.208  1.00  0.00           N  
ATOM   1827  CA  ILE A 120     -11.758 -13.109   1.026  1.00  0.00           C  
ATOM   1828  C   ILE A 120     -13.266 -13.305   1.006  1.00  0.00           C  
ATOM   1829  O   ILE A 120     -13.796 -14.038   0.169  1.00  0.00           O  
ATOM   1830  CB  ILE A 120     -11.156 -13.990   2.135  1.00  0.00           C  
ATOM   1831  CG1 ILE A 120      -9.631 -14.029   2.017  1.00  0.00           C  
ATOM   1832  CG2 ILE A 120     -11.735 -15.395   2.072  1.00  0.00           C  
ATOM   1833  CD1 ILE A 120      -8.934 -14.528   3.263  1.00  0.00           C  
ATOM   1834  H   ILE A 120     -10.987 -11.426   2.103  1.00  0.00           H  
ATOM   1835  HA  ILE A 120     -11.369 -13.460   0.069  1.00  0.00           H  
ATOM   1836  HB  ILE A 120     -11.386 -13.556   3.108  1.00  0.00           H  
ATOM   1837 1HG1 ILE A 120      -9.347 -14.674   1.186  1.00  0.00           H  
ATOM   1838 2HG1 ILE A 120      -9.257 -13.029   1.796  1.00  0.00           H  
ATOM   1839 1HG2 ILE A 120     -11.299 -16.004   2.863  1.00  0.00           H  
ATOM   1840 2HG2 ILE A 120     -12.815 -15.349   2.203  1.00  0.00           H  
ATOM   1841 3HG2 ILE A 120     -11.506 -15.839   1.103  1.00  0.00           H  
ATOM   1842 1HD1 ILE A 120      -7.856 -14.527   3.102  1.00  0.00           H  
ATOM   1843 2HD1 ILE A 120      -9.177 -13.874   4.102  1.00  0.00           H  
ATOM   1844 3HD1 ILE A 120      -9.266 -15.541   3.484  1.00  0.00           H  
ATOM   1845  N   LEU A 121     -13.957 -12.643   1.933  1.00  0.00           N  
ATOM   1846  CA  LEU A 121     -15.407 -12.772   2.099  1.00  0.00           C  
ATOM   1847  C   LEU A 121     -16.145 -12.046   0.988  1.00  0.00           C  
ATOM   1848  O   LEU A 121     -17.240 -12.433   0.607  1.00  0.00           O  
ATOM   1849  CB  LEU A 121     -15.844 -12.212   3.458  1.00  0.00           C  
ATOM   1850  CG  LEU A 121     -15.828 -13.209   4.624  1.00  0.00           C  
ATOM   1851  CD1 LEU A 121     -16.984 -14.188   4.471  1.00  0.00           C  
ATOM   1852  CD2 LEU A 121     -14.493 -13.939   4.650  1.00  0.00           C  
ATOM   1853  H   LEU A 121     -13.443 -12.032   2.552  1.00  0.00           H  
ATOM   1854  HA  LEU A 121     -15.664 -13.830   2.081  1.00  0.00           H  
ATOM   1855 1HB  LEU A 121     -15.186 -11.385   3.721  1.00  0.00           H  
ATOM   1856 2HB  LEU A 121     -16.859 -11.826   3.366  1.00  0.00           H  
ATOM   1857  HG  LEU A 121     -15.967 -12.673   5.563  1.00  0.00           H  
ATOM   1858 1HD1 LEU A 121     -16.973 -14.897   5.299  1.00  0.00           H  
ATOM   1859 2HD1 LEU A 121     -17.927 -13.642   4.475  1.00  0.00           H  
ATOM   1860 3HD1 LEU A 121     -16.881 -14.729   3.530  1.00  0.00           H  
ATOM   1861 1HD2 LEU A 121     -14.482 -14.647   5.479  1.00  0.00           H  
ATOM   1862 2HD2 LEU A 121     -14.354 -14.476   3.712  1.00  0.00           H  
ATOM   1863 3HD2 LEU A 121     -13.687 -13.217   4.778  1.00  0.00           H  
ATOM   1864  N   GLY A 122     -15.535 -10.980   0.491  1.00  0.00           N  
ATOM   1865  CA  GLY A 122     -16.149 -10.181  -0.538  1.00  0.00           C  
ATOM   1866  C   GLY A 122     -16.988  -9.067   0.039  1.00  0.00           C  
ATOM   1867  O   GLY A 122     -18.013  -8.713  -0.535  1.00  0.00           O  
ATOM   1868  H   GLY A 122     -14.623 -10.720   0.838  1.00  0.00           H  
ATOM   1869 1HA  GLY A 122     -15.376  -9.756  -1.177  1.00  0.00           H  
ATOM   1870 2HA  GLY A 122     -16.773 -10.814  -1.166  1.00  0.00           H  
ATOM   1871  N   THR A 123     -16.567  -8.509   1.172  1.00  0.00           N  
ATOM   1872  CA  THR A 123     -17.354  -7.477   1.836  1.00  0.00           C  
ATOM   1873  C   THR A 123     -16.488  -6.244   2.051  1.00  0.00           C  
ATOM   1874  O   THR A 123     -15.310  -6.235   1.680  1.00  0.00           O  
ATOM   1875  CB  THR A 123     -17.916  -7.971   3.183  1.00  0.00           C  
ATOM   1876  OG1 THR A 123     -16.837  -8.191   4.101  1.00  0.00           O  
ATOM   1877  CG2 THR A 123     -18.690  -9.266   2.996  1.00  0.00           C  
ATOM   1878  H   THR A 123     -15.690  -8.800   1.582  1.00  0.00           H  
ATOM   1879  HA  THR A 123     -18.223  -7.252   1.216  1.00  0.00           H  
ATOM   1880  HB  THR A 123     -18.579  -7.214   3.598  1.00  0.00           H  
ATOM   1881  HG1 THR A 123     -16.487  -7.345   4.390  1.00  0.00           H  
ATOM   1882 1HG2 THR A 123     -19.080  -9.600   3.957  1.00  0.00           H  
ATOM   1883 2HG2 THR A 123     -19.518  -9.099   2.307  1.00  0.00           H  
ATOM   1884 3HG2 THR A 123     -18.028 -10.030   2.590  1.00  0.00           H  
ATOM   1885  N   THR A 124     -17.048  -5.210   2.664  1.00  0.00           N  
ATOM   1886  CA  THR A 124     -16.239  -4.045   2.988  1.00  0.00           C  
ATOM   1887  C   THR A 124     -15.412  -4.383   4.218  1.00  0.00           C  
ATOM   1888  O   THR A 124     -15.653  -5.400   4.884  1.00  0.00           O  
ATOM   1889  CB  THR A 124     -17.100  -2.795   3.243  1.00  0.00           C  
ATOM   1890  OG1 THR A 124     -17.858  -2.970   4.448  1.00  0.00           O  
ATOM   1891  CG2 THR A 124     -18.052  -2.556   2.081  1.00  0.00           C  
ATOM   1892  H   THR A 124     -18.028  -5.211   2.910  1.00  0.00           H  
ATOM   1893  HA  THR A 124     -15.653  -3.776   2.109  1.00  0.00           H  
ATOM   1894  HB  THR A 124     -16.453  -1.925   3.359  1.00  0.00           H  
ATOM   1895  HG1 THR A 124     -18.297  -2.147   4.671  1.00  0.00           H  
ATOM   1896 1HG2 THR A 124     -18.653  -1.669   2.279  1.00  0.00           H  
ATOM   1897 2HG2 THR A 124     -17.480  -2.411   1.165  1.00  0.00           H  
ATOM   1898 3HG2 THR A 124     -18.708  -3.418   1.966  1.00  0.00           H  
ATOM   1899  N   VAL A 125     -14.453  -3.521   4.540  1.00  0.00           N  
ATOM   1900  CA  VAL A 125     -13.624  -3.731   5.710  1.00  0.00           C  
ATOM   1901  C   VAL A 125     -14.491  -3.655   6.955  1.00  0.00           C  
ATOM   1902  O   VAL A 125     -14.353  -4.479   7.866  1.00  0.00           O  
ATOM   1903  CB  VAL A 125     -12.504  -2.676   5.785  1.00  0.00           C  
ATOM   1904  CG1 VAL A 125     -11.729  -2.813   7.087  1.00  0.00           C  
ATOM   1905  CG2 VAL A 125     -11.577  -2.820   4.587  1.00  0.00           C  
ATOM   1906  H   VAL A 125     -14.296  -2.707   3.964  1.00  0.00           H  
ATOM   1907  HA  VAL A 125     -13.188  -4.729   5.651  1.00  0.00           H  
ATOM   1908  HB  VAL A 125     -12.953  -1.683   5.781  1.00  0.00           H  
ATOM   1909 1HG1 VAL A 125     -10.942  -2.060   7.122  1.00  0.00           H  
ATOM   1910 2HG1 VAL A 125     -12.405  -2.671   7.929  1.00  0.00           H  
ATOM   1911 3HG1 VAL A 125     -11.283  -3.806   7.141  1.00  0.00           H  
ATOM   1912 1HG2 VAL A 125     -10.788  -2.070   4.646  1.00  0.00           H  
ATOM   1913 2HG2 VAL A 125     -11.133  -3.815   4.588  1.00  0.00           H  
ATOM   1914 3HG2 VAL A 125     -12.145  -2.677   3.668  1.00  0.00           H  
ATOM   1915  N   GLU A 126     -15.465  -2.639   7.062  1.00  0.00           N  
ATOM   1916  CA  GLU A 126     -16.369  -2.477   8.203  1.00  0.00           C  
ATOM   1917  C   GLU A 126     -17.277  -3.685   8.382  1.00  0.00           C  
ATOM   1918  O   GLU A 126     -17.537  -4.115   9.499  1.00  0.00           O  
ATOM   1919  CB  GLU A 126     -17.220  -1.216   8.032  1.00  0.00           C  
ATOM   1920  CG  GLU A 126     -16.428   0.084   8.046  1.00  0.00           C  
ATOM   1921  CD  GLU A 126     -15.745   0.367   6.737  1.00  0.00           C  
ATOM   1922  OE1 GLU A 126     -15.949  -0.379   5.809  1.00  0.00           O  
ATOM   1923  OE2 GLU A 126     -15.019   1.330   6.664  1.00  0.00           O  
ATOM   1924  H   GLU A 126     -15.539  -2.005   6.281  1.00  0.00           H  
ATOM   1925  HA  GLU A 126     -15.768  -2.389   9.109  1.00  0.00           H  
ATOM   1926 1HB  GLU A 126     -17.762  -1.268   7.087  1.00  0.00           H  
ATOM   1927 2HB  GLU A 126     -17.960  -1.166   8.831  1.00  0.00           H  
ATOM   1928 1HG  GLU A 126     -17.104   0.906   8.275  1.00  0.00           H  
ATOM   1929 2HG  GLU A 126     -15.681   0.033   8.837  1.00  0.00           H  
ATOM   1930  N   GLU A 127     -17.768  -4.234   7.282  1.00  0.00           N  
ATOM   1931  CA  GLU A 127     -18.646  -5.395   7.389  1.00  0.00           C  
ATOM   1932  C   GLU A 127     -17.867  -6.589   7.935  1.00  0.00           C  
ATOM   1933  O   GLU A 127     -18.392  -7.358   8.733  1.00  0.00           O  
ATOM   1934  CB  GLU A 127     -19.254  -5.740   6.028  1.00  0.00           C  
ATOM   1935  CG  GLU A 127     -20.333  -4.773   5.558  1.00  0.00           C  
ATOM   1936  CD  GLU A 127     -20.785  -5.041   4.149  1.00  0.00           C  
ATOM   1937  OE1 GLU A 127     -19.947  -5.260   3.308  1.00  0.00           O  
ATOM   1938  OE2 GLU A 127     -21.970  -5.026   3.914  1.00  0.00           O  
ATOM   1939  H   GLU A 127     -17.545  -3.868   6.367  1.00  0.00           H  
ATOM   1940  HA  GLU A 127     -19.452  -5.155   8.081  1.00  0.00           H  
ATOM   1941 1HB  GLU A 127     -18.470  -5.757   5.271  1.00  0.00           H  
ATOM   1942 2HB  GLU A 127     -19.693  -6.737   6.067  1.00  0.00           H  
ATOM   1943 1HG  GLU A 127     -21.191  -4.852   6.225  1.00  0.00           H  
ATOM   1944 2HG  GLU A 127     -19.949  -3.756   5.624  1.00  0.00           H  
ATOM   1945  N   ALA A 128     -16.518  -6.870   7.457  1.00  0.00           N  
ATOM   1946  CA  ALA A 128     -15.720  -8.003   7.907  1.00  0.00           C  
ATOM   1947  C   ALA A 128     -15.416  -7.913   9.413  1.00  0.00           C  
ATOM   1948  O   ALA A 128     -15.467  -8.919  10.134  1.00  0.00           O  
ATOM   1949  CB  ALA A 128     -14.434  -8.126   7.075  1.00  0.00           C  
ATOM   1950  H   ALA A 128     -16.156  -6.274   6.725  1.00  0.00           H  
ATOM   1951  HA  ALA A 128     -16.313  -8.907   7.774  1.00  0.00           H  
ATOM   1952 1HB  ALA A 128     -13.853  -8.979   7.428  1.00  0.00           H  
ATOM   1953 2HB  ALA A 128     -14.693  -8.274   6.025  1.00  0.00           H  
ATOM   1954 3HB  ALA A 128     -13.844  -7.218   7.177  1.00  0.00           H  
ATOM   1955  N   VAL A 129     -15.098  -6.703   9.869  1.00  0.00           N  
ATOM   1956  CA  VAL A 129     -14.758  -6.436  11.263  1.00  0.00           C  
ATOM   1957  C   VAL A 129     -15.979  -6.632  12.152  1.00  0.00           C  
ATOM   1958  O   VAL A 129     -15.903  -7.288  13.181  1.00  0.00           O  
ATOM   1959  CB  VAL A 129     -14.226  -5.000  11.424  1.00  0.00           C  
ATOM   1960  CG1 VAL A 129     -14.106  -4.639  12.897  1.00  0.00           C  
ATOM   1961  CG2 VAL A 129     -12.883  -4.862  10.724  1.00  0.00           C  
ATOM   1962  H   VAL A 129     -15.097  -5.938   9.209  1.00  0.00           H  
ATOM   1963  HA  VAL A 129     -13.976  -7.133  11.567  1.00  0.00           H  
ATOM   1964  HB  VAL A 129     -14.941  -4.306  10.981  1.00  0.00           H  
ATOM   1965 1HG1 VAL A 129     -13.729  -3.620  12.993  1.00  0.00           H  
ATOM   1966 2HG1 VAL A 129     -15.085  -4.709  13.371  1.00  0.00           H  
ATOM   1967 3HG1 VAL A 129     -13.416  -5.327  13.385  1.00  0.00           H  
ATOM   1968 1HG2 VAL A 129     -12.514  -3.844  10.842  1.00  0.00           H  
ATOM   1969 2HG2 VAL A 129     -12.171  -5.560  11.163  1.00  0.00           H  
ATOM   1970 3HG2 VAL A 129     -13.002  -5.085   9.663  1.00  0.00           H  
ATOM   1971  N   LYS A 130     -17.114  -6.067  11.735  1.00  0.00           N  
ATOM   1972  CA  LYS A 130     -18.371  -6.206  12.476  1.00  0.00           C  
ATOM   1973  C   LYS A 130     -18.864  -7.656  12.601  1.00  0.00           C  
ATOM   1974  O   LYS A 130     -19.366  -8.050  13.657  1.00  0.00           O  
ATOM   1975  CB  LYS A 130     -19.454  -5.353  11.814  1.00  0.00           C  
ATOM   1976  CG  LYS A 130     -19.289  -3.854  12.023  1.00  0.00           C  
ATOM   1977  CD  LYS A 130     -20.379  -3.073  11.304  1.00  0.00           C  
ATOM   1978  CE  LYS A 130     -20.221  -1.575  11.519  1.00  0.00           C  
ATOM   1979  NZ  LYS A 130     -21.278  -0.797  10.818  1.00  0.00           N  
ATOM   1980  H   LYS A 130     -17.102  -5.530  10.883  1.00  0.00           H  
ATOM   1981  HA  LYS A 130     -18.205  -5.881  13.504  1.00  0.00           H  
ATOM   1982 1HB  LYS A 130     -19.461  -5.543  10.741  1.00  0.00           H  
ATOM   1983 2HB  LYS A 130     -20.431  -5.640  12.204  1.00  0.00           H  
ATOM   1984 1HG  LYS A 130     -19.335  -3.627  13.089  1.00  0.00           H  
ATOM   1985 2HG  LYS A 130     -18.317  -3.539  11.644  1.00  0.00           H  
ATOM   1986 1HD  LYS A 130     -20.333  -3.285  10.234  1.00  0.00           H  
ATOM   1987 2HD  LYS A 130     -21.355  -3.382  11.676  1.00  0.00           H  
ATOM   1988 1HE  LYS A 130     -20.270  -1.353  12.584  1.00  0.00           H  
ATOM   1989 2HE  LYS A 130     -19.247  -1.254  11.149  1.00  0.00           H  
ATOM   1990 1HZ  LYS A 130     -21.138   0.189  10.985  1.00  0.00           H  
ATOM   1991 2HZ  LYS A 130     -21.230  -0.981   9.825  1.00  0.00           H  
ATOM   1992 3HZ  LYS A 130     -22.186  -1.072  11.166  1.00  0.00           H  
ATOM   1993  N   ARG A 131     -18.743  -8.450  11.539  1.00  0.00           N  
ATOM   1994  CA  ARG A 131     -19.132  -9.858  11.625  1.00  0.00           C  
ATOM   1995  C   ARG A 131     -18.185 -10.612  12.566  1.00  0.00           C  
ATOM   1996  O   ARG A 131     -18.611 -11.438  13.372  1.00  0.00           O  
ATOM   1997  CB  ARG A 131     -19.114 -10.510  10.250  1.00  0.00           C  
ATOM   1998  CG  ARG A 131     -20.197 -10.026   9.299  1.00  0.00           C  
ATOM   1999  CD  ARG A 131     -19.981 -10.531   7.919  1.00  0.00           C  
ATOM   2000  NE  ARG A 131     -20.221 -11.962   7.821  1.00  0.00           N  
ATOM   2001  CZ  ARG A 131     -20.109 -12.680   6.686  1.00  0.00           C  
ATOM   2002  NH1 ARG A 131     -19.762 -12.088   5.565  1.00  0.00           N  
ATOM   2003  NH2 ARG A 131     -20.349 -13.980   6.701  1.00  0.00           N  
ATOM   2004  H   ARG A 131     -18.382  -8.093  10.666  1.00  0.00           H  
ATOM   2005  HA  ARG A 131     -20.135  -9.914  12.050  1.00  0.00           H  
ATOM   2006 1HB  ARG A 131     -18.152 -10.328   9.774  1.00  0.00           H  
ATOM   2007 2HB  ARG A 131     -19.228 -11.589  10.358  1.00  0.00           H  
ATOM   2008 1HG  ARG A 131     -21.169 -10.378   9.645  1.00  0.00           H  
ATOM   2009 2HG  ARG A 131     -20.196  -8.936   9.270  1.00  0.00           H  
ATOM   2010 1HD  ARG A 131     -20.662 -10.024   7.236  1.00  0.00           H  
ATOM   2011 2HD  ARG A 131     -18.953 -10.336   7.617  1.00  0.00           H  
ATOM   2012  HE  ARG A 131     -20.490 -12.452   8.663  1.00  0.00           H  
ATOM   2013 1HH1 ARG A 131     -19.579 -11.095   5.554  1.00  0.00           H  
ATOM   2014 2HH1 ARG A 131     -19.679 -12.627   4.715  1.00  0.00           H  
ATOM   2015 1HH2 ARG A 131     -20.616 -14.435   7.563  1.00  0.00           H  
ATOM   2016 2HH2 ARG A 131     -20.266 -14.518   5.851  1.00  0.00           H  
ATOM   2017  N   ALA A 132     -16.897 -10.306  12.466  1.00  0.00           N  
ATOM   2018  CA  ALA A 132     -15.901 -10.904  13.348  1.00  0.00           C  
ATOM   2019  C   ALA A 132     -16.157 -10.496  14.801  1.00  0.00           C  
ATOM   2020  O   ALA A 132     -15.986 -11.307  15.704  1.00  0.00           O  
ATOM   2021  CB  ALA A 132     -14.503 -10.529  12.906  1.00  0.00           C  
ATOM   2022  H   ALA A 132     -16.597  -9.646  11.762  1.00  0.00           H  
ATOM   2023  HA  ALA A 132     -16.008 -11.986  13.295  1.00  0.00           H  
ATOM   2024 1HB  ALA A 132     -13.775 -10.986  13.578  1.00  0.00           H  
ATOM   2025 2HB  ALA A 132     -14.334 -10.888  11.891  1.00  0.00           H  
ATOM   2026 3HB  ALA A 132     -14.391  -9.448  12.933  1.00  0.00           H  
ATOM   2027  N   LEU A 133     -16.575  -9.072  15.169  1.00  0.00           N  
ATOM   2028  CA  LEU A 133     -16.914  -8.662  16.541  1.00  0.00           C  
ATOM   2029  C   LEU A 133     -18.153  -9.382  17.122  1.00  0.00           C  
ATOM   2030  O   LEU A 133     -18.247  -9.570  18.335  1.00  0.00           O  
ATOM   2031  CB  LEU A 133     -17.150  -7.147  16.575  1.00  0.00           C  
ATOM   2032  CG  LEU A 133     -15.913  -6.276  16.326  1.00  0.00           C  
ATOM   2033  CD1 LEU A 133     -16.341  -4.826  16.142  1.00  0.00           C  
ATOM   2034  CD2 LEU A 133     -14.949  -6.417  17.495  1.00  0.00           C  
ATOM   2035  H   LEU A 133     -16.632  -8.392  14.424  1.00  0.00           H  
ATOM   2036  HA  LEU A 133     -16.097  -8.954  17.200  1.00  0.00           H  
ATOM   2037 1HB  LEU A 133     -17.891  -6.894  15.817  1.00  0.00           H  
ATOM   2038 2HB  LEU A 133     -17.554  -6.880  17.551  1.00  0.00           H  
ATOM   2039  HG  LEU A 133     -15.419  -6.597  15.408  1.00  0.00           H  
ATOM   2040 1HD1 LEU A 133     -15.461  -4.206  15.966  1.00  0.00           H  
ATOM   2041 2HD1 LEU A 133     -17.014  -4.751  15.288  1.00  0.00           H  
ATOM   2042 3HD1 LEU A 133     -16.852  -4.481  17.040  1.00  0.00           H  
ATOM   2043 1HD2 LEU A 133     -14.069  -5.798  17.318  1.00  0.00           H  
ATOM   2044 2HD2 LEU A 133     -15.441  -6.095  18.413  1.00  0.00           H  
ATOM   2045 3HD2 LEU A 133     -14.646  -7.460  17.592  1.00  0.00           H  
ATOM   2046  N   LYS A 134     -19.251  -9.765  16.246  1.00  0.00           N  
ATOM   2047  CA  LYS A 134     -20.412 -10.582  16.611  1.00  0.00           C  
ATOM   2048  C   LYS A 134     -19.993 -12.018  16.938  1.00  0.00           C  
ATOM   2049  O   LYS A 134     -20.450 -12.612  17.916  1.00  0.00           O  
ATOM   2050  CB  LYS A 134     -21.446 -10.581  15.484  1.00  0.00           C  
ATOM   2051  CG  LYS A 134     -22.173  -9.256  15.300  1.00  0.00           C  
ATOM   2052  CD  LYS A 134     -23.153  -9.319  14.139  1.00  0.00           C  
ATOM   2053  CE  LYS A 134     -23.857  -7.985  13.933  1.00  0.00           C  
ATOM   2054  NZ  LYS A 134     -24.790  -8.021  12.774  1.00  0.00           N  
ATOM   2055  H   LYS A 134     -19.188  -9.394  15.309  1.00  0.00           H  
ATOM   2056  HA  LYS A 134     -20.888 -10.137  17.485  1.00  0.00           H  
ATOM   2057 1HB  LYS A 134     -20.958 -10.829  14.541  1.00  0.00           H  
ATOM   2058 2HB  LYS A 134     -22.195 -11.350  15.677  1.00  0.00           H  
ATOM   2059 1HG  LYS A 134     -22.719  -9.009  16.212  1.00  0.00           H  
ATOM   2060 2HG  LYS A 134     -21.446  -8.466  15.108  1.00  0.00           H  
ATOM   2061 1HD  LYS A 134     -22.619  -9.583  13.225  1.00  0.00           H  
ATOM   2062 2HD  LYS A 134     -23.902 -10.086  14.336  1.00  0.00           H  
ATOM   2063 1HE  LYS A 134     -24.418  -7.729  14.829  1.00  0.00           H  
ATOM   2064 2HE  LYS A 134     -23.114  -7.206  13.760  1.00  0.00           H  
ATOM   2065 1HZ  LYS A 134     -25.236  -7.121  12.671  1.00  0.00           H  
ATOM   2066 2HZ  LYS A 134     -24.275  -8.240  11.933  1.00  0.00           H  
ATOM   2067 3HZ  LYS A 134     -25.494  -8.728  12.931  1.00  0.00           H  
ATOM   2068  N   LEU A 135     -19.135 -12.584  16.103  1.00  0.00           N  
ATOM   2069  CA  LEU A 135     -18.622 -13.920  16.355  1.00  0.00           C  
ATOM   2070  C   LEU A 135     -17.761 -13.913  17.616  1.00  0.00           C  
ATOM   2071  O   LEU A 135     -17.865 -14.815  18.449  1.00  0.00           O  
ATOM   2072  CB  LEU A 135     -17.802 -14.414  15.157  1.00  0.00           C  
ATOM   2073  CG  LEU A 135     -18.612 -14.819  13.918  1.00  0.00           C  
ATOM   2074  CD1 LEU A 135     -17.680 -14.944  12.721  1.00  0.00           C  
ATOM   2075  CD2 LEU A 135     -19.333 -16.129  14.189  1.00  0.00           C  
ATOM   2076  H   LEU A 135     -18.828 -12.087  15.278  1.00  0.00           H  
ATOM   2077  HA  LEU A 135     -19.466 -14.592  16.498  1.00  0.00           H  
ATOM   2078 1HB  LEU A 135     -17.111 -13.627  14.858  1.00  0.00           H  
ATOM   2079 2HB  LEU A 135     -17.218 -15.281  15.469  1.00  0.00           H  
ATOM   2080  HG  LEU A 135     -19.342 -14.042  13.691  1.00  0.00           H  
ATOM   2081 1HD1 LEU A 135     -18.255 -15.232  11.840  1.00  0.00           H  
ATOM   2082 2HD1 LEU A 135     -17.191 -13.987  12.538  1.00  0.00           H  
ATOM   2083 3HD1 LEU A 135     -16.925 -15.703  12.925  1.00  0.00           H  
ATOM   2084 1HD2 LEU A 135     -19.910 -16.417  13.310  1.00  0.00           H  
ATOM   2085 2HD2 LEU A 135     -18.603 -16.907  14.415  1.00  0.00           H  
ATOM   2086 3HD2 LEU A 135     -20.005 -16.005  15.039  1.00  0.00           H  
ATOM   2087  N   LYS A 136     -16.918 -12.886  17.743  1.00  0.00           N  
ATOM   2088  CA  LYS A 136     -16.028 -12.708  18.893  1.00  0.00           C  
ATOM   2089  C   LYS A 136     -16.788 -12.779  20.203  1.00  0.00           C  
ATOM   2090  O   LYS A 136     -16.434 -13.535  21.110  1.00  0.00           O  
ATOM   2091  CB  LYS A 136     -15.285 -11.374  18.797  1.00  0.00           C  
ATOM   2092  CG  LYS A 136     -14.240 -11.157  19.883  1.00  0.00           C  
ATOM   2093  CD  LYS A 136     -13.632  -9.765  19.794  1.00  0.00           C  
ATOM   2094  CE  LYS A 136     -12.564  -9.558  20.857  1.00  0.00           C  
ATOM   2095  NZ  LYS A 136     -13.148  -9.456  22.222  1.00  0.00           N  
ATOM   2096  H   LYS A 136     -16.905 -12.201  16.999  1.00  0.00           H  
ATOM   2097  HA  LYS A 136     -15.271 -13.492  18.868  1.00  0.00           H  
ATOM   2098 1HB  LYS A 136     -14.784 -11.306  17.831  1.00  0.00           H  
ATOM   2099 2HB  LYS A 136     -16.001 -10.554  18.853  1.00  0.00           H  
ATOM   2100 1HG  LYS A 136     -14.702 -11.281  20.863  1.00  0.00           H  
ATOM   2101 2HG  LYS A 136     -13.447 -11.897  19.778  1.00  0.00           H  
ATOM   2102 1HD  LYS A 136     -13.186  -9.625  18.809  1.00  0.00           H  
ATOM   2103 2HD  LYS A 136     -14.414  -9.018  19.929  1.00  0.00           H  
ATOM   2104 1HE  LYS A 136     -11.864 -10.392  20.837  1.00  0.00           H  
ATOM   2105 2HE  LYS A 136     -12.010  -8.644  20.644  1.00  0.00           H  
ATOM   2106 1HZ  LYS A 136     -12.409  -9.319  22.896  1.00  0.00           H  
ATOM   2107 2HZ  LYS A 136     -13.786  -8.673  22.258  1.00  0.00           H  
ATOM   2108 3HZ  LYS A 136     -13.648 -10.306  22.439  1.00  0.00           H  
ATOM   2109  N   THR A 137     -17.834 -11.971  20.297  1.00  0.00           N  
ATOM   2110  CA  THR A 137     -18.651 -11.900  21.498  1.00  0.00           C  
ATOM   2111  C   THR A 137     -19.400 -13.198  21.781  1.00  0.00           C  
ATOM   2112  O   THR A 137     -19.385 -13.688  22.908  1.00  0.00           O  
ATOM   2113  CB  THR A 137     -19.660 -10.759  21.384  1.00  0.00           C  
ATOM   2114  OG1 THR A 137     -18.944  -9.533  21.235  1.00  0.00           O  
ATOM   2115  CG2 THR A 137     -20.551 -10.695  22.622  1.00  0.00           C  
ATOM   2116  H   THR A 137     -18.068 -11.387  19.508  1.00  0.00           H  
ATOM   2117  HA  THR A 137     -17.999 -11.704  22.350  1.00  0.00           H  
ATOM   2118  HB  THR A 137     -20.287 -10.914  20.506  1.00  0.00           H  
ATOM   2119  HG1 THR A 137     -18.615  -9.462  20.335  1.00  0.00           H  
ATOM   2120 1HG2 THR A 137     -21.262  -9.875  22.516  1.00  0.00           H  
ATOM   2121 2HG2 THR A 137     -21.094 -11.634  22.729  1.00  0.00           H  
ATOM   2122 3HG2 THR A 137     -19.935 -10.529  23.505  1.00  0.00           H  
ATOM   2123  N   LYS A 138     -20.036 -13.757  20.755  1.00  0.00           N  
ATOM   2124  CA  LYS A 138     -20.821 -14.979  20.912  1.00  0.00           C  
ATOM   2125  C   LYS A 138     -19.972 -16.223  21.222  1.00  0.00           C  
ATOM   2126  O   LYS A 138     -20.388 -17.078  22.009  1.00  0.00           O  
ATOM   2127  CB  LYS A 138     -21.650 -15.224  19.651  1.00  0.00           C  
ATOM   2128  CG  LYS A 138     -22.807 -14.251  19.460  1.00  0.00           C  
ATOM   2129  CD  LYS A 138     -23.569 -14.544  18.176  1.00  0.00           C  
ATOM   2130  CE  LYS A 138     -24.730 -13.579  17.988  1.00  0.00           C  
ATOM   2131  NZ  LYS A 138     -25.485 -13.853  16.735  1.00  0.00           N  
ATOM   2132  H   LYS A 138     -19.976 -13.326  19.845  1.00  0.00           H  
ATOM   2133  HA  LYS A 138     -21.471 -14.864  21.780  1.00  0.00           H  
ATOM   2134 1HB  LYS A 138     -21.007 -15.154  18.773  1.00  0.00           H  
ATOM   2135 2HB  LYS A 138     -22.062 -16.233  19.675  1.00  0.00           H  
ATOM   2136 1HG  LYS A 138     -23.492 -14.330  20.305  1.00  0.00           H  
ATOM   2137 2HG  LYS A 138     -22.423 -13.232  19.420  1.00  0.00           H  
ATOM   2138 1HD  LYS A 138     -22.893 -14.457  17.324  1.00  0.00           H  
ATOM   2139 2HD  LYS A 138     -23.957 -15.562  18.207  1.00  0.00           H  
ATOM   2140 1HE  LYS A 138     -25.411 -13.660  18.834  1.00  0.00           H  
ATOM   2141 2HE  LYS A 138     -24.351 -12.557  17.952  1.00  0.00           H  
ATOM   2142 1HZ  LYS A 138     -26.244 -13.193  16.648  1.00  0.00           H  
ATOM   2143 2HZ  LYS A 138     -24.866 -13.762  15.942  1.00  0.00           H  
ATOM   2144 3HZ  LYS A 138     -25.857 -14.792  16.765  1.00  0.00           H  
ATOM   2145  N   LEU A 139     -18.794 -16.329  20.610  1.00  0.00           N  
ATOM   2146  CA  LEU A 139     -17.935 -17.497  20.825  1.00  0.00           C  
ATOM   2147  C   LEU A 139     -17.094 -17.410  22.085  1.00  0.00           C  
ATOM   2148  O   LEU A 139     -16.691 -18.439  22.629  1.00  0.00           O  
ATOM   2149  CB  LEU A 139     -17.006 -17.686  19.620  1.00  0.00           C  
ATOM   2150  CG  LEU A 139     -17.555 -18.565  18.489  1.00  0.00           C  
ATOM   2151  CD1 LEU A 139     -17.579 -20.019  18.941  1.00  0.00           C  
ATOM   2152  CD2 LEU A 139     -18.948 -18.089  18.106  1.00  0.00           C  
ATOM   2153  H   LEU A 139     -18.483 -15.597  19.986  1.00  0.00           H  
ATOM   2154  HA  LEU A 139     -18.568 -18.378  20.923  1.00  0.00           H  
ATOM   2155 1HB  LEU A 139     -16.780 -16.708  19.199  1.00  0.00           H  
ATOM   2156 2HB  LEU A 139     -16.075 -18.135  19.966  1.00  0.00           H  
ATOM   2157  HG  LEU A 139     -16.897 -18.497  17.622  1.00  0.00           H  
ATOM   2158 1HD1 LEU A 139     -17.969 -20.644  18.137  1.00  0.00           H  
ATOM   2159 2HD1 LEU A 139     -16.567 -20.340  19.190  1.00  0.00           H  
ATOM   2160 3HD1 LEU A 139     -18.217 -20.117  19.818  1.00  0.00           H  
ATOM   2161 1HD2 LEU A 139     -19.338 -18.713  17.301  1.00  0.00           H  
ATOM   2162 2HD2 LEU A 139     -19.607 -18.159  18.971  1.00  0.00           H  
ATOM   2163 3HD2 LEU A 139     -18.899 -17.053  17.770  1.00  0.00           H  
ATOM   2164  N   GLY A 140     -16.801 -16.190  22.536  1.00  0.00           N  
ATOM   2165  CA  GLY A 140     -15.869 -15.997  23.637  1.00  0.00           C  
ATOM   2166  C   GLY A 140     -14.395 -16.110  23.247  1.00  0.00           C  
ATOM   2167  O   GLY A 140     -13.584 -16.646  24.012  1.00  0.00           O  
ATOM   2168  H   GLY A 140     -17.231 -15.383  22.109  1.00  0.00           H  
ATOM   2169 1HA  GLY A 140     -16.026 -15.013  24.079  1.00  0.00           H  
ATOM   2170 2HA  GLY A 140     -16.070 -16.734  24.415  1.00  0.00           H  
ATOM   2171  N   VAL A 141     -14.045 -15.614  22.058  1.00  0.00           N  
ATOM   2172  CA  VAL A 141     -12.699 -15.798  21.503  1.00  0.00           C  
ATOM   2173  C   VAL A 141     -12.082 -14.460  21.110  1.00  0.00           C  
ATOM   2174  O   VAL A 141     -12.722 -13.422  21.239  1.00  0.00           O  
ATOM   2175  CB  VAL A 141     -12.747 -16.718  20.268  1.00  0.00           C  
ATOM   2176  CG1 VAL A 141     -13.252 -18.100  20.653  1.00  0.00           C  
ATOM   2177  CG2 VAL A 141     -13.631 -16.100  19.196  1.00  0.00           C  
ATOM   2178  H   VAL A 141     -14.729 -15.096  21.526  1.00  0.00           H  
ATOM   2179  HA  VAL A 141     -12.077 -16.277  22.258  1.00  0.00           H  
ATOM   2180  HB  VAL A 141     -11.736 -16.841  19.880  1.00  0.00           H  
ATOM   2181 1HG1 VAL A 141     -13.279 -18.737  19.769  1.00  0.00           H  
ATOM   2182 2HG1 VAL A 141     -12.584 -18.538  21.395  1.00  0.00           H  
ATOM   2183 3HG1 VAL A 141     -14.255 -18.018  21.071  1.00  0.00           H  
ATOM   2184 1HG2 VAL A 141     -13.660 -16.755  18.326  1.00  0.00           H  
ATOM   2185 2HG2 VAL A 141     -14.641 -15.971  19.587  1.00  0.00           H  
ATOM   2186 3HG2 VAL A 141     -13.228 -15.129  18.906  1.00  0.00           H  
ATOM   2187  N   SER A 142     -10.837 -14.479  20.640  1.00  0.00           N  
ATOM   2188  CA  SER A 142     -10.207 -13.259  20.144  1.00  0.00           C  
ATOM   2189  C   SER A 142     -10.759 -12.855  18.778  1.00  0.00           C  
ATOM   2190  O   SER A 142     -11.417 -13.647  18.104  1.00  0.00           O  
ATOM   2191  CB  SER A 142      -8.706 -13.451  20.054  1.00  0.00           C  
ATOM   2192  OG  SER A 142      -8.376 -14.371  19.050  1.00  0.00           O  
ATOM   2193  H   SER A 142     -10.316 -15.344  20.624  1.00  0.00           H  
ATOM   2194  HA  SER A 142     -10.432 -12.453  20.842  1.00  0.00           H  
ATOM   2195 1HB  SER A 142      -8.228 -12.494  19.845  1.00  0.00           H  
ATOM   2196 2HB  SER A 142      -8.326 -13.803  21.013  1.00  0.00           H  
ATOM   2197  HG  SER A 142      -8.474 -15.241  19.445  1.00  0.00           H  
ATOM   2198  N   LEU A 143     -10.482 -11.618  18.380  1.00  0.00           N  
ATOM   2199  CA  LEU A 143     -10.909 -11.137  17.068  1.00  0.00           C  
ATOM   2200  C   LEU A 143     -10.240 -11.961  15.966  1.00  0.00           C  
ATOM   2201  O   LEU A 143     -10.849 -12.247  14.936  1.00  0.00           O  
ATOM   2202  CB  LEU A 143     -10.560  -9.653  16.900  1.00  0.00           C  
ATOM   2203  CG  LEU A 143     -11.023  -9.005  15.589  1.00  0.00           C  
ATOM   2204  CD1 LEU A 143     -12.544  -9.034  15.518  1.00  0.00           C  
ATOM   2205  CD2 LEU A 143     -10.500  -7.578  15.516  1.00  0.00           C  
ATOM   2206  H   LEU A 143      -9.968 -10.998  18.989  1.00  0.00           H  
ATOM   2207  HA  LEU A 143     -11.990 -11.256  16.992  1.00  0.00           H  
ATOM   2208 1HB  LEU A 143     -11.007  -9.096  17.721  1.00  0.00           H  
ATOM   2209 2HB  LEU A 143      -9.477  -9.542  16.960  1.00  0.00           H  
ATOM   2210  HG  LEU A 143     -10.639  -9.577  14.744  1.00  0.00           H  
ATOM   2211 1HD1 LEU A 143     -12.874  -8.574  14.587  1.00  0.00           H  
ATOM   2212 2HD1 LEU A 143     -12.890 -10.068  15.553  1.00  0.00           H  
ATOM   2213 3HD1 LEU A 143     -12.959  -8.483  16.361  1.00  0.00           H  
ATOM   2214 1HD2 LEU A 143     -10.829  -7.117  14.583  1.00  0.00           H  
ATOM   2215 2HD2 LEU A 143     -10.886  -7.005  16.359  1.00  0.00           H  
ATOM   2216 3HD2 LEU A 143      -9.411  -7.588  15.551  1.00  0.00           H  
ATOM   2217  N   LYS A 144      -8.983 -12.332  16.208  1.00  0.00           N  
ATOM   2218  CA  LYS A 144      -8.227 -13.158  15.275  1.00  0.00           C  
ATOM   2219  C   LYS A 144      -8.965 -14.460  14.971  1.00  0.00           C  
ATOM   2220  O   LYS A 144      -9.106 -14.849  13.811  1.00  0.00           O  
ATOM   2221  CB  LYS A 144      -6.835 -13.459  15.834  1.00  0.00           C  
ATOM   2222  CG  LYS A 144      -5.974 -14.339  14.937  1.00  0.00           C  
ATOM   2223  CD  LYS A 144      -4.635 -14.648  15.588  1.00  0.00           C  
ATOM   2224  CE  LYS A 144      -3.797 -15.577  14.721  1.00  0.00           C  
ATOM   2225  NZ  LYS A 144      -2.523 -15.962  15.387  1.00  0.00           N  
ATOM   2226  H   LYS A 144      -8.544 -12.030  17.065  1.00  0.00           H  
ATOM   2227  HA  LYS A 144      -8.117 -12.611  14.339  1.00  0.00           H  
ATOM   2228 1HB  LYS A 144      -6.299 -12.523  15.999  1.00  0.00           H  
ATOM   2229 2HB  LYS A 144      -6.930 -13.956  16.799  1.00  0.00           H  
ATOM   2230 1HG  LYS A 144      -6.495 -15.276  14.737  1.00  0.00           H  
ATOM   2231 2HG  LYS A 144      -5.799 -13.831  13.989  1.00  0.00           H  
ATOM   2232 1HD  LYS A 144      -4.083 -13.719  15.747  1.00  0.00           H  
ATOM   2233 2HD  LYS A 144      -4.800 -15.120  16.556  1.00  0.00           H  
ATOM   2234 1HE  LYS A 144      -4.367 -16.479  14.503  1.00  0.00           H  
ATOM   2235 2HE  LYS A 144      -3.564 -15.083  13.778  1.00  0.00           H  
ATOM   2236 1HZ  LYS A 144      -1.999 -16.577  14.781  1.00  0.00           H  
ATOM   2237 2HZ  LYS A 144      -1.979 -15.133  15.578  1.00  0.00           H  
ATOM   2238 3HZ  LYS A 144      -2.727 -16.438  16.254  1.00  0.00           H  
ATOM   2239  N   GLU A 145      -9.435 -15.134  16.020  1.00  0.00           N  
ATOM   2240  CA  GLU A 145     -10.150 -16.397  15.872  1.00  0.00           C  
ATOM   2241  C   GLU A 145     -11.467 -16.206  15.113  1.00  0.00           C  
ATOM   2242  O   GLU A 145     -11.837 -17.030  14.275  1.00  0.00           O  
ATOM   2243  CB  GLU A 145     -10.424 -17.014  17.247  1.00  0.00           C  
ATOM   2244  CG  GLU A 145      -9.183 -17.527  17.964  1.00  0.00           C  
ATOM   2245  CD  GLU A 145      -9.397 -17.712  19.440  1.00  0.00           C  
ATOM   2246  OE1 GLU A 145      -9.889 -18.744  19.827  1.00  0.00           O  
ATOM   2247  OE2 GLU A 145      -9.066 -16.819  20.184  1.00  0.00           O  
ATOM   2248  H   GLU A 145      -9.290 -14.756  16.946  1.00  0.00           H  
ATOM   2249  HA  GLU A 145      -9.525 -17.074  15.290  1.00  0.00           H  
ATOM   2250 1HB  GLU A 145     -10.900 -16.274  17.889  1.00  0.00           H  
ATOM   2251 2HB  GLU A 145     -11.117 -17.850  17.138  1.00  0.00           H  
ATOM   2252 1HG  GLU A 145      -8.893 -18.483  17.529  1.00  0.00           H  
ATOM   2253 2HG  GLU A 145      -8.368 -16.824  17.805  1.00  0.00           H  
ATOM   2254  N   ALA A 146     -12.160 -15.115  15.420  1.00  0.00           N  
ATOM   2255  CA  ALA A 146     -13.409 -14.755  14.757  1.00  0.00           C  
ATOM   2256  C   ALA A 146     -13.197 -14.464  13.273  1.00  0.00           C  
ATOM   2257  O   ALA A 146     -14.013 -14.843  12.434  1.00  0.00           O  
ATOM   2258  CB  ALA A 146     -14.040 -13.550  15.441  1.00  0.00           C  
ATOM   2259  H   ALA A 146     -11.798 -14.516  16.147  1.00  0.00           H  
ATOM   2260  HA  ALA A 146     -14.089 -15.602  14.833  1.00  0.00           H  
ATOM   2261 1HB  ALA A 146     -14.971 -13.291  14.934  1.00  0.00           H  
ATOM   2262 2HB  ALA A 146     -14.248 -13.791  16.482  1.00  0.00           H  
ATOM   2263 3HB  ALA A 146     -13.356 -12.704  15.393  1.00  0.00           H  
ATOM   2264  N   LEU A 147     -12.097 -13.789  12.947  1.00  0.00           N  
ATOM   2265  CA  LEU A 147     -11.760 -13.550  11.549  1.00  0.00           C  
ATOM   2266  C   LEU A 147     -11.436 -14.861  10.843  1.00  0.00           C  
ATOM   2267  O   LEU A 147     -11.808 -15.065   9.687  1.00  0.00           O  
ATOM   2268  CB  LEU A 147     -10.567 -12.592  11.445  1.00  0.00           C  
ATOM   2269  CG  LEU A 147     -10.839 -11.142  11.865  1.00  0.00           C  
ATOM   2270  CD1 LEU A 147      -9.516 -10.417  12.074  1.00  0.00           C  
ATOM   2271  CD2 LEU A 147     -11.678 -10.453  10.800  1.00  0.00           C  
ATOM   2272  H   LEU A 147     -11.485 -13.433  13.668  1.00  0.00           H  
ATOM   2273  HA  LEU A 147     -12.630 -13.110  11.061  1.00  0.00           H  
ATOM   2274 1HB  LEU A 147      -9.760 -12.972  12.070  1.00  0.00           H  
ATOM   2275 2HB  LEU A 147     -10.221 -12.578  10.411  1.00  0.00           H  
ATOM   2276  HG  LEU A 147     -11.377 -11.133  12.813  1.00  0.00           H  
ATOM   2277 1HD1 LEU A 147      -9.709  -9.386  12.373  1.00  0.00           H  
ATOM   2278 2HD1 LEU A 147      -8.945 -10.919  12.855  1.00  0.00           H  
ATOM   2279 3HD1 LEU A 147      -8.947 -10.424  11.145  1.00  0.00           H  
ATOM   2280 1HD2 LEU A 147     -11.872  -9.423  11.099  1.00  0.00           H  
ATOM   2281 2HD2 LEU A 147     -11.139 -10.461   9.851  1.00  0.00           H  
ATOM   2282 3HD2 LEU A 147     -12.624 -10.982  10.684  1.00  0.00           H  
ATOM   2283  N   LEU A 148     -10.700 -15.829  11.547  1.00  0.00           N  
ATOM   2284  CA  LEU A 148     -10.416 -17.127  10.949  1.00  0.00           C  
ATOM   2285  C   LEU A 148     -11.677 -17.973  10.797  1.00  0.00           C  
ATOM   2286  O   LEU A 148     -11.762 -18.825   9.914  1.00  0.00           O  
ATOM   2287  CB  LEU A 148      -9.389 -17.884  11.801  1.00  0.00           C  
ATOM   2288  CG  LEU A 148      -7.978 -17.284  11.829  1.00  0.00           C  
ATOM   2289  CD1 LEU A 148      -7.150 -17.983  12.899  1.00  0.00           C  
ATOM   2290  CD2 LEU A 148      -7.336 -17.431  10.458  1.00  0.00           C  
ATOM   2291  H   LEU A 148     -10.362 -15.632  12.477  1.00  0.00           H  
ATOM   2292  HA  LEU A 148     -10.012 -16.960   9.951  1.00  0.00           H  
ATOM   2293 1HB  LEU A 148      -9.752 -17.925  12.826  1.00  0.00           H  
ATOM   2294 2HB  LEU A 148      -9.309 -18.903  11.424  1.00  0.00           H  
ATOM   2295  HG  LEU A 148      -8.036 -16.227  12.091  1.00  0.00           H  
ATOM   2296 1HD1 LEU A 148      -6.147 -17.557  12.919  1.00  0.00           H  
ATOM   2297 2HD1 LEU A 148      -7.622 -17.846  13.872  1.00  0.00           H  
ATOM   2298 3HD1 LEU A 148      -7.087 -19.047  12.673  1.00  0.00           H  
ATOM   2299 1HD2 LEU A 148      -6.332 -17.004  10.478  1.00  0.00           H  
ATOM   2300 2HD2 LEU A 148      -7.275 -18.487  10.196  1.00  0.00           H  
ATOM   2301 3HD2 LEU A 148      -7.938 -16.907   9.716  1.00  0.00           H  
ATOM   2302  N   ILE A 149     -12.847 -17.868  11.777  1.00  0.00           N  
ATOM   2303  CA  ILE A 149     -14.151 -18.450  11.497  1.00  0.00           C  
ATOM   2304  C   ILE A 149     -14.757 -17.955  10.164  1.00  0.00           C  
ATOM   2305  O   ILE A 149     -15.339 -18.734   9.408  1.00  0.00           O  
ATOM   2306  CB  ILE A 149     -15.124 -18.142  12.650  1.00  0.00           C  
ATOM   2307  CG1 ILE A 149     -14.686 -18.865  13.926  1.00  0.00           C  
ATOM   2308  CG2 ILE A 149     -16.542 -18.539  12.269  1.00  0.00           C  
ATOM   2309  CD1 ILE A 149     -15.402 -18.393  15.171  1.00  0.00           C  
ATOM   2310  H   ILE A 149     -12.719 -17.334  12.624  1.00  0.00           H  
ATOM   2311  HA  ILE A 149     -14.028 -19.531  11.410  1.00  0.00           H  
ATOM   2312  HB  ILE A 149     -15.102 -17.075  12.869  1.00  0.00           H  
ATOM   2313 1HG1 ILE A 149     -14.861 -19.934  13.817  1.00  0.00           H  
ATOM   2314 2HG1 ILE A 149     -13.616 -18.723  14.076  1.00  0.00           H  
ATOM   2315 1HG2 ILE A 149     -17.217 -18.315  13.095  1.00  0.00           H  
ATOM   2316 2HG2 ILE A 149     -16.851 -17.981  11.386  1.00  0.00           H  
ATOM   2317 3HG2 ILE A 149     -16.575 -19.607  12.053  1.00  0.00           H  
ATOM   2318 1HD1 ILE A 149     -15.038 -18.951  16.034  1.00  0.00           H  
ATOM   2319 2HD1 ILE A 149     -15.211 -17.329  15.320  1.00  0.00           H  
ATOM   2320 3HD1 ILE A 149     -16.473 -18.557  15.059  1.00  0.00           H  
ATOM   2321  N   LEU A 150     -14.736 -16.517   9.814  1.00  0.00           N  
ATOM   2322  CA  LEU A 150     -15.212 -15.928   8.554  1.00  0.00           C  
ATOM   2323  C   LEU A 150     -14.459 -16.489   7.348  1.00  0.00           C  
ATOM   2324  O   LEU A 150     -15.059 -16.783   6.313  1.00  0.00           O  
ATOM   2325  CB  LEU A 150     -15.054 -14.403   8.589  1.00  0.00           C  
ATOM   2326  CG  LEU A 150     -16.083 -13.647   9.441  1.00  0.00           C  
ATOM   2327  CD1 LEU A 150     -15.613 -12.215   9.654  1.00  0.00           C  
ATOM   2328  CD2 LEU A 150     -17.438 -13.681   8.750  1.00  0.00           C  
ATOM   2329  H   LEU A 150     -14.369 -15.910  10.534  1.00  0.00           H  
ATOM   2330  HA  LEU A 150     -16.264 -16.186   8.435  1.00  0.00           H  
ATOM   2331 1HB  LEU A 150     -14.065 -14.164   8.976  1.00  0.00           H  
ATOM   2332 2HB  LEU A 150     -15.124 -14.022   7.570  1.00  0.00           H  
ATOM   2333  HG  LEU A 150     -16.163 -14.121  10.420  1.00  0.00           H  
ATOM   2334 1HD1 LEU A 150     -16.343 -11.678  10.259  1.00  0.00           H  
ATOM   2335 2HD1 LEU A 150     -14.651 -12.220  10.167  1.00  0.00           H  
ATOM   2336 3HD1 LEU A 150     -15.507 -11.720   8.689  1.00  0.00           H  
ATOM   2337 1HD2 LEU A 150     -18.169 -13.145   9.355  1.00  0.00           H  
ATOM   2338 2HD2 LEU A 150     -17.359 -13.206   7.771  1.00  0.00           H  
ATOM   2339 3HD2 LEU A 150     -17.758 -14.716   8.626  1.00  0.00           H  
ATOM   2340  N   VAL A 151     -13.036 -16.560   7.440  1.00  0.00           N  
ATOM   2341  CA  VAL A 151     -12.233 -17.121   6.334  1.00  0.00           C  
ATOM   2342  C   VAL A 151     -12.474 -18.607   6.080  1.00  0.00           C  
ATOM   2343  O   VAL A 151     -12.608 -19.037   4.934  1.00  0.00           O  
ATOM   2344  CB  VAL A 151     -10.734 -16.915   6.623  1.00  0.00           C  
ATOM   2345  CG1 VAL A 151      -9.887 -17.681   5.616  1.00  0.00           C  
ATOM   2346  CG2 VAL A 151     -10.399 -15.432   6.591  1.00  0.00           C  
ATOM   2347  H   VAL A 151     -12.567 -16.244   8.275  1.00  0.00           H  
ATOM   2348  HA  VAL A 151     -12.510 -16.603   5.416  1.00  0.00           H  
ATOM   2349  HB  VAL A 151     -10.505 -17.319   7.609  1.00  0.00           H  
ATOM   2350 1HG1 VAL A 151      -8.831 -17.525   5.836  1.00  0.00           H  
ATOM   2351 2HG1 VAL A 151     -10.117 -18.744   5.682  1.00  0.00           H  
ATOM   2352 3HG1 VAL A 151     -10.105 -17.323   4.611  1.00  0.00           H  
ATOM   2353 1HG2 VAL A 151      -9.338 -15.294   6.796  1.00  0.00           H  
ATOM   2354 2HG2 VAL A 151     -10.634 -15.027   5.606  1.00  0.00           H  
ATOM   2355 3HG2 VAL A 151     -10.986 -14.910   7.347  1.00  0.00           H  
ATOM   2356  N   THR A 152     -12.527 -19.374   7.165  1.00  0.00           N  
ATOM   2357  CA  THR A 152     -12.797 -20.803   7.070  1.00  0.00           C  
ATOM   2358  C   THR A 152     -14.143 -21.063   6.411  1.00  0.00           C  
ATOM   2359  O   THR A 152     -14.268 -21.944   5.561  1.00  0.00           O  
ATOM   2360  CB  THR A 152     -12.765 -21.467   8.460  1.00  0.00           C  
ATOM   2361  OG1 THR A 152     -11.469 -21.291   9.046  1.00  0.00           O  
ATOM   2362  CG2 THR A 152     -13.068 -22.953   8.347  1.00  0.00           C  
ATOM   2363  H   THR A 152     -12.376 -18.960   8.074  1.00  0.00           H  
ATOM   2364  HA  THR A 152     -12.026 -21.253   6.447  1.00  0.00           H  
ATOM   2365  HB  THR A 152     -13.508 -20.999   9.104  1.00  0.00           H  
ATOM   2366  HG1 THR A 152     -11.358 -20.373   9.304  1.00  0.00           H  
ATOM   2367 1HG2 THR A 152     -13.041 -23.407   9.337  1.00  0.00           H  
ATOM   2368 2HG2 THR A 152     -14.058 -23.091   7.911  1.00  0.00           H  
ATOM   2369 3HG2 THR A 152     -12.323 -23.430   7.710  1.00  0.00           H  
ATOM   2370  N   ALA A 153     -15.315 -20.304   6.799  1.00  0.00           N  
ATOM   2371  CA  ALA A 153     -16.623 -20.437   6.164  1.00  0.00           C  
ATOM   2372  C   ALA A 153     -16.557 -20.040   4.689  1.00  0.00           C  
ATOM   2373  O   ALA A 153     -17.180 -20.676   3.834  1.00  0.00           O  
ATOM   2374  CB  ALA A 153     -17.650 -19.569   6.900  1.00  0.00           C  
ATOM   2375  H   ALA A 153     -15.209 -19.675   7.582  1.00  0.00           H  
ATOM   2376  HA  ALA A 153     -16.926 -21.482   6.229  1.00  0.00           H  
ATOM   2377 1HB  ALA A 153     -18.624 -19.672   6.422  1.00  0.00           H  
ATOM   2378 2HB  ALA A 153     -17.721 -19.890   7.940  1.00  0.00           H  
ATOM   2379 3HB  ALA A 153     -17.338 -18.525   6.864  1.00  0.00           H  
ATOM   2380  N   ALA A 154     -15.795 -18.986   4.399  1.00  0.00           N  
ATOM   2381  CA  ALA A 154     -15.636 -18.491   3.029  1.00  0.00           C  
ATOM   2382  C   ALA A 154     -14.931 -19.541   2.191  1.00  0.00           C  
ATOM   2383  O   ALA A 154     -15.207 -19.687   0.999  1.00  0.00           O  
ATOM   2384  CB  ALA A 154     -14.869 -17.176   3.026  1.00  0.00           C  
ATOM   2385  H   ALA A 154     -15.312 -18.515   5.151  1.00  0.00           H  
ATOM   2386  HA  ALA A 154     -16.628 -18.322   2.612  1.00  0.00           H  
ATOM   2387 1HB  ALA A 154     -14.758 -16.822   2.001  1.00  0.00           H  
ATOM   2388 2HB  ALA A 154     -15.415 -16.436   3.609  1.00  0.00           H  
ATOM   2389 3HB  ALA A 154     -13.884 -17.330   3.465  1.00  0.00           H  
ATOM   2390  N   ILE A 155     -13.844 -20.284   2.704  1.00  0.00           N  
ATOM   2391  CA  ILE A 155     -13.117 -21.367   2.075  1.00  0.00           C  
ATOM   2392  C   ILE A 155     -14.016 -22.567   1.866  1.00  0.00           C  
ATOM   2393  O   ILE A 155     -13.992 -23.197   0.808  1.00  0.00           O  
ATOM   2394  CB  ILE A 155     -11.897 -21.777   2.920  1.00  0.00           C  
ATOM   2395  CG1 ILE A 155     -10.848 -20.662   2.918  1.00  0.00           C  
ATOM   2396  CG2 ILE A 155     -11.300 -23.075   2.398  1.00  0.00           C  
ATOM   2397  CD1 ILE A 155      -9.761 -20.843   3.953  1.00  0.00           C  
ATOM   2398  H   ILE A 155     -13.576 -19.984   3.630  1.00  0.00           H  
ATOM   2399  HA  ILE A 155     -12.776 -21.023   1.098  1.00  0.00           H  
ATOM   2400  HB  ILE A 155     -12.203 -21.919   3.956  1.00  0.00           H  
ATOM   2401 1HG1 ILE A 155     -10.378 -20.606   1.936  1.00  0.00           H  
ATOM   2402 2HG1 ILE A 155     -11.335 -19.703   3.100  1.00  0.00           H  
ATOM   2403 1HG2 ILE A 155     -10.438 -23.349   3.006  1.00  0.00           H  
ATOM   2404 2HG2 ILE A 155     -12.047 -23.865   2.451  1.00  0.00           H  
ATOM   2405 3HG2 ILE A 155     -10.985 -22.940   1.363  1.00  0.00           H  
ATOM   2406 1HD1 ILE A 155      -9.056 -20.014   3.890  1.00  0.00           H  
ATOM   2407 2HD1 ILE A 155     -10.207 -20.866   4.948  1.00  0.00           H  
ATOM   2408 3HD1 ILE A 155      -9.236 -21.779   3.769  1.00  0.00           H  
ATOM   2409  N   LEU A 156     -14.887 -22.987   2.892  1.00  0.00           N  
ATOM   2410  CA  LEU A 156     -15.852 -24.066   2.863  1.00  0.00           C  
ATOM   2411  C   LEU A 156     -17.043 -23.748   1.953  1.00  0.00           C  
ATOM   2412  O   LEU A 156     -17.592 -24.641   1.302  1.00  0.00           O  
ATOM   2413  CB  LEU A 156     -16.348 -24.354   4.286  1.00  0.00           C  
ATOM   2414  CG  LEU A 156     -15.308 -24.944   5.246  1.00  0.00           C  
ATOM   2415  CD1 LEU A 156     -15.879 -24.976   6.657  1.00  0.00           C  
ATOM   2416  CD2 LEU A 156     -14.921 -26.341   4.781  1.00  0.00           C  
ATOM   2417  H   LEU A 156     -14.771 -22.453   3.741  1.00  0.00           H  
ATOM   2418  HA  LEU A 156     -15.376 -24.942   2.422  1.00  0.00           H  
ATOM   2419 1HB  LEU A 156     -16.711 -23.425   4.721  1.00  0.00           H  
ATOM   2420 2HB  LEU A 156     -17.181 -25.055   4.228  1.00  0.00           H  
ATOM   2421  HG  LEU A 156     -14.422 -24.308   5.259  1.00  0.00           H  
ATOM   2422 1HD1 LEU A 156     -15.139 -25.395   7.340  1.00  0.00           H  
ATOM   2423 2HD1 LEU A 156     -16.128 -23.963   6.972  1.00  0.00           H  
ATOM   2424 3HD1 LEU A 156     -16.777 -25.593   6.672  1.00  0.00           H  
ATOM   2425 1HD2 LEU A 156     -14.181 -26.760   5.463  1.00  0.00           H  
ATOM   2426 2HD2 LEU A 156     -15.806 -26.978   4.769  1.00  0.00           H  
ATOM   2427 3HD2 LEU A 156     -14.500 -26.286   3.777  1.00  0.00           H  
ATOM   2428  N   GLY A 157     -17.428 -22.477   1.884  1.00  0.00           N  
ATOM   2429  CA  GLY A 157     -18.563 -22.097   1.056  1.00  0.00           C  
ATOM   2430  C   GLY A 157     -19.849 -22.321   1.833  1.00  0.00           C  
ATOM   2431  O   GLY A 157     -20.893 -22.709   1.279  1.00  0.00           O  
ATOM   2432  H   GLY A 157     -16.938 -21.765   2.403  1.00  0.00           H  
ATOM   2433 1HA  GLY A 157     -18.465 -21.050   0.768  1.00  0.00           H  
ATOM   2434 2HA  GLY A 157     -18.558 -22.685   0.139  1.00  0.00           H  
ATOM   2435  N   THR A 158     -19.759 -22.109   3.143  1.00  0.00           N  
ATOM   2436  CA  THR A 158     -20.881 -22.358   4.033  1.00  0.00           C  
ATOM   2437  C   THR A 158     -21.019 -21.171   4.983  1.00  0.00           C  
ATOM   2438  O   THR A 158     -20.419 -20.116   4.747  1.00  0.00           O  
ATOM   2439  CB  THR A 158     -20.699 -23.664   4.829  1.00  0.00           C  
ATOM   2440  OG1 THR A 158     -21.910 -23.970   5.533  1.00  0.00           O  
ATOM   2441  CG2 THR A 158     -19.558 -23.527   5.826  1.00  0.00           C  
ATOM   2442  H   THR A 158     -18.892 -21.764   3.530  1.00  0.00           H  
ATOM   2443  HA  THR A 158     -21.789 -22.422   3.434  1.00  0.00           H  
ATOM   2444  HB  THR A 158     -20.478 -24.481   4.142  1.00  0.00           H  
ATOM   2445  HG1 THR A 158     -22.547 -24.348   4.923  1.00  0.00           H  
ATOM   2446 1HG2 THR A 158     -19.444 -24.459   6.379  1.00  0.00           H  
ATOM   2447 2HG2 THR A 158     -18.634 -23.305   5.293  1.00  0.00           H  
ATOM   2448 3HG2 THR A 158     -19.778 -22.718   6.521  1.00  0.00           H  
ATOM   2449  N   THR A 159     -21.819 -21.325   6.035  1.00  0.00           N  
ATOM   2450  CA  THR A 159     -22.073 -20.221   6.968  1.00  0.00           C  
ATOM   2451  C   THR A 159     -21.037 -20.188   8.099  1.00  0.00           C  
ATOM   2452  O   THR A 159     -20.301 -21.151   8.293  1.00  0.00           O  
ATOM   2453  CB  THR A 159     -23.488 -20.322   7.569  1.00  0.00           C  
ATOM   2454  OG1 THR A 159     -23.582 -21.501   8.380  1.00  0.00           O  
ATOM   2455  CG2 THR A 159     -24.533 -20.386   6.466  1.00  0.00           C  
ATOM   2456  H   THR A 159     -22.262 -22.219   6.197  1.00  0.00           H  
ATOM   2457  HA  THR A 159     -22.041 -19.284   6.414  1.00  0.00           H  
ATOM   2458  HB  THR A 159     -23.680 -19.451   8.195  1.00  0.00           H  
ATOM   2459  HG1 THR A 159     -24.401 -21.479   8.881  1.00  0.00           H  
ATOM   2460 1HG2 THR A 159     -25.526 -20.457   6.909  1.00  0.00           H  
ATOM   2461 2HG2 THR A 159     -24.471 -19.486   5.854  1.00  0.00           H  
ATOM   2462 3HG2 THR A 159     -24.351 -21.261   5.843  1.00  0.00           H  
ATOM   2463  N   VAL A 160     -20.984 -19.096   8.858  1.00  0.00           N  
ATOM   2464  CA  VAL A 160     -20.051 -19.043   9.976  1.00  0.00           C  
ATOM   2465  C   VAL A 160     -20.504 -19.984  11.085  1.00  0.00           C  
ATOM   2466  O   VAL A 160     -19.681 -20.511  11.811  1.00  0.00           O  
ATOM   2467  CB  VAL A 160     -19.946 -17.608  10.527  1.00  0.00           C  
ATOM   2468  CG1 VAL A 160     -19.393 -16.669   9.466  1.00  0.00           C  
ATOM   2469  CG2 VAL A 160     -21.311 -17.137  11.006  1.00  0.00           C  
ATOM   2470  H   VAL A 160     -21.578 -18.299   8.673  1.00  0.00           H  
ATOM   2471  HA  VAL A 160     -19.077 -19.395   9.630  1.00  0.00           H  
ATOM   2472  HB  VAL A 160     -19.245 -17.599  11.361  1.00  0.00           H  
ATOM   2473 1HG1 VAL A 160     -19.326 -15.660   9.872  1.00  0.00           H  
ATOM   2474 2HG1 VAL A 160     -18.401 -17.005   9.164  1.00  0.00           H  
ATOM   2475 3HG1 VAL A 160     -20.056 -16.668   8.600  1.00  0.00           H  
ATOM   2476 1HG2 VAL A 160     -21.229 -16.122  11.395  1.00  0.00           H  
ATOM   2477 2HG2 VAL A 160     -22.014 -17.151  10.173  1.00  0.00           H  
ATOM   2478 3HG2 VAL A 160     -21.669 -17.800  11.794  1.00  0.00           H  
ATOM   2479  N   GLU A 161     -21.918 -20.249  11.318  1.00  0.00           N  
ATOM   2480  CA  GLU A 161     -22.499 -21.180  12.288  1.00  0.00           C  
ATOM   2481  C   GLU A 161     -22.065 -22.610  12.024  1.00  0.00           C  
ATOM   2482  O   GLU A 161     -21.870 -23.388  12.942  1.00  0.00           O  
ATOM   2483  CB  GLU A 161     -24.026 -21.095  12.260  1.00  0.00           C  
ATOM   2484  CG  GLU A 161     -24.591 -19.764  12.737  1.00  0.00           C  
ATOM   2485  CD  GLU A 161     -24.548 -18.698  11.679  1.00  0.00           C  
ATOM   2486  OE1 GLU A 161     -24.108 -18.984  10.591  1.00  0.00           O  
ATOM   2487  OE2 GLU A 161     -24.957 -17.595  11.958  1.00  0.00           O  
ATOM   2488  H   GLU A 161     -22.528 -19.750  10.687  1.00  0.00           H  
ATOM   2489  HA  GLU A 161     -22.150 -20.905  13.284  1.00  0.00           H  
ATOM   2490 1HB  GLU A 161     -24.382 -21.264  11.244  1.00  0.00           H  
ATOM   2491 2HB  GLU A 161     -24.446 -21.881  12.889  1.00  0.00           H  
ATOM   2492 1HG  GLU A 161     -25.625 -19.911  13.048  1.00  0.00           H  
ATOM   2493 2HG  GLU A 161     -24.023 -19.431  13.605  1.00  0.00           H  
ATOM   2494  N   GLU A 162     -21.918 -23.081  10.643  1.00  0.00           N  
ATOM   2495  CA  GLU A 162     -21.435 -24.386  10.208  1.00  0.00           C  
ATOM   2496  C   GLU A 162     -19.929 -24.543  10.429  1.00  0.00           C  
ATOM   2497  O   GLU A 162     -19.452 -25.614  10.819  1.00  0.00           O  
ATOM   2498  CB  GLU A 162     -21.790 -24.617   8.736  1.00  0.00           C  
ATOM   2499  CG  GLU A 162     -21.399 -25.980   8.200  1.00  0.00           C  
ATOM   2500  CD  GLU A 162     -22.147 -27.125   8.874  1.00  0.00           C  
ATOM   2501  OE1 GLU A 162     -23.120 -26.869   9.621  1.00  0.00           O  
ATOM   2502  OE2 GLU A 162     -21.748 -28.287   8.650  1.00  0.00           O  
ATOM   2503  H   GLU A 162     -22.195 -22.403   9.947  1.00  0.00           H  
ATOM   2504  HA  GLU A 162     -21.923 -25.151  10.811  1.00  0.00           H  
ATOM   2505 1HB  GLU A 162     -22.865 -24.500   8.600  1.00  0.00           H  
ATOM   2506 2HB  GLU A 162     -21.299 -23.863   8.120  1.00  0.00           H  
ATOM   2507 1HG  GLU A 162     -21.604 -26.010   7.130  1.00  0.00           H  
ATOM   2508 2HG  GLU A 162     -20.329 -26.122   8.342  1.00  0.00           H  
ATOM   2509  N   ALA A 163     -19.185 -23.471  10.162  1.00  0.00           N  
ATOM   2510  CA  ALA A 163     -17.751 -23.460  10.399  1.00  0.00           C  
ATOM   2511  C   ALA A 163     -17.449 -23.696  11.891  1.00  0.00           C  
ATOM   2512  O   ALA A 163     -16.520 -24.426  12.229  1.00  0.00           O  
ATOM   2513  CB  ALA A 163     -17.145 -22.137   9.920  1.00  0.00           C  
ATOM   2514  H   ALA A 163     -19.629 -22.643   9.788  1.00  0.00           H  
ATOM   2515  HA  ALA A 163     -17.308 -24.277   9.831  1.00  0.00           H  
ATOM   2516 1HB  ALA A 163     -16.071 -22.142  10.103  1.00  0.00           H  
ATOM   2517 2HB  ALA A 163     -17.332 -22.017   8.853  1.00  0.00           H  
ATOM   2518 3HB  ALA A 163     -17.602 -21.311  10.462  1.00  0.00           H  
ATOM   2519  N   VAL A 164     -18.243 -23.084  12.770  1.00  0.00           N  
ATOM   2520  CA  VAL A 164     -18.124 -23.306  14.211  1.00  0.00           C  
ATOM   2521  C   VAL A 164     -18.630 -24.694  14.593  1.00  0.00           C  
ATOM   2522  O   VAL A 164     -17.979 -25.418  15.353  1.00  0.00           O  
ATOM   2523  CB  VAL A 164     -18.921 -22.239  14.986  1.00  0.00           C  
ATOM   2524  CG1 VAL A 164     -18.982 -22.590  16.465  1.00  0.00           C  
ATOM   2525  CG2 VAL A 164     -18.290 -20.871  14.781  1.00  0.00           C  
ATOM   2526  H   VAL A 164     -18.948 -22.448  12.427  1.00  0.00           H  
ATOM   2527  HA  VAL A 164     -17.070 -23.243  14.485  1.00  0.00           H  
ATOM   2528  HB  VAL A 164     -19.947 -22.226  14.616  1.00  0.00           H  
ATOM   2529 1HG1 VAL A 164     -19.549 -21.826  16.997  1.00  0.00           H  
ATOM   2530 2HG1 VAL A 164     -19.470 -23.556  16.590  1.00  0.00           H  
ATOM   2531 3HG1 VAL A 164     -17.971 -22.637  16.869  1.00  0.00           H  
ATOM   2532 1HG2 VAL A 164     -18.859 -20.122  15.331  1.00  0.00           H  
ATOM   2533 2HG2 VAL A 164     -17.262 -20.886  15.145  1.00  0.00           H  
ATOM   2534 3HG2 VAL A 164     -18.295 -20.623  13.719  1.00  0.00           H  
ATOM   2535  N   TYR A 165     -19.850 -25.086  14.088  1.00  0.00           N  
ATOM   2536  CA  TYR A 165     -20.336 -26.429  14.381  1.00  0.00           C  
ATOM   2537  C   TYR A 165     -19.311 -27.523  14.042  1.00  0.00           C  
ATOM   2538  O   TYR A 165     -19.072 -28.433  14.837  1.00  0.00           O  
ATOM   2539  CB  TYR A 165     -21.644 -26.683  13.626  1.00  0.00           C  
ATOM   2540  CG  TYR A 165     -22.152 -28.102  13.746  1.00  0.00           C  
ATOM   2541  CD1 TYR A 165     -22.819 -28.506  14.894  1.00  0.00           C  
ATOM   2542  CD2 TYR A 165     -21.951 -29.001  12.708  1.00  0.00           C  
ATOM   2543  CE1 TYR A 165     -23.283 -29.803  15.003  1.00  0.00           C  
ATOM   2544  CE2 TYR A 165     -22.415 -30.297  12.818  1.00  0.00           C  
ATOM   2545  CZ  TYR A 165     -23.078 -30.699  13.960  1.00  0.00           C  
ATOM   2546  OH  TYR A 165     -23.541 -31.991  14.070  1.00  0.00           O  
ATOM   2547  H   TYR A 165     -20.417 -24.471  13.521  1.00  0.00           H  
ATOM   2548  HA  TYR A 165     -20.533 -26.501  15.451  1.00  0.00           H  
ATOM   2549 1HB  TYR A 165     -22.417 -26.012  14.001  1.00  0.00           H  
ATOM   2550 2HB  TYR A 165     -21.502 -26.462  12.569  1.00  0.00           H  
ATOM   2551  HD1 TYR A 165     -22.977 -27.800  15.709  1.00  0.00           H  
ATOM   2552  HD2 TYR A 165     -21.427 -28.685  11.808  1.00  0.00           H  
ATOM   2553  HE1 TYR A 165     -23.806 -30.120  15.904  1.00  0.00           H  
ATOM   2554  HE2 TYR A 165     -22.257 -31.004  12.003  1.00  0.00           H  
ATOM   2555  HH  TYR A 165     -23.976 -32.102  14.918  1.00  0.00           H  
ATOM   2556  N   ARG A 166     -18.644 -27.531  12.772  1.00  0.00           N  
ATOM   2557  CA  ARG A 166     -17.602 -28.474  12.385  1.00  0.00           C  
ATOM   2558  C   ARG A 166     -16.367 -28.338  13.239  1.00  0.00           C  
ATOM   2559  O   ARG A 166     -15.688 -29.326  13.524  1.00  0.00           O  
ATOM   2560  CB  ARG A 166     -17.219 -28.279  10.927  1.00  0.00           C  
ATOM   2561  CG  ARG A 166     -18.300 -28.652   9.924  1.00  0.00           C  
ATOM   2562  CD  ARG A 166     -17.855 -28.424   8.526  1.00  0.00           C  
ATOM   2563  NE  ARG A 166     -18.937 -28.621   7.574  1.00  0.00           N  
ATOM   2564  CZ  ARG A 166     -18.774 -28.709   6.239  1.00  0.00           C  
ATOM   2565  NH1 ARG A 166     -17.572 -28.617   5.715  1.00  0.00           N  
ATOM   2566  NH2 ARG A 166     -19.825 -28.889   5.457  1.00  0.00           N  
ATOM   2567  H   ARG A 166     -18.890 -26.784  12.138  1.00  0.00           H  
ATOM   2568  HA  ARG A 166     -17.992 -29.488  12.500  1.00  0.00           H  
ATOM   2569 1HB  ARG A 166     -16.958 -27.236  10.756  1.00  0.00           H  
ATOM   2570 2HB  ARG A 166     -16.337 -28.878  10.698  1.00  0.00           H  
ATOM   2571 1HG  ARG A 166     -18.551 -29.707  10.037  1.00  0.00           H  
ATOM   2572 2HG  ARG A 166     -19.189 -28.045  10.105  1.00  0.00           H  
ATOM   2573 1HD  ARG A 166     -17.492 -27.403   8.422  1.00  0.00           H  
ATOM   2574 2HD  ARG A 166     -17.054 -29.121   8.280  1.00  0.00           H  
ATOM   2575  HE  ARG A 166     -19.877 -28.696   7.939  1.00  0.00           H  
ATOM   2576 1HH1 ARG A 166     -16.769 -28.479   6.314  1.00  0.00           H  
ATOM   2577 2HH1 ARG A 166     -17.450 -28.684   4.715  1.00  0.00           H  
ATOM   2578 1HH2 ARG A 166     -20.749 -28.960   5.859  1.00  0.00           H  
ATOM   2579 2HH2 ARG A 166     -19.702 -28.955   4.457  1.00  0.00           H  
ATOM   2580  N   ALA A 167     -15.890 -26.976  13.688  1.00  0.00           N  
ATOM   2581  CA  ALA A 167     -14.742 -26.729  14.541  1.00  0.00           C  
ATOM   2582  C   ALA A 167     -14.967 -27.398  15.900  1.00  0.00           C  
ATOM   2583  O   ALA A 167     -14.033 -27.977  16.465  1.00  0.00           O  
ATOM   2584  CB  ALA A 167     -14.506 -25.231  14.694  1.00  0.00           C  
ATOM   2585  H   ALA A 167     -16.412 -26.193  13.324  1.00  0.00           H  
ATOM   2586  HA  ALA A 167     -13.867 -27.177  14.071  1.00  0.00           H  
ATOM   2587 1HB  ALA A 167     -13.642 -25.063  15.337  1.00  0.00           H  
ATOM   2588 2HB  ALA A 167     -14.320 -24.791  13.716  1.00  0.00           H  
ATOM   2589 3HB  ALA A 167     -15.386 -24.768  15.140  1.00  0.00           H  
ATOM   2590  N   LEU A 168     -16.204 -27.321  16.403  1.00  0.00           N  
ATOM   2591  CA  LEU A 168     -16.588 -27.960  17.675  1.00  0.00           C  
ATOM   2592  C   LEU A 168     -16.500 -29.489  17.626  1.00  0.00           C  
ATOM   2593  O   LEU A 168     -16.134 -30.118  18.620  1.00  0.00           O  
ATOM   2594  CB  LEU A 168     -18.017 -27.549  18.052  1.00  0.00           C  
ATOM   2595  CG  LEU A 168     -18.191 -26.098  18.517  1.00  0.00           C  
ATOM   2596  CD1 LEU A 168     -19.673 -25.748  18.549  1.00  0.00           C  
ATOM   2597  CD2 LEU A 168     -17.559 -25.925  19.891  1.00  0.00           C  
ATOM   2598  H   LEU A 168     -16.898 -26.800  15.885  1.00  0.00           H  
ATOM   2599  HA  LEU A 168     -15.888 -27.642  18.446  1.00  0.00           H  
ATOM   2600 1HB  LEU A 168     -18.661 -27.699  17.188  1.00  0.00           H  
ATOM   2601 2HB  LEU A 168     -18.364 -28.198  18.856  1.00  0.00           H  
ATOM   2602  HG  LEU A 168     -17.705 -25.427  17.808  1.00  0.00           H  
ATOM   2603 1HD1 LEU A 168     -19.796 -24.717  18.879  1.00  0.00           H  
ATOM   2604 2HD1 LEU A 168     -20.094 -25.861  17.550  1.00  0.00           H  
ATOM   2605 3HD1 LEU A 168     -20.189 -26.414  19.239  1.00  0.00           H  
ATOM   2606 1HD2 LEU A 168     -17.682 -24.893  20.221  1.00  0.00           H  
ATOM   2607 2HD2 LEU A 168     -18.045 -26.594  20.601  1.00  0.00           H  
ATOM   2608 3HD2 LEU A 168     -16.497 -26.164  19.835  1.00  0.00           H  
ATOM   2609  N   LYS A 169     -16.913 -30.242  16.422  1.00  0.00           N  
ATOM   2610  CA  LYS A 169     -16.729 -31.685  16.204  1.00  0.00           C  
ATOM   2611  C   LYS A 169     -15.262 -32.096  16.359  1.00  0.00           C  
ATOM   2612  O   LYS A 169     -14.952 -33.086  17.033  1.00  0.00           O  
ATOM   2613  CB  LYS A 169     -17.239 -32.085  14.819  1.00  0.00           C  
ATOM   2614  CG  LYS A 169     -17.106 -33.570  14.504  1.00  0.00           C  
ATOM   2615  CD  LYS A 169     -17.638 -33.890  13.115  1.00  0.00           C  
ATOM   2616  CE  LYS A 169     -17.423 -35.355  12.764  1.00  0.00           C  
ATOM   2617  NZ  LYS A 169     -17.888 -35.670  11.386  1.00  0.00           N  
ATOM   2618  H   LYS A 169     -17.390 -29.695  15.721  1.00  0.00           H  
ATOM   2619  HA  LYS A 169     -17.303 -32.225  16.957  1.00  0.00           H  
ATOM   2620 1HB  LYS A 169     -18.292 -31.817  14.727  1.00  0.00           H  
ATOM   2621 2HB  LYS A 169     -16.692 -31.531  14.055  1.00  0.00           H  
ATOM   2622 1HG  LYS A 169     -16.056 -33.861  14.558  1.00  0.00           H  
ATOM   2623 2HG  LYS A 169     -17.663 -34.149  15.240  1.00  0.00           H  
ATOM   2624 1HD  LYS A 169     -18.705 -33.668  13.074  1.00  0.00           H  
ATOM   2625 2HD  LYS A 169     -17.127 -33.271  12.378  1.00  0.00           H  
ATOM   2626 1HE  LYS A 169     -16.364 -35.595  12.841  1.00  0.00           H  
ATOM   2627 2HE  LYS A 169     -17.968 -35.982  13.470  1.00  0.00           H  
ATOM   2628 1HZ  LYS A 169     -17.729 -36.649  11.192  1.00  0.00           H  
ATOM   2629 2HZ  LYS A 169     -18.875 -35.468  11.308  1.00  0.00           H  
ATOM   2630 3HZ  LYS A 169     -17.377 -35.109  10.721  1.00  0.00           H  
ATOM   2631  N   LEU A 170     -14.363 -31.337  15.729  1.00  0.00           N  
ATOM   2632  CA  LEU A 170     -12.933 -31.585  15.872  1.00  0.00           C  
ATOM   2633  C   LEU A 170     -12.435 -31.235  17.264  1.00  0.00           C  
ATOM   2634  O   LEU A 170     -11.585 -31.931  17.804  1.00  0.00           O  
ATOM   2635  CB  LEU A 170     -12.151 -30.775  14.830  1.00  0.00           C  
ATOM   2636  CG  LEU A 170     -12.283 -31.255  13.379  1.00  0.00           C  
ATOM   2637  CD1 LEU A 170     -11.735 -30.190  12.439  1.00  0.00           C  
ATOM   2638  CD2 LEU A 170     -11.536 -32.570  13.209  1.00  0.00           C  
ATOM   2639  H   LEU A 170     -14.673 -30.576  15.141  1.00  0.00           H  
ATOM   2640  HA  LEU A 170     -12.751 -32.651  15.744  1.00  0.00           H  
ATOM   2641 1HB  LEU A 170     -12.490 -29.741  14.868  1.00  0.00           H  
ATOM   2642 2HB  LEU A 170     -11.094 -30.799  15.093  1.00  0.00           H  
ATOM   2643  HG  LEU A 170     -13.336 -31.402  13.138  1.00  0.00           H  
ATOM   2644 1HD1 LEU A 170     -11.828 -30.531  11.408  1.00  0.00           H  
ATOM   2645 2HD1 LEU A 170     -12.300 -29.266  12.567  1.00  0.00           H  
ATOM   2646 3HD1 LEU A 170     -10.685 -30.008  12.667  1.00  0.00           H  
ATOM   2647 1HD2 LEU A 170     -11.630 -32.912  12.178  1.00  0.00           H  
ATOM   2648 2HD2 LEU A 170     -10.482 -32.423  13.449  1.00  0.00           H  
ATOM   2649 3HD2 LEU A 170     -11.959 -33.318  13.880  1.00  0.00           H  
ATOM   2650  N   LYS A 171     -12.947 -30.146  17.833  1.00  0.00           N  
ATOM   2651  CA  LYS A 171     -12.531 -29.728  19.166  1.00  0.00           C  
ATOM   2652  C   LYS A 171     -12.635 -30.904  20.110  1.00  0.00           C  
ATOM   2653  O   LYS A 171     -11.678 -31.284  20.783  1.00  0.00           O  
ATOM   2654  CB  LYS A 171     -13.380 -28.561  19.671  1.00  0.00           C  
ATOM   2655  CG  LYS A 171     -13.017 -28.077  21.069  1.00  0.00           C  
ATOM   2656  CD  LYS A 171     -13.897 -26.912  21.497  1.00  0.00           C  
ATOM   2657  CE  LYS A 171     -13.420 -26.310  22.810  1.00  0.00           C  
ATOM   2658  NZ  LYS A 171     -13.650 -27.228  23.959  1.00  0.00           N  
ATOM   2659  H   LYS A 171     -13.635 -29.599  17.337  1.00  0.00           H  
ATOM   2660  HA  LYS A 171     -11.513 -29.339  19.106  1.00  0.00           H  
ATOM   2661 1HB  LYS A 171     -13.281 -27.716  18.988  1.00  0.00           H  
ATOM   2662 2HB  LYS A 171     -14.431 -28.853  19.681  1.00  0.00           H  
ATOM   2663 1HG  LYS A 171     -13.139 -28.894  21.780  1.00  0.00           H  
ATOM   2664 2HG  LYS A 171     -11.975 -27.758  21.083  1.00  0.00           H  
ATOM   2665 1HD  LYS A 171     -13.880 -26.141  20.725  1.00  0.00           H  
ATOM   2666 2HD  LYS A 171     -14.924 -27.257  21.618  1.00  0.00           H  
ATOM   2667 1HE  LYS A 171     -12.356 -26.090  22.744  1.00  0.00           H  
ATOM   2668 2HE  LYS A 171     -13.951 -25.376  22.996  1.00  0.00           H  
ATOM   2669 1HZ  LYS A 171     -13.321 -26.792  24.809  1.00  0.00           H  
ATOM   2670 2HZ  LYS A 171     -14.638 -27.424  24.041  1.00  0.00           H  
ATOM   2671 3HZ  LYS A 171     -13.147 -28.090  23.807  1.00  0.00           H  
ATOM   2672  N   THR A 172     -13.828 -31.477  20.148  1.00  0.00           N  
ATOM   2673  CA  THR A 172     -14.131 -32.571  21.046  1.00  0.00           C  
ATOM   2674  C   THR A 172     -13.363 -33.838  20.660  1.00  0.00           C  
ATOM   2675  O   THR A 172     -12.762 -34.488  21.521  1.00  0.00           O  
ATOM   2676  CB  THR A 172     -15.644 -32.861  21.063  1.00  0.00           C  
ATOM   2677  OG1 THR A 172     -16.350 -31.700  21.519  1.00  0.00           O  
ATOM   2678  CG2 THR A 172     -15.952 -34.032  21.983  1.00  0.00           C  
ATOM   2679  H   THR A 172     -14.548 -31.135  19.526  1.00  0.00           H  
ATOM   2680  HA  THR A 172     -13.799 -32.300  22.047  1.00  0.00           H  
ATOM   2681  HB  THR A 172     -15.979 -33.100  20.054  1.00  0.00           H  
ATOM   2682  HG1 THR A 172     -16.390 -31.051  20.811  1.00  0.00           H  
ATOM   2683 1HG2 THR A 172     -17.025 -34.222  21.982  1.00  0.00           H  
ATOM   2684 2HG2 THR A 172     -15.426 -34.919  21.632  1.00  0.00           H  
ATOM   2685 3HG2 THR A 172     -15.628 -33.794  22.995  1.00  0.00           H  
ATOM   2686  N   LYS A 173     -13.345 -34.169  19.371  1.00  0.00           N  
ATOM   2687  CA  LYS A 173     -12.727 -35.426  18.943  1.00  0.00           C  
ATOM   2688  C   LYS A 173     -11.232 -35.481  19.177  1.00  0.00           C  
ATOM   2689  O   LYS A 173     -10.718 -36.485  19.662  1.00  0.00           O  
ATOM   2690  CB  LYS A 173     -13.014 -35.671  17.460  1.00  0.00           C  
ATOM   2691  CG  LYS A 173     -12.444 -36.974  16.917  1.00  0.00           C  
ATOM   2692  CD  LYS A 173     -12.781 -37.153  15.444  1.00  0.00           C  
ATOM   2693  CE  LYS A 173     -12.192 -38.443  14.893  1.00  0.00           C  
ATOM   2694  NZ  LYS A 173     -12.464 -38.603  13.439  1.00  0.00           N  
ATOM   2695  H   LYS A 173     -13.755 -33.561  18.677  1.00  0.00           H  
ATOM   2696  HA  LYS A 173     -13.150 -36.238  19.535  1.00  0.00           H  
ATOM   2697 1HB  LYS A 173     -14.092 -35.682  17.295  1.00  0.00           H  
ATOM   2698 2HB  LYS A 173     -12.601 -34.853  16.870  1.00  0.00           H  
ATOM   2699 1HG  LYS A 173     -11.360 -36.975  17.035  1.00  0.00           H  
ATOM   2700 2HG  LYS A 173     -12.853 -37.813  17.479  1.00  0.00           H  
ATOM   2701 1HD  LYS A 173     -13.865 -37.176  15.319  1.00  0.00           H  
ATOM   2702 2HD  LYS A 173     -12.385 -36.312  14.875  1.00  0.00           H  
ATOM   2703 1HE  LYS A 173     -11.114 -38.447  15.051  1.00  0.00           H  
ATOM   2704 2HE  LYS A 173     -12.617 -39.294  15.425  1.00  0.00           H  
ATOM   2705 1HZ  LYS A 173     -12.058 -39.469  13.113  1.00  0.00           H  
ATOM   2706 2HZ  LYS A 173     -13.462 -38.620  13.282  1.00  0.00           H  
ATOM   2707 3HZ  LYS A 173     -12.057 -37.829  12.933  1.00  0.00           H  
ATOM   2708  N   LEU A 174     -10.542 -34.399  18.839  1.00  0.00           N  
ATOM   2709  CA  LEU A 174      -9.092 -34.380  18.872  1.00  0.00           C  
ATOM   2710  C   LEU A 174      -8.534 -33.816  20.163  1.00  0.00           C  
ATOM   2711  O   LEU A 174      -7.395 -34.105  20.518  1.00  0.00           O  
ATOM   2712  CB  LEU A 174      -8.558 -33.561  17.690  1.00  0.00           C  
ATOM   2713  CG  LEU A 174      -8.956 -34.065  16.297  1.00  0.00           C  
ATOM   2714  CD1 LEU A 174      -8.438 -33.100  15.240  1.00  0.00           C  
ATOM   2715  CD2 LEU A 174      -8.393 -35.463  16.084  1.00  0.00           C  
ATOM   2716  H   LEU A 174     -11.040 -33.569  18.551  1.00  0.00           H  
ATOM   2717  HA  LEU A 174      -8.731 -35.402  18.764  1.00  0.00           H  
ATOM   2718 1HB  LEU A 174      -8.919 -32.538  17.787  1.00  0.00           H  
ATOM   2719 2HB  LEU A 174      -7.470 -33.547  17.740  1.00  0.00           H  
ATOM   2720  HG  LEU A 174     -10.043 -34.096  16.217  1.00  0.00           H  
ATOM   2721 1HD1 LEU A 174      -8.720 -33.458  14.250  1.00  0.00           H  
ATOM   2722 2HD1 LEU A 174      -8.871 -32.113  15.405  1.00  0.00           H  
ATOM   2723 3HD1 LEU A 174      -7.352 -33.036  15.306  1.00  0.00           H  
ATOM   2724 1HD2 LEU A 174      -8.676 -35.822  15.094  1.00  0.00           H  
ATOM   2725 2HD2 LEU A 174      -7.306 -35.433  16.162  1.00  0.00           H  
ATOM   2726 3HD2 LEU A 174      -8.793 -36.136  16.842  1.00  0.00           H  
ATOM   2727  N   GLY A 175      -9.329 -33.002  20.855  1.00  0.00           N  
ATOM   2728  CA  GLY A 175      -8.854 -32.268  22.017  1.00  0.00           C  
ATOM   2729  C   GLY A 175      -8.031 -31.037  21.643  1.00  0.00           C  
ATOM   2730  O   GLY A 175      -6.973 -30.781  22.229  1.00  0.00           O  
ATOM   2731  H   GLY A 175     -10.290 -32.891  20.563  1.00  0.00           H  
ATOM   2732 1HA  GLY A 175      -9.706 -31.952  22.620  1.00  0.00           H  
ATOM   2733 2HA  GLY A 175      -8.245 -32.925  22.637  1.00  0.00           H  
ATOM   2734  N   VAL A 176      -8.508 -30.274  20.663  1.00  0.00           N  
ATOM   2735  CA  VAL A 176      -7.757 -29.135  20.140  1.00  0.00           C  
ATOM   2736  C   VAL A 176      -8.614 -27.879  20.252  1.00  0.00           C  
ATOM   2737  O   VAL A 176      -9.819 -27.966  20.456  1.00  0.00           O  
ATOM   2738  CB  VAL A 176      -7.359 -29.367  18.670  1.00  0.00           C  
ATOM   2739  CG1 VAL A 176      -6.493 -30.611  18.543  1.00  0.00           C  
ATOM   2740  CG2 VAL A 176      -8.606 -29.487  17.808  1.00  0.00           C  
ATOM   2741  H   VAL A 176      -9.414 -30.488  20.269  1.00  0.00           H  
ATOM   2742  HA  VAL A 176      -6.854 -29.010  20.741  1.00  0.00           H  
ATOM   2743  HB  VAL A 176      -6.760 -28.523  18.328  1.00  0.00           H  
ATOM   2744 1HG1 VAL A 176      -6.220 -30.761  17.497  1.00  0.00           H  
ATOM   2745 2HG1 VAL A 176      -5.589 -30.489  19.139  1.00  0.00           H  
ATOM   2746 3HG1 VAL A 176      -7.049 -31.479  18.899  1.00  0.00           H  
ATOM   2747 1HG2 VAL A 176      -8.317 -29.650  16.771  1.00  0.00           H  
ATOM   2748 2HG2 VAL A 176      -9.208 -30.327  18.154  1.00  0.00           H  
ATOM   2749 3HG2 VAL A 176      -9.189 -28.568  17.882  1.00  0.00           H  
ATOM   2750  N   SER A 177      -8.001 -26.597  20.175  1.00  0.00           N  
ATOM   2751  CA  SER A 177      -8.652 -25.294  20.184  1.00  0.00           C  
ATOM   2752  C   SER A 177      -9.402 -25.092  18.867  1.00  0.00           C  
ATOM   2753  O   SER A 177      -9.126 -25.752  17.878  1.00  0.00           O  
ATOM   2754  CB  SER A 177      -7.633 -24.191  20.386  1.00  0.00           C  
ATOM   2755  OG  SER A 177      -6.768 -24.100  19.288  1.00  0.00           O  
ATOM   2756  H   SER A 177      -6.995 -26.641  20.117  1.00  0.00           H  
ATOM   2757  HA  SER A 177      -9.349 -25.261  21.025  1.00  0.00           H  
ATOM   2758 1HB  SER A 177      -8.147 -23.241  20.527  1.00  0.00           H  
ATOM   2759 2HB  SER A 177      -7.058 -24.389  21.290  1.00  0.00           H  
ATOM   2760  HG  SER A 177      -6.130 -23.416  19.509  1.00  0.00           H  
ATOM   2761  N   LEU A 178     -10.354 -24.175  18.863  1.00  0.00           N  
ATOM   2762  CA  LEU A 178     -11.136 -23.870  17.675  1.00  0.00           C  
ATOM   2763  C   LEU A 178     -10.235 -23.344  16.562  1.00  0.00           C  
ATOM   2764  O   LEU A 178     -10.419 -23.659  15.377  1.00  0.00           O  
ATOM   2765  CB  LEU A 178     -12.222 -22.837  18.003  1.00  0.00           C  
ATOM   2766  CG  LEU A 178     -13.370 -23.337  18.889  1.00  0.00           C  
ATOM   2767  CD1 LEU A 178     -14.203 -22.152  19.359  1.00  0.00           C  
ATOM   2768  CD2 LEU A 178     -14.220 -24.327  18.108  1.00  0.00           C  
ATOM   2769  H   LEU A 178     -10.538 -23.669  19.717  1.00  0.00           H  
ATOM   2770  HA  LEU A 178     -11.635 -24.783  17.348  1.00  0.00           H  
ATOM   2771 1HB  LEU A 178     -11.755 -21.993  18.510  1.00  0.00           H  
ATOM   2772 2HB  LEU A 178     -12.655 -22.479  17.069  1.00  0.00           H  
ATOM   2773  HG  LEU A 178     -12.961 -23.827  19.773  1.00  0.00           H  
ATOM   2774 1HD1 LEU A 178     -15.019 -22.507  19.989  1.00  0.00           H  
ATOM   2775 2HD1 LEU A 178     -13.574 -21.469  19.932  1.00  0.00           H  
ATOM   2776 3HD1 LEU A 178     -14.612 -21.630  18.495  1.00  0.00           H  
ATOM   2777 1HD2 LEU A 178     -15.036 -24.683  18.737  1.00  0.00           H  
ATOM   2778 2HD2 LEU A 178     -14.631 -23.837  17.225  1.00  0.00           H  
ATOM   2779 3HD2 LEU A 178     -13.604 -25.172  17.800  1.00  0.00           H  
ATOM   2780  N   GLU A 179      -9.127 -22.491  16.852  1.00  0.00           N  
ATOM   2781  CA  GLU A 179      -8.214 -21.931  15.873  1.00  0.00           C  
ATOM   2782  C   GLU A 179      -7.623 -23.011  14.988  1.00  0.00           C  
ATOM   2783  O   GLU A 179      -7.534 -22.849  13.771  1.00  0.00           O  
ATOM   2784  CB  GLU A 179      -7.091 -21.161  16.572  1.00  0.00           C  
ATOM   2785  CG  GLU A 179      -6.108 -20.486  15.626  1.00  0.00           C  
ATOM   2786  CD  GLU A 179      -5.029 -19.727  16.347  1.00  0.00           C  
ATOM   2787  OE1 GLU A 179      -5.054 -19.700  17.554  1.00  0.00           O  
ATOM   2788  OE2 GLU A 179      -4.180 -19.173  15.690  1.00  0.00           O  
ATOM   2789  H   GLU A 179      -8.963 -22.317  17.833  1.00  0.00           H  
ATOM   2790  HA  GLU A 179      -8.769 -21.239  15.238  1.00  0.00           H  
ATOM   2791 1HB  GLU A 179      -7.521 -20.391  17.212  1.00  0.00           H  
ATOM   2792 2HB  GLU A 179      -6.527 -21.841  17.211  1.00  0.00           H  
ATOM   2793 1HG  GLU A 179      -5.643 -21.246  14.998  1.00  0.00           H  
ATOM   2794 2HG  GLU A 179      -6.655 -19.804  14.977  1.00  0.00           H  
ATOM   2795  N   LEU A 180      -7.107 -24.198  15.596  1.00  0.00           N  
ATOM   2796  CA  LEU A 180      -6.526 -25.311  14.854  1.00  0.00           C  
ATOM   2797  C   LEU A 180      -7.591 -26.099  14.131  1.00  0.00           C  
ATOM   2798  O   LEU A 180      -7.388 -26.534  12.992  1.00  0.00           O  
ATOM   2799  CB  LEU A 180      -5.755 -26.240  15.800  1.00  0.00           C  
ATOM   2800  CG  LEU A 180      -5.005 -27.398  15.130  1.00  0.00           C  
ATOM   2801  CD1 LEU A 180      -3.961 -26.841  14.172  1.00  0.00           C  
ATOM   2802  CD2 LEU A 180      -4.360 -28.270  16.196  1.00  0.00           C  
ATOM   2803  H   LEU A 180      -7.125 -24.236  16.605  1.00  0.00           H  
ATOM   2804  HA  LEU A 180      -5.829 -24.910  14.118  1.00  0.00           H  
ATOM   2805 1HB  LEU A 180      -5.025 -25.648  16.350  1.00  0.00           H  
ATOM   2806 2HB  LEU A 180      -6.457 -26.669  16.515  1.00  0.00           H  
ATOM   2807  HG  LEU A 180      -5.706 -27.996  14.547  1.00  0.00           H  
ATOM   2808 1HD1 LEU A 180      -3.428 -27.664  13.695  1.00  0.00           H  
ATOM   2809 2HD1 LEU A 180      -4.452 -26.237  13.409  1.00  0.00           H  
ATOM   2810 3HD1 LEU A 180      -3.254 -26.223  14.725  1.00  0.00           H  
ATOM   2811 1HD2 LEU A 180      -3.827 -29.094  15.719  1.00  0.00           H  
ATOM   2812 2HD2 LEU A 180      -3.657 -27.673  16.778  1.00  0.00           H  
ATOM   2813 3HD2 LEU A 180      -5.130 -28.669  16.855  1.00  0.00           H  
ATOM   2814  N   ALA A 181      -8.842 -26.361  14.805  1.00  0.00           N  
ATOM   2815  CA  ALA A 181      -9.953 -27.075  14.182  1.00  0.00           C  
ATOM   2816  C   ALA A 181     -10.390 -26.353  12.912  1.00  0.00           C  
ATOM   2817  O   ALA A 181     -10.687 -26.981  11.899  1.00  0.00           O  
ATOM   2818  CB  ALA A 181     -11.121 -27.183  15.154  1.00  0.00           C  
ATOM   2819  H   ALA A 181      -8.938 -26.029  15.752  1.00  0.00           H  
ATOM   2820  HA  ALA A 181      -9.613 -28.077  13.928  1.00  0.00           H  
ATOM   2821 1HB  ALA A 181     -11.943 -27.716  14.675  1.00  0.00           H  
ATOM   2822 2HB  ALA A 181     -10.804 -27.725  16.044  1.00  0.00           H  
ATOM   2823 3HB  ALA A 181     -11.454 -26.184  15.435  1.00  0.00           H  
ATOM   2824  N   LEU A 182     -10.424 -25.026  12.981  1.00  0.00           N  
ATOM   2825  CA  LEU A 182     -10.799 -24.223  11.825  1.00  0.00           C  
ATOM   2826  C   LEU A 182      -9.762 -24.362  10.724  1.00  0.00           C  
ATOM   2827  O   LEU A 182     -10.103 -24.468   9.545  1.00  0.00           O  
ATOM   2828  CB  LEU A 182     -10.946 -22.749  12.221  1.00  0.00           C  
ATOM   2829  CG  LEU A 182     -12.148 -22.415  13.114  1.00  0.00           C  
ATOM   2830  CD1 LEU A 182     -11.944 -21.048  13.751  1.00  0.00           C  
ATOM   2831  CD2 LEU A 182     -13.422 -22.447  12.283  1.00  0.00           C  
ATOM   2832  H   LEU A 182     -10.185 -24.561  13.845  1.00  0.00           H  
ATOM   2833  HA  LEU A 182     -11.750 -24.597  11.447  1.00  0.00           H  
ATOM   2834 1HB  LEU A 182     -10.045 -22.440  12.749  1.00  0.00           H  
ATOM   2835 2HB  LEU A 182     -11.032 -22.152  11.312  1.00  0.00           H  
ATOM   2836  HG  LEU A 182     -12.219 -23.150  13.916  1.00  0.00           H  
ATOM   2837 1HD1 LEU A 182     -12.798 -20.811  14.386  1.00  0.00           H  
ATOM   2838 2HD1 LEU A 182     -11.036 -21.059  14.355  1.00  0.00           H  
ATOM   2839 3HD1 LEU A 182     -11.852 -20.293  12.971  1.00  0.00           H  
ATOM   2840 1HD2 LEU A 182     -14.277 -22.211  12.918  1.00  0.00           H  
ATOM   2841 2HD2 LEU A 182     -13.352 -21.712  11.481  1.00  0.00           H  
ATOM   2842 3HD2 LEU A 182     -13.552 -23.441  11.854  1.00  0.00           H  
ATOM   2843  N   ALA A 183      -8.290 -24.376  11.036  1.00  0.00           N  
ATOM   2844  CA  ALA A 183      -7.240 -24.655  10.065  1.00  0.00           C  
ATOM   2845  C   ALA A 183      -7.380 -26.033   9.404  1.00  0.00           C  
ATOM   2846  O   ALA A 183      -7.118 -26.189   8.212  1.00  0.00           O  
ATOM   2847  CB  ALA A 183      -5.880 -24.534  10.736  1.00  0.00           C  
ATOM   2848  H   ALA A 183      -8.038 -24.174  11.993  1.00  0.00           H  
ATOM   2849  HA  ALA A 183      -7.308 -23.912   9.270  1.00  0.00           H  
ATOM   2850 1HB  ALA A 183      -5.095 -24.721  10.003  1.00  0.00           H  
ATOM   2851 2HB  ALA A 183      -5.763 -23.530  11.144  1.00  0.00           H  
ATOM   2852 3HB  ALA A 183      -5.805 -25.264  11.541  1.00  0.00           H  
ATOM   2853  N   ILE A 184      -7.786 -27.146  10.177  1.00  0.00           N  
ATOM   2854  CA  ILE A 184      -8.056 -28.493   9.650  1.00  0.00           C  
ATOM   2855  C   ILE A 184      -9.174 -28.492   8.606  1.00  0.00           C  
ATOM   2856  O   ILE A 184      -9.066 -29.142   7.567  1.00  0.00           O  
ATOM   2857  CB  ILE A 184      -8.431 -29.459  10.789  1.00  0.00           C  
ATOM   2858  CG1 ILE A 184      -7.219 -29.722  11.687  1.00  0.00           C  
ATOM   2859  CG2 ILE A 184      -8.971 -30.764  10.224  1.00  0.00           C  
ATOM   2860  CD1 ILE A 184      -7.564 -30.389  12.999  1.00  0.00           C  
ATOM   2861  H   ILE A 184      -7.956 -26.957  11.155  1.00  0.00           H  
ATOM   2862  HA  ILE A 184      -7.153 -28.863   9.168  1.00  0.00           H  
ATOM   2863  HB  ILE A 184      -9.195 -29.002  11.417  1.00  0.00           H  
ATOM   2864 1HG1 ILE A 184      -6.506 -30.354  11.160  1.00  0.00           H  
ATOM   2865 2HG1 ILE A 184      -6.718 -28.778  11.907  1.00  0.00           H  
ATOM   2866 1HG2 ILE A 184      -9.230 -31.435  11.043  1.00  0.00           H  
ATOM   2867 2HG2 ILE A 184      -9.859 -30.561   9.626  1.00  0.00           H  
ATOM   2868 3HG2 ILE A 184      -8.211 -31.232   9.598  1.00  0.00           H  
ATOM   2869 1HD1 ILE A 184      -6.654 -30.541  13.580  1.00  0.00           H  
ATOM   2870 2HD1 ILE A 184      -8.251 -29.755  13.560  1.00  0.00           H  
ATOM   2871 3HD1 ILE A 184      -8.035 -31.351  12.804  1.00  0.00           H  
ATOM   2872  N   LEU A 185     -10.410 -27.720   8.806  1.00  0.00           N  
ATOM   2873  CA  LEU A 185     -11.535 -27.574   7.885  1.00  0.00           C  
ATOM   2874  C   LEU A 185     -11.092 -26.880   6.596  1.00  0.00           C  
ATOM   2875  O   LEU A 185     -11.466 -27.281   5.486  1.00  0.00           O  
ATOM   2876  CB  LEU A 185     -12.666 -26.777   8.545  1.00  0.00           C  
ATOM   2877  CG  LEU A 185     -13.247 -27.381   9.828  1.00  0.00           C  
ATOM   2878  CD1 LEU A 185     -14.263 -26.422  10.429  1.00  0.00           C  
ATOM   2879  CD2 LEU A 185     -13.884 -28.727   9.512  1.00  0.00           C  
ATOM   2880  H   LEU A 185     -10.440 -27.250   9.699  1.00  0.00           H  
ATOM   2881  HA  LEU A 185     -11.906 -28.568   7.632  1.00  0.00           H  
ATOM   2882 1HB  LEU A 185     -12.293 -25.782   8.786  1.00  0.00           H  
ATOM   2883 2HB  LEU A 185     -13.482 -26.671   7.829  1.00  0.00           H  
ATOM   2884  HG  LEU A 185     -12.449 -27.520  10.558  1.00  0.00           H  
ATOM   2885 1HD1 LEU A 185     -14.677 -26.852  11.341  1.00  0.00           H  
ATOM   2886 2HD1 LEU A 185     -13.777 -25.475  10.663  1.00  0.00           H  
ATOM   2887 3HD1 LEU A 185     -15.068 -26.250   9.714  1.00  0.00           H  
ATOM   2888 1HD2 LEU A 185     -14.296 -29.158  10.426  1.00  0.00           H  
ATOM   2889 2HD2 LEU A 185     -14.683 -28.589   8.784  1.00  0.00           H  
ATOM   2890 3HD2 LEU A 185     -13.131 -29.399   9.102  1.00  0.00           H  
ATOM   2891  N   ALA A 186     -10.279 -25.841   6.760  1.00  0.00           N  
ATOM   2892  CA  ALA A 186      -9.705 -25.130   5.620  1.00  0.00           C  
ATOM   2893  C   ALA A 186      -8.809 -26.050   4.794  1.00  0.00           C  
ATOM   2894  O   ALA A 186      -8.801 -25.984   3.564  1.00  0.00           O  
ATOM   2895  CB  ALA A 186      -8.924 -23.913   6.093  1.00  0.00           C  
ATOM   2896  H   ALA A 186     -10.052 -25.535   7.696  1.00  0.00           H  
ATOM   2897  HA  ALA A 186     -10.525 -24.799   4.981  1.00  0.00           H  
ATOM   2898 1HB  ALA A 186      -8.503 -23.394   5.232  1.00  0.00           H  
ATOM   2899 2HB  ALA A 186      -9.591 -23.240   6.631  1.00  0.00           H  
ATOM   2900 3HB  ALA A 186      -8.119 -24.232   6.753  1.00  0.00           H  
ATOM   2901  N   VAL A 187      -7.836 -26.947   5.449  1.00  0.00           N  
ATOM   2902  CA  VAL A 187      -7.022 -27.909   4.717  1.00  0.00           C  
ATOM   2903  C   VAL A 187      -7.846 -28.930   3.929  1.00  0.00           C  
ATOM   2904  O   VAL A 187      -7.517 -29.259   2.789  1.00  0.00           O  
ATOM   2905  CB  VAL A 187      -6.103 -28.660   5.699  1.00  0.00           C  
ATOM   2906  CG1 VAL A 187      -5.469 -29.865   5.019  1.00  0.00           C  
ATOM   2907  CG2 VAL A 187      -5.035 -27.718   6.233  1.00  0.00           C  
ATOM   2908  H   VAL A 187      -7.770 -26.913   6.456  1.00  0.00           H  
ATOM   2909  HA  VAL A 187      -6.422 -27.361   3.990  1.00  0.00           H  
ATOM   2910  HB  VAL A 187      -6.703 -29.038   6.527  1.00  0.00           H  
ATOM   2911 1HG1 VAL A 187      -4.823 -30.384   5.728  1.00  0.00           H  
ATOM   2912 2HG1 VAL A 187      -6.250 -30.543   4.677  1.00  0.00           H  
ATOM   2913 3HG1 VAL A 187      -4.877 -29.531   4.167  1.00  0.00           H  
ATOM   2914 1HG2 VAL A 187      -4.390 -28.255   6.927  1.00  0.00           H  
ATOM   2915 2HG2 VAL A 187      -4.439 -27.336   5.404  1.00  0.00           H  
ATOM   2916 3HG2 VAL A 187      -5.511 -26.885   6.751  1.00  0.00           H  
ATOM   2917  N   ALA A 188      -8.927 -29.442   4.523  1.00  0.00           N  
ATOM   2918  CA  ALA A 188      -9.822 -30.349   3.793  1.00  0.00           C  
ATOM   2919  C   ALA A 188     -10.376 -29.739   2.498  1.00  0.00           C  
ATOM   2920  O   ALA A 188     -10.449 -30.405   1.464  1.00  0.00           O  
ATOM   2921  CB  ALA A 188     -10.966 -30.819   4.692  1.00  0.00           C  
ATOM   2922  H   ALA A 188      -9.138 -29.211   5.483  1.00  0.00           H  
ATOM   2923  HA  ALA A 188      -9.241 -31.219   3.482  1.00  0.00           H  
ATOM   2924 1HB  ALA A 188     -11.617 -31.489   4.131  1.00  0.00           H  
ATOM   2925 2HB  ALA A 188     -10.558 -31.345   5.555  1.00  0.00           H  
ATOM   2926 3HB  ALA A 188     -11.538 -29.956   5.029  1.00  0.00           H  
ATOM   2927  N   ALA A 189     -10.824 -28.441   2.561  1.00  0.00           N  
ATOM   2928  CA  ALA A 189     -11.365 -27.752   1.396  1.00  0.00           C  
ATOM   2929  C   ALA A 189     -10.241 -27.546   0.383  1.00  0.00           C  
ATOM   2930  O   ALA A 189     -10.437 -27.716  -0.820  1.00  0.00           O  
ATOM   2931  CB  ALA A 189     -11.999 -26.431   1.809  1.00  0.00           C  
ATOM   2932  H   ALA A 189     -10.774 -27.951   3.444  1.00  0.00           H  
ATOM   2933  HA  ALA A 189     -12.132 -28.387   0.952  1.00  0.00           H  
ATOM   2934 1HB  ALA A 189     -12.398 -25.929   0.928  1.00  0.00           H  
ATOM   2935 2HB  ALA A 189     -12.806 -26.620   2.516  1.00  0.00           H  
ATOM   2936 3HB  ALA A 189     -11.247 -25.798   2.277  1.00  0.00           H  
ATOM   2937  N   LEU A 190      -9.067 -27.179   0.886  1.00  0.00           N  
ATOM   2938  CA  LEU A 190      -7.902 -26.931   0.044  1.00  0.00           C  
ATOM   2939  C   LEU A 190      -7.365 -28.193  -0.642  1.00  0.00           C  
ATOM   2940  O   LEU A 190      -6.888 -28.140  -1.776  1.00  0.00           O  
ATOM   2941  CB  LEU A 190      -6.787 -26.300   0.887  1.00  0.00           C  
ATOM   2942  CG  LEU A 190      -7.024 -24.848   1.323  1.00  0.00           C  
ATOM   2943  CD1 LEU A 190      -6.012 -24.469   2.396  1.00  0.00           C  
ATOM   2944  CD2 LEU A 190      -6.911 -23.930   0.115  1.00  0.00           C  
ATOM   2945  H   LEU A 190      -8.983 -27.068   1.887  1.00  0.00           H  
ATOM   2946  HA  LEU A 190      -8.188 -26.239  -0.749  1.00  0.00           H  
ATOM   2947 1HB  LEU A 190      -6.650 -26.898   1.786  1.00  0.00           H  
ATOM   2948 2HB  LEU A 190      -5.860 -26.326   0.314  1.00  0.00           H  
ATOM   2949  HG  LEU A 190      -8.020 -24.757   1.757  1.00  0.00           H  
ATOM   2950 1HD1 LEU A 190      -6.181 -23.437   2.706  1.00  0.00           H  
ATOM   2951 2HD1 LEU A 190      -6.128 -25.129   3.255  1.00  0.00           H  
ATOM   2952 3HD1 LEU A 190      -5.004 -24.566   1.996  1.00  0.00           H  
ATOM   2953 1HD2 LEU A 190      -7.080 -22.898   0.425  1.00  0.00           H  
ATOM   2954 2HD2 LEU A 190      -5.915 -24.020  -0.318  1.00  0.00           H  
ATOM   2955 3HD2 LEU A 190      -7.657 -24.213  -0.628  1.00  0.00           H  
ATOM   2956  N   LEU A 191      -7.390 -29.466  -0.008  1.00  0.00           N  
ATOM   2957  CA  LEU A 191      -7.057 -30.792  -0.507  1.00  0.00           C  
ATOM   2958  C   LEU A 191      -8.168 -31.334  -1.381  1.00  0.00           C  
ATOM   2959  O   LEU A 191      -7.923 -32.081  -2.319  1.00  0.00           O  
ATOM   2960  CB  LEU A 191      -6.802 -31.755   0.659  1.00  0.00           C  
ATOM   2961  CG  LEU A 191      -5.554 -31.463   1.503  1.00  0.00           C  
ATOM   2962  CD1 LEU A 191      -5.513 -32.409   2.694  1.00  0.00           C  
ATOM   2963  CD2 LEU A 191      -4.311 -31.614   0.640  1.00  0.00           C  
ATOM   2964  H   LEU A 191      -7.663 -29.358   0.958  1.00  0.00           H  
ATOM   2965  HA  LEU A 191      -6.145 -30.720  -1.100  1.00  0.00           H  
ATOM   2966 1HB  LEU A 191      -7.664 -31.733   1.323  1.00  0.00           H  
ATOM   2967 2HB  LEU A 191      -6.703 -32.766   0.261  1.00  0.00           H  
ATOM   2968  HG  LEU A 191      -5.607 -30.444   1.889  1.00  0.00           H  
ATOM   2969 1HD1 LEU A 191      -4.627 -32.201   3.294  1.00  0.00           H  
ATOM   2970 2HD1 LEU A 191      -6.405 -32.266   3.305  1.00  0.00           H  
ATOM   2971 3HD1 LEU A 191      -5.477 -33.439   2.340  1.00  0.00           H  
ATOM   2972 1HD2 LEU A 191      -3.423 -31.405   1.239  1.00  0.00           H  
ATOM   2973 2HD2 LEU A 191      -4.257 -32.632   0.256  1.00  0.00           H  
ATOM   2974 3HD2 LEU A 191      -4.358 -30.913  -0.194  1.00  0.00           H  
ATOM   2975  N   GLY A 192      -9.402 -30.962  -1.066  1.00  0.00           N  
ATOM   2976  CA  GLY A 192     -10.526 -31.416  -1.856  1.00  0.00           C  
ATOM   2977  C   GLY A 192     -11.022 -32.750  -1.331  1.00  0.00           C  
ATOM   2978  O   GLY A 192     -11.432 -33.616  -2.110  1.00  0.00           O  
ATOM   2979  H   GLY A 192      -9.571 -30.360  -0.273  1.00  0.00           H  
ATOM   2980 1HA  GLY A 192     -11.324 -30.674  -1.814  1.00  0.00           H  
ATOM   2981 2HA  GLY A 192     -10.225 -31.507  -2.900  1.00  0.00           H  
ATOM   2982  N   THR A 193     -10.964 -32.920  -0.009  1.00  0.00           N  
ATOM   2983  CA  THR A 193     -11.406 -34.156   0.645  1.00  0.00           C  
ATOM   2984  C   THR A 193     -12.230 -33.879   1.914  1.00  0.00           C  
ATOM   2985  O   THR A 193     -12.715 -32.766   2.116  1.00  0.00           O  
ATOM   2986  CB  THR A 193     -10.200 -35.046   0.999  1.00  0.00           C  
ATOM   2987  OG1 THR A 193     -10.664 -36.320   1.463  1.00  0.00           O  
ATOM   2988  CG2 THR A 193      -9.355 -34.393   2.082  1.00  0.00           C  
ATOM   2989  H   THR A 193     -10.600 -32.166   0.558  1.00  0.00           H  
ATOM   2990  HA  THR A 193     -12.018 -34.721  -0.061  1.00  0.00           H  
ATOM   2991  HB  THR A 193      -9.587 -35.199   0.110  1.00  0.00           H  
ATOM   2992  HG1 THR A 193      -9.945 -36.956   1.422  1.00  0.00           H  
ATOM   2993 1HG2 THR A 193      -8.507 -35.035   2.319  1.00  0.00           H  
ATOM   2994 2HG2 THR A 193      -8.991 -33.428   1.727  1.00  0.00           H  
ATOM   2995 3HG2 THR A 193      -9.960 -34.246   2.976  1.00  0.00           H  
ATOM   2996  N   THR A 194     -12.389 -34.949   2.728  1.00  0.00           N  
ATOM   2997  CA  THR A 194     -13.200 -34.858   3.939  1.00  0.00           C  
ATOM   2998  C   THR A 194     -12.344 -34.344   5.071  1.00  0.00           C  
ATOM   2999  O   THR A 194     -11.118 -34.316   4.949  1.00  0.00           O  
ATOM   3000  CB  THR A 194     -13.815 -36.217   4.323  1.00  0.00           C  
ATOM   3001  OG1 THR A 194     -12.775 -37.119   4.724  1.00  0.00           O  
ATOM   3002  CG2 THR A 194     -14.572 -36.811   3.146  1.00  0.00           C  
ATOM   3003  H   THR A 194     -11.939 -35.825   2.502  1.00  0.00           H  
ATOM   3004  HA  THR A 194     -14.029 -34.175   3.749  1.00  0.00           H  
ATOM   3005  HB  THR A 194     -14.502 -36.082   5.159  1.00  0.00           H  
ATOM   3006  HG1 THR A 194     -13.165 -37.886   5.150  1.00  0.00           H  
ATOM   3007 1HG2 THR A 194     -15.000 -37.771   3.436  1.00  0.00           H  
ATOM   3008 2HG2 THR A 194     -15.371 -36.133   2.846  1.00  0.00           H  
ATOM   3009 3HG2 THR A 194     -13.888 -36.957   2.311  1.00  0.00           H  
ATOM   3010  N   VAL A 195     -12.990 -33.972   6.163  1.00  0.00           N  
ATOM   3011  CA  VAL A 195     -12.284 -33.450   7.340  1.00  0.00           C  
ATOM   3012  C   VAL A 195     -11.435 -34.537   8.012  1.00  0.00           C  
ATOM   3013  O   VAL A 195     -10.299 -34.287   8.417  1.00  0.00           O  
ATOM   3014  CB  VAL A 195     -13.293 -32.888   8.360  1.00  0.00           C  
ATOM   3015  CG1 VAL A 195     -12.586 -32.501   9.650  1.00  0.00           C  
ATOM   3016  CG2 VAL A 195     -14.021 -31.693   7.763  1.00  0.00           C  
ATOM   3017  H   VAL A 195     -13.997 -34.036   6.179  1.00  0.00           H  
ATOM   3018  HA  VAL A 195     -11.592 -32.676   7.013  1.00  0.00           H  
ATOM   3019  HB  VAL A 195     -14.014 -33.667   8.610  1.00  0.00           H  
ATOM   3020 1HG1 VAL A 195     -13.314 -32.106  10.359  1.00  0.00           H  
ATOM   3021 2HG1 VAL A 195     -12.103 -33.378  10.078  1.00  0.00           H  
ATOM   3022 3HG1 VAL A 195     -11.837 -31.738   9.439  1.00  0.00           H  
ATOM   3023 1HG2 VAL A 195     -14.733 -31.302   8.489  1.00  0.00           H  
ATOM   3024 2HG2 VAL A 195     -13.299 -30.918   7.508  1.00  0.00           H  
ATOM   3025 3HG2 VAL A 195     -14.554 -32.004   6.864  1.00  0.00           H  
ATOM   3026  N   GLU A 196     -11.997 -35.740   8.114  1.00  0.00           N  
ATOM   3027  CA  GLU A 196     -11.333 -36.864   8.763  1.00  0.00           C  
ATOM   3028  C   GLU A 196     -10.101 -37.223   7.938  1.00  0.00           C  
ATOM   3029  O   GLU A 196      -9.038 -37.551   8.476  1.00  0.00           O  
ATOM   3030  CB  GLU A 196     -12.271 -38.067   8.886  1.00  0.00           C  
ATOM   3031  CG  GLU A 196     -13.469 -37.839   9.796  1.00  0.00           C  
ATOM   3032  CD  GLU A 196     -14.549 -37.018   9.147  1.00  0.00           C  
ATOM   3033  OE1 GLU A 196     -14.434 -36.737   7.978  1.00  0.00           O  
ATOM   3034  OE2 GLU A 196     -15.490 -36.672   9.821  1.00  0.00           O  
ATOM   3035  H   GLU A 196     -12.920 -35.873   7.726  1.00  0.00           H  
ATOM   3036  HA  GLU A 196     -11.047 -36.561   9.771  1.00  0.00           H  
ATOM   3037 1HB  GLU A 196     -12.647 -38.338   7.900  1.00  0.00           H  
ATOM   3038 2HB  GLU A 196     -11.716 -38.923   9.272  1.00  0.00           H  
ATOM   3039 1HG  GLU A 196     -13.885 -38.805  10.081  1.00  0.00           H  
ATOM   3040 2HG  GLU A 196     -13.134 -37.336  10.703  1.00  0.00           H  
ATOM   3041  N   GLU A 197     -10.181 -37.258   6.462  1.00  0.00           N  
ATOM   3042  CA  GLU A 197      -9.043 -37.575   5.616  1.00  0.00           C  
ATOM   3043  C   GLU A 197      -7.970 -36.494   5.712  1.00  0.00           C  
ATOM   3044  O   GLU A 197      -6.782 -36.784   5.623  1.00  0.00           O  
ATOM   3045  CB  GLU A 197      -9.490 -37.741   4.162  1.00  0.00           C  
ATOM   3046  CG  GLU A 197     -10.356 -38.966   3.908  1.00  0.00           C  
ATOM   3047  CD  GLU A 197      -9.618 -40.259   4.119  1.00  0.00           C  
ATOM   3048  OE1 GLU A 197      -8.450 -40.310   3.819  1.00  0.00           O  
ATOM   3049  OE2 GLU A 197     -10.225 -41.197   4.581  1.00  0.00           O  
ATOM   3050  H   GLU A 197     -11.074 -37.061   6.033  1.00  0.00           H  
ATOM   3051  HA  GLU A 197      -8.589 -38.499   5.978  1.00  0.00           H  
ATOM   3052 1HB  GLU A 197     -10.054 -36.862   3.853  1.00  0.00           H  
ATOM   3053 2HB  GLU A 197      -8.613 -37.812   3.518  1.00  0.00           H  
ATOM   3054 1HG  GLU A 197     -11.215 -38.937   4.578  1.00  0.00           H  
ATOM   3055 2HG  GLU A 197     -10.728 -38.928   2.884  1.00  0.00           H  
ATOM   3056  N   ALA A 198      -8.341 -35.053   5.846  1.00  0.00           N  
ATOM   3057  CA  ALA A 198      -7.409 -33.932   5.997  1.00  0.00           C  
ATOM   3058  C   ALA A 198      -6.525 -34.088   7.229  1.00  0.00           C  
ATOM   3059  O   ALA A 198      -5.359 -33.699   7.230  1.00  0.00           O  
ATOM   3060  CB  ALA A 198      -8.169 -32.612   6.054  1.00  0.00           C  
ATOM   3061  H   ALA A 198      -9.335 -34.867   5.815  1.00  0.00           H  
ATOM   3062  HA  ALA A 198      -6.751 -33.921   5.127  1.00  0.00           H  
ATOM   3063 1HB  ALA A 198      -7.460 -31.790   6.166  1.00  0.00           H  
ATOM   3064 2HB  ALA A 198      -8.737 -32.480   5.134  1.00  0.00           H  
ATOM   3065 3HB  ALA A 198      -8.849 -32.622   6.903  1.00  0.00           H  
ATOM   3066  N   VAL A 199      -7.076 -34.612   8.497  1.00  0.00           N  
ATOM   3067  CA  VAL A 199      -6.314 -34.913   9.701  1.00  0.00           C  
ATOM   3068  C   VAL A 199      -5.322 -36.055   9.474  1.00  0.00           C  
ATOM   3069  O   VAL A 199      -4.163 -35.981   9.895  1.00  0.00           O  
ATOM   3070  CB  VAL A 199      -7.270 -35.289  10.849  1.00  0.00           C  
ATOM   3071  CG1 VAL A 199      -6.483 -35.772  12.060  1.00  0.00           C  
ATOM   3072  CG2 VAL A 199      -8.139 -34.095  11.212  1.00  0.00           C  
ATOM   3073  H   VAL A 199      -8.074 -34.766   8.496  1.00  0.00           H  
ATOM   3074  HA  VAL A 199      -5.727 -34.034   9.968  1.00  0.00           H  
ATOM   3075  HB  VAL A 199      -7.903 -36.116  10.527  1.00  0.00           H  
ATOM   3076 1HG1 VAL A 199      -7.174 -36.033  12.862  1.00  0.00           H  
ATOM   3077 2HG1 VAL A 199      -5.897 -36.648  11.787  1.00  0.00           H  
ATOM   3078 3HG1 VAL A 199      -5.817 -34.979  12.400  1.00  0.00           H  
ATOM   3079 1HG2 VAL A 199      -8.812 -34.368  12.024  1.00  0.00           H  
ATOM   3080 2HG2 VAL A 199      -7.505 -33.266  11.529  1.00  0.00           H  
ATOM   3081 3HG2 VAL A 199      -8.723 -33.793  10.343  1.00  0.00           H  
ATOM   3082  N   LYS A 200      -5.762 -37.262   8.726  1.00  0.00           N  
ATOM   3083  CA  LYS A 200      -4.881 -38.377   8.440  1.00  0.00           C  
ATOM   3084  C   LYS A 200      -3.759 -37.937   7.517  1.00  0.00           C  
ATOM   3085  O   LYS A 200      -2.617 -38.345   7.688  1.00  0.00           O  
ATOM   3086  CB  LYS A 200      -5.659 -39.537   7.817  1.00  0.00           C  
ATOM   3087  CG  LYS A 200      -6.586 -40.265   8.783  1.00  0.00           C  
ATOM   3088  CD  LYS A 200      -7.119 -41.553   8.173  1.00  0.00           C  
ATOM   3089  CE  LYS A 200      -8.107 -41.267   7.051  1.00  0.00           C  
ATOM   3090  NZ  LYS A 200      -8.752 -42.510   6.548  1.00  0.00           N  
ATOM   3091  H   LYS A 200      -6.736 -37.323   8.463  1.00  0.00           H  
ATOM   3092  HA  LYS A 200      -4.444 -38.723   9.378  1.00  0.00           H  
ATOM   3093 1HB  LYS A 200      -6.265 -39.166   6.989  1.00  0.00           H  
ATOM   3094 2HB  LYS A 200      -4.961 -40.268   7.410  1.00  0.00           H  
ATOM   3095 1HG  LYS A 200      -6.043 -40.503   9.698  1.00  0.00           H  
ATOM   3096 2HG  LYS A 200      -7.425 -39.618   9.038  1.00  0.00           H  
ATOM   3097 1HD  LYS A 200      -6.290 -42.138   7.776  1.00  0.00           H  
ATOM   3098 2HD  LYS A 200      -7.619 -42.139   8.944  1.00  0.00           H  
ATOM   3099 1HE  LYS A 200      -8.880 -40.590   7.411  1.00  0.00           H  
ATOM   3100 2HE  LYS A 200      -7.587 -40.783   6.225  1.00  0.00           H  
ATOM   3101 1HZ  LYS A 200      -9.398 -42.279   5.807  1.00  0.00           H  
ATOM   3102 2HZ  LYS A 200      -8.044 -43.138   6.195  1.00  0.00           H  
ATOM   3103 3HZ  LYS A 200      -9.253 -42.958   7.303  1.00  0.00           H  
ATOM   3104  N   ARG A 201      -4.085 -37.103   6.536  1.00  0.00           N  
ATOM   3105  CA  ARG A 201      -3.059 -36.583   5.638  1.00  0.00           C  
ATOM   3106  C   ARG A 201      -2.010 -35.803   6.406  1.00  0.00           C  
ATOM   3107  O   ARG A 201      -0.826 -35.896   6.108  1.00  0.00           O  
ATOM   3108  CB  ARG A 201      -3.674 -35.686   4.575  1.00  0.00           C  
ATOM   3109  CG  ARG A 201      -4.492 -36.413   3.521  1.00  0.00           C  
ATOM   3110  CD  ARG A 201      -3.626 -37.159   2.572  1.00  0.00           C  
ATOM   3111  NE  ARG A 201      -2.667 -36.288   1.912  1.00  0.00           N  
ATOM   3112  CZ  ARG A 201      -2.943 -35.521   0.838  1.00  0.00           C  
ATOM   3113  NH1 ARG A 201      -4.150 -35.530   0.317  1.00  0.00           N  
ATOM   3114  NH2 ARG A 201      -2.000 -34.761   0.310  1.00  0.00           N  
ATOM   3115  H   ARG A 201      -5.046 -36.820   6.403  1.00  0.00           H  
ATOM   3116  HA  ARG A 201      -2.551 -37.426   5.169  1.00  0.00           H  
ATOM   3117 1HB  ARG A 201      -4.326 -34.954   5.051  1.00  0.00           H  
ATOM   3118 2HB  ARG A 201      -2.886 -35.137   4.061  1.00  0.00           H  
ATOM   3119 1HG  ARG A 201      -5.162 -37.124   4.005  1.00  0.00           H  
ATOM   3120 2HG  ARG A 201      -5.079 -35.690   2.952  1.00  0.00           H  
ATOM   3121 1HD  ARG A 201      -3.074 -37.927   3.112  1.00  0.00           H  
ATOM   3122 2HD  ARG A 201      -4.244 -37.628   1.807  1.00  0.00           H  
ATOM   3123  HE  ARG A 201      -1.728 -36.254   2.285  1.00  0.00           H  
ATOM   3124 1HH1 ARG A 201      -4.871 -36.111   0.721  1.00  0.00           H  
ATOM   3125 2HH1 ARG A 201      -4.356 -34.955  -0.487  1.00  0.00           H  
ATOM   3126 1HH2 ARG A 201      -1.073 -34.754   0.711  1.00  0.00           H  
ATOM   3127 2HH2 ARG A 201      -2.206 -34.186  -0.493  1.00  0.00           H  
ATOM   3128  N   ALA A 202      -2.431 -34.890   7.406  1.00  0.00           N  
ATOM   3129  CA  ALA A 202      -1.514 -34.118   8.235  1.00  0.00           C  
ATOM   3130  C   ALA A 202      -0.687 -35.029   9.133  1.00  0.00           C  
ATOM   3131  O   ALA A 202       0.505 -34.805   9.309  1.00  0.00           O  
ATOM   3132  CB  ALA A 202      -2.248 -33.073   9.039  1.00  0.00           C  
ATOM   3133  H   ALA A 202      -3.424 -34.723   7.479  1.00  0.00           H  
ATOM   3134  HA  ALA A 202      -0.807 -33.611   7.577  1.00  0.00           H  
ATOM   3135 1HB  ALA A 202      -1.536 -32.513   9.647  1.00  0.00           H  
ATOM   3136 2HB  ALA A 202      -2.764 -32.390   8.364  1.00  0.00           H  
ATOM   3137 3HB  ALA A 202      -2.974 -33.559   9.690  1.00  0.00           H  
ATOM   3138  N   LEU A 203      -1.315 -36.068   9.678  1.00  0.00           N  
ATOM   3139  CA  LEU A 203      -0.609 -37.023  10.530  1.00  0.00           C  
ATOM   3140  C   LEU A 203       0.463 -37.803   9.767  1.00  0.00           C  
ATOM   3141  O   LEU A 203       1.552 -38.032  10.290  1.00  0.00           O  
ATOM   3142  CB  LEU A 203      -1.610 -38.006  11.151  1.00  0.00           C  
ATOM   3143  CG  LEU A 203      -2.499 -37.435  12.263  1.00  0.00           C  
ATOM   3144  CD1 LEU A 203      -3.638 -38.404  12.551  1.00  0.00           C  
ATOM   3145  CD2 LEU A 203      -1.661 -37.191  13.509  1.00  0.00           C  
ATOM   3146  H   LEU A 203      -2.301 -36.201   9.500  1.00  0.00           H  
ATOM   3147  HA  LEU A 203      -0.074 -36.468  11.299  1.00  0.00           H  
ATOM   3148 1HB  LEU A 203      -2.263 -38.381  10.365  1.00  0.00           H  
ATOM   3149 2HB  LEU A 203      -1.057 -38.847  11.568  1.00  0.00           H  
ATOM   3150  HG  LEU A 203      -2.938 -36.493  11.931  1.00  0.00           H  
ATOM   3151 1HD1 LEU A 203      -4.270 -37.998  13.341  1.00  0.00           H  
ATOM   3152 2HD1 LEU A 203      -4.233 -38.544  11.648  1.00  0.00           H  
ATOM   3153 3HD1 LEU A 203      -3.229 -39.361  12.870  1.00  0.00           H  
ATOM   3154 1HD2 LEU A 203      -2.293 -36.785  14.299  1.00  0.00           H  
ATOM   3155 2HD2 LEU A 203      -1.223 -38.132  13.843  1.00  0.00           H  
ATOM   3156 3HD2 LEU A 203      -0.865 -36.482  13.280  1.00  0.00           H  
ATOM   3157  N   LYS A 204       0.164 -38.195   8.532  1.00  0.00           N  
ATOM   3158  CA  LYS A 204       1.141 -38.878   7.684  1.00  0.00           C  
ATOM   3159  C   LYS A 204       2.335 -37.981   7.348  1.00  0.00           C  
ATOM   3160  O   LYS A 204       3.477 -38.439   7.339  1.00  0.00           O  
ATOM   3161  CB  LYS A 204       0.474 -39.363   6.396  1.00  0.00           C  
ATOM   3162  CG  LYS A 204      -0.452 -40.558   6.579  1.00  0.00           C  
ATOM   3163  CD  LYS A 204      -1.105 -40.958   5.264  1.00  0.00           C  
ATOM   3164  CE  LYS A 204      -2.012 -42.167   5.440  1.00  0.00           C  
ATOM   3165  NZ  LYS A 204      -2.654 -42.572   4.160  1.00  0.00           N  
ATOM   3166  H   LYS A 204      -0.762 -38.016   8.171  1.00  0.00           H  
ATOM   3167  HA  LYS A 204       1.534 -39.737   8.230  1.00  0.00           H  
ATOM   3168 1HB  LYS A 204      -0.109 -38.552   5.959  1.00  0.00           H  
ATOM   3169 2HB  LYS A 204       1.240 -39.642   5.672  1.00  0.00           H  
ATOM   3170 1HG  LYS A 204       0.117 -41.405   6.964  1.00  0.00           H  
ATOM   3171 2HG  LYS A 204      -1.230 -40.309   7.299  1.00  0.00           H  
ATOM   3172 1HD  LYS A 204      -1.695 -40.124   4.881  1.00  0.00           H  
ATOM   3173 2HD  LYS A 204      -0.333 -41.199   4.533  1.00  0.00           H  
ATOM   3174 1HE  LYS A 204      -1.430 -43.005   5.821  1.00  0.00           H  
ATOM   3175 2HE  LYS A 204      -2.791 -41.935   6.165  1.00  0.00           H  
ATOM   3176 1HZ  LYS A 204      -3.247 -43.375   4.320  1.00  0.00           H  
ATOM   3177 2HZ  LYS A 204      -3.212 -41.808   3.806  1.00  0.00           H  
ATOM   3178 3HZ  LYS A 204      -1.942 -42.809   3.485  1.00  0.00           H  
ATOM   3179  N   LEU A 205       2.068 -36.713   7.052  1.00  0.00           N  
ATOM   3180  CA  LEU A 205       3.140 -35.755   6.796  1.00  0.00           C  
ATOM   3181  C   LEU A 205       3.929 -35.479   8.070  1.00  0.00           C  
ATOM   3182  O   LEU A 205       5.144 -35.343   8.028  1.00  0.00           O  
ATOM   3183  CB  LEU A 205       2.566 -34.443   6.246  1.00  0.00           C  
ATOM   3184  CG  LEU A 205       3.597 -33.372   5.868  1.00  0.00           C  
ATOM   3185  CD1 LEU A 205       4.475 -33.889   4.736  1.00  0.00           C  
ATOM   3186  CD2 LEU A 205       2.877 -32.095   5.462  1.00  0.00           C  
ATOM   3187  H   LEU A 205       1.109 -36.402   7.001  1.00  0.00           H  
ATOM   3188  HA  LEU A 205       3.819 -36.185   6.060  1.00  0.00           H  
ATOM   3189 1HB  LEU A 205       1.980 -34.667   5.357  1.00  0.00           H  
ATOM   3190 2HB  LEU A 205       1.901 -34.013   6.996  1.00  0.00           H  
ATOM   3191  HG  LEU A 205       4.242 -33.169   6.724  1.00  0.00           H  
ATOM   3192 1HD1 LEU A 205       5.208 -33.128   4.468  1.00  0.00           H  
ATOM   3193 2HD1 LEU A 205       4.993 -34.792   5.061  1.00  0.00           H  
ATOM   3194 3HD1 LEU A 205       3.855 -34.117   3.870  1.00  0.00           H  
ATOM   3195 1HD2 LEU A 205       3.610 -31.333   5.194  1.00  0.00           H  
ATOM   3196 2HD2 LEU A 205       2.234 -32.296   4.605  1.00  0.00           H  
ATOM   3197 3HD2 LEU A 205       2.272 -31.738   6.295  1.00  0.00           H  
ATOM   3198  N   LYS A 206       3.229 -35.393   9.196  1.00  0.00           N  
ATOM   3199  CA  LYS A 206       3.848 -35.181  10.511  1.00  0.00           C  
ATOM   3200  C   LYS A 206       4.894 -36.253  10.804  1.00  0.00           C  
ATOM   3201  O   LYS A 206       5.995 -35.952  11.264  1.00  0.00           O  
ATOM   3202  CB  LYS A 206       2.786 -35.170  11.612  1.00  0.00           C  
ATOM   3203  CG  LYS A 206       3.332 -34.914  13.010  1.00  0.00           C  
ATOM   3204  CD  LYS A 206       2.258 -35.116  14.068  1.00  0.00           C  
ATOM   3205  CE  LYS A 206       2.193 -36.567  14.522  1.00  0.00           C  
ATOM   3206  NZ  LYS A 206       3.286 -36.902  15.474  1.00  0.00           N  
ATOM   3207  H   LYS A 206       2.223 -35.479   9.135  1.00  0.00           H  
ATOM   3208  HA  LYS A 206       4.346 -34.212  10.506  1.00  0.00           H  
ATOM   3209 1HB  LYS A 206       2.046 -34.399  11.396  1.00  0.00           H  
ATOM   3210 2HB  LYS A 206       2.266 -36.128  11.625  1.00  0.00           H  
ATOM   3211 1HG  LYS A 206       4.159 -35.597  13.208  1.00  0.00           H  
ATOM   3212 2HG  LYS A 206       3.705 -33.892  13.074  1.00  0.00           H  
ATOM   3213 1HD  LYS A 206       2.473 -34.483  14.931  1.00  0.00           H  
ATOM   3214 2HD  LYS A 206       1.288 -34.829  13.662  1.00  0.00           H  
ATOM   3215 1HE  LYS A 206       1.236 -36.753  15.008  1.00  0.00           H  
ATOM   3216 2HE  LYS A 206       2.269 -37.223  13.656  1.00  0.00           H  
ATOM   3217 1HZ  LYS A 206       3.208 -37.870  15.750  1.00  0.00           H  
ATOM   3218 2HZ  LYS A 206       4.180 -36.750  15.028  1.00  0.00           H  
ATOM   3219 3HZ  LYS A 206       3.215 -36.312  16.291  1.00  0.00           H  
ATOM   3220  N   THR A 207       4.528 -37.505  10.530  1.00  0.00           N  
ATOM   3221  CA  THR A 207       5.418 -38.656  10.693  1.00  0.00           C  
ATOM   3222  C   THR A 207       6.563 -38.608   9.677  1.00  0.00           C  
ATOM   3223  O   THR A 207       7.718 -38.826  10.039  1.00  0.00           O  
ATOM   3224  CB  THR A 207       4.647 -39.981  10.545  1.00  0.00           C  
ATOM   3225  OG1 THR A 207       3.621 -40.054  11.544  1.00  0.00           O  
ATOM   3226  CG2 THR A 207       5.587 -41.166  10.702  1.00  0.00           C  
ATOM   3227  H   THR A 207       3.587 -37.654  10.194  1.00  0.00           H  
ATOM   3228  HA  THR A 207       5.853 -38.619  11.692  1.00  0.00           H  
ATOM   3229  HB  THR A 207       4.180 -40.022   9.561  1.00  0.00           H  
ATOM   3230  HG1 THR A 207       2.903 -39.461  11.309  1.00  0.00           H  
ATOM   3231 1HG2 THR A 207       5.024 -42.094  10.594  1.00  0.00           H  
ATOM   3232 2HG2 THR A 207       6.361 -41.120   9.937  1.00  0.00           H  
ATOM   3233 3HG2 THR A 207       6.049 -41.136  11.688  1.00  0.00           H  
ATOM   3234  N   LYS A 208       6.245 -38.287   8.424  1.00  0.00           N  
ATOM   3235  CA  LYS A 208       7.241 -38.213   7.343  1.00  0.00           C  
ATOM   3236  C   LYS A 208       8.349 -37.152   7.548  1.00  0.00           C  
ATOM   3237  O   LYS A 208       9.528 -37.415   7.319  1.00  0.00           O  
ATOM   3238  CB  LYS A 208       6.526 -37.949   6.017  1.00  0.00           C  
ATOM   3239  CG  LYS A 208       7.449 -37.882   4.807  1.00  0.00           C  
ATOM   3240  CD  LYS A 208       6.662 -37.671   3.523  1.00  0.00           C  
ATOM   3241  CE  LYS A 208       7.586 -37.538   2.321  1.00  0.00           C  
ATOM   3242  NZ  LYS A 208       6.830 -37.325   1.058  1.00  0.00           N  
ATOM   3243  H   LYS A 208       5.276 -38.086   8.216  1.00  0.00           H  
ATOM   3244  HA  LYS A 208       7.775 -39.162   7.300  1.00  0.00           H  
ATOM   3245 1HB  LYS A 208       5.793 -38.736   5.835  1.00  0.00           H  
ATOM   3246 2HB  LYS A 208       5.984 -37.005   6.077  1.00  0.00           H  
ATOM   3247 1HG  LYS A 208       8.153 -37.059   4.932  1.00  0.00           H  
ATOM   3248 2HG  LYS A 208       8.013 -38.811   4.729  1.00  0.00           H  
ATOM   3249 1HD  LYS A 208       5.991 -38.516   3.363  1.00  0.00           H  
ATOM   3250 2HD  LYS A 208       6.061 -36.765   3.609  1.00  0.00           H  
ATOM   3251 1HE  LYS A 208       8.260 -36.696   2.473  1.00  0.00           H  
ATOM   3252 2HE  LYS A 208       8.187 -38.442   2.223  1.00  0.00           H  
ATOM   3253 1HZ  LYS A 208       7.477 -37.243   0.287  1.00  0.00           H  
ATOM   3254 2HZ  LYS A 208       6.214 -38.110   0.897  1.00  0.00           H  
ATOM   3255 3HZ  LYS A 208       6.283 -36.479   1.130  1.00  0.00           H  
ATOM   3256  N   LEU A 209       7.978 -35.952   7.978  1.00  0.00           N  
ATOM   3257  CA  LEU A 209       8.950 -34.876   8.142  1.00  0.00           C  
ATOM   3258  C   LEU A 209       9.698 -34.982   9.472  1.00  0.00           C  
ATOM   3259  O   LEU A 209       9.148 -35.445  10.480  1.00  0.00           O  
ATOM   3260  CB  LEU A 209       8.246 -33.516   8.053  1.00  0.00           C  
ATOM   3261  CG  LEU A 209       7.538 -33.220   6.725  1.00  0.00           C  
ATOM   3262  CD1 LEU A 209       6.783 -31.902   6.835  1.00  0.00           C  
ATOM   3263  CD2 LEU A 209       8.564 -33.170   5.602  1.00  0.00           C  
ATOM   3264  H   LEU A 209       7.007 -35.776   8.198  1.00  0.00           H  
ATOM   3265  HA  LEU A 209       9.694 -34.960   7.351  1.00  0.00           H  
ATOM   3266 1HB  LEU A 209       7.502 -33.458   8.845  1.00  0.00           H  
ATOM   3267 2HB  LEU A 209       8.984 -32.732   8.217  1.00  0.00           H  
ATOM   3268  HG  LEU A 209       6.810 -34.004   6.517  1.00  0.00           H  
ATOM   3269 1HD1 LEU A 209       6.280 -31.691   5.891  1.00  0.00           H  
ATOM   3270 2HD1 LEU A 209       6.043 -31.972   7.632  1.00  0.00           H  
ATOM   3271 3HD1 LEU A 209       7.485 -31.099   7.059  1.00  0.00           H  
ATOM   3272 1HD2 LEU A 209       8.060 -32.960   4.658  1.00  0.00           H  
ATOM   3273 2HD2 LEU A 209       9.291 -32.385   5.808  1.00  0.00           H  
ATOM   3274 3HD2 LEU A 209       9.075 -34.131   5.534  1.00  0.00           H  
ATOM   3275  N   GLY A 210      10.956 -34.548   9.468  1.00  0.00           N  
ATOM   3276  CA  GLY A 210      11.754 -34.511  10.683  1.00  0.00           C  
ATOM   3277  C   GLY A 210      13.169 -33.991  10.486  1.00  0.00           C  
ATOM   3278  O   GLY A 210      13.983 -34.013  11.411  1.00  0.00           O  
ATOM   3279  OXT GLY A 210      13.546 -33.536   9.407  1.00  0.00           O  
ATOM   3280  H   GLY A 210      11.367 -34.237   8.600  1.00  0.00           H  
ATOM   3281 1HA  GLY A 210      11.261 -33.880  11.422  1.00  0.00           H  
ATOM   3282 2HA  GLY A 210      11.817 -35.512  11.107  1.00  0.00           H  
TER                                                                             
HETATM 3284 FE1  HMM X   1      -4.563 -16.513   5.698  1.00  0.00          FE  
HETATM 3285  C35 HMM X   1      -6.407 -15.750   6.471  1.00  0.00           C  
HETATM 3286  N4  HMM X   1      -4.177 -14.670   4.938  1.00  0.00           N  
HETATM 3287  C19 HMM X   1      -4.598 -14.174   3.731  1.00  0.00           C  
HETATM 3288  C18 HMM X   1      -4.139 -12.813   3.547  1.00  0.00           C  
HETATM 3289  C15 HMM X   1      -3.402 -12.498   4.673  1.00  0.00           C  
HETATM 3290  C14 HMM X   1      -3.443 -13.679   5.530  1.00  0.00           C  
HETATM 3291  C31 HMM X   1      -2.831 -13.772   6.777  1.00  0.00           C  
HETATM 3292  C12 HMM X   1      -2.923 -14.843   7.655  1.00  0.00           C  
HETATM 3293  N1  HMM X   1      -3.563 -16.026   7.397  1.00  0.00           N  
HETATM 3294  C6  HMM X   1      -3.474 -16.773   8.544  1.00  0.00           C  
HETATM 3295  C7  HMM X   1      -2.754 -16.033   9.576  1.00  0.00           C  
HETATM 3296  C11 HMM X   1      -2.393 -14.838   9.014  1.00  0.00           C  
HETATM 3297  C13 HMM X   1      -1.624 -13.707   9.623  1.00  0.00           C  
HETATM 3298  C8  HMM X   1      -2.481 -16.564  10.952  1.00  0.00           C  
HETATM 3299  C9  HMM X   1      -1.019 -17.013  11.188  1.00  0.00           C  
HETATM 3300  C10 HMM X   1      -0.760 -17.723  12.551  1.00  0.00           C  
HETATM 3301  O4  HMM X   1      -0.156 -18.834  12.525  1.00  0.00           O  
HETATM 3302  O2  HMM X   1      -1.146 -17.093  13.570  1.00  0.00           O  
HETATM 3303  C28 HMM X   1      -3.939 -18.074   8.692  1.00  0.00           C  
HETATM 3304  C1  HMM X   1      -4.512 -18.838   7.678  1.00  0.00           C  
HETATM 3305  N2  HMM X   1      -4.807 -18.383   6.419  1.00  0.00           N  
HETATM 3306  C33 HMM X   1      -5.296 -19.465   5.728  1.00  0.00           C  
HETATM 3307  C32 HMM X   1      -5.314 -20.646   6.578  1.00  0.00           C  
HETATM 3308  C2  HMM X   1      -4.833 -20.256   7.802  1.00  0.00           C  
HETATM 3309  C3  HMM X   1      -4.575 -21.113   9.004  1.00  0.00           C  
HETATM 3310  C4  HMM X   1      -3.126 -21.624   9.058  1.00  0.00           C  
HETATM 3311  C5  HMM X   1      -2.822 -22.850   8.152  1.00  0.00           C  
HETATM 3312  O1  HMM X   1      -2.202 -22.591   7.083  1.00  0.00           O  
HETATM 3313  O3  HMM X   1      -3.236 -23.976   8.541  1.00  0.00           O  
HETATM 3314  C34 HMM X   1      -5.776 -22.008   6.154  1.00  0.00           C  
HETATM 3315  C29 HMM X   1      -5.743 -19.434   4.414  1.00  0.00           C  
HETATM 3316  C26 HMM X   1      -5.816 -18.304   3.603  1.00  0.00           C  
HETATM 3317  C25 HMM X   1      -6.414 -18.295   2.284  1.00  0.00           C  
HETATM 3318  C22 HMM X   1      -6.391 -16.987   1.850  1.00  0.00           C  
HETATM 3319  C21 HMM X   1      -5.712 -16.223   2.897  1.00  0.00           C  
HETATM 3320  N3  HMM X   1      -5.401 -17.042   3.953  1.00  0.00           N  
HETATM 3321  C30 HMM X   1      -5.330 -14.892   2.789  1.00  0.00           C  
HETATM 3322  C23 HMM X   1      -6.947 -16.490   0.596  1.00  0.00           C  
HETATM 3323  C24 HMM X   1      -8.017 -16.963  -0.061  1.00  0.00           C  
HETATM 3324  C27 HMM X   1      -6.997 -19.493   1.601  1.00  0.00           C  
HETATM 3325  C16 HMM X   1      -2.735 -11.252   5.025  1.00  0.00           C  
HETATM 3326  C17 HMM X   1      -3.163 -10.323   5.898  1.00  0.00           C  
HETATM 3327  C20 HMM X   1      -4.461 -11.940   2.374  1.00  0.00           C  
HETATM 3328  H33 HMM X   1      -6.535 -14.690   6.224  1.00  0.00           H  
HETATM 3329  H31 HMM X   1      -7.267 -16.291   6.059  1.00  0.00           H  
HETATM 3330  H32 HMM X   1      -6.451 -15.842   7.562  1.00  0.00           H  
HETATM 3331  H29 HMM X   1      -2.265 -12.913   7.118  1.00  0.00           H  
HETATM 3332  H23 HMM X   1      -0.731 -13.461   9.035  1.00  0.00           H  
HETATM 3333  H22 HMM X   1      -2.225 -12.790   9.687  1.00  0.00           H  
HETATM 3334  H24 HMM X   1      -1.294 -13.956  10.636  1.00  0.00           H  
HETATM 3335  H3  HMM X   1      -2.767 -15.810  11.694  1.00  0.00           H  
HETATM 3336  H4  HMM X   1      -3.105 -17.446  11.130  1.00  0.00           H  
HETATM 3337  H11 HMM X   1      -0.325 -16.170  11.100  1.00  0.00           H  
HETATM 3338  H12 HMM X   1      -0.717 -17.728  10.409  1.00  0.00           H  
HETATM 3339  H28 HMM X   1      -3.793 -18.544   9.660  1.00  0.00           H  
HETATM 3340  H26 HMM X   1      -4.786 -20.563   9.926  1.00  0.00           H  
HETATM 3341  H27 HMM X   1      -5.241 -21.983   9.002  1.00  0.00           H  
HETATM 3342  H6  HMM X   1      -2.443 -20.811   8.767  1.00  0.00           H  
HETATM 3343  H5  HMM X   1      -2.858 -21.878  10.092  1.00  0.00           H  
HETATM 3344  H15 HMM X   1      -6.781 -21.976   5.715  1.00  0.00           H  
HETATM 3345  H13 HMM X   1      -5.806 -22.692   7.007  1.00  0.00           H  
HETATM 3346  H14 HMM X   1      -5.112 -22.449   5.400  1.00  0.00           H  
HETATM 3347  H25 HMM X   1      -6.108 -20.365   3.995  1.00  0.00           H  
HETATM 3348  H30 HMM X   1      -5.570 -14.388   1.862  1.00  0.00           H  
HETATM 3349  H1  HMM X   1      -6.398 -15.667   0.139  1.00  0.00           H  
HETATM 3350  H7  HMM X   1      -8.589 -17.816   0.291  1.00  0.00           H  
HETATM 3351  H8  HMM X   1      -8.338 -16.515  -0.998  1.00  0.00           H  
HETATM 3352  H17 HMM X   1      -7.281 -19.267   0.569  1.00  0.00           H  
HETATM 3353  H16 HMM X   1      -6.287 -20.328   1.577  1.00  0.00           H  
HETATM 3354  H18 HMM X   1      -7.897 -19.853   2.117  1.00  0.00           H  
HETATM 3355  H2  HMM X   1      -1.788 -11.066   4.522  1.00  0.00           H  
HETATM 3356  H9  HMM X   1      -4.113 -10.402   6.418  1.00  0.00           H  
HETATM 3357  H10 HMM X   1      -2.570  -9.437   6.100  1.00  0.00           H  
HETATM 3358  H20 HMM X   1      -3.682 -11.982   1.601  1.00  0.00           H  
HETATM 3359  H21 HMM X   1      -4.548 -10.893   2.684  1.00  0.00           H  
HETATM 3360  H19 HMM X   1      -5.403 -12.234   1.901  1.00  0.00           H  
TER                                                                             
CONECT  734 3284                                                                
CONECT 3284  734 3285 3286 3293                                                 
CONECT 3284 3305 3320                                                           
CONECT 3285 3284 3328 3329 3330                                                 
CONECT 3286 3284 3287 3290                                                      
CONECT 3287 3286 3288 3321                                                      
CONECT 3288 3287 3289 3327                                                      
CONECT 3289 3288 3290 3325                                                      
CONECT 3290 3286 3289 3291                                                      
CONECT 3291 3290 3292 3331                                                      
CONECT 3292 3291 3293 3296                                                      
CONECT 3293 3284 3292 3294                                                      
CONECT 3294 3293 3295 3303                                                      
CONECT 3295 3294 3296 3298                                                      
CONECT 3296 3292 3295 3297                                                      
CONECT 3297 3296 3332 3333 3334                                                 
CONECT 3298 3295 3299 3335 3336                                                 
CONECT 3299 3298 3300 3337 3338                                                 
CONECT 3300 3299 3301 3302                                                      
CONECT 3301 3300                                                                
CONECT 3302 3300                                                                
CONECT 3303 3294 3304 3339                                                      
CONECT 3304 3303 3305 3308                                                      
CONECT 3305 3284 3304 3306                                                      
CONECT 3306 3305 3307 3315                                                      
CONECT 3307 3306 3308 3314                                                      
CONECT 3308 3304 3307 3309                                                      
CONECT 3309 3308 3310 3340 3341                                                 
CONECT 3310 3309 3311 3342 3343                                                 
CONECT 3311 3310 3312 3313                                                      
CONECT 3312 3311                                                                
CONECT 3313 3311                                                                
CONECT 3314 3307 3344 3345 3346                                                 
CONECT 3315 3306 3316 3347                                                      
CONECT 3316 3315 3317 3320                                                      
CONECT 3317 3316 3318 3324                                                      
CONECT 3318 3317 3319 3322                                                      
CONECT 3319 3318 3320 3321                                                      
CONECT 3320 3284 3316 3319                                                      
CONECT 3321 3287 3319 3348                                                      
CONECT 3322 3318 3323 3349                                                      
CONECT 3323 3322 3350 3351                                                      
CONECT 3324 3317 3352 3353 3354                                                 
CONECT 3325 3289 3326 3355                                                      
CONECT 3326 3325 3356 3357                                                      
CONECT 3327 3288 3358 3359 3360                                                 
CONECT 3328 3285                                                                
CONECT 3329 3285                                                                
CONECT 3330 3285                                                                
CONECT 3331 3291                                                                
CONECT 3332 3297                                                                
CONECT 3333 3297                                                                
CONECT 3334 3297                                                                
CONECT 3335 3298                                                                
CONECT 3336 3298                                                                
CONECT 3337 3299                                                                
CONECT 3338 3299                                                                
CONECT 3339 3303                                                                
CONECT 3340 3309                                                                
CONECT 3341 3309                                                                
CONECT 3342 3310                                                                
CONECT 3343 3310                                                                
CONECT 3344 3314                                                                
CONECT 3345 3314                                                                
CONECT 3346 3314                                                                
CONECT 3347 3315                                                                
CONECT 3348 3321                                                                
CONECT 3349 3322                                                                
CONECT 3350 3323                                                                
CONECT 3351 3323                                                                
CONECT 3352 3324                                                                
CONECT 3353 3324                                                                
CONECT 3354 3324                                                                
CONECT 3355 3325                                                                
CONECT 3356 3326                                                                
CONECT 3357 3326                                                                
CONECT 3358 3327                                                                
CONECT 3359 3327                                                                
CONECT 3360 3327                                                                
# All scores below are weighted scores, not raw scores.
#BEGIN_POSE_ENERGIES_TABLE 
label fa_atr fa_rep fa_sol fa_intra_atr_xover4 fa_intra_rep_xover4 fa_intra_sol_xover4 lk_ball lk_ball_iso lk_ball_bridge lk_ball_bridge_uncpl fa_elec fa_intra_elec pro_close hbond_sr_bb hbond_lr_bb hbond_bb_sc hbond_sc dslf_fa13 atom_pair_constraint coordinate_constraint angle_constraint dihedral_constraint omega fa_dun_dev fa_dun_rot fa_dun_semi p_aa_pp hxl_tors ref rama_prepro res_type_constraint total
weights 1 0.55 1 1 0.55 1 0.92 -0.38 -0.33 -0.33 1 1 1.25 1 1 1 1 1.25 1 1 1 1 0.48 0.69 0.76 0.78 0.61 1 1 0.5 1 NA
pose -1232.77 136.036 802.611 -92.987 69.637 40.4502 492.077 -504.487 -0.74954 -4.655 -427.665 -60.742 0 -165.909 -16.9133 -25.5357 -18.3474 0 0.58627 0 0.00503 0.11045 29.0435 18.9562 110.496 81.1787 -57.9528 54.4485 61.2957 16.087 0 -695.697
VAL:NtermProteinFull_1 -5.30203 2.16107 2.1545 -2.62419 5.77275 2.19756 1.00238 -1.23537 -0.01512 -0.0382 -3.1562 0.90672 0 0 0 0 0 0 0 0 0 0 0.01376 0.14813 0.17324 0 0 0 2.085 0 0 4.244
SER_2 -5.51557 1.79926 5.65299 -0.0262 0 0.06223 2.94866 -2.25518 -0 -0 -4.01493 -0.60875 0 0 0 -1.83621 0 0 0 0 0 0 0.16237 0.0557 0.28664 0 -0.28073 0.62872 -1.1772 -0.09808 0 -4.21628
LEU_3 -6.44409 0.61291 1.88897 -0.70026 0.42569 0.26032 1.70304 -1.948 -0 -0 -0.41652 0.12425 0 0 0 0 0 0 0 0 0 0 0.03013 0.12418 0.96573 0 -0.22636 0 0.72952 0.06674 0 -2.80375
GLU_4 -5.91057 0.51697 5.64205 -0.3449 0.10223 0.41072 2.70463 -2.62029 -0 -0 -2.54748 -0.56791 0 0 0 0 -0.92688 0 0 0 0 0 -0.01597 0.15884 0 3.2743 -0.11516 0 -2.5358 0.14776 0 -2.62747
GLN_5 -7.0154 0.60475 7.10278 -0.24849 0.02086 0.17893 4.22272 -3.37003 -0 -0 -4.08492 -0.3747 0 0 0 -1.83621 -0.837 0 0 0 0 0 0.11109 0.02224 0 2.97909 -0.05428 0 -1.0644 0.05125 0 -3.59173
ALA_6 -6.79248 0.61398 3.29803 -0.0231 0 0 2.76482 -2.81274 -0 -0 -1.98075 -0.37198 0 0 0 0 0 0 0 0 0 0 0.22588 0 0 0 -0.28239 0 2.3386 -0.02096 0 -3.0431
LEU_7 -9.49392 1.36056 4.06986 -0.47698 0.22418 0.11066 3.05652 -3.18829 -0.02089 -0.16221 -1.95499 0.19092 0 0 0 0 0 0 0 0 0 0 0.01384 0.65204 0.46668 0 -0.24884 0 0.72952 -0.04897 0 -4.7203
ARG_8 -8.32762 0.82957 9.90537 -0.61929 0.16506 0.34471 5.06044 -4.18354 -0.00201 -0.01033 -8.15958 0.26454 0 0 0 0 -1.61933 0 0 0 0 0 -0.01389 0.32948 2.53251 0 -0.06649 0 -1.281 0.10589 0 -4.74551
ILE_9 -8.36557 1.36939 2.9348 -0.51347 0.58939 0.10216 2.69869 -2.72186 -0 -0 -2.05689 0.06859 0 0 0 0 0 0 0 0 0 0 0.21985 0.10487 0.65621 0 -0.39226 0 1.0317 0.19223 0 -4.08218
LEU_10 -7.64027 0.37505 2.49279 -0.49654 0.35672 0.1181 2.31796 -2.54227 -0 -0 -1.88414 0.24535 0 0 0 0 0 0 0 0 0 0 0.13845 0.15208 0.34159 0 -0.26532 0 0.72952 0.17415 0 -5.38679
SER_11 -6.11979 0.58596 6.37264 -0.02335 0 0.02134 3.61187 -3.27485 -0.00855 -0.08204 -4.87511 -0.26785 0 0 0 0 -0.41714 0 0 0 0 0 -0.01467 0.00097 0.52718 0 0.32955 0.91182 -1.1772 0.36718 0 -3.53202
VAL_12 -7.89109 0.93187 3.897 -0.31492 0.32758 0.07165 3.2312 -2.95144 -0 -0 -2.48063 -0.03769 0 0 0 0 0 0 0 0 0 0 0.02812 0.29204 0.06478 0 -0.36169 0 2.085 0.47488 0 -2.63336
ALA_13 -5.91012 0.19349 3.61083 -0.02205 0 0 2.77677 -2.83756 -0 -0 -2.59969 -0.34314 0 0 0 0 0 0 0 0 0 0 0.08311 0 0 0 -0.18049 0 2.3386 0.21697 0 -2.67326
ALA_14 -3.59418 0.29858 2.44704 -0.02209 0 0 1.35904 -1.79175 -0 -0 -0.75044 -0.35992 0 0 0 0 0 0 0 0 0 0 -0.00444 0 0 0 -0.15027 0 2.3386 -0.07754 0 -0.30738
ASN_15 -5.59403 0.31206 4.32777 -0.18113 0.03238 0.26858 2.03242 -2.60963 -0.00604 -0.03776 -0.7472 -0.30998 0 0 0 0 0 0 0 0 0 0 0.65739 0.00841 0 1.53891 0.26569 0 -0.87355 -0.05905 0 -0.97476
LEU_16 -6.70818 0.7123 1.73612 -0.50364 0.37963 0.12292 1.30381 -1.92398 -0 -0 -0.68086 0.21826 0 0 0 0 0 0 0 0 0 0 -0.0488 0.12734 0.34176 0 -0.30004 0 0.72952 0.0034 0 -4.49043
GLY_17 -1.59201 0.04558 2.09686 -6e-05 0 0 0.98781 -1.04561 -0 -0 -0.74843 -0.39375 0 0 0 0 0 0 0 0 0 0 0.03631 0 0 0 -1.4728 0 1.2108 0.08685 0 -0.78844
THR_18 -4.53008 0.47549 2.53436 -0.19693 0.14703 0.06666 1.5256 -1.6852 -0 -0 -1.22477 -0.8512 0 0 0 -0.21414 0 0 0 0 0 0 0.26369 0.05686 0.7555 0 -0.77174 2.30013 -1.425 0.69161 0 -2.08212
THR_19 -3.98412 0.28316 4.23927 -0.11319 0.06287 0.07642 2.46997 -2.08189 -0.00057 -0.00786 -2.26497 -0.58399 0 0 0 -0.64473 0 0 0 0 0 0 -0.01851 0.02512 0.03851 0 -0.43254 2.28952 -1.425 0.33036 0 -1.74217
VAL_20 -5.08266 0.75814 1.88243 -0.31112 0.28591 0.07127 1.55471 -1.81995 -0 -0 -0.86565 -0.1142 0 0 0 0 0 0 0 0 0 0 0.00442 0.10083 0.28929 0 -0.19108 0 2.085 -0.19161 0 -1.54426
GLU_21 -4.62386 0.28757 6.16127 -0.46441 0.20703 1.44226 2.13003 -2.62501 -0.026 -0.137 -3.01895 -2.89595 0 0 0 0 0 0 0 0 0 0 -0.05388 0.00531 0 4.00322 -0.29493 0 -2.5358 -0.21213 0 -2.65122
GLU_22 -6.63098 0.47976 7.59125 -0.64735 0.17014 1.19727 3.56998 -3.14258 -0.026 -0.137 -2.96143 -0.63455 0 0 0 -0.4306 -0.85475 0 0 0 0 0 0.09565 0.01223 0 3.34782 -0.22899 0 -2.5358 -0.37568 0 -2.1416
ALA_23 -5.66352 0.18461 2.71347 -0.02211 0 0 2.43434 -2.49144 -0.00057 -0.00786 -1.70405 -0.37883 0 0 0 0 0 0 0 0 0 0 0.03443 0 0 0 -0.32232 0 2.3386 -0.25468 0 -3.13993
VAL_24 -6.23517 0.33898 3.27106 -0.30944 0.26345 0.07049 2.57389 -2.51885 -0 -0 -1.83455 -0.10871 0 0 0 0 0 0 0 0 0 0 -0.06248 0.00068 0.23215 0 -0.31622 0 2.085 -0.07157 0 -2.6213
LYS_25 -5.19624 0.35005 5.39944 -0.3063 0.02616 0.13873 2.47358 -2.51541 -0 -0 -2.19343 -0.04414 0 0 0 0 0 0 0 0 0 0 0.07434 0.09993 1.72313 0 -0.01718 0 -1.6738 -0.10941 0 -1.77055
ARG_26 -7.65431 0.45969 6.52498 -0.43844 0.05987 0.21747 3.28507 -3.14177 -0 -0 -3.42056 0.3977 0 0 0 0 -0.85475 0 0 0 0 0 0.24188 0.38824 2.06439 0 -0.07799 0 -1.281 -0.18082 0 -3.41035
ALA_27 -6.31861 0.39913 3.14491 -0.02268 0 0 2.75487 -2.69123 -0 -0 -2.26914 -0.37165 0 0 0 0 0 0 0 0 0 0 0.37564 0 0 0 -0.29519 0 2.3386 -0.17649 0 -3.13184
LEU_28 -5.93035 0.47911 4.34706 -0.50383 0.29126 0.13119 2.29479 -2.46923 -0 -0 -2.49422 0.20658 0 0 0 0 0 0 0 0 0 0 1.3862 0.5147 0.28861 0 -0.30891 0 0.72952 -0.19368 0 -1.23122
TRP_29 -7.32513 0.6599 4.95325 -1.28386 0.09975 0.47557 2.44398 -2.62954 -0 -0 -2.01569 -0.25814 0 0 0 0 0 0 0 0 0 0 -0.00168 0.11735 0 1.66347 -0.30624 0 3.035 0.11683 0 -0.25517
LEU_30 -9.92663 1.1297 3.07178 -0.48469 0.40885 0.11512 2.98997 -3.00337 -0.00825 -0.05378 -2.31605 0.20657 0 0 0 0 0 0 0 0 0 0 0.00117 0.77311 0.57868 0 -0.23004 0 0.72952 0.3158 0 -5.70256
LYS_31 -6.79315 0.77014 6.37303 -0.49096 0.11528 0.32678 3.26618 -3.06834 -0 -0 -2.69279 0.30199 0 0 0 0 0 0 0 0 0 0 0.12789 0.37375 2.02488 0 0.03863 0 -1.6738 0.77057 0 -0.2299
THR_32 -3.26384 0.11001 4.09505 -0.20307 0.13928 0.07411 1.57824 -1.82524 -0 -0 -1.51119 -0.11375 0 0 0 0 0 0 0 0 0 0 0.079 0.00968 0.08127 0 -0.02555 2.28826 -1.425 0.94726 0 1.0345
LYS_33 -4.46187 0.25429 3.44514 -0.53755 0.27438 0.33594 1.40933 -1.63999 -0 -0 -0.69975 0.13035 0 0 0 0 0 0 0 0 0 0 -0.02373 0.08753 2.02074 0 -0.12392 0 -1.6738 0.16151 0 -1.0414
LEU_34 -5.88131 1.03706 0.74037 -0.52518 0.54279 0.13195 1.37283 -1.51363 -0 -0 -1.05472 -0.00541 0 0 0 0 0 0 0 0 0 0 0.06286 0.09375 2.55004 0 -0.25702 0 0.72952 -0.19995 0 -2.17606
GLY_35 -1.67632 0.09213 1.97962 -5e-05 0 0 0.94627 -1.05641 -0.00583 -0.07875 -0.52525 -0.3856 0 0 0 0 0 0 0 0 0 0 0.08253 0 0 0 -1.27064 0 1.2108 0.01146 0 -0.67603
VAL_36 -5.89308 0.95049 2.16753 -0.30942 0.22023 0.06381 1.36094 -1.86669 -0.00564 -0.04395 -0.97502 -0.25479 0 0 0 0 0 0 0 0 0 0 -0.02929 0.00529 0.10358 0 -0.47579 0 2.085 -0.05584 0 -2.95264
SER_37 -4.48501 0.17951 4.95794 -0.02739 0 0.06402 3.06046 -2.31922 -0 -0 -2.69154 -0.45815 0 0 0 -1.7725 0 0 0 0 0 0 -0.00394 0.01988 0.15815 0 -0.442 0.62742 -1.1772 -0.32906 0 -4.63863
LEU_38 -5.65791 0.59489 2.77024 -0.50192 0.57974 0.12049 1.86314 -2.01454 -0 -0 -0.57634 0.23218 0 0 0 0 0 0 0 0 0 0 0.65308 0.05249 0.28092 0 -0.30371 0 0.72952 -0.25861 0 -1.43635
ASP_39 -4.26833 0.20769 5.33722 -0.11222 0.00914 0.35596 2.33536 -2.33085 -0 -0 -2.28868 -0.26853 0 0 0 0 -0.837 0 0 0 0 0 0.22892 0.26285 0 1.74443 0.19229 0 -2.2837 0.23612 0 -1.47934
GLN_40 -6.82239 0.4499 6.76246 -0.2501 0.0217 0.19033 3.7877 -3.13961 -0.00322 -0.06893 -3.44921 -0.369 0 0 0 -1.7725 -0.70049 0 0 0 0 0 0.2558 0.01269 0 3.24298 -0.02382 0 -1.0644 0.36449 0 -2.57562
ALA_41 -6.72642 0.70633 3.40071 -0.02313 0 0 3.01745 -2.8341 -0 -0 -2.10709 -0.364 0 0 0 0 0 0 0 0 0 0 0.29364 0 0 0 -0.2584 0 2.3386 -0.08148 0 -2.63789
LEU_42 -8.29844 0.89324 3.86133 -0.49407 0.41731 0.11863 2.87121 -2.8623 -0 -0 -2.39599 0.19784 0 0 0 0 0 0 0 0 0 0 0.41965 0.11995 0.3102 0 -0.29258 0 0.72952 -0.19819 0 -4.60269
LYS_43 -5.89955 0.3588 6.62457 -0.3101 0.027 0.14382 2.31351 -2.77426 -0 -0 -2.83765 -0.02189 0 0 0 0 0 0 0 0 0 0 0.72345 0.02915 1.73304 0 -0.03859 0 -1.6738 -0.21101 0 -1.81351
ILE_44 -7.38883 0.56779 2.64372 -0.51457 0.63598 0.1016 2.68592 -2.55989 -0 -0 -2.10962 0.08491 0 0 0 0 0 0 0 0 0 0 0.16469 0.02453 0.62548 0 -0.40017 0 1.0317 -0.02741 0 -4.43415
LEU_45 -10.0684 2.54823 3.43218 -0.51219 0.58628 0.12739 3.06425 -2.92302 -0 -0 -3.11481 0.26616 0 0 0 0 0 0 0 0 0 0 0.40058 0.10074 0.27605 0 -0.30704 0 0.72952 0.10049 0 -5.29359
HIS_D:MP-NE2-connect_46 -8.86858 4.29601 7.05513 -2.906 2.0156 2.0969 2.88089 -3.28933 -0.02282 -0.1389 -5.30778 -0.86038 0 0 0 0 0 0 0.29313 0 0.00251 0.05522 0.28232 0.55016 0 1.59964 -0.2134 0 0.13443 0.31737 0 -0.02787
ALA_47 -6.04639 1.90357 4.30664 -0.02218 0 0 3.02544 -2.67401 -0 -0 -3.51031 -0.35536 0 0 0 0 0 0 0 0 0 0 0.08335 0 0 0 -0.11244 0 2.3386 0.42366 0 -0.63942
ALA_48 -5.45784 0.26782 4.25198 -0.02192 0 0 3.43553 -2.94482 -0 -0 -2.77804 -0.35476 0 0 0 0 0 0 0 0 0 0 0.60305 0 0 0 -0.34136 0 2.3386 -0.03377 0 -1.03554
ALA_49 -4.3292 0.31473 2.70508 -0.0232 0 0 1.52689 -2.06372 -0.00604 -0.03776 -0.99181 -0.33838 0 0 0 0 0 0 0 0 0 0 0.0098 0 0 0 -0.34838 0 2.3386 -0.31037 0 -1.55376
GLN_50 -7.97412 1.28932 4.92722 -0.67376 0.1171 0.74109 2.67837 -2.92908 -0.02282 -0.1389 -1.91693 -0.41482 0 0 0 -0.99415 0 0 0 0 0 0 0.47057 0.18501 0 2.59805 -0.12661 0 -1.0644 -0.21069 0 -3.45956
THR_51 -5.66455 1.07977 3.72987 -0.11829 0.04033 0.05671 2.20573 -2.5145 -0 -0 -1.11979 -1.24226 0 0 0 0 -0.5633 0 0 0 0 0 -0.04518 0.09163 0.33724 0 0.02587 2.77517 -1.425 -0.04582 0 -2.39638
GLY_52 -1.78709 0.07414 2.36486 -5e-05 0 0 1.12286 -1.20088 -0 -0 -0.83849 -0.39275 0 0 0 0 0 0 0 0 0 0 0.07971 0 0 0 -1.18806 0 1.2108 -0.35327 0 -0.90822
THR_53 -4.58843 0.28722 4.31706 -0.1059 0.05915 0.06872 1.64939 -2.07772 -0.00175 -0.0075 -2.05611 -0.50407 0 0 0 0 -0.5633 0 0 0 0 0 0.02804 0.00664 0.14106 0 -0.70353 2.29234 -1.425 -0.3304 0 -3.51406
THR_54 -3.6458 0.13396 4.23947 -0.11109 0.06641 0.07186 2.36054 -2.0024 -0.02946 -0.2113 -2.23161 -0.58791 0 0 0 -0.53965 0 0 0 0 0 0 -0.02277 0.00549 0.05604 0 -0.48084 2.30526 -1.425 -0.14905 0 -2.19785
VAL_55 -5.23851 1.22736 1.20384 -0.26977 0.21519 0.04356 1.25127 -1.48466 -0 -0 -0.07768 0.52063 0 0 0 0 0 0 0 0 0 0 -0.04126 0.0499 0.80814 0 0.04298 0 2.085 -0.15847 0 0.17752
GLU_56 -4.61285 0.66715 5.17297 -0.32493 0.05896 0.37122 2.02236 -2.23801 -0 -0 -2.05268 -0.54107 0 0 0 0 0 0 0 0 0 0 -0.02619 0.00067 0 3.35941 -0.12236 0 -2.5358 -0.02221 0 -0.82335
GLU_57 -6.32441 0.32305 7.58099 -0.33524 0.06521 0.39727 3.36765 -3.11915 -0.02639 -0.17443 -3.464 -0.59492 0 0 0 -0.53965 -0.95635 0 0 0 0 0 0.00859 0.01036 0 3.56156 -0.21575 0 -2.5358 -0.13821 0 -3.10964
ALA_58 -4.81143 0.12522 3.62788 -0.02183 0 0 2.38197 -2.44172 -0.00481 -0.04436 -1.94259 -0.3667 0 0 0 0 0 0 0 0 0 0 -0.05588 0 0 0 -0.30249 0 2.3386 -0.25141 0 -1.76957
VAL_59 -6.911 1.03154 3.1596 -0.30719 0.23934 0.06965 2.75222 -2.60544 -0 -0 -1.72696 -0.13108 0 0 0 0 0 0 0 0 0 0 -0.00012 0.0319 0.14123 0 -0.40051 0 2.085 0.01728 0 -2.55454
LYS_60 -5.60333 0.29561 6.58764 -0.29808 0.02437 0.12263 2.71841 -2.81778 -0 -0 -2.97766 -0.01067 0 0 0 0 0 0 0 0 0 0 0.02986 0.14862 1.78472 0 0.04418 0 -1.6738 0.20339 0 -1.42188
ARG_61 -6.34741 0.51311 6.13824 -0.63498 0.17204 0.36011 3.10852 -2.85399 -0 -0 -3.78188 0.27846 0 0 0 0 -0.95635 0 0 0 0 0 0.09762 0.03731 2.51947 0 -0.07064 0 -1.281 0.07339 0 -2.62797
ALA_62 -6.48407 0.89429 3.36198 -0.0227 0 0 3.01184 -2.88024 -0 -0 -2.69317 -0.36789 0 0 0 0 0 0 0 0 0 0 0.04665 0 0 0 -0.28332 0 2.3386 -0.18744 0 -3.26547
LEU_63 -5.74753 0.29893 4.44912 -0.50495 0.49305 0.12049 2.32655 -2.45235 -0 -0 -2.88955 0.25576 0 0 0 0 0 0 0 0 0 0 0.11427 0.05304 0.35336 0 -0.28206 0 0.72952 -0.19633 0 -2.87869
LYS_64 -4.35758 0.16662 5.14988 -0.30007 0.02709 0.12996 2.18609 -2.26183 -0 -0 -1.65006 -0.00157 0 0 0 0 0 0 0 0 0 0 0.06752 0.02254 1.87181 0 0.0396 0 -1.6738 0.19332 0 -0.39047
LEU_65 -8.2948 1.10035 2.62341 -0.71606 0.56019 0.29121 2.32324 -2.50134 -0 -0 -2.04765 0.13337 0 0 0 0 0 0 0 0 0 0 0.35942 0.02255 0.97561 0 -0.26341 0 0.72952 0.21776 0 -4.48665
LYS_66 -8.35284 1.05183 7.41898 -0.50035 0.12742 0.39029 3.43819 -3.58251 -0.00164 -0.0035 -3.48464 0.19562 0 0 0 0 0 0 0 0 0 0 -0.01284 0.36661 2.1425 0 0.02382 0 -1.6738 0.36256 0 -2.09429
THR_67 -3.04641 0.08853 3.97875 -0.20446 0.15924 0.07463 1.56698 -1.82118 -0 -0 -1.41861 -0.09976 0 0 0 0 0 0 0 0 0 0 -0.02836 0.00434 0.08522 0 -0.02399 2.28728 -1.425 0.66593 0 0.84313
LYS_68 -3.2262 0.12303 3.34496 -0.30459 0.02644 0.13835 1.23873 -1.54279 -0 -0 -0.32834 -0.00219 0 0 0 0 0 0 0 0 0 0 0.00849 0.02936 1.74105 0 -0.02137 0 -1.6738 0.14813 0 -0.30075
LEU_69 -5.79619 0.9368 1.16085 -0.51886 0.46599 0.1342 1.02151 -1.49853 -0 -0 -0.61932 0.20763 0 0 0 0 0 0 0 0 0 0 0.00804 0.01798 0.2553 0 -0.26603 0 0.72952 -0.27556 0 -4.03667
GLY_70 -1.89239 0.09087 2.22803 -5e-05 0 0 1.12759 -1.18707 -0 -0 -0.67922 -0.38866 0 0 0 0 0 0 0 0 0 0 0.24924 0 0 0 -1.20402 0 1.2108 0.05789 0 -0.387
VAL_71 -5.55936 1.15652 1.79588 -0.29408 0.2073 0.05213 1.43615 -1.75129 -0.00164 -0.0035 -1.24516 0.04866 0 0 0 0 0 0 0 0 0 0 0.13686 0 0.00179 0 -0.18285 0 2.085 0.95169 0 -1.1659
SER_72 -4.24037 0.31347 4.11268 -0.0282 0 0.06566 2.33661 -2.10938 -0 -0 -1.78888 -0.4558 0 0 0 -0.74033 0 0 0 0 0 0 -0.01547 0.00178 0.18818 0 -0.39929 0.61332 -1.1772 0.49979 0 -2.82344
LEU_73 -6.39085 0.4619 2.82508 -0.68696 0.63764 0.25393 1.57812 -2.14152 -0 -0 -1.08117 0.12635 0 0 0 0 0 0 0 0 0 0 -0.00462 0.18785 1.18734 0 -0.30193 0 0.72952 -0.33304 0 -2.95237
GLU_74 -5.23632 0.20324 5.69434 -0.46288 0.23309 1.44782 2.44956 -2.6511 -0.02784 -0.16288 -2.48467 -2.91802 0 0 0 0 -0.70049 0 0 0 0 0 0.26787 0.00728 0 4.00762 -0.22588 0 -2.5358 -0.23768 0 -3.33272
ALA_75 -5.94128 0.52618 3.35376 -0.02122 0 0 2.46273 -2.66098 -0.02784 -0.16288 -1.21511 -0.34675 0 0 0 -0.74033 0 0 0 0 0 0 -0.03369 0 0 0 -0.1089 0 2.3386 -0.05834 0 -2.63605
ALA_76 -6.95952 0.81192 3.11734 -0.02009 0 0 2.9567 -2.89103 -0 -0 -1.96419 -0.35592 0 0 0 0 0 0 0 0 0 0 -0.00017 0 0 0 0.02424 0 2.3386 0.43397 0 -2.50814
ALA_77 -5.14351 0.3628 3.30901 -0.02194 0 0 2.19761 -2.51163 -0 -0 -2.22592 -0.36836 0 0 0 0 0 0 0 0 0 0 -0.05504 0 0 0 -0.28914 0 2.3386 0.14807 0 -2.25945
ALA_78 -5.99126 0.87692 3.05916 -0.02192 0 0 3.20729 -2.72173 -0 -0 -2.63995 -0.37106 0 0 0 0 0 0 0 0 0 0 0.00117 0 0 0 -0.1598 0 2.3386 -0.28532 0 -2.70789
ILE_79 -8.90277 1.04256 2.77663 -0.51098 0.5699 0.10102 3.00822 -2.95272 -0 -0 -2.07474 0.02489 0 0 0 0 0 0 0 0 0 0 -0.07084 0.09218 0.69279 0 -0.40474 0 1.0317 -0.02022 0 -5.59712
LEU_80 -7.88022 1.28974 2.8416 -0.49473 0.36087 0.115 2.08633 -2.63602 -0 -0 -1.51212 0.24767 0 0 0 0 0 0 0 0 0 0 0.18359 0.18781 0.56239 0 -0.22223 0 0.72952 0.28074 0 -3.86006
ALA_81 -6.46457 1.50321 2.512 -0.02275 0 0 2.3585 -2.68244 -0.00191 -0.02924 -1.79102 -0.37274 0 0 0 0 0 0 0 0 0 0 0.41481 0 0 0 -0.1056 0 2.3386 0.17678 0 -2.16638
ALA_82 -6.17552 0.45541 3.17917 -0.0216 0 0 2.84643 -2.75201 -0 -0 -2.85957 -0.35167 0 0 0 0 0 0 0 0 0 0 0.15117 0 0 0 -0.2586 0 2.3386 -0.04685 0 -3.49503
ALA_83 -6.17243 0.49627 3.81773 -0.02137 0 0 3.04923 -3.02625 -0 -0 -3.22168 -0.34802 0 0 0 0 0 0 0 0 0 0 -0.02776 0 0 0 -0.11482 0 2.3386 0.11707 0 -3.11343
ALA_84 -3.54322 0.32408 2.55024 -0.0226 0 0 1.41847 -1.8111 -0 -0 -0.59357 -0.36224 0 0 0 0 0 0 0 0 0 0 0.01024 0 0 0 -0.21573 0 2.3386 0.11048 0 0.20365
GLN_85 -5.21092 0.52723 3.85609 -0.66189 0.07431 0.69616 1.83211 -2.12315 -0.00191 -0.02924 -1.4266 -0.39443 0 0 0 -0.99415 0 0 0 0 0 0 2.08261 0.03441 0 2.57343 -0.15584 0 -1.0644 -0.16498 0 -0.55115
LEU_86 -6.1982 0.76427 1.89946 -0.49203 0.40729 0.11508 1.25862 -1.90841 -0 -0 -0.46674 0.21487 0 0 0 0 0 0 0 0 0 0 -0.03194 0.13452 0.3171 0 -0.28477 0 0.72952 -0.13125 0 -3.67261
GLY_87 -1.74949 0.12848 2.2136 -6e-05 0 0 0.98689 -1.11965 -0 -0 -0.66855 -0.38341 0 0 0 0 0 0 0 0 0 0 -0.03293 0 0 0 -1.50513 0 1.2108 0.44949 0 -0.46995
THR_88 -4.66346 0.54235 2.65828 -0.19202 0.1425 0.06604 1.73357 -1.79728 -0 -0 -1.57288 -0.88524 0 0 0 -0.13632 0 0 0 0 0 0 -0.01297 0.02906 0.56591 0 -0.69104 2.29817 -1.425 1.19634 0 -2.144
THR_89 -4.1441 0.43081 4.3617 -0.11201 0.062 0.07456 2.3735 -2.16351 -0 -0 -2.31857 -0.6299 0 0 0 -0.74152 0 0 0 0 0 0 -0.01947 0.02003 0.03679 0 -0.44234 2.29823 -1.425 0.54422 0 -1.79456
VAL_90 -5.42431 0.68112 2.24638 -0.30504 0.23445 0.06897 1.78069 -1.99926 -0 -0 -1.12479 -0.08948 0 0 0 0 0 0 0 0 0 0 -0.06755 0.01041 0.22334 0 -0.25154 0 2.085 -0.1685 0 -2.10013
GLU_91 -4.41279 0.27002 5.24219 -0.4612 0.23857 1.44775 1.91375 -2.33205 -0.02913 -0.16093 -2.05934 -2.92861 0 0 0 0 0 0 0 0 0 0 0.0588 0.01323 0 3.99996 -0.28095 0 -2.5358 -0.17537 0 -2.1919
GLU_92 -6.34004 0.26819 7.23636 -0.67136 0.2194 1.25645 3.05261 -2.99823 -0.05469 -0.29613 -2.82773 -0.61216 0 0 0 -0.6052 -0.81615 0 0 0 0 0 0.35896 0.0158 0 3.36391 -0.2329 0 -2.5358 -0.36318 0 -2.58188
ALA_93 -5.76571 0.36047 2.55677 -0.02273 0 0 2.51886 -2.50521 -0 -0 -1.93393 -0.39184 0 0 0 0 0 0 0 0 0 0 0.15458 0 0 0 -0.32264 0 2.3386 -0.31044 0 -3.32323
VAL_94 -7.10777 1.14858 3.03705 -0.30614 0.22337 0.06873 2.88708 -2.66577 -0 -0 -2.46413 -0.05241 0 0 0 0 0 0 0 0 0 0 -0.04888 0.14556 0.0207 0 -0.34548 0 2.085 0.17598 0 -3.19851
LYS_95 -5.23815 0.2896 5.52675 -0.31208 0.02885 0.14452 2.26371 -2.50461 -0.02556 -0.1352 -2.20995 0.00539 0 0 0 0 0 0 0 0 0 0 0.05934 0.14105 1.67842 0 -0.03161 0 -1.6738 0.33705 0 -1.65629
ARG_96 -7.74623 0.61153 6.32764 -0.44672 0.06364 0.23087 3.12003 -3.11489 -0 -0 -2.6958 0.3785 0 0 0 0 -0.81615 0 0 0 0 0 0.06516 0.59082 2.04064 0 -0.09134 0 -1.281 -0.0085 0 -2.77179
ALA_97 -6.08591 0.4294 3.31573 -0.02168 0 0 2.94767 -2.69155 -0 -0 -2.21561 -0.37802 0 0 0 0 0 0 0 0 0 0 0.18359 0 0 0 -0.20883 0 2.3386 -0.11545 0 -2.50205
LEU_98 -5.90379 0.6467 4.52909 -0.50093 0.28391 0.12794 2.51184 -2.55481 -0 -0 -1.58016 0.21866 0 0 0 0 0 0 0 0 0 0 0.53322 0.57994 0.39767 0 -0.2658 0 0.72952 -0.06759 0 -0.31459
LYS_99 -3.99574 0.17328 4.8195 -0.30743 0.02823 0.13926 2.29174 -2.18392 -0 -0 -1.60778 -0.00828 0 0 0 0 0 0 0 0 0 0 0.11172 0.01438 1.70542 0 -0.00985 0 -1.6738 -0.05213 0 -0.55541
LEU_100 -8.36386 0.7729 3.52608 -0.49866 0.5086 0.11671 3.01464 -2.86172 -0.01401 -0.06962 -2.3468 0.23707 0 0 0 0 0 0 0 0 0 0 -0.00346 0.04702 0.39395 0 -0.26885 0 0.72952 -0.09894 0 -5.17944
LYS_101 -6.75733 0.93593 6.01449 -0.46332 0.0898 0.28773 3.60121 -3.0563 -0 -0 -2.98932 0.30357 0 0 0 0 0 0 0 0 0 0 0.14047 0.13252 2.03801 0 0.08489 0 -1.6738 0.60036 0 -0.71108
THR_102 -2.83931 0.08582 3.45349 -0.12052 0.06305 0.05892 1.28053 -1.69286 -0 -0 -0.2334 -0.92468 0 0 0 0 0 0 0 0 0 0 0.35257 0.03009 0.26393 0 -0.07467 2.31591 -1.425 0.51845 0 1.11233
LYS_103 -3.49571 0.17471 3.37596 -0.43157 0.07519 0.24322 1.3304 -1.56629 -0 -0 -0.1282 -0.08953 0 0 0 0 0 0 0 0 0 0 0.01045 0.01906 2.28651 0 -0.08037 0 -1.6738 -0.03404 0 0.016
LEU_104 -5.68761 0.48807 1.15464 -0.5189 0.42946 0.13896 1.28473 -1.42924 -0 -0 -1.0425 0.16512 0 0 0 0 0 0 0 0 0 0 0.17276 0.116 0.2292 0 -0.20786 0 0.72952 0.01055 0 -3.96713
GLY_105 -1.79449 0.08647 2.11631 -5e-05 0 0 1.15757 -1.1345 -0.00309 -0.06689 -0.44046 -0.36743 0 0 0 0 0 0 0 0 0 0 0.28106 0 0 0 -1.21748 0 1.2108 0.11617 0 -0.05601
VAL_106 -5.96714 0.70632 2.16978 -0.31036 0.2276 0.06314 1.56163 -1.89471 -0.01401 -0.06962 -1.14581 -0.18011 0 0 0 0 0 0 0 0 0 0 -0.00065 0.01861 0.08198 0 -0.47682 0 2.085 0.15987 0 -2.98529
SER_107 -4.41952 0.16948 4.63126 -0.02394 0 0.05645 3.02221 -2.2755 -0 -0 -2.52103 -0.62049 0 0 0 -1.72924 0 0 0 0 0 0 0.00552 0.01553 0.163 0 -0.49629 0.63811 -1.1772 0.03107 0 -4.53058
LEU_108 -5.91604 0.70637 1.47469 -0.74508 1.55075 0.18537 1.60402 -1.72521 -0 -0 -0.55104 0.3341 0 0 0 0 0 0 0 0 0 0 0.039 0.02842 3.08395 0 -0.27183 0 0.72952 0.05831 0 0.5853
LEU_109 -5.75808 0.60551 2.82972 -0.71512 0.45475 0.2833 1.56723 -2.18851 -0 -0 -0.45188 0.16345 0 0 0 0 0 0 0 0 0 0 0.20475 0.05381 0.86869 0 -0.22822 0 0.72952 0.15648 0 -1.42461
GLN_110 -6.05282 0.35512 5.42618 -0.2616 0.04464 0.21394 3.04065 -2.69277 -0.00309 -0.06689 -2.08665 -0.41223 0 0 0 -1.72924 0 0 0 0 0 0 0.23192 0.16162 0 2.76981 -0.15256 0 -1.0644 0.1375 0 -2.14088
ALA_111 -6.25076 0.66239 3.12656 -0.02202 0 0 2.98597 -2.7664 -0 -0 -2.2776 -0.38146 0 0 0 0 0 0 0 0 0 0 0.07637 0 0 0 -0.16165 0 2.3386 -0.0399 0 -2.70991
ALA_112 -6.25294 0.45024 3.14185 -0.02252 0 0 2.77014 -2.74309 -0 -0 -2.59675 -0.36668 0 0 0 0 0 0 0 0 0 0 0.27638 0 0 0 -0.29323 0 2.3386 -0.17604 0 -3.47404
LEU_113 -8.14762 0.52726 3.16506 -0.71845 0.60861 0.28619 2.89892 -2.72964 -0 -0 -2.66225 0.16549 0 0 0 0 0 0 0 0 0 0 0.61253 0.02541 1.01821 0 -0.27369 0 0.72952 -0.16117 0 -4.65562
ALA_114 -5.4618 0.58003 3.04034 -0.02152 0 0 2.26782 -2.49657 -0 -0 -1.41147 -0.35258 0 0 0 0 0 0 0 0 0 0 0.14865 0 0 0 -0.22451 0 2.3386 -0.05142 0 -1.64443
LEU_115 -8.73346 1.05591 2.4198 -0.51027 0.5087 0.12153 2.6436 -2.68471 -0 -0 -1.59255 0.25593 0 0 0 0 0 0 0 0 0 0 0.24049 0.04045 0.3853 0 -0.26983 0 0.72952 -0.02638 0 -5.41596
ALA_116 -6.03829 1.26381 2.59276 -0.02189 0 0 2.63198 -2.59624 -0 -0 -2.21265 -0.36609 0 0 0 0 0 0 0 0 0 0 0.1004 0 0 0 -0.14997 0 2.3386 0.12385 0 -2.33374
THR_117 -7.89253 0.89546 4.93223 -0.20447 0.14625 0.07419 3.67836 -3.08719 -0.00158 -0.03591 -3.67791 -0.02267 0 0 0 0 0 0 0 0 0 0 0.30874 0.07619 0.08341 0 0.05884 2.28605 -1.425 0.46557 0 -3.34196
ALA_118 -5.77871 0.51524 3.87603 -0.02062 0 0 2.833 -2.918 -0 -0 -2.40851 -0.35246 0 0 0 0 0 0 0 0 0 0 0.12569 0 0 0 -0.10737 0 2.3386 0.54283 0 -1.35429
ALA_119 -3.7816 0.26713 2.5169 -0.02263 0 0 1.28802 -1.84521 -0 -0 -0.45015 -0.34607 0 0 0 0 0 0 0 0 0 0 -0.00063 0 0 0 -0.23962 0 2.3386 0.01706 0 -0.25821
ILE_120 -6.84496 0.94292 1.09514 -0.51718 0.58437 0.10421 1.72812 -1.89765 -0 -0 -0.39819 0.00904 0 0 0 0 0 0 0 0 0 0 -0.0155 0.24986 0.80174 0 -0.44846 0 1.0317 -0.11909 0 -3.69394
LEU_121 -6.96067 1.37147 2.00227 -0.75555 1.03194 0.20454 1.6522 -2.06783 -0 -0 -1.03683 0.36328 0 0 0 0 0 0 0 0 0 0 -0.04698 0.13882 2.68362 0 -0.29376 0 0.72952 -0.07061 0 -1.05458
GLY_122 -1.8294 0.1459 2.31159 -6e-05 0 0 1.06746 -1.19759 -0 -0 -0.67381 -0.38026 0 0 0 0 0 0 0 0 0 0 0.04296 0 0 0 -1.47841 0 1.2108 0.23514 0 -0.54569
THR_123 -4.69214 0.38773 4.27947 -0.10425 0.06989 0.06575 1.84236 -2.14243 -0.00167 -0.03753 -2.05464 -0.44003 0 0 0 0 0 0 0 0 0 0 0.07386 0.00159 0.24162 0 -0.80338 2.28601 -1.425 0.52168 0 -1.9311
THR_124 -4.80634 0.18441 6.03355 -0.11334 0.0729 0.07484 3.37465 -2.69939 -0 -0 -3.58188 -0.56561 0 0 0 -1.5863 0 0 0 0 0 0 -0.02939 0.15158 0.05323 0 -0.4503 2.32696 -1.425 0.0536 0 -2.93184
VAL_125 -5.40285 0.71608 2.06926 -0.30573 0.21985 0.06935 1.64075 -1.92484 -0 -0 -0.93441 -0.10531 0 0 0 0 0 0 0 0 0 0 -0.04476 0.04675 0.12269 0 -0.27712 0 2.085 -0.02583 0 -2.05113
GLU_126 -4.43305 0.29706 5.44129 -0.4653 0.26445 1.46498 1.76403 -2.33398 -0.02829 -0.15135 -1.87382 -2.89999 0 0 0 0 0 0 0 0 0 0 -0.02007 0.03543 0 4.01318 -0.2389 0 -2.5358 -0.10091 0 -1.80104
GLU_127 -5.94418 0.41538 7.31875 -0.20878 0.02614 0.29977 3.42707 -3.06262 -0.02829 -0.15135 -3.23491 -0.5192 0 0 0 -1.5863 0 0 0 0 0 0 -0.03436 0.13865 0 3.57257 -0.19424 0 -2.5358 -0.31392 0 -2.61563
ALA_128 -5.57043 0.22879 3.43117 -0.02082 0 0 2.52196 -2.62488 -0 -0 -1.84919 -0.35966 0 0 0 0 0 0 0 0 0 0 -0.03835 0 0 0 -0.18599 0 2.3386 -0.15805 0 -2.28685
VAL_129 -6.62759 0.83658 2.85203 -0.30795 0.24964 0.06936 2.70055 -2.50863 -0 -0 -2.21267 -0.05465 0 0 0 0 0 0 0 0 0 0 -0.00956 0.1058 0.06764 0 -0.37492 0 2.085 0.13258 0 -2.9968
LYS_130 -5.41982 0.36128 5.58189 -0.3074 0.02654 0.13988 2.45258 -2.58045 -0 -0 -1.85329 0.00385 0 0 0 0 0 0 0 0 0 0 0.16776 0.0547 1.72222 0 -0.0092 0 -1.6738 0.04252 0 -1.29074
ARG_131 -7.0495 0.59369 5.51169 -0.58559 0.07847 0.32036 2.84076 -2.92452 -9e-05 -0.00162 -1.97811 0.51501 0 0 0 0 0 0 0 0 0 0 0.17915 0.29897 2.39617 0 -0.06748 0 -1.281 -0.14556 0 -1.29919
ALA_132 -6.96147 1.07851 3.3348 -0.02215 0 0 2.98511 -2.92097 -0 -0 -2.4514 -0.36686 0 0 0 0 0 0 0 0 0 0 0.25819 0 0 0 -0.18994 0 2.3386 -0.08523 0 -3.0028
LEU_133 -6.11422 0.36314 4.19657 -0.51543 0.3703 0.13377 2.37541 -2.47846 -0 -0 -2.64336 0.25353 0 0 0 0 0 0 0 0 0 0 0.74058 0.07768 0.27343 0 -0.30624 0 0.72952 -0.09527 0 -2.63906
LYS_134 -4.58262 0.16597 5.39912 -0.30332 0.02887 0.1336 2.36544 -2.38674 -0 -0 -2.08643 0.00458 0 0 0 0 0 0 0 0 0 0 0.17081 0.0059 1.8156 0 0.02266 0 -1.6738 0.0004 0 -0.91996
LEU_135 -8.46757 0.87019 3.29585 -0.48851 0.39719 0.11571 2.92132 -2.79428 -4e-05 -0.00061 -2.38854 0.21577 0 0 0 0 0 0 0 0 0 0 0.02727 0.43771 0.49773 0 -0.24417 0 0.72952 0.11037 0 -4.7651
LYS_136 -7.85061 0.76776 6.98722 -0.48237 0.09023 0.35158 3.33168 -3.37942 -0.01132 -0.03102 -2.81193 0.22152 0 0 0 0 0 0 0 0 0 0 -0.01082 0.25871 2.08325 0 0.05255 0 -1.6738 0.56583 0 -1.54095
THR_137 -3.15109 0.09985 4.03204 -0.2057 0.16898 0.07518 1.5648 -1.83837 -0 -0 -1.3393 -0.04236 0 0 0 0 0 0 0 0 0 0 -0.02468 0.00471 0.07429 0 -0.02777 2.29448 -1.425 0.84268 0 1.10274
LYS_138 -3.46558 0.12573 3.28111 -0.30734 0.02803 0.14228 1.39195 -1.61745 -0 -0 -0.60127 -0.02013 0 0 0 0 0 0 0 0 0 0 -0.04257 0.0153 1.80242 0 -0.05886 0 -1.6738 0.17964 0 -0.82055
LEU_139 -5.2672 0.79677 1.43583 -0.77868 0.99115 0.22413 1.29978 -1.57142 -0 -0 -1.26225 0.36403 0 0 0 0 0 0 0 0 0 0 0.1262 0.12525 2.9573 0 -0.25798 0 0.72952 -0.30815 0 -0.39574
GLY_140 -1.78906 0.08911 2.12289 -5e-05 0 0 1.05751 -1.13722 -0 -0 -0.54894 -0.37 0 0 0 0 0 0 0 0 0 0 0.4851 0 0 0 -1.23929 0 1.2108 -0.08631 0 -0.20547
VAL_141 -5.88134 1.20289 2.96173 -0.29764 0.19913 0.05517 1.40042 -2.04061 -0.01135 -0.03163 -1.64435 -0.09134 0 0 0 0 0 0 0 0 0 0 0.06448 0.03408 0.01179 0 -0.39823 0 2.085 0.44597 0 -1.93583
SER_142 -4.72805 0.27604 5.62321 -0.03562 0 0.06369 3.14724 -2.48606 -0.0001 -0.00214 -3.09492 -0.19547 0 0 0 -0.96735 -0.79117 0 0 0 0 0 -0.02986 0.00119 0.1594 0 -0.4455 1.73682 -1.1772 0.15889 0 -2.78697
LEU_143 -6.7439 0.51768 2.40232 -0.70389 0.5444 0.27226 1.84277 -2.0681 -0 -0 -0.62861 0.1089 0 0 0 0 0 0 0 0 0 0 0.08333 0.08117 1.18223 0 -0.29406 0 0.72952 -0.25368 0 -2.92767
LYS_144 -6.12986 0.55912 6.4503 -0.42411 0.09014 0.228 3.13382 -2.85706 -0 -0 -5.71667 -0.08377 0 0 0 0 -0.21994 0 0 0 0 0 -0.01075 0.14713 1.87244 0 0.04257 0 -1.6738 0.17753 0 -4.41491
GLU_145 -7.21068 0.67762 7.69357 -0.21339 0.0272 0.34009 3.60553 -3.43687 -0 -0 -4.18056 -0.54222 0 0 0 -0.96735 -0.79117 0 0 0 0 0 0.11601 0.56706 0 4.54079 -0.23734 0 -2.5358 0.01194 0 -2.53559
ALA_146 -6.98816 0.75307 3.38428 -0.02197 0 0 2.90842 -2.91212 -0.0001 -0.00214 -1.60767 -0.35117 0 0 0 0 0 0 0 0 0 0 0.3073 0 0 0 -0.19497 0 2.3386 -0.26822 0 -2.65483
LEU_147 -9.86016 1.18596 4.14044 -0.48843 0.28793 0.116 3.23103 -3.25623 -0 -0 -2.5935 0.20728 0 0 0 0 0 0 0 0 0 0 0.17775 0.38305 0.34836 0 -0.28358 0 0.72952 -0.11082 0 -5.78541
LEU_148 -7.31236 0.28793 4.41713 -0.5135 0.44174 0.13131 2.81575 -2.74476 -0 -0 -3.09714 0.22071 0 0 0 0 0 0 0 0 0 0 1.92715 0.09197 0.32169 0 -0.31685 0 0.72952 -0.13768 0 -2.73741
ILE_149 -8.75719 0.87287 2.68809 -0.51922 0.67469 0.10383 2.65286 -2.70829 -0 -0 -2.12471 0.08836 0 0 0 0 0 0 0 0 0 0 0.10592 0.03763 0.63854 0 -0.29244 0 1.0317 0.31415 0 -5.19321
LEU_150 -9.46153 1.43278 2.66194 -0.49822 0.38766 0.1219 2.58378 -2.87989 -0 -0 -1.70855 0.24159 0 0 0 0 0 0 0 0 0 0 0.05856 0.3857 0.66099 0 -0.2103 0 0.72952 0.66972 0 -4.82435
VAL_151 -7.69218 1.06303 2.65495 -0.31667 0.34882 0.0725 2.80369 -2.71702 -0 -0 -2.10239 -0.06314 0 0 0 0 0 0 0 0 0 0 0.01072 0.03351 0.09699 0 -0.31237 0 2.085 0.34959 0 -3.68496
THR_152 -7.65626 0.47434 5.04665 -0.20639 0.16193 0.07573 3.28133 -3.0487 -0 -0 -3.07692 -0.11991 0 0 0 0 0 0 0 0 0 0 0.19799 0.01908 0.07484 0 0.01656 2.28766 -1.425 0.4099 0 -3.48719
ALA_153 -6.38972 0.34016 4.02845 -0.02157 0 0 3.07171 -3.10429 -0 -0 -3.0222 -0.3594 0 0 0 0 0 0 0 0 0 0 -0.01829 0 0 0 -0.24604 0 2.3386 0.20055 0 -3.18205
ALA_154 -4.20764 0.43326 2.4433 -0.02253 0 0 1.79773 -1.9785 -0 -0 -0.58765 -0.38445 0 0 0 0 0 0 0 0 0 0 0.26517 0 0 0 -0.14166 0 2.3386 -0.13257 0 -0.17693
ILE_155 -6.27925 1.19706 1.72867 -0.51653 0.63555 0.10232 1.59992 -1.94519 -0 -0 -0.8951 0.04866 0 0 0 0 0 0 0 0 0 0 0.04454 0.02545 0.62828 0 -0.41407 0 1.0317 0.11172 0 -2.89627
LEU_156 -6.59738 1.07665 2.23839 -0.51101 0.41289 0.12606 1.26 -1.98881 -0 -0 -0.41538 0.23653 0 0 0 0 0 0 0 0 0 0 -0.03088 0.02846 0.33716 0 -0.31142 0 0.72952 0.03303 0 -3.37618
GLY_157 -1.73609 0.11069 2.32802 -5e-05 0 0 1.1261 -1.15805 -0 -0 -0.95806 -0.4062 0 0 0 0 0 0 0 0 0 0 0.01273 0 0 0 -1.39652 0 1.2108 -0.00727 0 -0.8739
THR_158 -4.7303 0.95121 2.4744 -0.18889 0.14886 0.06321 1.51148 -1.73061 -0 -0 -1.32962 -0.8064 0 0 0 -0.21141 0 0 0 0 0 0 -0.03124 0.02959 0.62669 0 -0.7205 2.29926 -1.425 0.78901 0 -2.28026
THR_159 -4.30214 0.43327 4.26961 -0.11221 0.0692 0.0751 2.52236 -2.15597 -0.00093 -0.01459 -2.55994 -0.62829 0 0 0 -0.62909 0 0 0 0 0 0 -0.02289 0.02721 0.0322 0 -0.45699 2.30135 -1.425 0.52576 0 -2.05196
VAL_160 -6.20767 1.01627 2.05896 -0.28004 0.21705 0.04691 1.71765 -2.09786 -0 -0 -0.76523 0.46964 0 0 0 0 0 0 0 0 0 0 0.11432 0.02503 0.69368 0 0.06904 0 2.085 -0.21153 0 -1.0488
GLU_161 -4.01743 0.33457 4.72145 -0.46308 0.23318 1.44831 1.67013 -2.19899 -0.02654 -0.16257 -2.10504 -2.87534 0 0 0 0 0 0 0 0 0 0 0.24917 0.00538 0 3.9883 -0.30116 0 -2.5358 -0.25394 0 -2.28939
GLU_162 -6.4932 0.34166 7.23331 -0.6443 0.24321 1.20309 3.37546 -3.06427 -0.02654 -0.16257 -3.13938 -0.66524 0 0 0 -0.41768 -0.8283 0 0 0 0 0 0.24542 0.00422 0 3.36974 -0.2578 0 -2.5358 -0.36963 0 -2.58857
ALA_163 -5.83879 0.13856 2.42223 -0.02116 0 0 2.3952 -2.47789 -0.00093 -0.01459 -1.72993 -0.35901 0 0 0 0 0 0 0 0 0 0 0.30558 0 0 0 -0.26222 0 2.3386 -0.22303 0 -3.32737
VAL_164 -6.75568 0.67912 3.33952 -0.30816 0.2563 0.06967 2.72008 -2.66909 -0 -0 -1.91278 -0.0958 0 0 0 0 0 0 0 0 0 0 0.07682 0.07201 0.09186 0 -0.40855 0 2.085 0.0973 0 -2.66238
TYR_165 -4.94864 0.27741 4.92001 -0.95783 0.05339 0.36819 2.28962 -2.45526 -0 -0 -1.81884 -0.28227 0 0 0 0 0 0 0 0 0 0 0.19779 0.05687 0 1.8048 -0.43326 1e-05 0.96414 0.58817 0 0.6243
ARG_166 -7.61756 0.79155 6.32015 -0.45044 0.06941 0.23323 2.98917 -3.08192 -0 -0 -3.2329 0.3808 0 0 0 0 -0.8283 0 0 0 0 0 0.07996 0.46659 2.05971 0 -0.12607 0 -1.281 0.34203 0 -2.88559
ALA_167 -6.51953 0.64896 3.12615 -0.02132 0 0 3.03459 -2.76547 -0 -0 -2.372 -0.37624 0 0 0 0 0 0 0 0 0 0 0.10747 0 0 0 -0.2595 0 2.3386 -0.17557 0 -3.23387
LEU_168 -6.1106 0.57852 4.69727 -0.50552 0.36417 0.12831 2.63598 -2.61383 -0 -0 -2.65757 0.23702 0 0 0 0 0 0 0 0 0 0 0.71806 0.25895 0.32972 0 -0.28535 0 0.72952 -0.11002 0 -1.60538
LYS_169 -4.00995 0.1298 5.46031 -0.42346 0.07732 0.2289 2.43023 -2.38525 -0 -0 -3.14366 -0.08911 0 0 0 0 0 0 0 0 0 0 0.19459 0.03613 1.8815 0 0.03258 0 -1.6738 0.14737 0 -1.10651
LEU_170 -8.81025 1.07812 3.23748 -0.50154 0.33573 0.12555 2.85649 -2.79091 -0.01173 -0.05826 -1.85707 0.20757 0 0 0 0 0 0 0 0 0 0 -6e-05 0.27458 0.38498 0 -0.27317 0 0.72952 0.13478 0 -4.93818
LYS_171 -6.4741 0.74496 6.30104 -0.46834 0.08354 0.29613 3.56932 -3.05726 -0 -0 -2.81515 0.25 0 0 0 0 0 0 0 0 0 0 0.00783 0.05401 2.02328 0 0.05489 0 -1.6738 0.61305 0 -0.49059
THR_172 -2.92352 0.14799 3.89198 -0.20235 0.13988 0.07327 1.41585 -1.78526 -0 -0 -1.09628 -0.0987 0 0 0 0 0 0 0 0 0 0 0.03262 0.0004 0.11197 0 -0.01485 2.29152 -1.425 0.95094 0 1.51046
LYS_173 -3.70402 0.09231 3.65885 -0.43743 0.09604 0.24911 1.39909 -1.67395 -0 -0 -0.25666 -0.08829 0 0 0 0 0 0 0 0 0 0 0.15257 0.04427 2.17993 0 0.0269 0 -1.6738 0.3154 0 0.38032
LEU_174 -5.41373 0.43923 1.33833 -0.5256 0.55372 0.14022 1.13417 -1.42973 -0 -0 -0.94846 0.18038 0 0 0 0 0 0 0 0 0 0 0.11374 0.03975 0.22676 0 -0.24705 0 0.72952 -0.07106 0 -3.73981
GLY_175 -1.87525 0.09411 2.21 -5e-05 0 0 1.26643 -1.18451 -0 -0 -0.56222 -0.37437 0 0 0 0 0 0 0 0 0 0 0.16383 0 0 0 -1.13641 0 1.2108 0.25268 0 0.06504
VAL_176 -5.23243 0.69191 1.89511 -0.314 0.23135 0.06557 1.39964 -1.71695 -0.01173 -0.05826 -0.67265 -0.24681 0 0 0 0 0 0 0 0 0 0 -0.0096 0.01187 0.14732 0 -0.43679 0 2.085 0.1821 0 -1.98934
SER_177 -2.83722 0.07397 3.1368 -0.029 0 0.06718 1.78246 -1.52416 -0 -0 -1.6723 -0.37809 0 0 0 0 0 0 0 0 0 0 0.01034 0.00918 0.23576 0 -0.34027 0.60458 -1.1772 -0.43259 0 -2.47056
LEU_178 -5.66849 0.49177 2.06389 -0.49956 0.51893 0.11757 1.84096 -1.85653 -0 -0 -1.02414 0.24734 0 0 0 0 0 0 0 0 0 0 -0.03843 0.13324 0.28624 0 -0.28934 0 0.72952 -0.28765 0 -3.23469
GLU_179 -4.06213 0.20624 4.36691 -0.33491 0.0759 0.40068 1.34898 -2.01154 -0.01613 -0.103 -1.04891 -0.6188 0 0 0 0 0 0 0 0 0 0 0.01309 0.00092 0 2.96628 -0.06293 0 -2.5358 0.20859 0 -1.20656
LEU_180 -6.38271 0.60173 3.44112 -0.71251 0.64758 0.27624 2.16789 -2.37477 -0 -0 -1.14084 0.14484 0 0 0 0 0 0 0 0 0 0 0.12829 0.06503 0.92245 0 -0.23524 0 0.72952 0.25122 0 -1.47017
ALA_181 -6.68654 0.89122 3.24048 -0.0216 0 0 2.89284 -2.77233 -0 -0 -1.78709 -0.36668 0 0 0 0 0 0 0 0 0 0 0.02372 0 0 0 -0.29323 0 2.3386 0.00168 0 -2.53892
LEU_182 -9.08636 0.84224 4.28705 -0.48439 0.26013 0.11388 2.96295 -3.15822 -0 -0 -2.43927 0.19792 0 0 0 0 0 0 0 0 0 0 0.67257 0.49469 0.41068 0 -0.26434 0 0.72952 -0.01995 0 -4.4809
ALA_183 -4.85138 0.38946 3.6572 -0.02235 0 0 2.85105 -2.46538 -0.00855 -0.08204 -1.99314 -0.35078 0 0 0 0 0 0 0 0 0 0 0.32354 0 0 0 -0.32759 0 2.3386 -0.07219 0 -0.61354
ILE_184 -8.9392 1.06767 2.14252 -0.5165 0.64449 0.10291 2.66062 -2.63049 -0 -0 -2.12944 0.08032 0 0 0 0 0 0 0 0 0 0 0.04993 0.03598 0.6427 0 -0.33753 0 1.0317 0.1505 0 -5.94382
LEU_185 -8.88672 1.32911 2.42402 -0.50474 0.46965 0.11245 2.45332 -2.66849 -0 -0 -1.7091 0.31739 0 0 0 0 0 0 0 0 0 0 0.23739 0.75207 0.44675 0 -0.25228 0 0.72952 0.30403 0 -4.44564
ALA_186 -5.61728 0.46812 2.88783 -0.02201 0 0 2.58419 -2.4938 -0 -0 -2.19953 -0.35966 0 0 0 0 0 0 0 0 0 0 0.2681 0 0 0 -0.08067 0 2.3386 0.21743 0 -2.00867
VAL_187 -8.33839 1.05775 3.84 -0.31952 0.35566 0.07335 3.33289 -3.03578 -0 -0 -2.49948 -0.087 0 0 0 0 0 0 0 0 0 0 0.1814 0.18748 0.16494 0 -0.14525 0 2.085 0.29979 0 -2.84716
ALA_188 -6.29767 0.7213 3.92101 -0.02144 0 0 2.99599 -3.06663 -0 -0 -2.91585 -0.34094 0 0 0 0 0 0 0 0 0 0 -0.00311 0 0 0 -0.16813 0 2.3386 0.29326 0 -2.54361
ALA_189 -3.84513 0.64811 2.64115 -0.02091 0 0 1.57736 -1.9065 -0 -0 -0.53564 -0.36706 0 0 0 0 0 0 0 0 0 0 -0.02161 0 0 0 -0.07225 0 2.3386 0.15617 0 0.59229
LEU_190 -6.12289 0.72762 2.27282 -0.50827 0.40809 0.12876 1.82543 -2.09404 -0 -0 -0.81432 0.23399 0 0 0 0 0 0 0 0 0 0 0.59402 0.29696 0.31032 0 -0.31256 0 0.72952 -0.07037 0 -2.39493
LEU_191 -5.95419 0.60963 2.2211 -0.51983 0.69344 0.1293 1.18 -1.87477 -0 -0 -0.74363 0.23521 0 0 0 0 0 0 0 0 0 0 0.0617 0.0054 0.33851 0 -0.28533 0 0.72952 -0.18432 0 -3.35829
GLY_192 -1.75267 0.06469 2.29186 -6e-05 0 0 1.12557 -1.14768 -0 -0 -0.76356 -0.39236 0 0 0 0 0 0 0 0 0 0 -0.13511 0 0 0 -1.45135 0 1.2108 0.23803 0 -0.71184
THR_193 -4.53442 0.63736 2.52934 -0.18204 0.13747 0.06274 1.56172 -1.76618 -6e-05 -0.00089 -1.6861 -0.8864 0 0 0 0 0 0 0 0 0 0 -0.06943 0.05718 0.53003 0 -0.67833 2.28985 -1.425 1.1397 0 -2.28345
THR_194 -4.44539 0.60998 4.53637 -0.11468 0.06836 0.0779 2.57208 -2.23558 -0.00211 -0.0267 -2.71441 -0.62709 0 0 0 -0.58675 0 0 0 0 0 0 0.01671 0.1176 0.03865 0 -0.47501 2.28887 -1.425 0.63231 0 -1.69387
VAL_195 -5.38756 0.78115 1.95054 -0.31048 0.27 0.07105 1.395 -1.85604 -0 -0 -0.71322 -0.11758 0 0 0 0 0 0 0 0 0 0 -0.06159 0.00142 0.23021 0 -0.27448 0 2.085 -0.15023 0 -2.08681
GLU_196 -4.31088 0.08224 6.05457 -0.46753 0.25255 1.46798 1.85249 -2.54204 -0.02801 -0.1548 -2.9681 -2.89928 0 0 0 0 0 0 0 0 0 0 0.03048 0.0498 0 3.95105 -0.18302 0 -2.5358 -0.10428 0 -2.45258
GLU_197 -5.9854 0.5989 7.53632 -0.44184 0.05966 0.87858 3.34189 -3.11845 -0.02807 -0.15568 -4.41565 -0.44321 0 0 0 -0.58675 -0.56977 0 0 0 0 0 0.13191 0.02028 0 3.34436 -0.32745 0 -2.5358 -0.37009 0 -3.06627
ALA_198 -5.87662 0.59577 2.55911 -0.02275 0 0 2.32052 -2.52486 -0.00211 -0.0267 -1.84729 -0.37107 0 0 0 0 0 0 0 0 0 0 0.40652 0 0 0 -0.31755 0 2.3386 -0.31891 0 -3.08732
VAL_199 -6.41019 0.36527 2.53239 -0.3095 0.26511 0.07022 2.54506 -2.39348 -0 -0 -2.00812 -0.0649 0 0 0 0 0 0 0 0 0 0 -0.02452 0.00832 0.1014 0 -0.29572 0 2.085 0.0266 0 -3.50708
LYS_200 -5.98439 0.38135 7.30157 -0.4802 0.21698 0.2411 3.20561 -3.14738 -0 -0 -4.17473 0.13159 0 0 0 0 -0.56977 0 0 0 0 0 0.14269 0.02132 2.6071 0 -0.01516 0 -1.6738 -0.03814 0 -1.83427
ARG_201 -6.10497 0.37071 5.02309 -1.15225 0.51446 0.74308 2.25353 -2.64518 -0 -0 -1.97034 0.29451 0 0 0 0 0 0 0 0 0 0 0.07819 0.12498 3.32746 0 -0.0685 0 -1.281 -0.02966 0 -0.52188
ALA_202 -6.65941 0.93341 3.23865 -0.02195 0 0 2.91153 -2.8153 -0 -0 -2.28965 -0.36573 0 0 0 0 0 0 0 0 0 0 0.0589 0 0 0 -0.17505 0 2.3386 0.02016 0 -2.82585
LEU_203 -6.58371 0.53697 4.90749 -0.50042 0.3321 0.12393 2.84459 -2.72028 -0 -0 -2.59825 0.22764 0 0 0 0 0 0 0 0 0 0 0.22585 0.35054 0.3539 0 -0.27858 0 0.72952 -0.0973 0 -2.14602
LYS_204 -4.5467 0.20778 5.37569 -0.3039 0.02589 0.13493 2.50581 -2.4208 -0 -0 -2.24904 -0.0179 0 0 0 0 0 0 0 0 0 0 0.22962 0.07405 1.75881 0 0.00306 0 -1.6738 -0.10642 0 -1.00293
LEU_205 -8.36959 0.93061 3.46368 -0.70695 0.5306 0.27444 2.83405 -2.7078 -0 -0 -1.64405 0.12833 0 0 0 0 0 0 0 0 0 0 0.1301 0.14748 1.06193 0 -0.28087 0 0.72952 -0.134 0 -3.61253
LYS_206 -7.79456 0.63216 6.82725 -0.69447 0.21607 0.54491 2.67559 -3.22238 -0.01512 -0.0382 -1.12618 0.26488 0 0 0 0 0 0 0 0 0 0 0.1129 0.51163 3.13129 0 0.02095 0 -1.6738 0.06587 0 0.43877
THR_207 -3.02219 0.10485 4.10368 -0.2029 0.14163 0.07424 1.50162 -1.85092 -0 -0 -0.90392 -0.12572 0 0 0 0 0 0 0 0 0 0 -0.01124 0.00665 0.14405 0 -0.00578 2.2854 -1.425 0.35441 0 1.16884
LYS_208 -3.64922 0.10875 4.07144 -0.43577 0.08831 0.24588 1.81781 -1.83769 -0 -0 -1.83245 -0.06835 0 0 0 0 0 0 0 0 0 0 -0.03019 0.01095 2.11042 0 0.03742 0 -1.6738 0.24353 0 -0.79294
LEU_209 -6.05497 1.55628 2.4617 -0.48304 0.45339 0.08424 1.35569 -1.58564 -0 -0 -2.00717 0.33873 0 0 0 0 0 0 0 0 0 0 -0.00985 0.01546 0.40872 0 -0.26272 0 0.72952 -0.26585 0 -3.26553
GLY:CtermProteinFull_210 -1.21497 0.79363 1.17423 -0.41581 0.04869 1.26557 0.0764 -0.28448 -0 -0 -1.54106 -2.94252 0 0 0 0 0 0 0 0 0 0 0 0 0 0 0 0 1.2108 -0.25866 0 -2.08818
HMM:MP-FE1-connect_211 -21.3721 6.39869 0.75147 -22.8494 22.2147 -2.75336 4.75087 -4.78963 -0.03903 -0.27554 -12.8797 -11.5785 0 0 0 0 -1.32953 0 0.29313 0 0.00251 0.05522 0 0 0 0 0 0 0 0 0 -43.4002
#END_POSE_ENERGIES_TABLE 

# All scores below are weighted scores, not raw scores.
#BEGIN_POSE_ENERGIES_TABLE UM_98_H46_areda15_HMM_onlyH_1__DE_4
label fa_atr fa_rep fa_sol fa_intra_atr_xover4 fa_intra_rep_xover4 fa_intra_sol_xover4 lk_ball lk_ball_iso lk_ball_bridge lk_ball_bridge_uncpl fa_elec fa_intra_elec pro_close hbond_sr_bb hbond_lr_bb hbond_bb_sc hbond_sc dslf_fa13 atom_pair_constraint coordinate_constraint angle_constraint dihedral_constraint omega fa_dun_dev fa_dun_rot fa_dun_semi p_aa_pp hxl_tors ref rama_prepro res_type_constraint total
weights 1 0.55 1 1 0.55 1 0.92 -0.38 -0.33 -0.33 1 1 1.25 1 1 1 1 1.25 1 1 1 1 0.48 0.69 0.76 0.78 0.61 1 1 0.5 1 NA
pose -1232.77 136.036 802.611 -92.987 69.637 40.4502 492.077 -504.487 -0.749539 -4.655 -427.665 -60.742 0 -165.909 -16.9133 -25.5357 -18.3474 0 0.586267 0 0.00502754 0.110448 29.0435 18.9562 110.496 81.1787 -57.9528 54.4485 61.2957 16.087 0 -695.697
VAL:NtermProteinFull_1 -5.30203 2.16107 2.1545 -2.62419 5.77275 2.19756 1.00238 -1.23537 -0.0151234 -0.0382021 -3.1562 0.906722 0 0 0 0 0 0 0 0 0 0 0.013763 0.14813 0.173236 0 0 0 2.085 0 0 4.244
SER_2 -5.51557 1.79926 5.65299 -0.0262022 0 0.0622336 2.94866 -2.25518 -0 -0 -4.01493 -0.60875 0 0 0 -1.83621 0 0 0 0 0 0 0.162369 0.0557031 0.28664 0 -0.280727 0.628723 -1.1772 -0.0980816 0 -4.21628
LEU_3 -6.44409 0.612911 1.88897 -0.700264 0.425688 0.260323 1.70304 -1.948 -0 -0 -0.416525 0.124249 0 0 0 0 0 0 0 0 0 0 0.0301348 0.124181 0.965733 0 -0.226361 0 0.729516 0.0667401 0 -2.80375
GLU_4 -5.91057 0.516969 5.64205 -0.344899 0.102227 0.410724 2.70463 -2.62029 -0 -0 -2.54748 -0.567906 0 0 0 0 -0.926879 0 0 0 0 0 -0.0159743 0.158838 0 3.2743 -0.115159 0 -2.5358 0.147761 0 -2.62747
GLN_5 -7.0154 0.604747 7.10278 -0.248486 0.0208602 0.178927 4.22272 -3.37003 -0 -0 -4.08492 -0.374701 0 0 0 -1.83621 -0.836999 0 0 0 0 0 0.111089 0.0222427 0 2.97909 -0.0542835 0 -1.0644 0.0512537 0 -3.59173
ALA_6 -6.79248 0.613976 3.29803 -0.0231012 0 0 2.76482 -2.81274 -0 -0 -1.98075 -0.371982 0 0 0 0 0 0 0 0 0 0 0.225876 0 0 0 -0.282391 0 2.3386 -0.0209551 0 -3.0431
LEU_7 -9.49392 1.36056 4.06986 -0.476979 0.224178 0.110659 3.05652 -3.18829 -0.0208903 -0.162205 -1.95499 0.19092 0 0 0 0 0 0 0 0 0 0 0.0138423 0.652037 0.466677 0 -0.248842 0 0.729516 -0.0489662 0 -4.7203
ARG_8 -8.32762 0.829574 9.90537 -0.619289 0.16506 0.344706 5.06044 -4.18354 -0.00201305 -0.0103279 -8.15958 0.264538 0 0 0 0 -1.61933 0 0 0 0 0 -0.0138852 0.329485 2.53251 0 -0.066488 0 -1.281 0.105887 0 -4.74551
ILE_9 -8.36557 1.36939 2.9348 -0.513471 0.589385 0.102159 2.69869 -2.72186 -0 -0 -2.05689 0.0685851 0 0 0 0 0 0 0 0 0 0 0.219854 0.104866 0.656211 0 -0.392256 0 1.0317 0.192226 0 -4.08218
LEU_10 -7.64027 0.375052 2.49279 -0.496537 0.356721 0.118095 2.31796 -2.54227 -0 -0 -1.88414 0.24535 0 0 0 0 0 0 0 0 0 0 0.13845 0.152081 0.341591 0 -0.265317 0 0.729516 0.174148 0 -5.38679
SER_11 -6.11979 0.585963 6.37264 -0.0233465 0 0.0213359 3.61187 -3.27485 -0.00854518 -0.0820351 -4.87511 -0.267849 0 0 0 0 -0.417135 0 0 0 0 0 -0.0146675 0.000973097 0.527178 0 0.329545 0.911824 -1.1772 0.367183 0 -3.53202
VAL_12 -7.89109 0.931872 3.897 -0.314922 0.327576 0.0716491 3.2312 -2.95144 -0 -0 -2.48063 -0.0376879 0 0 0 0 0 0 0 0 0 0 0.0281221 0.292041 0.0647762 0 -0.361694 0 2.085 0.474876 0 -2.63336
ALA_13 -5.91012 0.193495 3.61083 -0.0220492 0 0 2.77677 -2.83756 -0 -0 -2.59969 -0.343143 0 0 0 0 0 0 0 0 0 0 0.083114 0 0 0 -0.180487 0 2.3386 0.21697 0 -2.67326
ALA_14 -3.59418 0.298578 2.44704 -0.0220943 0 0 1.35904 -1.79175 -0 -0 -0.750443 -0.359921 0 0 0 0 0 0 0 0 0 0 -0.00444362 0 0 0 -0.150269 0 2.3386 -0.077544 0 -0.307381
ASN_15 -5.59403 0.312059 4.32777 -0.18113 0.032381 0.268576 2.03242 -2.60963 -0.00604144 -0.0377625 -0.747202 -0.309976 0 0 0 0 0 0 0 0 0 0 0.657392 0.00841221 0 1.53891 0.265694 0 -0.873554 -0.0590471 0 -0.97476
LEU_16 -6.70818 0.712297 1.73612 -0.503637 0.37963 0.122922 1.30381 -1.92398 -0 -0 -0.680859 0.218262 0 0 0 0 0 0 0 0 0 0 -0.0487953 0.127338 0.341757 0 -0.300035 0 0.729516 0.0033977 0 -4.49043
GLY_17 -1.59201 0.0455825 2.09686 -5.69715e-05 0 0 0.98781 -1.04561 -0 -0 -0.748427 -0.393751 0 0 0 0 0 0 0 0 0 0 0.0363117 0 0 0 -1.4728 0 1.2108 0.0868511 0 -0.78844
THR_18 -4.53008 0.475486 2.53436 -0.196931 0.147034 0.0666587 1.5256 -1.6852 -0 -0 -1.22477 -0.851196 0 0 0 -0.214137 0 0 0 0 0 0 0.263687 0.056864 0.755497 0 -0.771741 2.30013 -1.425 0.691614 0 -2.08212
THR_19 -3.98412 0.28316 4.23927 -0.113186 0.0628733 0.0764191 2.46997 -2.08189 -0.000570753 -0.00786491 -2.26497 -0.583991 0 0 0 -0.644733 0 0 0 0 0 0 -0.0185057 0.0251209 0.0385139 0 -0.432542 2.28952 -1.425 0.330358 0 -1.74217
VAL_20 -5.08266 0.758141 1.88243 -0.311116 0.28591 0.0712733 1.55471 -1.81995 -0 -0 -0.865647 -0.114199 0 0 0 0 0 0 0 0 0 0 0.0044227 0.100828 0.28929 0 -0.191077 0 2.085 -0.191606 0 -1.54426
GLU_21 -4.62386 0.287573 6.16127 -0.464413 0.207028 1.44226 2.13003 -2.62501 -0.0260048 -0.136999 -3.01895 -2.89595 0 0 0 0 0 0 0 0 0 0 -0.0538783 0.00531155 0 4.00322 -0.294929 0 -2.5358 -0.21213 0 -2.65122
GLU_22 -6.63098 0.479762 7.59125 -0.647354 0.170144 1.19727 3.56998 -3.14258 -0.0260048 -0.136999 -2.96143 -0.634546 0 0 0 -0.430596 -0.854754 0 0 0 0 0 0.0956454 0.0122301 0 3.34782 -0.22899 0 -2.5358 -0.375676 0 -2.1416
ALA_23 -5.66352 0.184606 2.71347 -0.0221093 0 0 2.43434 -2.49144 -0.000570753 -0.00786491 -1.70405 -0.378831 0 0 0 0 0 0 0 0 0 0 0.0344345 0 0 0 -0.322322 0 2.3386 -0.254677 0 -3.13993
VAL_24 -6.23517 0.338976 3.27106 -0.309444 0.263447 0.0704861 2.57389 -2.51885 -0 -0 -1.83455 -0.108709 0 0 0 0 0 0 0 0 0 0 -0.0624813 0.000681218 0.232151 0 -0.316218 0 2.085 -0.0715689 0 -2.6213
LYS_25 -5.19624 0.350051 5.39944 -0.306297 0.0261552 0.138731 2.47358 -2.51541 -0 -0 -2.19343 -0.0441388 0 0 0 0 0 0 0 0 0 0 0.0743418 0.0999301 1.72313 0 -0.0171794 0 -1.6738 -0.109406 0 -1.77055
ARG_26 -7.65431 0.459689 6.52498 -0.438441 0.0598657 0.217471 3.28507 -3.14177 -0 -0 -3.42056 0.397703 0 0 0 0 -0.854754 0 0 0 0 0 0.241879 0.38824 2.06439 0 -0.0779867 0 -1.281 -0.180816 0 -3.41035
ALA_27 -6.31861 0.399128 3.14491 -0.0226781 0 0 2.75487 -2.69123 -0 -0 -2.26914 -0.371645 0 0 0 0 0 0 0 0 0 0 0.375642 0 0 0 -0.295185 0 2.3386 -0.176491 0 -3.13184
LEU_28 -5.93035 0.47911 4.34706 -0.503835 0.291256 0.131186 2.29479 -2.46923 -0 -0 -2.49422 0.206579 0 0 0 0 0 0 0 0 0 0 1.3862 0.514697 0.288615 0 -0.308914 0 0.729516 -0.193685 0 -1.23122
TRP_29 -7.32513 0.659903 4.95325 -1.28386 0.0997505 0.475569 2.44398 -2.62954 -0 -0 -2.01569 -0.258135 0 0 0 0 0 0 0 0 0 0 -0.00168453 0.117348 0 1.66347 -0.30624 0 3.035 0.116832 0 -0.255172
LEU_30 -9.92663 1.1297 3.07178 -0.484694 0.408854 0.115123 2.98997 -3.00337 -0.00825091 -0.0537764 -2.31605 0.206568 0 0 0 0 0 0 0 0 0 0 0.00116866 0.773107 0.578677 0 -0.23004 0 0.729516 0.315804 0 -5.70256
LYS_31 -6.79315 0.770144 6.37303 -0.490962 0.115283 0.326783 3.26618 -3.06834 -0 -0 -2.69279 0.301992 0 0 0 0 0 0 0 0 0 0 0.127887 0.373754 2.02488 0 0.0386336 0 -1.6738 0.770568 0 -0.229902
THR_32 -3.26384 0.11001 4.09505 -0.203069 0.139279 0.0741074 1.57824 -1.82524 -0 -0 -1.51119 -0.11375 0 0 0 0 0 0 0 0 0 0 0.078998 0.00967631 0.0812651 0 -0.0255522 2.28826 -1.425 0.947263 0 1.0345
LYS_33 -4.46187 0.254286 3.44514 -0.53755 0.274383 0.335937 1.40933 -1.63999 -0 -0 -0.699752 0.130351 0 0 0 0 0 0 0 0 0 0 -0.0237325 0.0875329 2.02074 0 -0.123918 0 -1.6738 0.161506 0 -1.0414
LEU_34 -5.88131 1.03706 0.74037 -0.52518 0.542788 0.131948 1.37283 -1.51363 -0 -0 -1.05472 -0.00541011 0 0 0 0 0 0 0 0 0 0 0.0628628 0.0937544 2.55004 0 -0.257024 0 0.729516 -0.199954 0 -2.17606
GLY_35 -1.67632 0.0921329 1.97962 -5.02368e-05 0 0 0.946272 -1.05641 -0.00583014 -0.0787531 -0.525253 -0.385602 0 0 0 0 0 0 0 0 0 0 0.0825346 0 0 0 -1.27064 0 1.2108 0.0114606 0 -0.676034
VAL_36 -5.89308 0.950494 2.16753 -0.309421 0.220233 0.0638082 1.36094 -1.86669 -0.00564224 -0.0439487 -0.97502 -0.25479 0 0 0 0 0 0 0 0 0 0 -0.0292898 0.00529341 0.103578 0 -0.475789 0 2.085 -0.0558436 0 -2.95264
SER_37 -4.48501 0.179511 4.95794 -0.0273893 0 0.0640246 3.06046 -2.31922 -0 -0 -2.69154 -0.458152 0 0 0 -1.7725 0 0 0 0 0 0 -0.00393785 0.0198794 0.158147 0 -0.441998 0.627416 -1.1772 -0.329061 0 -4.63863
LEU_38 -5.65791 0.59489 2.77024 -0.50192 0.579739 0.120486 1.86314 -2.01454 -0 -0 -0.576337 0.232182 0 0 0 0 0 0 0 0 0 0 0.653075 0.0524876 0.280922 0 -0.303712 0 0.729516 -0.258608 0 -1.43635
ASP_39 -4.26833 0.207687 5.33722 -0.112222 0.00913789 0.35596 2.33536 -2.33085 -0 -0 -2.28868 -0.268534 0 0 0 0 -0.836999 0 0 0 0 0 0.228916 0.262852 0 1.74443 0.19229 0 -2.2837 0.236122 0 -1.47934
GLN_40 -6.82239 0.449896 6.76246 -0.250103 0.021702 0.190334 3.7877 -3.13961 -0.00322147 -0.0689254 -3.44921 -0.368997 0 0 0 -1.7725 -0.700488 0 0 0 0 0 0.255799 0.0126878 0 3.24298 -0.0238241 0 -1.0644 0.364495 0 -2.57562
ALA_41 -6.72642 0.706331 3.40071 -0.0231319 0 0 3.01745 -2.8341 -0 -0 -2.10709 -0.364002 0 0 0 0 0 0 0 0 0 0 0.293639 0 0 0 -0.2584 0 2.3386 -0.0814784 0 -2.63789
LEU_42 -8.29844 0.893241 3.86133 -0.494073 0.417312 0.118631 2.87121 -2.8623 -0 -0 -2.39599 0.197839 0 0 0 0 0 0 0 0 0 0 0.419653 0.119955 0.310199 0 -0.292577 0 0.729516 -0.198187 0 -4.60269
LYS_43 -5.89955 0.358798 6.62457 -0.3101 0.0269992 0.143824 2.31351 -2.77426 -0 -0 -2.83765 -0.0218909 0 0 0 0 0 0 0 0 0 0 0.723453 0.0291502 1.73304 0 -0.0385893 0 -1.6738 -0.211014 0 -1.81351
ILE_44 -7.38883 0.567793 2.64372 -0.514567 0.635977 0.101605 2.68592 -2.55989 -0 -0 -2.10962 0.0849077 0 0 0 0 0 0 0 0 0 0 0.164694 0.024528 0.62548 0 -0.400169 0 1.0317 -0.027408 0 -4.43415
LEU_45 -10.0684 2.54823 3.43218 -0.512193 0.586283 0.127394 3.06425 -2.92302 -0 -0 -3.11481 0.26616 0 0 0 0 0 0 0 0 0 0 0.400579 0.100739 0.276051 0 -0.307039 0 0.729516 0.100491 0 -5.29359
HIS_D:MP-NE2-connect_46 -8.86858 4.29601 7.05513 -2.906 2.0156 2.0969 2.88089 -3.28933 -0.0228179 -0.138901 -5.30778 -0.860376 0 0 0 0 0 0 0.293134 0 0.00251377 0.055224 0.282318 0.550158 0 1.59964 -0.213396 0 0.134426 0.317365 0 -0.0278664
ALA_47 -6.04639 1.90357 4.30664 -0.0221802 0 0 3.02544 -2.67401 -0 -0 -3.51031 -0.355359 0 0 0 0 0 0 0 0 0 0 0.0833548 0 0 0 -0.112437 0 2.3386 0.423663 0 -0.63942
ALA_48 -5.45784 0.267818 4.25198 -0.0219229 0 0 3.43553 -2.94482 -0 -0 -2.77804 -0.354757 0 0 0 0 0 0 0 0 0 0 0.603052 0 0 0 -0.34136 0 2.3386 -0.0337727 0 -1.03554
ALA_49 -4.3292 0.314733 2.70508 -0.0231951 5.18036e-07 0 1.52689 -2.06372 -0.00604144 -0.0377625 -0.991808 -0.338384 0 0 0 0 0 0 0 0 0 0 0.0097976 0 0 0 -0.348382 0 2.3386 -0.310366 0 -1.55376
GLN_50 -7.97412 1.28932 4.92722 -0.673764 0.117095 0.741088 2.67837 -2.92908 -0.0228179 -0.138901 -1.91693 -0.414819 0 0 0 -0.994152 0 0 0 0 0 0 0.470573 0.185012 0 2.59805 -0.126615 0 -1.0644 -0.210688 0 -3.45956
THR_51 -5.66455 1.07977 3.72987 -0.118293 0.0403271 0.0567059 2.20573 -2.5145 -0 -0 -1.11979 -1.24226 0 0 0 0 -0.563297 0 0 0 0 0 -0.0451794 0.0916276 0.337238 0 0.0258738 2.77517 -1.425 -0.0458242 0 -2.39638
GLY_52 -1.78709 0.0741416 2.36486 -5.0336e-05 0 0 1.12286 -1.20088 -0 -0 -0.838488 -0.392753 0 0 0 0 0 0 0 0 0 0 0.0797098 0 0 0 -1.18806 0 1.2108 -0.35327 0 -0.908224
THR_53 -4.58843 0.287218 4.31706 -0.1059 0.0591549 0.0687222 1.64939 -2.07772 -0.00174973 -0.0075029 -2.05611 -0.504068 0 0 0 0 -0.563297 0 0 0 0 0 0.0280418 0.00664398 0.141055 0 -0.703527 2.29234 -1.425 -0.330395 0 -3.51406
THR_54 -3.6458 0.133958 4.23947 -0.111093 0.066407 0.0718586 2.36054 -2.0024 -0.0294561 -0.211296 -2.23161 -0.587911 0 0 0 -0.539654 0 0 0 0 0 0 -0.0227654 0.00549014 0.0560438 0 -0.480837 2.30526 -1.425 -0.149055 0 -2.19785
VAL_55 -5.23851 1.22736 1.20384 -0.269768 0.215195 0.0435638 1.25127 -1.48466 -0 -0 -0.0776835 0.520626 0 0 0 0 0 0 0 0 0 0 -0.0412625 0.0498982 0.808138 0 0.042981 0 2.085 -0.158474 0 0.177522
GLU_56 -4.61285 0.667149 5.17297 -0.324929 0.0589625 0.371223 2.02236 -2.23801 -0 -0 -2.05268 -0.541072 0 0 0 0 0 0 0 0 0 0 -0.0261901 0.000671768 0 3.35941 -0.122358 0 -2.5358 -0.0222108 0 -0.823352
GLU_57 -6.32441 0.323046 7.58099 -0.335244 0.0652142 0.397275 3.36765 -3.11915 -0.0263937 -0.174434 -3.464 -0.594922 0 0 0 -0.539654 -0.956354 0 0 0 0 0 0.00859341 0.0103634 0 3.56156 -0.215755 0 -2.5358 -0.138209 0 -3.10964
ALA_58 -4.81143 0.125216 3.62788 -0.0218317 0 0 2.38197 -2.44172 -0.00481209 -0.0443646 -1.94259 -0.3667 0 0 0 0 0 0 0 0 0 0 -0.0558839 0 0 0 -0.302489 0 2.3386 -0.251413 0 -1.76957
VAL_59 -6.911 1.03154 3.1596 -0.30719 0.239336 0.0696526 2.75222 -2.60544 -0 -0 -1.72696 -0.131078 0 0 0 0 0 0 0 0 0 0 -0.000115287 0.0318951 0.141226 0 -0.400507 0 2.085 0.0172832 0 -2.55454
LYS_60 -5.60333 0.295613 6.58764 -0.298079 0.0243662 0.122631 2.71841 -2.81778 -0 -0 -2.97766 -0.0106653 0 0 0 0 0 0 0 0 0 0 0.0298643 0.148621 1.78472 0 0.0441831 0 -1.6738 0.203391 0 -1.42188
ARG_61 -6.34741 0.51311 6.13824 -0.634983 0.172044 0.360113 3.10852 -2.85399 -0 -0 -3.78188 0.278462 0 0 0 0 -0.956354 0 0 0 0 0 0.0976236 0.0373099 2.51947 0 -0.0706375 0 -1.281 0.07339 0 -2.62797
ALA_62 -6.48407 0.894293 3.36198 -0.0227038 0 0 3.01184 -2.88024 -0 -0 -2.69317 -0.367891 0 0 0 0 0 0 0 0 0 0 0.0466479 0 0 0 -0.283317 0 2.3386 -0.187445 0 -3.26547
LEU_63 -5.74753 0.298929 4.44912 -0.504953 0.493054 0.12049 2.32655 -2.45235 -0 -0 -2.88955 0.255757 0 0 0 0 0 0 0 0 0 0 0.114274 0.0530392 0.353364 0 -0.282055 0 0.729516 -0.196335 0 -2.87869
LYS_64 -4.35758 0.166622 5.14988 -0.300069 0.0270939 0.129959 2.18609 -2.26183 -0 -0 -1.65006 -0.00156686 0 0 0 0 0 0 0 0 0 0 0.0675158 0.0225447 1.87181 0 0.039602 0 -1.6738 0.193323 0 -0.390468
LEU_65 -8.2948 1.10035 2.62341 -0.716062 0.560187 0.291207 2.32324 -2.50134 -0 -0 -2.04765 0.133372 0 0 0 0 0 0 0 0 0 0 0.359425 0.0225486 0.975607 0 -0.263414 0 0.729516 0.217757 0 -4.48665
LYS_66 -8.35284 1.05183 7.41898 -0.500352 0.127423 0.390286 3.43819 -3.58251 -0.00163728 -0.00349592 -3.48464 0.195619 0 0 0 0 0 0 0 0 0 0 -0.0128407 0.36661 2.1425 0 0.0238204 0 -1.6738 0.362555 0 -2.09429
THR_67 -3.04641 0.0885307 3.97875 -0.20446 0.159241 0.0746312 1.56698 -1.82118 -0 -0 -1.41861 -0.0997567 0 0 0 0 0 0 0 0 0 0 -0.0283563 0.00433883 0.0852196 0 -0.0239906 2.28728 -1.425 0.665932 0 0.843132
LYS_68 -3.2262 0.123031 3.34496 -0.304586 0.0264439 0.13835 1.23873 -1.54279 -0 -0 -0.328342 -0.00219298 0 0 0 0 0 0 0 0 0 0 0.00849396 0.0293581 1.74105 0 -0.0213746 0 -1.6738 0.148133 0 -0.30075
LEU_69 -5.79619 0.936797 1.16085 -0.518863 0.465993 0.134201 1.02151 -1.49853 -0 -0 -0.619324 0.207631 0 0 0 0 0 0 0 0 0 0 0.00803959 0.0179807 0.2553 0 -0.266027 0 0.729516 -0.27556 0 -4.03667
GLY_70 -1.89239 0.0908708 2.22803 -5.15396e-05 0 0 1.12759 -1.18707 -0 -0 -0.679219 -0.388659 0 0 0 0 0 0 0 0 0 0 0.249236 0 0 0 -1.20402 0 1.2108 0.057885 0 -0.387001
VAL_71 -5.55936 1.15652 1.79588 -0.294084 0.207303 0.0521317 1.43615 -1.75129 -0.00163728 -0.00349592 -1.24516 0.0486552 0 0 0 0 0 0 0 0 0 0 0.136862 1.45698e-06 0.0017946 0 -0.182849 0 2.085 0.951686 0 -1.1659
SER_72 -4.24037 0.313472 4.11268 -0.0281966 0 0.0656612 2.33661 -2.10938 -0 -0 -1.78888 -0.455799 0 0 0 -0.740334 0 0 0 0 0 0 -0.0154745 0.00178174 0.188182 0 -0.399289 0.613316 -1.1772 0.499786 0 -2.82344
LEU_73 -6.39085 0.461896 2.82508 -0.68696 0.637645 0.253931 1.57812 -2.14152 -0 -0 -1.08117 0.126353 0 0 0 0 0 0 0 0 0 0 -0.00461809 0.187845 1.18734 0 -0.301932 0 0.729516 -0.33304 0 -2.95237
GLU_74 -5.23632 0.203238 5.69434 -0.462878 0.233091 1.44782 2.44956 -2.6511 -0.0278407 -0.162878 -2.48467 -2.91802 0 0 0 0 -0.700488 0 0 0 0 0 0.267871 0.00728189 0 4.00762 -0.225877 0 -2.5358 -0.237684 0 -3.33272
ALA_75 -5.94128 0.526181 3.35376 -0.0212183 0 0 2.46273 -2.66098 -0.0278407 -0.162878 -1.21511 -0.346753 0 0 0 -0.740334 0 0 0 0 0 0 -0.0336908 0 0 0 -0.108897 0 2.3386 -0.058344 0 -2.63605
ALA_76 -6.95952 0.811922 3.11734 -0.0200857 0 0 2.9567 -2.89103 -0 -0 -1.96419 -0.355919 0 0 0 0 0 0 0 0 0 0 -0.000167225 0 0 0 0.0242408 0 2.3386 0.433971 0 -2.50814
ALA_77 -5.14351 0.362795 3.30901 -0.0219376 0 0 2.19761 -2.51163 -0 -0 -2.22592 -0.368357 0 0 0 0 0 0 0 0 0 0 -0.0550434 0 0 0 -0.289138 0 2.3386 0.148075 0 -2.25945
ALA_78 -5.99126 0.876916 3.05916 -0.0219158 0 0 3.20729 -2.72173 -0 -0 -2.63995 -0.371059 0 0 0 0 0 0 0 0 0 0 0.00116985 0 0 0 -0.159796 0 2.3386 -0.285316 0 -2.70789
ILE_79 -8.90277 1.04256 2.77663 -0.510983 0.569903 0.101016 3.00822 -2.95272 -0 -0 -2.07474 0.0248868 0 0 0 0 0 0 0 0 0 0 -0.0708385 0.0921777 0.69279 0 -0.40474 0 1.0317 -0.0202217 0 -5.59712
LEU_80 -7.88022 1.28974 2.8416 -0.494733 0.360873 0.115004 2.08633 -2.63602 -0 -0 -1.51212 0.247673 0 0 0 0 0 0 0 0 0 0 0.183589 0.187806 0.562386 0 -0.222233 0 0.729516 0.280735 0 -3.86006
ALA_81 -6.46457 1.50321 2.512 -0.0227545 0 0 2.3585 -2.68244 -0.00191075 -0.0292351 -1.79102 -0.372735 0 0 0 0 0 0 0 0 0 0 0.414806 0 0 0 -0.1056 0 2.3386 0.17678 0 -2.16638
ALA_82 -6.17552 0.455408 3.17917 -0.0215983 0 0 2.84643 -2.75201 -0 -0 -2.85957 -0.351667 0 0 0 0 0 0 0 0 0 0 0.151174 0 0 0 -0.258598 0 2.3386 -0.0468523 0 -3.49503
ALA_83 -6.17243 0.496265 3.81773 -0.0213681 0 0 3.04923 -3.02625 -0 -0 -3.22168 -0.348019 0 0 0 0 0 0 0 0 0 0 -0.0277566 0 0 0 -0.11482 0 2.3386 0.117066 0 -3.11343
ALA_84 -3.54322 0.324081 2.55024 -0.0225977 0 0 1.41847 -1.8111 -0 -0 -0.593573 -0.362241 0 0 0 0 0 0 0 0 0 0 0.0102402 0 0 0 -0.215727 0 2.3386 0.110481 0 0.203652
GLN_85 -5.21092 0.527229 3.85609 -0.661886 0.0743128 0.69616 1.83211 -2.12315 -0.00191075 -0.0292351 -1.4266 -0.394426 0 0 0 -0.994152 0 0 0 0 0 0 2.08261 0.0344103 0 2.57343 -0.155841 0 -1.0644 -0.164981 0 -0.551153
LEU_86 -6.1982 0.764272 1.89946 -0.492027 0.407293 0.115082 1.25862 -1.90841 -0 -0 -0.466737 0.214866 0 0 0 0 0 0 0 0 0 0 -0.0319369 0.134522 0.317102 0 -0.284771 0 0.729516 -0.131253 0 -3.67261
GLY_87 -1.74949 0.128481 2.2136 -6.00411e-05 0 0 0.986894 -1.11965 -0 -0 -0.668546 -0.383414 0 0 0 0 0 0 0 0 0 0 -0.0329256 0 0 0 -1.50513 0 1.2108 0.449493 0 -0.469949
THR_88 -4.66346 0.542354 2.65828 -0.192022 0.142496 0.0660404 1.73357 -1.79728 -0 -0 -1.57288 -0.885238 0 0 0 -0.136324 0 0 0 0 0 0 -0.0129742 0.0290621 0.56591 0 -0.691038 2.29817 -1.425 1.19634 0 -2.144
THR_89 -4.1441 0.430805 4.3617 -0.112006 0.0620029 0.0745588 2.3735 -2.16351 -0 -0 -2.31857 -0.629901 0 0 0 -0.741524 0 0 0 0 0 0 -0.0194651 0.0200349 0.0367905 0 -0.442337 2.29823 -1.425 0.544224 0 -1.79456
VAL_90 -5.42431 0.681121 2.24638 -0.305044 0.234446 0.068969 1.78069 -1.99926 -0 -0 -1.12479 -0.0894797 0 0 0 0 0 0 0 0 0 0 -0.067548 0.0104131 0.223337 0 -0.251545 0 2.085 -0.168497 0 -2.10013
GLU_91 -4.41279 0.27002 5.24219 -0.4612 0.238571 1.44775 1.91375 -2.33205 -0.0291318 -0.160928 -2.05934 -2.92861 0 0 0 0 0 0 0 0 0 0 0.0587975 0.0132347 0 3.99996 -0.280952 0 -2.5358 -0.175375 0 -2.1919
GLU_92 -6.34004 0.268191 7.23636 -0.67136 0.219397 1.25645 3.05261 -2.99823 -0.0546931 -0.296127 -2.82773 -0.612164 0 0 0 -0.605199 -0.816147 0 0 0 0 0 0.358956 0.015801 0 3.36391 -0.232898 0 -2.5358 -0.363179 0 -2.58188
ALA_93 -5.76571 0.360466 2.55677 -0.0227315 0 0 2.51886 -2.50521 -0 -0 -1.93393 -0.391841 0 0 0 0 0 0 0 0 0 0 0.154583 0 0 0 -0.322639 0 2.3386 -0.310445 0 -3.32323
VAL_94 -7.10777 1.14858 3.03705 -0.306144 0.223373 0.0687343 2.88708 -2.66577 -0 -0 -2.46413 -0.0524133 0 0 0 0 0 0 0 0 0 0 -0.0488805 0.14556 0.0207026 0 -0.345477 0 2.085 0.175981 0 -3.19851
LYS_95 -5.23815 0.289601 5.52675 -0.312082 0.0288534 0.144516 2.26371 -2.50461 -0.0255613 -0.135199 -2.20995 0.00538928 0 0 0 0 0 0 0 0 0 0 0.0593433 0.141048 1.67842 0 -0.0316132 0 -1.6738 0.337045 0 -1.65629
ARG_96 -7.74623 0.611527 6.32764 -0.446716 0.0636422 0.230871 3.12003 -3.11489 -0 -0 -2.6958 0.378502 0 0 0 0 -0.816147 0 0 0 0 0 0.0651566 0.590818 2.04064 0 -0.0913362 0 -1.281 -0.00849617 0 -2.77179
ALA_97 -6.08591 0.429401 3.31573 -0.0216755 0 0 2.94767 -2.69155 -0 -0 -2.21561 -0.378023 0 0 0 0 0 0 0 0 0 0 0.183593 0 0 0 -0.20883 0 2.3386 -0.115453 0 -2.50205
LEU_98 -5.90379 0.646704 4.52909 -0.500934 0.283912 0.127939 2.51184 -2.55481 -0 -0 -1.58016 0.218659 0 0 0 0 0 0 0 0 0 0 0.533223 0.579937 0.397668 0 -0.2658 0 0.729516 -0.0675902 0 -0.314586
LYS_99 -3.99574 0.173275 4.8195 -0.307431 0.0282332 0.139257 2.29174 -2.18392 -0 -0 -1.60778 -0.00828108 0 0 0 0 0 0 0 0 0 0 0.111722 0.0143752 1.70542 0 -0.00984918 0 -1.6738 -0.0521288 0 -0.555415
LEU_100 -8.36386 0.772898 3.52608 -0.498657 0.508598 0.116707 3.01464 -2.86172 -0.0140103 -0.0696239 -2.3468 0.237067 0 0 0 0 0 0 0 0 0 0 -0.00346122 0.04702 0.393948 0 -0.268853 0 0.729516 -0.0989359 0 -5.17944
LYS_101 -6.75733 0.935929 6.01449 -0.463319 0.089803 0.287734 3.60121 -3.0563 -0 -0 -2.98932 0.303572 0 0 0 0 0 0 0 0 0 0 0.14047 0.13252 2.03801 0 0.0848888 0 -1.6738 0.600359 0 -0.711085
THR_102 -2.83931 0.085817 3.45349 -0.120515 0.0630516 0.0589151 1.28053 -1.69286 -0 -0 -0.233403 -0.924683 0 0 0 0 0 0 0 0 0 0 0.352569 0.0300945 0.26393 0 -0.0746673 2.31591 -1.425 0.518451 0 1.11233
LYS_103 -3.49571 0.174707 3.37596 -0.431573 0.0751936 0.243223 1.3304 -1.56629 -0 -0 -0.1282 -0.0895324 0 0 0 0 0 0 0 0 0 0 0.0104511 0.0190649 2.28651 0 -0.0803739 0 -1.6738 -0.0340353 0 0.0159963
LEU_104 -5.68761 0.488075 1.15464 -0.518905 0.429457 0.138958 1.28473 -1.42924 -0 -0 -1.0425 0.165117 0 0 0 0 0 0 0 0 0 0 0.172762 0.115996 0.229197 0 -0.207864 0 0.729516 0.0105476 0 -3.96713
GLY_105 -1.79449 0.0864748 2.11631 -4.85035e-05 0 0 1.15757 -1.1345 -0.0030938 -0.0668906 -0.440461 -0.36743 0 0 0 0 0 0 0 0 0 0 0.281061 0 0 0 -1.21748 0 1.2108 0.116174 0 -0.05601
VAL_106 -5.96714 0.706317 2.16978 -0.310357 0.227604 0.0631441 1.56163 -1.89471 -0.0140103 -0.0696239 -1.14581 -0.180105 0 0 0 0 0 0 0 0 0 0 -0.000654659 0.0186117 0.0819782 0 -0.476821 0 2.085 0.159875 0 -2.98529
SER_107 -4.41952 0.169478 4.63126 -0.0239358 0 0.0564502 3.02221 -2.2755 -0 -0 -2.52103 -0.620487 0 0 0 -1.72924 0 0 0 0 0 0 0.00551626 0.015531 0.162995 0 -0.496287 0.638107 -1.1772 0.031075 0 -4.53058
LEU_108 -5.91604 0.706374 1.47469 -0.745075 1.55075 0.185367 1.60402 -1.72521 -0 -0 -0.551041 0.334104 0 0 0 0 0 0 0 0 0 0 0.0389974 0.0284187 3.08395 0 -0.271833 0 0.729516 0.0583058 0 0.585303
LEU_109 -5.75808 0.605506 2.82972 -0.715125 0.454754 0.283301 1.56723 -2.18851 -0 -0 -0.451885 0.163445 0 0 0 0 0 0 0 0 0 0 0.204752 0.0538147 0.868687 0 -0.228216 0 0.729516 0.156477 0 -1.42461
GLN_110 -6.05282 0.355119 5.42618 -0.2616 0.0446422 0.213939 3.04065 -2.69277 -0.0030938 -0.0668906 -2.08665 -0.412232 0 0 0 -1.72924 0 0 0 0 0 0 0.231917 0.161621 0 2.76981 -0.152564 0 -1.0644 0.137501 0 -2.14088
ALA_111 -6.25076 0.662388 3.12656 -0.0220201 0 0 2.98597 -2.7664 -0 -0 -2.2776 -0.381457 0 0 0 0 0 0 0 0 0 0 0.0763699 0 0 0 -0.161651 0 2.3386 -0.0399007 0 -2.70991
ALA_112 -6.25294 0.450239 3.14185 -0.0225166 0 0 2.77014 -2.74309 -0 -0 -2.59675 -0.366684 0 0 0 0 0 0 0 0 0 0 0.276378 0 0 0 -0.293228 0 2.3386 -0.176035 0 -3.47404
LEU_113 -8.14762 0.527259 3.16506 -0.718449 0.608609 0.286194 2.89892 -2.72964 -0 -0 -2.66225 0.165491 0 0 0 0 0 0 0 0 0 0 0.612534 0.0254085 1.01821 0 -0.273689 0 0.729516 -0.161172 0 -4.65562
ALA_114 -5.4618 0.580029 3.04034 -0.0215206 0 0 2.26782 -2.49657 -0 -0 -1.41147 -0.352583 0 0 0 0 0 0 0 0 0 0 0.148651 0 0 0 -0.22451 0 2.3386 -0.0514202 0 -1.64443
LEU_115 -8.73346 1.05591 2.4198 -0.510267 0.508697 0.12153 2.6436 -2.68471 -0 -0 -1.59255 0.255934 0 0 0 0 0 0 0 0 0 0 0.240486 0.0404534 0.385299 0 -0.269831 0 0.729516 -0.0263782 0 -5.41596
ALA_116 -6.03829 1.26381 2.59276 -0.0218948 0 0 2.63198 -2.59624 -0 -0 -2.21265 -0.366087 0 0 0 0 0 0 0 0 0 0 0.100396 0 0 0 -0.149972 0 2.3386 0.12385 0 -2.33374
THR_117 -7.89253 0.895461 4.93223 -0.204468 0.146245 0.0741867 3.67836 -3.08719 -0.00157933 -0.0359112 -3.67791 -0.0226678 0 0 0 0 0 0 0 0 0 0 0.308744 0.0761927 0.0834141 0 0.0588392 2.28605 -1.425 0.465575 0 -3.34196
ALA_118 -5.77871 0.515238 3.87603 -0.0206232 0 0 2.833 -2.918 -0 -0 -2.40851 -0.352458 0 0 0 0 0 0 0 0 0 0 0.125685 0 0 0 -0.10737 0 2.3386 0.542825 0 -1.35429
ALA_119 -3.7816 0.267134 2.5169 -0.0226342 0 0 1.28802 -1.84521 -0 -0 -0.450153 -0.346069 0 0 0 0 0 0 0 0 0 0 -0.000629952 0 0 0 -0.239618 0 2.3386 0.0170571 0 -0.258206
ILE_120 -6.84496 0.942919 1.09514 -0.517176 0.584366 0.104208 1.72812 -1.89765 -0 -0 -0.398191 0.00903845 0 0 0 0 0 0 0 0 0 0 -0.0155013 0.249858 0.801737 0 -0.44846 0 1.0317 -0.119093 0 -3.69394
LEU_121 -6.96067 1.37147 2.00227 -0.755548 1.03194 0.204536 1.6522 -2.06783 -0 -0 -1.03683 0.363284 0 0 0 0 0 0 0 0 0 0 -0.0469775 0.138816 2.68362 0 -0.293764 0 0.729516 -0.07061 0 -1.05458
GLY_122 -1.8294 0.145897 2.31159 -5.79714e-05 0 0 1.06746 -1.19759 -0 -0 -0.673813 -0.380261 0 0 0 0 0 0 0 0 0 0 0.0429645 0 0 0 -1.47841 0 1.2108 0.235139 0 -0.545688
THR_123 -4.69214 0.387734 4.27947 -0.10425 0.069895 0.0657515 1.84236 -2.14243 -0.00166797 -0.0375273 -2.05464 -0.440027 0 0 0 0 0 0 0 0 0 0 0.0738576 0.00158529 0.241622 0 -0.803385 2.28601 -1.425 0.521682 0 -1.9311
THR_124 -4.80634 0.184413 6.03355 -0.11334 0.0728956 0.074835 3.37465 -2.69939 -0 -0 -3.58188 -0.565607 0 0 0 -1.5863 0 0 0 0 0 0 -0.0293864 0.151578 0.0532253 0 -0.450301 2.32696 -1.425 0.0535973 0 -2.93184
VAL_125 -5.40285 0.716081 2.06926 -0.305732 0.219851 0.0693511 1.64075 -1.92484 -0 -0 -0.934411 -0.105311 0 0 0 0 0 0 0 0 0 0 -0.0447627 0.0467491 0.122692 0 -0.277117 0 2.085 -0.0258332 0 -2.05113
GLU_126 -4.43305 0.297056 5.44129 -0.4653 0.264446 1.46498 1.76403 -2.33398 -0.0282878 -0.151347 -1.87382 -2.89999 0 0 0 0 0 0 0 0 0 0 -0.0200686 0.0354335 0 4.01318 -0.2389 0 -2.5358 -0.10091 0 -1.80104
GLU_127 -5.94418 0.415376 7.31875 -0.208781 0.0261375 0.299768 3.42707 -3.06262 -0.0282878 -0.151347 -3.23491 -0.519203 0 0 0 -1.5863 0 0 0 0 0 0 -0.0343555 0.138646 0 3.57257 -0.194239 0 -2.5358 -0.31392 0 -2.61563
ALA_128 -5.57043 0.228791 3.43117 -0.0208155 0 0 2.52196 -2.62488 -0 -0 -1.84919 -0.359663 0 0 0 0 0 0 0 0 0 0 -0.0383526 0 0 0 -0.185986 0 2.3386 -0.158051 0 -2.28685
VAL_129 -6.62759 0.83658 2.85203 -0.307948 0.24964 0.0693602 2.70055 -2.50863 -0 -0 -2.21267 -0.0546501 0 0 0 0 0 0 0 0 0 0 -0.00956368 0.105798 0.0676373 0 -0.374922 0 2.085 0.13258 0 -2.9968
LYS_130 -5.41982 0.361282 5.58189 -0.307404 0.0265426 0.139881 2.45258 -2.58045 -0 -0 -1.85329 0.00384931 0 0 0 0 0 0 0 0 0 0 0.16776 0.0546973 1.72222 0 -0.00920408 0 -1.6738 0.0425204 0 -1.29074
ARG_131 -7.0495 0.593692 5.51169 -0.585589 0.0784653 0.320362 2.84076 -2.92452 -8.86342e-05 -0.00161609 -1.97811 0.515013 0 0 0 0 0 0 0 0 0 0 0.17915 0.298972 2.39617 0 -0.0674777 0 -1.281 -0.145557 0 -1.29919
ALA_132 -6.96147 1.07851 3.3348 -0.0221523 0 0 2.98511 -2.92097 -0 -0 -2.4514 -0.366864 0 0 0 0 0 0 0 0 0 0 0.258192 0 0 0 -0.189938 0 2.3386 -0.0852254 0 -3.0028
LEU_133 -6.11422 0.363137 4.19657 -0.515426 0.370297 0.133771 2.37541 -2.47846 -0 -0 -2.64336 0.253533 0 0 0 0 0 0 0 0 0 0 0.740578 0.0776764 0.273434 0 -0.306243 0 0.729516 -0.0952669 0 -2.63906
LYS_134 -4.58262 0.165974 5.39912 -0.30332 0.0288686 0.133604 2.36544 -2.38674 -0 -0 -2.08643 0.00457714 0 0 0 0 0 0 0 0 0 0 0.170809 0.00589993 1.8156 0 0.0226609 0 -1.6738 0.000395275 0 -0.919963
LEU_135 -8.46757 0.870191 3.29585 -0.48851 0.397192 0.115713 2.92132 -2.79428 -3.51955e-05 -0.000613929 -2.38854 0.21577 0 0 0 0 0 0 0 0 0 0 0.0272678 0.437707 0.497734 0 -0.244173 0 0.729516 0.110367 0 -4.7651
LYS_136 -7.85061 0.767765 6.98722 -0.482374 0.0902278 0.351582 3.33168 -3.37942 -0.0113159 -0.0310187 -2.81193 0.221525 0 0 0 0 0 0 0 0 0 0 -0.0108203 0.25871 2.08325 0 0.0525532 0 -1.6738 0.565832 0 -1.54095
THR_137 -3.15109 0.0998511 4.03204 -0.205702 0.168977 0.0751829 1.5648 -1.83837 -0 -0 -1.3393 -0.0423608 0 0 0 0 0 0 0 0 0 0 -0.0246796 0.00470692 0.0742851 0 -0.0277661 2.29448 -1.425 0.842676 0 1.10274
LYS_138 -3.46558 0.125727 3.28111 -0.307341 0.0280282 0.14228 1.39195 -1.61745 -0 -0 -0.601269 -0.0201318 0 0 0 0 0 0 0 0 0 0 -0.0425665 0.0152972 1.80242 0 -0.0588618 0 -1.6738 0.179636 0 -0.820554
LEU_139 -5.2672 0.796765 1.43583 -0.778679 0.99115 0.22413 1.29978 -1.57142 -0 -0 -1.26225 0.36403 0 0 0 0 0 0 0 0 0 0 0.126197 0.125254 2.9573 0 -0.25798 0 0.729516 -0.308155 0 -0.395737
GLY_140 -1.78906 0.0891137 2.12289 -4.81777e-05 0 0 1.05751 -1.13722 -0 -0 -0.548942 -0.369996 0 0 0 0 0 0 0 0 0 0 0.485095 0 0 0 -1.23929 0 1.2108 -0.0863116 0 -0.205466
VAL_141 -5.88134 1.20289 2.96173 -0.297637 0.199126 0.0551747 1.40042 -2.04061 -0.0113511 -0.0316326 -1.64435 -0.0913399 0 0 0 0 0 0 0 0 0 0 0.0644813 0.034079 0.011789 0 -0.398231 0 2.085 0.445968 0 -1.93583
SER_142 -4.72805 0.276036 5.62321 -0.0356177 0 0.063692 3.14724 -2.48606 -9.53529e-05 -0.00214005 -3.09492 -0.195472 0 0 0 -0.967354 -0.791165 0 0 0 0 0 -0.0298595 0.00119477 0.159398 0 -0.445501 1.73682 -1.1772 0.158889 0 -2.78697
LEU_143 -6.7439 0.517677 2.40232 -0.703888 0.544396 0.272265 1.84277 -2.0681 -0 -0 -0.628611 0.108899 0 0 0 0 0 0 0 0 0 0 0.0833321 0.0811738 1.18223 0 -0.294058 0 0.729516 -0.253685 0 -2.92767
LYS_144 -6.12986 0.559115 6.4503 -0.424107 0.0901413 0.227997 3.13382 -2.85706 -0 -0 -5.71667 -0.0837749 0 0 0 0 -0.219944 0 0 0 0 0 -0.0107549 0.147133 1.87244 0 0.0425724 0 -1.6738 0.177535 0 -4.41491
GLU_145 -7.21068 0.677623 7.69357 -0.213388 0.0271963 0.340087 3.60553 -3.43687 -0 -0 -4.18056 -0.542217 0 0 0 -0.967354 -0.791165 0 0 0 0 0 0.116015 0.567056 0 4.54079 -0.23734 0 -2.5358 0.0119357 0 -2.53559
ALA_146 -6.98816 0.75307 3.38428 -0.0219681 0 0 2.90842 -2.91212 -9.53529e-05 -0.00214005 -1.60767 -0.351167 0 0 0 0 0 0 0 0 0 0 0.307304 0 0 0 -0.194966 0 2.3386 -0.268222 0 -2.65483
LEU_147 -9.86016 1.18596 4.14044 -0.488432 0.287928 0.115998 3.23103 -3.25623 -0 -0 -2.5935 0.207276 0 0 0 0 0 0 0 0 0 0 0.177747 0.383051 0.348358 0 -0.283575 0 0.729516 -0.11082 0 -5.78541
LEU_148 -7.31236 0.287927 4.41713 -0.513505 0.441743 0.131306 2.81575 -2.74476 -0 -0 -3.09714 0.220705 0 0 0 0 0 0 0 0 0 0 1.92715 0.0919652 0.321692 0 -0.316853 0 0.729516 -0.137682 0 -2.73741
ILE_149 -8.75719 0.872874 2.68809 -0.519224 0.674687 0.103826 2.65286 -2.70829 -0 -0 -2.12471 0.0883645 0 0 0 0 0 0 0 0 0 0 0.105924 0.0376252 0.638544 0 -0.292437 0 1.0317 0.314146 0 -5.19321
LEU_150 -9.46153 1.43278 2.66194 -0.498216 0.387658 0.121897 2.58378 -2.87989 -0 -0 -1.70855 0.241586 0 0 0 0 0 0 0 0 0 0 0.0585606 0.385701 0.660986 0 -0.2103 0 0.729516 0.669724 0 -4.82435
VAL_151 -7.69218 1.06303 2.65495 -0.316667 0.348818 0.0724975 2.80369 -2.71702 -0 -0 -2.10239 -0.0631387 0 0 0 0 0 0 0 0 0 0 0.0107213 0.0335088 0.0969865 0 -0.312371 0 2.085 0.349593 0 -3.68496
THR_152 -7.65626 0.474339 5.04665 -0.206389 0.161925 0.0757273 3.28133 -3.0487 -0 -0 -3.07692 -0.119912 0 0 0 0 0 0 0 0 0 0 0.197985 0.0190779 0.0748417 0 0.0165643 2.28766 -1.425 0.409896 0 -3.48719
ALA_153 -6.38972 0.340156 4.02845 -0.0215677 0 0 3.07171 -3.10429 -0 -0 -3.0222 -0.3594 0 0 0 0 0 0 0 0 0 0 -0.0182854 0 0 0 -0.246045 0 2.3386 0.200553 0 -3.18205
ALA_154 -4.20764 0.433264 2.4433 -0.0225327 0 0 1.79773 -1.9785 -0 -0 -0.587655 -0.384447 0 0 0 0 0 0 0 0 0 0 0.265171 0 0 0 -0.141656 0 2.3386 -0.13257 0 -0.176932
ILE_155 -6.27925 1.19706 1.72867 -0.516528 0.63555 0.10232 1.59992 -1.94519 -0 -0 -0.895103 0.0486585 0 0 0 0 0 0 0 0 0 0 0.0445384 0.0254494 0.628278 0 -0.414072 0 1.0317 0.111724 0 -2.89627
LEU_156 -6.59738 1.07665 2.23839 -0.511006 0.412894 0.126058 1.26 -1.98881 -0 -0 -0.415382 0.236529 0 0 0 0 0 0 0 0 0 0 -0.0308811 0.0284563 0.337161 0 -0.31142 0 0.729516 0.0330318 0 -3.37618
GLY_157 -1.73609 0.11069 2.32802 -5.41972e-05 0 0 1.1261 -1.15805 -0 -0 -0.958058 -0.406205 0 0 0 0 0 0 0 0 0 0 0.0127342 0 0 0 -1.39652 0 1.2108 -0.00727264 0 -0.873901
THR_158 -4.7303 0.951209 2.4744 -0.188895 0.148864 0.0632122 1.51148 -1.73061 -0 -0 -1.32962 -0.806401 0 0 0 -0.211412 0 0 0 0 0 0 -0.0312372 0.0295867 0.626688 0 -0.7205 2.29926 -1.425 0.789006 0 -2.28026
THR_159 -4.30214 0.433273 4.26961 -0.112211 0.0691959 0.075102 2.52236 -2.15597 -0.000927323 -0.0145896 -2.55994 -0.628286 0 0 0 -0.629089 0 0 0 0 0 0 -0.022888 0.0272138 0.0322034 0 -0.456991 2.30135 -1.425 0.52576 0 -2.05196
VAL_160 -6.20767 1.01627 2.05896 -0.280044 0.21705 0.0469058 1.71765 -2.09786 -0 -0 -0.765229 0.469639 0 0 0 0 0 0 0 0 0 0 0.114315 0.0250279 0.693679 0 0.0690422 0 2.085 -0.211534 0 -1.0488
GLU_161 -4.01743 0.334575 4.72145 -0.46308 0.233177 1.44831 1.67013 -2.19899 -0.0265354 -0.162566 -2.10504 -2.87534 0 0 0 0 0 0 0 0 0 0 0.249169 0.00537621 0 3.9883 -0.301156 0 -2.5358 -0.253936 0 -2.28939
GLU_162 -6.4932 0.341664 7.23331 -0.644298 0.243208 1.20309 3.37546 -3.06427 -0.0265354 -0.162566 -3.13938 -0.665236 0 0 0 -0.417677 -0.828302 0 0 0 0 0 0.245421 0.00422047 0 3.36974 -0.257798 0 -2.5358 -0.369626 0 -2.58857
ALA_163 -5.83879 0.138557 2.42223 -0.0211603 0 0 2.3952 -2.47789 -0.000927323 -0.0145896 -1.72993 -0.359006 0 0 0 0 0 0 0 0 0 0 0.305585 0 0 0 -0.262217 0 2.3386 -0.223028 0 -3.32737
VAL_164 -6.75568 0.679119 3.33952 -0.308156 0.256304 0.0696703 2.72008 -2.66909 -0 -0 -1.91278 -0.0958021 0 0 0 0 0 0 0 0 0 0 0.0768164 0.0720136 0.0918564 0 -0.408547 0 2.085 0.097303 0 -2.66238
TYR_165 -4.94864 0.277414 4.92001 -0.957826 0.0533933 0.368191 2.28962 -2.45526 -0 -0 -1.81884 -0.282274 0 0 0 0 0 0 0 0 0 0 0.197786 0.0568705 0 1.8048 -0.433256 1.06592e-05 0.964136 0.588168 0 0.624304
ARG_166 -7.61756 0.791549 6.32015 -0.450443 0.0694107 0.233234 2.98917 -3.08192 -0 -0 -3.2329 0.3808 0 0 0 0 -0.828302 0 0 0 0 0 0.0799626 0.466591 2.05971 0 -0.126067 0 -1.281 0.342029 0 -2.88559
ALA_167 -6.51953 0.648956 3.12615 -0.0213223 0 0 3.03459 -2.76547 -0 -0 -2.372 -0.376237 0 0 0 0 0 0 0 0 0 0 0.107471 0 0 0 -0.259497 0 2.3386 -0.175572 0 -3.23387
LEU_168 -6.1106 0.578517 4.69727 -0.505519 0.36417 0.128312 2.63598 -2.61383 -0 -0 -2.65757 0.237023 0 0 0 0 0 0 0 0 0 0 0.71806 0.25895 0.329718 0 -0.285351 0 0.729516 -0.110021 0 -1.60538
LYS_169 -4.00995 0.129804 5.46031 -0.423462 0.0773188 0.228896 2.43023 -2.38525 -0 -0 -3.14366 -0.0891078 0 0 0 0 0 0 0 0 0 0 0.194593 0.0361259 1.8815 0 0.0325798 0 -1.6738 0.147365 0 -1.10651
LEU_170 -8.81025 1.07812 3.23748 -0.501544 0.335731 0.12555 2.85649 -2.79091 -0.0117251 -0.0582587 -1.85707 0.207573 0 0 0 0 0 0 0 0 0 0 -6.15005e-05 0.274579 0.384984 0 -0.273165 0 0.729516 0.134781 0 -4.93818
LYS_171 -6.4741 0.744959 6.30104 -0.468341 0.0835431 0.296132 3.56932 -3.05726 -0 -0 -2.81515 0.249996 0 0 0 0 0 0 0 0 0 0 0.00783473 0.0540058 2.02328 0 0.054892 0 -1.6738 0.613053 0 -0.490594
THR_172 -2.92352 0.147992 3.89198 -0.20235 0.139876 0.0732665 1.41585 -1.78526 -0 -0 -1.09628 -0.0987021 0 0 0 0 0 0 0 0 0 0 0.0326231 0.000400768 0.111973 0 -0.0148535 2.29152 -1.425 0.950944 0 1.51046
LYS_173 -3.70402 0.0923084 3.65885 -0.43743 0.0960426 0.249114 1.39909 -1.67395 -0 -0 -0.256656 -0.0882906 0 0 0 0 0 0 0 0 0 0 0.152566 0.044266 2.17993 0 0.026897 0 -1.6738 0.315402 0 0.380323
LEU_174 -5.41373 0.439227 1.33833 -0.525603 0.553725 0.140225 1.13417 -1.42973 -0 -0 -0.948455 0.180379 0 0 0 0 0 0 0 0 0 0 0.113738 0.039745 0.226757 0 -0.247045 0 0.729516 -0.0710554 0 -3.73981
GLY_175 -1.87525 0.0941076 2.21 -5.0495e-05 0 0 1.26643 -1.18451 -0 -0 -0.562225 -0.374366 0 0 0 0 0 0 0 0 0 0 0.163828 0 0 0 -1.13641 0 1.2108 0.252684 0 0.0650371
VAL_176 -5.23243 0.691913 1.89511 -0.314001 0.231348 0.0655745 1.39964 -1.71695 -0.0117251 -0.0582587 -0.672652 -0.246811 0 0 0 0 0 0 0 0 0 0 -0.00960075 0.0118665 0.147325 0 -0.436788 0 2.085 0.182099 0 -1.98934
SER_177 -2.83722 0.0739696 3.1368 -0.0289956 0 0.0671781 1.78246 -1.52416 -0 -0 -1.6723 -0.378092 0 0 0 0 0 0 0 0 0 0 0.0103422 0.00918171 0.235755 0 -0.340267 0.604582 -1.1772 -0.432592 0 -2.47056
LEU_178 -5.66849 0.49177 2.06389 -0.499556 0.518926 0.117568 1.84096 -1.85653 -0 -0 -1.02414 0.247338 0 0 0 0 0 0 0 0 0 0 -0.03843 0.133242 0.28624 0 -0.289342 0 0.729516 -0.287651 0 -3.23469
GLU_179 -4.06213 0.206238 4.36691 -0.334912 0.0759038 0.40068 1.34898 -2.01154 -0.0161288 -0.103005 -1.04891 -0.618798 0 0 0 0 0 0 0 0 0 0 0.0130924 0.000918951 0 2.96628 -0.0629262 0 -2.5358 0.208592 0 -1.20656
LEU_180 -6.38271 0.601727 3.44112 -0.712506 0.647584 0.276244 2.16789 -2.37477 -0 -0 -1.14084 0.144837 0 0 0 0 0 0 0 0 0 0 0.128292 0.0650312 0.92245 0 -0.235242 0 0.729516 0.251216 0 -1.47017
ALA_181 -6.68654 0.89122 3.24048 -0.021596 0 0 2.89284 -2.77233 -0 -0 -1.78709 -0.366675 0 0 0 0 0 0 0 0 0 0 0.023718 0 0 0 -0.293233 0 2.3386 0.00167782 0 -2.53892
LEU_182 -9.08636 0.842244 4.28705 -0.484394 0.260132 0.113882 2.96295 -3.15822 -0 -0 -2.43927 0.197925 0 0 0 0 0 0 0 0 0 0 0.672567 0.494687 0.410683 0 -0.264341 0 0.729516 -0.0199511 0 -4.4809
ALA_183 -4.85138 0.389459 3.6572 -0.0223453 0 0 2.85105 -2.46538 -0.00854518 -0.0820351 -1.99314 -0.350781 0 0 0 0 0 0 0 0 0 0 0.323544 0 0 0 -0.327591 0 2.3386 -0.0721916 0 -0.613536
ILE_184 -8.9392 1.06767 2.14252 -0.516501 0.644487 0.102909 2.66062 -2.63049 -0 -0 -2.12944 0.0803169 0 0 0 0 0 0 0 0 0 0 0.0499323 0.0359778 0.642703 0 -0.337531 0 1.0317 0.1505 0 -5.94382
LEU_185 -8.88672 1.32911 2.42402 -0.504741 0.469649 0.112449 2.45332 -2.66849 -0 -0 -1.7091 0.317389 0 0 0 0 0 0 0 0 0 0 0.237392 0.752074 0.446748 0 -0.252281 0 0.729516 0.304029 0 -4.44564
ALA_186 -5.61728 0.468124 2.88783 -0.022006 0 0 2.58419 -2.4938 -0 -0 -2.19953 -0.359655 0 0 0 0 0 0 0 0 0 0 0.268103 0 0 0 -0.0806731 0 2.3386 0.217433 0 -2.00867
VAL_187 -8.33839 1.05775 3.84 -0.319516 0.355657 0.0733478 3.33289 -3.03578 -0 -0 -2.49948 -0.0870038 0 0 0 0 0 0 0 0 0 0 0.181401 0.187475 0.164936 0 -0.145245 0 2.085 0.299794 0 -2.84716
ALA_188 -6.29767 0.721299 3.92101 -0.0214386 0 0 2.99599 -3.06663 -0 -0 -2.91585 -0.340939 0 0 0 0 0 0 0 0 0 0 -0.00310559 0 0 0 -0.168132 0 2.3386 0.29326 0 -2.54361
ALA_189 -3.84513 0.648114 2.64115 -0.0209073 0 0 1.57736 -1.9065 -0 -0 -0.535636 -0.367064 0 0 0 0 0 0 0 0 0 0 -0.0216103 0 0 0 -0.0722515 0 2.3386 0.156167 0 0.592291
LEU_190 -6.12289 0.727623 2.27282 -0.508271 0.408086 0.128762 1.82543 -2.09404 -0 -0 -0.814323 0.233993 0 0 0 0 0 0 0 0 0 0 0.594015 0.296958 0.31032 0 -0.31256 0 0.729516 -0.0703688 0 -2.39493
LEU_191 -5.95419 0.60963 2.2211 -0.519835 0.693437 0.129297 1.18 -1.87477 -0 -0 -0.743631 0.23521 0 0 0 0 0 0 0 0 0 0 0.0617014 0.00539893 0.338509 0 -0.285333 0 0.729516 -0.184323 0 -3.35829
GLY_192 -1.75267 0.0646942 2.29186 -5.75688e-05 0 0 1.12557 -1.14768 -0 -0 -0.763564 -0.392364 0 0 0 0 0 0 0 0 0 0 -0.135114 0 0 0 -1.45135 0 1.2108 0.238028 0 -0.711841
THR_193 -4.53442 0.637355 2.52934 -0.182041 0.137475 0.0627389 1.56172 -1.76618 -5.9536e-05 -0.000887414 -1.6861 -0.8864 0 0 0 0 0 0 0 0 0 0 -0.0694321 0.0571793 0.530026 0 -0.678326 2.28985 -1.425 1.1397 0 -2.28345
THR_194 -4.44539 0.609982 4.53637 -0.114678 0.06836 0.077902 2.57208 -2.23558 -0.00210672 -0.0267034 -2.71441 -0.627093 0 0 0 -0.586749 0 0 0 0 0 0 0.0167139 0.117604 0.0386507 0 -0.475009 2.28887 -1.425 0.63231 0 -1.69387
VAL_195 -5.38756 0.781145 1.95054 -0.310482 0.270003 0.0710478 1.395 -1.85604 -0 -0 -0.713217 -0.117583 0 0 0 0 0 0 0 0 0 0 -0.0615862 0.00142465 0.230213 0 -0.27448 0 2.085 -0.150228 0 -2.08681
GLU_196 -4.31088 0.0822374 6.05457 -0.467531 0.25255 1.46798 1.85249 -2.54204 -0.0280133 -0.154795 -2.9681 -2.89928 0 0 0 0 0 0 0 0 0 0 0.0304778 0.0498023 0 3.95105 -0.183024 0 -2.5358 -0.104283 0 -2.45258
GLU_197 -5.9854 0.5989 7.53632 -0.441842 0.0596624 0.878577 3.34189 -3.11845 -0.0280728 -0.155683 -4.41565 -0.44321 0 0 0 -0.586749 -0.569774 0 0 0 0 0 0.131905 0.0202786 0 3.34436 -0.327449 0 -2.5358 -0.370093 0 -3.06627
ALA_198 -5.87662 0.59577 2.55911 -0.0227483 0 0 2.32052 -2.52486 -0.00210672 -0.0267034 -1.84729 -0.371074 0 0 0 0 0 0 0 0 0 0 0.406522 0 0 0 -0.317547 0 2.3386 -0.318907 0 -3.08732
VAL_199 -6.41019 0.365272 2.53239 -0.309505 0.265106 0.0702188 2.54506 -2.39348 -0 -0 -2.00812 -0.064896 0 0 0 0 0 0 0 0 0 0 -0.0245248 0.00831546 0.101398 0 -0.295719 0 2.085 0.0265957 0 -3.50708
LYS_200 -5.98439 0.381353 7.30157 -0.480196 0.216979 0.241097 3.20561 -3.14738 -0 -0 -4.17473 0.13159 0 0 0 0 -0.569774 0 0 0 0 0 0.142686 0.0213178 2.6071 0 -0.0151634 0 -1.6738 -0.0381408 0 -1.83427
ARG_201 -6.10497 0.370707 5.02309 -1.15225 0.514463 0.743082 2.25353 -2.64518 -0 -0 -1.97034 0.294511 0 0 0 0 0 0 0 0 0 0 0.0781854 0.124984 3.32746 0 -0.0684988 0 -1.281 -0.0296617 0 -0.521879
ALA_202 -6.65941 0.93341 3.23865 -0.0219541 0 0 2.91153 -2.8153 -0 -0 -2.28965 -0.365735 0 0 0 0 0 0 0 0 0 0 0.0588951 0 0 0 -0.17505 0 2.3386 0.020164 0 -2.82585
LEU_203 -6.58371 0.536966 4.90749 -0.500416 0.332099 0.123932 2.84459 -2.72028 -0 -0 -2.59825 0.227644 0 0 0 0 0 0 0 0 0 0 0.225851 0.350537 0.353897 0 -0.278582 0 0.729516 -0.0973005 0 -2.14602
LYS_204 -4.5467 0.207782 5.37569 -0.303895 0.0258914 0.134931 2.50581 -2.4208 -0 -0 -2.24904 -0.0179018 0 0 0 0 0 0 0 0 0 0 0.229619 0.0740511 1.75881 0 0.00305652 0 -1.6738 -0.106424 0 -1.00293
LEU_205 -8.36959 0.930608 3.46368 -0.706946 0.530604 0.274437 2.83405 -2.7078 -0 -0 -1.64405 0.128331 0 0 0 0 0 0 0 0 0 0 0.130096 0.147481 1.06193 0 -0.280868 0 0.729516 -0.134 0 -3.61253
LYS_206 -7.79456 0.632161 6.82725 -0.694474 0.216073 0.544906 2.67559 -3.22238 -0.0151234 -0.0382021 -1.12618 0.264876 0 0 0 0 0 0 0 0 0 0 0.112901 0.511625 3.13129 0 0.0209545 0 -1.6738 0.0658714 0 0.438768
THR_207 -3.02219 0.104845 4.10368 -0.202903 0.141631 0.0742373 1.50162 -1.85092 -0 -0 -0.903921 -0.125723 0 0 0 0 0 0 0 0 0 0 -0.0112443 0.00665035 0.14405 0 -0.00577643 2.2854 -1.425 0.354407 0 1.16884
LYS_208 -3.64922 0.108754 4.07144 -0.435766 0.0883125 0.245879 1.81781 -1.83769 -0 -0 -1.83245 -0.0683465 0 0 0 0 0 0 0 0 0 0 -0.0301873 0.0109489 2.11042 0 0.0374221 0 -1.6738 0.243533 0 -0.79294
LEU_209 -6.05497 1.55628 2.4617 -0.48304 0.453391 0.0842369 1.35569 -1.58564 -0 -0 -2.00717 0.338728 0 0 0 0 0 0 0 0 0 0 -0.00985354 0.015461 0.408716 0 -0.26272 0 0.729516 -0.265853 0 -3.26553
GLY:CtermProteinFull_210 -1.21497 0.793634 1.17423 -0.415814 0.0486915 1.26557 0.076397 -0.284481 -0 -0 -1.54106 -2.94252 0 0 0 0 0 0 0 0 0 0 0 0 0 0 0 0 1.2108 -0.258658 0 -2.08818
HMM:MP-FE1-connect_211 -21.3721 6.39869 0.751469 -22.8494 22.2147 -2.75336 4.75087 -4.78963 -0.0390322 -0.275538 -12.8797 -11.5785 0 0 0 0 -1.32953 0 0.293134 0 0.00251377 0.055224 0 0 0 0 0 0 0 0 0 -43.4002
#END_POSE_ENERGIES_TABLE UM_98_H46_areda15_HMM_onlyH_1__DE_4
