# Supplementary material for: Design of Heme Enzymes with a Tunable Substrate Binding Pocket Adjacent to an Open Metal Coordination Site
Source: J Am Chem Soc. 2023 Jun 21;145(26):14307–15. doi: 10.1021/jacs.3c02742 (PMC10326885; doi:10.1021/jacs.3c02742)
Supplement: Supplementary file 3 — ja3c02742_si_003.zip [file ja3c02742_si_003.zip › heme_binder_design_models/IK_HC015_02.pdb]

HEADER                                            xx-MMM-xx                     
EXPDTA    THEORETICAL MODEL                                                     
REMARK 666 MATCH TEMPLATE X HMM    0 MATCH MOTIF A HIS   46  1  1               
REMARK 666 MATCH TEMPLATE A HIS   46 MATCH MOTIF A GLU   15  2  1               
REMARK 220                                                                      
REMARK 220 EXPERIMENTAL DETAILS                                                 
REMARK 220  EXPERIMENT TYPE                : THEORETICAL MODELLING              
REMARK 220  DATE OF DATA COLLECTION        : 27-MAR-21                          
REMARK 220                                                                      
REMARK 220 REMARK: MODEL GENERATED BY ROSETTA                                   
REMARK 220  VERSION 2020.50+release.1295438                                     
HETNAM     HMM X   1  HMM                                                       
LINK         OE1 GLU A  15                 ND1 HIS A  46                  2.84  
LINK         NE2 HIS A  46                FE1  HMM X   1                  2.47  
ATOM      1  N   VAL A   1       8.021 -32.838  14.640  1.00  0.00           N  
ATOM      2  CA  VAL A   1       6.967 -32.124  13.922  1.00  0.00           C  
ATOM      3  C   VAL A   1       5.585 -32.309  14.544  1.00  0.00           C  
ATOM      4  O   VAL A   1       5.171 -33.426  14.835  1.00  0.00           O  
ATOM      5  CB  VAL A   1       6.922 -32.599  12.457  1.00  0.00           C  
ATOM      6  CG1 VAL A   1       5.821 -31.874  11.697  1.00  0.00           C  
ATOM      7  CG2 VAL A   1       8.273 -32.371  11.798  1.00  0.00           C  
ATOM      8 1H   VAL A   1       8.899 -32.680  14.188  1.00  0.00           H  
ATOM      9 2H   VAL A   1       8.067 -32.506  15.582  1.00  0.00           H  
ATOM     10 3H   VAL A   1       7.819 -33.817  14.642  1.00  0.00           H  
ATOM     11  HA  VAL A   1       7.195 -31.058  13.943  1.00  0.00           H  
ATOM     12  HB  VAL A   1       6.680 -33.661  12.437  1.00  0.00           H  
ATOM     13 1HG1 VAL A   1       5.803 -32.221  10.664  1.00  0.00           H  
ATOM     14 2HG1 VAL A   1       4.858 -32.079  12.165  1.00  0.00           H  
ATOM     15 3HG1 VAL A   1       6.013 -30.801  11.713  1.00  0.00           H  
ATOM     16 1HG2 VAL A   1       8.234 -32.710  10.762  1.00  0.00           H  
ATOM     17 2HG2 VAL A   1       8.517 -31.310  11.824  1.00  0.00           H  
ATOM     18 3HG2 VAL A   1       9.038 -32.933  12.333  1.00  0.00           H  
ATOM     19  N   SER A   2       4.861 -31.211  14.727  1.00  0.00           N  
ATOM     20  CA  SER A   2       3.506 -31.311  15.245  1.00  0.00           C  
ATOM     21  C   SER A   2       2.482 -31.485  14.123  1.00  0.00           C  
ATOM     22  O   SER A   2       2.784 -31.298  12.936  1.00  0.00           O  
ATOM     23  CB  SER A   2       3.175 -30.073  16.057  1.00  0.00           C  
ATOM     24  OG  SER A   2       3.040 -28.952  15.230  1.00  0.00           O  
ATOM     25  H   SER A   2       5.240 -30.303  14.514  1.00  0.00           H  
ATOM     26  HA  SER A   2       3.434 -32.208  15.859  1.00  0.00           H  
ATOM     27 1HB  SER A   2       2.249 -30.238  16.607  1.00  0.00           H  
ATOM     28 2HB  SER A   2       3.963 -29.897  16.788  1.00  0.00           H  
ATOM     29  HG  SER A   2       2.956 -28.197  15.818  1.00  0.00           H  
ATOM     30  N   LEU A   3       1.270 -31.861  14.526  1.00  0.00           N  
ATOM     31  CA  LEU A   3       0.152 -31.994  13.615  1.00  0.00           C  
ATOM     32  C   LEU A   3      -0.148 -30.649  12.988  1.00  0.00           C  
ATOM     33  O   LEU A   3      -0.388 -30.554  11.797  1.00  0.00           O  
ATOM     34  CB  LEU A   3      -1.086 -32.524  14.350  1.00  0.00           C  
ATOM     35  CG  LEU A   3      -2.342 -32.708  13.489  1.00  0.00           C  
ATOM     36  CD1 LEU A   3      -2.071 -33.745  12.408  1.00  0.00           C  
ATOM     37  CD2 LEU A   3      -3.506 -33.130  14.373  1.00  0.00           C  
ATOM     38  H   LEU A   3       1.133 -32.062  15.506  1.00  0.00           H  
ATOM     39  HA  LEU A   3       0.416 -32.719  12.847  1.00  0.00           H  
ATOM     40 1HB  LEU A   3      -0.842 -33.489  14.790  1.00  0.00           H  
ATOM     41 2HB  LEU A   3      -1.334 -31.833  15.155  1.00  0.00           H  
ATOM     42  HG  LEU A   3      -2.585 -31.767  12.994  1.00  0.00           H  
ATOM     43 1HD1 LEU A   3      -2.963 -33.876  11.797  1.00  0.00           H  
ATOM     44 2HD1 LEU A   3      -1.247 -33.409  11.779  1.00  0.00           H  
ATOM     45 3HD1 LEU A   3      -1.808 -34.695  12.874  1.00  0.00           H  
ATOM     46 1HD2 LEU A   3      -4.399 -33.260  13.761  1.00  0.00           H  
ATOM     47 2HD2 LEU A   3      -3.265 -34.071  14.867  1.00  0.00           H  
ATOM     48 3HD2 LEU A   3      -3.690 -32.362  15.125  1.00  0.00           H  
ATOM     49  N   ASP A   4      -0.120 -29.608  13.810  1.00  0.00           N  
ATOM     50  CA  ASP A   4      -0.391 -28.261  13.343  1.00  0.00           C  
ATOM     51  C   ASP A   4       0.622 -27.778  12.296  1.00  0.00           C  
ATOM     52  O   ASP A   4       0.242 -27.078  11.362  1.00  0.00           O  
ATOM     53  CB  ASP A   4      -0.402 -27.295  14.531  1.00  0.00           C  
ATOM     54  CG  ASP A   4      -1.579 -27.524  15.469  1.00  0.00           C  
ATOM     55  OD1 ASP A   4      -2.547 -28.110  15.045  1.00  0.00           O  
ATOM     56  OD2 ASP A   4      -1.500 -27.109  16.601  1.00  0.00           O  
ATOM     57  H   ASP A   4       0.095 -29.756  14.786  1.00  0.00           H  
ATOM     58  HA  ASP A   4      -1.350 -28.262  12.826  1.00  0.00           H  
ATOM     59 1HB  ASP A   4       0.522 -27.405  15.098  1.00  0.00           H  
ATOM     60 2HB  ASP A   4      -0.442 -26.269  14.165  1.00  0.00           H  
ATOM     61  N   GLN A   5       1.955 -28.077  12.499  1.00  0.00           N  
ATOM     62  CA  GLN A   5       3.042 -27.753  11.572  1.00  0.00           C  
ATOM     63  C   GLN A   5       2.869 -28.521  10.265  1.00  0.00           C  
ATOM     64  O   GLN A   5       3.142 -27.994   9.186  1.00  0.00           O  
ATOM     65  CB  GLN A   5       4.403 -28.074  12.195  1.00  0.00           C  
ATOM     66  CG  GLN A   5       4.801 -27.147  13.331  1.00  0.00           C  
ATOM     67  CD  GLN A   5       5.959 -27.693  14.145  1.00  0.00           C  
ATOM     68  OE1 GLN A   5       6.414 -28.818  13.925  1.00  0.00           O  
ATOM     69  NE2 GLN A   5       6.443 -26.897  15.092  1.00  0.00           N  
ATOM     70  H   GLN A   5       2.173 -28.527  13.374  1.00  0.00           H  
ATOM     71  HA  GLN A   5       3.013 -26.685  11.363  1.00  0.00           H  
ATOM     72 1HB  GLN A   5       4.396 -29.094  12.581  1.00  0.00           H  
ATOM     73 2HB  GLN A   5       5.176 -28.019  11.429  1.00  0.00           H  
ATOM     74 1HG  GLN A   5       5.100 -26.185  12.913  1.00  0.00           H  
ATOM     75 2HG  GLN A   5       3.948 -27.016  13.996  1.00  0.00           H  
ATOM     76 1HE2 GLN A   5       7.207 -27.203  15.661  1.00  0.00           H  
ATOM     77 2HE2 GLN A   5       6.044 -25.991  15.236  1.00  0.00           H  
ATOM     78  N   ALA A   6       2.453 -29.903  10.303  1.00  0.00           N  
ATOM     79  CA  ALA A   6       2.176 -30.711   9.119  1.00  0.00           C  
ATOM     80  C   ALA A   6       1.029 -30.124   8.305  1.00  0.00           C  
ATOM     81  O   ALA A   6       1.074 -30.117   7.071  1.00  0.00           O  
ATOM     82  CB  ALA A   6       1.851 -32.125   9.519  1.00  0.00           C  
ATOM     83  H   ALA A   6       2.396 -30.331  11.214  1.00  0.00           H  
ATOM     84  HA  ALA A   6       3.071 -30.715   8.496  1.00  0.00           H  
ATOM     85 1HB  ALA A   6       1.646 -32.718   8.628  1.00  0.00           H  
ATOM     86 2HB  ALA A   6       2.697 -32.555  10.055  1.00  0.00           H  
ATOM     87 3HB  ALA A   6       0.973 -32.127  10.165  1.00  0.00           H  
ATOM     88  N   LEU A   7       0.001 -29.637   8.999  1.00  0.00           N  
ATOM     89  CA  LEU A   7      -1.164 -29.045   8.341  1.00  0.00           C  
ATOM     90  C   LEU A   7      -0.760 -27.757   7.639  1.00  0.00           C  
ATOM     91  O   LEU A   7      -1.157 -27.501   6.505  1.00  0.00           O  
ATOM     92  CB  LEU A   7      -2.276 -28.760   9.359  1.00  0.00           C  
ATOM     93  CG  LEU A   7      -3.010 -29.991   9.904  1.00  0.00           C  
ATOM     94  CD1 LEU A   7      -3.759 -29.615  11.176  1.00  0.00           C  
ATOM     95  CD2 LEU A   7      -3.964 -30.524   8.845  1.00  0.00           C  
ATOM     96  H   LEU A   7       0.031 -29.677  10.010  1.00  0.00           H  
ATOM     97  HA  LEU A   7      -1.546 -29.756   7.610  1.00  0.00           H  
ATOM     98 1HB  LEU A   7      -1.843 -28.230  10.206  1.00  0.00           H  
ATOM     99 2HB  LEU A   7      -3.017 -28.112   8.891  1.00  0.00           H  
ATOM    100  HG  LEU A   7      -2.284 -30.764  10.161  1.00  0.00           H  
ATOM    101 1HD1 LEU A   7      -4.280 -30.490  11.563  1.00  0.00           H  
ATOM    102 2HD1 LEU A   7      -3.050 -29.256  11.922  1.00  0.00           H  
ATOM    103 3HD1 LEU A   7      -4.482 -28.831  10.953  1.00  0.00           H  
ATOM    104 1HD2 LEU A   7      -4.485 -31.400   9.233  1.00  0.00           H  
ATOM    105 2HD2 LEU A   7      -4.691 -29.753   8.589  1.00  0.00           H  
ATOM    106 3HD2 LEU A   7      -3.400 -30.802   7.955  1.00  0.00           H  
ATOM    107  N   LYS A   8       0.023 -26.938   8.324  1.00  0.00           N  
ATOM    108  CA  LYS A   8       0.399 -25.651   7.751  1.00  0.00           C  
ATOM    109  C   LYS A   8       1.320 -25.880   6.539  1.00  0.00           C  
ATOM    110  O   LYS A   8       1.304 -25.103   5.586  1.00  0.00           O  
ATOM    111  CB  LYS A   8       1.085 -24.771   8.796  1.00  0.00           C  
ATOM    112  CG  LYS A   8       0.150 -24.212   9.860  1.00  0.00           C  
ATOM    113  CD  LYS A   8       0.907 -23.361  10.869  1.00  0.00           C  
ATOM    114  CE  LYS A   8       0.022 -22.979  12.046  1.00  0.00           C  
ATOM    115  NZ  LYS A   8      -1.104 -22.097  11.633  1.00  0.00           N  
ATOM    116  H   LYS A   8       0.370 -27.187   9.240  1.00  0.00           H  
ATOM    117  HA  LYS A   8      -0.503 -25.163   7.375  1.00  0.00           H  
ATOM    118 1HB  LYS A   8       1.863 -25.345   9.301  1.00  0.00           H  
ATOM    119 2HB  LYS A   8       1.570 -23.929   8.301  1.00  0.00           H  
ATOM    120 1HG  LYS A   8      -0.618 -23.601   9.385  1.00  0.00           H  
ATOM    121 2HG  LYS A   8      -0.337 -25.034  10.384  1.00  0.00           H  
ATOM    122 1HD  LYS A   8       1.770 -23.916  11.239  1.00  0.00           H  
ATOM    123 2HD  LYS A   8       1.262 -22.452  10.384  1.00  0.00           H  
ATOM    124 1HE  LYS A   8      -0.387 -23.880  12.502  1.00  0.00           H  
ATOM    125 2HE  LYS A   8       0.618 -22.458  12.796  1.00  0.00           H  
ATOM    126 1HZ  LYS A   8      -1.665 -21.867  12.441  1.00  0.00           H  
ATOM    127 2HZ  LYS A   8      -0.736 -21.249  11.226  1.00  0.00           H  
ATOM    128 3HZ  LYS A   8      -1.675 -22.577  10.953  1.00  0.00           H  
ATOM    129  N   ILE A   9       2.171 -26.923   6.605  1.00  0.00           N  
ATOM    130  CA  ILE A   9       3.018 -27.285   5.472  1.00  0.00           C  
ATOM    131  C   ILE A   9       2.187 -27.707   4.251  1.00  0.00           C  
ATOM    132  O   ILE A   9       2.484 -27.302   3.117  1.00  0.00           O  
ATOM    133  CB  ILE A   9       3.980 -28.423   5.858  1.00  0.00           C  
ATOM    134  CG1 ILE A   9       5.032 -27.920   6.850  1.00  0.00           C  
ATOM    135  CG2 ILE A   9       4.646 -29.000   4.618  1.00  0.00           C  
ATOM    136  CD1 ILE A   9       5.745 -29.024   7.596  1.00  0.00           C  
ATOM    137  H   ILE A   9       2.245 -27.451   7.462  1.00  0.00           H  
ATOM    138  HA  ILE A   9       3.576 -26.404   5.161  1.00  0.00           H  
ATOM    139  HB  ILE A   9       3.425 -29.214   6.361  1.00  0.00           H  
ATOM    140 1HG1 ILE A   9       5.779 -27.329   6.320  1.00  0.00           H  
ATOM    141 2HG1 ILE A   9       4.558 -27.266   7.582  1.00  0.00           H  
ATOM    142 1HG2 ILE A   9       5.323 -29.802   4.908  1.00  0.00           H  
ATOM    143 2HG2 ILE A   9       3.885 -29.393   3.946  1.00  0.00           H  
ATOM    144 3HG2 ILE A   9       5.209 -28.217   4.109  1.00  0.00           H  
ATOM    145 1HD1 ILE A   9       6.474 -28.589   8.280  1.00  0.00           H  
ATOM    146 2HD1 ILE A   9       5.019 -29.608   8.163  1.00  0.00           H  
ATOM    147 3HD1 ILE A   9       6.256 -29.672   6.886  1.00  0.00           H  
ATOM    148  N   LEU A  10       1.132 -28.548   4.494  1.00  0.00           N  
ATOM    149  CA  LEU A  10       0.241 -28.971   3.421  1.00  0.00           C  
ATOM    150  C   LEU A  10      -0.460 -27.770   2.751  1.00  0.00           C  
ATOM    151  O   LEU A  10      -0.555 -27.683   1.515  1.00  0.00           O  
ATOM    152  CB  LEU A  10      -0.808 -29.946   3.973  1.00  0.00           C  
ATOM    153  CG  LEU A  10      -0.297 -31.353   4.306  1.00  0.00           C  
ATOM    154  CD1 LEU A  10      -1.324 -32.075   5.168  1.00  0.00           C  
ATOM    155  CD2 LEU A  10      -0.032 -32.116   3.017  1.00  0.00           C  
ATOM    156  H   LEU A  10       0.967 -28.884   5.432  1.00  0.00           H  
ATOM    157  HA  LEU A  10       0.839 -29.456   2.649  1.00  0.00           H  
ATOM    158 1HB  LEU A  10      -1.231 -29.523   4.882  1.00  0.00           H  
ATOM    159 2HB  LEU A  10      -1.607 -30.048   3.239  1.00  0.00           H  
ATOM    160  HG  LEU A  10       0.627 -31.279   4.881  1.00  0.00           H  
ATOM    161 1HD1 LEU A  10      -0.961 -33.075   5.406  1.00  0.00           H  
ATOM    162 2HD1 LEU A  10      -1.480 -31.518   6.092  1.00  0.00           H  
ATOM    163 3HD1 LEU A  10      -2.266 -32.150   4.626  1.00  0.00           H  
ATOM    164 1HD2 LEU A  10       0.332 -33.117   3.254  1.00  0.00           H  
ATOM    165 2HD2 LEU A  10      -0.956 -32.193   2.443  1.00  0.00           H  
ATOM    166 3HD2 LEU A  10       0.718 -31.588   2.429  1.00  0.00           H  
ATOM    167  N   SER A  11      -0.939 -26.849   3.574  1.00  0.00           N  
ATOM    168  CA  SER A  11      -1.586 -25.657   3.062  1.00  0.00           C  
ATOM    169  C   SER A  11      -0.596 -24.793   2.294  1.00  0.00           C  
ATOM    170  O   SER A  11      -0.961 -24.144   1.323  1.00  0.00           O  
ATOM    171  CB  SER A  11      -2.195 -24.863   4.202  1.00  0.00           C  
ATOM    172  OG  SER A  11      -3.259 -25.561   4.788  1.00  0.00           O  
ATOM    173  H   SER A  11      -0.857 -26.972   4.573  1.00  0.00           H  
ATOM    174  HA  SER A  11      -2.371 -25.960   2.366  1.00  0.00           H  
ATOM    175 1HB  SER A  11      -1.432 -24.661   4.953  1.00  0.00           H  
ATOM    176 2HB  SER A  11      -2.548 -23.903   3.828  1.00  0.00           H  
ATOM    177  HG  SER A  11      -3.409 -25.147   5.641  1.00  0.00           H  
ATOM    178  N   ALA A  12       0.764 -24.620   2.817  1.00  0.00           N  
ATOM    179  CA  ALA A  12       1.807 -23.837   2.138  1.00  0.00           C  
ATOM    180  C   ALA A  12       2.131 -24.359   0.739  1.00  0.00           C  
ATOM    181  O   ALA A  12       2.270 -23.573  -0.189  1.00  0.00           O  
ATOM    182  CB  ALA A  12       3.072 -23.811   2.983  1.00  0.00           C  
ATOM    183  H   ALA A  12       0.957 -25.007   3.729  1.00  0.00           H  
ATOM    184  HA  ALA A  12       1.422 -22.834   1.955  1.00  0.00           H  
ATOM    185 1HB  ALA A  12       3.835 -23.219   2.479  1.00  0.00           H  
ATOM    186 2HB  ALA A  12       2.851 -23.368   3.955  1.00  0.00           H  
ATOM    187 3HB  ALA A  12       3.436 -24.828   3.123  1.00  0.00           H  
ATOM    188  N   ALA A  13       2.225 -25.675   0.587  1.00  0.00           N  
ATOM    189  CA  ALA A  13       2.474 -26.287  -0.711  1.00  0.00           C  
ATOM    190  C   ALA A  13       1.378 -25.987  -1.720  1.00  0.00           C  
ATOM    191  O   ALA A  13       1.665 -25.635  -2.872  1.00  0.00           O  
ATOM    192  CB  ALA A  13       2.618 -27.788  -0.566  1.00  0.00           C  
ATOM    193  H   ALA A  13       2.118 -26.266   1.399  1.00  0.00           H  
ATOM    194  HA  ALA A  13       3.407 -25.879  -1.105  1.00  0.00           H  
ATOM    195 1HB  ALA A  13       2.805 -28.232  -1.544  1.00  0.00           H  
ATOM    196 2HB  ALA A  13       3.454 -28.012   0.098  1.00  0.00           H  
ATOM    197 3HB  ALA A  13       1.703 -28.203  -0.149  1.00  0.00           H  
ATOM    198  N   ALA A  14       0.037 -26.143  -1.298  1.00  0.00           N  
ATOM    199  CA  ALA A  14      -1.082 -25.870  -2.209  1.00  0.00           C  
ATOM    200  C   ALA A  14      -1.100 -24.401  -2.612  1.00  0.00           C  
ATOM    201  O   ALA A  14      -1.429 -24.068  -3.753  1.00  0.00           O  
ATOM    202  CB  ALA A  14      -2.407 -26.264  -1.576  1.00  0.00           C  
ATOM    203  H   ALA A  14      -0.161 -26.432  -0.351  1.00  0.00           H  
ATOM    204  HA  ALA A  14      -0.935 -26.464  -3.111  1.00  0.00           H  
ATOM    205 1HB  ALA A  14      -3.219 -26.051  -2.270  1.00  0.00           H  
ATOM    206 2HB  ALA A  14      -2.397 -27.327  -1.343  1.00  0.00           H  
ATOM    207 3HB  ALA A  14      -2.556 -25.694  -0.659  1.00  0.00           H  
ATOM    208  N   GLU A  15      -0.769 -23.332  -1.630  1.00  0.00           N  
ATOM    209  CA  GLU A  15      -0.787 -21.918  -1.959  1.00  0.00           C  
ATOM    210  C   GLU A  15       0.406 -21.531  -2.844  1.00  0.00           C  
ATOM    211  O   GLU A  15       0.276 -20.693  -3.736  1.00  0.00           O  
ATOM    212  CB  GLU A  15      -0.783 -21.080  -0.679  1.00  0.00           C  
ATOM    213  CG  GLU A  15      -2.081 -21.136   0.114  1.00  0.00           C  
ATOM    214  CD  GLU A  15      -2.064 -20.252   1.329  1.00  0.00           C  
ATOM    215  OE1 GLU A  15      -1.020 -20.105   1.919  1.00  0.00           O  
ATOM    216  OE2 GLU A  15      -3.096 -19.722   1.669  1.00  0.00           O  
ATOM    217  H   GLU A  15      -0.614 -23.611  -0.672  1.00  0.00           H  
ATOM    218  HA  GLU A  15      -1.692 -21.708  -2.527  1.00  0.00           H  
ATOM    219 1HB  GLU A  15       0.022 -21.418  -0.026  1.00  0.00           H  
ATOM    220 2HB  GLU A  15      -0.588 -20.037  -0.927  1.00  0.00           H  
ATOM    221 1HG  GLU A  15      -2.903 -20.829  -0.533  1.00  0.00           H  
ATOM    222 2HG  GLU A  15      -2.263 -22.165   0.421  1.00  0.00           H  
ATOM    223  N   LEU A  16       1.566 -22.137  -2.607  1.00  0.00           N  
ATOM    224  CA  LEU A  16       2.728 -21.821  -3.427  1.00  0.00           C  
ATOM    225  C   LEU A  16       2.627 -22.461  -4.799  1.00  0.00           C  
ATOM    226  O   LEU A  16       3.129 -21.926  -5.792  1.00  0.00           O  
ATOM    227  CB  LEU A  16       4.012 -22.291  -2.732  1.00  0.00           C  
ATOM    228  CG  LEU A  16       4.700 -21.255  -1.834  1.00  0.00           C  
ATOM    229  CD1 LEU A  16       5.242 -20.119  -2.692  1.00  0.00           C  
ATOM    230  CD2 LEU A  16       3.708 -20.737  -0.804  1.00  0.00           C  
ATOM    231  H   LEU A  16       1.657 -22.817  -1.864  1.00  0.00           H  
ATOM    232  HA  LEU A  16       2.746 -20.744  -3.602  1.00  0.00           H  
ATOM    233 1HB  LEU A  16       3.776 -23.158  -2.117  1.00  0.00           H  
ATOM    234 2HB  LEU A  16       4.728 -22.597  -3.495  1.00  0.00           H  
ATOM    235  HG  LEU A  16       5.545 -21.720  -1.324  1.00  0.00           H  
ATOM    236 1HD1 LEU A  16       5.731 -19.384  -2.054  1.00  0.00           H  
ATOM    237 2HD1 LEU A  16       5.963 -20.515  -3.407  1.00  0.00           H  
ATOM    238 3HD1 LEU A  16       4.421 -19.645  -3.228  1.00  0.00           H  
ATOM    239 1HD2 LEU A  16       4.198 -20.002  -0.165  1.00  0.00           H  
ATOM    240 2HD2 LEU A  16       2.864 -20.272  -1.313  1.00  0.00           H  
ATOM    241 3HD2 LEU A  16       3.351 -21.567  -0.194  1.00  0.00           H  
ATOM    242  N   GLY A  17       1.961 -23.607  -4.856  1.00  0.00           N  
ATOM    243  CA  GLY A  17       1.741 -24.286  -6.118  1.00  0.00           C  
ATOM    244  C   GLY A  17       2.810 -25.335  -6.370  1.00  0.00           C  
ATOM    245  O   GLY A  17       3.210 -25.552  -7.504  1.00  0.00           O  
ATOM    246  H   GLY A  17       1.599 -24.019  -4.007  1.00  0.00           H  
ATOM    247 1HA  GLY A  17       0.759 -24.755  -6.111  1.00  0.00           H  
ATOM    248 2HA  GLY A  17       1.743 -23.557  -6.926  1.00  0.00           H  
ATOM    249  N   THR A  18       3.278 -25.979  -5.308  1.00  0.00           N  
ATOM    250  CA  THR A  18       4.307 -27.002  -5.411  1.00  0.00           C  
ATOM    251  C   THR A  18       3.910 -28.219  -4.584  1.00  0.00           C  
ATOM    252  O   THR A  18       2.794 -28.288  -4.077  1.00  0.00           O  
ATOM    253  CB  THR A  18       5.677 -26.472  -4.948  1.00  0.00           C  
ATOM    254  OG1 THR A  18       6.694 -27.434  -5.257  1.00  0.00           O  
ATOM    255  CG2 THR A  18       5.668 -26.212  -3.449  1.00  0.00           C  
ATOM    256  H   THR A  18       2.905 -25.747  -4.398  1.00  0.00           H  
ATOM    257  HA  THR A  18       4.439 -27.255  -6.464  1.00  0.00           H  
ATOM    258  HB  THR A  18       5.904 -25.543  -5.470  1.00  0.00           H  
ATOM    259  HG1 THR A  18       6.926 -27.366  -6.186  1.00  0.00           H  
ATOM    260 1HG2 THR A  18       6.644 -25.838  -3.139  1.00  0.00           H  
ATOM    261 2HG2 THR A  18       4.904 -25.473  -3.212  1.00  0.00           H  
ATOM    262 3HG2 THR A  18       5.452 -27.140  -2.920  1.00  0.00           H  
ATOM    263  N   THR A  19       4.825 -29.171  -4.437  1.00  0.00           N  
ATOM    264  CA  THR A  19       4.520 -30.420  -3.742  1.00  0.00           C  
ATOM    265  C   THR A  19       4.766 -30.227  -2.244  1.00  0.00           C  
ATOM    266  O   THR A  19       5.380 -29.240  -1.841  1.00  0.00           O  
ATOM    267  CB  THR A  19       5.369 -31.590  -4.273  1.00  0.00           C  
ATOM    268  OG1 THR A  19       6.746 -31.376  -3.938  1.00  0.00           O  
ATOM    269  CG2 THR A  19       5.231 -31.706  -5.784  1.00  0.00           C  
ATOM    270  H   THR A  19       5.751 -29.032  -4.812  1.00  0.00           H  
ATOM    271  HA  THR A  19       3.488 -30.695  -3.959  1.00  0.00           H  
ATOM    272  HB  THR A  19       5.037 -32.520  -3.812  1.00  0.00           H  
ATOM    273  HG1 THR A  19       7.247 -32.175  -4.119  1.00  0.00           H  
ATOM    274 1HG2 THR A  19       5.837 -32.537  -6.143  1.00  0.00           H  
ATOM    275 2HG2 THR A  19       4.186 -31.880  -6.041  1.00  0.00           H  
ATOM    276 3HG2 THR A  19       5.570 -30.782  -6.251  1.00  0.00           H  
ATOM    277  N   VAL A  20       4.323 -31.163  -1.412  1.00  0.00           N  
ATOM    278  CA  VAL A  20       4.504 -30.976   0.027  1.00  0.00           C  
ATOM    279  C   VAL A  20       5.978 -31.078   0.456  1.00  0.00           C  
ATOM    280  O   VAL A  20       6.413 -30.388   1.388  1.00  0.00           O  
ATOM    281  CB  VAL A  20       3.680 -32.025   0.796  1.00  0.00           C  
ATOM    282  CG1 VAL A  20       4.334 -33.395   0.695  1.00  0.00           C  
ATOM    283  CG2 VAL A  20       3.533 -31.604   2.250  1.00  0.00           C  
ATOM    284  H   VAL A  20       3.866 -32.000  -1.744  1.00  0.00           H  
ATOM    285  HA  VAL A  20       4.234 -29.948   0.280  1.00  0.00           H  
ATOM    286  HB  VAL A  20       2.694 -32.105   0.339  1.00  0.00           H  
ATOM    287 1HG1 VAL A  20       3.738 -34.124   1.244  1.00  0.00           H  
ATOM    288 2HG1 VAL A  20       4.396 -33.692  -0.351  1.00  0.00           H  
ATOM    289 3HG1 VAL A  20       5.336 -33.352   1.121  1.00  0.00           H  
ATOM    290 1HG2 VAL A  20       2.948 -32.350   2.788  1.00  0.00           H  
ATOM    291 2HG2 VAL A  20       4.519 -31.518   2.706  1.00  0.00           H  
ATOM    292 3HG2 VAL A  20       3.025 -30.640   2.301  1.00  0.00           H  
ATOM    293  N   GLU A  21       6.747 -31.920  -0.233  1.00  0.00           N  
ATOM    294  CA  GLU A  21       8.172 -32.062   0.059  1.00  0.00           C  
ATOM    295  C   GLU A  21       8.900 -30.787  -0.307  1.00  0.00           C  
ATOM    296  O   GLU A  21       9.814 -30.377   0.395  1.00  0.00           O  
ATOM    297  CB  GLU A  21       8.773 -33.245  -0.704  1.00  0.00           C  
ATOM    298  CG  GLU A  21       8.326 -34.610  -0.201  1.00  0.00           C  
ATOM    299  CD  GLU A  21       6.976 -35.012  -0.727  1.00  0.00           C  
ATOM    300  OE1 GLU A  21       6.445 -34.306  -1.550  1.00  0.00           O  
ATOM    301  OE2 GLU A  21       6.475 -36.028  -0.305  1.00  0.00           O  
ATOM    302  H   GLU A  21       6.338 -32.475  -0.971  1.00  0.00           H  
ATOM    303  HA  GLU A  21       8.292 -32.222   1.132  1.00  0.00           H  
ATOM    304 1HB  GLU A  21       8.506 -33.171  -1.758  1.00  0.00           H  
ATOM    305 2HB  GLU A  21       9.861 -33.205  -0.639  1.00  0.00           H  
ATOM    306 1HG  GLU A  21       9.059 -35.356  -0.506  1.00  0.00           H  
ATOM    307 2HG  GLU A  21       8.296 -34.594   0.887  1.00  0.00           H  
ATOM    308  N   GLU A  22       8.552 -30.067  -1.525  1.00  0.00           N  
ATOM    309  CA  GLU A  22       9.198 -28.816  -1.899  1.00  0.00           C  
ATOM    310  C   GLU A  22       8.890 -27.725  -0.881  1.00  0.00           C  
ATOM    311  O   GLU A  22       9.745 -26.891  -0.574  1.00  0.00           O  
ATOM    312  CB  GLU A  22       8.746 -28.374  -3.293  1.00  0.00           C  
ATOM    313  CG  GLU A  22       9.257 -29.251  -4.428  1.00  0.00           C  
ATOM    314  CD  GLU A  22      10.751 -29.195  -4.583  1.00  0.00           C  
ATOM    315  OE1 GLU A  22      11.308 -28.137  -4.416  1.00  0.00           O  
ATOM    316  OE2 GLU A  22      11.337 -30.212  -4.870  1.00  0.00           O  
ATOM    317  H   GLU A  22       7.801 -30.424  -2.101  1.00  0.00           H  
ATOM    318  HA  GLU A  22      10.278 -28.970  -1.893  1.00  0.00           H  
ATOM    319 1HB  GLU A  22       7.657 -28.369  -3.338  1.00  0.00           H  
ATOM    320 2HB  GLU A  22       9.086 -27.355  -3.479  1.00  0.00           H  
ATOM    321 1HG  GLU A  22       8.962 -30.282  -4.236  1.00  0.00           H  
ATOM    322 2HG  GLU A  22       8.787 -28.934  -5.358  1.00  0.00           H  
ATOM    323  N   ALA A  23       7.557 -27.625  -0.272  1.00  0.00           N  
ATOM    324  CA  ALA A  23       7.211 -26.675   0.777  1.00  0.00           C  
ATOM    325  C   ALA A  23       8.074 -26.922   2.011  1.00  0.00           C  
ATOM    326  O   ALA A  23       8.459 -25.982   2.710  1.00  0.00           O  
ATOM    327  CB  ALA A  23       5.738 -26.758   1.113  1.00  0.00           C  
ATOM    328  H   ALA A  23       6.839 -28.234  -0.639  1.00  0.00           H  
ATOM    329  HA  ALA A  23       7.431 -25.673   0.411  1.00  0.00           H  
ATOM    330 1HB  ALA A  23       5.503 -26.040   1.900  1.00  0.00           H  
ATOM    331 2HB  ALA A  23       5.150 -26.529   0.224  1.00  0.00           H  
ATOM    332 3HB  ALA A  23       5.500 -27.763   1.455  1.00  0.00           H  
ATOM    333  N   VAL A  24       8.392 -28.288   2.458  1.00  0.00           N  
ATOM    334  CA  VAL A  24       9.264 -28.630   3.583  1.00  0.00           C  
ATOM    335  C   VAL A  24      10.692 -28.163   3.341  1.00  0.00           C  
ATOM    336  O   VAL A  24      11.316 -27.550   4.227  1.00  0.00           O  
ATOM    337  CB  VAL A  24       9.262 -30.151   3.820  1.00  0.00           C  
ATOM    338  CG1 VAL A  24      10.341 -30.537   4.820  1.00  0.00           C  
ATOM    339  CG2 VAL A  24       7.892 -30.597   4.307  1.00  0.00           C  
ATOM    340  H   VAL A  24       7.940 -29.030   1.942  1.00  0.00           H  
ATOM    341  HA  VAL A  24       8.918 -28.090   4.467  1.00  0.00           H  
ATOM    342  HB  VAL A  24       9.497 -30.655   2.883  1.00  0.00           H  
ATOM    343 1HG1 VAL A  24      10.325 -31.616   4.975  1.00  0.00           H  
ATOM    344 2HG1 VAL A  24      11.317 -30.240   4.434  1.00  0.00           H  
ATOM    345 3HG1 VAL A  24      10.156 -30.032   5.768  1.00  0.00           H  
ATOM    346 1HG2 VAL A  24       7.896 -31.675   4.470  1.00  0.00           H  
ATOM    347 2HG2 VAL A  24       7.653 -30.089   5.241  1.00  0.00           H  
ATOM    348 3HG2 VAL A  24       7.140 -30.349   3.557  1.00  0.00           H  
ATOM    349  N   LYS A  25      11.350 -28.473   2.097  1.00  0.00           N  
ATOM    350  CA  LYS A  25      12.708 -28.094   1.769  1.00  0.00           C  
ATOM    351  C   LYS A  25      12.846 -26.577   1.812  1.00  0.00           C  
ATOM    352  O   LYS A  25      13.836 -26.051   2.306  1.00  0.00           O  
ATOM    353  CB  LYS A  25      13.104 -28.631   0.393  1.00  0.00           C  
ATOM    354  CG  LYS A  25      13.336 -30.136   0.348  1.00  0.00           C  
ATOM    355  CD  LYS A  25      13.986 -30.556  -0.962  1.00  0.00           C  
ATOM    356  CE  LYS A  25      13.006 -30.463  -2.121  1.00  0.00           C  
ATOM    357  NZ  LYS A  25      13.588 -30.985  -3.387  1.00  0.00           N  
ATOM    358  H   LYS A  25      10.815 -29.007   1.427  1.00  0.00           H  
ATOM    359  HA  LYS A  25      13.377 -28.525   2.515  1.00  0.00           H  
ATOM    360 1HB  LYS A  25      12.323 -28.392  -0.330  1.00  0.00           H  
ATOM    361 2HB  LYS A  25      14.019 -28.141   0.060  1.00  0.00           H  
ATOM    362 1HG  LYS A  25      13.984 -30.428   1.176  1.00  0.00           H  
ATOM    363 2HG  LYS A  25      12.384 -30.654   0.455  1.00  0.00           H  
ATOM    364 1HD  LYS A  25      14.842 -29.912  -1.167  1.00  0.00           H  
ATOM    365 2HD  LYS A  25      14.339 -31.584  -0.879  1.00  0.00           H  
ATOM    366 1HE  LYS A  25      12.108 -31.032  -1.886  1.00  0.00           H  
ATOM    367 2HE  LYS A  25      12.719 -29.422  -2.272  1.00  0.00           H  
ATOM    368 1HZ  LYS A  25      12.909 -30.906  -4.130  1.00  0.00           H  
ATOM    369 2HZ  LYS A  25      14.412 -30.452  -3.625  1.00  0.00           H  
ATOM    370 3HZ  LYS A  25      13.841 -31.956  -3.265  1.00  0.00           H  
ATOM    371  N   ARG A  26      11.853 -25.877   1.281  1.00  0.00           N  
ATOM    372  CA  ARG A  26      11.896 -24.425   1.275  1.00  0.00           C  
ATOM    373  C   ARG A  26      11.882 -23.872   2.707  1.00  0.00           C  
ATOM    374  O   ARG A  26      12.689 -23.006   3.059  1.00  0.00           O  
ATOM    375  CB  ARG A  26      10.716 -23.863   0.497  1.00  0.00           C  
ATOM    376  CG  ARG A  26      10.783 -24.074  -1.008  1.00  0.00           C  
ATOM    377  CD  ARG A  26       9.553 -23.590  -1.686  1.00  0.00           C  
ATOM    378  NE  ARG A  26       9.551 -23.918  -3.102  1.00  0.00           N  
ATOM    379  CZ  ARG A  26       8.638 -23.474  -3.989  1.00  0.00           C  
ATOM    380  NH1 ARG A  26       7.663 -22.686  -3.590  1.00  0.00           N  
ATOM    381  NH2 ARG A  26       8.722 -23.830  -5.258  1.00  0.00           N  
ATOM    382  H   ARG A  26      11.056 -26.347   0.874  1.00  0.00           H  
ATOM    383  HA  ARG A  26      12.830 -24.108   0.811  1.00  0.00           H  
ATOM    384 1HB  ARG A  26       9.794 -24.321   0.852  1.00  0.00           H  
ATOM    385 2HB  ARG A  26      10.639 -22.791   0.676  1.00  0.00           H  
ATOM    386 1HG  ARG A  26      11.636 -23.528  -1.414  1.00  0.00           H  
ATOM    387 2HG  ARG A  26      10.897 -25.137  -1.222  1.00  0.00           H  
ATOM    388 1HD  ARG A  26       8.679 -24.052  -1.227  1.00  0.00           H  
ATOM    389 2HD  ARG A  26       9.485 -22.507  -1.587  1.00  0.00           H  
ATOM    390  HE  ARG A  26      10.284 -24.522  -3.446  1.00  0.00           H  
ATOM    391 1HH1 ARG A  26       7.599 -22.414  -2.620  1.00  0.00           H  
ATOM    392 2HH1 ARG A  26       6.980 -22.354  -4.255  1.00  0.00           H  
ATOM    393 1HH2 ARG A  26       9.471 -24.436  -5.565  1.00  0.00           H  
ATOM    394 2HH2 ARG A  26       8.039 -23.496  -5.922  1.00  0.00           H  
ATOM    395  N   ALA A  27      10.943 -24.417   3.565  1.00  0.00           N  
ATOM    396  CA  ALA A  27      10.861 -23.968   4.942  1.00  0.00           C  
ATOM    397  C   ALA A  27      12.134 -24.279   5.729  1.00  0.00           C  
ATOM    398  O   ALA A  27      12.581 -23.454   6.527  1.00  0.00           O  
ATOM    399  CB  ALA A  27       9.636 -24.539   5.627  1.00  0.00           C  
ATOM    400  H   ALA A  27      10.296 -25.120   3.238  1.00  0.00           H  
ATOM    401  HA  ALA A  27      10.781 -22.880   4.939  1.00  0.00           H  
ATOM    402 1HB  ALA A  27       9.597 -24.184   6.658  1.00  0.00           H  
ATOM    403 2HB  ALA A  27       8.740 -24.214   5.098  1.00  0.00           H  
ATOM    404 3HB  ALA A  27       9.690 -25.626   5.619  1.00  0.00           H  
ATOM    405  N   LEU A  28      12.727 -25.445   5.497  1.00  0.00           N  
ATOM    406  CA  LEU A  28      13.963 -25.811   6.212  1.00  0.00           C  
ATOM    407  C   LEU A  28      15.171 -24.960   5.817  1.00  0.00           C  
ATOM    408  O   LEU A  28      16.009 -24.616   6.654  1.00  0.00           O  
ATOM    409  CB  LEU A  28      14.289 -27.289   5.959  1.00  0.00           C  
ATOM    410  CG  LEU A  28      13.328 -28.301   6.596  1.00  0.00           C  
ATOM    411  CD1 LEU A  28      13.655 -29.699   6.091  1.00  0.00           C  
ATOM    412  CD2 LEU A  28      13.442 -28.226   8.111  1.00  0.00           C  
ATOM    413  H   LEU A  28      12.337 -26.092   4.828  1.00  0.00           H  
ATOM    414  HA  LEU A  28      13.810 -25.640   7.277  1.00  0.00           H  
ATOM    415 1HB  LEU A  28      14.291 -27.465   4.885  1.00  0.00           H  
ATOM    416 2HB  LEU A  28      15.289 -27.494   6.342  1.00  0.00           H  
ATOM    417  HG  LEU A  28      12.305 -28.069   6.297  1.00  0.00           H  
ATOM    418 1HD1 LEU A  28      12.972 -30.418   6.543  1.00  0.00           H  
ATOM    419 2HD1 LEU A  28      13.546 -29.729   5.006  1.00  0.00           H  
ATOM    420 3HD1 LEU A  28      14.679 -29.953   6.360  1.00  0.00           H  
ATOM    421 1HD2 LEU A  28      12.759 -28.945   8.564  1.00  0.00           H  
ATOM    422 2HD2 LEU A  28      14.464 -28.459   8.411  1.00  0.00           H  
ATOM    423 3HD2 LEU A  28      13.186 -27.221   8.446  1.00  0.00           H  
ATOM    424  N   TRP A  29      15.254 -24.624   4.535  1.00  0.00           N  
ATOM    425  CA  TRP A  29      16.272 -23.699   4.066  1.00  0.00           C  
ATOM    426  C   TRP A  29      16.126 -22.310   4.702  1.00  0.00           C  
ATOM    427  O   TRP A  29      17.105 -21.714   5.150  1.00  0.00           O  
ATOM    428  CB  TRP A  29      16.204 -23.577   2.542  1.00  0.00           C  
ATOM    429  CG  TRP A  29      17.283 -22.713   1.962  1.00  0.00           C  
ATOM    430  CD1 TRP A  29      18.553 -23.096   1.650  1.00  0.00           C  
ATOM    431  CD2 TRP A  29      17.191 -21.309   1.620  1.00  0.00           C  
ATOM    432  NE1 TRP A  29      19.256 -22.032   1.140  1.00  0.00           N  
ATOM    433  CE2 TRP A  29      18.437 -20.931   1.113  1.00  0.00           C  
ATOM    434  CE3 TRP A  29      16.166 -20.358   1.700  1.00  0.00           C  
ATOM    435  CZ2 TRP A  29      18.694 -19.637   0.687  1.00  0.00           C  
ATOM    436  CZ3 TRP A  29      16.423 -19.061   1.272  1.00  0.00           C  
ATOM    437  CH2 TRP A  29      17.654 -18.711   0.778  1.00  0.00           C  
ATOM    438  H   TRP A  29      14.602 -25.015   3.870  1.00  0.00           H  
ATOM    439  HA  TRP A  29      17.251 -24.093   4.341  1.00  0.00           H  
ATOM    440 1HB  TRP A  29      16.280 -24.568   2.094  1.00  0.00           H  
ATOM    441 2HB  TRP A  29      15.239 -23.160   2.254  1.00  0.00           H  
ATOM    442  HD1 TRP A  29      18.953 -24.099   1.785  1.00  0.00           H  
ATOM    443  HE1 TRP A  29      20.218 -22.054   0.835  1.00  0.00           H  
ATOM    444  HE3 TRP A  29      15.186 -20.632   2.089  1.00  0.00           H  
ATOM    445  HZ2 TRP A  29      19.665 -19.339   0.292  1.00  0.00           H  
ATOM    446  HZ3 TRP A  29      15.620 -18.327   1.340  1.00  0.00           H  
ATOM    447  HH2 TRP A  29      17.822 -17.684   0.451  1.00  0.00           H  
ATOM    448  N   LEU A  30      14.898 -21.788   4.743  1.00  0.00           N  
ATOM    449  CA  LEU A  30      14.660 -20.486   5.358  1.00  0.00           C  
ATOM    450  C   LEU A  30      14.984 -20.578   6.838  1.00  0.00           C  
ATOM    451  O   LEU A  30      15.558 -19.666   7.413  1.00  0.00           O  
ATOM    452  CB  LEU A  30      13.205 -20.043   5.160  1.00  0.00           C  
ATOM    453  CG  LEU A  30      12.815 -19.665   3.726  1.00  0.00           C  
ATOM    454  CD1 LEU A  30      11.298 -19.598   3.613  1.00  0.00           C  
ATOM    455  CD2 LEU A  30      13.449 -18.331   3.362  1.00  0.00           C  
ATOM    456  H   LEU A  30      14.120 -22.292   4.344  1.00  0.00           H  
ATOM    457  HA  LEU A  30      15.292 -19.750   4.866  1.00  0.00           H  
ATOM    458 1HB  LEU A  30      12.548 -20.851   5.480  1.00  0.00           H  
ATOM    459 2HB  LEU A  30      13.016 -19.177   5.794  1.00  0.00           H  
ATOM    460  HG  LEU A  30      13.166 -20.434   3.038  1.00  0.00           H  
ATOM    461 1HD1 LEU A  30      11.020 -19.330   2.594  1.00  0.00           H  
ATOM    462 2HD1 LEU A  30      10.871 -20.570   3.860  1.00  0.00           H  
ATOM    463 3HD1 LEU A  30      10.914 -18.847   4.303  1.00  0.00           H  
ATOM    464 1HD2 LEU A  30      13.172 -18.062   2.341  1.00  0.00           H  
ATOM    465 2HD2 LEU A  30      13.096 -17.560   4.049  1.00  0.00           H  
ATOM    466 3HD2 LEU A  30      14.534 -18.412   3.433  1.00  0.00           H  
ATOM    467  N   LYS A  31      14.596 -21.694   7.443  1.00  0.00           N  
ATOM    468  CA  LYS A  31      14.828 -21.954   8.861  1.00  0.00           C  
ATOM    469  C   LYS A  31      16.288 -21.715   9.199  1.00  0.00           C  
ATOM    470  O   LYS A  31      16.616 -20.961  10.111  1.00  0.00           O  
ATOM    471  CB  LYS A  31      14.425 -23.382   9.228  1.00  0.00           C  
ATOM    472  CG  LYS A  31      14.561 -23.714  10.708  1.00  0.00           C  
ATOM    473  CD  LYS A  31      14.298 -25.189  10.971  1.00  0.00           C  
ATOM    474  CE  LYS A  31      14.537 -25.544  12.431  1.00  0.00           C  
ATOM    475  NZ  LYS A  31      14.408 -27.005  12.678  1.00  0.00           N  
ATOM    476  H   LYS A  31      14.119 -22.389   6.886  1.00  0.00           H  
ATOM    477  HA  LYS A  31      14.181 -21.296   9.442  1.00  0.00           H  
ATOM    478 1HB  LYS A  31      13.386 -23.553   8.941  1.00  0.00           H  
ATOM    479 2HB  LYS A  31      15.039 -24.089   8.669  1.00  0.00           H  
ATOM    480 1HG  LYS A  31      15.569 -23.466  11.045  1.00  0.00           H  
ATOM    481 2HG  LYS A  31      13.850 -23.119  11.280  1.00  0.00           H  
ATOM    482 1HD  LYS A  31      13.266 -25.427  10.711  1.00  0.00           H  
ATOM    483 2HD  LYS A  31      14.959 -25.793  10.348  1.00  0.00           H  
ATOM    484 1HE  LYS A  31      15.537 -25.225  12.724  1.00  0.00           H  
ATOM    485 2HE  LYS A  31      13.815 -25.017  13.056  1.00  0.00           H  
ATOM    486 1HZ  LYS A  31      14.572 -27.198  13.655  1.00  0.00           H  
ATOM    487 2HZ  LYS A  31      13.477 -27.308  12.427  1.00  0.00           H  
ATOM    488 3HZ  LYS A  31      15.085 -27.503  12.118  1.00  0.00           H  
ATOM    489  N   THR A  32      17.161 -22.366   8.441  1.00  0.00           N  
ATOM    490  CA  THR A  32      18.595 -22.263   8.641  1.00  0.00           C  
ATOM    491  C   THR A  32      19.091 -20.878   8.259  1.00  0.00           C  
ATOM    492  O   THR A  32      19.839 -20.263   9.011  1.00  0.00           O  
ATOM    493  CB  THR A  32      19.340 -23.313   7.805  1.00  0.00           C  
ATOM    494  OG1 THR A  32      18.918 -24.620   8.209  1.00  0.00           O  
ATOM    495  CG2 THR A  32      20.832 -23.195   8.013  1.00  0.00           C  
ATOM    496  H   THR A  32      16.808 -22.954   7.700  1.00  0.00           H  
ATOM    497  HA  THR A  32      18.811 -22.443   9.695  1.00  0.00           H  
ATOM    498  HB  THR A  32      19.112 -23.167   6.749  1.00  0.00           H  
ATOM    499  HG1 THR A  32      18.040 -24.792   7.864  1.00  0.00           H  
ATOM    500 1HG2 THR A  32      21.344 -23.947   7.414  1.00  0.00           H  
ATOM    501 2HG2 THR A  32      21.163 -22.203   7.710  1.00  0.00           H  
ATOM    502 3HG2 THR A  32      21.065 -23.350   9.066  1.00  0.00           H  
ATOM    503  N   LYS A  33      18.654 -20.403   7.093  1.00  0.00           N  
ATOM    504  CA  LYS A  33      19.166 -19.182   6.473  1.00  0.00           C  
ATOM    505  C   LYS A  33      18.840 -17.911   7.262  1.00  0.00           C  
ATOM    506  O   LYS A  33      19.704 -17.049   7.432  1.00  0.00           O  
ATOM    507  CB  LYS A  33      18.618 -19.055   5.050  1.00  0.00           C  
ATOM    508  CG  LYS A  33      19.088 -17.815   4.303  1.00  0.00           C  
ATOM    509  CD  LYS A  33      20.578 -17.884   3.999  1.00  0.00           C  
ATOM    510  CE  LYS A  33      21.019 -16.721   3.123  1.00  0.00           C  
ATOM    511  NZ  LYS A  33      22.484 -16.747   2.860  1.00  0.00           N  
ATOM    512  H   LYS A  33      17.929 -20.927   6.625  1.00  0.00           H  
ATOM    513  HA  LYS A  33      20.255 -19.236   6.444  1.00  0.00           H  
ATOM    514 1HB  LYS A  33      18.913 -19.929   4.468  1.00  0.00           H  
ATOM    515 2HB  LYS A  33      17.529 -19.035   5.081  1.00  0.00           H  
ATOM    516 1HG  LYS A  33      18.539 -17.724   3.365  1.00  0.00           H  
ATOM    517 2HG  LYS A  33      18.890 -16.929   4.906  1.00  0.00           H  
ATOM    518 1HD  LYS A  33      21.141 -17.859   4.933  1.00  0.00           H  
ATOM    519 2HD  LYS A  33      20.801 -18.819   3.485  1.00  0.00           H  
ATOM    520 1HE  LYS A  33      20.491 -16.762   2.171  1.00  0.00           H  
ATOM    521 2HE  LYS A  33      20.768 -15.780   3.613  1.00  0.00           H  
ATOM    522 1HZ  LYS A  33      22.736 -15.962   2.277  1.00  0.00           H  
ATOM    523 2HZ  LYS A  33      22.985 -16.691   3.735  1.00  0.00           H  
ATOM    524 3HZ  LYS A  33      22.726 -17.607   2.388  1.00  0.00           H  
ATOM    525  N   LEU A  34      17.613 -17.814   7.772  1.00  0.00           N  
ATOM    526  CA  LEU A  34      17.157 -16.616   8.479  1.00  0.00           C  
ATOM    527  C   LEU A  34      17.327 -16.679  10.000  1.00  0.00           C  
ATOM    528  O   LEU A  34      17.125 -15.684  10.692  1.00  0.00           O  
ATOM    529  CB  LEU A  34      15.679 -16.364   8.152  1.00  0.00           C  
ATOM    530  CG  LEU A  34      15.355 -16.141   6.670  1.00  0.00           C  
ATOM    531  CD1 LEU A  34      13.847 -16.031   6.491  1.00  0.00           C  
ATOM    532  CD2 LEU A  34      16.057 -14.884   6.180  1.00  0.00           C  
ATOM    533  H   LEU A  34      16.978 -18.594   7.664  1.00  0.00           H  
ATOM    534  HA  LEU A  34      17.762 -15.770   8.150  1.00  0.00           H  
ATOM    535 1HB  LEU A  34      15.098 -17.219   8.493  1.00  0.00           H  
ATOM    536 2HB  LEU A  34      15.348 -15.482   8.701  1.00  0.00           H  
ATOM    537  HG  LEU A  34      15.697 -16.997   6.090  1.00  0.00           H  
ATOM    538 1HD1 LEU A  34      13.616 -15.873   5.437  1.00  0.00           H  
ATOM    539 2HD1 LEU A  34      13.371 -16.950   6.832  1.00  0.00           H  
ATOM    540 3HD1 LEU A  34      13.472 -15.190   7.075  1.00  0.00           H  
ATOM    541 1HD2 LEU A  34      15.827 -14.726   5.125  1.00  0.00           H  
ATOM    542 2HD2 LEU A  34      15.714 -14.026   6.759  1.00  0.00           H  
ATOM    543 3HD2 LEU A  34      17.134 -14.997   6.303  1.00  0.00           H  
ATOM    544  N   GLY A  35      17.688 -17.845  10.519  1.00  0.00           N  
ATOM    545  CA  GLY A  35      17.790 -18.022  11.958  1.00  0.00           C  
ATOM    546  C   GLY A  35      16.435 -18.054  12.645  1.00  0.00           C  
ATOM    547  O   GLY A  35      16.240 -17.457  13.706  1.00  0.00           O  
ATOM    548  H   GLY A  35      17.899 -18.625   9.912  1.00  0.00           H  
ATOM    549 1HA  GLY A  35      18.316 -18.953  12.173  1.00  0.00           H  
ATOM    550 2HA  GLY A  35      18.383 -17.213  12.383  1.00  0.00           H  
ATOM    551  N   VAL A  36      15.482 -18.754  12.039  1.00  0.00           N  
ATOM    552  CA  VAL A  36      14.111 -18.731  12.542  1.00  0.00           C  
ATOM    553  C   VAL A  36      13.585 -20.145  12.775  1.00  0.00           C  
ATOM    554  O   VAL A  36      14.220 -21.128  12.382  1.00  0.00           O  
ATOM    555  CB  VAL A  36      13.190 -18.000  11.548  1.00  0.00           C  
ATOM    556  CG1 VAL A  36      13.664 -16.571  11.335  1.00  0.00           C  
ATOM    557  CG2 VAL A  36      13.147 -18.757  10.230  1.00  0.00           C  
ATOM    558  H   VAL A  36      15.696 -19.309  11.224  1.00  0.00           H  
ATOM    559  HA  VAL A  36      14.108 -18.238  13.514  1.00  0.00           H  
ATOM    560  HB  VAL A  36      12.186 -17.946  11.971  1.00  0.00           H  
ATOM    561 1HG1 VAL A  36      13.001 -16.069  10.629  1.00  0.00           H  
ATOM    562 2HG1 VAL A  36      13.653 -16.037  12.285  1.00  0.00           H  
ATOM    563 3HG1 VAL A  36      14.678 -16.579  10.934  1.00  0.00           H  
ATOM    564 1HG2 VAL A  36      12.492 -18.235   9.532  1.00  0.00           H  
ATOM    565 2HG2 VAL A  36      14.151 -18.815   9.811  1.00  0.00           H  
ATOM    566 3HG2 VAL A  36      12.765 -19.764  10.400  1.00  0.00           H  
ATOM    567  N   SER A  37      12.430 -20.252  13.420  1.00  0.00           N  
ATOM    568  CA  SER A  37      11.802 -21.558  13.589  1.00  0.00           C  
ATOM    569  C   SER A  37      11.123 -22.022  12.302  1.00  0.00           C  
ATOM    570  O   SER A  37      10.969 -21.246  11.351  1.00  0.00           O  
ATOM    571  CB  SER A  37      10.790 -21.503  14.717  1.00  0.00           C  
ATOM    572  OG  SER A  37       9.674 -20.737  14.353  1.00  0.00           O  
ATOM    573  H   SER A  37      11.973 -19.435  13.797  1.00  0.00           H  
ATOM    574  HA  SER A  37      12.578 -22.284  13.840  1.00  0.00           H  
ATOM    575 1HB  SER A  37      10.473 -22.515  14.969  1.00  0.00           H  
ATOM    576 2HB  SER A  37      11.255 -21.075  15.604  1.00  0.00           H  
ATOM    577  HG  SER A  37       9.130 -20.671  15.141  1.00  0.00           H  
ATOM    578  N   LEU A  38      10.734 -23.293  12.271  1.00  0.00           N  
ATOM    579  CA  LEU A  38      10.072 -23.854  11.105  1.00  0.00           C  
ATOM    580  C   LEU A  38       8.769 -23.091  10.865  1.00  0.00           C  
ATOM    581  O   LEU A  38       8.425 -22.767   9.727  1.00  0.00           O  
ATOM    582  CB  LEU A  38       9.789 -25.348  11.306  1.00  0.00           C  
ATOM    583  CG  LEU A  38       9.104 -26.059  10.132  1.00  0.00           C  
ATOM    584  CD1 LEU A  38      10.014 -26.020   8.912  1.00  0.00           C  
ATOM    585  CD2 LEU A  38       8.778 -27.492  10.526  1.00  0.00           C  
ATOM    586  H   LEU A  38      10.902 -23.884  13.072  1.00  0.00           H  
ATOM    587  HA  LEU A  38      10.736 -23.749  10.248  1.00  0.00           H  
ATOM    588 1HB  LEU A  38      10.732 -25.857  11.496  1.00  0.00           H  
ATOM    589 2HB  LEU A  38       9.153 -25.467  12.183  1.00  0.00           H  
ATOM    590  HG  LEU A  38       8.182 -25.534   9.877  1.00  0.00           H  
ATOM    591 1HD1 LEU A  38       9.527 -26.525   8.078  1.00  0.00           H  
ATOM    592 2HD1 LEU A  38      10.215 -24.983   8.641  1.00  0.00           H  
ATOM    593 3HD1 LEU A  38      10.952 -26.523   9.143  1.00  0.00           H  
ATOM    594 1HD2 LEU A  38       8.290 -27.997   9.692  1.00  0.00           H  
ATOM    595 2HD2 LEU A  38       9.699 -28.017  10.780  1.00  0.00           H  
ATOM    596 3HD2 LEU A  38       8.112 -27.490  11.389  1.00  0.00           H  
ATOM    597  N   GLU A  39       8.071 -22.793  11.959  1.00  0.00           N  
ATOM    598  CA  GLU A  39       6.795 -22.088  11.917  1.00  0.00           C  
ATOM    599  C   GLU A  39       6.904 -20.671  11.350  1.00  0.00           C  
ATOM    600  O   GLU A  39       6.034 -20.214  10.595  1.00  0.00           O  
ATOM    601  CB  GLU A  39       6.193 -22.029  13.323  1.00  0.00           C  
ATOM    602  CG  GLU A  39       5.734 -23.374  13.868  1.00  0.00           C  
ATOM    603  CD  GLU A  39       5.243 -23.294  15.287  1.00  0.00           C  
ATOM    604  OE1 GLU A  39       4.961 -22.209  15.738  1.00  0.00           O  
ATOM    605  OE2 GLU A  39       5.149 -24.318  15.921  1.00  0.00           O  
ATOM    606  H   GLU A  39       8.452 -23.069  12.852  1.00  0.00           H  
ATOM    607  HA  GLU A  39       6.117 -22.638  11.263  1.00  0.00           H  
ATOM    608 1HB  GLU A  39       6.928 -21.620  14.017  1.00  0.00           H  
ATOM    609 2HB  GLU A  39       5.334 -21.357  13.323  1.00  0.00           H  
ATOM    610 1HG  GLU A  39       4.930 -23.754  13.239  1.00  0.00           H  
ATOM    611 2HG  GLU A  39       6.564 -24.077  13.815  1.00  0.00           H  
ATOM    612  N   GLN A  40       7.970 -19.973  11.719  1.00  0.00           N  
ATOM    613  CA  GLN A  40       8.220 -18.646  11.173  1.00  0.00           C  
ATOM    614  C   GLN A  40       8.485 -18.664   9.663  1.00  0.00           C  
ATOM    615  O   GLN A  40       8.011 -17.789   8.928  1.00  0.00           O  
ATOM    616  CB  GLN A  40       9.403 -18.000  11.899  1.00  0.00           C  
ATOM    617  CG  GLN A  40       9.100 -17.570  13.324  1.00  0.00           C  
ATOM    618  CD  GLN A  40      10.341 -17.112  14.066  1.00  0.00           C  
ATOM    619  OE1 GLN A  40      11.267 -17.894  14.297  1.00  0.00           O  
ATOM    620  NE2 GLN A  40      10.367 -15.839  14.446  1.00  0.00           N  
ATOM    621  H   GLN A  40       8.622 -20.362  12.385  1.00  0.00           H  
ATOM    622  HA  GLN A  40       7.313 -18.052  11.287  1.00  0.00           H  
ATOM    623 1HB  GLN A  40      10.238 -18.701  11.929  1.00  0.00           H  
ATOM    624 2HB  GLN A  40       9.734 -17.122  11.345  1.00  0.00           H  
ATOM    625 1HG  GLN A  40       8.391 -16.742  13.299  1.00  0.00           H  
ATOM    626 2HG  GLN A  40       8.670 -18.413  13.864  1.00  0.00           H  
ATOM    627 1HE2 GLN A  40      11.160 -15.480  14.939  1.00  0.00           H  
ATOM    628 2HE2 GLN A  40       9.594 -15.239  14.238  1.00  0.00           H  
ATOM    629  N   ALA A  41       9.225 -19.667   9.203  1.00  0.00           N  
ATOM    630  CA  ALA A  41       9.454 -19.860   7.770  1.00  0.00           C  
ATOM    631  C   ALA A  41       8.167 -20.127   6.987  1.00  0.00           C  
ATOM    632  O   ALA A  41       8.037 -19.698   5.842  1.00  0.00           O  
ATOM    633  CB  ALA A  41      10.457 -20.987   7.534  1.00  0.00           C  
ATOM    634  H   ALA A  41       9.638 -20.314   9.859  1.00  0.00           H  
ATOM    635  HA  ALA A  41       9.863 -18.933   7.367  1.00  0.00           H  
ATOM    636 1HB  ALA A  41      10.615 -21.115   6.464  1.00  0.00           H  
ATOM    637 2HB  ALA A  41      11.403 -20.736   8.015  1.00  0.00           H  
ATOM    638 3HB  ALA A  41      10.069 -21.912   7.958  1.00  0.00           H  
ATOM    639  N   LEU A  42       7.146 -20.921   7.562  1.00  0.00           N  
ATOM    640  CA  LEU A  42       5.863 -21.267   6.954  1.00  0.00           C  
ATOM    641  C   LEU A  42       5.026 -20.005   6.888  1.00  0.00           C  
ATOM    642  O   LEU A  42       4.284 -19.791   5.934  1.00  0.00           O  
ATOM    643  CB  LEU A  42       5.136 -22.349   7.763  1.00  0.00           C  
ATOM    644  CG  LEU A  42       5.808 -23.728   7.784  1.00  0.00           C  
ATOM    645  CD1 LEU A  42       5.118 -24.614   8.812  1.00  0.00           C  
ATOM    646  CD2 LEU A  42       5.742 -24.346   6.396  1.00  0.00           C  
ATOM    647  H   LEU A  42       7.405 -21.347   8.441  1.00  0.00           H  
ATOM    648  HA  LEU A  42       6.049 -21.647   5.950  1.00  0.00           H  
ATOM    649 1HB  LEU A  42       5.045 -22.010   8.793  1.00  0.00           H  
ATOM    650 2HB  LEU A  42       4.134 -22.475   7.354  1.00  0.00           H  
ATOM    651  HG  LEU A  42       6.851 -23.620   8.084  1.00  0.00           H  
ATOM    652 1HD1 LEU A  42       5.596 -25.594   8.827  1.00  0.00           H  
ATOM    653 2HD1 LEU A  42       5.198 -24.158   9.798  1.00  0.00           H  
ATOM    654 3HD1 LEU A  42       4.067 -24.727   8.547  1.00  0.00           H  
ATOM    655 1HD2 LEU A  42       6.220 -25.326   6.410  1.00  0.00           H  
ATOM    656 2HD2 LEU A  42       4.700 -24.456   6.095  1.00  0.00           H  
ATOM    657 3HD2 LEU A  42       6.258 -23.701   5.685  1.00  0.00           H  
ATOM    658  N   LYS A  43       5.098 -19.162   7.995  1.00  0.00           N  
ATOM    659  CA  LYS A  43       4.370 -17.897   7.962  1.00  0.00           C  
ATOM    660  C   LYS A  43       4.898 -16.974   6.873  1.00  0.00           C  
ATOM    661  O   LYS A  43       4.126 -16.227   6.259  1.00  0.00           O  
ATOM    662  CB  LYS A  43       4.450 -17.199   9.321  1.00  0.00           C  
ATOM    663  CG  LYS A  43       3.629 -17.863  10.418  1.00  0.00           C  
ATOM    664  CD  LYS A  43       3.823 -17.163  11.755  1.00  0.00           C  
ATOM    665  CE  LYS A  43       3.037 -17.851  12.861  1.00  0.00           C  
ATOM    666  NZ  LYS A  43       3.275 -17.221  14.188  1.00  0.00           N  
ATOM    667  H   LYS A  43       5.609 -19.413   8.830  1.00  0.00           H  
ATOM    668  HA  LYS A  43       3.328 -18.104   7.714  1.00  0.00           H  
ATOM    669 1HB  LYS A  43       5.488 -17.166   9.653  1.00  0.00           H  
ATOM    670 2HB  LYS A  43       4.105 -16.169   9.222  1.00  0.00           H  
ATOM    671 1HG  LYS A  43       2.572 -17.832  10.151  1.00  0.00           H  
ATOM    672 2HG  LYS A  43       3.930 -18.906  10.517  1.00  0.00           H  
ATOM    673 1HD  LYS A  43       4.882 -17.166  12.017  1.00  0.00           H  
ATOM    674 2HD  LYS A  43       3.490 -16.128  11.675  1.00  0.00           H  
ATOM    675 1HE  LYS A  43       1.973 -17.802  12.635  1.00  0.00           H  
ATOM    676 2HE  LYS A  43       3.326 -18.900  12.914  1.00  0.00           H  
ATOM    677 1HZ  LYS A  43       2.737 -17.705  14.892  1.00  0.00           H  
ATOM    678 2HZ  LYS A  43       4.257 -17.277  14.416  1.00  0.00           H  
ATOM    679 3HZ  LYS A  43       2.992 -16.252  14.156  1.00  0.00           H  
ATOM    680  N   LEU A  44       6.325 -16.913   6.607  1.00  0.00           N  
ATOM    681  CA  LEU A  44       6.916 -16.135   5.525  1.00  0.00           C  
ATOM    682  C   LEU A  44       6.418 -16.625   4.166  1.00  0.00           C  
ATOM    683  O   LEU A  44       6.188 -15.828   3.261  1.00  0.00           O  
ATOM    684  CB  LEU A  44       8.446 -16.223   5.582  1.00  0.00           C  
ATOM    685  CG  LEU A  44       9.199 -15.455   4.488  1.00  0.00           C  
ATOM    686  CD1 LEU A  44       8.839 -13.977   4.566  1.00  0.00           C  
ATOM    687  CD2 LEU A  44      10.696 -15.663   4.658  1.00  0.00           C  
ATOM    688  H   LEU A  44       6.929 -17.442   7.219  1.00  0.00           H  
ATOM    689  HA  LEU A  44       6.624 -15.093   5.648  1.00  0.00           H  
ATOM    690 1HB  LEU A  44       8.781 -15.841   6.545  1.00  0.00           H  
ATOM    691 2HB  LEU A  44       8.737 -17.271   5.510  1.00  0.00           H  
ATOM    692  HG  LEU A  44       8.890 -15.821   3.508  1.00  0.00           H  
ATOM    693 1HD1 LEU A  44       9.374 -13.431   3.789  1.00  0.00           H  
ATOM    694 2HD1 LEU A  44       7.766 -13.856   4.421  1.00  0.00           H  
ATOM    695 3HD1 LEU A  44       9.121 -13.586   5.543  1.00  0.00           H  
ATOM    696 1HD2 LEU A  44      11.230 -15.118   3.880  1.00  0.00           H  
ATOM    697 2HD2 LEU A  44      11.005 -15.296   5.637  1.00  0.00           H  
ATOM    698 3HD2 LEU A  44      10.927 -16.726   4.580  1.00  0.00           H  
ATOM    699  N   LEU A  45       6.239 -18.049   3.900  1.00  0.00           N  
ATOM    700  CA  LEU A  45       5.695 -18.616   2.667  1.00  0.00           C  
ATOM    701  C   LEU A  45       4.244 -18.173   2.417  1.00  0.00           C  
ATOM    702  O   LEU A  45       3.869 -17.858   1.305  1.00  0.00           O  
ATOM    703  CB  LEU A  45       5.764 -20.147   2.725  1.00  0.00           C  
ATOM    704  CG  LEU A  45       7.161 -20.757   2.547  1.00  0.00           C  
ATOM    705  CD1 LEU A  45       7.135 -22.220   2.968  1.00  0.00           C  
ATOM    706  CD2 LEU A  45       7.597 -20.613   1.096  1.00  0.00           C  
ATOM    707  H   LEU A  45       6.536 -18.670   4.638  1.00  0.00           H  
ATOM    708  HA  LEU A  45       6.300 -18.271   1.831  1.00  0.00           H  
ATOM    709 1HB  LEU A  45       5.380 -20.477   3.688  1.00  0.00           H  
ATOM    710 2HB  LEU A  45       5.124 -20.554   1.943  1.00  0.00           H  
ATOM    711  HG  LEU A  45       7.870 -20.237   3.192  1.00  0.00           H  
ATOM    712 1HD1 LEU A  45       8.127 -22.652   2.842  1.00  0.00           H  
ATOM    713 2HD1 LEU A  45       6.839 -22.292   4.015  1.00  0.00           H  
ATOM    714 3HD1 LEU A  45       6.421 -22.763   2.351  1.00  0.00           H  
ATOM    715 1HD2 LEU A  45       8.590 -21.045   0.970  1.00  0.00           H  
ATOM    716 2HD2 LEU A  45       6.890 -21.134   0.450  1.00  0.00           H  
ATOM    717 3HD2 LEU A  45       7.625 -19.557   0.827  1.00  0.00           H  
ATOM    718  N   HIS A  46       3.442 -18.158   3.476  1.00  0.00           N  
ATOM    719  CA  HIS A  46       2.048 -17.712   3.411  1.00  0.00           C  
ATOM    720  C   HIS A  46       1.945 -16.239   3.003  1.00  0.00           C  
ATOM    721  O   HIS A  46       1.185 -15.880   2.103  1.00  0.00           O  
ATOM    722  CB  HIS A  46       1.354 -17.921   4.761  1.00  0.00           C  
ATOM    723  CG  HIS A  46      -0.088 -17.520   4.764  1.00  0.00           C  
ATOM    724  ND1 HIS A  46      -1.026 -18.108   3.941  1.00  0.00           N  
ATOM    725  CD2 HIS A  46      -0.754 -16.589   5.488  1.00  0.00           C  
ATOM    726  CE1 HIS A  46      -2.207 -17.557   4.160  1.00  0.00           C  
ATOM    727  NE2 HIS A  46      -2.068 -16.633   5.093  1.00  0.00           N  
ATOM    728  H   HIS A  46       3.819 -18.470   4.359  1.00  0.00           H  
ATOM    729  HA  HIS A  46       1.512 -18.294   2.662  1.00  0.00           H  
ATOM    730 1HB  HIS A  46       1.416 -18.972   5.043  1.00  0.00           H  
ATOM    731 2HB  HIS A  46       1.870 -17.345   5.528  1.00  0.00           H  
ATOM    732  HD1 HIS A  46      -0.872 -18.887   3.332  1.00  0.00           H  
ATOM    733  HD2 HIS A  46      -0.438 -15.884   6.256  1.00  0.00           H  
ATOM    734  HE1 HIS A  46      -3.085 -17.887   3.605  1.00  0.00           H  
ATOM    735  N   ASN A  47       2.741 -15.277   3.719  1.00  0.00           N  
ATOM    736  CA  ASN A  47       2.717 -13.861   3.391  1.00  0.00           C  
ATOM    737  C   ASN A  47       3.351 -13.582   2.039  1.00  0.00           C  
ATOM    738  O   ASN A  47       2.931 -12.663   1.349  1.00  0.00           O  
ATOM    739  CB  ASN A  47       3.407 -13.055   4.477  1.00  0.00           C  
ATOM    740  CG  ASN A  47       2.569 -12.922   5.718  1.00  0.00           C  
ATOM    741  OD1 ASN A  47       1.337 -12.847   5.646  1.00  0.00           O  
ATOM    742  ND2 ASN A  47       3.214 -12.890   6.857  1.00  0.00           N  
ATOM    743  H   ASN A  47       3.307 -15.594   4.494  1.00  0.00           H  
ATOM    744  HA  ASN A  47       1.678 -13.542   3.306  1.00  0.00           H  
ATOM    745 1HB  ASN A  47       4.352 -13.532   4.739  1.00  0.00           H  
ATOM    746 2HB  ASN A  47       3.637 -12.058   4.099  1.00  0.00           H  
ATOM    747 1HD2 ASN A  47       2.708 -12.803   7.716  1.00  0.00           H  
ATOM    748 2HD2 ASN A  47       4.211 -12.954   6.868  1.00  0.00           H  
ATOM    749  N   ALA A  48       4.510 -14.351   1.580  1.00  0.00           N  
ATOM    750  CA  ALA A  48       5.072 -14.202   0.238  1.00  0.00           C  
ATOM    751  C   ALA A  48       4.041 -14.546  -0.853  1.00  0.00           C  
ATOM    752  O   ALA A  48       3.918 -13.828  -1.840  1.00  0.00           O  
ATOM    753  CB  ALA A  48       6.314 -15.072   0.094  1.00  0.00           C  
ATOM    754  H   ALA A  48       4.956 -14.984   2.231  1.00  0.00           H  
ATOM    755  HA  ALA A  48       5.313 -13.149   0.089  1.00  0.00           H  
ATOM    756 1HB  ALA A  48       6.731 -14.945  -0.905  1.00  0.00           H  
ATOM    757 2HB  ALA A  48       7.053 -14.777   0.836  1.00  0.00           H  
ATOM    758 3HB  ALA A  48       6.043 -16.116   0.244  1.00  0.00           H  
ATOM    759  N   ALA A  49       3.282 -15.617  -0.645  1.00  0.00           N  
ATOM    760  CA  ALA A  49       2.180 -15.987  -1.548  1.00  0.00           C  
ATOM    761  C   ALA A  49       1.053 -14.948  -1.659  1.00  0.00           C  
ATOM    762  O   ALA A  49       0.432 -14.824  -2.705  1.00  0.00           O  
ATOM    763  CB  ALA A  49       1.597 -17.365  -1.165  1.00  0.00           C  
ATOM    764  H   ALA A  49       3.474 -16.195   0.161  1.00  0.00           H  
ATOM    765  HA  ALA A  49       2.576 -16.043  -2.563  1.00  0.00           H  
ATOM    766 1HB  ALA A  49       0.783 -17.618  -1.847  1.00  0.00           H  
ATOM    767 2HB  ALA A  49       2.379 -18.122  -1.238  1.00  0.00           H  
ATOM    768 3HB  ALA A  49       1.219 -17.331  -0.146  1.00  0.00           H  
ATOM    769  N   ILE A  50       0.606 -14.175  -0.481  1.00  0.00           N  
ATOM    770  CA  ILE A  50      -0.344 -13.068  -0.470  1.00  0.00           C  
ATOM    771  C   ILE A  50       0.225 -11.892  -1.249  1.00  0.00           C  
ATOM    772  O   ILE A  50      -0.490 -11.251  -2.013  1.00  0.00           O  
ATOM    773  CB  ILE A  50      -0.677 -12.629   0.968  1.00  0.00           C  
ATOM    774  CG1 ILE A  50      -1.447 -13.732   1.698  1.00  0.00           C  
ATOM    775  CG2 ILE A  50      -1.476 -11.335   0.958  1.00  0.00           C  
ATOM    776  CD1 ILE A  50      -1.454 -13.580   3.202  1.00  0.00           C  
ATOM    777  H   ILE A  50       0.991 -14.502   0.393  1.00  0.00           H  
ATOM    778  HA  ILE A  50      -1.269 -13.400  -0.941  1.00  0.00           H  
ATOM    779  HB  ILE A  50       0.247 -12.470   1.523  1.00  0.00           H  
ATOM    780 1HG1 ILE A  50      -2.480 -13.745   1.352  1.00  0.00           H  
ATOM    781 2HG1 ILE A  50      -1.011 -14.702   1.457  1.00  0.00           H  
ATOM    782 1HG2 ILE A  50      -1.704 -11.040   1.982  1.00  0.00           H  
ATOM    783 2HG2 ILE A  50      -0.894 -10.552   0.475  1.00  0.00           H  
ATOM    784 3HG2 ILE A  50      -2.406 -11.486   0.409  1.00  0.00           H  
ATOM    785 1HD1 ILE A  50      -2.018 -14.399   3.649  1.00  0.00           H  
ATOM    786 2HD1 ILE A  50      -0.429 -13.600   3.575  1.00  0.00           H  
ATOM    787 3HD1 ILE A  50      -1.918 -12.632   3.469  1.00  0.00           H  
ATOM    788  N   LEU A  51       1.518 -11.585  -1.022  1.00  0.00           N  
ATOM    789  CA  LEU A  51       2.193 -10.485  -1.712  1.00  0.00           C  
ATOM    790  C   LEU A  51       2.382 -10.755  -3.194  1.00  0.00           C  
ATOM    791  O   LEU A  51       2.417  -9.822  -3.986  1.00  0.00           O  
ATOM    792  CB  LEU A  51       3.560 -10.222  -1.067  1.00  0.00           C  
ATOM    793  CG  LEU A  51       3.528  -9.755   0.393  1.00  0.00           C  
ATOM    794  CD1 LEU A  51       4.941  -9.766   0.961  1.00  0.00           C  
ATOM    795  CD2 LEU A  51       2.918  -8.363   0.469  1.00  0.00           C  
ATOM    796  H   LEU A  51       2.026 -12.114  -0.325  1.00  0.00           H  
ATOM    797  HA  LEU A  51       1.583  -9.587  -1.613  1.00  0.00           H  
ATOM    798 1HB  LEU A  51       4.145 -11.139  -1.109  1.00  0.00           H  
ATOM    799 2HB  LEU A  51       4.077  -9.459  -1.648  1.00  0.00           H  
ATOM    800  HG  LEU A  51       2.926 -10.447   0.984  1.00  0.00           H  
ATOM    801 1HD1 LEU A  51       4.918  -9.434   2.000  1.00  0.00           H  
ATOM    802 2HD1 LEU A  51       5.345 -10.777   0.913  1.00  0.00           H  
ATOM    803 3HD1 LEU A  51       5.571  -9.094   0.380  1.00  0.00           H  
ATOM    804 1HD2 LEU A  51       2.895  -8.032   1.507  1.00  0.00           H  
ATOM    805 2HD2 LEU A  51       3.520  -7.670  -0.120  1.00  0.00           H  
ATOM    806 3HD2 LEU A  51       1.903  -8.389   0.073  1.00  0.00           H  
ATOM    807  N   GLY A  52       2.529 -12.060  -3.591  1.00  0.00           N  
ATOM    808  CA  GLY A  52       2.767 -12.422  -4.976  1.00  0.00           C  
ATOM    809  C   GLY A  52       4.246 -12.353  -5.345  1.00  0.00           C  
ATOM    810  O   GLY A  52       4.607 -12.158  -6.506  1.00  0.00           O  
ATOM    811  H   GLY A  52       2.452 -12.791  -2.898  1.00  0.00           H  
ATOM    812 1HA  GLY A  52       2.400 -13.434  -5.156  1.00  0.00           H  
ATOM    813 2HA  GLY A  52       2.204 -11.755  -5.628  1.00  0.00           H  
ATOM    814  N   THR A  53       5.106 -12.502  -4.347  1.00  0.00           N  
ATOM    815  CA  THR A  53       6.540 -12.351  -4.538  1.00  0.00           C  
ATOM    816  C   THR A  53       7.245 -13.576  -3.954  1.00  0.00           C  
ATOM    817  O   THR A  53       6.607 -14.448  -3.366  1.00  0.00           O  
ATOM    818  CB  THR A  53       7.070 -11.063  -3.882  1.00  0.00           C  
ATOM    819  OG1 THR A  53       7.016 -11.194  -2.455  1.00  0.00           O  
ATOM    820  CG2 THR A  53       6.235  -9.866  -4.308  1.00  0.00           C  
ATOM    821  H   THR A  53       4.754 -12.724  -3.425  1.00  0.00           H  
ATOM    822  HA  THR A  53       6.740 -12.279  -5.607  1.00  0.00           H  
ATOM    823  HB  THR A  53       8.105 -10.902  -4.180  1.00  0.00           H  
ATOM    824  HG1 THR A  53       7.684 -11.822  -2.167  1.00  0.00           H  
ATOM    825 1HG2 THR A  53       6.625  -8.964  -3.835  1.00  0.00           H  
ATOM    826 2HG2 THR A  53       6.283  -9.756  -5.392  1.00  0.00           H  
ATOM    827 3HG2 THR A  53       5.200 -10.016  -4.005  1.00  0.00           H  
ATOM    828  N   THR A  54       8.563 -13.636  -4.094  1.00  0.00           N  
ATOM    829  CA  THR A  54       9.331 -14.675  -3.413  1.00  0.00           C  
ATOM    830  C   THR A  54       9.509 -14.364  -1.931  1.00  0.00           C  
ATOM    831  O   THR A  54       9.242 -13.248  -1.486  1.00  0.00           O  
ATOM    832  CB  THR A  54      10.711 -14.859  -4.069  1.00  0.00           C  
ATOM    833  OG1 THR A  54      11.509 -13.689  -3.848  1.00  0.00           O  
ATOM    834  CG2 THR A  54      10.565 -15.093  -5.564  1.00  0.00           C  
ATOM    835  H   THR A  54       9.048 -12.966  -4.672  1.00  0.00           H  
ATOM    836  HA  THR A  54       8.815 -15.627  -3.543  1.00  0.00           H  
ATOM    837  HB  THR A  54      11.216 -15.715  -3.621  1.00  0.00           H  
ATOM    838  HG1 THR A  54      12.382 -13.821  -4.223  1.00  0.00           H  
ATOM    839 1HG2 THR A  54      11.550 -15.222  -6.011  1.00  0.00           H  
ATOM    840 2HG2 THR A  54       9.968 -15.989  -5.736  1.00  0.00           H  
ATOM    841 3HG2 THR A  54      10.070 -14.236  -6.019  1.00  0.00           H  
ATOM    842  N   VAL A  55       9.979 -15.354  -1.172  1.00  0.00           N  
ATOM    843  CA  VAL A  55      10.214 -15.163   0.254  1.00  0.00           C  
ATOM    844  C   VAL A  55      11.390 -14.211   0.489  1.00  0.00           C  
ATOM    845  O   VAL A  55      11.385 -13.442   1.450  1.00  0.00           O  
ATOM    846  CB  VAL A  55      10.502 -16.515   0.934  1.00  0.00           C  
ATOM    847  CG1 VAL A  55       9.241 -17.365   0.984  1.00  0.00           C  
ATOM    848  CG2 VAL A  55      11.613 -17.241   0.191  1.00  0.00           C  
ATOM    849  H   VAL A  55      10.176 -16.252  -1.586  1.00  0.00           H  
ATOM    850  HA  VAL A  55       9.355 -14.643   0.680  1.00  0.00           H  
ATOM    851  HB  VAL A  55      10.810 -16.335   1.964  1.00  0.00           H  
ATOM    852 1HG1 VAL A  55       9.463 -18.316   1.468  1.00  0.00           H  
ATOM    853 2HG1 VAL A  55       8.472 -16.841   1.551  1.00  0.00           H  
ATOM    854 3HG1 VAL A  55       8.885 -17.548  -0.030  1.00  0.00           H  
ATOM    855 1HG2 VAL A  55      11.812 -18.196   0.678  1.00  0.00           H  
ATOM    856 2HG2 VAL A  55      11.308 -17.416  -0.841  1.00  0.00           H  
ATOM    857 3HG2 VAL A  55      12.518 -16.633   0.204  1.00  0.00           H  
ATOM    858  N   GLU A  56      12.364 -14.229  -0.417  1.00  0.00           N  
ATOM    859  CA  GLU A  56      13.490 -13.293  -0.356  1.00  0.00           C  
ATOM    860  C   GLU A  56      13.012 -11.859  -0.556  1.00  0.00           C  
ATOM    861  O   GLU A  56      13.427 -10.946   0.157  1.00  0.00           O  
ATOM    862  CB  GLU A  56      14.541 -13.644  -1.411  1.00  0.00           C  
ATOM    863  CG  GLU A  56      15.232 -14.982  -1.190  1.00  0.00           C  
ATOM    864  CD  GLU A  56      14.422 -16.148  -1.686  1.00  0.00           C  
ATOM    865  OE1 GLU A  56      13.358 -15.926  -2.213  1.00  0.00           O  
ATOM    866  OE2 GLU A  56      14.868 -17.261  -1.539  1.00  0.00           O  
ATOM    867  H   GLU A  56      12.331 -14.908  -1.166  1.00  0.00           H  
ATOM    868  HA  GLU A  56      13.946 -13.364   0.631  1.00  0.00           H  
ATOM    869 1HB  GLU A  56      14.074 -13.667  -2.396  1.00  0.00           H  
ATOM    870 2HB  GLU A  56      15.309 -12.871  -1.431  1.00  0.00           H  
ATOM    871 1HG  GLU A  56      16.191 -14.974  -1.708  1.00  0.00           H  
ATOM    872 2HG  GLU A  56      15.426 -15.108  -0.126  1.00  0.00           H  
ATOM    873  N   GLU A  57      12.114 -11.673  -1.516  1.00  0.00           N  
ATOM    874  CA  GLU A  57      11.550 -10.350  -1.771  1.00  0.00           C  
ATOM    875  C   GLU A  57      10.695  -9.895  -0.595  1.00  0.00           C  
ATOM    876  O   GLU A  57      10.704  -8.717  -0.226  1.00  0.00           O  
ATOM    877  CB  GLU A  57      10.715 -10.359  -3.053  1.00  0.00           C  
ATOM    878  CG  GLU A  57      11.529 -10.466  -4.334  1.00  0.00           C  
ATOM    879  CD  GLU A  57      10.673 -10.580  -5.565  1.00  0.00           C  
ATOM    880  OE1 GLU A  57       9.935 -11.531  -5.665  1.00  0.00           O  
ATOM    881  OE2 GLU A  57      10.756  -9.716  -6.405  1.00  0.00           O  
ATOM    882  H   GLU A  57      11.814 -12.453  -2.082  1.00  0.00           H  
ATOM    883  HA  GLU A  57      12.370  -9.637  -1.865  1.00  0.00           H  
ATOM    884 1HB  GLU A  57      10.019 -11.198  -3.028  1.00  0.00           H  
ATOM    885 2HB  GLU A  57      10.123  -9.445  -3.108  1.00  0.00           H  
ATOM    886 1HG  GLU A  57      12.160  -9.582  -4.426  1.00  0.00           H  
ATOM    887 2HG  GLU A  57      12.180 -11.337  -4.268  1.00  0.00           H  
ATOM    888  N   ALA A  58       9.960 -10.839  -0.010  1.00  0.00           N  
ATOM    889  CA  ALA A  58       9.067 -10.535   1.096  1.00  0.00           C  
ATOM    890  C   ALA A  58       9.849  -9.973   2.282  1.00  0.00           C  
ATOM    891  O   ALA A  58       9.387  -9.048   2.958  1.00  0.00           O  
ATOM    892  CB  ALA A  58       8.289 -11.776   1.508  1.00  0.00           C  
ATOM    893  H   ALA A  58      10.026 -11.791  -0.343  1.00  0.00           H  
ATOM    894  HA  ALA A  58       8.366  -9.769   0.765  1.00  0.00           H  
ATOM    895 1HB  ALA A  58       7.627 -11.532   2.338  1.00  0.00           H  
ATOM    896 2HB  ALA A  58       7.698 -12.132   0.664  1.00  0.00           H  
ATOM    897 3HB  ALA A  58       8.985 -12.554   1.816  1.00  0.00           H  
ATOM    898  N   VAL A  59      11.037 -10.531   2.517  1.00  0.00           N  
ATOM    899  CA  VAL A  59      11.902 -10.086   3.607  1.00  0.00           C  
ATOM    900  C   VAL A  59      12.499  -8.739   3.265  1.00  0.00           C  
ATOM    901  O   VAL A  59      12.535  -7.831   4.098  1.00  0.00           O  
ATOM    902  CB  VAL A  59      13.033 -11.100   3.861  1.00  0.00           C  
ATOM    903  CG1 VAL A  59      14.047 -10.532   4.844  1.00  0.00           C  
ATOM    904  CG2 VAL A  59      12.451 -12.406   4.381  1.00  0.00           C  
ATOM    905  H   VAL A  59      11.346 -11.287   1.920  1.00  0.00           H  
ATOM    906  HA  VAL A  59      11.307 -10.023   4.518  1.00  0.00           H  
ATOM    907  HB  VAL A  59      13.561 -11.284   2.925  1.00  0.00           H  
ATOM    908 1HG1 VAL A  59      14.839 -11.262   5.012  1.00  0.00           H  
ATOM    909 2HG1 VAL A  59      14.477  -9.618   4.436  1.00  0.00           H  
ATOM    910 3HG1 VAL A  59      13.552 -10.311   5.790  1.00  0.00           H  
ATOM    911 1HG2 VAL A  59      13.256 -13.118   4.558  1.00  0.00           H  
ATOM    912 2HG2 VAL A  59      11.918 -12.220   5.314  1.00  0.00           H  
ATOM    913 3HG2 VAL A  59      11.760 -12.815   3.644  1.00  0.00           H  
ATOM    914  N   LYS A  60      12.995  -8.626   2.001  1.00  0.00           N  
ATOM    915  CA  LYS A  60      13.619  -7.376   1.606  1.00  0.00           C  
ATOM    916  C   LYS A  60      12.618  -6.253   1.783  1.00  0.00           C  
ATOM    917  O   LYS A  60      12.950  -5.213   2.334  1.00  0.00           O  
ATOM    918  CB  LYS A  60      14.112  -7.437   0.159  1.00  0.00           C  
ATOM    919  CG  LYS A  60      15.357  -8.291  -0.046  1.00  0.00           C  
ATOM    920  CD  LYS A  60      15.749  -8.352  -1.515  1.00  0.00           C  
ATOM    921  CE  LYS A  60      16.975  -9.228  -1.725  1.00  0.00           C  
ATOM    922  NZ  LYS A  60      17.349  -9.326  -3.162  1.00  0.00           N  
ATOM    923  H   LYS A  60      12.953  -9.386   1.337  1.00  0.00           H  
ATOM    924  HA  LYS A  60      14.488  -7.208   2.245  1.00  0.00           H  
ATOM    925 1HB  LYS A  60      13.323  -7.837  -0.478  1.00  0.00           H  
ATOM    926 2HB  LYS A  60      14.336  -6.429  -0.192  1.00  0.00           H  
ATOM    927 1HG  LYS A  60      16.185  -7.870   0.525  1.00  0.00           H  
ATOM    928 2HG  LYS A  60      15.167  -9.302   0.313  1.00  0.00           H  
ATOM    929 1HD  LYS A  60      14.919  -8.755  -2.097  1.00  0.00           H  
ATOM    930 2HD  LYS A  60      15.967  -7.346  -1.875  1.00  0.00           H  
ATOM    931 1HE  LYS A  60      17.816  -8.816  -1.170  1.00  0.00           H  
ATOM    932 2HE  LYS A  60      16.774 -10.231  -1.346  1.00  0.00           H  
ATOM    933 1HZ  LYS A  60      18.164  -9.915  -3.259  1.00  0.00           H  
ATOM    934 2HZ  LYS A  60      16.582  -9.725  -3.684  1.00  0.00           H  
ATOM    935 3HZ  LYS A  60      17.556  -8.405  -3.520  1.00  0.00           H  
ATOM    936  N   ARG A  61      11.379  -6.487   1.352  1.00  0.00           N  
ATOM    937  CA  ARG A  61      10.331  -5.488   1.537  1.00  0.00           C  
ATOM    938  C   ARG A  61       9.973  -5.225   3.001  1.00  0.00           C  
ATOM    939  O   ARG A  61       9.714  -4.090   3.377  1.00  0.00           O  
ATOM    940  CB  ARG A  61       9.074  -5.920   0.796  1.00  0.00           C  
ATOM    941  CG  ARG A  61       9.181  -5.881  -0.720  1.00  0.00           C  
ATOM    942  CD  ARG A  61       7.947  -6.392  -1.370  1.00  0.00           C  
ATOM    943  NE  ARG A  61       6.828  -5.479  -1.206  1.00  0.00           N  
ATOM    944  CZ  ARG A  61       5.548  -5.775  -1.503  1.00  0.00           C  
ATOM    945  NH1 ARG A  61       5.242  -6.962  -1.978  1.00  0.00           N  
ATOM    946  NH2 ARG A  61       4.600  -4.874  -1.317  1.00  0.00           N  
ATOM    947  H   ARG A  61      11.154  -7.356   0.892  1.00  0.00           H  
ATOM    948  HA  ARG A  61      10.705  -4.524   1.190  1.00  0.00           H  
ATOM    949 1HB  ARG A  61       8.817  -6.939   1.082  1.00  0.00           H  
ATOM    950 2HB  ARG A  61       8.243  -5.278   1.086  1.00  0.00           H  
ATOM    951 1HG  ARG A  61       9.339  -4.853  -1.047  1.00  0.00           H  
ATOM    952 2HG  ARG A  61      10.020  -6.498  -1.043  1.00  0.00           H  
ATOM    953 1HD  ARG A  61       8.125  -6.524  -2.437  1.00  0.00           H  
ATOM    954 2HD  ARG A  61       7.673  -7.350  -0.928  1.00  0.00           H  
ATOM    955  HE  ARG A  61       7.025  -4.556  -0.842  1.00  0.00           H  
ATOM    956 1HH1 ARG A  61       5.966  -7.652  -2.121  1.00  0.00           H  
ATOM    957 2HH1 ARG A  61       4.282  -7.185  -2.201  1.00  0.00           H  
ATOM    958 1HH2 ARG A  61       4.836  -3.961  -0.952  1.00  0.00           H  
ATOM    959 2HH2 ARG A  61       3.641  -5.095  -1.540  1.00  0.00           H  
ATOM    960  N   ALA A  62       9.918  -6.312   3.812  1.00  0.00           N  
ATOM    961  CA  ALA A  62       9.626  -6.143   5.240  1.00  0.00           C  
ATOM    962  C   ALA A  62      10.685  -5.294   5.934  1.00  0.00           C  
ATOM    963  O   ALA A  62      10.375  -4.459   6.782  1.00  0.00           O  
ATOM    964  CB  ALA A  62       9.486  -7.504   5.926  1.00  0.00           C  
ATOM    965  H   ALA A  62      10.047  -7.243   3.444  1.00  0.00           H  
ATOM    966  HA  ALA A  62       8.681  -5.605   5.330  1.00  0.00           H  
ATOM    967 1HB  ALA A  62       9.270  -7.358   6.984  1.00  0.00           H  
ATOM    968 2HB  ALA A  62       8.675  -8.065   5.464  1.00  0.00           H  
ATOM    969 3HB  ALA A  62      10.415  -8.061   5.820  1.00  0.00           H  
ATOM    970  N   LEU A  63      11.938  -5.508   5.538  1.00  0.00           N  
ATOM    971  CA  LEU A  63      13.081  -4.790   6.098  1.00  0.00           C  
ATOM    972  C   LEU A  63      13.008  -3.302   5.772  1.00  0.00           C  
ATOM    973  O   LEU A  63      13.299  -2.455   6.628  1.00  0.00           O  
ATOM    974  CB  LEU A  63      14.393  -5.374   5.558  1.00  0.00           C  
ATOM    975  CG  LEU A  63      14.794  -6.743   6.124  1.00  0.00           C  
ATOM    976  CD1 LEU A  63      15.909  -7.337   5.274  1.00  0.00           C  
ATOM    977  CD2 LEU A  63      15.235  -6.584   7.571  1.00  0.00           C  
ATOM    978  H   LEU A  63      12.093  -6.198   4.817  1.00  0.00           H  
ATOM    979  HA  LEU A  63      13.058  -4.893   7.182  1.00  0.00           H  
ATOM    980 1HB  LEU A  63      14.309  -5.475   4.477  1.00  0.00           H  
ATOM    981 2HB  LEU A  63      15.200  -4.676   5.776  1.00  0.00           H  
ATOM    982  HG  LEU A  63      13.941  -7.421   6.077  1.00  0.00           H  
ATOM    983 1HD1 LEU A  63      16.194  -8.309   5.676  1.00  0.00           H  
ATOM    984 2HD1 LEU A  63      15.560  -7.458   4.248  1.00  0.00           H  
ATOM    985 3HD1 LEU A  63      16.771  -6.672   5.289  1.00  0.00           H  
ATOM    986 1HD2 LEU A  63      15.520  -7.557   7.974  1.00  0.00           H  
ATOM    987 2HD2 LEU A  63      16.089  -5.907   7.620  1.00  0.00           H  
ATOM    988 3HD2 LEU A  63      14.414  -6.174   8.159  1.00  0.00           H  
ATOM    989  N   LYS A  64      12.608  -2.991   4.541  1.00  0.00           N  
ATOM    990  CA  LYS A  64      12.445  -1.597   4.115  1.00  0.00           C  
ATOM    991  C   LYS A  64      11.347  -0.894   4.916  1.00  0.00           C  
ATOM    992  O   LYS A  64      11.513   0.245   5.350  1.00  0.00           O  
ATOM    993  CB  LYS A  64      12.129  -1.529   2.620  1.00  0.00           C  
ATOM    994  CG  LYS A  64      13.304  -1.870   1.712  1.00  0.00           C  
ATOM    995  CD  LYS A  64      12.904  -1.811   0.245  1.00  0.00           C  
ATOM    996  CE  LYS A  64      14.072  -2.168  -0.662  1.00  0.00           C  
ATOM    997  NZ  LYS A  64      13.688  -2.143  -2.100  1.00  0.00           N  
ATOM    998  H   LYS A  64      12.412  -3.732   3.883  1.00  0.00           H  
ATOM    999  HA  LYS A  64      13.385  -1.072   4.282  1.00  0.00           H  
ATOM   1000 1HB  LYS A  64      11.316  -2.218   2.388  1.00  0.00           H  
ATOM   1001 2HB  LYS A  64      11.790  -0.525   2.365  1.00  0.00           H  
ATOM   1002 1HG  LYS A  64      14.116  -1.164   1.887  1.00  0.00           H  
ATOM   1003 2HG  LYS A  64      13.662  -2.873   1.942  1.00  0.00           H  
ATOM   1004 1HD  LYS A  64      12.086  -2.508   0.062  1.00  0.00           H  
ATOM   1005 2HD  LYS A  64      12.562  -0.805   0.002  1.00  0.00           H  
ATOM   1006 1HE  LYS A  64      14.885  -1.461  -0.504  1.00  0.00           H  
ATOM   1007 2HE  LYS A  64      14.434  -3.166  -0.414  1.00  0.00           H  
ATOM   1008 1HZ  LYS A  64      14.488  -2.386  -2.667  1.00  0.00           H  
ATOM   1009 2HZ  LYS A  64      12.946  -2.810  -2.262  1.00  0.00           H  
ATOM   1010 3HZ  LYS A  64      13.368  -1.218  -2.347  1.00  0.00           H  
ATOM   1011  N   LEU A  65      10.220  -1.577   5.092  1.00  0.00           N  
ATOM   1012  CA  LEU A  65       9.092  -1.032   5.849  1.00  0.00           C  
ATOM   1013  C   LEU A  65       9.408  -1.005   7.352  1.00  0.00           C  
ATOM   1014  O   LEU A  65       9.010  -0.090   8.067  1.00  0.00           O  
ATOM   1015  CB  LEU A  65       7.830  -1.865   5.594  1.00  0.00           C  
ATOM   1016  CG  LEU A  65       6.538  -1.325   6.221  1.00  0.00           C  
ATOM   1017  CD1 LEU A  65       6.238   0.056   5.656  1.00  0.00           C  
ATOM   1018  CD2 LEU A  65       5.396  -2.290   5.942  1.00  0.00           C  
ATOM   1019  H   LEU A  65      10.141  -2.501   4.690  1.00  0.00           H  
ATOM   1020  HA  LEU A  65       8.907  -0.015   5.507  1.00  0.00           H  
ATOM   1021 1HB  LEU A  65       7.671  -1.936   4.519  1.00  0.00           H  
ATOM   1022 2HB  LEU A  65       7.992  -2.870   5.984  1.00  0.00           H  
ATOM   1023  HG  LEU A  65       6.672  -1.223   7.299  1.00  0.00           H  
ATOM   1024 1HD1 LEU A  65       5.320   0.440   6.102  1.00  0.00           H  
ATOM   1025 2HD1 LEU A  65       7.063   0.731   5.887  1.00  0.00           H  
ATOM   1026 3HD1 LEU A  65       6.116  -0.011   4.576  1.00  0.00           H  
ATOM   1027 1HD2 LEU A  65       4.478  -1.907   6.389  1.00  0.00           H  
ATOM   1028 2HD2 LEU A  65       5.260  -2.392   4.865  1.00  0.00           H  
ATOM   1029 3HD2 LEU A  65       5.629  -3.264   6.372  1.00  0.00           H  
ATOM   1030  N   LYS A  66      10.129  -2.026   7.802  1.00  0.00           N  
ATOM   1031  CA  LYS A  66      10.600  -2.163   9.174  1.00  0.00           C  
ATOM   1032  C   LYS A  66      11.299  -0.905   9.672  1.00  0.00           C  
ATOM   1033  O   LYS A  66      10.959  -0.363  10.721  1.00  0.00           O  
ATOM   1034  CB  LYS A  66      11.542  -3.362   9.292  1.00  0.00           C  
ATOM   1035  CG  LYS A  66      12.057  -3.621  10.701  1.00  0.00           C  
ATOM   1036  CD  LYS A  66      13.136  -4.693  10.707  1.00  0.00           C  
ATOM   1037  CE  LYS A  66      13.624  -4.982  12.119  1.00  0.00           C  
ATOM   1038  NZ  LYS A  66      14.408  -3.848  12.680  1.00  0.00           N  
ATOM   1039  H   LYS A  66      10.358  -2.747   7.130  1.00  0.00           H  
ATOM   1040  HA  LYS A  66       9.742  -2.363   9.817  1.00  0.00           H  
ATOM   1041 1HB  LYS A  66      11.029  -4.263   8.952  1.00  0.00           H  
ATOM   1042 2HB  LYS A  66      12.404  -3.213   8.642  1.00  0.00           H  
ATOM   1043 1HG  LYS A  66      12.470  -2.699  11.113  1.00  0.00           H  
ATOM   1044 2HG  LYS A  66      11.233  -3.944  11.336  1.00  0.00           H  
ATOM   1045 1HD  LYS A  66      12.739  -5.612  10.273  1.00  0.00           H  
ATOM   1046 2HD  LYS A  66      13.981  -4.362  10.102  1.00  0.00           H  
ATOM   1047 1HE  LYS A  66      12.770  -5.172  12.766  1.00  0.00           H  
ATOM   1048 2HE  LYS A  66      14.252  -5.873  12.112  1.00  0.00           H  
ATOM   1049 1HZ  LYS A  66      14.713  -4.079  13.615  1.00  0.00           H  
ATOM   1050 2HZ  LYS A  66      15.215  -3.674  12.096  1.00  0.00           H  
ATOM   1051 3HZ  LYS A  66      13.830  -3.021  12.709  1.00  0.00           H  
ATOM   1052  N   THR A  67      12.283  -0.436   8.915  1.00  0.00           N  
ATOM   1053  CA  THR A  67      12.989   0.789   9.284  1.00  0.00           C  
ATOM   1054  C   THR A  67      12.081   2.016   9.213  1.00  0.00           C  
ATOM   1055  O   THR A  67      12.094   2.862  10.104  1.00  0.00           O  
ATOM   1056  CB  THR A  67      14.218   1.007   8.382  1.00  0.00           C  
ATOM   1057  OG1 THR A  67      15.125  -0.093   8.531  1.00  0.00           O  
ATOM   1058  CG2 THR A  67      14.929   2.299   8.753  1.00  0.00           C  
ATOM   1059  H   THR A  67      12.554  -0.926   8.074  1.00  0.00           H  
ATOM   1060  HA  THR A  67      13.314   0.703  10.322  1.00  0.00           H  
ATOM   1061  HB  THR A  67      13.900   1.060   7.341  1.00  0.00           H  
ATOM   1062  HG1 THR A  67      14.775  -0.859   8.070  1.00  0.00           H  
ATOM   1063 1HG2 THR A  67      15.795   2.438   8.105  1.00  0.00           H  
ATOM   1064 2HG2 THR A  67      14.247   3.139   8.631  1.00  0.00           H  
ATOM   1065 3HG2 THR A  67      15.259   2.248   9.789  1.00  0.00           H  
ATOM   1066  N   LYS A  68      11.283   2.102   8.155  1.00  0.00           N  
ATOM   1067  CA  LYS A  68      10.397   3.251   7.961  1.00  0.00           C  
ATOM   1068  C   LYS A  68       9.412   3.466   9.130  1.00  0.00           C  
ATOM   1069  O   LYS A  68       9.215   4.600   9.573  1.00  0.00           O  
ATOM   1070  CB  LYS A  68       9.621   3.089   6.653  1.00  0.00           C  
ATOM   1071  CG  LYS A  68       8.682   4.244   6.331  1.00  0.00           C  
ATOM   1072  CD  LYS A  68       7.989   4.036   4.993  1.00  0.00           C  
ATOM   1073  CE  LYS A  68       7.016   5.166   4.691  1.00  0.00           C  
ATOM   1074  NZ  LYS A  68       6.331   4.977   3.384  1.00  0.00           N  
ATOM   1075  H   LYS A  68      11.286   1.361   7.469  1.00  0.00           H  
ATOM   1076  HA  LYS A  68      11.003   4.159   7.954  1.00  0.00           H  
ATOM   1077 1HB  LYS A  68      10.322   2.988   5.824  1.00  0.00           H  
ATOM   1078 2HB  LYS A  68       9.027   2.176   6.693  1.00  0.00           H  
ATOM   1079 1HG  LYS A  68       7.926   4.327   7.113  1.00  0.00           H  
ATOM   1080 2HG  LYS A  68       9.247   5.174   6.297  1.00  0.00           H  
ATOM   1081 1HD  LYS A  68       8.736   3.989   4.199  1.00  0.00           H  
ATOM   1082 2HD  LYS A  68       7.441   3.094   5.009  1.00  0.00           H  
ATOM   1083 1HE  LYS A  68       6.263   5.218   5.477  1.00  0.00           H  
ATOM   1084 2HE  LYS A  68       7.554   6.114   4.671  1.00  0.00           H  
ATOM   1085 1HZ  LYS A  68       5.696   5.746   3.221  1.00  0.00           H  
ATOM   1086 2HZ  LYS A  68       7.019   4.947   2.644  1.00  0.00           H  
ATOM   1087 3HZ  LYS A  68       5.813   4.111   3.397  1.00  0.00           H  
ATOM   1088  N   LEU A  69       8.809   2.390   9.639  1.00  0.00           N  
ATOM   1089  CA  LEU A  69       7.787   2.523  10.679  1.00  0.00           C  
ATOM   1090  C   LEU A  69       8.349   2.415  12.102  1.00  0.00           C  
ATOM   1091  O   LEU A  69       7.780   2.966  13.050  1.00  0.00           O  
ATOM   1092  CB  LEU A  69       6.708   1.451  10.480  1.00  0.00           C  
ATOM   1093  CG  LEU A  69       5.958   1.503   9.143  1.00  0.00           C  
ATOM   1094  CD1 LEU A  69       4.980   0.339   9.063  1.00  0.00           C  
ATOM   1095  CD2 LEU A  69       5.233   2.835   9.019  1.00  0.00           C  
ATOM   1096  H   LEU A  69       9.055   1.468   9.306  1.00  0.00           H  
ATOM   1097  HA  LEU A  69       7.352   3.520  10.608  1.00  0.00           H  
ATOM   1098 1HB  LEU A  69       7.175   0.470  10.559  1.00  0.00           H  
ATOM   1099 2HB  LEU A  69       5.972   1.546  11.277  1.00  0.00           H  
ATOM   1100  HG  LEU A  69       6.668   1.399   8.322  1.00  0.00           H  
ATOM   1101 1HD1 LEU A  69       4.447   0.376   8.113  1.00  0.00           H  
ATOM   1102 2HD1 LEU A  69       5.527  -0.602   9.134  1.00  0.00           H  
ATOM   1103 3HD1 LEU A  69       4.266   0.407   9.882  1.00  0.00           H  
ATOM   1104 1HD2 LEU A  69       4.700   2.873   8.069  1.00  0.00           H  
ATOM   1105 2HD2 LEU A  69       4.521   2.940   9.838  1.00  0.00           H  
ATOM   1106 3HD2 LEU A  69       5.957   3.649   9.062  1.00  0.00           H  
ATOM   1107  N   GLY A  70       9.454   1.694  12.254  1.00  0.00           N  
ATOM   1108  CA  GLY A  70       9.967   1.395  13.579  1.00  0.00           C  
ATOM   1109  C   GLY A  70       9.291   0.184  14.192  1.00  0.00           C  
ATOM   1110  O   GLY A  70       8.911   0.191  15.362  1.00  0.00           O  
ATOM   1111  H   GLY A  70       9.949   1.346  11.445  1.00  0.00           H  
ATOM   1112 1HA  GLY A  70      11.041   1.218  13.522  1.00  0.00           H  
ATOM   1113 2HA  GLY A  70       9.819   2.256  14.228  1.00  0.00           H  
ATOM   1114  N   VAL A  71       9.136  -0.867  13.391  1.00  0.00           N  
ATOM   1115  CA  VAL A  71       8.437  -2.060  13.845  1.00  0.00           C  
ATOM   1116  C   VAL A  71       9.375  -3.232  13.693  1.00  0.00           C  
ATOM   1117  O   VAL A  71      10.478  -3.078  13.185  1.00  0.00           O  
ATOM   1118  CB  VAL A  71       7.153  -2.303  13.030  1.00  0.00           C  
ATOM   1119  CG1 VAL A  71       6.181  -1.147  13.211  1.00  0.00           C  
ATOM   1120  CG2 VAL A  71       7.501  -2.490  11.561  1.00  0.00           C  
ATOM   1121  H   VAL A  71       9.505  -0.839  12.452  1.00  0.00           H  
ATOM   1122  HA  VAL A  71       8.159  -1.920  14.891  1.00  0.00           H  
ATOM   1123  HB  VAL A  71       6.660  -3.199  13.405  1.00  0.00           H  
ATOM   1124 1HG1 VAL A  71       5.279  -1.335  12.627  1.00  0.00           H  
ATOM   1125 2HG1 VAL A  71       5.918  -1.054  14.264  1.00  0.00           H  
ATOM   1126 3HG1 VAL A  71       6.647  -0.223  12.868  1.00  0.00           H  
ATOM   1127 1HG2 VAL A  71       6.588  -2.662  10.990  1.00  0.00           H  
ATOM   1128 2HG2 VAL A  71       7.999  -1.596  11.187  1.00  0.00           H  
ATOM   1129 3HG2 VAL A  71       8.164  -3.348  11.451  1.00  0.00           H  
ATOM   1130  N   SER A  72       8.928  -4.403  14.122  1.00  0.00           N  
ATOM   1131  CA  SER A  72       9.704  -5.626  13.957  1.00  0.00           C  
ATOM   1132  C   SER A  72       9.579  -6.147  12.534  1.00  0.00           C  
ATOM   1133  O   SER A  72       8.723  -5.685  11.770  1.00  0.00           O  
ATOM   1134  CB  SER A  72       9.236  -6.683  14.939  1.00  0.00           C  
ATOM   1135  OG  SER A  72       7.994  -7.206  14.559  1.00  0.00           O  
ATOM   1136  H   SER A  72       8.028  -4.452  14.578  1.00  0.00           H  
ATOM   1137  HA  SER A  72      10.751  -5.399  14.160  1.00  0.00           H  
ATOM   1138 1HB  SER A  72       9.973  -7.485  14.987  1.00  0.00           H  
ATOM   1139 2HB  SER A  72       9.161  -6.247  15.934  1.00  0.00           H  
ATOM   1140  HG  SER A  72       7.737  -7.813  15.258  1.00  0.00           H  
ATOM   1141  N   LEU A  73      10.435  -7.104  12.183  1.00  0.00           N  
ATOM   1142  CA  LEU A  73      10.454  -7.682  10.840  1.00  0.00           C  
ATOM   1143  C   LEU A  73       9.126  -8.409  10.561  1.00  0.00           C  
ATOM   1144  O   LEU A  73       8.571  -8.332   9.453  1.00  0.00           O  
ATOM   1145  CB  LEU A  73      11.630  -8.655  10.692  1.00  0.00           C  
ATOM   1146  CG  LEU A  73      11.765  -9.334   9.323  1.00  0.00           C  
ATOM   1147  CD1 LEU A  73      11.984  -8.274   8.251  1.00  0.00           C  
ATOM   1148  CD2 LEU A  73      12.920 -10.323   9.358  1.00  0.00           C  
ATOM   1149  H   LEU A  73      11.094  -7.439  12.871  1.00  0.00           H  
ATOM   1150  HA  LEU A  73      10.577  -6.876  10.118  1.00  0.00           H  
ATOM   1151 1HB  LEU A  73      12.555  -8.114  10.887  1.00  0.00           H  
ATOM   1152 2HB  LEU A  73      11.529  -9.440  11.442  1.00  0.00           H  
ATOM   1153  HG  LEU A  73      10.841  -9.862   9.085  1.00  0.00           H  
ATOM   1154 1HD1 LEU A  73      12.080  -8.756   7.278  1.00  0.00           H  
ATOM   1155 2HD1 LEU A  73      11.135  -7.591   8.234  1.00  0.00           H  
ATOM   1156 3HD1 LEU A  73      12.894  -7.717   8.471  1.00  0.00           H  
ATOM   1157 1HD2 LEU A  73      13.015 -10.805   8.385  1.00  0.00           H  
ATOM   1158 2HD2 LEU A  73      13.844  -9.796   9.594  1.00  0.00           H  
ATOM   1159 3HD2 LEU A  73      12.729 -11.079  10.121  1.00  0.00           H  
ATOM   1160  N   GLU A  74       8.633  -9.116  11.575  1.00  0.00           N  
ATOM   1161  CA  GLU A  74       7.379  -9.855  11.479  1.00  0.00           C  
ATOM   1162  C   GLU A  74       6.204  -8.909  11.338  1.00  0.00           C  
ATOM   1163  O   GLU A  74       5.286  -9.174  10.559  1.00  0.00           O  
ATOM   1164  CB  GLU A  74       7.184 -10.746  12.708  1.00  0.00           C  
ATOM   1165  CG  GLU A  74       8.149 -11.920  12.794  1.00  0.00           C  
ATOM   1166  CD  GLU A  74       7.916 -12.782  14.003  1.00  0.00           C  
ATOM   1167  OE1 GLU A  74       7.083 -12.434  14.806  1.00  0.00           O  
ATOM   1168  OE2 GLU A  74       8.572 -13.790  14.125  1.00  0.00           O  
ATOM   1169  H   GLU A  74       9.151  -9.137  12.442  1.00  0.00           H  
ATOM   1170  HA  GLU A  74       7.425 -10.503  10.603  1.00  0.00           H  
ATOM   1171 1HB  GLU A  74       7.301 -10.149  13.612  1.00  0.00           H  
ATOM   1172 2HB  GLU A  74       6.170 -11.147  12.709  1.00  0.00           H  
ATOM   1173 1HG  GLU A  74       8.041 -12.532  11.899  1.00  0.00           H  
ATOM   1174 2HG  GLU A  74       9.169 -11.537  12.817  1.00  0.00           H  
ATOM   1175  N   GLN A  75       6.247  -7.812  12.096  1.00  0.00           N  
ATOM   1176  CA  GLN A  75       5.218  -6.785  12.060  1.00  0.00           C  
ATOM   1177  C   GLN A  75       5.193  -6.059  10.722  1.00  0.00           C  
ATOM   1178  O   GLN A  75       4.115  -5.756  10.190  1.00  0.00           O  
ATOM   1179  CB  GLN A  75       5.432  -5.779  13.194  1.00  0.00           C  
ATOM   1180  CG  GLN A  75       5.105  -6.319  14.576  1.00  0.00           C  
ATOM   1181  CD  GLN A  75       5.528  -5.372  15.683  1.00  0.00           C  
ATOM   1182  OE1 GLN A  75       6.413  -4.533  15.496  1.00  0.00           O  
ATOM   1183  NE2 GLN A  75       4.897  -5.501  16.844  1.00  0.00           N  
ATOM   1184  H   GLN A  75       7.034  -7.698  12.719  1.00  0.00           H  
ATOM   1185  HA  GLN A  75       4.248  -7.262  12.204  1.00  0.00           H  
ATOM   1186 1HB  GLN A  75       6.472  -5.451  13.198  1.00  0.00           H  
ATOM   1187 2HB  GLN A  75       4.812  -4.899  13.022  1.00  0.00           H  
ATOM   1188 1HG  GLN A  75       4.029  -6.472  14.649  1.00  0.00           H  
ATOM   1189 2HG  GLN A  75       5.628  -7.265  14.717  1.00  0.00           H  
ATOM   1190 1HE2 GLN A  75       5.133  -4.904  17.611  1.00  0.00           H  
ATOM   1191 2HE2 GLN A  75       4.185  -6.195  16.952  1.00  0.00           H  
ATOM   1192  N   ALA A  76       6.380  -5.758  10.206  1.00  0.00           N  
ATOM   1193  CA  ALA A  76       6.499  -5.101   8.920  1.00  0.00           C  
ATOM   1194  C   ALA A  76       5.876  -5.976   7.846  1.00  0.00           C  
ATOM   1195  O   ALA A  76       5.230  -5.471   6.941  1.00  0.00           O  
ATOM   1196  CB  ALA A  76       7.952  -4.823   8.582  1.00  0.00           C  
ATOM   1197  H   ALA A  76       7.219  -5.992  10.717  1.00  0.00           H  
ATOM   1198  HA  ALA A  76       5.968  -4.151   8.974  1.00  0.00           H  
ATOM   1199 1HB  ALA A  76       8.012  -4.329   7.611  1.00  0.00           H  
ATOM   1200 2HB  ALA A  76       8.386  -4.178   9.344  1.00  0.00           H  
ATOM   1201 3HB  ALA A  76       8.501  -5.764   8.545  1.00  0.00           H  
ATOM   1202  N   LEU A  77       6.141  -7.297   7.907  1.00  0.00           N  
ATOM   1203  CA  LEU A  77       5.607  -8.255   6.959  1.00  0.00           C  
ATOM   1204  C   LEU A  77       4.083  -8.394   7.133  1.00  0.00           C  
ATOM   1205  O   LEU A  77       3.360  -8.441   6.154  1.00  0.00           O  
ATOM   1206  CB  LEU A  77       6.288  -9.617   7.146  1.00  0.00           C  
ATOM   1207  CG  LEU A  77       5.871 -10.711   6.155  1.00  0.00           C  
ATOM   1208  CD1 LEU A  77       6.217 -10.273   4.739  1.00  0.00           C  
ATOM   1209  CD2 LEU A  77       6.572 -12.013   6.512  1.00  0.00           C  
ATOM   1210  H   LEU A  77       6.753  -7.619   8.642  1.00  0.00           H  
ATOM   1211  HA  LEU A  77       5.746  -7.861   5.953  1.00  0.00           H  
ATOM   1212 1HB  LEU A  77       7.365  -9.482   7.056  1.00  0.00           H  
ATOM   1213 2HB  LEU A  77       6.071  -9.979   8.151  1.00  0.00           H  
ATOM   1214  HG  LEU A  77       4.791 -10.855   6.205  1.00  0.00           H  
ATOM   1215 1HD1 LEU A  77       5.921 -11.051   4.035  1.00  0.00           H  
ATOM   1216 2HD1 LEU A  77       5.687  -9.350   4.503  1.00  0.00           H  
ATOM   1217 3HD1 LEU A  77       7.291 -10.106   4.662  1.00  0.00           H  
ATOM   1218 1HD2 LEU A  77       6.275 -12.792   5.808  1.00  0.00           H  
ATOM   1219 2HD2 LEU A  77       7.651 -11.871   6.461  1.00  0.00           H  
ATOM   1220 3HD2 LEU A  77       6.292 -12.312   7.523  1.00  0.00           H  
ATOM   1221  N   LYS A  78       3.597  -8.444   8.373  1.00  0.00           N  
ATOM   1222  CA  LYS A  78       2.154  -8.520   8.581  1.00  0.00           C  
ATOM   1223  C   LYS A  78       1.494  -7.271   8.022  1.00  0.00           C  
ATOM   1224  O   LYS A  78       0.423  -7.347   7.424  1.00  0.00           O  
ATOM   1225  CB  LYS A  78       1.821  -8.683  10.065  1.00  0.00           C  
ATOM   1226  CG  LYS A  78       2.135 -10.060  10.633  1.00  0.00           C  
ATOM   1227  CD  LYS A  78       1.790 -10.140  12.113  1.00  0.00           C  
ATOM   1228  CE  LYS A  78       2.108 -11.514  12.683  1.00  0.00           C  
ATOM   1229  NZ  LYS A  78       1.742 -11.618  14.122  1.00  0.00           N  
ATOM   1230  H   LYS A  78       4.210  -8.429   9.176  1.00  0.00           H  
ATOM   1231  HA  LYS A  78       1.775  -9.392   8.049  1.00  0.00           H  
ATOM   1232 1HB  LYS A  78       2.378  -7.947  10.646  1.00  0.00           H  
ATOM   1233 2HB  LYS A  78       0.760  -8.490  10.223  1.00  0.00           H  
ATOM   1234 1HG  LYS A  78       1.563 -10.816  10.094  1.00  0.00           H  
ATOM   1235 2HG  LYS A  78       3.196 -10.273  10.505  1.00  0.00           H  
ATOM   1236 1HD  LYS A  78       2.358  -9.387  12.661  1.00  0.00           H  
ATOM   1237 2HD  LYS A  78       0.727  -9.938  12.249  1.00  0.00           H  
ATOM   1238 1HE  LYS A  78       1.563 -12.274  12.126  1.00  0.00           H  
ATOM   1239 2HE  LYS A  78       3.175 -11.713  12.578  1.00  0.00           H  
ATOM   1240 1HZ  LYS A  78       1.969 -12.542  14.462  1.00  0.00           H  
ATOM   1241 2HZ  LYS A  78       2.257 -10.928  14.652  1.00  0.00           H  
ATOM   1242 3HZ  LYS A  78       0.751 -11.454  14.230  1.00  0.00           H  
ATOM   1243  N   ILE A  79       2.049  -5.969   8.215  1.00  0.00           N  
ATOM   1244  CA  ILE A  79       1.521  -4.709   7.713  1.00  0.00           C  
ATOM   1245  C   ILE A  79       1.527  -4.737   6.196  1.00  0.00           C  
ATOM   1246  O   ILE A  79       0.542  -4.337   5.572  1.00  0.00           O  
ATOM   1247  CB  ILE A  79       2.343  -3.510   8.221  1.00  0.00           C  
ATOM   1248  CG1 ILE A  79       2.171  -3.347   9.733  1.00  0.00           C  
ATOM   1249  CG2 ILE A  79       1.932  -2.238   7.495  1.00  0.00           C  
ATOM   1250  CD1 ILE A  79       3.202  -2.443  10.371  1.00  0.00           C  
ATOM   1251  H   ILE A  79       2.920  -5.971   8.726  1.00  0.00           H  
ATOM   1252  HA  ILE A  79       0.490  -4.609   8.046  1.00  0.00           H  
ATOM   1253  HB  ILE A  79       3.402  -3.693   8.042  1.00  0.00           H  
ATOM   1254 1HG1 ILE A  79       1.183  -2.941   9.946  1.00  0.00           H  
ATOM   1255 2HG1 ILE A  79       2.233  -4.324  10.214  1.00  0.00           H  
ATOM   1256 1HG2 ILE A  79       2.522  -1.401   7.866  1.00  0.00           H  
ATOM   1257 2HG2 ILE A  79       2.104  -2.357   6.426  1.00  0.00           H  
ATOM   1258 3HG2 ILE A  79       0.874  -2.043   7.673  1.00  0.00           H  
ATOM   1259 1HD1 ILE A  79       3.015  -2.377  11.443  1.00  0.00           H  
ATOM   1260 2HD1 ILE A  79       4.199  -2.850  10.200  1.00  0.00           H  
ATOM   1261 3HD1 ILE A  79       3.135  -1.449   9.930  1.00  0.00           H  
ATOM   1262  N   LEU A  80       2.597  -5.209   5.561  1.00  0.00           N  
ATOM   1263  CA  LEU A  80       2.889  -5.315   4.125  1.00  0.00           C  
ATOM   1264  C   LEU A  80       1.876  -6.237   3.462  1.00  0.00           C  
ATOM   1265  O   LEU A  80       1.323  -5.922   2.401  1.00  0.00           O  
ATOM   1266  CB  LEU A  80       4.309  -5.849   3.896  1.00  0.00           C  
ATOM   1267  CG  LEU A  80       4.814  -5.795   2.449  1.00  0.00           C  
ATOM   1268  CD1 LEU A  80       5.018  -4.344   2.035  1.00  0.00           C  
ATOM   1269  CD2 LEU A  80       6.110  -6.584   2.334  1.00  0.00           C  
ATOM   1270  H   LEU A  80       3.296  -5.501   6.229  1.00  0.00           H  
ATOM   1271  HA  LEU A  80       2.816  -4.321   3.685  1.00  0.00           H  
ATOM   1272 1HB  LEU A  80       5.000  -5.272   4.510  1.00  0.00           H  
ATOM   1273 2HB  LEU A  80       4.347  -6.888   4.222  1.00  0.00           H  
ATOM   1274  HG  LEU A  80       4.066  -6.229   1.786  1.00  0.00           H  
ATOM   1275 1HD1 LEU A  80       5.377  -4.306   1.006  1.00  0.00           H  
ATOM   1276 2HD1 LEU A  80       4.071  -3.809   2.108  1.00  0.00           H  
ATOM   1277 3HD1 LEU A  80       5.751  -3.878   2.692  1.00  0.00           H  
ATOM   1278 1HD2 LEU A  80       6.469  -6.546   1.305  1.00  0.00           H  
ATOM   1279 2HD2 LEU A  80       6.860  -6.149   2.996  1.00  0.00           H  
ATOM   1280 3HD2 LEU A  80       5.932  -7.621   2.619  1.00  0.00           H  
ATOM   1281  N   ALA A  81       1.636  -7.373   4.114  1.00  0.00           N  
ATOM   1282  CA  ALA A  81       0.715  -8.374   3.625  1.00  0.00           C  
ATOM   1283  C   ALA A  81      -0.718  -7.875   3.648  1.00  0.00           C  
ATOM   1284  O   ALA A  81      -1.474  -8.125   2.714  1.00  0.00           O  
ATOM   1285  CB  ALA A  81       0.844  -9.648   4.444  1.00  0.00           C  
ATOM   1286  H   ALA A  81       2.122  -7.534   4.985  1.00  0.00           H  
ATOM   1287  HA  ALA A  81       0.975  -8.607   2.592  1.00  0.00           H  
ATOM   1288 1HB  ALA A  81       0.151 -10.399   4.062  1.00  0.00           H  
ATOM   1289 2HB  ALA A  81       1.864 -10.028   4.371  1.00  0.00           H  
ATOM   1290 3HB  ALA A  81       0.611  -9.437   5.487  1.00  0.00           H  
ATOM   1291  N   VAL A  82      -1.052  -7.190   4.775  1.00  0.00           N  
ATOM   1292  CA  VAL A  82      -2.393  -6.618   4.885  1.00  0.00           C  
ATOM   1293  C   VAL A  82      -2.649  -5.561   3.803  1.00  0.00           C  
ATOM   1294  O   VAL A  82      -3.740  -5.519   3.215  1.00  0.00           O  
ATOM   1295  CB  VAL A  82      -2.585  -5.983   6.274  1.00  0.00           C  
ATOM   1296  CG1 VAL A  82      -3.825  -5.101   6.290  1.00  0.00           C  
ATOM   1297  CG2 VAL A  82      -2.685  -7.072   7.332  1.00  0.00           C  
ATOM   1298  H   VAL A  82      -0.403  -7.072   5.538  1.00  0.00           H  
ATOM   1299  HA  VAL A  82      -3.123  -7.406   4.689  1.00  0.00           H  
ATOM   1300  HB  VAL A  82      -1.731  -5.342   6.491  1.00  0.00           H  
ATOM   1301 1HG1 VAL A  82      -3.944  -4.660   7.280  1.00  0.00           H  
ATOM   1302 2HG1 VAL A  82      -3.716  -4.308   5.551  1.00  0.00           H  
ATOM   1303 3HG1 VAL A  82      -4.703  -5.702   6.053  1.00  0.00           H  
ATOM   1304 1HG2 VAL A  82      -2.819  -6.615   8.312  1.00  0.00           H  
ATOM   1305 2HG2 VAL A  82      -3.535  -7.718   7.111  1.00  0.00           H  
ATOM   1306 3HG2 VAL A  82      -1.770  -7.665   7.331  1.00  0.00           H  
ATOM   1307  N   ALA A  83      -1.630  -4.621   3.492  1.00  0.00           N  
ATOM   1308  CA  ALA A  83      -1.767  -3.632   2.424  1.00  0.00           C  
ATOM   1309  C   ALA A  83      -2.054  -4.304   1.071  1.00  0.00           C  
ATOM   1310  O   ALA A  83      -2.930  -3.876   0.339  1.00  0.00           O  
ATOM   1311  CB  ALA A  83      -0.528  -2.744   2.334  1.00  0.00           C  
ATOM   1312  H   ALA A  83      -0.783  -4.638   4.042  1.00  0.00           H  
ATOM   1313  HA  ALA A  83      -2.628  -3.003   2.653  1.00  0.00           H  
ATOM   1314 1HB  ALA A  83      -0.657  -2.018   1.532  1.00  0.00           H  
ATOM   1315 2HB  ALA A  83      -0.388  -2.220   3.280  1.00  0.00           H  
ATOM   1316 3HB  ALA A  83       0.347  -3.361   2.127  1.00  0.00           H  
ATOM   1317  N   ALA A  84      -1.339  -5.380   0.775  1.00  0.00           N  
ATOM   1318  CA  ALA A  84      -1.569  -6.148  -0.448  1.00  0.00           C  
ATOM   1319  C   ALA A  84      -2.960  -6.781  -0.470  1.00  0.00           C  
ATOM   1320  O   ALA A  84      -3.581  -6.851  -1.518  1.00  0.00           O  
ATOM   1321  CB  ALA A  84      -0.510  -7.208  -0.592  1.00  0.00           C  
ATOM   1322  H   ALA A  84      -0.615  -5.676   1.415  1.00  0.00           H  
ATOM   1323  HA  ALA A  84      -1.507  -5.464  -1.294  1.00  0.00           H  
ATOM   1324 1HB  ALA A  84      -0.686  -7.776  -1.507  1.00  0.00           H  
ATOM   1325 2HB  ALA A  84       0.473  -6.736  -0.642  1.00  0.00           H  
ATOM   1326 3HB  ALA A  84      -0.547  -7.877   0.266  1.00  0.00           H  
ATOM   1327  N   ALA A  85      -3.530  -7.382   0.719  1.00  0.00           N  
ATOM   1328  CA  ALA A  85      -4.866  -7.969   0.891  1.00  0.00           C  
ATOM   1329  C   ALA A  85      -6.009  -6.961   0.795  1.00  0.00           C  
ATOM   1330  O   ALA A  85      -7.064  -7.274   0.269  1.00  0.00           O  
ATOM   1331  CB  ALA A  85      -4.938  -8.692   2.228  1.00  0.00           C  
ATOM   1332  H   ALA A  85      -2.874  -7.419   1.487  1.00  0.00           H  
ATOM   1333  HA  ALA A  85      -5.023  -8.707   0.105  1.00  0.00           H  
ATOM   1334 1HB  ALA A  85      -5.922  -9.145   2.345  1.00  0.00           H  
ATOM   1335 2HB  ALA A  85      -4.174  -9.469   2.264  1.00  0.00           H  
ATOM   1336 3HB  ALA A  85      -4.769  -7.980   3.035  1.00  0.00           H  
ATOM   1337  N   LEU A  86      -5.819  -5.774   1.361  1.00  0.00           N  
ATOM   1338  CA  LEU A  86      -6.823  -4.731   1.303  1.00  0.00           C  
ATOM   1339  C   LEU A  86      -6.822  -4.142  -0.101  1.00  0.00           C  
ATOM   1340  O   LEU A  86      -7.863  -3.740  -0.619  1.00  0.00           O  
ATOM   1341  CB  LEU A  86      -6.540  -3.642   2.344  1.00  0.00           C  
ATOM   1342  CG  LEU A  86      -6.669  -4.073   3.811  1.00  0.00           C  
ATOM   1343  CD1 LEU A  86      -6.117  -2.978   4.713  1.00  0.00           C  
ATOM   1344  CD2 LEU A  86      -8.128  -4.361   4.129  1.00  0.00           C  
ATOM   1345  H   LEU A  86      -4.950  -5.596   1.844  1.00  0.00           H  
ATOM   1346  HA  LEU A  86      -7.788  -5.163   1.564  1.00  0.00           H  
ATOM   1347 1HB  LEU A  86      -5.526  -3.274   2.195  1.00  0.00           H  
ATOM   1348 2HB  LEU A  86      -7.231  -2.815   2.180  1.00  0.00           H  
ATOM   1349  HG  LEU A  86      -6.076  -4.973   3.979  1.00  0.00           H  
ATOM   1350 1HD1 LEU A  86      -6.208  -3.285   5.755  1.00  0.00           H  
ATOM   1351 2HD1 LEU A  86      -5.067  -2.807   4.477  1.00  0.00           H  
ATOM   1352 3HD1 LEU A  86      -6.680  -2.059   4.555  1.00  0.00           H  
ATOM   1353 1HD2 LEU A  86      -8.220  -4.668   5.171  1.00  0.00           H  
ATOM   1354 2HD2 LEU A  86      -8.721  -3.461   3.963  1.00  0.00           H  
ATOM   1355 3HD2 LEU A  86      -8.492  -5.159   3.482  1.00  0.00           H  
ATOM   1356  N   GLY A  87      -5.579  -4.006  -0.857  1.00  0.00           N  
ATOM   1357  CA  GLY A  87      -5.452  -3.349  -2.137  1.00  0.00           C  
ATOM   1358  C   GLY A  87      -5.104  -1.883  -1.943  1.00  0.00           C  
ATOM   1359  O   GLY A  87      -5.514  -1.020  -2.723  1.00  0.00           O  
ATOM   1360  H   GLY A  87      -4.765  -4.438  -0.444  1.00  0.00           H  
ATOM   1361 1HA  GLY A  87      -4.680  -3.844  -2.726  1.00  0.00           H  
ATOM   1362 2HA  GLY A  87      -6.387  -3.444  -2.690  1.00  0.00           H  
ATOM   1363  N   THR A  88      -4.338  -1.590  -0.900  1.00  0.00           N  
ATOM   1364  CA  THR A  88      -3.969  -0.214  -0.670  1.00  0.00           C  
ATOM   1365  C   THR A  88      -2.521  -0.059  -0.244  1.00  0.00           C  
ATOM   1366  O   THR A  88      -1.708  -0.954  -0.443  1.00  0.00           O  
ATOM   1367  CB  THR A  88      -4.885   0.420   0.394  1.00  0.00           C  
ATOM   1368  OG1 THR A  88      -4.602   1.822   0.498  1.00  0.00           O  
ATOM   1369  CG2 THR A  88      -4.667  -0.239   1.747  1.00  0.00           C  
ATOM   1370  H   THR A  88      -4.004  -2.300  -0.265  1.00  0.00           H  
ATOM   1371  HA  THR A  88      -4.041   0.326  -1.613  1.00  0.00           H  
ATOM   1372  HB  THR A  88      -5.927   0.294   0.099  1.00  0.00           H  
ATOM   1373  HG1 THR A  88      -5.333   2.263   0.937  1.00  0.00           H  
ATOM   1374 1HG2 THR A  88      -5.322   0.221   2.486  1.00  0.00           H  
ATOM   1375 2HG2 THR A  88      -4.892  -1.303   1.674  1.00  0.00           H  
ATOM   1376 3HG2 THR A  88      -3.629  -0.109   2.052  1.00  0.00           H  
ATOM   1377  N   THR A  89      -2.172   1.094   0.389  1.00  0.00           N  
ATOM   1378  CA  THR A  89      -0.779   1.346   0.749  1.00  0.00           C  
ATOM   1379  C   THR A  89      -0.524   0.812   2.156  1.00  0.00           C  
ATOM   1380  O   THR A  89      -1.471   0.445   2.861  1.00  0.00           O  
ATOM   1381  CB  THR A  89      -0.437   2.845   0.679  1.00  0.00           C  
ATOM   1382  OG1 THR A  89      -1.174   3.555   1.683  1.00  0.00           O  
ATOM   1383  CG2 THR A  89      -0.782   3.409  -0.691  1.00  0.00           C  
ATOM   1384  H   THR A  89      -2.874   1.779   0.627  1.00  0.00           H  
ATOM   1385  HA  THR A  89      -0.139   0.861   0.013  1.00  0.00           H  
ATOM   1386  HB  THR A  89       0.629   2.984   0.864  1.00  0.00           H  
ATOM   1387  HG1 THR A  89      -0.808   4.437   1.785  1.00  0.00           H  
ATOM   1388 1HG2 THR A  89      -0.532   4.468  -0.723  1.00  0.00           H  
ATOM   1389 2HG2 THR A  89      -0.214   2.878  -1.456  1.00  0.00           H  
ATOM   1390 3HG2 THR A  89      -1.847   3.281  -0.878  1.00  0.00           H  
ATOM   1391  N   VAL A  90       0.751   0.762   2.553  1.00  0.00           N  
ATOM   1392  CA  VAL A  90       1.097   0.285   3.885  1.00  0.00           C  
ATOM   1393  C   VAL A  90       0.679   1.303   4.942  1.00  0.00           C  
ATOM   1394  O   VAL A  90       0.288   0.938   6.073  1.00  0.00           O  
ATOM   1395  CB  VAL A  90       2.613   0.027   3.986  1.00  0.00           C  
ATOM   1396  CG1 VAL A  90       3.037  -1.050   2.999  1.00  0.00           C  
ATOM   1397  CG2 VAL A  90       3.375   1.319   3.736  1.00  0.00           C  
ATOM   1398  H   VAL A  90       1.487   1.058   1.930  1.00  0.00           H  
ATOM   1399  HA  VAL A  90       0.484  -0.589   4.109  1.00  0.00           H  
ATOM   1400  HB  VAL A  90       2.843  -0.344   4.985  1.00  0.00           H  
ATOM   1401 1HG1 VAL A  90       4.111  -1.220   3.085  1.00  0.00           H  
ATOM   1402 2HG1 VAL A  90       2.505  -1.976   3.220  1.00  0.00           H  
ATOM   1403 3HG1 VAL A  90       2.801  -0.727   1.985  1.00  0.00           H  
ATOM   1404 1HG2 VAL A  90       4.446   1.130   3.810  1.00  0.00           H  
ATOM   1405 2HG2 VAL A  90       3.141   1.693   2.739  1.00  0.00           H  
ATOM   1406 3HG2 VAL A  90       3.086   2.062   4.479  1.00  0.00           H  
ATOM   1407  N   GLU A  91       0.706   2.574   4.555  1.00  0.00           N  
ATOM   1408  CA  GLU A  91       0.330   3.652   5.464  1.00  0.00           C  
ATOM   1409  C   GLU A  91      -1.134   3.527   5.866  1.00  0.00           C  
ATOM   1410  O   GLU A  91      -1.479   3.778   7.019  1.00  0.00           O  
ATOM   1411  CB  GLU A  91       0.580   5.014   4.815  1.00  0.00           C  
ATOM   1412  CG  GLU A  91       2.051   5.366   4.638  1.00  0.00           C  
ATOM   1413  CD  GLU A  91       2.666   4.717   3.431  1.00  0.00           C  
ATOM   1414  OE1 GLU A  91       1.962   4.040   2.719  1.00  0.00           O  
ATOM   1415  OE2 GLU A  91       3.843   4.896   3.220  1.00  0.00           O  
ATOM   1416  H   GLU A  91       0.993   2.802   3.614  1.00  0.00           H  
ATOM   1417  HA  GLU A  91       0.921   3.557   6.376  1.00  0.00           H  
ATOM   1418 1HB  GLU A  91       0.110   5.042   3.833  1.00  0.00           H  
ATOM   1419 2HB  GLU A  91       0.120   5.796   5.420  1.00  0.00           H  
ATOM   1420 1HG  GLU A  91       2.146   6.447   4.543  1.00  0.00           H  
ATOM   1421 2HG  GLU A  91       2.597   5.058   5.529  1.00  0.00           H  
ATOM   1422  N   GLU A  92      -2.148   3.198   4.830  1.00  0.00           N  
ATOM   1423  CA  GLU A  92      -3.556   2.973   5.178  1.00  0.00           C  
ATOM   1424  C   GLU A  92      -3.754   1.714   6.020  1.00  0.00           C  
ATOM   1425  O   GLU A  92      -4.579   1.699   6.930  1.00  0.00           O  
ATOM   1426  CB  GLU A  92      -4.404   2.876   3.908  1.00  0.00           C  
ATOM   1427  CG  GLU A  92      -5.897   2.725   4.158  1.00  0.00           C  
ATOM   1428  CD  GLU A  92      -6.709   2.762   2.893  1.00  0.00           C  
ATOM   1429  OE1 GLU A  92      -6.247   3.326   1.930  1.00  0.00           O  
ATOM   1430  OE2 GLU A  92      -7.793   2.226   2.890  1.00  0.00           O  
ATOM   1431  H   GLU A  92      -1.872   3.177   3.859  1.00  0.00           H  
ATOM   1432  HA  GLU A  92      -3.915   3.836   5.738  1.00  0.00           H  
ATOM   1433 1HB  GLU A  92      -4.254   3.769   3.301  1.00  0.00           H  
ATOM   1434 2HB  GLU A  92      -4.076   2.020   3.316  1.00  0.00           H  
ATOM   1435 1HG  GLU A  92      -6.076   1.777   4.664  1.00  0.00           H  
ATOM   1436 2HG  GLU A  92      -6.226   3.526   4.819  1.00  0.00           H  
ATOM   1437  N   ALA A  93      -2.958   0.508   5.731  1.00  0.00           N  
ATOM   1438  CA  ALA A  93      -3.066  -0.715   6.522  1.00  0.00           C  
ATOM   1439  C   ALA A  93      -2.708  -0.414   7.977  1.00  0.00           C  
ATOM   1440  O   ALA A  93      -3.301  -0.956   8.897  1.00  0.00           O  
ATOM   1441  CB  ALA A  93      -2.166  -1.809   5.960  1.00  0.00           C  
ATOM   1442  H   ALA A  93      -2.324   0.531   4.945  1.00  0.00           H  
ATOM   1443  HA  ALA A  93      -4.100  -1.056   6.477  1.00  0.00           H  
ATOM   1444 1HB  ALA A  93      -2.265  -2.708   6.566  1.00  0.00           H  
ATOM   1445 2HB  ALA A  93      -2.460  -2.029   4.934  1.00  0.00           H  
ATOM   1446 3HB  ALA A  93      -1.130  -1.472   5.977  1.00  0.00           H  
ATOM   1447  N   VAL A  94      -1.581   0.475   8.278  1.00  0.00           N  
ATOM   1448  CA  VAL A  94      -1.192   0.860   9.624  1.00  0.00           C  
ATOM   1449  C   VAL A  94      -2.301   1.733  10.234  1.00  0.00           C  
ATOM   1450  O   VAL A  94      -2.700   1.499  11.374  1.00  0.00           O  
ATOM   1451  CB  VAL A  94       0.141   1.632   9.605  1.00  0.00           C  
ATOM   1452  CG1 VAL A  94       0.428   2.233  10.974  1.00  0.00           C  
ATOM   1453  CG2 VAL A  94       1.269   0.706   9.176  1.00  0.00           C  
ATOM   1454  H   VAL A  94      -1.037   0.810   7.495  1.00  0.00           H  
ATOM   1455  HA  VAL A  94      -1.119  -0.041  10.234  1.00  0.00           H  
ATOM   1456  HB  VAL A  94       0.061   2.459   8.901  1.00  0.00           H  
ATOM   1457 1HG1 VAL A  94       1.374   2.775  10.941  1.00  0.00           H  
ATOM   1458 2HG1 VAL A  94      -0.374   2.919  11.245  1.00  0.00           H  
ATOM   1459 3HG1 VAL A  94       0.492   1.436  11.714  1.00  0.00           H  
ATOM   1460 1HG2 VAL A  94       2.209   1.258   9.163  1.00  0.00           H  
ATOM   1461 2HG2 VAL A  94       1.345  -0.125   9.877  1.00  0.00           H  
ATOM   1462 3HG2 VAL A  94       1.063   0.320   8.177  1.00  0.00           H  
ATOM   1463  N   LYS A  95      -2.854   2.849   9.449  1.00  0.00           N  
ATOM   1464  CA  LYS A  95      -3.865   3.756  10.010  1.00  0.00           C  
ATOM   1465  C   LYS A  95      -5.106   3.015  10.453  1.00  0.00           C  
ATOM   1466  O   LYS A  95      -5.657   3.308  11.508  1.00  0.00           O  
ATOM   1467  CB  LYS A  95      -4.248   4.831   8.992  1.00  0.00           C  
ATOM   1468  CG  LYS A  95      -3.195   5.913   8.794  1.00  0.00           C  
ATOM   1469  CD  LYS A  95      -3.617   6.906   7.722  1.00  0.00           C  
ATOM   1470  CE  LYS A  95      -2.556   7.975   7.508  1.00  0.00           C  
ATOM   1471  NZ  LYS A  95      -2.943   8.937   6.441  1.00  0.00           N  
ATOM   1472  H   LYS A  95      -2.516   3.011   8.513  1.00  0.00           H  
ATOM   1473  HA  LYS A  95      -3.447   4.240  10.893  1.00  0.00           H  
ATOM   1474 1HB  LYS A  95      -4.436   4.366   8.024  1.00  0.00           H  
ATOM   1475 2HB  LYS A  95      -5.172   5.317   9.306  1.00  0.00           H  
ATOM   1476 1HG  LYS A  95      -3.042   6.447   9.733  1.00  0.00           H  
ATOM   1477 2HG  LYS A  95      -2.252   5.453   8.501  1.00  0.00           H  
ATOM   1478 1HD  LYS A  95      -3.784   6.378   6.782  1.00  0.00           H  
ATOM   1479 2HD  LYS A  95      -4.549   7.387   8.019  1.00  0.00           H  
ATOM   1480 1HE  LYS A  95      -2.400   8.524   8.436  1.00  0.00           H  
ATOM   1481 2HE  LYS A  95      -1.614   7.503   7.229  1.00  0.00           H  
ATOM   1482 1HZ  LYS A  95      -2.215   9.629   6.330  1.00  0.00           H  
ATOM   1483 2HZ  LYS A  95      -3.072   8.442   5.571  1.00  0.00           H  
ATOM   1484 3HZ  LYS A  95      -3.805   9.397   6.698  1.00  0.00           H  
ATOM   1485  N   ARG A  96      -5.557   2.068   9.639  1.00  0.00           N  
ATOM   1486  CA  ARG A  96      -6.740   1.276   9.980  1.00  0.00           C  
ATOM   1487  C   ARG A  96      -6.486   0.367  11.178  1.00  0.00           C  
ATOM   1488  O   ARG A  96      -7.348   0.209  12.032  1.00  0.00           O  
ATOM   1489  CB  ARG A  96      -7.175   0.429   8.794  1.00  0.00           C  
ATOM   1490  CG  ARG A  96      -7.811   1.206   7.652  1.00  0.00           C  
ATOM   1491  CD  ARG A  96      -8.230   0.310   6.544  1.00  0.00           C  
ATOM   1492  NE  ARG A  96      -8.798   1.053   5.431  1.00  0.00           N  
ATOM   1493  CZ  ARG A  96     -10.083   1.448   5.350  1.00  0.00           C  
ATOM   1494  NH1 ARG A  96     -10.920   1.164   6.324  1.00  0.00           N  
ATOM   1495  NH2 ARG A  96     -10.503   2.121   4.293  1.00  0.00           N  
ATOM   1496  H   ARG A  96      -5.080   1.889   8.768  1.00  0.00           H  
ATOM   1497  HA  ARG A  96      -7.547   1.958  10.246  1.00  0.00           H  
ATOM   1498 1HB  ARG A  96      -6.313  -0.102   8.391  1.00  0.00           H  
ATOM   1499 2HB  ARG A  96      -7.895  -0.319   9.125  1.00  0.00           H  
ATOM   1500 1HG  ARG A  96      -8.692   1.734   8.018  1.00  0.00           H  
ATOM   1501 2HG  ARG A  96      -7.094   1.927   7.258  1.00  0.00           H  
ATOM   1502 1HD  ARG A  96      -7.366  -0.245   6.179  1.00  0.00           H  
ATOM   1503 2HD  ARG A  96      -8.983  -0.389   6.906  1.00  0.00           H  
ATOM   1504  HE  ARG A  96      -8.184   1.290   4.662  1.00  0.00           H  
ATOM   1505 1HH1 ARG A  96     -10.599   0.649   7.132  1.00  0.00           H  
ATOM   1506 2HH1 ARG A  96     -11.884   1.459   6.264  1.00  0.00           H  
ATOM   1507 1HH2 ARG A  96      -9.860   2.339   3.545  1.00  0.00           H  
ATOM   1508 2HH2 ARG A  96     -11.466   2.416   4.233  1.00  0.00           H  
ATOM   1509  N   ALA A  97      -5.308  -0.249  11.211  1.00  0.00           N  
ATOM   1510  CA  ALA A  97      -4.971  -1.153  12.293  1.00  0.00           C  
ATOM   1511  C   ALA A  97      -4.957  -0.352  13.595  1.00  0.00           C  
ATOM   1512  O   ALA A  97      -5.397  -0.844  14.611  1.00  0.00           O  
ATOM   1513  CB  ALA A  97      -3.623  -1.806  12.035  1.00  0.00           C  
ATOM   1514  H   ALA A  97      -4.636  -0.088  10.476  1.00  0.00           H  
ATOM   1515  HA  ALA A  97      -5.736  -1.929  12.337  1.00  0.00           H  
ATOM   1516 1HB  ALA A  97      -3.383  -2.482  12.854  1.00  0.00           H  
ATOM   1517 2HB  ALA A  97      -3.665  -2.368  11.100  1.00  0.00           H  
ATOM   1518 3HB  ALA A  97      -2.856  -1.037  11.962  1.00  0.00           H  
ATOM   1519  N   LEU A  98      -4.454   0.882  13.543  1.00  0.00           N  
ATOM   1520  CA  LEU A  98      -4.403   1.754  14.717  1.00  0.00           C  
ATOM   1521  C   LEU A  98      -5.788   2.160  15.224  1.00  0.00           C  
ATOM   1522  O   LEU A  98      -5.990   2.274  16.417  1.00  0.00           O  
ATOM   1523  CB  LEU A  98      -3.595   3.016  14.389  1.00  0.00           C  
ATOM   1524  CG  LEU A  98      -2.091   2.805  14.175  1.00  0.00           C  
ATOM   1525  CD1 LEU A  98      -1.470   4.086  13.632  1.00  0.00           C  
ATOM   1526  CD2 LEU A  98      -1.442   2.398  15.489  1.00  0.00           C  
ATOM   1527  H   LEU A  98      -4.097   1.222  12.663  1.00  0.00           H  
ATOM   1528  HA  LEU A  98      -3.933   1.206  15.535  1.00  0.00           H  
ATOM   1529 1HB  LEU A  98      -3.999   3.461  13.482  1.00  0.00           H  
ATOM   1530 2HB  LEU A  98      -3.717   3.729  15.204  1.00  0.00           H  
ATOM   1531  HG  LEU A  98      -1.935   2.020  13.435  1.00  0.00           H  
ATOM   1532 1HD1 LEU A  98      -0.401   3.936  13.480  1.00  0.00           H  
ATOM   1533 2HD1 LEU A  98      -1.939   4.343  12.683  1.00  0.00           H  
ATOM   1534 3HD1 LEU A  98      -1.625   4.895  14.345  1.00  0.00           H  
ATOM   1535 1HD2 LEU A  98      -0.373   2.247  15.337  1.00  0.00           H  
ATOM   1536 2HD2 LEU A  98      -1.596   3.183  16.230  1.00  0.00           H  
ATOM   1537 3HD2 LEU A  98      -1.892   1.470  15.845  1.00  0.00           H  
ATOM   1538  N   LYS A  99      -6.742   2.370  14.320  1.00  0.00           N  
ATOM   1539  CA  LYS A  99      -8.112   2.646  14.749  1.00  0.00           C  
ATOM   1540  C   LYS A  99      -8.698   1.455  15.490  1.00  0.00           C  
ATOM   1541  O   LYS A  99      -9.384   1.630  16.504  1.00  0.00           O  
ATOM   1542  CB  LYS A  99      -8.993   3.002  13.550  1.00  0.00           C  
ATOM   1543  CG  LYS A  99      -8.698   4.364  12.936  1.00  0.00           C  
ATOM   1544  CD  LYS A  99      -9.584   4.630  11.728  1.00  0.00           C  
ATOM   1545  CE  LYS A  99      -9.276   5.981  11.101  1.00  0.00           C  
ATOM   1546  NZ  LYS A  99     -10.110   6.238   9.896  1.00  0.00           N  
ATOM   1547  H   LYS A  99      -6.531   2.341  13.334  1.00  0.00           H  
ATOM   1548  HA  LYS A  99      -8.098   3.499  15.427  1.00  0.00           H  
ATOM   1549 1HB  LYS A  99      -8.869   2.250  12.771  1.00  0.00           H  
ATOM   1550 2HB  LYS A  99     -10.041   2.992  13.852  1.00  0.00           H  
ATOM   1551 1HG  LYS A  99      -8.868   5.144  13.680  1.00  0.00           H  
ATOM   1552 2HG  LYS A  99      -7.654   4.405  12.626  1.00  0.00           H  
ATOM   1553 1HD  LYS A  99      -9.428   3.848  10.984  1.00  0.00           H  
ATOM   1554 2HD  LYS A  99     -10.630   4.612  12.034  1.00  0.00           H  
ATOM   1555 1HE  LYS A  99      -9.458   6.770  11.829  1.00  0.00           H  
ATOM   1556 2HE  LYS A  99      -8.225   6.018  10.814  1.00  0.00           H  
ATOM   1557 1HZ  LYS A  99      -9.875   7.142   9.510  1.00  0.00           H  
ATOM   1558 2HZ  LYS A  99      -9.935   5.522   9.205  1.00  0.00           H  
ATOM   1559 3HZ  LYS A  99     -11.086   6.226  10.153  1.00  0.00           H  
ATOM   1560  N   LEU A 100      -8.449   0.249  14.972  1.00  0.00           N  
ATOM   1561  CA  LEU A 100      -8.904  -0.961  15.642  1.00  0.00           C  
ATOM   1562  C   LEU A 100      -8.137  -1.141  16.951  1.00  0.00           C  
ATOM   1563  O   LEU A 100      -8.698  -1.570  17.959  1.00  0.00           O  
ATOM   1564  CB  LEU A 100      -8.704  -2.186  14.739  1.00  0.00           C  
ATOM   1565  CG  LEU A 100      -9.585  -2.237  13.485  1.00  0.00           C  
ATOM   1566  CD1 LEU A 100      -9.049  -3.298  12.531  1.00  0.00           C  
ATOM   1567  CD2 LEU A 100     -11.022  -2.537  13.885  1.00  0.00           C  
ATOM   1568  H   LEU A 100      -7.940   0.169  14.104  1.00  0.00           H  
ATOM   1569  HA  LEU A 100      -9.968  -0.860  15.857  1.00  0.00           H  
ATOM   1570 1HB  LEU A 100      -7.665  -2.212  14.415  1.00  0.00           H  
ATOM   1571 2HB  LEU A 100      -8.904  -3.084  15.322  1.00  0.00           H  
ATOM   1572  HG  LEU A 100      -9.543  -1.277  12.971  1.00  0.00           H  
ATOM   1573 1HD1 LEU A 100      -9.676  -3.335  11.640  1.00  0.00           H  
ATOM   1574 2HD1 LEU A 100      -8.027  -3.048  12.247  1.00  0.00           H  
ATOM   1575 3HD1 LEU A 100      -9.063  -4.269  13.025  1.00  0.00           H  
ATOM   1576 1HD2 LEU A 100     -11.648  -2.573  12.992  1.00  0.00           H  
ATOM   1577 2HD2 LEU A 100     -11.064  -3.498  14.397  1.00  0.00           H  
ATOM   1578 3HD2 LEU A 100     -11.385  -1.754  14.551  1.00  0.00           H  
ATOM   1579  N   LYS A 101      -6.847  -0.825  16.915  1.00  0.00           N  
ATOM   1580  CA  LYS A 101      -5.990  -1.008  18.072  1.00  0.00           C  
ATOM   1581  C   LYS A 101      -6.643  -0.356  19.303  1.00  0.00           C  
ATOM   1582  O   LYS A 101      -6.865  -1.024  20.317  1.00  0.00           O  
ATOM   1583  CB  LYS A 101      -4.604  -0.416  17.815  1.00  0.00           C  
ATOM   1584  CG  LYS A 101      -3.615  -0.612  18.957  1.00  0.00           C  
ATOM   1585  CD  LYS A 101      -2.297   0.094  18.674  1.00  0.00           C  
ATOM   1586  CE  LYS A 101      -1.340  -0.025  19.851  1.00  0.00           C  
ATOM   1587  NZ  LYS A 101      -0.086   0.746  19.630  1.00  0.00           N  
ATOM   1588  H   LYS A 101      -6.452  -0.450  16.065  1.00  0.00           H  
ATOM   1589  HA  LYS A 101      -5.906  -2.076  18.275  1.00  0.00           H  
ATOM   1590 1HB  LYS A 101      -4.175  -0.867  16.921  1.00  0.00           H  
ATOM   1591 2HB  LYS A 101      -4.693   0.655  17.630  1.00  0.00           H  
ATOM   1592 1HG  LYS A 101      -4.040  -0.213  19.879  1.00  0.00           H  
ATOM   1593 2HG  LYS A 101      -3.425  -1.676  19.095  1.00  0.00           H  
ATOM   1594 1HD  LYS A 101      -1.830  -0.345  17.792  1.00  0.00           H  
ATOM   1595 2HD  LYS A 101      -2.484   1.150  18.476  1.00  0.00           H  
ATOM   1596 1HE  LYS A 101      -1.826   0.346  20.753  1.00  0.00           H  
ATOM   1597 2HE  LYS A 101      -1.084  -1.073  20.007  1.00  0.00           H  
ATOM   1598 1HZ  LYS A 101       0.520   0.640  20.431  1.00  0.00           H  
ATOM   1599 2HZ  LYS A 101       0.382   0.397  18.805  1.00  0.00           H  
ATOM   1600 3HZ  LYS A 101      -0.310   1.722  19.503  1.00  0.00           H  
ATOM   1601  N   THR A 102      -7.008   0.922  19.195  1.00  0.00           N  
ATOM   1602  CA  THR A 102      -7.511   1.650  20.357  1.00  0.00           C  
ATOM   1603  C   THR A 102      -9.014   1.459  20.565  1.00  0.00           C  
ATOM   1604  O   THR A 102      -9.529   1.599  21.673  1.00  0.00           O  
ATOM   1605  CB  THR A 102      -7.201   3.153  20.233  1.00  0.00           C  
ATOM   1606  OG1 THR A 102      -7.887   3.693  19.096  1.00  0.00           O  
ATOM   1607  CG2 THR A 102      -5.705   3.377  20.070  1.00  0.00           C  
ATOM   1608  H   THR A 102      -6.938   1.400  18.308  1.00  0.00           H  
ATOM   1609  HA  THR A 102      -7.025   1.257  21.249  1.00  0.00           H  
ATOM   1610  HB  THR A 102      -7.544   3.671  21.128  1.00  0.00           H  
ATOM   1611  HG1 THR A 102      -7.935   4.649  19.177  1.00  0.00           H  
ATOM   1612 1HG2 THR A 102      -5.504   4.444  19.984  1.00  0.00           H  
ATOM   1613 2HG2 THR A 102      -5.181   2.977  20.938  1.00  0.00           H  
ATOM   1614 3HG2 THR A 102      -5.357   2.869  19.171  1.00  0.00           H  
ATOM   1615  N   LYS A 103      -9.721   1.129  19.497  1.00  0.00           N  
ATOM   1616  CA  LYS A 103     -11.152   0.884  19.594  1.00  0.00           C  
ATOM   1617  C   LYS A 103     -11.496  -0.443  20.282  1.00  0.00           C  
ATOM   1618  O   LYS A 103     -12.383  -0.494  21.137  1.00  0.00           O  
ATOM   1619  CB  LYS A 103     -11.777   0.921  18.198  1.00  0.00           C  
ATOM   1620  CG  LYS A 103     -13.282   0.696  18.177  1.00  0.00           C  
ATOM   1621  CD  LYS A 103     -13.842   0.835  16.770  1.00  0.00           C  
ATOM   1622  CE  LYS A 103     -15.343   0.587  16.742  1.00  0.00           C  
ATOM   1623  NZ  LYS A 103     -15.904   0.712  15.370  1.00  0.00           N  
ATOM   1624  H   LYS A 103      -9.268   1.045  18.599  1.00  0.00           H  
ATOM   1625  HA  LYS A 103     -11.596   1.665  20.212  1.00  0.00           H  
ATOM   1626 1HB  LYS A 103     -11.576   1.888  17.735  1.00  0.00           H  
ATOM   1627 2HB  LYS A 103     -11.316   0.156  17.573  1.00  0.00           H  
ATOM   1628 1HG  LYS A 103     -13.507  -0.303  18.551  1.00  0.00           H  
ATOM   1629 2HG  LYS A 103     -13.768   1.426  18.825  1.00  0.00           H  
ATOM   1630 1HD  LYS A 103     -13.641   1.839  16.394  1.00  0.00           H  
ATOM   1631 2HD  LYS A 103     -13.353   0.117  16.111  1.00  0.00           H  
ATOM   1632 1HE  LYS A 103     -15.553  -0.414  17.118  1.00  0.00           H  
ATOM   1633 2HE  LYS A 103     -15.842   1.306  17.391  1.00  0.00           H  
ATOM   1634 1HZ  LYS A 103     -16.899   0.541  15.395  1.00  0.00           H  
ATOM   1635 2HZ  LYS A 103     -15.731   1.644  15.019  1.00  0.00           H  
ATOM   1636 3HZ  LYS A 103     -15.462   0.037  14.763  1.00  0.00           H  
ATOM   1637  N   LEU A 104     -10.799  -1.513  19.914  1.00  0.00           N  
ATOM   1638  CA  LEU A 104     -11.134  -2.844  20.423  1.00  0.00           C  
ATOM   1639  C   LEU A 104     -10.282  -3.273  21.622  1.00  0.00           C  
ATOM   1640  O   LEU A 104     -10.536  -4.327  22.213  1.00  0.00           O  
ATOM   1641  CB  LEU A 104     -10.977  -3.876  19.299  1.00  0.00           C  
ATOM   1642  CG  LEU A 104     -11.840  -3.638  18.052  1.00  0.00           C  
ATOM   1643  CD1 LEU A 104     -11.490  -4.670  16.988  1.00  0.00           C  
ATOM   1644  CD2 LEU A 104     -13.311  -3.718  18.429  1.00  0.00           C  
ATOM   1645  H   LEU A 104     -10.024  -1.413  19.274  1.00  0.00           H  
ATOM   1646  HA  LEU A 104     -12.172  -2.835  20.757  1.00  0.00           H  
ATOM   1647 1HB  LEU A 104      -9.935  -3.891  18.983  1.00  0.00           H  
ATOM   1648 2HB  LEU A 104     -11.230  -4.861  19.693  1.00  0.00           H  
ATOM   1649  HG  LEU A 104     -11.623  -2.651  17.643  1.00  0.00           H  
ATOM   1650 1HD1 LEU A 104     -12.103  -4.500  16.102  1.00  0.00           H  
ATOM   1651 2HD1 LEU A 104     -10.437  -4.577  16.723  1.00  0.00           H  
ATOM   1652 3HD1 LEU A 104     -11.681  -5.670  17.375  1.00  0.00           H  
ATOM   1653 1HD2 LEU A 104     -13.924  -3.549  17.544  1.00  0.00           H  
ATOM   1654 2HD2 LEU A 104     -13.529  -4.706  18.837  1.00  0.00           H  
ATOM   1655 3HD2 LEU A 104     -13.537  -2.959  19.178  1.00  0.00           H  
ATOM   1656  N   GLY A 105      -9.274  -2.475  21.969  1.00  0.00           N  
ATOM   1657  CA  GLY A 105      -8.335  -2.830  23.021  1.00  0.00           C  
ATOM   1658  C   GLY A 105      -7.368  -3.956  22.663  1.00  0.00           C  
ATOM   1659  O   GLY A 105      -7.106  -4.840  23.483  1.00  0.00           O  
ATOM   1660  H   GLY A 105      -9.159  -1.597  21.482  1.00  0.00           H  
ATOM   1661 1HA  GLY A 105      -7.744  -1.956  23.292  1.00  0.00           H  
ATOM   1662 2HA  GLY A 105      -8.886  -3.134  23.911  1.00  0.00           H  
ATOM   1663  N   VAL A 106      -6.830  -3.927  21.442  1.00  0.00           N  
ATOM   1664  CA  VAL A 106      -6.010  -5.031  20.952  1.00  0.00           C  
ATOM   1665  C   VAL A 106      -4.644  -4.520  20.504  1.00  0.00           C  
ATOM   1666  O   VAL A 106      -4.437  -3.317  20.372  1.00  0.00           O  
ATOM   1667  CB  VAL A 106      -6.707  -5.740  19.773  1.00  0.00           C  
ATOM   1668  CG1 VAL A 106      -8.056  -6.292  20.208  1.00  0.00           C  
ATOM   1669  CG2 VAL A 106      -6.870  -4.773  18.611  1.00  0.00           C  
ATOM   1670  H   VAL A 106      -6.989  -3.129  20.843  1.00  0.00           H  
ATOM   1671  HA  VAL A 106      -5.836  -5.726  21.775  1.00  0.00           H  
ATOM   1672  HB  VAL A 106      -6.098  -6.588  19.460  1.00  0.00           H  
ATOM   1673 1HG1 VAL A 106      -8.535  -6.790  19.365  1.00  0.00           H  
ATOM   1674 2HG1 VAL A 106      -7.912  -7.009  21.016  1.00  0.00           H  
ATOM   1675 3HG1 VAL A 106      -8.690  -5.476  20.553  1.00  0.00           H  
ATOM   1676 1HG2 VAL A 106      -7.362  -5.279  17.782  1.00  0.00           H  
ATOM   1677 2HG2 VAL A 106      -7.474  -3.921  18.926  1.00  0.00           H  
ATOM   1678 3HG2 VAL A 106      -5.889  -4.421  18.290  1.00  0.00           H  
ATOM   1679  N   SER A 107      -3.701  -5.428  20.291  1.00  0.00           N  
ATOM   1680  CA  SER A 107      -2.407  -5.016  19.777  1.00  0.00           C  
ATOM   1681  C   SER A 107      -2.480  -4.653  18.279  1.00  0.00           C  
ATOM   1682  O   SER A 107      -3.468  -4.942  17.596  1.00  0.00           O  
ATOM   1683  CB  SER A 107      -1.395  -6.122  19.998  1.00  0.00           C  
ATOM   1684  OG  SER A 107      -1.649  -7.211  19.153  1.00  0.00           O  
ATOM   1685  H   SER A 107      -3.867  -6.406  20.480  1.00  0.00           H  
ATOM   1686  HA  SER A 107      -2.094  -4.117  20.309  1.00  0.00           H  
ATOM   1687 1HB  SER A 107      -0.392  -5.740  19.812  1.00  0.00           H  
ATOM   1688 2HB  SER A 107      -1.433  -6.449  21.036  1.00  0.00           H  
ATOM   1689  HG  SER A 107      -1.031  -7.899  19.414  1.00  0.00           H  
ATOM   1690  N   LEU A 108      -1.420  -4.017  17.790  1.00  0.00           N  
ATOM   1691  CA  LEU A 108      -1.333  -3.627  16.401  1.00  0.00           C  
ATOM   1692  C   LEU A 108      -1.414  -4.881  15.545  1.00  0.00           C  
ATOM   1693  O   LEU A 108      -2.110  -4.909  14.543  1.00  0.00           O  
ATOM   1694  CB  LEU A 108      -0.026  -2.871  16.126  1.00  0.00           C  
ATOM   1695  CG  LEU A 108       0.192  -2.425  14.675  1.00  0.00           C  
ATOM   1696  CD1 LEU A 108      -0.884  -1.421  14.284  1.00  0.00           C  
ATOM   1697  CD2 LEU A 108       1.581  -1.820  14.533  1.00  0.00           C  
ATOM   1698  H   LEU A 108      -0.653  -3.802  18.411  1.00  0.00           H  
ATOM   1699  HA  LEU A 108      -2.164  -2.959  16.176  1.00  0.00           H  
ATOM   1700 1HB  LEU A 108      -0.002  -1.981  16.753  1.00  0.00           H  
ATOM   1701 2HB  LEU A 108       0.811  -3.510  16.406  1.00  0.00           H  
ATOM   1702  HG  LEU A 108       0.101  -3.286  14.012  1.00  0.00           H  
ATOM   1703 1HD1 LEU A 108      -0.729  -1.104  13.253  1.00  0.00           H  
ATOM   1704 2HD1 LEU A 108      -1.866  -1.886  14.377  1.00  0.00           H  
ATOM   1705 3HD1 LEU A 108      -0.829  -0.554  14.942  1.00  0.00           H  
ATOM   1706 1HD2 LEU A 108       1.736  -1.504  13.501  1.00  0.00           H  
ATOM   1707 2HD2 LEU A 108       1.672  -0.958  15.194  1.00  0.00           H  
ATOM   1708 3HD2 LEU A 108       2.331  -2.565  14.801  1.00  0.00           H  
ATOM   1709  N   GLU A 109      -0.700  -5.923  15.956  1.00  0.00           N  
ATOM   1710  CA  GLU A 109      -0.666  -7.174  15.208  1.00  0.00           C  
ATOM   1711  C   GLU A 109      -2.034  -7.842  15.171  1.00  0.00           C  
ATOM   1712  O   GLU A 109      -2.436  -8.390  14.143  1.00  0.00           O  
ATOM   1713  CB  GLU A 109       0.360  -8.131  15.819  1.00  0.00           C  
ATOM   1714  CG  GLU A 109       1.809  -7.706  15.626  1.00  0.00           C  
ATOM   1715  CD  GLU A 109       2.784  -8.619  16.316  1.00  0.00           C  
ATOM   1716  OE1 GLU A 109       2.737  -9.800  16.072  1.00  0.00           O  
ATOM   1717  OE2 GLU A 109       3.576  -8.133  17.089  1.00  0.00           O  
ATOM   1718  H   GLU A 109      -0.166  -5.844  16.810  1.00  0.00           H  
ATOM   1719  HA  GLU A 109      -0.385  -6.955  14.180  1.00  0.00           H  
ATOM   1720 1HB  GLU A 109       0.179  -8.223  16.890  1.00  0.00           H  
ATOM   1721 2HB  GLU A 109       0.241  -9.121  15.381  1.00  0.00           H  
ATOM   1722 1HG  GLU A 109       2.034  -7.693  14.559  1.00  0.00           H  
ATOM   1723 2HG  GLU A 109       1.934  -6.693  16.007  1.00  0.00           H  
ATOM   1724  N   GLN A 110      -2.753  -7.806  16.281  1.00  0.00           N  
ATOM   1725  CA  GLN A 110      -4.126  -8.307  16.277  1.00  0.00           C  
ATOM   1726  C   GLN A 110      -5.090  -7.516  15.385  1.00  0.00           C  
ATOM   1727  O   GLN A 110      -6.000  -8.101  14.795  1.00  0.00           O  
ATOM   1728  CB  GLN A 110      -4.665  -8.326  17.710  1.00  0.00           C  
ATOM   1729  CG  GLN A 110      -4.035  -9.386  18.598  1.00  0.00           C  
ATOM   1730  CD  GLN A 110      -4.512  -9.295  20.034  1.00  0.00           C  
ATOM   1731  OE1 GLN A 110      -4.436  -8.236  20.663  1.00  0.00           O  
ATOM   1732  NE2 GLN A 110      -5.009 -10.408  20.563  1.00  0.00           N  
ATOM   1733  H   GLN A 110      -2.367  -7.435  17.138  1.00  0.00           H  
ATOM   1734  HA  GLN A 110      -4.134  -9.287  15.799  1.00  0.00           H  
ATOM   1735 1HB  GLN A 110      -4.498  -7.355  18.174  1.00  0.00           H  
ATOM   1736 2HB  GLN A 110      -5.741  -8.500  17.691  1.00  0.00           H  
ATOM   1737 1HG  GLN A 110      -4.296 -10.371  18.212  1.00  0.00           H  
ATOM   1738 2HG  GLN A 110      -2.953  -9.256  18.588  1.00  0.00           H  
ATOM   1739 1HE2 GLN A 110      -5.340 -10.409  21.507  1.00  0.00           H  
ATOM   1740 2HE2 GLN A 110      -5.053 -11.245  20.017  1.00  0.00           H  
ATOM   1741  N   ALA A 111      -4.969  -6.156  15.321  1.00  0.00           N  
ATOM   1742  CA  ALA A 111      -5.715  -5.221  14.482  1.00  0.00           C  
ATOM   1743  C   ALA A 111      -5.446  -5.561  13.016  1.00  0.00           C  
ATOM   1744  O   ALA A 111      -6.307  -5.417  12.166  1.00  0.00           O  
ATOM   1745  CB  ALA A 111      -5.321  -3.784  14.785  1.00  0.00           C  
ATOM   1746  H   ALA A 111      -4.305  -5.794  15.990  1.00  0.00           H  
ATOM   1747  HA  ALA A 111      -6.776  -5.346  14.696  1.00  0.00           H  
ATOM   1748 1HB  ALA A 111      -5.890  -3.107  14.147  1.00  0.00           H  
ATOM   1749 2HB  ALA A 111      -5.536  -3.560  15.830  1.00  0.00           H  
ATOM   1750 3HB  ALA A 111      -4.257  -3.648  14.597  1.00  0.00           H  
ATOM   1751  N   LEU A 112      -4.160  -5.936  12.614  1.00  0.00           N  
ATOM   1752  CA  LEU A 112      -3.731  -6.341  11.280  1.00  0.00           C  
ATOM   1753  C   LEU A 112      -4.349  -7.654  10.880  1.00  0.00           C  
ATOM   1754  O   LEU A 112      -4.720  -7.843   9.723  1.00  0.00           O  
ATOM   1755  CB  LEU A 112      -2.203  -6.459  11.220  1.00  0.00           C  
ATOM   1756  CG  LEU A 112      -1.429  -5.138  11.319  1.00  0.00           C  
ATOM   1757  CD1 LEU A 112       0.052  -5.430  11.514  1.00  0.00           C  
ATOM   1758  CD2 LEU A 112      -1.664  -4.317  10.060  1.00  0.00           C  
ATOM   1759  H   LEU A 112      -3.476  -5.875  13.354  1.00  0.00           H  
ATOM   1760  HA  LEU A 112      -4.082  -5.600  10.563  1.00  0.00           H  
ATOM   1761 1HB  LEU A 112      -1.872  -7.098  12.037  1.00  0.00           H  
ATOM   1762 2HB  LEU A 112      -1.927  -6.935  10.279  1.00  0.00           H  
ATOM   1763  HG  LEU A 112      -1.776  -4.577  12.187  1.00  0.00           H  
ATOM   1764 1HD1 LEU A 112       0.602  -4.491  11.584  1.00  0.00           H  
ATOM   1765 2HD1 LEU A 112       0.193  -6.001  12.432  1.00  0.00           H  
ATOM   1766 3HD1 LEU A 112       0.424  -6.005  10.667  1.00  0.00           H  
ATOM   1767 1HD2 LEU A 112      -1.115  -3.378  10.130  1.00  0.00           H  
ATOM   1768 2HD2 LEU A 112      -1.317  -4.876   9.191  1.00  0.00           H  
ATOM   1769 3HD2 LEU A 112      -2.729  -4.108   9.955  1.00  0.00           H  
ATOM   1770  N   PHE A 113      -4.511  -8.536  11.865  1.00  0.00           N  
ATOM   1771  CA  PHE A 113      -5.212  -9.798  11.655  1.00  0.00           C  
ATOM   1772  C   PHE A 113      -6.696  -9.620  11.324  1.00  0.00           C  
ATOM   1773  O   PHE A 113      -7.243 -10.344  10.497  1.00  0.00           O  
ATOM   1774  CB  PHE A 113      -5.075 -10.677  12.899  1.00  0.00           C  
ATOM   1775  CG  PHE A 113      -5.531 -12.094  12.693  1.00  0.00           C  
ATOM   1776  CD1 PHE A 113      -4.806 -12.961  11.890  1.00  0.00           C  
ATOM   1777  CD2 PHE A 113      -6.686 -12.561  13.302  1.00  0.00           C  
ATOM   1778  CE1 PHE A 113      -5.225 -14.264  11.699  1.00  0.00           C  
ATOM   1779  CE2 PHE A 113      -7.106 -13.864  13.114  1.00  0.00           C  
ATOM   1780  CZ  PHE A 113      -6.375 -14.716  12.312  1.00  0.00           C  
ATOM   1781  H   PHE A 113      -4.137  -8.326  12.777  1.00  0.00           H  
ATOM   1782  HA  PHE A 113      -4.784 -10.292  10.781  1.00  0.00           H  
ATOM   1783 1HB  PHE A 113      -4.033 -10.698  13.217  1.00  0.00           H  
ATOM   1784 2HB  PHE A 113      -5.657 -10.248  13.714  1.00  0.00           H  
ATOM   1785  HD1 PHE A 113      -3.896 -12.604  11.406  1.00  0.00           H  
ATOM   1786  HD2 PHE A 113      -7.264 -11.888  13.936  1.00  0.00           H  
ATOM   1787  HE1 PHE A 113      -4.646 -14.935  11.065  1.00  0.00           H  
ATOM   1788  HE2 PHE A 113      -8.015 -14.219  13.599  1.00  0.00           H  
ATOM   1789  HZ  PHE A 113      -6.706 -15.742  12.162  1.00  0.00           H  
ATOM   1790  N   ILE A 114      -7.349  -8.679  11.998  1.00  0.00           N  
ATOM   1791  CA  ILE A 114      -8.720  -8.309  11.652  1.00  0.00           C  
ATOM   1792  C   ILE A 114      -8.812  -7.841  10.198  1.00  0.00           C  
ATOM   1793  O   ILE A 114      -9.710  -8.230   9.466  1.00  0.00           O  
ATOM   1794  CB  ILE A 114      -9.243  -7.202  12.584  1.00  0.00           C  
ATOM   1795  CG1 ILE A 114      -9.457  -7.751  13.997  1.00  0.00           C  
ATOM   1796  CG2 ILE A 114     -10.533  -6.612  12.039  1.00  0.00           C  
ATOM   1797  CD1 ILE A 114      -9.621  -6.681  15.052  1.00  0.00           C  
ATOM   1798  H   ILE A 114      -6.892  -8.206  12.764  1.00  0.00           H  
ATOM   1799  HA  ILE A 114      -9.353  -9.190  11.759  1.00  0.00           H  
ATOM   1800  HB  ILE A 114      -8.497  -6.411  12.663  1.00  0.00           H  
ATOM   1801 1HG1 ILE A 114     -10.345  -8.382  14.012  1.00  0.00           H  
ATOM   1802 2HG1 ILE A 114      -8.610  -8.378  14.277  1.00  0.00           H  
ATOM   1803 1HG2 ILE A 114     -10.889  -5.830  12.710  1.00  0.00           H  
ATOM   1804 2HG2 ILE A 114     -10.350  -6.185  11.053  1.00  0.00           H  
ATOM   1805 3HG2 ILE A 114     -11.287  -7.395  11.961  1.00  0.00           H  
ATOM   1806 1HD1 ILE A 114      -9.767  -7.148  16.026  1.00  0.00           H  
ATOM   1807 2HD1 ILE A 114      -8.725  -6.058  15.078  1.00  0.00           H  
ATOM   1808 3HD1 ILE A 114     -10.484  -6.063  14.812  1.00  0.00           H  
ATOM   1809  N   LEU A 115      -7.858  -6.934   9.755  1.00  0.00           N  
ATOM   1810  CA  LEU A 115      -7.874  -6.477   8.375  1.00  0.00           C  
ATOM   1811  C   LEU A 115      -7.602  -7.632   7.425  1.00  0.00           C  
ATOM   1812  O   LEU A 115      -8.162  -7.668   6.342  1.00  0.00           O  
ATOM   1813  CB  LEU A 115      -6.829  -5.374   8.167  1.00  0.00           C  
ATOM   1814  CG  LEU A 115      -7.065  -4.077   8.953  1.00  0.00           C  
ATOM   1815  CD1 LEU A 115      -5.826  -3.197   8.865  1.00  0.00           C  
ATOM   1816  CD2 LEU A 115      -8.286  -3.361   8.395  1.00  0.00           C  
ATOM   1817  H   LEU A 115      -7.144  -6.590  10.379  1.00  0.00           H  
ATOM   1818  HA  LEU A 115      -8.861  -6.079   8.153  1.00  0.00           H  
ATOM   1819 1HB  LEU A 115      -5.853  -5.761   8.454  1.00  0.00           H  
ATOM   1820 2HB  LEU A 115      -6.799  -5.119   7.108  1.00  0.00           H  
ATOM   1821  HG  LEU A 115      -7.232  -4.314  10.004  1.00  0.00           H  
ATOM   1822 1HD1 LEU A 115      -5.994  -2.276   9.423  1.00  0.00           H  
ATOM   1823 2HD1 LEU A 115      -4.973  -3.726   9.289  1.00  0.00           H  
ATOM   1824 3HD1 LEU A 115      -5.624  -2.957   7.822  1.00  0.00           H  
ATOM   1825 1HD2 LEU A 115      -8.455  -2.440   8.954  1.00  0.00           H  
ATOM   1826 2HD2 LEU A 115      -8.120  -3.123   7.344  1.00  0.00           H  
ATOM   1827 3HD2 LEU A 115      -9.160  -4.006   8.486  1.00  0.00           H  
ATOM   1828  N   ALA A 116      -6.713  -8.497   7.890  1.00  0.00           N  
ATOM   1829  CA  ALA A 116      -6.351  -9.656   7.070  1.00  0.00           C  
ATOM   1830  C   ALA A 116      -7.587 -10.527   6.789  1.00  0.00           C  
ATOM   1831  O   ALA A 116      -7.919 -10.831   5.645  1.00  0.00           O  
ATOM   1832  CB  ALA A 116      -5.265 -10.473   7.754  1.00  0.00           C  
ATOM   1833  H   ALA A 116      -6.271  -8.376   8.790  1.00  0.00           H  
ATOM   1834  HA  ALA A 116      -5.977  -9.297   6.111  1.00  0.00           H  
ATOM   1835 1HB  ALA A 116      -5.009 -11.331   7.132  1.00  0.00           H  
ATOM   1836 2HB  ALA A 116      -4.380  -9.853   7.898  1.00  0.00           H  
ATOM   1837 3HB  ALA A 116      -5.625 -10.820   8.721  1.00  0.00           H  
ATOM   1838  N   VAL A 117      -8.282 -10.901   7.845  1.00  0.00           N  
ATOM   1839  CA  VAL A 117      -9.410 -11.809   7.708  1.00  0.00           C  
ATOM   1840  C   VAL A 117     -10.581 -11.182   6.941  1.00  0.00           C  
ATOM   1841  O   VAL A 117     -11.267 -11.867   6.178  1.00  0.00           O  
ATOM   1842  CB  VAL A 117      -9.893 -12.247   9.103  1.00  0.00           C  
ATOM   1843  CG1 VAL A 117     -11.208 -13.008   8.996  1.00  0.00           C  
ATOM   1844  CG2 VAL A 117      -8.829 -13.102   9.774  1.00  0.00           C  
ATOM   1845  H   VAL A 117      -8.035 -10.557   8.761  1.00  0.00           H  
ATOM   1846  HA  VAL A 117      -9.091 -12.666   7.115  1.00  0.00           H  
ATOM   1847  HB  VAL A 117     -10.084 -11.361   9.708  1.00  0.00           H  
ATOM   1848 1HG1 VAL A 117     -11.535 -13.310   9.991  1.00  0.00           H  
ATOM   1849 2HG1 VAL A 117     -11.963 -12.365   8.546  1.00  0.00           H  
ATOM   1850 3HG1 VAL A 117     -11.066 -13.892   8.376  1.00  0.00           H  
ATOM   1851 1HG2 VAL A 117      -9.178 -13.409  10.760  1.00  0.00           H  
ATOM   1852 2HG2 VAL A 117      -8.636 -13.986   9.167  1.00  0.00           H  
ATOM   1853 3HG2 VAL A 117      -7.910 -12.525   9.878  1.00  0.00           H  
ATOM   1854  N   ALA A 118     -10.981  -9.771   7.168  1.00  0.00           N  
ATOM   1855  CA  ALA A 118     -12.008  -9.031   6.451  1.00  0.00           C  
ATOM   1856  C   ALA A 118     -11.752  -9.053   4.928  1.00  0.00           C  
ATOM   1857  O   ALA A 118     -12.690  -9.163   4.131  1.00  0.00           O  
ATOM   1858  CB  ALA A 118     -12.088  -7.604   6.977  1.00  0.00           C  
ATOM   1859  H   ALA A 118     -10.476  -9.317   7.915  1.00  0.00           H  
ATOM   1860  HA  ALA A 118     -12.964  -9.525   6.624  1.00  0.00           H  
ATOM   1861 1HB  ALA A 118     -12.861  -7.060   6.433  1.00  0.00           H  
ATOM   1862 2HB  ALA A 118     -12.334  -7.622   8.038  1.00  0.00           H  
ATOM   1863 3HB  ALA A 118     -11.127  -7.111   6.835  1.00  0.00           H  
ATOM   1864  N   ALA A 119     -10.399  -8.861   4.495  1.00  0.00           N  
ATOM   1865  CA  ALA A 119      -9.999  -8.985   3.092  1.00  0.00           C  
ATOM   1866  C   ALA A 119     -10.119 -10.414   2.560  1.00  0.00           C  
ATOM   1867  O   ALA A 119     -10.457 -10.628   1.408  1.00  0.00           O  
ATOM   1868  CB  ALA A 119      -8.590  -8.471   2.892  1.00  0.00           C  
ATOM   1869  H   ALA A 119      -9.710  -8.585   5.178  1.00  0.00           H  
ATOM   1870  HA  ALA A 119     -10.682  -8.381   2.491  1.00  0.00           H  
ATOM   1871 1HB  ALA A 119      -8.312  -8.572   1.842  1.00  0.00           H  
ATOM   1872 2HB  ALA A 119      -8.541  -7.422   3.182  1.00  0.00           H  
ATOM   1873 3HB  ALA A 119      -7.902  -9.049   3.507  1.00  0.00           H  
ATOM   1874  N   ALA A 120      -9.759 -11.426   3.405  1.00  0.00           N  
ATOM   1875  CA  ALA A 120      -9.871 -12.821   2.999  1.00  0.00           C  
ATOM   1876  C   ALA A 120     -11.301 -13.255   2.703  1.00  0.00           C  
ATOM   1877  O   ALA A 120     -11.518 -14.068   1.812  1.00  0.00           O  
ATOM   1878  CB  ALA A 120      -9.274 -13.718   4.074  1.00  0.00           C  
ATOM   1879  H   ALA A 120      -9.393 -11.208   4.319  1.00  0.00           H  
ATOM   1880  HA  ALA A 120      -9.286 -12.966   2.092  1.00  0.00           H  
ATOM   1881 1HB  ALA A 120      -9.342 -14.759   3.759  1.00  0.00           H  
ATOM   1882 2HB  ALA A 120      -8.228 -13.453   4.229  1.00  0.00           H  
ATOM   1883 3HB  ALA A 120      -9.823 -13.584   5.005  1.00  0.00           H  
ATOM   1884  N   LEU A 121     -12.405 -12.755   3.526  1.00  0.00           N  
ATOM   1885  CA  LEU A 121     -13.808 -13.101   3.291  1.00  0.00           C  
ATOM   1886  C   LEU A 121     -14.406 -12.228   2.201  1.00  0.00           C  
ATOM   1887  O   LEU A 121     -15.198 -12.688   1.393  1.00  0.00           O  
ATOM   1888  CB  LEU A 121     -14.622 -12.944   4.582  1.00  0.00           C  
ATOM   1889  CG  LEU A 121     -14.595 -14.145   5.536  1.00  0.00           C  
ATOM   1890  CD1 LEU A 121     -13.314 -14.113   6.357  1.00  0.00           C  
ATOM   1891  CD2 LEU A 121     -15.822 -14.107   6.435  1.00  0.00           C  
ATOM   1892  H   LEU A 121     -12.163 -12.202   4.334  1.00  0.00           H  
ATOM   1893  HA  LEU A 121     -13.863 -14.148   2.995  1.00  0.00           H  
ATOM   1894 1HB  LEU A 121     -14.246 -12.080   5.127  1.00  0.00           H  
ATOM   1895 2HB  LEU A 121     -15.662 -12.755   4.316  1.00  0.00           H  
ATOM   1896  HG  LEU A 121     -14.598 -15.069   4.957  1.00  0.00           H  
ATOM   1897 1HD1 LEU A 121     -13.294 -14.966   7.035  1.00  0.00           H  
ATOM   1898 2HD1 LEU A 121     -12.453 -14.161   5.690  1.00  0.00           H  
ATOM   1899 3HD1 LEU A 121     -13.275 -13.190   6.935  1.00  0.00           H  
ATOM   1900 1HD2 LEU A 121     -15.803 -14.961   7.112  1.00  0.00           H  
ATOM   1901 2HD2 LEU A 121     -15.820 -13.184   7.014  1.00  0.00           H  
ATOM   1902 3HD2 LEU A 121     -16.723 -14.149   5.823  1.00  0.00           H  
ATOM   1903  N   GLY A 122     -14.064 -10.845   2.138  1.00  0.00           N  
ATOM   1904  CA  GLY A 122     -14.693  -9.891   1.264  1.00  0.00           C  
ATOM   1905  C   GLY A 122     -15.817  -9.154   1.950  1.00  0.00           C  
ATOM   1906  O   GLY A 122     -16.860  -8.927   1.341  1.00  0.00           O  
ATOM   1907  H   GLY A 122     -13.307 -10.544   2.737  1.00  0.00           H  
ATOM   1908 1HA  GLY A 122     -13.950  -9.173   0.917  1.00  0.00           H  
ATOM   1909 2HA  GLY A 122     -15.080 -10.404   0.385  1.00  0.00           H  
ATOM   1910  N   THR A 123     -15.621  -8.778   3.212  1.00  0.00           N  
ATOM   1911  CA  THR A 123     -16.610  -7.968   3.913  1.00  0.00           C  
ATOM   1912  C   THR A 123     -15.956  -6.679   4.391  1.00  0.00           C  
ATOM   1913  O   THR A 123     -14.759  -6.467   4.174  1.00  0.00           O  
ATOM   1914  CB  THR A 123     -17.221  -8.724   5.107  1.00  0.00           C  
ATOM   1915  OG1 THR A 123     -16.223  -8.912   6.119  1.00  0.00           O  
ATOM   1916  CG2 THR A 123     -17.750 -10.080   4.665  1.00  0.00           C  
ATOM   1917  H   THR A 123     -14.777  -9.054   3.694  1.00  0.00           H  
ATOM   1918  HA  THR A 123     -17.438  -7.766   3.232  1.00  0.00           H  
ATOM   1919  HB  THR A 123     -18.040  -8.140   5.527  1.00  0.00           H  
ATOM   1920  HG1 THR A 123     -16.104  -8.092   6.606  1.00  0.00           H  
ATOM   1921 1HG2 THR A 123     -18.179 -10.600   5.522  1.00  0.00           H  
ATOM   1922 2HG2 THR A 123     -18.518  -9.940   3.904  1.00  0.00           H  
ATOM   1923 3HG2 THR A 123     -16.934 -10.672   4.253  1.00  0.00           H  
ATOM   1924  N   THR A 124     -16.719  -5.824   5.060  1.00  0.00           N  
ATOM   1925  CA  THR A 124     -16.126  -4.619   5.616  1.00  0.00           C  
ATOM   1926  C   THR A 124     -15.359  -5.014   6.868  1.00  0.00           C  
ATOM   1927  O   THR A 124     -15.532  -6.122   7.394  1.00  0.00           O  
ATOM   1928  CB  THR A 124     -17.185  -3.551   5.945  1.00  0.00           C  
ATOM   1929  OG1 THR A 124     -18.051  -4.037   6.979  1.00  0.00           O  
ATOM   1930  CG2 THR A 124     -18.011  -3.220   4.710  1.00  0.00           C  
ATOM   1931  H   THR A 124     -17.705  -5.992   5.191  1.00  0.00           H  
ATOM   1932  HA  THR A 124     -15.517  -4.145   4.844  1.00  0.00           H  
ATOM   1933  HB  THR A 124     -16.693  -2.645   6.299  1.00  0.00           H  
ATOM   1934  HG1 THR A 124     -18.570  -3.308   7.330  1.00  0.00           H  
ATOM   1935 1HG2 THR A 124     -18.754  -2.464   4.962  1.00  0.00           H  
ATOM   1936 2HG2 THR A 124     -17.357  -2.840   3.926  1.00  0.00           H  
ATOM   1937 3HG2 THR A 124     -18.514  -4.119   4.358  1.00  0.00           H  
ATOM   1938  N   VAL A 125     -14.531  -4.099   7.365  1.00  0.00           N  
ATOM   1939  CA  VAL A 125     -13.745  -4.375   8.553  1.00  0.00           C  
ATOM   1940  C   VAL A 125     -14.679  -4.535   9.742  1.00  0.00           C  
ATOM   1941  O   VAL A 125     -14.523  -5.469  10.537  1.00  0.00           O  
ATOM   1942  CB  VAL A 125     -12.743  -3.237   8.822  1.00  0.00           C  
ATOM   1943  CG1 VAL A 125     -12.050  -3.444  10.161  1.00  0.00           C  
ATOM   1944  CG2 VAL A 125     -11.725  -3.166   7.693  1.00  0.00           C  
ATOM   1945  H   VAL A 125     -14.445  -3.201   6.914  1.00  0.00           H  
ATOM   1946  HA  VAL A 125     -13.210  -5.312   8.403  1.00  0.00           H  
ATOM   1947  HB  VAL A 125     -13.285  -2.294   8.883  1.00  0.00           H  
ATOM   1948 1HG1 VAL A 125     -11.345  -2.630  10.335  1.00  0.00           H  
ATOM   1949 2HG1 VAL A 125     -12.793  -3.455  10.957  1.00  0.00           H  
ATOM   1950 3HG1 VAL A 125     -11.513  -4.392  10.150  1.00  0.00           H  
ATOM   1951 1HG2 VAL A 125     -11.020  -2.359   7.890  1.00  0.00           H  
ATOM   1952 2HG2 VAL A 125     -11.186  -4.111   7.629  1.00  0.00           H  
ATOM   1953 3HG2 VAL A 125     -12.240  -2.976   6.751  1.00  0.00           H  
ATOM   1954  N   GLU A 126     -15.676  -3.654   9.833  1.00  0.00           N  
ATOM   1955  CA  GLU A 126     -16.611  -3.659  10.961  1.00  0.00           C  
ATOM   1956  C   GLU A 126     -17.441  -4.934  11.003  1.00  0.00           C  
ATOM   1957  O   GLU A 126     -17.686  -5.488  12.066  1.00  0.00           O  
ATOM   1958  CB  GLU A 126     -17.541  -2.446  10.886  1.00  0.00           C  
ATOM   1959  CG  GLU A 126     -16.837  -1.104  11.035  1.00  0.00           C  
ATOM   1960  CD  GLU A 126     -16.131  -0.670   9.780  1.00  0.00           C  
ATOM   1961  OE1 GLU A 126     -16.287  -1.325   8.777  1.00  0.00           O  
ATOM   1962  OE2 GLU A 126     -15.435   0.317   9.825  1.00  0.00           O  
ATOM   1963  H   GLU A 126     -15.786  -2.965   9.105  1.00  0.00           H  
ATOM   1964  HA  GLU A 126     -16.037  -3.618  11.887  1.00  0.00           H  
ATOM   1965 1HB  GLU A 126     -18.062  -2.444   9.928  1.00  0.00           H  
ATOM   1966 2HB  GLU A 126     -18.295  -2.516  11.669  1.00  0.00           H  
ATOM   1967 1HG  GLU A 126     -17.573  -0.346  11.303  1.00  0.00           H  
ATOM   1968 2HG  GLU A 126     -16.115  -1.173  11.847  1.00  0.00           H  
ATOM   1969  N   GLU A 127     -17.878  -5.403   9.844  1.00  0.00           N  
ATOM   1970  CA  GLU A 127     -18.683  -6.620   9.820  1.00  0.00           C  
ATOM   1971  C   GLU A 127     -17.859  -7.798  10.332  1.00  0.00           C  
ATOM   1972  O   GLU A 127     -18.347  -8.598  11.123  1.00  0.00           O  
ATOM   1973  CB  GLU A 127     -19.190  -6.905   8.405  1.00  0.00           C  
ATOM   1974  CG  GLU A 127     -20.083  -8.133   8.293  1.00  0.00           C  
ATOM   1975  CD  GLU A 127     -20.629  -8.335   6.907  1.00  0.00           C  
ATOM   1976  OE1 GLU A 127     -20.428  -7.478   6.078  1.00  0.00           O  
ATOM   1977  OE2 GLU A 127     -21.248  -9.347   6.675  1.00  0.00           O  
ATOM   1978  H   GLU A 127     -17.666  -4.935   8.974  1.00  0.00           H  
ATOM   1979  HA  GLU A 127     -19.541  -6.480  10.475  1.00  0.00           H  
ATOM   1980 1HB  GLU A 127     -19.756  -6.047   8.041  1.00  0.00           H  
ATOM   1981 2HB  GLU A 127     -18.341  -7.046   7.736  1.00  0.00           H  
ATOM   1982 1HG  GLU A 127     -19.508  -9.014   8.576  1.00  0.00           H  
ATOM   1983 2HG  GLU A 127     -20.911  -8.033   8.993  1.00  0.00           H  
ATOM   1984  N   ALA A 128     -16.605  -7.895   9.891  1.00  0.00           N  
ATOM   1985  CA  ALA A 128     -15.756  -9.006  10.298  1.00  0.00           C  
ATOM   1986  C   ALA A 128     -15.581  -9.050  11.826  1.00  0.00           C  
ATOM   1987  O   ALA A 128     -15.602 -10.127  12.439  1.00  0.00           O  
ATOM   1988  CB  ALA A 128     -14.403  -8.950   9.572  1.00  0.00           C  
ATOM   1989  H   ALA A 128     -16.231  -7.192   9.269  1.00  0.00           H  
ATOM   1990  HA  ALA A 128     -16.261  -9.933  10.027  1.00  0.00           H  
ATOM   1991 1HB  ALA A 128     -13.785  -9.789   9.890  1.00  0.00           H  
ATOM   1992 2HB  ALA A 128     -14.565  -9.007   8.495  1.00  0.00           H  
ATOM   1993 3HB  ALA A 128     -13.900  -8.016   9.814  1.00  0.00           H  
ATOM   1994  N   VAL A 129     -15.407  -7.873  12.424  1.00  0.00           N  
ATOM   1995  CA  VAL A 129     -15.217  -7.725  13.863  1.00  0.00           C  
ATOM   1996  C   VAL A 129     -16.505  -8.067  14.602  1.00  0.00           C  
ATOM   1997  O   VAL A 129     -16.495  -8.842  15.549  1.00  0.00           O  
ATOM   1998  CB  VAL A 129     -14.790  -6.287  14.208  1.00  0.00           C  
ATOM   1999  CG1 VAL A 129     -14.786  -6.079  15.715  1.00  0.00           C  
ATOM   2000  CG2 VAL A 129     -13.416  -6.000  13.621  1.00  0.00           C  
ATOM   2001  H   VAL A 129     -15.407  -7.047  11.842  1.00  0.00           H  
ATOM   2002  HA  VAL A 129     -14.428  -8.410  14.180  1.00  0.00           H  
ATOM   2003  HB  VAL A 129     -15.517  -5.591  13.790  1.00  0.00           H  
ATOM   2004 1HG1 VAL A 129     -14.482  -5.057  15.941  1.00  0.00           H  
ATOM   2005 2HG1 VAL A 129     -15.787  -6.255  16.109  1.00  0.00           H  
ATOM   2006 3HG1 VAL A 129     -14.086  -6.776  16.177  1.00  0.00           H  
ATOM   2007 1HG2 VAL A 129     -13.120  -4.981  13.868  1.00  0.00           H  
ATOM   2008 2HG2 VAL A 129     -12.690  -6.700  14.035  1.00  0.00           H  
ATOM   2009 3HG2 VAL A 129     -13.453  -6.114  12.537  1.00  0.00           H  
ATOM   2010  N   LYS A 130     -17.621  -7.490  14.151  1.00  0.00           N  
ATOM   2011  CA  LYS A 130     -18.924  -7.715  14.782  1.00  0.00           C  
ATOM   2012  C   LYS A 130     -19.383  -9.181  14.757  1.00  0.00           C  
ATOM   2013  O   LYS A 130     -19.936  -9.675  15.742  1.00  0.00           O  
ATOM   2014  CB  LYS A 130     -19.979  -6.837  14.108  1.00  0.00           C  
ATOM   2015  CG  LYS A 130     -19.875  -5.356  14.446  1.00  0.00           C  
ATOM   2016  CD  LYS A 130     -20.928  -4.544  13.707  1.00  0.00           C  
ATOM   2017  CE  LYS A 130     -20.823  -3.064  14.042  1.00  0.00           C  
ATOM   2018  NZ  LYS A 130     -21.831  -2.254  13.305  1.00  0.00           N  
ATOM   2019  H   LYS A 130     -17.560  -6.881  13.349  1.00  0.00           H  
ATOM   2020  HA  LYS A 130     -18.843  -7.470  15.841  1.00  0.00           H  
ATOM   2021 1HB  LYS A 130     -19.901  -6.939  13.026  1.00  0.00           H  
ATOM   2022 2HB  LYS A 130     -20.974  -7.177  14.398  1.00  0.00           H  
ATOM   2023 1HG  LYS A 130     -20.009  -5.217  15.520  1.00  0.00           H  
ATOM   2024 2HG  LYS A 130     -18.886  -4.989  14.171  1.00  0.00           H  
ATOM   2025 1HD  LYS A 130     -20.800  -4.675  12.631  1.00  0.00           H  
ATOM   2026 2HD  LYS A 130     -21.921  -4.900  13.982  1.00  0.00           H  
ATOM   2027 1HE  LYS A 130     -20.971  -2.921  15.111  1.00  0.00           H  
ATOM   2028 2HE  LYS A 130     -19.828  -2.702  13.784  1.00  0.00           H  
ATOM   2029 1HZ  LYS A 130     -21.729  -1.280  13.554  1.00  0.00           H  
ATOM   2030 2HZ  LYS A 130     -21.691  -2.364  12.311  1.00  0.00           H  
ATOM   2031 3HZ  LYS A 130     -22.759  -2.567  13.551  1.00  0.00           H  
ATOM   2032  N   ARG A 131     -19.179  -9.879  13.640  1.00  0.00           N  
ATOM   2033  CA  ARG A 131     -19.540 -11.297  13.585  1.00  0.00           C  
ATOM   2034  C   ARG A 131     -18.642 -12.107  14.527  1.00  0.00           C  
ATOM   2035  O   ARG A 131     -19.103 -13.003  15.234  1.00  0.00           O  
ATOM   2036  CB  ARG A 131     -19.410 -11.832  12.166  1.00  0.00           C  
ATOM   2037  CG  ARG A 131     -20.467 -11.334  11.195  1.00  0.00           C  
ATOM   2038  CD  ARG A 131     -20.313 -11.949   9.851  1.00  0.00           C  
ATOM   2039  NE  ARG A 131     -21.279 -11.425   8.900  1.00  0.00           N  
ATOM   2040  CZ  ARG A 131     -22.550 -11.857   8.784  1.00  0.00           C  
ATOM   2041  NH1 ARG A 131     -22.990 -12.820   9.563  1.00  0.00           N  
ATOM   2042  NH2 ARG A 131     -23.353 -11.315   7.885  1.00  0.00           N  
ATOM   2043  H   ARG A 131     -18.775  -9.442  12.825  1.00  0.00           H  
ATOM   2044  HA  ARG A 131     -20.567 -11.406  13.930  1.00  0.00           H  
ATOM   2045 1HB  ARG A 131     -18.436 -11.559  11.762  1.00  0.00           H  
ATOM   2046 2HB  ARG A 131     -19.462 -12.921  12.182  1.00  0.00           H  
ATOM   2047 1HG  ARG A 131     -21.458 -11.585  11.574  1.00  0.00           H  
ATOM   2048 2HG  ARG A 131     -20.383 -10.252  11.088  1.00  0.00           H  
ATOM   2049 1HD  ARG A 131     -19.313 -11.744   9.469  1.00  0.00           H  
ATOM   2050 2HD  ARG A 131     -20.458 -13.026   9.926  1.00  0.00           H  
ATOM   2051  HE  ARG A 131     -20.977 -10.683   8.283  1.00  0.00           H  
ATOM   2052 1HH1 ARG A 131     -22.377 -13.235  10.249  1.00  0.00           H  
ATOM   2053 2HH1 ARG A 131     -23.943 -13.144   9.475  1.00  0.00           H  
ATOM   2054 1HH2 ARG A 131     -23.014 -10.575   7.286  1.00  0.00           H  
ATOM   2055 2HH2 ARG A 131     -24.305 -11.639   7.798  1.00  0.00           H  
ATOM   2056  N   ALA A 132     -17.356 -11.773  14.541  1.00  0.00           N  
ATOM   2057  CA  ALA A 132     -16.400 -12.464  15.398  1.00  0.00           C  
ATOM   2058  C   ALA A 132     -16.735 -12.231  16.873  1.00  0.00           C  
ATOM   2059  O   ALA A 132     -16.632 -13.150  17.677  1.00  0.00           O  
ATOM   2060  CB  ALA A 132     -14.985 -12.029  15.078  1.00  0.00           C  
ATOM   2061  H   ALA A 132     -17.031 -11.027  13.943  1.00  0.00           H  
ATOM   2062  HA  ALA A 132     -16.487 -13.533  15.213  1.00  0.00           H  
ATOM   2063 1HB  ALA A 132     -14.287 -12.555  15.728  1.00  0.00           H  
ATOM   2064 2HB  ALA A 132     -14.760 -12.264  14.038  1.00  0.00           H  
ATOM   2065 3HB  ALA A 132     -14.890 -10.957  15.236  1.00  0.00           H  
ATOM   2066  N   LEU A 133     -17.165 -11.018  17.220  1.00  0.00           N  
ATOM   2067  CA  LEU A 133     -17.555 -10.711  18.605  1.00  0.00           C  
ATOM   2068  C   LEU A 133     -18.782 -11.510  19.103  1.00  0.00           C  
ATOM   2069  O   LEU A 133     -18.838 -11.894  20.270  1.00  0.00           O  
ATOM   2070  CB  LEU A 133     -17.846  -9.210  18.728  1.00  0.00           C  
ATOM   2071  CG  LEU A 133     -16.621  -8.288  18.678  1.00  0.00           C  
ATOM   2072  CD1 LEU A 133     -17.079  -6.841  18.561  1.00  0.00           C  
ATOM   2073  CD2 LEU A 133     -15.778  -8.496  19.926  1.00  0.00           C  
ATOM   2074  H   LEU A 133     -17.227 -10.293  16.519  1.00  0.00           H  
ATOM   2075  HA  LEU A 133     -16.746 -11.017  19.266  1.00  0.00           H  
ATOM   2076 1HB  LEU A 133     -18.514  -8.918  17.919  1.00  0.00           H  
ATOM   2077 2HB  LEU A 133     -18.356  -9.032  19.675  1.00  0.00           H  
ATOM   2078  HG  LEU A 133     -16.026  -8.522  17.794  1.00  0.00           H  
ATOM   2079 1HD1 LEU A 133     -16.209  -6.186  18.525  1.00  0.00           H  
ATOM   2080 2HD1 LEU A 133     -17.664  -6.716  17.649  1.00  0.00           H  
ATOM   2081 3HD1 LEU A 133     -17.692  -6.582  19.424  1.00  0.00           H  
ATOM   2082 1HD2 LEU A 133     -14.906  -7.841  19.890  1.00  0.00           H  
ATOM   2083 2HD2 LEU A 133     -16.371  -8.261  20.810  1.00  0.00           H  
ATOM   2084 3HD2 LEU A 133     -15.449  -9.534  19.975  1.00  0.00           H  
ATOM   2085  N   LYS A 134     -19.750 -11.748  18.215  1.00  0.00           N  
ATOM   2086  CA  LYS A 134     -20.910 -12.602  18.484  1.00  0.00           C  
ATOM   2087  C   LYS A 134     -20.480 -14.049  18.741  1.00  0.00           C  
ATOM   2088  O   LYS A 134     -20.957 -14.704  19.669  1.00  0.00           O  
ATOM   2089  CB  LYS A 134     -21.899 -12.546  17.319  1.00  0.00           C  
ATOM   2090  CG  LYS A 134     -22.648 -11.226  17.193  1.00  0.00           C  
ATOM   2091  CD  LYS A 134     -23.580 -11.232  15.990  1.00  0.00           C  
ATOM   2092  CE  LYS A 134     -24.314  -9.907  15.851  1.00  0.00           C  
ATOM   2093  NZ  LYS A 134     -25.204  -9.886  14.658  1.00  0.00           N  
ATOM   2094  H   LYS A 134     -19.664 -11.307  17.311  1.00  0.00           H  
ATOM   2095  HA  LYS A 134     -21.428 -12.217  19.363  1.00  0.00           H  
ATOM   2096 1HB  LYS A 134     -21.369 -12.720  16.382  1.00  0.00           H  
ATOM   2097 2HB  LYS A 134     -22.637 -13.341  17.430  1.00  0.00           H  
ATOM   2098 1HG  LYS A 134     -23.235 -11.053  18.096  1.00  0.00           H  
ATOM   2099 2HG  LYS A 134     -21.934 -10.411  17.084  1.00  0.00           H  
ATOM   2100 1HD  LYS A 134     -23.002 -11.415  15.083  1.00  0.00           H  
ATOM   2101 2HD  LYS A 134     -24.312 -12.032  16.101  1.00  0.00           H  
ATOM   2102 1HE  LYS A 134     -24.917  -9.730  16.741  1.00  0.00           H  
ATOM   2103 2HE  LYS A 134     -23.590  -9.097  15.763  1.00  0.00           H  
ATOM   2104 1HZ  LYS A 134     -25.671  -8.992  14.602  1.00  0.00           H  
ATOM   2105 2HZ  LYS A 134     -24.652 -10.030  13.824  1.00  0.00           H  
ATOM   2106 3HZ  LYS A 134     -25.892 -10.620  14.738  1.00  0.00           H  
ATOM   2107  N   LEU A 135     -19.588 -14.554  17.902  1.00  0.00           N  
ATOM   2108  CA  LEU A 135     -19.062 -15.895  18.094  1.00  0.00           C  
ATOM   2109  C   LEU A 135     -18.228 -15.944  19.372  1.00  0.00           C  
ATOM   2110  O   LEU A 135     -18.293 -16.917  20.125  1.00  0.00           O  
ATOM   2111  CB  LEU A 135     -18.211 -16.314  16.889  1.00  0.00           C  
ATOM   2112  CG  LEU A 135     -18.978 -16.542  15.580  1.00  0.00           C  
ATOM   2113  CD1 LEU A 135     -17.991 -16.646  14.424  1.00  0.00           C  
ATOM   2114  CD2 LEU A 135     -19.818 -17.804  15.696  1.00  0.00           C  
ATOM   2115  H   LEU A 135     -19.265 -14.007  17.117  1.00  0.00           H  
ATOM   2116  HA  LEU A 135     -19.900 -16.585  18.183  1.00  0.00           H  
ATOM   2117 1HB  LEU A 135     -17.464 -15.543  16.705  1.00  0.00           H  
ATOM   2118 2HB  LEU A 135     -17.693 -17.242  17.135  1.00  0.00           H  
ATOM   2119  HG  LEU A 135     -19.629 -15.690  15.387  1.00  0.00           H  
ATOM   2120 1HD1 LEU A 135     -18.537 -16.806  13.494  1.00  0.00           H  
ATOM   2121 2HD1 LEU A 135     -17.417 -15.721  14.353  1.00  0.00           H  
ATOM   2122 3HD1 LEU A 135     -17.314 -17.480  14.598  1.00  0.00           H  
ATOM   2123 1HD2 LEU A 135     -20.364 -17.966  14.767  1.00  0.00           H  
ATOM   2124 2HD2 LEU A 135     -19.167 -18.659  15.889  1.00  0.00           H  
ATOM   2125 3HD2 LEU A 135     -20.525 -17.696  16.519  1.00  0.00           H  
ATOM   2126  N   LYS A 136     -17.450 -14.884  19.604  1.00  0.00           N  
ATOM   2127  CA  LYS A 136     -16.575 -14.762  20.773  1.00  0.00           C  
ATOM   2128  C   LYS A 136     -17.329 -15.013  22.063  1.00  0.00           C  
ATOM   2129  O   LYS A 136     -16.916 -15.813  22.904  1.00  0.00           O  
ATOM   2130  CB  LYS A 136     -15.923 -13.380  20.815  1.00  0.00           C  
ATOM   2131  CG  LYS A 136     -14.933 -13.186  21.956  1.00  0.00           C  
ATOM   2132  CD  LYS A 136     -14.371 -11.772  21.966  1.00  0.00           C  
ATOM   2133  CE  LYS A 136     -13.304 -11.608  23.039  1.00  0.00           C  
ATOM   2134  NZ  LYS A 136     -13.882 -11.649  24.410  1.00  0.00           N  
ATOM   2135  H   LYS A 136     -17.479 -14.131  18.929  1.00  0.00           H  
ATOM   2136  HA  LYS A 136     -15.769 -15.490  20.676  1.00  0.00           H  
ATOM   2137 1HB  LYS A 136     -15.394 -13.198  19.879  1.00  0.00           H  
ATOM   2138 2HB  LYS A 136     -16.695 -12.615  20.909  1.00  0.00           H  
ATOM   2139 1HG  LYS A 136     -15.432 -13.376  22.907  1.00  0.00           H  
ATOM   2140 2HG  LYS A 136     -14.111 -13.894  21.849  1.00  0.00           H  
ATOM   2141 1HD  LYS A 136     -13.933 -11.548  20.993  1.00  0.00           H  
ATOM   2142 2HD  LYS A 136     -15.175 -11.062  22.156  1.00  0.00           H  
ATOM   2143 1HE  LYS A 136     -12.567 -12.404  22.944  1.00  0.00           H  
ATOM   2144 2HE  LYS A 136     -12.795 -10.654  22.902  1.00  0.00           H  
ATOM   2145 1HZ  LYS A 136     -13.144 -11.536  25.090  1.00  0.00           H  
ATOM   2146 2HZ  LYS A 136     -14.554 -10.902  24.515  1.00  0.00           H  
ATOM   2147 3HZ  LYS A 136     -14.341 -12.537  24.555  1.00  0.00           H  
ATOM   2148  N   THR A 137     -18.441 -14.306  22.217  1.00  0.00           N  
ATOM   2149  CA  THR A 137     -19.272 -14.419  23.405  1.00  0.00           C  
ATOM   2150  C   THR A 137     -19.990 -15.762  23.497  1.00  0.00           C  
ATOM   2151  O   THR A 137     -19.973 -16.403  24.544  1.00  0.00           O  
ATOM   2152  CB  THR A 137     -20.309 -13.297  23.434  1.00  0.00           C  
ATOM   2153  OG1 THR A 137     -19.622 -12.046  23.467  1.00  0.00           O  
ATOM   2154  CG2 THR A 137     -21.214 -13.426  24.656  1.00  0.00           C  
ATOM   2155  H   THR A 137     -18.715 -13.669  21.483  1.00  0.00           H  
ATOM   2156  HA  THR A 137     -18.634 -14.328  24.284  1.00  0.00           H  
ATOM   2157  HB  THR A 137     -20.921 -13.345  22.534  1.00  0.00           H  
ATOM   2158  HG1 THR A 137     -19.282 -11.845  22.589  1.00  0.00           H  
ATOM   2159 1HG2 THR A 137     -21.944 -12.617  24.654  1.00  0.00           H  
ATOM   2160 2HG2 THR A 137     -21.734 -14.384  24.625  1.00  0.00           H  
ATOM   2161 3HG2 THR A 137     -20.613 -13.369  25.563  1.00  0.00           H  
ATOM   2162  N   LYS A 138     -20.605 -16.188  22.395  1.00  0.00           N  
ATOM   2163  CA  LYS A 138     -21.449 -17.379  22.400  1.00  0.00           C  
ATOM   2164  C   LYS A 138     -20.665 -18.691  22.563  1.00  0.00           C  
ATOM   2165  O   LYS A 138     -21.122 -19.607  23.254  1.00  0.00           O  
ATOM   2166  CB  LYS A 138     -22.274 -17.429  21.113  1.00  0.00           C  
ATOM   2167  CG  LYS A 138     -23.386 -16.390  21.039  1.00  0.00           C  
ATOM   2168  CD  LYS A 138     -24.160 -16.503  19.734  1.00  0.00           C  
ATOM   2169  CE  LYS A 138     -25.281 -15.475  19.663  1.00  0.00           C  
ATOM   2170  NZ  LYS A 138     -26.044 -15.571  18.391  1.00  0.00           N  
ATOM   2171  H   LYS A 138     -20.486 -15.673  21.536  1.00  0.00           H  
ATOM   2172  HA  LYS A 138     -22.104 -17.338  23.272  1.00  0.00           H  
ATOM   2173 1HB  LYS A 138     -21.619 -17.280  20.255  1.00  0.00           H  
ATOM   2174 2HB  LYS A 138     -22.730 -18.414  21.011  1.00  0.00           H  
ATOM   2175 1HG  LYS A 138     -24.074 -16.533  21.873  1.00  0.00           H  
ATOM   2176 2HG  LYS A 138     -22.957 -15.392  21.112  1.00  0.00           H  
ATOM   2177 1HD  LYS A 138     -23.483 -16.347  18.894  1.00  0.00           H  
ATOM   2178 2HD  LYS A 138     -24.590 -17.500  19.651  1.00  0.00           H  
ATOM   2179 1HE  LYS A 138     -25.966 -15.627  20.496  1.00  0.00           H  
ATOM   2180 2HE  LYS A 138     -24.860 -14.473  19.746  1.00  0.00           H  
ATOM   2181 1HZ  LYS A 138     -26.776 -14.874  18.382  1.00  0.00           H  
ATOM   2182 2HZ  LYS A 138     -25.421 -15.413  17.610  1.00  0.00           H  
ATOM   2183 3HZ  LYS A 138     -26.455 -16.490  18.312  1.00  0.00           H  
ATOM   2184  N   LEU A 139     -19.496 -18.788  21.932  1.00  0.00           N  
ATOM   2185  CA  LEU A 139     -18.743 -20.046  21.931  1.00  0.00           C  
ATOM   2186  C   LEU A 139     -17.743 -20.157  23.066  1.00  0.00           C  
ATOM   2187  O   LEU A 139     -17.246 -21.251  23.345  1.00  0.00           O  
ATOM   2188  CB  LEU A 139     -18.000 -20.204  20.599  1.00  0.00           C  
ATOM   2189  CG  LEU A 139     -18.881 -20.216  19.343  1.00  0.00           C  
ATOM   2190  CD1 LEU A 139     -18.000 -20.288  18.104  1.00  0.00           C  
ATOM   2191  CD2 LEU A 139     -19.837 -21.399  19.405  1.00  0.00           C  
ATOM   2192  H   LEU A 139     -19.118 -17.988  21.446  1.00  0.00           H  
ATOM   2193  HA  LEU A 139     -19.447 -20.871  22.041  1.00  0.00           H  
ATOM   2194 1HB  LEU A 139     -17.291 -19.384  20.497  1.00  0.00           H  
ATOM   2195 2HB  LEU A 139     -17.442 -21.140  20.620  1.00  0.00           H  
ATOM   2196  HG  LEU A 139     -19.454 -19.289  19.291  1.00  0.00           H  
ATOM   2197 1HD1 LEU A 139     -18.626 -20.297  17.211  1.00  0.00           H  
ATOM   2198 2HD1 LEU A 139     -17.340 -19.421  18.075  1.00  0.00           H  
ATOM   2199 3HD1 LEU A 139     -17.402 -21.199  18.135  1.00  0.00           H  
ATOM   2200 1HD2 LEU A 139     -20.464 -21.406  18.512  1.00  0.00           H  
ATOM   2201 2HD2 LEU A 139     -19.266 -22.326  19.455  1.00  0.00           H  
ATOM   2202 3HD2 LEU A 139     -20.466 -21.312  20.290  1.00  0.00           H  
ATOM   2203  N   GLY A 140     -17.420 -19.033  23.703  1.00  0.00           N  
ATOM   2204  CA  GLY A 140     -16.365 -19.010  24.706  1.00  0.00           C  
ATOM   2205  C   GLY A 140     -14.948 -19.031  24.136  1.00  0.00           C  
ATOM   2206  O   GLY A 140     -14.072 -19.735  24.655  1.00  0.00           O  
ATOM   2207  H   GLY A 140     -17.913 -18.178  23.490  1.00  0.00           H  
ATOM   2208 1HA  GLY A 140     -16.467 -18.116  25.322  1.00  0.00           H  
ATOM   2209 2HA  GLY A 140     -16.475 -19.869  25.367  1.00  0.00           H  
ATOM   2210  N   VAL A 141     -14.716 -18.268  23.064  1.00  0.00           N  
ATOM   2211  CA  VAL A 141     -13.430 -18.286  22.358  1.00  0.00           C  
ATOM   2212  C   VAL A 141     -12.839 -16.883  22.264  1.00  0.00           C  
ATOM   2213  O   VAL A 141     -13.505 -15.908  22.592  1.00  0.00           O  
ATOM   2214  CB  VAL A 141     -13.602 -18.863  20.940  1.00  0.00           C  
ATOM   2215  CG1 VAL A 141     -14.136 -20.286  21.006  1.00  0.00           C  
ATOM   2216  CG2 VAL A 141     -14.533 -17.974  20.129  1.00  0.00           C  
ATOM   2217  H   VAL A 141     -15.450 -17.659  22.732  1.00  0.00           H  
ATOM   2218  HA  VAL A 141     -12.745 -18.933  22.905  1.00  0.00           H  
ATOM   2219  HB  VAL A 141     -12.627 -18.907  20.455  1.00  0.00           H  
ATOM   2220 1HG1 VAL A 141     -14.252 -20.677  19.994  1.00  0.00           H  
ATOM   2221 2HG1 VAL A 141     -13.437 -20.912  21.559  1.00  0.00           H  
ATOM   2222 3HG1 VAL A 141     -15.103 -20.289  21.507  1.00  0.00           H  
ATOM   2223 1HG2 VAL A 141     -14.650 -18.387  19.128  1.00  0.00           H  
ATOM   2224 2HG2 VAL A 141     -15.507 -17.925  20.618  1.00  0.00           H  
ATOM   2225 3HG2 VAL A 141     -14.110 -16.971  20.060  1.00  0.00           H  
ATOM   2226  N   SER A 142     -11.586 -16.780  21.826  1.00  0.00           N  
ATOM   2227  CA  SER A 142     -10.973 -15.472  21.615  1.00  0.00           C  
ATOM   2228  C   SER A 142     -11.496 -14.801  20.348  1.00  0.00           C  
ATOM   2229  O   SER A 142     -12.106 -15.449  19.484  1.00  0.00           O  
ATOM   2230  CB  SER A 142      -9.465 -15.613  21.536  1.00  0.00           C  
ATOM   2231  OG  SER A 142      -9.081 -16.226  20.335  1.00  0.00           O  
ATOM   2232  H   SER A 142     -11.047 -17.612  21.636  1.00  0.00           H  
ATOM   2233  HA  SER A 142     -11.222 -14.834  22.465  1.00  0.00           H  
ATOM   2234 1HB  SER A 142      -9.003 -14.629  21.609  1.00  0.00           H  
ATOM   2235 2HB  SER A 142      -9.111 -16.204  22.379  1.00  0.00           H  
ATOM   2236  HG  SER A 142      -8.127 -16.315  20.378  1.00  0.00           H  
ATOM   2237  N   LEU A 143     -11.261 -13.368  20.155  1.00  0.00           N  
ATOM   2238  CA  LEU A 143     -11.676 -12.651  18.950  1.00  0.00           C  
ATOM   2239  C   LEU A 143     -10.982 -13.248  17.723  1.00  0.00           C  
ATOM   2240  O   LEU A 143     -11.578 -13.343  16.635  1.00  0.00           O  
ATOM   2241  CB  LEU A 143     -11.343 -11.159  19.070  1.00  0.00           C  
ATOM   2242  CG  LEU A 143     -11.751 -10.288  17.875  1.00  0.00           C  
ATOM   2243  CD1 LEU A 143     -13.262 -10.352  17.691  1.00  0.00           C  
ATOM   2244  CD2 LEU A 143     -11.290  -8.857  18.108  1.00  0.00           C  
ATOM   2245  H   LEU A 143     -10.765 -12.871  20.879  1.00  0.00           H  
ATOM   2246  HA  LEU A 143     -12.753 -12.765  18.833  1.00  0.00           H  
ATOM   2247 1HB  LEU A 143     -11.840 -10.762  19.954  1.00  0.00           H  
ATOM   2248 2HB  LEU A 143     -10.267 -11.053  19.205  1.00  0.00           H  
ATOM   2249  HG  LEU A 143     -11.289 -10.675  16.967  1.00  0.00           H  
ATOM   2250 1HD1 LEU A 143     -13.552  -9.734  16.842  1.00  0.00           H  
ATOM   2251 2HD1 LEU A 143     -13.562 -11.383  17.507  1.00  0.00           H  
ATOM   2252 3HD1 LEU A 143     -13.753  -9.986  18.593  1.00  0.00           H  
ATOM   2253 1HD2 LEU A 143     -11.579  -8.238  17.259  1.00  0.00           H  
ATOM   2254 2HD2 LEU A 143     -11.753  -8.468  19.015  1.00  0.00           H  
ATOM   2255 3HD2 LEU A 143     -10.205  -8.839  18.218  1.00  0.00           H  
ATOM   2256  N   GLU A 144      -9.575 -13.693  17.781  1.00  0.00           N  
ATOM   2257  CA  GLU A 144      -8.779 -14.294  16.716  1.00  0.00           C  
ATOM   2258  C   GLU A 144      -9.348 -15.649  16.304  1.00  0.00           C  
ATOM   2259  O   GLU A 144      -9.354 -15.989  15.119  1.00  0.00           O  
ATOM   2260  CB  GLU A 144      -7.324 -14.453  17.162  1.00  0.00           C  
ATOM   2261  CG  GLU A 144      -6.574 -13.141  17.342  1.00  0.00           C  
ATOM   2262  CD  GLU A 144      -5.163 -13.334  17.823  1.00  0.00           C  
ATOM   2263  OE1 GLU A 144      -4.429 -14.047  17.182  1.00  0.00           O  
ATOM   2264  OE2 GLU A 144      -4.819 -12.769  18.835  1.00  0.00           O  
ATOM   2265  H   GLU A 144      -9.154 -13.543  18.686  1.00  0.00           H  
ATOM   2266  HA  GLU A 144      -8.845 -13.658  15.833  1.00  0.00           H  
ATOM   2267 1HB  GLU A 144      -7.291 -14.990  18.111  1.00  0.00           H  
ATOM   2268 2HB  GLU A 144      -6.782 -15.051  16.429  1.00  0.00           H  
ATOM   2269 1HG  GLU A 144      -6.551 -12.614  16.388  1.00  0.00           H  
ATOM   2270 2HG  GLU A 144      -7.115 -12.520  18.054  1.00  0.00           H  
ATOM   2271  N   GLN A 145      -9.793 -16.546  17.337  1.00  0.00           N  
ATOM   2272  CA  GLN A 145     -10.408 -17.845  17.090  1.00  0.00           C  
ATOM   2273  C   GLN A 145     -11.782 -17.696  16.429  1.00  0.00           C  
ATOM   2274  O   GLN A 145     -12.134 -18.455  15.524  1.00  0.00           O  
ATOM   2275  CB  GLN A 145     -10.539 -18.629  18.400  1.00  0.00           C  
ATOM   2276  CG  GLN A 145      -9.215 -19.093  18.982  1.00  0.00           C  
ATOM   2277  CD  GLN A 145      -9.358 -19.627  20.394  1.00  0.00           C  
ATOM   2278  OE1 GLN A 145     -10.212 -19.173  21.160  1.00  0.00           O  
ATOM   2279  NE2 GLN A 145      -8.523 -20.598  20.748  1.00  0.00           N  
ATOM   2280  H   GLN A 145      -9.623 -16.254  18.287  1.00  0.00           H  
ATOM   2281  HA  GLN A 145      -9.752 -18.423  16.441  1.00  0.00           H  
ATOM   2282 1HB  GLN A 145     -11.034 -18.009  19.146  1.00  0.00           H  
ATOM   2283 2HB  GLN A 145     -11.162 -19.508  18.238  1.00  0.00           H  
ATOM   2284 1HG  GLN A 145      -8.815 -19.891  18.354  1.00  0.00           H  
ATOM   2285 2HG  GLN A 145      -8.523 -18.252  19.003  1.00  0.00           H  
ATOM   2286 1HE2 GLN A 145      -8.570 -20.989  21.666  1.00  0.00           H  
ATOM   2287 2HE2 GLN A 145      -7.844 -20.936  20.094  1.00  0.00           H  
ATOM   2288  N   ALA A 146     -12.550 -16.718  16.901  1.00  0.00           N  
ATOM   2289  CA  ALA A 146     -13.828 -16.352  16.304  1.00  0.00           C  
ATOM   2290  C   ALA A 146     -13.659 -15.842  14.874  1.00  0.00           C  
ATOM   2291  O   ALA A 146     -14.501 -16.090  14.020  1.00  0.00           O  
ATOM   2292  CB  ALA A 146     -14.538 -15.296  17.170  1.00  0.00           C  
ATOM   2293  H   ALA A 146     -12.221 -16.212  17.712  1.00  0.00           H  
ATOM   2294  HA  ALA A 146     -14.449 -17.246  16.257  1.00  0.00           H  
ATOM   2295 1HB  ALA A 146     -15.492 -15.032  16.710  1.00  0.00           H  
ATOM   2296 2HB  ALA A 146     -14.716 -15.702  18.165  1.00  0.00           H  
ATOM   2297 3HB  ALA A 146     -13.915 -14.406  17.245  1.00  0.00           H  
ATOM   2298  N   LEU A 147     -12.497 -14.895  14.507  1.00  0.00           N  
ATOM   2299  CA  LEU A 147     -12.285 -14.515  13.116  1.00  0.00           C  
ATOM   2300  C   LEU A 147     -11.969 -15.739  12.265  1.00  0.00           C  
ATOM   2301  O   LEU A 147     -12.374 -15.819  11.097  1.00  0.00           O  
ATOM   2302  CB  LEU A 147     -11.142 -13.498  13.008  1.00  0.00           C  
ATOM   2303  CG  LEU A 147     -11.435 -12.105  13.583  1.00  0.00           C  
ATOM   2304  CD1 LEU A 147     -10.125 -11.366  13.816  1.00  0.00           C  
ATOM   2305  CD2 LEU A 147     -12.332 -11.338  12.622  1.00  0.00           C  
ATOM   2306  H   LEU A 147     -11.842 -14.576  15.209  1.00  0.00           H  
ATOM   2307  HA  LEU A 147     -13.212 -14.088  12.730  1.00  0.00           H  
ATOM   2308 1HB  LEU A 147     -10.273 -13.895  13.530  1.00  0.00           H  
ATOM   2309 2HB  LEU A 147     -10.884 -13.375  11.957  1.00  0.00           H  
ATOM   2310  HG  LEU A 147     -11.937 -12.207  14.545  1.00  0.00           H  
ATOM   2311 1HD1 LEU A 147     -10.333 -10.377  14.224  1.00  0.00           H  
ATOM   2312 2HD1 LEU A 147      -9.511 -11.927  14.521  1.00  0.00           H  
ATOM   2313 3HD1 LEU A 147      -9.592 -11.264  12.872  1.00  0.00           H  
ATOM   2314 1HD2 LEU A 147     -12.541 -10.349  13.031  1.00  0.00           H  
ATOM   2315 2HD2 LEU A 147     -11.831 -11.235  11.660  1.00  0.00           H  
ATOM   2316 3HD2 LEU A 147     -13.268 -11.880  12.487  1.00  0.00           H  
ATOM   2317  N   LYS A 148     -11.151 -16.811  12.832  1.00  0.00           N  
ATOM   2318  CA  LYS A 148     -10.799 -18.028  12.112  1.00  0.00           C  
ATOM   2319  C   LYS A 148     -12.032 -18.840  11.727  1.00  0.00           C  
ATOM   2320  O   LYS A 148     -12.116 -19.372  10.619  1.00  0.00           O  
ATOM   2321  CB  LYS A 148      -9.851 -18.884  12.953  1.00  0.00           C  
ATOM   2322  CG  LYS A 148      -8.424 -18.355  13.028  1.00  0.00           C  
ATOM   2323  CD  LYS A 148      -7.535 -19.280  13.846  1.00  0.00           C  
ATOM   2324  CE  LYS A 148      -6.098 -18.780  13.878  1.00  0.00           C  
ATOM   2325  NZ  LYS A 148      -5.195 -19.728  14.585  1.00  0.00           N  
ATOM   2326  H   LYS A 148     -10.761 -16.652  13.750  1.00  0.00           H  
ATOM   2327  HA  LYS A 148     -10.372 -17.751  11.150  1.00  0.00           H  
ATOM   2328 1HB  LYS A 148     -10.234 -18.958  13.972  1.00  0.00           H  
ATOM   2329 2HB  LYS A 148      -9.812 -19.894  12.544  1.00  0.00           H  
ATOM   2330 1HG  LYS A 148      -8.015 -18.268  12.021  1.00  0.00           H  
ATOM   2331 2HG  LYS A 148      -8.426 -17.367  13.487  1.00  0.00           H  
ATOM   2332 1HD  LYS A 148      -7.913 -19.339  14.867  1.00  0.00           H  
ATOM   2333 2HD  LYS A 148      -7.552 -20.279  13.412  1.00  0.00           H  
ATOM   2334 1HE  LYS A 148      -5.737 -18.645  12.860  1.00  0.00           H  
ATOM   2335 2HE  LYS A 148      -6.059 -17.816  14.384  1.00  0.00           H  
ATOM   2336 1HZ  LYS A 148      -4.254 -19.361  14.585  1.00  0.00           H  
ATOM   2337 2HZ  LYS A 148      -5.510 -19.847  15.538  1.00  0.00           H  
ATOM   2338 3HZ  LYS A 148      -5.207 -20.621  14.114  1.00  0.00           H  
ATOM   2339  N   ILE A 149     -13.011 -18.898  12.618  1.00  0.00           N  
ATOM   2340  CA  ILE A 149     -14.248 -19.593  12.299  1.00  0.00           C  
ATOM   2341  C   ILE A 149     -14.963 -19.010  11.059  1.00  0.00           C  
ATOM   2342  O   ILE A 149     -15.471 -19.758  10.207  1.00  0.00           O  
ATOM   2343  CB  ILE A 149     -15.202 -19.552  13.507  1.00  0.00           C  
ATOM   2344  CG1 ILE A 149     -14.648 -20.402  14.654  1.00  0.00           C  
ATOM   2345  CG2 ILE A 149     -16.589 -20.032  13.106  1.00  0.00           C  
ATOM   2346  CD1 ILE A 149     -15.362 -20.192  15.970  1.00  0.00           C  
ATOM   2347  H   ILE A 149     -12.910 -18.464  13.525  1.00  0.00           H  
ATOM   2348  HA  ILE A 149     -14.009 -20.621  12.033  1.00  0.00           H  
ATOM   2349  HB  ILE A 149     -15.275 -18.531  13.879  1.00  0.00           H  
ATOM   2350 1HG1 ILE A 149     -14.719 -21.457  14.392  1.00  0.00           H  
ATOM   2351 2HG1 ILE A 149     -13.592 -20.172  14.800  1.00  0.00           H  
ATOM   2352 1HG2 ILE A 149     -17.250 -19.998  13.972  1.00  0.00           H  
ATOM   2353 2HG2 ILE A 149     -16.984 -19.388  12.322  1.00  0.00           H  
ATOM   2354 3HG2 ILE A 149     -16.527 -21.056  12.737  1.00  0.00           H  
ATOM   2355 1HD1 ILE A 149     -14.913 -20.827  16.733  1.00  0.00           H  
ATOM   2356 2HD1 ILE A 149     -15.273 -19.147  16.269  1.00  0.00           H  
ATOM   2357 3HD1 ILE A 149     -16.414 -20.449  15.857  1.00  0.00           H  
ATOM   2358  N   LEU A 150     -15.028 -17.627  10.998  1.00  0.00           N  
ATOM   2359  CA  LEU A 150     -15.665 -16.983   9.840  1.00  0.00           C  
ATOM   2360  C   LEU A 150     -14.927 -17.299   8.540  1.00  0.00           C  
ATOM   2361  O   LEU A 150     -15.559 -17.577   7.518  1.00  0.00           O  
ATOM   2362  CB  LEU A 150     -15.717 -15.463  10.040  1.00  0.00           C  
ATOM   2363  CG  LEU A 150     -16.564 -14.978  11.223  1.00  0.00           C  
ATOM   2364  CD1 LEU A 150     -16.367 -13.479  11.409  1.00  0.00           C  
ATOM   2365  CD2 LEU A 150     -18.028 -15.309  10.970  1.00  0.00           C  
ATOM   2366  H   LEU A 150     -14.676 -17.051  11.748  1.00  0.00           H  
ATOM   2367  HA  LEU A 150     -16.660 -17.408   9.709  1.00  0.00           H  
ATOM   2368 1HB  LEU A 150     -14.702 -15.097  10.188  1.00  0.00           H  
ATOM   2369 2HB  LEU A 150     -16.117 -15.006   9.136  1.00  0.00           H  
ATOM   2370  HG  LEU A 150     -16.233 -15.474  12.136  1.00  0.00           H  
ATOM   2371 1HD1 LEU A 150     -16.969 -13.135  12.251  1.00  0.00           H  
ATOM   2372 2HD1 LEU A 150     -15.314 -13.273  11.609  1.00  0.00           H  
ATOM   2373 3HD1 LEU A 150     -16.675 -12.957  10.505  1.00  0.00           H  
ATOM   2374 1HD2 LEU A 150     -18.630 -14.965  11.812  1.00  0.00           H  
ATOM   2375 2HD2 LEU A 150     -18.359 -14.813  10.058  1.00  0.00           H  
ATOM   2376 3HD2 LEU A 150     -18.143 -16.387  10.858  1.00  0.00           H  
ATOM   2377  N   LEU A 151     -13.593 -17.287   8.581  1.00  0.00           N  
ATOM   2378  CA  LEU A 151     -12.769 -17.650   7.410  1.00  0.00           C  
ATOM   2379  C   LEU A 151     -12.901 -19.108   6.983  1.00  0.00           C  
ATOM   2380  O   LEU A 151     -12.929 -19.430   5.786  1.00  0.00           O  
ATOM   2381  CB  LEU A 151     -11.293 -17.356   7.706  1.00  0.00           C  
ATOM   2382  CG  LEU A 151     -10.307 -17.698   6.582  1.00  0.00           C  
ATOM   2383  CD1 LEU A 151     -10.674 -16.916   5.328  1.00  0.00           C  
ATOM   2384  CD2 LEU A 151      -8.891 -17.376   7.033  1.00  0.00           C  
ATOM   2385  H   LEU A 151     -13.135 -17.023   9.442  1.00  0.00           H  
ATOM   2386  HA  LEU A 151     -13.056 -17.010   6.575  1.00  0.00           H  
ATOM   2387 1HB  LEU A 151     -11.188 -16.295   7.927  1.00  0.00           H  
ATOM   2388 2HB  LEU A 151     -10.997 -17.921   8.590  1.00  0.00           H  
ATOM   2389  HG  LEU A 151     -10.380 -18.760   6.345  1.00  0.00           H  
ATOM   2390 1HD1 LEU A 151      -9.974 -17.159   4.529  1.00  0.00           H  
ATOM   2391 2HD1 LEU A 151     -11.685 -17.180   5.017  1.00  0.00           H  
ATOM   2392 3HD1 LEU A 151     -10.627 -15.848   5.539  1.00  0.00           H  
ATOM   2393 1HD2 LEU A 151      -8.190 -17.620   6.234  1.00  0.00           H  
ATOM   2394 2HD2 LEU A 151      -8.817 -16.314   7.268  1.00  0.00           H  
ATOM   2395 3HD2 LEU A 151      -8.648 -17.962   7.919  1.00  0.00           H  
ATOM   2396  N   VAL A 152     -12.949 -20.133   7.956  1.00  0.00           N  
ATOM   2397  CA  VAL A 152     -13.127 -21.544   7.636  1.00  0.00           C  
ATOM   2398  C   VAL A 152     -14.442 -21.780   6.910  1.00  0.00           C  
ATOM   2399  O   VAL A 152     -14.499 -22.514   5.916  1.00  0.00           O  
ATOM   2400  CB  VAL A 152     -13.093 -22.393   8.921  1.00  0.00           C  
ATOM   2401  CG1 VAL A 152     -13.579 -23.807   8.638  1.00  0.00           C  
ATOM   2402  CG2 VAL A 152     -11.684 -22.411   9.493  1.00  0.00           C  
ATOM   2403  H   VAL A 152     -12.896 -19.852   8.925  1.00  0.00           H  
ATOM   2404  HA  VAL A 152     -12.330 -21.848   6.959  1.00  0.00           H  
ATOM   2405  HB  VAL A 152     -13.777 -21.959   9.651  1.00  0.00           H  
ATOM   2406 1HG1 VAL A 152     -13.549 -24.393   9.557  1.00  0.00           H  
ATOM   2407 2HG1 VAL A 152     -14.602 -23.772   8.264  1.00  0.00           H  
ATOM   2408 3HG1 VAL A 152     -12.934 -24.271   7.892  1.00  0.00           H  
ATOM   2409 1HG2 VAL A 152     -11.668 -23.013  10.402  1.00  0.00           H  
ATOM   2410 2HG2 VAL A 152     -11.000 -22.841   8.761  1.00  0.00           H  
ATOM   2411 3HG2 VAL A 152     -11.373 -21.393   9.727  1.00  0.00           H  
ATOM   2412  N   ALA A 153     -15.492 -21.139   7.407  1.00  0.00           N  
ATOM   2413  CA  ALA A 153     -16.809 -21.201   6.779  1.00  0.00           C  
ATOM   2414  C   ALA A 153     -16.749 -20.713   5.332  1.00  0.00           C  
ATOM   2415  O   ALA A 153     -17.365 -21.302   4.438  1.00  0.00           O  
ATOM   2416  CB  ALA A 153     -17.810 -20.360   7.580  1.00  0.00           C  
ATOM   2417  H   ALA A 153     -15.371 -20.592   8.248  1.00  0.00           H  
ATOM   2418  HA  ALA A 153     -17.136 -22.242   6.781  1.00  0.00           H  
ATOM   2419 1HB  ALA A 153     -18.789 -20.410   7.108  1.00  0.00           H  
ATOM   2420 2HB  ALA A 153     -17.876 -20.746   8.598  1.00  0.00           H  
ATOM   2421 3HB  ALA A 153     -17.473 -19.324   7.608  1.00  0.00           H  
ATOM   2422  N   ALA A 154     -16.022 -19.490   4.965  1.00  0.00           N  
ATOM   2423  CA  ALA A 154     -15.829 -18.915   3.631  1.00  0.00           C  
ATOM   2424  C   ALA A 154     -15.011 -19.869   2.782  1.00  0.00           C  
ATOM   2425  O   ALA A 154     -15.224 -19.981   1.568  1.00  0.00           O  
ATOM   2426  CB  ALA A 154     -15.129 -17.549   3.724  1.00  0.00           C  
ATOM   2427  H   ALA A 154     -15.661 -18.996   5.770  1.00  0.00           H  
ATOM   2428  HA  ALA A 154     -16.810 -18.775   3.177  1.00  0.00           H  
ATOM   2429 1HB  ALA A 154     -14.993 -17.139   2.723  1.00  0.00           H  
ATOM   2430 2HB  ALA A 154     -15.738 -16.865   4.316  1.00  0.00           H  
ATOM   2431 3HB  ALA A 154     -14.155 -17.670   4.199  1.00  0.00           H  
ATOM   2432  N   LEU A 155     -13.924 -20.600   3.354  1.00  0.00           N  
ATOM   2433  CA  LEU A 155     -13.051 -21.543   2.686  1.00  0.00           C  
ATOM   2434  C   LEU A 155     -13.803 -22.813   2.337  1.00  0.00           C  
ATOM   2435  O   LEU A 155     -13.658 -23.364   1.251  1.00  0.00           O  
ATOM   2436  CB  LEU A 155     -11.847 -21.876   3.576  1.00  0.00           C  
ATOM   2437  CG  LEU A 155     -10.847 -20.734   3.797  1.00  0.00           C  
ATOM   2438  CD1 LEU A 155      -9.899 -21.101   4.931  1.00  0.00           C  
ATOM   2439  CD2 LEU A 155     -10.083 -20.472   2.508  1.00  0.00           C  
ATOM   2440  H   LEU A 155     -13.723 -20.337   4.309  1.00  0.00           H  
ATOM   2441  HA  LEU A 155     -12.680 -21.084   1.770  1.00  0.00           H  
ATOM   2442 1HB  LEU A 155     -12.213 -22.189   4.553  1.00  0.00           H  
ATOM   2443 2HB  LEU A 155     -11.305 -22.710   3.130  1.00  0.00           H  
ATOM   2444  HG  LEU A 155     -11.384 -19.832   4.090  1.00  0.00           H  
ATOM   2445 1HD1 LEU A 155      -9.188 -20.289   5.087  1.00  0.00           H  
ATOM   2446 2HD1 LEU A 155     -10.470 -21.263   5.845  1.00  0.00           H  
ATOM   2447 3HD1 LEU A 155      -9.359 -22.011   4.673  1.00  0.00           H  
ATOM   2448 1HD2 LEU A 155      -9.372 -19.660   2.664  1.00  0.00           H  
ATOM   2449 2HD2 LEU A 155      -9.544 -21.374   2.214  1.00  0.00           H  
ATOM   2450 3HD2 LEU A 155     -10.783 -20.195   1.720  1.00  0.00           H  
ATOM   2451  N   LEU A 156     -14.635 -23.261   3.256  1.00  0.00           N  
ATOM   2452  CA  LEU A 156     -15.416 -24.457   3.025  1.00  0.00           C  
ATOM   2453  C   LEU A 156     -16.565 -24.212   2.040  1.00  0.00           C  
ATOM   2454  O   LEU A 156     -16.949 -25.107   1.286  1.00  0.00           O  
ATOM   2455  CB  LEU A 156     -15.974 -24.976   4.356  1.00  0.00           C  
ATOM   2456  CG  LEU A 156     -14.939 -25.545   5.335  1.00  0.00           C  
ATOM   2457  CD1 LEU A 156     -15.611 -25.847   6.667  1.00  0.00           C  
ATOM   2458  CD2 LEU A 156     -14.314 -26.798   4.741  1.00  0.00           C  
ATOM   2459  H   LEU A 156     -14.735 -22.768   4.134  1.00  0.00           H  
ATOM   2460  HA  LEU A 156     -14.777 -25.198   2.542  1.00  0.00           H  
ATOM   2461 1HB  LEU A 156     -16.490 -24.159   4.858  1.00  0.00           H  
ATOM   2462 2HB  LEU A 156     -16.699 -25.762   4.147  1.00  0.00           H  
ATOM   2463  HG  LEU A 156     -14.161 -24.802   5.515  1.00  0.00           H  
ATOM   2464 1HD1 LEU A 156     -14.875 -26.251   7.363  1.00  0.00           H  
ATOM   2465 2HD1 LEU A 156     -16.033 -24.930   7.079  1.00  0.00           H  
ATOM   2466 3HD1 LEU A 156     -16.406 -26.576   6.516  1.00  0.00           H  
ATOM   2467 1HD2 LEU A 156     -13.577 -27.202   5.436  1.00  0.00           H  
ATOM   2468 2HD2 LEU A 156     -15.090 -27.542   4.562  1.00  0.00           H  
ATOM   2469 3HD2 LEU A 156     -13.825 -26.549   3.799  1.00  0.00           H  
ATOM   2470  N   GLY A 157     -17.243 -22.944   2.026  1.00  0.00           N  
ATOM   2471  CA  GLY A 157     -18.376 -22.600   1.183  1.00  0.00           C  
ATOM   2472  C   GLY A 157     -19.660 -23.045   1.862  1.00  0.00           C  
ATOM   2473  O   GLY A 157     -20.618 -23.511   1.220  1.00  0.00           O  
ATOM   2474  H   GLY A 157     -16.858 -22.243   2.644  1.00  0.00           H  
ATOM   2475 1HA  GLY A 157     -18.386 -21.525   1.010  1.00  0.00           H  
ATOM   2476 2HA  GLY A 157     -18.267 -23.081   0.212  1.00  0.00           H  
ATOM   2477  N   THR A 158     -19.663 -22.932   3.188  1.00  0.00           N  
ATOM   2478  CA  THR A 158     -20.810 -23.341   3.985  1.00  0.00           C  
ATOM   2479  C   THR A 158     -21.140 -22.221   4.966  1.00  0.00           C  
ATOM   2480  O   THR A 158     -20.673 -21.089   4.797  1.00  0.00           O  
ATOM   2481  CB  THR A 158     -20.541 -24.656   4.739  1.00  0.00           C  
ATOM   2482  OG1 THR A 158     -21.754 -25.117   5.349  1.00  0.00           O  
ATOM   2483  CG2 THR A 158     -19.486 -24.447   5.815  1.00  0.00           C  
ATOM   2484  H   THR A 158     -18.853 -22.553   3.653  1.00  0.00           H  
ATOM   2485  HA  THR A 158     -21.663 -23.474   3.318  1.00  0.00           H  
ATOM   2486  HB  THR A 158     -20.192 -25.414   4.038  1.00  0.00           H  
ATOM   2487  HG1 THR A 158     -22.314 -25.519   4.681  1.00  0.00           H  
ATOM   2488 1HG2 THR A 158     -19.308 -25.387   6.338  1.00  0.00           H  
ATOM   2489 2HG2 THR A 158     -18.559 -24.109   5.353  1.00  0.00           H  
ATOM   2490 3HG2 THR A 158     -19.833 -23.697   6.524  1.00  0.00           H  
ATOM   2491  N   THR A 159     -21.959 -22.519   5.974  1.00  0.00           N  
ATOM   2492  CA  THR A 159     -22.412 -21.492   6.918  1.00  0.00           C  
ATOM   2493  C   THR A 159     -21.459 -21.362   8.113  1.00  0.00           C  
ATOM   2494  O   THR A 159     -20.608 -22.222   8.321  1.00  0.00           O  
ATOM   2495  CB  THR A 159     -23.833 -21.798   7.425  1.00  0.00           C  
ATOM   2496  OG1 THR A 159     -23.816 -23.001   8.206  1.00  0.00           O  
ATOM   2497  CG2 THR A 159     -24.791 -21.971   6.257  1.00  0.00           C  
ATOM   2498  H   THR A 159     -22.276 -23.472   6.093  1.00  0.00           H  
ATOM   2499  HA  THR A 159     -22.472 -20.539   6.391  1.00  0.00           H  
ATOM   2500  HB  THR A 159     -24.180 -20.978   8.054  1.00  0.00           H  
ATOM   2501  HG1 THR A 159     -24.644 -23.081   8.687  1.00  0.00           H  
ATOM   2502 1HG2 THR A 159     -25.791 -22.187   6.634  1.00  0.00           H  
ATOM   2503 2HG2 THR A 159     -24.815 -21.055   5.667  1.00  0.00           H  
ATOM   2504 3HG2 THR A 159     -24.455 -22.797   5.630  1.00  0.00           H  
ATOM   2505  N   VAL A 160     -21.603 -20.304   8.907  1.00  0.00           N  
ATOM   2506  CA  VAL A 160     -20.749 -20.166  10.081  1.00  0.00           C  
ATOM   2507  C   VAL A 160     -21.045 -21.275  11.082  1.00  0.00           C  
ATOM   2508  O   VAL A 160     -20.132 -21.831  11.662  1.00  0.00           O  
ATOM   2509  CB  VAL A 160     -20.967 -18.796  10.751  1.00  0.00           C  
ATOM   2510  CG1 VAL A 160     -20.221 -18.725  12.075  1.00  0.00           C  
ATOM   2511  CG2 VAL A 160     -20.512 -17.685   9.816  1.00  0.00           C  
ATOM   2512  H   VAL A 160     -22.293 -19.592   8.714  1.00  0.00           H  
ATOM   2513  HA  VAL A 160     -19.711 -20.281   9.766  1.00  0.00           H  
ATOM   2514  HB  VAL A 160     -22.027 -18.674  10.972  1.00  0.00           H  
ATOM   2515 1HG1 VAL A 160     -20.386 -17.750  12.534  1.00  0.00           H  
ATOM   2516 2HG1 VAL A 160     -20.588 -19.506  12.741  1.00  0.00           H  
ATOM   2517 3HG1 VAL A 160     -19.155 -18.867  11.900  1.00  0.00           H  
ATOM   2518 1HG2 VAL A 160     -20.669 -16.719  10.295  1.00  0.00           H  
ATOM   2519 2HG2 VAL A 160     -19.453 -17.810   9.590  1.00  0.00           H  
ATOM   2520 3HG2 VAL A 160     -21.088 -17.729   8.891  1.00  0.00           H  
ATOM   2521  N   GLU A 161     -22.314 -21.628  11.259  1.00  0.00           N  
ATOM   2522  CA  GLU A 161     -22.663 -22.669  12.229  1.00  0.00           C  
ATOM   2523  C   GLU A 161     -22.037 -24.004  11.867  1.00  0.00           C  
ATOM   2524  O   GLU A 161     -21.603 -24.750  12.730  1.00  0.00           O  
ATOM   2525  CB  GLU A 161     -24.182 -22.824  12.324  1.00  0.00           C  
ATOM   2526  CG  GLU A 161     -24.906 -21.602  12.872  1.00  0.00           C  
ATOM   2527  CD  GLU A 161     -25.091 -20.522  11.843  1.00  0.00           C  
ATOM   2528  OE1 GLU A 161     -24.711 -20.730  10.716  1.00  0.00           O  
ATOM   2529  OE2 GLU A 161     -25.615 -19.487  12.184  1.00  0.00           O  
ATOM   2530  H   GLU A 161     -23.050 -21.185  10.726  1.00  0.00           H  
ATOM   2531  HA  GLU A 161     -22.278 -22.374  13.206  1.00  0.00           H  
ATOM   2532 1HB  GLU A 161     -24.588 -23.039  11.336  1.00  0.00           H  
ATOM   2533 2HB  GLU A 161     -24.422 -23.672  12.967  1.00  0.00           H  
ATOM   2534 1HG  GLU A 161     -25.884 -21.908  13.242  1.00  0.00           H  
ATOM   2535 2HG  GLU A 161     -24.339 -21.203  13.712  1.00  0.00           H  
ATOM   2536  N   GLU A 162     -21.998 -24.303  10.580  1.00  0.00           N  
ATOM   2537  CA  GLU A 162     -21.436 -25.563  10.109  1.00  0.00           C  
ATOM   2538  C   GLU A 162     -19.928 -25.647  10.353  1.00  0.00           C  
ATOM   2539  O   GLU A 162     -19.400 -26.704  10.721  1.00  0.00           O  
ATOM   2540  CB  GLU A 162     -21.751 -25.760   8.622  1.00  0.00           C  
ATOM   2541  CG  GLU A 162     -21.250 -27.065   8.039  1.00  0.00           C  
ATOM   2542  CD  GLU A 162     -21.904 -28.291   8.665  1.00  0.00           C  
ATOM   2543  OE1 GLU A 162     -22.957 -28.153   9.332  1.00  0.00           O  
ATOM   2544  OE2 GLU A 162     -21.354 -29.397   8.485  1.00  0.00           O  
ATOM   2545  H   GLU A 162     -22.361 -23.645   9.905  1.00  0.00           H  
ATOM   2546  HA  GLU A 162     -21.891 -26.377  10.673  1.00  0.00           H  
ATOM   2547 1HB  GLU A 162     -22.831 -25.719   8.473  1.00  0.00           H  
ATOM   2548 2HB  GLU A 162     -21.310 -24.946   8.047  1.00  0.00           H  
ATOM   2549 1HG  GLU A 162     -21.449 -27.071   6.967  1.00  0.00           H  
ATOM   2550 2HG  GLU A 162     -20.172 -27.125   8.181  1.00  0.00           H  
ATOM   2551  N   ALA A 163     -19.237 -24.530  10.134  1.00  0.00           N  
ATOM   2552  CA  ALA A 163     -17.816 -24.442  10.422  1.00  0.00           C  
ATOM   2553  C   ALA A 163     -17.549 -24.715  11.913  1.00  0.00           C  
ATOM   2554  O   ALA A 163     -16.570 -25.371  12.260  1.00  0.00           O  
ATOM   2555  CB  ALA A 163     -17.277 -23.068  10.011  1.00  0.00           C  
ATOM   2556  H   ALA A 163     -19.716 -23.720   9.759  1.00  0.00           H  
ATOM   2557  HA  ALA A 163     -17.306 -25.209   9.840  1.00  0.00           H  
ATOM   2558 1HB  ALA A 163     -16.211 -23.016  10.231  1.00  0.00           H  
ATOM   2559 2HB  ALA A 163     -17.435 -22.919   8.944  1.00  0.00           H  
ATOM   2560 3HB  ALA A 163     -17.801 -22.292  10.567  1.00  0.00           H  
ATOM   2561  N   VAL A 164     -18.430 -24.219  12.783  1.00  0.00           N  
ATOM   2562  CA  VAL A 164     -18.328 -24.468  14.221  1.00  0.00           C  
ATOM   2563  C   VAL A 164     -18.634 -25.929  14.545  1.00  0.00           C  
ATOM   2564  O   VAL A 164     -17.930 -26.562  15.336  1.00  0.00           O  
ATOM   2565  CB  VAL A 164     -19.300 -23.558  14.994  1.00  0.00           C  
ATOM   2566  CG1 VAL A 164     -19.320 -23.930  16.469  1.00  0.00           C  
ATOM   2567  CG2 VAL A 164     -18.902 -22.101  14.811  1.00  0.00           C  
ATOM   2568  H   VAL A 164     -19.189 -23.652  12.435  1.00  0.00           H  
ATOM   2569  HA  VAL A 164     -17.305 -24.260  14.537  1.00  0.00           H  
ATOM   2570  HB  VAL A 164     -20.309 -23.711  14.610  1.00  0.00           H  
ATOM   2571 1HG1 VAL A 164     -20.013 -23.277  17.000  1.00  0.00           H  
ATOM   2572 2HG1 VAL A 164     -19.642 -24.965  16.578  1.00  0.00           H  
ATOM   2573 3HG1 VAL A 164     -18.320 -23.814  16.887  1.00  0.00           H  
ATOM   2574 1HG2 VAL A 164     -19.595 -21.463  15.359  1.00  0.00           H  
ATOM   2575 2HG2 VAL A 164     -17.891 -21.950  15.189  1.00  0.00           H  
ATOM   2576 3HG2 VAL A 164     -18.935 -21.845  13.751  1.00  0.00           H  
ATOM   2577  N   TYR A 165     -19.742 -26.492  13.948  1.00  0.00           N  
ATOM   2578  CA  TYR A 165     -20.078 -27.878  14.254  1.00  0.00           C  
ATOM   2579  C   TYR A 165     -18.986 -28.868  13.817  1.00  0.00           C  
ATOM   2580  O   TYR A 165     -18.694 -29.837  14.520  1.00  0.00           O  
ATOM   2581  CB  TYR A 165     -21.411 -28.244  13.598  1.00  0.00           C  
ATOM   2582  CG  TYR A 165     -22.617 -27.664  14.303  1.00  0.00           C  
ATOM   2583  CD1 TYR A 165     -23.518 -26.876  13.601  1.00  0.00           C  
ATOM   2584  CD2 TYR A 165     -22.823 -27.919  15.651  1.00  0.00           C  
ATOM   2585  CE1 TYR A 165     -24.620 -26.346  14.245  1.00  0.00           C  
ATOM   2586  CE2 TYR A 165     -23.924 -27.389  16.294  1.00  0.00           C  
ATOM   2587  CZ  TYR A 165     -24.820 -26.605  15.596  1.00  0.00           C  
ATOM   2588  OH  TYR A 165     -25.917 -26.078  16.237  1.00  0.00           O  
ATOM   2589  H   TYR A 165     -20.324 -25.974  13.306  1.00  0.00           H  
ATOM   2590  HA  TYR A 165     -20.181 -27.979  15.334  1.00  0.00           H  
ATOM   2591 1HB  TYR A 165     -21.418 -27.892  12.566  1.00  0.00           H  
ATOM   2592 2HB  TYR A 165     -21.520 -29.328  13.575  1.00  0.00           H  
ATOM   2593  HD1 TYR A 165     -23.357 -26.676  12.542  1.00  0.00           H  
ATOM   2594  HD2 TYR A 165     -22.114 -28.537  16.202  1.00  0.00           H  
ATOM   2595  HE1 TYR A 165     -25.328 -25.727  13.693  1.00  0.00           H  
ATOM   2596  HE2 TYR A 165     -24.085 -27.589  17.354  1.00  0.00           H  
ATOM   2597  HH  TYR A 165     -25.910 -26.348  17.158  1.00  0.00           H  
ATOM   2598  N   ARG A 166     -18.360 -28.601  12.593  1.00  0.00           N  
ATOM   2599  CA  ARG A 166     -17.270 -29.432  12.098  1.00  0.00           C  
ATOM   2600  C   ARG A 166     -16.040 -29.327  12.962  1.00  0.00           C  
ATOM   2601  O   ARG A 166     -15.334 -30.315  13.174  1.00  0.00           O  
ATOM   2602  CB  ARG A 166     -16.906 -29.043  10.672  1.00  0.00           C  
ATOM   2603  CG  ARG A 166     -17.937 -29.430   9.622  1.00  0.00           C  
ATOM   2604  CD  ARG A 166     -17.493 -29.055   8.255  1.00  0.00           C  
ATOM   2605  NE  ARG A 166     -18.515 -29.335   7.258  1.00  0.00           N  
ATOM   2606  CZ  ARG A 166     -18.292 -29.395   5.931  1.00  0.00           C  
ATOM   2607  NH1 ARG A 166     -17.082 -29.192   5.457  1.00  0.00           N  
ATOM   2608  NH2 ARG A 166     -19.289 -29.657   5.105  1.00  0.00           N  
ATOM   2609  H   ARG A 166     -18.683 -27.826  12.031  1.00  0.00           H  
ATOM   2610  HA  ARG A 166     -17.601 -30.472  12.092  1.00  0.00           H  
ATOM   2611 1HB  ARG A 166     -16.766 -27.965  10.614  1.00  0.00           H  
ATOM   2612 2HB  ARG A 166     -15.962 -29.513  10.397  1.00  0.00           H  
ATOM   2613 1HG  ARG A 166     -18.095 -30.509   9.647  1.00  0.00           H  
ATOM   2614 2HG  ARG A 166     -18.878 -28.920   9.830  1.00  0.00           H  
ATOM   2615 1HD  ARG A 166     -17.272 -27.989   8.225  1.00  0.00           H  
ATOM   2616 2HD  ARG A 166     -16.599 -29.619   7.994  1.00  0.00           H  
ATOM   2617  HE  ARG A 166     -19.458 -29.496   7.585  1.00  0.00           H  
ATOM   2618 1HH1 ARG A 166     -16.319 -28.992   6.089  1.00  0.00           H  
ATOM   2619 2HH1 ARG A 166     -16.915 -29.238   4.463  1.00  0.00           H  
ATOM   2620 1HH2 ARG A 166     -20.219 -29.813   5.468  1.00  0.00           H  
ATOM   2621 2HH2 ARG A 166     -19.121 -29.702   4.110  1.00  0.00           H  
ATOM   2622  N   ALA A 167     -15.740 -28.037  13.457  1.00  0.00           N  
ATOM   2623  CA  ALA A 167     -14.589 -27.913  14.332  1.00  0.00           C  
ATOM   2624  C   ALA A 167     -14.812 -28.762  15.586  1.00  0.00           C  
ATOM   2625  O   ALA A 167     -13.873 -29.395  16.079  1.00  0.00           O  
ATOM   2626  CB  ALA A 167     -14.347 -26.451  14.689  1.00  0.00           C  
ATOM   2627  H   ALA A 167     -16.261 -27.210  13.207  1.00  0.00           H  
ATOM   2628  HA  ALA A 167     -13.717 -28.296  13.803  1.00  0.00           H  
ATOM   2629 1HB  ALA A 167     -13.480 -26.375  15.345  1.00  0.00           H  
ATOM   2630 2HB  ALA A 167     -14.163 -25.882  13.778  1.00  0.00           H  
ATOM   2631 3HB  ALA A 167     -15.224 -26.051  15.197  1.00  0.00           H  
ATOM   2632  N   LEU A 168     -16.055 -28.774  16.083  1.00  0.00           N  
ATOM   2633  CA  LEU A 168     -16.429 -29.551  17.278  1.00  0.00           C  
ATOM   2634  C   LEU A 168     -16.343 -31.065  17.057  1.00  0.00           C  
ATOM   2635  O   LEU A 168     -15.884 -31.793  17.939  1.00  0.00           O  
ATOM   2636  CB  LEU A 168     -17.854 -29.184  17.712  1.00  0.00           C  
ATOM   2637  CG  LEU A 168     -18.359 -29.873  18.986  1.00  0.00           C  
ATOM   2638  CD1 LEU A 168     -17.459 -29.500  20.157  1.00  0.00           C  
ATOM   2639  CD2 LEU A 168     -19.799 -29.459  19.251  1.00  0.00           C  
ATOM   2640  H   LEU A 168     -16.762 -28.224  15.613  1.00  0.00           H  
ATOM   2641  HA  LEU A 168     -15.720 -29.322  18.074  1.00  0.00           H  
ATOM   2642 1HB  LEU A 168     -17.901 -28.109  17.876  1.00  0.00           H  
ATOM   2643 2HB  LEU A 168     -18.539 -29.438  16.904  1.00  0.00           H  
ATOM   2644  HG  LEU A 168     -18.310 -30.955  18.859  1.00  0.00           H  
ATOM   2645 1HD1 LEU A 168     -17.817 -29.990  21.062  1.00  0.00           H  
ATOM   2646 2HD1 LEU A 168     -16.439 -29.825  19.949  1.00  0.00           H  
ATOM   2647 3HD1 LEU A 168     -17.474 -28.420  20.298  1.00  0.00           H  
ATOM   2648 1HD2 LEU A 168     -20.158 -29.949  20.156  1.00  0.00           H  
ATOM   2649 2HD2 LEU A 168     -19.849 -28.377  19.379  1.00  0.00           H  
ATOM   2650 3HD2 LEU A 168     -20.423 -29.753  18.407  1.00  0.00           H  
ATOM   2651  N   LYS A 169     -16.774 -31.547  15.889  1.00  0.00           N  
ATOM   2652  CA  LYS A 169     -16.648 -32.977  15.575  1.00  0.00           C  
ATOM   2653  C   LYS A 169     -15.183 -33.426  15.572  1.00  0.00           C  
ATOM   2654  O   LYS A 169     -14.854 -34.507  16.078  1.00  0.00           O  
ATOM   2655  CB  LYS A 169     -17.291 -33.287  14.222  1.00  0.00           C  
ATOM   2656  CG  LYS A 169     -18.813 -33.237  14.223  1.00  0.00           C  
ATOM   2657  CD  LYS A 169     -19.377 -33.533  12.841  1.00  0.00           C  
ATOM   2658  CE  LYS A 169     -20.897 -33.470  12.838  1.00  0.00           C  
ATOM   2659  NZ  LYS A 169     -21.462 -33.736  11.487  1.00  0.00           N  
ATOM   2660  H   LYS A 169     -17.191 -30.928  15.207  1.00  0.00           H  
ATOM   2661  HA  LYS A 169     -17.165 -33.548  16.347  1.00  0.00           H  
ATOM   2662 1HB  LYS A 169     -16.934 -32.575  13.478  1.00  0.00           H  
ATOM   2663 2HB  LYS A 169     -16.989 -34.282  13.895  1.00  0.00           H  
ATOM   2664 1HG  LYS A 169     -19.201 -33.972  14.930  1.00  0.00           H  
ATOM   2665 2HG  LYS A 169     -19.145 -32.248  14.537  1.00  0.00           H  
ATOM   2666 1HD  LYS A 169     -18.989 -32.806  12.127  1.00  0.00           H  
ATOM   2667 2HD  LYS A 169     -19.064 -34.529  12.526  1.00  0.00           H  
ATOM   2668 1HE  LYS A 169     -21.293 -34.206  13.535  1.00  0.00           H  
ATOM   2669 2HE  LYS A 169     -21.221 -32.482  13.164  1.00  0.00           H  
ATOM   2670 1HZ  LYS A 169     -22.470 -33.684  11.526  1.00  0.00           H  
ATOM   2671 2HZ  LYS A 169     -21.115 -33.046  10.834  1.00  0.00           H  
ATOM   2672 3HZ  LYS A 169     -21.184 -34.657  11.181  1.00  0.00           H  
ATOM   2673  N   LEU A 170     -14.310 -32.598  14.997  1.00  0.00           N  
ATOM   2674  CA  LEU A 170     -12.880 -32.881  15.011  1.00  0.00           C  
ATOM   2675  C   LEU A 170     -12.303 -32.815  16.415  1.00  0.00           C  
ATOM   2676  O   LEU A 170     -11.460 -33.627  16.771  1.00  0.00           O  
ATOM   2677  CB  LEU A 170     -12.138 -31.889  14.106  1.00  0.00           C  
ATOM   2678  CG  LEU A 170     -12.354 -32.074  12.599  1.00  0.00           C  
ATOM   2679  CD1 LEU A 170     -11.835 -30.850  11.857  1.00  0.00           C  
ATOM   2680  CD2 LEU A 170     -11.644 -33.336  12.134  1.00  0.00           C  
ATOM   2681  H   LEU A 170     -14.640 -31.758  14.543  1.00  0.00           H  
ATOM   2682  HA  LEU A 170     -12.725 -33.904  14.668  1.00  0.00           H  
ATOM   2683 1HB  LEU A 170     -12.455 -30.879  14.364  1.00  0.00           H  
ATOM   2684 2HB  LEU A 170     -11.069 -31.973  14.301  1.00  0.00           H  
ATOM   2685  HG  LEU A 170     -13.422 -32.161  12.392  1.00  0.00           H  
ATOM   2686 1HD1 LEU A 170     -11.988 -30.981  10.786  1.00  0.00           H  
ATOM   2687 2HD1 LEU A 170     -12.374 -29.964  12.194  1.00  0.00           H  
ATOM   2688 3HD1 LEU A 170     -10.772 -30.726  12.058  1.00  0.00           H  
ATOM   2689 1HD2 LEU A 170     -11.798 -33.468  11.063  1.00  0.00           H  
ATOM   2690 2HD2 LEU A 170     -10.577 -33.250  12.340  1.00  0.00           H  
ATOM   2691 3HD2 LEU A 170     -12.048 -34.197  12.668  1.00  0.00           H  
ATOM   2692  N   LYS A 171     -12.743 -31.837  17.203  1.00  0.00           N  
ATOM   2693  CA  LYS A 171     -12.301 -31.732  18.589  1.00  0.00           C  
ATOM   2694  C   LYS A 171     -12.469 -33.072  19.267  1.00  0.00           C  
ATOM   2695  O   LYS A 171     -11.530 -33.646  19.812  1.00  0.00           O  
ATOM   2696  CB  LYS A 171     -13.081 -30.652  19.340  1.00  0.00           C  
ATOM   2697  CG  LYS A 171     -12.788 -30.587  20.833  1.00  0.00           C  
ATOM   2698  CD  LYS A 171     -13.608 -29.499  21.510  1.00  0.00           C  
ATOM   2699  CE  LYS A 171     -13.209 -29.332  22.969  1.00  0.00           C  
ATOM   2700  NZ  LYS A 171     -13.603 -30.507  23.793  1.00  0.00           N  
ATOM   2701  H   LYS A 171     -13.392 -31.155  16.840  1.00  0.00           H  
ATOM   2702  HA  LYS A 171     -11.263 -31.395  18.598  1.00  0.00           H  
ATOM   2703 1HB  LYS A 171     -12.855 -29.675  18.912  1.00  0.00           H  
ATOM   2704 2HB  LYS A 171     -14.151 -30.823  19.216  1.00  0.00           H  
ATOM   2705 1HG  LYS A 171     -13.025 -31.548  21.292  1.00  0.00           H  
ATOM   2706 2HG  LYS A 171     -11.730 -30.382  20.987  1.00  0.00           H  
ATOM   2707 1HD  LYS A 171     -13.457 -28.553  20.990  1.00  0.00           H  
ATOM   2708 2HD  LYS A 171     -14.666 -29.757  21.461  1.00  0.00           H  
ATOM   2709 1HE  LYS A 171     -12.130 -29.201  23.038  1.00  0.00           H  
ATOM   2710 2HE  LYS A 171     -13.687 -28.442  23.377  1.00  0.00           H  
ATOM   2711 1HZ  LYS A 171     -13.322 -30.357  24.751  1.00  0.00           H  
ATOM   2712 2HZ  LYS A 171     -14.606 -30.627  23.751  1.00  0.00           H  
ATOM   2713 3HZ  LYS A 171     -13.151 -31.336  23.436  1.00  0.00           H  
ATOM   2714  N   THR A 172     -13.700 -33.561  19.224  1.00  0.00           N  
ATOM   2715  CA  THR A 172     -14.083 -34.752  19.951  1.00  0.00           C  
ATOM   2716  C   THR A 172     -13.341 -35.986  19.429  1.00  0.00           C  
ATOM   2717  O   THR A 172     -12.790 -36.761  20.219  1.00  0.00           O  
ATOM   2718  CB  THR A 172     -15.603 -34.981  19.863  1.00  0.00           C  
ATOM   2719  OG1 THR A 172     -16.290 -33.865  20.445  1.00  0.00           O  
ATOM   2720  CG2 THR A 172     -15.994 -36.253  20.599  1.00  0.00           C  
ATOM   2721  H   THR A 172     -14.390 -33.083  18.661  1.00  0.00           H  
ATOM   2722  HA  THR A 172     -13.789 -34.632  20.994  1.00  0.00           H  
ATOM   2723  HB  THR A 172     -15.898 -35.067  18.818  1.00  0.00           H  
ATOM   2724  HG1 THR A 172     -16.270 -33.124  19.834  1.00  0.00           H  
ATOM   2725 1HG2 THR A 172     -17.072 -36.397  20.527  1.00  0.00           H  
ATOM   2726 2HG2 THR A 172     -15.482 -37.105  20.152  1.00  0.00           H  
ATOM   2727 3HG2 THR A 172     -15.710 -36.168  21.647  1.00  0.00           H  
ATOM   2728  N   LYS A 173     -13.288 -36.152  18.110  1.00  0.00           N  
ATOM   2729  CA  LYS A 173     -12.702 -37.369  17.543  1.00  0.00           C  
ATOM   2730  C   LYS A 173     -11.200 -37.456  17.711  1.00  0.00           C  
ATOM   2731  O   LYS A 173     -10.675 -38.513  18.048  1.00  0.00           O  
ATOM   2732  CB  LYS A 173     -13.051 -37.475  16.058  1.00  0.00           C  
ATOM   2733  CG  LYS A 173     -12.550 -38.745  15.383  1.00  0.00           C  
ATOM   2734  CD  LYS A 173     -13.032 -38.833  13.943  1.00  0.00           C  
ATOM   2735  CE  LYS A 173     -12.568 -40.122  13.281  1.00  0.00           C  
ATOM   2736  NZ  LYS A 173     -13.050 -40.231  11.877  1.00  0.00           N  
ATOM   2737  H   LYS A 173     -13.649 -35.443  17.487  1.00  0.00           H  
ATOM   2738  HA  LYS A 173     -13.110 -38.228  18.076  1.00  0.00           H  
ATOM   2739 1HB  LYS A 173     -14.133 -37.434  15.934  1.00  0.00           H  
ATOM   2740 2HB  LYS A 173     -12.628 -36.624  15.523  1.00  0.00           H  
ATOM   2741 1HG  LYS A 173     -11.460 -38.758  15.394  1.00  0.00           H  
ATOM   2742 2HG  LYS A 173     -12.911 -39.614  15.932  1.00  0.00           H  
ATOM   2743 1HD  LYS A 173     -14.122 -38.795  13.921  1.00  0.00           H  
ATOM   2744 2HD  LYS A 173     -12.645 -37.986  13.377  1.00  0.00           H  
ATOM   2745 1HE  LYS A 173     -11.480 -40.161  13.283  1.00  0.00           H  
ATOM   2746 2HE  LYS A 173     -12.941 -40.976  13.847  1.00  0.00           H  
ATOM   2747 1HZ  LYS A 173     -12.722 -41.098  11.475  1.00  0.00           H  
ATOM   2748 2HZ  LYS A 173     -14.060 -40.216  11.865  1.00  0.00           H  
ATOM   2749 3HZ  LYS A 173     -12.695 -39.455  11.338  1.00  0.00           H  
ATOM   2750  N   LEU A 174     -10.515 -36.342  17.482  1.00  0.00           N  
ATOM   2751  CA  LEU A 174      -9.066 -36.340  17.419  1.00  0.00           C  
ATOM   2752  C   LEU A 174      -8.415 -36.001  18.746  1.00  0.00           C  
ATOM   2753  O   LEU A 174      -7.237 -36.285  18.943  1.00  0.00           O  
ATOM   2754  CB  LEU A 174      -8.597 -35.339  16.355  1.00  0.00           C  
ATOM   2755  CG  LEU A 174      -9.120 -35.585  14.934  1.00  0.00           C  
ATOM   2756  CD1 LEU A 174      -8.643 -34.467  14.017  1.00  0.00           C  
ATOM   2757  CD2 LEU A 174      -8.635 -36.940  14.442  1.00  0.00           C  
ATOM   2758  H   LEU A 174     -11.016 -35.476  17.347  1.00  0.00           H  
ATOM   2759  HA  LEU A 174      -8.730 -37.332  17.121  1.00  0.00           H  
ATOM   2760 1HB  LEU A 174      -8.910 -34.340  16.656  1.00  0.00           H  
ATOM   2761 2HB  LEU A 174      -7.508 -35.359  16.316  1.00  0.00           H  
ATOM   2762  HG  LEU A 174     -10.210 -35.569  14.940  1.00  0.00           H  
ATOM   2763 1HD1 LEU A 174      -9.015 -34.641  13.007  1.00  0.00           H  
ATOM   2764 2HD1 LEU A 174      -9.021 -33.511  14.382  1.00  0.00           H  
ATOM   2765 3HD1 LEU A 174      -7.554 -34.446  14.004  1.00  0.00           H  
ATOM   2766 1HD2 LEU A 174      -9.007 -37.115  13.432  1.00  0.00           H  
ATOM   2767 2HD2 LEU A 174      -7.544 -36.956  14.434  1.00  0.00           H  
ATOM   2768 3HD2 LEU A 174      -9.004 -37.722  15.105  1.00  0.00           H  
ATOM   2769  N   GLY A 175      -9.176 -35.380  19.646  1.00  0.00           N  
ATOM   2770  CA  GLY A 175      -8.633 -34.882  20.899  1.00  0.00           C  
ATOM   2771  C   GLY A 175      -7.830 -33.594  20.725  1.00  0.00           C  
ATOM   2772  O   GLY A 175      -6.767 -33.422  21.331  1.00  0.00           O  
ATOM   2773  H   GLY A 175     -10.159 -35.253  19.452  1.00  0.00           H  
ATOM   2774 1HA  GLY A 175      -9.447 -34.698  21.601  1.00  0.00           H  
ATOM   2775 2HA  GLY A 175      -7.990 -35.641  21.344  1.00  0.00           H  
ATOM   2776  N   VAL A 176      -8.332 -32.685  19.893  1.00  0.00           N  
ATOM   2777  CA  VAL A 176      -7.608 -31.457  19.566  1.00  0.00           C  
ATOM   2778  C   VAL A 176      -8.469 -30.256  19.945  1.00  0.00           C  
ATOM   2779  O   VAL A 176      -9.668 -30.393  20.156  1.00  0.00           O  
ATOM   2780  CB  VAL A 176      -7.267 -31.403  18.066  1.00  0.00           C  
ATOM   2781  CG1 VAL A 176      -6.395 -32.588  17.676  1.00  0.00           C  
ATOM   2782  CG2 VAL A 176      -8.546 -31.381  17.244  1.00  0.00           C  
ATOM   2783  H   VAL A 176      -9.239 -32.848  19.476  1.00  0.00           H  
ATOM   2784  HA  VAL A 176      -6.685 -31.437  20.147  1.00  0.00           H  
ATOM   2785  HB  VAL A 176      -6.690 -30.501  17.866  1.00  0.00           H  
ATOM   2786 1HG1 VAL A 176      -6.162 -32.534  16.612  1.00  0.00           H  
ATOM   2787 2HG1 VAL A 176      -5.469 -32.564  18.250  1.00  0.00           H  
ATOM   2788 3HG1 VAL A 176      -6.928 -33.515  17.883  1.00  0.00           H  
ATOM   2789 1HG2 VAL A 176      -8.296 -31.342  16.183  1.00  0.00           H  
ATOM   2790 2HG2 VAL A 176      -9.125 -32.282  17.448  1.00  0.00           H  
ATOM   2791 3HG2 VAL A 176      -9.134 -30.503  17.510  1.00  0.00           H  
ATOM   2792  N   SER A 177      -7.875 -29.080  20.056  1.00  0.00           N  
ATOM   2793  CA  SER A 177      -8.669 -27.903  20.379  1.00  0.00           C  
ATOM   2794  C   SER A 177      -9.480 -27.485  19.153  1.00  0.00           C  
ATOM   2795  O   SER A 177      -9.234 -27.945  18.048  1.00  0.00           O  
ATOM   2796  CB  SER A 177      -7.775 -26.765  20.834  1.00  0.00           C  
ATOM   2797  OG  SER A 177      -7.036 -26.249  19.761  1.00  0.00           O  
ATOM   2798  H   SER A 177      -6.878 -28.977  19.921  1.00  0.00           H  
ATOM   2799  HA  SER A 177      -9.336 -28.152  21.207  1.00  0.00           H  
ATOM   2800 1HB  SER A 177      -8.386 -25.976  21.272  1.00  0.00           H  
ATOM   2801 2HB  SER A 177      -7.098 -27.122  21.608  1.00  0.00           H  
ATOM   2802  HG  SER A 177      -6.479 -25.560  20.132  1.00  0.00           H  
ATOM   2803  N   LEU A 178     -10.449 -26.610  19.355  1.00  0.00           N  
ATOM   2804  CA  LEU A 178     -11.286 -26.111  18.274  1.00  0.00           C  
ATOM   2805  C   LEU A 178     -10.442 -25.352  17.253  1.00  0.00           C  
ATOM   2806  O   LEU A 178     -10.650 -25.460  16.034  1.00  0.00           O  
ATOM   2807  CB  LEU A 178     -12.385 -25.197  18.830  1.00  0.00           C  
ATOM   2808  CG  LEU A 178     -13.468 -25.890  19.667  1.00  0.00           C  
ATOM   2809  CD1 LEU A 178     -14.336 -24.840  20.346  1.00  0.00           C  
ATOM   2810  CD2 LEU A 178     -14.301 -26.793  18.771  1.00  0.00           C  
ATOM   2811  H   LEU A 178     -10.609 -26.277  20.294  1.00  0.00           H  
ATOM   2812  HA  LEU A 178     -11.772 -26.961  17.795  1.00  0.00           H  
ATOM   2813 1HB  LEU A 178     -11.921 -24.435  19.454  1.00  0.00           H  
ATOM   2814 2HB  LEU A 178     -12.880 -24.701  17.995  1.00  0.00           H  
ATOM   2815  HG  LEU A 178     -12.996 -26.488  20.447  1.00  0.00           H  
ATOM   2816 1HD1 LEU A 178     -15.105 -25.333  20.941  1.00  0.00           H  
ATOM   2817 2HD1 LEU A 178     -13.717 -24.220  20.995  1.00  0.00           H  
ATOM   2818 3HD1 LEU A 178     -14.808 -24.215  19.590  1.00  0.00           H  
ATOM   2819 1HD2 LEU A 178     -15.071 -27.287  19.366  1.00  0.00           H  
ATOM   2820 2HD2 LEU A 178     -14.774 -26.196  17.991  1.00  0.00           H  
ATOM   2821 3HD2 LEU A 178     -13.660 -27.545  18.312  1.00  0.00           H  
ATOM   2822  N   GLU A 179      -9.482 -24.594  17.766  1.00  0.00           N  
ATOM   2823  CA  GLU A 179      -8.579 -23.805  16.947  1.00  0.00           C  
ATOM   2824  C   GLU A 179      -7.739 -24.689  16.045  1.00  0.00           C  
ATOM   2825  O   GLU A 179      -7.537 -24.385  14.860  1.00  0.00           O  
ATOM   2826  CB  GLU A 179      -7.667 -22.950  17.832  1.00  0.00           C  
ATOM   2827  CG  GLU A 179      -6.810 -21.950  17.070  1.00  0.00           C  
ATOM   2828  CD  GLU A 179      -6.098 -20.983  17.973  1.00  0.00           C  
ATOM   2829  OE1 GLU A 179      -6.084 -21.206  19.160  1.00  0.00           O  
ATOM   2830  OE2 GLU A 179      -5.570 -20.017  17.476  1.00  0.00           O  
ATOM   2831  H   GLU A 179      -9.383 -24.571  18.770  1.00  0.00           H  
ATOM   2832  HA  GLU A 179      -9.171 -23.132  16.326  1.00  0.00           H  
ATOM   2833 1HB  GLU A 179      -8.273 -22.395  18.548  1.00  0.00           H  
ATOM   2834 2HB  GLU A 179      -7.000 -23.598  18.399  1.00  0.00           H  
ATOM   2835 1HG  GLU A 179      -6.069 -22.495  16.485  1.00  0.00           H  
ATOM   2836 2HG  GLU A 179      -7.442 -21.398  16.377  1.00  0.00           H  
ATOM   2837  N   GLN A 180      -7.269 -25.799  16.594  1.00  0.00           N  
ATOM   2838  CA  GLN A 180      -6.582 -26.800  15.787  1.00  0.00           C  
ATOM   2839  C   GLN A 180      -7.523 -27.443  14.798  1.00  0.00           C  
ATOM   2840  O   GLN A 180      -7.120 -27.803  13.686  1.00  0.00           O  
ATOM   2841  CB  GLN A 180      -5.955 -27.875  16.679  1.00  0.00           C  
ATOM   2842  CG  GLN A 180      -4.816 -27.374  17.551  1.00  0.00           C  
ATOM   2843  CD  GLN A 180      -4.327 -28.428  18.526  1.00  0.00           C  
ATOM   2844  OE1 GLN A 180      -5.113 -29.012  19.276  1.00  0.00           O  
ATOM   2845  NE2 GLN A 180      -3.022 -28.676  18.521  1.00  0.00           N  
ATOM   2846  H   GLN A 180      -7.386 -25.962  17.583  1.00  0.00           H  
ATOM   2847  HA  GLN A 180      -5.779 -26.308  15.236  1.00  0.00           H  
ATOM   2848 1HB  GLN A 180      -6.718 -28.297  17.332  1.00  0.00           H  
ATOM   2849 2HB  GLN A 180      -5.571 -28.684  16.058  1.00  0.00           H  
ATOM   2850 1HG  GLN A 180      -3.982 -27.086  16.911  1.00  0.00           H  
ATOM   2851 2HG  GLN A 180      -5.162 -26.513  18.123  1.00  0.00           H  
ATOM   2852 1HE2 GLN A 180      -2.641 -29.362  19.143  1.00  0.00           H  
ATOM   2853 2HE2 GLN A 180      -2.420 -28.179  17.897  1.00  0.00           H  
ATOM   2854  N   ALA A 181      -8.847 -27.695  15.194  1.00  0.00           N  
ATOM   2855  CA  ALA A 181      -9.811 -28.265  14.257  1.00  0.00           C  
ATOM   2856  C   ALA A 181     -10.044 -27.301  13.099  1.00  0.00           C  
ATOM   2857  O   ALA A 181     -10.211 -27.714  11.954  1.00  0.00           O  
ATOM   2858  CB  ALA A 181     -11.124 -28.564  14.965  1.00  0.00           C  
ATOM   2859  H   ALA A 181      -9.133 -27.516  16.145  1.00  0.00           H  
ATOM   2860  HA  ALA A 181      -9.398 -29.195  13.870  1.00  0.00           H  
ATOM   2861 1HB  ALA A 181     -11.833 -28.988  14.253  1.00  0.00           H  
ATOM   2862 2HB  ALA A 181     -10.949 -29.277  15.771  1.00  0.00           H  
ATOM   2863 3HB  ALA A 181     -11.533 -27.643  15.377  1.00  0.00           H  
ATOM   2864  N   LEU A 182     -10.054 -26.009  13.412  1.00  0.00           N  
ATOM   2865  CA  LEU A 182     -10.276 -24.990  12.395  1.00  0.00           C  
ATOM   2866  C   LEU A 182      -9.115 -24.959  11.414  1.00  0.00           C  
ATOM   2867  O   LEU A 182      -9.328 -24.833  10.210  1.00  0.00           O  
ATOM   2868  CB  LEU A 182     -10.446 -23.611  13.044  1.00  0.00           C  
ATOM   2869  CG  LEU A 182     -11.732 -23.412  13.856  1.00  0.00           C  
ATOM   2870  CD1 LEU A 182     -11.627 -22.129  14.669  1.00  0.00           C  
ATOM   2871  CD2 LEU A 182     -12.925 -23.366  12.914  1.00  0.00           C  
ATOM   2872  H   LEU A 182      -9.905 -25.725  14.369  1.00  0.00           H  
ATOM   2873  HA  LEU A 182     -11.161 -25.261  11.822  1.00  0.00           H  
ATOM   2874 1HB  LEU A 182      -9.603 -23.435  13.712  1.00  0.00           H  
ATOM   2875 2HB  LEU A 182     -10.427 -22.854  12.263  1.00  0.00           H  
ATOM   2876  HG  LEU A 182     -11.854 -24.240  14.555  1.00  0.00           H  
ATOM   2877 1HD1 LEU A 182     -12.542 -21.987  15.245  1.00  0.00           H  
ATOM   2878 2HD1 LEU A 182     -10.778 -22.197  15.348  1.00  0.00           H  
ATOM   2879 3HD1 LEU A 182     -11.489 -21.283  13.997  1.00  0.00           H  
ATOM   2880 1HD2 LEU A 182     -13.840 -23.225  13.489  1.00  0.00           H  
ATOM   2881 2HD2 LEU A 182     -12.805 -22.538  12.215  1.00  0.00           H  
ATOM   2882 3HD2 LEU A 182     -12.987 -24.303  12.358  1.00  0.00           H  
ATOM   2883  N   LEU A 183      -7.899 -25.135  11.926  1.00  0.00           N  
ATOM   2884  CA  LEU A 183      -6.743 -25.315  11.055  1.00  0.00           C  
ATOM   2885  C   LEU A 183      -6.869 -26.533  10.131  1.00  0.00           C  
ATOM   2886  O   LEU A 183      -6.432 -26.484   8.981  1.00  0.00           O  
ATOM   2887  CB  LEU A 183      -5.476 -25.451  11.908  1.00  0.00           C  
ATOM   2888  CG  LEU A 183      -4.174 -25.687  11.132  1.00  0.00           C  
ATOM   2889  CD1 LEU A 183      -3.901 -24.496  10.223  1.00  0.00           C  
ATOM   2890  CD2 LEU A 183      -3.030 -25.900  12.112  1.00  0.00           C  
ATOM   2891  H   LEU A 183      -7.768 -25.144  12.927  1.00  0.00           H  
ATOM   2892  HA  LEU A 183      -6.674 -24.454  10.389  1.00  0.00           H  
ATOM   2893 1HB  LEU A 183      -5.352 -24.542  12.494  1.00  0.00           H  
ATOM   2894 2HB  LEU A 183      -5.608 -26.286  12.596  1.00  0.00           H  
ATOM   2895  HG  LEU A 183      -4.281 -26.570  10.502  1.00  0.00           H  
ATOM   2896 1HD1 LEU A 183      -2.976 -24.664   9.671  1.00  0.00           H  
ATOM   2897 2HD1 LEU A 183      -4.726 -24.379   9.520  1.00  0.00           H  
ATOM   2898 3HD1 LEU A 183      -3.806 -23.593  10.825  1.00  0.00           H  
ATOM   2899 1HD2 LEU A 183      -2.104 -26.068  11.560  1.00  0.00           H  
ATOM   2900 2HD2 LEU A 183      -2.921 -25.017  12.742  1.00  0.00           H  
ATOM   2901 3HD2 LEU A 183      -3.243 -26.767  12.737  1.00  0.00           H  
ATOM   2902  N   ILE A 184      -7.388 -27.766  10.606  1.00  0.00           N  
ATOM   2903  CA  ILE A 184      -7.663 -28.951   9.779  1.00  0.00           C  
ATOM   2904  C   ILE A 184      -8.685 -28.664   8.678  1.00  0.00           C  
ATOM   2905  O   ILE A 184      -8.544 -29.118   7.534  1.00  0.00           O  
ATOM   2906  CB  ILE A 184      -8.172 -30.115  10.648  1.00  0.00           C  
ATOM   2907  CG1 ILE A 184      -7.053 -30.633  11.556  1.00  0.00           C  
ATOM   2908  CG2 ILE A 184      -8.712 -31.236   9.773  1.00  0.00           C  
ATOM   2909  CD1 ILE A 184      -7.539 -31.515  12.683  1.00  0.00           C  
ATOM   2910  H   ILE A 184      -7.617 -27.787  11.589  1.00  0.00           H  
ATOM   2911  HA  ILE A 184      -6.740 -29.250   9.285  1.00  0.00           H  
ATOM   2912  HB  ILE A 184      -8.968 -29.761  11.301  1.00  0.00           H  
ATOM   2913 1HG1 ILE A 184      -6.336 -31.200  10.963  1.00  0.00           H  
ATOM   2914 2HG1 ILE A 184      -6.518 -29.788  11.992  1.00  0.00           H  
ATOM   2915 1HG2 ILE A 184      -9.067 -32.051  10.404  1.00  0.00           H  
ATOM   2916 2HG2 ILE A 184      -9.536 -30.860   9.169  1.00  0.00           H  
ATOM   2917 3HG2 ILE A 184      -7.920 -31.601   9.119  1.00  0.00           H  
ATOM   2918 1HD1 ILE A 184      -6.689 -31.842  13.282  1.00  0.00           H  
ATOM   2919 2HD1 ILE A 184      -8.232 -30.954  13.311  1.00  0.00           H  
ATOM   2920 3HD1 ILE A 184      -8.047 -32.385  12.270  1.00  0.00           H  
ATOM   2921  N   LEU A 185      -9.804 -27.952   9.038  1.00  0.00           N  
ATOM   2922  CA  LEU A 185     -10.844 -27.652   8.056  1.00  0.00           C  
ATOM   2923  C   LEU A 185     -10.307 -26.714   6.974  1.00  0.00           C  
ATOM   2924  O   LEU A 185     -10.547 -26.908   5.774  1.00  0.00           O  
ATOM   2925  CB  LEU A 185     -12.059 -27.016   8.742  1.00  0.00           C  
ATOM   2926  CG  LEU A 185     -12.806 -27.913   9.738  1.00  0.00           C  
ATOM   2927  CD1 LEU A 185     -13.826 -27.082  10.504  1.00  0.00           C  
ATOM   2928  CD2 LEU A 185     -13.480 -29.052   8.988  1.00  0.00           C  
ATOM   2929  H   LEU A 185      -9.930 -27.652   9.994  1.00  0.00           H  
ATOM   2930  HA  LEU A 185     -11.153 -28.585   7.584  1.00  0.00           H  
ATOM   2931 1HB  LEU A 185     -11.729 -26.128   9.280  1.00  0.00           H  
ATOM   2932 2HB  LEU A 185     -12.770 -26.708   7.976  1.00  0.00           H  
ATOM   2933  HG  LEU A 185     -12.099 -28.322  10.460  1.00  0.00           H  
ATOM   2934 1HD1 LEU A 185     -14.357 -27.720  11.212  1.00  0.00           H  
ATOM   2935 2HD1 LEU A 185     -13.315 -26.287  11.047  1.00  0.00           H  
ATOM   2936 3HD1 LEU A 185     -14.538 -26.645   9.805  1.00  0.00           H  
ATOM   2937 1HD2 LEU A 185     -14.011 -29.690   9.696  1.00  0.00           H  
ATOM   2938 2HD2 LEU A 185     -14.188 -28.644   8.266  1.00  0.00           H  
ATOM   2939 3HD2 LEU A 185     -12.726 -29.640   8.464  1.00  0.00           H  
ATOM   2940  N   ALA A 186      -9.569 -25.700   7.414  1.00  0.00           N  
ATOM   2941  CA  ALA A 186      -8.937 -24.758   6.493  1.00  0.00           C  
ATOM   2942  C   ALA A 186      -7.919 -25.459   5.599  1.00  0.00           C  
ATOM   2943  O   ALA A 186      -7.873 -25.210   4.395  1.00  0.00           O  
ATOM   2944  CB  ALA A 186      -8.273 -23.626   7.264  1.00  0.00           C  
ATOM   2945  H   ALA A 186      -9.439 -25.579   8.408  1.00  0.00           H  
ATOM   2946  HA  ALA A 186      -9.708 -24.343   5.840  1.00  0.00           H  
ATOM   2947 1HB  ALA A 186      -7.807 -22.933   6.564  1.00  0.00           H  
ATOM   2948 2HB  ALA A 186      -9.023 -23.098   7.853  1.00  0.00           H  
ATOM   2949 3HB  ALA A 186      -7.514 -24.036   7.928  1.00  0.00           H  
ATOM   2950  N   THR A 187      -7.135 -26.374   6.170  1.00  0.00           N  
ATOM   2951  CA  THR A 187      -6.178 -27.120   5.363  1.00  0.00           C  
ATOM   2952  C   THR A 187      -6.829 -27.927   4.238  1.00  0.00           C  
ATOM   2953  O   THR A 187      -6.335 -27.913   3.104  1.00  0.00           O  
ATOM   2954  CB  THR A 187      -5.352 -28.068   6.252  1.00  0.00           C  
ATOM   2955  OG1 THR A 187      -4.631 -27.305   7.228  1.00  0.00           O  
ATOM   2956  CG2 THR A 187      -4.368 -28.867   5.411  1.00  0.00           C  
ATOM   2957  H   THR A 187      -7.196 -26.561   7.160  1.00  0.00           H  
ATOM   2958  HA  THR A 187      -5.569 -26.408   4.802  1.00  0.00           H  
ATOM   2959  HB  THR A 187      -6.021 -28.756   6.770  1.00  0.00           H  
ATOM   2960  HG1 THR A 187      -5.252 -26.811   7.770  1.00  0.00           H  
ATOM   2961 1HG2 THR A 187      -3.794 -29.531   6.056  1.00  0.00           H  
ATOM   2962 2HG2 THR A 187      -4.914 -29.457   4.675  1.00  0.00           H  
ATOM   2963 3HG2 THR A 187      -3.691 -28.185   4.898  1.00  0.00           H  
ATOM   2964  N   ALA A 188      -8.029 -28.704   4.534  1.00  0.00           N  
ATOM   2965  CA  ALA A 188      -8.765 -29.422   3.487  1.00  0.00           C  
ATOM   2966  C   ALA A 188      -9.283 -28.504   2.373  1.00  0.00           C  
ATOM   2967  O   ALA A 188      -9.261 -28.861   1.192  1.00  0.00           O  
ATOM   2968  CB  ALA A 188      -9.915 -30.227   4.091  1.00  0.00           C  
ATOM   2969  H   ALA A 188      -8.361 -28.745   5.486  1.00  0.00           H  
ATOM   2970  HA  ALA A 188      -8.072 -30.111   3.000  1.00  0.00           H  
ATOM   2971 1HB  ALA A 188     -10.446 -30.752   3.296  1.00  0.00           H  
ATOM   2972 2HB  ALA A 188      -9.517 -30.951   4.804  1.00  0.00           H  
ATOM   2973 3HB  ALA A 188     -10.598 -29.553   4.601  1.00  0.00           H  
ATOM   2974  N   ALA A 189      -9.808 -27.292   2.755  1.00  0.00           N  
ATOM   2975  CA  ALA A 189     -10.374 -26.354   1.792  1.00  0.00           C  
ATOM   2976  C   ALA A 189      -9.258 -25.865   0.871  1.00  0.00           C  
ATOM   2977  O   ALA A 189      -9.431 -25.786  -0.339  1.00  0.00           O  
ATOM   2978  CB  ALA A 189     -11.028 -25.184   2.510  1.00  0.00           C  
ATOM   2979  H   ALA A 189      -9.838 -27.066   3.738  1.00  0.00           H  
ATOM   2980  HA  ALA A 189     -11.132 -26.881   1.212  1.00  0.00           H  
ATOM   2981 1HB  ALA A 189     -11.443 -24.493   1.776  1.00  0.00           H  
ATOM   2982 2HB  ALA A 189     -11.824 -25.552   3.154  1.00  0.00           H  
ATOM   2983 3HB  ALA A 189     -10.282 -24.665   3.112  1.00  0.00           H  
ATOM   2984  N   VAL A 190      -8.105 -25.571   1.465  1.00  0.00           N  
ATOM   2985  CA  VAL A 190      -6.943 -25.104   0.717  1.00  0.00           C  
ATOM   2986  C   VAL A 190      -6.346 -26.165  -0.212  1.00  0.00           C  
ATOM   2987  O   VAL A 190      -5.973 -25.870  -1.348  1.00  0.00           O  
ATOM   2988  CB  VAL A 190      -5.854 -24.633   1.700  1.00  0.00           C  
ATOM   2989  CG1 VAL A 190      -4.546 -24.383   0.966  1.00  0.00           C  
ATOM   2990  CG2 VAL A 190      -6.317 -23.376   2.421  1.00  0.00           C  
ATOM   2991  H   VAL A 190      -8.034 -25.680   2.466  1.00  0.00           H  
ATOM   2992  HA  VAL A 190      -7.257 -24.292   0.061  1.00  0.00           H  
ATOM   2993  HB  VAL A 190      -5.668 -25.422   2.428  1.00  0.00           H  
ATOM   2994 1HG1 VAL A 190      -3.788 -24.050   1.675  1.00  0.00           H  
ATOM   2995 2HG1 VAL A 190      -4.215 -25.304   0.488  1.00  0.00           H  
ATOM   2996 3HG1 VAL A 190      -4.695 -23.613   0.209  1.00  0.00           H  
ATOM   2997 1HG2 VAL A 190      -5.543 -23.048   3.115  1.00  0.00           H  
ATOM   2998 2HG2 VAL A 190      -6.508 -22.588   1.692  1.00  0.00           H  
ATOM   2999 3HG2 VAL A 190      -7.232 -23.589   2.973  1.00  0.00           H  
ATOM   3000  N   LEU A 191      -6.194 -27.498   0.229  1.00  0.00           N  
ATOM   3001  CA  LEU A 191      -5.744 -28.640  -0.553  1.00  0.00           C  
ATOM   3002  C   LEU A 191      -6.733 -28.959  -1.653  1.00  0.00           C  
ATOM   3003  O   LEU A 191      -6.351 -29.376  -2.740  1.00  0.00           O  
ATOM   3004  CB  LEU A 191      -5.559 -29.867   0.349  1.00  0.00           C  
ATOM   3005  CG  LEU A 191      -4.371 -29.808   1.318  1.00  0.00           C  
ATOM   3006  CD1 LEU A 191      -4.477 -30.947   2.323  1.00  0.00           C  
ATOM   3007  CD2 LEU A 191      -3.070 -29.891   0.533  1.00  0.00           C  
ATOM   3008  H   LEU A 191      -6.416 -27.627   1.206  1.00  0.00           H  
ATOM   3009  HA  LEU A 191      -4.781 -28.394  -1.002  1.00  0.00           H  
ATOM   3010 1HB  LEU A 191      -6.462 -30.003   0.941  1.00  0.00           H  
ATOM   3011 2HB  LEU A 191      -5.428 -30.746  -0.282  1.00  0.00           H  
ATOM   3012  HG  LEU A 191      -4.400 -28.870   1.873  1.00  0.00           H  
ATOM   3013 1HD1 LEU A 191      -3.633 -30.905   3.012  1.00  0.00           H  
ATOM   3014 2HD1 LEU A 191      -5.407 -30.852   2.884  1.00  0.00           H  
ATOM   3015 3HD1 LEU A 191      -4.467 -31.900   1.795  1.00  0.00           H  
ATOM   3016 1HD2 LEU A 191      -2.226 -29.848   1.222  1.00  0.00           H  
ATOM   3017 2HD2 LEU A 191      -3.039 -30.830  -0.021  1.00  0.00           H  
ATOM   3018 3HD2 LEU A 191      -3.012 -29.056  -0.165  1.00  0.00           H  
ATOM   3019  N   GLY A 192      -8.148 -28.795  -1.418  1.00  0.00           N  
ATOM   3020  CA  GLY A 192      -9.198 -29.133  -2.353  1.00  0.00           C  
ATOM   3021  C   GLY A 192      -9.673 -30.552  -2.106  1.00  0.00           C  
ATOM   3022  O   GLY A 192     -10.048 -31.261  -3.045  1.00  0.00           O  
ATOM   3023  H   GLY A 192      -8.397 -28.402  -0.521  1.00  0.00           H  
ATOM   3024 1HA  GLY A 192     -10.026 -28.432  -2.240  1.00  0.00           H  
ATOM   3025 2HA  GLY A 192      -8.826 -29.029  -3.372  1.00  0.00           H  
ATOM   3026  N   THR A 193      -9.637 -30.971  -0.839  1.00  0.00           N  
ATOM   3027  CA  THR A 193     -10.050 -32.323  -0.448  1.00  0.00           C  
ATOM   3028  C   THR A 193     -11.039 -32.309   0.731  1.00  0.00           C  
ATOM   3029  O   THR A 193     -11.528 -31.251   1.125  1.00  0.00           O  
ATOM   3030  CB  THR A 193      -8.826 -33.183  -0.081  1.00  0.00           C  
ATOM   3031  OG1 THR A 193      -9.230 -34.549   0.081  1.00  0.00           O  
ATOM   3032  CG2 THR A 193      -8.194 -32.688   1.211  1.00  0.00           C  
ATOM   3033  H   THR A 193      -9.311 -30.331  -0.129  1.00  0.00           H  
ATOM   3034  HA  THR A 193     -10.525 -32.802  -1.305  1.00  0.00           H  
ATOM   3035  HB  THR A 193      -8.090 -33.129  -0.883  1.00  0.00           H  
ATOM   3036  HG1 THR A 193      -8.546 -35.127  -0.263  1.00  0.00           H  
ATOM   3037 1HG2 THR A 193      -7.331 -33.307   1.454  1.00  0.00           H  
ATOM   3038 2HG2 THR A 193      -7.876 -31.653   1.086  1.00  0.00           H  
ATOM   3039 3HG2 THR A 193      -8.923 -32.748   2.018  1.00  0.00           H  
ATOM   3040  N   THR A 194     -11.329 -33.531   1.238  1.00  0.00           N  
ATOM   3041  CA  THR A 194     -12.276 -33.681   2.340  1.00  0.00           C  
ATOM   3042  C   THR A 194     -11.538 -33.544   3.649  1.00  0.00           C  
ATOM   3043  O   THR A 194     -10.306 -33.514   3.658  1.00  0.00           O  
ATOM   3044  CB  THR A 194     -13.008 -35.035   2.290  1.00  0.00           C  
ATOM   3045  OG1 THR A 194     -14.050 -35.054   3.275  1.00  0.00           O  
ATOM   3046  CG2 THR A 194     -12.039 -36.175   2.561  1.00  0.00           C  
ATOM   3047  H   THR A 194     -10.883 -34.353   0.857  1.00  0.00           H  
ATOM   3048  HA  THR A 194     -13.037 -32.903   2.251  1.00  0.00           H  
ATOM   3049  HB  THR A 194     -13.454 -35.171   1.306  1.00  0.00           H  
ATOM   3050  HG1 THR A 194     -14.693 -35.730   3.046  1.00  0.00           H  
ATOM   3051 1HG2 THR A 194     -12.574 -37.124   2.522  1.00  0.00           H  
ATOM   3052 2HG2 THR A 194     -11.251 -36.170   1.808  1.00  0.00           H  
ATOM   3053 3HG2 THR A 194     -11.597 -36.050   3.549  1.00  0.00           H  
ATOM   3054  N   VAL A 195     -12.289 -33.497   4.736  1.00  0.00           N  
ATOM   3055  CA  VAL A 195     -11.731 -33.152   6.049  1.00  0.00           C  
ATOM   3056  C   VAL A 195     -10.896 -34.302   6.624  1.00  0.00           C  
ATOM   3057  O   VAL A 195      -9.789 -34.092   7.118  1.00  0.00           O  
ATOM   3058  CB  VAL A 195     -12.864 -32.804   7.034  1.00  0.00           C  
ATOM   3059  CG1 VAL A 195     -12.303 -32.568   8.429  1.00  0.00           C  
ATOM   3060  CG2 VAL A 195     -13.620 -31.579   6.542  1.00  0.00           C  
ATOM   3061  H   VAL A 195     -13.278 -33.688   4.653  1.00  0.00           H  
ATOM   3062  HA  VAL A 195     -11.051 -32.310   5.926  1.00  0.00           H  
ATOM   3063  HB  VAL A 195     -13.547 -33.651   7.102  1.00  0.00           H  
ATOM   3064 1HG1 VAL A 195     -13.117 -32.324   9.112  1.00  0.00           H  
ATOM   3065 2HG1 VAL A 195     -11.797 -33.470   8.775  1.00  0.00           H  
ATOM   3066 3HG1 VAL A 195     -11.594 -31.741   8.400  1.00  0.00           H  
ATOM   3067 1HG2 VAL A 195     -14.419 -31.340   7.243  1.00  0.00           H  
ATOM   3068 2HG2 VAL A 195     -12.935 -30.734   6.469  1.00  0.00           H  
ATOM   3069 3HG2 VAL A 195     -14.047 -31.786   5.561  1.00  0.00           H  
ATOM   3070  N   GLU A 196     -11.438 -35.517   6.542  1.00  0.00           N  
ATOM   3071  CA  GLU A 196     -10.815 -36.695   7.134  1.00  0.00           C  
ATOM   3072  C   GLU A 196      -9.489 -36.937   6.419  1.00  0.00           C  
ATOM   3073  O   GLU A 196      -8.501 -37.367   7.022  1.00  0.00           O  
ATOM   3074  CB  GLU A 196     -11.723 -37.922   7.016  1.00  0.00           C  
ATOM   3075  CG  GLU A 196     -13.009 -37.832   7.826  1.00  0.00           C  
ATOM   3076  CD  GLU A 196     -12.767 -37.835   9.310  1.00  0.00           C  
ATOM   3077  OE1 GLU A 196     -12.128 -38.741   9.787  1.00  0.00           O  
ATOM   3078  OE2 GLU A 196     -13.221 -36.927   9.967  1.00  0.00           O  
ATOM   3079  H   GLU A 196     -12.314 -35.618   6.050  1.00  0.00           H  
ATOM   3080  HA  GLU A 196     -10.653 -36.506   8.195  1.00  0.00           H  
ATOM   3081 1HB  GLU A 196     -11.996 -38.073   5.972  1.00  0.00           H  
ATOM   3082 2HB  GLU A 196     -11.181 -38.809   7.345  1.00  0.00           H  
ATOM   3083 1HG  GLU A 196     -13.533 -36.915   7.556  1.00  0.00           H  
ATOM   3084 2HG  GLU A 196     -13.649 -38.673   7.566  1.00  0.00           H  
ATOM   3085  N   GLU A 197      -9.376 -36.732   4.986  1.00  0.00           N  
ATOM   3086  CA  GLU A 197      -8.165 -36.947   4.209  1.00  0.00           C  
ATOM   3087  C   GLU A 197      -7.075 -35.956   4.609  1.00  0.00           C  
ATOM   3088  O   GLU A 197      -5.907 -36.318   4.695  1.00  0.00           O  
ATOM   3089  CB  GLU A 197      -8.463 -36.820   2.713  1.00  0.00           C  
ATOM   3090  CG  GLU A 197      -7.264 -37.070   1.810  1.00  0.00           C  
ATOM   3091  CD  GLU A 197      -7.621 -37.071   0.349  1.00  0.00           C  
ATOM   3092  OE1 GLU A 197      -8.389 -37.910  -0.055  1.00  0.00           O  
ATOM   3093  OE2 GLU A 197      -7.125 -36.230  -0.364  1.00  0.00           O  
ATOM   3094  H   GLU A 197     -10.225 -36.462   4.510  1.00  0.00           H  
ATOM   3095  HA  GLU A 197      -7.782 -37.943   4.431  1.00  0.00           H  
ATOM   3096 1HB  GLU A 197      -9.244 -37.530   2.436  1.00  0.00           H  
ATOM   3097 2HB  GLU A 197      -8.840 -35.820   2.500  1.00  0.00           H  
ATOM   3098 1HG  GLU A 197      -6.520 -36.294   1.989  1.00  0.00           H  
ATOM   3099 2HG  GLU A 197      -6.818 -38.029   2.070  1.00  0.00           H  
ATOM   3100  N   ALA A 198      -7.426 -34.531   4.851  1.00  0.00           N  
ATOM   3101  CA  ALA A 198      -6.442 -33.550   5.321  1.00  0.00           C  
ATOM   3102  C   ALA A 198      -5.801 -33.975   6.639  1.00  0.00           C  
ATOM   3103  O   ALA A 198      -4.635 -33.687   6.901  1.00  0.00           O  
ATOM   3104  CB  ALA A 198      -7.086 -32.178   5.464  1.00  0.00           C  
ATOM   3105  H   ALA A 198      -8.380 -34.237   4.699  1.00  0.00           H  
ATOM   3106  HA  ALA A 198      -5.645 -33.490   4.580  1.00  0.00           H  
ATOM   3107 1HB  ALA A 198      -6.341 -31.463   5.813  1.00  0.00           H  
ATOM   3108 2HB  ALA A 198      -7.473 -31.857   4.497  1.00  0.00           H  
ATOM   3109 3HB  ALA A 198      -7.902 -32.234   6.182  1.00  0.00           H  
ATOM   3110  N   VAL A 199      -6.606 -34.682   7.628  1.00  0.00           N  
ATOM   3111  CA  VAL A 199      -6.075 -35.194   8.883  1.00  0.00           C  
ATOM   3112  C   VAL A 199      -5.066 -36.320   8.654  1.00  0.00           C  
ATOM   3113  O   VAL A 199      -3.964 -36.309   9.217  1.00  0.00           O  
ATOM   3114  CB  VAL A 199      -7.223 -35.710   9.771  1.00  0.00           C  
ATOM   3115  CG1 VAL A 199      -6.670 -36.383  11.019  1.00  0.00           C  
ATOM   3116  CG2 VAL A 199      -8.147 -34.561  10.143  1.00  0.00           C  
ATOM   3117  H   VAL A 199      -7.585 -34.817   7.417  1.00  0.00           H  
ATOM   3118  HA  VAL A 199      -5.538 -34.388   9.386  1.00  0.00           H  
ATOM   3119  HB  VAL A 199      -7.784 -36.465   9.221  1.00  0.00           H  
ATOM   3120 1HG1 VAL A 199      -7.495 -36.742  11.634  1.00  0.00           H  
ATOM   3121 2HG1 VAL A 199      -6.041 -37.224  10.730  1.00  0.00           H  
ATOM   3122 3HG1 VAL A 199      -6.080 -35.665  11.588  1.00  0.00           H  
ATOM   3123 1HG2 VAL A 199      -8.956 -34.932  10.769  1.00  0.00           H  
ATOM   3124 2HG2 VAL A 199      -7.584 -33.803  10.688  1.00  0.00           H  
ATOM   3125 3HG2 VAL A 199      -8.563 -34.121   9.236  1.00  0.00           H  
ATOM   3126  N   LYS A 200      -5.457 -37.270   7.815  1.00  0.00           N  
ATOM   3127  CA  LYS A 200      -4.636 -38.423   7.499  1.00  0.00           C  
ATOM   3128  C   LYS A 200      -3.357 -37.983   6.812  1.00  0.00           C  
ATOM   3129  O   LYS A 200      -2.296 -38.549   7.049  1.00  0.00           O  
ATOM   3130  CB  LYS A 200      -5.403 -39.408   6.616  1.00  0.00           C  
ATOM   3131  CG  LYS A 200      -6.518 -40.160   7.333  1.00  0.00           C  
ATOM   3132  CD  LYS A 200      -7.263 -41.083   6.382  1.00  0.00           C  
ATOM   3133  CE  LYS A 200      -8.391 -41.818   7.091  1.00  0.00           C  
ATOM   3134  NZ  LYS A 200      -9.149 -42.702   6.165  1.00  0.00           N  
ATOM   3135  H   LYS A 200      -6.366 -37.182   7.384  1.00  0.00           H  
ATOM   3136  HA  LYS A 200      -4.375 -38.929   8.429  1.00  0.00           H  
ATOM   3137 1HB  LYS A 200      -5.846 -38.875   5.775  1.00  0.00           H  
ATOM   3138 2HB  LYS A 200      -4.712 -40.146   6.208  1.00  0.00           H  
ATOM   3139 1HG  LYS A 200      -6.093 -40.753   8.144  1.00  0.00           H  
ATOM   3140 2HG  LYS A 200      -7.221 -39.445   7.759  1.00  0.00           H  
ATOM   3141 1HD  LYS A 200      -7.680 -40.500   5.560  1.00  0.00           H  
ATOM   3142 2HD  LYS A 200      -6.570 -41.816   5.968  1.00  0.00           H  
ATOM   3143 1HE  LYS A 200      -7.980 -42.423   7.898  1.00  0.00           H  
ATOM   3144 2HE  LYS A 200      -9.079 -41.093   7.526  1.00  0.00           H  
ATOM   3145 1HZ  LYS A 200      -9.887 -43.169   6.673  1.00  0.00           H  
ATOM   3146 2HZ  LYS A 200      -9.552 -42.146   5.423  1.00  0.00           H  
ATOM   3147 3HZ  LYS A 200      -8.525 -43.391   5.770  1.00  0.00           H  
ATOM   3148  N   ARG A 201      -3.387 -36.954   5.787  1.00  0.00           N  
ATOM   3149  CA  ARG A 201      -2.211 -36.395   5.133  1.00  0.00           C  
ATOM   3150  C   ARG A 201      -1.295 -35.722   6.138  1.00  0.00           C  
ATOM   3151  O   ARG A 201      -0.083 -35.873   6.070  1.00  0.00           O  
ATOM   3152  CB  ARG A 201      -2.615 -35.386   4.068  1.00  0.00           C  
ATOM   3153  CG  ARG A 201      -3.215 -35.991   2.809  1.00  0.00           C  
ATOM   3154  CD  ARG A 201      -3.566 -34.949   1.811  1.00  0.00           C  
ATOM   3155  NE  ARG A 201      -4.205 -35.517   0.634  1.00  0.00           N  
ATOM   3156  CZ  ARG A 201      -3.545 -36.055  -0.409  1.00  0.00           C  
ATOM   3157  NH1 ARG A 201      -2.230 -36.093  -0.408  1.00  0.00           N  
ATOM   3158  NH2 ARG A 201      -4.219 -36.548  -1.435  1.00  0.00           N  
ATOM   3159  H   ARG A 201      -4.303 -36.634   5.512  1.00  0.00           H  
ATOM   3160  HA  ARG A 201      -1.644 -37.209   4.679  1.00  0.00           H  
ATOM   3161 1HB  ARG A 201      -3.347 -34.694   4.481  1.00  0.00           H  
ATOM   3162 2HB  ARG A 201      -1.744 -34.802   3.770  1.00  0.00           H  
ATOM   3163 1HG  ARG A 201      -2.496 -36.673   2.354  1.00  0.00           H  
ATOM   3164 2HG  ARG A 201      -4.123 -36.540   3.064  1.00  0.00           H  
ATOM   3165 1HD  ARG A 201      -4.253 -34.232   2.260  1.00  0.00           H  
ATOM   3166 2HD  ARG A 201      -2.661 -34.432   1.491  1.00  0.00           H  
ATOM   3167  HE  ARG A 201      -5.215 -35.506   0.597  1.00  0.00           H  
ATOM   3168 1HH1 ARG A 201      -1.716 -35.717   0.376  1.00  0.00           H  
ATOM   3169 2HH1 ARG A 201      -1.736 -36.497  -1.190  1.00  0.00           H  
ATOM   3170 1HH2 ARG A 201      -5.230 -36.518  -1.436  1.00  0.00           H  
ATOM   3171 2HH2 ARG A 201      -3.724 -36.951  -2.216  1.00  0.00           H  
ATOM   3172  N   ALA A 202      -1.870 -34.983   7.079  1.00  0.00           N  
ATOM   3173  CA  ALA A 202      -1.049 -34.314   8.082  1.00  0.00           C  
ATOM   3174  C   ALA A 202      -0.351 -35.324   8.982  1.00  0.00           C  
ATOM   3175  O   ALA A 202       0.810 -35.146   9.328  1.00  0.00           O  
ATOM   3176  CB  ALA A 202      -1.861 -33.329   8.887  1.00  0.00           C  
ATOM   3177  H   ALA A 202      -2.874 -34.878   7.112  1.00  0.00           H  
ATOM   3178  HA  ALA A 202      -0.261 -33.767   7.563  1.00  0.00           H  
ATOM   3179 1HB  ALA A 202      -1.220 -32.846   9.626  1.00  0.00           H  
ATOM   3180 2HB  ALA A 202      -2.280 -32.574   8.222  1.00  0.00           H  
ATOM   3181 3HB  ALA A 202      -2.667 -33.853   9.396  1.00  0.00           H  
ATOM   3182  N   LEU A 203      -1.053 -36.398   9.338  1.00  0.00           N  
ATOM   3183  CA  LEU A 203      -0.472 -37.444  10.177  1.00  0.00           C  
ATOM   3184  C   LEU A 203       0.639 -38.216   9.462  1.00  0.00           C  
ATOM   3185  O   LEU A 203       1.655 -38.545  10.070  1.00  0.00           O  
ATOM   3186  CB  LEU A 203      -1.566 -38.421  10.624  1.00  0.00           C  
ATOM   3187  CG  LEU A 203      -2.594 -37.860  11.615  1.00  0.00           C  
ATOM   3188  CD1 LEU A 203      -3.756 -38.835  11.748  1.00  0.00           C  
ATOM   3189  CD2 LEU A 203      -1.925 -37.620  12.960  1.00  0.00           C  
ATOM   3190  H   LEU A 203      -2.008 -36.494   9.022  1.00  0.00           H  
ATOM   3191  HA  LEU A 203       0.007 -36.971  11.034  1.00  0.00           H  
ATOM   3192 1HB  LEU A 203      -2.107 -38.763   9.743  1.00  0.00           H  
ATOM   3193 2HB  LEU A 203      -1.092 -39.284  11.091  1.00  0.00           H  
ATOM   3194  HG  LEU A 203      -2.991 -36.919  11.234  1.00  0.00           H  
ATOM   3195 1HD1 LEU A 203      -4.487 -38.437  12.452  1.00  0.00           H  
ATOM   3196 2HD1 LEU A 203      -4.228 -38.974  10.776  1.00  0.00           H  
ATOM   3197 3HD1 LEU A 203      -3.387 -39.793  12.113  1.00  0.00           H  
ATOM   3198 1HD2 LEU A 203      -2.655 -37.220  13.664  1.00  0.00           H  
ATOM   3199 2HD2 LEU A 203      -1.529 -38.561  13.342  1.00  0.00           H  
ATOM   3200 3HD2 LEU A 203      -1.110 -36.906  12.838  1.00  0.00           H  
ATOM   3201  N   LYS A 204       0.453 -38.489   8.173  1.00  0.00           N  
ATOM   3202  CA  LYS A 204       1.493 -39.124   7.365  1.00  0.00           C  
ATOM   3203  C   LYS A 204       2.722 -38.228   7.205  1.00  0.00           C  
ATOM   3204  O   LYS A 204       3.855 -38.707   7.243  1.00  0.00           O  
ATOM   3205  CB  LYS A 204       0.939 -39.501   5.990  1.00  0.00           C  
ATOM   3206  CG  LYS A 204      -0.033 -40.673   6.003  1.00  0.00           C  
ATOM   3207  CD  LYS A 204      -0.569 -40.961   4.609  1.00  0.00           C  
ATOM   3208  CE  LYS A 204      -1.551 -42.124   4.622  1.00  0.00           C  
ATOM   3209  NZ  LYS A 204      -2.105 -42.399   3.269  1.00  0.00           N  
ATOM   3210  H   LYS A 204      -0.428 -38.252   7.744  1.00  0.00           H  
ATOM   3211  HA  LYS A 204       1.826 -40.030   7.876  1.00  0.00           H  
ATOM   3212 1HB  LYS A 204       0.423 -38.643   5.559  1.00  0.00           H  
ATOM   3213 2HB  LYS A 204       1.762 -39.756   5.323  1.00  0.00           H  
ATOM   3214 1HG  LYS A 204       0.474 -41.562   6.380  1.00  0.00           H  
ATOM   3215 2HG  LYS A 204      -0.869 -40.445   6.664  1.00  0.00           H  
ATOM   3216 1HD  LYS A 204      -1.074 -40.075   4.222  1.00  0.00           H  
ATOM   3217 2HD  LYS A 204       0.259 -41.206   3.944  1.00  0.00           H  
ATOM   3218 1HE  LYS A 204      -1.049 -43.020   4.985  1.00  0.00           H  
ATOM   3219 2HE  LYS A 204      -2.375 -41.897   5.298  1.00  0.00           H  
ATOM   3220 1HZ  LYS A 204      -2.751 -43.175   3.320  1.00  0.00           H  
ATOM   3221 2HZ  LYS A 204      -2.590 -41.580   2.930  1.00  0.00           H  
ATOM   3222 3HZ  LYS A 204      -1.353 -42.630   2.637  1.00  0.00           H  
ATOM   3223  N   LEU A 205       2.499 -36.932   7.004  1.00  0.00           N  
ATOM   3224  CA  LEU A 205       3.602 -35.978   6.923  1.00  0.00           C  
ATOM   3225  C   LEU A 205       4.277 -35.823   8.279  1.00  0.00           C  
ATOM   3226  O   LEU A 205       5.497 -35.756   8.359  1.00  0.00           O  
ATOM   3227  CB  LEU A 205       3.095 -34.615   6.435  1.00  0.00           C  
ATOM   3228  CG  LEU A 205       4.149 -33.504   6.355  1.00  0.00           C  
ATOM   3229  CD1 LEU A 205       5.248 -33.915   5.384  1.00  0.00           C  
ATOM   3230  CD2 LEU A 205       3.487 -32.207   5.914  1.00  0.00           C  
ATOM   3231  H   LEU A 205       1.552 -36.599   6.903  1.00  0.00           H  
ATOM   3232  HA  LEU A 205       4.337 -36.359   6.215  1.00  0.00           H  
ATOM   3233 1HB  LEU A 205       2.668 -34.739   5.441  1.00  0.00           H  
ATOM   3234 2HB  LEU A 205       2.306 -34.277   7.107  1.00  0.00           H  
ATOM   3235  HG  LEU A 205       4.606 -33.363   7.336  1.00  0.00           H  
ATOM   3236 1HD1 LEU A 205       5.997 -33.124   5.328  1.00  0.00           H  
ATOM   3237 2HD1 LEU A 205       5.717 -34.834   5.734  1.00  0.00           H  
ATOM   3238 3HD1 LEU A 205       4.819 -34.079   4.397  1.00  0.00           H  
ATOM   3239 1HD2 LEU A 205       4.237 -31.417   5.857  1.00  0.00           H  
ATOM   3240 2HD2 LEU A 205       3.031 -32.346   4.933  1.00  0.00           H  
ATOM   3241 3HD2 LEU A 205       2.718 -31.927   6.635  1.00  0.00           H  
ATOM   3242  N   LYS A 206       3.477 -35.763   9.339  1.00  0.00           N  
ATOM   3243  CA  LYS A 206       3.978 -35.679  10.718  1.00  0.00           C  
ATOM   3244  C   LYS A 206       4.936 -36.827  11.023  1.00  0.00           C  
ATOM   3245  O   LYS A 206       5.980 -36.631  11.646  1.00  0.00           O  
ATOM   3246  CB  LYS A 206       2.818 -35.686  11.715  1.00  0.00           C  
ATOM   3247  CG  LYS A 206       3.241 -35.566  13.173  1.00  0.00           C  
ATOM   3248  CD  LYS A 206       2.038 -35.612  14.103  1.00  0.00           C  
ATOM   3249  CE  LYS A 206       2.453 -35.431  15.556  1.00  0.00           C  
ATOM   3250  NZ  LYS A 206       3.243 -36.588  16.057  1.00  0.00           N  
ATOM   3251  H   LYS A 206       2.479 -35.775   9.178  1.00  0.00           H  
ATOM   3252  HA  LYS A 206       4.523 -34.742  10.831  1.00  0.00           H  
ATOM   3253 1HB  LYS A 206       2.143 -34.859  11.494  1.00  0.00           H  
ATOM   3254 2HB  LYS A 206       2.250 -36.610  11.606  1.00  0.00           H  
ATOM   3255 1HG  LYS A 206       3.916 -36.386  13.425  1.00  0.00           H  
ATOM   3256 2HG  LYS A 206       3.770 -34.626  13.322  1.00  0.00           H  
ATOM   3257 1HD  LYS A 206       1.339 -34.820  13.832  1.00  0.00           H  
ATOM   3258 2HD  LYS A 206       1.532 -36.571  13.997  1.00  0.00           H  
ATOM   3259 1HE  LYS A 206       3.054 -34.527  15.652  1.00  0.00           H  
ATOM   3260 2HE  LYS A 206       1.565 -35.318  16.177  1.00  0.00           H  
ATOM   3261 1HZ  LYS A 206       3.498 -36.429  17.022  1.00  0.00           H  
ATOM   3262 2HZ  LYS A 206       2.689 -37.430  15.990  1.00  0.00           H  
ATOM   3263 3HZ  LYS A 206       4.080 -36.691  15.501  1.00  0.00           H  
ATOM   3264  N   THR A 207       4.561 -38.026  10.574  1.00  0.00           N  
ATOM   3265  CA  THR A 207       5.373 -39.234  10.734  1.00  0.00           C  
ATOM   3266  C   THR A 207       6.599 -39.191   9.816  1.00  0.00           C  
ATOM   3267  O   THR A 207       7.713 -39.462  10.260  1.00  0.00           O  
ATOM   3268  CB  THR A 207       4.550 -40.501  10.443  1.00  0.00           C  
ATOM   3269  OG1 THR A 207       3.437 -40.569  11.343  1.00  0.00           O  
ATOM   3270  CG2 THR A 207       5.408 -41.746  10.611  1.00  0.00           C  
ATOM   3271  H   THR A 207       3.671 -38.091  10.104  1.00  0.00           H  
ATOM   3272  HA  THR A 207       5.727 -39.281  11.764  1.00  0.00           H  
ATOM   3273  HB  THR A 207       4.172 -40.463   9.421  1.00  0.00           H  
ATOM   3274  HG1 THR A 207       2.773 -39.928  11.078  1.00  0.00           H  
ATOM   3275 1HG2 THR A 207       4.809 -42.632  10.400  1.00  0.00           H  
ATOM   3276 2HG2 THR A 207       6.250 -41.703   9.919  1.00  0.00           H  
ATOM   3277 3HG2 THR A 207       5.781 -41.795  11.633  1.00  0.00           H  
ATOM   3278  N   LYS A 208       6.395 -38.815   8.555  1.00  0.00           N  
ATOM   3279  CA  LYS A 208       7.465 -38.801   7.544  1.00  0.00           C  
ATOM   3280  C   LYS A 208       8.612 -37.798   7.823  1.00  0.00           C  
ATOM   3281  O   LYS A 208       9.788 -38.119   7.656  1.00  0.00           O  
ATOM   3282  CB  LYS A 208       6.858 -38.508   6.171  1.00  0.00           C  
ATOM   3283  CG  LYS A 208       7.855 -38.547   5.021  1.00  0.00           C  
ATOM   3284  CD  LYS A 208       7.163 -38.341   3.682  1.00  0.00           C  
ATOM   3285  CE  LYS A 208       8.152 -38.419   2.528  1.00  0.00           C  
ATOM   3286  NZ  LYS A 208       7.482 -38.267   1.208  1.00  0.00           N  
ATOM   3287  H   LYS A 208       5.462 -38.530   8.288  1.00  0.00           H  
ATOM   3288  HA  LYS A 208       7.950 -39.777   7.540  1.00  0.00           H  
ATOM   3289 1HB  LYS A 208       6.073 -39.234   5.957  1.00  0.00           H  
ATOM   3290 2HB  LYS A 208       6.397 -37.520   6.181  1.00  0.00           H  
ATOM   3291 1HG  LYS A 208       8.601 -37.763   5.159  1.00  0.00           H  
ATOM   3292 2HG  LYS A 208       8.364 -39.510   5.013  1.00  0.00           H  
ATOM   3293 1HD  LYS A 208       6.398 -39.106   3.546  1.00  0.00           H  
ATOM   3294 2HD  LYS A 208       6.681 -37.363   3.668  1.00  0.00           H  
ATOM   3295 1HE  LYS A 208       8.899 -37.633   2.635  1.00  0.00           H  
ATOM   3296 2HE  LYS A 208       8.664 -39.381   2.552  1.00  0.00           H  
ATOM   3297 1HZ  LYS A 208       8.170 -38.325   0.472  1.00  0.00           H  
ATOM   3298 2HZ  LYS A 208       6.799 -39.003   1.090  1.00  0.00           H  
ATOM   3299 3HZ  LYS A 208       7.019 -37.370   1.166  1.00  0.00           H  
ATOM   3300  N   LEU A 209       8.277 -36.585   8.245  1.00  0.00           N  
ATOM   3301  CA  LEU A 209       9.290 -35.559   8.465  1.00  0.00           C  
ATOM   3302  C   LEU A 209       9.768 -35.530   9.917  1.00  0.00           C  
ATOM   3303  O   LEU A 209       8.964 -35.413  10.853  1.00  0.00           O  
ATOM   3304  CB  LEU A 209       8.733 -34.183   8.078  1.00  0.00           C  
ATOM   3305  CG  LEU A 209       9.670 -32.994   8.323  1.00  0.00           C  
ATOM   3306  CD1 LEU A 209      10.903 -33.128   7.440  1.00  0.00           C  
ATOM   3307  CD2 LEU A 209       8.929 -31.696   8.035  1.00  0.00           C  
ATOM   3308  H   LEU A 209       7.306 -36.365   8.420  1.00  0.00           H  
ATOM   3309  HA  LEU A 209      10.158 -35.792   7.849  1.00  0.00           H  
ATOM   3310 1HB  LEU A 209       8.482 -34.195   7.019  1.00  0.00           H  
ATOM   3311 2HB  LEU A 209       7.818 -34.007   8.645  1.00  0.00           H  
ATOM   3312  HG  LEU A 209      10.001 -32.999   9.362  1.00  0.00           H  
ATOM   3313 1HD1 LEU A 209      11.569 -32.282   7.614  1.00  0.00           H  
ATOM   3314 2HD1 LEU A 209      11.424 -34.054   7.681  1.00  0.00           H  
ATOM   3315 3HD1 LEU A 209      10.601 -33.142   6.394  1.00  0.00           H  
ATOM   3316 1HD2 LEU A 209       9.595 -30.850   8.210  1.00  0.00           H  
ATOM   3317 2HD2 LEU A 209       8.598 -31.689   6.996  1.00  0.00           H  
ATOM   3318 3HD2 LEU A 209       8.063 -31.618   8.692  1.00  0.00           H  
ATOM   3319  N   GLY A 210      11.081 -35.639  10.101  1.00  0.00           N  
ATOM   3320  CA  GLY A 210      11.672 -35.604  11.428  1.00  0.00           C  
ATOM   3321  C   GLY A 210      13.185 -35.765  11.445  1.00  0.00           C  
ATOM   3322  O   GLY A 210      13.796 -35.865  12.510  1.00  0.00           O  
ATOM   3323  OXT GLY A 210      13.841 -35.799  10.405  1.00  0.00           O  
ATOM   3324  H   GLY A 210      11.683 -35.746   9.296  1.00  0.00           H  
ATOM   3325 1HA  GLY A 210      11.427 -34.658  11.911  1.00  0.00           H  
ATOM   3326 2HA  GLY A 210      11.242 -36.397  12.038  1.00  0.00           H  
TER                                                                             
HETATM 3328 FE1  HMM X   1      -4.095 -15.572   6.034  1.00  0.00          FE  
HETATM 3329  C35 HMM X   1      -5.747 -14.915   7.223  1.00  0.00           C  
HETATM 3330  N4  HMM X   1      -3.359 -13.681   6.102  1.00  0.00           N  
HETATM 3331  C19 HMM X   1      -3.682 -12.642   5.264  1.00  0.00           C  
HETATM 3332  C18 HMM X   1      -2.965 -11.441   5.640  1.00  0.00           C  
HETATM 3333  C15 HMM X   1      -2.173 -11.782   6.719  1.00  0.00           C  
HETATM 3334  C14 HMM X   1      -2.441 -13.192   6.990  1.00  0.00           C  
HETATM 3335  C31 HMM X   1      -1.851 -13.925   8.017  1.00  0.00           C  
HETATM 3336  C12 HMM X   1      -2.146 -15.237   8.358  1.00  0.00           C  
HETATM 3337  N1  HMM X   1      -3.008 -16.058   7.679  1.00  0.00           N  
HETATM 3338  C6  HMM X   1      -3.060 -17.233   8.384  1.00  0.00           C  
HETATM 3339  C7  HMM X   1      -2.202 -17.157   9.563  1.00  0.00           C  
HETATM 3340  C11 HMM X   1      -1.616 -15.919   9.533  1.00  0.00           C  
HETATM 3341  C13 HMM X   1      -0.636 -15.320  10.495  1.00  0.00           C  
HETATM 3342  C8  HMM X   1      -2.029 -18.272  10.549  1.00  0.00           C  
HETATM 3343  C9  HMM X   1      -3.283 -18.570  11.407  1.00  0.00           C  
HETATM 3344  C10 HMM X   1      -3.299 -19.973  12.083  1.00  0.00           C  
HETATM 3345  O4  HMM X   1      -3.050 -20.025  13.324  1.00  0.00           O  
HETATM 3346  O2  HMM X   1      -3.606 -20.933  11.330  1.00  0.00           O  
HETATM 3347  C28 HMM X   1      -3.769 -18.366   8.004  1.00  0.00           C  
HETATM 3348  C1  HMM X   1      -4.488 -18.497   6.818  1.00  0.00           C  
HETATM 3349  N2  HMM X   1      -4.696 -17.495   5.907  1.00  0.00           N  
HETATM 3350  C33 HMM X   1      -5.392 -18.064   4.867  1.00  0.00           C  
HETATM 3351  C32 HMM X   1      -5.635 -19.475   5.129  1.00  0.00           C  
HETATM 3352  C2  HMM X   1      -5.081 -19.748   6.352  1.00  0.00           C  
HETATM 3353  C3  HMM X   1      -4.988 -21.074   7.046  1.00  0.00           C  
HETATM 3354  C4  HMM X   1      -3.619 -21.745   6.844  1.00  0.00           C  
HETATM 3355  C5  HMM X   1      -3.612 -23.292   7.000  1.00  0.00           C  
HETATM 3356  O1  HMM X   1      -4.747 -23.823   7.153  1.00  0.00           O  
HETATM 3357  O3  HMM X   1      -2.493 -23.873   6.982  1.00  0.00           O  
HETATM 3358  C34 HMM X   1      -6.359 -20.411   4.209  1.00  0.00           C  
HETATM 3359  C29 HMM X   1      -5.832 -17.385   3.740  1.00  0.00           C  
HETATM 3360  C26 HMM X   1      -5.686 -16.021   3.498  1.00  0.00           C  
HETATM 3361  C25 HMM X   1      -6.281 -15.333   2.371  1.00  0.00           C  
HETATM 3362  C22 HMM X   1      -6.004 -13.993   2.537  1.00  0.00           C  
HETATM 3363  C21 HMM X   1      -5.182 -13.894   3.743  1.00  0.00           C  
HETATM 3364  N3  HMM X   1      -5.030 -15.132   4.313  1.00  0.00           N  
HETATM 3365  C30 HMM X   1      -4.546 -12.738   4.179  1.00  0.00           C  
HETATM 3366  C23 HMM X   1      -6.459 -12.910   1.671  1.00  0.00           C  
HETATM 3367  C24 HMM X   1      -6.774 -11.656   2.035  1.00  0.00           C  
HETATM 3368  C27 HMM X   1      -7.092 -15.991   1.296  1.00  0.00           C  
HETATM 3369  C16 HMM X   1      -1.274 -10.953   7.508  1.00  0.00           C  
HETATM 3370  C17 HMM X   1      -1.261 -10.817   8.845  1.00  0.00           C  
HETATM 3371  C20 HMM X   1      -3.117 -10.103   4.986  1.00  0.00           C  
HETATM 3372  H33 HMM X   1      -5.666 -13.849   7.465  1.00  0.00           H  
HETATM 3373  H31 HMM X   1      -6.700 -15.064   6.700  1.00  0.00           H  
HETATM 3374  H32 HMM X   1      -5.802 -15.466   8.169  1.00  0.00           H  
HETATM 3375  H29 HMM X   1      -1.126 -13.413   8.638  1.00  0.00           H  
HETATM 3376  H23 HMM X   1       0.284 -15.002   9.989  1.00  0.00           H  
HETATM 3377  H22 HMM X   1      -1.046 -14.433  10.998  1.00  0.00           H  
HETATM 3378  H24 HMM X   1      -0.356 -16.039  11.270  1.00  0.00           H  
HETATM 3379  H3  HMM X   1      -1.713 -19.177  10.019  1.00  0.00           H  
HETATM 3380  H4  HMM X   1      -1.231 -18.015  11.253  1.00  0.00           H  
HETATM 3381  H11 HMM X   1      -4.201 -18.457  10.820  1.00  0.00           H  
HETATM 3382  H12 HMM X   1      -3.359 -17.836  12.221  1.00  0.00           H  
HETATM 3383  H28 HMM X   1      -3.713 -19.229   8.661  1.00  0.00           H  
HETATM 3384  H26 HMM X   1      -5.169 -20.966   8.120  1.00  0.00           H  
HETATM 3385  H27 HMM X   1      -5.758 -21.755   6.668  1.00  0.00           H  
HETATM 3386  H6  HMM X   1      -3.240 -21.505   5.840  1.00  0.00           H  
HETATM 3387  H5  HMM X   1      -2.888 -21.319   7.545  1.00  0.00           H  
HETATM 3388  H15 HMM X   1      -7.341 -20.016   3.919  1.00  0.00           H  
HETATM 3389  H13 HMM X   1      -6.518 -21.382   4.687  1.00  0.00           H  
HETATM 3390  H14 HMM X   1      -5.799 -20.586   3.282  1.00  0.00           H  
HETATM 3391  H25 HMM X   1      -6.376 -17.961   2.998  1.00  0.00           H  
HETATM 3392  H30 HMM X   1      -4.688 -11.847   3.582  1.00  0.00           H  
HETATM 3393  H1  HMM X   1      -6.587 -13.178   0.622  1.00  0.00           H  
HETATM 3394  H7  HMM X   1      -6.731 -11.321   3.067  1.00  0.00           H  
HETATM 3395  H8  HMM X   1      -7.110 -10.932   1.299  1.00  0.00           H  
HETATM 3396  H17 HMM X   1      -7.332 -15.292   0.492  1.00  0.00           H  
HETATM 3397  H16 HMM X   1      -6.559 -16.841   0.855  1.00  0.00           H  
HETATM 3398  H18 HMM X   1      -8.041 -16.378   1.690  1.00  0.00           H  
HETATM 3399  H2  HMM X   1      -0.535 -10.388   6.940  1.00  0.00           H  
HETATM 3400  H9  HMM X   1      -1.982 -11.307   9.491  1.00  0.00           H  
HETATM 3401  H10 HMM X   1      -0.526 -10.181   9.330  1.00  0.00           H  
HETATM 3402  H20 HMM X   1      -2.366  -9.937   4.202  1.00  0.00           H  
HETATM 3403  H21 HMM X   1      -2.996  -9.298   5.720  1.00  0.00           H  
HETATM 3404  H19 HMM X   1      -4.102  -9.991   4.522  1.00  0.00           H  
TER                                                                             
CONECT  727 3328                                                                
CONECT 3328  727 3329 3330 3337                                                 
CONECT 3328 3349 3364                                                           
CONECT 3329 3328 3372 3373 3374                                                 
CONECT 3330 3328 3331 3334                                                      
CONECT 3331 3330 3332 3365                                                      
CONECT 3332 3331 3333 3371                                                      
CONECT 3333 3332 3334 3369                                                      
CONECT 3334 3330 3333 3335                                                      
CONECT 3335 3334 3336 3375                                                      
CONECT 3336 3335 3337 3340                                                      
CONECT 3337 3328 3336 3338                                                      
CONECT 3338 3337 3339 3347                                                      
CONECT 3339 3338 3340 3342                                                      
CONECT 3340 3336 3339 3341                                                      
CONECT 3341 3340 3376 3377 3378                                                 
CONECT 3342 3339 3343 3379 3380                                                 
CONECT 3343 3342 3344 3381 3382                                                 
CONECT 3344 3343 3345 3346                                                      
CONECT 3345 3344                                                                
CONECT 3346 3344                                                                
CONECT 3347 3338 3348 3383                                                      
CONECT 3348 3347 3349 3352                                                      
CONECT 3349 3328 3348 3350                                                      
CONECT 3350 3349 3351 3359                                                      
CONECT 3351 3350 3352 3358                                                      
CONECT 3352 3348 3351 3353                                                      
CONECT 3353 3352 3354 3384 3385                                                 
CONECT 3354 3353 3355 3386 3387                                                 
CONECT 3355 3354 3356 3357                                                      
CONECT 3356 3355                                                                
CONECT 3357 3355                                                                
CONECT 3358 3351 3388 3389 3390                                                 
CONECT 3359 3350 3360 3391                                                      
CONECT 3360 3359 3361 3364                                                      
CONECT 3361 3360 3362 3368                                                      
CONECT 3362 3361 3363 3366                                                      
CONECT 3363 3362 3364 3365                                                      
CONECT 3364 3328 3360 3363                                                      
CONECT 3365 3331 3363 3392                                                      
CONECT 3366 3362 3367 3393                                                      
CONECT 3367 3366 3394 3395                                                      
CONECT 3368 3361 3396 3397 3398                                                 
CONECT 3369 3333 3370 3399                                                      
CONECT 3370 3369 3400 3401                                                      
CONECT 3371 3332 3402 3403 3404                                                 
CONECT 3372 3329                                                                
CONECT 3373 3329                                                                
CONECT 3374 3329                                                                
CONECT 3375 3335                                                                
CONECT 3376 3341                                                                
CONECT 3377 3341                                                                
CONECT 3378 3341                                                                
CONECT 3379 3342                                                                
CONECT 3380 3342                                                                
CONECT 3381 3343                                                                
CONECT 3382 3343                                                                
CONECT 3383 3347                                                                
CONECT 3384 3353                                                                
CONECT 3385 3353                                                                
CONECT 3386 3354                                                                
CONECT 3387 3354                                                                
CONECT 3388 3358                                                                
CONECT 3389 3358                                                                
CONECT 3390 3358                                                                
CONECT 3391 3359                                                                
CONECT 3392 3365                                                                
CONECT 3393 3366                                                                
CONECT 3394 3367                                                                
CONECT 3395 3367                                                                
CONECT 3396 3368                                                                
CONECT 3397 3368                                                                
CONECT 3398 3368                                                                
CONECT 3399 3369                                                                
CONECT 3400 3370                                                                
CONECT 3401 3370                                                                
CONECT 3402 3371                                                                
CONECT 3403 3371                                                                
CONECT 3404 3371                                                                
# All scores below are weighted scores, not raw scores.
#BEGIN_POSE_ENERGIES_TABLE 
label fa_atr fa_rep fa_sol fa_intra_atr_xover4 fa_intra_rep_xover4 fa_intra_sol_xover4 lk_ball lk_ball_iso lk_ball_bridge lk_ball_bridge_uncpl fa_elec fa_intra_elec pro_close hbond_sr_bb hbond_lr_bb hbond_bb_sc hbond_sc dslf_fa13 atom_pair_constraint coordinate_constraint angle_constraint dihedral_constraint omega fa_dun_dev fa_dun_rot fa_dun_semi p_aa_pp hxl_tors ref rama_prepro res_type_constraint total
weights 1 0.55 1 1 0.55 1 0.92 -0.38 -0.33 -0.33 1 1 1.25 1 1 1 1 1.25 1 1 1 1 0.48 0.69 0.76 0.78 0.61 1 1 0.5 1 NA
pose -1253.36 145.202 836.456 -95.0814 69.485 40.1661 513.094 -514.298 -0.75297 -5.30546 -446.552 -61.7169 0 -168.728 -17.63 -26.7569 -24.7632 0 2.08131 0 0 0.78251 22.8242 18.057 110.586 97.383 -57.2731 48.5556 48.1652 13.4196 0 -705.957
VAL:NtermProteinFull_1 -5.26892 2.04171 2.00857 -2.62883 5.80411 2.19224 1.09967 -1.23984 -0.00558 -0.01274 -3.23675 0.95124 0 0 0 0 0 0 0 0 0 0 0.07665 0.09999 0.13678 0 0 0 2.085 0 0 4.10331
SER_2 -5.63522 1.77152 5.83369 -0.02635 0 0.06225 2.90501 -2.35103 -0.01505 -0.15477 -3.82445 -0.59355 0 0 0 -1.36945 0 0 0 0 0 0 -0.00234 0.0494 0.24837 0 -0.34218 0.63545 -1.1772 -0.15685 0 -4.14274
LEU_3 -6.07076 0.38587 2.67301 -0.70454 0.48713 0.26351 1.70534 -2.04228 -0 -0 -0.42405 0.13418 0 0 0 0 0 0 0 0 0 0 -0.01413 0.03563 0.97099 0 -0.24771 0 0.72952 -0.06937 0 -2.18767
ASP_4 -5.68865 0.57487 6.12952 -0.11492 0.00949 0.35638 2.96008 -2.83114 -0 -0 -2.74633 -0.2393 0 0 0 0 -0.87934 0 0 0 0 0 0.17326 0.08652 0 1.83315 0.25614 0 -2.2837 0.19649 0 -2.20749
GLN_5 -7.53817 0.72922 6.73972 -0.2693 0.05803 0.22289 4.10235 -3.32947 -0.01505 -0.15477 -3.46134 -0.52516 0 0 0 -1.36945 -0.9995 0 0 0 0 0 0.25435 0.38123 0 2.78273 -0.06945 0 -1.0644 0.16862 0 -3.35691
ALA_6 -6.92007 0.57082 3.39874 -0.0223 0 0 3.01686 -2.87909 -0 -0 -2.18192 -0.35974 0 0 0 0 0 0 0 0 0 0 -0.01924 0 0 0 -0.26095 0 2.3386 -0.02374 0 -3.34202
LEU_7 -10.4181 1.29909 4.74861 -0.47892 0.29166 0.11142 3.38573 -3.39294 -0 -0 -1.82428 0.1983 0 0 0 0 0 0 0 0 0 0 -0.02602 0.60355 0.56204 0 -0.22918 0 0.72952 0.02456 0 -4.41498
LYS_8 -7.22649 0.60035 8.08734 -0.36444 0.04633 0.1888 3.70382 -3.69158 -0 -0 -6.21834 0.31579 0 0 0 0 0 0 0 0 0 0 0.33431 0.15532 2.52789 0 -0.06852 0 -1.6738 -0.10047 0 -3.38368
ILE_9 -8.94321 1.62183 2.81368 -0.51307 0.52821 0.10326 3.07471 -2.95921 -0 -0 -1.73034 0.06435 0 0 0 0 0 0 0 0 0 0 0.03261 0.39728 0.60355 0 -0.40046 0 1.0317 -0.03385 0 -4.30895
LEU_10 -8.62884 0.82186 2.80744 -0.48704 0.30857 0.11388 2.47796 -2.77588 -0 -0 -1.8861 0.2376 0 0 0 0 0 0 0 0 0 0 0.06098 0.39305 0.53026 0 -0.22896 0 0.72952 0.33146 0 -5.19425
SER_11 -6.08596 0.46393 6.57062 -0.02496 0 0.02312 3.08937 -3.20102 -0.01689 -0.14933 -3.94966 -0.26811 0 0 0 0 0 0 0 0 0 0 0.07074 0.00958 0.48253 0 0.30281 0.7638 -1.1772 0.26893 0 -2.82767
ALA_12 -4.95093 0.39612 3.65992 -0.02171 0 0 2.88495 -2.51441 -0 -0 -2.5195 -0.33537 0 0 0 0 0 0 0 0 0 0 0.11539 0 0 0 -0.22126 0 2.3386 0.12905 0 -1.03916
ALA_13 -5.97043 0.63723 3.86201 -0.02144 0 0 3.03278 -3.00835 -0 -0 -3.13665 -0.33214 0 0 0 0 0 0 0 0 0 0 0.00818 0 0 0 -0.02848 0 2.3386 0.26201 0 -2.35668
ALA_14 -4.30124 1.08564 2.96266 -0.02247 0 0 1.33155 -1.79404 -0 -0 -2.34489 -0.36639 0 0 0 0 0 0 0 0 0 0 -0.03949 0 0 0 -0.23161 0 2.3386 0.10953 0 -1.27213
GLU:MP-OE1-connect_15 -5.73311 2.41048 5.50362 -2.2486 2.45625 2.63672 1.73229 -2.14914 -0 -0 -4.5401 -2.68133 0 0 0 0 -0.92064 0 0 0 0 0 0.04658 0.07793 0 3.36431 -0.30273 0 -2.5358 -0.34226 0 -3.22553
LEU_16 -5.97926 2.21078 3.24957 -0.76755 0.96533 0.21105 1.51265 -1.85012 -0 -0 -2.31831 0.33125 0 0 0 0 0 0 0 0 0 0 0.21033 0.06489 2.67499 0 -0.28833 0 0.72952 -0.3338 0 0.62299
GLY_17 -1.73904 0.10787 2.2877 -6e-05 0 0 1.00155 -1.15044 -0 -0 -0.81295 -0.36895 0 0 0 0 0 0 0 0 0 0 -0.08424 0 0 0 -1.50834 0 1.2108 0.39107 0 -0.66503
THR_18 -5.01045 0.67055 3.18956 -0.19807 0.14776 0.06712 1.74031 -2.01968 -0 -0 -1.30855 -0.85587 0 0 0 -0.19562 0 0 0 0 0 0 0.06828 0.04862 0.73942 0 -0.75231 2.30811 -1.425 1.00965 0 -1.77617
THR_19 -4.23739 0.44658 4.40491 -0.11311 0.07041 0.076 2.55519 -2.18514 -0 -0 -2.3351 -0.63825 0 0 0 -0.61505 0 0 0 0 0 0 0.11194 0.09151 0.03919 0 -0.48682 2.29974 -1.425 0.33451 0 -1.60588
VAL_20 -5.761 1.48263 1.97956 -0.36562 0.29972 0.08808 1.54944 -2.00892 -0.00021 -0.00059 -0.85684 0.11541 0 0 0 0 0 0 0 0 0 0 0.01053 0.01536 0.85114 0 0.02593 0 2.085 -0.20404 0 -0.6944
GLU_21 -5.01262 0.70634 6.10811 -0.45284 0.13513 1.38721 2.63839 -2.75788 -0.01967 -0.13248 -3.28915 -2.39594 0 0 0 0 -0.37298 0 0 0 0 0 0.0875 0.0902 0 3.96363 -0.24534 0 -2.5358 -0.22927 0 -2.32745
GLU_22 -6.32623 0.96598 7.761 -0.44038 0.05805 0.86819 3.57851 -3.20536 -0.02794 -0.24913 -4.16734 -0.44266 0 0 0 -0.41943 -0.47727 0 0 0 0 0 0.32671 0.00654 0 3.42564 -0.28738 0 -2.5358 -0.40679 0 -1.99507
ALA_23 -5.41267 0.29083 2.77911 -0.02248 0 0 2.20723 -2.44382 -0 -0 -1.83719 -0.38591 0 0 0 0 0 0 0 0 0 0 0.17219 0 0 0 -0.27222 0 2.3386 -0.30524 0 -2.89157
VAL_24 -6.87096 1.10519 3.13525 -0.30967 0.27208 0.06989 2.7634 -2.58146 -0 -0 -2.17837 -0.01381 0 0 0 0 0 0 0 0 0 0 -0.06265 0.04592 0.02307 0 -0.32959 0 2.085 0.22851 0 -2.61821
LYS_25 -5.30127 0.16453 6.65219 -0.47196 0.20391 0.23678 2.95631 -2.88581 -0 -0 -4.28792 0.13262 0 0 0 0 -0.47727 0 0 0 0 0 -0.01798 0.02548 2.52207 0 0.00561 0 -1.6738 0.25028 0 -1.96621
ARG_26 -6.69487 0.67689 6.36455 -0.43948 0.0595 0.21796 2.81084 -3.01786 -0.00848 -0.11724 -2.25757 0.40511 0 0 0 0 0 0 0 0 0 0 0.02497 0.25976 2.11562 0 -0.00371 0 -1.281 0.12989 0 -0.75511
ALA_27 -5.94881 0.30778 3.37183 -0.02203 0 0 2.77644 -2.6322 -0 -0 -2.17337 -0.35742 0 0 0 0 0 0 0 0 0 0 -0.00293 0 0 0 -0.22547 0 2.3386 0.0737 0 -2.49388
LEU_28 -6.00086 0.61096 4.65256 -0.51417 0.50924 0.12622 2.60992 -2.61001 -0 -0 -2.50676 0.26643 0 0 0 0 0 0 0 0 0 0 0.64524 0.01577 0.34107 0 -0.2947 0 0.72952 -0.17805 0 -1.59763
TRP_29 -6.42327 0.43726 5.45268 -1.27253 0.06799 0.49808 2.89327 -2.68239 -0 -0 -2.64395 -0.26061 0 0 0 0 0 0 0 0 0 0 0.05844 0.05313 0 1.73413 -0.22883 0 3.035 0.03722 0 0.75563
LEU_30 -9.22146 1.10105 3.8667 -0.48783 0.40025 0.11384 2.93856 -3.03313 -0.02052 -0.12554 -2.21366 0.21641 0 0 0 0 0 0 0 0 0 0 -0.00515 0.30506 0.36389 0 -0.27373 0 0.72952 0.1055 0 -5.24025
LYS_31 -7.29145 0.80812 6.81761 -0.40838 0.07564 0.20244 3.56602 -3.3142 -0 -0 -2.26483 -0.06739 0 0 0 0 0 0 0 0 0 0 -0.01171 0.33337 1.70782 0 0.03519 0 -1.6738 0.55516 0 -0.9304
THR_32 -3.09834 0.11632 4.07489 -0.20225 0.14641 0.07375 1.64587 -1.87375 -0 -0 -1.28873 -0.11119 0 0 0 0 0 0 0 0 0 0 0.30325 0.00107 0.09789 0 -0.00974 2.27763 -1.425 0.92882 0 1.65689
LYS_33 -4.39735 0.21159 3.45923 -0.77227 0.31553 0.61736 1.63075 -1.63243 -0 -0 -0.74308 -0.0604 0 0 0 0 0 0 0 0 0 0 -0.0261 0.03415 2.65515 0 -0.004 0 -1.6738 0.30859 0 -0.0771
LEU_34 -4.9504 0.36851 1.82885 -0.53139 0.44447 0.15117 1.25576 -1.50598 -0 -0 -1.29126 0.14868 0 0 0 0 0 0 0 0 0 0 -0.01997 0.03679 0.16735 0 -0.18928 0 0.72952 -0.28032 0 -3.6375
GLY_35 -1.78463 0.11523 2.12471 -5e-05 0 0 1.09417 -1.13536 -0.00413 -0.08249 -0.30089 -0.3903 0 0 0 0 0 0 0 0 0 0 0.26934 0 0 0 -0.87994 0 1.2108 -0.1483 0 0.08817
VAL_36 -6.12637 0.99946 2.67679 -0.30572 0.22139 0.06055 1.73769 -2.08131 -0.02052 -0.12554 -1.22018 -0.20223 0 0 0 0 0 0 0 0 0 0 0.03338 0.01262 0.0464 0 -0.49764 0 2.085 0.11109 0 -2.59512
SER_37 -4.5512 0.2755 4.90635 -0.02607 0 0.0613 2.99941 -2.28696 -0 -0 -2.35207 -0.5414 0 0 0 -1.57094 0 0 0 0 0 0 -0.00502 0.0313 0.14742 0 -0.48174 0.62073 -1.1772 -0.13019 0 -4.08077
LEU_38 -5.75611 0.35502 2.4549 -0.69513 0.47858 0.25477 1.55868 -1.86706 -0 -0 -0.30516 0.12658 0 0 0 0 0 0 0 0 0 0 -0.04178 0.06721 1.03198 0 -0.25883 0 0.72952 -0.12071 0 -1.98756
GLU_39 -4.83049 0.31346 5.193 -0.21707 0.0309 0.31241 2.33442 -2.28189 -0 -0 -2.02402 -0.60812 0 0 0 0 -0.9995 0 0 0 0 0 0.24052 0.01074 0 3.43549 -0.24593 0 -2.5358 -0.13321 0 -2.00509
GLN_40 -6.42732 0.52279 6.56922 -0.25186 0.02268 0.19769 3.61923 -3.04102 -0.00413 -0.08249 -3.65727 -0.3828 0 0 0 -1.57094 -0.41662 0 0 0 0 0 0.4039 0.12532 0 3.09479 -0.13352 0 -1.0644 -0.18445 0 -2.66119
ALA_41 -5.93221 0.32158 3.23876 -0.02284 0 0 2.72635 -2.5566 -0 -0 -1.77508 -0.35748 0 0 0 0 0 0 0 0 0 0 -0.02035 0 0 0 -0.28781 0 2.3386 -0.15838 0 -2.48548
LEU_42 -7.83493 0.77351 3.73208 -0.49665 0.45671 0.11469 2.3924 -2.66029 -0 -0 -1.92968 0.23026 0 0 0 0 0 0 0 0 0 0 0.20936 0.07453 0.40849 0 -0.26278 0 0.72952 -0.17733 0 -4.24012
LYS_43 -4.85731 0.15519 5.23911 -0.30977 0.02802 0.14406 2.45123 -2.46717 -0 -0 -2.16153 -0.02263 0 0 0 0 0 0 0 0 0 0 0.31538 0.05449 1.74027 0 -0.03064 0 -1.6738 -0.17982 0 -1.57492
LEU_44 -7.76448 0.82499 2.7934 -0.72127 0.55395 0.30372 2.63758 -2.57657 -0 -0 -2.46202 0.11756 0 0 0 0 0 0 0 0 0 0 0.22696 0.03684 1.08677 0 -0.27389 0 0.72952 -0.14718 0 -4.63413
LEU_45 -8.29387 1.83296 3.59173 -0.49713 0.39687 0.12117 2.48983 -2.58562 -0 -0 -2.94927 0.24712 0 0 0 0 0 0 0 0 0 0 0.11229 0.44222 0.41103 0 -0.25697 0 0.72952 0.0804 0 -4.12771
HIS_D:MP-ND1-connect:MP-NE2-connect_46 -8.84754 3.00438 6.76593 -2.9845 2.25575 2.2528 2.67245 -3.17074 -0 -0 -6.192 -0.88047 0 0 0 0 -0.92064 0 1.04065 0 0 0.39125 0.03457 0.00413 0 1.87471 -0.23813 0 0.13443 0.42645 0 -2.3765
ASN_47 -8.25449 1.56236 6.20635 -0.185 0.02969 0.27663 2.89435 -3.18215 -0.01047 -0.14617 -3.72614 -0.33575 0 0 0 0 0 0 0 0 0 0 0.51418 0.02098 0 1.69375 0.28333 0 -0.87355 0.4501 0 -2.78201
ALA_48 -6.08877 0.19628 4.31189 -0.02096 0 0 3.28602 -3.0546 -0.00428 -0.02869 -2.95326 -0.33915 0 0 0 0 0 0 0 0 0 0 0.39953 0 0 0 -0.21114 0 2.3386 0.09923 0 -2.06931
ALA_49 -3.59432 0.16775 2.68788 -0.02298 1e-05 0 1.623 -1.88152 -0 -0 -0.75372 -0.35228 0 0 0 0 0 0 0 0 0 0 0.6231 0 0 0 -0.30045 0 2.3386 -0.14778 0 0.38728
ILE_50 -7.01529 1.25656 1.5564 -0.51209 0.49912 0.1031 1.65272 -2.08462 -0 -0 -0.33729 0.01094 0 0 0 0 0 0 0 0 0 0 -0.05337 0.33792 0.61633 0 -0.41984 0 1.0317 -0.01961 0 -3.37733
LEU_51 -7.68605 1.16783 2.33251 -0.51866 0.43834 0.13142 1.60609 -2.29394 -0.0155 -0.09227 -0.74864 0.25842 0 0 0 0 0 0 0 0 0 0 -0.05594 0.25278 0.31797 0 -0.31281 0 0.72952 0.03863 0 -4.45032
GLY_52 -1.86406 0.15053 2.35369 -5e-05 0 0 1.17595 -1.21602 -0 -0 -0.72549 -0.39159 0 0 0 0 0 0 0 0 0 0 0.16995 0 0 0 -1.43563 0 1.2108 -0.31729 0 -0.88922
THR_53 -4.82589 0.35114 4.43871 -0.10651 0.08277 0.06936 1.92691 -2.19982 -0.01902 -0.16355 -2.14169 -0.44434 0 0 0 0 0 0 0 0 0 0 0.29996 0.09652 0.1972 0 -0.74772 2.29011 -1.425 -0.22934 0 -2.55017
THR_54 -5.06003 0.23231 6.15369 -0.11355 0.08273 0.07504 3.74232 -2.75881 -0.00072 -0.00924 -3.64346 -0.51762 0 0 0 -1.60061 0 0 0 0 0 0 -0.02586 0.1503 0.04813 0 -0.41297 2.41868 -1.425 -0.15294 0 -2.81761
VAL_55 -7.04805 1.4354 2.1398 -0.26316 0.26242 0.04233 1.77825 -2.23249 -0 -0 -0.76013 0.52053 0 0 0 0 0 0 0 0 0 0 0.1858 0.46082 0.72123 0 0.07175 0 2.085 -0.17918 0 -0.77968
GLU_56 -5.08632 0.66186 5.83251 -0.45574 0.20513 1.42702 2.37584 -2.63974 -0.02982 -0.15599 -2.10881 -2.82462 0 0 0 0 0 0 0 0 0 0 0.09495 0.01079 0 3.98748 -0.17416 0 -2.5358 -0.15836 0 -1.57377
GLU_57 -6.52177 0.53707 7.89803 -0.205 0.01847 0.28832 3.84938 -3.3353 -0.02982 -0.15599 -3.54675 -0.47771 0 0 0 -1.60061 0 0 0 0 0 0 -0.05001 0.05311 0 3.95861 -0.29326 0 -2.5358 -0.34091 0 -2.48994
ALA_58 -6.03957 0.30953 3.21545 -0.02187 0 0 2.65219 -2.71149 -0.00142 -0.01184 -1.99694 -0.36684 0 0 0 0 0 0 0 0 0 0 0.00122 0 0 0 -0.3029 0 2.3386 -0.35769 0 -3.29357
VAL_59 -6.72801 0.72236 3.77301 -0.30888 0.24889 0.07026 3.06352 -2.81358 -0 -0 -1.97681 -0.13874 0 0 0 0 0 0 0 0 0 0 -0.04571 0.06106 0.16701 0 -0.38655 0 2.085 -0.04551 0 -2.25269
LYS_60 -5.34751 0.37527 5.58698 -0.30146 0.02562 0.12906 2.635 -2.59635 -0 -0 -1.83856 -0.0056 0 0 0 0 0 0 0 0 0 0 0.13136 0.07265 1.74427 0 0.02305 0 -1.6738 0.1152 0 -0.92482
ARG_61 -7.70377 1.13564 6.16899 -0.62088 0.09154 0.36258 2.8986 -3.22359 -0.02954 -0.22453 -2.25928 0.47851 0 0 0 0 0 0 0 0 0 0 0.0985 0.06093 2.40006 0 -0.08349 0 -1.281 -0.01898 0 -1.74971
ALA_62 -6.73493 0.87366 3.82221 -0.0216 0 0 3.46562 -3.03111 -0 -0 -2.78939 -0.35614 0 0 0 0 0 0 0 0 0 0 -0.03367 0 0 0 -0.28598 0 2.3386 -0.17655 0 -2.92928
LEU_63 -6.42829 0.84044 4.72468 -0.49516 0.38744 0.11966 2.632 -2.65412 -0 -0 -2.54764 0.22344 0 0 0 0 0 0 0 0 0 0 0.11942 0.37319 0.38683 0 -0.26926 0 0.72952 -0.11609 0 -1.97393
LYS_64 -4.02874 0.17694 4.81951 -0.30276 0.0273 0.13282 2.08339 -2.17381 -0 -0 -1.56453 0.00268 0 0 0 0 0 0 0 0 0 0 0.02073 0.01308 1.79215 0 0.0399 0 -1.6738 0.02542 0 -0.60971
LEU_65 -8.43712 0.98223 3.36958 -0.70637 0.69345 0.27231 2.71392 -2.68764 -0 -0 -2.0092 0.1436 0 0 0 0 0 0 0 0 0 0 0.24533 0.04956 1.21064 0 -0.28832 0 0.72952 -0.05503 0 -3.77356
LYS_66 -8.3576 1.46769 7.34857 -0.49892 0.12177 0.38463 3.78379 -3.5834 -0.01075 -0.02767 -3.35331 0.25242 0 0 0 0 0 0 0 0 0 0 0.07305 0.32588 2.05185 0 0.02334 0 -1.6738 0.4865 0 -1.18596
THR_67 -2.74702 0.12896 3.75898 -0.20664 0.17306 0.07593 1.28104 -1.734 -0 -0 -0.93779 -0.12981 0 0 0 0 0 0 0 0 0 0 -0.03599 0.00104 0.14417 0 -0.0035 2.28587 -1.425 0.77894 0 1.40824
LYS_68 -3.93397 0.25774 4.40829 -0.4306 0.07799 0.24237 2.16978 -1.9719 -0 -0 -2.2812 -0.0964 0 0 0 0 0 0 0 0 0 0 0.02662 0.005 2.03227 0 0.00974 0 -1.6738 0.21839 0 -0.93968
LEU_69 -5.58814 0.73341 1.33574 -0.51795 0.47216 0.13402 1.03839 -1.41591 -0 -0 -0.63782 0.1984 0 0 0 0 0 0 0 0 0 0 0.09984 0.0265 0.2398 0 -0.27947 0 0.72952 -0.06228 0 -3.49378
GLY_70 -1.78891 0.0784 2.12058 -5e-05 0 0 0.99633 -1.12521 -0 -2e-05 -0.53254 -0.37326 0 0 0 0 0 0 0 0 0 0 0.04954 0 0 0 -1.33859 0 1.2108 0.4796 0 -0.22333
VAL_71 -6.2565 1.14481 2.05051 -0.30304 0.20213 0.05766 1.63935 -1.92008 -0.01075 -0.02767 -1.52507 -0.06182 0 0 0 0 0 0 0 0 0 0 0.03096 0.03237 0.01169 0 -0.39397 0 2.085 0.94248 0 -2.30195
SER_72 -5.11134 0.51362 5.4989 -0.02709 0 0.06406 3.25417 -2.57798 -0 -0 -2.66524 -0.55666 0 0 0 -1.62703 0 0 0 0 0 0 0.06572 0.17893 0.16459 0 -0.46038 0.61029 -1.1772 0.20122 0 -3.65143
LEU_73 -5.73555 0.51042 2.43889 -0.70643 0.49859 0.27186 1.60337 -1.88798 -0 -0 -0.35014 0.13627 0 0 0 0 0 0 0 0 0 0 0.00379 0.03793 1.02958 0 -0.27109 0 0.72952 -0.19088 0 -1.88183
GLU_74 -4.09977 0.28697 5.05981 -0.21507 0.02725 0.29411 2.38327 -2.22925 -0 -0 -2.30714 -0.59359 0 0 0 0 -0.41662 0 0 0 0 0 0.07152 0.02862 0 3.06022 -0.23771 0 -2.5358 -0.16361 0 -1.58677
GLN_75 -7.95378 0.9206 7.51963 -0.26003 0.04571 0.20105 4.10774 -3.4906 -0 -2e-05 -3.4467 -0.48852 0 0 0 -1.62703 -0.8055 0 0 0 0 0 0.08511 0.16241 0 2.66124 -0.0432 0 -1.0644 -0.10558 0 -3.58186
ALA_76 -7.14511 0.77672 3.67381 -0.0225 0 0 3.02233 -3.04429 -0 -0 -2.30184 -0.37849 0 0 0 0 0 0 0 0 0 0 0.00649 0 0 0 -0.1946 0 2.3386 0.10226 0 -3.16663
LEU_77 -8.04271 0.59437 4.08412 -0.69985 0.50685 0.26058 2.93096 -2.99884 -0 -0 -2.07737 0.15422 0 0 0 0 0 0 0 0 0 0 0.13917 0.03869 0.90813 0 -0.2461 0 0.72952 0.06867 0 -3.64959
LYS_78 -7.43472 0.73065 6.91848 -0.30214 0.02506 0.13221 3.93344 -3.30207 -0 -0 -3.81713 -0.03251 0 0 0 0 -0.63472 0 0 0 0 0 0.02753 0.07316 1.7487 0 0.0174 0 -1.6738 -0.02818 0 -3.61864
ILE_79 -9.25124 1.52341 2.61833 -0.50934 0.52585 0.10087 2.85351 -2.85552 -0 -0 -2.20014 0.03433 0 0 0 0 0 0 0 0 0 0 -0.04668 0.122 0.60866 0 -0.39295 0 1.0317 0.11096 0 -5.72624
LEU_80 -8.67861 1.30474 3.50738 -0.63471 0.47706 0.20869 2.64834 -2.9649 -0 -0 -1.51077 0.15163 0 0 0 0 0 0 0 0 0 0 -0.01726 1.14801 0.87933 0 -0.22434 0 0.72952 0.35184 0 -2.62404
ALA_81 -6.46545 0.54261 2.47678 -0.02197 0 0 2.71438 -2.73135 -0 -0 -2.36884 -0.35252 0 0 0 0 0 0 0 0 0 0 0.12148 0 0 0 -0.03356 0 2.3386 0.25662 0 -3.52322
VAL_82 -9.22812 1.62008 2.7752 -0.31744 0.32234 0.07294 3.27406 -3.15534 -0 -0 -2.25043 -0.10983 0 0 0 0 0 0 0 0 0 0 0.09605 0.43667 0.12833 0 -0.23115 0 2.085 0.17532 0 -4.30634
ALA_83 -6.21658 0.52578 3.94742 -0.0207 0 0 3.09591 -3.0861 -0 -0 -2.89127 -0.34349 0 0 0 0 0 0 0 0 0 0 0.16426 0 0 0 -0.19094 0 2.3386 0.20259 0 -2.47452
ALA_84 -3.52641 0.21161 2.47975 -0.02289 0 0 1.51414 -1.84228 -0 -0 -0.49036 -0.35567 0 0 0 0 0 0 0 0 0 0 0.18825 0 0 0 -0.17672 0 2.3386 0.07055 0 0.38858
ALA_85 -4.30965 0.66087 1.45647 -0.02299 0 0 1.46291 -1.76025 -0 -0 -0.70794 -0.33795 0 0 0 0 0 0 0 0 0 0 0.06704 0 0 0 -0.11845 0 2.3386 -0.09919 0 -1.37053
LEU_86 -5.84613 0.58298 1.41233 -0.49838 0.57631 0.11749 1.2368 -1.6427 -0 -0 -0.8922 0.20728 0 0 0 0 0 0 0 0 0 0 0.04338 0.10052 0.36628 0 -0.28345 0 0.72952 -0.12621 0 -3.91619
GLY_87 -1.65267 0.07384 2.16544 -6e-05 0 0 1.05994 -1.08569 -0.00066 -0.00569 -0.65402 -0.39179 0 0 0 0 0 0 0 0 0 0 -0.12167 0 0 0 -1.49098 0 1.2108 0.31998 0 -0.57323
THR_88 -4.7499 0.76486 3.33469 -0.18066 0.13262 0.06315 1.80825 -1.98515 -0.002 -0.028 -2.67574 -0.94274 0 0 0 0 -0.3178 0 0 0 0 0 -0.07681 0.14856 0.39653 0 -0.61846 2.2912 -1.425 1.37618 0 -2.68622
THR_89 -4.22269 0.53194 4.2928 -0.11089 0.06606 0.07296 2.38724 -2.17769 -0.00248 -0.05372 -2.67172 -0.71246 0 0 0 -0.4551 0 0 0 0 0 0 -0.01681 0.03539 0.0444 0 -0.51703 2.28768 -1.425 0.87357 0 -1.77353
VAL_90 -6.21229 1.22773 2.35125 -0.27272 0.22014 0.04414 1.83171 -2.18408 -0 -0 -1.04821 0.50709 0 0 0 0 0 0 0 0 0 0 -0.03748 0.00726 0.65565 0 0.09128 0 2.085 -0.16116 0 -0.89468
GLU_91 -5.00367 0.85789 6.62825 -0.45646 0.18522 1.42065 2.81618 -2.8594 -0.02426 -0.15725 -4.16062 -2.74086 0 0 0 0 0 0 0 0 0 0 0.28137 0.03942 0 4.00399 -0.15792 0 -2.5358 -0.13979 0 -2.00304
GLU_92 -6.20823 0.29523 7.38684 -0.34638 0.08215 0.41792 3.32111 -3.09829 -0.02808 -0.23328 -4.22056 -0.58416 0 0 0 -0.4551 -1.33921 0 0 0 0 0 0.09836 0.00311 0 4.08564 -0.29253 0 -2.5358 -0.32223 0 -3.97347
ALA_93 -5.91506 0.17836 2.15298 -0.02212 0 0 2.39833 -2.42139 -0 -0 -1.58039 -0.38068 0 0 0 0 0 0 0 0 0 0 0.09067 0 0 0 -0.26481 0 2.3386 -0.26431 0 -3.6898
VAL_94 -6.57928 1.05892 3.4897 -0.30448 0.21274 0.06824 2.81928 -2.61969 -0 -0 -2.29632 -0.06512 0 0 0 0 0 0 0 0 0 0 -0.02638 0.05932 0.04594 0 -0.3749 0 2.085 0.1637 0 -2.26335
LYS_95 -5.06734 0.31054 5.29589 -0.3068 0.02476 0.13569 2.59617 -2.46768 -0 -0 -1.78375 0.0037 0 0 0 0 0 0 0 0 0 0 0.01572 0.1294 1.72033 0 0.00723 0 -1.6738 0.18054 0 -0.87938
ARG_96 -6.93337 0.40345 6.33782 -0.62729 0.1668 0.35159 3.34256 -2.96243 -0 -0 -3.45751 0.26733 0 0 0 0 -1.02141 0 0 0 0 0 -0.02986 0.02457 2.52991 0 -0.06044 0 -1.281 -0.03747 0 -2.98676
ALA_97 -6.86909 0.96833 3.49219 -0.0219 0 0 3.25419 -2.95931 -0 -0 -2.3416 -0.38172 0 0 0 0 0 0 0 0 0 0 0.01651 0 0 0 -0.25308 0 2.3386 -0.14951 0 -2.9064
LEU_98 -6.42143 0.83923 4.98543 -0.51512 0.45665 0.1296 2.72532 -2.7804 -0 -0 -1.59591 0.26077 0 0 0 0 0 0 0 0 0 0 0.42342 0.04491 0.2976 0 -0.30902 0 0.72952 -0.20225 0 -0.93169
LYS_99 -4.29026 0.3016 5.23624 -0.30524 0.02762 0.13627 2.56336 -2.37376 -0 -0 -1.63079 -0.01398 0 0 0 0 0 0 0 0 0 0 0.18293 0.00668 1.7606 0 0.01447 0 -1.6738 -0.1409 0 -0.19894
LEU_100 -8.84172 1.03497 3.4338 -0.4891 0.3566 0.11429 2.9642 -2.89894 -0.02573 -0.13905 -2.0725 0.21293 0 0 0 0 0 0 0 0 0 0 -0.04592 0.25963 0.36173 0 -0.28226 0 0.72952 -0.11101 0 -5.43859
LYS_101 -7.54831 0.71452 6.55983 -0.396 0.06439 0.18393 3.67104 -3.30476 -0 -0 -2.50962 -0.04575 0 0 0 0 0 0 0 0 0 0 0.12753 0.17329 1.70704 0 0.0395 0 -1.6738 0.51767 0 -1.71951
THR_102 -2.8459 0.10378 3.49336 -0.11679 0.06322 0.05903 1.42653 -1.70674 -0 -0 -0.17895 -1.29342 0 0 0 0 0 0 0 0 0 0 0.14982 0.02612 0.25894 0 -0.13825 2.29326 -1.425 0.45161 0 0.62063
LYS_103 -3.47306 0.21322 3.41928 -0.43009 0.07325 0.23786 1.59552 -1.58352 -0 -0 -0.20511 -0.07152 0 0 0 0 0 0 0 0 0 0 0.03659 0.01958 2.21449 0 -0.06411 0 -1.6738 0.02924 0 0.33783
LEU_104 -5.5632 0.54296 1.09639 -0.5302 0.46677 0.15177 1.1483 -1.38556 -0 -0 -1.13106 0.13927 0 0 0 0 0 0 0 0 0 0 0.02015 0.0606 0.19605 0 -0.17882 0 0.72952 -0.06755 0 -4.30463
GLY_105 -1.71777 0.09165 2.01338 -5e-05 0 0 1.08199 -1.08441 -0.00143 -0.03679 -0.14963 -0.3738 0 0 0 0 0 0 0 0 0 0 0.29578 0 0 0 -0.85186 0 1.2108 -0.15051 0 0.32733
VAL_106 -6.0829 0.6263 2.38393 -0.30912 0.22248 0.0627 1.80343 -2.02786 -0.02573 -0.13905 -1.20217 -0.21005 0 0 0 0 0 0 0 0 0 0 -0.00236 0.00814 0.07405 0 -0.49598 0 2.085 0.00624 0 -3.22296
SER_107 -4.60446 0.26526 4.98323 -0.02628 0 0.06185 3.02803 -2.3454 -0 -0 -2.46853 -0.50774 0 0 0 -1.84079 0 0 0 0 0 0 -0.02129 0.05179 0.13825 0 -0.48255 0.6196 -1.1772 -0.22513 0 -4.55136
LEU_108 -5.9272 0.42437 2.58782 -0.6952 0.42836 0.25368 1.78804 -1.98011 -0 -0 -0.30711 0.12377 0 0 0 0 0 0 0 0 0 0 -0.0367 0.07702 0.95537 0 -0.2359 0 0.72952 -0.04907 0 -1.86336
GLU_109 -5.54569 0.56412 6.55467 -0.20982 0.02139 0.29149 3.00243 -2.71476 -0 -0 -3.21208 -0.54034 0 0 0 0 -1.44023 0 0 0 0 0 0.51507 0.00249 0 4.25919 -0.25191 0 -2.5358 -0.06875 0 -1.30853
GLN_110 -6.64982 0.474 6.63131 -0.2559 0.02711 0.19705 3.64968 -3.06017 -0.00143 -0.03679 -3.36625 -0.38504 0 0 0 -1.84079 -0.75156 0 0 0 0 0 0.28817 0.01923 0 2.89269 -0.17973 0 -1.0644 -0.22543 0 -3.63806
ALA_111 -7.03351 1.23537 3.32804 -0.0226 0 0 2.90476 -2.91549 -0 -0 -1.9791 -0.39682 0 0 0 0 0 0 0 0 0 0 0.11354 0 0 0 -0.27446 0 2.3386 -0.13103 0 -2.8327
LEU_112 -9.71306 1.33568 3.7149 -0.50792 0.39757 0.12359 3.01378 -3.14196 -0 -0 -2.25586 0.23116 0 0 0 0 0 0 0 0 0 0 0.52125 0.09895 0.30796 0 -0.3119 0 0.72952 -0.1864 0 -5.64274
PHE_113 -8.0636 0.60481 3.77547 -0.88206 0.04301 0.36495 2.99864 -2.75569 -0 -0 -2.16938 0.10166 0 0 0 0 0 0 0 0 0 0 0.73595 0.22132 0 2.48085 0.0541 0 1.4028 -0.10855 0 -1.19572
ILE_114 -8.57095 1.54859 2.40763 -0.51273 0.56995 0.10174 2.52162 -2.63198 -0 -0 -1.67114 0.11269 0 0 0 0 0 0 0 0 0 0 0.01332 0.15973 0.55707 0 -0.3587 0 1.0317 0.3429 0 -4.37856
LEU_115 -9.14075 0.87667 2.11632 -0.50521 0.37317 0.1221 2.51599 -2.67996 -0 -0 -1.30746 0.24534 0 0 0 0 0 0 0 0 0 0 -0.03168 0.27673 0.29206 0 -0.30074 0 0.72952 0.32375 0 -6.09415
ALA_116 -6.50013 1.0487 2.43995 -0.01876 0 0 2.86961 -2.80848 -0 -0 -2.17178 -0.3183 0 0 0 0 0 0 0 0 0 0 0.06148 0 0 0 0.18916 0 2.3386 0.54936 0 -2.32058
VAL_117 -7.32162 0.99305 2.59523 -0.32049 0.36395 0.07393 2.87247 -2.619 -0 -0 -2.22257 -0.22772 0 0 0 0 0 0 0 0 0 0 0.17191 0.05343 0.26405 0 -0.23901 0 2.085 0.60266 0 -2.87472
ALA_118 -5.2224 0.1385 3.62722 -0.02152 0 0 2.67124 -2.6651 -0 -0 -2.76611 -0.368 0 0 0 0 0 0 0 0 0 0 0.42564 0 0 0 -0.24189 0 2.3386 0.09669 0 -1.98712
ALA_119 -4.11346 0.38134 2.22243 -0.023 0 0 1.35921 -1.94466 -0 -0 -0.66294 -0.35301 0 0 0 0 0 0 0 0 0 0 0.076 0 0 0 -0.1165 0 2.3386 0.0039 0 -0.83207
ALA_120 -4.57632 0.46627 0.7614 -0.02328 0 0 1.47435 -1.68706 -0 -0 -0.63135 -0.35594 0 0 0 0 0 0 0 0 0 0 0.03515 0 0 0 -0.27399 0 2.3386 -0.24312 0 -2.71529
LEU_121 -5.61839 1.05411 1.32933 -0.49636 0.33923 0.11327 1.07172 -1.68275 -0 -0 -0.5695 -0.00633 0 0 0 0 0 0 0 0 0 0 0.16288 0.95696 2.91973 0 -0.24535 0 0.72952 -0.05739 0 0.00069
GLY_122 -1.62973 0.07389 2.03481 -6e-05 0 0 0.8945 -1.04839 -0 -0 -0.82444 -0.36816 0 0 0 0 0 0 0 0 0 0 0.04537 0 0 0 -1.49811 0 1.2108 0.82803 0 -0.28149
THR_123 -3.89727 0.16262 3.67357 -0.10539 0.07429 0.06671 1.27731 -1.79917 -0.00463 -0.01852 -1.73627 -0.48803 0 0 0 0 0 0 0 0 0 0 0.04202 0.0183 0.22736 0 -0.79616 2.29767 -1.425 0.89914 0 -1.53146
THR_124 -3.72889 0.11717 4.66305 -0.11302 0.06011 0.07546 2.42427 -2.11575 -0.01761 -0.12697 -2.45973 -0.52541 0 0 0 -0.46095 0 0 0 0 0 0 0.01953 0.01801 0.0451 0 -0.37491 2.28653 -1.425 0.01331 0 -1.6257
VAL_125 -5.3221 0.66171 2.06213 -0.30531 0.21781 0.0689 1.6039 -1.91046 -0 -0 -0.88976 -0.09392 0 0 0 0 0 0 0 0 0 0 -0.03889 0.00073 0.15011 0 -0.2901 0 2.085 -0.099 0 -2.09924
GLU_126 -4.60161 0.25105 5.58113 -0.4679 0.27452 1.47496 1.96025 -2.44174 -0.02797 -0.149 -2.07499 -2.87624 0 0 0 0 0 0 0 0 0 0 -0.01782 0.05274 0 3.98489 -0.23995 0 -2.5358 -0.12997 0 -1.98343
GLU_127 -6.15336 0.27651 7.67164 -0.32828 0.05936 0.38162 3.46374 -3.1476 -0.04616 -0.2681 -3.38902 -0.57273 0 0 0 -0.46095 -1.02203 0 0 0 0 0 -0.03574 0.00215 0 3.38194 -0.15002 0 -2.5358 -0.27321 0 -3.14607
ALA_128 -5.06302 0.19633 3.22367 -0.02087 0 0 2.36218 -2.42836 -0.00636 -0.04141 -1.64714 -0.35944 0 0 0 0 0 0 0 0 0 0 -0.03232 0 0 0 -0.26856 0 2.3386 -0.12116 0 -1.86785
VAL_129 -7.30701 0.96713 2.78622 -0.3037 0.23048 0.06761 2.82422 -2.62538 -0 -0 -2.01995 -0.03223 0 0 0 0 0 0 0 0 0 0 -0.0596 0.01737 0.04816 0 -0.39836 0 2.085 0.17873 0 -3.54131
LYS_130 -5.32357 0.29167 5.4858 -0.30704 0.02643 0.1393 2.58755 -2.53658 -0 -0 -1.96397 0.00691 0 0 0 0 0 0 0 0 0 0 0.1412 0.05485 1.72681 0 0.0026 0 -1.6738 0.12692 0 -1.21491
ARG_131 -6.42946 0.51213 6.08436 -0.62715 0.17361 0.3479 3.19861 -2.82153 -0 -0 -3.47173 0.26015 0 0 0 0 -1.02203 0 0 0 0 0 0.00605 0.01848 2.52594 0 -0.06579 0 -1.281 -0.11461 0 -2.70607
ALA_132 -7.10884 0.82065 3.51321 -0.02183 0 0 3.17565 -3.02868 -0.0023 -0.01503 -2.45725 -0.36106 0 0 0 0 0 0 0 0 0 0 0.09516 0 0 0 -0.21247 0 2.3386 -0.16274 0 -3.42691
LEU_133 -6.5299 0.80847 4.62901 -0.51304 0.41952 0.13108 2.64024 -2.6534 -0 -0 -2.39454 0.25912 0 0 0 0 0 0 0 0 0 0 0.5677 0.16759 0.28462 0 -0.30284 0 0.72952 -0.18312 0 -1.93998
LYS_134 -4.71413 0.24963 5.56651 -0.30285 0.02837 0.1324 2.46908 -2.45049 -0 -0 -1.99695 0.00668 0 0 0 0 0 0 0 0 0 0 0.16516 0.00747 1.80302 0 0.04695 0 -1.6738 -0.00224 0 -0.6652
LEU_135 -8.46299 0.88756 3.46361 -0.49335 0.41726 0.11521 2.86772 -2.80341 -0.01596 -0.11157 -2.18671 0.2287 0 0 0 0 0 0 0 0 0 0 -0.02207 0.15347 0.37673 0 -0.27442 0 0.72952 0.03061 0 -5.1001
LYS_136 -7.57157 0.90285 6.6629 -0.48344 0.09249 0.3488 3.4053 -3.25146 -0 -0 -2.45291 0.21752 0 0 0 0 0 0 0 0 0 0 -0.00868 0.09017 2.10303 0 0.0368 0 -1.6738 0.43237 0 -1.14962
THR_137 -2.93506 0.0949 3.79892 -0.20526 0.1686 0.07508 1.40579 -1.7271 -0 -0 -1.16651 -0.06128 0 0 0 0 0 0 0 0 0 0 0.136 8e-05 0.0976 0 -0.00912 2.29222 -1.425 0.82902 0 1.36889
LYS_138 -3.32437 0.10655 3.35919 -0.30575 0.02728 0.14053 1.4341 -1.53953 -0 -0 -0.47188 -0.02949 0 0 0 0 0 0 0 0 0 0 0.0383 0.02766 1.8338 0 -0.0783 0 -1.6738 0.26075 0 -0.19496
LEU_139 -5.07157 0.50093 1.25682 -0.53247 0.51189 0.14768 1.21683 -1.39441 -0 -0 -1.0878 0.17659 0 0 0 0 0 0 0 0 0 0 0.07637 0.06364 0.1906 0 -0.20035 0 0.72952 -0.29263 0 -3.70836
GLY_140 -1.65784 0.08337 1.97171 -5e-05 0 0 0.93428 -1.05467 -0.00048 -0.01462 -0.28775 -0.36799 0 0 0 0 0 0 0 0 0 0 0.13171 0 0 0 -1.11489 0 1.2108 0.00471 0 -0.1617
VAL_141 -5.96283 0.79285 2.15185 -0.30654 0.2179 0.06079 1.65477 -1.91731 -0.01596 -0.11157 -1.28429 -0.16313 0 0 0 0 0 0 0 0 0 0 0.01439 0.00296 0.04413 0 -0.4946 0 2.085 0.25996 0 -2.97162
SER_142 -4.66672 0.19384 4.9938 -0.02784 0 0.06539 3.06787 -2.35113 -0 -0 -2.71329 -0.48807 0 0 0 -1.63035 0 0 0 0 0 0 -0.02745 0.10212 0.17242 0 -0.42742 0.60385 -1.1772 -0.16766 0 -4.47786
LEU_143 -6.40185 0.46051 1.93962 -0.7118 0.53488 0.28433 1.71887 -1.87925 -0 -0 -0.68481 0.1081 0 0 0 0 0 0 0 0 0 0 0.00719 0.01493 1.09642 0 -0.27075 0 0.72952 -0.2163 0 -3.27039
GLU_144 -5.20497 0.3193 4.88396 -0.20835 0.02198 0.28788 2.26318 -2.26362 -0 -0 -1.86578 -0.53554 0 0 0 0 -0.75156 0 0 0 0 0 0.14332 0.01762 0 4.29705 -0.18758 0 -2.5358 -0.09653 0 -1.41545
GLN_145 -7.44367 0.5003 7.07846 -0.26107 0.05364 0.20857 3.67318 -3.22747 -0.00048 -0.01462 -3.34425 -0.46048 0 0 0 -1.63035 -0.50159 0 0 0 0 0 0.52965 0.16977 0 2.65759 -0.06559 0 -1.0644 -0.08728 0 -3.23007
ALA_146 -6.91318 0.89431 3.19372 -0.02242 0 0 2.70325 -2.85228 -0 -0 -1.64371 -0.36567 0 0 0 0 0 0 0 0 0 0 0.39952 0 0 0 -0.17951 0 2.3386 0.02682 0 -2.42054
LEU_147 -9.13579 1.35074 3.1941 -0.48485 0.21033 0.11797 2.71548 -2.82499 -0 -0 -2.1284 0.17671 0 0 0 0 0 0 0 0 0 0 -0.00748 0.70565 0.28285 0 -0.29144 0 0.72952 -0.03112 0 -5.42072
LYS_148 -7.47912 0.89243 8.83633 -0.30107 0.02313 0.13078 4.4196 -3.72769 -0 -0 -8.25127 -0.00678 0 0 0 0 -0.87625 0 0 0 0 0 0.17081 0.27938 1.71491 0 -0.02623 0 -1.6738 -0.15403 0 -6.02887
ILE_149 -8.68846 1.4953 2.525 -0.51819 0.68083 0.10305 2.72788 -2.69166 -0 -0 -1.77225 0.10441 0 0 0 0 0 0 0 0 0 0 -0.00964 0.00204 0.62571 0 -0.34251 0 1.0317 0.12488 0 -4.60191
LEU_150 -8.04115 1.01452 2.57907 -0.50484 0.34658 0.11667 2.34403 -2.55368 -0 -0 -1.42381 0.29413 0 0 0 0 0 0 0 0 0 0 0.20132 0.27429 0.38909 0 -0.26259 0 0.72952 0.30887 0 -4.18799
LEU_151 -7.92805 0.84413 2.8024 -0.7312 0.61714 0.3191 2.54126 -2.72037 -0 -0 -2.04843 0.16129 0 0 0 0 0 0 0 0 0 0 0.13196 0.03516 0.98174 0 -0.26442 0 0.72952 0.06001 0 -4.46877
VAL_152 -8.53497 1.257 3.48834 -0.31433 0.29542 0.07159 3.16994 -2.96436 -0 -0 -2.57182 -0.0717 0 0 0 0 0 0 0 0 0 0 0.09834 0.22439 0.09306 0 -0.22149 0 2.085 0.18547 0 -3.71012
ALA_153 -6.15672 0.50169 3.74655 -0.02117 0 0 2.72765 -2.96853 -0 -0 -2.56183 -0.35677 0 0 0 0 0 0 0 0 0 0 0.09948 0 0 0 -0.12403 0 2.3386 0.3396 0 -2.43548
ALA_154 -3.4159 0.18082 2.53912 -0.02234 0 0 1.48114 -1.73832 -0 -0 -0.52146 -0.38538 0 0 0 0 0 0 0 0 0 0 -0.01612 0 0 0 -0.21644 0 2.3386 0.04149 0 0.26521
LEU_155 -6.35808 1.05522 1.75978 -0.49619 0.41876 0.11425 1.49748 -1.92257 -0 -0 -0.98763 0.24277 0 0 0 0 0 0 0 0 0 0 0.03441 0.17338 0.44037 0 -0.2495 0 0.72952 -0.11653 0 -3.66457
LEU_156 -6.56325 0.80933 2.17961 -0.51471 0.47353 0.13026 1.51434 -1.97032 -0 -0 -0.74225 0.21882 0 0 0 0 0 0 0 0 0 0 -0.04958 0.03541 0.35911 0 -0.2912 0 0.72952 -0.0697 0 -3.7511
GLY_157 -1.598 0.04977 2.18178 -5e-05 0 0 0.99747 -1.07524 -0 -0 -0.66248 -0.40479 0 0 0 0 0 0 0 0 0 0 -0.12798 0 0 0 -1.42362 0 1.2108 0.17531 0 -0.67703
THR_158 -4.48612 0.64132 2.40478 -0.18626 0.14737 0.06237 1.37824 -1.6372 -0 -0 -1.34002 -0.77743 0 0 0 -0.21419 0 0 0 0 0 0 0.00658 0.0428 0.63764 0 -0.71945 2.29332 -1.425 1.03381 0 -2.13743
THR_159 -4.12143 0.43998 4.30875 -0.11209 0.07124 0.07499 2.44252 -2.13746 -0.00024 -0.00436 -2.30644 -0.6436 0 0 0 -0.52655 0 0 0 0 0 0 -0.02456 0.03921 0.0329 0 -0.46941 2.28795 -1.425 0.62034 0 -1.45325
VAL_160 -5.24359 0.71989 1.98144 -0.31273 0.26519 0.07191 1.66072 -1.89724 -0 -0 -0.87777 -0.14832 0 0 0 0 0 0 0 0 0 0 -0.07104 0.00022 0.30855 0 -0.18353 0 2.085 -0.15374 0 -1.79504
GLU_161 -4.6961 0.34981 5.08194 -0.46587 0.27213 1.46462 2.03409 -2.42671 -0.02825 -0.14812 -2.05684 -2.9598 0 0 0 0 0 0 0 0 0 0 -0.04544 0.02955 0 4.00466 -0.28421 0 -2.5358 -0.21046 0 -2.62079
GLU_162 -6.62956 0.44364 7.362 -0.65477 0.19915 1.22384 3.4727 -3.13348 -0.02838 -0.15003 -3.07134 -0.61797 0 0 0 -0.31236 -0.87643 0 0 0 0 0 0.34513 0.00124 0 3.41453 -0.25405 0 -2.5358 -0.40591 0 -2.20785
ALA_163 -5.93276 0.36916 2.65158 -0.02153 0 0 2.45621 -2.56533 -0.00024 -0.00436 -1.89749 -0.36617 0 0 0 0 0 0 0 0 0 0 0.16683 0 0 0 -0.33152 0 2.3386 -0.31834 0 -3.45538
VAL_164 -6.22692 0.58827 3.04635 -0.30822 0.25309 0.07006 2.64243 -2.49066 -0 -0 -1.90401 -0.10852 0 0 0 0 0 0 0 0 0 0 -0.06167 0 0.11442 0 -0.37885 0 2.085 -0.01328 0 -2.6925
TYR_165 -5.67065 0.4161 5.17941 -0.60046 0.18899 0.27957 2.78122 -2.65464 -0 -0 -2.29757 -0.23477 0 0 0 0 0 0 0 0 0 0 0.13313 0.01971 0 2.76035 0.15055 0 0.96414 0.13628 0 1.55134
ARG_166 -8.10949 0.69799 6.70343 -0.44779 0.07862 0.22757 3.45097 -3.27281 -0 -0 -2.96537 0.39756 0 0 0 0 -0.87643 0 0 0 0 0 0.11124 0.47641 2.05709 0 -0.09796 0 -1.281 -0.04881 0 -2.89877
ALA_167 -6.4687 0.6269 3.16618 -0.02159 0 0 2.8558 -2.78631 -0 -0 -2.23191 -0.3806 0 0 0 0 0 0 0 0 0 0 -0.00739 0 0 0 -0.29194 0 2.3386 -0.21114 0 -3.41211
LEU_168 -5.65253 0.51473 5.05585 -0.71587 0.56719 0.28753 2.79149 -2.65522 -0 -0 -2.36595 0.16565 0 0 0 0 0 0 0 0 0 0 0.2388 0.0154 0.9937 0 -0.26837 0 0.72952 -0.13795 0 -0.43603
LYS_169 -4.49767 0.16537 5.32403 -0.30321 0.02613 0.13347 2.38643 -2.4049 -0.00014 -0.00191 -2.19393 0.00237 0 0 0 0 0 0 0 0 0 0 0.23212 0.02347 1.73017 0 0.0088 0 -1.6738 -0.07283 0 -1.11603
LEU_170 -8.93235 1.26965 3.34914 -0.50162 0.33696 0.12408 2.98294 -2.89659 -0.01854 -0.09241 -2.03918 0.21977 0 0 0 0 0 0 0 0 0 0 0.19417 0.24727 0.3841 0 -0.27217 0 0.72952 -0.08112 0 -4.99641
LYS_171 -7.07118 0.97335 6.55057 -0.48361 0.10932 0.3169 3.46764 -3.18841 -0 -0 -2.71754 0.29623 0 0 0 0 0 0 0 0 0 0 0.22364 0.27991 1.99951 0 0.06157 0 -1.6738 0.71957 0 -0.13633
THR_172 -3.09239 0.14038 4.0328 -0.20194 0.13856 0.07276 1.56182 -1.83034 -0 -0 -1.21432 -0.08159 0 0 0 0 0 0 0 0 0 0 0.06353 0.00205 0.07738 0 -0.02644 2.28993 -1.425 1.05096 0 1.55816
LYS_173 -3.51489 0.09783 4.49752 -0.43528 0.07537 0.24941 2.40364 -1.94386 -0 -0 -2.69719 -0.10376 0 0 0 0 -0.45358 0 0 0 0 0 0.30914 0.01094 2.31954 0 -0.05018 0 -1.6738 0.31965 0 -0.5895
LEU_174 -5.59311 0.61509 1.34387 -0.52799 0.52021 0.14309 1.17534 -1.4406 -0 -0 -0.87004 0.17665 0 0 0 0 0 0 0 0 0 0 0.03877 0.09541 0.21276 0 -0.21652 0 0.72952 -0.1296 0 -3.72714
GLY_175 -1.82022 0.08149 2.18517 -5e-05 0 0 1.1906 -1.16424 -0.00177 -0.04353 -0.51257 -0.38191 0 0 0 0 0 0 0 0 0 0 0.05852 0 0 0 -1.09942 0 1.2108 0.00715 0 -0.28998
VAL_176 -6.09657 0.80756 2.35388 -0.31502 0.23439 0.06612 1.66428 -2.01816 -0.01854 -0.09241 -1.21036 -0.22979 0 0 0 0 0 0 0 0 0 0 -0.03197 0.00811 0.14466 0 -0.42763 0 2.085 0.02841 0 -3.04805
SER_177 -4.47041 0.2358 4.93369 -0.0271 0 0.0639 3.03649 -2.33 -0 -0 -2.54153 -0.50205 0 0 0 -1.68163 0 0 0 0 0 0 -0.02079 0.05848 0.14261 0 -0.47368 0.60202 -1.1772 -0.30011 0 -4.4515
LEU_178 -5.70626 0.68062 2.84898 -0.50188 0.5739 0.11636 2.11815 -2.09418 -0 -0 -0.66454 0.26247 0 0 0 0 0 0 0 0 0 0 -0.01124 0.04508 0.32346 0 -0.279 0 0.72952 -0.18899 0 -1.74754
GLU_179 -5.45237 0.42005 6.65348 -0.32628 0.03886 0.36865 2.96956 -2.76326 -0 -0 -3.21658 -0.59195 0 0 0 0 -1.37784 0 0 0 0 0 0.62997 0.19929 0 3.55197 -0.20486 0 -2.5358 -0.14771 0 -1.78481
GLN_180 -7.05983 0.55585 7.50994 -0.25874 0.03427 0.19821 4.30124 -3.43219 -0.00177 -0.04353 -3.85071 -0.41282 0 0 0 -1.68163 -0.87934 0 0 0 0 0 0.13547 0.08407 0 2.88841 -0.19059 0 -1.0644 -0.20557 0 -3.37368
ALA_181 -7.24381 1.33928 3.93724 -0.0223 0 0 3.49975 -3.15952 -0 -0 -2.28207 -0.37319 0 0 0 0 0 0 0 0 0 0 -0.03471 0 0 0 -0.24791 0 2.3386 -0.23847 0 -2.48712
LEU_182 -9.10911 1.50606 4.01243 -0.4959 0.34244 0.11756 3.2281 -3.11756 -0 -0 -2.58709 0.22199 0 0 0 0 0 0 0 0 0 0 0.97499 0.13091 0.34093 0 -0.28838 0 0.72952 -0.2277 0 -4.22083
LEU_183 -8.27759 0.50223 6.19689 -0.72597 0.46997 0.31666 3.54512 -3.4741 -0 -5e-05 -3.09855 0.10776 0 0 0 0 0 0 0 0 0 0 0.43366 0.04683 0.99847 0 -0.24196 0 0.72952 0.07011 0 -2.40102
ILE_184 -9.10235 1.27255 2.65988 -0.51685 0.62032 0.10397 2.77977 -2.79595 -0 -0 -1.61234 0.03461 0 0 0 0 0 0 0 0 0 0 -0.04124 0.11318 0.57978 0 -0.37552 0 1.0317 0.38217 0 -4.86632
LEU_185 -9.33539 1.07884 2.35474 -0.49669 0.44398 0.11033 2.58447 -2.734 -0 -0 -1.71357 0.27756 0 0 0 0 0 0 0 0 0 0 0.15806 0.15672 0.51625 0 -0.24069 0 0.72952 0.35421 0 -5.75567
ALA_186 -5.62452 0.55412 3.61778 -0.02124 0 0 2.86929 -2.72706 -0.00719 -0.07943 -2.86951 -0.34469 0 0 0 0 0 0 0 0 0 0 0.11668 0 0 0 -0.19281 0 2.3386 0.05256 0 -2.31742
THR_187 -8.23061 0.57425 6.56148 -0.20992 0.1897 0.07652 4.00842 -3.58577 -0 -0 -3.30651 -0.13253 0 0 0 0 0 0 0 0 0 0 0.27977 0.01528 0.08235 0 0.02128 2.45385 -1.425 0.25543 0 -2.37202
ALA_188 -6.35674 0.45106 3.93969 -0.02198 0 0 2.9908 -3.08463 -0 -0 -2.82197 -0.34712 0 0 0 0 0 0 0 0 0 0 -0.04893 0 0 0 -0.2693 0 2.3386 0.2486 0 -2.98191
ALA_189 -4.172 0.54485 2.54182 -0.0208 0 0 1.65416 -2.0044 -0 -0 -0.87629 -0.36206 0 0 0 0 0 0 0 0 0 0 0.01744 0 0 0 -0.09161 0 2.3386 0.01138 0 -0.41891
VAL_190 -5.56571 0.87123 2.29397 -0.31803 0.34156 0.07292 1.88952 -2.00465 -0 -0 -0.97168 -0.12132 0 0 0 0 0 0 0 0 0 0 0.24734 0.12566 0.17369 0 -0.30311 0 2.085 0.09624 0 -1.08737
LEU_191 -6.20424 0.68849 1.65917 -0.50728 0.49594 0.12514 1.09074 -1.75527 -0 -0 -0.60477 0.23057 0 0 0 0 0 0 0 0 0 0 -0.03967 0.14721 0.2899 0 -0.30792 0 0.72952 -0.01567 0 -3.97813
GLY_192 -1.64478 0.0594 2.20162 -6e-05 0 0 1.09579 -1.09335 -0 -0 -0.90146 -0.38839 0 0 0 0 0 0 0 0 0 0 -0.10461 0 0 0 -1.49673 0 1.2108 0.31817 0 -0.7436
THR_193 -4.92516 0.7063 3.08496 -0.19301 0.14606 0.06626 1.85885 -1.97795 -7e-05 -0.00241 -2.39894 -0.89415 0 0 0 0 -0.20183 0 0 0 0 0 -0.02143 0.01843 0.8121 0 -0.78931 2.55423 -1.425 0.82819 0 -2.75387
THR_194 -4.03803 0.57344 2.78427 -0.21619 0.15928 0.07967 1.91032 -1.82002 -0.01445 -0.07402 -2.2408 -0.81578 0 0 0 0 0 0 0 0 0 0 0.932 0.05077 1.98526 0 -0.5491 2.30586 -1.425 0.39645 0 -0.01605
VAL_195 -5.22645 0.58023 1.26442 -0.30427 0.24071 0.0687 1.51339 -1.6553 -0 -0 -0.92539 -0.09338 0 0 0 0 0 0 0 0 0 0 0.06121 0.02119 0.18785 0 -0.38875 0 2.085 0.0272 0 -2.54364
GLU_196 -3.99404 0.16949 4.97131 -0.42094 0.05805 0.80751 2.68416 -2.24821 -0.01445 -0.07402 -3.28689 -0.47929 0 0 0 0 -0.45358 0 0 0 0 0 -0.03359 0.06871 0 3.4062 -0.28102 0 -2.5358 -0.14208 0 -1.79849
GLU_197 -6.22379 0.57091 6.96418 -0.33654 0.05664 0.36935 3.0574 -2.99683 -0 -0 -3.86482 -0.53669 0 0 0 0 -1.05436 0 0 0 0 0 0.26705 0.01851 0 4.4432 -0.20252 0 -2.5358 -0.3667 0 -2.37081
ALA_198 -5.70324 0.23656 2.5231 -0.02306 0 0 2.19584 -2.43011 -0 -0 -1.62259 -0.37519 0 0 0 0 0 0 0 0 0 0 0.17776 0 0 0 -0.41343 0 2.3386 -0.28725 0 -3.38302
VAL_199 -6.82363 0.95545 2.90388 -0.30351 0.24056 0.06743 2.67494 -2.51425 -0 -0 -1.93178 0.00049 0 0 0 0 0 0 0 0 0 0 -0.07181 0.03057 0.03811 0 -0.36797 0 2.085 0.07896 0 -2.93755
LYS_200 -5.22996 0.25687 5.33103 -0.30678 0.02741 0.13863 2.50845 -2.48925 -0 -0 -1.86694 -0.03015 0 0 0 0 0 0 0 0 0 0 0.28784 0.0157 1.75671 0 0.01677 0 -1.6738 0.15206 0 -1.10541
ARG_201 -6.80416 0.37407 6.33493 -0.62797 0.1678 0.3497 3.08164 -2.97457 -7e-05 -0.00241 -3.62047 0.27904 0 0 0 0 -0.85252 0 0 0 0 0 -0.00288 0.03928 2.51449 0 -0.09014 0 -1.281 -0.04472 0 -3.15996
ALA_202 -6.69767 0.8923 3.32339 -0.02198 0 0 3.09269 -2.84435 -0 -0 -2.48079 -0.35952 0 0 0 0 0 0 0 0 0 0 0.05024 0 0 0 -0.14847 0 2.3386 -0.07075 0 -2.92631
LEU_203 -6.13215 0.51153 4.89339 -0.50318 0.35893 0.12237 2.74654 -2.67676 -0 -0 -2.54668 0.23897 0 0 0 0 0 0 0 0 0 0 0.3969 0.09928 0.3653 0 -0.28029 0 0.72952 -0.12889 0 -1.80521
LYS_204 -4.55615 0.23819 5.47021 -0.3055 0.02707 0.13811 2.58854 -2.47561 -0 -0 -2.27903 -0.01922 0 0 0 0 0 0 0 0 0 0 0.25401 0.02304 1.76457 0 -0.01304 0 -1.6738 -0.15565 0 -0.97426
LEU_205 -7.84725 0.91372 3.50397 -0.71665 0.48007 0.29366 2.82051 -2.73267 -0.01159 -0.06597 -1.93462 0.14174 0 0 0 0 0 0 0 0 0 0 0.18558 0.12971 0.92869 0 -0.25108 0 0.72952 -0.10022 0 -3.53287
LYS_206 -6.773 0.43558 6.17501 -0.50579 0.10838 0.42217 2.47286 -2.87976 -0.00558 -0.01274 -1.05336 0.14146 0 0 0 0 0 0 0 0 0 0 0.07241 0.06717 2.39811 0 -0.01546 0 -1.6738 0.06627 0 -0.56007
THR_207 -2.99156 0.12567 3.94237 -0.20047 0.13118 0.07286 1.50138 -1.80297 -0 -0 -1.00172 -0.12056 0 0 0 0 0 0 0 0 0 0 -0.02521 0.01063 0.14307 0 0.00937 2.28598 -1.425 0.3944 0 1.04941
LYS_208 -3.29416 0.12028 4.28897 -0.43057 0.07498 0.24372 2.42906 -1.87117 -0 -0 -2.36618 -0.08151 0 0 0 0 -0.37298 0 0 0 0 0 -0.02928 0.02893 2.21364 0 0.01987 0 -1.6738 0.30332 0 -0.39687
LEU_209 -5.25908 1.3423 2.41365 -0.60656 0.37897 0.15286 1.15814 -1.51762 -0.01159 -0.06597 -2.23406 0.35597 0 0 0 0 0 0 0 0 0 0 -0.04059 0.01931 0.55913 0 -0.37117 0 0.72952 -0.14011 0 -3.13691
GLY:CtermProteinFull_210 -1.38166 0.85709 1.50649 -0.41583 0.04866 1.26554 0.08265 -0.40005 -0 -0 -1.48984 -2.94526 0 0 0 0 0 0 0 0 0 0 0 0 0 0 0 0 1.2108 -0.09434 0 -1.75575
HMM:MP-FE1-connect_211 -19.645 4.97598 1.28562 -22.719 21.933 -3.32942 3.69207 -4.91312 -0.02017 -0.21602 -11.1017 -12.7386 0 0 0 0 0 0 1.04065 0 0 0.39125 0 0 0 0 0 0 0 0 0 -41.3644
#END_POSE_ENERGIES_TABLE 

# All scores below are weighted scores, not raw scores.
#BEGIN_POSE_ENERGIES_TABLE UM_12_H46E15_penta3_HMM_match_1__DE_5
label fa_atr fa_rep fa_sol fa_intra_atr_xover4 fa_intra_rep_xover4 fa_intra_sol_xover4 lk_ball lk_ball_iso lk_ball_bridge lk_ball_bridge_uncpl fa_elec fa_intra_elec pro_close hbond_sr_bb hbond_lr_bb hbond_bb_sc hbond_sc dslf_fa13 atom_pair_constraint coordinate_constraint angle_constraint dihedral_constraint omega fa_dun_dev fa_dun_rot fa_dun_semi p_aa_pp hxl_tors ref rama_prepro res_type_constraint total
weights 1 0.55 1 1 0.55 1 0.92 -0.38 -0.33 -0.33 1 1 1.25 1 1 1 1 1.25 1 1 1 1 0.48 0.69 0.76 0.78 0.61 1 1 0.5 1 NA
pose -1253.36 145.202 836.456 -95.0814 69.485 40.1661 513.094 -514.298 -0.752972 -5.30546 -446.552 -61.7169 0 -168.728 -17.63 -26.7569 -24.7632 0 2.08131 0 0 0.782506 22.8242 18.057 110.586 97.383 -57.2731 48.5556 48.1652 13.4196 0 -705.957
VAL:NtermProteinFull_1 -5.26892 2.04171 2.00857 -2.62883 5.80411 2.19224 1.09967 -1.23984 -0.00557589 -0.0127407 -3.23675 0.951242 0 0 0 0 0 0 0 0 0 0 0.076652 0.0999888 0.136781 0 0 0 2.085 0 0 4.10331
SER_2 -5.63522 1.77152 5.83369 -0.0263505 0 0.0622505 2.90501 -2.35103 -0.0150506 -0.154767 -3.82445 -0.593555 0 0 0 -1.36945 0 0 0 0 0 0 -0.00234413 0.0494029 0.248366 0 -0.342182 0.635454 -1.1772 -0.156846 0 -4.14274
LEU_3 -6.07076 0.385871 2.67301 -0.704544 0.487131 0.263509 1.70534 -2.04228 -0 -0 -0.424052 0.134183 0 0 0 0 0 0 0 0 0 0 -0.014134 0.0356266 0.970995 0 -0.247714 0 0.729516 -0.0693656 0 -2.18767
ASP_4 -5.68865 0.574869 6.12952 -0.114919 0.00949019 0.356383 2.96008 -2.83114 -0 -0 -2.74633 -0.239302 0 0 0 0 -0.879343 0 0 0 0 0 0.17326 0.0865177 0 1.83315 0.256136 0 -2.2837 0.196494 0 -2.20749
GLN_5 -7.53817 0.729223 6.73972 -0.269295 0.0580328 0.222889 4.10235 -3.32947 -0.0150506 -0.154767 -3.46134 -0.525163 0 0 0 -1.36945 -0.999496 0 0 0 0 0 0.254345 0.381225 0 2.78273 -0.0694462 0 -1.0644 0.168622 0 -3.35691
ALA_6 -6.92007 0.570824 3.39874 -0.0222992 0 0 3.01686 -2.87909 -0 -0 -2.18192 -0.359738 0 0 0 0 0 0 0 0 0 0 -0.01924 0 0 0 -0.260954 0 2.3386 -0.0237426 0 -3.34202
LEU_7 -10.4181 1.29909 4.74861 -0.478925 0.291663 0.111419 3.38573 -3.39294 -0 -0 -1.82428 0.198304 0 0 0 0 0 0 0 0 0 0 -0.0260166 0.603554 0.562036 0 -0.229175 0 0.729516 0.0245559 0 -4.41498
LYS_8 -7.22649 0.600346 8.08734 -0.364435 0.0463292 0.188799 3.70382 -3.69158 -0 -0 -6.21834 0.315793 0 0 0 0 0 0 0 0 0 0 0.334308 0.155321 2.52789 0 -0.0685246 0 -1.6738 -0.100467 0 -3.38368
ILE_9 -8.94321 1.62183 2.81368 -0.513066 0.528214 0.103256 3.07471 -2.95921 -0 -0 -1.73034 0.0643485 0 0 0 0 0 0 0 0 0 0 0.0326142 0.397278 0.603549 0 -0.400458 0 1.0317 -0.0338508 0 -4.30895
LEU_10 -8.62884 0.821863 2.80744 -0.487039 0.308567 0.113876 2.47796 -2.77588 -0 -0 -1.8861 0.237602 0 0 0 0 0 0 0 0 0 0 0.0609782 0.393049 0.530262 0 -0.228955 0 0.729516 0.331459 0 -5.19425
SER_11 -6.08596 0.463933 6.57062 -0.0249569 0 0.0231215 3.08937 -3.20102 -0.0168864 -0.149325 -3.94966 -0.26811 0 0 0 0 0 0 0 0 0 0 0.0707418 0.00957984 0.482535 0 0.302807 0.763798 -1.1772 0.268935 0 -2.82767
ALA_12 -4.95093 0.396116 3.65992 -0.0217099 0 0 2.88495 -2.51441 -0 -0 -2.5195 -0.335365 0 0 0 0 0 0 0 0 0 0 0.115394 0 0 0 -0.221261 0 2.3386 0.129054 0 -1.03916
ALA_13 -5.97043 0.637234 3.86201 -0.0214366 0 0 3.03278 -3.00835 -0 -0 -3.13665 -0.33214 0 0 0 0 0 0 0 0 0 0 0.00817652 0 0 0 -0.0284816 0 2.3386 0.262006 0 -2.35668
ALA_14 -4.30124 1.08564 2.96266 -0.0224666 0 0 1.33155 -1.79404 -0 -0 -2.34489 -0.366388 0 0 0 0 0 0 0 0 0 0 -0.0394863 0 0 0 -0.231614 0 2.3386 0.109526 0 -1.27213
GLU:MP-OE1-connect_15 -5.73311 2.41048 5.50362 -2.2486 2.45625 2.63672 1.73229 -2.14914 -0 -0 -4.5401 -2.68133 0 0 0 0 -0.920645 0 0 0 0 0 0.0465809 0.0779302 0 3.36431 -0.302729 0 -2.5358 -0.342264 0 -3.22553
LEU_16 -5.97926 2.21078 3.24957 -0.767548 0.965331 0.211054 1.51265 -1.85012 -0 -0 -2.31831 0.331253 0 0 0 0 0 0 0 0 0 0 0.21033 0.064887 2.67499 0 -0.288334 0 0.729516 -0.333801 0 0.622987
GLY_17 -1.73904 0.107865 2.2877 -6.02843e-05 0 0 1.00155 -1.15044 -0 -0 -0.812946 -0.368951 0 0 0 0 0 0 0 0 0 0 -0.0842428 0 0 0 -1.50834 0 1.2108 0.391072 0 -0.665034
THR_18 -5.01045 0.670553 3.18956 -0.198067 0.147759 0.0671197 1.74031 -2.01968 -0 -0 -1.30855 -0.855873 0 0 0 -0.195618 0 0 0 0 0 0 0.0682811 0.0486231 0.739419 0 -0.752308 2.30811 -1.425 1.00965 0 -1.77617
THR_19 -4.23739 0.446578 4.40491 -0.113105 0.0704056 0.075995 2.55519 -2.18514 -0 -0 -2.3351 -0.63825 0 0 0 -0.61505 0 0 0 0 0 0 0.111937 0.0915117 0.0391914 0 -0.486821 2.29974 -1.425 0.334512 0 -1.60588
VAL_20 -5.761 1.48263 1.97956 -0.365616 0.299718 0.0880798 1.54944 -2.00892 -0.000207958 -0.000587169 -0.856839 0.115414 0 0 0 0 0 0 0 0 0 0 0.0105336 0.0153584 0.851138 0 0.0259331 0 2.085 -0.204037 0 -0.694401
GLU_21 -5.01262 0.706343 6.10811 -0.452842 0.135132 1.38721 2.63839 -2.75788 -0.0196706 -0.132479 -3.28915 -2.39594 0 0 0 0 -0.372975 0 0 0 0 0 0.0874957 0.0901981 0 3.96363 -0.245337 0 -2.5358 -0.229273 0 -2.32745
GLU_22 -6.32623 0.965976 7.761 -0.440377 0.0580505 0.868192 3.57851 -3.20536 -0.0279399 -0.249127 -4.16734 -0.442655 0 0 0 -0.419432 -0.477266 0 0 0 0 0 0.326707 0.00654141 0 3.42564 -0.28738 0 -2.5358 -0.406789 0 -1.99507
ALA_23 -5.41267 0.290827 2.77911 -0.0224775 0 0 2.20723 -2.44382 -0 -0 -1.83719 -0.38591 0 0 0 0 0 0 0 0 0 0 0.172191 0 0 0 -0.27222 0 2.3386 -0.305245 0 -2.89157
VAL_24 -6.87096 1.10519 3.13525 -0.30967 0.272083 0.0698858 2.7634 -2.58146 -0 -0 -2.17837 -0.0138131 0 0 0 0 0 0 0 0 0 0 -0.0626537 0.0459236 0.0230674 0 -0.32959 0 2.085 0.228506 0 -2.61821
LYS_25 -5.30127 0.164527 6.65219 -0.471956 0.203913 0.236783 2.95631 -2.88581 -0 -0 -4.28792 0.132617 0 0 0 0 -0.477266 0 0 0 0 0 -0.0179811 0.0254766 2.52207 0 0.00560822 0 -1.6738 0.250285 0 -1.96621
ARG_26 -6.69487 0.676888 6.36455 -0.439485 0.0595029 0.217962 2.81084 -3.01786 -0.00847721 -0.117236 -2.25757 0.405106 0 0 0 0 0 0 0 0 0 0 0.0249671 0.259757 2.11562 0 -0.00370855 0 -1.281 0.129891 0 -0.755111
ALA_27 -5.94881 0.307775 3.37183 -0.0220252 0 0 2.77644 -2.6322 -0 -0 -2.17337 -0.35742 0 0 0 0 0 0 0 0 0 0 -0.00292613 0 0 0 -0.225471 0 2.3386 0.0737 0 -2.49388
LEU_28 -6.00086 0.610961 4.65256 -0.514174 0.50924 0.126217 2.60992 -2.61001 -0 -0 -2.50676 0.266425 0 0 0 0 0 0 0 0 0 0 0.645239 0.0157687 0.341073 0 -0.2947 0 0.729516 -0.178046 0 -1.59763
TRP_29 -6.42327 0.43726 5.45268 -1.27253 0.0679877 0.498082 2.89327 -2.68239 -0 -0 -2.64395 -0.260611 0 0 0 0 0 0 0 0 0 0 0.058441 0.0531318 0 1.73413 -0.228826 0 3.035 0.037223 0 0.755632
LEU_30 -9.22146 1.10105 3.8667 -0.487835 0.400248 0.11384 2.93856 -3.03313 -0.0205153 -0.125537 -2.21366 0.216414 0 0 0 0 0 0 0 0 0 0 -0.0051544 0.30506 0.363888 0 -0.273734 0 0.729516 0.105498 0 -5.24025
LYS_31 -7.29145 0.808125 6.81761 -0.408383 0.0756357 0.202438 3.56602 -3.3142 -0 -0 -2.26483 -0.0673918 0 0 0 0 0 0 0 0 0 0 -0.0117084 0.33337 1.70782 0 0.0351921 0 -1.6738 0.555155 0 -0.930396
THR_32 -3.09834 0.116321 4.07489 -0.202251 0.146409 0.0737453 1.64587 -1.87375 -0 -0 -1.28873 -0.111192 0 0 0 0 0 0 0 0 0 0 0.303252 0.00106627 0.0978868 0 -0.00974311 2.27763 -1.425 0.928825 0 1.65689
LYS_33 -4.39735 0.211589 3.45923 -0.772267 0.315533 0.617359 1.63075 -1.63243 -0 -0 -0.743084 -0.0604033 0 0 0 0 0 0 0 0 0 0 -0.0261031 0.0341461 2.65515 0 -0.00400273 0 -1.6738 0.308585 0 -0.0771026
LEU_34 -4.9504 0.368509 1.82885 -0.53139 0.444468 0.151174 1.25576 -1.50598 -0 -0 -1.29126 0.148676 0 0 0 0 0 0 0 0 0 0 -0.0199657 0.0367865 0.167348 0 -0.189278 0 0.729516 -0.280315 0 -3.6375
GLY_35 -1.78463 0.115228 2.12471 -4.82263e-05 0 0 1.09417 -1.13536 -0.00412673 -0.082487 -0.300887 -0.390302 0 0 0 0 0 0 0 0 0 0 0.269343 0 0 0 -0.879938 0 1.2108 -0.148298 0 0.0881727
VAL_36 -6.12637 0.999456 2.67679 -0.305722 0.221387 0.0605521 1.73769 -2.08131 -0.0205153 -0.125537 -1.22018 -0.20223 0 0 0 0 0 0 0 0 0 0 0.0333848 0.0126209 0.0464021 0 -0.497642 0 2.085 0.111094 0 -2.59512
SER_37 -4.5512 0.275501 4.90635 -0.0260724 0 0.0612992 2.99941 -2.28696 -0 -0 -2.35207 -0.541397 0 0 0 -1.57094 0 0 0 0 0 0 -0.00501824 0.0312988 0.147419 0 -0.481741 0.620729 -1.1772 -0.130187 0 -4.08077
LEU_38 -5.75611 0.355023 2.4549 -0.695131 0.478576 0.254771 1.55868 -1.86706 -0 -0 -0.305164 0.126579 0 0 0 0 0 0 0 0 0 0 -0.0417783 0.0672102 1.03198 0 -0.258832 0 0.729516 -0.120715 0 -1.98756
GLU_39 -4.83049 0.313461 5.193 -0.217067 0.0309 0.312414 2.33442 -2.28189 -0 -0 -2.02402 -0.608116 0 0 0 0 -0.999496 0 0 0 0 0 0.240516 0.010744 0 3.43549 -0.245933 0 -2.5358 -0.133208 0 -2.00509
GLN_40 -6.42732 0.522789 6.56922 -0.251857 0.0226755 0.197688 3.61923 -3.04102 -0.00412673 -0.082487 -3.65727 -0.382797 0 0 0 -1.57094 -0.41662 0 0 0 0 0 0.403903 0.125317 0 3.09479 -0.13352 0 -1.0644 -0.184448 0 -2.66119
ALA_41 -5.93221 0.321584 3.23876 -0.0228389 0 0 2.72635 -2.5566 -0 -0 -1.77508 -0.357484 0 0 0 0 0 0 0 0 0 0 -0.0203469 0 0 0 -0.287813 0 2.3386 -0.158384 0 -2.48548
LEU_42 -7.83493 0.773508 3.73208 -0.496651 0.456713 0.11469 2.3924 -2.66029 -0 -0 -1.92968 0.23026 0 0 0 0 0 0 0 0 0 0 0.209356 0.074533 0.408486 0 -0.26278 0 0.729516 -0.177332 0 -4.24012
LYS_43 -4.85731 0.155186 5.23911 -0.309772 0.028018 0.14406 2.45123 -2.46717 -0 -0 -2.16153 -0.0226256 0 0 0 0 0 0 0 0 0 0 0.315376 0.0544932 1.74027 0 -0.0306438 0 -1.6738 -0.179816 0 -1.57492
LEU_44 -7.76448 0.824992 2.7934 -0.721274 0.553954 0.303715 2.63758 -2.57657 -0 -0 -2.46202 0.117561 0 0 0 0 0 0 0 0 0 0 0.226957 0.0368393 1.08677 0 -0.273889 0 0.729516 -0.147181 0 -4.63413
LEU_45 -8.29387 1.83296 3.59173 -0.49713 0.396873 0.121171 2.48983 -2.58562 -0 -0 -2.94927 0.247119 0 0 0 0 0 0 0 0 0 0 0.112293 0.442222 0.411032 0 -0.256975 0 0.729516 0.0803975 0 -4.12771
HIS_D:MP-ND1-connect:MP-NE2-connect_46 -8.84754 3.00438 6.76593 -2.9845 2.25575 2.2528 2.67245 -3.17074 -0 -0 -6.192 -0.880469 0 0 0 0 -0.920645 0 1.04065 0 0 0.391253 0.0345735 0.00413217 0 1.87471 -0.238131 0 0.134426 0.426454 0 -2.3765
ASN_47 -8.25449 1.56236 6.20635 -0.184999 0.0296883 0.276626 2.89435 -3.18215 -0.0104728 -0.146166 -3.72614 -0.335754 0 0 0 0 0 0 0 0 0 0 0.514183 0.0209834 0 1.69375 0.283326 0 -0.873554 0.450099 0 -2.78201
ALA_48 -6.08877 0.196276 4.31189 -0.0209551 0 0 3.28602 -3.0546 -0.0042793 -0.02869 -2.95326 -0.339146 0 0 0 0 0 0 0 0 0 0 0.399525 0 0 0 -0.211143 0 2.3386 0.0992271 0 -2.06931
ALA_49 -3.59432 0.16775 2.68788 -0.022976 9.20184e-06 0 1.623 -1.88152 -0 -0 -0.753724 -0.352275 0 0 0 0 0 0 0 0 0 0 0.623104 0 0 0 -0.300452 0 2.3386 -0.147776 0 0.387284
ILE_50 -7.01529 1.25656 1.5564 -0.512092 0.499123 0.103103 1.65272 -2.08462 -0 -0 -0.337293 0.0109394 0 0 0 0 0 0 0 0 0 0 -0.0533664 0.337921 0.616326 0 -0.419843 0 1.0317 -0.0196138 0 -3.37733
LEU_51 -7.68605 1.16783 2.33251 -0.518658 0.438339 0.131416 1.60609 -2.29394 -0.0154981 -0.0922731 -0.748644 0.258417 0 0 0 0 0 0 0 0 0 0 -0.0559421 0.252776 0.31797 0 -0.312809 0 0.729516 0.0386327 0 -4.45032
GLY_52 -1.86406 0.150529 2.35369 -5.19729e-05 0 0 1.17595 -1.21602 -0 -0 -0.725491 -0.391593 0 0 0 0 0 0 0 0 0 0 0.169951 0 0 0 -1.43563 0 1.2108 -0.317293 0 -0.889224
THR_53 -4.82589 0.351137 4.43871 -0.106507 0.0827719 0.069362 1.92691 -2.19982 -0.0190176 -0.163546 -2.14169 -0.444338 0 0 0 0 0 0 0 0 0 0 0.299963 0.0965197 0.197204 0 -0.747717 2.29011 -1.425 -0.229337 0 -2.55017
THR_54 -5.06003 0.232312 6.15369 -0.113552 0.0827343 0.0750364 3.74232 -2.75881 -0.000721108 -0.00923993 -3.64346 -0.517621 0 0 0 -1.60061 0 0 0 0 0 0 -0.0258579 0.150302 0.0481276 0 -0.41297 2.41868 -1.425 -0.152943 0 -2.81761
VAL_55 -7.04805 1.4354 2.1398 -0.263156 0.262422 0.0423343 1.77825 -2.23249 -0 -0 -0.760131 0.520527 0 0 0 0 0 0 0 0 0 0 0.185802 0.46082 0.721227 0 0.0717499 0 2.085 -0.179177 0 -0.779679
GLU_56 -5.08632 0.661863 5.83251 -0.455743 0.205125 1.42702 2.37584 -2.63974 -0.0298181 -0.15599 -2.10881 -2.82462 0 0 0 0 0 0 0 0 0 0 0.0949478 0.0107907 0 3.98748 -0.174155 0 -2.5358 -0.158358 0 -1.57377
GLU_57 -6.52177 0.537066 7.89803 -0.205 0.0184683 0.28832 3.84938 -3.3353 -0.0298181 -0.15599 -3.54675 -0.477709 0 0 0 -1.60061 0 0 0 0 0 0 -0.0500086 0.0531073 0 3.95861 -0.293258 0 -2.5358 -0.34091 0 -2.48994
ALA_58 -6.03957 0.309525 3.21545 -0.0218657 0 0 2.65219 -2.71149 -0.00142073 -0.0118433 -1.99694 -0.36684 0 0 0 0 0 0 0 0 0 0 0.00121545 0 0 0 -0.302899 0 2.3386 -0.357685 0 -3.29357
VAL_59 -6.72801 0.722359 3.77301 -0.308878 0.24889 0.070261 3.06352 -2.81358 -0 -0 -1.97681 -0.13874 0 0 0 0 0 0 0 0 0 0 -0.0457082 0.0610617 0.167007 0 -0.386547 0 2.085 -0.0455124 0 -2.25269
LYS_60 -5.34751 0.375269 5.58698 -0.30146 0.0256202 0.129064 2.635 -2.59635 -0 -0 -1.83856 -0.00560055 0 0 0 0 0 0 0 0 0 0 0.131364 0.0726544 1.74427 0 0.0230487 0 -1.6738 0.1152 0 -0.924818
ARG_61 -7.70377 1.13564 6.16899 -0.620882 0.0915397 0.362577 2.8986 -3.22359 -0.0295369 -0.224526 -2.25928 0.47851 0 0 0 0 0 0 0 0 0 0 0.0985021 0.0609273 2.40006 0 -0.0834909 0 -1.281 -0.0189845 0 -1.74971
ALA_62 -6.73493 0.873661 3.82221 -0.0216049 0 0 3.46562 -3.03111 -0 -0 -2.78939 -0.356138 0 0 0 0 0 0 0 0 0 0 -0.033668 0 0 0 -0.28598 0 2.3386 -0.176549 0 -2.92928
LEU_63 -6.42829 0.840441 4.72468 -0.495165 0.387437 0.119663 2.632 -2.65412 -0 -0 -2.54764 0.223444 0 0 0 0 0 0 0 0 0 0 0.11942 0.37319 0.386833 0 -0.26926 0 0.729516 -0.116092 0 -1.97393
LYS_64 -4.02874 0.17694 4.81951 -0.302756 0.0273039 0.132822 2.08339 -2.17381 -0 -0 -1.56453 0.00267853 0 0 0 0 0 0 0 0 0 0 0.0207288 0.013075 1.79215 0 0.0399028 0 -1.6738 0.0254206 0 -0.60971
LEU_65 -8.43712 0.982233 3.36958 -0.706373 0.693449 0.272313 2.71392 -2.68764 -0 -0 -2.0092 0.143598 0 0 0 0 0 0 0 0 0 0 0.245326 0.0495552 1.21064 0 -0.288318 0 0.729516 -0.0550318 0 -3.77356
LYS_66 -8.3576 1.46769 7.34857 -0.498915 0.121767 0.384626 3.78379 -3.5834 -0.0107495 -0.0276675 -3.35331 0.252418 0 0 0 0 0 0 0 0 0 0 0.073053 0.325881 2.05185 0 0.0233426 0 -1.6738 0.486496 0 -1.18596
THR_67 -2.74702 0.128962 3.75898 -0.206643 0.173057 0.0759282 1.28104 -1.734 -0 -0 -0.937791 -0.129808 0 0 0 0 0 0 0 0 0 0 -0.0359881 0.00103989 0.144175 0 -0.00349576 2.28587 -1.425 0.778941 0 1.40824
LYS_68 -3.93397 0.257742 4.40829 -0.430601 0.0779858 0.242369 2.16978 -1.9719 -0 -0 -2.2812 -0.0964045 0 0 0 0 0 0 0 0 0 0 0.0266243 0.00499507 2.03227 0 0.00974437 0 -1.6738 0.218388 0 -0.939684
LEU_69 -5.58814 0.733407 1.33574 -0.517951 0.472163 0.134024 1.03839 -1.41591 -0 -0 -0.637817 0.1984 0 0 0 0 0 0 0 0 0 0 0.0998368 0.0264975 0.239802 0 -0.279469 0 0.729516 -0.0622782 0 -3.49378
GLY_70 -1.78891 0.0783974 2.12058 -5.46416e-05 0 0 0.996329 -1.12521 -4.18687e-07 -1.67055e-05 -0.532535 -0.373264 0 0 0 0 0 0 0 0 0 0 0.0495381 0 0 0 -1.33859 0 1.2108 0.479597 0 -0.223332
VAL_71 -6.2565 1.14481 2.05051 -0.303037 0.202125 0.0576635 1.63935 -1.92008 -0.0107495 -0.0276675 -1.52507 -0.0618211 0 0 0 0 0 0 0 0 0 0 0.0309553 0.0323702 0.0116863 0 -0.393971 0 2.085 0.942477 0 -2.30195
SER_72 -5.11134 0.513622 5.4989 -0.0270874 0 0.0640631 3.25417 -2.57798 -0 -0 -2.66524 -0.556664 0 0 0 -1.62703 0 0 0 0 0 0 0.0657201 0.178927 0.164589 0 -0.460384 0.610294 -1.1772 0.201221 0 -3.65143
LEU_73 -5.73555 0.510424 2.43889 -0.706429 0.498593 0.271864 1.60337 -1.88798 -0 -0 -0.350135 0.136268 0 0 0 0 0 0 0 0 0 0 0.00379019 0.0379339 1.02958 0 -0.271094 0 0.729516 -0.19088 0 -1.88183
GLU_74 -4.09977 0.286973 5.05981 -0.215068 0.0272536 0.294109 2.38327 -2.22925 -0 -0 -2.30714 -0.593587 0 0 0 0 -0.41662 0 0 0 0 0 0.0715228 0.0286169 0 3.06022 -0.237706 0 -2.5358 -0.163605 0 -1.58677
GLN_75 -7.95378 0.9206 7.51963 -0.260034 0.045711 0.201049 4.10774 -3.4906 -4.18687e-07 -1.67055e-05 -3.4467 -0.488516 0 0 0 -1.62703 -0.805503 0 0 0 0 0 0.0851134 0.162408 0 2.66124 -0.0431961 0 -1.0644 -0.105577 0 -3.58186
ALA_76 -7.14511 0.776716 3.67381 -0.0225035 0 0 3.02233 -3.04429 -0 -0 -2.30184 -0.378487 0 0 0 0 0 0 0 0 0 0 0.00648742 0 0 0 -0.1946 0 2.3386 0.102256 0 -3.16663
LEU_77 -8.04271 0.594365 4.08412 -0.699855 0.506854 0.260576 2.93096 -2.99884 -0 -0 -2.07737 0.154221 0 0 0 0 0 0 0 0 0 0 0.139174 0.0386923 0.908133 0 -0.246104 0 0.729516 0.0686727 0 -3.64959
LYS_78 -7.43472 0.730652 6.91848 -0.30214 0.02506 0.13221 3.93344 -3.30207 -0 -0 -3.81713 -0.0325067 0 0 0 0 -0.634723 0 0 0 0 0 0.0275322 0.073158 1.7487 0 0.0173997 0 -1.6738 -0.0281758 0 -3.61864
ILE_79 -9.25124 1.52341 2.61833 -0.509335 0.525853 0.100874 2.85351 -2.85552 -0 -0 -2.20014 0.0343342 0 0 0 0 0 0 0 0 0 0 -0.0466849 0.122003 0.608656 0 -0.392949 0 1.0317 0.11096 0 -5.72624
LEU_80 -8.67861 1.30474 3.50738 -0.634705 0.477061 0.208691 2.64834 -2.9649 -0 -0 -1.51077 0.151632 0 0 0 0 0 0 0 0 0 0 -0.0172629 1.14801 0.879334 0 -0.224338 0 0.729516 0.351842 0 -2.62404
ALA_81 -6.46545 0.542614 2.47678 -0.0219719 0 0 2.71438 -2.73135 -0 -0 -2.36884 -0.352521 0 0 0 0 0 0 0 0 0 0 0.121483 0 0 0 -0.0335619 0 2.3386 0.25662 0 -3.52322
VAL_82 -9.22812 1.62008 2.7752 -0.31744 0.322342 0.0729364 3.27406 -3.15534 -0 -0 -2.25043 -0.109831 0 0 0 0 0 0 0 0 0 0 0.0960471 0.43667 0.128328 0 -0.231153 0 2.085 0.175318 0 -4.30634
ALA_83 -6.21658 0.525781 3.94742 -0.0207015 0 0 3.09591 -3.0861 -0 -0 -2.89127 -0.343488 0 0 0 0 0 0 0 0 0 0 0.164262 0 0 0 -0.190943 0 2.3386 0.202594 0 -2.47452
ALA_84 -3.52641 0.211608 2.47975 -0.0228888 0 0 1.51414 -1.84228 -0 -0 -0.490359 -0.355666 0 0 0 0 0 0 0 0 0 0 0.188247 0 0 0 -0.17672 0 2.3386 0.0705528 0 0.388583
ALA_85 -4.30965 0.66087 1.45647 -0.0229921 0 0 1.46291 -1.76025 -0 -0 -0.707943 -0.337947 0 0 0 0 0 0 0 0 0 0 0.0670448 0 0 0 -0.118451 0 2.3386 -0.0991943 0 -1.37053
LEU_86 -5.84613 0.582979 1.41233 -0.498376 0.576315 0.117492 1.2368 -1.6427 -0 -0 -0.8922 0.207284 0 0 0 0 0 0 0 0 0 0 0.0433769 0.100516 0.366276 0 -0.283449 0 0.729516 -0.126211 0 -3.91619
GLY_87 -1.65267 0.0738351 2.16544 -5.76738e-05 0 0 1.05994 -1.08569 -0.000658316 -0.00568925 -0.654021 -0.391791 0 0 0 0 0 0 0 0 0 0 -0.121672 0 0 0 -1.49098 0 1.2108 0.319981 0 -0.573226
THR_88 -4.7499 0.76486 3.33469 -0.180664 0.132624 0.0631505 1.80825 -1.98515 -0.00199654 -0.0279985 -2.67574 -0.942736 0 0 0 0 -0.3178 0 0 0 0 0 -0.0768118 0.148563 0.396533 0 -0.618459 2.2912 -1.425 1.37618 0 -2.68622
THR_89 -4.22269 0.531942 4.2928 -0.110887 0.0660596 0.0729629 2.38724 -2.17769 -0.00247714 -0.0537177 -2.67172 -0.712457 0 0 0 -0.4551 0 0 0 0 0 0 -0.0168075 0.0353942 0.0444002 0 -0.517033 2.28768 -1.425 0.873569 0 -1.77353
VAL_90 -6.21229 1.22773 2.35125 -0.272719 0.220144 0.0441418 1.83171 -2.18408 -0 -0 -1.04821 0.507092 0 0 0 0 0 0 0 0 0 0 -0.0374821 0.00726 0.655648 0 0.0912796 0 2.085 -0.161159 0 -0.894683
GLU_91 -5.00367 0.857888 6.62825 -0.456457 0.185223 1.42065 2.81618 -2.8594 -0.0242618 -0.157252 -4.16062 -2.74086 0 0 0 0 0 0 0 0 0 0 0.281366 0.0394239 0 4.00399 -0.157915 0 -2.5358 -0.139786 0 -2.00304
GLU_92 -6.20823 0.295235 7.38684 -0.346377 0.0821499 0.417915 3.32111 -3.09829 -0.0280772 -0.233279 -4.22056 -0.584156 0 0 0 -0.4551 -1.33921 0 0 0 0 0 0.0983616 0.00311423 0 4.08564 -0.292534 0 -2.5358 -0.322232 0 -3.97347
ALA_93 -5.91506 0.17836 2.15298 -0.0221209 0 0 2.39833 -2.42139 -0 -0 -1.58039 -0.380676 0 0 0 0 0 0 0 0 0 0 0.0906707 0 0 0 -0.26481 0 2.3386 -0.264307 0 -3.6898
VAL_94 -6.57928 1.05892 3.4897 -0.304478 0.212738 0.0682366 2.81928 -2.61969 -0 -0 -2.29632 -0.0651245 0 0 0 0 0 0 0 0 0 0 -0.0263814 0.059323 0.0459373 0 -0.374905 0 2.085 0.163704 0 -2.26335
LYS_95 -5.06734 0.310538 5.29589 -0.306796 0.0247609 0.135689 2.59617 -2.46768 -0 -0 -1.78375 0.00370271 0 0 0 0 0 0 0 0 0 0 0.015719 0.129403 1.72033 0 0.00723104 0 -1.6738 0.180538 0 -0.879383
ARG_96 -6.93337 0.403452 6.33782 -0.627287 0.166795 0.351587 3.34256 -2.96243 -0 -0 -3.45751 0.267329 0 0 0 0 -1.02141 0 0 0 0 0 -0.029863 0.0245663 2.52991 0 -0.0604404 0 -1.281 -0.0374744 0 -2.98676
ALA_97 -6.86909 0.96833 3.49219 -0.0218981 0 0 3.25419 -2.95931 -0 -0 -2.3416 -0.381723 0 0 0 0 0 0 0 0 0 0 0.0165119 0 0 0 -0.253083 0 2.3386 -0.149514 0 -2.9064
LEU_98 -6.42143 0.839225 4.98543 -0.515117 0.456654 0.129596 2.72532 -2.7804 -0 -0 -1.59591 0.260767 0 0 0 0 0 0 0 0 0 0 0.423416 0.0449118 0.297596 0 -0.309023 0 0.729516 -0.202247 0 -0.931686
LYS_99 -4.29026 0.301601 5.23624 -0.305235 0.0276242 0.136273 2.56336 -2.37376 -0 -0 -1.63079 -0.0139783 0 0 0 0 0 0 0 0 0 0 0.182935 0.00668271 1.7606 0 0.0144741 0 -1.6738 -0.1409 0 -0.198945
LEU_100 -8.84172 1.03497 3.4338 -0.489104 0.356597 0.114289 2.9642 -2.89894 -0.0257298 -0.139055 -2.0725 0.212929 0 0 0 0 0 0 0 0 0 0 -0.0459176 0.259628 0.361726 0 -0.28226 0 0.729516 -0.111011 0 -5.43859
LYS_101 -7.54831 0.714519 6.55983 -0.396005 0.0643851 0.183934 3.67104 -3.30476 -0 -0 -2.50962 -0.0457456 0 0 0 0 0 0 0 0 0 0 0.12753 0.173286 1.70704 0 0.0395041 0 -1.6738 0.517673 0 -1.71951
THR_102 -2.8459 0.103776 3.49336 -0.116788 0.0632225 0.0590262 1.42653 -1.70674 -0 -0 -0.178946 -1.29342 0 0 0 0 0 0 0 0 0 0 0.149824 0.026125 0.258938 0 -0.138252 2.29326 -1.425 0.451609 0 0.620631
LYS_103 -3.47306 0.21322 3.41928 -0.430093 0.0732547 0.237862 1.59552 -1.58352 -0 -0 -0.205108 -0.0715208 0 0 0 0 0 0 0 0 0 0 0.0365926 0.0195823 2.21449 0 -0.0641087 0 -1.6738 0.0292385 0 0.337835
LEU_104 -5.5632 0.54296 1.09639 -0.530198 0.466766 0.151768 1.1483 -1.38556 -0 -0 -1.13106 0.139271 0 0 0 0 0 0 0 0 0 0 0.0201482 0.0605992 0.196046 0 -0.178824 0 0.729516 -0.0675483 0 -4.30463
GLY_105 -1.71777 0.0916453 2.01338 -4.6514e-05 0 0 1.08199 -1.08441 -0.00143497 -0.0367944 -0.149633 -0.373798 0 0 0 0 0 0 0 0 0 0 0.295776 0 0 0 -0.851859 0 1.2108 -0.150511 0 0.327331
VAL_106 -6.0829 0.626296 2.38393 -0.309123 0.222484 0.0627 1.80343 -2.02786 -0.0257298 -0.139055 -1.20217 -0.210051 0 0 0 0 0 0 0 0 0 0 -0.00236233 0.0081432 0.0740532 0 -0.495981 0 2.085 0.00623521 0 -3.22296
SER_107 -4.60446 0.265261 4.98323 -0.0262789 0 0.0618503 3.02803 -2.3454 -0 -0 -2.46853 -0.507739 0 0 0 -1.84079 0 0 0 0 0 0 -0.0212925 0.0517879 0.138246 0 -0.482547 0.619597 -1.1772 -0.225126 0 -4.55136
LEU_108 -5.9272 0.424374 2.58782 -0.695204 0.428356 0.253676 1.78804 -1.98011 -0 -0 -0.307111 0.123771 0 0 0 0 0 0 0 0 0 0 -0.0366999 0.0770206 0.955368 0 -0.235902 0 0.729516 -0.0490683 0 -1.86336
GLU_109 -5.54569 0.564121 6.55467 -0.209823 0.0213885 0.291486 3.00243 -2.71476 -0 -0 -3.21208 -0.54034 0 0 0 0 -1.44023 0 0 0 0 0 0.515071 0.00248978 0 4.25919 -0.251908 0 -2.5358 -0.0687533 0 -1.30853
GLN_110 -6.64982 0.474004 6.63131 -0.255902 0.0271118 0.19705 3.64968 -3.06017 -0.00143497 -0.0367944 -3.36625 -0.385041 0 0 0 -1.84079 -0.751564 0 0 0 0 0 0.288174 0.0192326 0 2.89269 -0.179727 0 -1.0644 -0.225434 0 -3.63806
ALA_111 -7.03351 1.23537 3.32804 -0.022599 0 0 2.90476 -2.91549 -0 -0 -1.9791 -0.396819 0 0 0 0 0 0 0 0 0 0 0.113544 0 0 0 -0.274461 0 2.3386 -0.131033 0 -2.8327
LEU_112 -9.71306 1.33568 3.7149 -0.507922 0.397568 0.123588 3.01378 -3.14196 -0 -0 -2.25586 0.231158 0 0 0 0 0 0 0 0 0 0 0.521252 0.0989455 0.307962 0 -0.311895 0 0.729516 -0.186396 0 -5.64274
PHE_113 -8.0636 0.604806 3.77547 -0.882063 0.0430055 0.364953 2.99864 -2.75569 -0 -0 -2.16938 0.101657 0 0 0 0 0 0 0 0 0 0 0.735955 0.221317 0 2.48085 0.0541035 0 1.4028 -0.108545 0 -1.19572
ILE_114 -8.57095 1.54859 2.40763 -0.512727 0.56995 0.101736 2.52162 -2.63198 -0 -0 -1.67114 0.112693 0 0 0 0 0 0 0 0 0 0 0.0133239 0.159728 0.557068 0 -0.358698 0 1.0317 0.342904 0 -4.37856
LEU_115 -9.14075 0.876669 2.11632 -0.505209 0.37317 0.122099 2.51599 -2.67996 -0 -0 -1.30746 0.245337 0 0 0 0 0 0 0 0 0 0 -0.031677 0.276728 0.292063 0 -0.300739 0 0.729516 0.323746 0 -6.09415
ALA_116 -6.50013 1.0487 2.43995 -0.0187621 0 0 2.86961 -2.80848 -0 -0 -2.17178 -0.318302 0 0 0 0 0 0 0 0 0 0 0.0614816 0 0 0 0.189162 0 2.3386 0.549361 0 -2.32058
VAL_117 -7.32162 0.993052 2.59523 -0.320487 0.363945 0.0739324 2.87247 -2.619 -0 -0 -2.22257 -0.227718 0 0 0 0 0 0 0 0 0 0 0.171909 0.0534253 0.264051 0 -0.239006 0 2.085 0.602658 0 -2.87472
ALA_118 -5.2224 0.138504 3.62722 -0.0215218 0 0 2.67124 -2.6651 -0 -0 -2.76611 -0.368003 0 0 0 0 0 0 0 0 0 0 0.425644 0 0 0 -0.241894 0 2.3386 0.0966922 0 -1.98712
ALA_119 -4.11346 0.381338 2.22243 -0.0229957 0 0 1.35921 -1.94466 -0 -0 -0.662936 -0.353012 0 0 0 0 0 0 0 0 0 0 0.0760041 0 0 0 -0.116501 0 2.3386 0.00390348 0 -0.832075
ALA_120 -4.57632 0.466266 0.761403 -0.0232805 0 0 1.47435 -1.68706 -0 -0 -0.63135 -0.355938 0 0 0 0 0 0 0 0 0 0 0.035153 0 0 0 -0.27399 0 2.3386 -0.243119 0 -2.71529
LEU_121 -5.61839 1.05411 1.32933 -0.496359 0.339235 0.113273 1.07172 -1.68275 -0 -0 -0.569504 -0.00633455 0 0 0 0 0 0 0 0 0 0 0.162878 0.956962 2.91973 0 -0.245346 0 0.729516 -0.0573904 0 0.000689931
GLY_122 -1.62973 0.0738935 2.03481 -6.02894e-05 0 0 0.894496 -1.04839 -0 -0 -0.824439 -0.368159 0 0 0 0 0 0 0 0 0 0 0.0453662 0 0 0 -1.49811 0 1.2108 0.828032 0 -0.281492
THR_123 -3.89727 0.162616 3.67357 -0.105385 0.0742931 0.0667051 1.27731 -1.79917 -0.00463401 -0.018519 -1.73627 -0.488031 0 0 0 0 0 0 0 0 0 0 0.042016 0.0183033 0.22736 0 -0.79616 2.29767 -1.425 0.899142 0 -1.53146
THR_124 -3.72889 0.117171 4.66305 -0.113017 0.0601064 0.0754609 2.42427 -2.11575 -0.0176093 -0.126971 -2.45973 -0.525407 0 0 0 -0.460952 0 0 0 0 0 0 0.0195329 0.0180053 0.0451028 0 -0.374907 2.28653 -1.425 0.0133051 0 -1.6257
VAL_125 -5.3221 0.661709 2.06213 -0.305306 0.217813 0.0688988 1.6039 -1.91046 -0 -0 -0.889757 -0.0939207 0 0 0 0 0 0 0 0 0 0 -0.0388912 0.000727664 0.150112 0 -0.290097 0 2.085 -0.0990033 0 -2.09924
GLU_126 -4.60161 0.251051 5.58113 -0.467897 0.274523 1.47496 1.96025 -2.44174 -0.0279709 -0.148999 -2.07499 -2.87624 0 0 0 0 0 0 0 0 0 0 -0.0178231 0.0527446 0 3.98489 -0.239949 0 -2.5358 -0.129967 0 -1.98343
GLU_127 -6.15336 0.276509 7.67164 -0.328278 0.0593555 0.38162 3.46374 -3.1476 -0.046157 -0.268103 -3.38902 -0.572732 0 0 0 -0.460952 -1.02203 0 0 0 0 0 -0.0357371 0.002152 0 3.38194 -0.150021 0 -2.5358 -0.27321 0 -3.14607
ALA_128 -5.06302 0.196334 3.22367 -0.0208711 0 0 2.36218 -2.42836 -0.00635992 -0.0414135 -1.64714 -0.359435 0 0 0 0 0 0 0 0 0 0 -0.0323178 0 0 0 -0.268559 0 2.3386 -0.121162 0 -1.86785
VAL_129 -7.30701 0.967134 2.78622 -0.303703 0.230476 0.0676077 2.82422 -2.62538 -0 -0 -2.01995 -0.03223 0 0 0 0 0 0 0 0 0 0 -0.0595986 0.0173658 0.0481589 0 -0.398355 0 2.085 0.178729 0 -3.54131
LYS_130 -5.32357 0.291674 5.4858 -0.307039 0.0264329 0.139304 2.58755 -2.53658 -0 -0 -1.96397 0.00690649 0 0 0 0 0 0 0 0 0 0 0.141203 0.0548489 1.72681 0 0.0025963 0 -1.6738 0.126924 0 -1.21491
ARG_131 -6.42946 0.512125 6.08436 -0.627149 0.173614 0.347896 3.19861 -2.82153 -0 -0 -3.47173 0.260147 0 0 0 0 -1.02203 0 0 0 0 0 0.00605376 0.0184815 2.52594 0 -0.0657889 0 -1.281 -0.114611 0 -2.70607
ALA_132 -7.10884 0.820652 3.51321 -0.0218253 0 0 3.17565 -3.02868 -0.00230261 -0.0150273 -2.45725 -0.361065 0 0 0 0 0 0 0 0 0 0 0.0951634 0 0 0 -0.212465 0 2.3386 -0.162739 0 -3.42691
LEU_133 -6.5299 0.808472 4.62901 -0.513037 0.419515 0.131078 2.64024 -2.6534 -0 -0 -2.39454 0.259125 0 0 0 0 0 0 0 0 0 0 0.5677 0.167592 0.284621 0 -0.302839 0 0.729516 -0.183124 0 -1.93998
LYS_134 -4.71413 0.249625 5.56651 -0.302851 0.0283659 0.132403 2.46908 -2.45049 -0 -0 -1.99695 0.00667754 0 0 0 0 0 0 0 0 0 0 0.165164 0.00746703 1.80302 0 0.0469491 0 -1.6738 -0.00223636 0 -0.665197
LEU_135 -8.46299 0.887562 3.46361 -0.493354 0.417258 0.115211 2.86772 -2.80341 -0.0159649 -0.11157 -2.18671 0.228702 0 0 0 0 0 0 0 0 0 0 -0.0220705 0.153473 0.376729 0 -0.274423 0 0.729516 0.0306052 0 -5.1001
LYS_136 -7.57157 0.902854 6.6629 -0.483439 0.0924876 0.348798 3.4053 -3.25146 -0 -0 -2.45291 0.21752 0 0 0 0 0 0 0 0 0 0 -0.00867567 0.0901742 2.10303 0 0.0368022 0 -1.6738 0.43237 0 -1.14962
THR_137 -2.93506 0.0949012 3.79892 -0.205257 0.168595 0.0750825 1.40579 -1.7271 -0 -0 -1.16651 -0.0612762 0 0 0 0 0 0 0 0 0 0 0.136004 7.9519e-05 0.0975978 0 -0.00912125 2.29222 -1.425 0.829022 0 1.36889
LYS_138 -3.32437 0.106555 3.35919 -0.305745 0.0272785 0.140531 1.4341 -1.53953 -0 -0 -0.471884 -0.0294912 0 0 0 0 0 0 0 0 0 0 0.0382986 0.0276646 1.8338 0 -0.0783031 0 -1.6738 0.26075 0 -0.194965
LEU_139 -5.07157 0.500931 1.25682 -0.532468 0.511893 0.147676 1.21683 -1.39441 -0 -0 -1.0878 0.176589 0 0 0 0 0 0 0 0 0 0 0.0763653 0.0636413 0.190604 0 -0.200355 0 0.729516 -0.292625 0 -3.70836
GLY_140 -1.65784 0.0833738 1.97171 -4.80411e-05 0 0 0.934276 -1.05467 -0.000480915 -0.0146205 -0.287749 -0.367986 0 0 0 0 0 0 0 0 0 0 0.131713 0 0 0 -1.11489 0 1.2108 0.00471301 0 -0.161703
VAL_141 -5.96283 0.792853 2.15185 -0.30654 0.217904 0.06079 1.65477 -1.91731 -0.0159649 -0.11157 -1.28429 -0.163128 0 0 0 0 0 0 0 0 0 0 0.0143904 0.00295964 0.0441317 0 -0.494596 0 2.085 0.259956 0 -2.97162
SER_142 -4.66672 0.193836 4.9938 -0.0278368 0 0.0653943 3.06787 -2.35113 -0 -0 -2.71329 -0.488074 0 0 0 -1.63035 0 0 0 0 0 0 -0.0274451 0.102116 0.172418 0 -0.427421 0.603847 -1.1772 -0.167664 0 -4.47786
LEU_143 -6.40185 0.460511 1.93962 -0.711796 0.534881 0.284327 1.71887 -1.87925 -0 -0 -0.684805 0.108104 0 0 0 0 0 0 0 0 0 0 0.00718622 0.0149258 1.09642 0 -0.270748 0 0.729516 -0.216296 0 -3.27039
GLU_144 -5.20497 0.319304 4.88396 -0.208352 0.0219818 0.287876 2.26318 -2.26362 -0 -0 -1.86578 -0.535542 0 0 0 0 -0.751564 0 0 0 0 0 0.14332 0.0176249 0 4.29705 -0.187577 0 -2.5358 -0.0965317 0 -1.41545
GLN_145 -7.44367 0.500298 7.07846 -0.26107 0.0536356 0.208572 3.67318 -3.22747 -0.000480915 -0.0146205 -3.34425 -0.460477 0 0 0 -1.63035 -0.501589 0 0 0 0 0 0.529654 0.169772 0 2.65759 -0.0655851 0 -1.0644 -0.087275 0 -3.23007
ALA_146 -6.91318 0.89431 3.19372 -0.022419 0 0 2.70325 -2.85228 -0 -0 -1.64371 -0.365668 0 0 0 0 0 0 0 0 0 0 0.399521 0 0 0 -0.179513 0 2.3386 0.0268244 0 -2.42054
LEU_147 -9.13579 1.35074 3.1941 -0.484846 0.210327 0.117967 2.71548 -2.82499 -0 -0 -2.1284 0.176712 0 0 0 0 0 0 0 0 0 0 -0.00748337 0.70565 0.282852 0 -0.291437 0 0.729516 -0.0311161 0 -5.42072
LYS_148 -7.47912 0.892435 8.83633 -0.301071 0.0231342 0.130775 4.4196 -3.72769 -0 -0 -8.25127 -0.00678169 0 0 0 0 -0.876249 0 0 0 0 0 0.170812 0.279378 1.71491 0 -0.0262349 0 -1.6738 -0.154026 0 -6.02887
ILE_149 -8.68846 1.4953 2.525 -0.518194 0.680828 0.103045 2.72788 -2.69166 -0 -0 -1.77225 0.104414 0 0 0 0 0 0 0 0 0 0 -0.0096362 0.00203692 0.625708 0 -0.342514 0 1.0317 0.124879 0 -4.60191
LEU_150 -8.04115 1.01452 2.57907 -0.504837 0.346578 0.116666 2.34403 -2.55368 -0 -0 -1.42381 0.294128 0 0 0 0 0 0 0 0 0 0 0.201319 0.27429 0.389094 0 -0.26259 0 0.729516 0.308865 0 -4.18799
LEU_151 -7.92805 0.844126 2.8024 -0.731197 0.617137 0.319104 2.54126 -2.72037 -0 -0 -2.04843 0.16129 0 0 0 0 0 0 0 0 0 0 0.131957 0.0351578 0.981736 0 -0.264418 0 0.729516 0.0600065 0 -4.46877
VAL_152 -8.53497 1.257 3.48834 -0.314326 0.295424 0.0715879 3.16994 -2.96436 -0 -0 -2.57182 -0.0717027 0 0 0 0 0 0 0 0 0 0 0.0983389 0.224393 0.0930598 0 -0.221495 0 2.085 0.185472 0 -3.71012
ALA_153 -6.15672 0.50169 3.74655 -0.0211653 0 0 2.72765 -2.96853 -0 -0 -2.56183 -0.356771 0 0 0 0 0 0 0 0 0 0 0.0994782 0 0 0 -0.124026 0 2.3386 0.339601 0 -2.43548
ALA_154 -3.4159 0.18082 2.53912 -0.022339 0 0 1.48114 -1.73832 -0 -0 -0.521459 -0.385379 0 0 0 0 0 0 0 0 0 0 -0.0161176 0 0 0 -0.216437 0 2.3386 0.0414929 0 0.265214
LEU_155 -6.35808 1.05522 1.75978 -0.496188 0.418755 0.114246 1.49748 -1.92257 -0 -0 -0.987629 0.242768 0 0 0 0 0 0 0 0 0 0 0.0344091 0.173379 0.440372 0 -0.249503 0 0.729516 -0.116534 0 -3.66457
LEU_156 -6.56325 0.809333 2.17961 -0.514709 0.473533 0.130256 1.51434 -1.97032 -0 -0 -0.742248 0.218823 0 0 0 0 0 0 0 0 0 0 -0.0495833 0.0354062 0.359108 0 -0.291203 0 0.729516 -0.0697037 0 -3.7511
GLY_157 -1.598 0.0497739 2.18178 -5.44564e-05 0 0 0.997472 -1.07524 -0 -0 -0.662484 -0.404786 0 0 0 0 0 0 0 0 0 0 -0.127984 0 0 0 -1.42362 0 1.2108 0.175311 0 -0.677033
THR_158 -4.48612 0.64132 2.40478 -0.186261 0.147373 0.0623731 1.37824 -1.6372 -0 -0 -1.34002 -0.777434 0 0 0 -0.214186 0 0 0 0 0 0 0.00658071 0.0428041 0.637639 0 -0.719453 2.29332 -1.425 1.03381 0 -2.13743
THR_159 -4.12143 0.439983 4.30875 -0.112092 0.0712407 0.0749871 2.44252 -2.13746 -0.000244458 -0.00436474 -2.30644 -0.643595 0 0 0 -0.526548 0 0 0 0 0 0 -0.0245606 0.0392137 0.0329001 0 -0.469405 2.28795 -1.425 0.620345 0 -1.45325
VAL_160 -5.24359 0.719889 1.98144 -0.312726 0.265195 0.0719132 1.66072 -1.89724 -0 -0 -0.877771 -0.14832 0 0 0 0 0 0 0 0 0 0 -0.0710368 0.000215986 0.308554 0 -0.183533 0 2.085 -0.153743 0 -1.79504
GLU_161 -4.6961 0.349814 5.08194 -0.465874 0.272127 1.46462 2.03409 -2.42671 -0.0282456 -0.148121 -2.05684 -2.9598 0 0 0 0 0 0 0 0 0 0 -0.0454436 0.0295547 0 4.00466 -0.284206 0 -2.5358 -0.210465 0 -2.62079
GLU_162 -6.62956 0.443637 7.362 -0.65477 0.199154 1.22384 3.4727 -3.13348 -0.0283834 -0.150035 -3.07134 -0.617971 0 0 0 -0.312362 -0.876427 0 0 0 0 0 0.345134 0.00124137 0 3.41453 -0.254048 0 -2.5358 -0.405915 0 -2.20785
ALA_163 -5.93276 0.369156 2.65158 -0.0215346 0 0 2.45621 -2.56533 -0.000244458 -0.00436474 -1.89749 -0.366166 0 0 0 0 0 0 0 0 0 0 0.166831 0 0 0 -0.331525 0 2.3386 -0.318344 0 -3.45538
VAL_164 -6.22692 0.588272 3.04635 -0.308216 0.253087 0.0700586 2.64243 -2.49066 -0 -0 -1.90401 -0.108524 0 0 0 0 0 0 0 0 0 0 -0.0616686 1.37225e-07 0.114424 0 -0.378854 0 2.085 -0.0132753 0 -2.6925
TYR_165 -5.67065 0.416096 5.17941 -0.600461 0.18899 0.279571 2.78122 -2.65464 -0 -0 -2.29757 -0.234767 0 0 0 0 0 0 0 0 0 0 0.133127 0.0197057 0 2.76035 0.150553 2.02554e-06 0.964136 0.136275 0 1.55134
ARG_166 -8.10949 0.697991 6.70343 -0.447786 0.0786208 0.227567 3.45097 -3.27281 -0 -0 -2.96537 0.397563 0 0 0 0 -0.876427 0 0 0 0 0 0.111245 0.476408 2.05709 0 -0.0979638 0 -1.281 -0.0488054 0 -2.89877
ALA_167 -6.4687 0.626902 3.16618 -0.0215896 0 0 2.8558 -2.78631 -0 -0 -2.23191 -0.380602 0 0 0 0 0 0 0 0 0 0 -0.00738817 0 0 0 -0.29194 0 2.3386 -0.211144 0 -3.41211
LEU_168 -5.65253 0.514726 5.05585 -0.715869 0.567192 0.287533 2.79149 -2.65522 -0 -0 -2.36595 0.165651 0 0 0 0 0 0 0 0 0 0 0.2388 0.0154045 0.9937 0 -0.268368 0 0.729516 -0.137952 0 -0.436029
LYS_169 -4.49767 0.165374 5.32403 -0.303211 0.0261289 0.133473 2.38643 -2.4049 -0.000137873 -0.00191385 -2.19393 0.00236899 0 0 0 0 0 0 0 0 0 0 0.232118 0.0234696 1.73017 0 0.00880498 0 -1.6738 -0.0728317 0 -1.11603
LEU_170 -8.93235 1.26965 3.34914 -0.501615 0.336958 0.124084 2.98294 -2.89659 -0.0185366 -0.0924131 -2.03918 0.219767 0 0 0 0 0 0 0 0 0 0 0.194169 0.247267 0.384096 0 -0.272173 0 0.729516 -0.0811248 0 -4.99641
LYS_171 -7.07118 0.973349 6.55057 -0.483614 0.109318 0.316895 3.46764 -3.18841 -0 -0 -2.71754 0.296235 0 0 0 0 0 0 0 0 0 0 0.223639 0.279912 1.99951 0 0.0615749 0 -1.6738 0.71957 0 -0.13633
THR_172 -3.09239 0.140384 4.0328 -0.201942 0.138564 0.0727612 1.56182 -1.83034 -0 -0 -1.21432 -0.081589 0 0 0 0 0 0 0 0 0 0 0.063534 0.00205237 0.077382 0 -0.0264414 2.28993 -1.425 1.05096 0 1.55816
LYS_173 -3.51489 0.097835 4.49752 -0.435282 0.0753699 0.249414 2.40364 -1.94386 -0 -0 -2.69719 -0.103764 0 0 0 0 -0.453578 0 0 0 0 0 0.309136 0.0109397 2.31954 0 -0.0501849 0 -1.6738 0.319655 0 -0.589505
LEU_174 -5.59311 0.615092 1.34387 -0.527986 0.520207 0.143095 1.17534 -1.4406 -0 -0 -0.870037 0.176648 0 0 0 0 0 0 0 0 0 0 0.0387747 0.0954065 0.212762 0 -0.216525 0 0.729516 -0.129604 0 -3.72714
GLY_175 -1.82022 0.0814878 2.18517 -4.91909e-05 0 0 1.1906 -1.16424 -0.00176994 -0.0435302 -0.512572 -0.381909 0 0 0 0 0 0 0 0 0 0 0.0585156 0 0 0 -1.09942 0 1.2108 0.00714923 0 -0.289983
VAL_176 -6.09657 0.807563 2.35388 -0.315023 0.234388 0.0661182 1.66428 -2.01816 -0.0185366 -0.0924131 -1.21036 -0.22979 0 0 0 0 0 0 0 0 0 0 -0.0319691 0.00810541 0.144658 0 -0.427631 0 2.085 0.0284089 0 -3.04805
SER_177 -4.47041 0.235804 4.93369 -0.0270964 0 0.0639001 3.03649 -2.33 -0 -0 -2.54153 -0.502048 0 0 0 -1.68163 0 0 0 0 0 0 -0.020793 0.0584775 0.142612 0 -0.473676 0.602018 -1.1772 -0.300114 0 -4.4515
LEU_178 -5.70626 0.680616 2.84898 -0.50188 0.573897 0.116363 2.11815 -2.09418 -0 -0 -0.664537 0.262472 0 0 0 0 0 0 0 0 0 0 -0.0112351 0.045085 0.323456 0 -0.278995 0 0.729516 -0.188993 0 -1.74754
GLU_179 -5.45237 0.420051 6.65348 -0.326279 0.038864 0.368655 2.96956 -2.76326 -0 -0 -3.21658 -0.591952 0 0 0 0 -1.37784 0 0 0 0 0 0.629966 0.199295 0 3.55197 -0.20486 0 -2.5358 -0.147709 0 -1.78481
GLN_180 -7.05983 0.555852 7.50994 -0.258743 0.0342703 0.198207 4.30124 -3.43219 -0.00176994 -0.0435302 -3.85071 -0.412825 0 0 0 -1.68163 -0.879343 0 0 0 0 0 0.135469 0.0840724 0 2.88841 -0.190594 0 -1.0644 -0.205573 0 -3.37368
ALA_181 -7.24381 1.33928 3.93724 -0.0223023 0 0 3.49975 -3.15952 -0 -0 -2.28207 -0.37319 0 0 0 0 0 0 0 0 0 0 -0.0347059 0 0 0 -0.247914 0 2.3386 -0.238473 0 -2.48712
LEU_182 -9.10911 1.50606 4.01243 -0.495896 0.342436 0.117556 3.2281 -3.11756 -0 -0 -2.58709 0.221993 0 0 0 0 0 0 0 0 0 0 0.974991 0.130906 0.340933 0 -0.288379 0 0.729516 -0.227705 0 -4.22083
LEU_183 -8.27759 0.502227 6.19689 -0.725975 0.469969 0.316664 3.54512 -3.4741 -1.35587e-06 -4.97988e-05 -3.09855 0.107758 0 0 0 0 0 0 0 0 0 0 0.43366 0.0468265 0.998467 0 -0.24196 0 0.729516 0.0701058 0 -2.40102
ILE_184 -9.10235 1.27255 2.65988 -0.516847 0.620318 0.103974 2.77977 -2.79595 -0 -0 -1.61234 0.0346108 0 0 0 0 0 0 0 0 0 0 -0.0412433 0.11318 0.579782 0 -0.375519 0 1.0317 0.382172 0 -4.86632
LEU_185 -9.33539 1.07884 2.35474 -0.496689 0.443978 0.110326 2.58447 -2.734 -0 -0 -1.71357 0.277558 0 0 0 0 0 0 0 0 0 0 0.158063 0.156716 0.516249 0 -0.240688 0 0.729516 0.35421 0 -5.75567
ALA_186 -5.62452 0.554117 3.61778 -0.0212416 0 0 2.86929 -2.72706 -0.00719065 -0.0794261 -2.86951 -0.344686 0 0 0 0 0 0 0 0 0 0 0.116682 0 0 0 -0.192809 0 2.3386 0.0525617 0 -2.31742
THR_187 -8.23061 0.574246 6.56148 -0.20992 0.189702 0.0765151 4.00842 -3.58577 -0 -0 -3.30651 -0.132533 0 0 0 0 0 0 0 0 0 0 0.279768 0.0152795 0.0823515 0 0.0212803 2.45385 -1.425 0.255426 0 -2.37202
ALA_188 -6.35674 0.451056 3.93969 -0.0219808 0 0 2.9908 -3.08463 -0 -0 -2.82197 -0.347117 0 0 0 0 0 0 0 0 0 0 -0.0489319 0 0 0 -0.269296 0 2.3386 0.248601 0 -2.98191
ALA_189 -4.172 0.544852 2.54182 -0.020798 0 0 1.65416 -2.0044 -0 -0 -0.876294 -0.362055 0 0 0 0 0 0 0 0 0 0 0.0174382 0 0 0 -0.0916133 0 2.3386 0.0113814 0 -0.418908
VAL_190 -5.56571 0.871227 2.29397 -0.318029 0.341556 0.0729236 1.88952 -2.00465 -0 -0 -0.97168 -0.121316 0 0 0 0 0 0 0 0 0 0 0.247344 0.125662 0.173686 0 -0.30311 0 2.085 0.0962354 0 -1.08737
LEU_191 -6.20424 0.688488 1.65917 -0.507277 0.495943 0.125142 1.09074 -1.75527 -0 -0 -0.604769 0.230574 0 0 0 0 0 0 0 0 0 0 -0.0396724 0.147212 0.289905 0 -0.307924 0 0.729516 -0.0156689 0 -3.97813
GLY_192 -1.64478 0.0593975 2.20162 -5.94176e-05 0 0 1.09579 -1.09335 -0 -0 -0.901455 -0.388388 0 0 0 0 0 0 0 0 0 0 -0.104615 0 0 0 -1.49673 0 1.2108 0.318174 0 -0.7436
THR_193 -4.92516 0.706304 3.08496 -0.193008 0.146058 0.066261 1.85885 -1.97795 -6.97244e-05 -0.00241022 -2.39894 -0.89415 0 0 0 0 -0.201832 0 0 0 0 0 -0.0214298 0.018435 0.812096 0 -0.789307 2.55423 -1.425 0.82819 0 -2.75387
THR_194 -4.03803 0.573435 2.78427 -0.216189 0.159276 0.0796706 1.91032 -1.82002 -0.0144495 -0.074016 -2.2408 -0.815784 0 0 0 0 0 0 0 0 0 0 0.932004 0.0507704 1.98526 0 -0.549096 2.30586 -1.425 0.396447 0 -0.0160526
VAL_195 -5.22645 0.580227 1.26442 -0.304274 0.240713 0.0687019 1.51339 -1.6553 -0 -0 -0.925391 -0.0933774 0 0 0 0 0 0 0 0 0 0 0.0612093 0.0211858 0.187854 0 -0.388749 0 2.085 0.0271973 0 -2.54364
GLU_196 -3.99404 0.169492 4.97131 -0.420938 0.0580478 0.807512 2.68416 -2.24821 -0.0144495 -0.074016 -3.28689 -0.479291 0 0 0 0 -0.453578 0 0 0 0 0 -0.0335919 0.0687091 0 3.4062 -0.281023 0 -2.5358 -0.142083 0 -1.79849
GLU_197 -6.22379 0.57091 6.96418 -0.33654 0.056638 0.369352 3.0574 -2.99683 -0 -0 -3.86482 -0.536693 0 0 0 0 -1.05436 0 0 0 0 0 0.26705 0.0185062 0 4.4432 -0.202515 0 -2.5358 -0.366697 0 -2.37081
ALA_198 -5.70324 0.236559 2.5231 -0.0230644 0 0 2.19584 -2.43011 -0 -0 -1.62259 -0.375192 0 0 0 0 0 0 0 0 0 0 0.177762 0 0 0 -0.413431 0 2.3386 -0.287245 0 -3.38302
VAL_199 -6.82363 0.955451 2.90388 -0.303507 0.240556 0.067432 2.67494 -2.51425 -0 -0 -1.93178 0.000494261 0 0 0 0 0 0 0 0 0 0 -0.0718126 0.0305688 0.0381099 0 -0.367967 0 2.085 0.0789566 0 -2.93755
LYS_200 -5.22996 0.25687 5.33103 -0.306783 0.0274095 0.138634 2.50845 -2.48925 -0 -0 -1.86694 -0.0301503 0 0 0 0 0 0 0 0 0 0 0.287835 0.0156995 1.75671 0 0.0167718 0 -1.6738 0.152065 0 -1.10541
ARG_201 -6.80416 0.374067 6.33493 -0.62797 0.167797 0.349704 3.08164 -2.97457 -6.97244e-05 -0.00241022 -3.62047 0.279035 0 0 0 0 -0.852524 0 0 0 0 0 -0.00288092 0.039276 2.51449 0 -0.0901448 0 -1.281 -0.0447157 0 -3.15996
ALA_202 -6.69767 0.892303 3.32339 -0.0219803 0 0 3.09269 -2.84435 -0 -0 -2.48079 -0.359522 0 0 0 0 0 0 0 0 0 0 0.0502384 0 0 0 -0.148469 0 2.3386 -0.070753 0 -2.92631
LEU_203 -6.13215 0.511532 4.89339 -0.503183 0.358934 0.122366 2.74654 -2.67676 -0 -0 -2.54668 0.238967 0 0 0 0 0 0 0 0 0 0 0.396904 0.0992819 0.365303 0 -0.28029 0 0.729516 -0.128889 0 -1.80521
LYS_204 -4.55615 0.238188 5.47021 -0.305504 0.0270676 0.138108 2.58854 -2.47561 -0 -0 -2.27903 -0.0192198 0 0 0 0 0 0 0 0 0 0 0.254009 0.0230429 1.76457 0 -0.0130422 0 -1.6738 -0.15565 0 -0.974259
LEU_205 -7.84725 0.91372 3.50397 -0.716653 0.480072 0.293664 2.82051 -2.73267 -0.0115891 -0.065968 -1.93462 0.141737 0 0 0 0 0 0 0 0 0 0 0.185578 0.12971 0.928694 0 -0.251077 0 0.729516 -0.100216 0 -3.53287
LYS_206 -6.773 0.43558 6.17501 -0.505786 0.108377 0.422167 2.47286 -2.87976 -0.00557589 -0.0127407 -1.05336 0.141458 0 0 0 0 0 0 0 0 0 0 0.0724063 0.0671685 2.39811 0 -0.0154588 0 -1.6738 0.0662741 0 -0.560074
THR_207 -2.99156 0.125669 3.94237 -0.200471 0.131179 0.072864 1.50138 -1.80297 -0 -0 -1.00172 -0.120564 0 0 0 0 0 0 0 0 0 0 -0.0252052 0.0106267 0.14307 0 0.00936715 2.28598 -1.425 0.394399 0 1.04941
LYS_208 -3.29416 0.120283 4.28897 -0.430574 0.0749832 0.243722 2.42906 -1.87117 -0 -0 -2.36618 -0.0815144 0 0 0 0 -0.372975 0 0 0 0 0 -0.0292806 0.0289338 2.21364 0 0.0198723 0 -1.6738 0.303316 0 -0.39687
LEU_209 -5.25908 1.3423 2.41365 -0.606559 0.378969 0.152862 1.15814 -1.51762 -0.0115891 -0.065968 -2.23406 0.355973 0 0 0 0 0 0 0 0 0 0 -0.0405926 0.0193052 0.559126 0 -0.371171 0 0.729516 -0.140111 0 -3.13691
GLY:CtermProteinFull_210 -1.38166 0.857087 1.50649 -0.415831 0.0486576 1.26554 0.0826471 -0.400045 -0 -0 -1.48984 -2.94526 0 0 0 0 0 0 0 0 0 0 0 0 0 0 0 0 1.2108 -0.0943373 0 -1.75575
HMM:MP-FE1-connect_211 -19.645 4.97598 1.28562 -22.719 21.933 -3.32942 3.69207 -4.91312 -0.0201671 -0.216015 -11.1017 -12.7386 0 0 0 0 0 0 1.04065 0 0 0.391253 0 0 0 0 0 0 0 0 0 -41.3644
#END_POSE_ENERGIES_TABLE UM_12_H46E15_penta3_HMM_match_1__DE_5
