# Supplementary material for: Design of Heme Enzymes with a Tunable Substrate Binding Pocket Adjacent to an Open Metal Coordination Site
Source: J Am Chem Soc. 2023 Jun 21;145(26):14307–15. doi: 10.1021/jacs.3c02742 (PMC10326885; doi:10.1021/jacs.3c02742)
Supplement: Supplementary file 3 — ja3c02742_si_003.zip [file ja3c02742_si_003.zip › heme_binder_design_models/IK_HC015_05.pdb]

HEADER                                            xx-MMM-xx                     
EXPDTA    THEORETICAL MODEL                                                     
REMARK 666 MATCH TEMPLATE X HMM    0 MATCH MOTIF A HIS   46  1  1               
REMARK 220                                                                      
REMARK 220 EXPERIMENTAL DETAILS                                                 
REMARK 220  EXPERIMENT TYPE                : THEORETICAL MODELLING              
REMARK 220  DATE OF DATA COLLECTION        : 27-MAR-21                          
REMARK 220                                                                      
REMARK 220 REMARK: MODEL GENERATED BY ROSETTA                                   
REMARK 220  VERSION 2020.50+release.1295438                                     
HETNAM     HMM X   1  HMM                                                       
LINK         NE2 HIS A  46                FE1  HMM X   1                  2.27  
ATOM      1  N   VAL A   1       8.021 -32.838  14.640  1.00  0.00           N  
ATOM      2  CA  VAL A   1       6.967 -32.124  13.922  1.00  0.00           C  
ATOM      3  C   VAL A   1       5.585 -32.309  14.544  1.00  0.00           C  
ATOM      4  O   VAL A   1       5.173 -33.425  14.842  1.00  0.00           O  
ATOM      5  CB  VAL A   1       6.922 -32.599  12.457  1.00  0.00           C  
ATOM      6  CG1 VAL A   1       5.809 -31.888  11.702  1.00  0.00           C  
ATOM      7  CG2 VAL A   1       8.267 -32.354  11.792  1.00  0.00           C  
ATOM      8 1H   VAL A   1       8.899 -32.680  14.188  1.00  0.00           H  
ATOM      9 2H   VAL A   1       8.067 -32.506  15.582  1.00  0.00           H  
ATOM     10 3H   VAL A   1       7.819 -33.817  14.642  1.00  0.00           H  
ATOM     11  HA  VAL A   1       7.195 -31.058  13.943  1.00  0.00           H  
ATOM     12  HB  VAL A   1       6.693 -33.664  12.437  1.00  0.00           H  
ATOM     13 1HG1 VAL A   1       5.791 -32.235  10.668  1.00  0.00           H  
ATOM     14 2HG1 VAL A   1       4.851 -32.106  12.174  1.00  0.00           H  
ATOM     15 3HG1 VAL A   1       5.987 -30.812  11.719  1.00  0.00           H  
ATOM     16 1HG2 VAL A   1       8.228 -32.693  10.757  1.00  0.00           H  
ATOM     17 2HG2 VAL A   1       8.498 -31.289  11.817  1.00  0.00           H  
ATOM     18 3HG2 VAL A   1       9.042 -32.906  12.325  1.00  0.00           H  
ATOM     19  N   SER A   2       4.859 -31.213  14.722  1.00  0.00           N  
ATOM     20  CA  SER A   2       3.548 -31.299  15.344  1.00  0.00           C  
ATOM     21  C   SER A   2       2.463 -31.664  14.330  1.00  0.00           C  
ATOM     22  O   SER A   2       2.669 -31.605  13.109  1.00  0.00           O  
ATOM     23  CB  SER A   2       3.208 -29.980  16.011  1.00  0.00           C  
ATOM     24  OG  SER A   2       2.956 -28.986  15.056  1.00  0.00           O  
ATOM     25  H   SER A   2       5.206 -30.312  14.430  1.00  0.00           H  
ATOM     26  HA  SER A   2       3.562 -32.109  16.072  1.00  0.00           H  
ATOM     27 1HB  SER A   2       2.332 -30.109  16.646  1.00  0.00           H  
ATOM     28 2HB  SER A   2       4.033 -29.673  16.651  1.00  0.00           H  
ATOM     29  HG  SER A   2       2.850 -28.168  15.548  1.00  0.00           H  
ATOM     30  N   LEU A   3       1.168 -32.070  14.825  1.00  0.00           N  
ATOM     31  CA  LEU A   3      -0.042 -32.397  14.098  1.00  0.00           C  
ATOM     32  C   LEU A   3      -0.528 -31.170  13.353  1.00  0.00           C  
ATOM     33  O   LEU A   3      -1.025 -31.271  12.244  1.00  0.00           O  
ATOM     34  CB  LEU A   3      -1.129 -32.901  15.055  1.00  0.00           C  
ATOM     35  CG  LEU A   3      -2.392 -33.464  14.389  1.00  0.00           C  
ATOM     36  CD1 LEU A   3      -2.016 -34.642  13.501  1.00  0.00           C  
ATOM     37  CD2 LEU A   3      -3.387 -33.882  15.461  1.00  0.00           C  
ATOM     38  H   LEU A   3       1.164 -32.111  15.833  1.00  0.00           H  
ATOM     39  HA  LEU A   3       0.181 -33.202  13.400  1.00  0.00           H  
ATOM     40 1HB  LEU A   3      -0.706 -33.686  15.679  1.00  0.00           H  
ATOM     41 2HB  LEU A   3      -1.434 -32.077  15.700  1.00  0.00           H  
ATOM     42  HG  LEU A   3      -2.841 -32.698  13.756  1.00  0.00           H  
ATOM     43 1HD1 LEU A   3      -2.913 -35.042  13.028  1.00  0.00           H  
ATOM     44 2HD1 LEU A   3      -1.319 -34.310  12.732  1.00  0.00           H  
ATOM     45 3HD1 LEU A   3      -1.548 -35.418  14.105  1.00  0.00           H  
ATOM     46 1HD2 LEU A   3      -4.285 -34.281  14.988  1.00  0.00           H  
ATOM     47 2HD2 LEU A   3      -2.939 -34.648  16.094  1.00  0.00           H  
ATOM     48 3HD2 LEU A   3      -3.652 -33.017  16.070  1.00  0.00           H  
ATOM     49  N   GLU A   4      -0.364 -30.011  13.976  1.00  0.00           N  
ATOM     50  CA  GLU A   4      -0.705 -28.751  13.342  1.00  0.00           C  
ATOM     51  C   GLU A   4       0.089 -28.497  12.054  1.00  0.00           C  
ATOM     52  O   GLU A   4      -0.468 -28.072  11.042  1.00  0.00           O  
ATOM     53  CB  GLU A   4      -0.475 -27.602  14.326  1.00  0.00           C  
ATOM     54  CG  GLU A   4      -0.862 -26.230  13.792  1.00  0.00           C  
ATOM     55  CD  GLU A   4      -0.576 -25.121  14.766  1.00  0.00           C  
ATOM     56  OE1 GLU A   4      -0.100 -25.406  15.839  1.00  0.00           O  
ATOM     57  OE2 GLU A   4      -0.833 -23.987  14.437  1.00  0.00           O  
ATOM     58  H   GLU A   4       0.008 -30.005  14.915  1.00  0.00           H  
ATOM     59  HA  GLU A   4      -1.762 -28.774  13.073  1.00  0.00           H  
ATOM     60 1HB  GLU A   4      -1.048 -27.781  15.236  1.00  0.00           H  
ATOM     61 2HB  GLU A   4       0.578 -27.567  14.605  1.00  0.00           H  
ATOM     62 1HG  GLU A   4      -0.310 -26.041  12.872  1.00  0.00           H  
ATOM     63 2HG  GLU A   4      -1.924 -26.232  13.553  1.00  0.00           H  
ATOM     64  N   GLN A   5       1.498 -28.699  12.076  1.00  0.00           N  
ATOM     65  CA  GLN A   5       2.389 -28.523  10.928  1.00  0.00           C  
ATOM     66  C   GLN A   5       2.020 -29.496   9.814  1.00  0.00           C  
ATOM     67  O   GLN A   5       2.055 -29.145   8.635  1.00  0.00           O  
ATOM     68  CB  GLN A   5       3.850 -28.725  11.339  1.00  0.00           C  
ATOM     69  CG  GLN A   5       4.409 -27.616  12.214  1.00  0.00           C  
ATOM     70  CD  GLN A   5       5.789 -27.943  12.753  1.00  0.00           C  
ATOM     71  OE1 GLN A   5       5.972 -28.930  13.470  1.00  0.00           O  
ATOM     72  NE2 GLN A   5       6.769 -27.115  12.410  1.00  0.00           N  
ATOM     73  H   GLN A   5       1.888 -28.976  12.963  1.00  0.00           H  
ATOM     74  HA  GLN A   5       2.283 -27.504  10.560  1.00  0.00           H  
ATOM     75 1HB  GLN A   5       3.949 -29.664  11.883  1.00  0.00           H  
ATOM     76 2HB  GLN A   5       4.473 -28.795  10.447  1.00  0.00           H  
ATOM     77 1HG  GLN A   5       4.481 -26.702  11.624  1.00  0.00           H  
ATOM     78 2HG  GLN A   5       3.739 -27.462  13.060  1.00  0.00           H  
ATOM     79 1HE2 GLN A   5       7.701 -27.280  12.735  1.00  0.00           H  
ATOM     80 2HE2 GLN A   5       6.576 -26.326  11.826  1.00  0.00           H  
ATOM     81  N   ALA A   6       1.678 -30.724  10.196  1.00  0.00           N  
ATOM     82  CA  ALA A   6       1.249 -31.738   9.239  1.00  0.00           C  
ATOM     83  C   ALA A   6      -0.009 -31.300   8.493  1.00  0.00           C  
ATOM     84  O   ALA A   6      -0.150 -31.560   7.293  1.00  0.00           O  
ATOM     85  CB  ALA A   6       0.997 -33.045   9.943  1.00  0.00           C  
ATOM     86  H   ALA A   6       1.716 -30.958  11.176  1.00  0.00           H  
ATOM     87  HA  ALA A   6       2.047 -31.876   8.509  1.00  0.00           H  
ATOM     88 1HB  ALA A   6       0.677 -33.793   9.218  1.00  0.00           H  
ATOM     89 2HB  ALA A   6       1.914 -33.377  10.429  1.00  0.00           H  
ATOM     90 3HB  ALA A   6       0.218 -32.908  10.692  1.00  0.00           H  
ATOM     91  N   ALA A   7      -1.070 -30.656   9.196  1.00  0.00           N  
ATOM     92  CA  ALA A   7      -2.325 -30.160   8.628  1.00  0.00           C  
ATOM     93  C   ALA A   7      -2.036 -29.056   7.622  1.00  0.00           C  
ATOM     94  O   ALA A   7      -2.698 -28.953   6.590  1.00  0.00           O  
ATOM     95  CB  ALA A   7      -3.253 -29.658   9.723  1.00  0.00           C  
ATOM     96  H   ALA A   7      -0.937 -30.628  10.196  1.00  0.00           H  
ATOM     97  HA  ALA A   7      -2.810 -30.986   8.106  1.00  0.00           H  
ATOM     98 1HB  ALA A   7      -4.174 -29.282   9.277  1.00  0.00           H  
ATOM     99 2HB  ALA A   7      -3.490 -30.476  10.406  1.00  0.00           H  
ATOM    100 3HB  ALA A   7      -2.765 -28.857  10.276  1.00  0.00           H  
ATOM    101  N   GLU A   8      -1.046 -28.231   7.928  1.00  0.00           N  
ATOM    102  CA  GLU A   8      -0.741 -27.113   7.043  1.00  0.00           C  
ATOM    103  C   GLU A   8      -0.196 -27.653   5.708  1.00  0.00           C  
ATOM    104  O   GLU A   8      -0.553 -27.161   4.637  1.00  0.00           O  
ATOM    105  CB  GLU A   8       0.273 -26.170   7.694  1.00  0.00           C  
ATOM    106  CG  GLU A   8      -0.279 -25.362   8.860  1.00  0.00           C  
ATOM    107  CD  GLU A   8       0.741 -24.437   9.465  1.00  0.00           C  
ATOM    108  OE1 GLU A   8       1.897 -24.566   9.142  1.00  0.00           O  
ATOM    109  OE2 GLU A   8       0.363 -23.602  10.252  1.00  0.00           O  
ATOM    110  H   GLU A   8      -0.494 -28.361   8.764  1.00  0.00           H  
ATOM    111  HA  GLU A   8      -1.667 -26.573   6.849  1.00  0.00           H  
ATOM    112 1HB  GLU A   8       1.124 -26.746   8.060  1.00  0.00           H  
ATOM    113 2HB  GLU A   8       0.649 -25.469   6.949  1.00  0.00           H  
ATOM    114 1HG  GLU A   8      -1.125 -24.771   8.510  1.00  0.00           H  
ATOM    115 2HG  GLU A   8      -0.640 -26.047   9.625  1.00  0.00           H  
ATOM    116  N   PHE A   9       0.679 -28.677   5.770  1.00  0.00           N  
ATOM    117  CA  PHE A   9       1.258 -29.258   4.564  1.00  0.00           C  
ATOM    118  C   PHE A   9       0.192 -29.931   3.688  1.00  0.00           C  
ATOM    119  O   PHE A   9       0.204 -29.798   2.464  1.00  0.00           O  
ATOM    120  CB  PHE A   9       2.337 -30.276   4.937  1.00  0.00           C  
ATOM    121  CG  PHE A   9       3.710 -29.682   5.074  1.00  0.00           C  
ATOM    122  CD1 PHE A   9       4.320 -29.589   6.316  1.00  0.00           C  
ATOM    123  CD2 PHE A   9       4.394 -29.214   3.962  1.00  0.00           C  
ATOM    124  CE1 PHE A   9       5.583 -29.042   6.443  1.00  0.00           C  
ATOM    125  CE2 PHE A   9       5.657 -28.669   4.086  1.00  0.00           C  
ATOM    126  CZ  PHE A   9       6.252 -28.582   5.329  1.00  0.00           C  
ATOM    127  H   PHE A   9       0.942 -29.050   6.671  1.00  0.00           H  
ATOM    128  HA  PHE A   9       1.703 -28.452   3.980  1.00  0.00           H  
ATOM    129 1HB  PHE A   9       2.077 -30.753   5.881  1.00  0.00           H  
ATOM    130 2HB  PHE A   9       2.379 -31.056   4.178  1.00  0.00           H  
ATOM    131  HD1 PHE A   9       3.792 -29.953   7.197  1.00  0.00           H  
ATOM    132  HD2 PHE A   9       3.924 -29.282   2.980  1.00  0.00           H  
ATOM    133  HE1 PHE A   9       6.051 -28.974   7.425  1.00  0.00           H  
ATOM    134  HE2 PHE A   9       6.184 -28.305   3.204  1.00  0.00           H  
ATOM    135  HZ  PHE A   9       7.246 -28.150   5.428  1.00  0.00           H  
ATOM    136  N   LEU A  10      -0.755 -30.674   4.346  1.00  0.00           N  
ATOM    137  CA  LEU A  10      -1.794 -31.390   3.616  1.00  0.00           C  
ATOM    138  C   LEU A  10      -2.823 -30.423   2.992  1.00  0.00           C  
ATOM    139  O   LEU A  10      -3.229 -30.591   1.843  1.00  0.00           O  
ATOM    140  CB  LEU A  10      -2.505 -32.372   4.556  1.00  0.00           C  
ATOM    141  CG  LEU A  10      -1.671 -33.574   5.017  1.00  0.00           C  
ATOM    142  CD1 LEU A  10      -2.339 -34.224   6.221  1.00  0.00           C  
ATOM    143  CD2 LEU A  10      -1.527 -34.563   3.870  1.00  0.00           C  
ATOM    144  H   LEU A  10      -0.733 -30.730   5.354  1.00  0.00           H  
ATOM    145  HA  LEU A  10      -1.321 -31.938   2.802  1.00  0.00           H  
ATOM    146 1HB  LEU A  10      -2.827 -31.832   5.444  1.00  0.00           H  
ATOM    147 2HB  LEU A  10      -3.390 -32.758   4.050  1.00  0.00           H  
ATOM    148  HG  LEU A  10      -0.683 -33.233   5.328  1.00  0.00           H  
ATOM    149 1HD1 LEU A  10      -1.745 -35.078   6.549  1.00  0.00           H  
ATOM    150 2HD1 LEU A  10      -2.411 -33.500   7.033  1.00  0.00           H  
ATOM    151 3HD1 LEU A  10      -3.337 -34.561   5.945  1.00  0.00           H  
ATOM    152 1HD2 LEU A  10      -0.933 -35.417   4.198  1.00  0.00           H  
ATOM    153 2HD2 LEU A  10      -2.514 -34.906   3.560  1.00  0.00           H  
ATOM    154 3HD2 LEU A  10      -1.031 -34.077   3.030  1.00  0.00           H  
ATOM    155  N   ALA A  11      -3.222 -29.425   3.768  1.00  0.00           N  
ATOM    156  CA  ALA A  11      -4.133 -28.412   3.268  1.00  0.00           C  
ATOM    157  C   ALA A  11      -3.502 -27.643   2.116  1.00  0.00           C  
ATOM    158  O   ALA A  11      -4.174 -27.307   1.140  1.00  0.00           O  
ATOM    159  CB  ALA A  11      -4.534 -27.463   4.387  1.00  0.00           C  
ATOM    160  H   ALA A  11      -2.892 -29.365   4.721  1.00  0.00           H  
ATOM    161  HA  ALA A  11      -5.025 -28.913   2.893  1.00  0.00           H  
ATOM    162 1HB  ALA A  11      -5.217 -26.707   3.996  1.00  0.00           H  
ATOM    163 2HB  ALA A  11      -5.030 -28.023   5.180  1.00  0.00           H  
ATOM    164 3HB  ALA A  11      -3.646 -26.976   4.788  1.00  0.00           H  
ATOM    165  N   THR A  12      -2.059 -27.277   2.137  1.00  0.00           N  
ATOM    166  CA  THR A  12      -1.317 -26.589   1.072  1.00  0.00           C  
ATOM    167  C   THR A  12      -1.183 -27.424  -0.201  1.00  0.00           C  
ATOM    168  O   THR A  12      -1.417 -26.933  -1.304  1.00  0.00           O  
ATOM    169  CB  THR A  12       0.088 -26.189   1.559  1.00  0.00           C  
ATOM    170  OG1 THR A  12      -0.027 -25.321   2.695  1.00  0.00           O  
ATOM    171  CG2 THR A  12       0.852 -25.474   0.455  1.00  0.00           C  
ATOM    172  H   THR A  12      -1.575 -27.544   2.982  1.00  0.00           H  
ATOM    173  HA  THR A  12      -1.866 -25.687   0.803  1.00  0.00           H  
ATOM    174  HB  THR A  12       0.639 -27.081   1.855  1.00  0.00           H  
ATOM    175  HG1 THR A  12      -0.279 -25.836   3.465  1.00  0.00           H  
ATOM    176 1HG2 THR A  12       1.842 -25.198   0.818  1.00  0.00           H  
ATOM    177 2HG2 THR A  12       0.951 -26.135  -0.405  1.00  0.00           H  
ATOM    178 3HG2 THR A  12       0.311 -24.575   0.161  1.00  0.00           H  
ATOM    179  N   ALA A  13      -0.806 -28.690  -0.060  1.00  0.00           N  
ATOM    180  CA  ALA A  13      -0.693 -29.593  -1.197  1.00  0.00           C  
ATOM    181  C   ALA A  13      -2.015 -29.793  -1.920  1.00  0.00           C  
ATOM    182  O   ALA A  13      -2.054 -29.878  -3.148  1.00  0.00           O  
ATOM    183  CB  ALA A  13      -0.148 -30.943  -0.750  1.00  0.00           C  
ATOM    184  H   ALA A  13      -0.593 -29.034   0.866  1.00  0.00           H  
ATOM    185  HA  ALA A  13       0.001 -29.152  -1.912  1.00  0.00           H  
ATOM    186 1HB  ALA A  13      -0.069 -31.607  -1.611  1.00  0.00           H  
ATOM    187 2HB  ALA A  13       0.838 -30.808  -0.304  1.00  0.00           H  
ATOM    188 3HB  ALA A  13      -0.822 -31.381  -0.015  1.00  0.00           H  
ATOM    189  N   ALA A  14      -3.210 -29.962  -1.133  1.00  0.00           N  
ATOM    190  CA  ALA A  14      -4.546 -30.162  -1.708  1.00  0.00           C  
ATOM    191  C   ALA A  14      -4.982 -28.932  -2.493  1.00  0.00           C  
ATOM    192  O   ALA A  14      -5.585 -29.046  -3.559  1.00  0.00           O  
ATOM    193  CB  ALA A  14      -5.552 -30.483  -0.612  1.00  0.00           C  
ATOM    194  H   ALA A  14      -3.090 -30.026  -0.133  1.00  0.00           H  
ATOM    195  HA  ALA A  14      -4.495 -31.004  -2.399  1.00  0.00           H  
ATOM    196 1HB  ALA A  14      -6.538 -30.628  -1.054  1.00  0.00           H  
ATOM    197 2HB  ALA A  14      -5.250 -31.393  -0.096  1.00  0.00           H  
ATOM    198 3HB  ALA A  14      -5.592 -29.659   0.097  1.00  0.00           H  
ATOM    199  N   LYS A  15      -4.671 -27.756  -1.954  1.00  0.00           N  
ATOM    200  CA  LYS A  15      -4.956 -26.504  -2.631  1.00  0.00           C  
ATOM    201  C   LYS A  15      -4.044 -26.302  -3.848  1.00  0.00           C  
ATOM    202  O   LYS A  15      -4.453 -25.719  -4.852  1.00  0.00           O  
ATOM    203  CB  LYS A  15      -4.808 -25.334  -1.657  1.00  0.00           C  
ATOM    204  CG  LYS A  15      -5.131 -23.972  -2.257  1.00  0.00           C  
ATOM    205  CD  LYS A  15      -6.566 -23.916  -2.760  1.00  0.00           C  
ATOM    206  CE  LYS A  15      -6.974 -22.494  -3.115  1.00  0.00           C  
ATOM    207  NZ  LYS A  15      -8.347 -22.436  -3.687  1.00  0.00           N  
ATOM    208  H   LYS A  15      -4.223 -27.736  -1.048  1.00  0.00           H  
ATOM    209  HA  LYS A  15      -5.985 -26.538  -2.989  1.00  0.00           H  
ATOM    210 1HB  LYS A  15      -5.465 -25.487  -0.801  1.00  0.00           H  
ATOM    211 2HB  LYS A  15      -3.785 -25.300  -1.282  1.00  0.00           H  
ATOM    212 1HG  LYS A  15      -4.990 -23.199  -1.501  1.00  0.00           H  
ATOM    213 2HG  LYS A  15      -4.456 -23.771  -3.088  1.00  0.00           H  
ATOM    214 1HD  LYS A  15      -6.666 -24.547  -3.644  1.00  0.00           H  
ATOM    215 2HD  LYS A  15      -7.237 -24.294  -1.988  1.00  0.00           H  
ATOM    216 1HE  LYS A  15      -6.938 -21.872  -2.223  1.00  0.00           H  
ATOM    217 2HE  LYS A  15      -6.273 -22.086  -3.844  1.00  0.00           H  
ATOM    218 1HZ  LYS A  15      -8.579 -21.478  -3.909  1.00  0.00           H  
ATOM    219 2HZ  LYS A  15      -8.386 -22.995  -4.527  1.00  0.00           H  
ATOM    220 3HZ  LYS A  15      -9.008 -22.794  -3.013  1.00  0.00           H  
ATOM    221  N   LEU A  16      -2.633 -26.706  -3.836  1.00  0.00           N  
ATOM    222  CA  LEU A  16      -1.730 -26.671  -4.980  1.00  0.00           C  
ATOM    223  C   LEU A  16      -2.201 -27.601  -6.085  1.00  0.00           C  
ATOM    224  O   LEU A  16      -2.062 -27.298  -7.274  1.00  0.00           O  
ATOM    225  CB  LEU A  16      -0.311 -27.061  -4.549  1.00  0.00           C  
ATOM    226  CG  LEU A  16       0.430 -26.030  -3.688  1.00  0.00           C  
ATOM    227  CD1 LEU A  16       1.680 -26.666  -3.097  1.00  0.00           C  
ATOM    228  CD2 LEU A  16       0.782 -24.817  -4.536  1.00  0.00           C  
ATOM    229  H   LEU A  16      -2.291 -27.048  -2.948  1.00  0.00           H  
ATOM    230  HA  LEU A  16      -1.750 -25.668  -5.406  1.00  0.00           H  
ATOM    231 1HB  LEU A  16      -0.363 -27.989  -3.983  1.00  0.00           H  
ATOM    232 2HB  LEU A  16       0.288 -27.237  -5.443  1.00  0.00           H  
ATOM    233  HG  LEU A  16      -0.210 -25.721  -2.860  1.00  0.00           H  
ATOM    234 1HD1 LEU A  16       2.206 -25.934  -2.484  1.00  0.00           H  
ATOM    235 2HD1 LEU A  16       1.398 -27.519  -2.479  1.00  0.00           H  
ATOM    236 3HD1 LEU A  16       2.333 -27.001  -3.902  1.00  0.00           H  
ATOM    237 1HD2 LEU A  16       1.307 -24.084  -3.924  1.00  0.00           H  
ATOM    238 2HD2 LEU A  16       1.422 -25.126  -5.363  1.00  0.00           H  
ATOM    239 3HD2 LEU A  16      -0.132 -24.372  -4.931  1.00  0.00           H  
ATOM    240  N   GLY A  17      -2.778 -28.727  -5.688  1.00  0.00           N  
ATOM    241  CA  GLY A  17      -3.227 -29.717  -6.645  1.00  0.00           C  
ATOM    242  C   GLY A  17      -2.141 -30.743  -6.924  1.00  0.00           C  
ATOM    243  O   GLY A  17      -2.080 -31.303  -8.009  1.00  0.00           O  
ATOM    244  H   GLY A  17      -2.907 -28.903  -4.701  1.00  0.00           H  
ATOM    245 1HA  GLY A  17      -4.115 -30.218  -6.261  1.00  0.00           H  
ATOM    246 2HA  GLY A  17      -3.512 -29.224  -7.572  1.00  0.00           H  
ATOM    247  N   THR A  18      -1.279 -30.980  -5.943  1.00  0.00           N  
ATOM    248  CA  THR A  18      -0.161 -31.901  -6.098  1.00  0.00           C  
ATOM    249  C   THR A  18      -0.049 -32.788  -4.865  1.00  0.00           C  
ATOM    250  O   THR A  18      -0.962 -32.834  -4.047  1.00  0.00           O  
ATOM    251  CB  THR A  18       1.162 -31.147  -6.327  1.00  0.00           C  
ATOM    252  OG1 THR A  18       2.192 -32.080  -6.677  1.00  0.00           O  
ATOM    253  CG2 THR A  18       1.570 -30.392  -5.071  1.00  0.00           C  
ATOM    254  H   THR A  18      -1.404 -30.504  -5.060  1.00  0.00           H  
ATOM    255  HA  THR A  18      -0.317 -32.485  -7.004  1.00  0.00           H  
ATOM    256  HB  THR A  18       1.039 -30.438  -7.146  1.00  0.00           H  
ATOM    257  HG1 THR A  18       2.090 -32.338  -7.596  1.00  0.00           H  
ATOM    258 1HG2 THR A  18       2.507 -29.865  -5.252  1.00  0.00           H  
ATOM    259 2HG2 THR A  18       0.794 -29.674  -4.810  1.00  0.00           H  
ATOM    260 3HG2 THR A  18       1.704 -31.096  -4.251  1.00  0.00           H  
ATOM    261  N   THR A  19       1.126 -33.609  -4.628  1.00  0.00           N  
ATOM    262  CA  THR A  19       1.371 -34.528  -3.517  1.00  0.00           C  
ATOM    263  C   THR A  19       1.904 -33.731  -2.323  1.00  0.00           C  
ATOM    264  O   THR A  19       2.311 -32.580  -2.481  1.00  0.00           O  
ATOM    265  CB  THR A  19       2.366 -35.638  -3.903  1.00  0.00           C  
ATOM    266  OG1 THR A  19       3.648 -35.058  -4.181  1.00  0.00           O  
ATOM    267  CG2 THR A  19       1.876 -36.387  -5.133  1.00  0.00           C  
ATOM    268  H   THR A  19       1.839 -33.489  -5.333  1.00  0.00           H  
ATOM    269  HA  THR A  19       0.441 -35.047  -3.285  1.00  0.00           H  
ATOM    270  HB  THR A  19       2.470 -36.337  -3.075  1.00  0.00           H  
ATOM    271  HG1 THR A  19       4.305 -35.754  -4.250  1.00  0.00           H  
ATOM    272 1HG2 THR A  19       2.592 -37.168  -5.392  1.00  0.00           H  
ATOM    273 2HG2 THR A  19       0.907 -36.839  -4.921  1.00  0.00           H  
ATOM    274 3HG2 THR A  19       1.779 -35.694  -5.967  1.00  0.00           H  
ATOM    275  N   VAL A  20       1.864 -34.354  -1.062  1.00  0.00           N  
ATOM    276  CA  VAL A  20       2.426 -33.690   0.115  1.00  0.00           C  
ATOM    277  C   VAL A  20       3.961 -33.602   0.068  1.00  0.00           C  
ATOM    278  O   VAL A  20       4.555 -32.662   0.612  1.00  0.00           O  
ATOM    279  CB  VAL A  20       2.001 -34.442   1.391  1.00  0.00           C  
ATOM    280  CG1 VAL A  20       2.782 -35.741   1.527  1.00  0.00           C  
ATOM    281  CG2 VAL A  20       2.212 -33.556   2.609  1.00  0.00           C  
ATOM    282  H   VAL A  20       1.445 -35.267  -0.958  1.00  0.00           H  
ATOM    283  HA  VAL A  20       2.107 -32.645   0.108  1.00  0.00           H  
ATOM    284  HB  VAL A  20       0.947 -34.708   1.311  1.00  0.00           H  
ATOM    285 1HG1 VAL A  20       2.469 -36.260   2.434  1.00  0.00           H  
ATOM    286 2HG1 VAL A  20       2.588 -36.375   0.662  1.00  0.00           H  
ATOM    287 3HG1 VAL A  20       3.848 -35.521   1.586  1.00  0.00           H  
ATOM    288 1HG2 VAL A  20       1.909 -34.094   3.507  1.00  0.00           H  
ATOM    289 2HG2 VAL A  20       3.265 -33.286   2.685  1.00  0.00           H  
ATOM    290 3HG2 VAL A  20       1.612 -32.651   2.508  1.00  0.00           H  
ATOM    291  N   GLU A  21       4.598 -34.566  -0.596  1.00  0.00           N  
ATOM    292  CA  GLU A  21       6.048 -34.536  -0.775  1.00  0.00           C  
ATOM    293  C   GLU A  21       6.433 -33.351  -1.633  1.00  0.00           C  
ATOM    294  O   GLU A  21       7.493 -32.771  -1.440  1.00  0.00           O  
ATOM    295  CB  GLU A  21       6.549 -35.832  -1.417  1.00  0.00           C  
ATOM    296  CG  GLU A  21       6.387 -37.069  -0.546  1.00  0.00           C  
ATOM    297  CD  GLU A  21       4.991 -37.628  -0.575  1.00  0.00           C  
ATOM    298  OE1 GLU A  21       4.173 -37.093  -1.284  1.00  0.00           O  
ATOM    299  OE2 GLU A  21       4.743 -38.591   0.110  1.00  0.00           O  
ATOM    300  H   GLU A  21       4.069 -35.336  -0.982  1.00  0.00           H  
ATOM    301  HA  GLU A  21       6.515 -34.410   0.203  1.00  0.00           H  
ATOM    302 1HB  GLU A  21       6.011 -36.007  -2.349  1.00  0.00           H  
ATOM    303 2HB  GLU A  21       7.606 -35.732  -1.663  1.00  0.00           H  
ATOM    304 1HG  GLU A  21       7.080 -37.836  -0.889  1.00  0.00           H  
ATOM    305 2HG  GLU A  21       6.649 -36.814   0.481  1.00  0.00           H  
ATOM    306  N   GLU A  22       5.664 -33.069  -2.641  1.00  0.00           N  
ATOM    307  CA  GLU A  22       6.017 -31.915  -3.458  1.00  0.00           C  
ATOM    308  C   GLU A  22       5.873 -30.627  -2.657  1.00  0.00           C  
ATOM    309  O   GLU A  22       6.725 -29.737  -2.736  1.00  0.00           O  
ATOM    310  CB  GLU A  22       5.139 -31.853  -4.710  1.00  0.00           C  
ATOM    311  CG  GLU A  22       5.463 -30.699  -5.648  1.00  0.00           C  
ATOM    312  CD  GLU A  22       6.823 -30.820  -6.278  1.00  0.00           C  
ATOM    313  OE1 GLU A  22       7.358 -31.902  -6.286  1.00  0.00           O  
ATOM    314  OE2 GLU A  22       7.326 -29.829  -6.751  1.00  0.00           O  
ATOM    315  H   GLU A  22       4.841 -33.606  -2.877  1.00  0.00           H  
ATOM    316  HA  GLU A  22       7.065 -32.003  -3.744  1.00  0.00           H  
ATOM    317 1HB  GLU A  22       5.243 -32.781  -5.273  1.00  0.00           H  
ATOM    318 2HB  GLU A  22       4.093 -31.763  -4.417  1.00  0.00           H  
ATOM    319 1HG  GLU A  22       4.711 -30.664  -6.437  1.00  0.00           H  
ATOM    320 2HG  GLU A  22       5.408 -29.765  -5.091  1.00  0.00           H  
ATOM    321  N   ALA A  23       4.813 -30.534  -1.860  1.00  0.00           N  
ATOM    322  CA  ALA A  23       4.647 -29.360  -1.015  1.00  0.00           C  
ATOM    323  C   ALA A  23       5.847 -29.213  -0.082  1.00  0.00           C  
ATOM    324  O   ALA A  23       6.257 -28.099   0.248  1.00  0.00           O  
ATOM    325  CB  ALA A  23       3.352 -29.438  -0.236  1.00  0.00           C  
ATOM    326  H   ALA A  23       4.115 -31.263  -1.830  1.00  0.00           H  
ATOM    327  HA  ALA A  23       4.616 -28.481  -1.658  1.00  0.00           H  
ATOM    328 1HB  ALA A  23       3.250 -28.551   0.390  1.00  0.00           H  
ATOM    329 2HB  ALA A  23       2.514 -29.492  -0.930  1.00  0.00           H  
ATOM    330 3HB  ALA A  23       3.361 -30.327   0.393  1.00  0.00           H  
ATOM    331  N   VAL A  24       6.514 -30.390   0.562  1.00  0.00           N  
ATOM    332  CA  VAL A  24       7.715 -30.373   1.397  1.00  0.00           C  
ATOM    333  C   VAL A  24       8.927 -29.888   0.615  1.00  0.00           C  
ATOM    334  O   VAL A  24       9.721 -29.073   1.120  1.00  0.00           O  
ATOM    335  CB  VAL A  24       8.000 -31.780   1.954  1.00  0.00           C  
ATOM    336  CG1 VAL A  24       9.356 -31.816   2.642  1.00  0.00           C  
ATOM    337  CG2 VAL A  24       6.896 -32.190   2.916  1.00  0.00           C  
ATOM    338  H   VAL A  24       6.056 -31.272   0.374  1.00  0.00           H  
ATOM    339  HA  VAL A  24       7.568 -29.651   2.201  1.00  0.00           H  
ATOM    340  HB  VAL A  24       8.042 -32.487   1.125  1.00  0.00           H  
ATOM    341 1HG1 VAL A  24       9.542 -32.818   3.029  1.00  0.00           H  
ATOM    342 2HG1 VAL A  24      10.135 -31.555   1.926  1.00  0.00           H  
ATOM    343 3HG1 VAL A  24       9.365 -31.102   3.466  1.00  0.00           H  
ATOM    344 1HG2 VAL A  24       7.104 -33.186   3.305  1.00  0.00           H  
ATOM    345 2HG2 VAL A  24       6.851 -31.480   3.742  1.00  0.00           H  
ATOM    346 3HG2 VAL A  24       5.940 -32.198   2.392  1.00  0.00           H  
ATOM    347  N   LYS A  25       9.189 -30.401  -0.755  1.00  0.00           N  
ATOM    348  CA  LYS A  25      10.287 -30.034  -1.624  1.00  0.00           C  
ATOM    349  C   LYS A  25      10.223 -28.544  -1.937  1.00  0.00           C  
ATOM    350  O   LYS A  25      11.230 -27.847  -1.880  1.00  0.00           O  
ATOM    351  CB  LYS A  25      10.257 -30.857  -2.913  1.00  0.00           C  
ATOM    352  CG  LYS A  25      10.613 -32.326  -2.730  1.00  0.00           C  
ATOM    353  CD  LYS A  25      10.444 -33.101  -4.028  1.00  0.00           C  
ATOM    354  CE  LYS A  25      10.693 -34.588  -3.823  1.00  0.00           C  
ATOM    355  NZ  LYS A  25      10.402 -35.377  -5.051  1.00  0.00           N  
ATOM    356  H   LYS A  25       8.525 -31.095  -1.069  1.00  0.00           H  
ATOM    357  HA  LYS A  25      11.223 -30.240  -1.104  1.00  0.00           H  
ATOM    358 1HB  LYS A  25       9.260 -30.806  -3.353  1.00  0.00           H  
ATOM    359 2HB  LYS A  25      10.955 -30.430  -3.634  1.00  0.00           H  
ATOM    360 1HG  LYS A  25      11.648 -32.411  -2.399  1.00  0.00           H  
ATOM    361 2HG  LYS A  25       9.969 -32.764  -1.969  1.00  0.00           H  
ATOM    362 1HD  LYS A  25       9.431 -32.960  -4.407  1.00  0.00           H  
ATOM    363 2HD  LYS A  25      11.146 -32.725  -4.772  1.00  0.00           H  
ATOM    364 1HE  LYS A  25      11.733 -34.747  -3.542  1.00  0.00           H  
ATOM    365 2HE  LYS A  25      10.061 -34.955  -3.013  1.00  0.00           H  
ATOM    366 1HZ  LYS A  25      10.579 -36.355  -4.873  1.00  0.00           H  
ATOM    367 2HZ  LYS A  25       9.434 -35.252  -5.310  1.00  0.00           H  
ATOM    368 3HZ  LYS A  25      10.996 -35.059  -5.804  1.00  0.00           H  
ATOM    369  N   ARG A  26       9.036 -28.060  -2.280  1.00  0.00           N  
ATOM    370  CA  ARG A  26       8.886 -26.662  -2.638  1.00  0.00           C  
ATOM    371  C   ARG A  26       9.139 -25.755  -1.426  1.00  0.00           C  
ATOM    372  O   ARG A  26       9.776 -24.703  -1.541  1.00  0.00           O  
ATOM    373  CB  ARG A  26       7.493 -26.402  -3.191  1.00  0.00           C  
ATOM    374  CG  ARG A  26       7.234 -26.982  -4.572  1.00  0.00           C  
ATOM    375  CD  ARG A  26       5.879 -26.633  -5.070  1.00  0.00           C  
ATOM    376  NE  ARG A  26       5.583 -27.280  -6.338  1.00  0.00           N  
ATOM    377  CZ  ARG A  26       4.533 -26.976  -7.125  1.00  0.00           C  
ATOM    378  NH1 ARG A  26       3.690 -26.035  -6.762  1.00  0.00           N  
ATOM    379  NH2 ARG A  26       4.351 -27.624  -8.263  1.00  0.00           N  
ATOM    380  H   ARG A  26       8.225 -28.662  -2.295  1.00  0.00           H  
ATOM    381  HA  ARG A  26       9.634 -26.415  -3.391  1.00  0.00           H  
ATOM    382 1HB  ARG A  26       6.749 -26.819  -2.514  1.00  0.00           H  
ATOM    383 2HB  ARG A  26       7.318 -25.327  -3.247  1.00  0.00           H  
ATOM    384 1HG  ARG A  26       7.969 -26.590  -5.275  1.00  0.00           H  
ATOM    385 2HG  ARG A  26       7.315 -28.069  -4.531  1.00  0.00           H  
ATOM    386 1HD  ARG A  26       5.132 -26.951  -4.343  1.00  0.00           H  
ATOM    387 2HD  ARG A  26       5.810 -25.556  -5.213  1.00  0.00           H  
ATOM    388  HE  ARG A  26       6.210 -28.010  -6.651  1.00  0.00           H  
ATOM    389 1HH1 ARG A  26       3.829 -25.540  -5.893  1.00  0.00           H  
ATOM    390 2HH1 ARG A  26       2.903 -25.808  -7.352  1.00  0.00           H  
ATOM    391 1HH2 ARG A  26       4.999 -28.348  -8.542  1.00  0.00           H  
ATOM    392 2HH2 ARG A  26       3.564 -27.397  -8.853  1.00  0.00           H  
ATOM    393  N   ALA A  27       8.574 -26.093  -0.098  1.00  0.00           N  
ATOM    394  CA  ALA A  27       8.746 -25.343   1.132  1.00  0.00           C  
ATOM    395  C   ALA A  27      10.213 -25.247   1.550  1.00  0.00           C  
ATOM    396  O   ALA A  27      10.662 -24.184   1.979  1.00  0.00           O  
ATOM    397  CB  ALA A  27       7.893 -25.922   2.243  1.00  0.00           C  
ATOM    398  H   ALA A  27       8.016 -26.934  -0.087  1.00  0.00           H  
ATOM    399  HA  ALA A  27       8.430 -24.316   0.950  1.00  0.00           H  
ATOM    400 1HB  ALA A  27       8.039 -25.340   3.154  1.00  0.00           H  
ATOM    401 2HB  ALA A  27       6.843 -25.882   1.953  1.00  0.00           H  
ATOM    402 3HB  ALA A  27       8.182 -26.956   2.422  1.00  0.00           H  
ATOM    403  N   LEU A  28      10.962 -26.336   1.408  1.00  0.00           N  
ATOM    404  CA  LEU A  28      12.393 -26.310   1.763  1.00  0.00           C  
ATOM    405  C   LEU A  28      13.240 -25.456   0.819  1.00  0.00           C  
ATOM    406  O   LEU A  28      14.151 -24.745   1.248  1.00  0.00           O  
ATOM    407  CB  LEU A  28      12.950 -27.739   1.777  1.00  0.00           C  
ATOM    408  CG  LEU A  28      12.442 -28.640   2.911  1.00  0.00           C  
ATOM    409  CD1 LEU A  28      12.831 -30.084   2.626  1.00  0.00           C  
ATOM    410  CD2 LEU A  28      13.025 -28.167   4.234  1.00  0.00           C  
ATOM    411  H   LEU A  28      10.559 -27.191   1.056  1.00  0.00           H  
ATOM    412  HA  LEU A  28      12.497 -25.861   2.749  1.00  0.00           H  
ATOM    413 1HB  LEU A  28      12.696 -28.220   0.834  1.00  0.00           H  
ATOM    414 2HB  LEU A  28      14.036 -27.689   1.855  1.00  0.00           H  
ATOM    415  HG  LEU A  28      11.354 -28.590   2.955  1.00  0.00           H  
ATOM    416 1HD1 LEU A  28      12.470 -30.724   3.432  1.00  0.00           H  
ATOM    417 2HD1 LEU A  28      12.385 -30.402   1.684  1.00  0.00           H  
ATOM    418 3HD1 LEU A  28      13.916 -30.162   2.559  1.00  0.00           H  
ATOM    419 1HD2 LEU A  28      12.664 -28.807   5.040  1.00  0.00           H  
ATOM    420 2HD2 LEU A  28      14.113 -28.217   4.192  1.00  0.00           H  
ATOM    421 3HD2 LEU A  28      12.717 -27.138   4.421  1.00  0.00           H  
ATOM    422  N   LYS A  29      12.934 -25.534  -0.471  1.00  0.00           N  
ATOM    423  CA  LYS A  29      13.630 -24.723  -1.457  1.00  0.00           C  
ATOM    424  C   LYS A  29      13.339 -23.226  -1.280  1.00  0.00           C  
ATOM    425  O   LYS A  29      14.253 -22.400  -1.382  1.00  0.00           O  
ATOM    426  CB  LYS A  29      13.247 -25.171  -2.868  1.00  0.00           C  
ATOM    427  CG  LYS A  29      13.829 -26.515  -3.282  1.00  0.00           C  
ATOM    428  CD  LYS A  29      13.367 -26.913  -4.676  1.00  0.00           C  
ATOM    429  CE  LYS A  29      13.933 -28.266  -5.083  1.00  0.00           C  
ATOM    430  NZ  LYS A  29      13.476 -28.675  -6.439  1.00  0.00           N  
ATOM    431  H   LYS A  29      12.209 -26.166  -0.776  1.00  0.00           H  
ATOM    432  HA  LYS A  29      14.704 -24.830  -1.299  1.00  0.00           H  
ATOM    433 1HB  LYS A  29      12.161 -25.238  -2.947  1.00  0.00           H  
ATOM    434 2HB  LYS A  29      13.581 -24.425  -3.590  1.00  0.00           H  
ATOM    435 1HG  LYS A  29      14.919 -26.459  -3.272  1.00  0.00           H  
ATOM    436 2HG  LYS A  29      13.517 -27.281  -2.572  1.00  0.00           H  
ATOM    437 1HD  LYS A  29      12.277 -26.963  -4.697  1.00  0.00           H  
ATOM    438 2HD  LYS A  29      13.693 -26.162  -5.395  1.00  0.00           H  
ATOM    439 1HE  LYS A  29      15.021 -28.221  -5.077  1.00  0.00           H  
ATOM    440 2HE  LYS A  29      13.619 -29.023  -4.364  1.00  0.00           H  
ATOM    441 1HZ  LYS A  29      13.872 -29.575  -6.670  1.00  0.00           H  
ATOM    442 2HZ  LYS A  29      12.468 -28.738  -6.450  1.00  0.00           H  
ATOM    443 3HZ  LYS A  29      13.778 -27.990  -7.117  1.00  0.00           H  
ATOM    444  N   LEU A  30      12.080 -22.881  -1.001  1.00  0.00           N  
ATOM    445  CA  LEU A  30      11.716 -21.483  -0.796  1.00  0.00           C  
ATOM    446  C   LEU A  30      12.345 -20.998   0.498  1.00  0.00           C  
ATOM    447  O   LEU A  30      12.816 -19.874   0.584  1.00  0.00           O  
ATOM    448  CB  LEU A  30      10.193 -21.315  -0.740  1.00  0.00           C  
ATOM    449  CG  LEU A  30       9.450 -21.532  -2.064  1.00  0.00           C  
ATOM    450  CD1 LEU A  30       7.959 -21.672  -1.793  1.00  0.00           C  
ATOM    451  CD2 LEU A  30       9.729 -20.365  -2.999  1.00  0.00           C  
ATOM    452  H   LEU A  30      11.365 -23.590  -0.929  1.00  0.00           H  
ATOM    453  HA  LEU A  30      12.075 -20.904  -1.645  1.00  0.00           H  
ATOM    454 1HB  LEU A  30       9.791 -22.021  -0.015  1.00  0.00           H  
ATOM    455 2HB  LEU A  30       9.968 -20.305  -0.394  1.00  0.00           H  
ATOM    456  HG  LEU A  30       9.795 -22.457  -2.527  1.00  0.00           H  
ATOM    457 1HD1 LEU A  30       7.431 -21.828  -2.734  1.00  0.00           H  
ATOM    458 2HD1 LEU A  30       7.786 -22.526  -1.137  1.00  0.00           H  
ATOM    459 3HD1 LEU A  30       7.588 -20.767  -1.314  1.00  0.00           H  
ATOM    460 1HD2 LEU A  30       9.201 -20.519  -3.942  1.00  0.00           H  
ATOM    461 2HD2 LEU A  30       9.384 -19.438  -2.538  1.00  0.00           H  
ATOM    462 3HD2 LEU A  30      10.799 -20.299  -3.190  1.00  0.00           H  
ATOM    463  N   LYS A  31      12.338 -21.866   1.501  1.00  0.00           N  
ATOM    464  CA  LYS A  31      12.909 -21.573   2.812  1.00  0.00           C  
ATOM    465  C   LYS A  31      14.316 -21.024   2.655  1.00  0.00           C  
ATOM    466  O   LYS A  31      14.641 -19.953   3.156  1.00  0.00           O  
ATOM    467  CB  LYS A  31      12.923 -22.822   3.695  1.00  0.00           C  
ATOM    468  CG  LYS A  31      13.497 -22.601   5.089  1.00  0.00           C  
ATOM    469  CD  LYS A  31      13.673 -23.919   5.828  1.00  0.00           C  
ATOM    470  CE  LYS A  31      14.351 -23.712   7.175  1.00  0.00           C  
ATOM    471  NZ  LYS A  31      14.716 -25.003   7.819  1.00  0.00           N  
ATOM    472  H   LYS A  31      11.915 -22.769   1.339  1.00  0.00           H  
ATOM    473  HA  LYS A  31      12.264 -20.853   3.316  1.00  0.00           H  
ATOM    474 1HB  LYS A  31      11.906 -23.199   3.808  1.00  0.00           H  
ATOM    475 2HB  LYS A  31      13.509 -23.603   3.212  1.00  0.00           H  
ATOM    476 1HG  LYS A  31      14.465 -22.106   5.009  1.00  0.00           H  
ATOM    477 2HG  LYS A  31      12.827 -21.960   5.660  1.00  0.00           H  
ATOM    478 1HD  LYS A  31      12.697 -24.380   5.989  1.00  0.00           H  
ATOM    479 2HD  LYS A  31      14.280 -24.595   5.227  1.00  0.00           H  
ATOM    480 1HE  LYS A  31      15.254 -23.119   7.040  1.00  0.00           H  
ATOM    481 2HE  LYS A  31      13.681 -23.166   7.839  1.00  0.00           H  
ATOM    482 1HZ  LYS A  31      15.161 -24.823   8.707  1.00  0.00           H  
ATOM    483 2HZ  LYS A  31      13.881 -25.554   7.966  1.00  0.00           H  
ATOM    484 3HZ  LYS A  31      15.352 -25.510   7.220  1.00  0.00           H  
ATOM    485  N   THR A  32      15.142 -21.778   1.940  1.00  0.00           N  
ATOM    486  CA  THR A  32      16.544 -21.446   1.766  1.00  0.00           C  
ATOM    487  C   THR A  32      16.695 -20.174   0.948  1.00  0.00           C  
ATOM    488  O   THR A  32      17.415 -19.266   1.350  1.00  0.00           O  
ATOM    489  CB  THR A  32      17.293 -22.587   1.066  1.00  0.00           C  
ATOM    490  OG1 THR A  32      17.216 -23.765   1.875  1.00  0.00           O  
ATOM    491  CG2 THR A  32      18.747 -22.224   0.868  1.00  0.00           C  
ATOM    492  H   THR A  32      14.776 -22.612   1.505  1.00  0.00           H  
ATOM    493  HA  THR A  32      16.987 -21.293   2.750  1.00  0.00           H  
ATOM    494  HB  THR A  32      16.836 -22.781   0.094  1.00  0.00           H  
ATOM    495  HG1 THR A  32      16.336 -24.141   1.808  1.00  0.00           H  
ATOM    496 1HG2 THR A  32      19.262 -23.045   0.369  1.00  0.00           H  
ATOM    497 2HG2 THR A  32      18.815 -21.327   0.254  1.00  0.00           H  
ATOM    498 3HG2 THR A  32      19.210 -22.039   1.835  1.00  0.00           H  
ATOM    499  N   LYS A  33      16.001 -20.125  -0.187  1.00  0.00           N  
ATOM    500  CA  LYS A  33      16.163 -19.074  -1.192  1.00  0.00           C  
ATOM    501  C   LYS A  33      15.691 -17.696  -0.719  1.00  0.00           C  
ATOM    502  O   LYS A  33      16.356 -16.691  -0.979  1.00  0.00           O  
ATOM    503  CB  LYS A  33      15.416 -19.460  -2.470  1.00  0.00           C  
ATOM    504  CG  LYS A  33      16.071 -20.581  -3.266  1.00  0.00           C  
ATOM    505  CD  LYS A  33      15.267 -20.914  -4.515  1.00  0.00           C  
ATOM    506  CE  LYS A  33      15.933 -22.016  -5.325  1.00  0.00           C  
ATOM    507  NZ  LYS A  33      15.170 -22.336  -6.562  1.00  0.00           N  
ATOM    508  H   LYS A  33      15.328 -20.860  -0.348  1.00  0.00           H  
ATOM    509  HA  LYS A  33      17.226 -18.960  -1.407  1.00  0.00           H  
ATOM    510 1HB  LYS A  33      14.403 -19.776  -2.218  1.00  0.00           H  
ATOM    511 2HB  LYS A  33      15.335 -18.590  -3.121  1.00  0.00           H  
ATOM    512 1HG  LYS A  33      17.076 -20.278  -3.562  1.00  0.00           H  
ATOM    513 2HG  LYS A  33      16.147 -21.473  -2.645  1.00  0.00           H  
ATOM    514 1HD  LYS A  33      14.266 -21.239  -4.227  1.00  0.00           H  
ATOM    515 2HD  LYS A  33      15.176 -20.024  -5.137  1.00  0.00           H  
ATOM    516 1HE  LYS A  33      16.939 -21.706  -5.603  1.00  0.00           H  
ATOM    517 2HE  LYS A  33      16.009 -22.918  -4.718  1.00  0.00           H  
ATOM    518 1HZ  LYS A  33      15.643 -23.070  -7.070  1.00  0.00           H  
ATOM    519 2HZ  LYS A  33      14.239 -22.643  -6.315  1.00  0.00           H  
ATOM    520 3HZ  LYS A  33      15.108 -21.512  -7.143  1.00  0.00           H  
ATOM    521  N   LEU A  34      14.570 -17.655  -0.001  1.00  0.00           N  
ATOM    522  CA  LEU A  34      13.964 -16.392   0.423  1.00  0.00           C  
ATOM    523  C   LEU A  34      14.439 -15.892   1.791  1.00  0.00           C  
ATOM    524  O   LEU A  34      14.133 -14.768   2.184  1.00  0.00           O  
ATOM    525  CB  LEU A  34      12.438 -16.546   0.450  1.00  0.00           C  
ATOM    526  CG  LEU A  34      11.780 -16.892  -0.892  1.00  0.00           C  
ATOM    527  CD1 LEU A  34      10.297 -17.164  -0.676  1.00  0.00           C  
ATOM    528  CD2 LEU A  34      11.989 -15.747  -1.871  1.00  0.00           C  
ATOM    529  H   LEU A  34      14.126 -18.525   0.260  1.00  0.00           H  
ATOM    530  HA  LEU A  34      14.248 -15.616  -0.289  1.00  0.00           H  
ATOM    531 1HB  LEU A  34      12.181 -17.332   1.158  1.00  0.00           H  
ATOM    532 2HB  LEU A  34      12.001 -15.611   0.802  1.00  0.00           H  
ATOM    533  HG  LEU A  34      12.230 -17.800  -1.294  1.00  0.00           H  
ATOM    534 1HD1 LEU A  34       9.830 -17.410  -1.629  1.00  0.00           H  
ATOM    535 2HD1 LEU A  34      10.177 -18.000   0.013  1.00  0.00           H  
ATOM    536 3HD1 LEU A  34       9.823 -16.277  -0.258  1.00  0.00           H  
ATOM    537 1HD2 LEU A  34      11.523 -15.993  -2.825  1.00  0.00           H  
ATOM    538 2HD2 LEU A  34      11.538 -14.838  -1.470  1.00  0.00           H  
ATOM    539 3HD2 LEU A  34      13.057 -15.586  -2.020  1.00  0.00           H  
ATOM    540  N   GLY A  35      15.175 -16.723   2.516  1.00  0.00           N  
ATOM    541  CA  GLY A  35      15.606 -16.366   3.856  1.00  0.00           C  
ATOM    542  C   GLY A  35      14.468 -16.385   4.865  1.00  0.00           C  
ATOM    543  O   GLY A  35      14.375 -15.523   5.741  1.00  0.00           O  
ATOM    544  H   GLY A  35      15.446 -17.619   2.135  1.00  0.00           H  
ATOM    545 1HA  GLY A  35      16.382 -17.058   4.186  1.00  0.00           H  
ATOM    546 2HA  GLY A  35      16.049 -15.370   3.841  1.00  0.00           H  
ATOM    547  N   VAL A  36      13.590 -17.375   4.746  1.00  0.00           N  
ATOM    548  CA  VAL A  36      12.404 -17.418   5.595  1.00  0.00           C  
ATOM    549  C   VAL A  36      12.295 -18.756   6.322  1.00  0.00           C  
ATOM    550  O   VAL A  36      13.045 -19.695   6.034  1.00  0.00           O  
ATOM    551  CB  VAL A  36      11.135 -17.190   4.752  1.00  0.00           C  
ATOM    552  CG1 VAL A  36      11.198 -15.841   4.050  1.00  0.00           C  
ATOM    553  CG2 VAL A  36      10.974 -18.316   3.743  1.00  0.00           C  
ATOM    554  H   VAL A  36      13.734 -18.106   4.065  1.00  0.00           H  
ATOM    555  HA  VAL A  36      12.504 -16.655   6.368  1.00  0.00           H  
ATOM    556  HB  VAL A  36      10.270 -17.167   5.414  1.00  0.00           H  
ATOM    557 1HG1 VAL A  36      10.294 -15.696   3.459  1.00  0.00           H  
ATOM    558 2HG1 VAL A  36      11.277 -15.048   4.793  1.00  0.00           H  
ATOM    559 3HG1 VAL A  36      12.068 -15.813   3.394  1.00  0.00           H  
ATOM    560 1HG2 VAL A  36      10.075 -18.148   3.150  1.00  0.00           H  
ATOM    561 2HG2 VAL A  36      11.843 -18.342   3.085  1.00  0.00           H  
ATOM    562 3HG2 VAL A  36      10.889 -19.266   4.269  1.00  0.00           H  
ATOM    563  N   SER A  37      11.369 -18.848   7.267  1.00  0.00           N  
ATOM    564  CA  SER A  37      11.098 -20.129   7.910  1.00  0.00           C  
ATOM    565  C   SER A  37      10.323 -21.065   6.983  1.00  0.00           C  
ATOM    566  O   SER A  37       9.767 -20.631   5.965  1.00  0.00           O  
ATOM    567  CB  SER A  37      10.319 -19.913   9.192  1.00  0.00           C  
ATOM    568  OG  SER A  37       9.003 -19.518   8.919  1.00  0.00           O  
ATOM    569  H   SER A  37      10.843 -18.035   7.553  1.00  0.00           H  
ATOM    570  HA  SER A  37      12.051 -20.606   8.145  1.00  0.00           H  
ATOM    571 1HB  SER A  37      10.313 -20.835   9.773  1.00  0.00           H  
ATOM    572 2HB  SER A  37      10.814 -19.151   9.793  1.00  0.00           H  
ATOM    573  HG  SER A  37       8.602 -19.329   9.771  1.00  0.00           H  
ATOM    574  N   LEU A  38      10.267 -22.452   7.328  1.00  0.00           N  
ATOM    575  CA  LEU A  38       9.585 -23.564   6.687  1.00  0.00           C  
ATOM    576  C   LEU A  38       8.088 -23.259   6.635  1.00  0.00           C  
ATOM    577  O   LEU A  38       7.409 -23.575   5.656  1.00  0.00           O  
ATOM    578  CB  LEU A  38       9.840 -24.871   7.449  1.00  0.00           C  
ATOM    579  CG  LEU A  38       9.201 -26.128   6.847  1.00  0.00           C  
ATOM    580  CD1 LEU A  38       9.743 -26.350   5.440  1.00  0.00           C  
ATOM    581  CD2 LEU A  38       9.492 -27.324   7.740  1.00  0.00           C  
ATOM    582  H   LEU A  38      10.795 -22.621   8.173  1.00  0.00           H  
ATOM    583  HA  LEU A  38       9.983 -23.680   5.680  1.00  0.00           H  
ATOM    584 1HB  LEU A  38      10.915 -25.039   7.502  1.00  0.00           H  
ATOM    585 2HB  LEU A  38       9.460 -24.760   8.465  1.00  0.00           H  
ATOM    586  HG  LEU A  38       8.122 -25.987   6.769  1.00  0.00           H  
ATOM    587 1HD1 LEU A  38       9.288 -27.244   5.012  1.00  0.00           H  
ATOM    588 2HD1 LEU A  38       9.504 -25.488   4.818  1.00  0.00           H  
ATOM    589 3HD1 LEU A  38      10.823 -26.479   5.484  1.00  0.00           H  
ATOM    590 1HD2 LEU A  38       9.036 -28.218   7.312  1.00  0.00           H  
ATOM    591 2HD2 LEU A  38      10.569 -27.467   7.817  1.00  0.00           H  
ATOM    592 3HD2 LEU A  38       9.077 -27.146   8.732  1.00  0.00           H  
ATOM    593  N   GLU A  39       7.403 -22.632   7.782  1.00  0.00           N  
ATOM    594  CA  GLU A  39       6.009 -22.213   7.855  1.00  0.00           C  
ATOM    595  C   GLU A  39       5.681 -21.035   6.934  1.00  0.00           C  
ATOM    596  O   GLU A  39       4.622 -21.001   6.306  1.00  0.00           O  
ATOM    597  CB  GLU A  39       5.657 -21.843   9.298  1.00  0.00           C  
ATOM    598  CG  GLU A  39       5.692 -23.012  10.273  1.00  0.00           C  
ATOM    599  CD  GLU A  39       7.090 -23.437  10.626  1.00  0.00           C  
ATOM    600  OE1 GLU A  39       8.002 -22.692  10.360  1.00  0.00           O  
ATOM    601  OE2 GLU A  39       7.246 -24.509  11.162  1.00  0.00           O  
ATOM    602  H   GLU A  39       7.999 -22.501   8.587  1.00  0.00           H  
ATOM    603  HA  GLU A  39       5.379 -23.048   7.544  1.00  0.00           H  
ATOM    604 1HB  GLU A  39       6.352 -21.085   9.659  1.00  0.00           H  
ATOM    605 2HB  GLU A  39       4.656 -21.411   9.330  1.00  0.00           H  
ATOM    606 1HG  GLU A  39       5.171 -22.726  11.186  1.00  0.00           H  
ATOM    607 2HG  GLU A  39       5.161 -23.855   9.832  1.00  0.00           H  
ATOM    608  N   GLN A  40       6.596 -20.078   6.860  1.00  0.00           N  
ATOM    609  CA  GLN A  40       6.460 -18.987   5.905  1.00  0.00           C  
ATOM    610  C   GLN A  40       6.507 -19.462   4.446  1.00  0.00           C  
ATOM    611  O   GLN A  40       5.758 -18.975   3.600  1.00  0.00           O  
ATOM    612  CB  GLN A  40       7.557 -17.947   6.146  1.00  0.00           C  
ATOM    613  CG  GLN A  40       7.379 -17.137   7.419  1.00  0.00           C  
ATOM    614  CD  GLN A  40       8.586 -16.272   7.728  1.00  0.00           C  
ATOM    615  OE1 GLN A  40       9.701 -16.773   7.894  1.00  0.00           O  
ATOM    616  NE2 GLN A  40       8.369 -14.963   7.807  1.00  0.00           N  
ATOM    617  H   GLN A  40       7.400 -20.100   7.471  1.00  0.00           H  
ATOM    618  HA  GLN A  40       5.485 -18.523   6.059  1.00  0.00           H  
ATOM    619 1HB  GLN A  40       8.525 -18.445   6.197  1.00  0.00           H  
ATOM    620 2HB  GLN A  40       7.590 -17.252   5.307  1.00  0.00           H  
ATOM    621 1HG  GLN A  40       6.512 -16.487   7.305  1.00  0.00           H  
ATOM    622 2HG  GLN A  40       7.226 -17.822   8.253  1.00  0.00           H  
ATOM    623 1HE2 GLN A  40       9.127 -14.341   8.008  1.00  0.00           H  
ATOM    624 2HE2 GLN A  40       7.449 -14.598   7.665  1.00  0.00           H  
ATOM    625  N   ALA A  41       7.388 -20.414   4.161  1.00  0.00           N  
ATOM    626  CA  ALA A  41       7.467 -21.016   2.830  1.00  0.00           C  
ATOM    627  C   ALA A  41       6.199 -21.777   2.438  1.00  0.00           C  
ATOM    628  O   ALA A  41       5.829 -21.806   1.266  1.00  0.00           O  
ATOM    629  CB  ALA A  41       8.684 -21.932   2.726  1.00  0.00           C  
ATOM    630  H   ALA A  41       8.019 -20.732   4.883  1.00  0.00           H  
ATOM    631  HA  ALA A  41       7.569 -20.210   2.101  1.00  0.00           H  
ATOM    632 1HB  ALA A  41       8.727 -22.370   1.730  1.00  0.00           H  
ATOM    633 2HB  ALA A  41       9.589 -21.355   2.910  1.00  0.00           H  
ATOM    634 3HB  ALA A  41       8.604 -22.726   3.469  1.00  0.00           H  
ATOM    635  N   VAL A  42       5.486 -22.587   3.405  1.00  0.00           N  
ATOM    636  CA  VAL A  42       4.233 -23.307   3.190  1.00  0.00           C  
ATOM    637  C   VAL A  42       3.143 -22.279   2.954  1.00  0.00           C  
ATOM    638  O   VAL A  42       2.295 -22.450   2.078  1.00  0.00           O  
ATOM    639  CB  VAL A  42       3.875 -24.187   4.402  1.00  0.00           C  
ATOM    640  CG1 VAL A  42       2.465 -24.740   4.262  1.00  0.00           C  
ATOM    641  CG2 VAL A  42       4.886 -25.315   4.540  1.00  0.00           C  
ATOM    642  H   VAL A  42       5.945 -22.655   4.302  1.00  0.00           H  
ATOM    643  HA  VAL A  42       4.346 -23.926   2.300  1.00  0.00           H  
ATOM    644  HB  VAL A  42       3.891 -23.572   5.303  1.00  0.00           H  
ATOM    645 1HG1 VAL A  42       2.229 -25.359   5.128  1.00  0.00           H  
ATOM    646 2HG1 VAL A  42       1.755 -23.916   4.202  1.00  0.00           H  
ATOM    647 3HG1 VAL A  42       2.400 -25.344   3.357  1.00  0.00           H  
ATOM    648 1HG2 VAL A  42       4.628 -25.932   5.399  1.00  0.00           H  
ATOM    649 2HG2 VAL A  42       4.875 -25.926   3.637  1.00  0.00           H  
ATOM    650 3HG2 VAL A  42       5.883 -24.895   4.681  1.00  0.00           H  
ATOM    651  N   LEU A  43       3.170 -21.155   3.777  1.00  0.00           N  
ATOM    652  CA  LEU A  43       2.162 -20.118   3.583  1.00  0.00           C  
ATOM    653  C   LEU A  43       2.274 -19.477   2.206  1.00  0.00           C  
ATOM    654  O   LEU A  43       1.269 -19.251   1.533  1.00  0.00           O  
ATOM    655  CB  LEU A  43       2.299 -19.039   4.665  1.00  0.00           C  
ATOM    656  CG  LEU A  43       1.314 -17.867   4.563  1.00  0.00           C  
ATOM    657  CD1 LEU A  43      -0.112 -18.392   4.656  1.00  0.00           C  
ATOM    658  CD2 LEU A  43       1.601 -16.866   5.672  1.00  0.00           C  
ATOM    659  H   LEU A  43       3.864 -21.037   4.502  1.00  0.00           H  
ATOM    660  HA  LEU A  43       1.179 -20.585   3.651  1.00  0.00           H  
ATOM    661 1HB  LEU A  43       2.160 -19.505   5.639  1.00  0.00           H  
ATOM    662 2HB  LEU A  43       3.308 -18.629   4.621  1.00  0.00           H  
ATOM    663  HG  LEU A  43       1.428 -17.379   3.595  1.00  0.00           H  
ATOM    664 1HD1 LEU A  43      -0.812 -17.559   4.584  1.00  0.00           H  
ATOM    665 2HD1 LEU A  43      -0.296 -19.091   3.839  1.00  0.00           H  
ATOM    666 3HD1 LEU A  43      -0.252 -18.901   5.609  1.00  0.00           H  
ATOM    667 1HD2 LEU A  43       0.902 -16.032   5.600  1.00  0.00           H  
ATOM    668 2HD2 LEU A  43       1.486 -17.353   6.641  1.00  0.00           H  
ATOM    669 3HD2 LEU A  43       2.621 -16.494   5.572  1.00  0.00           H  
ATOM    670  N   LEU A  44       3.507 -19.168   1.755  1.00  0.00           N  
ATOM    671  CA  LEU A  44       3.683 -18.561   0.441  1.00  0.00           C  
ATOM    672  C   LEU A  44       3.099 -19.453  -0.654  1.00  0.00           C  
ATOM    673  O   LEU A  44       2.510 -18.961  -1.610  1.00  0.00           O  
ATOM    674  CB  LEU A  44       5.171 -18.308   0.169  1.00  0.00           C  
ATOM    675  CG  LEU A  44       5.508 -17.754  -1.221  1.00  0.00           C  
ATOM    676  CD1 LEU A  44       4.835 -16.400  -1.406  1.00  0.00           C  
ATOM    677  CD2 LEU A  44       7.018 -17.639  -1.370  1.00  0.00           C  
ATOM    678  H   LEU A  44       4.320 -19.343   2.327  1.00  0.00           H  
ATOM    679  HA  LEU A  44       3.160 -17.604   0.429  1.00  0.00           H  
ATOM    680 1HB  LEU A  44       5.543 -17.599   0.907  1.00  0.00           H  
ATOM    681 2HB  LEU A  44       5.711 -19.246   0.291  1.00  0.00           H  
ATOM    682  HG  LEU A  44       5.118 -18.426  -1.986  1.00  0.00           H  
ATOM    683 1HD1 LEU A  44       5.074 -16.006  -2.393  1.00  0.00           H  
ATOM    684 2HD1 LEU A  44       3.755 -16.515  -1.313  1.00  0.00           H  
ATOM    685 3HD1 LEU A  44       5.194 -15.709  -0.643  1.00  0.00           H  
ATOM    686 1HD2 LEU A  44       7.257 -17.245  -2.359  1.00  0.00           H  
ATOM    687 2HD2 LEU A  44       7.408 -16.965  -0.607  1.00  0.00           H  
ATOM    688 3HD2 LEU A  44       7.471 -18.623  -1.252  1.00  0.00           H  
ATOM    689  N   LEU A  45       3.294 -20.876  -0.623  1.00  0.00           N  
ATOM    690  CA  LEU A  45       2.632 -21.817  -1.527  1.00  0.00           C  
ATOM    691  C   LEU A  45       1.101 -21.700  -1.467  1.00  0.00           C  
ATOM    692  O   LEU A  45       0.426 -21.715  -2.496  1.00  0.00           O  
ATOM    693  CB  LEU A  45       3.052 -23.252  -1.182  1.00  0.00           C  
ATOM    694  CG  LEU A  45       4.486 -23.636  -1.567  1.00  0.00           C  
ATOM    695  CD1 LEU A  45       4.880 -24.918  -0.846  1.00  0.00           C  
ATOM    696  CD2 LEU A  45       4.578 -23.807  -3.076  1.00  0.00           C  
ATOM    697  H   LEU A  45       3.908 -21.234   0.095  1.00  0.00           H  
ATOM    698  HA  LEU A  45       2.937 -21.578  -2.546  1.00  0.00           H  
ATOM    699 1HB  LEU A  45       2.948 -23.395  -0.108  1.00  0.00           H  
ATOM    700 2HB  LEU A  45       2.376 -23.942  -1.687  1.00  0.00           H  
ATOM    701  HG  LEU A  45       5.171 -22.850  -1.249  1.00  0.00           H  
ATOM    702 1HD1 LEU A  45       5.899 -25.191  -1.120  1.00  0.00           H  
ATOM    703 2HD1 LEU A  45       4.824 -24.761   0.231  1.00  0.00           H  
ATOM    704 3HD1 LEU A  45       4.201 -25.720  -1.132  1.00  0.00           H  
ATOM    705 1HD2 LEU A  45       5.598 -24.080  -3.350  1.00  0.00           H  
ATOM    706 2HD2 LEU A  45       3.894 -24.594  -3.396  1.00  0.00           H  
ATOM    707 3HD2 LEU A  45       4.308 -22.871  -3.566  1.00  0.00           H  
ATOM    708  N   HIS A  46       0.565 -21.584  -0.256  1.00  0.00           N  
ATOM    709  CA  HIS A  46      -0.877 -21.454  -0.032  1.00  0.00           C  
ATOM    710  C   HIS A  46      -1.425 -20.152  -0.627  1.00  0.00           C  
ATOM    711  O   HIS A  46      -2.404 -20.160  -1.373  1.00  0.00           O  
ATOM    712  CB  HIS A  46      -1.195 -21.510   1.466  1.00  0.00           C  
ATOM    713  CG  HIS A  46      -2.653 -21.365   1.776  1.00  0.00           C  
ATOM    714  ND1 HIS A  46      -3.613 -22.205   1.252  1.00  0.00           N  
ATOM    715  CD2 HIS A  46      -3.314 -20.478   2.556  1.00  0.00           C  
ATOM    716  CE1 HIS A  46      -4.803 -21.840   1.697  1.00  0.00           C  
ATOM    717  NE2 HIS A  46      -4.648 -20.795   2.490  1.00  0.00           N  
ATOM    718  H   HIS A  46       1.189 -21.585   0.538  1.00  0.00           H  
ATOM    719  HA  HIS A  46      -1.397 -22.278  -0.520  1.00  0.00           H  
ATOM    720 1HB  HIS A  46      -0.852 -22.461   1.875  1.00  0.00           H  
ATOM    721 2HB  HIS A  46      -0.655 -20.717   1.982  1.00  0.00           H  
ATOM    722  HD1 HIS A  46      -3.446 -23.017   0.692  1.00  0.00           H  
ATOM    723  HD2 HIS A  46      -2.982 -19.636   3.166  1.00  0.00           H  
ATOM    724  HE1 HIS A  46      -5.698 -22.383   1.397  1.00  0.00           H  
ATOM    725  N   ILE A  47      -0.769 -19.041  -0.311  1.00  0.00           N  
ATOM    726  CA  ILE A  47      -1.214 -17.737  -0.777  1.00  0.00           C  
ATOM    727  C   ILE A  47      -1.113 -17.613  -2.288  1.00  0.00           C  
ATOM    728  O   ILE A  47      -2.033 -17.112  -2.921  1.00  0.00           O  
ATOM    729  CB  ILE A  47      -0.395 -16.613  -0.118  1.00  0.00           C  
ATOM    730  CG1 ILE A  47      -0.649 -16.582   1.392  1.00  0.00           C  
ATOM    731  CG2 ILE A  47      -0.734 -15.269  -0.745  1.00  0.00           C  
ATOM    732  CD1 ILE A  47      -2.083 -16.283   1.764  1.00  0.00           C  
ATOM    733  H   ILE A  47       0.057 -19.102   0.267  1.00  0.00           H  
ATOM    734  HA  ILE A  47      -2.272 -17.628  -0.539  1.00  0.00           H  
ATOM    735  HB  ILE A  47       0.668 -16.809  -0.254  1.00  0.00           H  
ATOM    736 1HG1 ILE A  47      -0.377 -17.544   1.826  1.00  0.00           H  
ATOM    737 2HG1 ILE A  47      -0.014 -15.825   1.853  1.00  0.00           H  
ATOM    738 1HG2 ILE A  47      -0.146 -14.486  -0.267  1.00  0.00           H  
ATOM    739 2HG2 ILE A  47      -0.503 -15.297  -1.809  1.00  0.00           H  
ATOM    740 3HG2 ILE A  47      -1.795 -15.061  -0.609  1.00  0.00           H  
ATOM    741 1HD1 ILE A  47      -2.185 -16.278   2.849  1.00  0.00           H  
ATOM    742 2HD1 ILE A  47      -2.366 -15.306   1.368  1.00  0.00           H  
ATOM    743 3HD1 ILE A  47      -2.735 -17.047   1.343  1.00  0.00           H  
ATOM    744  N   ALA A  48      -0.013 -18.092  -2.865  1.00  0.00           N  
ATOM    745  CA  ALA A  48       0.143 -18.102  -4.320  1.00  0.00           C  
ATOM    746  C   ALA A  48      -0.965 -18.923  -5.006  1.00  0.00           C  
ATOM    747  O   ALA A  48      -1.519 -18.497  -6.015  1.00  0.00           O  
ATOM    748  CB  ALA A  48       1.516 -18.643  -4.692  1.00  0.00           C  
ATOM    749  H   ALA A  48       0.732 -18.458  -2.290  1.00  0.00           H  
ATOM    750  HA  ALA A  48       0.013 -17.082  -4.680  1.00  0.00           H  
ATOM    751 1HB  ALA A  48       1.627 -18.635  -5.777  1.00  0.00           H  
ATOM    752 2HB  ALA A  48       2.288 -18.019  -4.244  1.00  0.00           H  
ATOM    753 3HB  ALA A  48       1.616 -19.663  -4.324  1.00  0.00           H  
ATOM    754  N   ALA A  49      -1.307 -20.072  -4.429  1.00  0.00           N  
ATOM    755  CA  ALA A  49      -2.429 -20.890  -4.913  1.00  0.00           C  
ATOM    756  C   ALA A  49      -3.814 -20.235  -4.793  1.00  0.00           C  
ATOM    757  O   ALA A  49      -4.663 -20.389  -5.670  1.00  0.00           O  
ATOM    758  CB  ALA A  49      -2.435 -22.221  -4.174  1.00  0.00           C  
ATOM    759  H   ALA A  49      -0.774 -20.387  -3.631  1.00  0.00           H  
ATOM    760  HA  ALA A  49      -2.278 -21.077  -5.977  1.00  0.00           H  
ATOM    761 1HB  ALA A  49      -3.245 -22.845  -4.553  1.00  0.00           H  
ATOM    762 2HB  ALA A  49      -1.483 -22.728  -4.333  1.00  0.00           H  
ATOM    763 3HB  ALA A  49      -2.581 -22.045  -3.110  1.00  0.00           H  
ATOM    764  N   VAL A  50      -4.045 -19.489  -3.682  1.00  0.00           N  
ATOM    765  CA  VAL A  50      -5.260 -18.701  -3.528  1.00  0.00           C  
ATOM    766  C   VAL A  50      -5.300 -17.605  -4.583  1.00  0.00           C  
ATOM    767  O   VAL A  50      -6.338 -17.359  -5.198  1.00  0.00           O  
ATOM    768  CB  VAL A  50      -5.328 -18.072  -2.124  1.00  0.00           C  
ATOM    769  CG1 VAL A  50      -6.450 -17.048  -2.052  1.00  0.00           C  
ATOM    770  CG2 VAL A  50      -5.523 -19.160  -1.079  1.00  0.00           C  
ATOM    771  H   VAL A  50      -3.356 -19.482  -2.942  1.00  0.00           H  
ATOM    772  HA  VAL A  50      -6.115 -19.360  -3.683  1.00  0.00           H  
ATOM    773  HB  VAL A  50      -4.396 -17.542  -1.928  1.00  0.00           H  
ATOM    774 1HG1 VAL A  50      -6.483 -16.614  -1.052  1.00  0.00           H  
ATOM    775 2HG1 VAL A  50      -6.271 -16.260  -2.783  1.00  0.00           H  
ATOM    776 3HG1 VAL A  50      -7.401 -17.534  -2.267  1.00  0.00           H  
ATOM    777 1HG2 VAL A  50      -5.569 -18.709  -0.088  1.00  0.00           H  
ATOM    778 2HG2 VAL A  50      -6.453 -19.694  -1.278  1.00  0.00           H  
ATOM    779 3HG2 VAL A  50      -4.687 -19.859  -1.120  1.00  0.00           H  
ATOM    780  N   LEU A  51      -4.132 -16.826  -4.854  1.00  0.00           N  
ATOM    781  CA  LEU A  51      -4.011 -15.782  -5.873  1.00  0.00           C  
ATOM    782  C   LEU A  51      -4.159 -16.321  -7.283  1.00  0.00           C  
ATOM    783  O   LEU A  51      -4.610 -15.603  -8.168  1.00  0.00           O  
ATOM    784  CB  LEU A  51      -2.655 -15.077  -5.743  1.00  0.00           C  
ATOM    785  CG  LEU A  51      -2.458 -14.242  -4.471  1.00  0.00           C  
ATOM    786  CD1 LEU A  51      -0.999 -13.821  -4.361  1.00  0.00           C  
ATOM    787  CD2 LEU A  51      -3.376 -13.030  -4.511  1.00  0.00           C  
ATOM    788  H   LEU A  51      -3.326 -17.056  -4.289  1.00  0.00           H  
ATOM    789  HA  LEU A  51      -4.801 -15.046  -5.711  1.00  0.00           H  
ATOM    790 1HB  LEU A  51      -1.868 -15.830  -5.770  1.00  0.00           H  
ATOM    791 2HB  LEU A  51      -2.524 -14.414  -6.598  1.00  0.00           H  
ATOM    792  HG  LEU A  51      -2.696 -14.849  -3.597  1.00  0.00           H  
ATOM    793 1HD1 LEU A  51      -0.859 -13.228  -3.457  1.00  0.00           H  
ATOM    794 2HD1 LEU A  51      -0.366 -14.707  -4.314  1.00  0.00           H  
ATOM    795 3HD1 LEU A  51      -0.726 -13.225  -5.231  1.00  0.00           H  
ATOM    796 1HD2 LEU A  51      -3.236 -12.437  -3.607  1.00  0.00           H  
ATOM    797 2HD2 LEU A  51      -3.137 -12.422  -5.384  1.00  0.00           H  
ATOM    798 3HD2 LEU A  51      -4.413 -13.361  -4.572  1.00  0.00           H  
ATOM    799  N   GLY A  52      -3.721 -17.647  -7.624  1.00  0.00           N  
ATOM    800  CA  GLY A  52      -3.693 -18.295  -8.923  1.00  0.00           C  
ATOM    801  C   GLY A  52      -2.417 -17.980  -9.698  1.00  0.00           C  
ATOM    802  O   GLY A  52      -2.399 -17.991 -10.928  1.00  0.00           O  
ATOM    803  H   GLY A  52      -3.402 -18.158  -6.813  1.00  0.00           H  
ATOM    804 1HA  GLY A  52      -3.776 -19.376  -8.792  1.00  0.00           H  
ATOM    805 2HA  GLY A  52      -4.556 -17.976  -9.506  1.00  0.00           H  
ATOM    806  N   THR A  53      -1.348 -17.685  -8.971  1.00  0.00           N  
ATOM    807  CA  THR A  53      -0.087 -17.294  -9.582  1.00  0.00           C  
ATOM    808  C   THR A  53       1.026 -18.180  -9.020  1.00  0.00           C  
ATOM    809  O   THR A  53       0.790 -19.003  -8.137  1.00  0.00           O  
ATOM    810  CB  THR A  53       0.229 -15.808  -9.331  1.00  0.00           C  
ATOM    811  OG1 THR A  53       0.565 -15.616  -7.950  1.00  0.00           O  
ATOM    812  CG2 THR A  53      -0.969 -14.941  -9.684  1.00  0.00           C  
ATOM    813  H   THR A  53      -1.413 -17.733  -7.963  1.00  0.00           H  
ATOM    814  HA  THR A  53      -0.168 -17.433 -10.660  1.00  0.00           H  
ATOM    815  HB  THR A  53       1.080 -15.510  -9.943  1.00  0.00           H  
ATOM    816  HG1 THR A  53       1.409 -16.035  -7.766  1.00  0.00           H  
ATOM    817 1HG2 THR A  53      -0.726 -13.894  -9.500  1.00  0.00           H  
ATOM    818 2HG2 THR A  53      -1.219 -15.077 -10.735  1.00  0.00           H  
ATOM    819 3HG2 THR A  53      -1.820 -15.228  -9.068  1.00  0.00           H  
ATOM    820  N   THR A  54       2.245 -18.001  -9.514  1.00  0.00           N  
ATOM    821  CA  THR A  54       3.388 -18.694  -8.928  1.00  0.00           C  
ATOM    822  C   THR A  54       3.849 -18.030  -7.635  1.00  0.00           C  
ATOM    823  O   THR A  54       3.459 -16.902  -7.335  1.00  0.00           O  
ATOM    824  CB  THR A  54       4.564 -18.676  -9.880  1.00  0.00           C  
ATOM    825  OG1 THR A  54       4.954 -17.314 -10.083  1.00  0.00           O  
ATOM    826  CG2 THR A  54       4.174 -19.308 -11.215  1.00  0.00           C  
ATOM    827  H   THR A  54       2.394 -17.383 -10.299  1.00  0.00           H  
ATOM    828  HA  THR A  54       3.105 -19.732  -8.744  1.00  0.00           H  
ATOM    829  HB  THR A  54       5.392 -19.236  -9.446  1.00  0.00           H  
ATOM    830  HG1 THR A  54       4.269 -16.857 -10.577  1.00  0.00           H  
ATOM    831 1HG2 THR A  54       5.030 -19.288 -11.890  1.00  0.00           H  
ATOM    832 2HG2 THR A  54       3.864 -20.338 -11.054  1.00  0.00           H  
ATOM    833 3HG2 THR A  54       3.353 -18.746 -11.657  1.00  0.00           H  
ATOM    834  N   VAL A  55       4.695 -18.730  -6.881  1.00  0.00           N  
ATOM    835  CA  VAL A  55       5.218 -18.186  -5.634  1.00  0.00           C  
ATOM    836  C   VAL A  55       6.199 -17.043  -5.906  1.00  0.00           C  
ATOM    837  O   VAL A  55       6.263 -16.081  -5.142  1.00  0.00           O  
ATOM    838  CB  VAL A  55       5.926 -19.291  -4.825  1.00  0.00           C  
ATOM    839  CG1 VAL A  55       4.910 -20.278  -4.272  1.00  0.00           C  
ATOM    840  CG2 VAL A  55       6.948 -20.000  -5.700  1.00  0.00           C  
ATOM    841  H   VAL A  55       4.981 -19.652  -7.174  1.00  0.00           H  
ATOM    842  HA  VAL A  55       4.398 -17.716  -5.091  1.00  0.00           H  
ATOM    843  HB  VAL A  55       6.430 -18.836  -3.972  1.00  0.00           H  
ATOM    844 1HG1 VAL A  55       5.426 -21.052  -3.703  1.00  0.00           H  
ATOM    845 2HG1 VAL A  55       4.211 -19.755  -3.620  1.00  0.00           H  
ATOM    846 3HG1 VAL A  55       4.365 -20.739  -5.096  1.00  0.00           H  
ATOM    847 1HG2 VAL A  55       7.443 -20.778  -5.122  1.00  0.00           H  
ATOM    848 2HG2 VAL A  55       6.443 -20.448  -6.556  1.00  0.00           H  
ATOM    849 3HG2 VAL A  55       7.688 -19.281  -6.051  1.00  0.00           H  
ATOM    850  N   GLU A  56       6.922 -17.130  -7.023  1.00  0.00           N  
ATOM    851  CA  GLU A  56       7.856 -16.073  -7.416  1.00  0.00           C  
ATOM    852  C   GLU A  56       7.113 -14.770  -7.695  1.00  0.00           C  
ATOM    853  O   GLU A  56       7.594 -13.684  -7.373  1.00  0.00           O  
ATOM    854  CB  GLU A  56       8.653 -16.494  -8.653  1.00  0.00           C  
ATOM    855  CG  GLU A  56       9.609 -17.655  -8.421  1.00  0.00           C  
ATOM    856  CD  GLU A  56       8.924 -18.993  -8.457  1.00  0.00           C  
ATOM    857  OE1 GLU A  56       7.740 -19.027  -8.694  1.00  0.00           O  
ATOM    858  OE2 GLU A  56       9.586 -19.982  -8.250  1.00  0.00           O  
ATOM    859  H   GLU A  56       6.825 -17.945  -7.612  1.00  0.00           H  
ATOM    860  HA  GLU A  56       8.549 -15.899  -6.593  1.00  0.00           H  
ATOM    861 1HB  GLU A  56       7.965 -16.781  -9.449  1.00  0.00           H  
ATOM    862 2HB  GLU A  56       9.237 -15.648  -9.015  1.00  0.00           H  
ATOM    863 1HG  GLU A  56      10.383 -17.635  -9.188  1.00  0.00           H  
ATOM    864 2HG  GLU A  56      10.092 -17.527  -7.453  1.00  0.00           H  
ATOM    865  N   GLU A  57       5.879 -14.816  -8.416  1.00  0.00           N  
ATOM    866  CA  GLU A  57       5.009 -13.681  -8.709  1.00  0.00           C  
ATOM    867  C   GLU A  57       4.398 -13.125  -7.427  1.00  0.00           C  
ATOM    868  O   GLU A  57       4.307 -11.907  -7.248  1.00  0.00           O  
ATOM    869  CB  GLU A  57       3.902 -14.089  -9.682  1.00  0.00           C  
ATOM    870  CG  GLU A  57       4.373 -14.324 -11.110  1.00  0.00           C  
ATOM    871  CD  GLU A  57       3.340 -15.002 -11.965  1.00  0.00           C  
ATOM    872  OE1 GLU A  57       2.986 -14.455 -12.981  1.00  0.00           O  
ATOM    873  OE2 GLU A  57       2.903 -16.068 -11.600  1.00  0.00           O  
ATOM    874  H   GLU A  57       5.639 -15.727  -8.777  1.00  0.00           H  
ATOM    875  HA  GLU A  57       5.614 -12.885  -9.145  1.00  0.00           H  
ATOM    876 1HB  GLU A  57       3.429 -15.007  -9.331  1.00  0.00           H  
ATOM    877 2HB  GLU A  57       3.135 -13.315  -9.706  1.00  0.00           H  
ATOM    878 1HG  GLU A  57       4.628 -13.364 -11.560  1.00  0.00           H  
ATOM    879 2HG  GLU A  57       5.276 -14.932 -11.088  1.00  0.00           H  
ATOM    880  N   ALA A  58       3.988 -14.029  -6.541  1.00  0.00           N  
ATOM    881  CA  ALA A  58       3.383 -13.637  -5.278  1.00  0.00           C  
ATOM    882  C   ALA A  58       4.369 -12.836  -4.432  1.00  0.00           C  
ATOM    883  O   ALA A  58       3.983 -11.875  -3.757  1.00  0.00           O  
ATOM    884  CB  ALA A  58       2.900 -14.863  -4.517  1.00  0.00           C  
ATOM    885  H   ALA A  58       4.102 -15.011  -6.749  1.00  0.00           H  
ATOM    886  HA  ALA A  58       2.529 -12.995  -5.495  1.00  0.00           H  
ATOM    887 1HB  ALA A  58       2.449 -14.554  -3.574  1.00  0.00           H  
ATOM    888 2HB  ALA A  58       2.159 -15.394  -5.116  1.00  0.00           H  
ATOM    889 3HB  ALA A  58       3.743 -15.523  -4.317  1.00  0.00           H  
ATOM    890  N   VAL A  59       5.771 -13.254  -4.328  1.00  0.00           N  
ATOM    891  CA  VAL A  59       6.795 -12.530  -3.574  1.00  0.00           C  
ATOM    892  C   VAL A  59       7.103 -11.220  -4.267  1.00  0.00           C  
ATOM    893  O   VAL A  59       7.189 -10.170  -3.626  1.00  0.00           O  
ATOM    894  CB  VAL A  59       8.084 -13.365  -3.455  1.00  0.00           C  
ATOM    895  CG1 VAL A  59       9.214 -12.522  -2.883  1.00  0.00           C  
ATOM    896  CG2 VAL A  59       7.829 -14.587  -2.585  1.00  0.00           C  
ATOM    897  H   VAL A  59       6.017 -14.125  -4.778  1.00  0.00           H  
ATOM    898  HA  VAL A  59       6.423 -12.354  -2.566  1.00  0.00           H  
ATOM    899  HB  VAL A  59       8.393 -13.685  -4.450  1.00  0.00           H  
ATOM    900 1HG1 VAL A  59      10.116 -13.127  -2.805  1.00  0.00           H  
ATOM    901 2HG1 VAL A  59       9.401 -11.673  -3.540  1.00  0.00           H  
ATOM    902 3HG1 VAL A  59       8.933 -12.161  -1.893  1.00  0.00           H  
ATOM    903 1HG2 VAL A  59       8.745 -15.173  -2.505  1.00  0.00           H  
ATOM    904 2HG2 VAL A  59       7.514 -14.267  -1.591  1.00  0.00           H  
ATOM    905 3HG2 VAL A  59       7.047 -15.198  -3.035  1.00  0.00           H  
ATOM    906  N   LYS A  60       7.300 -11.183  -5.747  1.00  0.00           N  
ATOM    907  CA  LYS A  60       7.637  -9.955  -6.445  1.00  0.00           C  
ATOM    908  C   LYS A  60       6.573  -8.918  -6.149  1.00  0.00           C  
ATOM    909  O   LYS A  60       6.893  -7.785  -5.816  1.00  0.00           O  
ATOM    910  CB  LYS A  60       7.758 -10.190  -7.951  1.00  0.00           C  
ATOM    911  CG  LYS A  60       9.012 -10.945  -8.371  1.00  0.00           C  
ATOM    912  CD  LYS A  60       9.029 -11.198  -9.871  1.00  0.00           C  
ATOM    913  CE  LYS A  60      10.265 -11.983 -10.288  1.00  0.00           C  
ATOM    914  NZ  LYS A  60      10.281 -12.261 -11.749  1.00  0.00           N  
ATOM    915  H   LYS A  60       7.209 -12.039  -6.274  1.00  0.00           H  
ATOM    916  HA  LYS A  60       8.608  -9.610  -6.084  1.00  0.00           H  
ATOM    917 1HB  LYS A  60       6.894 -10.755  -8.302  1.00  0.00           H  
ATOM    918 2HB  LYS A  60       7.755  -9.231  -8.470  1.00  0.00           H  
ATOM    919 1HG  LYS A  60       9.895 -10.365  -8.099  1.00  0.00           H  
ATOM    920 2HG  LYS A  60       9.053 -11.901  -7.850  1.00  0.00           H  
ATOM    921 1HD  LYS A  60       8.139 -11.760 -10.156  1.00  0.00           H  
ATOM    922 2HD  LYS A  60       9.020 -10.245 -10.400  1.00  0.00           H  
ATOM    923 1HE  LYS A  60      11.159 -11.417 -10.028  1.00  0.00           H  
ATOM    924 2HE  LYS A  60      10.292 -12.930  -9.750  1.00  0.00           H  
ATOM    925 1HZ  LYS A  60      11.114 -12.781 -11.984  1.00  0.00           H  
ATOM    926 2HZ  LYS A  60       9.465 -12.802 -11.999  1.00  0.00           H  
ATOM    927 3HZ  LYS A  60      10.275 -11.389 -12.258  1.00  0.00           H  
ATOM    928  N   ARG A  61       5.306  -9.324  -6.228  1.00  0.00           N  
ATOM    929  CA  ARG A  61       4.215  -8.408  -5.916  1.00  0.00           C  
ATOM    930  C   ARG A  61       4.163  -7.977  -4.448  1.00  0.00           C  
ATOM    931  O   ARG A  61       3.865  -6.828  -4.154  1.00  0.00           O  
ATOM    932  CB  ARG A  61       2.885  -9.049  -6.285  1.00  0.00           C  
ATOM    933  CG  ARG A  61       2.656  -9.232  -7.777  1.00  0.00           C  
ATOM    934  CD  ARG A  61       1.489 -10.110  -8.050  1.00  0.00           C  
ATOM    935  NE  ARG A  61       0.231  -9.451  -7.740  1.00  0.00           N  
ATOM    936  CZ  ARG A  61      -0.960 -10.075  -7.659  1.00  0.00           C  
ATOM    937  NH1 ARG A  61      -1.038 -11.371  -7.866  1.00  0.00           N  
ATOM    938  NH2 ARG A  61      -2.050  -9.385  -7.370  1.00  0.00           N  
ATOM    939  H   ARG A  61       5.091 -10.270  -6.505  1.00  0.00           H  
ATOM    940  HA  ARG A  61       4.385  -7.471  -6.449  1.00  0.00           H  
ATOM    941 1HB  ARG A  61       2.813 -10.030  -5.818  1.00  0.00           H  
ATOM    942 2HB  ARG A  61       2.068  -8.440  -5.898  1.00  0.00           H  
ATOM    943 1HG  ARG A  61       2.470  -8.262  -8.238  1.00  0.00           H  
ATOM    944 2HG  ARG A  61       3.539  -9.685  -8.228  1.00  0.00           H  
ATOM    945 1HD  ARG A  61       1.480 -10.385  -9.104  1.00  0.00           H  
ATOM    946 2HD  ARG A  61       1.561 -11.010  -7.440  1.00  0.00           H  
ATOM    947  HE  ARG A  61       0.251  -8.453  -7.574  1.00  0.00           H  
ATOM    948 1HH1 ARG A  61      -0.205 -11.898  -8.086  1.00  0.00           H  
ATOM    949 2HH1 ARG A  61      -1.931 -11.839  -7.804  1.00  0.00           H  
ATOM    950 1HH2 ARG A  61      -1.990  -8.389  -7.211  1.00  0.00           H  
ATOM    951 2HH2 ARG A  61      -2.942  -9.853  -7.309  1.00  0.00           H  
ATOM    952  N   ALA A  62       4.416  -8.942  -3.528  1.00  0.00           N  
ATOM    953  CA  ALA A  62       4.386  -8.614  -2.100  1.00  0.00           C  
ATOM    954  C   ALA A  62       5.456  -7.591  -1.736  1.00  0.00           C  
ATOM    955  O   ALA A  62       5.222  -6.683  -0.939  1.00  0.00           O  
ATOM    956  CB  ALA A  62       4.537  -9.880  -1.252  1.00  0.00           C  
ATOM    957  H   ALA A  62       4.597  -9.894  -3.810  1.00  0.00           H  
ATOM    958  HA  ALA A  62       3.421  -8.156  -1.877  1.00  0.00           H  
ATOM    959 1HB  ALA A  62       4.513  -9.616  -0.195  1.00  0.00           H  
ATOM    960 2HB  ALA A  62       3.720 -10.567  -1.473  1.00  0.00           H  
ATOM    961 3HB  ALA A  62       5.485 -10.361  -1.483  1.00  0.00           H  
ATOM    962  N   LEU A  63       6.624  -7.741  -2.354  1.00  0.00           N  
ATOM    963  CA  LEU A  63       7.775  -6.876  -2.100  1.00  0.00           C  
ATOM    964  C   LEU A  63       7.496  -5.446  -2.551  1.00  0.00           C  
ATOM    965  O   LEU A  63       7.826  -4.486  -1.840  1.00  0.00           O  
ATOM    966  CB  LEU A  63       9.015  -7.414  -2.825  1.00  0.00           C  
ATOM    967  CG  LEU A  63       9.631  -8.687  -2.232  1.00  0.00           C  
ATOM    968  CD1 LEU A  63      10.673  -9.243  -3.194  1.00  0.00           C  
ATOM    969  CD2 LEU A  63      10.251  -8.370  -0.879  1.00  0.00           C  
ATOM    970  H   LEU A  63       6.708  -8.489  -3.027  1.00  0.00           H  
ATOM    971  HA  LEU A  63       7.962  -6.855  -1.027  1.00  0.00           H  
ATOM    972 1HB  LEU A  63       8.749  -7.625  -3.859  1.00  0.00           H  
ATOM    973 2HB  LEU A  63       9.783  -6.640  -2.820  1.00  0.00           H  
ATOM    974  HG  LEU A  63       8.855  -9.443  -2.107  1.00  0.00           H  
ATOM    975 1HD1 LEU A  63      11.111 -10.148  -2.773  1.00  0.00           H  
ATOM    976 2HD1 LEU A  63      10.199  -9.480  -4.147  1.00  0.00           H  
ATOM    977 3HD1 LEU A  63      11.455  -8.501  -3.351  1.00  0.00           H  
ATOM    978 1HD2 LEU A  63      10.688  -9.275  -0.458  1.00  0.00           H  
ATOM    979 2HD2 LEU A  63      11.028  -7.615  -1.003  1.00  0.00           H  
ATOM    980 3HD2 LEU A  63       9.481  -7.991  -0.206  1.00  0.00           H  
ATOM    981  N   LYS A  64       6.877  -5.310  -3.722  1.00  0.00           N  
ATOM    982  CA  LYS A  64       6.487  -3.994  -4.239  1.00  0.00           C  
ATOM    983  C   LYS A  64       5.466  -3.316  -3.322  1.00  0.00           C  
ATOM    984  O   LYS A  64       5.574  -2.127  -3.025  1.00  0.00           O  
ATOM    985  CB  LYS A  64       5.919  -4.121  -5.654  1.00  0.00           C  
ATOM    986  CG  LYS A  64       6.955  -4.451  -6.720  1.00  0.00           C  
ATOM    987  CD  LYS A  64       6.312  -4.587  -8.092  1.00  0.00           C  
ATOM    988  CE  LYS A  64       7.343  -4.932  -9.156  1.00  0.00           C  
ATOM    989  NZ  LYS A  64       6.725  -5.088 -10.501  1.00  0.00           N  
ATOM    990  H   LYS A  64       6.671  -6.134  -4.270  1.00  0.00           H  
ATOM    991  HA  LYS A  64       7.377  -3.365  -4.291  1.00  0.00           H  
ATOM    992 1HB  LYS A  64       5.160  -4.904  -5.672  1.00  0.00           H  
ATOM    993 2HB  LYS A  64       5.433  -3.187  -5.936  1.00  0.00           H  
ATOM    994 1HG  LYS A  64       7.704  -3.659  -6.757  1.00  0.00           H  
ATOM    995 2HG  LYS A  64       7.453  -5.386  -6.467  1.00  0.00           H  
ATOM    996 1HD  LYS A  64       5.555  -5.372  -8.063  1.00  0.00           H  
ATOM    997 2HD  LYS A  64       5.826  -3.649  -8.361  1.00  0.00           H  
ATOM    998 1HE  LYS A  64       8.093  -4.144  -9.204  1.00  0.00           H  
ATOM    999 2HE  LYS A  64       7.843  -5.863  -8.890  1.00  0.00           H  
ATOM   1000 1HZ  LYS A  64       7.440  -5.316 -11.177  1.00  0.00           H  
ATOM   1001 2HZ  LYS A  64       6.039  -5.830 -10.473  1.00  0.00           H  
ATOM   1002 3HZ  LYS A  64       6.274  -4.224 -10.767  1.00  0.00           H  
ATOM   1003  N   LEU A  65       4.464  -4.079  -2.893  1.00  0.00           N  
ATOM   1004  CA  LEU A  65       3.427  -3.567  -1.999  1.00  0.00           C  
ATOM   1005  C   LEU A  65       3.999  -3.294  -0.600  1.00  0.00           C  
ATOM   1006  O   LEU A  65       3.651  -2.310   0.047  1.00  0.00           O  
ATOM   1007  CB  LEU A  65       2.268  -4.567  -1.903  1.00  0.00           C  
ATOM   1008  CG  LEU A  65       1.054  -4.102  -1.089  1.00  0.00           C  
ATOM   1009  CD1 LEU A  65       0.459  -2.855  -1.729  1.00  0.00           C  
ATOM   1010  CD2 LEU A  65       0.028  -5.224  -1.021  1.00  0.00           C  
ATOM   1011  H   LEU A  65       4.420  -5.043  -3.196  1.00  0.00           H  
ATOM   1012  HA  LEU A  65       3.043  -2.636  -2.413  1.00  0.00           H  
ATOM   1013 1HB  LEU A  65       1.923  -4.796  -2.910  1.00  0.00           H  
ATOM   1014 2HB  LEU A  65       2.638  -5.486  -1.450  1.00  0.00           H  
ATOM   1015  HG  LEU A  65       1.372  -3.840  -0.079  1.00  0.00           H  
ATOM   1016 1HD1 LEU A  65      -0.403  -2.525  -1.150  1.00  0.00           H  
ATOM   1017 2HD1 LEU A  65       1.208  -2.063  -1.747  1.00  0.00           H  
ATOM   1018 3HD1 LEU A  65       0.147  -3.083  -2.747  1.00  0.00           H  
ATOM   1019 1HD2 LEU A  65      -0.834  -4.894  -0.441  1.00  0.00           H  
ATOM   1020 2HD2 LEU A  65      -0.291  -5.486  -2.030  1.00  0.00           H  
ATOM   1021 3HD2 LEU A  65       0.474  -6.096  -0.543  1.00  0.00           H  
ATOM   1022  N   LYS A  66       4.883  -4.186  -0.161  1.00  0.00           N  
ATOM   1023  CA  LYS A  66       5.588  -4.091   1.110  1.00  0.00           C  
ATOM   1024  C   LYS A  66       6.282  -2.747   1.287  1.00  0.00           C  
ATOM   1025  O   LYS A  66       6.100  -2.067   2.293  1.00  0.00           O  
ATOM   1026  CB  LYS A  66       6.609  -5.224   1.233  1.00  0.00           C  
ATOM   1027  CG  LYS A  66       7.373  -5.242   2.550  1.00  0.00           C  
ATOM   1028  CD  LYS A  66       8.522  -6.239   2.509  1.00  0.00           C  
ATOM   1029  CE  LYS A  66       9.269  -6.278   3.834  1.00  0.00           C  
ATOM   1030  NZ  LYS A  66      10.090  -5.055   4.046  1.00  0.00           N  
ATOM   1031  H   LYS A  66       5.064  -4.974  -0.766  1.00  0.00           H  
ATOM   1032  HA  LYS A  66       4.866  -4.220   1.918  1.00  0.00           H  
ATOM   1033 1HB  LYS A  66       6.103  -6.183   1.127  1.00  0.00           H  
ATOM   1034 2HB  LYS A  66       7.337  -5.146   0.425  1.00  0.00           H  
ATOM   1035 1HG  LYS A  66       7.773  -4.248   2.753  1.00  0.00           H  
ATOM   1036 2HG  LYS A  66       6.696  -5.513   3.360  1.00  0.00           H  
ATOM   1037 1HD  LYS A  66       8.132  -7.234   2.292  1.00  0.00           H  
ATOM   1038 2HD  LYS A  66       9.218  -5.959   1.719  1.00  0.00           H  
ATOM   1039 1HE  LYS A  66       8.556  -6.368   4.652  1.00  0.00           H  
ATOM   1040 2HE  LYS A  66       9.925  -7.148   3.856  1.00  0.00           H  
ATOM   1041 1HZ  LYS A  66      10.569  -5.120   4.933  1.00  0.00           H  
ATOM   1042 2HZ  LYS A  66      10.769  -4.971   3.303  1.00  0.00           H  
ATOM   1043 3HZ  LYS A  66       9.490  -4.242   4.047  1.00  0.00           H  
ATOM   1044  N   THR A  67       7.083  -2.362   0.302  1.00  0.00           N  
ATOM   1045  CA  THR A  67       7.805  -1.093   0.382  1.00  0.00           C  
ATOM   1046  C   THR A  67       6.859   0.106   0.376  1.00  0.00           C  
ATOM   1047  O   THR A  67       7.017   1.038   1.160  1.00  0.00           O  
ATOM   1048  CB  THR A  67       8.810  -0.961  -0.778  1.00  0.00           C  
ATOM   1049  OG1 THR A  67       9.770  -2.022  -0.708  1.00  0.00           O  
ATOM   1050  CG2 THR A  67       9.531   0.376  -0.708  1.00  0.00           C  
ATOM   1051  H   THR A  67       7.202  -2.946  -0.514  1.00  0.00           H  
ATOM   1052  HA  THR A  67       8.344  -1.060   1.330  1.00  0.00           H  
ATOM   1053  HB  THR A  67       8.279  -1.031  -1.728  1.00  0.00           H  
ATOM   1054  HG1 THR A  67       9.360  -2.844  -0.992  1.00  0.00           H  
ATOM   1055 1HG2 THR A  67      10.236   0.454  -1.536  1.00  0.00           H  
ATOM   1056 2HG2 THR A  67       8.806   1.186  -0.773  1.00  0.00           H  
ATOM   1057 3HG2 THR A  67      10.072   0.449   0.235  1.00  0.00           H  
ATOM   1058  N   LYS A  68       5.865   0.072  -0.505  1.00  0.00           N  
ATOM   1059  CA  LYS A  68       4.928   1.189  -0.640  1.00  0.00           C  
ATOM   1060  C   LYS A  68       4.113   1.459   0.644  1.00  0.00           C  
ATOM   1061  O   LYS A  68       3.863   2.617   0.986  1.00  0.00           O  
ATOM   1062  CB  LYS A  68       3.979   0.928  -1.811  1.00  0.00           C  
ATOM   1063  CG  LYS A  68       4.625   1.054  -3.183  1.00  0.00           C  
ATOM   1064  CD  LYS A  68       3.627   0.763  -4.293  1.00  0.00           C  
ATOM   1065  CE  LYS A  68       4.270   0.887  -5.666  1.00  0.00           C  
ATOM   1066  NZ  LYS A  68       3.303   0.606  -6.762  1.00  0.00           N  
ATOM   1067  H   LYS A  68       5.752  -0.740  -1.096  1.00  0.00           H  
ATOM   1068  HA  LYS A  68       5.501   2.106  -0.788  1.00  0.00           H  
ATOM   1069 1HB  LYS A  68       3.566  -0.077  -1.727  1.00  0.00           H  
ATOM   1070 2HB  LYS A  68       3.146   1.630  -1.767  1.00  0.00           H  
ATOM   1071 1HG  LYS A  68       5.014   2.065  -3.311  1.00  0.00           H  
ATOM   1072 2HG  LYS A  68       5.455   0.351  -3.262  1.00  0.00           H  
ATOM   1073 1HD  LYS A  68       3.233  -0.247  -4.175  1.00  0.00           H  
ATOM   1074 2HD  LYS A  68       2.795   1.466  -4.228  1.00  0.00           H  
ATOM   1075 1HE  LYS A  68       4.662   1.895  -5.794  1.00  0.00           H  
ATOM   1076 2HE  LYS A  68       5.101   0.186  -5.743  1.00  0.00           H  
ATOM   1077 1HZ  LYS A  68       3.768   0.698  -7.654  1.00  0.00           H  
ATOM   1078 2HZ  LYS A  68       2.946  -0.335  -6.664  1.00  0.00           H  
ATOM   1079 3HZ  LYS A  68       2.538   1.262  -6.713  1.00  0.00           H  
ATOM   1080  N   LEU A  69       3.716   0.405   1.360  1.00  0.00           N  
ATOM   1081  CA  LEU A  69       2.896   0.580   2.561  1.00  0.00           C  
ATOM   1082  C   LEU A  69       3.720   0.717   3.847  1.00  0.00           C  
ATOM   1083  O   LEU A  69       3.281   1.349   4.814  1.00  0.00           O  
ATOM   1084  CB  LEU A  69       1.934  -0.607   2.703  1.00  0.00           C  
ATOM   1085  CG  LEU A  69       0.954  -0.811   1.540  1.00  0.00           C  
ATOM   1086  CD1 LEU A  69       0.114  -2.055   1.797  1.00  0.00           C  
ATOM   1087  CD2 LEU A  69       0.076   0.422   1.393  1.00  0.00           C  
ATOM   1088  H   LEU A  69       3.981  -0.528   1.077  1.00  0.00           H  
ATOM   1089  HA  LEU A  69       2.340   1.513   2.466  1.00  0.00           H  
ATOM   1090 1HB  LEU A  69       2.520  -1.518   2.807  1.00  0.00           H  
ATOM   1091 2HB  LEU A  69       1.346  -0.471   3.611  1.00  0.00           H  
ATOM   1092  HG  LEU A  69       1.513  -0.971   0.618  1.00  0.00           H  
ATOM   1093 1HD1 LEU A  69      -0.582  -2.200   0.971  1.00  0.00           H  
ATOM   1094 2HD1 LEU A  69       0.766  -2.924   1.879  1.00  0.00           H  
ATOM   1095 3HD1 LEU A  69      -0.445  -1.931   2.724  1.00  0.00           H  
ATOM   1096 1HD2 LEU A  69      -0.620   0.277   0.566  1.00  0.00           H  
ATOM   1097 2HD2 LEU A  69      -0.484   0.582   2.315  1.00  0.00           H  
ATOM   1098 3HD2 LEU A  69       0.701   1.292   1.193  1.00  0.00           H  
ATOM   1099  N   GLY A  70       4.906   0.117   3.864  1.00  0.00           N  
ATOM   1100  CA  GLY A  70       5.681   0.043   5.089  1.00  0.00           C  
ATOM   1101  C   GLY A  70       5.223  -1.091   5.985  1.00  0.00           C  
ATOM   1102  O   GLY A  70       5.109  -0.935   7.200  1.00  0.00           O  
ATOM   1103  H   GLY A  70       5.279  -0.294   3.021  1.00  0.00           H  
ATOM   1104 1HA  GLY A  70       6.734  -0.094   4.845  1.00  0.00           H  
ATOM   1105 2HA  GLY A  70       5.597   0.985   5.629  1.00  0.00           H  
ATOM   1106  N   VAL A  71       4.952  -2.244   5.379  1.00  0.00           N  
ATOM   1107  CA  VAL A  71       4.422  -3.376   6.122  1.00  0.00           C  
ATOM   1108  C   VAL A  71       5.379  -4.531   5.950  1.00  0.00           C  
ATOM   1109  O   VAL A  71       6.352  -4.422   5.215  1.00  0.00           O  
ATOM   1110  CB  VAL A  71       3.021  -3.771   5.617  1.00  0.00           C  
ATOM   1111  CG1 VAL A  71       2.041  -2.624   5.812  1.00  0.00           C  
ATOM   1112  CG2 VAL A  71       3.093  -4.176   4.153  1.00  0.00           C  
ATOM   1113  H   VAL A  71       5.111  -2.337   4.387  1.00  0.00           H  
ATOM   1114  HA  VAL A  71       4.343  -3.094   7.173  1.00  0.00           H  
ATOM   1115  HB  VAL A  71       2.655  -4.611   6.209  1.00  0.00           H  
ATOM   1116 1HG1 VAL A  71       1.056  -2.921   5.451  1.00  0.00           H  
ATOM   1117 2HG1 VAL A  71       1.978  -2.376   6.872  1.00  0.00           H  
ATOM   1118 3HG1 VAL A  71       2.384  -1.754   5.254  1.00  0.00           H  
ATOM   1119 1HG2 VAL A  71       2.100  -4.455   3.803  1.00  0.00           H  
ATOM   1120 2HG2 VAL A  71       3.465  -3.338   3.562  1.00  0.00           H  
ATOM   1121 3HG2 VAL A  71       3.768  -5.025   4.042  1.00  0.00           H  
ATOM   1122  N   SER A  72       5.094  -5.637   6.620  1.00  0.00           N  
ATOM   1123  CA  SER A  72       5.891  -6.848   6.475  1.00  0.00           C  
ATOM   1124  C   SER A  72       5.547  -7.560   5.176  1.00  0.00           C  
ATOM   1125  O   SER A  72       4.532  -7.247   4.539  1.00  0.00           O  
ATOM   1126  CB  SER A  72       5.659  -7.776   7.651  1.00  0.00           C  
ATOM   1127  OG  SER A  72       4.388  -8.361   7.587  1.00  0.00           O  
ATOM   1128  H   SER A  72       4.304  -5.644   7.251  1.00  0.00           H  
ATOM   1129  HA  SER A  72       6.944  -6.566   6.455  1.00  0.00           H  
ATOM   1130 1HB  SER A  72       6.421  -8.556   7.655  1.00  0.00           H  
ATOM   1131 2HB  SER A  72       5.759  -7.217   8.580  1.00  0.00           H  
ATOM   1132  HG  SER A  72       4.301  -8.894   8.381  1.00  0.00           H  
ATOM   1133  N   LEU A  73       6.394  -8.510   4.787  1.00  0.00           N  
ATOM   1134  CA  LEU A  73       6.175  -9.304   3.578  1.00  0.00           C  
ATOM   1135  C   LEU A  73       4.880 -10.123   3.713  1.00  0.00           C  
ATOM   1136  O   LEU A  73       4.104 -10.262   2.754  1.00  0.00           O  
ATOM   1137  CB  LEU A  73       7.367 -10.236   3.327  1.00  0.00           C  
ATOM   1138  CG  LEU A  73       7.299 -11.071   2.041  1.00  0.00           C  
ATOM   1139  CD1 LEU A  73       7.308 -10.145   0.833  1.00  0.00           C  
ATOM   1140  CD2 LEU A  73       8.475 -12.036   2.000  1.00  0.00           C  
ATOM   1141  H   LEU A  73       7.215  -8.684   5.347  1.00  0.00           H  
ATOM   1142  HA  LEU A  73       6.081  -8.626   2.731  1.00  0.00           H  
ATOM   1143 1HB  LEU A  73       8.274  -9.637   3.285  1.00  0.00           H  
ATOM   1144 2HB  LEU A  73       7.450 -10.927   4.166  1.00  0.00           H  
ATOM   1145  HG  LEU A  73       6.366 -11.635   2.022  1.00  0.00           H  
ATOM   1146 1HD1 LEU A  73       7.260 -10.738  -0.081  1.00  0.00           H  
ATOM   1147 2HD1 LEU A  73       6.447  -9.479   0.878  1.00  0.00           H  
ATOM   1148 3HD1 LEU A  73       8.224  -9.555   0.834  1.00  0.00           H  
ATOM   1149 1HD2 LEU A  73       8.426 -12.630   1.087  1.00  0.00           H  
ATOM   1150 2HD2 LEU A  73       9.408 -11.473   2.018  1.00  0.00           H  
ATOM   1151 3HD2 LEU A  73       8.433 -12.697   2.866  1.00  0.00           H  
ATOM   1152  N   GLU A  74       4.663 -10.663   4.909  1.00  0.00           N  
ATOM   1153  CA  GLU A  74       3.493 -11.484   5.200  1.00  0.00           C  
ATOM   1154  C   GLU A  74       2.219 -10.674   5.067  1.00  0.00           C  
ATOM   1155  O   GLU A  74       1.190 -11.203   4.644  1.00  0.00           O  
ATOM   1156  CB  GLU A  74       3.587 -12.076   6.608  1.00  0.00           C  
ATOM   1157  CG  GLU A  74       4.786 -12.989   6.827  1.00  0.00           C  
ATOM   1158  CD  GLU A  74       6.050 -12.232   7.126  1.00  0.00           C  
ATOM   1159  OE1 GLU A  74       6.008 -11.025   7.142  1.00  0.00           O  
ATOM   1160  OE2 GLU A  74       7.059 -12.861   7.338  1.00  0.00           O  
ATOM   1161  H   GLU A  74       5.339 -10.495   5.641  1.00  0.00           H  
ATOM   1162  HA  GLU A  74       3.466 -12.312   4.491  1.00  0.00           H  
ATOM   1163 1HB  GLU A  74       3.642 -11.270   7.339  1.00  0.00           H  
ATOM   1164 2HB  GLU A  74       2.686 -12.651   6.822  1.00  0.00           H  
ATOM   1165 1HG  GLU A  74       4.572 -13.658   7.660  1.00  0.00           H  
ATOM   1166 2HG  GLU A  74       4.934 -13.597   5.936  1.00  0.00           H  
ATOM   1167  N   GLN A  75       2.214  -9.371   5.551  1.00  0.00           N  
ATOM   1168  CA  GLN A  75       1.077  -8.470   5.453  1.00  0.00           C  
ATOM   1169  C   GLN A  75       0.802  -8.067   4.010  1.00  0.00           C  
ATOM   1170  O   GLN A  75      -0.363  -7.965   3.597  1.00  0.00           O  
ATOM   1171  CB  GLN A  75       1.312  -7.220   6.305  1.00  0.00           C  
ATOM   1172  CG  GLN A  75       1.276  -7.472   7.803  1.00  0.00           C  
ATOM   1173  CD  GLN A  75       1.654  -6.243   8.605  1.00  0.00           C  
ATOM   1174  OE1 GLN A  75       2.671  -5.597   8.337  1.00  0.00           O  
ATOM   1175  NE2 GLN A  75       0.837  -5.910   9.598  1.00  0.00           N  
ATOM   1176  H   GLN A  75       3.044  -9.064   6.038  1.00  0.00           H  
ATOM   1177  HA  GLN A  75       0.194  -8.983   5.835  1.00  0.00           H  
ATOM   1178 1HB  GLN A  75       2.284  -6.789   6.060  1.00  0.00           H  
ATOM   1179 2HB  GLN A  75       0.555  -6.471   6.072  1.00  0.00           H  
ATOM   1180 1HG  GLN A  75       0.268  -7.769   8.086  1.00  0.00           H  
ATOM   1181 2HG  GLN A  75       1.982  -8.268   8.043  1.00  0.00           H  
ATOM   1182 1HE2 GLN A  75       1.034  -5.109  10.165  1.00  0.00           H  
ATOM   1183 2HE2 GLN A  75       0.023  -6.463   9.782  1.00  0.00           H  
ATOM   1184  N   ALA A  76       1.873  -7.809   3.267  1.00  0.00           N  
ATOM   1185  CA  ALA A  76       1.756  -7.483   1.861  1.00  0.00           C  
ATOM   1186  C   ALA A  76       1.133  -8.651   1.122  1.00  0.00           C  
ATOM   1187  O   ALA A  76       0.364  -8.455   0.195  1.00  0.00           O  
ATOM   1188  CB  ALA A  76       3.110  -7.154   1.262  1.00  0.00           C  
ATOM   1189  H   ALA A  76       2.790  -7.842   3.688  1.00  0.00           H  
ATOM   1190  HA  ALA A  76       1.115  -6.605   1.770  1.00  0.00           H  
ATOM   1191 1HB  ALA A  76       2.992  -6.912   0.206  1.00  0.00           H  
ATOM   1192 2HB  ALA A  76       3.540  -6.300   1.783  1.00  0.00           H  
ATOM   1193 3HB  ALA A  76       3.769  -8.015   1.367  1.00  0.00           H  
ATOM   1194  N   LEU A  77       1.524 -10.041   1.409  1.00  0.00           N  
ATOM   1195  CA  LEU A  77       0.940 -11.219   0.796  1.00  0.00           C  
ATOM   1196  C   LEU A  77      -0.551 -11.332   1.159  1.00  0.00           C  
ATOM   1197  O   LEU A  77      -1.351 -11.731   0.330  1.00  0.00           O  
ATOM   1198  CB  LEU A  77       1.693 -12.476   1.249  1.00  0.00           C  
ATOM   1199  CG  LEU A  77       3.076 -12.686   0.619  1.00  0.00           C  
ATOM   1200  CD1 LEU A  77       3.835 -13.748   1.404  1.00  0.00           C  
ATOM   1201  CD2 LEU A  77       2.913 -13.094  -0.837  1.00  0.00           C  
ATOM   1202  H   LEU A  77       2.263 -10.153   2.086  1.00  0.00           H  
ATOM   1203  HA  LEU A  77       0.964 -11.094  -0.286  1.00  0.00           H  
ATOM   1204 1HB  LEU A  77       1.824 -12.431   2.329  1.00  0.00           H  
ATOM   1205 2HB  LEU A  77       1.085 -13.349   1.014  1.00  0.00           H  
ATOM   1206  HG  LEU A  77       3.646 -11.759   0.675  1.00  0.00           H  
ATOM   1207 1HD1 LEU A  77       4.818 -13.897   0.956  1.00  0.00           H  
ATOM   1208 2HD1 LEU A  77       3.954 -13.421   2.437  1.00  0.00           H  
ATOM   1209 3HD1 LEU A  77       3.280 -14.684   1.380  1.00  0.00           H  
ATOM   1210 1HD2 LEU A  77       3.896 -13.243  -1.285  1.00  0.00           H  
ATOM   1211 2HD2 LEU A  77       2.344 -14.022  -0.894  1.00  0.00           H  
ATOM   1212 3HD2 LEU A  77       2.383 -12.310  -1.378  1.00  0.00           H  
ATOM   1213  N   THR A  78      -1.002 -11.019   2.469  1.00  0.00           N  
ATOM   1214  CA  THR A  78      -2.373 -11.076   2.968  1.00  0.00           C  
ATOM   1215  C   THR A  78      -3.226 -10.059   2.226  1.00  0.00           C  
ATOM   1216  O   THR A  78      -4.360 -10.346   1.844  1.00  0.00           O  
ATOM   1217  CB  THR A  78      -2.437 -10.811   4.483  1.00  0.00           C  
ATOM   1218  OG1 THR A  78      -1.659 -11.796   5.176  1.00  0.00           O  
ATOM   1219  CG2 THR A  78      -3.876 -10.869   4.975  1.00  0.00           C  
ATOM   1220  H   THR A  78      -0.253 -10.806   3.111  1.00  0.00           H  
ATOM   1221  HA  THR A  78      -2.775 -12.069   2.762  1.00  0.00           H  
ATOM   1222  HB  THR A  78      -2.026  -9.825   4.698  1.00  0.00           H  
ATOM   1223  HG1 THR A  78      -0.726 -11.628   5.028  1.00  0.00           H  
ATOM   1224 1HG2 THR A  78      -3.902 -10.680   6.047  1.00  0.00           H  
ATOM   1225 2HG2 THR A  78      -4.467 -10.114   4.458  1.00  0.00           H  
ATOM   1226 3HG2 THR A  78      -4.290 -11.856   4.771  1.00  0.00           H  
ATOM   1227  N   ILE A  79      -2.681  -8.863   2.021  1.00  0.00           N  
ATOM   1228  CA  ILE A  79      -3.439  -7.803   1.374  1.00  0.00           C  
ATOM   1229  C   ILE A  79      -3.753  -8.217  -0.053  1.00  0.00           C  
ATOM   1230  O   ILE A  79      -4.887  -8.052  -0.504  1.00  0.00           O  
ATOM   1231  CB  ILE A  79      -2.665  -6.472   1.378  1.00  0.00           C  
ATOM   1232  CG1 ILE A  79      -2.547  -5.928   2.804  1.00  0.00           C  
ATOM   1233  CG2 ILE A  79      -3.347  -5.458   0.473  1.00  0.00           C  
ATOM   1234  CD1 ILE A  79      -1.506  -4.842   2.959  1.00  0.00           C  
ATOM   1235  H   ILE A  79      -1.731  -8.681   2.314  1.00  0.00           H  
ATOM   1236  HA  ILE A  79      -4.382  -7.679   1.905  1.00  0.00           H  
ATOM   1237  HB  ILE A  79      -1.650  -6.640   1.020  1.00  0.00           H  
ATOM   1238 1HG1 ILE A  79      -3.509  -5.527   3.122  1.00  0.00           H  
ATOM   1239 2HG1 ILE A  79      -2.292  -6.741   3.484  1.00  0.00           H  
ATOM   1240 1HG2 ILE A  79      -2.787  -4.523   0.488  1.00  0.00           H  
ATOM   1241 2HG2 ILE A  79      -3.380  -5.844  -0.545  1.00  0.00           H  
ATOM   1242 3HG2 ILE A  79      -4.362  -5.279   0.827  1.00  0.00           H  
ATOM   1243 1HD1 ILE A  79      -1.481  -4.507   3.996  1.00  0.00           H  
ATOM   1244 2HD1 ILE A  79      -0.527  -5.233   2.680  1.00  0.00           H  
ATOM   1245 3HD1 ILE A  79      -1.759  -4.002   2.314  1.00  0.00           H  
ATOM   1246  N   LEU A  80      -2.746  -8.764  -0.738  1.00  0.00           N  
ATOM   1247  CA  LEU A  80      -2.882  -9.221  -2.128  1.00  0.00           C  
ATOM   1248  C   LEU A  80      -3.953 -10.298  -2.212  1.00  0.00           C  
ATOM   1249  O   LEU A  80      -4.743 -10.343  -3.162  1.00  0.00           O  
ATOM   1250  CB  LEU A  80      -1.549  -9.766  -2.655  1.00  0.00           C  
ATOM   1251  CG  LEU A  80      -0.442  -8.726  -2.870  1.00  0.00           C  
ATOM   1252  CD1 LEU A  80       0.883  -9.436  -3.114  1.00  0.00           C  
ATOM   1253  CD2 LEU A  80      -0.808  -7.832  -4.047  1.00  0.00           C  
ATOM   1254  H   LEU A  80      -1.856  -8.869  -0.271  1.00  0.00           H  
ATOM   1255  HA  LEU A  80      -3.176  -8.369  -2.741  1.00  0.00           H  
ATOM   1256 1HB  LEU A  80      -1.174 -10.507  -1.951  1.00  0.00           H  
ATOM   1257 2HB  LEU A  80      -1.729 -10.261  -3.610  1.00  0.00           H  
ATOM   1258  HG  LEU A  80      -0.335  -8.118  -1.972  1.00  0.00           H  
ATOM   1259 1HD1 LEU A  80       1.669  -8.696  -3.266  1.00  0.00           H  
ATOM   1260 2HD1 LEU A  80       1.128 -10.052  -2.249  1.00  0.00           H  
ATOM   1261 3HD1 LEU A  80       0.800 -10.066  -3.999  1.00  0.00           H  
ATOM   1262 1HD2 LEU A  80      -0.022  -7.092  -4.199  1.00  0.00           H  
ATOM   1263 2HD2 LEU A  80      -0.915  -8.439  -4.946  1.00  0.00           H  
ATOM   1264 3HD2 LEU A  80      -1.749  -7.324  -3.838  1.00  0.00           H  
ATOM   1265  N   ALA A  81      -3.988 -11.353  -1.232  1.00  0.00           N  
ATOM   1266  CA  ALA A  81      -4.968 -12.415  -1.152  1.00  0.00           C  
ATOM   1267  C   ALA A  81      -6.348 -11.876  -0.817  1.00  0.00           C  
ATOM   1268  O   ALA A  81      -7.355 -12.370  -1.320  1.00  0.00           O  
ATOM   1269  CB  ALA A  81      -4.540 -13.448  -0.120  1.00  0.00           C  
ATOM   1270  H   ALA A  81      -3.204 -11.358  -0.596  1.00  0.00           H  
ATOM   1271  HA  ALA A  81      -5.028 -12.894  -2.128  1.00  0.00           H  
ATOM   1272 1HB  ALA A  81      -5.282 -14.245  -0.073  1.00  0.00           H  
ATOM   1273 2HB  ALA A  81      -3.575 -13.868  -0.405  1.00  0.00           H  
ATOM   1274 3HB  ALA A  81      -4.454 -12.974   0.856  1.00  0.00           H  
ATOM   1275  N   THR A  82      -6.345 -10.836   0.059  1.00  0.00           N  
ATOM   1276  CA  THR A  82      -7.616 -10.220   0.434  1.00  0.00           C  
ATOM   1277  C   THR A  82      -8.294  -9.547  -0.765  1.00  0.00           C  
ATOM   1278  O   THR A  82      -9.498  -9.693  -0.973  1.00  0.00           O  
ATOM   1279  CB  THR A  82      -7.417  -9.190   1.562  1.00  0.00           C  
ATOM   1280  OG1 THR A  82      -6.846  -9.837   2.707  1.00  0.00           O  
ATOM   1281  CG2 THR A  82      -8.746  -8.561   1.950  1.00  0.00           C  
ATOM   1282  H   THR A  82      -5.487 -10.477   0.457  1.00  0.00           H  
ATOM   1283  HA  THR A  82      -8.281 -11.009   0.789  1.00  0.00           H  
ATOM   1284  HB  THR A  82      -6.736  -8.410   1.224  1.00  0.00           H  
ATOM   1285  HG1 THR A  82      -5.957 -10.133   2.496  1.00  0.00           H  
ATOM   1286 1HG2 THR A  82      -8.585  -7.835   2.747  1.00  0.00           H  
ATOM   1287 2HG2 THR A  82      -9.177  -8.059   1.083  1.00  0.00           H  
ATOM   1288 3HG2 THR A  82      -9.428  -9.335   2.297  1.00  0.00           H  
ATOM   1289  N   ALA A  83      -7.520  -8.794  -1.572  1.00  0.00           N  
ATOM   1290  CA  ALA A  83      -8.074  -8.164  -2.770  1.00  0.00           C  
ATOM   1291  C   ALA A  83      -8.624  -9.212  -3.750  1.00  0.00           C  
ATOM   1292  O   ALA A  83      -9.631  -8.984  -4.400  1.00  0.00           O  
ATOM   1293  CB  ALA A  83      -7.035  -7.278  -3.455  1.00  0.00           C  
ATOM   1294  H   ALA A  83      -6.544  -8.656  -1.348  1.00  0.00           H  
ATOM   1295  HA  ALA A  83      -8.915  -7.540  -2.469  1.00  0.00           H  
ATOM   1296 1HB  ALA A  83      -7.472  -6.822  -4.342  1.00  0.00           H  
ATOM   1297 2HB  ALA A  83      -6.714  -6.496  -2.765  1.00  0.00           H  
ATOM   1298 3HB  ALA A  83      -6.175  -7.883  -3.743  1.00  0.00           H  
ATOM   1299  N   TRP A  84      -7.863 -10.442  -3.968  1.00  0.00           N  
ATOM   1300  CA  TRP A  84      -8.341 -11.541  -4.805  1.00  0.00           C  
ATOM   1301  C   TRP A  84      -9.704 -12.058  -4.339  1.00  0.00           C  
ATOM   1302  O   TRP A  84     -10.623 -12.223  -5.141  1.00  0.00           O  
ATOM   1303  CB  TRP A  84      -7.330 -12.689  -4.798  1.00  0.00           C  
ATOM   1304  CG  TRP A  84      -7.762 -13.872  -5.610  1.00  0.00           C  
ATOM   1305  CD1 TRP A  84      -7.531 -14.077  -6.938  1.00  0.00           C  
ATOM   1306  CD2 TRP A  84      -8.506 -15.025  -5.149  1.00  0.00           C  
ATOM   1307  NE1 TRP A  84      -8.078 -15.273  -7.333  1.00  0.00           N  
ATOM   1308  CE2 TRP A  84      -8.677 -15.867  -6.251  1.00  0.00           C  
ATOM   1309  CE3 TRP A  84      -9.031 -15.406  -3.908  1.00  0.00           C  
ATOM   1310  CZ2 TRP A  84      -9.356 -17.072  -6.156  1.00  0.00           C  
ATOM   1311  CZ3 TRP A  84      -9.711 -16.614  -3.812  1.00  0.00           C  
ATOM   1312  CH2 TRP A  84      -9.868 -17.426  -4.907  1.00  0.00           C  
ATOM   1313  H   TRP A  84      -6.965 -10.524  -3.514  1.00  0.00           H  
ATOM   1314  HA  TRP A  84      -8.462 -11.166  -5.821  1.00  0.00           H  
ATOM   1315 1HB  TRP A  84      -6.376 -12.335  -5.189  1.00  0.00           H  
ATOM   1316 2HB  TRP A  84      -7.162 -13.019  -3.774  1.00  0.00           H  
ATOM   1317  HD1 TRP A  84      -6.991 -13.393  -7.589  1.00  0.00           H  
ATOM   1318  HE1 TRP A  84      -8.046 -15.654  -8.268  1.00  0.00           H  
ATOM   1319  HE3 TRP A  84      -8.907 -14.766  -3.035  1.00  0.00           H  
ATOM   1320  HZ2 TRP A  84      -9.491 -17.730  -7.014  1.00  0.00           H  
ATOM   1321  HZ3 TRP A  84     -10.117 -16.902  -2.842  1.00  0.00           H  
ATOM   1322  HH2 TRP A  84     -10.406 -18.367  -4.797  1.00  0.00           H  
ATOM   1323  N   SER A  85      -9.845 -12.320  -3.041  1.00  0.00           N  
ATOM   1324  CA  SER A  85     -11.103 -12.820  -2.471  1.00  0.00           C  
ATOM   1325  C   SER A  85     -12.272 -11.842  -2.577  1.00  0.00           C  
ATOM   1326  O   SER A  85     -13.400 -12.236  -2.877  1.00  0.00           O  
ATOM   1327  CB  SER A  85     -10.889 -13.174  -1.012  1.00  0.00           C  
ATOM   1328  OG  SER A  85     -12.054 -13.711  -0.449  1.00  0.00           O  
ATOM   1329  H   SER A  85      -9.056 -12.166  -2.431  1.00  0.00           H  
ATOM   1330  HA  SER A  85     -11.399 -13.716  -3.016  1.00  0.00           H  
ATOM   1331 1HB  SER A  85     -10.076 -13.896  -0.929  1.00  0.00           H  
ATOM   1332 2HB  SER A  85     -10.592 -12.283  -0.461  1.00  0.00           H  
ATOM   1333  HG  SER A  85     -12.004 -14.659  -0.591  1.00  0.00           H  
ATOM   1334  N   LEU A  86     -12.077 -10.431  -2.328  1.00  0.00           N  
ATOM   1335  CA  LEU A  86     -13.051  -9.360  -2.399  1.00  0.00           C  
ATOM   1336  C   LEU A  86     -13.497  -9.215  -3.847  1.00  0.00           C  
ATOM   1337  O   LEU A  86     -14.663  -8.933  -4.123  1.00  0.00           O  
ATOM   1338  CB  LEU A  86     -12.455  -8.044  -1.885  1.00  0.00           C  
ATOM   1339  CG  LEU A  86     -12.190  -7.979  -0.375  1.00  0.00           C  
ATOM   1340  CD1 LEU A  86     -11.351  -6.748  -0.059  1.00  0.00           C  
ATOM   1341  CD2 LEU A  86     -13.515  -7.943   0.372  1.00  0.00           C  
ATOM   1342  H   LEU A  86     -11.124 -10.214  -2.075  1.00  0.00           H  
ATOM   1343  HA  LEU A  86     -13.908  -9.640  -1.787  1.00  0.00           H  
ATOM   1344 1HB  LEU A  86     -11.510  -7.867  -2.395  1.00  0.00           H  
ATOM   1345 2HB  LEU A  86     -13.137  -7.232  -2.136  1.00  0.00           H  
ATOM   1346  HG  LEU A  86     -11.623  -8.858  -0.067  1.00  0.00           H  
ATOM   1347 1HD1 LEU A  86     -11.162  -6.702   1.014  1.00  0.00           H  
ATOM   1348 2HD1 LEU A  86     -10.401  -6.809  -0.591  1.00  0.00           H  
ATOM   1349 3HD1 LEU A  86     -11.886  -5.853  -0.372  1.00  0.00           H  
ATOM   1350 1HD2 LEU A  86     -13.326  -7.898   1.445  1.00  0.00           H  
ATOM   1351 2HD2 LEU A  86     -14.082  -7.064   0.066  1.00  0.00           H  
ATOM   1352 3HD2 LEU A  86     -14.087  -8.843   0.142  1.00  0.00           H  
ATOM   1353  N   GLY A  87     -12.562  -9.408  -4.776  1.00  0.00           N  
ATOM   1354  CA  GLY A  87     -12.849  -9.202  -6.176  1.00  0.00           C  
ATOM   1355  C   GLY A  87     -12.549  -7.764  -6.568  1.00  0.00           C  
ATOM   1356  O   GLY A  87     -13.200  -7.192  -7.445  1.00  0.00           O  
ATOM   1357  H   GLY A  87     -11.637  -9.702  -4.501  1.00  0.00           H  
ATOM   1358 1HA  GLY A  87     -12.249  -9.886  -6.775  1.00  0.00           H  
ATOM   1359 2HA  GLY A  87     -13.894  -9.435  -6.371  1.00  0.00           H  
ATOM   1360  N   THR A  88     -11.554  -7.170  -5.921  1.00  0.00           N  
ATOM   1361  CA  THR A  88     -11.268  -5.785  -6.204  1.00  0.00           C  
ATOM   1362  C   THR A  88      -9.782  -5.513  -6.355  1.00  0.00           C  
ATOM   1363  O   THR A  88      -8.986  -6.432  -6.495  1.00  0.00           O  
ATOM   1364  CB  THR A  88     -11.844  -4.878  -5.100  1.00  0.00           C  
ATOM   1365  OG1 THR A  88     -11.724  -3.505  -5.494  1.00  0.00           O  
ATOM   1366  CG2 THR A  88     -11.100  -5.093  -3.791  1.00  0.00           C  
ATOM   1367  H   THR A  88     -10.992  -7.658  -5.240  1.00  0.00           H  
ATOM   1368  HA  THR A  88     -11.696  -5.534  -7.175  1.00  0.00           H  
ATOM   1369  HB  THR A  88     -12.899  -5.109  -4.954  1.00  0.00           H  
ATOM   1370  HG1 THR A  88     -12.305  -2.965  -4.953  1.00  0.00           H  
ATOM   1371 1HG2 THR A  88     -11.521  -4.445  -3.023  1.00  0.00           H  
ATOM   1372 2HG2 THR A  88     -11.200  -6.134  -3.482  1.00  0.00           H  
ATOM   1373 3HG2 THR A  88     -10.046  -4.855  -3.928  1.00  0.00           H  
ATOM   1374  N   THR A  89      -9.372  -4.216  -6.298  1.00  0.00           N  
ATOM   1375  CA  THR A  89      -7.974  -3.873  -6.540  1.00  0.00           C  
ATOM   1376  C   THR A  89      -7.197  -3.991  -5.231  1.00  0.00           C  
ATOM   1377  O   THR A  89      -7.803  -4.091  -4.157  1.00  0.00           O  
ATOM   1378  CB  THR A  89      -7.828  -2.454  -7.118  1.00  0.00           C  
ATOM   1379  OG1 THR A  89      -8.258  -1.492  -6.146  1.00  0.00           O  
ATOM   1380  CG2 THR A  89      -8.665  -2.303  -8.379  1.00  0.00           C  
ATOM   1381  H   THR A  89     -10.028  -3.482  -6.074  1.00  0.00           H  
ATOM   1382  HA  THR A  89      -7.581  -4.546  -7.302  1.00  0.00           H  
ATOM   1383  HB  THR A  89      -6.782  -2.264  -7.359  1.00  0.00           H  
ATOM   1384  HG1 THR A  89      -7.987  -0.614  -6.424  1.00  0.00           H  
ATOM   1385 1HG2 THR A  89      -8.550  -1.294  -8.774  1.00  0.00           H  
ATOM   1386 2HG2 THR A  89      -8.333  -3.025  -9.125  1.00  0.00           H  
ATOM   1387 3HG2 THR A  89      -9.713  -2.482  -8.143  1.00  0.00           H  
ATOM   1388  N   VAL A  90      -5.865  -3.989  -5.325  1.00  0.00           N  
ATOM   1389  CA  VAL A  90      -5.034  -4.061  -4.131  1.00  0.00           C  
ATOM   1390  C   VAL A  90      -5.201  -2.798  -3.288  1.00  0.00           C  
ATOM   1391  O   VAL A  90      -5.347  -2.863  -2.047  1.00  0.00           O  
ATOM   1392  CB  VAL A  90      -3.553  -4.233  -4.518  1.00  0.00           C  
ATOM   1393  CG1 VAL A  90      -2.667  -4.144  -3.284  1.00  0.00           C  
ATOM   1394  CG2 VAL A  90      -3.354  -5.563  -5.227  1.00  0.00           C  
ATOM   1395  H   VAL A  90      -5.421  -3.935  -6.230  1.00  0.00           H  
ATOM   1396  HA  VAL A  90      -5.420  -4.854  -3.489  1.00  0.00           H  
ATOM   1397  HB  VAL A  90      -3.262  -3.419  -5.182  1.00  0.00           H  
ATOM   1398 1HG1 VAL A  90      -1.623  -4.266  -3.575  1.00  0.00           H  
ATOM   1399 2HG1 VAL A  90      -2.799  -3.169  -2.812  1.00  0.00           H  
ATOM   1400 3HG1 VAL A  90      -2.941  -4.929  -2.580  1.00  0.00           H  
ATOM   1401 1HG2 VAL A  90      -2.305  -5.678  -5.499  1.00  0.00           H  
ATOM   1402 2HG2 VAL A  90      -3.650  -6.377  -4.565  1.00  0.00           H  
ATOM   1403 3HG2 VAL A  90      -3.966  -5.589  -6.130  1.00  0.00           H  
ATOM   1404  N   GLU A  91      -5.237  -1.657  -3.969  1.00  0.00           N  
ATOM   1405  CA  GLU A  91      -5.375  -0.374  -3.290  1.00  0.00           C  
ATOM   1406  C   GLU A  91      -6.679  -0.322  -2.504  1.00  0.00           C  
ATOM   1407  O   GLU A  91      -6.731   0.289  -1.439  1.00  0.00           O  
ATOM   1408  CB  GLU A  91      -5.325   0.777  -4.297  1.00  0.00           C  
ATOM   1409  CG  GLU A  91      -3.990   0.926  -5.016  1.00  0.00           C  
ATOM   1410  CD  GLU A  91      -3.830  -0.037  -6.158  1.00  0.00           C  
ATOM   1411  OE1 GLU A  91      -4.743  -0.786  -6.411  1.00  0.00           O  
ATOM   1412  OE2 GLU A  91      -2.793  -0.024  -6.779  1.00  0.00           O  
ATOM   1413  H   GLU A  91      -5.166  -1.675  -4.977  1.00  0.00           H  
ATOM   1414  HA  GLU A  91      -4.564  -0.275  -2.569  1.00  0.00           H  
ATOM   1415 1HB  GLU A  91      -6.097   0.633  -5.053  1.00  0.00           H  
ATOM   1416 2HB  GLU A  91      -5.537   1.717  -3.787  1.00  0.00           H  
ATOM   1417 1HG  GLU A  91      -3.908   1.943  -5.398  1.00  0.00           H  
ATOM   1418 2HG  GLU A  91      -3.185   0.770  -4.299  1.00  0.00           H  
ATOM   1419  N   GLU A  92      -7.920  -0.937  -3.037  1.00  0.00           N  
ATOM   1420  CA  GLU A  92      -9.174  -0.995  -2.278  1.00  0.00           C  
ATOM   1421  C   GLU A  92      -9.065  -1.879  -1.039  1.00  0.00           C  
ATOM   1422  O   GLU A  92      -9.662  -1.578  -0.008  1.00  0.00           O  
ATOM   1423  CB  GLU A  92     -10.306  -1.507  -3.174  1.00  0.00           C  
ATOM   1424  CG  GLU A  92     -10.849  -0.476  -4.153  1.00  0.00           C  
ATOM   1425  CD  GLU A  92     -11.624   0.622  -3.479  1.00  0.00           C  
ATOM   1426  OE1 GLU A  92     -12.553   0.318  -2.770  1.00  0.00           O  
ATOM   1427  OE2 GLU A  92     -11.285   1.765  -3.672  1.00  0.00           O  
ATOM   1428  H   GLU A  92      -7.890  -1.324  -3.970  1.00  0.00           H  
ATOM   1429  HA  GLU A  92      -9.439   0.016  -1.972  1.00  0.00           H  
ATOM   1430 1HB  GLU A  92      -9.955  -2.364  -3.750  1.00  0.00           H  
ATOM   1431 2HB  GLU A  92     -11.135  -1.847  -2.552  1.00  0.00           H  
ATOM   1432 1HG  GLU A  92     -10.016  -0.034  -4.699  1.00  0.00           H  
ATOM   1433 2HG  GLU A  92     -11.492  -0.980  -4.873  1.00  0.00           H  
ATOM   1434  N   ALA A  93      -8.321  -3.106  -1.064  1.00  0.00           N  
ATOM   1435  CA  ALA A  93      -8.112  -3.973   0.091  1.00  0.00           C  
ATOM   1436  C   ALA A  93      -7.363  -3.203   1.177  1.00  0.00           C  
ATOM   1437  O   ALA A  93      -7.606  -3.383   2.361  1.00  0.00           O  
ATOM   1438  CB  ALA A  93      -7.348  -5.232  -0.303  1.00  0.00           C  
ATOM   1439  H   ALA A  93      -7.971  -3.397  -1.968  1.00  0.00           H  
ATOM   1440  HA  ALA A  93      -9.090  -4.264   0.475  1.00  0.00           H  
ATOM   1441 1HB  ALA A  93      -7.205  -5.861   0.576  1.00  0.00           H  
ATOM   1442 2HB  ALA A  93      -7.915  -5.781  -1.055  1.00  0.00           H  
ATOM   1443 3HB  ALA A  93      -6.376  -4.954  -0.712  1.00  0.00           H  
ATOM   1444  N   VAL A  94      -6.304  -2.282   0.815  1.00  0.00           N  
ATOM   1445  CA  VAL A  94      -5.531  -1.449   1.720  1.00  0.00           C  
ATOM   1446  C   VAL A  94      -6.454  -0.378   2.323  1.00  0.00           C  
ATOM   1447  O   VAL A  94      -6.460  -0.194   3.540  1.00  0.00           O  
ATOM   1448  CB  VAL A  94      -4.358  -0.783   0.977  1.00  0.00           C  
ATOM   1449  CG1 VAL A  94      -3.663   0.227   1.878  1.00  0.00           C  
ATOM   1450  CG2 VAL A  94      -3.378  -1.844   0.500  1.00  0.00           C  
ATOM   1451  H   VAL A  94      -6.078  -2.278  -0.171  1.00  0.00           H  
ATOM   1452  HA  VAL A  94      -5.178  -2.070   2.544  1.00  0.00           H  
ATOM   1453  HB  VAL A  94      -4.748  -0.234   0.120  1.00  0.00           H  
ATOM   1454 1HG1 VAL A  94      -2.836   0.689   1.336  1.00  0.00           H  
ATOM   1455 2HG1 VAL A  94      -4.374   0.996   2.178  1.00  0.00           H  
ATOM   1456 3HG1 VAL A  94      -3.278  -0.279   2.763  1.00  0.00           H  
ATOM   1457 1HG2 VAL A  94      -2.552  -1.366  -0.025  1.00  0.00           H  
ATOM   1458 2HG2 VAL A  94      -2.994  -2.397   1.358  1.00  0.00           H  
ATOM   1459 3HG2 VAL A  94      -3.888  -2.532  -0.176  1.00  0.00           H  
ATOM   1460  N   LYS A  95      -7.253   0.431   1.434  1.00  0.00           N  
ATOM   1461  CA  LYS A  95      -8.144   1.509   1.883  1.00  0.00           C  
ATOM   1462  C   LYS A  95      -9.264   0.994   2.754  1.00  0.00           C  
ATOM   1463  O   LYS A  95      -9.675   1.663   3.697  1.00  0.00           O  
ATOM   1464  CB  LYS A  95      -8.731   2.258   0.685  1.00  0.00           C  
ATOM   1465  CG  LYS A  95      -7.730   3.126  -0.067  1.00  0.00           C  
ATOM   1466  CD  LYS A  95      -8.369   3.778  -1.284  1.00  0.00           C  
ATOM   1467  CE  LYS A  95      -7.361   4.618  -2.056  1.00  0.00           C  
ATOM   1468  NZ  LYS A  95      -7.963   5.232  -3.270  1.00  0.00           N  
ATOM   1469  H   LYS A  95      -7.163   0.248   0.446  1.00  0.00           H  
ATOM   1470  HA  LYS A  95      -7.563   2.210   2.485  1.00  0.00           H  
ATOM   1471 1HB  LYS A  95      -9.150   1.541  -0.022  1.00  0.00           H  
ATOM   1472 2HB  LYS A  95      -9.545   2.901   1.020  1.00  0.00           H  
ATOM   1473 1HG  LYS A  95      -7.352   3.904   0.596  1.00  0.00           H  
ATOM   1474 2HG  LYS A  95      -6.890   2.512  -0.393  1.00  0.00           H  
ATOM   1475 1HD  LYS A  95      -8.767   3.007  -1.944  1.00  0.00           H  
ATOM   1476 2HD  LYS A  95      -9.191   4.418  -0.963  1.00  0.00           H  
ATOM   1477 1HE  LYS A  95      -6.981   5.411  -1.413  1.00  0.00           H  
ATOM   1478 2HE  LYS A  95      -6.523   3.992  -2.358  1.00  0.00           H  
ATOM   1479 1HZ  LYS A  95      -7.264   5.779  -3.752  1.00  0.00           H  
ATOM   1480 2HZ  LYS A  95      -8.303   4.504  -3.882  1.00  0.00           H  
ATOM   1481 3HZ  LYS A  95      -8.731   5.830  -3.000  1.00  0.00           H  
ATOM   1482  N   ARG A  96      -9.966  -0.268   2.472  1.00  0.00           N  
ATOM   1483  CA  ARG A  96     -11.050  -0.844   3.268  1.00  0.00           C  
ATOM   1484  C   ARG A  96     -10.553  -1.354   4.616  1.00  0.00           C  
ATOM   1485  O   ARG A  96     -11.264  -1.282   5.609  1.00  0.00           O  
ATOM   1486  CB  ARG A  96     -11.738  -1.991   2.518  1.00  0.00           C  
ATOM   1487  CG  ARG A  96     -12.487  -1.529   1.290  1.00  0.00           C  
ATOM   1488  CD  ARG A  96     -12.996  -2.683   0.485  1.00  0.00           C  
ATOM   1489  NE  ARG A  96     -13.357  -2.244  -0.857  1.00  0.00           N  
ATOM   1490  CZ  ARG A  96     -14.069  -2.962  -1.713  1.00  0.00           C  
ATOM   1491  NH1 ARG A  96     -14.520  -4.167  -1.364  1.00  0.00           N  
ATOM   1492  NH2 ARG A  96     -14.324  -2.469  -2.910  1.00  0.00           N  
ATOM   1493  H   ARG A  96      -9.639  -0.763   1.655  1.00  0.00           H  
ATOM   1494  HA  ARG A  96     -11.790  -0.066   3.459  1.00  0.00           H  
ATOM   1495 1HB  ARG A  96     -10.994  -2.726   2.216  1.00  0.00           H  
ATOM   1496 2HB  ARG A  96     -12.440  -2.493   3.186  1.00  0.00           H  
ATOM   1497 1HG  ARG A  96     -13.337  -0.917   1.590  1.00  0.00           H  
ATOM   1498 2HG  ARG A  96     -11.820  -0.938   0.659  1.00  0.00           H  
ATOM   1499 1HD  ARG A  96     -12.224  -3.447   0.411  1.00  0.00           H  
ATOM   1500 2HD  ARG A  96     -13.876  -3.105   0.969  1.00  0.00           H  
ATOM   1501  HE  ARG A  96     -13.043  -1.328  -1.152  1.00  0.00           H  
ATOM   1502 1HH1 ARG A  96     -14.319  -4.535  -0.446  1.00  0.00           H  
ATOM   1503 2HH1 ARG A  96     -15.062  -4.712  -2.019  1.00  0.00           H  
ATOM   1504 1HH2 ARG A  96     -13.978  -1.554  -3.165  1.00  0.00           H  
ATOM   1505 2HH2 ARG A  96     -14.864  -3.005  -3.573  1.00  0.00           H  
ATOM   1506  N   ALA A  97      -9.225  -2.026   4.738  1.00  0.00           N  
ATOM   1507  CA  ALA A  97      -8.610  -2.504   5.959  1.00  0.00           C  
ATOM   1508  C   ALA A  97      -8.410  -1.309   6.891  1.00  0.00           C  
ATOM   1509  O   ALA A  97      -8.599  -1.431   8.081  1.00  0.00           O  
ATOM   1510  CB  ALA A  97      -7.288  -3.189   5.652  1.00  0.00           C  
ATOM   1511  H   ALA A  97      -8.748  -2.163   3.859  1.00  0.00           H  
ATOM   1512  HA  ALA A  97      -9.284  -3.229   6.417  1.00  0.00           H  
ATOM   1513 1HB  ALA A  97      -6.838  -3.544   6.579  1.00  0.00           H  
ATOM   1514 2HB  ALA A  97      -7.463  -4.035   4.987  1.00  0.00           H  
ATOM   1515 3HB  ALA A  97      -6.617  -2.481   5.170  1.00  0.00           H  
ATOM   1516  N   LEU A  98      -8.034  -0.158   6.330  1.00  0.00           N  
ATOM   1517  CA  LEU A  98      -7.863   1.070   7.107  1.00  0.00           C  
ATOM   1518  C   LEU A  98      -9.181   1.630   7.643  1.00  0.00           C  
ATOM   1519  O   LEU A  98      -9.240   2.070   8.774  1.00  0.00           O  
ATOM   1520  CB  LEU A  98      -7.175   2.135   6.244  1.00  0.00           C  
ATOM   1521  CG  LEU A  98      -6.909   3.479   6.933  1.00  0.00           C  
ATOM   1522  CD1 LEU A  98      -6.029   3.259   8.156  1.00  0.00           C  
ATOM   1523  CD2 LEU A  98      -6.247   4.432   5.949  1.00  0.00           C  
ATOM   1524  H   LEU A  98      -7.864  -0.138   5.335  1.00  0.00           H  
ATOM   1525  HA  LEU A  98      -7.256   0.842   7.984  1.00  0.00           H  
ATOM   1526 1HB  LEU A  98      -6.218   1.742   5.905  1.00  0.00           H  
ATOM   1527 2HB  LEU A  98      -7.796   2.328   5.369  1.00  0.00           H  
ATOM   1528  HG  LEU A  98      -7.852   3.907   7.274  1.00  0.00           H  
ATOM   1529 1HD1 LEU A  98      -5.840   4.214   8.646  1.00  0.00           H  
ATOM   1530 2HD1 LEU A  98      -6.535   2.589   8.852  1.00  0.00           H  
ATOM   1531 3HD1 LEU A  98      -5.083   2.816   7.848  1.00  0.00           H  
ATOM   1532 1HD2 LEU A  98      -6.059   5.388   6.438  1.00  0.00           H  
ATOM   1533 2HD2 LEU A  98      -5.303   4.007   5.608  1.00  0.00           H  
ATOM   1534 3HD2 LEU A  98      -6.905   4.586   5.093  1.00  0.00           H  
ATOM   1535  N   LYS A  99     -10.239   1.605   6.836  1.00  0.00           N  
ATOM   1536  CA  LYS A  99     -11.545   2.048   7.323  1.00  0.00           C  
ATOM   1537  C   LYS A  99     -12.010   1.184   8.484  1.00  0.00           C  
ATOM   1538  O   LYS A  99     -12.565   1.702   9.461  1.00  0.00           O  
ATOM   1539  CB  LYS A  99     -12.581   2.018   6.198  1.00  0.00           C  
ATOM   1540  CG  LYS A  99     -12.402   3.106   5.148  1.00  0.00           C  
ATOM   1541  CD  LYS A  99     -13.440   2.984   4.042  1.00  0.00           C  
ATOM   1542  CE  LYS A  99     -13.242   4.051   2.976  1.00  0.00           C  
ATOM   1543  NZ  LYS A  99     -14.231   3.924   1.871  1.00  0.00           N  
ATOM   1544  H   LYS A  99     -10.151   1.285   5.883  1.00  0.00           H  
ATOM   1545  HA  LYS A  99     -11.454   3.077   7.674  1.00  0.00           H  
ATOM   1546 1HB  LYS A  99     -12.540   1.054   5.691  1.00  0.00           H  
ATOM   1547 2HB  LYS A  99     -13.581   2.123   6.621  1.00  0.00           H  
ATOM   1548 1HG  LYS A  99     -12.499   4.086   5.619  1.00  0.00           H  
ATOM   1549 2HG  LYS A  99     -11.407   3.030   4.712  1.00  0.00           H  
ATOM   1550 1HD  LYS A  99     -13.362   2.000   3.578  1.00  0.00           H  
ATOM   1551 2HD  LYS A  99     -14.438   3.088   4.467  1.00  0.00           H  
ATOM   1552 1HE  LYS A  99     -13.345   5.038   3.427  1.00  0.00           H  
ATOM   1553 2HE  LYS A  99     -12.238   3.969   2.560  1.00  0.00           H  
ATOM   1554 1HZ  LYS A  99     -14.066   4.648   1.186  1.00  0.00           H  
ATOM   1555 2HZ  LYS A  99     -14.132   3.018   1.434  1.00  0.00           H  
ATOM   1556 3HZ  LYS A  99     -15.165   4.018   2.242  1.00  0.00           H  
ATOM   1557  N   LEU A 100     -11.810  -0.131   8.367  1.00  0.00           N  
ATOM   1558  CA  LEU A 100     -12.187  -1.044   9.438  1.00  0.00           C  
ATOM   1559  C   LEU A 100     -11.328  -0.770  10.670  1.00  0.00           C  
ATOM   1560  O   LEU A 100     -11.815  -0.796  11.800  1.00  0.00           O  
ATOM   1561  CB  LEU A 100     -12.020  -2.501   8.989  1.00  0.00           C  
ATOM   1562  CG  LEU A 100     -13.053  -3.007   7.974  1.00  0.00           C  
ATOM   1563  CD1 LEU A 100     -12.573  -4.321   7.372  1.00  0.00           C  
ATOM   1564  CD2 LEU A 100     -14.398  -3.181   8.663  1.00  0.00           C  
ATOM   1565  H   LEU A 100     -11.390  -0.504   7.528  1.00  0.00           H  
ATOM   1566  HA  LEU A 100     -13.236  -0.875   9.682  1.00  0.00           H  
ATOM   1567 1HB  LEU A 100     -11.033  -2.615   8.542  1.00  0.00           H  
ATOM   1568 2HB  LEU A 100     -12.075  -3.144   9.867  1.00  0.00           H  
ATOM   1569  HG  LEU A 100     -13.151  -2.285   7.163  1.00  0.00           H  
ATOM   1570 1HD1 LEU A 100     -13.307  -4.681   6.651  1.00  0.00           H  
ATOM   1571 2HD1 LEU A 100     -11.618  -4.164   6.869  1.00  0.00           H  
ATOM   1572 3HD1 LEU A 100     -12.449  -5.060   8.163  1.00  0.00           H  
ATOM   1573 1HD2 LEU A 100     -15.133  -3.540   7.942  1.00  0.00           H  
ATOM   1574 2HD2 LEU A 100     -14.302  -3.904   9.473  1.00  0.00           H  
ATOM   1575 3HD2 LEU A 100     -14.726  -2.223   9.068  1.00  0.00           H  
ATOM   1576  N   LYS A 101     -10.042  -0.526  10.440  1.00  0.00           N  
ATOM   1577  CA  LYS A 101      -9.119  -0.239  11.522  1.00  0.00           C  
ATOM   1578  C   LYS A 101      -9.703   0.868  12.415  1.00  0.00           C  
ATOM   1579  O   LYS A 101      -9.881   0.667  13.621  1.00  0.00           O  
ATOM   1580  CB  LYS A 101      -7.752   0.170  10.972  1.00  0.00           C  
ATOM   1581  CG  LYS A 101      -6.718   0.505  12.040  1.00  0.00           C  
ATOM   1582  CD  LYS A 101      -5.430   1.024  11.419  1.00  0.00           C  
ATOM   1583  CE  LYS A 101      -4.327   1.154  12.458  1.00  0.00           C  
ATOM   1584  NZ  LYS A 101      -4.593   2.261  13.417  1.00  0.00           N  
ATOM   1585  H   LYS A 101      -9.699  -0.538   9.490  1.00  0.00           H  
ATOM   1586  HA  LYS A 101      -9.019  -1.135  12.136  1.00  0.00           H  
ATOM   1587 1HB  LYS A 101      -7.350  -0.636  10.358  1.00  0.00           H  
ATOM   1588 2HB  LYS A 101      -7.864   1.045  10.331  1.00  0.00           H  
ATOM   1589 1HG  LYS A 101      -7.121   1.264  12.711  1.00  0.00           H  
ATOM   1590 2HG  LYS A 101      -6.496  -0.389  12.623  1.00  0.00           H  
ATOM   1591 1HD  LYS A 101      -5.102   0.340  10.636  1.00  0.00           H  
ATOM   1592 2HD  LYS A 101      -5.611   2.002  10.971  1.00  0.00           H  
ATOM   1593 1HE  LYS A 101      -4.239   0.222  13.014  1.00  0.00           H  
ATOM   1594 2HE  LYS A 101      -3.377   1.344  11.959  1.00  0.00           H  
ATOM   1595 1HZ  LYS A 101      -3.839   2.314  14.088  1.00  0.00           H  
ATOM   1596 2HZ  LYS A 101      -4.657   3.135  12.914  1.00  0.00           H  
ATOM   1597 3HZ  LYS A 101      -5.462   2.086  13.901  1.00  0.00           H  
ATOM   1598  N   THR A 102     -10.057   2.008  11.822  1.00  0.00           N  
ATOM   1599  CA  THR A 102     -10.458   3.165  12.618  1.00  0.00           C  
ATOM   1600  C   THR A 102     -11.932   3.121  13.020  1.00  0.00           C  
ATOM   1601  O   THR A 102     -12.341   3.721  14.014  1.00  0.00           O  
ATOM   1602  CB  THR A 102     -10.176   4.473  11.855  1.00  0.00           C  
ATOM   1603  OG1 THR A 102     -10.988   4.524  10.675  1.00  0.00           O  
ATOM   1604  CG2 THR A 102      -8.710   4.555  11.461  1.00  0.00           C  
ATOM   1605  H   THR A 102     -10.052   2.081  10.815  1.00  0.00           H  
ATOM   1606  HA  THR A 102      -9.885   3.163  13.546  1.00  0.00           H  
ATOM   1607  HB  THR A 102     -10.425   5.324  12.489  1.00  0.00           H  
ATOM   1608  HG1 THR A 102     -11.877   4.801  10.911  1.00  0.00           H  
ATOM   1609 1HG2 THR A 102      -8.529   5.486  10.923  1.00  0.00           H  
ATOM   1610 2HG2 THR A 102      -8.090   4.528  12.357  1.00  0.00           H  
ATOM   1611 3HG2 THR A 102      -8.457   3.712  10.820  1.00  0.00           H  
ATOM   1612  N   LYS A 103     -12.733   2.401  12.252  1.00  0.00           N  
ATOM   1613  CA  LYS A 103     -14.136   2.226  12.593  1.00  0.00           C  
ATOM   1614  C   LYS A 103     -14.361   1.265  13.766  1.00  0.00           C  
ATOM   1615  O   LYS A 103     -15.202   1.518  14.632  1.00  0.00           O  
ATOM   1616  CB  LYS A 103     -14.906   1.735  11.366  1.00  0.00           C  
ATOM   1617  CG  LYS A 103     -16.404   1.579  11.585  1.00  0.00           C  
ATOM   1618  CD  LYS A 103     -17.116   1.201  10.294  1.00  0.00           C  
ATOM   1619  CE  LYS A 103     -18.624   1.128  10.493  1.00  0.00           C  
ATOM   1620  NZ  LYS A 103     -19.336   0.814   9.224  1.00  0.00           N  
ATOM   1621  H   LYS A 103     -12.371   1.966  11.415  1.00  0.00           H  
ATOM   1622  HA  LYS A 103     -14.538   3.187  12.913  1.00  0.00           H  
ATOM   1623 1HB  LYS A 103     -14.759   2.432  10.541  1.00  0.00           H  
ATOM   1624 2HB  LYS A 103     -14.512   0.768  11.052  1.00  0.00           H  
ATOM   1625 1HG  LYS A 103     -16.586   0.804  12.330  1.00  0.00           H  
ATOM   1626 2HG  LYS A 103     -16.818   2.517  11.955  1.00  0.00           H  
ATOM   1627 1HD  LYS A 103     -16.895   1.943   9.525  1.00  0.00           H  
ATOM   1628 2HD  LYS A 103     -16.757   0.231   9.952  1.00  0.00           H  
ATOM   1629 1HE  LYS A 103     -18.855   0.358  11.226  1.00  0.00           H  
ATOM   1630 2HE  LYS A 103     -18.987   2.083  10.872  1.00  0.00           H  
ATOM   1631 1HZ  LYS A 103     -20.331   0.774   9.398  1.00  0.00           H  
ATOM   1632 2HZ  LYS A 103     -19.141   1.533   8.540  1.00  0.00           H  
ATOM   1633 3HZ  LYS A 103     -19.021  -0.078   8.873  1.00  0.00           H  
ATOM   1634  N   LEU A 104     -13.614   0.165  13.799  1.00  0.00           N  
ATOM   1635  CA  LEU A 104     -13.838  -0.870  14.809  1.00  0.00           C  
ATOM   1636  C   LEU A 104     -12.899  -0.761  16.016  1.00  0.00           C  
ATOM   1637  O   LEU A 104     -13.249  -1.203  17.112  1.00  0.00           O  
ATOM   1638  CB  LEU A 104     -13.676  -2.254  14.168  1.00  0.00           C  
ATOM   1639  CG  LEU A 104     -14.606  -2.551  12.985  1.00  0.00           C  
ATOM   1640  CD1 LEU A 104     -14.216  -3.881  12.354  1.00  0.00           C  
ATOM   1641  CD2 LEU A 104     -16.049  -2.577  13.466  1.00  0.00           C  
ATOM   1642  H   LEU A 104     -12.878   0.037  13.118  1.00  0.00           H  
ATOM   1643  HA  LEU A 104     -14.854  -0.770  15.188  1.00  0.00           H  
ATOM   1644 1HB  LEU A 104     -12.651  -2.357  13.817  1.00  0.00           H  
ATOM   1645 2HB  LEU A 104     -13.856  -3.013  14.929  1.00  0.00           H  
ATOM   1646  HG  LEU A 104     -14.490  -1.776  12.227  1.00  0.00           H  
ATOM   1647 1HD1 LEU A 104     -14.876  -4.092  11.513  1.00  0.00           H  
ATOM   1648 2HD1 LEU A 104     -13.186  -3.828  12.001  1.00  0.00           H  
ATOM   1649 3HD1 LEU A 104     -14.306  -4.675  13.094  1.00  0.00           H  
ATOM   1650 1HD2 LEU A 104     -16.710  -2.787  12.625  1.00  0.00           H  
ATOM   1651 2HD2 LEU A 104     -16.166  -3.353  14.223  1.00  0.00           H  
ATOM   1652 3HD2 LEU A 104     -16.306  -1.609  13.896  1.00  0.00           H  
ATOM   1653  N   GLY A 105     -11.711  -0.191  15.812  1.00  0.00           N  
ATOM   1654  CA  GLY A 105     -10.643  -0.261  16.798  1.00  0.00           C  
ATOM   1655  C   GLY A 105      -9.807  -1.537  16.745  1.00  0.00           C  
ATOM   1656  O   GLY A 105      -9.460  -2.100  17.787  1.00  0.00           O  
ATOM   1657  H   GLY A 105     -11.550   0.303  14.945  1.00  0.00           H  
ATOM   1658 1HA  GLY A 105      -9.971   0.586  16.666  1.00  0.00           H  
ATOM   1659 2HA  GLY A 105     -11.068  -0.181  17.798  1.00  0.00           H  
ATOM   1660  N   VAL A 106      -9.473  -1.993  15.535  1.00  0.00           N  
ATOM   1661  CA  VAL A 106      -8.780  -3.268  15.375  1.00  0.00           C  
ATOM   1662  C   VAL A 106      -7.492  -3.074  14.580  1.00  0.00           C  
ATOM   1663  O   VAL A 106      -7.281  -2.027  13.974  1.00  0.00           O  
ATOM   1664  CB  VAL A 106      -9.682  -4.288  14.656  1.00  0.00           C  
ATOM   1665  CG1 VAL A 106     -10.958  -4.524  15.451  1.00  0.00           C  
ATOM   1666  CG2 VAL A 106     -10.004  -3.795  13.253  1.00  0.00           C  
ATOM   1667  H   VAL A 106      -9.703  -1.450  14.715  1.00  0.00           H  
ATOM   1668  HA  VAL A 106      -8.491  -3.632  16.362  1.00  0.00           H  
ATOM   1669  HB  VAL A 106      -9.160  -5.242  14.595  1.00  0.00           H  
ATOM   1670 1HG1 VAL A 106     -11.584  -5.248  14.928  1.00  0.00           H  
ATOM   1671 2HG1 VAL A 106     -10.705  -4.910  16.438  1.00  0.00           H  
ATOM   1672 3HG1 VAL A 106     -11.500  -3.585  15.555  1.00  0.00           H  
ATOM   1673 1HG2 VAL A 106     -10.642  -4.521  12.750  1.00  0.00           H  
ATOM   1674 2HG2 VAL A 106     -10.522  -2.837  13.314  1.00  0.00           H  
ATOM   1675 3HG2 VAL A 106      -9.079  -3.672  12.689  1.00  0.00           H  
ATOM   1676  N   SER A 107      -6.617  -4.071  14.596  1.00  0.00           N  
ATOM   1677  CA  SER A 107      -5.409  -3.981  13.798  1.00  0.00           C  
ATOM   1678  C   SER A 107      -5.699  -4.199  12.299  1.00  0.00           C  
ATOM   1679  O   SER A 107      -6.776  -4.671  11.915  1.00  0.00           O  
ATOM   1680  CB  SER A 107      -4.398  -5.000  14.287  1.00  0.00           C  
ATOM   1681  OG  SER A 107      -4.816  -6.304  13.990  1.00  0.00           O  
ATOM   1682  H   SER A 107      -6.779  -4.896  15.154  1.00  0.00           H  
ATOM   1683  HA  SER A 107      -4.999  -2.976  13.902  1.00  0.00           H  
ATOM   1684 1HB  SER A 107      -3.433  -4.809  13.818  1.00  0.00           H  
ATOM   1685 2HB  SER A 107      -4.265  -4.893  15.362  1.00  0.00           H  
ATOM   1686  HG  SER A 107      -4.214  -6.888  14.458  1.00  0.00           H  
ATOM   1687  N   LEU A 108      -4.724  -3.848  11.466  1.00  0.00           N  
ATOM   1688  CA  LEU A 108      -4.825  -4.045  10.037  1.00  0.00           C  
ATOM   1689  C   LEU A 108      -4.933  -5.538   9.766  1.00  0.00           C  
ATOM   1690  O   LEU A 108      -5.622  -5.956   8.852  1.00  0.00           O  
ATOM   1691  CB  LEU A 108      -3.607  -3.453   9.317  1.00  0.00           C  
ATOM   1692  CG  LEU A 108      -3.524  -1.922   9.299  1.00  0.00           C  
ATOM   1693  CD1 LEU A 108      -2.156  -1.494   8.787  1.00  0.00           C  
ATOM   1694  CD2 LEU A 108      -4.635  -1.364   8.421  1.00  0.00           C  
ATOM   1695  H   LEU A 108      -3.886  -3.430  11.847  1.00  0.00           H  
ATOM   1696  HA  LEU A 108      -5.714  -3.527   9.679  1.00  0.00           H  
ATOM   1697 1HB  LEU A 108      -2.703  -3.828   9.797  1.00  0.00           H  
ATOM   1698 2HB  LEU A 108      -3.613  -3.798   8.283  1.00  0.00           H  
ATOM   1699  HG  LEU A 108      -3.635  -1.538  10.313  1.00  0.00           H  
ATOM   1700 1HD1 LEU A 108      -2.096  -0.405   8.774  1.00  0.00           H  
ATOM   1701 2HD1 LEU A 108      -1.381  -1.889   9.444  1.00  0.00           H  
ATOM   1702 3HD1 LEU A 108      -2.007  -1.877   7.777  1.00  0.00           H  
ATOM   1703 1HD2 LEU A 108      -4.577  -0.276   8.408  1.00  0.00           H  
ATOM   1704 2HD2 LEU A 108      -4.523  -1.745   7.406  1.00  0.00           H  
ATOM   1705 3HD2 LEU A 108      -5.602  -1.671   8.819  1.00  0.00           H  
ATOM   1706  N   ASP A 109      -4.130  -6.540  10.543  1.00  0.00           N  
ATOM   1707  CA  ASP A 109      -4.201  -7.993  10.460  1.00  0.00           C  
ATOM   1708  C   ASP A 109      -5.611  -8.503  10.731  1.00  0.00           C  
ATOM   1709  O   ASP A 109      -6.100  -9.397  10.042  1.00  0.00           O  
ATOM   1710  CB  ASP A 109      -3.224  -8.632  11.450  1.00  0.00           C  
ATOM   1711  CG  ASP A 109      -1.767  -8.332  11.122  1.00  0.00           C  
ATOM   1712  OD1 ASP A 109      -1.512  -7.821  10.057  1.00  0.00           O  
ATOM   1713  OD2 ASP A 109      -0.925  -8.616  11.940  1.00  0.00           O  
ATOM   1714  H   ASP A 109      -3.482  -6.115  11.190  1.00  0.00           H  
ATOM   1715  HA  ASP A 109      -3.933  -8.288   9.445  1.00  0.00           H  
ATOM   1716 1HB  ASP A 109      -3.436  -8.271  12.456  1.00  0.00           H  
ATOM   1717 2HB  ASP A 109      -3.365  -9.714  11.454  1.00  0.00           H  
ATOM   1718  N   GLN A 110      -6.271  -7.944  11.730  1.00  0.00           N  
ATOM   1719  CA  GLN A 110      -7.691  -8.234  11.919  1.00  0.00           C  
ATOM   1720  C   GLN A 110      -8.609  -7.647  10.842  1.00  0.00           C  
ATOM   1721  O   GLN A 110      -9.551  -8.299  10.393  1.00  0.00           O  
ATOM   1722  CB  GLN A 110      -8.138  -7.725  13.292  1.00  0.00           C  
ATOM   1723  CG  GLN A 110      -7.528  -8.477  14.463  1.00  0.00           C  
ATOM   1724  CD  GLN A 110      -7.730  -7.756  15.782  1.00  0.00           C  
ATOM   1725  OE1 GLN A 110      -7.536  -6.542  15.878  1.00  0.00           O  
ATOM   1726  NE2 GLN A 110      -8.121  -8.502  16.809  1.00  0.00           N  
ATOM   1727  H   GLN A 110      -5.808  -7.315  12.371  1.00  0.00           H  
ATOM   1728  HA  GLN A 110      -7.831  -9.313  11.885  1.00  0.00           H  
ATOM   1729 1HB  GLN A 110      -7.873  -6.673  13.394  1.00  0.00           H  
ATOM   1730 2HB  GLN A 110      -9.222  -7.799  13.373  1.00  0.00           H  
ATOM   1731 1HG  GLN A 110      -7.997  -9.459  14.535  1.00  0.00           H  
ATOM   1732 2HG  GLN A 110      -6.457  -8.586  14.293  1.00  0.00           H  
ATOM   1733 1HE2 GLN A 110      -8.270  -8.081  17.705  1.00  0.00           H  
ATOM   1734 2HE2 GLN A 110      -8.266  -9.484  16.688  1.00  0.00           H  
ATOM   1735  N   ALA A 111      -8.346  -6.408  10.415  1.00  0.00           N  
ATOM   1736  CA  ALA A 111      -9.209  -5.766   9.426  1.00  0.00           C  
ATOM   1737  C   ALA A 111      -9.183  -6.596   8.143  1.00  0.00           C  
ATOM   1738  O   ALA A 111     -10.201  -6.809   7.508  1.00  0.00           O  
ATOM   1739  CB  ALA A 111      -8.758  -4.338   9.157  1.00  0.00           C  
ATOM   1740  H   ALA A 111      -7.549  -5.905  10.774  1.00  0.00           H  
ATOM   1741  HA  ALA A 111     -10.222  -5.743   9.825  1.00  0.00           H  
ATOM   1742 1HB  ALA A 111      -9.416  -3.881   8.418  1.00  0.00           H  
ATOM   1743 2HB  ALA A 111      -8.799  -3.762  10.082  1.00  0.00           H  
ATOM   1744 3HB  ALA A 111      -7.737  -4.343   8.779  1.00  0.00           H  
ATOM   1745  N   LEU A 112      -8.004  -7.086   7.789  1.00  0.00           N  
ATOM   1746  CA  LEU A 112      -7.849  -7.912   6.596  1.00  0.00           C  
ATOM   1747  C   LEU A 112      -8.543  -9.238   6.756  1.00  0.00           C  
ATOM   1748  O   LEU A 112      -9.114  -9.769   5.803  1.00  0.00           O  
ATOM   1749  CB  LEU A 112      -6.363  -8.148   6.296  1.00  0.00           C  
ATOM   1750  CG  LEU A 112      -5.585  -6.926   5.792  1.00  0.00           C  
ATOM   1751  CD1 LEU A 112      -4.091  -7.218   5.845  1.00  0.00           C  
ATOM   1752  CD2 LEU A 112      -6.027  -6.592   4.375  1.00  0.00           C  
ATOM   1753  H   LEU A 112      -7.192  -6.883   8.356  1.00  0.00           H  
ATOM   1754  HA  LEU A 112      -8.315  -7.391   5.759  1.00  0.00           H  
ATOM   1755 1HB  LEU A 112      -5.877  -8.499   7.205  1.00  0.00           H  
ATOM   1756 2HB  LEU A 112      -6.281  -8.929   5.540  1.00  0.00           H  
ATOM   1757  HG  LEU A 112      -5.781  -6.075   6.444  1.00  0.00           H  
ATOM   1758 1HD1 LEU A 112      -3.538  -6.350   5.487  1.00  0.00           H  
ATOM   1759 2HD1 LEU A 112      -3.799  -7.435   6.872  1.00  0.00           H  
ATOM   1760 3HD1 LEU A 112      -3.866  -8.077   5.214  1.00  0.00           H  
ATOM   1761 1HD2 LEU A 112      -5.474  -5.723   4.017  1.00  0.00           H  
ATOM   1762 2HD2 LEU A 112      -5.829  -7.442   3.722  1.00  0.00           H  
ATOM   1763 3HD2 LEU A 112      -7.094  -6.370   4.369  1.00  0.00           H  
ATOM   1764  N   TRP A 113      -8.508  -9.986   8.060  1.00  0.00           N  
ATOM   1765  CA  TRP A 113      -9.294 -11.197   8.274  1.00  0.00           C  
ATOM   1766  C   TRP A 113     -10.804 -10.955   8.247  1.00  0.00           C  
ATOM   1767  O   TRP A 113     -11.579 -11.844   7.897  1.00  0.00           O  
ATOM   1768  CB  TRP A 113      -8.910 -11.830   9.613  1.00  0.00           C  
ATOM   1769  CG  TRP A 113      -7.656 -12.647   9.551  1.00  0.00           C  
ATOM   1770  CD1 TRP A 113      -6.493 -12.408  10.219  1.00  0.00           C  
ATOM   1771  CD2 TRP A 113      -7.432 -13.848   8.773  1.00  0.00           C  
ATOM   1772  NE1 TRP A 113      -5.564 -13.371   9.913  1.00  0.00           N  
ATOM   1773  CE2 TRP A 113      -6.122 -14.262   9.030  1.00  0.00           C  
ATOM   1774  CE3 TRP A 113      -8.226 -14.595   7.894  1.00  0.00           C  
ATOM   1775  CZ2 TRP A 113      -5.579 -15.391   8.438  1.00  0.00           C  
ATOM   1776  CZ3 TRP A 113      -7.682 -15.728   7.301  1.00  0.00           C  
ATOM   1777  CH2 TRP A 113      -6.393 -16.116   7.567  1.00  0.00           C  
ATOM   1778  H   TRP A 113      -7.911  -9.650   8.802  1.00  0.00           H  
ATOM   1779  HA  TRP A 113      -9.071 -11.892   7.465  1.00  0.00           H  
ATOM   1780 1HB  TRP A 113      -8.773 -11.047  10.359  1.00  0.00           H  
ATOM   1781 2HB  TRP A 113      -9.721 -12.471   9.957  1.00  0.00           H  
ATOM   1782  HD1 TRP A 113      -6.325 -11.574  10.898  1.00  0.00           H  
ATOM   1783  HE1 TRP A 113      -4.623 -13.418  10.276  1.00  0.00           H  
ATOM   1784  HE3 TRP A 113      -9.251 -14.293   7.682  1.00  0.00           H  
ATOM   1785  HZ2 TRP A 113      -4.557 -15.715   8.636  1.00  0.00           H  
ATOM   1786  HZ3 TRP A 113      -8.307 -16.303   6.617  1.00  0.00           H  
ATOM   1787  HH2 TRP A 113      -5.999 -17.011   7.085  1.00  0.00           H  
ATOM   1788  N   ILE A 114     -11.222  -9.747   8.618  1.00  0.00           N  
ATOM   1789  CA  ILE A 114     -12.623  -9.355   8.487  1.00  0.00           C  
ATOM   1790  C   ILE A 114     -13.029  -9.253   7.016  1.00  0.00           C  
ATOM   1791  O   ILE A 114     -14.093  -9.733   6.621  1.00  0.00           O  
ATOM   1792  CB  ILE A 114     -12.886  -8.010   9.189  1.00  0.00           C  
ATOM   1793  CG1 ILE A 114     -12.738  -8.161  10.705  1.00  0.00           C  
ATOM   1794  CG2 ILE A 114     -14.269  -7.486   8.835  1.00  0.00           C  
ATOM   1795  CD1 ILE A 114     -12.639  -6.845  11.443  1.00  0.00           C  
ATOM   1796  H   ILE A 114     -10.559  -9.087   8.999  1.00  0.00           H  
ATOM   1797  HA  ILE A 114     -13.237 -10.127   8.952  1.00  0.00           H  
ATOM   1798  HB  ILE A 114     -12.140  -7.282   8.871  1.00  0.00           H  
ATOM   1799 1HG1 ILE A 114     -13.592  -8.710  11.100  1.00  0.00           H  
ATOM   1800 2HG1 ILE A 114     -11.844  -8.744  10.927  1.00  0.00           H  
ATOM   1801 1HG2 ILE A 114     -14.438  -6.535   9.339  1.00  0.00           H  
ATOM   1802 2HG2 ILE A 114     -14.338  -7.342   7.757  1.00  0.00           H  
ATOM   1803 3HG2 ILE A 114     -15.023  -8.205   9.154  1.00  0.00           H  
ATOM   1804 1HD1 ILE A 114     -12.536  -7.034  12.512  1.00  0.00           H  
ATOM   1805 2HD1 ILE A 114     -11.769  -6.293  11.087  1.00  0.00           H  
ATOM   1806 3HD1 ILE A 114     -13.539  -6.259  11.264  1.00  0.00           H  
ATOM   1807  N   LEU A 115     -12.158  -8.605   6.152  1.00  0.00           N  
ATOM   1808  CA  LEU A 115     -12.455  -8.536   4.732  1.00  0.00           C  
ATOM   1809  C   LEU A 115     -12.476  -9.925   4.118  1.00  0.00           C  
ATOM   1810  O   LEU A 115     -13.291 -10.192   3.250  1.00  0.00           O  
ATOM   1811  CB  LEU A 115     -11.419  -7.664   4.012  1.00  0.00           C  
ATOM   1812  CG  LEU A 115     -11.476  -6.164   4.330  1.00  0.00           C  
ATOM   1813  CD1 LEU A 115     -10.225  -5.483   3.790  1.00  0.00           C  
ATOM   1814  CD2 LEU A 115     -12.733  -5.563   3.719  1.00  0.00           C  
ATOM   1815  H   LEU A 115     -11.307  -8.184   6.498  1.00  0.00           H  
ATOM   1816  HA  LEU A 115     -13.444  -8.092   4.607  1.00  0.00           H  
ATOM   1817 1HB  LEU A 115     -10.424  -8.020   4.273  1.00  0.00           H  
ATOM   1818 2HB  LEU A 115     -11.553  -7.780   2.937  1.00  0.00           H  
ATOM   1819  HG  LEU A 115     -11.493  -6.021   5.410  1.00  0.00           H  
ATOM   1820 1HD1 LEU A 115     -10.265  -4.417   4.016  1.00  0.00           H  
ATOM   1821 2HD1 LEU A 115      -9.343  -5.919   4.258  1.00  0.00           H  
ATOM   1822 3HD1 LEU A 115     -10.171  -5.623   2.711  1.00  0.00           H  
ATOM   1823 1HD2 LEU A 115     -12.773  -4.497   3.945  1.00  0.00           H  
ATOM   1824 2HD2 LEU A 115     -12.715  -5.704   2.638  1.00  0.00           H  
ATOM   1825 3HD2 LEU A 115     -13.611  -6.056   4.135  1.00  0.00           H  
ATOM   1826  N   ILE A 116     -11.454 -10.924   4.509  1.00  0.00           N  
ATOM   1827  CA  ILE A 116     -11.426 -12.295   3.996  1.00  0.00           C  
ATOM   1828  C   ILE A 116     -12.672 -13.070   4.453  1.00  0.00           C  
ATOM   1829  O   ILE A 116     -13.324 -13.743   3.654  1.00  0.00           O  
ATOM   1830  CB  ILE A 116     -10.156 -13.031   4.462  1.00  0.00           C  
ATOM   1831  CG1 ILE A 116      -8.912 -12.407   3.823  1.00  0.00           C  
ATOM   1832  CG2 ILE A 116     -10.245 -14.512   4.125  1.00  0.00           C  
ATOM   1833  CD1 ILE A 116      -7.613 -12.847   4.459  1.00  0.00           C  
ATOM   1834  H   ILE A 116     -10.746 -10.629   5.166  1.00  0.00           H  
ATOM   1835  HA  ILE A 116     -11.435 -12.250   2.906  1.00  0.00           H  
ATOM   1836  HB  ILE A 116     -10.046 -12.919   5.540  1.00  0.00           H  
ATOM   1837 1HG1 ILE A 116      -8.879 -12.665   2.765  1.00  0.00           H  
ATOM   1838 2HG1 ILE A 116      -8.974 -11.321   3.892  1.00  0.00           H  
ATOM   1839 1HG2 ILE A 116      -9.340 -15.016   4.461  1.00  0.00           H  
ATOM   1840 2HG2 ILE A 116     -11.110 -14.947   4.626  1.00  0.00           H  
ATOM   1841 3HG2 ILE A 116     -10.351 -14.634   3.047  1.00  0.00           H  
ATOM   1842 1HD1 ILE A 116      -6.778 -12.363   3.952  1.00  0.00           H  
ATOM   1843 2HD1 ILE A 116      -7.611 -12.566   5.512  1.00  0.00           H  
ATOM   1844 3HD1 ILE A 116      -7.513 -13.928   4.370  1.00  0.00           H  
ATOM   1845  N   ALA A 117     -12.983 -12.962   5.728  1.00  0.00           N  
ATOM   1846  CA  ALA A 117     -14.145 -13.648   6.271  1.00  0.00           C  
ATOM   1847  C   ALA A 117     -15.458 -13.186   5.624  1.00  0.00           C  
ATOM   1848  O   ALA A 117     -16.344 -13.994   5.350  1.00  0.00           O  
ATOM   1849  CB  ALA A 117     -14.204 -13.447   7.777  1.00  0.00           C  
ATOM   1850  H   ALA A 117     -12.412 -12.400   6.342  1.00  0.00           H  
ATOM   1851  HA  ALA A 117     -14.040 -14.713   6.060  1.00  0.00           H  
ATOM   1852 1HB  ALA A 117     -15.064 -13.977   8.183  1.00  0.00           H  
ATOM   1853 2HB  ALA A 117     -13.291 -13.835   8.232  1.00  0.00           H  
ATOM   1854 3HB  ALA A 117     -14.295 -12.384   8.000  1.00  0.00           H  
ATOM   1855  N   ALA A 118     -15.686 -11.772   5.423  1.00  0.00           N  
ATOM   1856  CA  ALA A 118     -16.890 -11.272   4.778  1.00  0.00           C  
ATOM   1857  C   ALA A 118     -17.018 -11.810   3.336  1.00  0.00           C  
ATOM   1858  O   ALA A 118     -18.120 -12.117   2.870  1.00  0.00           O  
ATOM   1859  CB  ALA A 118     -16.903  -9.750   4.802  1.00  0.00           C  
ATOM   1860  H   ALA A 118     -15.002 -11.113   5.768  1.00  0.00           H  
ATOM   1861  HA  ALA A 118     -17.750 -11.641   5.336  1.00  0.00           H  
ATOM   1862 1HB  ALA A 118     -17.810  -9.387   4.317  1.00  0.00           H  
ATOM   1863 2HB  ALA A 118     -16.880  -9.403   5.834  1.00  0.00           H  
ATOM   1864 3HB  ALA A 118     -16.031  -9.371   4.271  1.00  0.00           H  
ATOM   1865  N   ALA A 119     -15.836 -11.874   2.457  1.00  0.00           N  
ATOM   1866  CA  ALA A 119     -15.806 -12.411   1.097  1.00  0.00           C  
ATOM   1867  C   ALA A 119     -16.145 -13.901   1.036  1.00  0.00           C  
ATOM   1868  O   ALA A 119     -16.855 -14.349   0.136  1.00  0.00           O  
ATOM   1869  CB  ALA A 119     -14.442 -12.178   0.465  1.00  0.00           C  
ATOM   1870  H   ALA A 119     -14.985 -11.506   2.859  1.00  0.00           H  
ATOM   1871  HA  ALA A 119     -16.562 -11.889   0.510  1.00  0.00           H  
ATOM   1872 1HB  ALA A 119     -14.437 -12.583  -0.548  1.00  0.00           H  
ATOM   1873 2HB  ALA A 119     -14.238 -11.108   0.427  1.00  0.00           H  
ATOM   1874 3HB  ALA A 119     -13.676 -12.673   1.058  1.00  0.00           H  
ATOM   1875  N   SER A 120     -15.624 -14.701   2.016  1.00  0.00           N  
ATOM   1876  CA  SER A 120     -15.936 -16.125   2.071  1.00  0.00           C  
ATOM   1877  C   SER A 120     -17.357 -16.419   2.527  1.00  0.00           C  
ATOM   1878  O   SER A 120     -17.993 -17.356   2.042  1.00  0.00           O  
ATOM   1879  CB  SER A 120     -14.959 -16.821   2.998  1.00  0.00           C  
ATOM   1880  OG  SER A 120     -13.651 -16.742   2.502  1.00  0.00           O  
ATOM   1881  H   SER A 120     -15.016 -14.303   2.717  1.00  0.00           H  
ATOM   1882  HA  SER A 120     -15.840 -16.530   1.064  1.00  0.00           H  
ATOM   1883 1HB  SER A 120     -15.005 -16.361   3.986  1.00  0.00           H  
ATOM   1884 2HB  SER A 120     -15.246 -17.866   3.110  1.00  0.00           H  
ATOM   1885  HG  SER A 120     -13.671 -17.158   1.637  1.00  0.00           H  
ATOM   1886  N   LEU A 121     -17.851 -15.612   3.466  1.00  0.00           N  
ATOM   1887  CA  LEU A 121     -19.223 -15.713   3.969  1.00  0.00           C  
ATOM   1888  C   LEU A 121     -20.220 -15.249   2.924  1.00  0.00           C  
ATOM   1889  O   LEU A 121     -21.300 -15.808   2.794  1.00  0.00           O  
ATOM   1890  CB  LEU A 121     -19.388 -14.879   5.245  1.00  0.00           C  
ATOM   1891  CG  LEU A 121     -18.666 -15.416   6.488  1.00  0.00           C  
ATOM   1892  CD1 LEU A 121     -18.601 -14.323   7.548  1.00  0.00           C  
ATOM   1893  CD2 LEU A 121     -19.399 -16.642   7.011  1.00  0.00           C  
ATOM   1894  H   LEU A 121     -17.238 -14.906   3.845  1.00  0.00           H  
ATOM   1895  HA  LEU A 121     -19.420 -16.754   4.230  1.00  0.00           H  
ATOM   1896 1HB  LEU A 121     -19.015 -13.875   5.055  1.00  0.00           H  
ATOM   1897 2HB  LEU A 121     -20.450 -14.813   5.481  1.00  0.00           H  
ATOM   1898  HG  LEU A 121     -17.644 -15.687   6.227  1.00  0.00           H  
ATOM   1899 1HD1 LEU A 121     -18.087 -14.705   8.432  1.00  0.00           H  
ATOM   1900 2HD1 LEU A 121     -18.054 -13.466   7.154  1.00  0.00           H  
ATOM   1901 3HD1 LEU A 121     -19.611 -14.019   7.819  1.00  0.00           H  
ATOM   1902 1HD2 LEU A 121     -18.885 -17.024   7.895  1.00  0.00           H  
ATOM   1903 2HD2 LEU A 121     -20.421 -16.371   7.275  1.00  0.00           H  
ATOM   1904 3HD2 LEU A 121     -19.415 -17.413   6.240  1.00  0.00           H  
ATOM   1905  N   GLY A 122     -19.893 -14.107   2.092  1.00  0.00           N  
ATOM   1906  CA  GLY A 122     -20.837 -13.464   1.215  1.00  0.00           C  
ATOM   1907  C   GLY A 122     -21.733 -12.505   1.959  1.00  0.00           C  
ATOM   1908  O   GLY A 122     -22.876 -12.300   1.558  1.00  0.00           O  
ATOM   1909  H   GLY A 122     -18.944 -13.761   2.133  1.00  0.00           H  
ATOM   1910 1HA  GLY A 122     -20.300 -12.927   0.435  1.00  0.00           H  
ATOM   1911 2HA  GLY A 122     -21.448 -14.220   0.723  1.00  0.00           H  
ATOM   1912  N   THR A 123     -21.225 -11.782   3.071  1.00  0.00           N  
ATOM   1913  CA  THR A 123     -21.915 -10.865   3.971  1.00  0.00           C  
ATOM   1914  C   THR A 123     -21.185  -9.530   3.985  1.00  0.00           C  
ATOM   1915  O   THR A 123     -20.158  -9.371   3.319  1.00  0.00           O  
ATOM   1916  CB  THR A 123     -22.007 -11.432   5.400  1.00  0.00           C  
ATOM   1917  OG1 THR A 123     -20.693 -11.516   5.969  1.00  0.00           O  
ATOM   1918  CG2 THR A 123     -22.638 -12.816   5.385  1.00  0.00           C  
ATOM   1919  H   THR A 123     -20.242 -11.970   3.216  1.00  0.00           H  
ATOM   1920  HA  THR A 123     -22.945 -10.754   3.627  1.00  0.00           H  
ATOM   1921  HB  THR A 123     -22.613 -10.769   6.016  1.00  0.00           H  
ATOM   1922  HG1 THR A 123     -20.381 -10.634   6.183  1.00  0.00           H  
ATOM   1923 1HG2 THR A 123     -22.695 -13.200   6.404  1.00  0.00           H  
ATOM   1924 2HG2 THR A 123     -23.641 -12.753   4.964  1.00  0.00           H  
ATOM   1925 3HG2 THR A 123     -22.031 -13.486   4.778  1.00  0.00           H  
ATOM   1926  N   THR A 124     -21.687  -8.573   4.755  1.00  0.00           N  
ATOM   1927  CA  THR A 124     -20.984  -7.306   4.872  1.00  0.00           C  
ATOM   1928  C   THR A 124     -19.853  -7.496   5.870  1.00  0.00           C  
ATOM   1929  O   THR A 124     -19.792  -8.514   6.575  1.00  0.00           O  
ATOM   1930  CB  THR A 124     -21.916  -6.166   5.323  1.00  0.00           C  
ATOM   1931  OG1 THR A 124     -22.344  -6.400   6.671  1.00  0.00           O  
ATOM   1932  CG2 THR A 124     -23.134  -6.082   4.416  1.00  0.00           C  
ATOM   1933  H   THR A 124     -22.552  -8.705   5.261  1.00  0.00           H  
ATOM   1934  HA  THR A 124     -20.663  -6.995   3.879  1.00  0.00           H  
ATOM   1935  HB  THR A 124     -21.377  -5.219   5.286  1.00  0.00           H  
ATOM   1936  HG1 THR A 124     -22.752  -5.603   7.020  1.00  0.00           H  
ATOM   1937 1HG2 THR A 124     -23.781  -5.271   4.750  1.00  0.00           H  
ATOM   1938 2HG2 THR A 124     -22.813  -5.893   3.392  1.00  0.00           H  
ATOM   1939 3HG2 THR A 124     -23.682  -7.023   4.456  1.00  0.00           H  
ATOM   1940  N   VAL A 125     -18.968  -6.507   5.953  1.00  0.00           N  
ATOM   1941  CA  VAL A 125     -17.832  -6.597   6.850  1.00  0.00           C  
ATOM   1942  C   VAL A 125     -18.316  -6.448   8.284  1.00  0.00           C  
ATOM   1943  O   VAL A 125     -17.767  -7.075   9.197  1.00  0.00           O  
ATOM   1944  CB  VAL A 125     -16.794  -5.505   6.530  1.00  0.00           C  
ATOM   1945  CG1 VAL A 125     -16.223  -5.707   5.134  1.00  0.00           C  
ATOM   1946  CG2 VAL A 125     -17.433  -4.131   6.657  1.00  0.00           C  
ATOM   1947  H   VAL A 125     -19.084  -5.679   5.387  1.00  0.00           H  
ATOM   1948  HA  VAL A 125     -17.380  -7.583   6.738  1.00  0.00           H  
ATOM   1949  HB  VAL A 125     -15.965  -5.588   7.232  1.00  0.00           H  
ATOM   1950 1HG1 VAL A 125     -15.491  -4.926   4.924  1.00  0.00           H  
ATOM   1951 2HG1 VAL A 125     -15.739  -6.682   5.076  1.00  0.00           H  
ATOM   1952 3HG1 VAL A 125     -17.027  -5.655   4.401  1.00  0.00           H  
ATOM   1953 1HG2 VAL A 125     -16.694  -3.363   6.430  1.00  0.00           H  
ATOM   1954 2HG2 VAL A 125     -18.267  -4.050   5.959  1.00  0.00           H  
ATOM   1955 3HG2 VAL A 125     -17.798  -3.992   7.675  1.00  0.00           H  
ATOM   1956  N   GLU A 126     -19.372  -5.655   8.470  1.00  0.00           N  
ATOM   1957  CA  GLU A 126     -19.996  -5.496   9.786  1.00  0.00           C  
ATOM   1958  C   GLU A 126     -20.655  -6.783  10.259  1.00  0.00           C  
ATOM   1959  O   GLU A 126     -20.634  -7.103  11.442  1.00  0.00           O  
ATOM   1960  CB  GLU A 126     -21.033  -4.371   9.750  1.00  0.00           C  
ATOM   1961  CG  GLU A 126     -20.446  -2.981   9.546  1.00  0.00           C  
ATOM   1962  CD  GLU A 126     -20.121  -2.689   8.108  1.00  0.00           C  
ATOM   1963  OE1 GLU A 126     -20.442  -3.497   7.269  1.00  0.00           O  
ATOM   1964  OE2 GLU A 126     -19.549  -1.657   7.847  1.00  0.00           O  
ATOM   1965  H   GLU A 126     -19.750  -5.152   7.683  1.00  0.00           H  
ATOM   1966  HA  GLU A 126     -19.219  -5.249  10.510  1.00  0.00           H  
ATOM   1967 1HB  GLU A 126     -21.742  -4.556   8.943  1.00  0.00           H  
ATOM   1968 2HB  GLU A 126     -21.594  -4.364  10.684  1.00  0.00           H  
ATOM   1969 1HG  GLU A 126     -21.161  -2.241   9.902  1.00  0.00           H  
ATOM   1970 2HG  GLU A 126     -19.541  -2.890  10.145  1.00  0.00           H  
ATOM   1971  N   GLU A 127     -21.382  -7.588   9.335  1.00  0.00           N  
ATOM   1972  CA  GLU A 127     -21.993  -8.870   9.667  1.00  0.00           C  
ATOM   1973  C   GLU A 127     -20.910  -9.889  10.011  1.00  0.00           C  
ATOM   1974  O   GLU A 127     -21.114 -10.749  10.862  1.00  0.00           O  
ATOM   1975  CB  GLU A 127     -22.848  -9.379   8.504  1.00  0.00           C  
ATOM   1976  CG  GLU A 127     -24.152  -8.621   8.303  1.00  0.00           C  
ATOM   1977  CD  GLU A 127     -24.884  -9.035   7.057  1.00  0.00           C  
ATOM   1978  OE1 GLU A 127     -24.251  -9.168   6.036  1.00  0.00           O  
ATOM   1979  OE2 GLU A 127     -26.076  -9.219   7.124  1.00  0.00           O  
ATOM   1980  H   GLU A 127     -21.470  -7.229   8.393  1.00  0.00           H  
ATOM   1981  HA  GLU A 127     -22.633  -8.732  10.537  1.00  0.00           H  
ATOM   1982 1HB  GLU A 127     -22.278  -9.316   7.578  1.00  0.00           H  
ATOM   1983 2HB  GLU A 127     -23.094 -10.430   8.667  1.00  0.00           H  
ATOM   1984 1HG  GLU A 127     -24.797  -8.794   9.164  1.00  0.00           H  
ATOM   1985 2HG  GLU A 127     -23.936  -7.554   8.255  1.00  0.00           H  
ATOM   1986  N   ALA A 128     -19.622  -9.899   9.303  1.00  0.00           N  
ATOM   1987  CA  ALA A 128     -18.512 -10.787   9.617  1.00  0.00           C  
ATOM   1988  C   ALA A 128     -18.007 -10.570  11.055  1.00  0.00           C  
ATOM   1989  O   ALA A 128     -17.704 -11.531  11.774  1.00  0.00           O  
ATOM   1990  CB  ALA A 128     -17.381 -10.626   8.587  1.00  0.00           C  
ATOM   1991  H   ALA A 128     -19.546  -9.272   8.513  1.00  0.00           H  
ATOM   1992  HA  ALA A 128     -18.878 -11.813   9.578  1.00  0.00           H  
ATOM   1993 1HB  ALA A 128     -16.562 -11.299   8.842  1.00  0.00           H  
ATOM   1994 2HB  ALA A 128     -17.757 -10.870   7.594  1.00  0.00           H  
ATOM   1995 3HB  ALA A 128     -17.025  -9.598   8.597  1.00  0.00           H  
ATOM   1996  N   VAL A 129     -17.923  -9.302  11.454  1.00  0.00           N  
ATOM   1997  CA  VAL A 129     -17.481  -8.912  12.788  1.00  0.00           C  
ATOM   1998  C   VAL A 129     -18.523  -9.310  13.827  1.00  0.00           C  
ATOM   1999  O   VAL A 129     -18.191  -9.861  14.867  1.00  0.00           O  
ATOM   2000  CB  VAL A 129     -17.239  -7.393  12.855  1.00  0.00           C  
ATOM   2001  CG1 VAL A 129     -16.988  -6.956  14.291  1.00  0.00           C  
ATOM   2002  CG2 VAL A 129     -16.065  -7.015  11.964  1.00  0.00           C  
ATOM   2003  H   VAL A 129     -18.179  -8.583  10.791  1.00  0.00           H  
ATOM   2004  HA  VAL A 129     -16.544  -9.424  13.006  1.00  0.00           H  
ATOM   2005  HB  VAL A 129     -18.136  -6.876  12.514  1.00  0.00           H  
ATOM   2006 1HG1 VAL A 129     -16.819  -5.879  14.319  1.00  0.00           H  
ATOM   2007 2HG1 VAL A 129     -17.855  -7.203  14.903  1.00  0.00           H  
ATOM   2008 3HG1 VAL A 129     -16.110  -7.471  14.679  1.00  0.00           H  
ATOM   2009 1HG2 VAL A 129     -15.900  -5.940  12.015  1.00  0.00           H  
ATOM   2010 2HG2 VAL A 129     -15.170  -7.537  12.301  1.00  0.00           H  
ATOM   2011 3HG2 VAL A 129     -16.284  -7.300  10.934  1.00  0.00           H  
ATOM   2012  N   LYS A 130     -19.922  -8.957  13.611  1.00  0.00           N  
ATOM   2013  CA  LYS A 130     -20.968  -9.346  14.559  1.00  0.00           C  
ATOM   2014  C   LYS A 130     -21.105 -10.865  14.746  1.00  0.00           C  
ATOM   2015  O   LYS A 130     -21.313 -11.336  15.868  1.00  0.00           O  
ATOM   2016  CB  LYS A 130     -22.309  -8.762  14.114  1.00  0.00           C  
ATOM   2017  CG  LYS A 130     -22.428  -7.254  14.288  1.00  0.00           C  
ATOM   2018  CD  LYS A 130     -23.768  -6.743  13.780  1.00  0.00           C  
ATOM   2019  CE  LYS A 130     -23.882  -5.234  13.937  1.00  0.00           C  
ATOM   2020  NZ  LYS A 130     -25.181  -4.717  13.427  1.00  0.00           N  
ATOM   2021  H   LYS A 130     -20.174  -8.427  12.789  1.00  0.00           H  
ATOM   2022  HA  LYS A 130     -20.696  -8.971  15.548  1.00  0.00           H  
ATOM   2023 1HB  LYS A 130     -22.473  -8.992  13.060  1.00  0.00           H  
ATOM   2024 2HB  LYS A 130     -23.115  -9.230  14.680  1.00  0.00           H  
ATOM   2025 1HG  LYS A 130     -22.330  -7.001  15.344  1.00  0.00           H  
ATOM   2026 2HG  LYS A 130     -21.627  -6.761  13.739  1.00  0.00           H  
ATOM   2027 1HD  LYS A 130     -23.878  -6.999  12.725  1.00  0.00           H  
ATOM   2028 2HD  LYS A 130     -24.574  -7.219  14.336  1.00  0.00           H  
ATOM   2029 1HE  LYS A 130     -23.787  -4.971  14.989  1.00  0.00           H  
ATOM   2030 2HE  LYS A 130     -23.073  -4.749  13.391  1.00  0.00           H  
ATOM   2031 1HZ  LYS A 130     -25.216  -3.716  13.549  1.00  0.00           H  
ATOM   2032 2HZ  LYS A 130     -25.270  -4.940  12.445  1.00  0.00           H  
ATOM   2033 3HZ  LYS A 130     -25.938  -5.145  13.940  1.00  0.00           H  
ATOM   2034  N   ARG A 131     -21.010 -11.638  13.666  1.00  0.00           N  
ATOM   2035  CA  ARG A 131     -21.052 -13.096  13.798  1.00  0.00           C  
ATOM   2036  C   ARG A 131     -19.840 -13.589  14.595  1.00  0.00           C  
ATOM   2037  O   ARG A 131     -19.944 -14.504  15.412  1.00  0.00           O  
ATOM   2038  CB  ARG A 131     -21.072 -13.763  12.431  1.00  0.00           C  
ATOM   2039  CG  ARG A 131     -22.353 -13.560  11.638  1.00  0.00           C  
ATOM   2040  CD  ARG A 131     -22.250 -14.132  10.271  1.00  0.00           C  
ATOM   2041  NE  ARG A 131     -23.433 -13.850   9.474  1.00  0.00           N  
ATOM   2042  CZ  ARG A 131     -24.555 -14.595   9.481  1.00  0.00           C  
ATOM   2043  NH1 ARG A 131     -24.632 -15.661  10.247  1.00  0.00           N  
ATOM   2044  NH2 ARG A 131     -25.580 -14.254   8.719  1.00  0.00           N  
ATOM   2045  H   ARG A 131     -20.906 -11.231  12.748  1.00  0.00           H  
ATOM   2046  HA  ARG A 131     -21.949 -13.365  14.357  1.00  0.00           H  
ATOM   2047 1HB  ARG A 131     -20.248 -13.383  11.829  1.00  0.00           H  
ATOM   2048 2HB  ARG A 131     -20.923 -14.837  12.548  1.00  0.00           H  
ATOM   2049 1HG  ARG A 131     -23.181 -14.048  12.152  1.00  0.00           H  
ATOM   2050 2HG  ARG A 131     -22.560 -12.493  11.548  1.00  0.00           H  
ATOM   2051 1HD  ARG A 131     -21.386 -13.704   9.762  1.00  0.00           H  
ATOM   2052 2HD  ARG A 131     -22.133 -15.213  10.337  1.00  0.00           H  
ATOM   2053  HE  ARG A 131     -23.412 -13.037   8.873  1.00  0.00           H  
ATOM   2054 1HH1 ARG A 131     -23.849 -15.922  10.829  1.00  0.00           H  
ATOM   2055 2HH1 ARG A 131     -25.473 -16.220  10.252  1.00  0.00           H  
ATOM   2056 1HH2 ARG A 131     -25.521 -13.434   8.130  1.00  0.00           H  
ATOM   2057 2HH2 ARG A 131     -26.420 -14.812   8.724  1.00  0.00           H  
ATOM   2058  N   ALA A 132     -18.488 -13.020  14.334  1.00  0.00           N  
ATOM   2059  CA  ALA A 132     -17.263 -13.356  15.047  1.00  0.00           C  
ATOM   2060  C   ALA A 132     -17.366 -12.943  16.518  1.00  0.00           C  
ATOM   2061  O   ALA A 132     -16.820 -13.617  17.384  1.00  0.00           O  
ATOM   2062  CB  ALA A 132     -16.063 -12.719  14.379  1.00  0.00           C  
ATOM   2063  H   ALA A 132     -18.448 -12.361  13.570  1.00  0.00           H  
ATOM   2064  HA  ALA A 132     -17.141 -14.438  15.025  1.00  0.00           H  
ATOM   2065 1HB  ALA A 132     -15.159 -12.982  14.926  1.00  0.00           H  
ATOM   2066 2HB  ALA A 132     -15.985 -13.081  13.354  1.00  0.00           H  
ATOM   2067 3HB  ALA A 132     -16.182 -11.637  14.373  1.00  0.00           H  
ATOM   2068  N   LEU A 133     -18.059 -11.678  16.958  1.00  0.00           N  
ATOM   2069  CA  LEU A 133     -18.239 -11.265  18.359  1.00  0.00           C  
ATOM   2070  C   LEU A 133     -19.150 -12.210  19.179  1.00  0.00           C  
ATOM   2071  O   LEU A 133     -18.920 -12.410  20.370  1.00  0.00           O  
ATOM   2072  CB  LEU A 133     -18.819  -9.846  18.399  1.00  0.00           C  
ATOM   2073  CG  LEU A 133     -17.886  -8.732  17.909  1.00  0.00           C  
ATOM   2074  CD1 LEU A 133     -18.664  -7.427  17.801  1.00  0.00           C  
ATOM   2075  CD2 LEU A 133     -16.714  -8.592  18.869  1.00  0.00           C  
ATOM   2076  H   LEU A 133     -18.413 -11.084  16.222  1.00  0.00           H  
ATOM   2077  HA  LEU A 133     -17.274 -11.316  18.861  1.00  0.00           H  
ATOM   2078 1HB  LEU A 133     -19.717  -9.820  17.783  1.00  0.00           H  
ATOM   2079 2HB  LEU A 133     -19.101  -9.614  19.426  1.00  0.00           H  
ATOM   2080  HG  LEU A 133     -17.513  -8.981  16.915  1.00  0.00           H  
ATOM   2081 1HD1 LEU A 133     -18.001  -6.636  17.452  1.00  0.00           H  
ATOM   2082 2HD1 LEU A 133     -19.484  -7.550  17.093  1.00  0.00           H  
ATOM   2083 3HD1 LEU A 133     -19.065  -7.161  18.778  1.00  0.00           H  
ATOM   2084 1HD2 LEU A 133     -16.050  -7.800  18.520  1.00  0.00           H  
ATOM   2085 2HD2 LEU A 133     -17.086  -8.341  19.863  1.00  0.00           H  
ATOM   2086 3HD2 LEU A 133     -16.166  -9.532  18.913  1.00  0.00           H  
ATOM   2087  N   LYS A 134     -20.172 -12.777  18.532  1.00  0.00           N  
ATOM   2088  CA  LYS A 134     -21.029 -13.814  19.114  1.00  0.00           C  
ATOM   2089  C   LYS A 134     -20.232 -15.089  19.399  1.00  0.00           C  
ATOM   2090  O   LYS A 134     -20.363 -15.703  20.460  1.00  0.00           O  
ATOM   2091  CB  LYS A 134     -22.204 -14.123  18.185  1.00  0.00           C  
ATOM   2092  CG  LYS A 134     -23.252 -13.021  18.108  1.00  0.00           C  
ATOM   2093  CD  LYS A 134     -24.361 -13.381  17.131  1.00  0.00           C  
ATOM   2094  CE  LYS A 134     -25.396 -12.269  17.033  1.00  0.00           C  
ATOM   2095  NZ  LYS A 134     -26.471 -12.594  16.057  1.00  0.00           N  
ATOM   2096  H   LYS A 134     -20.351 -12.463  17.589  1.00  0.00           H  
ATOM   2097  HA  LYS A 134     -21.448 -13.433  20.045  1.00  0.00           H  
ATOM   2098 1HB  LYS A 134     -21.832 -14.303  17.176  1.00  0.00           H  
ATOM   2099 2HB  LYS A 134     -22.701 -15.034  18.518  1.00  0.00           H  
ATOM   2100 1HG  LYS A 134     -23.686 -12.861  19.095  1.00  0.00           H  
ATOM   2101 2HG  LYS A 134     -22.781 -12.093  17.783  1.00  0.00           H  
ATOM   2102 1HD  LYS A 134     -23.934 -13.557  16.143  1.00  0.00           H  
ATOM   2103 2HD  LYS A 134     -24.855 -14.294  17.463  1.00  0.00           H  
ATOM   2104 1HE  LYS A 134     -25.847 -12.104  18.010  1.00  0.00           H  
ATOM   2105 2HE  LYS A 134     -24.908 -11.345  16.722  1.00  0.00           H  
ATOM   2106 1HZ  LYS A 134     -27.135 -11.833  16.020  1.00  0.00           H  
ATOM   2107 2HZ  LYS A 134     -26.066 -12.731  15.141  1.00  0.00           H  
ATOM   2108 3HZ  LYS A 134     -26.943 -13.439  16.345  1.00  0.00           H  
ATOM   2109  N   LEU A 135     -19.327 -15.646  18.372  1.00  0.00           N  
ATOM   2110  CA  LEU A 135     -18.452 -16.797  18.515  1.00  0.00           C  
ATOM   2111  C   LEU A 135     -17.367 -16.496  19.546  1.00  0.00           C  
ATOM   2112  O   LEU A 135     -17.039 -17.345  20.377  1.00  0.00           O  
ATOM   2113  CB  LEU A 135     -17.815 -17.159  17.167  1.00  0.00           C  
ATOM   2114  CG  LEU A 135     -18.768 -17.741  16.116  1.00  0.00           C  
ATOM   2115  CD1 LEU A 135     -18.078 -17.761  14.759  1.00  0.00           C  
ATOM   2116  CD2 LEU A 135     -19.193 -19.140  16.535  1.00  0.00           C  
ATOM   2117  H   LEU A 135     -19.376 -15.174  17.479  1.00  0.00           H  
ATOM   2118  HA  LEU A 135     -19.048 -17.643  18.854  1.00  0.00           H  
ATOM   2119 1HB  LEU A 135     -17.363 -16.263  16.745  1.00  0.00           H  
ATOM   2120 2HB  LEU A 135     -17.026 -17.891  17.341  1.00  0.00           H  
ATOM   2121  HG  LEU A 135     -19.650 -17.104  16.032  1.00  0.00           H  
ATOM   2122 1HD1 LEU A 135     -18.755 -18.174  14.012  1.00  0.00           H  
ATOM   2123 2HD1 LEU A 135     -17.802 -16.745  14.476  1.00  0.00           H  
ATOM   2124 3HD1 LEU A 135     -17.181 -18.378  14.817  1.00  0.00           H  
ATOM   2125 1HD2 LEU A 135     -19.871 -19.554  15.787  1.00  0.00           H  
ATOM   2126 2HD2 LEU A 135     -18.312 -19.778  16.617  1.00  0.00           H  
ATOM   2127 3HD2 LEU A 135     -19.699 -19.094  17.499  1.00  0.00           H  
ATOM   2128  N   LYS A 136     -16.823 -15.278  19.484  1.00  0.00           N  
ATOM   2129  CA  LYS A 136     -15.778 -14.811  20.399  1.00  0.00           C  
ATOM   2130  C   LYS A 136     -16.184 -14.988  21.847  1.00  0.00           C  
ATOM   2131  O   LYS A 136     -15.464 -15.586  22.649  1.00  0.00           O  
ATOM   2132  CB  LYS A 136     -15.445 -13.343  20.131  1.00  0.00           C  
ATOM   2133  CG  LYS A 136     -14.282 -12.802  20.952  1.00  0.00           C  
ATOM   2134  CD  LYS A 136     -14.099 -11.307  20.733  1.00  0.00           C  
ATOM   2135  CE  LYS A 136     -12.898 -10.777  21.503  1.00  0.00           C  
ATOM   2136  NZ  LYS A 136     -13.129 -10.792  22.973  1.00  0.00           N  
ATOM   2137  H   LYS A 136     -17.160 -14.655  18.762  1.00  0.00           H  
ATOM   2138  HA  LYS A 136     -14.869 -15.381  20.203  1.00  0.00           H  
ATOM   2139 1HB  LYS A 136     -15.199 -13.212  19.077  1.00  0.00           H  
ATOM   2140 2HB  LYS A 136     -16.319 -12.727  20.343  1.00  0.00           H  
ATOM   2141 1HG  LYS A 136     -14.468 -12.985  22.011  1.00  0.00           H  
ATOM   2142 2HG  LYS A 136     -13.365 -13.317  20.668  1.00  0.00           H  
ATOM   2143 1HD  LYS A 136     -13.954 -11.110  19.670  1.00  0.00           H  
ATOM   2144 2HD  LYS A 136     -14.992 -10.779  21.065  1.00  0.00           H  
ATOM   2145 1HE  LYS A 136     -12.024 -11.387  21.279  1.00  0.00           H  
ATOM   2146 2HE  LYS A 136     -12.689  -9.754  21.191  1.00  0.00           H  
ATOM   2147 1HZ  LYS A 136     -12.311 -10.433  23.446  1.00  0.00           H  
ATOM   2148 2HZ  LYS A 136     -13.927 -10.213  23.195  1.00  0.00           H  
ATOM   2149 3HZ  LYS A 136     -13.305 -11.739  23.277  1.00  0.00           H  
ATOM   2150  N   THR A 137     -17.349 -14.448  22.180  1.00  0.00           N  
ATOM   2151  CA  THR A 137     -17.863 -14.493  23.540  1.00  0.00           C  
ATOM   2152  C   THR A 137     -18.193 -15.909  24.001  1.00  0.00           C  
ATOM   2153  O   THR A 137     -17.808 -16.310  25.096  1.00  0.00           O  
ATOM   2154  CB  THR A 137     -19.117 -13.608  23.673  1.00  0.00           C  
ATOM   2155  OG1 THR A 137     -18.783 -12.251  23.353  1.00  0.00           O  
ATOM   2156  CG2 THR A 137     -19.666 -13.671  25.090  1.00  0.00           C  
ATOM   2157  H   THR A 137     -17.894 -13.992  21.462  1.00  0.00           H  
ATOM   2158  HA  THR A 137     -17.100 -14.099  24.211  1.00  0.00           H  
ATOM   2159  HB  THR A 137     -19.881 -13.954  22.978  1.00  0.00           H  
ATOM   2160  HG1 THR A 137     -18.712 -12.156  22.400  1.00  0.00           H  
ATOM   2161 1HG2 THR A 137     -20.551 -13.041  25.165  1.00  0.00           H  
ATOM   2162 2HG2 THR A 137     -19.931 -14.700  25.332  1.00  0.00           H  
ATOM   2163 3HG2 THR A 137     -18.909 -13.318  25.789  1.00  0.00           H  
ATOM   2164  N   LYS A 138     -18.891 -16.666  23.156  1.00  0.00           N  
ATOM   2165  CA  LYS A 138     -19.310 -18.020  23.506  1.00  0.00           C  
ATOM   2166  C   LYS A 138     -18.144 -19.010  23.649  1.00  0.00           C  
ATOM   2167  O   LYS A 138     -18.182 -19.893  24.512  1.00  0.00           O  
ATOM   2168  CB  LYS A 138     -20.300 -18.537  22.461  1.00  0.00           C  
ATOM   2169  CG  LYS A 138     -21.672 -17.879  22.513  1.00  0.00           C  
ATOM   2170  CD  LYS A 138     -22.591 -18.430  21.433  1.00  0.00           C  
ATOM   2171  CE  LYS A 138     -23.962 -17.772  21.482  1.00  0.00           C  
ATOM   2172  NZ  LYS A 138     -24.870 -18.299  20.428  1.00  0.00           N  
ATOM   2173  H   LYS A 138     -19.137 -16.292  22.251  1.00  0.00           H  
ATOM   2174  HA  LYS A 138     -19.776 -17.995  24.492  1.00  0.00           H  
ATOM   2175 1HB  LYS A 138     -19.890 -18.379  21.463  1.00  0.00           H  
ATOM   2176 2HB  LYS A 138     -20.439 -19.611  22.591  1.00  0.00           H  
ATOM   2177 1HG  LYS A 138     -22.124 -18.057  23.489  1.00  0.00           H  
ATOM   2178 2HG  LYS A 138     -21.565 -16.804  22.372  1.00  0.00           H  
ATOM   2179 1HD  LYS A 138     -22.147 -18.254  20.452  1.00  0.00           H  
ATOM   2180 2HD  LYS A 138     -22.710 -19.505  21.571  1.00  0.00           H  
ATOM   2181 1HE  LYS A 138     -24.415 -17.948  22.457  1.00  0.00           H  
ATOM   2182 2HE  LYS A 138     -23.854 -16.696  21.346  1.00  0.00           H  
ATOM   2183 1HZ  LYS A 138     -25.767 -17.838  20.494  1.00  0.00           H  
ATOM   2184 2HZ  LYS A 138     -24.468 -18.124  19.518  1.00  0.00           H  
ATOM   2185 3HZ  LYS A 138     -24.994 -19.293  20.556  1.00  0.00           H  
ATOM   2186  N   LEU A 139     -17.116 -18.872  22.813  1.00  0.00           N  
ATOM   2187  CA  LEU A 139     -16.004 -19.826  22.822  1.00  0.00           C  
ATOM   2188  C   LEU A 139     -14.893 -19.456  23.788  1.00  0.00           C  
ATOM   2189  O   LEU A 139     -14.152 -20.331  24.238  1.00  0.00           O  
ATOM   2190  CB  LEU A 139     -15.415 -19.949  21.411  1.00  0.00           C  
ATOM   2191  CG  LEU A 139     -16.091 -20.979  20.496  1.00  0.00           C  
ATOM   2192  CD1 LEU A 139     -17.530 -20.557  20.232  1.00  0.00           C  
ATOM   2193  CD2 LEU A 139     -15.307 -21.095  19.197  1.00  0.00           C  
ATOM   2194  H   LEU A 139     -17.098 -18.101  22.161  1.00  0.00           H  
ATOM   2195  HA  LEU A 139     -16.386 -20.799  23.131  1.00  0.00           H  
ATOM   2196 1HB  LEU A 139     -15.480 -18.979  20.922  1.00  0.00           H  
ATOM   2197 2HB  LEU A 139     -14.363 -20.221  21.496  1.00  0.00           H  
ATOM   2198  HG  LEU A 139     -16.114 -21.948  20.994  1.00  0.00           H  
ATOM   2199 1HD1 LEU A 139     -18.010 -21.288  19.581  1.00  0.00           H  
ATOM   2200 2HD1 LEU A 139     -18.072 -20.501  21.176  1.00  0.00           H  
ATOM   2201 3HD1 LEU A 139     -17.539 -19.580  19.748  1.00  0.00           H  
ATOM   2202 1HD2 LEU A 139     -15.787 -21.827  18.547  1.00  0.00           H  
ATOM   2203 2HD2 LEU A 139     -15.285 -20.126  18.698  1.00  0.00           H  
ATOM   2204 3HD2 LEU A 139     -14.288 -21.415  19.414  1.00  0.00           H  
ATOM   2205  N   GLY A 140     -14.752 -18.164  24.084  1.00  0.00           N  
ATOM   2206  CA  GLY A 140     -13.610 -17.687  24.850  1.00  0.00           C  
ATOM   2207  C   GLY A 140     -12.329 -17.511  24.036  1.00  0.00           C  
ATOM   2208  O   GLY A 140     -11.234 -17.836  24.511  1.00  0.00           O  
ATOM   2209  H   GLY A 140     -15.447 -17.501  23.772  1.00  0.00           H  
ATOM   2210 1HA  GLY A 140     -13.854 -16.728  25.307  1.00  0.00           H  
ATOM   2211 2HA  GLY A 140     -13.401 -18.384  25.662  1.00  0.00           H  
ATOM   2212  N   VAL A 141     -12.458 -17.004  22.807  1.00  0.00           N  
ATOM   2213  CA  VAL A 141     -11.324 -16.900  21.883  1.00  0.00           C  
ATOM   2214  C   VAL A 141     -11.135 -15.462  21.408  1.00  0.00           C  
ATOM   2215  O   VAL A 141     -11.924 -14.590  21.750  1.00  0.00           O  
ATOM   2216  CB  VAL A 141     -11.537 -17.816  20.663  1.00  0.00           C  
ATOM   2217  CG1 VAL A 141     -11.608 -19.272  21.097  1.00  0.00           C  
ATOM   2218  CG2 VAL A 141     -12.805 -17.410  19.927  1.00  0.00           C  
ATOM   2219  H   VAL A 141     -13.367 -16.681  22.507  1.00  0.00           H  
ATOM   2220  HA  VAL A 141     -10.424 -17.232  22.402  1.00  0.00           H  
ATOM   2221  HB  VAL A 141     -10.681 -17.721  19.995  1.00  0.00           H  
ATOM   2222 1HG1 VAL A 141     -11.759 -19.905  20.222  1.00  0.00           H  
ATOM   2223 2HG1 VAL A 141     -10.677 -19.551  21.590  1.00  0.00           H  
ATOM   2224 3HG1 VAL A 141     -12.440 -19.406  21.788  1.00  0.00           H  
ATOM   2225 1HG2 VAL A 141     -12.949 -18.061  19.065  1.00  0.00           H  
ATOM   2226 2HG2 VAL A 141     -13.660 -17.499  20.597  1.00  0.00           H  
ATOM   2227 3HG2 VAL A 141     -12.715 -16.377  19.590  1.00  0.00           H  
ATOM   2228  N   SER A 142     -10.085 -15.213  20.630  1.00  0.00           N  
ATOM   2229  CA  SER A 142      -9.877 -13.886  20.058  1.00  0.00           C  
ATOM   2230  C   SER A 142     -10.802 -13.631  18.870  1.00  0.00           C  
ATOM   2231  O   SER A 142     -11.395 -14.560  18.323  1.00  0.00           O  
ATOM   2232  CB  SER A 142      -8.432 -13.730  19.624  1.00  0.00           C  
ATOM   2233  OG  SER A 142      -8.157 -14.519  18.500  1.00  0.00           O  
ATOM   2234  H   SER A 142      -9.420 -15.946  20.426  1.00  0.00           H  
ATOM   2235  HA  SER A 142     -10.113 -13.147  20.824  1.00  0.00           H  
ATOM   2236 1HB  SER A 142      -8.232 -12.683  19.396  1.00  0.00           H  
ATOM   2237 2HB  SER A 142      -7.774 -14.017  20.444  1.00  0.00           H  
ATOM   2238  HG  SER A 142      -7.201 -14.512  18.399  1.00  0.00           H  
ATOM   2239  N   LEU A 143     -10.936 -12.244  18.390  1.00  0.00           N  
ATOM   2240  CA  LEU A 143     -11.741 -11.913  17.218  1.00  0.00           C  
ATOM   2241  C   LEU A 143     -11.186 -12.628  15.985  1.00  0.00           C  
ATOM   2242  O   LEU A 143     -11.950 -13.107  15.125  1.00  0.00           O  
ATOM   2243  CB  LEU A 143     -11.754 -10.396  16.986  1.00  0.00           C  
ATOM   2244  CG  LEU A 143     -12.562  -9.916  15.772  1.00  0.00           C  
ATOM   2245  CD1 LEU A 143     -14.031 -10.262  15.971  1.00  0.00           C  
ATOM   2246  CD2 LEU A 143     -12.371  -8.417  15.598  1.00  0.00           C  
ATOM   2247  H   LEU A 143     -10.438 -11.508  18.871  1.00  0.00           H  
ATOM   2248  HA  LEU A 143     -12.762 -12.254  17.392  1.00  0.00           H  
ATOM   2249 1HB  LEU A 143     -12.166  -9.913  17.870  1.00  0.00           H  
ATOM   2250 2HB  LEU A 143     -10.727 -10.055  16.856  1.00  0.00           H  
ATOM   2251  HG  LEU A 143     -12.215 -10.433  14.878  1.00  0.00           H  
ATOM   2252 1HD1 LEU A 143     -14.604  -9.920  15.109  1.00  0.00           H  
ATOM   2253 2HD1 LEU A 143     -14.140 -11.342  16.074  1.00  0.00           H  
ATOM   2254 3HD1 LEU A 143     -14.402  -9.771  16.870  1.00  0.00           H  
ATOM   2255 1HD2 LEU A 143     -12.944  -8.075  14.735  1.00  0.00           H  
ATOM   2256 2HD2 LEU A 143     -12.719  -7.899  16.492  1.00  0.00           H  
ATOM   2257 3HD2 LEU A 143     -11.314  -8.200  15.440  1.00  0.00           H  
ATOM   2258  N   LYS A 144      -9.745 -12.701  15.701  1.00  0.00           N  
ATOM   2259  CA  LYS A 144      -9.082 -13.348  14.576  1.00  0.00           C  
ATOM   2260  C   LYS A 144      -9.454 -14.828  14.498  1.00  0.00           C  
ATOM   2261  O   LYS A 144      -9.722 -15.353  13.417  1.00  0.00           O  
ATOM   2262  CB  LYS A 144      -7.564 -13.190  14.686  1.00  0.00           C  
ATOM   2263  CG  LYS A 144      -6.779 -13.861  13.566  1.00  0.00           C  
ATOM   2264  CD  LYS A 144      -6.229 -15.209  14.009  1.00  0.00           C  
ATOM   2265  CE  LYS A 144      -5.293 -15.796  12.963  1.00  0.00           C  
ATOM   2266  NZ  LYS A 144      -4.828 -17.160  13.335  1.00  0.00           N  
ATOM   2267  H   LYS A 144      -9.185 -12.231  16.399  1.00  0.00           H  
ATOM   2268  HA  LYS A 144      -9.424 -12.868  13.659  1.00  0.00           H  
ATOM   2269 1HB  LYS A 144      -7.308 -12.130  14.685  1.00  0.00           H  
ATOM   2270 2HB  LYS A 144      -7.222 -13.609  15.632  1.00  0.00           H  
ATOM   2271 1HG  LYS A 144      -7.430 -14.010  12.704  1.00  0.00           H  
ATOM   2272 2HG  LYS A 144      -5.951 -13.220  13.268  1.00  0.00           H  
ATOM   2273 1HD  LYS A 144      -5.683 -15.089  14.946  1.00  0.00           H  
ATOM   2274 2HD  LYS A 144      -7.053 -15.902  14.175  1.00  0.00           H  
ATOM   2275 1HE  LYS A 144      -5.807 -15.849  12.004  1.00  0.00           H  
ATOM   2276 2HE  LYS A 144      -4.424 -15.149  12.848  1.00  0.00           H  
ATOM   2277 1HZ  LYS A 144      -4.211 -17.513  12.617  1.00  0.00           H  
ATOM   2278 2HZ  LYS A 144      -4.333 -17.119  14.214  1.00  0.00           H  
ATOM   2279 3HZ  LYS A 144      -5.625 -17.774  13.425  1.00  0.00           H  
ATOM   2280  N   GLN A 145      -9.499 -15.641  15.694  1.00  0.00           N  
ATOM   2281  CA  GLN A 145      -9.870 -17.045  15.832  1.00  0.00           C  
ATOM   2282  C   GLN A 145     -11.355 -17.261  15.522  1.00  0.00           C  
ATOM   2283  O   GLN A 145     -11.730 -18.252  14.894  1.00  0.00           O  
ATOM   2284  CB  GLN A 145      -9.549 -17.545  17.243  1.00  0.00           C  
ATOM   2285  CG  GLN A 145      -8.064 -17.673  17.536  1.00  0.00           C  
ATOM   2286  CD  GLN A 145      -7.787 -18.015  18.987  1.00  0.00           C  
ATOM   2287  OE1 GLN A 145      -8.367 -17.421  19.901  1.00  0.00           O  
ATOM   2288  NE2 GLN A 145      -6.898 -18.977  19.209  1.00  0.00           N  
ATOM   2289  H   GLN A 145      -9.228 -15.120  16.515  1.00  0.00           H  
ATOM   2290  HA  GLN A 145      -9.289 -17.629  15.116  1.00  0.00           H  
ATOM   2291 1HB  GLN A 145      -9.978 -16.862  17.976  1.00  0.00           H  
ATOM   2292 2HB  GLN A 145     -10.008 -18.521  17.397  1.00  0.00           H  
ATOM   2293 1HG  GLN A 145      -7.649 -18.464  16.913  1.00  0.00           H  
ATOM   2294 2HG  GLN A 145      -7.576 -16.724  17.309  1.00  0.00           H  
ATOM   2295 1HE2 GLN A 145      -6.675 -19.246  20.147  1.00  0.00           H  
ATOM   2296 2HE2 GLN A 145      -6.452 -19.432  18.438  1.00  0.00           H  
ATOM   2297  N   ALA A 146     -12.184 -16.325  15.972  1.00  0.00           N  
ATOM   2298  CA  ALA A 146     -13.606 -16.307  15.661  1.00  0.00           C  
ATOM   2299  C   ALA A 146     -13.858 -16.039  14.178  1.00  0.00           C  
ATOM   2300  O   ALA A 146     -14.712 -16.670  13.566  1.00  0.00           O  
ATOM   2301  CB  ALA A 146     -14.329 -15.260  16.526  1.00  0.00           C  
ATOM   2302  H   ALA A 146     -11.797 -15.597  16.558  1.00  0.00           H  
ATOM   2303  HA  ALA A 146     -14.015 -17.292  15.884  1.00  0.00           H  
ATOM   2304 1HB  ALA A 146     -15.393 -15.257  16.281  1.00  0.00           H  
ATOM   2305 2HB  ALA A 146     -14.201 -15.508  17.578  1.00  0.00           H  
ATOM   2306 3HB  ALA A 146     -13.911 -14.274  16.330  1.00  0.00           H  
ATOM   2307  N   LEU A 147     -13.102 -15.107  13.603  1.00  0.00           N  
ATOM   2308  CA  LEU A 147     -13.200 -14.852  12.170  1.00  0.00           C  
ATOM   2309  C   LEU A 147     -12.724 -16.062  11.375  1.00  0.00           C  
ATOM   2310  O   LEU A 147     -13.270 -16.375  10.317  1.00  0.00           O  
ATOM   2311  CB  LEU A 147     -12.371 -13.619  11.789  1.00  0.00           C  
ATOM   2312  CG  LEU A 147     -12.932 -12.270  12.256  1.00  0.00           C  
ATOM   2313  CD1 LEU A 147     -11.836 -11.215  12.194  1.00  0.00           C  
ATOM   2314  CD2 LEU A 147     -14.115 -11.882  11.382  1.00  0.00           C  
ATOM   2315  H   LEU A 147     -12.451 -14.566  14.156  1.00  0.00           H  
ATOM   2316  HA  LEU A 147     -14.248 -14.679  11.928  1.00  0.00           H  
ATOM   2317 1HB  LEU A 147     -11.374 -13.727  12.212  1.00  0.00           H  
ATOM   2318 2HB  LEU A 147     -12.281 -13.583  10.704  1.00  0.00           H  
ATOM   2319  HG  LEU A 147     -13.258 -12.351  13.294  1.00  0.00           H  
ATOM   2320 1HD1 LEU A 147     -12.235 -10.256  12.526  1.00  0.00           H  
ATOM   2321 2HD1 LEU A 147     -11.011 -11.508  12.843  1.00  0.00           H  
ATOM   2322 3HD1 LEU A 147     -11.478 -11.123  11.169  1.00  0.00           H  
ATOM   2323 1HD2 LEU A 147     -14.515 -10.924  11.715  1.00  0.00           H  
ATOM   2324 2HD2 LEU A 147     -13.790 -11.800  10.345  1.00  0.00           H  
ATOM   2325 3HD2 LEU A 147     -14.891 -12.645  11.460  1.00  0.00           H  
ATOM   2326  N   TRP A 148     -11.536 -16.829  11.812  1.00  0.00           N  
ATOM   2327  CA  TRP A 148     -11.110 -18.083  11.204  1.00  0.00           C  
ATOM   2328  C   TRP A 148     -12.235 -19.113  11.181  1.00  0.00           C  
ATOM   2329  O   TRP A 148     -12.396 -19.848  10.207  1.00  0.00           O  
ATOM   2330  CB  TRP A 148      -9.909 -18.655  11.959  1.00  0.00           C  
ATOM   2331  CG  TRP A 148      -9.249 -19.801  11.255  1.00  0.00           C  
ATOM   2332  CD1 TRP A 148      -9.693 -21.088  11.200  1.00  0.00           C  
ATOM   2333  CD2 TRP A 148      -8.017 -19.769  10.495  1.00  0.00           C  
ATOM   2334  NE1 TRP A 148      -8.826 -21.857  10.464  1.00  0.00           N  
ATOM   2335  CE2 TRP A 148      -7.795 -21.066  10.023  1.00  0.00           C  
ATOM   2336  CE3 TRP A 148      -7.099 -18.759  10.181  1.00  0.00           C  
ATOM   2337  CZ2 TRP A 148      -6.688 -21.387   9.253  1.00  0.00           C  
ATOM   2338  CZ3 TRP A 148      -5.990 -19.081   9.408  1.00  0.00           C  
ATOM   2339  CH2 TRP A 148      -5.791 -20.361   8.955  1.00  0.00           C  
ATOM   2340  H   TRP A 148     -10.997 -16.446  12.577  1.00  0.00           H  
ATOM   2341  HA  TRP A 148     -10.829 -17.881  10.171  1.00  0.00           H  
ATOM   2342 1HB  TRP A 148      -9.166 -17.871  12.108  1.00  0.00           H  
ATOM   2343 2HB  TRP A 148     -10.227 -18.995  12.944  1.00  0.00           H  
ATOM   2344  HD1 TRP A 148     -10.603 -21.454  11.672  1.00  0.00           H  
ATOM   2345  HE1 TRP A 148      -8.928 -22.844  10.277  1.00  0.00           H  
ATOM   2346  HE3 TRP A 148      -7.253 -17.740  10.536  1.00  0.00           H  
ATOM   2347  HZ2 TRP A 148      -6.513 -22.398   8.884  1.00  0.00           H  
ATOM   2348  HZ3 TRP A 148      -5.280 -18.289   9.169  1.00  0.00           H  
ATOM   2349  HH2 TRP A 148      -4.911 -20.579   8.350  1.00  0.00           H  
ATOM   2350  N   PHE A 149     -13.103 -19.350  12.385  1.00  0.00           N  
ATOM   2351  CA  PHE A 149     -14.237 -20.261  12.450  1.00  0.00           C  
ATOM   2352  C   PHE A 149     -15.331 -19.936  11.407  1.00  0.00           C  
ATOM   2353  O   PHE A 149     -15.912 -20.836  10.803  1.00  0.00           O  
ATOM   2354  CB  PHE A 149     -14.841 -20.229  13.855  1.00  0.00           C  
ATOM   2355  CG  PHE A 149     -14.328 -21.312  14.760  1.00  0.00           C  
ATOM   2356  CD1 PHE A 149     -13.565 -20.999  15.876  1.00  0.00           C  
ATOM   2357  CD2 PHE A 149     -14.605 -22.645  14.499  1.00  0.00           C  
ATOM   2358  CE1 PHE A 149     -13.092 -21.995  16.710  1.00  0.00           C  
ATOM   2359  CE2 PHE A 149     -14.135 -23.642  15.331  1.00  0.00           C  
ATOM   2360  CZ  PHE A 149     -13.377 -23.316  16.438  1.00  0.00           C  
ATOM   2361  H   PHE A 149     -12.839 -18.835  13.212  1.00  0.00           H  
ATOM   2362  HA  PHE A 149     -13.875 -21.266  12.232  1.00  0.00           H  
ATOM   2363 1HB  PHE A 149     -14.629 -19.268  14.320  1.00  0.00           H  
ATOM   2364 2HB  PHE A 149     -15.924 -20.328  13.787  1.00  0.00           H  
ATOM   2365  HD1 PHE A 149     -13.341 -19.954  16.092  1.00  0.00           H  
ATOM   2366  HD2 PHE A 149     -15.204 -22.903  13.624  1.00  0.00           H  
ATOM   2367  HE1 PHE A 149     -12.494 -21.735  17.583  1.00  0.00           H  
ATOM   2368  HE2 PHE A 149     -14.360 -24.686  15.114  1.00  0.00           H  
ATOM   2369  HZ  PHE A 149     -13.003 -24.101  17.094  1.00  0.00           H  
ATOM   2370  N   LEU A 150     -15.593 -18.590  11.211  1.00  0.00           N  
ATOM   2371  CA  LEU A 150     -16.526 -18.181  10.150  1.00  0.00           C  
ATOM   2372  C   LEU A 150     -16.035 -18.612   8.769  1.00  0.00           C  
ATOM   2373  O   LEU A 150     -16.812 -19.103   7.950  1.00  0.00           O  
ATOM   2374  CB  LEU A 150     -16.719 -16.660  10.172  1.00  0.00           C  
ATOM   2375  CG  LEU A 150     -17.398 -16.093  11.426  1.00  0.00           C  
ATOM   2376  CD1 LEU A 150     -17.387 -14.572  11.366  1.00  0.00           C  
ATOM   2377  CD2 LEU A 150     -18.820 -16.627  11.518  1.00  0.00           C  
ATOM   2378  H   LEU A 150     -15.157 -17.881  11.783  1.00  0.00           H  
ATOM   2379  HA  LEU A 150     -17.481 -18.674  10.330  1.00  0.00           H  
ATOM   2380 1HB  LEU A 150     -15.743 -16.185  10.081  1.00  0.00           H  
ATOM   2381 2HB  LEU A 150     -17.322 -16.373   9.310  1.00  0.00           H  
ATOM   2382  HG  LEU A 150     -16.839 -16.396  12.311  1.00  0.00           H  
ATOM   2383 1HD1 LEU A 150     -17.870 -14.169  12.257  1.00  0.00           H  
ATOM   2384 2HD1 LEU A 150     -16.358 -14.217  11.320  1.00  0.00           H  
ATOM   2385 3HD1 LEU A 150     -17.926 -14.239  10.480  1.00  0.00           H  
ATOM   2386 1HD2 LEU A 150     -19.303 -16.225  12.409  1.00  0.00           H  
ATOM   2387 2HD2 LEU A 150     -19.381 -16.323  10.633  1.00  0.00           H  
ATOM   2388 3HD2 LEU A 150     -18.797 -17.715  11.577  1.00  0.00           H  
ATOM   2389  N   ILE A 151     -14.742 -18.430   8.499  1.00  0.00           N  
ATOM   2390  CA  ILE A 151     -14.119 -18.942   7.261  1.00  0.00           C  
ATOM   2391  C   ILE A 151     -14.113 -20.464   7.150  1.00  0.00           C  
ATOM   2392  O   ILE A 151     -14.366 -21.019   6.079  1.00  0.00           O  
ATOM   2393  CB  ILE A 151     -12.669 -18.438   7.145  1.00  0.00           C  
ATOM   2394  CG1 ILE A 151     -12.647 -16.922   6.934  1.00  0.00           C  
ATOM   2395  CG2 ILE A 151     -11.950 -19.147   6.008  1.00  0.00           C  
ATOM   2396  CD1 ILE A 151     -11.288 -16.295   7.150  1.00  0.00           C  
ATOM   2397  H   ILE A 151     -14.173 -17.927   9.165  1.00  0.00           H  
ATOM   2398  HA  ILE A 151     -14.697 -18.572   6.414  1.00  0.00           H  
ATOM   2399  HB  ILE A 151     -12.140 -18.635   8.076  1.00  0.00           H  
ATOM   2400 1HG1 ILE A 151     -12.973 -16.690   5.921  1.00  0.00           H  
ATOM   2401 2HG1 ILE A 151     -13.351 -16.449   7.620  1.00  0.00           H  
ATOM   2402 1HG2 ILE A 151     -10.926 -18.778   5.939  1.00  0.00           H  
ATOM   2403 2HG2 ILE A 151     -11.936 -20.219   6.198  1.00  0.00           H  
ATOM   2404 3HG2 ILE A 151     -12.470 -18.951   5.070  1.00  0.00           H  
ATOM   2405 1HD1 ILE A 151     -11.352 -15.220   6.983  1.00  0.00           H  
ATOM   2406 2HD1 ILE A 151     -10.957 -16.485   8.171  1.00  0.00           H  
ATOM   2407 3HD1 ILE A 151     -10.573 -16.728   6.450  1.00  0.00           H  
ATOM   2408  N   LEU A 152     -13.820 -21.120   8.268  1.00  0.00           N  
ATOM   2409  CA  LEU A 152     -13.817 -22.578   8.312  1.00  0.00           C  
ATOM   2410  C   LEU A 152     -15.166 -23.141   7.903  1.00  0.00           C  
ATOM   2411  O   LEU A 152     -15.246 -24.061   7.088  1.00  0.00           O  
ATOM   2412  CB  LEU A 152     -13.459 -23.066   9.721  1.00  0.00           C  
ATOM   2413  CG  LEU A 152     -13.531 -24.583   9.938  1.00  0.00           C  
ATOM   2414  CD1 LEU A 152     -12.510 -25.273   9.043  1.00  0.00           C  
ATOM   2415  CD2 LEU A 152     -13.275 -24.900  11.404  1.00  0.00           C  
ATOM   2416  H   LEU A 152     -13.596 -20.603   9.105  1.00  0.00           H  
ATOM   2417  HA  LEU A 152     -13.074 -22.935   7.599  1.00  0.00           H  
ATOM   2418 1HB  LEU A 152     -12.444 -22.746   9.953  1.00  0.00           H  
ATOM   2419 2HB  LEU A 152     -14.137 -22.597  10.434  1.00  0.00           H  
ATOM   2420  HG  LEU A 152     -14.520 -24.944   9.656  1.00  0.00           H  
ATOM   2421 1HD1 LEU A 152     -12.561 -26.351   9.196  1.00  0.00           H  
ATOM   2422 2HD1 LEU A 152     -12.729 -25.045   7.999  1.00  0.00           H  
ATOM   2423 3HD1 LEU A 152     -11.511 -24.919   9.291  1.00  0.00           H  
ATOM   2424 1HD2 LEU A 152     -13.327 -25.978  11.558  1.00  0.00           H  
ATOM   2425 2HD2 LEU A 152     -12.285 -24.540  11.686  1.00  0.00           H  
ATOM   2426 3HD2 LEU A 152     -14.029 -24.408  12.019  1.00  0.00           H  
ATOM   2427  N   ALA A 153     -16.221 -22.578   8.477  1.00  0.00           N  
ATOM   2428  CA  ALA A 153     -17.588 -22.973   8.153  1.00  0.00           C  
ATOM   2429  C   ALA A 153     -17.881 -22.764   6.667  1.00  0.00           C  
ATOM   2430  O   ALA A 153     -18.583 -23.561   6.042  1.00  0.00           O  
ATOM   2431  CB  ALA A 153     -18.579 -22.172   9.004  1.00  0.00           C  
ATOM   2432  H   ALA A 153     -16.067 -21.850   9.162  1.00  0.00           H  
ATOM   2433  HA  ALA A 153     -17.697 -24.034   8.381  1.00  0.00           H  
ATOM   2434 1HB  ALA A 153     -19.596 -22.470   8.758  1.00  0.00           H  
ATOM   2435 2HB  ALA A 153     -18.389 -22.364  10.062  1.00  0.00           H  
ATOM   2436 3HB  ALA A 153     -18.455 -21.108   8.803  1.00  0.00           H  
ATOM   2437  N   ALA A 154     -17.417 -21.562   5.949  1.00  0.00           N  
ATOM   2438  CA  ALA A 154     -17.543 -21.273   4.518  1.00  0.00           C  
ATOM   2439  C   ALA A 154     -16.775 -22.313   3.723  1.00  0.00           C  
ATOM   2440  O   ALA A 154     -17.179 -22.688   2.623  1.00  0.00           O  
ATOM   2441  CB  ALA A 154     -17.044 -19.868   4.215  1.00  0.00           C  
ATOM   2442  H   ALA A 154     -16.967 -20.885   6.550  1.00  0.00           H  
ATOM   2443  HA  ALA A 154     -18.597 -21.340   4.251  1.00  0.00           H  
ATOM   2444 1HB  ALA A 154     -17.144 -19.669   3.147  1.00  0.00           H  
ATOM   2445 2HB  ALA A 154     -17.634 -19.143   4.776  1.00  0.00           H  
ATOM   2446 3HB  ALA A 154     -15.997 -19.784   4.502  1.00  0.00           H  
ATOM   2447  N   GLN A 155     -15.511 -22.823   4.198  1.00  0.00           N  
ATOM   2448  CA  GLN A 155     -14.687 -23.855   3.603  1.00  0.00           C  
ATOM   2449  C   GLN A 155     -15.370 -25.204   3.688  1.00  0.00           C  
ATOM   2450  O   GLN A 155     -15.399 -25.957   2.714  1.00  0.00           O  
ATOM   2451  CB  GLN A 155     -13.320 -23.914   4.290  1.00  0.00           C  
ATOM   2452  CG  GLN A 155     -12.443 -22.699   4.037  1.00  0.00           C  
ATOM   2453  CD  GLN A 155     -11.181 -22.711   4.879  1.00  0.00           C  
ATOM   2454  OE1 GLN A 155     -10.964 -23.620   5.685  1.00  0.00           O  
ATOM   2455  NE2 GLN A 155     -10.340 -21.699   4.697  1.00  0.00           N  
ATOM   2456  H   GLN A 155     -15.171 -22.328   5.009  1.00  0.00           H  
ATOM   2457  HA  GLN A 155     -14.535 -23.612   2.551  1.00  0.00           H  
ATOM   2458 1HB  GLN A 155     -13.457 -24.011   5.367  1.00  0.00           H  
ATOM   2459 2HB  GLN A 155     -12.779 -24.796   3.949  1.00  0.00           H  
ATOM   2460 1HG  GLN A 155     -12.153 -22.687   2.986  1.00  0.00           H  
ATOM   2461 2HG  GLN A 155     -13.008 -21.799   4.279  1.00  0.00           H  
ATOM   2462 1HE2 GLN A 155      -9.491 -21.653   5.224  1.00  0.00           H  
ATOM   2463 2HE2 GLN A 155     -10.555 -20.983   4.033  1.00  0.00           H  
ATOM   2464  N   LEU A 156     -15.916 -25.502   4.849  1.00  0.00           N  
ATOM   2465  CA  LEU A 156     -16.584 -26.771   5.048  1.00  0.00           C  
ATOM   2466  C   LEU A 156     -17.948 -26.815   4.350  1.00  0.00           C  
ATOM   2467  O   LEU A 156     -18.410 -27.879   3.939  1.00  0.00           O  
ATOM   2468  CB  LEU A 156     -16.759 -27.034   6.549  1.00  0.00           C  
ATOM   2469  CG  LEU A 156     -15.465 -27.275   7.338  1.00  0.00           C  
ATOM   2470  CD1 LEU A 156     -15.774 -27.290   8.829  1.00  0.00           C  
ATOM   2471  CD2 LEU A 156     -14.839 -28.589   6.896  1.00  0.00           C  
ATOM   2472  H   LEU A 156     -15.872 -24.844   5.615  1.00  0.00           H  
ATOM   2473  HA  LEU A 156     -15.965 -27.552   4.607  1.00  0.00           H  
ATOM   2474 1HB  LEU A 156     -17.264 -26.179   6.995  1.00  0.00           H  
ATOM   2475 2HB  LEU A 156     -17.393 -27.911   6.677  1.00  0.00           H  
ATOM   2476  HG  LEU A 156     -14.767 -26.459   7.150  1.00  0.00           H  
ATOM   2477 1HD1 LEU A 156     -14.855 -27.460   9.389  1.00  0.00           H  
ATOM   2478 2HD1 LEU A 156     -16.203 -26.331   9.121  1.00  0.00           H  
ATOM   2479 3HD1 LEU A 156     -16.484 -28.087   9.045  1.00  0.00           H  
ATOM   2480 1HD2 LEU A 156     -13.919 -28.760   7.456  1.00  0.00           H  
ATOM   2481 2HD2 LEU A 156     -15.535 -29.406   7.085  1.00  0.00           H  
ATOM   2482 3HD2 LEU A 156     -14.612 -28.544   5.831  1.00  0.00           H  
ATOM   2483  N   GLY A 157     -18.706 -25.610   4.217  1.00  0.00           N  
ATOM   2484  CA  GLY A 157     -20.015 -25.511   3.593  1.00  0.00           C  
ATOM   2485  C   GLY A 157     -21.081 -25.916   4.597  1.00  0.00           C  
ATOM   2486  O   GLY A 157     -22.093 -26.557   4.261  1.00  0.00           O  
ATOM   2487  H   GLY A 157     -18.268 -24.773   4.576  1.00  0.00           H  
ATOM   2488 1HA  GLY A 157     -20.178 -24.491   3.250  1.00  0.00           H  
ATOM   2489 2HA  GLY A 157     -20.050 -26.156   2.716  1.00  0.00           H  
ATOM   2490  N   THR A 158     -20.832 -25.563   5.855  1.00  0.00           N  
ATOM   2491  CA  THR A 158     -21.738 -25.912   6.938  1.00  0.00           C  
ATOM   2492  C   THR A 158     -21.978 -24.668   7.788  1.00  0.00           C  
ATOM   2493  O   THR A 158     -21.567 -23.567   7.405  1.00  0.00           O  
ATOM   2494  CB  THR A 158     -21.179 -27.055   7.805  1.00  0.00           C  
ATOM   2495  OG1 THR A 158     -22.193 -27.513   8.708  1.00  0.00           O  
ATOM   2496  CG2 THR A 158     -19.973 -26.580   8.601  1.00  0.00           C  
ATOM   2497  H   THR A 158     -19.995 -25.038   6.065  1.00  0.00           H  
ATOM   2498  HA  THR A 158     -22.691 -26.218   6.505  1.00  0.00           H  
ATOM   2499  HB  THR A 158     -20.880 -27.885   7.165  1.00  0.00           H  
ATOM   2500  HG1 THR A 158     -22.826 -28.055   8.230  1.00  0.00           H  
ATOM   2501 1HG2 THR A 158     -19.591 -27.401   9.208  1.00  0.00           H  
ATOM   2502 2HG2 THR A 158     -19.196 -26.241   7.917  1.00  0.00           H  
ATOM   2503 3HG2 THR A 158     -20.268 -25.756   9.251  1.00  0.00           H  
ATOM   2504  N   THR A 159     -22.657 -24.829   8.922  1.00  0.00           N  
ATOM   2505  CA  THR A 159     -22.978 -23.690   9.789  1.00  0.00           C  
ATOM   2506  C   THR A 159     -21.809 -23.340  10.717  1.00  0.00           C  
ATOM   2507  O   THR A 159     -20.873 -24.120  10.855  1.00  0.00           O  
ATOM   2508  CB  THR A 159     -24.237 -23.974  10.630  1.00  0.00           C  
ATOM   2509  OG1 THR A 159     -23.972 -25.047  11.543  1.00  0.00           O  
ATOM   2510  CG2 THR A 159     -25.404 -24.353   9.732  1.00  0.00           C  
ATOM   2511  H   THR A 159     -22.959 -25.755   9.194  1.00  0.00           H  
ATOM   2512  HA  THR A 159     -23.215 -22.831   9.159  1.00  0.00           H  
ATOM   2513  HB  THR A 159     -24.500 -23.084  11.202  1.00  0.00           H  
ATOM   2514  HG1 THR A 159     -24.690 -25.110  12.178  1.00  0.00           H  
ATOM   2515 1HG2 THR A 159     -26.284 -24.550  10.343  1.00  0.00           H  
ATOM   2516 2HG2 THR A 159     -25.615 -23.534   9.044  1.00  0.00           H  
ATOM   2517 3HG2 THR A 159     -25.150 -25.247   9.164  1.00  0.00           H  
ATOM   2518  N   VAL A 160     -21.863 -22.179  11.369  1.00  0.00           N  
ATOM   2519  CA  VAL A 160     -20.783 -21.816  12.278  1.00  0.00           C  
ATOM   2520  C   VAL A 160     -20.853 -22.661  13.542  1.00  0.00           C  
ATOM   2521  O   VAL A 160     -19.830 -22.975  14.124  1.00  0.00           O  
ATOM   2522  CB  VAL A 160     -20.866 -20.324  12.649  1.00  0.00           C  
ATOM   2523  CG1 VAL A 160     -20.867 -19.462  11.395  1.00  0.00           C  
ATOM   2524  CG2 VAL A 160     -22.112 -20.066  13.482  1.00  0.00           C  
ATOM   2525  H   VAL A 160     -22.637 -21.542  11.245  1.00  0.00           H  
ATOM   2526  HA  VAL A 160     -19.831 -22.040  11.791  1.00  0.00           H  
ATOM   2527  HB  VAL A 160     -19.980 -20.052  13.224  1.00  0.00           H  
ATOM   2528 1HG1 VAL A 160     -20.926 -18.410  11.676  1.00  0.00           H  
ATOM   2529 2HG1 VAL A 160     -19.949 -19.637  10.833  1.00  0.00           H  
ATOM   2530 3HG1 VAL A 160     -21.727 -19.721  10.777  1.00  0.00           H  
ATOM   2531 1HG2 VAL A 160     -22.164 -19.009  13.741  1.00  0.00           H  
ATOM   2532 2HG2 VAL A 160     -22.997 -20.343  12.908  1.00  0.00           H  
ATOM   2533 3HG2 VAL A 160     -22.070 -20.661  14.394  1.00  0.00           H  
ATOM   2534  N   GLU A 161     -22.050 -23.065  13.954  1.00  0.00           N  
ATOM   2535  CA  GLU A 161     -22.176 -23.912  15.142  1.00  0.00           C  
ATOM   2536  C   GLU A 161     -21.557 -25.281  14.922  1.00  0.00           C  
ATOM   2537  O   GLU A 161     -20.933 -25.839  15.808  1.00  0.00           O  
ATOM   2538  CB  GLU A 161     -23.648 -24.072  15.530  1.00  0.00           C  
ATOM   2539  CG  GLU A 161     -24.323 -22.784  15.978  1.00  0.00           C  
ATOM   2540  CD  GLU A 161     -24.744 -21.913  14.827  1.00  0.00           C  
ATOM   2541  OE1 GLU A 161     -24.571 -22.321  13.704  1.00  0.00           O  
ATOM   2542  OE2 GLU A 161     -25.240 -20.838  15.072  1.00  0.00           O  
ATOM   2543  H   GLU A 161     -22.884 -22.793  13.451  1.00  0.00           H  
ATOM   2544  HA  GLU A 161     -21.646 -23.435  15.966  1.00  0.00           H  
ATOM   2545 1HB  GLU A 161     -24.208 -24.466  14.682  1.00  0.00           H  
ATOM   2546 2HB  GLU A 161     -23.733 -24.794  16.342  1.00  0.00           H  
ATOM   2547 1HG  GLU A 161     -25.203 -23.034  16.571  1.00  0.00           H  
ATOM   2548 2HG  GLU A 161     -23.636 -22.228  16.616  1.00  0.00           H  
ATOM   2549  N   GLU A 162     -21.741 -25.822  13.728  1.00  0.00           N  
ATOM   2550  CA  GLU A 162     -21.179 -27.124  13.389  1.00  0.00           C  
ATOM   2551  C   GLU A 162     -19.652 -27.085  13.303  1.00  0.00           C  
ATOM   2552  O   GLU A 162     -18.967 -28.023  13.729  1.00  0.00           O  
ATOM   2553  CB  GLU A 162     -21.778 -27.630  12.074  1.00  0.00           C  
ATOM   2554  CG  GLU A 162     -21.285 -28.997  11.642  1.00  0.00           C  
ATOM   2555  CD  GLU A 162     -21.694 -30.111  12.599  1.00  0.00           C  
ATOM   2556  OE1 GLU A 162     -22.647 -29.923  13.391  1.00  0.00           O  
ATOM   2557  OE2 GLU A 162     -21.052 -31.181  12.552  1.00  0.00           O  
ATOM   2558  H   GLU A 162     -22.277 -25.322  13.034  1.00  0.00           H  
ATOM   2559  HA  GLU A 162     -21.432 -27.825  14.183  1.00  0.00           H  
ATOM   2560 1HB  GLU A 162     -22.864 -27.680  12.165  1.00  0.00           H  
ATOM   2561 2HB  GLU A 162     -21.550 -26.926  11.274  1.00  0.00           H  
ATOM   2562 1HG  GLU A 162     -21.686 -29.221  10.653  1.00  0.00           H  
ATOM   2563 2HG  GLU A 162     -20.199 -28.974  11.567  1.00  0.00           H  
ATOM   2564  N   ALA A 163     -19.125 -26.001  12.738  1.00  0.00           N  
ATOM   2565  CA  ALA A 163     -17.687 -25.809  12.645  1.00  0.00           C  
ATOM   2566  C   ALA A 163     -17.054 -25.793  14.049  1.00  0.00           C  
ATOM   2567  O   ALA A 163     -15.990 -26.370  14.257  1.00  0.00           O  
ATOM   2568  CB  ALA A 163     -17.374 -24.516  11.888  1.00  0.00           C  
ATOM   2569  H   ALA A 163     -19.742 -25.291  12.365  1.00  0.00           H  
ATOM   2570  HA  ALA A 163     -17.269 -26.652  12.095  1.00  0.00           H  
ATOM   2571 1HB  ALA A 163     -16.294 -24.386  11.825  1.00  0.00           H  
ATOM   2572 2HB  ALA A 163     -17.791 -24.572  10.883  1.00  0.00           H  
ATOM   2573 3HB  ALA A 163     -17.811 -23.671  12.415  1.00  0.00           H  
ATOM   2574  N   VAL A 164     -17.721 -25.144  15.003  1.00  0.00           N  
ATOM   2575  CA  VAL A 164     -17.259 -25.111  16.391  1.00  0.00           C  
ATOM   2576  C   VAL A 164     -17.393 -26.486  17.043  1.00  0.00           C  
ATOM   2577  O   VAL A 164     -16.505 -26.926  17.778  1.00  0.00           O  
ATOM   2578  CB  VAL A 164     -18.067 -24.080  17.201  1.00  0.00           C  
ATOM   2579  CG1 VAL A 164     -17.718 -24.172  18.679  1.00  0.00           C  
ATOM   2580  CG2 VAL A 164     -17.800 -22.680  16.670  1.00  0.00           C  
ATOM   2581  H   VAL A 164     -18.571 -24.657  14.756  1.00  0.00           H  
ATOM   2582  HA  VAL A 164     -16.204 -24.835  16.399  1.00  0.00           H  
ATOM   2583  HB  VAL A 164     -19.129 -24.308  17.107  1.00  0.00           H  
ATOM   2584 1HG1 VAL A 164     -18.299 -23.436  19.237  1.00  0.00           H  
ATOM   2585 2HG1 VAL A 164     -17.952 -25.171  19.046  1.00  0.00           H  
ATOM   2586 3HG1 VAL A 164     -16.655 -23.973  18.815  1.00  0.00           H  
ATOM   2587 1HG2 VAL A 164     -18.375 -21.956  17.247  1.00  0.00           H  
ATOM   2588 2HG2 VAL A 164     -16.737 -22.454  16.759  1.00  0.00           H  
ATOM   2589 3HG2 VAL A 164     -18.095 -22.625  15.622  1.00  0.00           H  
ATOM   2590  N   LYS A 165     -18.658 -27.309  16.887  1.00  0.00           N  
ATOM   2591  CA  LYS A 165     -18.850 -28.645  17.440  1.00  0.00           C  
ATOM   2592  C   LYS A 165     -17.777 -29.644  16.975  1.00  0.00           C  
ATOM   2593  O   LYS A 165     -17.324 -30.490  17.746  1.00  0.00           O  
ATOM   2594  CB  LYS A 165     -20.240 -29.165  17.069  1.00  0.00           C  
ATOM   2595  CG  LYS A 165     -21.385 -28.472  17.796  1.00  0.00           C  
ATOM   2596  CD  LYS A 165     -22.735 -28.963  17.295  1.00  0.00           C  
ATOM   2597  CE  LYS A 165     -23.879 -28.204  17.952  1.00  0.00           C  
ATOM   2598  NZ  LYS A 165     -25.202 -28.605  17.400  1.00  0.00           N  
ATOM   2599  H   LYS A 165     -19.414 -26.873  16.377  1.00  0.00           H  
ATOM   2600  HA  LYS A 165     -18.759 -28.586  18.526  1.00  0.00           H  
ATOM   2601 1HB  LYS A 165     -20.401 -29.043  15.998  1.00  0.00           H  
ATOM   2602 2HB  LYS A 165     -20.301 -30.231  17.290  1.00  0.00           H  
ATOM   2603 1HG  LYS A 165     -21.310 -28.670  18.866  1.00  0.00           H  
ATOM   2604 2HG  LYS A 165     -21.317 -27.396  17.638  1.00  0.00           H  
ATOM   2605 1HD  LYS A 165     -22.793 -28.827  16.214  1.00  0.00           H  
ATOM   2606 2HD  LYS A 165     -22.841 -30.024  17.517  1.00  0.00           H  
ATOM   2607 1HE  LYS A 165     -23.873 -28.395  19.024  1.00  0.00           H  
ATOM   2608 2HE  LYS A 165     -23.744 -27.134  17.795  1.00  0.00           H  
ATOM   2609 1HZ  LYS A 165     -25.932 -28.080  17.860  1.00  0.00           H  
ATOM   2610 2HZ  LYS A 165     -25.225 -28.415  16.408  1.00  0.00           H  
ATOM   2611 3HZ  LYS A 165     -25.347 -29.592  17.557  1.00  0.00           H  
ATOM   2612  N   ARG A 166     -17.364 -29.532  15.642  1.00  0.00           N  
ATOM   2613  CA  ARG A 166     -16.320 -30.390  15.095  1.00  0.00           C  
ATOM   2614  C   ARG A 166     -14.962 -30.067  15.667  1.00  0.00           C  
ATOM   2615  O   ARG A 166     -14.172 -30.967  15.959  1.00  0.00           O  
ATOM   2616  CB  ARG A 166     -16.260 -30.261  13.580  1.00  0.00           C  
ATOM   2617  CG  ARG A 166     -17.460 -30.836  12.843  1.00  0.00           C  
ATOM   2618  CD  ARG A 166     -17.414 -30.518  11.392  1.00  0.00           C  
ATOM   2619  NE  ARG A 166     -18.581 -31.030  10.689  1.00  0.00           N  
ATOM   2620  CZ  ARG A 166     -18.701 -31.088   9.349  1.00  0.00           C  
ATOM   2621  NH1 ARG A 166     -17.721 -30.666   8.581  1.00  0.00           N  
ATOM   2622  NH2 ARG A 166     -19.806 -31.571   8.805  1.00  0.00           N  
ATOM   2623  H   ARG A 166     -17.809 -28.856  15.040  1.00  0.00           H  
ATOM   2624  HA  ARG A 166     -16.559 -31.426  15.339  1.00  0.00           H  
ATOM   2625 1HB  ARG A 166     -16.180 -29.210  13.308  1.00  0.00           H  
ATOM   2626 2HB  ARG A 166     -15.370 -30.767  13.206  1.00  0.00           H  
ATOM   2627 1HG  ARG A 166     -17.470 -31.921  12.956  1.00  0.00           H  
ATOM   2628 2HG  ARG A 166     -18.377 -30.418  13.257  1.00  0.00           H  
ATOM   2629 1HD  ARG A 166     -17.382 -29.438  11.257  1.00  0.00           H  
ATOM   2630 2HD  ARG A 166     -16.527 -30.966  10.948  1.00  0.00           H  
ATOM   2631  HE  ARG A 166     -19.357 -31.363  11.246  1.00  0.00           H  
ATOM   2632 1HH1 ARG A 166     -16.876 -30.297   8.997  1.00  0.00           H  
ATOM   2633 2HH1 ARG A 166     -17.810 -30.711   7.577  1.00  0.00           H  
ATOM   2634 1HH2 ARG A 166     -20.560 -31.896   9.395  1.00  0.00           H  
ATOM   2635 2HH2 ARG A 166     -19.895 -31.615   7.800  1.00  0.00           H  
ATOM   2636  N   ALA A 167     -14.658 -28.693  15.794  1.00  0.00           N  
ATOM   2637  CA  ALA A 167     -13.356 -28.350  16.339  1.00  0.00           C  
ATOM   2638  C   ALA A 167     -13.254 -28.872  17.773  1.00  0.00           C  
ATOM   2639  O   ALA A 167     -12.184 -29.328  18.191  1.00  0.00           O  
ATOM   2640  CB  ALA A 167     -13.135 -26.843  16.282  1.00  0.00           C  
ATOM   2641  H   ALA A 167     -15.279 -27.954  15.499  1.00  0.00           H  
ATOM   2642  HA  ALA A 167     -12.596 -28.841  15.733  1.00  0.00           H  
ATOM   2643 1HB  ALA A 167     -12.156 -26.602  16.694  1.00  0.00           H  
ATOM   2644 2HB  ALA A 167     -13.186 -26.508  15.245  1.00  0.00           H  
ATOM   2645 3HB  ALA A 167     -13.907 -26.339  16.863  1.00  0.00           H  
ATOM   2646  N   LEU A 168     -14.370 -28.810  18.510  1.00  0.00           N  
ATOM   2647  CA  LEU A 168     -14.434 -29.295  19.901  1.00  0.00           C  
ATOM   2648  C   LEU A 168     -14.257 -30.813  20.013  1.00  0.00           C  
ATOM   2649  O   LEU A 168     -13.550 -31.286  20.904  1.00  0.00           O  
ATOM   2650  CB  LEU A 168     -15.776 -28.896  20.529  1.00  0.00           C  
ATOM   2651  CG  LEU A 168     -15.971 -29.304  21.995  1.00  0.00           C  
ATOM   2652  CD1 LEU A 168     -14.892 -28.657  22.851  1.00  0.00           C  
ATOM   2653  CD2 LEU A 168     -17.360 -28.888  22.457  1.00  0.00           C  
ATOM   2654  H   LEU A 168     -15.197 -28.413  18.089  1.00  0.00           H  
ATOM   2655  HA  LEU A 168     -13.610 -28.852  20.459  1.00  0.00           H  
ATOM   2656 1HB  LEU A 168     -15.878 -27.813  20.470  1.00  0.00           H  
ATOM   2657 2HB  LEU A 168     -16.580 -29.348  19.949  1.00  0.00           H  
ATOM   2658  HG  LEU A 168     -15.867 -30.386  22.088  1.00  0.00           H  
ATOM   2659 1HD1 LEU A 168     -15.031 -28.948  23.893  1.00  0.00           H  
ATOM   2660 2HD1 LEU A 168     -13.910 -28.988  22.511  1.00  0.00           H  
ATOM   2661 3HD1 LEU A 168     -14.960 -27.573  22.765  1.00  0.00           H  
ATOM   2662 1HD2 LEU A 168     -17.499 -29.179  23.499  1.00  0.00           H  
ATOM   2663 2HD2 LEU A 168     -17.464 -27.806  22.365  1.00  0.00           H  
ATOM   2664 3HD2 LEU A 168     -18.112 -29.378  21.839  1.00  0.00           H  
ATOM   2665  N   LYS A 169     -14.886 -31.579  19.119  1.00  0.00           N  
ATOM   2666  CA  LYS A 169     -14.670 -33.033  19.094  1.00  0.00           C  
ATOM   2667  C   LYS A 169     -13.200 -33.379  18.838  1.00  0.00           C  
ATOM   2668  O   LYS A 169     -12.641 -34.274  19.485  1.00  0.00           O  
ATOM   2669  CB  LYS A 169     -15.553 -33.686  18.029  1.00  0.00           C  
ATOM   2670  CG  LYS A 169     -17.032 -33.743  18.387  1.00  0.00           C  
ATOM   2671  CD  LYS A 169     -17.852 -34.348  17.257  1.00  0.00           C  
ATOM   2672  CE  LYS A 169     -19.334 -34.379  17.601  1.00  0.00           C  
ATOM   2673  NZ  LYS A 169     -20.152 -34.931  16.488  1.00  0.00           N  
ATOM   2674  H   LYS A 169     -15.517 -31.163  18.448  1.00  0.00           H  
ATOM   2675  HA  LYS A 169     -14.939 -33.439  20.068  1.00  0.00           H  
ATOM   2676 1HB  LYS A 169     -15.457 -33.139  17.091  1.00  0.00           H  
ATOM   2677 2HB  LYS A 169     -15.213 -34.706  17.850  1.00  0.00           H  
ATOM   2678 1HG  LYS A 169     -17.166 -34.348  19.285  1.00  0.00           H  
ATOM   2679 2HG  LYS A 169     -17.397 -32.737  18.591  1.00  0.00           H  
ATOM   2680 1HD  LYS A 169     -17.710 -33.759  16.349  1.00  0.00           H  
ATOM   2681 2HD  LYS A 169     -17.512 -35.366  17.065  1.00  0.00           H  
ATOM   2682 1HE  LYS A 169     -19.488 -34.992  18.488  1.00  0.00           H  
ATOM   2683 2HE  LYS A 169     -19.677 -33.368  17.821  1.00  0.00           H  
ATOM   2684 1HZ  LYS A 169     -21.127 -34.934  16.755  1.00  0.00           H  
ATOM   2685 2HZ  LYS A 169     -20.031 -34.358  15.664  1.00  0.00           H  
ATOM   2686 3HZ  LYS A 169     -19.856 -35.875  16.288  1.00  0.00           H  
ATOM   2687  N   LEU A 170     -12.580 -32.674  17.890  1.00  0.00           N  
ATOM   2688  CA  LEU A 170     -11.159 -32.854  17.623  1.00  0.00           C  
ATOM   2689  C   LEU A 170     -10.301 -32.395  18.790  1.00  0.00           C  
ATOM   2690  O   LEU A 170      -9.299 -33.025  19.101  1.00  0.00           O  
ATOM   2691  CB  LEU A 170     -10.759 -32.083  16.359  1.00  0.00           C  
ATOM   2692  CG  LEU A 170     -10.773 -32.891  15.055  1.00  0.00           C  
ATOM   2693  CD1 LEU A 170     -12.198 -33.326  14.742  1.00  0.00           C  
ATOM   2694  CD2 LEU A 170     -10.199 -32.045  13.928  1.00  0.00           C  
ATOM   2695  H   LEU A 170     -13.100 -32.002  17.345  1.00  0.00           H  
ATOM   2696  HA  LEU A 170     -10.960 -33.919  17.503  1.00  0.00           H  
ATOM   2697 1HB  LEU A 170     -11.440 -31.242  16.236  1.00  0.00           H  
ATOM   2698 2HB  LEU A 170      -9.751 -31.691  16.495  1.00  0.00           H  
ATOM   2699  HG  LEU A 170     -10.169 -33.790  15.177  1.00  0.00           H  
ATOM   2700 1HD1 LEU A 170     -12.208 -33.900  13.815  1.00  0.00           H  
ATOM   2701 2HD1 LEU A 170     -12.577 -33.945  15.555  1.00  0.00           H  
ATOM   2702 3HD1 LEU A 170     -12.831 -32.446  14.630  1.00  0.00           H  
ATOM   2703 1HD2 LEU A 170     -10.209 -32.619  13.001  1.00  0.00           H  
ATOM   2704 2HD2 LEU A 170     -10.803 -31.146  13.804  1.00  0.00           H  
ATOM   2705 3HD2 LEU A 170      -9.175 -31.763  14.170  1.00  0.00           H  
ATOM   2706  N   LYS A 171     -10.600 -31.167  19.559  1.00  0.00           N  
ATOM   2707  CA  LYS A 171      -9.896 -30.667  20.734  1.00  0.00           C  
ATOM   2708  C   LYS A 171      -9.702 -31.800  21.716  1.00  0.00           C  
ATOM   2709  O   LYS A 171      -8.589 -32.124  22.123  1.00  0.00           O  
ATOM   2710  CB  LYS A 171     -10.661 -29.516  21.390  1.00  0.00           C  
ATOM   2711  CG  LYS A 171     -10.019 -28.979  22.663  1.00  0.00           C  
ATOM   2712  CD  LYS A 171     -10.880 -27.901  23.303  1.00  0.00           C  
ATOM   2713  CE  LYS A 171     -10.274 -27.411  24.611  1.00  0.00           C  
ATOM   2714  NZ  LYS A 171     -11.148 -26.418  25.292  1.00  0.00           N  
ATOM   2715  H   LYS A 171     -11.362 -30.627  19.176  1.00  0.00           H  
ATOM   2716  HA  LYS A 171      -8.946 -30.237  20.414  1.00  0.00           H  
ATOM   2717 1HB  LYS A 171     -10.749 -28.689  20.685  1.00  0.00           H  
ATOM   2718 2HB  LYS A 171     -11.670 -29.844  21.638  1.00  0.00           H  
ATOM   2719 1HG  LYS A 171      -9.883 -29.794  23.374  1.00  0.00           H  
ATOM   2720 2HG  LYS A 171      -9.041 -28.559  22.428  1.00  0.00           H  
ATOM   2721 1HD  LYS A 171     -10.976 -27.057  22.619  1.00  0.00           H  
ATOM   2722 2HD  LYS A 171     -11.875 -28.300  23.502  1.00  0.00           H  
ATOM   2723 1HE  LYS A 171     -10.118 -28.257  25.278  1.00  0.00           H  
ATOM   2724 2HE  LYS A 171      -9.307 -26.950  24.413  1.00  0.00           H  
ATOM   2725 1HZ  LYS A 171     -10.711 -26.118  26.152  1.00  0.00           H  
ATOM   2726 2HZ  LYS A 171     -11.285 -25.619  24.688  1.00  0.00           H  
ATOM   2727 3HZ  LYS A 171     -12.042 -26.840  25.498  1.00  0.00           H  
ATOM   2728  N   THR A 172     -10.822 -32.399  22.095  1.00  0.00           N  
ATOM   2729  CA  THR A 172     -10.847 -33.398  23.140  1.00  0.00           C  
ATOM   2730  C   THR A 172     -10.099 -34.666  22.717  1.00  0.00           C  
ATOM   2731  O   THR A 172      -9.257 -35.171  23.468  1.00  0.00           O  
ATOM   2732  CB  THR A 172     -12.297 -33.750  23.525  1.00  0.00           C  
ATOM   2733  OG1 THR A 172     -12.958 -32.580  24.025  1.00  0.00           O  
ATOM   2734  CG2 THR A 172     -12.317 -34.834  24.591  1.00  0.00           C  
ATOM   2735  H   THR A 172     -11.686 -32.145  21.634  1.00  0.00           H  
ATOM   2736  HA  THR A 172     -10.322 -33.004  24.011  1.00  0.00           H  
ATOM   2737  HB  THR A 172     -12.831 -34.104  22.644  1.00  0.00           H  
ATOM   2738  HG1 THR A 172     -13.194 -32.008  23.291  1.00  0.00           H  
ATOM   2739 1HG2 THR A 172     -13.349 -35.070  24.850  1.00  0.00           H  
ATOM   2740 2HG2 THR A 172     -11.825 -35.729  24.210  1.00  0.00           H  
ATOM   2741 3HG2 THR A 172     -11.792 -34.482  25.478  1.00  0.00           H  
ATOM   2742  N   LYS A 173     -10.371 -35.158  21.512  1.00  0.00           N  
ATOM   2743  CA  LYS A 173      -9.787 -36.433  21.088  1.00  0.00           C  
ATOM   2744  C   LYS A 173      -8.300 -36.359  20.807  1.00  0.00           C  
ATOM   2745  O   LYS A 173      -7.563 -37.285  21.131  1.00  0.00           O  
ATOM   2746  CB  LYS A 173     -10.509 -36.951  19.843  1.00  0.00           C  
ATOM   2747  CG  LYS A 173     -11.929 -37.441  20.098  1.00  0.00           C  
ATOM   2748  CD  LYS A 173     -12.586 -37.922  18.813  1.00  0.00           C  
ATOM   2749  CE  LYS A 173     -13.998 -38.429  19.069  1.00  0.00           C  
ATOM   2750  NZ  LYS A 173     -14.654 -38.901  17.819  1.00  0.00           N  
ATOM   2751  H   LYS A 173     -10.979 -34.660  20.877  1.00  0.00           H  
ATOM   2752  HA  LYS A 173      -9.898 -37.151  21.901  1.00  0.00           H  
ATOM   2753 1HB  LYS A 173     -10.558 -36.159  19.095  1.00  0.00           H  
ATOM   2754 2HB  LYS A 173      -9.943 -37.776  19.411  1.00  0.00           H  
ATOM   2755 1HG  LYS A 173     -11.907 -38.262  20.815  1.00  0.00           H  
ATOM   2756 2HG  LYS A 173     -12.523 -36.630  20.519  1.00  0.00           H  
ATOM   2757 1HD  LYS A 173     -12.627 -37.101  18.096  1.00  0.00           H  
ATOM   2758 2HD  LYS A 173     -11.993 -38.729  18.381  1.00  0.00           H  
ATOM   2759 1HE  LYS A 173     -13.965 -39.252  19.781  1.00  0.00           H  
ATOM   2760 2HE  LYS A 173     -14.599 -37.628  19.499  1.00  0.00           H  
ATOM   2761 1HZ  LYS A 173     -15.586 -39.228  18.031  1.00  0.00           H  
ATOM   2762 2HZ  LYS A 173     -14.707 -38.139  17.157  1.00  0.00           H  
ATOM   2763 3HZ  LYS A 173     -14.116 -39.656  17.420  1.00  0.00           H  
ATOM   2764  N   LEU A 174      -7.867 -35.255  20.214  1.00  0.00           N  
ATOM   2765  CA  LEU A 174      -6.497 -35.123  19.756  1.00  0.00           C  
ATOM   2766  C   LEU A 174      -5.591 -34.462  20.776  1.00  0.00           C  
ATOM   2767  O   LEU A 174      -4.375 -34.613  20.707  1.00  0.00           O  
ATOM   2768  CB  LEU A 174      -6.463 -34.318  18.452  1.00  0.00           C  
ATOM   2769  CG  LEU A 174      -7.254 -34.914  17.280  1.00  0.00           C  
ATOM   2770  CD1 LEU A 174      -7.280 -33.921  16.127  1.00  0.00           C  
ATOM   2771  CD2 LEU A 174      -6.617 -36.229  16.855  1.00  0.00           C  
ATOM   2772  H   LEU A 174      -8.508 -34.485  20.076  1.00  0.00           H  
ATOM   2773  HA  LEU A 174      -6.104 -36.118  19.550  1.00  0.00           H  
ATOM   2774 1HB  LEU A 174      -6.860 -33.323  18.647  1.00  0.00           H  
ATOM   2775 2HB  LEU A 174      -5.425 -34.216  18.133  1.00  0.00           H  
ATOM   2776  HG  LEU A 174      -8.284 -35.093  17.590  1.00  0.00           H  
ATOM   2777 1HD1 LEU A 174      -7.842 -34.345  15.294  1.00  0.00           H  
ATOM   2778 2HD1 LEU A 174      -7.758 -32.997  16.453  1.00  0.00           H  
ATOM   2779 3HD1 LEU A 174      -6.261 -33.710  15.805  1.00  0.00           H  
ATOM   2780 1HD2 LEU A 174      -7.180 -36.654  16.023  1.00  0.00           H  
ATOM   2781 2HD2 LEU A 174      -5.588 -36.052  16.544  1.00  0.00           H  
ATOM   2782 3HD2 LEU A 174      -6.628 -36.926  17.694  1.00  0.00           H  
ATOM   2783  N   GLY A 175      -6.181 -33.717  21.709  1.00  0.00           N  
ATOM   2784  CA  GLY A 175      -5.415 -32.939  22.668  1.00  0.00           C  
ATOM   2785  C   GLY A 175      -4.822 -31.669  22.061  1.00  0.00           C  
ATOM   2786  O   GLY A 175      -3.678 -31.301  22.351  1.00  0.00           O  
ATOM   2787  H   GLY A 175      -7.190 -33.695  21.751  1.00  0.00           H  
ATOM   2788 1HA  GLY A 175      -6.057 -32.662  23.506  1.00  0.00           H  
ATOM   2789 2HA  GLY A 175      -4.607 -33.549  23.069  1.00  0.00           H  
ATOM   2790  N   VAL A 176      -5.596 -30.995  21.214  1.00  0.00           N  
ATOM   2791  CA  VAL A 176      -5.099 -29.833  20.477  1.00  0.00           C  
ATOM   2792  C   VAL A 176      -6.012 -28.642  20.751  1.00  0.00           C  
ATOM   2793  O   VAL A 176      -7.110 -28.808  21.269  1.00  0.00           O  
ATOM   2794  CB  VAL A 176      -5.053 -30.120  18.965  1.00  0.00           C  
ATOM   2795  CG1 VAL A 176      -4.154 -31.312  18.676  1.00  0.00           C  
ATOM   2796  CG2 VAL A 176      -6.460 -30.367  18.441  1.00  0.00           C  
ATOM   2797  H   VAL A 176      -6.551 -31.293  21.076  1.00  0.00           H  
ATOM   2798  HA  VAL A 176      -4.092 -29.605  20.830  1.00  0.00           H  
ATOM   2799  HB  VAL A 176      -4.621 -29.260  18.454  1.00  0.00           H  
ATOM   2800 1HG1 VAL A 176      -4.133 -31.501  17.602  1.00  0.00           H  
ATOM   2801 2HG1 VAL A 176      -3.144 -31.100  19.026  1.00  0.00           H  
ATOM   2802 3HG1 VAL A 176      -4.540 -32.192  19.190  1.00  0.00           H  
ATOM   2803 1HG2 VAL A 176      -6.420 -30.568  17.371  1.00  0.00           H  
ATOM   2804 2HG2 VAL A 176      -6.895 -31.223  18.956  1.00  0.00           H  
ATOM   2805 3HG2 VAL A 176      -7.075 -29.485  18.622  1.00  0.00           H  
ATOM   2806  N   SER A 177      -5.569 -27.437  20.431  1.00  0.00           N  
ATOM   2807  CA  SER A 177      -6.447 -26.287  20.592  1.00  0.00           C  
ATOM   2808  C   SER A 177      -7.496 -26.289  19.480  1.00  0.00           C  
ATOM   2809  O   SER A 177      -7.363 -26.992  18.490  1.00  0.00           O  
ATOM   2810  CB  SER A 177      -5.649 -24.984  20.531  1.00  0.00           C  
ATOM   2811  OG  SER A 177      -5.192 -24.746  19.213  1.00  0.00           O  
ATOM   2812  H   SER A 177      -4.633 -27.295  20.078  1.00  0.00           H  
ATOM   2813  HA  SER A 177      -6.930 -26.353  21.568  1.00  0.00           H  
ATOM   2814 1HB  SER A 177      -6.277 -24.158  20.861  1.00  0.00           H  
ATOM   2815 2HB  SER A 177      -4.804 -25.044  21.213  1.00  0.00           H  
ATOM   2816  HG  SER A 177      -4.584 -24.003  19.273  1.00  0.00           H  
ATOM   2817  N   LEU A 178      -8.623 -25.404  19.551  1.00  0.00           N  
ATOM   2818  CA  LEU A 178      -9.714 -25.212  18.607  1.00  0.00           C  
ATOM   2819  C   LEU A 178      -9.180 -24.702  17.270  1.00  0.00           C  
ATOM   2820  O   LEU A 178      -9.660 -25.087  16.194  1.00  0.00           O  
ATOM   2821  CB  LEU A 178     -10.741 -24.224  19.173  1.00  0.00           C  
ATOM   2822  CG  LEU A 178     -11.560 -24.727  20.369  1.00  0.00           C  
ATOM   2823  CD1 LEU A 178     -12.372 -23.577  20.949  1.00  0.00           C  
ATOM   2824  CD2 LEU A 178     -12.466 -25.865  19.921  1.00  0.00           C  
ATOM   2825  H   LEU A 178      -8.609 -24.863  20.403  1.00  0.00           H  
ATOM   2826  HA  LEU A 178     -10.217 -26.168  18.463  1.00  0.00           H  
ATOM   2827 1HB  LEU A 178     -10.219 -23.321  19.486  1.00  0.00           H  
ATOM   2828 2HB  LEU A 178     -11.441 -23.958  18.381  1.00  0.00           H  
ATOM   2829  HG  LEU A 178     -10.885 -25.085  21.147  1.00  0.00           H  
ATOM   2830 1HD1 LEU A 178     -12.953 -23.935  21.799  1.00  0.00           H  
ATOM   2831 2HD1 LEU A 178     -11.698 -22.786  21.279  1.00  0.00           H  
ATOM   2832 3HD1 LEU A 178     -13.045 -23.187  20.188  1.00  0.00           H  
ATOM   2833 1HD2 LEU A 178     -13.047 -26.223  20.771  1.00  0.00           H  
ATOM   2834 2HD2 LEU A 178     -13.142 -25.507  19.144  1.00  0.00           H  
ATOM   2835 3HD2 LEU A 178     -11.859 -26.680  19.527  1.00  0.00           H  
ATOM   2836  N   GLU A 179      -8.173 -23.842  17.357  1.00  0.00           N  
ATOM   2837  CA  GLU A 179      -7.504 -23.293  16.190  1.00  0.00           C  
ATOM   2838  C   GLU A 179      -6.726 -24.362  15.449  1.00  0.00           C  
ATOM   2839  O   GLU A 179      -6.698 -24.381  14.217  1.00  0.00           O  
ATOM   2840  CB  GLU A 179      -6.564 -22.157  16.599  1.00  0.00           C  
ATOM   2841  CG  GLU A 179      -5.911 -21.430  15.431  1.00  0.00           C  
ATOM   2842  CD  GLU A 179      -5.153 -20.203  15.856  1.00  0.00           C  
ATOM   2843  OE1 GLU A 179      -5.156 -19.901  17.026  1.00  0.00           O  
ATOM   2844  OE2 GLU A 179      -4.570 -19.566  15.011  1.00  0.00           O  
ATOM   2845  H   GLU A 179      -7.866 -23.563  18.277  1.00  0.00           H  
ATOM   2846  HA  GLU A 179      -8.266 -22.906  15.514  1.00  0.00           H  
ATOM   2847 1HB  GLU A 179      -7.115 -21.421  17.185  1.00  0.00           H  
ATOM   2848 2HB  GLU A 179      -5.770 -22.552  17.233  1.00  0.00           H  
ATOM   2849 1HG  GLU A 179      -5.224 -22.112  14.931  1.00  0.00           H  
ATOM   2850 2HG  GLU A 179      -6.682 -21.146  14.718  1.00  0.00           H  
ATOM   2851  N   GLN A 180      -5.950 -25.289  16.176  1.00  0.00           N  
ATOM   2852  CA  GLN A 180      -5.269 -26.435  15.584  1.00  0.00           C  
ATOM   2853  C   GLN A 180      -6.258 -27.423  15.017  1.00  0.00           C  
ATOM   2854  O   GLN A 180      -6.046 -27.980  13.939  1.00  0.00           O  
ATOM   2855  CB  GLN A 180      -4.378 -27.129  16.618  1.00  0.00           C  
ATOM   2856  CG  GLN A 180      -3.175 -26.310  17.053  1.00  0.00           C  
ATOM   2857  CD  GLN A 180      -2.407 -26.966  18.185  1.00  0.00           C  
ATOM   2858  OE1 GLN A 180      -2.992 -27.400  19.181  1.00  0.00           O  
ATOM   2859  NE2 GLN A 180      -1.089 -27.042  18.038  1.00  0.00           N  
ATOM   2860  H   GLN A 180      -5.868 -25.127  17.170  1.00  0.00           H  
ATOM   2861  HA  GLN A 180      -4.642 -26.080  14.766  1.00  0.00           H  
ATOM   2862 1HB  GLN A 180      -4.965 -27.362  17.506  1.00  0.00           H  
ATOM   2863 2HB  GLN A 180      -4.013 -28.071  16.210  1.00  0.00           H  
ATOM   2864 1HG  GLN A 180      -2.501 -26.195  16.204  1.00  0.00           H  
ATOM   2865 2HG  GLN A 180      -3.517 -25.333  17.393  1.00  0.00           H  
ATOM   2866 1HE2 GLN A 180      -0.529 -27.464  18.753  1.00  0.00           H  
ATOM   2867 2HE2 GLN A 180      -0.655 -26.677  17.214  1.00  0.00           H  
ATOM   2868  N   ALA A 181      -7.429 -27.697  15.746  1.00  0.00           N  
ATOM   2869  CA  ALA A 181      -8.473 -28.552  15.187  1.00  0.00           C  
ATOM   2870  C   ALA A 181      -9.062 -27.908  13.938  1.00  0.00           C  
ATOM   2871  O   ALA A 181      -9.423 -28.597  12.983  1.00  0.00           O  
ATOM   2872  CB  ALA A 181      -9.561 -28.818  16.217  1.00  0.00           C  
ATOM   2873  H   ALA A 181      -7.559 -27.300  16.666  1.00  0.00           H  
ATOM   2874  HA  ALA A 181      -8.017 -29.501  14.903  1.00  0.00           H  
ATOM   2875 1HB  ALA A 181     -10.333 -29.449  15.777  1.00  0.00           H  
ATOM   2876 2HB  ALA A 181      -9.129 -29.324  17.081  1.00  0.00           H  
ATOM   2877 3HB  ALA A 181     -10.001 -27.873  16.534  1.00  0.00           H  
ATOM   2878  N   ALA A 182      -9.262 -26.512  13.878  1.00  0.00           N  
ATOM   2879  CA  ALA A 182      -9.808 -25.743  12.768  1.00  0.00           C  
ATOM   2880  C   ALA A 182      -8.926 -25.890  11.538  1.00  0.00           C  
ATOM   2881  O   ALA A 182      -9.417 -25.897  10.409  1.00  0.00           O  
ATOM   2882  CB  ALA A 182      -9.951 -24.277  13.150  1.00  0.00           C  
ATOM   2883  H   ALA A 182      -9.027 -26.036  14.738  1.00  0.00           H  
ATOM   2884  HA  ALA A 182     -10.793 -26.144  12.530  1.00  0.00           H  
ATOM   2885 1HB  ALA A 182     -10.354 -23.718  12.305  1.00  0.00           H  
ATOM   2886 2HB  ALA A 182     -10.628 -24.187  13.999  1.00  0.00           H  
ATOM   2887 3HB  ALA A 182      -8.976 -23.874  13.420  1.00  0.00           H  
ATOM   2888  N   LYS A 183      -7.481 -25.898  11.654  1.00  0.00           N  
ATOM   2889  CA  LYS A 183      -6.568 -26.170  10.551  1.00  0.00           C  
ATOM   2890  C   LYS A 183      -6.692 -27.597  10.003  1.00  0.00           C  
ATOM   2891  O   LYS A 183      -6.594 -27.820   8.796  1.00  0.00           O  
ATOM   2892  CB  LYS A 183      -5.128 -25.909  10.996  1.00  0.00           C  
ATOM   2893  CG  LYS A 183      -4.782 -24.437  11.178  1.00  0.00           C  
ATOM   2894  CD  LYS A 183      -3.324 -24.257  11.574  1.00  0.00           C  
ATOM   2895  CE  LYS A 183      -2.965 -22.785  11.714  1.00  0.00           C  
ATOM   2896  NZ  LYS A 183      -1.536 -22.593  12.083  1.00  0.00           N  
ATOM   2897  H   LYS A 183      -7.102 -25.629  12.551  1.00  0.00           H  
ATOM   2898  HA  LYS A 183      -6.815 -25.493   9.732  1.00  0.00           H  
ATOM   2899 1HB  LYS A 183      -4.942 -26.416  11.944  1.00  0.00           H  
ATOM   2900 2HB  LYS A 183      -4.439 -26.327  10.262  1.00  0.00           H  
ATOM   2901 1HG  LYS A 183      -4.965 -23.903  10.245  1.00  0.00           H  
ATOM   2902 2HG  LYS A 183      -5.416 -24.008  11.953  1.00  0.00           H  
ATOM   2903 1HD  LYS A 183      -3.140 -24.760  12.525  1.00  0.00           H  
ATOM   2904 2HD  LYS A 183      -2.683 -24.707  10.816  1.00  0.00           H  
ATOM   2905 1HE  LYS A 183      -3.157 -22.273  10.773  1.00  0.00           H  
ATOM   2906 2HE  LYS A 183      -3.590 -22.330  12.483  1.00  0.00           H  
ATOM   2907 1HZ  LYS A 183      -1.340 -21.606  12.166  1.00  0.00           H  
ATOM   2908 2HZ  LYS A 183      -1.351 -23.049  12.966  1.00  0.00           H  
ATOM   2909 3HZ  LYS A 183      -0.947 -22.994  11.367  1.00  0.00           H  
ATOM   2910  N   ILE A 184      -6.910 -28.579  10.884  1.00  0.00           N  
ATOM   2911  CA  ILE A 184      -7.190 -29.956  10.444  1.00  0.00           C  
ATOM   2912  C   ILE A 184      -8.519 -30.067   9.698  1.00  0.00           C  
ATOM   2913  O   ILE A 184      -8.608 -30.729   8.664  1.00  0.00           O  
ATOM   2914  CB  ILE A 184      -7.204 -30.920  11.645  1.00  0.00           C  
ATOM   2915  CG1 ILE A 184      -5.811 -31.010  12.273  1.00  0.00           C  
ATOM   2916  CG2 ILE A 184      -7.689 -32.295  11.217  1.00  0.00           C  
ATOM   2917  CD1 ILE A 184      -5.797 -31.660  13.637  1.00  0.00           C  
ATOM   2918  H   ILE A 184      -6.884 -28.374  11.872  1.00  0.00           H  
ATOM   2919  HA  ILE A 184      -6.402 -30.257   9.753  1.00  0.00           H  
ATOM   2920  HB  ILE A 184      -7.871 -30.532  12.414  1.00  0.00           H  
ATOM   2921 1HG1 ILE A 184      -5.153 -31.579  11.618  1.00  0.00           H  
ATOM   2922 2HG1 ILE A 184      -5.389 -30.010  12.370  1.00  0.00           H  
ATOM   2923 1HG2 ILE A 184      -7.692 -32.965  12.078  1.00  0.00           H  
ATOM   2924 2HG2 ILE A 184      -8.699 -32.217  10.815  1.00  0.00           H  
ATOM   2925 3HG2 ILE A 184      -7.024 -32.694  10.451  1.00  0.00           H  
ATOM   2926 1HD1 ILE A 184      -4.775 -31.688  14.018  1.00  0.00           H  
ATOM   2927 2HD1 ILE A 184      -6.423 -31.086  14.321  1.00  0.00           H  
ATOM   2928 3HD1 ILE A 184      -6.182 -32.677  13.561  1.00  0.00           H  
ATOM   2929  N   LEU A 185      -9.594 -29.398  10.236  1.00  0.00           N  
ATOM   2930  CA  LEU A 185     -10.887 -29.397   9.558  1.00  0.00           C  
ATOM   2931  C   LEU A 185     -10.796 -28.655   8.224  1.00  0.00           C  
ATOM   2932  O   LEU A 185     -11.381 -29.076   7.226  1.00  0.00           O  
ATOM   2933  CB  LEU A 185     -11.954 -28.745  10.446  1.00  0.00           C  
ATOM   2934  CG  LEU A 185     -12.294 -29.497  11.739  1.00  0.00           C  
ATOM   2935  CD1 LEU A 185     -13.134 -28.604  12.641  1.00  0.00           C  
ATOM   2936  CD2 LEU A 185     -13.034 -30.783  11.399  1.00  0.00           C  
ATOM   2937  H   LEU A 185      -9.495 -28.900  11.110  1.00  0.00           H  
ATOM   2938  HA  LEU A 185     -11.162 -30.432   9.351  1.00  0.00           H  
ATOM   2939 1HB  LEU A 185     -11.614 -27.748  10.723  1.00  0.00           H  
ATOM   2940 2HB  LEU A 185     -12.873 -28.645   9.869  1.00  0.00           H  
ATOM   2941  HG  LEU A 185     -11.374 -29.739  12.272  1.00  0.00           H  
ATOM   2942 1HD1 LEU A 185     -13.375 -29.139  13.560  1.00  0.00           H  
ATOM   2943 2HD1 LEU A 185     -12.573 -27.702  12.884  1.00  0.00           H  
ATOM   2944 3HD1 LEU A 185     -14.056 -28.332  12.128  1.00  0.00           H  
ATOM   2945 1HD2 LEU A 185     -13.274 -31.318  12.318  1.00  0.00           H  
ATOM   2946 2HD2 LEU A 185     -13.954 -30.542  10.867  1.00  0.00           H  
ATOM   2947 3HD2 LEU A 185     -12.403 -31.410  10.769  1.00  0.00           H  
ATOM   2948  N   ALA A 186     -10.053 -27.553   8.236  1.00  0.00           N  
ATOM   2949  CA  ALA A 186      -9.807 -26.782   7.020  1.00  0.00           C  
ATOM   2950  C   ALA A 186      -9.158 -27.648   5.942  1.00  0.00           C  
ATOM   2951  O   ALA A 186      -9.503 -27.552   4.764  1.00  0.00           O  
ATOM   2952  CB  ALA A 186      -8.934 -25.574   7.326  1.00  0.00           C  
ATOM   2953  H   ALA A 186      -9.650 -27.238   9.108  1.00  0.00           H  
ATOM   2954  HA  ALA A 186     -10.769 -26.437   6.638  1.00  0.00           H  
ATOM   2955 1HB  ALA A 186      -8.760 -25.010   6.410  1.00  0.00           H  
ATOM   2956 2HB  ALA A 186      -9.437 -24.937   8.054  1.00  0.00           H  
ATOM   2957 3HB  ALA A 186      -7.981 -25.907   7.733  1.00  0.00           H  
ATOM   2958  N   ALA A 187      -8.086 -28.636   6.273  1.00  0.00           N  
ATOM   2959  CA  ALA A 187      -7.519 -29.621   5.361  1.00  0.00           C  
ATOM   2960  C   ALA A 187      -8.562 -30.560   4.754  1.00  0.00           C  
ATOM   2961  O   ALA A 187      -8.496 -30.898   3.572  1.00  0.00           O  
ATOM   2962  CB  ALA A 187      -6.451 -30.430   6.082  1.00  0.00           C  
ATOM   2963  H   ALA A 187      -7.746 -28.592   7.224  1.00  0.00           H  
ATOM   2964  HA  ALA A 187      -7.056 -29.087   4.531  1.00  0.00           H  
ATOM   2965 1HB  ALA A 187      -6.012 -31.150   5.392  1.00  0.00           H  
ATOM   2966 2HB  ALA A 187      -5.674 -29.760   6.450  1.00  0.00           H  
ATOM   2967 3HB  ALA A 187      -6.901 -30.959   6.921  1.00  0.00           H  
ATOM   2968  N   ALA A 188      -9.541 -30.997   5.553  1.00  0.00           N  
ATOM   2969  CA  ALA A 188     -10.647 -31.795   5.013  1.00  0.00           C  
ATOM   2970  C   ALA A 188     -11.416 -31.083   3.891  1.00  0.00           C  
ATOM   2971  O   ALA A 188     -11.826 -31.704   2.908  1.00  0.00           O  
ATOM   2972  CB  ALA A 188     -11.605 -32.216   6.126  1.00  0.00           C  
ATOM   2973  H   ALA A 188      -9.525 -30.781   6.540  1.00  0.00           H  
ATOM   2974  HA  ALA A 188     -10.224 -32.691   4.555  1.00  0.00           H  
ATOM   2975 1HB  ALA A 188     -12.416 -32.808   5.704  1.00  0.00           H  
ATOM   2976 2HB  ALA A 188     -11.064 -32.814   6.863  1.00  0.00           H  
ATOM   2977 3HB  ALA A 188     -12.013 -31.329   6.608  1.00  0.00           H  
ATOM   2978  N   ALA A 189     -11.713 -29.624   3.966  1.00  0.00           N  
ATOM   2979  CA  ALA A 189     -12.402 -28.835   2.952  1.00  0.00           C  
ATOM   2980  C   ALA A 189     -11.566 -28.848   1.674  1.00  0.00           C  
ATOM   2981  O   ALA A 189     -12.107 -28.900   0.568  1.00  0.00           O  
ATOM   2982  CB  ALA A 189     -12.641 -27.418   3.455  1.00  0.00           C  
ATOM   2983  H   ALA A 189     -11.363 -29.163   4.794  1.00  0.00           H  
ATOM   2984  HA  ALA A 189     -13.365 -29.306   2.753  1.00  0.00           H  
ATOM   2985 1HB  ALA A 189     -13.155 -26.842   2.685  1.00  0.00           H  
ATOM   2986 2HB  ALA A 189     -13.253 -27.450   4.355  1.00  0.00           H  
ATOM   2987 3HB  ALA A 189     -11.685 -26.947   3.681  1.00  0.00           H  
ATOM   2988  N   ALA A 190     -10.150 -28.691   1.773  1.00  0.00           N  
ATOM   2989  CA  ALA A 190      -9.222 -28.700   0.647  1.00  0.00           C  
ATOM   2990  C   ALA A 190      -9.045 -30.084   0.014  1.00  0.00           C  
ATOM   2991  O   ALA A 190      -8.909 -30.207  -1.204  1.00  0.00           O  
ATOM   2992  CB  ALA A 190      -7.872 -28.159   1.094  1.00  0.00           C  
ATOM   2993  H   ALA A 190      -9.799 -28.488   2.699  1.00  0.00           H  
ATOM   2994  HA  ALA A 190      -9.624 -28.048  -0.128  1.00  0.00           H  
ATOM   2995 1HB  ALA A 190      -7.187 -28.146   0.246  1.00  0.00           H  
ATOM   2996 2HB  ALA A 190      -7.995 -27.146   1.477  1.00  0.00           H  
ATOM   2997 3HB  ALA A 190      -7.466 -28.797   1.878  1.00  0.00           H  
ATOM   2998  N   LEU A 191      -9.047 -31.151   0.852  1.00  0.00           N  
ATOM   2999  CA  LEU A 191      -8.910 -32.525   0.392  1.00  0.00           C  
ATOM   3000  C   LEU A 191     -10.180 -32.993  -0.288  1.00  0.00           C  
ATOM   3001  O   LEU A 191     -10.141 -33.821  -1.188  1.00  0.00           O  
ATOM   3002  CB  LEU A 191      -8.579 -33.452   1.568  1.00  0.00           C  
ATOM   3003  CG  LEU A 191      -7.177 -33.291   2.169  1.00  0.00           C  
ATOM   3004  CD1 LEU A 191      -7.139 -33.931   3.550  1.00  0.00           C  
ATOM   3005  CD2 LEU A 191      -6.151 -33.926   1.243  1.00  0.00           C  
ATOM   3006  H   LEU A 191      -9.091 -30.967   1.844  1.00  0.00           H  
ATOM   3007  HA  LEU A 191      -8.088 -32.568  -0.324  1.00  0.00           H  
ATOM   3008 1HB  LEU A 191      -9.302 -33.277   2.363  1.00  0.00           H  
ATOM   3009 2HB  LEU A 191      -8.679 -34.485   1.235  1.00  0.00           H  
ATOM   3010  HG  LEU A 191      -6.951 -32.230   2.287  1.00  0.00           H  
ATOM   3011 1HD1 LEU A 191      -6.142 -33.816   3.977  1.00  0.00           H  
ATOM   3012 2HD1 LEU A 191      -7.868 -33.444   4.197  1.00  0.00           H  
ATOM   3013 3HD1 LEU A 191      -7.377 -34.991   3.466  1.00  0.00           H  
ATOM   3014 1HD2 LEU A 191      -5.154 -33.811   1.669  1.00  0.00           H  
ATOM   3015 2HD2 LEU A 191      -6.374 -34.987   1.125  1.00  0.00           H  
ATOM   3016 3HD2 LEU A 191      -6.187 -33.438   0.269  1.00  0.00           H  
ATOM   3017  N   GLY A 192     -11.483 -32.491   0.135  1.00  0.00           N  
ATOM   3018  CA  GLY A 192     -12.759 -32.886  -0.419  1.00  0.00           C  
ATOM   3019  C   GLY A 192     -13.228 -34.176   0.226  1.00  0.00           C  
ATOM   3020  O   GLY A 192     -13.887 -34.996  -0.420  1.00  0.00           O  
ATOM   3021  H   GLY A 192     -11.460 -31.800   0.870  1.00  0.00           H  
ATOM   3022 1HA  GLY A 192     -13.490 -32.092  -0.255  1.00  0.00           H  
ATOM   3023 2HA  GLY A 192     -12.664 -33.015  -1.499  1.00  0.00           H  
ATOM   3024  N   THR A 193     -12.868 -34.360   1.498  1.00  0.00           N  
ATOM   3025  CA  THR A 193     -13.192 -35.586   2.236  1.00  0.00           C  
ATOM   3026  C   THR A 193     -13.759 -35.288   3.635  1.00  0.00           C  
ATOM   3027  O   THR A 193     -14.117 -34.150   3.937  1.00  0.00           O  
ATOM   3028  CB  THR A 193     -11.950 -36.487   2.365  1.00  0.00           C  
ATOM   3029  OG1 THR A 193     -12.335 -37.760   2.902  1.00  0.00           O  
ATOM   3030  CG2 THR A 193     -10.919 -35.846   3.281  1.00  0.00           C  
ATOM   3031  H   THR A 193     -12.354 -33.626   1.964  1.00  0.00           H  
ATOM   3032  HA  THR A 193     -13.931 -36.149   1.664  1.00  0.00           H  
ATOM   3033  HB  THR A 193     -11.508 -36.642   1.381  1.00  0.00           H  
ATOM   3034  HG1 THR A 193     -11.645 -38.404   2.723  1.00  0.00           H  
ATOM   3035 1HG2 THR A 193     -10.049 -36.498   3.361  1.00  0.00           H  
ATOM   3036 2HG2 THR A 193     -10.616 -34.884   2.871  1.00  0.00           H  
ATOM   3037 3HG2 THR A 193     -11.352 -35.699   4.270  1.00  0.00           H  
ATOM   3038  N   THR A 194     -13.851 -36.369   4.446  1.00  0.00           N  
ATOM   3039  CA  THR A 194     -14.436 -36.257   5.781  1.00  0.00           C  
ATOM   3040  C   THR A 194     -13.391 -35.738   6.738  1.00  0.00           C  
ATOM   3041  O   THR A 194     -12.203 -35.747   6.412  1.00  0.00           O  
ATOM   3042  CB  THR A 194     -14.984 -37.605   6.284  1.00  0.00           C  
ATOM   3043  OG1 THR A 194     -13.897 -38.517   6.493  1.00  0.00           O  
ATOM   3044  CG2 THR A 194     -15.951 -38.199   5.272  1.00  0.00           C  
ATOM   3045  H   THR A 194     -13.507 -37.265   4.133  1.00  0.00           H  
ATOM   3046  HA  THR A 194     -15.282 -35.570   5.732  1.00  0.00           H  
ATOM   3047  HB  THR A 194     -15.503 -37.457   7.231  1.00  0.00           H  
ATOM   3048  HG1 THR A 194     -14.213 -39.284   6.977  1.00  0.00           H  
ATOM   3049 1HG2 THR A 194     -16.328 -39.152   5.644  1.00  0.00           H  
ATOM   3050 2HG2 THR A 194     -16.784 -37.514   5.119  1.00  0.00           H  
ATOM   3051 3HG2 THR A 194     -15.435 -38.359   4.326  1.00  0.00           H  
ATOM   3052  N   VAL A 195     -13.836 -35.324   7.911  1.00  0.00           N  
ATOM   3053  CA  VAL A 195     -12.935 -34.773   8.931  1.00  0.00           C  
ATOM   3054  C   VAL A 195     -12.077 -35.869   9.574  1.00  0.00           C  
ATOM   3055  O   VAL A 195     -10.941 -35.623   9.982  1.00  0.00           O  
ATOM   3056  CB  VAL A 195     -13.747 -34.053  10.025  1.00  0.00           C  
ATOM   3057  CG1 VAL A 195     -14.578 -32.932   9.421  1.00  0.00           C  
ATOM   3058  CG2 VAL A 195     -14.634 -35.052  10.752  1.00  0.00           C  
ATOM   3059  H   VAL A 195     -14.827 -35.375   8.103  1.00  0.00           H  
ATOM   3060  HA  VAL A 195     -12.242 -34.085   8.445  1.00  0.00           H  
ATOM   3061  HB  VAL A 195     -13.057 -33.596  10.734  1.00  0.00           H  
ATOM   3062 1HG1 VAL A 195     -15.145 -32.434  10.208  1.00  0.00           H  
ATOM   3063 2HG1 VAL A 195     -13.920 -32.211   8.937  1.00  0.00           H  
ATOM   3064 3HG1 VAL A 195     -15.268 -33.346   8.685  1.00  0.00           H  
ATOM   3065 1HG2 VAL A 195     -15.204 -34.537  11.524  1.00  0.00           H  
ATOM   3066 2HG2 VAL A 195     -15.320 -35.514  10.041  1.00  0.00           H  
ATOM   3067 3HG2 VAL A 195     -14.015 -35.822  11.211  1.00  0.00           H  
ATOM   3068  N   GLU A 196     -12.631 -37.079   9.646  1.00  0.00           N  
ATOM   3069  CA  GLU A 196     -11.938 -38.226  10.219  1.00  0.00           C  
ATOM   3070  C   GLU A 196     -10.737 -38.542   9.333  1.00  0.00           C  
ATOM   3071  O   GLU A 196      -9.649 -38.873   9.817  1.00  0.00           O  
ATOM   3072  CB  GLU A 196     -12.865 -39.439  10.324  1.00  0.00           C  
ATOM   3073  CG  GLU A 196     -13.995 -39.280  11.332  1.00  0.00           C  
ATOM   3074  CD  GLU A 196     -15.144 -38.471  10.799  1.00  0.00           C  
ATOM   3075  OE1 GLU A 196     -15.091 -38.077   9.658  1.00  0.00           O  
ATOM   3076  OE2 GLU A 196     -16.079 -38.249  11.532  1.00  0.00           O  
ATOM   3077  H   GLU A 196     -13.567 -37.199   9.289  1.00  0.00           H  
ATOM   3078  HA  GLU A 196     -11.615 -37.968  11.228  1.00  0.00           H  
ATOM   3079 1HB  GLU A 196     -13.310 -39.642   9.351  1.00  0.00           H  
ATOM   3080 2HB  GLU A 196     -12.284 -40.317  10.608  1.00  0.00           H  
ATOM   3081 1HG  GLU A 196     -14.360 -40.269  11.611  1.00  0.00           H  
ATOM   3082 2HG  GLU A 196     -13.604 -38.801  12.228  1.00  0.00           H  
ATOM   3083  N   GLU A 197     -10.882 -38.487   7.855  1.00  0.00           N  
ATOM   3084  CA  GLU A 197      -9.786 -38.797   6.951  1.00  0.00           C  
ATOM   3085  C   GLU A 197      -8.684 -37.746   7.043  1.00  0.00           C  
ATOM   3086  O   GLU A 197      -7.506 -38.064   6.926  1.00  0.00           O  
ATOM   3087  CB  GLU A 197     -10.297 -38.895   5.511  1.00  0.00           C  
ATOM   3088  CG  GLU A 197     -11.177 -40.106   5.237  1.00  0.00           C  
ATOM   3089  CD  GLU A 197     -10.456 -41.411   5.434  1.00  0.00           C  
ATOM   3090  OE1 GLU A 197      -9.326 -41.511   5.020  1.00  0.00           O  
ATOM   3091  OE2 GLU A 197     -11.036 -42.307   5.998  1.00  0.00           O  
ATOM   3092  H   GLU A 197     -11.791 -38.265   7.471  1.00  0.00           H  
ATOM   3093  HA  GLU A 197      -9.342 -39.746   7.260  1.00  0.00           H  
ATOM   3094 1HB  GLU A 197     -10.871 -38.002   5.267  1.00  0.00           H  
ATOM   3095 2HB  GLU A 197      -9.448 -38.936   4.827  1.00  0.00           H  
ATOM   3096 1HG  GLU A 197     -12.037 -40.075   5.905  1.00  0.00           H  
ATOM   3097 2HG  GLU A 197     -11.545 -40.050   4.214  1.00  0.00           H  
ATOM   3098  N   ALA A 198      -9.034 -36.334   7.185  1.00  0.00           N  
ATOM   3099  CA  ALA A 198      -8.031 -35.282   7.369  1.00  0.00           C  
ATOM   3100  C   ALA A 198      -7.225 -35.480   8.650  1.00  0.00           C  
ATOM   3101  O   ALA A 198      -6.046 -35.141   8.720  1.00  0.00           O  
ATOM   3102  CB  ALA A 198      -8.691 -33.910   7.368  1.00  0.00           C  
ATOM   3103  H   ALA A 198     -10.010 -36.077   7.116  1.00  0.00           H  
ATOM   3104  HA  ALA A 198      -7.328 -35.335   6.536  1.00  0.00           H  
ATOM   3105 1HB  ALA A 198      -7.930 -33.141   7.506  1.00  0.00           H  
ATOM   3106 2HB  ALA A 198      -9.199 -33.751   6.417  1.00  0.00           H  
ATOM   3107 3HB  ALA A 198      -9.414 -33.853   8.180  1.00  0.00           H  
ATOM   3108  N   VAL A 199      -7.861 -35.992   9.902  1.00  0.00           N  
ATOM   3109  CA  VAL A 199      -7.178 -36.284  11.153  1.00  0.00           C  
ATOM   3110  C   VAL A 199      -6.140 -37.396  10.988  1.00  0.00           C  
ATOM   3111  O   VAL A 199      -4.985 -37.250  11.402  1.00  0.00           O  
ATOM   3112  CB  VAL A 199      -8.200 -36.698  12.228  1.00  0.00           C  
ATOM   3113  CG1 VAL A 199      -7.492 -37.288  13.438  1.00  0.00           C  
ATOM   3114  CG2 VAL A 199      -9.043 -35.497  12.630  1.00  0.00           C  
ATOM   3115  H   VAL A 199      -8.861 -36.122   9.845  1.00  0.00           H  
ATOM   3116  HA  VAL A 199      -6.635 -35.392  11.468  1.00  0.00           H  
ATOM   3117  HB  VAL A 199      -8.845 -37.476  11.823  1.00  0.00           H  
ATOM   3118 1HG1 VAL A 199      -8.229 -37.576  14.188  1.00  0.00           H  
ATOM   3119 2HG1 VAL A 199      -6.924 -38.168  13.134  1.00  0.00           H  
ATOM   3120 3HG1 VAL A 199      -6.815 -36.546  13.861  1.00  0.00           H  
ATOM   3121 1HG2 VAL A 199      -9.765 -35.797  13.390  1.00  0.00           H  
ATOM   3122 2HG2 VAL A 199      -8.397 -34.716  13.031  1.00  0.00           H  
ATOM   3123 3HG2 VAL A 199      -9.573 -35.116  11.757  1.00  0.00           H  
ATOM   3124  N   LYS A 200      -6.572 -38.485  10.364  1.00  0.00           N  
ATOM   3125  CA  LYS A 200      -5.726 -39.641  10.131  1.00  0.00           C  
ATOM   3126  C   LYS A 200      -4.544 -39.260   9.261  1.00  0.00           C  
ATOM   3127  O   LYS A 200      -3.432 -39.722   9.484  1.00  0.00           O  
ATOM   3128  CB  LYS A 200      -6.522 -40.773   9.481  1.00  0.00           C  
ATOM   3129  CG  LYS A 200      -7.507 -41.465  10.413  1.00  0.00           C  
ATOM   3130  CD  LYS A 200      -8.082 -42.722   9.776  1.00  0.00           C  
ATOM   3131  CE  LYS A 200      -9.020 -42.380   8.628  1.00  0.00           C  
ATOM   3132  NZ  LYS A 200      -9.704 -43.588   8.089  1.00  0.00           N  
ATOM   3133  H   LYS A 200      -7.529 -38.504  10.043  1.00  0.00           H  
ATOM   3134  HA  LYS A 200      -5.350 -39.994  11.093  1.00  0.00           H  
ATOM   3135 1HB  LYS A 200      -7.084 -40.382   8.631  1.00  0.00           H  
ATOM   3136 2HB  LYS A 200      -5.835 -41.528   9.099  1.00  0.00           H  
ATOM   3137 1HG  LYS A 200      -7.000 -41.739  11.340  1.00  0.00           H  
ATOM   3138 2HG  LYS A 200      -8.322 -40.784  10.653  1.00  0.00           H  
ATOM   3139 1HD  LYS A 200      -7.269 -43.343   9.397  1.00  0.00           H  
ATOM   3140 2HD  LYS A 200      -8.633 -43.291  10.525  1.00  0.00           H  
ATOM   3141 1HE  LYS A 200      -9.775 -41.675   8.972  1.00  0.00           H  
ATOM   3142 2HE  LYS A 200      -8.456 -41.910   7.823  1.00  0.00           H  
ATOM   3143 1HZ  LYS A 200     -10.316 -43.319   7.332  1.00  0.00           H  
ATOM   3144 2HZ  LYS A 200      -9.013 -44.242   7.750  1.00  0.00           H  
ATOM   3145 3HZ  LYS A 200     -10.247 -44.023   8.822  1.00  0.00           H  
ATOM   3146  N   ARG A 201      -4.751 -38.403   8.093  1.00  0.00           N  
ATOM   3147  CA  ARG A 201      -3.652 -37.986   7.227  1.00  0.00           C  
ATOM   3148  C   ARG A 201      -2.685 -37.085   7.970  1.00  0.00           C  
ATOM   3149  O   ARG A 201      -1.477 -37.246   7.857  1.00  0.00           O  
ATOM   3150  CB  ARG A 201      -4.177 -37.255   6.001  1.00  0.00           C  
ATOM   3151  CG  ARG A 201      -4.857 -38.143   4.970  1.00  0.00           C  
ATOM   3152  CD  ARG A 201      -5.425 -37.349   3.850  1.00  0.00           C  
ATOM   3153  NE  ARG A 201      -6.108 -38.190   2.881  1.00  0.00           N  
ATOM   3154  CZ  ARG A 201      -5.505 -38.813   1.849  1.00  0.00           C  
ATOM   3155  NH1 ARG A 201      -4.209 -38.680   1.668  1.00  0.00           N  
ATOM   3156  NH2 ARG A 201      -6.215 -39.558   1.021  1.00  0.00           N  
ATOM   3157  H   ARG A 201      -5.695 -38.135   7.854  1.00  0.00           H  
ATOM   3158  HA  ARG A 201      -3.096 -38.873   6.923  1.00  0.00           H  
ATOM   3159 1HB  ARG A 201      -4.897 -36.498   6.309  1.00  0.00           H  
ATOM   3160 2HB  ARG A 201      -3.355 -36.742   5.503  1.00  0.00           H  
ATOM   3161 1HG  ARG A 201      -4.131 -38.845   4.559  1.00  0.00           H  
ATOM   3162 2HG  ARG A 201      -5.668 -38.696   5.444  1.00  0.00           H  
ATOM   3163 1HD  ARG A 201      -6.143 -36.629   4.243  1.00  0.00           H  
ATOM   3164 2HD  ARG A 201      -4.623 -36.819   3.337  1.00  0.00           H  
ATOM   3165  HE  ARG A 201      -7.105 -38.316   2.988  1.00  0.00           H  
ATOM   3166 1HH1 ARG A 201      -3.666 -38.111   2.301  1.00  0.00           H  
ATOM   3167 2HH1 ARG A 201      -3.757 -39.147   0.895  1.00  0.00           H  
ATOM   3168 1HH2 ARG A 201      -7.211 -39.660   1.160  1.00  0.00           H  
ATOM   3169 2HH2 ARG A 201      -5.763 -40.024   0.248  1.00  0.00           H  
ATOM   3170  N   ALA A 202      -3.209 -36.137   8.739  1.00  0.00           N  
ATOM   3171  CA  ALA A 202      -2.336 -35.258   9.506  1.00  0.00           C  
ATOM   3172  C   ALA A 202      -1.499 -36.048  10.504  1.00  0.00           C  
ATOM   3173  O   ALA A 202      -0.350 -35.707  10.752  1.00  0.00           O  
ATOM   3174  CB  ALA A 202      -3.122 -34.167  10.192  1.00  0.00           C  
ATOM   3175  H   ALA A 202      -4.209 -36.018   8.801  1.00  0.00           H  
ATOM   3176  HA  ALA A 202      -1.632 -34.791   8.816  1.00  0.00           H  
ATOM   3177 1HB  ALA A 202      -2.442 -33.526  10.755  1.00  0.00           H  
ATOM   3178 2HB  ALA A 202      -3.644 -33.570   9.445  1.00  0.00           H  
ATOM   3179 3HB  ALA A 202      -3.845 -34.611  10.872  1.00  0.00           H  
ATOM   3180  N   LEU A 203      -2.075 -37.202  11.249  1.00  0.00           N  
ATOM   3181  CA  LEU A 203      -1.348 -38.078  12.166  1.00  0.00           C  
ATOM   3182  C   LEU A 203      -0.254 -38.881  11.460  1.00  0.00           C  
ATOM   3183  O   LEU A 203       0.839 -39.045  11.998  1.00  0.00           O  
ATOM   3184  CB  LEU A 203      -2.326 -39.040  12.852  1.00  0.00           C  
ATOM   3185  CG  LEU A 203      -3.261 -38.408  13.892  1.00  0.00           C  
ATOM   3186  CD1 LEU A 203      -4.406 -39.365  14.194  1.00  0.00           C  
ATOM   3187  CD2 LEU A 203      -2.474 -38.082  15.152  1.00  0.00           C  
ATOM   3188  H   LEU A 203      -3.058 -37.366  11.086  1.00  0.00           H  
ATOM   3189  HA  LEU A 203      -0.829 -37.459  12.896  1.00  0.00           H  
ATOM   3190 1HB  LEU A 203      -2.947 -39.507  12.089  1.00  0.00           H  
ATOM   3191 2HB  LEU A 203      -1.753 -39.820  13.353  1.00  0.00           H  
ATOM   3192  HG  LEU A 203      -3.691 -37.492  13.485  1.00  0.00           H  
ATOM   3193 1HD1 LEU A 203      -5.071 -38.916  14.932  1.00  0.00           H  
ATOM   3194 2HD1 LEU A 203      -4.964 -39.566  13.279  1.00  0.00           H  
ATOM   3195 3HD1 LEU A 203      -4.005 -40.299  14.587  1.00  0.00           H  
ATOM   3196 1HD2 LEU A 203      -3.138 -37.632  15.890  1.00  0.00           H  
ATOM   3197 2HD2 LEU A 203      -2.045 -38.998  15.560  1.00  0.00           H  
ATOM   3198 3HD2 LEU A 203      -1.673 -37.383  14.910  1.00  0.00           H  
ATOM   3199  N   LYS A 204      -0.540 -39.367  10.255  1.00  0.00           N  
ATOM   3200  CA  LYS A 204       0.458 -40.074   9.454  1.00  0.00           C  
ATOM   3201  C   LYS A 204       1.616 -39.162   9.044  1.00  0.00           C  
ATOM   3202  O   LYS A 204       2.773 -39.582   9.043  1.00  0.00           O  
ATOM   3203  CB  LYS A 204      -0.195 -40.679   8.210  1.00  0.00           C  
ATOM   3204  CG  LYS A 204      -1.097 -41.873   8.490  1.00  0.00           C  
ATOM   3205  CD  LYS A 204      -1.733 -42.398   7.211  1.00  0.00           C  
ATOM   3206  CE  LYS A 204      -2.630 -43.595   7.489  1.00  0.00           C  
ATOM   3207  NZ  LYS A 204      -3.261 -44.118   6.247  1.00  0.00           N  
ATOM   3208  H   LYS A 204      -1.471 -39.242   9.885  1.00  0.00           H  
ATOM   3209  HA  LYS A 204       0.885 -40.875  10.060  1.00  0.00           H  
ATOM   3210 1HB  LYS A 204      -0.793 -39.919   7.706  1.00  0.00           H  
ATOM   3211 2HB  LYS A 204       0.579 -41.001   7.513  1.00  0.00           H  
ATOM   3212 1HG  LYS A 204      -0.512 -42.672   8.949  1.00  0.00           H  
ATOM   3213 2HG  LYS A 204      -1.885 -41.580   9.183  1.00  0.00           H  
ATOM   3214 1HD  LYS A 204      -2.327 -41.608   6.750  1.00  0.00           H  
ATOM   3215 2HD  LYS A 204      -0.951 -42.696   6.512  1.00  0.00           H  
ATOM   3216 1HE  LYS A 204      -2.043 -44.391   7.946  1.00  0.00           H  
ATOM   3217 2HE  LYS A 204      -3.416 -43.307   8.187  1.00  0.00           H  
ATOM   3218 1HZ  LYS A 204      -3.846 -44.909   6.473  1.00  0.00           H  
ATOM   3219 2HZ  LYS A 204      -3.823 -43.393   5.824  1.00  0.00           H  
ATOM   3220 3HZ  LYS A 204      -2.542 -44.406   5.599  1.00  0.00           H  
ATOM   3221  N   LEU A 205       1.302 -37.923   8.675  1.00  0.00           N  
ATOM   3222  CA  LEU A 205       2.333 -36.972   8.268  1.00  0.00           C  
ATOM   3223  C   LEU A 205       3.104 -36.466   9.481  1.00  0.00           C  
ATOM   3224  O   LEU A 205       4.286 -36.165   9.379  1.00  0.00           O  
ATOM   3225  CB  LEU A 205       1.706 -35.789   7.520  1.00  0.00           C  
ATOM   3226  CG  LEU A 205       1.731 -35.882   5.989  1.00  0.00           C  
ATOM   3227  CD1 LEU A 205       3.166 -35.755   5.496  1.00  0.00           C  
ATOM   3228  CD2 LEU A 205       1.116 -37.202   5.549  1.00  0.00           C  
ATOM   3229  H   LEU A 205       0.336 -37.632   8.672  1.00  0.00           H  
ATOM   3230  HA  LEU A 205       3.032 -37.482   7.605  1.00  0.00           H  
ATOM   3231 1HB  LEU A 205       0.666 -35.695   7.829  1.00  0.00           H  
ATOM   3232 2HB  LEU A 205       2.232 -34.879   7.806  1.00  0.00           H  
ATOM   3233  HG  LEU A 205       1.159 -35.056   5.565  1.00  0.00           H  
ATOM   3234 1HD1 LEU A 205       3.184 -35.821   4.408  1.00  0.00           H  
ATOM   3235 2HD1 LEU A 205       3.575 -34.794   5.807  1.00  0.00           H  
ATOM   3236 3HD1 LEU A 205       3.767 -36.560   5.917  1.00  0.00           H  
ATOM   3237 1HD2 LEU A 205       1.133 -37.267   4.461  1.00  0.00           H  
ATOM   3238 2HD2 LEU A 205       1.688 -38.028   5.972  1.00  0.00           H  
ATOM   3239 3HD2 LEU A 205       0.085 -37.258   5.900  1.00  0.00           H  
ATOM   3240  N   LYS A 206       2.427 -36.374  10.621  1.00  0.00           N  
ATOM   3241  CA  LYS A 206       3.055 -36.011  11.898  1.00  0.00           C  
ATOM   3242  C   LYS A 206       4.244 -36.918  12.203  1.00  0.00           C  
ATOM   3243  O   LYS A 206       5.323 -36.447  12.557  1.00  0.00           O  
ATOM   3244  CB  LYS A 206       2.037 -36.081  13.038  1.00  0.00           C  
ATOM   3245  CG  LYS A 206       2.601 -35.725  14.407  1.00  0.00           C  
ATOM   3246  CD  LYS A 206       1.566 -35.934  15.502  1.00  0.00           C  
ATOM   3247  CE  LYS A 206       2.079 -35.446  16.849  1.00  0.00           C  
ATOM   3248  NZ  LYS A 206       3.185 -36.297  17.365  1.00  0.00           N  
ATOM   3249  H   LYS A 206       1.435 -36.563  10.596  1.00  0.00           H  
ATOM   3250  HA  LYS A 206       3.419 -34.986  11.826  1.00  0.00           H  
ATOM   3251 1HB  LYS A 206       1.211 -35.401  12.830  1.00  0.00           H  
ATOM   3252 2HB  LYS A 206       1.625 -37.088  13.097  1.00  0.00           H  
ATOM   3253 1HG  LYS A 206       3.470 -36.351  14.616  1.00  0.00           H  
ATOM   3254 2HG  LYS A 206       2.917 -34.683  14.411  1.00  0.00           H  
ATOM   3255 1HD  LYS A 206       0.655 -35.389  15.250  1.00  0.00           H  
ATOM   3256 2HD  LYS A 206       1.325 -36.994  15.578  1.00  0.00           H  
ATOM   3257 1HE  LYS A 206       2.439 -34.423  16.752  1.00  0.00           H  
ATOM   3258 2HE  LYS A 206       1.264 -35.454  17.573  1.00  0.00           H  
ATOM   3259 1HZ  LYS A 206       3.495 -35.942  18.258  1.00  0.00           H  
ATOM   3260 2HZ  LYS A 206       2.856 -37.246  17.477  1.00  0.00           H  
ATOM   3261 3HZ  LYS A 206       3.954 -36.283  16.712  1.00  0.00           H  
ATOM   3262  N   THR A 207       4.023 -38.225  12.058  1.00  0.00           N  
ATOM   3263  CA  THR A 207       5.055 -39.243  12.263  1.00  0.00           C  
ATOM   3264  C   THR A 207       6.091 -39.202  11.137  1.00  0.00           C  
ATOM   3265  O   THR A 207       7.291 -39.251  11.399  1.00  0.00           O  
ATOM   3266  CB  THR A 207       4.440 -40.651  12.354  1.00  0.00           C  
ATOM   3267  OG1 THR A 207       3.522 -40.704  13.453  1.00  0.00           O  
ATOM   3268  CG2 THR A 207       5.527 -41.696  12.555  1.00  0.00           C  
ATOM   3269  H   THR A 207       3.092 -38.515  11.794  1.00  0.00           H  
ATOM   3270  HA  THR A 207       5.569 -39.031  13.201  1.00  0.00           H  
ATOM   3271  HB  THR A 207       3.898 -40.871  11.434  1.00  0.00           H  
ATOM   3272  HG1 THR A 207       2.717 -40.236  13.219  1.00  0.00           H  
ATOM   3273 1HG2 THR A 207       5.073 -42.685  12.617  1.00  0.00           H  
ATOM   3274 2HG2 THR A 207       6.220 -41.666  11.714  1.00  0.00           H  
ATOM   3275 3HG2 THR A 207       6.065 -41.487  13.478  1.00  0.00           H  
ATOM   3276  N   LYS A 208       5.627 -39.074   9.895  1.00  0.00           N  
ATOM   3277  CA  LYS A 208       6.502 -39.100   8.710  1.00  0.00           C  
ATOM   3278  C   LYS A 208       7.437 -37.874   8.564  1.00  0.00           C  
ATOM   3279  O   LYS A 208       8.598 -38.005   8.185  1.00  0.00           O  
ATOM   3280  CB  LYS A 208       5.643 -39.236   7.452  1.00  0.00           C  
ATOM   3281  CG  LYS A 208       6.437 -39.377   6.160  1.00  0.00           C  
ATOM   3282  CD  LYS A 208       5.522 -39.649   4.975  1.00  0.00           C  
ATOM   3283  CE  LYS A 208       6.313 -39.771   3.681  1.00  0.00           C  
ATOM   3284  NZ  LYS A 208       5.433 -40.067   2.517  1.00  0.00           N  
ATOM   3285  H   LYS A 208       4.632 -38.957   9.768  1.00  0.00           H  
ATOM   3286  HA  LYS A 208       7.178 -39.950   8.798  1.00  0.00           H  
ATOM   3287 1HB  LYS A 208       4.997 -40.109   7.544  1.00  0.00           H  
ATOM   3288 2HB  LYS A 208       4.999 -38.361   7.354  1.00  0.00           H  
ATOM   3289 1HG  LYS A 208       6.996 -38.459   5.974  1.00  0.00           H  
ATOM   3290 2HG  LYS A 208       7.146 -40.199   6.257  1.00  0.00           H  
ATOM   3291 1HD  LYS A 208       4.973 -40.576   5.145  1.00  0.00           H  
ATOM   3292 2HD  LYS A 208       4.805 -38.834   4.876  1.00  0.00           H  
ATOM   3293 1HE  LYS A 208       6.846 -38.840   3.491  1.00  0.00           H  
ATOM   3294 2HE  LYS A 208       7.047 -40.571   3.777  1.00  0.00           H  
ATOM   3295 1HZ  LYS A 208       5.995 -40.140   1.681  1.00  0.00           H  
ATOM   3296 2HZ  LYS A 208       4.948 -40.939   2.675  1.00  0.00           H  
ATOM   3297 3HZ  LYS A 208       4.760 -39.322   2.406  1.00  0.00           H  
ATOM   3298  N   LEU A 209       6.934 -36.681   8.860  1.00  0.00           N  
ATOM   3299  CA  LEU A 209       7.728 -35.468   8.696  1.00  0.00           C  
ATOM   3300  C   LEU A 209       8.828 -35.360   9.754  1.00  0.00           C  
ATOM   3301  O   LEU A 209       8.628 -35.715  10.924  1.00  0.00           O  
ATOM   3302  CB  LEU A 209       6.820 -34.234   8.771  1.00  0.00           C  
ATOM   3303  CG  LEU A 209       5.801 -34.089   7.634  1.00  0.00           C  
ATOM   3304  CD1 LEU A 209       4.763 -33.040   8.012  1.00  0.00           C  
ATOM   3305  CD2 LEU A 209       6.522 -33.705   6.350  1.00  0.00           C  
ATOM   3306  H   LEU A 209       5.986 -36.606   9.204  1.00  0.00           H  
ATOM   3307  HA  LEU A 209       8.223 -35.507   7.726  1.00  0.00           H  
ATOM   3308 1HB  LEU A 209       6.268 -34.264   9.708  1.00  0.00           H  
ATOM   3309 2HB  LEU A 209       7.446 -33.341   8.770  1.00  0.00           H  
ATOM   3310  HG  LEU A 209       5.280 -35.036   7.488  1.00  0.00           H  
ATOM   3311 1HD1 LEU A 209       4.038 -32.937   7.204  1.00  0.00           H  
ATOM   3312 2HD1 LEU A 209       4.249 -33.349   8.922  1.00  0.00           H  
ATOM   3313 3HD1 LEU A 209       5.257 -32.084   8.180  1.00  0.00           H  
ATOM   3314 1HD2 LEU A 209       5.797 -33.603   5.542  1.00  0.00           H  
ATOM   3315 2HD2 LEU A 209       7.042 -32.758   6.494  1.00  0.00           H  
ATOM   3316 3HD2 LEU A 209       7.245 -34.480   6.094  1.00  0.00           H  
ATOM   3317  N   GLY A 210       9.991 -34.869   9.337  1.00  0.00           N  
ATOM   3318  CA  GLY A 210      11.101 -34.652  10.250  1.00  0.00           C  
ATOM   3319  C   GLY A 210      12.312 -33.984   9.619  1.00  0.00           C  
ATOM   3320  O   GLY A 210      13.358 -33.845  10.253  1.00  0.00           O  
ATOM   3321  OXT GLY A 210      12.286 -33.562   8.462  1.00  0.00           O  
ATOM   3322  H   GLY A 210      10.106 -34.638   8.360  1.00  0.00           H  
ATOM   3323 1HA  GLY A 210      10.770 -34.034  11.084  1.00  0.00           H  
ATOM   3324 2HA  GLY A 210      11.421 -35.607  10.665  1.00  0.00           H  
TER                                                                             
HETATM 3326 FE1  HMM X   1      -6.083 -19.923   4.021  1.00  0.00          FE  
HETATM 3327  C35 HMM X   1      -7.424 -19.649   5.665  1.00  0.00           C  
HETATM 3328  N4  HMM X   1      -4.939 -21.197   5.128  1.00  0.00           N  
HETATM 3329  C19 HMM X   1      -3.821 -20.864   5.855  1.00  0.00           C  
HETATM 3330  C18 HMM X   1      -3.274 -22.036   6.509  1.00  0.00           C  
HETATM 3331  C15 HMM X   1      -4.105 -23.090   6.181  1.00  0.00           C  
HETATM 3332  C14 HMM X   1      -5.141 -22.538   5.313  1.00  0.00           C  
HETATM 3333  C31 HMM X   1      -6.149 -23.280   4.704  1.00  0.00           C  
HETATM 3334  C12 HMM X   1      -7.060 -22.801   3.773  1.00  0.00           C  
HETATM 3335  N1  HMM X   1      -7.132 -21.504   3.331  1.00  0.00           N  
HETATM 3336  C6  HMM X   1      -8.100 -21.486   2.363  1.00  0.00           C  
HETATM 3337  C7  HMM X   1      -8.679 -22.816   2.187  1.00  0.00           C  
HETATM 3338  C11 HMM X   1      -8.030 -23.634   3.074  1.00  0.00           C  
HETATM 3339  C13 HMM X   1      -8.233 -25.095   3.329  1.00  0.00           C  
HETATM 3340  C8  HMM X   1      -9.783 -23.138   1.225  1.00  0.00           C  
HETATM 3341  C9  HMM X   1      -9.331 -23.877  -0.058  1.00  0.00           C  
HETATM 3342  C10 HMM X   1     -10.431 -24.044  -1.150  1.00  0.00           C  
HETATM 3343  O4  HMM X   1     -11.337 -24.904  -0.946  1.00  0.00           O  
HETATM 3344  O2  HMM X   1     -10.330 -23.270  -2.137  1.00  0.00           O  
HETATM 3345  C28 HMM X   1      -8.494 -20.360   1.647  1.00  0.00           C  
HETATM 3346  C1  HMM X   1      -8.002 -19.072   1.837  1.00  0.00           C  
HETATM 3347  N2  HMM X   1      -7.062 -18.708   2.769  1.00  0.00           N  
HETATM 3348  C33 HMM X   1      -6.937 -17.342   2.668  1.00  0.00           C  
HETATM 3349  C32 HMM X   1      -7.825 -16.824   1.637  1.00  0.00           C  
HETATM 3350  C2  HMM X   1      -8.483 -17.902   1.108  1.00  0.00           C  
HETATM 3351  C3  HMM X   1      -9.427 -17.930  -0.055  1.00  0.00           C  
HETATM 3352  C4  HMM X   1     -10.869 -18.257   0.370  1.00  0.00           C  
HETATM 3353  C5  HMM X   1     -11.950 -17.295  -0.199  1.00  0.00           C  
HETATM 3354  O1  HMM X   1     -13.147 -17.649  -0.006  1.00  0.00           O  
HETATM 3355  O3  HMM X   1     -11.547 -16.271  -0.816  1.00  0.00           O  
HETATM 3356  C34 HMM X   1      -7.929 -15.383   1.241  1.00  0.00           C  
HETATM 3357  C29 HMM X   1      -6.056 -16.564   3.403  1.00  0.00           C  
HETATM 3358  C26 HMM X   1      -5.123 -17.040   4.320  1.00  0.00           C  
HETATM 3359  C25 HMM X   1      -4.164 -16.209   5.016  1.00  0.00           C  
HETATM 3360  C22 HMM X   1      -3.397 -17.056   5.787  1.00  0.00           C  
HETATM 3361  C21 HMM X   1      -3.888 -18.407   5.518  1.00  0.00           C  
HETATM 3362  N3  HMM X   1      -4.948 -18.358   4.648  1.00  0.00           N  
HETATM 3363  C30 HMM X   1      -3.328 -19.575   6.019  1.00  0.00           C  
HETATM 3364  C23 HMM X   1      -2.329 -16.650   6.695  1.00  0.00           C  
HETATM 3365  C24 HMM X   1      -2.169 -16.995   7.983  1.00  0.00           C  
HETATM 3366  C27 HMM X   1      -4.092 -14.716   4.915  1.00  0.00           C  
HETATM 3367  C16 HMM X   1      -4.046 -24.484   6.594  1.00  0.00           C  
HETATM 3368  C17 HMM X   1      -4.794 -25.085   7.535  1.00  0.00           C  
HETATM 3369  C20 HMM X   1      -2.072 -22.056   7.402  1.00  0.00           C  
HETATM 3370  H33 HMM X   1      -7.111 -20.234   6.537  1.00  0.00           H  
HETATM 3371  H31 HMM X   1      -7.471 -18.598   5.971  1.00  0.00           H  
HETATM 3372  H32 HMM X   1      -8.442 -19.963   5.406  1.00  0.00           H  
HETATM 3373  H29 HMM X   1      -6.195 -24.340   4.932  1.00  0.00           H  
HETATM 3374  H23 HMM X   1      -7.316 -25.670   3.147  1.00  0.00           H  
HETATM 3375  H22 HMM X   1      -8.529 -25.284   4.369  1.00  0.00           H  
HETATM 3376  H24 HMM X   1      -9.014 -25.507   2.683  1.00  0.00           H  
HETATM 3377  H3  HMM X   1     -10.552 -23.720   1.745  1.00  0.00           H  
HETATM 3378  H4  HMM X   1     -10.255 -22.208   0.890  1.00  0.00           H  
HETATM 3379  H11 HMM X   1      -8.937 -24.872   0.180  1.00  0.00           H  
HETATM 3380  H12 HMM X   1      -8.501 -23.337  -0.532  1.00  0.00           H  
HETATM 3381  H28 HMM X   1      -9.280 -20.494   0.911  1.00  0.00           H  
HETATM 3382  H26 HMM X   1      -9.435 -16.968  -0.579  1.00  0.00           H  
HETATM 3383  H27 HMM X   1      -9.113 -18.681  -0.786  1.00  0.00           H  
HETATM 3384  H6  HMM X   1     -11.121 -19.278   0.046  1.00  0.00           H  
HETATM 3385  H5  HMM X   1     -10.947 -18.264   1.464  1.00  0.00           H  
HETATM 3386  H15 HMM X   1      -8.122 -14.736   2.107  1.00  0.00           H  
HETATM 3387  H13 HMM X   1      -8.742 -15.233   0.524  1.00  0.00           H  
HETATM 3388  H14 HMM X   1      -7.005 -15.022   0.773  1.00  0.00           H  
HETATM 3389  H25 HMM X   1      -6.070 -15.495   3.220  1.00  0.00           H  
HETATM 3390  H30 HMM X   1      -2.430 -19.465   6.611  1.00  0.00           H  
HETATM 3391  H1  HMM X   1      -1.606 -15.952   6.271  1.00  0.00           H  
HETATM 3392  H7  HMM X   1      -2.866 -17.637   8.511  1.00  0.00           H  
HETATM 3393  H8  HMM X   1      -1.330 -16.615   8.558  1.00  0.00           H  
HETATM 3394  H17 HMM X   1      -3.223 -14.319   5.447  1.00  0.00           H  
HETATM 3395  H16 HMM X   1      -4.027 -14.387   3.871  1.00  0.00           H  
HETATM 3396  H18 HMM X   1      -4.984 -14.241   5.344  1.00  0.00           H  
HETATM 3397  H2  HMM X   1      -3.308 -25.096   6.076  1.00  0.00           H  
HETATM 3398  H9  HMM X   1      -5.526 -24.552   8.132  1.00  0.00           H  
HETATM 3399  H10 HMM X   1      -4.673 -26.144   7.745  1.00  0.00           H  
HETATM 3400  H20 HMM X   1      -1.163 -22.356   6.863  1.00  0.00           H  
HETATM 3401  H21 HMM X   1      -2.208 -22.772   8.219  1.00  0.00           H  
HETATM 3402  H19 HMM X   1      -1.874 -21.074   7.843  1.00  0.00           H  
TER                                                                             
CONECT  717 3326                                                                
CONECT 3326  717 3327 3328 3335                                                 
CONECT 3326 3347 3362                                                           
CONECT 3327 3326 3370 3371 3372                                                 
CONECT 3328 3326 3329 3332                                                      
CONECT 3329 3328 3330 3363                                                      
CONECT 3330 3329 3331 3369                                                      
CONECT 3331 3330 3332 3367                                                      
CONECT 3332 3328 3331 3333                                                      
CONECT 3333 3332 3334 3373                                                      
CONECT 3334 3333 3335 3338                                                      
CONECT 3335 3326 3334 3336                                                      
CONECT 3336 3335 3337 3345                                                      
CONECT 3337 3336 3338 3340                                                      
CONECT 3338 3334 3337 3339                                                      
CONECT 3339 3338 3374 3375 3376                                                 
CONECT 3340 3337 3341 3377 3378                                                 
CONECT 3341 3340 3342 3379 3380                                                 
CONECT 3342 3341 3343 3344                                                      
CONECT 3343 3342                                                                
CONECT 3344 3342                                                                
CONECT 3345 3336 3346 3381                                                      
CONECT 3346 3345 3347 3350                                                      
CONECT 3347 3326 3346 3348                                                      
CONECT 3348 3347 3349 3357                                                      
CONECT 3349 3348 3350 3356                                                      
CONECT 3350 3346 3349 3351                                                      
CONECT 3351 3350 3352 3382 3383                                                 
CONECT 3352 3351 3353 3384 3385                                                 
CONECT 3353 3352 3354 3355                                                      
CONECT 3354 3353                                                                
CONECT 3355 3353                                                                
CONECT 3356 3349 3386 3387 3388                                                 
CONECT 3357 3348 3358 3389                                                      
CONECT 3358 3357 3359 3362                                                      
CONECT 3359 3358 3360 3366                                                      
CONECT 3360 3359 3361 3364                                                      
CONECT 3361 3360 3362 3363                                                      
CONECT 3362 3326 3358 3361                                                      
CONECT 3363 3329 3361 3390                                                      
CONECT 3364 3360 3365 3391                                                      
CONECT 3365 3364 3392 3393                                                      
CONECT 3366 3359 3394 3395 3396                                                 
CONECT 3367 3331 3368 3397                                                      
CONECT 3368 3367 3398 3399                                                      
CONECT 3369 3330 3400 3401 3402                                                 
CONECT 3370 3327                                                                
CONECT 3371 3327                                                                
CONECT 3372 3327                                                                
CONECT 3373 3333                                                                
CONECT 3374 3339                                                                
CONECT 3375 3339                                                                
CONECT 3376 3339                                                                
CONECT 3377 3340                                                                
CONECT 3378 3340                                                                
CONECT 3379 3341                                                                
CONECT 3380 3341                                                                
CONECT 3381 3345                                                                
CONECT 3382 3351                                                                
CONECT 3383 3351                                                                
CONECT 3384 3352                                                                
CONECT 3385 3352                                                                
CONECT 3386 3356                                                                
CONECT 3387 3356                                                                
CONECT 3388 3356                                                                
CONECT 3389 3357                                                                
CONECT 3390 3363                                                                
CONECT 3391 3364                                                                
CONECT 3392 3365                                                                
CONECT 3393 3365                                                                
CONECT 3394 3366                                                                
CONECT 3395 3366                                                                
CONECT 3396 3366                                                                
CONECT 3397 3367                                                                
CONECT 3398 3368                                                                
CONECT 3399 3368                                                                
CONECT 3400 3369                                                                
CONECT 3401 3369                                                                
CONECT 3402 3369                                                                
# All scores below are weighted scores, not raw scores.
#BEGIN_POSE_ENERGIES_TABLE 
label fa_atr fa_rep fa_sol fa_intra_atr_xover4 fa_intra_rep_xover4 fa_intra_sol_xover4 lk_ball lk_ball_iso lk_ball_bridge lk_ball_bridge_uncpl fa_elec fa_intra_elec pro_close hbond_sr_bb hbond_lr_bb hbond_bb_sc hbond_sc dslf_fa13 atom_pair_constraint coordinate_constraint angle_constraint dihedral_constraint omega fa_dun_dev fa_dun_rot fa_dun_semi p_aa_pp hxl_tors ref rama_prepro res_type_constraint total
weights 1 0.55 1 1 0.55 1 0.92 -0.38 -0.33 -0.33 1 1 1.25 1 1 1 1 1.25 1 1 1 1 0.48 0.69 0.76 0.78 0.61 1 1 0.5 1 NA
pose -1250.85 128.986 827.221 -92.7232 66.1192 41.6865 499.059 -510.324 -0.98889 -6.273 -433.493 -66.7172 0 -165.332 -17.6821 -29.3736 -20.3752 0 0.1048 0 0.15436 0.80307 26.4626 21.9417 112.07 98.288 -56.1024 57.7553 46.5684 9.55364 0 -713.457
VAL:NtermProteinFull_1 -5.11469 1.90823 2.25598 -2.62809 5.83497 2.19428 0.99218 -1.25238 -0.0248 -0.0812 -3.13381 0.94806 0 0 0 0 0 0 0 0 0 0 0.02057 0.05744 0.13928 0 0 0 2.085 0 0 4.20101
SER_2 -5.08897 1.54903 5.181 -0.02678 0 0.06309 2.66379 -2.06627 -0 -0 -3.82918 -0.56321 0 0 0 -1.41768 0 0 0 0 0 0 -0.00754 0.05394 0.20957 0 -0.40474 0.62363 -1.1772 -0.19971 0 -4.43723
LEU_3 -7.00981 0.95214 1.62447 -0.70114 0.87912 0.26171 1.4217 -1.92808 -0 -0 -0.25037 0.12723 0 0 0 0 0 0 0 0 0 0 0.26023 0.1133 1.20773 0 -0.30124 0 0.72952 -0.24127 0 -2.85476
GLU_4 -5.80014 0.60376 6.97979 -0.33559 0.0905 0.4075 3.19038 -2.86094 -0.01871 -0.13398 -3.08302 -0.60452 0 0 0 0 -1.41689 0 0 0 0 0 0.04384 0.03877 0 3.07483 -0.04332 0 -2.5358 0.07307 0 -2.33045
GLN_5 -6.36232 0.39508 6.20709 -0.25267 0.02497 0.19316 3.55725 -3.06207 -0.01987 -0.16493 -3.58203 -0.3807 0 0 0 -1.41768 -0.52805 0 0 0 0 0 0.12086 0.06616 0 3.01865 -0.12834 0 -1.0644 0.15717 0 -3.22267
ALA_6 -6.37504 0.37919 3.09961 -0.0226 0 0 2.58356 -2.70162 -0 -0 -1.84658 -0.3613 0 0 0 0 0 0 0 0 0 0 0.01938 0 0 0 -0.21949 0 2.3386 0.03291 0 -3.07338
ALA_7 -5.62489 0.22206 3.49276 -0.02215 0 0 2.56834 -2.61636 -0 -0 -2.41376 -0.38099 0 0 0 0 0 0 0 0 0 0 -0.05735 0 0 0 -0.26599 0 2.3386 -0.18151 0 -2.94125
GLU_8 -6.60127 0.3055 7.03863 -0.20755 0.0245 0.28169 3.78329 -3.27386 -0.03858 -0.2989 -4.59407 -0.57387 0 0 0 0 -0.65028 0 0 0 0 0 -0.00956 0.04801 0 3.06591 -0.20875 0 -2.5358 -0.31513 0 -4.7601
PHE_9 -8.45851 0.47879 2.55854 -0.56842 0.04192 0.20447 2.53338 -2.64072 -0 -0 -2.29451 -0.06531 0 0 0 0 0 0 0 0 0 0 -0.04117 0.73695 0 2.78166 -0.0254 0 1.4028 -0.14375 0 -3.49927
LEU_10 -7.62265 0.89817 3.32436 -0.48287 0.27596 0.11276 2.30867 -2.66372 -0 -0 -1.71936 0.21464 0 0 0 0 0 0 0 0 0 0 0.21222 0.42603 0.52746 0 -0.2206 0 0.72952 0.08482 0 -3.5946
ALA_11 -5.1798 0.25577 2.49677 -0.02202 0 0 2.1673 -2.33994 -0 -2e-05 -2.05725 -0.36756 0 0 0 0 0 0 0 0 0 0 0.13326 0 0 0 -0.25345 0 2.3386 -0.04086 0 -2.86919
THR_12 -7.00498 0.63988 5.11702 -0.20463 0.16782 0.07474 3.34566 -2.9807 -0 -0 -3.39944 -0.07952 0 0 0 0 0 0 0 0 0 0 0.12327 0.0377 0.08041 0 -0.02513 2.28578 -1.425 0.22621 0 -3.02092
ALA_13 -6.07662 0.3957 3.95681 -0.02255 0 0 2.99547 -2.96204 -0 -0 -2.6521 -0.35499 0 0 0 0 0 0 0 0 0 0 -0.0124 0 0 0 -0.20168 0 2.3386 0.35567 0 -2.24014
ALA_14 -4.14283 0.42632 2.48551 -0.02179 0 0 1.43315 -2.01704 -0 -0 -0.94806 -0.36337 0 0 0 0 0 0 0 0 0 0 0.22745 0 0 0 -0.18315 0 2.3386 -0.0816 0 -0.8468
LYS_15 -5.71556 0.55745 5.67336 -0.79738 0.33937 0.71017 2.52566 -2.50121 -0 -0 -4.10395 -0.20423 0 0 0 0 -0.62819 0 0 0 0 0 0.57024 0.23655 2.74214 0 -0.0871 0 -1.6738 -0.22097 0 -2.57745
LEU_16 -6.61569 0.8649 2.03464 -0.50244 0.34701 0.12376 1.5333 -1.97704 -0 -0 -0.54872 0.21612 0 0 0 0 0 0 0 0 0 0 -0.06618 0.20592 0.27161 0 -0.3014 0 0.72952 -0.16668 0 -3.85136
GLY_17 -1.6729 0.10048 2.20332 -6e-05 0 0 1.03937 -1.09981 -0 -0 -0.81069 -0.38111 0 0 0 0 0 0 0 0 0 0 -0.04791 0 0 0 -1.4963 0 1.2108 0.1606 0 -0.79422
THR_18 -4.20258 0.44448 2.39993 -0.1909 0.1479 0.0645 1.46752 -1.60145 -0 -0 -1.11397 -0.83357 0 0 0 -0.27958 0 0 0 0 0 0 -0.06416 0.02765 0.60559 0 -0.70758 2.29649 -1.425 0.87593 0 -2.08879
THR_19 -3.85155 0.32704 4.05597 -0.11284 0.06154 0.07594 2.29662 -1.99595 -4e-05 -0.00071 -2.20458 -0.5901 0 0 0 -0.67746 0 0 0 0 0 0 -0.00901 0.02311 0.04927 0 -0.31421 2.29586 -1.425 0.46681 0 -1.52928
VAL_20 -5.90328 0.99532 2.17091 -0.37154 0.33172 0.09103 1.52417 -2.04154 -0 -0 -0.88045 0.03917 0 0 0 0 0 0 0 0 0 0 0.11885 0.01089 0.82772 0 0.16032 0 2.085 -0.25957 0 -1.10127
GLU_21 -5.19594 0.54173 6.38184 -0.4639 0.20747 1.44425 2.41281 -2.85887 -0.0284 -0.15055 -3.14684 -2.84331 0 0 0 0 0 0 0 0 0 0 0.03473 0.00167 0 4.00596 -0.26104 0 -2.5358 -0.24805 0 -2.70224
GLU_22 -6.60869 0.35671 7.59783 -0.6345 0.15919 1.16684 3.38825 -3.11825 -0.04609 -0.25332 -3.12702 -0.64443 0 0 0 -0.39788 -0.85405 0 0 0 0 0 0.1801 0.01658 0 3.41397 -0.23212 0 -2.5358 -0.3815 0 -2.55417
ALA_23 -5.62396 0.25772 2.68967 -0.02278 0 0 2.26285 -2.42375 -4e-05 -0.00071 -1.60566 -0.39099 0 0 0 0 0 0 0 0 0 0 0.2613 0 0 0 -0.34516 0 2.3386 -0.28504 0 -2.88795
VAL_24 -6.17611 0.49691 3.54339 -0.31187 0.27638 0.07108 2.54479 -2.53444 -0 -0 -1.97559 -0.07863 0 0 0 0 0 0 0 0 0 0 -0.05099 0.00643 0.06551 0 -0.29824 0 2.085 0.03914 0 -2.29724
LYS_25 -5.1072 0.16959 5.73819 -0.30681 0.03226 0.13926 2.37247 -2.50726 -0.0177 -0.10276 -2.35298 0.0117 0 0 0 0 0 0 0 0 0 0 -0.02597 0.15272 1.80365 0 0.05541 0 -1.6738 0.2196 0 -1.39964
ARG_26 -7.46493 0.56036 6.45627 -0.4388 0.06228 0.21865 3.09974 -3.04008 -0 -0 -3.20991 0.38484 0 0 0 0 -0.85405 0 0 0 0 0 0.03991 0.39119 2.082 0 -0.03194 0 -1.281 0.11687 0 -2.90858
ALA_27 -6.33056 0.52078 3.05236 -0.02171 0 0 2.68759 -2.688 -0 -0 -2.12976 -0.35411 0 0 0 0 0 0 0 0 0 0 0.03691 0 0 0 -0.24555 0 2.3386 -0.00382 0 -3.13726
LEU_28 -5.35885 0.35639 4.42159 -0.50259 0.37333 0.12211 2.33223 -2.39208 -0 -0 -2.23117 0.24319 0 0 0 0 0 0 0 0 0 0 0.17002 0.15435 0.39595 0 -0.26814 0 0.72952 -0.07068 0 -1.52485
LYS_29 -4.9692 0.29272 5.78622 -0.30357 0.02714 0.13691 2.40399 -2.51457 -0 -0 -2.00031 -0.01818 0 0 0 0 0 0 0 0 0 0 0.03709 0.03063 1.77938 0 -0.01189 0 -1.6738 -0.11482 0 -1.11224
LEU_30 -8.248 0.92901 3.7681 -0.48888 0.42176 0.1148 2.82313 -2.82857 -0.01349 -0.10739 -2.14074 0.20722 0 0 0 0 0 0 0 0 0 0 0.02185 0.26412 0.38342 0 -0.27355 0 0.72952 -0.12268 0 -4.56038
LYS_31 -7.51624 0.7716 6.88259 -0.41574 0.09757 0.20718 3.56462 -3.33483 -0 -0 -2.07658 -0.05023 0 0 0 0 0 0 0 0 0 0 0.0263 0.5742 1.6834 0 0.03171 0 -1.6738 0.57757 0 -0.65068
THR_32 -3.09616 0.1216 3.99168 -0.20089 0.14508 0.0725 1.52482 -1.8103 -0 -0 -1.22013 -0.08757 0 0 0 0 0 0 0 0 0 0 0.31743 0.00012 0.06283 0 -0.02035 2.27786 -1.425 1.07181 0 1.72534
LYS_33 -3.56274 0.16172 3.60474 -0.30483 0.02665 0.1369 1.48884 -1.6254 -0 -0 -0.468 -0.0132 0 0 0 0 0 0 0 0 0 0 -0.0011 0.06026 1.79039 0 -0.03406 0 -1.6738 0.3498 0 -0.06385
LEU_34 -4.97885 0.49614 1.53499 -0.53101 0.43317 0.15026 1.25938 -1.47207 -0 -0 -1.16433 0.15391 0 0 0 0 0 0 0 0 0 0 -0.03462 0.04804 0.14197 0 -0.18948 0 0.72952 -0.34021 0 -3.76319
GLY_35 -1.70278 0.11882 2.05897 -5e-05 0 0 1.05354 -1.09534 -0.0001 -0.00334 -0.42188 -0.39345 0 0 0 0 0 0 0 0 0 0 0.06346 0 0 0 -0.94295 0 1.2108 -0.27166 0 -0.32595
VAL_36 -5.93928 0.80002 2.52055 -0.30574 0.22288 0.06027 1.66539 -2.00707 -0.01349 -0.10739 -1.25882 -0.18397 0 0 0 0 0 0 0 0 0 0 0.14411 0.01848 0.04278 0 -0.49587 0 2.085 0.03035 0 -2.7218
SER_37 -4.7588 0.2605 5.19231 -0.02757 0 0.06474 3.14708 -2.41156 -0 -0 -2.85079 -0.48315 0 0 0 -1.42527 0 0 0 0 0 0 -0.02972 0.07633 0.16205 0 -0.44 0.6135 -1.1772 -0.15961 0 -4.24717
LEU_38 -5.82548 0.54838 3.0911 -0.70758 0.57858 0.27385 1.41927 -2.0679 -0.00023 -0.00064 -0.69992 0.10721 0 0 0 0 0 0 0 0 0 0 0.20493 0.00201 1.01502 0 -0.24255 0 0.72952 -0.12339 0 -1.6978
GLU_39 -4.27745 0.08015 5.65122 -0.47444 0.28574 1.49395 2.34405 -2.47467 -0.02815 -0.16191 -2.67648 -2.71269 0 0 0 0 -0.52805 0 0 0 0 0 0.64006 0.11581 0 3.95855 -0.25353 0 -2.5358 -0.07732 0 -1.63095
GLN_40 -6.32684 0.41868 6.59826 -0.25441 0.02758 0.20149 3.71517 -3.02857 -0.02802 -0.16461 -3.78963 -0.38652 0 0 0 -1.42527 -0.42797 0 0 0 0 0 0.28048 0.1106 0 2.98485 -0.11893 0 -1.0644 -0.16489 0 -2.84297
ALA_41 -6.26595 0.56919 3.15116 -0.02303 0 0 2.58586 -2.6858 -0 -0 -1.62764 -0.35948 0 0 0 0 0 0 0 0 0 0 0.19893 0 0 0 -0.20348 0 2.3386 -0.06369 0 -2.38534
VAL_42 -7.04739 0.75468 3.63957 -0.30875 0.23027 0.07071 2.76249 -2.7016 -0 -0 -1.92552 -0.15304 0 0 0 0 0 0 0 0 0 0 -0.03793 0.05158 0.18785 0 -0.26006 0 2.085 -0.05197 0 -2.7041
LEU_43 -6.79127 0.60739 4.27794 -0.71604 0.48834 0.28644 2.92811 -2.63268 -0.00245 -0.01518 -2.6087 0.15336 0 0 0 0 0 0 0 0 0 0 0.0102 0.01726 0.93603 0 -0.24373 0 0.72952 0.13406 0 -2.4414
LEU_44 -8.2121 0.99483 3.08911 -0.72152 0.4486 0.30787 2.50149 -2.65333 -0 -0 -2.25893 0.10406 0 0 0 0 0 0 0 0 0 0 0.76329 0.12151 0.98309 0 -0.2325 0 0.72952 0.2401 0 -3.79494
LEU_45 -9.71432 2.32876 3.32488 -0.49182 0.31388 0.11731 2.54156 -2.77484 -0 -0 -2.85669 0.24589 0 0 0 0 0 0 0 0 0 0 -0.00406 0.39193 0.55624 0 -0.21026 0 0.72952 0.36714 0 -5.13491
HIS_D:MP-NE2-connect_46 -10.6677 4.14887 7.30756 -2.99634 2.37391 2.28725 3.39968 -3.60522 -0 -2e-05 -5.91674 -0.8885 0 0 0 0 0 0 0.0524 0 0.07718 0.40153 -0.0128 0.01068 0 2.09983 -0.2045 0 0.13443 0.5321 0 -1.46636
ILE_47 -9.38589 2.20267 4.4804 -0.72132 1.38578 0.16568 2.71858 -2.88609 -0 -0 -4.17828 0.41187 0 0 0 0 0 0 0 0 0 0 0.1464 0.04228 0.57997 0 -0.38323 0 1.0317 0.41007 0 -3.97942
ALA_48 -6.3318 0.2634 4.35852 -0.0211 0 0 3.1826 -3.133 -0.00598 -0.03751 -2.62756 -0.33938 0 0 0 0 0 0 0 0 0 0 0.4011 0 0 0 -0.2513 0 2.3386 0.08362 0 -2.11978
ALA_49 -4.44675 0.4445 3.21765 -0.02257 0 0 1.84284 -2.19028 -0 -0 -0.84983 -0.32486 0 0 0 0 0 0 0 0 0 0 0.64761 0 0 0 -0.2109 0 2.3386 -0.16989 0 0.27611
VAL_50 -7.48044 0.58968 2.55613 -0.31152 0.26053 0.07104 2.52084 -2.42712 -0 -0 -0.40054 -0.10914 0 0 0 0 0 0 0 0 0 0 0.03918 0.11234 0.07756 0 -0.3146 0 2.085 -0.02657 0 -2.75761
LEU_51 -7.52642 0.54445 2.95504 -0.51966 0.48727 0.13425 1.6619 -2.43229 -0 -0 -1.12225 0.2441 0 0 0 0 0 0 0 0 0 0 0.00159 0.093 0.28225 0 -0.31235 0 0.72952 0.0663 0 -4.71332
GLY_52 -1.84346 0.10388 2.3603 -5e-05 0 0 1.18946 -1.20986 -0 -0 -0.82865 -0.38628 0 0 0 0 0 0 0 0 0 0 -0.01053 0 0 0 -1.44431 0 1.2108 -0.17804 0 -1.03674
THR_53 -4.39873 0.19323 4.20359 -0.10738 0.08703 0.06965 1.66495 -2.08218 -0.02363 -0.17074 -1.80448 -0.43656 0 0 0 0 0 0 0 0 0 0 0.19686 0.14082 0.19465 0 -0.75854 2.30338 -1.425 -0.12668 0 -2.27978
THR_54 -4.9668 0.22697 6.09332 -0.13101 0.07832 0.0845 3.64162 -2.70928 -0.00638 -0.06993 -4.36205 -0.03337 0 0 0 -1.41652 -0.63356 0 0 0 0 0 -0.01384 2e-05 0.04532 0 -0.38201 4.21233 -1.425 -0.19151 0 -1.95887
VAL_55 -6.95655 1.24669 2.21856 -0.26236 0.27091 0.04212 1.69841 -2.24693 -0 -0 -1.19843 0.52258 0 0 0 0 0 0 0 0 0 0 0.02895 0.4809 0.72615 0 0.04323 0 2.085 -0.22975 0 -1.53051
GLU_56 -4.51474 0.6717 5.27021 -0.45854 0.20739 1.43178 1.81161 -2.37455 -0.0279 -0.16498 -1.87541 -2.83364 0 0 0 0 0 0 0 0 0 0 0.18891 6e-05 0 4.00141 -0.20315 0 -2.5358 -0.19853 0 -1.60416
GLU_57 -5.98424 0.25321 7.53588 -0.20912 0.02542 0.31862 3.56843 -3.14693 -0.0279 -0.16498 -4.61366 -0.51742 0 0 0 -1.41652 -0.63356 0 0 0 0 0 -0.01058 0.26932 0 3.86323 -0.22215 0 -2.5358 -0.31442 0 -3.96318
ALA_58 -5.59294 0.14055 2.87383 -0.02208 0 0 2.43153 -2.48166 -0.01263 -0.09722 -1.77318 -0.36892 0 0 0 0 0 0 0 0 0 0 0.0729 0 0 0 -0.16387 0 2.3386 -0.13059 0 -2.78567
VAL_59 -6.88273 0.91946 3.33955 -0.30906 0.25021 0.07008 2.75363 -2.70172 -0.00021 -0.00155 -2.2306 -0.08602 0 0 0 0 0 0 0 0 0 0 -0.05678 0.09776 0.13279 0 -0.36644 0 2.085 0.12169 0 -2.86491
LYS_60 -4.81773 0.27327 5.20955 -0.30128 0.02569 0.12875 2.45083 -2.39102 -0 -0 -1.96102 0.00136 0 0 0 0 0 0 0 0 0 0 0.07993 0.06931 1.7642 0 0.03011 0 -1.6738 0.17395 0 -0.93789
ARG_61 -6.58601 0.30848 5.54402 -0.61845 0.10109 0.35933 2.44221 -2.88599 -0.01386 -0.12112 -2.20373 0.48119 0 0 0 0 0 0 0 0 0 0 -0.00642 0.25413 2.39799 0 -0.07728 0 -1.281 0.03987 0 -1.86555
ALA_62 -7.0178 1.24321 3.5313 -0.02162 0 0 3.40653 -3.02618 -0 -0 -2.61545 -0.35583 0 0 0 0 0 0 0 0 0 0 -0.0546 0 0 0 -0.25012 0 2.3386 -0.17621 0 -2.99816
LEU_63 -6.19831 0.68624 4.76875 -0.50007 0.48989 0.11863 2.67048 -2.63233 -0 -0 -2.7463 0.24518 0 0 0 0 0 0 0 0 0 0 0.18973 0.14518 0.46298 0 -0.25187 0 0.72952 -0.08097 0 -1.90328
LYS_64 -4.27308 0.19006 5.13261 -0.30274 0.02745 0.13254 2.16033 -2.27194 -0.00021 -0.00155 -1.64459 0.00765 0 0 0 0 0 0 0 0 0 0 0.02669 0.00799 1.7945 0 0.04683 0 -1.6738 0.08326 0 -0.55801
LEU_65 -8.266 0.92879 3.13034 -0.70268 0.65407 0.26428 2.55316 -2.61193 -0 -0 -2.02359 0.15591 0 0 0 0 0 0 0 0 0 0 0.16313 0.07279 1.04788 0 -0.27468 0 0.72952 -0.00277 0 -4.18181
LYS_66 -8.3686 1.32429 7.46048 -0.49874 0.12385 0.38546 3.77524 -3.60848 -0.00862 -0.02089 -3.43927 0.2312 0 0 0 0 0 0 0 0 0 0 -0.00482 0.44633 2.09337 0 0.04859 0 -1.6738 0.43639 0 -1.29803
THR_67 -2.94222 0.1216 3.92164 -0.20611 0.17011 0.07554 1.44332 -1.79439 -0 -0 -1.22145 -0.12073 0 0 0 0 0 0 0 0 0 0 -0.03347 0.00119 0.11479 0 -0.01217 2.28577 -1.425 0.71945 0 1.09786
LYS_68 -3.33669 0.13177 3.32827 -0.30585 0.02633 0.13973 1.26622 -1.5436 -0 -0 -0.39284 -0.00052 0 0 0 0 0 0 0 0 0 0 -0.05939 0.03224 1.72358 0 -0.04073 0 -1.6738 0.07643 0 -0.62885
LEU_69 -5.5645 0.88958 1.19764 -0.51877 0.47348 0.13362 1.08582 -1.44672 -0 -0 -0.52953 0.20954 0 0 0 0 0 0 0 0 0 0 0.12422 0.05452 0.242 0 -0.282 0 0.72952 -0.2307 0 -3.43228
GLY_70 -1.79436 0.07468 2.1414 -5e-05 0 0 1.01224 -1.13262 -0 -0 -0.5968 -0.38031 0 0 0 0 0 0 0 0 0 0 0.07097 0 0 0 -1.2894 0 1.2108 0.32418 0 -0.35928
VAL_71 -6.09492 1.31871 2.2418 -0.30399 0.20565 0.05792 1.5833 -1.91548 -0.00862 -0.02089 -1.61644 -0.03951 0 0 0 0 0 0 0 0 0 0 0.03768 0.01222 0.01209 0 -0.38353 0 2.085 0.79708 0 -2.03195
SER_72 -5.14056 0.37262 5.69754 -0.02745 0 0.06469 3.35891 -2.59787 -0 -0 -2.71868 -0.52531 0 0 0 -1.74713 0 0 0 0 0 0 -0.024 0.11547 0.16812 0 -0.44495 0.60461 -1.1772 0.18028 0 -3.84093
LEU_73 -6.52982 0.4421 3.29808 -0.6924 0.5289 0.25517 1.70177 -2.24197 -0 -0 -0.97695 0.13395 0 0 0 0 0 0 0 0 0 0 -0.03936 0.12382 1.05391 0 -0.27203 0 0.72952 -0.21526 0 -2.70058
GLU_74 -4.83188 0.28659 6.15475 -0.46668 0.26623 1.46094 2.65582 -2.67031 -0.02929 -0.14624 -3.16449 -2.99862 0 0 0 0 -0.42797 0 0 0 0 0 0.08454 0.17119 0 4.02116 -0.22945 0 -2.5358 -0.16074 0 -2.56026
GLN_75 -6.93185 0.75896 7.05738 -0.25501 0.03114 0.19344 4.10037 -3.31148 -0.02929 -0.14624 -3.91267 -0.40266 0 0 0 -1.74713 -0.85711 0 0 0 0 0 0.20887 0.02902 0 2.81162 -0.07126 0 -1.0644 -0.14454 0 -3.68284
ALA_76 -7.00407 0.65107 3.20222 -0.023 0 0 2.84869 -2.83551 -0 -0 -1.83502 -0.38595 0 0 0 0 0 0 0 0 0 0 0.14662 0 0 0 -0.19862 0 2.3386 0.03109 0 -3.06388
LEU_77 -8.05684 0.68956 3.35341 -0.4934 0.27751 0.12433 2.42923 -2.75487 -0 -0 -2.26837 0.19871 0 0 0 0 0 0 0 0 0 0 -0.01732 0.54022 0.34138 0 -0.27688 0 0.72952 0.00101 0 -5.18281
THR_78 -6.26769 0.34772 4.84276 -0.20412 0.14138 0.07512 3.27932 -2.80144 -0 -0 -3.84942 -0.14078 0 0 0 0 0 0 0 0 0 0 -0.03706 0.02014 0.15074 0 0.01402 2.28727 -1.425 0.20263 0 -3.36441
ILE_79 -8.96773 1.36458 3.01435 -0.50907 0.51868 0.10077 3.05211 -2.88648 -0 -0 -2.10776 0.04774 0 0 0 0 0 0 0 0 0 0 -0.06082 0.16007 0.60279 0 -0.42091 0 1.0317 0.35535 0 -4.70463
LEU_80 -8.42772 0.99775 3.2244 -0.49528 0.45056 0.11518 2.28574 -2.84879 -0 -0 -1.33243 0.24632 0 0 0 0 0 0 0 0 0 0 0.10483 0.0778 0.54922 0 -0.22626 0 0.72952 0.32505 0 -4.22411
ALA_81 -5.54743 0.57462 3.04001 -0.0226 0 0 2.32667 -2.49897 -0 -0 -2.12172 -0.37063 0 0 0 0 0 0 0 0 0 0 0.04164 0 0 0 -0.17539 0 2.3386 -0.00564 0 -2.42083
THR_82 -8.0091 0.50706 5.42556 -0.20424 0.14898 0.07448 3.6874 -3.17582 -0 -0 -3.49178 -0.12781 0 0 0 0 0 0 0 0 0 0 0.13985 0.04489 0.10054 0 -0.01608 2.33155 -1.425 0.09023 0 -3.89929
ALA_83 -6.10642 0.41665 3.87008 -0.02236 0 0 2.79635 -2.97525 -0 -0 -2.66334 -0.36507 0 0 0 0 0 0 0 0 0 0 0.28076 0 0 0 -0.24022 0 2.3386 0.23102 0 -2.43919
TRP_84 -6.90323 0.57413 4.69555 -1.32613 0.13525 0.50319 2.59275 -2.82343 -0 -0 -0.77923 -0.27356 0 0 0 0 0 0 0 0 0 0 0.00454 0.00204 0 1.74515 -0.32802 0 3.035 0.17758 0 1.03158
SER_85 -4.64284 0.51675 4.4008 -0.03358 0 0.07106 2.13124 -2.27139 -0.00865 -0.12153 -2.88498 -0.62396 0 0 0 0 -0.49996 0 0 0 0 0 0.03335 0.03648 1.05727 0 0.30379 1.72014 -1.1772 0.34536 0 -1.64785
LEU_86 -6.56735 0.7506 1.77367 -0.49373 0.41745 0.11742 1.32039 -1.86333 -0 -0 -0.29661 0.20253 0 0 0 0 0 0 0 0 0 0 -0.01328 0.14168 0.29946 0 -0.30594 0 0.72952 0.07109 0 -3.71644
GLY_87 -1.67788 0.12321 2.20466 -6e-05 0 0 1.0333 -1.0967 -0.00299 -0.02664 -0.62943 -0.39137 0 0 0 0 0 0 0 0 0 0 0.00522 0 0 0 -1.48288 0 1.2108 0.21841 0 -0.51235
THR_88 -4.927 0.73459 2.89152 -0.1878 0.141 0.065 1.58912 -1.87051 -0.00345 -0.03498 -1.29237 -0.90384 0 0 0 -0.01233 0 0 0 0 0 0 0.0012 0.02702 0.53976 0 -0.68347 2.28856 -1.425 1.09872 0 -1.96424
THR_89 -4.28791 0.42331 4.4674 -0.11227 0.06375 0.07503 2.51305 -2.17157 -0 -0 -2.43151 -0.64122 0 0 0 -0.58964 0 0 0 0 0 0 -0.01639 0.0301 0.03414 0 -0.43415 2.28957 -1.425 0.62839 0 -1.58491
VAL_90 -5.45091 0.6731 2.07457 -0.3045 0.23244 0.06865 1.79007 -1.95571 -0 -0 -1.00863 -0.07918 0 0 0 0 0 0 0 0 0 0 -0.07176 0.00832 0.18853 0 -0.26806 0 2.085 -0.15088 0 -2.16896
GLU_91 -4.31362 0.19186 5.05091 -0.46338 0.24228 1.45145 1.79533 -2.23836 -0.02498 -0.15159 -2.08922 -2.96363 0 0 0 0 0 0 0 0 0 0 0.28409 0.02025 0 3.99144 -0.2871 0 -2.5358 -0.15941 0 -2.19947
GLU_92 -6.41777 0.4094 7.2638 -0.4449 0.05007 0.83685 3.43788 -3.07832 -0.04899 -0.30333 -3.47304 -0.4797 0 0 0 -0.57731 -0.92077 0 0 0 0 0 0.19126 0.46554 0 3.38355 -0.28424 0 -2.5358 -0.41971 0 -2.94554
ALA_93 -5.6194 0.24013 2.17665 -0.02235 0 0 2.31674 -2.36155 -0 -0 -1.6639 -0.38704 0 0 0 0 0 0 0 0 0 0 0.08047 0 0 0 -0.30668 0 2.3386 -0.35677 0 -3.56508
VAL_94 -5.73545 0.57477 2.51926 -0.30007 0.19794 0.06623 2.1997 -2.18551 -0 -0 -1.80303 -0.02344 0 0 0 0 0 0 0 0 0 0 -0.05166 0.00026 0.01551 0 -0.38736 0 2.085 0.21284 0 -2.615
LYS_95 -4.63915 0.2004 5.09429 -0.31086 0.02787 0.14413 2.31898 -2.27548 -0.02355 -0.1434 -2.20554 -0.0137 0 0 0 0 0 0 0 0 0 0 0.0066 0.02775 1.73701 0 -0.01402 0 -1.6738 0.20879 0 -1.53368
ARG_96 -7.63649 0.4609 6.72284 -0.46297 0.09391 0.25059 3.42299 -3.2165 -0 -0 -3.24354 0.33112 0 0 0 0 -0.92077 0 0 0 0 0 0.17941 1.17093 2.03614 0 -0.11307 0 -1.281 -0.2232 0 -2.42869
ALA_97 -5.99305 0.43507 2.91882 -0.02192 0 0 2.59631 -2.57245 -0 -0 -2.06347 -0.38717 0 0 0 0 0 0 0 0 0 0 0.11175 0 0 0 -0.30347 0 2.3386 -0.21983 0 -3.16081
LEU_98 -5.29177 0.44135 4.65445 -0.72235 0.56713 0.30144 2.52519 -2.4865 -0 -0 -1.24075 0.16912 0 0 0 0 0 0 0 0 0 0 0.26815 0.01199 0.94825 0 -0.25607 0 0.72952 -0.12513 0 0.49401
LYS_99 -4.70057 0.33631 5.55379 -0.30523 0.02681 0.13576 2.71796 -2.52952 -0 -0 -1.73831 -0.01054 0 0 0 0 0 0 0 0 0 0 0.05709 0.0233 1.73628 0 0.01235 0 -1.6738 -0.0604 0 -0.41874
LEU_100 -9.08702 1.12762 3.65445 -0.48919 0.39933 0.11623 3.19075 -2.98609 -0.01702 -0.08892 -2.11138 0.2128 0 0 0 0 0 0 0 0 0 0 0.01456 0.33378 0.39602 0 -0.26787 0 0.72952 -0.06048 0 -4.93291
LYS_101 -7.27853 0.8303 6.27673 -0.46221 0.0909 0.28925 3.59496 -3.14512 -0 -0 -2.85139 0.27706 0 0 0 0 0 0 0 0 0 0 0.26056 0.22407 2.02808 0 0.0481 0 -1.6738 0.63897 0 -0.85209
THR_102 -3.2295 0.10442 3.53812 -0.12049 0.06719 0.05946 1.55503 -1.80675 -0 -0 -0.48936 -0.92278 0 0 0 0 0 0 0 0 0 0 0.33052 0.06339 0.26062 0 -0.10334 2.31179 -1.425 0.52292 0 0.71624
LYS_103 -3.75032 0.19181 4.55304 -0.43185 0.07074 0.24821 2.35724 -1.95569 -0 -0 -2.3135 -0.1145 0 0 0 0 -0.54658 0 0 0 0 0 0.02679 0.04351 2.39004 0 -0.10527 0 -1.6738 -0.10257 0 -1.11269
LEU_104 -5.44757 0.82917 1.32475 -0.51329 0.40172 0.13241 1.30755 -1.39857 -0 -0 -0.89262 0.1744 0 0 0 0 0 0 0 0 0 0 0.56713 0.15925 0.24842 0 -0.26585 0 0.72952 -0.02421 0 -2.66781
GLY_105 -1.72198 0.08428 2.0005 -5e-05 0 0 1.01493 -1.07454 -0.00083 -0.02345 -0.40718 -0.35673 0 0 0 0 0 0 0 0 0 0 0.29853 0 0 0 -1.35052 0 1.2108 0.3966 0 0.07035
VAL_106 -6.09648 0.70815 1.96576 -0.30996 0.2255 0.06333 1.61742 -1.88738 -0.01702 -0.08892 -1.23028 -0.22769 0 0 0 0 0 0 0 0 0 0 -0.01856 0.0105 0.0822 0 -0.4925 0 2.085 0.35062 0 -3.26029
SER_107 -4.41655 0.13356 4.87696 -0.02667 0 0.06242 3.0182 -2.31048 -0 -0 -2.68298 -0.48965 0 0 0 -1.64093 0 0 0 0 0 0 -0.02978 0.01588 0.15572 0 -0.45302 0.65374 -1.1772 -0.29958 0 -4.61034
LEU_108 -5.06482 0.31792 2.94557 -0.50124 0.54814 0.12086 1.78319 -1.94822 -0 -0 -0.49779 0.22353 0 0 0 0 0 0 0 0 0 0 0.33356 0.07959 0.3305 0 -0.27833 0 0.72952 -0.22117 0 -1.09919
ASP_109 -3.87517 0.2369 4.81869 -0.11143 0.00852 0.35166 2.10136 -2.19011 -0 -0 -2.07941 -0.31122 0 0 0 0 -0.85711 0 0 0 0 0 0.94855 0.30294 0 1.7385 0.21061 0 -2.2837 0.27509 0 -0.71534
GLN_110 -7.38099 0.50845 6.43643 -0.264 0.0551 0.22417 3.42962 -3.19945 -0.02385 -0.13912 -2.25095 -0.44547 0 0 0 -1.64093 0 0 0 0 0 0 -0.04233 0.31388 0 2.76612 -0.05403 0 -1.0644 0.317 0 -2.45475
ALA_111 -7.10644 1.0153 3.69511 -0.02114 0 0 3.34099 -3.03343 -0 -0 -2.31134 -0.36994 0 0 0 0 0 0 0 0 0 0 0.01863 0 0 0 -0.25629 0 2.3386 -0.02492 0 -2.71484
LEU_112 -8.94479 0.87991 4.30355 -0.50312 0.375 0.12422 3.06562 -3.10242 -0 -0 -2.30794 0.20777 0 0 0 0 0 0 0 0 0 0 0.62298 0.2259 0.37579 0 -0.27592 0 0.72952 -0.0964 0 -4.32035
TRP_113 -10.3437 0.81782 3.06972 -0.98743 0.13454 0.32592 2.69023 -2.87374 -0 -0 -1.90365 -0.47722 0 0 0 0 0 0 0 0 0 0 0.63679 0.27153 0 1.77863 0.03046 0 3.035 -0.1927 0 -3.98778
ILE_114 -9.77763 1.51005 2.57542 -0.51163 0.57954 0.10115 3.09363 -2.99054 -0 -0 -2.4822 0.0686 0 0 0 0 0 0 0 0 0 0 0.0771 0.08615 0.62287 0 -0.44894 0 1.0317 -0.03565 0 -6.50036
LEU_115 -9.06714 0.88153 2.3652 -0.50391 0.41522 0.1238 2.51264 -2.70902 -0 -0 -1.56433 0.23254 0 0 0 0 0 0 0 0 0 0 0.07824 0.12658 0.39028 0 -0.26531 0 0.72952 0.16149 0 -6.09266
ILE_116 -8.59793 0.41845 3.02606 -0.50727 0.5772 0.09858 2.8829 -2.79326 -0 -0 -1.85788 0.1255 0 0 0 0 0 0 0 0 0 0 -0.05838 0.03198 0.51509 0 -0.46321 0 1.0317 0.26317 0 -5.30728
ALA_117 -6.20193 0.7414 3.26468 -0.02188 0 0 2.71731 -2.67153 -0.00343 -0.06617 -2.21102 -0.34572 0 0 0 0 0 0 0 0 0 0 0.08154 0 0 0 -0.10827 0 2.3386 0.36087 0 -2.12556
ALA_118 -6.01149 0.3784 4.12426 -0.0218 0 0 2.93462 -3.01573 -0 -0 -3.00725 -0.36657 0 0 0 0 0 0 0 0 0 0 0.12753 0 0 0 -0.21753 0 2.3386 0.12938 0 -2.60757
ALA_119 -3.80562 0.31725 2.86593 -0.02216 0 0 1.66525 -2.01429 -0 -0 -1.1683 -0.3389 0 0 0 0 0 0 0 0 0 0 0.11546 0 0 0 -0.21297 0 2.3386 -0.06151 0 -0.32126
SER_120 -3.96325 0.10811 4.28788 -0.02931 0 0.02277 1.58424 -2.06679 -0.00865 -0.12153 -2.36651 -0.50075 0 0 0 0 -0.28828 0 0 0 0 0 0.22283 0.02838 0.49498 0 0.30037 2.13334 -1.1772 -0.06344 0 -1.40282
LEU_121 -6.37622 1.12689 2.17994 -0.49333 0.37194 0.12009 1.41883 -1.95269 -0 -0 -0.64803 0.20394 0 0 0 0 0 0 0 0 0 0 0.35239 0.41065 0.38889 0 -0.27044 0 0.72952 -0.03426 0 -2.47188
GLY_122 -1.7145 0.05408 2.24784 -5e-05 0 0 1.11971 -1.14702 -0 -0 -0.85971 -0.40415 0 0 0 0 0 0 0 0 0 0 -0.04042 0 0 0 -1.3384 0 1.2108 -0.04778 0 -0.91961
THR_123 -4.8437 0.52841 4.01913 -0.10491 0.06925 0.06659 1.78574 -2.05352 -0.00533 -0.07332 -2.27485 -0.44909 0 0 0 0 0 0 0 0 0 0 0.0301 0.00087 0.22526 0 -0.79495 2.28526 -1.425 0.10476 0 -2.90929
THR_124 -4.93228 0.19618 5.98137 -0.11276 0.07016 0.07446 3.37478 -2.68102 -3e-05 -0.00045 -3.59532 -0.60537 0 0 0 -1.68826 0 0 0 0 0 0 0.05389 0.11552 0.0546 0 -0.4793 2.28828 -1.425 -0.01129 0 -3.32183
VAL_125 -5.95875 1.45279 2.30316 -0.27243 0.21964 0.04415 1.61263 -2.10333 -0 -0 -0.85567 0.49956 0 0 0 0 0 0 0 0 0 0 0.16689 0.05337 0.70603 0 0.02834 0 2.085 -0.17516 0 -0.19378
GLU_126 -5.17553 0.74719 6.5423 -0.45948 0.18559 1.42812 2.81282 -2.85755 -0.0252 -0.16003 -3.78704 -2.62815 0 0 0 0 -0.54658 0 0 0 0 0 0.19623 0.00307 0 3.96557 -0.24139 0 -2.5358 -0.22887 0 -2.76472
GLU_127 -6.20299 0.58803 7.51181 -0.21114 0.02677 0.30284 3.57952 -3.16647 -0.0252 -0.16003 -3.59324 -0.53001 0 0 0 -1.68826 0 0 0 0 0 0 0.21519 0.13256 0 3.52692 -0.33191 0 -2.5358 -0.43203 0 -2.99344
ALA_128 -6.00845 0.19646 2.54787 -0.02077 0 0 2.51046 -2.58364 -0.00193 -0.0076 -1.86448 -0.36116 0 0 0 0 0 0 0 0 0 0 0.01214 0 0 0 -0.2233 0 2.3386 -0.26807 0 -3.73387
VAL_129 -7.03567 1.16918 2.89694 -0.30833 0.2468 0.06987 2.72597 -2.57212 -0 -0 -2.0485 -0.09511 0 0 0 0 0 0 0 0 0 0 0.00153 0.04479 0.0433 0 -0.40223 0 2.085 0.21202 0 -2.96658
LYS_130 -4.85435 0.16644 5.02534 -0.30859 0.02803 0.14163 2.30606 -2.34613 -0 -0 -1.87314 0.01745 0 0 0 0 0 0 0 0 0 0 0.20943 0.01558 1.71232 0 -0.0094 0 -1.6738 0.13451 0 -1.30862
ARG_131 -6.00611 0.41687 4.72561 -0.61788 0.16924 0.34933 2.34245 -2.41671 -0 -0 -2.22929 0.27459 0 0 0 0 0 0 0 0 0 0 0.12518 0.16786 2.52885 0 -0.05175 0 -1.281 -0.0736 0 -1.57635
ALA_132 -7.03762 1.21705 3.26249 -0.02285 0 0 3.00875 -2.93287 -0 -0 -2.48462 -0.3805 0 0 0 0 0 0 0 0 0 0 0.15279 0 0 0 -0.23847 0 2.3386 -0.1457 0 -3.26296
LEU_133 -5.64234 0.34467 4.43806 -0.51439 0.41121 0.12969 2.37283 -2.41037 -0 -0 -2.69869 0.27268 0 0 0 0 0 0 0 0 0 0 0.7518 0.02899 0.28388 0 -0.31329 0 0.72952 -0.23701 0 -2.05277
LYS_134 -4.34351 0.16041 5.11921 -0.30274 0.02835 0.13271 2.16975 -2.25165 -0 -0 -1.874 0.00058 0 0 0 0 0 0 0 0 0 0 0.21938 0.01153 1.83596 0 0.05337 0 -1.6738 0.05596 0 -0.6585
LEU_135 -7.87057 0.73532 3.4218 -0.4932 0.43225 0.11447 2.70979 -2.70132 -0.00078 -0.01028 -1.95798 0.24053 0 0 0 0 0 0 0 0 0 0 0.01627 0.14949 0.43247 0 -0.25883 0 0.72952 0.15443 0 -4.15662
LYS_136 -7.47202 0.85814 6.69969 -0.48391 0.09448 0.35423 3.39593 -3.26822 -0.01574 -0.04549 -3.13254 0.24031 0 0 0 0 0 0 0 0 0 0 -0.00562 0.25869 2.07641 0 0.07206 0 -1.6738 0.55358 0 -1.49383
THR_137 -3.04245 0.09826 3.94463 -0.20502 0.16352 0.07465 1.49971 -1.79073 -0 -0 -1.3348 -0.0755 0 0 0 0 0 0 0 0 0 0 -0.02547 0.01037 0.0782 0 -0.02679 2.29297 -1.425 0.86607 0 1.10261
LYS_138 -3.31059 0.13859 3.14969 -0.30809 0.02759 0.14339 1.23116 -1.53314 -0 -0 -0.43272 -0.02338 0 0 0 0 0 0 0 0 0 0 -0.02864 0.02169 1.79647 0 -0.05824 0 -1.6738 0.15131 0 -0.70871
LEU_139 -5.96821 1.08243 0.77911 -0.53388 0.56051 0.1339 1.35148 -1.55243 -0 -0 -1.00062 -0.01023 0 0 0 0 0 0 0 0 0 0 0.18011 0.04633 2.79871 0 -0.2705 0 0.72952 -0.29124 0 -1.96502
GLY_140 -1.71458 0.07155 2.04177 -5e-05 0 0 0.99533 -1.08791 -0 -0 -0.51731 -0.36475 0 0 0 0 0 0 0 0 0 0 0.25325 0 0 0 -1.27149 0 1.2108 0.12503 0 -0.25835
VAL_141 -5.82125 1.06499 2.0885 -0.29905 0.19946 0.05598 1.49002 -1.81361 -0.01652 -0.05577 -1.60028 -0.06983 0 0 0 0 0 0 0 0 0 0 0.03432 0.045 0.01533 0 -0.42145 0 2.085 0.56889 0 -2.45025
SER_142 -4.42011 0.13708 4.66213 -0.02781 0 0.06495 2.79457 -2.18283 -0 -0 -2.3398 -0.48794 0 0 0 -1.38951 0 0 0 0 0 0 -0.02194 0.05018 0.16697 0 -0.44522 0.67555 -1.1772 0.11048 0 -3.83046
LEU_143 -6.60973 0.47188 2.17773 -0.70759 0.45249 0.27693 1.78817 -1.9926 -0 -0 -0.65175 0.10905 0 0 0 0 0 0 0 0 0 0 -0.00282 0.06248 0.96247 0 -0.24023 0 0.72952 -0.1193 0 -3.2933
LYS_144 -5.63959 0.16864 5.91142 -0.75684 0.37938 0.67707 1.80769 -2.56986 -0.02302 -0.11567 -1.98545 -0.20982 0 0 0 0 0 0 0 0 0 0 0.08214 0.27451 3.548 0 0.00342 0 -1.6738 0.13197 0 0.01017
GLN_145 -6.94201 0.41086 6.78073 -0.25331 0.03349 0.19395 3.40111 -3.08449 -0 -0 -3.3866 -0.42143 0 0 0 -1.38951 -0.58568 0 0 0 0 0 0.4965 0.04175 0 2.76434 -0.1222 0 -1.0644 0.01312 0 -3.11379
ALA_146 -6.63629 0.49328 3.29156 -0.02124 0 0 2.74769 -2.78943 -0 -0 -1.82405 -0.34356 0 0 0 0 0 0 0 0 0 0 0.33455 0 0 0 -0.06585 0 2.3386 0.02385 0 -2.4509
LEU_147 -10.0198 1.13335 3.75142 -0.48757 0.2522 0.11973 2.88853 -3.18808 -0 -0 -2.28105 0.18573 0 0 0 0 0 0 0 0 0 0 0.72573 0.6079 0.37568 0 -0.27373 0 0.72952 0.02233 0 -5.45814
TRP_148 -8.88625 0.55879 4.51459 -0.99509 0.1889 0.64188 2.96573 -3.07461 -0 -0 -2.68823 -0.52152 0 0 0 0 0 0 0 0 0 0 0.13246 0.38911 0 2.92753 -0.21951 0 3.035 0.14702 0 -0.8842
PHE_149 -9.27063 1.09918 2.7608 -0.5823 0.05449 0.19584 2.61251 -2.81951 -0 -0 -2.27488 -0.11944 0 0 0 0 0 0 0 0 0 0 0.41714 1.30322 0 2.81587 0.03442 0 1.4028 0.23897 0 -2.13154
LEU_150 -9.04089 1.96004 2.65034 -0.51073 0.55367 0.11754 2.57248 -2.76005 -0 -0 -1.578 0.31131 0 0 0 0 0 0 0 0 0 0 0.57629 0.16574 0.48938 0 -0.23958 0 0.72952 0.20258 0 -3.80037
ILE_151 -8.33785 0.91189 4.52386 -0.5214 0.68889 0.10564 3.08397 -3.13184 -0 -0 -2.09955 0.04214 0 0 0 0 0 0 0 0 0 0 -0.01141 0.08866 0.76933 0 -0.32466 0 1.0317 0.20236 0 -2.97828
LEU_152 -9.98757 1.21919 4.14662 -0.70865 0.36998 0.26982 3.47917 -3.40103 -0.00785 -0.08231 -2.69291 0.1552 0 0 0 0 0 0 0 0 0 0 0.09613 0.08478 0.85348 0 -0.19748 0 0.72952 0.39872 0 -5.2752
ALA_153 -6.30163 0.26094 4.22287 -0.02204 0 0 3.09243 -3.12186 -0 -0 -2.97725 -0.36681 0 0 0 0 0 0 0 0 0 0 0.28506 0 0 0 -0.25238 0 2.3386 0.29593 0 -2.54614
ALA_154 -3.68789 0.12094 2.84959 -0.0226 0 0 1.60737 -1.92851 -0 -0 -0.51451 -0.38733 0 0 0 0 0 0 0 0 0 0 0.18069 0 0 0 -0.27622 0 2.3386 -0.17323 0 0.10689
GLN_155 -7.53639 1.13606 4.40274 -0.26429 0.04202 0.2059 2.21486 -2.83903 -0.00785 -0.08231 -1.14865 -0.47946 0 0 0 0 0 0 0 0 0 0 -0.01202 0.05916 0 2.83255 0.0742 0 -1.0644 0.05465 0 -2.41225
LEU_156 -6.94226 0.58768 2.12899 -0.51197 0.47228 0.12963 1.43909 -2.04405 -0 -0 -0.68068 0.2156 0 0 0 0 0 0 0 0 0 0 -0.01873 0.06854 0.34096 0 -0.29495 0 0.72952 0.0926 0 -4.28776
GLY_157 -1.69765 0.0771 2.30978 -5e-05 0 0 1.10678 -1.1451 -0 -0 -0.82701 -0.4102 0 0 0 0 0 0 0 0 0 0 -0.135 0 0 0 -1.35968 0 1.2108 0.00043 0 -0.8698
THR_158 -4.65977 0.52837 2.59204 -0.19661 0.15471 0.06569 1.54545 -1.76892 -0 -0 -1.19473 -0.80632 0 0 0 -0.15768 0 0 0 0 0 0 -0.01545 0.00992 0.7707 0 -0.76557 2.29003 -1.425 0.57948 0 -2.45367
THR_159 -4.18471 0.38103 4.22681 -0.11228 0.06972 0.07474 2.39344 -2.12273 -0.00141 -0.02003 -2.29557 -0.58076 0 0 0 -0.56321 0 0 0 0 0 0 -0.00934 0.03707 0.04191 0 -0.44999 2.29833 -1.425 0.271 0 -1.97097
VAL_160 -5.37552 1.06413 2.46636 -0.28672 0.25991 0.04844 1.43156 -1.99336 -0 -0 -0.84964 0.49556 0 0 0 0 0 0 0 0 0 0 0.01509 0.12221 0.64432 0 0.08367 0 2.085 -0.23179 0 -0.02077
GLU_161 -4.74912 0.64166 5.41882 -0.46359 0.23497 1.45308 1.93982 -2.48703 -0.029 -0.15395 -2.06419 -2.83724 0 0 0 0 0 0 0 0 0 0 0.03185 0.01025 0 4.00819 -0.27604 0 -2.5358 -0.25838 0 -2.1157
GLU_162 -6.63048 0.32751 7.60522 -0.64867 0.1677 1.20485 3.26845 -3.12851 -0.04155 -0.24382 -2.98744 -0.57276 0 0 0 -0.40553 -0.80979 0 0 0 0 0 0.16154 0.01411 0 3.37065 -0.26502 0 -2.5358 -0.41373 0 -2.56308
ALA_163 -5.99573 0.21282 2.74453 -0.02116 0 0 2.26521 -2.51389 -0.00141 -0.02003 -1.89003 -0.35956 0 0 0 0 0 0 0 0 0 0 0.14786 0 0 0 -0.27498 0 2.3386 -0.25507 0 -3.62283
VAL_164 -6.72114 1.0026 3.00868 -0.31173 0.27349 0.07144 2.61052 -2.52027 -0 -0 -2.03365 -0.15444 0 0 0 0 0 0 0 0 0 0 0.01795 0.00388 0.11634 0 -0.37422 0 2.085 0.04856 0 -2.87698
LYS_165 -5.1741 0.25946 5.77456 -0.31182 0.03181 0.14585 2.57219 -2.55334 -0.01255 -0.08987 -2.43979 0.0327 0 0 0 0 0 0 0 0 0 0 0.07178 0.11136 1.66567 0 -0.05691 0 -1.6738 0.05015 0 -1.59665
ARG_166 -8.43282 0.68648 6.81423 -0.45037 0.07169 0.2291 3.41425 -3.37427 -0 -0 -2.97003 0.38245 0 0 0 0 -0.80979 0 0 0 0 0 -0.00018 0.33517 2.06426 0 -0.04674 0 -1.281 -0.03218 0 -3.39975
ALA_167 -6.52776 0.60468 2.90406 -0.02192 0 0 2.82443 -2.7242 -0 -0 -2.28312 -0.3837 0 0 0 0 0 0 0 0 0 0 0.01952 0 0 0 -0.27899 0 2.3386 -0.17015 0 -3.69854
LEU_168 -5.38766 0.33296 5.06311 -0.716 0.5518 0.28808 2.54201 -2.60134 -0 -0 -2.10806 0.17385 0 0 0 0 0 0 0 0 0 0 0.40347 0.00187 0.93629 0 -0.25383 0 0.72952 -0.15547 0 -0.19941
LYS_169 -4.81333 0.20386 5.3817 -0.30323 0.02629 0.13335 2.32329 -2.43538 -0 -0 -2.09889 0.00541 0 0 0 0 0 0 0 0 0 0 0.24767 0.05474 1.74444 0 0.02408 0 -1.6738 0.01269 0 -1.1671
LEU_170 -8.76663 0.8548 3.41968 -0.52664 0.26196 0.12432 3.09641 -2.87381 -0.01443 -0.08896 -2.30244 0.01253 0 0 0 0 0 0 0 0 0 0 0.22041 0.2675 3.33202 0 -0.26925 0 0.72952 -0.02806 0 -2.55106
LYS_171 -6.60935 0.54802 6.337 -0.40735 0.08569 0.19212 3.53101 -3.09112 -0 -0 -2.94325 -0.04147 0 0 0 0 0 0 0 0 0 0 0.19936 0.22434 1.59329 0 0.01922 0 -1.6738 0.81888 0 -1.21742
THR_172 -3.00022 0.0977 3.77929 -0.20134 0.13857 0.07226 1.37904 -1.71577 -0 -0 -1.04931 -0.08638 0 0 0 0 0 0 0 0 0 0 0.06145 0.00025 0.07666 0 -0.02496 2.29062 -1.425 1.19218 0 1.58504
LYS_173 -3.27982 0.09292 3.34022 -0.30836 0.02789 0.14261 1.30745 -1.52878 -0 -0 -0.42806 -0.03453 0 0 0 0 0 0 0 0 0 0 0.1161 0.01479 1.85063 0 -0.0913 0 -1.6738 0.25262 0 -0.1994
LEU_174 -6.1216 0.86256 0.92928 -0.52242 0.45651 0.13928 1.33307 -1.52193 -0 -0 -0.9722 0.15968 0 0 0 0 0 0 0 0 0 0 -0.00464 0.14334 0.21882 0 -0.23393 0 0.72952 -0.23114 0 -4.63579
GLY_175 -1.84236 0.08848 2.20573 -5e-05 0 0 1.17713 -1.17643 -0.00304 -0.06603 -0.5001 -0.38388 0 0 0 0 0 0 0 0 0 0 0.18267 0 0 0 -1.11274 0 1.2108 -0.02664 0 -0.24645
VAL_176 -6.24787 0.98118 2.20781 -0.31378 0.23454 0.06516 1.61881 -1.98154 -0.01443 -0.08896 -1.17188 -0.24287 0 0 0 0 0 0 0 0 0 0 -0.00109 0.03393 0.09793 0 -0.48027 0 2.085 -0.0181 0 -3.23641
SER_177 -4.36176 0.19854 4.86872 -0.02854 0 0.06718 3.10042 -2.30073 -0 -0 -2.96658 -0.4798 0 0 0 -1.73309 0 0 0 0 0 0 -0.03436 0.04745 0.13045 0 -0.5026 0.6489 -1.1772 -0.2435 0 -4.76652
LEU_178 -6.01215 0.44589 1.72181 -0.50696 0.64751 0.11927 1.7063 -1.87049 -0 -0 -0.7427 0.26711 0 0 0 0 0 0 0 0 0 0 0.11324 0.01829 0.2877 0 -0.29038 0 0.72952 -0.15196 0 -3.518
GLU_179 -4.62597 0.18931 5.73479 -0.33757 0.05518 0.40214 2.28868 -2.5557 -0 -0 -3.07005 -0.60938 0 0 0 0 -0.58568 0 0 0 0 0 0.53577 0.07582 0 3.48041 -0.17148 0 -2.5358 -0.09719 0 -1.82671
GLN_180 -7.45495 0.62914 7.07898 -0.2556 0.03371 0.19385 3.58606 -3.21151 -0.00304 -0.06603 -3.30998 -0.39819 0 0 0 -1.73309 -0.64132 0 0 0 0 0 0.43001 0.0371 0 2.78041 -0.08696 0 -1.0644 -0.04049 0 -3.49629
ALA_181 -6.84552 0.64029 3.47903 -0.0225 0 0 2.93566 -2.91477 -0 -0 -2.47994 -0.37757 0 0 0 0 0 0 0 0 0 0 -0.01686 0 0 0 -0.23887 0 2.3386 -0.10162 0 -3.60408
ALA_182 -6.13118 0.64356 3.69148 -0.02286 0 0 3.19283 -2.8623 -0 -0 -2.55948 -0.38781 0 0 0 0 0 0 0 0 0 0 0.54679 0 0 0 -0.25846 0 2.3386 -0.23381 0 -2.04264
LYS_183 -7.91865 0.45157 7.56705 -0.3075 0.02719 0.13801 4.47424 -3.49683 -0 -0 -5.53005 0.00708 0 0 0 0 -1.42585 0 0 0 0 0 0.61127 0.07919 1.75209 0 -0.03672 0 -1.6738 -0.26805 0 -5.54976
ILE_184 -8.26628 0.70352 2.50096 -0.51469 0.61849 0.10238 2.6877 -2.71222 -0 -0 -1.46172 0.06974 0 0 0 0 0 0 0 0 0 0 0.05461 0.10897 0.64923 0 -0.41672 0 1.0317 -0.05947 0 -4.9038
LEU_185 -9.431 1.45801 2.48933 -0.49528 0.3638 0.11481 2.51384 -2.87245 -0 -0 -1.52225 0.2444 0 0 0 0 0 0 0 0 0 0 0.23716 0.18476 0.35906 0 -0.27889 0 0.72952 0.10346 0 -5.80174
ALA_186 -5.9212 0.69632 2.98691 -0.02167 0 0 2.95983 -2.78152 -0 -0 -2.23952 -0.35991 0 0 0 0 0 0 0 0 0 0 0.74869 0 0 0 -0.29705 0 2.3386 -0.03435 0 -1.92486
ALA_187 -5.95326 0.51539 3.16069 -0.02214 0 0 2.93555 -2.79457 -0 -0 -2.51781 -0.34589 0 0 0 0 0 0 0 0 0 0 0.44889 0 0 0 -0.3283 0 2.3386 -0.05741 0 -2.62027
ALA_188 -5.99797 0.66799 3.5536 -0.02203 0 0 2.85989 -2.89778 -0 -0 -2.44775 -0.3498 0 0 0 0 0 0 0 0 0 0 0.04197 0 0 0 -0.32817 0 2.3386 -0.09538 0 -2.67683
ALA_189 -3.94748 0.4536 2.40934 -0.02164 0 0 1.68902 -1.92504 -0 -0 -0.41927 -0.38141 0 0 0 0 0 0 0 0 0 0 0.02326 0 0 0 -0.15132 0 2.3386 -0.02803 0 0.03964
ALA_190 -4.17283 0.49872 1.67079 -0.02259 0 0 1.26085 -1.7793 -0 -0 -0.13488 -0.34344 0 0 0 0 0 0 0 0 0 0 0.05142 0 0 0 -0.01432 0 2.3386 -0.06832 0 -0.71528
LEU_191 -5.88837 0.62321 2.08523 -0.49332 0.27 0.1252 1.20433 -1.84167 -0 -0 -0.69802 0.16733 0 0 0 0 0 0 0 0 0 0 -0.03788 0.7531 0.34307 0 -0.30023 0 0.72952 -0.21326 0 -3.17177
GLY_192 -1.53638 0.0475 2.10806 -5e-05 0 0 1.00168 -1.03983 -0 -0 -0.74654 -0.40722 0 0 0 0 0 0 0 0 0 0 -0.06626 0 0 0 -1.39072 0 1.2108 -0.1228 0 -0.94176
THR_193 -4.22581 0.61516 2.30658 -0.18818 0.14183 0.06451 1.38054 -1.59437 -0.00063 -0.01165 -1.4354 -0.87178 0 0 0 0 0 0 0 0 0 0 -0.01257 0.03193 0.67344 0 -0.73912 2.29191 -1.425 0.61853 0 -2.38006
THR_194 -4.22581 0.48193 4.35806 -0.11538 0.06646 0.0789 2.48296 -2.09822 -0 -0 -2.59457 -0.56309 0 0 0 -0.39807 0 0 0 0 0 0 0.0634 0.10063 0.04226 0 -0.41953 2.29242 -1.425 0.42093 0 -1.45173
VAL_195 -5.39919 1.20688 2.54183 -0.28071 0.2312 0.04664 1.42632 -1.9895 -0 -0 -0.90981 0.4951 0 0 0 0 0 0 0 0 0 0 -0.02176 0.01443 0.63136 0 0.09359 0 2.085 -0.24425 0 -0.07285
GLU_196 -4.63983 0.62792 5.30042 -0.45846 0.20172 1.43074 1.85226 -2.41924 -0.02721 -0.1583 -1.95329 -2.81117 0 0 0 0 0 0 0 0 0 0 -0.033 0.005 0 3.98446 -0.21003 0 -2.5358 -0.19802 0 -2.04183
GLU_197 -5.72031 0.31337 7.22022 -0.45249 0.05935 0.90132 3.22625 -2.97863 -0.02784 -0.16995 -4.12567 -0.44729 0 0 0 -0.39807 -0.54043 0 0 0 0 0 0.30297 0.00504 0 3.32608 -0.27437 0 -2.5358 -0.36543 0 -2.68168
ALA_198 -5.49932 0.48774 2.54898 -0.02308 0 0 2.11991 -2.43909 -0 -0 -1.82338 -0.37464 0 0 0 0 0 0 0 0 0 0 0.18978 0 0 0 -0.31026 0 2.3386 -0.37965 0 -3.1644
VAL_199 -6.69874 0.93716 3.08669 -0.30898 0.27934 0.06881 2.63001 -2.49786 -0 -0 -2.02789 0.03761 0 0 0 0 0 0 0 0 0 0 -0.05491 0.22195 0.02529 0 -0.31161 0 2.085 0.1378 0 -2.39031
LYS_200 -5.91448 0.36499 7.02716 -0.48261 0.23564 0.24489 3.09297 -3.04649 -0 -0 -4.09659 0.12465 0 0 0 0 -0.54043 0 0 0 0 0 0.02318 0.01405 2.57317 0 0.02848 0 -1.6738 0.27679 0 -1.74844
ARG_201 -6.43724 0.81838 5.07457 -0.61926 0.1651 0.34671 2.63862 -2.68481 -0 -0 -2.22669 0.28406 0 0 0 0 0 0 0 0 0 0 0.06851 0.14153 2.53849 0 -0.03137 0 -1.281 0.02222 0 -1.18219
ALA_202 -6.45379 0.70638 3.13482 -0.02281 0 0 2.79888 -2.79084 -0 -0 -2.3673 -0.37791 0 0 0 0 0 0 0 0 0 0 0.22893 0 0 0 -0.29112 0 2.3386 -0.07693 0 -3.17308
LEU_203 -6.35908 0.62885 4.29744 -0.49275 0.25161 0.12055 2.45096 -2.57948 -0 -0 -2.14063 0.21598 0 0 0 0 0 0 0 0 0 0 0.26143 0.46312 0.35446 0 -0.27715 0 0.72952 -0.13512 0 -2.2103
LYS_204 -4.5613 0.18232 4.98943 -0.30519 0.02697 0.13732 2.44178 -2.34232 -0 -0 -2.20498 -0.01673 0 0 0 0 0 0 0 0 0 0 -0.0049 0.02414 1.75758 0 -0.00984 0 -1.6738 -0.12672 0 -1.68623
LEU_205 -8.47821 0.99975 3.96538 -0.78154 0.89931 0.22506 2.81913 -2.76173 -0 -0 -1.92791 0.3672 0 0 0 0 0 0 0 0 0 0 0.46864 0.32593 2.64904 0 -0.29369 0 0.72952 -0.23718 0 -1.03129
LYS_206 -6.83066 0.40002 6.09693 -0.49749 0.11642 0.39062 2.48198 -2.85581 -0.0248 -0.0812 -0.66388 0.1949 0 0 0 0 0 0 0 0 0 0 0.0789 0.17089 2.21725 0 0.0252 0 -1.6738 0.12698 0 -0.32754
THR_207 -2.6058 0.08984 3.45127 -0.20297 0.14322 0.07445 1.19087 -1.58045 -0 -0 -0.50054 -0.14054 0 0 0 0 0 0 0 0 0 0 -0.02471 0.00382 0.18544 0 0.01259 2.28582 -1.425 0.50861 0 1.4659
LYS_208 -3.60602 0.16531 4.14011 -0.43498 0.07023 0.25288 1.96549 -1.86319 -0 -0 -1.84381 -0.10639 0 0 0 0 0 0 0 0 0 0 -0.04397 0.01042 2.42173 0 -0.05056 0 -1.6738 0.16445 0 -0.43208
LEU_209 -6.57369 1.37152 2.50207 -0.46699 0.29503 0.07976 1.39901 -1.74654 -0 -0 -2.50792 0.32034 0 0 0 0 0 0 0 0 0 0 -0.02168 0.41016 0.56882 0 -0.14445 0 0.72952 -0.40278 0 -4.18784
GLY:CtermProteinFull_210 -1.34009 0.82455 1.25805 -0.41578 0.04848 1.26506 0.1201 -0.33656 -0 -0 -1.55295 -2.92972 0 0 0 0 0 0 0 0 0 0 0 0 0 0 0 0 1.2108 -0.30009 0 -2.14816
HMM:MP-FE1-connect_211 -21.4467 3.67931 -2.80818 -22.3552 21.3738 -3.69223 3.17792 -3.5326 -0 -0 -8.212 -12.5134 0 0 0 0 -1.41644 0 0.0524 0 0.07718 0.40153 0 0 0 0 0 0 0 0 0 -47.2146
#END_POSE_ENERGIES_TABLE 

# All scores below are weighted scores, not raw scores.
#BEGIN_POSE_ENERGIES_TABLE UM_104_H46_ar0068_HMM_onlyH_1__DE_5
label fa_atr fa_rep fa_sol fa_intra_atr_xover4 fa_intra_rep_xover4 fa_intra_sol_xover4 lk_ball lk_ball_iso lk_ball_bridge lk_ball_bridge_uncpl fa_elec fa_intra_elec pro_close hbond_sr_bb hbond_lr_bb hbond_bb_sc hbond_sc dslf_fa13 atom_pair_constraint coordinate_constraint angle_constraint dihedral_constraint omega fa_dun_dev fa_dun_rot fa_dun_semi p_aa_pp hxl_tors ref rama_prepro res_type_constraint total
weights 1 0.55 1 1 0.55 1 0.92 -0.38 -0.33 -0.33 1 1 1.25 1 1 1 1 1.25 1 1 1 1 0.48 0.69 0.76 0.78 0.61 1 1 0.5 1 NA
pose -1250.85 128.986 827.221 -92.7232 66.1192 41.6865 499.059 -510.324 -0.988892 -6.273 -433.493 -66.7172 0 -165.332 -17.6821 -29.3736 -20.3752 0 0.104803 0 0.154357 0.803066 26.4626 21.9417 112.07 98.288 -56.1024 57.7553 46.5684 9.55364 0 -713.457
VAL:NtermProteinFull_1 -5.11469 1.90823 2.25598 -2.62809 5.83497 2.19428 0.992175 -1.25238 -0.0248045 -0.0811987 -3.13381 0.948057 0 0 0 0 0 0 0 0 0 0 0.0205692 0.0574374 0.139279 0 0 0 2.085 0 0 4.20101
SER_2 -5.08897 1.54903 5.181 -0.0267761 0 0.0630901 2.66379 -2.06627 -0 -0 -3.82918 -0.563212 0 0 0 -1.41768 0 0 0 0 0 0 -0.00754405 0.05394 0.209574 0 -0.404744 0.623628 -1.1772 -0.199713 0 -4.43723
LEU_3 -7.00981 0.952142 1.62447 -0.701142 0.879115 0.261715 1.4217 -1.92808 -0 -0 -0.250375 0.127228 0 0 0 0 0 0 0 0 0 0 0.260234 0.113305 1.20773 0 -0.301238 0 0.729516 -0.241265 0 -2.85476
GLU_4 -5.80014 0.603756 6.97979 -0.335587 0.0905032 0.407505 3.19038 -2.86094 -0.0187062 -0.133976 -3.08302 -0.604517 0 0 0 0 -1.41689 0 0 0 0 0 0.0438384 0.0387707 0 3.07483 -0.0433163 0 -2.5358 0.0730703 0 -2.33045
GLN_5 -6.36232 0.395084 6.20709 -0.252667 0.0249652 0.19316 3.55725 -3.06207 -0.0198742 -0.164927 -3.58203 -0.380704 0 0 0 -1.41768 -0.52805 0 0 0 0 0 0.120863 0.0661614 0 3.01865 -0.128342 0 -1.0644 0.157175 0 -3.22267
ALA_6 -6.37504 0.379192 3.09961 -0.0226036 0 0 2.58356 -2.70162 -0 -0 -1.84658 -0.361304 0 0 0 0 0 0 0 0 0 0 0.0193797 0 0 0 -0.219491 0 2.3386 0.0329076 0 -3.07338
ALA_7 -5.62489 0.222058 3.49276 -0.0221548 0 0 2.56834 -2.61636 -0 -0 -2.41376 -0.38099 0 0 0 0 0 0 0 0 0 0 -0.0573519 0 0 0 -0.265992 0 2.3386 -0.181514 0 -2.94125
GLU_8 -6.60127 0.305498 7.03863 -0.207545 0.0245031 0.281688 3.78329 -3.27386 -0.0385804 -0.298903 -4.59407 -0.573875 0 0 0 0 -0.650276 0 0 0 0 0 -0.00955607 0.048005 0 3.06591 -0.208746 0 -2.5358 -0.315133 0 -4.7601
PHE_9 -8.45851 0.478792 2.55854 -0.568416 0.0419174 0.204471 2.53338 -2.64072 -0 -0 -2.29451 -0.0653092 0 0 0 0 0 0 0 0 0 0 -0.0411722 0.736949 0 2.78166 -0.0253986 0 1.4028 -0.143751 0 -3.49927
LEU_10 -7.62265 0.898174 3.32436 -0.482866 0.275956 0.112758 2.30867 -2.66372 -0 -0 -1.71936 0.214638 0 0 0 0 0 0 0 0 0 0 0.212216 0.426029 0.527464 0 -0.220602 0 0.729516 0.084822 0 -3.5946
ALA_11 -5.1798 0.255774 2.49677 -0.0220173 0 0 2.1673 -2.33994 -1.1696e-06 -1.87544e-05 -2.05725 -0.367558 0 0 0 0 0 0 0 0 0 0 0.133263 0 0 0 -0.253455 0 2.3386 -0.0408556 0 -2.86919
THR_12 -7.00498 0.639877 5.11702 -0.204631 0.167822 0.0747401 3.34566 -2.9807 -0 -0 -3.39944 -0.0795208 0 0 0 0 0 0 0 0 0 0 0.123275 0.0376988 0.0804107 0 -0.0251317 2.28578 -1.425 0.226207 0 -3.02092
ALA_13 -6.07662 0.395698 3.95681 -0.0225489 0 0 2.99547 -2.96204 -0 -0 -2.6521 -0.354988 0 0 0 0 0 0 0 0 0 0 -0.0124027 0 0 0 -0.20168 0 2.3386 0.35567 0 -2.24014
ALA_14 -4.14283 0.426315 2.48551 -0.0217855 0 0 1.43315 -2.01704 -0 -0 -0.94806 -0.363368 0 0 0 0 0 0 0 0 0 0 0.227452 0 0 0 -0.183153 0 2.3386 -0.0816016 0 -0.846799
LYS_15 -5.71556 0.557452 5.67336 -0.79738 0.339374 0.710165 2.52566 -2.50121 -0 -0 -4.10395 -0.204232 0 0 0 0 -0.628192 0 0 0 0 0 0.570243 0.236545 2.74214 0 -0.0870956 0 -1.6738 -0.220965 0 -2.57745
LEU_16 -6.61569 0.864905 2.03464 -0.502441 0.347013 0.123758 1.5333 -1.97704 -0 -0 -0.548719 0.216125 0 0 0 0 0 0 0 0 0 0 -0.0661759 0.205918 0.271614 0 -0.301396 0 0.729516 -0.166684 0 -3.85136
GLY_17 -1.6729 0.100483 2.20332 -5.81113e-05 0 0 1.03937 -1.09981 -0 -0 -0.810692 -0.381112 0 0 0 0 0 0 0 0 0 0 -0.047912 0 0 0 -1.4963 0 1.2108 0.160598 0 -0.794221
THR_18 -4.20258 0.444482 2.39993 -0.190904 0.147904 0.0644969 1.46752 -1.60145 -0 -0 -1.11397 -0.833566 0 0 0 -0.279585 0 0 0 0 0 0 -0.0641647 0.02765 0.605592 0 -0.70758 2.29649 -1.425 0.875933 0 -2.08879
THR_19 -3.85155 0.327035 4.05597 -0.112845 0.0615448 0.0759446 2.29662 -1.99595 -3.81358e-05 -0.000708894 -2.20458 -0.590098 0 0 0 -0.677463 0 0 0 0 0 0 -0.00900541 0.0231107 0.0492716 0 -0.314207 2.29586 -1.425 0.466806 0 -1.52928
VAL_20 -5.90328 0.99532 2.17091 -0.371543 0.331725 0.091031 1.52417 -2.04154 -0 -0 -0.880451 0.0391722 0 0 0 0 0 0 0 0 0 0 0.118851 0.0108897 0.827722 0 0.160319 0 2.085 -0.25957 0 -1.10127
GLU_21 -5.19594 0.541731 6.38184 -0.463896 0.207467 1.44425 2.41281 -2.85887 -0.0283952 -0.150553 -3.14684 -2.84331 0 0 0 0 0 0 0 0 0 0 0.0347276 0.00166997 0 4.00596 -0.261043 0 -2.5358 -0.248047 0 -2.70224
GLU_22 -6.60869 0.356713 7.59783 -0.6345 0.159189 1.16684 3.38825 -3.11825 -0.0460937 -0.253315 -3.12702 -0.644431 0 0 0 -0.397878 -0.854046 0 0 0 0 0 0.180096 0.016576 0 3.41397 -0.232122 0 -2.5358 -0.381503 0 -2.55417
ALA_23 -5.62396 0.257719 2.68967 -0.0227825 0 0 2.26285 -2.42375 -3.81358e-05 -0.000708894 -1.60566 -0.390993 0 0 0 0 0 0 0 0 0 0 0.261304 0 0 0 -0.345161 0 2.3386 -0.285042 0 -2.88795
VAL_24 -6.17611 0.496915 3.54339 -0.311865 0.27638 0.0710804 2.54479 -2.53444 -0 -0 -1.97559 -0.0786286 0 0 0 0 0 0 0 0 0 0 -0.0509923 0.00642785 0.0655142 0 -0.298239 0 2.085 0.039138 0 -2.29724
LYS_25 -5.1072 0.169593 5.73819 -0.306815 0.0322635 0.139256 2.37247 -2.50726 -0.0176985 -0.102763 -2.35298 0.0117039 0 0 0 0 0 0 0 0 0 0 -0.0259716 0.152721 1.80365 0 0.0554074 0 -1.6738 0.219599 0 -1.39964
ARG_26 -7.46493 0.560362 6.45627 -0.438804 0.0622848 0.218648 3.09974 -3.04008 -0 -0 -3.20991 0.384845 0 0 0 0 -0.854046 0 0 0 0 0 0.0399143 0.391192 2.082 0 -0.0319368 0 -1.281 0.116868 0 -2.90858
ALA_27 -6.33056 0.520777 3.05236 -0.0217097 0 0 2.68759 -2.688 -0 -0 -2.12976 -0.354111 0 0 0 0 0 0 0 0 0 0 0.0369057 0 0 0 -0.245549 0 2.3386 -0.00381674 0 -3.13726
LEU_28 -5.35885 0.356391 4.42159 -0.502591 0.373329 0.122114 2.33223 -2.39208 -0 -0 -2.23117 0.243192 0 0 0 0 0 0 0 0 0 0 0.170019 0.154345 0.395948 0 -0.268139 0 0.729516 -0.0706805 0 -1.52485
LYS_29 -4.9692 0.292722 5.78622 -0.303566 0.0271449 0.136913 2.40399 -2.51457 -0 -0 -2.00031 -0.0181786 0 0 0 0 0 0 0 0 0 0 0.0370868 0.030635 1.77938 0 -0.0118937 0 -1.6738 -0.114817 0 -1.11224
LEU_30 -8.248 0.929006 3.7681 -0.488875 0.421763 0.114804 2.82313 -2.82857 -0.013486 -0.107391 -2.14074 0.207223 0 0 0 0 0 0 0 0 0 0 0.0218451 0.264122 0.383416 0 -0.273552 0 0.729516 -0.122681 0 -4.56038
LYS_31 -7.51624 0.771599 6.88259 -0.415735 0.097572 0.207181 3.56462 -3.33483 -0 -0 -2.07658 -0.0502328 0 0 0 0 0 0 0 0 0 0 0.0262985 0.574195 1.6834 0 0.0317091 0 -1.6738 0.577571 0 -0.650684
THR_32 -3.09616 0.121604 3.99168 -0.200889 0.145081 0.0725002 1.52482 -1.8103 -0 -0 -1.22013 -0.0875669 0 0 0 0 0 0 0 0 0 0 0.317428 0.000122693 0.0628312 0 -0.0203512 2.27786 -1.425 1.07181 0 1.72534
LYS_33 -3.56274 0.161715 3.60474 -0.304834 0.0266473 0.136898 1.48884 -1.6254 -0 -0 -0.467995 -0.0132024 0 0 0 0 0 0 0 0 0 0 -0.00110007 0.0602633 1.79039 0 -0.0340583 0 -1.6738 0.349796 0 -0.0638452
LEU_34 -4.97885 0.496144 1.53499 -0.531009 0.433165 0.150261 1.25938 -1.47207 -0 -0 -1.16433 0.153909 0 0 0 0 0 0 0 0 0 0 -0.0346151 0.0480356 0.141967 0 -0.189481 0 0.729516 -0.340209 0 -3.76319
GLY_35 -1.70278 0.118818 2.05897 -4.79734e-05 0 0 1.05354 -1.09534 -9.54045e-05 -0.00334375 -0.421881 -0.393452 0 0 0 0 0 0 0 0 0 0 0.0634649 0 0 0 -0.942947 0 1.2108 -0.271662 0 -0.325954
VAL_36 -5.93928 0.800015 2.52055 -0.305737 0.222875 0.0602693 1.66539 -2.00707 -0.013486 -0.107391 -1.25882 -0.183973 0 0 0 0 0 0 0 0 0 0 0.14411 0.0184788 0.0427822 0 -0.49587 0 2.085 0.0303533 0 -2.7218
SER_37 -4.7588 0.260504 5.19231 -0.0275705 0 0.064736 3.14708 -2.41156 -0 -0 -2.85079 -0.483154 0 0 0 -1.42527 0 0 0 0 0 0 -0.029721 0.0763277 0.162053 0 -0.440005 0.613502 -1.1772 -0.159607 0 -4.24717
LEU_38 -5.82548 0.548384 3.0911 -0.707575 0.578581 0.273847 1.41927 -2.0679 -0.000227289 -0.000640045 -0.699918 0.107212 0 0 0 0 0 0 0 0 0 0 0.204931 0.0020057 1.01502 0 -0.242546 0 0.729516 -0.123385 0 -1.6978
GLU_39 -4.27745 0.0801503 5.65122 -0.474439 0.28574 1.49395 2.34405 -2.47467 -0.0281513 -0.161909 -2.67648 -2.71269 0 0 0 0 -0.52805 0 0 0 0 0 0.640064 0.115814 0 3.95855 -0.253529 0 -2.5358 -0.0773189 0 -1.63095
GLN_40 -6.32684 0.418677 6.59826 -0.254413 0.0275829 0.201486 3.71517 -3.02857 -0.0280194 -0.164613 -3.78963 -0.38652 0 0 0 -1.42527 -0.427974 0 0 0 0 0 0.280483 0.110604 0 2.98485 -0.118935 0 -1.0644 -0.164892 0 -2.84297
ALA_41 -6.26595 0.569189 3.15116 -0.0230288 0 0 2.58586 -2.6858 -0 -0 -1.62764 -0.359484 0 0 0 0 0 0 0 0 0 0 0.198928 0 0 0 -0.203477 0 2.3386 -0.0636907 0 -2.38534
VAL_42 -7.04739 0.754685 3.63957 -0.30875 0.230271 0.07071 2.76249 -2.7016 -0 -0 -1.92552 -0.153044 0 0 0 0 0 0 0 0 0 0 -0.0379306 0.051583 0.187851 0 -0.260065 0 2.085 -0.051971 0 -2.7041
LEU_43 -6.79127 0.607391 4.27794 -0.716044 0.488339 0.286438 2.92811 -2.63268 -0.00245212 -0.0151778 -2.6087 0.153357 0 0 0 0 0 0 0 0 0 0 0.0102045 0.0172588 0.936029 0 -0.243727 0 0.729516 0.134056 0 -2.4414
LEU_44 -8.2121 0.994826 3.08911 -0.721523 0.448596 0.307867 2.50149 -2.65333 -0 -0 -2.25893 0.104061 0 0 0 0 0 0 0 0 0 0 0.763291 0.121507 0.983089 0 -0.232501 0 0.729516 0.240096 0 -3.79494
LEU_45 -9.71432 2.32876 3.32488 -0.491823 0.313877 0.117313 2.54156 -2.77484 -0 -0 -2.85669 0.245886 0 0 0 0 0 0 0 0 0 0 -0.0040627 0.391933 0.556241 0 -0.210263 0 0.729516 0.367136 0 -5.13491
HIS_D:MP-NE2-connect_46 -10.6677 4.14887 7.30756 -2.99634 2.37391 2.28725 3.39968 -3.60522 -1.1696e-06 -1.87544e-05 -5.91674 -0.888499 0 0 0 0 0 0 0.0524017 0 0.0771786 0.401533 -0.0128033 0.0106836 0 2.09983 -0.204496 0 0.134426 0.532095 0 -1.46636
ILE_47 -9.38589 2.20267 4.4804 -0.721318 1.38578 0.165676 2.71858 -2.88609 -0 -0 -4.17828 0.411867 0 0 0 0 0 0 0 0 0 0 0.146402 0.0422752 0.57997 0 -0.383228 0 1.0317 0.410071 0 -3.97942
ALA_48 -6.3318 0.263401 4.35852 -0.0211005 0 0 3.1826 -3.133 -0.00598371 -0.0375079 -2.62756 -0.33938 0 0 0 0 0 0 0 0 0 0 0.4011 0 0 0 -0.251296 0 2.3386 0.0836235 0 -2.11978
ALA_49 -4.44675 0.444504 3.21765 -0.0225695 0 0 1.84284 -2.19028 -0 -0 -0.849835 -0.324856 0 0 0 0 0 0 0 0 0 0 0.647611 0 0 0 -0.210904 0 2.3386 -0.169889 0 0.276112
VAL_50 -7.48044 0.589685 2.55613 -0.311516 0.260529 0.0710439 2.52084 -2.42712 -0 -0 -0.400537 -0.109139 0 0 0 0 0 0 0 0 0 0 0.0391804 0.112337 0.0775599 0 -0.314601 0 2.085 -0.026572 0 -2.75761
LEU_51 -7.52642 0.544455 2.95504 -0.519664 0.487269 0.134247 1.6619 -2.43229 -0 -0 -1.12225 0.244096 0 0 0 0 0 0 0 0 0 0 0.00158716 0.0929981 0.282246 0 -0.312346 0 0.729516 0.0662987 0 -4.71332
GLY_52 -1.84346 0.103879 2.3603 -5.27048e-05 0 0 1.18946 -1.20986 -0 -0 -0.828651 -0.386276 0 0 0 0 0 0 0 0 0 0 -0.0105308 0 0 0 -1.44431 0 1.2108 -0.178043 0 -1.03674
THR_53 -4.39873 0.193227 4.20359 -0.107382 0.0870256 0.0696467 1.66495 -2.08218 -0.0236291 -0.170744 -1.80448 -0.436563 0 0 0 0 0 0 0 0 0 0 0.196865 0.140819 0.194652 0 -0.758541 2.30338 -1.425 -0.12668 0 -2.27978
THR_54 -4.9668 0.226965 6.09332 -0.131009 0.0783173 0.084505 3.64162 -2.70928 -0.00638453 -0.0699278 -4.36205 -0.0333713 0 0 0 -1.41652 -0.633559 0 0 0 0 0 -0.0138387 1.90645e-05 0.0453182 0 -0.382005 4.21233 -1.425 -0.191513 0 -1.95887
VAL_55 -6.95655 1.24669 2.21856 -0.262355 0.27091 0.0421188 1.69841 -2.24693 -0 -0 -1.19843 0.522583 0 0 0 0 0 0 0 0 0 0 0.0289451 0.480905 0.726152 0 0.0432254 0 2.085 -0.229754 0 -1.53051
GLU_56 -4.51474 0.6717 5.27021 -0.458539 0.207391 1.43178 1.81161 -2.37455 -0.0278992 -0.164983 -1.87541 -2.83364 0 0 0 0 0 0 0 0 0 0 0.188914 6.20876e-05 0 4.00141 -0.203149 0 -2.5358 -0.198527 0 -1.60416
GLU_57 -5.98424 0.253211 7.53588 -0.209121 0.0254151 0.31862 3.56843 -3.14693 -0.0278992 -0.164983 -4.61366 -0.517424 0 0 0 -1.41652 -0.633559 0 0 0 0 0 -0.0105751 0.269316 0 3.86323 -0.222153 0 -2.5358 -0.31442 0 -3.96318
ALA_58 -5.59294 0.140546 2.87383 -0.0220801 0 0 2.43153 -2.48166 -0.0126269 -0.0972203 -1.77318 -0.368924 0 0 0 0 0 0 0 0 0 0 0.0729017 0 0 0 -0.163867 0 2.3386 -0.130594 0 -2.78567
VAL_59 -6.88273 0.919462 3.33955 -0.30906 0.250211 0.0700835 2.75363 -2.70172 -0.000207199 -0.00154601 -2.2306 -0.086015 0 0 0 0 0 0 0 0 0 0 -0.056779 0.0977562 0.132791 0 -0.366436 0 2.085 0.121689 0 -2.86491
LYS_60 -4.81773 0.27327 5.20955 -0.301275 0.0256876 0.128748 2.45083 -2.39102 -0 -0 -1.96102 0.00136166 0 0 0 0 0 0 0 0 0 0 0.0799347 0.0693133 1.7642 0 0.0301089 0 -1.6738 0.173947 0 -0.937894
ARG_61 -6.58601 0.308482 5.54402 -0.618454 0.10109 0.359329 2.44221 -2.88599 -0.0138552 -0.121122 -2.20373 0.481188 0 0 0 0 0 0 0 0 0 0 -0.00641574 0.254126 2.39799 0 -0.0772753 0 -1.281 0.0398676 0 -1.86555
ALA_62 -7.0178 1.24321 3.5313 -0.0216162 0 0 3.40653 -3.02618 -0 -0 -2.61545 -0.355826 0 0 0 0 0 0 0 0 0 0 -0.0545979 0 0 0 -0.250125 0 2.3386 -0.176207 0 -2.99816
LEU_63 -6.19831 0.686236 4.76875 -0.500069 0.489886 0.118634 2.67048 -2.63233 -0 -0 -2.7463 0.245177 0 0 0 0 0 0 0 0 0 0 0.189733 0.145185 0.462978 0 -0.251875 0 0.729516 -0.0809739 0 -1.90328
LYS_64 -4.27308 0.190062 5.13261 -0.302741 0.027452 0.132536 2.16033 -2.27194 -0.000207199 -0.00154601 -1.64459 0.00765283 0 0 0 0 0 0 0 0 0 0 0.0266912 0.00798648 1.7945 0 0.0468276 0 -1.6738 0.0832554 0 -0.558006
LEU_65 -8.266 0.928794 3.13034 -0.702682 0.654067 0.264277 2.55316 -2.61193 -0 -0 -2.02359 0.155908 0 0 0 0 0 0 0 0 0 0 0.163132 0.0727861 1.04788 0 -0.274682 0 0.729516 -0.00276513 0 -4.18181
LYS_66 -8.3686 1.32429 7.46048 -0.498736 0.123847 0.385459 3.77524 -3.60848 -0.00862261 -0.0208911 -3.43927 0.231196 0 0 0 0 0 0 0 0 0 0 -0.00482025 0.446334 2.09337 0 0.0485879 0 -1.6738 0.436389 0 -1.29803
THR_67 -2.94222 0.121599 3.92164 -0.206115 0.170106 0.0755384 1.44332 -1.79439 -0 -0 -1.22145 -0.120731 0 0 0 0 0 0 0 0 0 0 -0.0334717 0.0011895 0.114794 0 -0.0121655 2.28577 -1.425 0.719446 0 1.09786
LYS_68 -3.33669 0.131767 3.32827 -0.305851 0.0263282 0.139735 1.26622 -1.5436 -0 -0 -0.392836 -0.000516629 0 0 0 0 0 0 0 0 0 0 -0.0593931 0.0322375 1.72358 0 -0.0407332 0 -1.6738 0.0764313 0 -0.628845
LEU_69 -5.5645 0.889584 1.19764 -0.518767 0.473484 0.133622 1.08582 -1.44672 -0 -0 -0.529532 0.209541 0 0 0 0 0 0 0 0 0 0 0.124217 0.0545182 0.241997 0 -0.282002 0 0.729516 -0.230699 0 -3.43228
GLY_70 -1.79436 0.0746813 2.1414 -5.32879e-05 0 0 1.01224 -1.13262 -0 -0 -0.596799 -0.380306 0 0 0 0 0 0 0 0 0 0 0.070965 0 0 0 -1.2894 0 1.2108 0.324183 0 -0.359277
VAL_71 -6.09492 1.31871 2.2418 -0.303991 0.205645 0.0579219 1.5833 -1.91548 -0.00862261 -0.0208911 -1.61644 -0.0395107 0 0 0 0 0 0 0 0 0 0 0.0376791 0.0122175 0.0120932 0 -0.383529 0 2.085 0.797075 0 -2.03195
SER_72 -5.14056 0.372625 5.69754 -0.0274526 0 0.0646944 3.35891 -2.59787 -0 -0 -2.71868 -0.525315 0 0 0 -1.74713 0 0 0 0 0 0 -0.0240039 0.115465 0.168117 0 -0.444953 0.60461 -1.1772 0.180278 0 -3.84093
LEU_73 -6.52982 0.442098 3.29808 -0.692399 0.528902 0.255173 1.70177 -2.24197 -0 -0 -0.976954 0.133954 0 0 0 0 0 0 0 0 0 0 -0.0393586 0.123818 1.05391 0 -0.272034 0 0.729516 -0.215258 0 -2.70058
GLU_74 -4.83188 0.286592 6.15475 -0.466684 0.266233 1.46094 2.65582 -2.67031 -0.0292941 -0.146235 -3.16449 -2.99862 0 0 0 0 -0.427974 0 0 0 0 0 0.084536 0.171186 0 4.02116 -0.229452 0 -2.5358 -0.160741 0 -2.56026
GLN_75 -6.93185 0.758958 7.05738 -0.255014 0.0311442 0.193441 4.10037 -3.31148 -0.0292941 -0.146235 -3.91267 -0.402665 0 0 0 -1.74713 -0.857111 0 0 0 0 0 0.208872 0.0290225 0 2.81162 -0.0712607 0 -1.0644 -0.144537 0 -3.68284
ALA_76 -7.00407 0.651069 3.20222 -0.0229989 0 0 2.84869 -2.83551 -0 -0 -1.83502 -0.385955 0 0 0 0 0 0 0 0 0 0 0.146622 0 0 0 -0.198619 0 2.3386 0.0310931 0 -3.06388
LEU_77 -8.05684 0.689556 3.35341 -0.493398 0.277515 0.124328 2.42923 -2.75487 -0 -0 -2.26837 0.198712 0 0 0 0 0 0 0 0 0 0 -0.017318 0.540218 0.341379 0 -0.276882 0 0.729516 0.00100849 0 -5.18281
THR_78 -6.26769 0.347718 4.84276 -0.204118 0.141376 0.0751221 3.27932 -2.80144 -0 -0 -3.84942 -0.140782 0 0 0 0 0 0 0 0 0 0 -0.0370566 0.0201397 0.150745 0 0.0140203 2.28727 -1.425 0.202631 0 -3.36441
ILE_79 -8.96773 1.36458 3.01435 -0.509073 0.518681 0.10077 3.05211 -2.88648 -0 -0 -2.10776 0.0477377 0 0 0 0 0 0 0 0 0 0 -0.0608199 0.160066 0.602787 0 -0.420908 0 1.0317 0.355351 0 -4.70463
LEU_80 -8.42772 0.997748 3.2244 -0.495283 0.45056 0.115185 2.28574 -2.84879 -0 -0 -1.33243 0.246316 0 0 0 0 0 0 0 0 0 0 0.104829 0.0778011 0.549224 0 -0.226261 0 0.729516 0.325051 0 -4.22411
ALA_81 -5.54743 0.574623 3.04001 -0.0226045 0 0 2.32667 -2.49897 -0 -0 -2.12172 -0.370628 0 0 0 0 0 0 0 0 0 0 0.0416443 0 0 0 -0.175391 0 2.3386 -0.00564291 0 -2.42083
THR_82 -8.0091 0.507062 5.42556 -0.204241 0.148984 0.0744823 3.6874 -3.17582 -0 -0 -3.49178 -0.127814 0 0 0 0 0 0 0 0 0 0 0.139855 0.0448903 0.100537 0 -0.0160803 2.33155 -1.425 0.0902277 0 -3.89929
ALA_83 -6.10642 0.416652 3.87008 -0.0223575 0 0 2.79635 -2.97525 -0 -0 -2.66334 -0.365067 0 0 0 0 0 0 0 0 0 0 0.280757 0 0 0 -0.240218 0 2.3386 0.231023 0 -2.43919
TRP_84 -6.90323 0.574133 4.69555 -1.32613 0.135251 0.503194 2.59275 -2.82343 -0 -0 -0.779234 -0.273557 0 0 0 0 0 0 0 0 0 0 0.0045422 0.00204147 0 1.74515 -0.328022 0 3.035 0.17758 0 1.03158
SER_85 -4.64284 0.516751 4.4008 -0.033583 0 0.0710626 2.13124 -2.27139 -0.00865206 -0.121531 -2.88498 -0.623964 0 0 0 0 -0.499962 0 0 0 0 0 0.0333512 0.0364768 1.05727 0 0.303788 1.72014 -1.1772 0.345363 0 -1.64785
LEU_86 -6.56735 0.750604 1.77367 -0.493729 0.417447 0.11742 1.32039 -1.86333 -0 -0 -0.296607 0.202527 0 0 0 0 0 0 0 0 0 0 -0.0132844 0.141682 0.299458 0 -0.305945 0 0.729516 0.0710934 0 -3.71644
GLY_87 -1.67788 0.123206 2.20466 -5.79457e-05 0 0 1.0333 -1.0967 -0.0029889 -0.0266393 -0.629431 -0.391369 0 0 0 0 0 0 0 0 0 0 0.00522124 0 0 0 -1.48288 0 1.2108 0.218412 0 -0.512353
THR_88 -4.927 0.734593 2.89152 -0.187797 0.140999 0.0650016 1.58912 -1.87051 -0.00344843 -0.0349821 -1.29237 -0.903841 0 0 0 -0.0123323 0 0 0 0 0 0 0.00120225 0.0270165 0.539763 0 -0.683466 2.28856 -1.425 1.09872 0 -1.96424
THR_89 -4.28791 0.423313 4.4674 -0.112273 0.0637476 0.0750264 2.51305 -2.17157 -0 -0 -2.43151 -0.641223 0 0 0 -0.589644 0 0 0 0 0 0 -0.0163883 0.0301038 0.0341434 0 -0.434147 2.28957 -1.425 0.628394 0 -1.58491
VAL_90 -5.45091 0.673101 2.07457 -0.304497 0.232435 0.068653 1.79007 -1.95571 -0 -0 -1.00863 -0.0791826 0 0 0 0 0 0 0 0 0 0 -0.0717592 0.00831948 0.188526 0 -0.26806 0 2.085 -0.150878 0 -2.16896
GLU_91 -4.31362 0.191855 5.05091 -0.463383 0.242284 1.45145 1.79533 -2.23836 -0.0249845 -0.151585 -2.08922 -2.96363 0 0 0 0 0 0 0 0 0 0 0.284091 0.0202531 0 3.99144 -0.287097 0 -2.5358 -0.15941 0 -2.19947
GLU_92 -6.41777 0.4094 7.2638 -0.4449 0.0500654 0.836851 3.43788 -3.07832 -0.0489908 -0.303333 -3.47304 -0.479703 0 0 0 -0.577311 -0.920774 0 0 0 0 0 0.19126 0.465543 0 3.38355 -0.284238 0 -2.5358 -0.419712 0 -2.94554
ALA_93 -5.6194 0.240128 2.17665 -0.0223468 0 0 2.31674 -2.36155 -0 -0 -1.6639 -0.387039 0 0 0 0 0 0 0 0 0 0 0.0804702 0 0 0 -0.306675 0 2.3386 -0.35677 0 -3.56508
VAL_94 -5.73545 0.574765 2.51926 -0.300071 0.197941 0.0662336 2.1997 -2.18551 -0 -0 -1.80303 -0.0234429 0 0 0 0 0 0 0 0 0 0 -0.0516554 0.000262066 0.0155138 0 -0.387357 0 2.085 0.212843 0 -2.615
LYS_95 -4.63915 0.200399 5.09429 -0.310861 0.0278718 0.14413 2.31898 -2.27548 -0.0235468 -0.143405 -2.20554 -0.0137015 0 0 0 0 0 0 0 0 0 0 0.00660106 0.0277487 1.73701 0 -0.0140195 0 -1.6738 0.208788 0 -1.53368
ARG_96 -7.63649 0.460905 6.72284 -0.462965 0.0939127 0.250595 3.42299 -3.2165 -0 -0 -3.24354 0.331119 0 0 0 0 -0.920774 0 0 0 0 0 0.179413 1.17093 2.03614 0 -0.113069 0 -1.281 -0.223198 0 -2.42869
ALA_97 -5.99305 0.435073 2.91882 -0.0219211 0 0 2.59631 -2.57245 -0 -0 -2.06347 -0.387174 0 0 0 0 0 0 0 0 0 0 0.111753 0 0 0 -0.303466 0 2.3386 -0.219829 0 -3.16081
LEU_98 -5.29177 0.441349 4.65445 -0.722353 0.56713 0.30144 2.52519 -2.4865 -0 -0 -1.24075 0.169119 0 0 0 0 0 0 0 0 0 0 0.26815 0.0119876 0.948255 0 -0.256066 0 0.729516 -0.125134 0 0.494009
LYS_99 -4.70057 0.336309 5.55379 -0.305229 0.0268096 0.13576 2.71796 -2.52952 -0 -0 -1.73831 -0.0105387 0 0 0 0 0 0 0 0 0 0 0.0570903 0.0232982 1.73628 0 0.0123453 0 -1.6738 -0.0604034 0 -0.418742
LEU_100 -9.08702 1.12762 3.65445 -0.489186 0.399331 0.116226 3.19075 -2.98609 -0.0170158 -0.0889219 -2.11138 0.212801 0 0 0 0 0 0 0 0 0 0 0.0145638 0.333776 0.396025 0 -0.267868 0 0.729516 -0.0604848 0 -4.93291
LYS_101 -7.27853 0.830297 6.27673 -0.46221 0.0908972 0.289253 3.59496 -3.14512 -0 -0 -2.85139 0.277061 0 0 0 0 0 0 0 0 0 0 0.260556 0.224071 2.02808 0 0.0480978 0 -1.6738 0.638969 0 -0.852088
THR_102 -3.2295 0.104421 3.53812 -0.120492 0.0671887 0.0594589 1.55503 -1.80675 -0 -0 -0.489356 -0.922778 0 0 0 0 0 0 0 0 0 0 0.330516 0.0633947 0.260621 0 -0.103336 2.31179 -1.425 0.522919 0 0.71624
LYS_103 -3.75032 0.191806 4.55304 -0.431847 0.0707417 0.24821 2.35724 -1.95569 -0 -0 -2.3135 -0.114498 0 0 0 0 -0.546579 0 0 0 0 0 0.0267923 0.0435084 2.39004 0 -0.105267 0 -1.6738 -0.102572 0 -1.11269
LEU_104 -5.44757 0.829173 1.32475 -0.513292 0.401717 0.132413 1.30755 -1.39857 -0 -0 -0.892619 0.174399 0 0 0 0 0 0 0 0 0 0 0.56713 0.159248 0.248421 0 -0.265854 0 0.729516 -0.0242117 0 -2.66781
GLY_105 -1.72198 0.0842775 2.0005 -5.05725e-05 0 0 1.01493 -1.07454 -0.000832482 -0.0234456 -0.407184 -0.356727 0 0 0 0 0 0 0 0 0 0 0.298533 0 0 0 -1.35052 0 1.2108 0.396602 0 0.0703546
VAL_106 -6.09648 0.70815 1.96576 -0.309957 0.225501 0.0633344 1.61742 -1.88738 -0.0170158 -0.0889219 -1.23028 -0.227686 0 0 0 0 0 0 0 0 0 0 -0.0185649 0.0104984 0.0821953 0 -0.492502 0 2.085 0.350622 0 -3.26029
SER_107 -4.41655 0.133562 4.87696 -0.0266723 0 0.0624187 3.0182 -2.31048 -0 -0 -2.68298 -0.489647 0 0 0 -1.64093 0 0 0 0 0 0 -0.029777 0.0158763 0.155725 0 -0.453019 0.653742 -1.1772 -0.299579 0 -4.61034
LEU_108 -5.06482 0.317923 2.94557 -0.501242 0.548143 0.120861 1.78319 -1.94822 -0 -0 -0.49779 0.223528 0 0 0 0 0 0 0 0 0 0 0.333558 0.0795909 0.330502 0 -0.278333 0 0.729516 -0.221173 0 -1.09919
ASP_109 -3.87517 0.236899 4.81869 -0.11143 0.00851504 0.351662 2.10136 -2.19011 -0 -0 -2.07941 -0.311223 0 0 0 0 -0.857111 0 0 0 0 0 0.948551 0.302941 0 1.7385 0.210611 0 -2.2837 0.275088 0 -0.715343
GLN_110 -7.38099 0.508451 6.43643 -0.264002 0.055103 0.22417 3.42962 -3.19945 -0.0238529 -0.139115 -2.25095 -0.445467 0 0 0 -1.64093 0 0 0 0 0 0 -0.0423318 0.313879 0 2.76612 -0.0540297 0 -1.0644 0.317005 0 -2.45475
ALA_111 -7.10644 1.0153 3.69511 -0.021137 0 0 3.34099 -3.03343 -0 -0 -2.31134 -0.369935 0 0 0 0 0 0 0 0 0 0 0.0186267 0 0 0 -0.256288 0 2.3386 -0.0249176 0 -2.71484
LEU_112 -8.94479 0.879908 4.30355 -0.503122 0.374995 0.124222 3.06562 -3.10242 -0 -0 -2.30794 0.20777 0 0 0 0 0 0 0 0 0 0 0.622982 0.225895 0.375791 0 -0.275919 0 0.729516 -0.0964046 0 -4.32035
TRP_113 -10.3437 0.817823 3.06972 -0.98743 0.134541 0.325922 2.69023 -2.87374 -0 -0 -1.90365 -0.477223 0 0 0 0 0 0 0 0 0 0 0.636789 0.271526 0 1.77863 0.030465 0 3.035 -0.192702 0 -3.98778
ILE_114 -9.77763 1.51005 2.57542 -0.511631 0.579544 0.101148 3.09363 -2.99054 -0 -0 -2.4822 0.0685995 0 0 0 0 0 0 0 0 0 0 0.0771049 0.0861513 0.622875 0 -0.448935 0 1.0317 -0.0356486 0 -6.50036
LEU_115 -9.06714 0.881532 2.3652 -0.503914 0.415222 0.123803 2.51264 -2.70902 -0 -0 -1.56433 0.232536 0 0 0 0 0 0 0 0 0 0 0.0782387 0.12658 0.390283 0 -0.26531 0 0.729516 0.161494 0 -6.09266
ILE_116 -8.59793 0.418452 3.02606 -0.507267 0.577204 0.0985756 2.8829 -2.79326 -0 -0 -1.85788 0.125504 0 0 0 0 0 0 0 0 0 0 -0.0583764 0.0319813 0.515087 0 -0.463208 0 1.0317 0.26317 0 -5.30728
ALA_117 -6.20193 0.741395 3.26468 -0.0218755 0 0 2.71731 -2.67153 -0.00343478 -0.066171 -2.21102 -0.345723 0 0 0 0 0 0 0 0 0 0 0.0815403 0 0 0 -0.108267 0 2.3386 0.360871 0 -2.12556
ALA_118 -6.01149 0.378402 4.12426 -0.0217955 0 0 2.93462 -3.01573 -0 -0 -3.00725 -0.366569 0 0 0 0 0 0 0 0 0 0 0.127529 0 0 0 -0.217526 0 2.3386 0.12938 0 -2.60757
ALA_119 -3.80562 0.317253 2.86593 -0.022161 0 0 1.66525 -2.01429 -0 -0 -1.1683 -0.3389 0 0 0 0 0 0 0 0 0 0 0.115457 0 0 0 -0.212969 0 2.3386 -0.0615113 0 -0.321262
SER_120 -3.96325 0.108108 4.28788 -0.0293132 0 0.0227678 1.58424 -2.06679 -0.00865206 -0.121531 -2.36651 -0.500752 0 0 0 0 -0.288283 0 0 0 0 0 0.222831 0.0283775 0.494983 0 0.300368 2.13334 -1.1772 -0.0634392 0 -1.40282
LEU_121 -6.37622 1.12689 2.17994 -0.493325 0.371938 0.120091 1.41883 -1.95269 -0 -0 -0.648032 0.203942 0 0 0 0 0 0 0 0 0 0 0.35239 0.410653 0.388895 0 -0.270437 0 0.729516 -0.034256 0 -2.47188
GLY_122 -1.7145 0.0540758 2.24784 -5.31255e-05 0 0 1.11971 -1.14702 -0 -0 -0.859711 -0.404152 0 0 0 0 0 0 0 0 0 0 -0.040423 0 0 0 -1.3384 0 1.2108 -0.0477829 0 -0.919612
THR_123 -4.8437 0.52841 4.01913 -0.104909 0.069249 0.0665907 1.78574 -2.05352 -0.00533305 -0.0733199 -2.27485 -0.449089 0 0 0 0 0 0 0 0 0 0 0.0301035 0.000872558 0.225257 0 -0.794946 2.28526 -1.425 0.104761 0 -2.90929
THR_124 -4.93228 0.196176 5.98137 -0.112764 0.0701554 0.0744584 3.37478 -2.68102 -2.75171e-05 -0.000449349 -3.59532 -0.605368 0 0 0 -1.68826 0 0 0 0 0 0 0.0538879 0.115525 0.0545961 0 -0.479299 2.28828 -1.425 -0.0112856 0 -3.32183
VAL_125 -5.95875 1.45279 2.30316 -0.272433 0.219643 0.0441485 1.61263 -2.10333 -0 -0 -0.85567 0.499563 0 0 0 0 0 0 0 0 0 0 0.166891 0.0533656 0.706032 0 0.0283412 0 2.085 -0.175164 0 -0.193783
GLU_126 -5.17553 0.747194 6.5423 -0.45948 0.185592 1.42812 2.81282 -2.85755 -0.0252002 -0.160031 -3.78704 -2.62815 0 0 0 0 -0.546579 0 0 0 0 0 0.196225 0.00306827 0 3.96557 -0.241386 0 -2.5358 -0.228866 0 -2.76472
GLU_127 -6.20299 0.58803 7.51181 -0.211141 0.0267687 0.30284 3.57952 -3.16647 -0.0252002 -0.160031 -3.59324 -0.530014 0 0 0 -1.68826 0 0 0 0 0 0 0.215187 0.132557 0 3.52692 -0.331909 0 -2.5358 -0.432027 0 -2.99344
ALA_128 -6.00845 0.196456 2.54787 -0.0207668 0 0 2.51046 -2.58364 -0.00192578 -0.00759832 -1.86448 -0.361163 0 0 0 0 0 0 0 0 0 0 0.012138 0 0 0 -0.223297 0 2.3386 -0.268075 0 -3.73387
VAL_129 -7.03567 1.16918 2.89694 -0.308326 0.246798 0.0698706 2.72597 -2.57212 -0 -0 -2.0485 -0.0951072 0 0 0 0 0 0 0 0 0 0 0.00152527 0.0447893 0.043299 0 -0.402233 0 2.085 0.212017 0 -2.96658
LYS_130 -4.85435 0.166443 5.02534 -0.308593 0.0280311 0.141631 2.30606 -2.34613 -0 -0 -1.87314 0.0174467 0 0 0 0 0 0 0 0 0 0 0.209428 0.0155824 1.71232 0 -0.0093998 0 -1.6738 0.134511 0 -1.30862
ARG_131 -6.00611 0.41687 4.72561 -0.617878 0.169237 0.349328 2.34245 -2.41671 -0 -0 -2.22929 0.274595 0 0 0 0 0 0 0 0 0 0 0.125184 0.167865 2.52885 0 -0.0517465 0 -1.281 -0.0736007 0 -1.57635
ALA_132 -7.03762 1.21705 3.26249 -0.0228535 0 0 3.00875 -2.93287 -0 -0 -2.48462 -0.380504 0 0 0 0 0 0 0 0 0 0 0.152786 0 0 0 -0.23847 0 2.3386 -0.145697 0 -3.26296
LEU_133 -5.64234 0.344667 4.43806 -0.514385 0.411214 0.129685 2.37283 -2.41037 -0 -0 -2.69869 0.27268 0 0 0 0 0 0 0 0 0 0 0.7518 0.0289859 0.283881 0 -0.313287 0 0.729516 -0.237005 0 -2.05277
LYS_134 -4.34351 0.160407 5.11921 -0.302735 0.0283471 0.132714 2.16975 -2.25165 -0 -0 -1.874 0.000577078 0 0 0 0 0 0 0 0 0 0 0.219379 0.0115287 1.83596 0 0.0533716 0 -1.6738 0.0559577 0 -0.658501
LEU_135 -7.87057 0.735324 3.4218 -0.493199 0.432245 0.114473 2.70979 -2.70132 -0.000780825 -0.0102767 -1.95798 0.240527 0 0 0 0 0 0 0 0 0 0 0.016268 0.149487 0.432474 0 -0.258831 0 0.729516 0.154433 0 -4.15662
LYS_136 -7.47202 0.858144 6.69969 -0.483909 0.094485 0.354227 3.39593 -3.26822 -0.015742 -0.0454889 -3.13254 0.240312 0 0 0 0 0 0 0 0 0 0 -0.00561903 0.258693 2.07641 0 0.0720566 0 -1.6738 0.553581 0 -1.49383
THR_137 -3.04245 0.0982643 3.94463 -0.20502 0.163516 0.0746485 1.49971 -1.79073 -0 -0 -1.3348 -0.0755032 0 0 0 0 0 0 0 0 0 0 -0.0254735 0.0103674 0.0781956 0 -0.0267917 2.29297 -1.425 0.866066 0 1.10261
LYS_138 -3.31059 0.138593 3.14969 -0.308093 0.0275932 0.143391 1.23116 -1.53314 -0 -0 -0.432723 -0.0233819 0 0 0 0 0 0 0 0 0 0 -0.0286356 0.0216871 1.79647 0 -0.0582382 0 -1.6738 0.15131 0 -0.708707
LEU_139 -5.96821 1.08243 0.779111 -0.533876 0.560508 0.133901 1.35148 -1.55243 -0 -0 -1.00062 -0.0102338 0 0 0 0 0 0 0 0 0 0 0.180107 0.0463289 2.79871 0 -0.270498 0 0.729516 -0.291237 0 -1.96502
GLY_140 -1.71458 0.0715497 2.04177 -4.90403e-05 0 0 0.99533 -1.08791 -0 -0 -0.517311 -0.364747 0 0 0 0 0 0 0 0 0 0 0.253249 0 0 0 -1.27149 0 1.2108 0.125028 0 -0.258352
VAL_141 -5.82125 1.06499 2.0885 -0.299046 0.199459 0.0559844 1.49002 -1.81361 -0.0165228 -0.0557656 -1.60028 -0.0698278 0 0 0 0 0 0 0 0 0 0 0.0343211 0.0449982 0.0153291 0 -0.421446 0 2.085 0.568893 0 -2.45025
SER_142 -4.42011 0.137078 4.66213 -0.0278127 0 0.064953 2.79457 -2.18283 -0 -0 -2.3398 -0.487939 0 0 0 -1.38951 0 0 0 0 0 0 -0.0219351 0.0501778 0.166968 0 -0.445219 0.675552 -1.1772 0.110479 0 -3.83046
LEU_143 -6.60973 0.471879 2.17773 -0.707589 0.452494 0.276929 1.78817 -1.9926 -0 -0 -0.651753 0.109054 0 0 0 0 0 0 0 0 0 0 -0.00281923 0.0624824 0.962467 0 -0.240226 0 0.729516 -0.119303 0 -3.2933
LYS_144 -5.63959 0.168635 5.91142 -0.756843 0.379382 0.677067 1.80769 -2.56986 -0.0230204 -0.11567 -1.98545 -0.209819 0 0 0 0 0 0 0 0 0 0 0.082135 0.274514 3.548 0 0.00341609 0 -1.6738 0.131968 0 0.0101676
GLN_145 -6.94201 0.410857 6.78073 -0.253307 0.0334907 0.19395 3.40111 -3.08449 -0 -0 -3.3866 -0.421428 0 0 0 -1.38951 -0.585677 0 0 0 0 0 0.496496 0.0417451 0 2.76434 -0.122198 0 -1.0644 0.0131163 0 -3.11379
ALA_146 -6.63629 0.493278 3.29156 -0.0212436 0 0 2.74769 -2.78943 -0 -0 -1.82405 -0.343557 0 0 0 0 0 0 0 0 0 0 0.334554 0 0 0 -0.0658532 0 2.3386 0.0238466 0 -2.4509
LEU_147 -10.0198 1.13335 3.75142 -0.487567 0.252202 0.11973 2.88853 -3.18808 -0 -0 -2.28105 0.185731 0 0 0 0 0 0 0 0 0 0 0.725729 0.607899 0.37568 0 -0.273726 0 0.729516 0.0223315 0 -5.45814
TRP_148 -8.88625 0.558786 4.51459 -0.995085 0.188901 0.641878 2.96573 -3.07461 -0 -0 -2.68823 -0.521523 0 0 0 0 0 0 0 0 0 0 0.13246 0.389113 0 2.92753 -0.219508 0 3.035 0.147017 0 -0.884197
PHE_149 -9.27063 1.09918 2.7608 -0.582297 0.0544924 0.195843 2.61251 -2.81951 -0 -0 -2.27488 -0.119442 0 0 0 0 0 0 0 0 0 0 0.417137 1.30322 0 2.81587 0.0344165 0 1.4028 0.238967 0 -2.13154
LEU_150 -9.04089 1.96004 2.65034 -0.510731 0.553667 0.11754 2.57248 -2.76005 -0 -0 -1.578 0.311309 0 0 0 0 0 0 0 0 0 0 0.576295 0.165745 0.489379 0 -0.239584 0 0.729516 0.202576 0 -3.80037
ILE_151 -8.33785 0.911887 4.52386 -0.521398 0.68889 0.105639 3.08397 -3.13184 -0 -0 -2.09955 0.0421402 0 0 0 0 0 0 0 0 0 0 -0.0114058 0.0886636 0.769327 0 -0.324662 0 1.0317 0.202355 0 -2.97828
LEU_152 -9.98757 1.21919 4.14662 -0.708655 0.369984 0.269818 3.47917 -3.40103 -0.00784776 -0.0823105 -2.69291 0.155203 0 0 0 0 0 0 0 0 0 0 0.0961324 0.0847766 0.853483 0 -0.197481 0 0.729516 0.398716 0 -5.2752
ALA_153 -6.30163 0.260937 4.22287 -0.0220388 0 0 3.09243 -3.12186 -0 -0 -2.97725 -0.366811 0 0 0 0 0 0 0 0 0 0 0.285061 0 0 0 -0.252375 0 2.3386 0.295932 0 -2.54614
ALA_154 -3.68789 0.12094 2.84959 -0.0226033 0 0 1.60737 -1.92851 -0 -0 -0.514511 -0.387329 0 0 0 0 0 0 0 0 0 0 0.180694 0 0 0 -0.276217 0 2.3386 -0.173233 0 0.106891
GLN_155 -7.53639 1.13606 4.40274 -0.264292 0.0420229 0.205899 2.21486 -2.83903 -0.00784776 -0.0823105 -1.14865 -0.479462 0 0 0 0 0 0 0 0 0 0 -0.0120187 0.0591647 0 2.83255 0.0741989 0 -1.0644 0.0546512 0 -2.41225
LEU_156 -6.94226 0.587678 2.12899 -0.511971 0.472278 0.129634 1.43909 -2.04405 -0 -0 -0.680678 0.215604 0 0 0 0 0 0 0 0 0 0 -0.0187333 0.0685355 0.340959 0 -0.294952 0 0.729516 0.0926035 0 -4.28776
GLY_157 -1.69765 0.077102 2.30978 -5.32298e-05 0 0 1.10678 -1.1451 -0 -0 -0.827008 -0.410197 0 0 0 0 0 0 0 0 0 0 -0.134998 0 0 0 -1.35968 0 1.2108 0.000426566 0 -0.869799
THR_158 -4.65977 0.528371 2.59204 -0.196614 0.154712 0.0656856 1.54545 -1.76892 -0 -0 -1.19473 -0.806323 0 0 0 -0.157683 0 0 0 0 0 0 -0.0154453 0.00991874 0.770703 0 -0.765571 2.29003 -1.425 0.579477 0 -2.45367
THR_159 -4.18471 0.381029 4.22681 -0.112277 0.0697238 0.074736 2.39344 -2.12273 -0.00141273 -0.0200294 -2.29557 -0.580756 0 0 0 -0.563211 0 0 0 0 0 0 -0.0093367 0.0370709 0.041913 0 -0.44999 2.29833 -1.425 0.270998 0 -1.97097
VAL_160 -5.37552 1.06413 2.46636 -0.286719 0.259912 0.0484433 1.43156 -1.99336 -0 -0 -0.849638 0.495563 0 0 0 0 0 0 0 0 0 0 0.0150877 0.12221 0.64432 0 0.0836744 0 2.085 -0.231791 0 -0.0207726
GLU_161 -4.74912 0.64166 5.41882 -0.46359 0.234967 1.45308 1.93982 -2.48703 -0.0289988 -0.153951 -2.06419 -2.83724 0 0 0 0 0 0 0 0 0 0 0.031851 0.010251 0 4.00819 -0.27604 0 -2.5358 -0.258379 0 -2.1157
GLU_162 -6.63048 0.327508 7.60522 -0.648673 0.167703 1.20485 3.26845 -3.12851 -0.0415518 -0.24382 -2.98744 -0.572764 0 0 0 -0.405528 -0.809785 0 0 0 0 0 0.161536 0.0141095 0 3.37065 -0.265018 0 -2.5358 -0.413729 0 -2.56308
ALA_163 -5.99573 0.212823 2.74453 -0.0211577 0 0 2.26521 -2.51389 -0.00141273 -0.0200294 -1.89003 -0.359564 0 0 0 0 0 0 0 0 0 0 0.147859 0 0 0 -0.274977 0 2.3386 -0.255066 0 -3.62283
VAL_164 -6.72114 1.0026 3.00868 -0.311728 0.273494 0.0714362 2.61052 -2.52027 -0 -0 -2.03365 -0.154439 0 0 0 0 0 0 0 0 0 0 0.0179546 0.00388373 0.116337 0 -0.374221 0 2.085 0.04856 0 -2.87698
LYS_165 -5.1741 0.259461 5.77456 -0.311815 0.0318058 0.145847 2.57219 -2.55334 -0.012553 -0.0898688 -2.43979 0.0326971 0 0 0 0 0 0 0 0 0 0 0.0717801 0.111362 1.66567 0 -0.0569112 0 -1.6738 0.0501541 0 -1.59665
ARG_166 -8.43282 0.686478 6.81423 -0.450374 0.0716871 0.229096 3.41425 -3.37427 -0 -0 -2.97003 0.382452 0 0 0 0 -0.809785 0 0 0 0 0 -0.00017502 0.335167 2.06426 0 -0.0467426 0 -1.281 -0.0321827 0 -3.39975
ALA_167 -6.52776 0.604682 2.90406 -0.0219175 0 0 2.82443 -2.7242 -0 -0 -2.28312 -0.383699 0 0 0 0 0 0 0 0 0 0 0.0195196 0 0 0 -0.27899 0 2.3386 -0.170149 0 -3.69854
LEU_168 -5.38766 0.332955 5.06311 -0.716002 0.551797 0.288082 2.54201 -2.60134 -0 -0 -2.10806 0.17385 0 0 0 0 0 0 0 0 0 0 0.403471 0.00187401 0.936291 0 -0.253832 0 0.729516 -0.155474 0 -0.199412
LYS_169 -4.81333 0.203865 5.3817 -0.303227 0.0262854 0.133347 2.32329 -2.43538 -0 -0 -2.09889 0.00541188 0 0 0 0 0 0 0 0 0 0 0.247672 0.0547414 1.74444 0 0.0240824 0 -1.6738 0.0126945 0 -1.1671
LEU_170 -8.76663 0.854803 3.41968 -0.526637 0.261961 0.124324 3.09641 -2.87381 -0.0144297 -0.0889619 -2.30244 0.0125304 0 0 0 0 0 0 0 0 0 0 0.22041 0.267497 3.33202 0 -0.269245 0 0.729516 -0.0280552 0 -2.55106
LYS_171 -6.60935 0.548024 6.337 -0.407352 0.0856894 0.19212 3.53101 -3.09112 -0 -0 -2.94325 -0.0414743 0 0 0 0 0 0 0 0 0 0 0.199359 0.224339 1.59329 0 0.0192249 0 -1.6738 0.818877 0 -1.21742
THR_172 -3.00022 0.0977004 3.77929 -0.201342 0.138573 0.0722584 1.37904 -1.71577 -0 -0 -1.04931 -0.0863777 0 0 0 0 0 0 0 0 0 0 0.0614545 0.000247862 0.0766638 0 -0.0249614 2.29062 -1.425 1.19218 0 1.58504
LYS_173 -3.27982 0.0929239 3.34022 -0.308361 0.0278921 0.142614 1.30745 -1.52878 -0 -0 -0.428056 -0.0345312 0 0 0 0 0 0 0 0 0 0 0.116101 0.0147866 1.85063 0 -0.0913045 0 -1.6738 0.25262 0 -0.199403
LEU_174 -6.1216 0.862556 0.929278 -0.522423 0.456511 0.139279 1.33307 -1.52193 -0 -0 -0.972201 0.159684 0 0 0 0 0 0 0 0 0 0 -0.00463961 0.143342 0.218817 0 -0.233926 0 0.729516 -0.231136 0 -4.63579
GLY_175 -1.84236 0.0884849 2.20573 -4.88997e-05 0 0 1.17713 -1.17643 -0.00304033 -0.0660285 -0.500097 -0.383882 0 0 0 0 0 0 0 0 0 0 0.182668 0 0 0 -1.11274 0 1.2108 -0.0266387 0 -0.246454
VAL_176 -6.24787 0.981183 2.20781 -0.313777 0.234539 0.0651581 1.61881 -1.98154 -0.0144297 -0.0889619 -1.17188 -0.242866 0 0 0 0 0 0 0 0 0 0 -0.00109448 0.033926 0.097934 0 -0.480271 0 2.085 -0.0181005 0 -3.23641
SER_177 -4.36176 0.198538 4.86872 -0.0285444 0 0.0671767 3.10042 -2.30073 -0 -0 -2.96658 -0.479805 0 0 0 -1.73309 0 0 0 0 0 0 -0.0343623 0.0474498 0.130455 0 -0.502603 0.648898 -1.1772 -0.2435 0 -4.76652
LEU_178 -6.01215 0.445886 1.72181 -0.506957 0.647512 0.119271 1.7063 -1.87049 -0 -0 -0.742695 0.267108 0 0 0 0 0 0 0 0 0 0 0.113242 0.0182888 0.287696 0 -0.290377 0 0.729516 -0.151957 0 -3.518
GLU_179 -4.62597 0.189309 5.73479 -0.33757 0.0551831 0.402137 2.28868 -2.5557 -0 -0 -3.07005 -0.609378 0 0 0 0 -0.585677 0 0 0 0 0 0.535768 0.0758186 0 3.48041 -0.171479 0 -2.5358 -0.0971928 0 -1.82671
GLN_180 -7.45495 0.629144 7.07898 -0.255602 0.0337111 0.193849 3.58606 -3.21151 -0.00304033 -0.0660285 -3.30998 -0.39819 0 0 0 -1.73309 -0.641318 0 0 0 0 0 0.430015 0.0370995 0 2.78041 -0.0869626 0 -1.0644 -0.0404901 0 -3.49629
ALA_181 -6.84552 0.640293 3.47903 -0.0225024 0 0 2.93566 -2.91477 -0 -0 -2.47994 -0.377574 0 0 0 0 0 0 0 0 0 0 -0.0168627 0 0 0 -0.238866 0 2.3386 -0.101625 0 -3.60408
ALA_182 -6.13118 0.643563 3.69148 -0.0228561 0 0 3.19283 -2.8623 -0 -0 -2.55948 -0.387809 0 0 0 0 0 0 0 0 0 0 0.546788 0 0 0 -0.258456 0 2.3386 -0.233811 0 -2.04264
LYS_183 -7.91865 0.451572 7.56705 -0.307496 0.027191 0.138011 4.47424 -3.49683 -0 -0 -5.53005 0.00708048 0 0 0 0 -1.42585 0 0 0 0 0 0.611265 0.0791887 1.75209 0 -0.0367181 0 -1.6738 -0.26805 0 -5.54976
ILE_184 -8.26628 0.703524 2.50096 -0.514689 0.618494 0.102376 2.6877 -2.71222 -0 -0 -1.46172 0.0697388 0 0 0 0 0 0 0 0 0 0 0.0546102 0.108966 0.649233 0 -0.416717 0 1.0317 -0.0594727 0 -4.9038
LEU_185 -9.431 1.45801 2.48933 -0.495285 0.363797 0.114808 2.51384 -2.87245 -0 -0 -1.52225 0.244398 0 0 0 0 0 0 0 0 0 0 0.237159 0.184756 0.359062 0 -0.278888 0 0.729516 0.103456 0 -5.80174
ALA_186 -5.9212 0.69632 2.98691 -0.0216695 0 0 2.95983 -2.78152 -0 -0 -2.23952 -0.359909 0 0 0 0 0 0 0 0 0 0 0.74869 0 0 0 -0.29705 0 2.3386 -0.0343455 0 -1.92486
ALA_187 -5.95326 0.515387 3.16069 -0.022136 0 0 2.93555 -2.79457 -0 -0 -2.51781 -0.345886 0 0 0 0 0 0 0 0 0 0 0.448885 0 0 0 -0.328301 0 2.3386 -0.0574059 0 -2.62027
ALA_188 -5.99797 0.667991 3.5536 -0.0220343 0 0 2.85989 -2.89778 -0 -0 -2.44775 -0.349797 0 0 0 0 0 0 0 0 0 0 0.041969 0 0 0 -0.32817 0 2.3386 -0.0953807 0 -2.67683
ALA_189 -3.94748 0.453604 2.40934 -0.0216361 0 0 1.68902 -1.92504 -0 -0 -0.419267 -0.381411 0 0 0 0 0 0 0 0 0 0 0.0232632 0 0 0 -0.151318 0 2.3386 -0.028034 0 0.0396372
ALA_190 -4.17283 0.498722 1.67079 -0.0225908 0 0 1.26085 -1.7793 -0 -0 -0.134883 -0.343438 0 0 0 0 0 0 0 0 0 0 0.051425 0 0 0 -0.0143171 0 2.3386 -0.0683159 0 -0.715281
LEU_191 -5.88837 0.623211 2.08523 -0.493321 0.270003 0.125201 1.20433 -1.84167 -0 -0 -0.698023 0.167325 0 0 0 0 0 0 0 0 0 0 -0.0378838 0.753097 0.343073 0 -0.300231 0 0.729516 -0.213257 0 -3.17177
GLY_192 -1.53638 0.0474976 2.10806 -5.44678e-05 0 0 1.00168 -1.03983 -0 -0 -0.746541 -0.407215 0 0 0 0 0 0 0 0 0 0 -0.0662636 0 0 0 -1.39072 0 1.2108 -0.122798 0 -0.941763
THR_193 -4.22581 0.615163 2.30658 -0.188178 0.141829 0.0645086 1.38054 -1.59437 -0.000632438 -0.0116473 -1.4354 -0.871776 0 0 0 0 0 0 0 0 0 0 -0.0125667 0.0319276 0.673442 0 -0.73912 2.29191 -1.425 0.618533 0 -2.38006
THR_194 -4.22581 0.481928 4.35806 -0.115378 0.0664596 0.0789001 2.48296 -2.09822 -0 -0 -2.59457 -0.563093 0 0 0 -0.398071 0 0 0 0 0 0 0.0633981 0.100626 0.0422601 0 -0.419525 2.29242 -1.425 0.420929 0 -1.45173
VAL_195 -5.39919 1.20688 2.54183 -0.280707 0.231204 0.0466367 1.42632 -1.9895 -0 -0 -0.909808 0.495097 0 0 0 0 0 0 0 0 0 0 -0.0217562 0.0144328 0.631361 0 0.0935914 0 2.085 -0.244249 0 -0.0728549
GLU_196 -4.63983 0.627919 5.30042 -0.458455 0.201722 1.43074 1.85226 -2.41924 -0.0272078 -0.158304 -1.95329 -2.81117 0 0 0 0 0 0 0 0 0 0 -0.0330002 0.00499782 0 3.98446 -0.21003 0 -2.5358 -0.198021 0 -2.04183
GLU_197 -5.72031 0.313372 7.22022 -0.452486 0.0593523 0.901324 3.22625 -2.97863 -0.0278402 -0.169951 -4.12567 -0.447295 0 0 0 -0.398071 -0.540435 0 0 0 0 0 0.302974 0.00503512 0 3.32608 -0.274373 0 -2.5358 -0.36543 0 -2.68168
ALA_198 -5.49932 0.487743 2.54898 -0.0230767 0 0 2.11991 -2.43909 -0 -0 -1.82338 -0.37464 0 0 0 0 0 0 0 0 0 0 0.189782 0 0 0 -0.310256 0 2.3386 -0.379648 0 -3.1644
VAL_199 -6.69874 0.937162 3.08669 -0.308981 0.279344 0.0688065 2.63001 -2.49786 -0 -0 -2.02789 0.0376114 0 0 0 0 0 0 0 0 0 0 -0.0549095 0.221948 0.025293 0 -0.311606 0 2.085 0.137801 0 -2.39031
LYS_200 -5.91448 0.364989 7.02716 -0.482612 0.235639 0.244892 3.09297 -3.04649 -0 -0 -4.09659 0.124652 0 0 0 0 -0.540435 0 0 0 0 0 0.0231776 0.0140514 2.57317 0 0.0284839 0 -1.6738 0.276792 0 -1.74844
ARG_201 -6.43724 0.81838 5.07457 -0.619259 0.165104 0.346713 2.63862 -2.68481 -0 -0 -2.22669 0.284062 0 0 0 0 0 0 0 0 0 0 0.0685124 0.141526 2.53849 0 -0.0313743 0 -1.281 0.0222153 0 -1.18219
ALA_202 -6.45379 0.706383 3.13482 -0.022809 0 0 2.79888 -2.79084 -0 -0 -2.3673 -0.377909 0 0 0 0 0 0 0 0 0 0 0.228928 0 0 0 -0.291116 0 2.3386 -0.0769282 0 -3.17308
LEU_203 -6.35908 0.62885 4.29744 -0.492753 0.251607 0.120551 2.45096 -2.57948 -0 -0 -2.14063 0.21598 0 0 0 0 0 0 0 0 0 0 0.261428 0.463115 0.354463 0 -0.277148 0 0.729516 -0.135116 0 -2.2103
LYS_204 -4.5613 0.182324 4.98943 -0.305194 0.0269745 0.137321 2.44178 -2.34232 -0 -0 -2.20498 -0.016727 0 0 0 0 0 0 0 0 0 0 -0.00490262 0.0241385 1.75758 0 -0.00984126 0 -1.6738 -0.126717 0 -1.68623
LEU_205 -8.47821 0.999754 3.96538 -0.781536 0.899312 0.225062 2.81913 -2.76173 -0 -0 -1.92791 0.367199 0 0 0 0 0 0 0 0 0 0 0.46864 0.325932 2.64904 0 -0.29369 0 0.729516 -0.237177 0 -1.03129
LYS_206 -6.83066 0.400022 6.09693 -0.497485 0.116423 0.390617 2.48198 -2.85581 -0.0248045 -0.0811987 -0.663876 0.194902 0 0 0 0 0 0 0 0 0 0 0.0788952 0.170889 2.21725 0 0.025199 0 -1.6738 0.126982 0 -0.327539
THR_207 -2.6058 0.0898369 3.45127 -0.202967 0.143225 0.0744452 1.19087 -1.58045 -0 -0 -0.500544 -0.140542 0 0 0 0 0 0 0 0 0 0 -0.0247065 0.00381815 0.185436 0 0.012588 2.28582 -1.425 0.508606 0 1.4659
LYS_208 -3.60602 0.165315 4.14011 -0.43498 0.0702329 0.252875 1.96549 -1.86319 -0 -0 -1.84381 -0.106386 0 0 0 0 0 0 0 0 0 0 -0.0439702 0.0104177 2.42173 0 -0.0505568 0 -1.6738 0.164455 0 -0.432084
LEU_209 -6.57369 1.37152 2.50207 -0.466989 0.29503 0.0797582 1.39901 -1.74654 -0 -0 -2.50792 0.320342 0 0 0 0 0 0 0 0 0 0 -0.0216809 0.410155 0.568816 0 -0.14445 0 0.729516 -0.402776 0 -4.18784
GLY:CtermProteinFull_210 -1.34009 0.824553 1.25805 -0.41578 0.0484778 1.26506 0.120099 -0.336564 -0 -0 -1.55295 -2.92972 0 0 0 0 0 0 0 0 0 0 0 0 0 0 0 0 1.2108 -0.300091 0 -2.14816
HMM:MP-FE1-connect_211 -21.4467 3.67931 -2.80818 -22.3552 21.3738 -3.69223 3.17792 -3.5326 -0 -0 -8.212 -12.5134 0 0 0 0 -1.41644 0 0.0524017 0 0.0771786 0.401533 0 0 0 0 0 0 0 0 0 -47.2146
#END_POSE_ENERGIES_TABLE UM_104_H46_ar0068_HMM_onlyH_1__DE_5
