# Supplementary material for: Design of Heme Enzymes with a Tunable Substrate Binding Pocket Adjacent to an Open Metal Coordination Site
Source: J Am Chem Soc. 2023 Jun 21;145(26):14307–15. doi: 10.1021/jacs.3c02742 (PMC10326885; doi:10.1021/jacs.3c02742)
Supplement: Supplementary file 3 — ja3c02742_si_003.zip [file ja3c02742_si_003.zip › heme_binder_design_models/IK_HC015_21.pdb]

HEADER                                            xx-MMM-xx                     
EXPDTA    THEORETICAL MODEL                                                     
REMARK 666 MATCH TEMPLATE X HMM    0 MATCH MOTIF A HIS   46  1  1               
REMARK 220                                                                      
REMARK 220 EXPERIMENTAL DETAILS                                                 
REMARK 220  EXPERIMENT TYPE                : THEORETICAL MODELLING              
REMARK 220  DATE OF DATA COLLECTION        : 27-MAR-21                          
REMARK 220                                                                      
REMARK 220 REMARK: MODEL GENERATED BY ROSETTA                                   
REMARK 220  VERSION 2020.50+release.1295438                                     
HETNAM     HMM X   1  HMM                                                       
LINK         NE2 HIS A  46                FE1  HMM X   1                  2.26  
ATOM      1  N   VAL A   1       8.021 -32.838  14.640  1.00  0.00           N  
ATOM      2  CA  VAL A   1       6.967 -32.124  13.922  1.00  0.00           C  
ATOM      3  C   VAL A   1       5.585 -32.309  14.544  1.00  0.00           C  
ATOM      4  O   VAL A   1       5.159 -33.428  14.807  1.00  0.00           O  
ATOM      5  CB  VAL A   1       6.922 -32.599  12.457  1.00  0.00           C  
ATOM      6  CG1 VAL A   1       5.825 -31.869  11.695  1.00  0.00           C  
ATOM      7  CG2 VAL A   1       8.275 -32.377  11.800  1.00  0.00           C  
ATOM      8 1H   VAL A   1       8.899 -32.680  14.188  1.00  0.00           H  
ATOM      9 2H   VAL A   1       8.067 -32.506  15.582  1.00  0.00           H  
ATOM     10 3H   VAL A   1       7.819 -33.817  14.642  1.00  0.00           H  
ATOM     11  HA  VAL A   1       7.195 -31.058  13.943  1.00  0.00           H  
ATOM     12  HB  VAL A   1       6.676 -33.660  12.437  1.00  0.00           H  
ATOM     13 1HG1 VAL A   1       5.807 -32.217  10.662  1.00  0.00           H  
ATOM     14 2HG1 VAL A   1       4.861 -32.070  12.162  1.00  0.00           H  
ATOM     15 3HG1 VAL A   1       6.022 -30.797  11.712  1.00  0.00           H  
ATOM     16 1HG2 VAL A   1       8.236 -32.716  10.764  1.00  0.00           H  
ATOM     17 2HG2 VAL A   1       8.523 -31.317  11.826  1.00  0.00           H  
ATOM     18 3HG2 VAL A   1       9.037 -32.942  12.336  1.00  0.00           H  
ATOM     19  N   SER A   2       4.875 -31.208  14.759  1.00  0.00           N  
ATOM     20  CA  SER A   2       3.524 -31.305  15.288  1.00  0.00           C  
ATOM     21  C   SER A   2       2.491 -31.480  14.175  1.00  0.00           C  
ATOM     22  O   SER A   2       2.788 -31.317  12.983  1.00  0.00           O  
ATOM     23  CB  SER A   2       3.201 -30.065  16.100  1.00  0.00           C  
ATOM     24  OG  SER A   2       3.058 -28.946  15.271  1.00  0.00           O  
ATOM     25  H   SER A   2       5.262 -30.299  14.562  1.00  0.00           H  
ATOM     26  HA  SER A   2       3.456 -32.200  15.905  1.00  0.00           H  
ATOM     27 1HB  SER A   2       2.280 -30.228  16.659  1.00  0.00           H  
ATOM     28 2HB  SER A   2       3.996 -29.887  16.823  1.00  0.00           H  
ATOM     29  HG  SER A   2       2.958 -28.192  15.858  1.00  0.00           H  
ATOM     30  N   LEU A   3       1.275 -31.831  14.590  1.00  0.00           N  
ATOM     31  CA  LEU A   3       0.150 -31.960  13.688  1.00  0.00           C  
ATOM     32  C   LEU A   3      -0.117 -30.626  13.023  1.00  0.00           C  
ATOM     33  O   LEU A   3      -0.378 -30.561  11.835  1.00  0.00           O  
ATOM     34  CB  LEU A   3      -1.098 -32.435  14.441  1.00  0.00           C  
ATOM     35  CG  LEU A   3      -2.365 -32.601  13.593  1.00  0.00           C  
ATOM     36  CD1 LEU A   3      -2.126 -33.658  12.523  1.00  0.00           C  
ATOM     37  CD2 LEU A   3      -3.531 -32.986  14.491  1.00  0.00           C  
ATOM     38  H   LEU A   3       1.141 -32.014  15.574  1.00  0.00           H  
ATOM     39  HA  LEU A   3       0.391 -32.714  12.941  1.00  0.00           H  
ATOM     40 1HB  LEU A   3      -0.880 -33.398  14.902  1.00  0.00           H  
ATOM     41 2HB  LEU A   3      -1.320 -31.719  15.233  1.00  0.00           H  
ATOM     42  HG  LEU A   3      -2.590 -31.661  13.089  1.00  0.00           H  
ATOM     43 1HD1 LEU A   3      -3.027 -33.775  11.920  1.00  0.00           H  
ATOM     44 2HD1 LEU A   3      -1.300 -33.347  11.884  1.00  0.00           H  
ATOM     45 3HD1 LEU A   3      -1.881 -34.606  12.998  1.00  0.00           H  
ATOM     46 1HD2 LEU A   3      -4.432 -33.103  13.889  1.00  0.00           H  
ATOM     47 2HD2 LEU A   3      -3.307 -33.926  14.996  1.00  0.00           H  
ATOM     48 3HD2 LEU A   3      -3.691 -32.206  15.236  1.00  0.00           H  
ATOM     49  N   GLU A   4      -0.037 -29.561  13.810  1.00  0.00           N  
ATOM     50  CA  GLU A   4      -0.243 -28.219  13.299  1.00  0.00           C  
ATOM     51  C   GLU A   4       0.818 -27.803  12.270  1.00  0.00           C  
ATOM     52  O   GLU A   4       0.481 -27.185  11.265  1.00  0.00           O  
ATOM     53  CB  GLU A   4      -0.255 -27.223  14.461  1.00  0.00           C  
ATOM     54  CG  GLU A   4      -0.527 -25.782  14.051  1.00  0.00           C  
ATOM     55  CD  GLU A   4      -0.706 -24.864  15.227  1.00  0.00           C  
ATOM     56  OE1 GLU A   4      -0.689 -25.340  16.337  1.00  0.00           O  
ATOM     57  OE2 GLU A   4      -0.861 -23.684  15.016  1.00  0.00           O  
ATOM     58  H   GLU A   4       0.172 -29.687  14.791  1.00  0.00           H  
ATOM     59  HA  GLU A   4      -1.186 -28.198  12.753  1.00  0.00           H  
ATOM     60 1HB  GLU A   4      -1.018 -27.515  15.183  1.00  0.00           H  
ATOM     61 2HB  GLU A   4       0.707 -27.249  14.973  1.00  0.00           H  
ATOM     62 1HG  GLU A   4       0.307 -25.423  13.448  1.00  0.00           H  
ATOM     63 2HG  GLU A   4      -1.424 -25.754  13.434  1.00  0.00           H  
ATOM     64  N   GLN A   5       2.089 -28.138  12.519  1.00  0.00           N  
ATOM     65  CA  GLN A   5       3.153 -27.812  11.567  1.00  0.00           C  
ATOM     66  C   GLN A   5       2.970 -28.605  10.276  1.00  0.00           C  
ATOM     67  O   GLN A   5       3.208 -28.089   9.184  1.00  0.00           O  
ATOM     68  CB  GLN A   5       4.530 -28.100  12.170  1.00  0.00           C  
ATOM     69  CG  GLN A   5       4.934 -27.148  13.283  1.00  0.00           C  
ATOM     70  CD  GLN A   5       6.043 -27.710  14.152  1.00  0.00           C  
ATOM     71  OE1 GLN A   5       6.490 -28.844  13.956  1.00  0.00           O  
ATOM     72  NE2 GLN A   5       6.495 -26.919  15.118  1.00  0.00           N  
ATOM     73  H   GLN A   5       2.322 -28.620  13.372  1.00  0.00           H  
ATOM     74  HA  GLN A   5       3.103 -26.748  11.340  1.00  0.00           H  
ATOM     75 1HB  GLN A   5       4.546 -29.114  12.572  1.00  0.00           H  
ATOM     76 2HB  GLN A   5       5.288 -28.046  11.389  1.00  0.00           H  
ATOM     77 1HG  GLN A   5       5.285 -26.216  12.840  1.00  0.00           H  
ATOM     78 2HG  GLN A   5       4.067 -26.957  13.916  1.00  0.00           H  
ATOM     79 1HE2 GLN A   5       7.226 -27.235  15.724  1.00  0.00           H  
ATOM     80 2HE2 GLN A   5       6.104 -26.006  15.242  1.00  0.00           H  
ATOM     81  N   ALA A   6       2.561 -29.862  10.411  1.00  0.00           N  
ATOM     82  CA  ALA A   6       2.248 -30.701   9.258  1.00  0.00           C  
ATOM     83  C   ALA A   6       1.096 -30.118   8.446  1.00  0.00           C  
ATOM     84  O   ALA A   6       1.085 -30.215   7.215  1.00  0.00           O  
ATOM     85  CB  ALA A   6       1.904 -32.096   9.708  1.00  0.00           C  
ATOM     86  H   ALA A   6       2.463 -30.245  11.339  1.00  0.00           H  
ATOM     87  HA  ALA A   6       3.131 -30.741   8.620  1.00  0.00           H  
ATOM     88 1HB  ALA A   6       1.672 -32.711   8.840  1.00  0.00           H  
ATOM     89 2HB  ALA A   6       2.751 -32.524  10.242  1.00  0.00           H  
ATOM     90 3HB  ALA A   6       1.038 -32.061  10.369  1.00  0.00           H  
ATOM     91  N   LEU A   7      -0.024 -29.524   9.108  1.00  0.00           N  
ATOM     92  CA  LEU A   7      -1.143 -28.841   8.457  1.00  0.00           C  
ATOM     93  C   LEU A   7      -0.658 -27.543   7.828  1.00  0.00           C  
ATOM     94  O   LEU A   7      -1.116 -27.146   6.759  1.00  0.00           O  
ATOM     95  CB  LEU A   7      -2.261 -28.550   9.465  1.00  0.00           C  
ATOM     96  CG  LEU A   7      -3.002 -29.778  10.010  1.00  0.00           C  
ATOM     97  CD1 LEU A   7      -3.784 -29.387  11.257  1.00  0.00           C  
ATOM     98  CD2 LEU A   7      -3.925 -30.333   8.937  1.00  0.00           C  
ATOM     99  H   LEU A   7      -0.035 -29.645  10.112  1.00  0.00           H  
ATOM    100  HA  LEU A   7      -1.543 -29.496   7.683  1.00  0.00           H  
ATOM    101 1HB  LEU A   7      -1.835 -28.016  10.312  1.00  0.00           H  
ATOM    102 2HB  LEU A   7      -2.998 -27.903   8.989  1.00  0.00           H  
ATOM    103  HG  LEU A   7      -2.278 -30.541  10.297  1.00  0.00           H  
ATOM    104 1HD1 LEU A   7      -4.310 -30.259  11.645  1.00  0.00           H  
ATOM    105 2HD1 LEU A   7      -3.097 -29.012  12.015  1.00  0.00           H  
ATOM    106 3HD1 LEU A   7      -4.506 -28.611  11.005  1.00  0.00           H  
ATOM    107 1HD2 LEU A   7      -4.451 -31.206   9.324  1.00  0.00           H  
ATOM    108 2HD2 LEU A   7      -4.650 -29.570   8.650  1.00  0.00           H  
ATOM    109 3HD2 LEU A   7      -3.338 -30.620   8.064  1.00  0.00           H  
ATOM    110  N   LEU A   8       0.346 -26.706   8.552  1.00  0.00           N  
ATOM    111  CA  LEU A   8       0.895 -25.479   7.989  1.00  0.00           C  
ATOM    112  C   LEU A   8       1.632 -25.801   6.677  1.00  0.00           C  
ATOM    113  O   LEU A   8       1.550 -25.046   5.711  1.00  0.00           O  
ATOM    114  CB  LEU A   8       1.849 -24.810   8.987  1.00  0.00           C  
ATOM    115  CG  LEU A   8       1.190 -24.195  10.228  1.00  0.00           C  
ATOM    116  CD1 LEU A   8       2.266 -23.764  11.215  1.00  0.00           C  
ATOM    117  CD2 LEU A   8       0.326 -23.014   9.811  1.00  0.00           C  
ATOM    118  H   LEU A   8       0.659 -27.011   9.464  1.00  0.00           H  
ATOM    119  HA  LEU A   8       0.068 -24.815   7.731  1.00  0.00           H  
ATOM    120 1HB  LEU A   8       2.570 -25.552   9.329  1.00  0.00           H  
ATOM    121 2HB  LEU A   8       2.392 -24.017   8.472  1.00  0.00           H  
ATOM    122  HG  LEU A   8       0.568 -24.943  10.719  1.00  0.00           H  
ATOM    123 1HD1 LEU A   8       1.798 -23.327  12.097  1.00  0.00           H  
ATOM    124 2HD1 LEU A   8       2.857 -24.631  11.511  1.00  0.00           H  
ATOM    125 3HD1 LEU A   8       2.916 -23.026  10.745  1.00  0.00           H  
ATOM    126 1HD2 LEU A   8      -0.143 -22.576  10.693  1.00  0.00           H  
ATOM    127 2HD2 LEU A   8       0.948 -22.263   9.321  1.00  0.00           H  
ATOM    128 3HD2 LEU A   8      -0.445 -23.353   9.120  1.00  0.00           H  
ATOM    129  N   ILE A   9       2.407 -26.906   6.665  1.00  0.00           N  
ATOM    130  CA  ILE A   9       3.157 -27.294   5.475  1.00  0.00           C  
ATOM    131  C   ILE A   9       2.228 -27.621   4.297  1.00  0.00           C  
ATOM    132  O   ILE A   9       2.478 -27.192   3.161  1.00  0.00           O  
ATOM    133  CB  ILE A   9       4.056 -28.508   5.774  1.00  0.00           C  
ATOM    134  CG1 ILE A   9       5.141 -28.132   6.787  1.00  0.00           C  
ATOM    135  CG2 ILE A   9       4.680 -29.036   4.492  1.00  0.00           C  
ATOM    136  CD1 ILE A   9       5.784 -29.322   7.462  1.00  0.00           C  
ATOM    137  H   ILE A   9       2.491 -27.462   7.503  1.00  0.00           H  
ATOM    138  HA  ILE A   9       3.758 -26.446   5.153  1.00  0.00           H  
ATOM    139  HB  ILE A   9       3.460 -29.298   6.230  1.00  0.00           H  
ATOM    140 1HG1 ILE A   9       5.922 -27.560   6.288  1.00  0.00           H  
ATOM    141 2HG1 ILE A   9       4.712 -27.494   7.560  1.00  0.00           H  
ATOM    142 1HG2 ILE A   9       5.312 -29.894   4.722  1.00  0.00           H  
ATOM    143 2HG2 ILE A   9       3.893 -29.340   3.803  1.00  0.00           H  
ATOM    144 3HG2 ILE A   9       5.283 -28.254   4.032  1.00  0.00           H  
ATOM    145 1HD1 ILE A   9       6.542 -28.976   8.166  1.00  0.00           H  
ATOM    146 2HD1 ILE A   9       5.024 -29.891   7.999  1.00  0.00           H  
ATOM    147 3HD1 ILE A   9       6.251 -29.958   6.711  1.00  0.00           H  
ATOM    148  N   LEU A  10       1.065 -28.447   4.519  1.00  0.00           N  
ATOM    149  CA  LEU A  10       0.089 -28.778   3.489  1.00  0.00           C  
ATOM    150  C   LEU A  10      -0.622 -27.520   2.947  1.00  0.00           C  
ATOM    151  O   LEU A  10      -0.806 -27.354   1.728  1.00  0.00           O  
ATOM    152  CB  LEU A  10      -0.947 -29.759   4.054  1.00  0.00           C  
ATOM    153  CG  LEU A  10      -0.437 -31.180   4.328  1.00  0.00           C  
ATOM    154  CD1 LEU A  10      -1.454 -31.930   5.178  1.00  0.00           C  
ATOM    155  CD2 LEU A  10      -0.193 -31.896   3.008  1.00  0.00           C  
ATOM    156  H   LEU A  10       0.946 -28.821   5.450  1.00  0.00           H  
ATOM    157  HA  LEU A  10       0.617 -29.228   2.647  1.00  0.00           H  
ATOM    158 1HB  LEU A  10      -1.330 -29.358   4.991  1.00  0.00           H  
ATOM    159 2HB  LEU A  10      -1.775 -29.835   3.349  1.00  0.00           H  
ATOM    160  HG  LEU A  10       0.496 -31.129   4.891  1.00  0.00           H  
ATOM    161 1HD1 LEU A  10      -1.091 -32.939   5.373  1.00  0.00           H  
ATOM    162 2HD1 LEU A  10      -1.594 -31.407   6.124  1.00  0.00           H  
ATOM    163 3HD1 LEU A  10      -2.403 -31.982   4.646  1.00  0.00           H  
ATOM    164 1HD2 LEU A  10       0.170 -32.905   3.203  1.00  0.00           H  
ATOM    165 2HD2 LEU A  10      -1.125 -31.948   2.445  1.00  0.00           H  
ATOM    166 3HD2 LEU A  10       0.551 -31.348   2.429  1.00  0.00           H  
ATOM    167  N   ALA A  11      -1.009 -26.638   3.857  1.00  0.00           N  
ATOM    168  CA  ALA A  11      -1.686 -25.417   3.469  1.00  0.00           C  
ATOM    169  C   ALA A  11      -0.758 -24.515   2.669  1.00  0.00           C  
ATOM    170  O   ALA A  11      -1.194 -23.828   1.756  1.00  0.00           O  
ATOM    171  CB  ALA A  11      -2.212 -24.688   4.697  1.00  0.00           C  
ATOM    172  H   ALA A  11      -0.834 -26.813   4.836  1.00  0.00           H  
ATOM    173  HA  ALA A  11      -2.530 -25.677   2.827  1.00  0.00           H  
ATOM    174 1HB  ALA A  11      -2.717 -23.772   4.389  1.00  0.00           H  
ATOM    175 2HB  ALA A  11      -2.914 -25.330   5.228  1.00  0.00           H  
ATOM    176 3HB  ALA A  11      -1.380 -24.438   5.355  1.00  0.00           H  
ATOM    177  N   VAL A  12       0.598 -24.341   3.081  1.00  0.00           N  
ATOM    178  CA  VAL A  12       1.610 -23.538   2.380  1.00  0.00           C  
ATOM    179  C   VAL A  12       1.949 -24.081   0.993  1.00  0.00           C  
ATOM    180  O   VAL A  12       2.029 -23.317   0.040  1.00  0.00           O  
ATOM    181  CB  VAL A  12       2.902 -23.475   3.217  1.00  0.00           C  
ATOM    182  CG1 VAL A  12       4.063 -22.979   2.368  1.00  0.00           C  
ATOM    183  CG2 VAL A  12       2.693 -22.574   4.424  1.00  0.00           C  
ATOM    184  H   VAL A  12       0.858 -24.832   3.924  1.00  0.00           H  
ATOM    185  HA  VAL A  12       1.190 -22.554   2.175  1.00  0.00           H  
ATOM    186  HB  VAL A  12       3.156 -24.481   3.552  1.00  0.00           H  
ATOM    187 1HG1 VAL A  12       4.968 -22.941   2.975  1.00  0.00           H  
ATOM    188 2HG1 VAL A  12       4.217 -23.659   1.530  1.00  0.00           H  
ATOM    189 3HG1 VAL A  12       3.838 -21.982   1.991  1.00  0.00           H  
ATOM    190 1HG2 VAL A  12       3.610 -22.535   5.012  1.00  0.00           H  
ATOM    191 2HG2 VAL A  12       2.433 -21.570   4.089  1.00  0.00           H  
ATOM    192 3HG2 VAL A  12       1.885 -22.971   5.039  1.00  0.00           H  
ATOM    193  N   ALA A  13       2.120 -25.394   0.878  1.00  0.00           N  
ATOM    194  CA  ALA A  13       2.382 -26.029  -0.406  1.00  0.00           C  
ATOM    195  C   ALA A  13       1.288 -25.760  -1.426  1.00  0.00           C  
ATOM    196  O   ALA A  13       1.576 -25.535  -2.610  1.00  0.00           O  
ATOM    197  CB  ALA A  13       2.540 -27.526  -0.231  1.00  0.00           C  
ATOM    198  H   ALA A  13       2.066 -25.965   1.709  1.00  0.00           H  
ATOM    199  HA  ALA A  13       3.312 -25.621  -0.804  1.00  0.00           H  
ATOM    200 1HB  ALA A  13       2.735 -27.987  -1.198  1.00  0.00           H  
ATOM    201 2HB  ALA A  13       3.374 -27.728   0.442  1.00  0.00           H  
ATOM    202 3HB  ALA A  13       1.626 -27.940   0.191  1.00  0.00           H  
ATOM    203  N   ALA A  14      -0.053 -25.797  -0.976  1.00  0.00           N  
ATOM    204  CA  ALA A  14      -1.167 -25.519  -1.890  1.00  0.00           C  
ATOM    205  C   ALA A  14      -1.095 -24.088  -2.407  1.00  0.00           C  
ATOM    206  O   ALA A  14      -1.346 -23.834  -3.588  1.00  0.00           O  
ATOM    207  CB  ALA A  14      -2.504 -25.771  -1.210  1.00  0.00           C  
ATOM    208  H   ALA A  14      -0.252 -26.002  -0.007  1.00  0.00           H  
ATOM    209  HA  ALA A  14      -1.079 -26.189  -2.745  1.00  0.00           H  
ATOM    210 1HB  ALA A  14      -3.312 -25.557  -1.907  1.00  0.00           H  
ATOM    211 2HB  ALA A  14      -2.561 -26.811  -0.895  1.00  0.00           H  
ATOM    212 3HB  ALA A  14      -2.596 -25.123  -0.339  1.00  0.00           H  
ATOM    213  N   LEU A  15      -0.738 -23.166  -1.518  1.00  0.00           N  
ATOM    214  CA  LEU A  15      -0.656 -21.758  -1.865  1.00  0.00           C  
ATOM    215  C   LEU A  15       0.596 -21.457  -2.700  1.00  0.00           C  
ATOM    216  O   LEU A  15       0.560 -20.616  -3.598  1.00  0.00           O  
ATOM    217  CB  LEU A  15      -0.651 -20.906  -0.590  1.00  0.00           C  
ATOM    218  CG  LEU A  15      -1.966 -20.883   0.200  1.00  0.00           C  
ATOM    219  CD1 LEU A  15      -1.717 -20.294   1.583  1.00  0.00           C  
ATOM    220  CD2 LEU A  15      -3.002 -20.071  -0.562  1.00  0.00           C  
ATOM    221  H   LEU A  15      -0.518 -23.453  -0.575  1.00  0.00           H  
ATOM    222  HA  LEU A  15      -1.521 -21.503  -2.476  1.00  0.00           H  
ATOM    223 1HB  LEU A  15       0.128 -21.279   0.074  1.00  0.00           H  
ATOM    224 2HB  LEU A  15      -0.408 -19.878  -0.860  1.00  0.00           H  
ATOM    225  HG  LEU A  15      -2.329 -21.903   0.332  1.00  0.00           H  
ATOM    226 1HD1 LEU A  15      -2.652 -20.278   2.144  1.00  0.00           H  
ATOM    227 2HD1 LEU A  15      -0.987 -20.906   2.113  1.00  0.00           H  
ATOM    228 3HD1 LEU A  15      -1.337 -19.279   1.482  1.00  0.00           H  
ATOM    229 1HD2 LEU A  15      -3.937 -20.055  -0.001  1.00  0.00           H  
ATOM    230 2HD2 LEU A  15      -2.640 -19.051  -0.693  1.00  0.00           H  
ATOM    231 3HD2 LEU A  15      -3.173 -20.524  -1.539  1.00  0.00           H  
ATOM    232  N   LEU A  16       1.701 -22.139  -2.413  1.00  0.00           N  
ATOM    233  CA  LEU A  16       2.900 -21.944  -3.218  1.00  0.00           C  
ATOM    234  C   LEU A  16       2.701 -22.444  -4.637  1.00  0.00           C  
ATOM    235  O   LEU A  16       3.218 -21.865  -5.596  1.00  0.00           O  
ATOM    236  CB  LEU A  16       4.092 -22.669  -2.579  1.00  0.00           C  
ATOM    237  CG  LEU A  16       4.594 -22.083  -1.253  1.00  0.00           C  
ATOM    238  CD1 LEU A  16       5.602 -23.036  -0.626  1.00  0.00           C  
ATOM    239  CD2 LEU A  16       5.215 -20.717  -1.504  1.00  0.00           C  
ATOM    240  H   LEU A  16       1.725 -22.794  -1.643  1.00  0.00           H  
ATOM    241  HA  LEU A  16       3.090 -20.874  -3.304  1.00  0.00           H  
ATOM    242 1HB  LEU A  16       3.811 -23.705  -2.398  1.00  0.00           H  
ATOM    243 2HB  LEU A  16       4.924 -22.657  -3.283  1.00  0.00           H  
ATOM    244  HG  LEU A  16       3.758 -21.980  -0.561  1.00  0.00           H  
ATOM    245 1HD1 LEU A  16       5.959 -22.620   0.316  1.00  0.00           H  
ATOM    246 2HD1 LEU A  16       5.126 -23.998  -0.439  1.00  0.00           H  
ATOM    247 3HD1 LEU A  16       6.444 -23.172  -1.304  1.00  0.00           H  
ATOM    248 1HD2 LEU A  16       5.571 -20.300  -0.562  1.00  0.00           H  
ATOM    249 2HD2 LEU A  16       6.052 -20.819  -2.195  1.00  0.00           H  
ATOM    250 3HD2 LEU A  16       4.467 -20.051  -1.936  1.00  0.00           H  
ATOM    251  N   GLY A  17       1.941 -23.636  -4.835  1.00  0.00           N  
ATOM    252  CA  GLY A  17       1.744 -24.283  -6.118  1.00  0.00           C  
ATOM    253  C   GLY A  17       2.810 -25.335  -6.370  1.00  0.00           C  
ATOM    254  O   GLY A  17       3.208 -25.555  -7.505  1.00  0.00           O  
ATOM    255  H   GLY A  17       1.501 -24.029  -4.014  1.00  0.00           H  
ATOM    256 1HA  GLY A  17       0.759 -24.744  -6.145  1.00  0.00           H  
ATOM    257 2HA  GLY A  17       1.771 -23.535  -6.907  1.00  0.00           H  
ATOM    258  N   THR A  18       3.278 -25.979  -5.308  1.00  0.00           N  
ATOM    259  CA  THR A  18       4.307 -27.002  -5.411  1.00  0.00           C  
ATOM    260  C   THR A  18       3.910 -28.219  -4.584  1.00  0.00           C  
ATOM    261  O   THR A  18       2.794 -28.288  -4.077  1.00  0.00           O  
ATOM    262  CB  THR A  18       5.677 -26.472  -4.948  1.00  0.00           C  
ATOM    263  OG1 THR A  18       6.694 -27.434  -5.257  1.00  0.00           O  
ATOM    264  CG2 THR A  18       5.668 -26.212  -3.449  1.00  0.00           C  
ATOM    265  H   THR A  18       2.905 -25.747  -4.398  1.00  0.00           H  
ATOM    266  HA  THR A  18       4.439 -27.255  -6.464  1.00  0.00           H  
ATOM    267  HB  THR A  18       5.904 -25.543  -5.470  1.00  0.00           H  
ATOM    268  HG1 THR A  18       6.926 -27.366  -6.186  1.00  0.00           H  
ATOM    269 1HG2 THR A  18       6.644 -25.838  -3.139  1.00  0.00           H  
ATOM    270 2HG2 THR A  18       4.904 -25.473  -3.212  1.00  0.00           H  
ATOM    271 3HG2 THR A  18       5.452 -27.140  -2.920  1.00  0.00           H  
ATOM    272  N   THR A  19       4.825 -29.171  -4.437  1.00  0.00           N  
ATOM    273  CA  THR A  19       4.520 -30.420  -3.742  1.00  0.00           C  
ATOM    274  C   THR A  19       4.766 -30.227  -2.244  1.00  0.00           C  
ATOM    275  O   THR A  19       5.380 -29.240  -1.841  1.00  0.00           O  
ATOM    276  CB  THR A  19       5.369 -31.590  -4.273  1.00  0.00           C  
ATOM    277  OG1 THR A  19       6.746 -31.376  -3.938  1.00  0.00           O  
ATOM    278  CG2 THR A  19       5.231 -31.706  -5.784  1.00  0.00           C  
ATOM    279  H   THR A  19       5.751 -29.032  -4.812  1.00  0.00           H  
ATOM    280  HA  THR A  19       3.488 -30.695  -3.959  1.00  0.00           H  
ATOM    281  HB  THR A  19       5.037 -32.520  -3.812  1.00  0.00           H  
ATOM    282  HG1 THR A  19       7.247 -32.175  -4.119  1.00  0.00           H  
ATOM    283 1HG2 THR A  19       5.837 -32.537  -6.143  1.00  0.00           H  
ATOM    284 2HG2 THR A  19       4.186 -31.880  -6.041  1.00  0.00           H  
ATOM    285 3HG2 THR A  19       5.570 -30.782  -6.251  1.00  0.00           H  
ATOM    286  N   VAL A  20       4.323 -31.163  -1.412  1.00  0.00           N  
ATOM    287  CA  VAL A  20       4.504 -30.976   0.027  1.00  0.00           C  
ATOM    288  C   VAL A  20       5.978 -31.078   0.456  1.00  0.00           C  
ATOM    289  O   VAL A  20       6.413 -30.388   1.388  1.00  0.00           O  
ATOM    290  CB  VAL A  20       3.680 -32.025   0.796  1.00  0.00           C  
ATOM    291  CG1 VAL A  20       4.334 -33.395   0.695  1.00  0.00           C  
ATOM    292  CG2 VAL A  20       3.533 -31.604   2.250  1.00  0.00           C  
ATOM    293  H   VAL A  20       3.866 -32.000  -1.744  1.00  0.00           H  
ATOM    294  HA  VAL A  20       4.234 -29.948   0.280  1.00  0.00           H  
ATOM    295  HB  VAL A  20       2.694 -32.105   0.339  1.00  0.00           H  
ATOM    296 1HG1 VAL A  20       3.738 -34.124   1.244  1.00  0.00           H  
ATOM    297 2HG1 VAL A  20       4.396 -33.692  -0.351  1.00  0.00           H  
ATOM    298 3HG1 VAL A  20       5.336 -33.352   1.121  1.00  0.00           H  
ATOM    299 1HG2 VAL A  20       2.948 -32.350   2.788  1.00  0.00           H  
ATOM    300 2HG2 VAL A  20       4.519 -31.518   2.706  1.00  0.00           H  
ATOM    301 3HG2 VAL A  20       3.025 -30.640   2.301  1.00  0.00           H  
ATOM    302  N   GLU A  21       6.747 -31.920  -0.233  1.00  0.00           N  
ATOM    303  CA  GLU A  21       8.172 -32.062   0.059  1.00  0.00           C  
ATOM    304  C   GLU A  21       8.902 -30.792  -0.322  1.00  0.00           C  
ATOM    305  O   GLU A  21       9.843 -30.398   0.353  1.00  0.00           O  
ATOM    306  CB  GLU A  21       8.770 -33.255  -0.691  1.00  0.00           C  
ATOM    307  CG  GLU A  21       8.320 -34.613  -0.173  1.00  0.00           C  
ATOM    308  CD  GLU A  21       6.968 -35.018  -0.692  1.00  0.00           C  
ATOM    309  OE1 GLU A  21       6.438 -34.320  -1.523  1.00  0.00           O  
ATOM    310  OE2 GLU A  21       6.465 -36.028  -0.258  1.00  0.00           O  
ATOM    311  H   GLU A  21       6.338 -32.475  -0.971  1.00  0.00           H  
ATOM    312  HA  GLU A  21       8.293 -32.210   1.133  1.00  0.00           H  
ATOM    313 1HB  GLU A  21       8.501 -33.192  -1.745  1.00  0.00           H  
ATOM    314 2HB  GLU A  21       9.858 -33.217  -0.628  1.00  0.00           H  
ATOM    315 1HG  GLU A  21       9.051 -35.365  -0.470  1.00  0.00           H  
ATOM    316 2HG  GLU A  21       8.291 -34.584   0.916  1.00  0.00           H  
ATOM    317  N   GLU A  22       8.556 -30.075  -1.515  1.00  0.00           N  
ATOM    318  CA  GLU A  22       9.225 -28.839  -1.900  1.00  0.00           C  
ATOM    319  C   GLU A  22       8.931 -27.733  -0.895  1.00  0.00           C  
ATOM    320  O   GLU A  22       9.812 -26.936  -0.560  1.00  0.00           O  
ATOM    321  CB  GLU A  22       8.785 -28.404  -3.301  1.00  0.00           C  
ATOM    322  CG  GLU A  22       9.285 -29.301  -4.424  1.00  0.00           C  
ATOM    323  CD  GLU A  22      10.780 -29.272  -4.574  1.00  0.00           C  
ATOM    324  OE1 GLU A  22      11.355 -28.222  -4.416  1.00  0.00           O  
ATOM    325  OE2 GLU A  22      11.350 -30.302  -4.849  1.00  0.00           O  
ATOM    326  H   GLU A  22       7.837 -30.453  -2.118  1.00  0.00           H  
ATOM    327  HA  GLU A  22      10.301 -29.011  -1.888  1.00  0.00           H  
ATOM    328 1HB  GLU A  22       7.696 -28.382  -3.350  1.00  0.00           H  
ATOM    329 2HB  GLU A  22       9.143 -27.393  -3.496  1.00  0.00           H  
ATOM    330 1HG  GLU A  22       8.972 -30.325  -4.223  1.00  0.00           H  
ATOM    331 2HG  GLU A  22       8.824 -28.986  -5.359  1.00  0.00           H  
ATOM    332  N   ALA A  23       7.704 -27.699  -0.387  1.00  0.00           N  
ATOM    333  CA  ALA A  23       7.373 -26.715   0.635  1.00  0.00           C  
ATOM    334  C   ALA A  23       8.209 -26.961   1.888  1.00  0.00           C  
ATOM    335  O   ALA A  23       8.641 -26.017   2.554  1.00  0.00           O  
ATOM    336  CB  ALA A  23       5.893 -26.742   0.949  1.00  0.00           C  
ATOM    337  H   ALA A  23       6.991 -28.344  -0.697  1.00  0.00           H  
ATOM    338  HA  ALA A  23       7.632 -25.728   0.251  1.00  0.00           H  
ATOM    339 1HB  ALA A  23       5.669 -25.999   1.716  1.00  0.00           H  
ATOM    340 2HB  ALA A  23       5.327 -26.515   0.046  1.00  0.00           H  
ATOM    341 3HB  ALA A  23       5.617 -27.731   1.309  1.00  0.00           H  
ATOM    342  N   VAL A  24       8.465 -28.319   2.313  1.00  0.00           N  
ATOM    343  CA  VAL A  24       9.318 -28.591   3.471  1.00  0.00           C  
ATOM    344  C   VAL A  24      10.750 -28.133   3.227  1.00  0.00           C  
ATOM    345  O   VAL A  24      11.373 -27.511   4.106  1.00  0.00           O  
ATOM    346  CB  VAL A  24       9.318 -30.097   3.795  1.00  0.00           C  
ATOM    347  CG1 VAL A  24      10.381 -30.419   4.834  1.00  0.00           C  
ATOM    348  CG2 VAL A  24       7.941 -30.520   4.283  1.00  0.00           C  
ATOM    349  H   VAL A  24       8.041 -29.093   1.821  1.00  0.00           H  
ATOM    350  HA  VAL A  24       8.956 -28.003   4.316  1.00  0.00           H  
ATOM    351  HB  VAL A  24       9.571 -30.653   2.893  1.00  0.00           H  
ATOM    352 1HG1 VAL A  24      10.366 -31.488   5.051  1.00  0.00           H  
ATOM    353 2HG1 VAL A  24      11.362 -30.140   4.449  1.00  0.00           H  
ATOM    354 3HG1 VAL A  24      10.178 -29.861   5.748  1.00  0.00           H  
ATOM    355 1HG2 VAL A  24       7.947 -31.586   4.509  1.00  0.00           H  
ATOM    356 2HG2 VAL A  24       7.685 -29.960   5.182  1.00  0.00           H  
ATOM    357 3HG2 VAL A  24       7.202 -30.318   3.507  1.00  0.00           H  
ATOM    358  N   LYS A  25      11.377 -28.468   1.994  1.00  0.00           N  
ATOM    359  CA  LYS A  25      12.750 -28.127   1.686  1.00  0.00           C  
ATOM    360  C   LYS A  25      12.928 -26.614   1.730  1.00  0.00           C  
ATOM    361  O   LYS A  25      13.945 -26.115   2.197  1.00  0.00           O  
ATOM    362  CB  LYS A  25      13.152 -28.676   0.317  1.00  0.00           C  
ATOM    363  CG  LYS A  25      13.344 -30.187   0.276  1.00  0.00           C  
ATOM    364  CD  LYS A  25      14.002 -30.626  -1.023  1.00  0.00           C  
ATOM    365  CE  LYS A  25      13.042 -30.507  -2.197  1.00  0.00           C  
ATOM    366  NZ  LYS A  25      13.629 -31.047  -3.453  1.00  0.00           N  
ATOM    367  H   LYS A  25      10.834 -28.976   1.310  1.00  0.00           H  
ATOM    368  HA  LYS A  25      13.396 -28.575   2.442  1.00  0.00           H  
ATOM    369 1HB  LYS A  25      12.389 -28.417  -0.418  1.00  0.00           H  
ATOM    370 2HB  LYS A  25      14.085 -28.212  -0.003  1.00  0.00           H  
ATOM    371 1HG  LYS A  25      13.972 -30.495   1.114  1.00  0.00           H  
ATOM    372 2HG  LYS A  25      12.377 -30.679   0.369  1.00  0.00           H  
ATOM    373 1HD  LYS A  25      14.878 -30.005  -1.216  1.00  0.00           H  
ATOM    374 2HD  LYS A  25      14.326 -31.662  -0.934  1.00  0.00           H  
ATOM    375 1HE  LYS A  25      12.126 -31.052  -1.975  1.00  0.00           H  
ATOM    376 2HE  LYS A  25      12.786 -29.459  -2.354  1.00  0.00           H  
ATOM    377 1HZ  LYS A  25      12.964 -30.950  -4.207  1.00  0.00           H  
ATOM    378 2HZ  LYS A  25      14.471 -30.537  -3.680  1.00  0.00           H  
ATOM    379 3HZ  LYS A  25      13.854 -32.024  -3.327  1.00  0.00           H  
ATOM    380  N   ARG A  26      11.898 -25.764   1.142  1.00  0.00           N  
ATOM    381  CA  ARG A  26      11.966 -24.313   1.169  1.00  0.00           C  
ATOM    382  C   ARG A  26      11.937 -23.791   2.612  1.00  0.00           C  
ATOM    383  O   ARG A  26      12.646 -22.840   2.956  1.00  0.00           O  
ATOM    384  CB  ARG A  26      10.809 -23.713   0.384  1.00  0.00           C  
ATOM    385  CG  ARG A  26      10.899 -23.893  -1.124  1.00  0.00           C  
ATOM    386  CD  ARG A  26       9.689 -23.372  -1.812  1.00  0.00           C  
ATOM    387  NE  ARG A  26       9.706 -23.670  -3.235  1.00  0.00           N  
ATOM    388  CZ  ARG A  26       8.816 -23.190  -4.127  1.00  0.00           C  
ATOM    389  NH1 ARG A  26       7.848 -22.394  -3.727  1.00  0.00           N  
ATOM    390  NH2 ARG A  26       8.916 -23.520  -5.402  1.00  0.00           N  
ATOM    391  H   ARG A  26      11.115 -26.211   0.685  1.00  0.00           H  
ATOM    392  HA  ARG A  26      12.913 -24.003   0.728  1.00  0.00           H  
ATOM    393 1HB  ARG A  26       9.874 -24.162   0.713  1.00  0.00           H  
ATOM    394 2HB  ARG A  26      10.748 -22.644   0.585  1.00  0.00           H  
ATOM    395 1HG  ARG A  26      11.768 -23.353  -1.504  1.00  0.00           H  
ATOM    396 2HG  ARG A  26      10.998 -24.953  -1.359  1.00  0.00           H  
ATOM    397 1HD  ARG A  26       8.799 -23.829  -1.378  1.00  0.00           H  
ATOM    398 2HD  ARG A  26       9.638 -22.291  -1.690  1.00  0.00           H  
ATOM    399  HE  ARG A  26      10.434 -24.279  -3.579  1.00  0.00           H  
ATOM    400 1HH1 ARG A  26       7.772 -22.142  -2.753  1.00  0.00           H  
ATOM    401 2HH1 ARG A  26       7.183 -22.036  -4.396  1.00  0.00           H  
ATOM    402 1HH2 ARG A  26       9.659 -24.133  -5.709  1.00  0.00           H  
ATOM    403 2HH2 ARG A  26       8.250 -23.160  -6.070  1.00  0.00           H  
ATOM    404  N   ALA A  27      10.976 -24.393   3.546  1.00  0.00           N  
ATOM    405  CA  ALA A  27      10.873 -23.959   4.926  1.00  0.00           C  
ATOM    406  C   ALA A  27      12.134 -24.279   5.729  1.00  0.00           C  
ATOM    407  O   ALA A  27      12.572 -23.461   6.539  1.00  0.00           O  
ATOM    408  CB  ALA A  27       9.638 -24.536   5.586  1.00  0.00           C  
ATOM    409  H   ALA A  27      10.319 -25.074   3.195  1.00  0.00           H  
ATOM    410  HA  ALA A  27      10.794 -22.870   4.934  1.00  0.00           H  
ATOM    411 1HB  ALA A  27       9.583 -24.192   6.620  1.00  0.00           H  
ATOM    412 2HB  ALA A  27       8.750 -24.204   5.047  1.00  0.00           H  
ATOM    413 3HB  ALA A  27       9.691 -25.623   5.567  1.00  0.00           H  
ATOM    414  N   LEU A  28      12.727 -25.445   5.497  1.00  0.00           N  
ATOM    415  CA  LEU A  28      13.963 -25.811   6.212  1.00  0.00           C  
ATOM    416  C   LEU A  28      15.171 -24.960   5.817  1.00  0.00           C  
ATOM    417  O   LEU A  28      16.009 -24.616   6.654  1.00  0.00           O  
ATOM    418  CB  LEU A  28      14.289 -27.289   5.959  1.00  0.00           C  
ATOM    419  CG  LEU A  28      13.328 -28.301   6.596  1.00  0.00           C  
ATOM    420  CD1 LEU A  28      13.655 -29.699   6.091  1.00  0.00           C  
ATOM    421  CD2 LEU A  28      13.442 -28.226   8.111  1.00  0.00           C  
ATOM    422  H   LEU A  28      12.337 -26.092   4.828  1.00  0.00           H  
ATOM    423  HA  LEU A  28      13.810 -25.640   7.277  1.00  0.00           H  
ATOM    424 1HB  LEU A  28      14.291 -27.465   4.885  1.00  0.00           H  
ATOM    425 2HB  LEU A  28      15.289 -27.494   6.342  1.00  0.00           H  
ATOM    426  HG  LEU A  28      12.305 -28.069   6.297  1.00  0.00           H  
ATOM    427 1HD1 LEU A  28      12.972 -30.418   6.543  1.00  0.00           H  
ATOM    428 2HD1 LEU A  28      13.546 -29.729   5.006  1.00  0.00           H  
ATOM    429 3HD1 LEU A  28      14.679 -29.953   6.360  1.00  0.00           H  
ATOM    430 1HD2 LEU A  28      12.759 -28.945   8.564  1.00  0.00           H  
ATOM    431 2HD2 LEU A  28      14.464 -28.459   8.411  1.00  0.00           H  
ATOM    432 3HD2 LEU A  28      13.186 -27.221   8.446  1.00  0.00           H  
ATOM    433  N   TRP A  29      15.254 -24.624   4.535  1.00  0.00           N  
ATOM    434  CA  TRP A  29      16.272 -23.699   4.066  1.00  0.00           C  
ATOM    435  C   TRP A  29      16.126 -22.310   4.702  1.00  0.00           C  
ATOM    436  O   TRP A  29      17.105 -21.714   5.150  1.00  0.00           O  
ATOM    437  CB  TRP A  29      16.204 -23.577   2.542  1.00  0.00           C  
ATOM    438  CG  TRP A  29      17.283 -22.713   1.962  1.00  0.00           C  
ATOM    439  CD1 TRP A  29      18.553 -23.096   1.650  1.00  0.00           C  
ATOM    440  CD2 TRP A  29      17.191 -21.309   1.620  1.00  0.00           C  
ATOM    441  NE1 TRP A  29      19.256 -22.032   1.140  1.00  0.00           N  
ATOM    442  CE2 TRP A  29      18.437 -20.931   1.113  1.00  0.00           C  
ATOM    443  CE3 TRP A  29      16.166 -20.358   1.700  1.00  0.00           C  
ATOM    444  CZ2 TRP A  29      18.694 -19.637   0.687  1.00  0.00           C  
ATOM    445  CZ3 TRP A  29      16.423 -19.061   1.272  1.00  0.00           C  
ATOM    446  CH2 TRP A  29      17.654 -18.711   0.778  1.00  0.00           C  
ATOM    447  H   TRP A  29      14.602 -25.015   3.870  1.00  0.00           H  
ATOM    448  HA  TRP A  29      17.251 -24.093   4.341  1.00  0.00           H  
ATOM    449 1HB  TRP A  29      16.280 -24.568   2.094  1.00  0.00           H  
ATOM    450 2HB  TRP A  29      15.239 -23.160   2.254  1.00  0.00           H  
ATOM    451  HD1 TRP A  29      18.953 -24.099   1.785  1.00  0.00           H  
ATOM    452  HE1 TRP A  29      20.218 -22.054   0.835  1.00  0.00           H  
ATOM    453  HE3 TRP A  29      15.186 -20.632   2.089  1.00  0.00           H  
ATOM    454  HZ2 TRP A  29      19.665 -19.339   0.292  1.00  0.00           H  
ATOM    455  HZ3 TRP A  29      15.620 -18.327   1.340  1.00  0.00           H  
ATOM    456  HH2 TRP A  29      17.822 -17.684   0.451  1.00  0.00           H  
ATOM    457  N   LEU A  30      14.898 -21.788   4.743  1.00  0.00           N  
ATOM    458  CA  LEU A  30      14.660 -20.486   5.358  1.00  0.00           C  
ATOM    459  C   LEU A  30      14.984 -20.578   6.838  1.00  0.00           C  
ATOM    460  O   LEU A  30      15.558 -19.666   7.413  1.00  0.00           O  
ATOM    461  CB  LEU A  30      13.205 -20.043   5.160  1.00  0.00           C  
ATOM    462  CG  LEU A  30      12.815 -19.665   3.726  1.00  0.00           C  
ATOM    463  CD1 LEU A  30      11.298 -19.598   3.613  1.00  0.00           C  
ATOM    464  CD2 LEU A  30      13.449 -18.331   3.362  1.00  0.00           C  
ATOM    465  H   LEU A  30      14.120 -22.292   4.344  1.00  0.00           H  
ATOM    466  HA  LEU A  30      15.292 -19.750   4.866  1.00  0.00           H  
ATOM    467 1HB  LEU A  30      12.548 -20.851   5.480  1.00  0.00           H  
ATOM    468 2HB  LEU A  30      13.016 -19.177   5.794  1.00  0.00           H  
ATOM    469  HG  LEU A  30      13.166 -20.434   3.038  1.00  0.00           H  
ATOM    470 1HD1 LEU A  30      11.020 -19.330   2.594  1.00  0.00           H  
ATOM    471 2HD1 LEU A  30      10.871 -20.570   3.860  1.00  0.00           H  
ATOM    472 3HD1 LEU A  30      10.914 -18.847   4.303  1.00  0.00           H  
ATOM    473 1HD2 LEU A  30      13.172 -18.062   2.341  1.00  0.00           H  
ATOM    474 2HD2 LEU A  30      13.096 -17.560   4.049  1.00  0.00           H  
ATOM    475 3HD2 LEU A  30      14.534 -18.412   3.433  1.00  0.00           H  
ATOM    476  N   LYS A  31      14.596 -21.694   7.443  1.00  0.00           N  
ATOM    477  CA  LYS A  31      14.828 -21.954   8.861  1.00  0.00           C  
ATOM    478  C   LYS A  31      16.288 -21.715   9.199  1.00  0.00           C  
ATOM    479  O   LYS A  31      16.616 -20.961  10.111  1.00  0.00           O  
ATOM    480  CB  LYS A  31      14.425 -23.382   9.228  1.00  0.00           C  
ATOM    481  CG  LYS A  31      14.561 -23.714  10.708  1.00  0.00           C  
ATOM    482  CD  LYS A  31      14.298 -25.189  10.971  1.00  0.00           C  
ATOM    483  CE  LYS A  31      14.537 -25.544  12.431  1.00  0.00           C  
ATOM    484  NZ  LYS A  31      14.408 -27.005  12.678  1.00  0.00           N  
ATOM    485  H   LYS A  31      14.119 -22.389   6.886  1.00  0.00           H  
ATOM    486  HA  LYS A  31      14.181 -21.296   9.442  1.00  0.00           H  
ATOM    487 1HB  LYS A  31      13.386 -23.553   8.941  1.00  0.00           H  
ATOM    488 2HB  LYS A  31      15.039 -24.089   8.669  1.00  0.00           H  
ATOM    489 1HG  LYS A  31      15.569 -23.466  11.045  1.00  0.00           H  
ATOM    490 2HG  LYS A  31      13.850 -23.119  11.280  1.00  0.00           H  
ATOM    491 1HD  LYS A  31      13.266 -25.427  10.711  1.00  0.00           H  
ATOM    492 2HD  LYS A  31      14.959 -25.793  10.348  1.00  0.00           H  
ATOM    493 1HE  LYS A  31      15.537 -25.225  12.724  1.00  0.00           H  
ATOM    494 2HE  LYS A  31      13.815 -25.017  13.056  1.00  0.00           H  
ATOM    495 1HZ  LYS A  31      14.572 -27.198  13.655  1.00  0.00           H  
ATOM    496 2HZ  LYS A  31      13.477 -27.308  12.427  1.00  0.00           H  
ATOM    497 3HZ  LYS A  31      15.085 -27.503  12.118  1.00  0.00           H  
ATOM    498  N   THR A  32      17.161 -22.366   8.441  1.00  0.00           N  
ATOM    499  CA  THR A  32      18.595 -22.263   8.641  1.00  0.00           C  
ATOM    500  C   THR A  32      19.091 -20.878   8.259  1.00  0.00           C  
ATOM    501  O   THR A  32      19.839 -20.263   9.011  1.00  0.00           O  
ATOM    502  CB  THR A  32      19.340 -23.313   7.805  1.00  0.00           C  
ATOM    503  OG1 THR A  32      18.918 -24.620   8.209  1.00  0.00           O  
ATOM    504  CG2 THR A  32      20.832 -23.195   8.013  1.00  0.00           C  
ATOM    505  H   THR A  32      16.808 -22.954   7.700  1.00  0.00           H  
ATOM    506  HA  THR A  32      18.811 -22.443   9.695  1.00  0.00           H  
ATOM    507  HB  THR A  32      19.112 -23.167   6.749  1.00  0.00           H  
ATOM    508  HG1 THR A  32      18.040 -24.792   7.864  1.00  0.00           H  
ATOM    509 1HG2 THR A  32      21.344 -23.947   7.414  1.00  0.00           H  
ATOM    510 2HG2 THR A  32      21.163 -22.203   7.710  1.00  0.00           H  
ATOM    511 3HG2 THR A  32      21.065 -23.350   9.066  1.00  0.00           H  
ATOM    512  N   LYS A  33      18.654 -20.403   7.093  1.00  0.00           N  
ATOM    513  CA  LYS A  33      19.166 -19.182   6.473  1.00  0.00           C  
ATOM    514  C   LYS A  33      18.840 -17.911   7.262  1.00  0.00           C  
ATOM    515  O   LYS A  33      19.704 -17.049   7.432  1.00  0.00           O  
ATOM    516  CB  LYS A  33      18.618 -19.055   5.050  1.00  0.00           C  
ATOM    517  CG  LYS A  33      19.088 -17.815   4.303  1.00  0.00           C  
ATOM    518  CD  LYS A  33      20.578 -17.884   3.999  1.00  0.00           C  
ATOM    519  CE  LYS A  33      21.019 -16.721   3.123  1.00  0.00           C  
ATOM    520  NZ  LYS A  33      22.484 -16.747   2.860  1.00  0.00           N  
ATOM    521  H   LYS A  33      17.929 -20.927   6.625  1.00  0.00           H  
ATOM    522  HA  LYS A  33      20.255 -19.236   6.444  1.00  0.00           H  
ATOM    523 1HB  LYS A  33      18.913 -19.929   4.468  1.00  0.00           H  
ATOM    524 2HB  LYS A  33      17.529 -19.035   5.081  1.00  0.00           H  
ATOM    525 1HG  LYS A  33      18.539 -17.724   3.365  1.00  0.00           H  
ATOM    526 2HG  LYS A  33      18.890 -16.929   4.906  1.00  0.00           H  
ATOM    527 1HD  LYS A  33      21.141 -17.859   4.933  1.00  0.00           H  
ATOM    528 2HD  LYS A  33      20.801 -18.819   3.485  1.00  0.00           H  
ATOM    529 1HE  LYS A  33      20.491 -16.762   2.171  1.00  0.00           H  
ATOM    530 2HE  LYS A  33      20.768 -15.780   3.613  1.00  0.00           H  
ATOM    531 1HZ  LYS A  33      22.736 -15.962   2.277  1.00  0.00           H  
ATOM    532 2HZ  LYS A  33      22.985 -16.691   3.735  1.00  0.00           H  
ATOM    533 3HZ  LYS A  33      22.726 -17.607   2.388  1.00  0.00           H  
ATOM    534  N   LEU A  34      17.613 -17.814   7.772  1.00  0.00           N  
ATOM    535  CA  LEU A  34      17.157 -16.616   8.479  1.00  0.00           C  
ATOM    536  C   LEU A  34      17.327 -16.679  10.000  1.00  0.00           C  
ATOM    537  O   LEU A  34      17.125 -15.684  10.692  1.00  0.00           O  
ATOM    538  CB  LEU A  34      15.679 -16.364   8.152  1.00  0.00           C  
ATOM    539  CG  LEU A  34      15.355 -16.141   6.670  1.00  0.00           C  
ATOM    540  CD1 LEU A  34      13.847 -16.031   6.491  1.00  0.00           C  
ATOM    541  CD2 LEU A  34      16.057 -14.884   6.180  1.00  0.00           C  
ATOM    542  H   LEU A  34      16.978 -18.594   7.664  1.00  0.00           H  
ATOM    543  HA  LEU A  34      17.762 -15.770   8.150  1.00  0.00           H  
ATOM    544 1HB  LEU A  34      15.098 -17.219   8.493  1.00  0.00           H  
ATOM    545 2HB  LEU A  34      15.348 -15.482   8.701  1.00  0.00           H  
ATOM    546  HG  LEU A  34      15.697 -16.997   6.090  1.00  0.00           H  
ATOM    547 1HD1 LEU A  34      13.616 -15.873   5.437  1.00  0.00           H  
ATOM    548 2HD1 LEU A  34      13.371 -16.950   6.832  1.00  0.00           H  
ATOM    549 3HD1 LEU A  34      13.472 -15.190   7.075  1.00  0.00           H  
ATOM    550 1HD2 LEU A  34      15.827 -14.726   5.125  1.00  0.00           H  
ATOM    551 2HD2 LEU A  34      15.714 -14.026   6.759  1.00  0.00           H  
ATOM    552 3HD2 LEU A  34      17.134 -14.997   6.303  1.00  0.00           H  
ATOM    553  N   GLY A  35      17.688 -17.845  10.519  1.00  0.00           N  
ATOM    554  CA  GLY A  35      17.790 -18.022  11.958  1.00  0.00           C  
ATOM    555  C   GLY A  35      16.435 -18.054  12.645  1.00  0.00           C  
ATOM    556  O   GLY A  35      16.240 -17.457  13.706  1.00  0.00           O  
ATOM    557  H   GLY A  35      17.899 -18.625   9.912  1.00  0.00           H  
ATOM    558 1HA  GLY A  35      18.316 -18.953  12.173  1.00  0.00           H  
ATOM    559 2HA  GLY A  35      18.383 -17.213  12.383  1.00  0.00           H  
ATOM    560  N   VAL A  36      15.482 -18.754  12.039  1.00  0.00           N  
ATOM    561  CA  VAL A  36      14.111 -18.731  12.542  1.00  0.00           C  
ATOM    562  C   VAL A  36      13.582 -20.145  12.768  1.00  0.00           C  
ATOM    563  O   VAL A  36      14.224 -21.128  12.386  1.00  0.00           O  
ATOM    564  CB  VAL A  36      13.191 -17.994  11.551  1.00  0.00           C  
ATOM    565  CG1 VAL A  36      13.668 -16.564  11.343  1.00  0.00           C  
ATOM    566  CG2 VAL A  36      13.146 -18.745  10.229  1.00  0.00           C  
ATOM    567  H   VAL A  36      15.696 -19.309  11.224  1.00  0.00           H  
ATOM    568  HA  VAL A  36      14.109 -18.243  13.516  1.00  0.00           H  
ATOM    569  HB  VAL A  36      12.187 -17.940  11.973  1.00  0.00           H  
ATOM    570 1HG1 VAL A  36      13.006 -16.058  10.640  1.00  0.00           H  
ATOM    571 2HG1 VAL A  36      13.657 -16.035  12.296  1.00  0.00           H  
ATOM    572 3HG1 VAL A  36      14.681 -16.574  10.943  1.00  0.00           H  
ATOM    573 1HG2 VAL A  36      12.493 -18.219   9.533  1.00  0.00           H  
ATOM    574 2HG2 VAL A  36      14.151 -18.805   9.810  1.00  0.00           H  
ATOM    575 3HG2 VAL A  36      12.762 -19.752  10.395  1.00  0.00           H  
ATOM    576  N   SER A  37      12.417 -20.252  13.395  1.00  0.00           N  
ATOM    577  CA  SER A  37      11.791 -21.560  13.562  1.00  0.00           C  
ATOM    578  C   SER A  37      11.150 -22.042  12.262  1.00  0.00           C  
ATOM    579  O   SER A  37      10.988 -21.269  11.310  1.00  0.00           O  
ATOM    580  CB  SER A  37      10.748 -21.497  14.660  1.00  0.00           C  
ATOM    581  OG  SER A  37       9.637 -20.745  14.256  1.00  0.00           O  
ATOM    582  H   SER A  37      11.951 -19.435  13.759  1.00  0.00           H  
ATOM    583  HA  SER A  37      12.564 -22.278  13.843  1.00  0.00           H  
ATOM    584 1HB  SER A  37      10.432 -22.507  14.918  1.00  0.00           H  
ATOM    585 2HB  SER A  37      11.185 -21.053  15.554  1.00  0.00           H  
ATOM    586  HG  SER A  37       9.077 -20.662  15.031  1.00  0.00           H  
ATOM    587  N   LEU A  38      10.804 -23.326  12.222  1.00  0.00           N  
ATOM    588  CA  LEU A  38      10.143 -23.894  11.059  1.00  0.00           C  
ATOM    589  C   LEU A  38       8.824 -23.155  10.833  1.00  0.00           C  
ATOM    590  O   LEU A  38       8.430 -22.897   9.693  1.00  0.00           O  
ATOM    591  CB  LEU A  38       9.889 -25.394  11.257  1.00  0.00           C  
ATOM    592  CG  LEU A  38       9.180 -26.107  10.099  1.00  0.00           C  
ATOM    593  CD1 LEU A  38      10.054 -26.047   8.854  1.00  0.00           C  
ATOM    594  CD2 LEU A  38       8.888 -27.548  10.493  1.00  0.00           C  
ATOM    595  H   LEU A  38      11.005 -23.920  13.013  1.00  0.00           H  
ATOM    596  HA  LEU A  38      10.799 -23.775  10.197  1.00  0.00           H  
ATOM    597 1HB  LEU A  38      10.846 -25.890  11.416  1.00  0.00           H  
ATOM    598 2HB  LEU A  38       9.281 -25.529  12.152  1.00  0.00           H  
ATOM    599  HG  LEU A  38       8.244 -25.595   9.875  1.00  0.00           H  
ATOM    600 1HD1 LEU A  38       9.550 -26.554   8.031  1.00  0.00           H  
ATOM    601 2HD1 LEU A  38      10.231 -25.006   8.583  1.00  0.00           H  
ATOM    602 3HD1 LEU A  38      11.006 -26.538   9.053  1.00  0.00           H  
ATOM    603 1HD2 LEU A  38       8.383 -28.055   9.670  1.00  0.00           H  
ATOM    604 2HD2 LEU A  38       9.823 -28.061  10.716  1.00  0.00           H  
ATOM    605 3HD2 LEU A  38       8.247 -27.561  11.375  1.00  0.00           H  
ATOM    606  N   GLU A  39       7.967 -22.809  11.954  1.00  0.00           N  
ATOM    607  CA  GLU A  39       6.695 -22.102  11.847  1.00  0.00           C  
ATOM    608  C   GLU A  39       6.837 -20.685  11.284  1.00  0.00           C  
ATOM    609  O   GLU A  39       5.985 -20.212  10.519  1.00  0.00           O  
ATOM    610  CB  GLU A  39       6.022 -22.041  13.219  1.00  0.00           C  
ATOM    611  CG  GLU A  39       5.561 -23.389  13.755  1.00  0.00           C  
ATOM    612  CD  GLU A  39       5.047 -23.313  15.165  1.00  0.00           C  
ATOM    613  OE1 GLU A  39       4.678 -22.243  15.586  1.00  0.00           O  
ATOM    614  OE2 GLU A  39       5.022 -24.327  15.822  1.00  0.00           O  
ATOM    615  H   GLU A  39       8.301 -23.085  12.866  1.00  0.00           H  
ATOM    616  HA  GLU A  39       6.051 -22.651  11.158  1.00  0.00           H  
ATOM    617 1HB  GLU A  39       6.713 -21.611  13.945  1.00  0.00           H  
ATOM    618 2HB  GLU A  39       5.152 -21.386  13.169  1.00  0.00           H  
ATOM    619 1HG  GLU A  39       4.770 -23.772  13.111  1.00  0.00           H  
ATOM    620 2HG  GLU A  39       6.395 -24.088  13.714  1.00  0.00           H  
ATOM    621  N   GLN A  40       7.909 -20.007  11.670  1.00  0.00           N  
ATOM    622  CA  GLN A  40       8.209 -18.699  11.103  1.00  0.00           C  
ATOM    623  C   GLN A  40       8.561 -18.765   9.611  1.00  0.00           C  
ATOM    624  O   GLN A  40       8.127 -17.915   8.823  1.00  0.00           O  
ATOM    625  CB  GLN A  40       9.359 -18.049  11.877  1.00  0.00           C  
ATOM    626  CG  GLN A  40       8.987 -17.593  13.278  1.00  0.00           C  
ATOM    627  CD  GLN A  40      10.191 -17.121  14.071  1.00  0.00           C  
ATOM    628  OE1 GLN A  40      11.156 -17.865  14.265  1.00  0.00           O  
ATOM    629  NE2 GLN A  40      10.141 -15.877  14.536  1.00  0.00           N  
ATOM    630  H   GLN A  40       8.530 -20.396  12.365  1.00  0.00           H  
ATOM    631  HA  GLN A  40       7.306 -18.090  11.147  1.00  0.00           H  
ATOM    632 1HB  GLN A  40      10.186 -18.754  11.961  1.00  0.00           H  
ATOM    633 2HB  GLN A  40       9.723 -17.181  11.327  1.00  0.00           H  
ATOM    634 1HG  GLN A  40       8.280 -16.767  13.204  1.00  0.00           H  
ATOM    635 2HG  GLN A  40       8.532 -18.428  13.811  1.00  0.00           H  
ATOM    636 1HE2 GLN A  40      10.906 -15.510  15.066  1.00  0.00           H  
ATOM    637 2HE2 GLN A  40       9.339 -15.308  14.355  1.00  0.00           H  
ATOM    638  N   ALA A  41       9.328 -19.779   9.227  1.00  0.00           N  
ATOM    639  CA  ALA A  41       9.637 -20.018   7.816  1.00  0.00           C  
ATOM    640  C   ALA A  41       8.401 -20.351   6.979  1.00  0.00           C  
ATOM    641  O   ALA A  41       8.291 -19.916   5.834  1.00  0.00           O  
ATOM    642  CB  ALA A  41      10.682 -21.122   7.676  1.00  0.00           C  
ATOM    643  H   ALA A  41       9.706 -20.402   9.926  1.00  0.00           H  
ATOM    644  HA  ALA A  41      10.041 -19.094   7.400  1.00  0.00           H  
ATOM    645 1HB  ALA A  41      10.900 -21.285   6.621  1.00  0.00           H  
ATOM    646 2HB  ALA A  41      11.594 -20.826   8.195  1.00  0.00           H  
ATOM    647 3HB  ALA A  41      10.297 -22.042   8.115  1.00  0.00           H  
ATOM    648  N   LEU A  42       7.492 -21.148   7.537  1.00  0.00           N  
ATOM    649  CA  LEU A  42       6.283 -21.536   6.813  1.00  0.00           C  
ATOM    650  C   LEU A  42       5.400 -20.310   6.695  1.00  0.00           C  
ATOM    651  O   LEU A  42       4.714 -20.121   5.694  1.00  0.00           O  
ATOM    652  CB  LEU A  42       5.537 -22.664   7.538  1.00  0.00           C  
ATOM    653  CG  LEU A  42       6.223 -24.036   7.517  1.00  0.00           C  
ATOM    654  CD1 LEU A  42       5.567 -24.947   8.545  1.00  0.00           C  
ATOM    655  CD2 LEU A  42       6.128 -24.630   6.120  1.00  0.00           C  
ATOM    656  H   LEU A  42       7.636 -21.493   8.476  1.00  0.00           H  
ATOM    657  HA  LEU A  42       6.573 -21.888   5.823  1.00  0.00           H  
ATOM    658 1HB  LEU A  42       5.402 -22.377   8.579  1.00  0.00           H  
ATOM    659 2HB  LEU A  42       4.553 -22.778   7.083  1.00  0.00           H  
ATOM    660  HG  LEU A  42       7.271 -23.923   7.793  1.00  0.00           H  
ATOM    661 1HD1 LEU A  42       6.054 -25.922   8.530  1.00  0.00           H  
ATOM    662 2HD1 LEU A  42       5.666 -24.508   9.538  1.00  0.00           H  
ATOM    663 3HD1 LEU A  42       4.511 -25.066   8.304  1.00  0.00           H  
ATOM    664 1HD2 LEU A  42       6.616 -25.605   6.105  1.00  0.00           H  
ATOM    665 2HD2 LEU A  42       5.079 -24.745   5.843  1.00  0.00           H  
ATOM    666 3HD2 LEU A  42       6.620 -23.967   5.408  1.00  0.00           H  
ATOM    667  N   LEU A  43       5.364 -19.469   7.806  1.00  0.00           N  
ATOM    668  CA  LEU A  43       4.568 -18.248   7.736  1.00  0.00           C  
ATOM    669  C   LEU A  43       5.107 -17.284   6.689  1.00  0.00           C  
ATOM    670  O   LEU A  43       4.334 -16.564   6.046  1.00  0.00           O  
ATOM    671  CB  LEU A  43       4.541 -17.555   9.105  1.00  0.00           C  
ATOM    672  CG  LEU A  43       3.687 -16.284   9.190  1.00  0.00           C  
ATOM    673  CD1 LEU A  43       2.249 -16.611   8.814  1.00  0.00           C  
ATOM    674  CD2 LEU A  43       3.768 -15.712  10.598  1.00  0.00           C  
ATOM    675  H   LEU A  43       5.844 -19.695   8.666  1.00  0.00           H  
ATOM    676  HA  LEU A  43       3.557 -18.512   7.422  1.00  0.00           H  
ATOM    677 1HB  LEU A  43       4.160 -18.260   9.842  1.00  0.00           H  
ATOM    678 2HB  LEU A  43       5.561 -17.289   9.379  1.00  0.00           H  
ATOM    679  HG  LEU A  43       4.059 -15.547   8.477  1.00  0.00           H  
ATOM    680 1HD1 LEU A  43       1.642 -15.707   8.875  1.00  0.00           H  
ATOM    681 2HD1 LEU A  43       2.218 -16.999   7.796  1.00  0.00           H  
ATOM    682 3HD1 LEU A  43       1.854 -17.358   9.501  1.00  0.00           H  
ATOM    683 1HD2 LEU A  43       3.162 -14.807  10.658  1.00  0.00           H  
ATOM    684 2HD2 LEU A  43       3.395 -16.447  11.311  1.00  0.00           H  
ATOM    685 3HD2 LEU A  43       4.805 -15.470  10.834  1.00  0.00           H  
ATOM    686  N   LEU A  44       6.546 -17.176   6.447  1.00  0.00           N  
ATOM    687  CA  LEU A  44       7.140 -16.359   5.394  1.00  0.00           C  
ATOM    688  C   LEU A  44       6.739 -16.874   4.013  1.00  0.00           C  
ATOM    689  O   LEU A  44       6.471 -16.090   3.108  1.00  0.00           O  
ATOM    690  CB  LEU A  44       8.668 -16.354   5.526  1.00  0.00           C  
ATOM    691  CG  LEU A  44       9.424 -15.535   4.471  1.00  0.00           C  
ATOM    692  CD1 LEU A  44       8.986 -14.079   4.550  1.00  0.00           C  
ATOM    693  CD2 LEU A  44      10.921 -15.670   4.702  1.00  0.00           C  
ATOM    694  H   LEU A  44       7.150 -17.657   7.096  1.00  0.00           H  
ATOM    695  HA  LEU A  44       6.779 -15.337   5.504  1.00  0.00           H  
ATOM    696 1HB  LEU A  44       8.931 -15.957   6.505  1.00  0.00           H  
ATOM    697 2HB  LEU A  44       9.025 -17.382   5.465  1.00  0.00           H  
ATOM    698  HG  LEU A  44       9.175 -15.905   3.476  1.00  0.00           H  
ATOM    699 1HD1 LEU A  44       9.523 -13.497   3.800  1.00  0.00           H  
ATOM    700 2HD1 LEU A  44       7.915 -14.010   4.362  1.00  0.00           H  
ATOM    701 3HD1 LEU A  44       9.208 -13.686   5.541  1.00  0.00           H  
ATOM    702 1HD2 LEU A  44      11.459 -15.088   3.952  1.00  0.00           H  
ATOM    703 2HD2 LEU A  44      11.172 -15.299   5.696  1.00  0.00           H  
ATOM    704 3HD2 LEU A  44      11.209 -16.718   4.622  1.00  0.00           H  
ATOM    705  N   LEU A  45       6.734 -18.252   3.831  1.00  0.00           N  
ATOM    706  CA  LEU A  45       6.249 -18.843   2.585  1.00  0.00           C  
ATOM    707  C   LEU A  45       4.764 -18.531   2.336  1.00  0.00           C  
ATOM    708  O   LEU A  45       4.346 -18.331   1.213  1.00  0.00           O  
ATOM    709  CB  LEU A  45       6.459 -20.362   2.614  1.00  0.00           C  
ATOM    710  CG  LEU A  45       7.906 -20.837   2.426  1.00  0.00           C  
ATOM    711  CD1 LEU A  45       8.039 -22.271   2.920  1.00  0.00           C  
ATOM    712  CD2 LEU A  45       8.290 -20.726   0.958  1.00  0.00           C  
ATOM    713  H   LEU A  45       7.079 -18.858   4.562  1.00  0.00           H  
ATOM    714  HA  LEU A  45       6.822 -18.427   1.759  1.00  0.00           H  
ATOM    715 1HB  LEU A  45       6.107 -20.744   3.571  1.00  0.00           H  
ATOM    716 2HB  LEU A  45       5.858 -20.811   1.824  1.00  0.00           H  
ATOM    717  HG  LEU A  45       8.574 -20.216   3.024  1.00  0.00           H  
ATOM    718 1HD1 LEU A  45       9.067 -22.608   2.787  1.00  0.00           H  
ATOM    719 2HD1 LEU A  45       7.776 -22.318   3.978  1.00  0.00           H  
ATOM    720 3HD1 LEU A  45       7.369 -22.915   2.351  1.00  0.00           H  
ATOM    721 1HD2 LEU A  45       9.319 -21.062   0.825  1.00  0.00           H  
ATOM    722 2HD2 LEU A  45       7.625 -21.348   0.360  1.00  0.00           H  
ATOM    723 3HD2 LEU A  45       8.204 -19.688   0.637  1.00  0.00           H  
ATOM    724  N   HIS A  46       3.889 -18.543   3.392  1.00  0.00           N  
ATOM    725  CA  HIS A  46       2.493 -18.098   3.419  1.00  0.00           C  
ATOM    726  C   HIS A  46       2.361 -16.628   3.012  1.00  0.00           C  
ATOM    727  O   HIS A  46       1.604 -16.285   2.103  1.00  0.00           O  
ATOM    728  CB  HIS A  46       1.892 -18.302   4.814  1.00  0.00           C  
ATOM    729  CG  HIS A  46       0.413 -18.080   4.869  1.00  0.00           C  
ATOM    730  ND1 HIS A  46      -0.475 -18.791   4.088  1.00  0.00           N  
ATOM    731  CD2 HIS A  46      -0.335 -17.229   5.610  1.00  0.00           C  
ATOM    732  CE1 HIS A  46      -1.706 -18.385   4.348  1.00  0.00           C  
ATOM    733  NE2 HIS A  46      -1.648 -17.438   5.267  1.00  0.00           N  
ATOM    734  H   HIS A  46       4.309 -18.900   4.237  1.00  0.00           H  
ATOM    735  HA  HIS A  46       1.909 -18.685   2.711  1.00  0.00           H  
ATOM    736 1HB  HIS A  46       2.098 -19.317   5.154  1.00  0.00           H  
ATOM    737 2HB  HIS A  46       2.366 -17.618   5.518  1.00  0.00           H  
ATOM    738  HD1 HIS A  46      -0.250 -19.553   3.481  1.00  0.00           H  
ATOM    739  HD2 HIS A  46      -0.079 -16.479   6.359  1.00  0.00           H  
ATOM    740  HE1 HIS A  46      -2.557 -18.828   3.831  1.00  0.00           H  
ATOM    741  N   ALA A  47       3.124 -15.764   3.676  1.00  0.00           N  
ATOM    742  CA  ALA A  47       3.090 -14.341   3.385  1.00  0.00           C  
ATOM    743  C   ALA A  47       3.585 -14.038   1.980  1.00  0.00           C  
ATOM    744  O   ALA A  47       3.007 -13.202   1.299  1.00  0.00           O  
ATOM    745  CB  ALA A  47       3.916 -13.576   4.409  1.00  0.00           C  
ATOM    746  H   ALA A  47       3.743 -16.106   4.399  1.00  0.00           H  
ATOM    747  HA  ALA A  47       2.054 -14.005   3.415  1.00  0.00           H  
ATOM    748 1HB  ALA A  47       3.878 -12.510   4.184  1.00  0.00           H  
ATOM    749 2HB  ALA A  47       3.512 -13.751   5.406  1.00  0.00           H  
ATOM    750 3HB  ALA A  47       4.949 -13.917   4.371  1.00  0.00           H  
ATOM    751  N   ALA A  48       4.631 -14.734   1.541  1.00  0.00           N  
ATOM    752  CA  ALA A  48       5.184 -14.518   0.204  1.00  0.00           C  
ATOM    753  C   ALA A  48       4.157 -14.847  -0.897  1.00  0.00           C  
ATOM    754  O   ALA A  48       3.989 -14.080  -1.839  1.00  0.00           O  
ATOM    755  CB  ALA A  48       6.446 -15.350   0.022  1.00  0.00           C  
ATOM    756  H   ALA A  48       5.056 -15.427   2.142  1.00  0.00           H  
ATOM    757  HA  ALA A  48       5.396 -13.455   0.095  1.00  0.00           H  
ATOM    758 1HB  ALA A  48       6.856 -15.174  -0.972  1.00  0.00           H  
ATOM    759 2HB  ALA A  48       7.181 -15.065   0.773  1.00  0.00           H  
ATOM    760 3HB  ALA A  48       6.203 -16.405   0.133  1.00  0.00           H  
ATOM    761  N   ALA A  49       3.451 -15.963  -0.744  1.00  0.00           N  
ATOM    762  CA  ALA A  49       2.351 -16.327  -1.653  1.00  0.00           C  
ATOM    763  C   ALA A  49       1.182 -15.331  -1.693  1.00  0.00           C  
ATOM    764  O   ALA A  49       0.552 -15.164  -2.727  1.00  0.00           O  
ATOM    765  CB  ALA A  49       1.831 -17.747  -1.341  1.00  0.00           C  
ATOM    766  H   ALA A  49       3.681 -16.579   0.022  1.00  0.00           H  
ATOM    767  HA  ALA A  49       2.735 -16.311  -2.674  1.00  0.00           H  
ATOM    768 1HB  ALA A  49       1.018 -17.995  -2.025  1.00  0.00           H  
ATOM    769 2HB  ALA A  49       2.641 -18.466  -1.464  1.00  0.00           H  
ATOM    770 3HB  ALA A  49       1.466 -17.784  -0.316  1.00  0.00           H  
ATOM    771  N   LEU A  50       0.866 -14.711  -0.526  1.00  0.00           N  
ATOM    772  CA  LEU A  50      -0.206 -13.724  -0.450  1.00  0.00           C  
ATOM    773  C   LEU A  50       0.239 -12.427  -1.109  1.00  0.00           C  
ATOM    774  O   LEU A  50      -0.563 -11.748  -1.744  1.00  0.00           O  
ATOM    775  CB  LEU A  50      -0.598 -13.463   1.010  1.00  0.00           C  
ATOM    776  CG  LEU A  50      -1.183 -14.663   1.767  1.00  0.00           C  
ATOM    777  CD1 LEU A  50      -1.227 -14.352   3.257  1.00  0.00           C  
ATOM    778  CD2 LEU A  50      -2.573 -14.972   1.231  1.00  0.00           C  
ATOM    779  H   LEU A  50       1.354 -14.974   0.317  1.00  0.00           H  
ATOM    780  HA  LEU A  50      -1.077 -14.116  -0.974  1.00  0.00           H  
ATOM    781 1HB  LEU A  50       0.285 -13.128   1.552  1.00  0.00           H  
ATOM    782 2HB  LEU A  50      -1.338 -12.664   1.034  1.00  0.00           H  
ATOM    783  HG  LEU A  50      -0.538 -15.531   1.626  1.00  0.00           H  
ATOM    784 1HD1 LEU A  50      -1.642 -15.205   3.794  1.00  0.00           H  
ATOM    785 2HD1 LEU A  50      -0.217 -14.154   3.617  1.00  0.00           H  
ATOM    786 3HD1 LEU A  50      -1.852 -13.476   3.427  1.00  0.00           H  
ATOM    787 1HD2 LEU A  50      -2.988 -15.825   1.769  1.00  0.00           H  
ATOM    788 2HD2 LEU A  50      -3.219 -14.105   1.373  1.00  0.00           H  
ATOM    789 3HD2 LEU A  50      -2.510 -15.208   0.169  1.00  0.00           H  
ATOM    790  N   LEU A  51       1.523 -12.062  -0.921  1.00  0.00           N  
ATOM    791  CA  LEU A  51       2.093 -10.864  -1.539  1.00  0.00           C  
ATOM    792  C   LEU A  51       2.249 -11.002  -3.043  1.00  0.00           C  
ATOM    793  O   LEU A  51       2.139 -10.016  -3.762  1.00  0.00           O  
ATOM    794  CB  LEU A  51       3.459 -10.553  -0.915  1.00  0.00           C  
ATOM    795  CG  LEU A  51       3.434 -10.095   0.549  1.00  0.00           C  
ATOM    796  CD1 LEU A  51       4.850 -10.104   1.109  1.00  0.00           C  
ATOM    797  CD2 LEU A  51       2.820  -8.706   0.635  1.00  0.00           C  
ATOM    798  H   LEU A  51       2.100 -12.620  -0.306  1.00  0.00           H  
ATOM    799  HA  LEU A  51       1.425 -10.024  -1.350  1.00  0.00           H  
ATOM    800 1HB  LEU A  51       4.078 -11.447  -0.972  1.00  0.00           H  
ATOM    801 2HB  LEU A  51       3.938  -9.768  -1.500  1.00  0.00           H  
ATOM    802  HG  LEU A  51       2.838 -10.792   1.138  1.00  0.00           H  
ATOM    803 1HD1 LEU A  51       4.832  -9.779   2.149  1.00  0.00           H  
ATOM    804 2HD1 LEU A  51       5.257 -11.114   1.052  1.00  0.00           H  
ATOM    805 3HD1 LEU A  51       5.475  -9.427   0.528  1.00  0.00           H  
ATOM    806 1HD2 LEU A  51       2.802  -8.380   1.676  1.00  0.00           H  
ATOM    807 2HD2 LEU A  51       3.417  -8.007   0.048  1.00  0.00           H  
ATOM    808 3HD2 LEU A  51       1.803  -8.732   0.245  1.00  0.00           H  
ATOM    809  N   GLY A  52       2.532 -12.247  -3.545  1.00  0.00           N  
ATOM    810  CA  GLY A  52       2.762 -12.474  -4.959  1.00  0.00           C  
ATOM    811  C   GLY A  52       4.236 -12.346  -5.332  1.00  0.00           C  
ATOM    812  O   GLY A  52       4.584 -12.102  -6.487  1.00  0.00           O  
ATOM    813  H   GLY A  52       2.564 -13.031  -2.909  1.00  0.00           H  
ATOM    814 1HA  GLY A  52       2.409 -13.471  -5.229  1.00  0.00           H  
ATOM    815 2HA  GLY A  52       2.182 -11.759  -5.542  1.00  0.00           H  
ATOM    816  N   THR A  53       5.106 -12.501  -4.343  1.00  0.00           N  
ATOM    817  CA  THR A  53       6.539 -12.357  -4.549  1.00  0.00           C  
ATOM    818  C   THR A  53       7.245 -13.576  -3.954  1.00  0.00           C  
ATOM    819  O   THR A  53       6.608 -14.443  -3.358  1.00  0.00           O  
ATOM    820  CB  THR A  53       7.078 -11.062  -3.916  1.00  0.00           C  
ATOM    821  OG1 THR A  53       7.039 -11.173  -2.487  1.00  0.00           O  
ATOM    822  CG2 THR A  53       6.242  -9.868  -4.350  1.00  0.00           C  
ATOM    823  H   THR A  53       4.762 -12.722  -3.418  1.00  0.00           H  
ATOM    824  HA  THR A  53       6.729 -12.301  -5.621  1.00  0.00           H  
ATOM    825  HB  THR A  53       8.111 -10.908  -4.227  1.00  0.00           H  
ATOM    826  HG1 THR A  53       7.709 -11.798  -2.197  1.00  0.00           H  
ATOM    827 1HG2 THR A  53       6.639  -8.961  -3.894  1.00  0.00           H  
ATOM    828 2HG2 THR A  53       6.279  -9.774  -5.436  1.00  0.00           H  
ATOM    829 3HG2 THR A  53       5.210 -10.012  -4.035  1.00  0.00           H  
ATOM    830  N   THR A  54       8.563 -13.636  -4.094  1.00  0.00           N  
ATOM    831  CA  THR A  54       9.331 -14.675  -3.413  1.00  0.00           C  
ATOM    832  C   THR A  54       9.509 -14.364  -1.931  1.00  0.00           C  
ATOM    833  O   THR A  54       9.242 -13.248  -1.486  1.00  0.00           O  
ATOM    834  CB  THR A  54      10.711 -14.859  -4.069  1.00  0.00           C  
ATOM    835  OG1 THR A  54      11.509 -13.689  -3.848  1.00  0.00           O  
ATOM    836  CG2 THR A  54      10.565 -15.093  -5.564  1.00  0.00           C  
ATOM    837  H   THR A  54       9.048 -12.966  -4.672  1.00  0.00           H  
ATOM    838  HA  THR A  54       8.815 -15.627  -3.543  1.00  0.00           H  
ATOM    839  HB  THR A  54      11.216 -15.715  -3.621  1.00  0.00           H  
ATOM    840  HG1 THR A  54      12.382 -13.821  -4.223  1.00  0.00           H  
ATOM    841 1HG2 THR A  54      11.550 -15.222  -6.011  1.00  0.00           H  
ATOM    842 2HG2 THR A  54       9.968 -15.989  -5.736  1.00  0.00           H  
ATOM    843 3HG2 THR A  54      10.070 -14.236  -6.019  1.00  0.00           H  
ATOM    844  N   VAL A  55       9.979 -15.354  -1.172  1.00  0.00           N  
ATOM    845  CA  VAL A  55      10.214 -15.163   0.254  1.00  0.00           C  
ATOM    846  C   VAL A  55      11.390 -14.211   0.489  1.00  0.00           C  
ATOM    847  O   VAL A  55      11.385 -13.442   1.450  1.00  0.00           O  
ATOM    848  CB  VAL A  55      10.502 -16.515   0.934  1.00  0.00           C  
ATOM    849  CG1 VAL A  55       9.241 -17.365   0.984  1.00  0.00           C  
ATOM    850  CG2 VAL A  55      11.613 -17.241   0.191  1.00  0.00           C  
ATOM    851  H   VAL A  55      10.176 -16.252  -1.586  1.00  0.00           H  
ATOM    852  HA  VAL A  55       9.355 -14.643   0.680  1.00  0.00           H  
ATOM    853  HB  VAL A  55      10.810 -16.335   1.964  1.00  0.00           H  
ATOM    854 1HG1 VAL A  55       9.463 -18.316   1.468  1.00  0.00           H  
ATOM    855 2HG1 VAL A  55       8.472 -16.841   1.551  1.00  0.00           H  
ATOM    856 3HG1 VAL A  55       8.885 -17.548  -0.030  1.00  0.00           H  
ATOM    857 1HG2 VAL A  55      11.812 -18.196   0.678  1.00  0.00           H  
ATOM    858 2HG2 VAL A  55      11.308 -17.416  -0.841  1.00  0.00           H  
ATOM    859 3HG2 VAL A  55      12.518 -16.633   0.204  1.00  0.00           H  
ATOM    860  N   GLU A  56      12.364 -14.229  -0.417  1.00  0.00           N  
ATOM    861  CA  GLU A  56      13.490 -13.293  -0.356  1.00  0.00           C  
ATOM    862  C   GLU A  56      13.014 -11.861  -0.573  1.00  0.00           C  
ATOM    863  O   GLU A  56      13.421 -10.942   0.137  1.00  0.00           O  
ATOM    864  CB  GLU A  56      14.549 -13.654  -1.400  1.00  0.00           C  
ATOM    865  CG  GLU A  56      15.237 -14.990  -1.161  1.00  0.00           C  
ATOM    866  CD  GLU A  56      14.431 -16.161  -1.652  1.00  0.00           C  
ATOM    867  OE1 GLU A  56      13.371 -15.943  -2.189  1.00  0.00           O  
ATOM    868  OE2 GLU A  56      14.875 -17.272  -1.491  1.00  0.00           O  
ATOM    869  H   GLU A  56      12.331 -14.908  -1.166  1.00  0.00           H  
ATOM    870  HA  GLU A  56      13.938 -13.355   0.635  1.00  0.00           H  
ATOM    871 1HB  GLU A  56      14.090 -13.686  -2.388  1.00  0.00           H  
ATOM    872 2HB  GLU A  56      15.317 -12.882  -1.421  1.00  0.00           H  
ATOM    873 1HG  GLU A  56      16.200 -14.988  -1.671  1.00  0.00           H  
ATOM    874 2HG  GLU A  56      15.423 -15.107  -0.094  1.00  0.00           H  
ATOM    875  N   GLU A  57      12.127 -11.683  -1.544  1.00  0.00           N  
ATOM    876  CA  GLU A  57      11.556 -10.364  -1.808  1.00  0.00           C  
ATOM    877  C   GLU A  57      10.696  -9.908  -0.635  1.00  0.00           C  
ATOM    878  O   GLU A  57      10.651  -8.718  -0.311  1.00  0.00           O  
ATOM    879  CB  GLU A  57      10.723 -10.385  -3.091  1.00  0.00           C  
ATOM    880  CG  GLU A  57      11.539 -10.495  -4.370  1.00  0.00           C  
ATOM    881  CD  GLU A  57      10.686 -10.620  -5.602  1.00  0.00           C  
ATOM    882  OE1 GLU A  57       9.954 -11.576  -5.697  1.00  0.00           O  
ATOM    883  OE2 GLU A  57      10.765  -9.761  -6.446  1.00  0.00           O  
ATOM    884  H   GLU A  57      11.840 -12.465  -2.113  1.00  0.00           H  
ATOM    885  HA  GLU A  57      12.372  -9.647  -1.904  1.00  0.00           H  
ATOM    886 1HB  GLU A  57      10.032 -11.228  -3.062  1.00  0.00           H  
ATOM    887 2HB  GLU A  57      10.126  -9.475  -3.152  1.00  0.00           H  
ATOM    888 1HG  GLU A  57      12.165  -9.607  -4.466  1.00  0.00           H  
ATOM    889 2HG  GLU A  57      12.195 -11.361  -4.298  1.00  0.00           H  
ATOM    890  N   ALA A  58       9.897 -10.844   0.070  1.00  0.00           N  
ATOM    891  CA  ALA A  58       9.023 -10.573   1.200  1.00  0.00           C  
ATOM    892  C   ALA A  58       9.824 -10.031   2.383  1.00  0.00           C  
ATOM    893  O   ALA A  58       9.393  -9.088   3.054  1.00  0.00           O  
ATOM    894  CB  ALA A  58       8.264 -11.830   1.599  1.00  0.00           C  
ATOM    895  H   ALA A  58       9.917 -11.775  -0.325  1.00  0.00           H  
ATOM    896  HA  ALA A  58       8.310  -9.806   0.900  1.00  0.00           H  
ATOM    897 1HB  ALA A  58       7.617 -11.611   2.448  1.00  0.00           H  
ATOM    898 2HB  ALA A  58       7.660 -12.172   0.759  1.00  0.00           H  
ATOM    899 3HB  ALA A  58       8.973 -12.609   1.876  1.00  0.00           H  
ATOM    900  N   VAL A  59      10.993 -10.626   2.620  1.00  0.00           N  
ATOM    901  CA  VAL A  59      11.888 -10.183   3.686  1.00  0.00           C  
ATOM    902  C   VAL A  59      12.508  -8.856   3.311  1.00  0.00           C  
ATOM    903  O   VAL A  59      12.557  -7.927   4.120  1.00  0.00           O  
ATOM    904  CB  VAL A  59      13.001 -11.218   3.936  1.00  0.00           C  
ATOM    905  CG1 VAL A  59      14.046 -10.657   4.891  1.00  0.00           C  
ATOM    906  CG2 VAL A  59      12.401 -12.502   4.489  1.00  0.00           C  
ATOM    907  H   VAL A  59      11.266 -11.411   2.042  1.00  0.00           H  
ATOM    908  HA  VAL A  59      11.312 -10.092   4.607  1.00  0.00           H  
ATOM    909  HB  VAL A  59      13.508 -11.429   2.994  1.00  0.00           H  
ATOM    910 1HG1 VAL A  59      14.825 -11.401   5.056  1.00  0.00           H  
ATOM    911 2HG1 VAL A  59      14.488  -9.759   4.460  1.00  0.00           H  
ATOM    912 3HG1 VAL A  59      13.574 -10.409   5.842  1.00  0.00           H  
ATOM    913 1HG2 VAL A  59      13.193 -13.229   4.663  1.00  0.00           H  
ATOM    914 2HG2 VAL A  59      11.890 -12.289   5.428  1.00  0.00           H  
ATOM    915 3HG2 VAL A  59      11.687 -12.907   3.771  1.00  0.00           H  
ATOM    916  N   LYS A  60      13.099  -8.640   1.957  1.00  0.00           N  
ATOM    917  CA  LYS A  60      13.723  -7.396   1.542  1.00  0.00           C  
ATOM    918  C   LYS A  60      12.728  -6.268   1.721  1.00  0.00           C  
ATOM    919  O   LYS A  60      13.103  -5.173   2.118  1.00  0.00           O  
ATOM    920  CB  LYS A  60      14.196  -7.473   0.089  1.00  0.00           C  
ATOM    921  CG  LYS A  60      15.435  -8.334  -0.124  1.00  0.00           C  
ATOM    922  CD  LYS A  60      15.807  -8.411  -1.598  1.00  0.00           C  
ATOM    923  CE  LYS A  60      17.027  -9.294  -1.815  1.00  0.00           C  
ATOM    924  NZ  LYS A  60      17.381  -9.407  -3.256  1.00  0.00           N  
ATOM    925  H   LYS A  60      13.059  -9.411   1.307  1.00  0.00           H  
ATOM    926  HA  LYS A  60      14.601  -7.225   2.167  1.00  0.00           H  
ATOM    927 1HB  LYS A  60      13.397  -7.876  -0.534  1.00  0.00           H  
ATOM    928 2HB  LYS A  60      14.419  -6.470  -0.275  1.00  0.00           H  
ATOM    929 1HG  LYS A  60      16.272  -7.911   0.431  1.00  0.00           H  
ATOM    930 2HG  LYS A  60      15.246  -9.341   0.247  1.00  0.00           H  
ATOM    931 1HD  LYS A  60      14.968  -8.817  -2.165  1.00  0.00           H  
ATOM    932 2HD  LYS A  60      16.024  -7.409  -1.971  1.00  0.00           H  
ATOM    933 1HE  LYS A  60      17.877  -8.880  -1.276  1.00  0.00           H  
ATOM    934 2HE  LYS A  60      16.827 -10.292  -1.424  1.00  0.00           H  
ATOM    935 1HZ  LYS A  60      18.192 -10.000  -3.358  1.00  0.00           H  
ATOM    936 2HZ  LYS A  60      16.606  -9.809  -3.764  1.00  0.00           H  
ATOM    937 3HZ  LYS A  60      17.587  -8.491  -3.626  1.00  0.00           H  
ATOM    938  N   ARG A  61      11.351  -6.455   1.323  1.00  0.00           N  
ATOM    939  CA  ARG A  61      10.309  -5.454   1.527  1.00  0.00           C  
ATOM    940  C   ARG A  61       9.968  -5.199   2.996  1.00  0.00           C  
ATOM    941  O   ARG A  61       9.716  -4.066   3.383  1.00  0.00           O  
ATOM    942  CB  ARG A  61       9.042  -5.877   0.797  1.00  0.00           C  
ATOM    943  CG  ARG A  61       9.132  -5.828  -0.719  1.00  0.00           C  
ATOM    944  CD  ARG A  61       7.889  -6.331  -1.359  1.00  0.00           C  
ATOM    945  NE  ARG A  61       6.775  -5.416  -1.176  1.00  0.00           N  
ATOM    946  CZ  ARG A  61       5.490  -5.706  -1.460  1.00  0.00           C  
ATOM    947  NH1 ARG A  61       5.175  -6.889  -1.939  1.00  0.00           N  
ATOM    948  NH2 ARG A  61       4.547  -4.803  -1.257  1.00  0.00           N  
ATOM    949  H   ARG A  61      11.116  -7.324   0.869  1.00  0.00           H  
ATOM    950  HA  ARG A  61      10.682  -4.489   1.182  1.00  0.00           H  
ATOM    951 1HB  ARG A  61       8.785  -6.897   1.080  1.00  0.00           H  
ATOM    952 2HB  ARG A  61       8.216  -5.234   1.101  1.00  0.00           H  
ATOM    953 1HG  ARG A  61       9.289  -4.799  -1.042  1.00  0.00           H  
ATOM    954 2HG  ARG A  61       9.965  -6.446  -1.056  1.00  0.00           H  
ATOM    955 1HD  ARG A  61       8.054  -6.457  -2.428  1.00  0.00           H  
ATOM    956 2HD  ARG A  61       7.617  -7.291  -0.920  1.00  0.00           H  
ATOM    957  HE  ARG A  61       6.979  -4.496  -0.808  1.00  0.00           H  
ATOM    958 1HH1 ARG A  61       5.895  -7.580  -2.095  1.00  0.00           H  
ATOM    959 2HH1 ARG A  61       4.212  -7.107  -2.153  1.00  0.00           H  
ATOM    960 1HH2 ARG A  61       4.790  -3.893  -0.889  1.00  0.00           H  
ATOM    961 2HH2 ARG A  61       3.585  -5.020  -1.471  1.00  0.00           H  
ATOM    962  N   ALA A  62       9.920  -6.291   3.801  1.00  0.00           N  
ATOM    963  CA  ALA A  62       9.625  -6.132   5.230  1.00  0.00           C  
ATOM    964  C   ALA A  62      10.685  -5.294   5.934  1.00  0.00           C  
ATOM    965  O   ALA A  62      10.376  -4.467   6.790  1.00  0.00           O  
ATOM    966  CB  ALA A  62       9.476  -7.498   5.904  1.00  0.00           C  
ATOM    967  H   ALA A  62      10.058  -7.219   3.428  1.00  0.00           H  
ATOM    968  HA  ALA A  62       8.682  -5.591   5.321  1.00  0.00           H  
ATOM    969 1HB  ALA A  62       9.257  -7.360   6.962  1.00  0.00           H  
ATOM    970 2HB  ALA A  62       8.664  -8.052   5.435  1.00  0.00           H  
ATOM    971 3HB  ALA A  62      10.403  -8.059   5.796  1.00  0.00           H  
ATOM    972  N   LEU A  63      11.938  -5.508   5.538  1.00  0.00           N  
ATOM    973  CA  LEU A  63      13.081  -4.790   6.098  1.00  0.00           C  
ATOM    974  C   LEU A  63      13.008  -3.302   5.772  1.00  0.00           C  
ATOM    975  O   LEU A  63      13.299  -2.455   6.628  1.00  0.00           O  
ATOM    976  CB  LEU A  63      14.393  -5.374   5.558  1.00  0.00           C  
ATOM    977  CG  LEU A  63      14.794  -6.743   6.124  1.00  0.00           C  
ATOM    978  CD1 LEU A  63      15.909  -7.337   5.274  1.00  0.00           C  
ATOM    979  CD2 LEU A  63      15.235  -6.584   7.571  1.00  0.00           C  
ATOM    980  H   LEU A  63      12.093  -6.198   4.817  1.00  0.00           H  
ATOM    981  HA  LEU A  63      13.058  -4.893   7.182  1.00  0.00           H  
ATOM    982 1HB  LEU A  63      14.309  -5.475   4.477  1.00  0.00           H  
ATOM    983 2HB  LEU A  63      15.200  -4.676   5.776  1.00  0.00           H  
ATOM    984  HG  LEU A  63      13.941  -7.421   6.077  1.00  0.00           H  
ATOM    985 1HD1 LEU A  63      16.194  -8.309   5.676  1.00  0.00           H  
ATOM    986 2HD1 LEU A  63      15.560  -7.458   4.248  1.00  0.00           H  
ATOM    987 3HD1 LEU A  63      16.771  -6.672   5.289  1.00  0.00           H  
ATOM    988 1HD2 LEU A  63      15.520  -7.557   7.974  1.00  0.00           H  
ATOM    989 2HD2 LEU A  63      16.089  -5.907   7.620  1.00  0.00           H  
ATOM    990 3HD2 LEU A  63      14.414  -6.174   8.159  1.00  0.00           H  
ATOM    991  N   LYS A  64      12.608  -2.991   4.541  1.00  0.00           N  
ATOM    992  CA  LYS A  64      12.445  -1.597   4.115  1.00  0.00           C  
ATOM    993  C   LYS A  64      11.347  -0.894   4.916  1.00  0.00           C  
ATOM    994  O   LYS A  64      11.513   0.245   5.350  1.00  0.00           O  
ATOM    995  CB  LYS A  64      12.129  -1.529   2.620  1.00  0.00           C  
ATOM    996  CG  LYS A  64      13.304  -1.870   1.712  1.00  0.00           C  
ATOM    997  CD  LYS A  64      12.904  -1.811   0.245  1.00  0.00           C  
ATOM    998  CE  LYS A  64      14.072  -2.168  -0.662  1.00  0.00           C  
ATOM    999  NZ  LYS A  64      13.688  -2.143  -2.100  1.00  0.00           N  
ATOM   1000  H   LYS A  64      12.412  -3.732   3.883  1.00  0.00           H  
ATOM   1001  HA  LYS A  64      13.385  -1.072   4.282  1.00  0.00           H  
ATOM   1002 1HB  LYS A  64      11.316  -2.218   2.388  1.00  0.00           H  
ATOM   1003 2HB  LYS A  64      11.790  -0.525   2.365  1.00  0.00           H  
ATOM   1004 1HG  LYS A  64      14.116  -1.164   1.887  1.00  0.00           H  
ATOM   1005 2HG  LYS A  64      13.662  -2.873   1.942  1.00  0.00           H  
ATOM   1006 1HD  LYS A  64      12.086  -2.508   0.062  1.00  0.00           H  
ATOM   1007 2HD  LYS A  64      12.562  -0.805   0.002  1.00  0.00           H  
ATOM   1008 1HE  LYS A  64      14.885  -1.461  -0.504  1.00  0.00           H  
ATOM   1009 2HE  LYS A  64      14.434  -3.166  -0.414  1.00  0.00           H  
ATOM   1010 1HZ  LYS A  64      14.488  -2.386  -2.667  1.00  0.00           H  
ATOM   1011 2HZ  LYS A  64      12.946  -2.810  -2.262  1.00  0.00           H  
ATOM   1012 3HZ  LYS A  64      13.368  -1.218  -2.347  1.00  0.00           H  
ATOM   1013  N   LEU A  65      10.220  -1.577   5.092  1.00  0.00           N  
ATOM   1014  CA  LEU A  65       9.092  -1.032   5.849  1.00  0.00           C  
ATOM   1015  C   LEU A  65       9.408  -1.005   7.352  1.00  0.00           C  
ATOM   1016  O   LEU A  65       9.010  -0.090   8.067  1.00  0.00           O  
ATOM   1017  CB  LEU A  65       7.830  -1.865   5.594  1.00  0.00           C  
ATOM   1018  CG  LEU A  65       6.538  -1.325   6.221  1.00  0.00           C  
ATOM   1019  CD1 LEU A  65       6.238   0.056   5.656  1.00  0.00           C  
ATOM   1020  CD2 LEU A  65       5.396  -2.290   5.942  1.00  0.00           C  
ATOM   1021  H   LEU A  65      10.141  -2.501   4.690  1.00  0.00           H  
ATOM   1022  HA  LEU A  65       8.907  -0.015   5.507  1.00  0.00           H  
ATOM   1023 1HB  LEU A  65       7.671  -1.936   4.519  1.00  0.00           H  
ATOM   1024 2HB  LEU A  65       7.992  -2.870   5.984  1.00  0.00           H  
ATOM   1025  HG  LEU A  65       6.672  -1.223   7.299  1.00  0.00           H  
ATOM   1026 1HD1 LEU A  65       5.320   0.440   6.102  1.00  0.00           H  
ATOM   1027 2HD1 LEU A  65       7.063   0.731   5.887  1.00  0.00           H  
ATOM   1028 3HD1 LEU A  65       6.116  -0.011   4.576  1.00  0.00           H  
ATOM   1029 1HD2 LEU A  65       4.478  -1.907   6.389  1.00  0.00           H  
ATOM   1030 2HD2 LEU A  65       5.260  -2.392   4.865  1.00  0.00           H  
ATOM   1031 3HD2 LEU A  65       5.629  -3.264   6.372  1.00  0.00           H  
ATOM   1032  N   LYS A  66      10.129  -2.026   7.802  1.00  0.00           N  
ATOM   1033  CA  LYS A  66      10.600  -2.163   9.174  1.00  0.00           C  
ATOM   1034  C   LYS A  66      11.299  -0.905   9.672  1.00  0.00           C  
ATOM   1035  O   LYS A  66      10.959  -0.363  10.721  1.00  0.00           O  
ATOM   1036  CB  LYS A  66      11.542  -3.362   9.292  1.00  0.00           C  
ATOM   1037  CG  LYS A  66      12.057  -3.621  10.701  1.00  0.00           C  
ATOM   1038  CD  LYS A  66      13.136  -4.693  10.707  1.00  0.00           C  
ATOM   1039  CE  LYS A  66      13.624  -4.982  12.119  1.00  0.00           C  
ATOM   1040  NZ  LYS A  66      14.408  -3.848  12.680  1.00  0.00           N  
ATOM   1041  H   LYS A  66      10.358  -2.747   7.130  1.00  0.00           H  
ATOM   1042  HA  LYS A  66       9.742  -2.363   9.817  1.00  0.00           H  
ATOM   1043 1HB  LYS A  66      11.029  -4.263   8.952  1.00  0.00           H  
ATOM   1044 2HB  LYS A  66      12.404  -3.213   8.642  1.00  0.00           H  
ATOM   1045 1HG  LYS A  66      12.470  -2.699  11.113  1.00  0.00           H  
ATOM   1046 2HG  LYS A  66      11.233  -3.944  11.336  1.00  0.00           H  
ATOM   1047 1HD  LYS A  66      12.739  -5.612  10.273  1.00  0.00           H  
ATOM   1048 2HD  LYS A  66      13.981  -4.362  10.102  1.00  0.00           H  
ATOM   1049 1HE  LYS A  66      12.770  -5.172  12.766  1.00  0.00           H  
ATOM   1050 2HE  LYS A  66      14.252  -5.873  12.112  1.00  0.00           H  
ATOM   1051 1HZ  LYS A  66      14.713  -4.079  13.615  1.00  0.00           H  
ATOM   1052 2HZ  LYS A  66      15.215  -3.674  12.096  1.00  0.00           H  
ATOM   1053 3HZ  LYS A  66      13.830  -3.021  12.709  1.00  0.00           H  
ATOM   1054  N   THR A  67      12.283  -0.436   8.915  1.00  0.00           N  
ATOM   1055  CA  THR A  67      12.989   0.789   9.284  1.00  0.00           C  
ATOM   1056  C   THR A  67      12.081   2.016   9.213  1.00  0.00           C  
ATOM   1057  O   THR A  67      12.094   2.862  10.104  1.00  0.00           O  
ATOM   1058  CB  THR A  67      14.218   1.007   8.382  1.00  0.00           C  
ATOM   1059  OG1 THR A  67      15.125  -0.093   8.531  1.00  0.00           O  
ATOM   1060  CG2 THR A  67      14.929   2.299   8.753  1.00  0.00           C  
ATOM   1061  H   THR A  67      12.554  -0.926   8.074  1.00  0.00           H  
ATOM   1062  HA  THR A  67      13.314   0.703  10.322  1.00  0.00           H  
ATOM   1063  HB  THR A  67      13.900   1.060   7.341  1.00  0.00           H  
ATOM   1064  HG1 THR A  67      14.775  -0.859   8.070  1.00  0.00           H  
ATOM   1065 1HG2 THR A  67      15.795   2.438   8.105  1.00  0.00           H  
ATOM   1066 2HG2 THR A  67      14.247   3.139   8.631  1.00  0.00           H  
ATOM   1067 3HG2 THR A  67      15.259   2.248   9.789  1.00  0.00           H  
ATOM   1068  N   LYS A  68      11.283   2.102   8.155  1.00  0.00           N  
ATOM   1069  CA  LYS A  68      10.397   3.251   7.961  1.00  0.00           C  
ATOM   1070  C   LYS A  68       9.412   3.466   9.130  1.00  0.00           C  
ATOM   1071  O   LYS A  68       9.215   4.600   9.573  1.00  0.00           O  
ATOM   1072  CB  LYS A  68       9.621   3.089   6.653  1.00  0.00           C  
ATOM   1073  CG  LYS A  68       8.682   4.244   6.331  1.00  0.00           C  
ATOM   1074  CD  LYS A  68       7.989   4.036   4.993  1.00  0.00           C  
ATOM   1075  CE  LYS A  68       7.016   5.166   4.691  1.00  0.00           C  
ATOM   1076  NZ  LYS A  68       6.331   4.977   3.384  1.00  0.00           N  
ATOM   1077  H   LYS A  68      11.286   1.361   7.469  1.00  0.00           H  
ATOM   1078  HA  LYS A  68      11.003   4.159   7.954  1.00  0.00           H  
ATOM   1079 1HB  LYS A  68      10.322   2.988   5.824  1.00  0.00           H  
ATOM   1080 2HB  LYS A  68       9.027   2.176   6.693  1.00  0.00           H  
ATOM   1081 1HG  LYS A  68       7.926   4.327   7.113  1.00  0.00           H  
ATOM   1082 2HG  LYS A  68       9.247   5.174   6.297  1.00  0.00           H  
ATOM   1083 1HD  LYS A  68       8.736   3.989   4.199  1.00  0.00           H  
ATOM   1084 2HD  LYS A  68       7.441   3.094   5.009  1.00  0.00           H  
ATOM   1085 1HE  LYS A  68       6.263   5.218   5.477  1.00  0.00           H  
ATOM   1086 2HE  LYS A  68       7.554   6.114   4.671  1.00  0.00           H  
ATOM   1087 1HZ  LYS A  68       5.696   5.746   3.221  1.00  0.00           H  
ATOM   1088 2HZ  LYS A  68       7.019   4.947   2.644  1.00  0.00           H  
ATOM   1089 3HZ  LYS A  68       5.813   4.111   3.397  1.00  0.00           H  
ATOM   1090  N   LEU A  69       8.809   2.390   9.639  1.00  0.00           N  
ATOM   1091  CA  LEU A  69       7.787   2.523  10.679  1.00  0.00           C  
ATOM   1092  C   LEU A  69       8.349   2.415  12.102  1.00  0.00           C  
ATOM   1093  O   LEU A  69       7.780   2.966  13.050  1.00  0.00           O  
ATOM   1094  CB  LEU A  69       6.708   1.451  10.480  1.00  0.00           C  
ATOM   1095  CG  LEU A  69       5.958   1.503   9.143  1.00  0.00           C  
ATOM   1096  CD1 LEU A  69       4.980   0.339   9.063  1.00  0.00           C  
ATOM   1097  CD2 LEU A  69       5.233   2.835   9.019  1.00  0.00           C  
ATOM   1098  H   LEU A  69       9.055   1.468   9.306  1.00  0.00           H  
ATOM   1099  HA  LEU A  69       7.352   3.520  10.608  1.00  0.00           H  
ATOM   1100 1HB  LEU A  69       7.175   0.470  10.559  1.00  0.00           H  
ATOM   1101 2HB  LEU A  69       5.972   1.546  11.277  1.00  0.00           H  
ATOM   1102  HG  LEU A  69       6.668   1.399   8.322  1.00  0.00           H  
ATOM   1103 1HD1 LEU A  69       4.447   0.376   8.113  1.00  0.00           H  
ATOM   1104 2HD1 LEU A  69       5.527  -0.602   9.134  1.00  0.00           H  
ATOM   1105 3HD1 LEU A  69       4.266   0.407   9.882  1.00  0.00           H  
ATOM   1106 1HD2 LEU A  69       4.700   2.873   8.069  1.00  0.00           H  
ATOM   1107 2HD2 LEU A  69       4.521   2.940   9.838  1.00  0.00           H  
ATOM   1108 3HD2 LEU A  69       5.957   3.649   9.062  1.00  0.00           H  
ATOM   1109  N   GLY A  70       9.454   1.694  12.254  1.00  0.00           N  
ATOM   1110  CA  GLY A  70       9.967   1.395  13.579  1.00  0.00           C  
ATOM   1111  C   GLY A  70       9.291   0.184  14.192  1.00  0.00           C  
ATOM   1112  O   GLY A  70       8.911   0.191  15.362  1.00  0.00           O  
ATOM   1113  H   GLY A  70       9.949   1.346  11.445  1.00  0.00           H  
ATOM   1114 1HA  GLY A  70      11.041   1.218  13.522  1.00  0.00           H  
ATOM   1115 2HA  GLY A  70       9.819   2.256  14.228  1.00  0.00           H  
ATOM   1116  N   VAL A  71       9.136  -0.867  13.391  1.00  0.00           N  
ATOM   1117  CA  VAL A  71       8.437  -2.060  13.845  1.00  0.00           C  
ATOM   1118  C   VAL A  71       9.383  -3.228  13.715  1.00  0.00           C  
ATOM   1119  O   VAL A  71      10.492  -3.072  13.222  1.00  0.00           O  
ATOM   1120  CB  VAL A  71       7.166  -2.316  13.014  1.00  0.00           C  
ATOM   1121  CG1 VAL A  71       6.185  -1.164  13.173  1.00  0.00           C  
ATOM   1122  CG2 VAL A  71       7.535  -2.513  11.552  1.00  0.00           C  
ATOM   1123  H   VAL A  71       9.505  -0.839  12.452  1.00  0.00           H  
ATOM   1124  HA  VAL A  71       8.144  -1.913  14.886  1.00  0.00           H  
ATOM   1125  HB  VAL A  71       6.672  -3.212  13.390  1.00  0.00           H  
ATOM   1126 1HG1 VAL A  71       5.292  -1.361  12.578  1.00  0.00           H  
ATOM   1127 2HG1 VAL A  71       5.907  -1.064  14.221  1.00  0.00           H  
ATOM   1128 3HG1 VAL A  71       6.651  -0.240  12.829  1.00  0.00           H  
ATOM   1129 1HG2 VAL A  71       6.631  -2.695  10.970  1.00  0.00           H  
ATOM   1130 2HG2 VAL A  71       8.033  -1.620  11.178  1.00  0.00           H  
ATOM   1131 3HG2 VAL A  71       8.204  -3.369  11.458  1.00  0.00           H  
ATOM   1132  N   SER A  72       8.997  -4.515  14.195  1.00  0.00           N  
ATOM   1133  CA  SER A  72       9.757  -5.742  13.990  1.00  0.00           C  
ATOM   1134  C   SER A  72       9.619  -6.218  12.552  1.00  0.00           C  
ATOM   1135  O   SER A  72       8.755  -5.733  11.811  1.00  0.00           O  
ATOM   1136  CB  SER A  72       9.280  -6.822  14.942  1.00  0.00           C  
ATOM   1137  OG  SER A  72       8.002  -7.272  14.590  1.00  0.00           O  
ATOM   1138  H   SER A  72       8.115  -4.561  14.685  1.00  0.00           H  
ATOM   1139  HA  SER A  72      10.808  -5.534  14.194  1.00  0.00           H  
ATOM   1140 1HB  SER A  72       9.981  -7.657  14.923  1.00  0.00           H  
ATOM   1141 2HB  SER A  72       9.264  -6.430  15.958  1.00  0.00           H  
ATOM   1142  HG  SER A  72       7.744  -7.897  15.273  1.00  0.00           H  
ATOM   1143  N   LEU A  73      10.472  -7.162  12.163  1.00  0.00           N  
ATOM   1144  CA  LEU A  73      10.460  -7.719  10.811  1.00  0.00           C  
ATOM   1145  C   LEU A  73       9.121  -8.429  10.547  1.00  0.00           C  
ATOM   1146  O   LEU A  73       8.546  -8.331   9.450  1.00  0.00           O  
ATOM   1147  CB  LEU A  73      11.625  -8.699  10.624  1.00  0.00           C  
ATOM   1148  CG  LEU A  73      11.726  -9.356   9.242  1.00  0.00           C  
ATOM   1149  CD1 LEU A  73      11.934  -8.282   8.184  1.00  0.00           C  
ATOM   1150  CD2 LEU A  73      12.873 -10.356   9.239  1.00  0.00           C  
ATOM   1151  H   LEU A  73      11.152  -7.503  12.828  1.00  0.00           H  
ATOM   1152  HA  LEU A  73      10.575  -6.902  10.100  1.00  0.00           H  
ATOM   1153 1HB  LEU A  73      12.557  -8.169  10.810  1.00  0.00           H  
ATOM   1154 2HB  LEU A  73      11.531  -9.495  11.364  1.00  0.00           H  
ATOM   1155  HG  LEU A  73      10.794  -9.873   9.014  1.00  0.00           H  
ATOM   1156 1HD1 LEU A  73      12.007  -8.748   7.201  1.00  0.00           H  
ATOM   1157 2HD1 LEU A  73      11.091  -7.591   8.194  1.00  0.00           H  
ATOM   1158 3HD1 LEU A  73      12.853  -7.736   8.394  1.00  0.00           H  
ATOM   1159 1HD2 LEU A  73      12.945 -10.823   8.256  1.00  0.00           H  
ATOM   1160 2HD2 LEU A  73      13.806  -9.840   9.465  1.00  0.00           H  
ATOM   1161 3HD2 LEU A  73      12.690 -11.122   9.992  1.00  0.00           H  
ATOM   1162  N   GLU A  74       8.640  -9.147  11.560  1.00  0.00           N  
ATOM   1163  CA  GLU A  74       7.399  -9.908  11.462  1.00  0.00           C  
ATOM   1164  C   GLU A  74       6.211  -8.984  11.284  1.00  0.00           C  
ATOM   1165  O   GLU A  74       5.307  -9.281  10.502  1.00  0.00           O  
ATOM   1166  CB  GLU A  74       7.200 -10.776  12.707  1.00  0.00           C  
ATOM   1167  CG  GLU A  74       8.155 -11.957  12.809  1.00  0.00           C  
ATOM   1168  CD  GLU A  74       7.953 -12.766  14.060  1.00  0.00           C  
ATOM   1169  OE1 GLU A  74       7.590 -12.196  15.061  1.00  0.00           O  
ATOM   1170  OE2 GLU A  74       8.162 -13.955  14.015  1.00  0.00           O  
ATOM   1171  H   GLU A  74       9.159  -9.161  12.426  1.00  0.00           H  
ATOM   1172  HA  GLU A  74       7.467 -10.573  10.601  1.00  0.00           H  
ATOM   1173 1HB  GLU A  74       7.328 -10.165  13.600  1.00  0.00           H  
ATOM   1174 2HB  GLU A  74       6.183 -11.166  12.719  1.00  0.00           H  
ATOM   1175 1HG  GLU A  74       8.009 -12.604  11.944  1.00  0.00           H  
ATOM   1176 2HG  GLU A  74       9.178 -11.587  12.782  1.00  0.00           H  
ATOM   1177  N   GLN A  75       6.229  -7.867  12.016  1.00  0.00           N  
ATOM   1178  CA  GLN A  75       5.199  -6.846  11.925  1.00  0.00           C  
ATOM   1179  C   GLN A  75       5.193  -6.172  10.559  1.00  0.00           C  
ATOM   1180  O   GLN A  75       4.124  -5.943   9.975  1.00  0.00           O  
ATOM   1181  CB  GLN A  75       5.391  -5.797  13.022  1.00  0.00           C  
ATOM   1182  CG  GLN A  75       5.022  -6.278  14.415  1.00  0.00           C  
ATOM   1183  CD  GLN A  75       5.387  -5.271  15.490  1.00  0.00           C  
ATOM   1184  OE1 GLN A  75       6.422  -4.605  15.411  1.00  0.00           O  
ATOM   1185  NE2 GLN A  75       4.537  -5.157  16.504  1.00  0.00           N  
ATOM   1186  H   GLN A  75       6.998  -7.735  12.658  1.00  0.00           H  
ATOM   1187  HA  GLN A  75       4.228  -7.320  12.072  1.00  0.00           H  
ATOM   1188 1HB  GLN A  75       6.433  -5.477  13.042  1.00  0.00           H  
ATOM   1189 2HB  GLN A  75       4.785  -4.919  12.797  1.00  0.00           H  
ATOM   1190 1HG  GLN A  75       3.946  -6.448  14.456  1.00  0.00           H  
ATOM   1191 2HG  GLN A  75       5.554  -7.206  14.620  1.00  0.00           H  
ATOM   1192 1HE2 GLN A  75       4.723  -4.509  17.245  1.00  0.00           H  
ATOM   1193 2HE2 GLN A  75       3.708  -5.717  16.529  1.00  0.00           H  
ATOM   1194  N   ALA A  76       6.384  -5.831  10.078  1.00  0.00           N  
ATOM   1195  CA  ALA A  76       6.519  -5.179   8.792  1.00  0.00           C  
ATOM   1196  C   ALA A  76       5.951  -6.076   7.707  1.00  0.00           C  
ATOM   1197  O   ALA A  76       5.351  -5.592   6.760  1.00  0.00           O  
ATOM   1198  CB  ALA A  76       7.972  -4.862   8.491  1.00  0.00           C  
ATOM   1199  H   ALA A  76       7.214  -6.032  10.617  1.00  0.00           H  
ATOM   1200  HA  ALA A  76       5.961  -4.243   8.826  1.00  0.00           H  
ATOM   1201 1HB  ALA A  76       8.045  -4.372   7.519  1.00  0.00           H  
ATOM   1202 2HB  ALA A  76       8.368  -4.200   9.261  1.00  0.00           H  
ATOM   1203 3HB  ALA A  76       8.548  -5.787   8.475  1.00  0.00           H  
ATOM   1204  N   LEU A  77       6.211  -7.396   7.810  1.00  0.00           N  
ATOM   1205  CA  LEU A  77       5.737  -8.373   6.848  1.00  0.00           C  
ATOM   1206  C   LEU A  77       4.201  -8.474   6.896  1.00  0.00           C  
ATOM   1207  O   LEU A  77       3.560  -8.501   5.860  1.00  0.00           O  
ATOM   1208  CB  LEU A  77       6.368  -9.741   7.133  1.00  0.00           C  
ATOM   1209  CG  LEU A  77       5.960 -10.873   6.182  1.00  0.00           C  
ATOM   1210  CD1 LEU A  77       6.358 -10.510   4.758  1.00  0.00           C  
ATOM   1211  CD2 LEU A  77       6.624 -12.170   6.621  1.00  0.00           C  
ATOM   1212  H   LEU A  77       6.775  -7.703   8.587  1.00  0.00           H  
ATOM   1213  HA  LEU A  77       5.970  -8.014   5.847  1.00  0.00           H  
ATOM   1214 1HB  LEU A  77       7.451  -9.641   7.083  1.00  0.00           H  
ATOM   1215 2HB  LEU A  77       6.099 -10.045   8.145  1.00  0.00           H  
ATOM   1216  HG  LEU A  77       4.877 -10.995   6.204  1.00  0.00           H  
ATOM   1217 1HD1 LEU A  77       6.068 -11.314   4.082  1.00  0.00           H  
ATOM   1218 2HD1 LEU A  77       5.854  -9.589   4.463  1.00  0.00           H  
ATOM   1219 3HD1 LEU A  77       7.437 -10.366   4.708  1.00  0.00           H  
ATOM   1220 1HD2 LEU A  77       6.333 -12.975   5.946  1.00  0.00           H  
ATOM   1221 2HD2 LEU A  77       7.707 -12.050   6.598  1.00  0.00           H  
ATOM   1222 3HD2 LEU A  77       6.308 -12.415   7.635  1.00  0.00           H  
ATOM   1223  N   LYS A  78       3.614  -8.516   8.091  1.00  0.00           N  
ATOM   1224  CA  LYS A  78       2.163  -8.653   8.179  1.00  0.00           C  
ATOM   1225  C   LYS A  78       1.501  -7.403   7.621  1.00  0.00           C  
ATOM   1226  O   LYS A  78       0.446  -7.484   6.996  1.00  0.00           O  
ATOM   1227  CB  LYS A  78       1.720  -8.894   9.623  1.00  0.00           C  
ATOM   1228  CG  LYS A  78       2.093 -10.263  10.175  1.00  0.00           C  
ATOM   1229  CD  LYS A  78       1.539 -10.463  11.577  1.00  0.00           C  
ATOM   1230  CE  LYS A  78       1.928 -11.823  12.139  1.00  0.00           C  
ATOM   1231  NZ  LYS A  78       1.333 -12.062  13.481  1.00  0.00           N  
ATOM   1232  H   LYS A  78       4.155  -8.454   8.942  1.00  0.00           H  
ATOM   1233  HA  LYS A  78       1.861  -9.513   7.581  1.00  0.00           H  
ATOM   1234 1HB  LYS A  78       2.166  -8.139  10.271  1.00  0.00           H  
ATOM   1235 2HB  LYS A  78       0.637  -8.788   9.694  1.00  0.00           H  
ATOM   1236 1HG  LYS A  78       1.695 -11.040   9.521  1.00  0.00           H  
ATOM   1237 2HG  LYS A  78       3.178 -10.360  10.205  1.00  0.00           H  
ATOM   1238 1HD  LYS A  78       1.924  -9.684  12.236  1.00  0.00           H  
ATOM   1239 2HD  LYS A  78       0.452 -10.389  11.553  1.00  0.00           H  
ATOM   1240 1HE  LYS A  78       1.591 -12.606  11.461  1.00  0.00           H  
ATOM   1241 2HE  LYS A  78       3.013 -11.886  12.220  1.00  0.00           H  
ATOM   1242 1HZ  LYS A  78       1.615 -12.972  13.818  1.00  0.00           H  
ATOM   1243 2HZ  LYS A  78       1.654 -11.351  14.124  1.00  0.00           H  
ATOM   1244 3HZ  LYS A  78       0.326 -12.025  13.415  1.00  0.00           H  
ATOM   1245  N   ILE A  79       2.116  -6.248   7.861  1.00  0.00           N  
ATOM   1246  CA  ILE A  79       1.542  -4.993   7.396  1.00  0.00           C  
ATOM   1247  C   ILE A  79       1.488  -5.005   5.880  1.00  0.00           C  
ATOM   1248  O   ILE A  79       0.474  -4.608   5.300  1.00  0.00           O  
ATOM   1249  CB  ILE A  79       2.359  -3.783   7.885  1.00  0.00           C  
ATOM   1250  CG1 ILE A  79       2.210  -3.614   9.399  1.00  0.00           C  
ATOM   1251  CG2 ILE A  79       1.923  -2.520   7.159  1.00  0.00           C  
ATOM   1252  CD1 ILE A  79       3.247  -2.705  10.017  1.00  0.00           C  
ATOM   1253  H   ILE A  79       2.989  -6.234   8.370  1.00  0.00           H  
ATOM   1254  HA  ILE A  79       0.524  -4.919   7.772  1.00  0.00           H  
ATOM   1255  HB  ILE A  79       3.417  -3.956   7.690  1.00  0.00           H  
ATOM   1256 1HG1 ILE A  79       1.224  -3.209   9.624  1.00  0.00           H  
ATOM   1257 2HG1 ILE A  79       2.280  -4.589   9.883  1.00  0.00           H  
ATOM   1258 1HG2 ILE A  79       2.510  -1.674   7.517  1.00  0.00           H  
ATOM   1259 2HG2 ILE A  79       2.080  -2.643   6.088  1.00  0.00           H  
ATOM   1260 3HG2 ILE A  79       0.867  -2.335   7.352  1.00  0.00           H  
ATOM   1261 1HD1 ILE A  79       3.076  -2.635  11.092  1.00  0.00           H  
ATOM   1262 2HD1 ILE A  79       4.243  -3.111   9.834  1.00  0.00           H  
ATOM   1263 3HD1 ILE A  79       3.173  -1.713   9.574  1.00  0.00           H  
ATOM   1264  N   LEU A  80       2.571  -5.477   5.257  1.00  0.00           N  
ATOM   1265  CA  LEU A  80       2.679  -5.556   3.794  1.00  0.00           C  
ATOM   1266  C   LEU A  80       1.557  -6.425   3.243  1.00  0.00           C  
ATOM   1267  O   LEU A  80       0.882  -6.060   2.273  1.00  0.00           O  
ATOM   1268  CB  LEU A  80       4.038  -6.132   3.378  1.00  0.00           C  
ATOM   1269  CG  LEU A  80       5.238  -5.190   3.542  1.00  0.00           C  
ATOM   1270  CD1 LEU A  80       6.530  -5.986   3.417  1.00  0.00           C  
ATOM   1271  CD2 LEU A  80       5.168  -4.091   2.493  1.00  0.00           C  
ATOM   1272  H   LEU A  80       3.344  -5.793   5.825  1.00  0.00           H  
ATOM   1273  HA  LEU A  80       2.588  -4.549   3.387  1.00  0.00           H  
ATOM   1274 1HB  LEU A  80       4.233  -7.024   3.970  1.00  0.00           H  
ATOM   1275 2HB  LEU A  80       3.986  -6.422   2.328  1.00  0.00           H  
ATOM   1276  HG  LEU A  80       5.217  -4.744   4.537  1.00  0.00           H  
ATOM   1277 1HD1 LEU A  80       7.382  -5.317   3.534  1.00  0.00           H  
ATOM   1278 2HD1 LEU A  80       6.562  -6.753   4.191  1.00  0.00           H  
ATOM   1279 3HD1 LEU A  80       6.572  -6.459   2.436  1.00  0.00           H  
ATOM   1280 1HD2 LEU A  80       6.021  -3.421   2.610  1.00  0.00           H  
ATOM   1281 2HD2 LEU A  80       5.191  -4.536   1.498  1.00  0.00           H  
ATOM   1282 3HD2 LEU A  80       4.244  -3.527   2.617  1.00  0.00           H  
ATOM   1283  N   THR A  81       1.365  -7.573   3.890  1.00  0.00           N  
ATOM   1284  CA  THR A  81       0.366  -8.537   3.489  1.00  0.00           C  
ATOM   1285  C   THR A  81      -1.034  -7.955   3.564  1.00  0.00           C  
ATOM   1286  O   THR A  81      -1.823  -8.121   2.638  1.00  0.00           O  
ATOM   1287  CB  THR A  81       0.447  -9.806   4.359  1.00  0.00           C  
ATOM   1288  OG1 THR A  81       1.749 -10.392   4.233  1.00  0.00           O  
ATOM   1289  CG2 THR A  81      -0.604 -10.817   3.926  1.00  0.00           C  
ATOM   1290  H   THR A  81       1.947  -7.771   4.692  1.00  0.00           H  
ATOM   1291  HA  THR A  81       0.557  -8.824   2.454  1.00  0.00           H  
ATOM   1292  HB  THR A  81       0.281  -9.542   5.403  1.00  0.00           H  
ATOM   1293  HG1 THR A  81       1.907 -10.981   4.975  1.00  0.00           H  
ATOM   1294 1HG2 THR A  81      -0.532 -11.706   4.552  1.00  0.00           H  
ATOM   1295 2HG2 THR A  81      -1.596 -10.378   4.031  1.00  0.00           H  
ATOM   1296 3HG2 THR A  81      -0.438 -11.092   2.886  1.00  0.00           H  
ATOM   1297  N   VAL A  82      -1.304  -7.299   4.724  1.00  0.00           N  
ATOM   1298  CA  VAL A  82      -2.623  -6.696   4.907  1.00  0.00           C  
ATOM   1299  C   VAL A  82      -2.901  -5.613   3.857  1.00  0.00           C  
ATOM   1300  O   VAL A  82      -4.014  -5.538   3.315  1.00  0.00           O  
ATOM   1301  CB  VAL A  82      -2.733  -6.081   6.314  1.00  0.00           C  
ATOM   1302  CG1 VAL A  82      -3.980  -5.216   6.422  1.00  0.00           C  
ATOM   1303  CG2 VAL A  82      -2.752  -7.185   7.362  1.00  0.00           C  
ATOM   1304  H   VAL A  82      -0.622  -7.224   5.464  1.00  0.00           H  
ATOM   1305  HA  VAL A  82      -3.381  -7.461   4.733  1.00  0.00           H  
ATOM   1306  HB  VAL A  82      -1.875  -5.432   6.485  1.00  0.00           H  
ATOM   1307 1HG1 VAL A  82      -4.041  -4.789   7.423  1.00  0.00           H  
ATOM   1308 2HG1 VAL A  82      -3.929  -4.412   5.688  1.00  0.00           H  
ATOM   1309 3HG1 VAL A  82      -4.864  -5.825   6.233  1.00  0.00           H  
ATOM   1310 1HG2 VAL A  82      -2.828  -6.743   8.354  1.00  0.00           H  
ATOM   1311 2HG2 VAL A  82      -3.606  -7.838   7.187  1.00  0.00           H  
ATOM   1312 3HG2 VAL A  82      -1.831  -7.766   7.294  1.00  0.00           H  
ATOM   1313  N   ALA A  83      -1.899  -4.759   3.569  1.00  0.00           N  
ATOM   1314  CA  ALA A  83      -2.044  -3.759   2.512  1.00  0.00           C  
ATOM   1315  C   ALA A  83      -2.295  -4.420   1.146  1.00  0.00           C  
ATOM   1316  O   ALA A  83      -3.150  -3.984   0.394  1.00  0.00           O  
ATOM   1317  CB  ALA A  83      -0.825  -2.842   2.451  1.00  0.00           C  
ATOM   1318  H   ALA A  83      -1.036  -4.802   4.091  1.00  0.00           H  
ATOM   1319  HA  ALA A  83      -2.922  -3.153   2.735  1.00  0.00           H  
ATOM   1320 1HB  ALA A  83      -0.958  -2.109   1.656  1.00  0.00           H  
ATOM   1321 2HB  ALA A  83      -0.711  -2.327   3.405  1.00  0.00           H  
ATOM   1322 3HB  ALA A  83       0.067  -3.436   2.249  1.00  0.00           H  
ATOM   1323  N   ALA A  84      -1.575  -5.495   0.861  1.00  0.00           N  
ATOM   1324  CA  ALA A  84      -1.743  -6.227  -0.393  1.00  0.00           C  
ATOM   1325  C   ALA A  84      -3.132  -6.856  -0.505  1.00  0.00           C  
ATOM   1326  O   ALA A  84      -3.730  -6.826  -1.568  1.00  0.00           O  
ATOM   1327  CB  ALA A  84      -0.679  -7.287  -0.513  1.00  0.00           C  
ATOM   1328  H   ALA A  84      -0.892  -5.816   1.533  1.00  0.00           H  
ATOM   1329  HA  ALA A  84      -1.636  -5.520  -1.215  1.00  0.00           H  
ATOM   1330 1HB  ALA A  84      -0.809  -7.828  -1.451  1.00  0.00           H  
ATOM   1331 2HB  ALA A  84       0.306  -6.816  -0.499  1.00  0.00           H  
ATOM   1332 3HB  ALA A  84      -0.762  -7.979   0.322  1.00  0.00           H  
ATOM   1333  N   LEU A  85      -3.640  -7.413   0.592  1.00  0.00           N  
ATOM   1334  CA  LEU A  85      -4.978  -8.017   0.625  1.00  0.00           C  
ATOM   1335  C   LEU A  85      -6.122  -7.004   0.646  1.00  0.00           C  
ATOM   1336  O   LEU A  85      -7.187  -7.266   0.112  1.00  0.00           O  
ATOM   1337  CB  LEU A  85      -5.098  -8.927   1.854  1.00  0.00           C  
ATOM   1338  CG  LEU A  85      -4.821 -10.416   1.608  1.00  0.00           C  
ATOM   1339  CD1 LEU A  85      -5.963 -11.020   0.803  1.00  0.00           C  
ATOM   1340  CD2 LEU A  85      -3.495 -10.572   0.879  1.00  0.00           C  
ATOM   1341  H   LEU A  85      -3.078  -7.417   1.433  1.00  0.00           H  
ATOM   1342  HA  LEU A  85      -5.105  -8.624  -0.271  1.00  0.00           H  
ATOM   1343 1HB  LEU A  85      -4.399  -8.581   2.612  1.00  0.00           H  
ATOM   1344 2HB  LEU A  85      -6.109  -8.840   2.253  1.00  0.00           H  
ATOM   1345  HG  LEU A  85      -4.773 -10.940   2.564  1.00  0.00           H  
ATOM   1346 1HD1 LEU A  85      -5.766 -12.078   0.629  1.00  0.00           H  
ATOM   1347 2HD1 LEU A  85      -6.896 -10.913   1.357  1.00  0.00           H  
ATOM   1348 3HD1 LEU A  85      -6.046 -10.505  -0.153  1.00  0.00           H  
ATOM   1349 1HD2 LEU A  85      -3.297 -11.630   0.705  1.00  0.00           H  
ATOM   1350 2HD2 LEU A  85      -3.542 -10.050  -0.077  1.00  0.00           H  
ATOM   1351 3HD2 LEU A  85      -2.694 -10.148   1.485  1.00  0.00           H  
ATOM   1352  N   LEU A  86      -5.995  -5.754   1.395  1.00  0.00           N  
ATOM   1353  CA  LEU A  86      -6.960  -4.674   1.366  1.00  0.00           C  
ATOM   1354  C   LEU A  86      -6.948  -4.058  -0.027  1.00  0.00           C  
ATOM   1355  O   LEU A  86      -7.980  -3.621  -0.534  1.00  0.00           O  
ATOM   1356  CB  LEU A  86      -6.627  -3.616   2.425  1.00  0.00           C  
ATOM   1357  CG  LEU A  86      -6.800  -4.057   3.884  1.00  0.00           C  
ATOM   1358  CD1 LEU A  86      -6.201  -3.006   4.808  1.00  0.00           C  
ATOM   1359  CD2 LEU A  86      -8.278  -4.266   4.179  1.00  0.00           C  
ATOM   1360  H   LEU A  86      -5.171  -5.664   1.973  1.00  0.00           H  
ATOM   1361  HA  LEU A  86      -7.938  -5.075   1.627  1.00  0.00           H  
ATOM   1362 1HB  LEU A  86      -5.592  -3.306   2.293  1.00  0.00           H  
ATOM   1363 2HB  LEU A  86      -7.268  -2.749   2.263  1.00  0.00           H  
ATOM   1364  HG  LEU A  86      -6.262  -4.991   4.047  1.00  0.00           H  
ATOM   1365 1HD1 LEU A  86      -6.323  -3.320   5.844  1.00  0.00           H  
ATOM   1366 2HD1 LEU A  86      -5.139  -2.891   4.587  1.00  0.00           H  
ATOM   1367 3HD1 LEU A  86      -6.709  -2.055   4.654  1.00  0.00           H  
ATOM   1368 1HD2 LEU A  86      -8.401  -4.581   5.216  1.00  0.00           H  
ATOM   1369 2HD2 LEU A  86      -8.817  -3.333   4.017  1.00  0.00           H  
ATOM   1370 3HD2 LEU A  86      -8.676  -5.035   3.517  1.00  0.00           H  
ATOM   1371  N   GLY A  87      -5.724  -3.939  -0.804  1.00  0.00           N  
ATOM   1372  CA  GLY A  87      -5.508  -3.339  -2.099  1.00  0.00           C  
ATOM   1373  C   GLY A  87      -5.104  -1.883  -1.943  1.00  0.00           C  
ATOM   1374  O   GLY A  87      -5.471  -1.027  -2.752  1.00  0.00           O  
ATOM   1375  H   GLY A  87      -4.944  -4.359  -0.320  1.00  0.00           H  
ATOM   1376 1HA  GLY A  87      -4.730  -3.889  -2.631  1.00  0.00           H  
ATOM   1377 2HA  GLY A  87      -6.418  -3.416  -2.693  1.00  0.00           H  
ATOM   1378  N   THR A  88      -4.338  -1.590  -0.900  1.00  0.00           N  
ATOM   1379  CA  THR A  88      -3.969  -0.214  -0.670  1.00  0.00           C  
ATOM   1380  C   THR A  88      -2.521  -0.059  -0.244  1.00  0.00           C  
ATOM   1381  O   THR A  88      -1.708  -0.954  -0.443  1.00  0.00           O  
ATOM   1382  CB  THR A  88      -4.885   0.420   0.394  1.00  0.00           C  
ATOM   1383  OG1 THR A  88      -4.602   1.822   0.498  1.00  0.00           O  
ATOM   1384  CG2 THR A  88      -4.667  -0.239   1.747  1.00  0.00           C  
ATOM   1385  H   THR A  88      -4.004  -2.300  -0.265  1.00  0.00           H  
ATOM   1386  HA  THR A  88      -4.041   0.326  -1.613  1.00  0.00           H  
ATOM   1387  HB  THR A  88      -5.927   0.294   0.099  1.00  0.00           H  
ATOM   1388  HG1 THR A  88      -5.333   2.263   0.937  1.00  0.00           H  
ATOM   1389 1HG2 THR A  88      -5.322   0.221   2.486  1.00  0.00           H  
ATOM   1390 2HG2 THR A  88      -4.892  -1.303   1.674  1.00  0.00           H  
ATOM   1391 3HG2 THR A  88      -3.629  -0.109   2.052  1.00  0.00           H  
ATOM   1392  N   THR A  89      -2.172   1.094   0.389  1.00  0.00           N  
ATOM   1393  CA  THR A  89      -0.779   1.346   0.749  1.00  0.00           C  
ATOM   1394  C   THR A  89      -0.524   0.812   2.156  1.00  0.00           C  
ATOM   1395  O   THR A  89      -1.471   0.445   2.861  1.00  0.00           O  
ATOM   1396  CB  THR A  89      -0.437   2.845   0.679  1.00  0.00           C  
ATOM   1397  OG1 THR A  89      -1.174   3.555   1.683  1.00  0.00           O  
ATOM   1398  CG2 THR A  89      -0.782   3.409  -0.691  1.00  0.00           C  
ATOM   1399  H   THR A  89      -2.874   1.779   0.627  1.00  0.00           H  
ATOM   1400  HA  THR A  89      -0.139   0.861   0.013  1.00  0.00           H  
ATOM   1401  HB  THR A  89       0.629   2.984   0.864  1.00  0.00           H  
ATOM   1402  HG1 THR A  89      -0.808   4.437   1.785  1.00  0.00           H  
ATOM   1403 1HG2 THR A  89      -0.532   4.468  -0.723  1.00  0.00           H  
ATOM   1404 2HG2 THR A  89      -0.214   2.878  -1.456  1.00  0.00           H  
ATOM   1405 3HG2 THR A  89      -1.847   3.281  -0.878  1.00  0.00           H  
ATOM   1406  N   VAL A  90       0.751   0.762   2.553  1.00  0.00           N  
ATOM   1407  CA  VAL A  90       1.097   0.285   3.885  1.00  0.00           C  
ATOM   1408  C   VAL A  90       0.679   1.303   4.942  1.00  0.00           C  
ATOM   1409  O   VAL A  90       0.288   0.938   6.073  1.00  0.00           O  
ATOM   1410  CB  VAL A  90       2.613   0.027   3.986  1.00  0.00           C  
ATOM   1411  CG1 VAL A  90       3.037  -1.050   2.999  1.00  0.00           C  
ATOM   1412  CG2 VAL A  90       3.375   1.319   3.736  1.00  0.00           C  
ATOM   1413  H   VAL A  90       1.487   1.058   1.930  1.00  0.00           H  
ATOM   1414  HA  VAL A  90       0.484  -0.589   4.109  1.00  0.00           H  
ATOM   1415  HB  VAL A  90       2.843  -0.344   4.985  1.00  0.00           H  
ATOM   1416 1HG1 VAL A  90       4.111  -1.220   3.085  1.00  0.00           H  
ATOM   1417 2HG1 VAL A  90       2.505  -1.976   3.220  1.00  0.00           H  
ATOM   1418 3HG1 VAL A  90       2.801  -0.727   1.985  1.00  0.00           H  
ATOM   1419 1HG2 VAL A  90       4.446   1.130   3.810  1.00  0.00           H  
ATOM   1420 2HG2 VAL A  90       3.141   1.693   2.739  1.00  0.00           H  
ATOM   1421 3HG2 VAL A  90       3.086   2.062   4.479  1.00  0.00           H  
ATOM   1422  N   GLU A  91       0.706   2.574   4.555  1.00  0.00           N  
ATOM   1423  CA  GLU A  91       0.330   3.652   5.464  1.00  0.00           C  
ATOM   1424  C   GLU A  91      -1.131   3.519   5.877  1.00  0.00           C  
ATOM   1425  O   GLU A  91      -1.457   3.695   7.049  1.00  0.00           O  
ATOM   1426  CB  GLU A  91       0.567   5.014   4.810  1.00  0.00           C  
ATOM   1427  CG  GLU A  91       2.035   5.374   4.622  1.00  0.00           C  
ATOM   1428  CD  GLU A  91       2.645   4.726   3.412  1.00  0.00           C  
ATOM   1429  OE1 GLU A  91       1.940   4.043   2.707  1.00  0.00           O  
ATOM   1430  OE2 GLU A  91       3.820   4.912   3.192  1.00  0.00           O  
ATOM   1431  H   GLU A  91       0.993   2.802   3.614  1.00  0.00           H  
ATOM   1432  HA  GLU A  91       0.928   3.563   6.372  1.00  0.00           H  
ATOM   1433 1HB  GLU A  91       0.090   5.037   3.831  1.00  0.00           H  
ATOM   1434 2HB  GLU A  91       0.107   5.795   5.416  1.00  0.00           H  
ATOM   1435 1HG  GLU A  91       2.122   6.456   4.524  1.00  0.00           H  
ATOM   1436 2HG  GLU A  91       2.589   5.072   5.510  1.00  0.00           H  
ATOM   1437  N   GLU A  92      -2.041   3.144   4.895  1.00  0.00           N  
ATOM   1438  CA  GLU A  92      -3.460   2.956   5.224  1.00  0.00           C  
ATOM   1439  C   GLU A  92      -3.702   1.700   6.057  1.00  0.00           C  
ATOM   1440  O   GLU A  92      -4.528   1.709   6.967  1.00  0.00           O  
ATOM   1441  CB  GLU A  92      -4.293   2.886   3.942  1.00  0.00           C  
ATOM   1442  CG  GLU A  92      -5.793   2.775   4.172  1.00  0.00           C  
ATOM   1443  CD  GLU A  92      -6.587   2.838   2.896  1.00  0.00           C  
ATOM   1444  OE1 GLU A  92      -6.098   3.392   1.942  1.00  0.00           O  
ATOM   1445  OE2 GLU A  92      -7.684   2.331   2.877  1.00  0.00           O  
ATOM   1446  H   GLU A  92      -1.752   3.112   3.928  1.00  0.00           H  
ATOM   1447  HA  GLU A  92      -3.803   3.826   5.782  1.00  0.00           H  
ATOM   1448 1HB  GLU A  92      -4.112   3.777   3.340  1.00  0.00           H  
ATOM   1449 2HB  GLU A  92      -3.980   2.024   3.351  1.00  0.00           H  
ATOM   1450 1HG  GLU A  92      -6.004   1.830   4.672  1.00  0.00           H  
ATOM   1451 2HG  GLU A  92      -6.109   3.582   4.832  1.00  0.00           H  
ATOM   1452  N   ALA A  93      -3.020   0.611   5.716  1.00  0.00           N  
ATOM   1453  CA  ALA A  93      -3.196  -0.636   6.455  1.00  0.00           C  
ATOM   1454  C   ALA A  93      -2.848  -0.410   7.926  1.00  0.00           C  
ATOM   1455  O   ALA A  93      -3.483  -0.956   8.815  1.00  0.00           O  
ATOM   1456  CB  ALA A  93      -2.337  -1.747   5.862  1.00  0.00           C  
ATOM   1457  H   ALA A  93      -2.369   0.637   4.943  1.00  0.00           H  
ATOM   1458  HA  ALA A  93      -4.243  -0.928   6.382  1.00  0.00           H  
ATOM   1459 1HB  ALA A  93      -2.486  -2.664   6.430  1.00  0.00           H  
ATOM   1460 2HB  ALA A  93      -2.624  -1.913   4.824  1.00  0.00           H  
ATOM   1461 3HB  ALA A  93      -1.287  -1.459   5.908  1.00  0.00           H  
ATOM   1462  N   VAL A  94      -1.691   0.411   8.278  1.00  0.00           N  
ATOM   1463  CA  VAL A  94      -1.305   0.707   9.647  1.00  0.00           C  
ATOM   1464  C   VAL A  94      -2.339   1.663  10.261  1.00  0.00           C  
ATOM   1465  O   VAL A  94      -2.756   1.457  11.401  1.00  0.00           O  
ATOM   1466  CB  VAL A  94       0.098   1.342   9.690  1.00  0.00           C  
ATOM   1467  CG1 VAL A  94       0.403   1.863  11.088  1.00  0.00           C  
ATOM   1468  CG2 VAL A  94       1.141   0.325   9.254  1.00  0.00           C  
ATOM   1469  H   VAL A  94      -1.118   0.756   7.520  1.00  0.00           H  
ATOM   1470  HA  VAL A  94      -1.339  -0.218  10.224  1.00  0.00           H  
ATOM   1471  HB  VAL A  94       0.119   2.198   9.016  1.00  0.00           H  
ATOM   1472 1HG1 VAL A  94       1.399   2.309  11.100  1.00  0.00           H  
ATOM   1473 2HG1 VAL A  94      -0.335   2.616  11.365  1.00  0.00           H  
ATOM   1474 3HG1 VAL A  94       0.367   1.038  11.798  1.00  0.00           H  
ATOM   1475 1HG2 VAL A  94       2.130   0.781   9.286  1.00  0.00           H  
ATOM   1476 2HG2 VAL A  94       1.114  -0.535   9.925  1.00  0.00           H  
ATOM   1477 3HG2 VAL A  94       0.926  -0.003   8.237  1.00  0.00           H  
ATOM   1478  N   LYS A  95      -2.803   2.842   9.522  1.00  0.00           N  
ATOM   1479  CA  LYS A  95      -3.776   3.784  10.097  1.00  0.00           C  
ATOM   1480  C   LYS A  95      -5.063   3.097  10.491  1.00  0.00           C  
ATOM   1481  O   LYS A  95      -5.675   3.458  11.490  1.00  0.00           O  
ATOM   1482  CB  LYS A  95      -4.080   4.912   9.110  1.00  0.00           C  
ATOM   1483  CG  LYS A  95      -2.966   5.941   8.969  1.00  0.00           C  
ATOM   1484  CD  LYS A  95      -3.314   6.992   7.925  1.00  0.00           C  
ATOM   1485  CE  LYS A  95      -2.193   8.008   7.767  1.00  0.00           C  
ATOM   1486  NZ  LYS A  95      -2.507   9.026   6.728  1.00  0.00           N  
ATOM   1487  H   LYS A  95      -2.468   2.997   8.583  1.00  0.00           H  
ATOM   1488  HA  LYS A  95      -3.349   4.214  11.003  1.00  0.00           H  
ATOM   1489 1HB  LYS A  95      -4.274   4.492   8.124  1.00  0.00           H  
ATOM   1490 2HB  LYS A  95      -4.982   5.436   9.425  1.00  0.00           H  
ATOM   1491 1HG  LYS A  95      -2.803   6.434   9.928  1.00  0.00           H  
ATOM   1492 2HG  LYS A  95      -2.044   5.441   8.676  1.00  0.00           H  
ATOM   1493 1HD  LYS A  95      -3.491   6.506   6.964  1.00  0.00           H  
ATOM   1494 2HD  LYS A  95      -4.224   7.513   8.222  1.00  0.00           H  
ATOM   1495 1HE  LYS A  95      -2.026   8.516   8.717  1.00  0.00           H  
ATOM   1496 2HE  LYS A  95      -1.272   7.495   7.489  1.00  0.00           H  
ATOM   1497 1HZ  LYS A  95      -1.740   9.680   6.654  1.00  0.00           H  
ATOM   1498 2HZ  LYS A  95      -2.645   8.568   5.838  1.00  0.00           H  
ATOM   1499 3HZ  LYS A  95      -3.347   9.523   6.985  1.00  0.00           H  
ATOM   1500  N   ARG A  96      -5.606   2.077   9.642  1.00  0.00           N  
ATOM   1501  CA  ARG A  96      -6.783   1.278   9.988  1.00  0.00           C  
ATOM   1502  C   ARG A  96      -6.518   0.370  11.185  1.00  0.00           C  
ATOM   1503  O   ARG A  96      -7.377   0.201  12.039  1.00  0.00           O  
ATOM   1504  CB  ARG A  96      -7.218   0.429   8.804  1.00  0.00           C  
ATOM   1505  CG  ARG A  96      -7.839   1.207   7.654  1.00  0.00           C  
ATOM   1506  CD  ARG A  96      -8.239   0.312   6.538  1.00  0.00           C  
ATOM   1507  NE  ARG A  96      -8.787   1.056   5.416  1.00  0.00           N  
ATOM   1508  CZ  ARG A  96     -10.073   1.441   5.308  1.00  0.00           C  
ATOM   1509  NH1 ARG A  96     -10.930   1.146   6.261  1.00  0.00           N  
ATOM   1510  NH2 ARG A  96     -10.474   2.116   4.245  1.00  0.00           N  
ATOM   1511  H   ARG A  96      -5.153   1.925   8.754  1.00  0.00           H  
ATOM   1512  HA  ARG A  96      -7.593   1.955  10.259  1.00  0.00           H  
ATOM   1513 1HB  ARG A  96      -6.359  -0.112   8.409  1.00  0.00           H  
ATOM   1514 2HB  ARG A  96      -7.948  -0.309   9.134  1.00  0.00           H  
ATOM   1515 1HG  ARG A  96      -8.727   1.732   8.007  1.00  0.00           H  
ATOM   1516 2HG  ARG A  96      -7.118   1.930   7.272  1.00  0.00           H  
ATOM   1517 1HD  ARG A  96      -7.368  -0.243   6.187  1.00  0.00           H  
ATOM   1518 2HD  ARG A  96      -8.998  -0.387   6.886  1.00  0.00           H  
ATOM   1519  HE  ARG A  96      -8.158   1.301   4.662  1.00  0.00           H  
ATOM   1520 1HH1 ARG A  96     -10.623   0.630   7.074  1.00  0.00           H  
ATOM   1521 2HH1 ARG A  96     -11.894   1.434   6.181  1.00  0.00           H  
ATOM   1522 1HH2 ARG A  96      -9.816   2.343   3.512  1.00  0.00           H  
ATOM   1523 2HH2 ARG A  96     -11.438   2.404   4.164  1.00  0.00           H  
ATOM   1524  N   ALA A  97      -5.333  -0.233  11.216  1.00  0.00           N  
ATOM   1525  CA  ALA A  97      -4.990  -1.145  12.289  1.00  0.00           C  
ATOM   1526  C   ALA A  97      -4.957  -0.352  13.595  1.00  0.00           C  
ATOM   1527  O   ALA A  97      -5.383  -0.850  14.614  1.00  0.00           O  
ATOM   1528  CB  ALA A  97      -3.649  -1.805  12.012  1.00  0.00           C  
ATOM   1529  H   ALA A  97      -4.660  -0.056  10.485  1.00  0.00           H  
ATOM   1530  HA  ALA A  97      -5.759  -1.917  12.337  1.00  0.00           H  
ATOM   1531 1HB  ALA A  97      -3.405  -2.488  12.825  1.00  0.00           H  
ATOM   1532 2HB  ALA A  97      -3.705  -2.362  11.075  1.00  0.00           H  
ATOM   1533 3HB  ALA A  97      -2.878  -1.041  11.936  1.00  0.00           H  
ATOM   1534  N   LEU A  98      -4.454   0.882  13.543  1.00  0.00           N  
ATOM   1535  CA  LEU A  98      -4.403   1.754  14.717  1.00  0.00           C  
ATOM   1536  C   LEU A  98      -5.788   2.160  15.224  1.00  0.00           C  
ATOM   1537  O   LEU A  98      -5.990   2.274  16.417  1.00  0.00           O  
ATOM   1538  CB  LEU A  98      -3.595   3.016  14.389  1.00  0.00           C  
ATOM   1539  CG  LEU A  98      -2.091   2.805  14.175  1.00  0.00           C  
ATOM   1540  CD1 LEU A  98      -1.470   4.086  13.632  1.00  0.00           C  
ATOM   1541  CD2 LEU A  98      -1.442   2.398  15.489  1.00  0.00           C  
ATOM   1542  H   LEU A  98      -4.097   1.222  12.663  1.00  0.00           H  
ATOM   1543  HA  LEU A  98      -3.933   1.206  15.535  1.00  0.00           H  
ATOM   1544 1HB  LEU A  98      -3.999   3.461  13.482  1.00  0.00           H  
ATOM   1545 2HB  LEU A  98      -3.717   3.729  15.204  1.00  0.00           H  
ATOM   1546  HG  LEU A  98      -1.935   2.020  13.435  1.00  0.00           H  
ATOM   1547 1HD1 LEU A  98      -0.401   3.936  13.480  1.00  0.00           H  
ATOM   1548 2HD1 LEU A  98      -1.939   4.343  12.683  1.00  0.00           H  
ATOM   1549 3HD1 LEU A  98      -1.625   4.895  14.345  1.00  0.00           H  
ATOM   1550 1HD2 LEU A  98      -0.373   2.247  15.337  1.00  0.00           H  
ATOM   1551 2HD2 LEU A  98      -1.596   3.183  16.230  1.00  0.00           H  
ATOM   1552 3HD2 LEU A  98      -1.892   1.470  15.845  1.00  0.00           H  
ATOM   1553  N   LYS A  99      -6.742   2.370  14.320  1.00  0.00           N  
ATOM   1554  CA  LYS A  99      -8.112   2.646  14.749  1.00  0.00           C  
ATOM   1555  C   LYS A  99      -8.698   1.455  15.490  1.00  0.00           C  
ATOM   1556  O   LYS A  99      -9.384   1.630  16.504  1.00  0.00           O  
ATOM   1557  CB  LYS A  99      -8.993   3.002  13.550  1.00  0.00           C  
ATOM   1558  CG  LYS A  99      -8.698   4.364  12.936  1.00  0.00           C  
ATOM   1559  CD  LYS A  99      -9.584   4.630  11.728  1.00  0.00           C  
ATOM   1560  CE  LYS A  99      -9.276   5.981  11.101  1.00  0.00           C  
ATOM   1561  NZ  LYS A  99     -10.110   6.238   9.896  1.00  0.00           N  
ATOM   1562  H   LYS A  99      -6.531   2.341  13.334  1.00  0.00           H  
ATOM   1563  HA  LYS A  99      -8.098   3.499  15.427  1.00  0.00           H  
ATOM   1564 1HB  LYS A  99      -8.869   2.250  12.771  1.00  0.00           H  
ATOM   1565 2HB  LYS A  99     -10.041   2.992  13.852  1.00  0.00           H  
ATOM   1566 1HG  LYS A  99      -8.868   5.144  13.680  1.00  0.00           H  
ATOM   1567 2HG  LYS A  99      -7.654   4.405  12.626  1.00  0.00           H  
ATOM   1568 1HD  LYS A  99      -9.428   3.848  10.984  1.00  0.00           H  
ATOM   1569 2HD  LYS A  99     -10.630   4.612  12.034  1.00  0.00           H  
ATOM   1570 1HE  LYS A  99      -9.458   6.770  11.829  1.00  0.00           H  
ATOM   1571 2HE  LYS A  99      -8.225   6.018  10.814  1.00  0.00           H  
ATOM   1572 1HZ  LYS A  99      -9.875   7.142   9.510  1.00  0.00           H  
ATOM   1573 2HZ  LYS A  99      -9.935   5.522   9.205  1.00  0.00           H  
ATOM   1574 3HZ  LYS A  99     -11.086   6.226  10.153  1.00  0.00           H  
ATOM   1575  N   LEU A 100      -8.449   0.249  14.972  1.00  0.00           N  
ATOM   1576  CA  LEU A 100      -8.904  -0.961  15.642  1.00  0.00           C  
ATOM   1577  C   LEU A 100      -8.137  -1.141  16.951  1.00  0.00           C  
ATOM   1578  O   LEU A 100      -8.698  -1.570  17.959  1.00  0.00           O  
ATOM   1579  CB  LEU A 100      -8.704  -2.186  14.739  1.00  0.00           C  
ATOM   1580  CG  LEU A 100      -9.585  -2.237  13.485  1.00  0.00           C  
ATOM   1581  CD1 LEU A 100      -9.049  -3.298  12.531  1.00  0.00           C  
ATOM   1582  CD2 LEU A 100     -11.022  -2.537  13.885  1.00  0.00           C  
ATOM   1583  H   LEU A 100      -7.940   0.169  14.104  1.00  0.00           H  
ATOM   1584  HA  LEU A 100      -9.968  -0.860  15.857  1.00  0.00           H  
ATOM   1585 1HB  LEU A 100      -7.665  -2.212  14.415  1.00  0.00           H  
ATOM   1586 2HB  LEU A 100      -8.904  -3.084  15.322  1.00  0.00           H  
ATOM   1587  HG  LEU A 100      -9.543  -1.277  12.971  1.00  0.00           H  
ATOM   1588 1HD1 LEU A 100      -9.676  -3.335  11.640  1.00  0.00           H  
ATOM   1589 2HD1 LEU A 100      -8.027  -3.048  12.247  1.00  0.00           H  
ATOM   1590 3HD1 LEU A 100      -9.063  -4.269  13.025  1.00  0.00           H  
ATOM   1591 1HD2 LEU A 100     -11.648  -2.573  12.992  1.00  0.00           H  
ATOM   1592 2HD2 LEU A 100     -11.064  -3.498  14.397  1.00  0.00           H  
ATOM   1593 3HD2 LEU A 100     -11.385  -1.754  14.551  1.00  0.00           H  
ATOM   1594  N   LYS A 101      -6.847  -0.825  16.915  1.00  0.00           N  
ATOM   1595  CA  LYS A 101      -5.990  -1.008  18.072  1.00  0.00           C  
ATOM   1596  C   LYS A 101      -6.643  -0.356  19.303  1.00  0.00           C  
ATOM   1597  O   LYS A 101      -6.865  -1.024  20.317  1.00  0.00           O  
ATOM   1598  CB  LYS A 101      -4.604  -0.416  17.815  1.00  0.00           C  
ATOM   1599  CG  LYS A 101      -3.615  -0.612  18.957  1.00  0.00           C  
ATOM   1600  CD  LYS A 101      -2.297   0.094  18.674  1.00  0.00           C  
ATOM   1601  CE  LYS A 101      -1.340  -0.025  19.851  1.00  0.00           C  
ATOM   1602  NZ  LYS A 101      -0.086   0.746  19.630  1.00  0.00           N  
ATOM   1603  H   LYS A 101      -6.452  -0.450  16.065  1.00  0.00           H  
ATOM   1604  HA  LYS A 101      -5.906  -2.076  18.275  1.00  0.00           H  
ATOM   1605 1HB  LYS A 101      -4.175  -0.867  16.921  1.00  0.00           H  
ATOM   1606 2HB  LYS A 101      -4.693   0.655  17.630  1.00  0.00           H  
ATOM   1607 1HG  LYS A 101      -4.040  -0.213  19.879  1.00  0.00           H  
ATOM   1608 2HG  LYS A 101      -3.425  -1.676  19.095  1.00  0.00           H  
ATOM   1609 1HD  LYS A 101      -1.830  -0.345  17.792  1.00  0.00           H  
ATOM   1610 2HD  LYS A 101      -2.484   1.150  18.476  1.00  0.00           H  
ATOM   1611 1HE  LYS A 101      -1.826   0.346  20.753  1.00  0.00           H  
ATOM   1612 2HE  LYS A 101      -1.084  -1.073  20.007  1.00  0.00           H  
ATOM   1613 1HZ  LYS A 101       0.520   0.640  20.431  1.00  0.00           H  
ATOM   1614 2HZ  LYS A 101       0.382   0.397  18.805  1.00  0.00           H  
ATOM   1615 3HZ  LYS A 101      -0.310   1.722  19.503  1.00  0.00           H  
ATOM   1616  N   THR A 102      -7.008   0.922  19.195  1.00  0.00           N  
ATOM   1617  CA  THR A 102      -7.511   1.650  20.357  1.00  0.00           C  
ATOM   1618  C   THR A 102      -9.014   1.459  20.565  1.00  0.00           C  
ATOM   1619  O   THR A 102      -9.529   1.599  21.673  1.00  0.00           O  
ATOM   1620  CB  THR A 102      -7.201   3.153  20.233  1.00  0.00           C  
ATOM   1621  OG1 THR A 102      -7.887   3.693  19.096  1.00  0.00           O  
ATOM   1622  CG2 THR A 102      -5.705   3.377  20.070  1.00  0.00           C  
ATOM   1623  H   THR A 102      -6.938   1.400  18.308  1.00  0.00           H  
ATOM   1624  HA  THR A 102      -7.025   1.257  21.249  1.00  0.00           H  
ATOM   1625  HB  THR A 102      -7.544   3.671  21.128  1.00  0.00           H  
ATOM   1626  HG1 THR A 102      -7.935   4.649  19.177  1.00  0.00           H  
ATOM   1627 1HG2 THR A 102      -5.504   4.444  19.984  1.00  0.00           H  
ATOM   1628 2HG2 THR A 102      -5.181   2.977  20.938  1.00  0.00           H  
ATOM   1629 3HG2 THR A 102      -5.357   2.869  19.171  1.00  0.00           H  
ATOM   1630  N   LYS A 103      -9.721   1.129  19.497  1.00  0.00           N  
ATOM   1631  CA  LYS A 103     -11.152   0.884  19.594  1.00  0.00           C  
ATOM   1632  C   LYS A 103     -11.496  -0.443  20.282  1.00  0.00           C  
ATOM   1633  O   LYS A 103     -12.383  -0.494  21.137  1.00  0.00           O  
ATOM   1634  CB  LYS A 103     -11.777   0.921  18.198  1.00  0.00           C  
ATOM   1635  CG  LYS A 103     -13.282   0.696  18.177  1.00  0.00           C  
ATOM   1636  CD  LYS A 103     -13.842   0.835  16.770  1.00  0.00           C  
ATOM   1637  CE  LYS A 103     -15.343   0.587  16.742  1.00  0.00           C  
ATOM   1638  NZ  LYS A 103     -15.904   0.712  15.370  1.00  0.00           N  
ATOM   1639  H   LYS A 103      -9.268   1.045  18.599  1.00  0.00           H  
ATOM   1640  HA  LYS A 103     -11.596   1.665  20.212  1.00  0.00           H  
ATOM   1641 1HB  LYS A 103     -11.576   1.888  17.735  1.00  0.00           H  
ATOM   1642 2HB  LYS A 103     -11.316   0.156  17.573  1.00  0.00           H  
ATOM   1643 1HG  LYS A 103     -13.507  -0.303  18.551  1.00  0.00           H  
ATOM   1644 2HG  LYS A 103     -13.768   1.426  18.825  1.00  0.00           H  
ATOM   1645 1HD  LYS A 103     -13.641   1.839  16.394  1.00  0.00           H  
ATOM   1646 2HD  LYS A 103     -13.353   0.117  16.111  1.00  0.00           H  
ATOM   1647 1HE  LYS A 103     -15.553  -0.414  17.118  1.00  0.00           H  
ATOM   1648 2HE  LYS A 103     -15.842   1.306  17.391  1.00  0.00           H  
ATOM   1649 1HZ  LYS A 103     -16.899   0.541  15.395  1.00  0.00           H  
ATOM   1650 2HZ  LYS A 103     -15.731   1.644  15.019  1.00  0.00           H  
ATOM   1651 3HZ  LYS A 103     -15.462   0.037  14.763  1.00  0.00           H  
ATOM   1652  N   LEU A 104     -10.799  -1.513  19.914  1.00  0.00           N  
ATOM   1653  CA  LEU A 104     -11.134  -2.844  20.423  1.00  0.00           C  
ATOM   1654  C   LEU A 104     -10.282  -3.273  21.622  1.00  0.00           C  
ATOM   1655  O   LEU A 104     -10.536  -4.327  22.213  1.00  0.00           O  
ATOM   1656  CB  LEU A 104     -10.977  -3.876  19.299  1.00  0.00           C  
ATOM   1657  CG  LEU A 104     -11.840  -3.638  18.052  1.00  0.00           C  
ATOM   1658  CD1 LEU A 104     -11.490  -4.670  16.988  1.00  0.00           C  
ATOM   1659  CD2 LEU A 104     -13.311  -3.718  18.429  1.00  0.00           C  
ATOM   1660  H   LEU A 104     -10.024  -1.413  19.274  1.00  0.00           H  
ATOM   1661  HA  LEU A 104     -12.172  -2.835  20.757  1.00  0.00           H  
ATOM   1662 1HB  LEU A 104      -9.935  -3.891  18.983  1.00  0.00           H  
ATOM   1663 2HB  LEU A 104     -11.230  -4.861  19.693  1.00  0.00           H  
ATOM   1664  HG  LEU A 104     -11.623  -2.651  17.643  1.00  0.00           H  
ATOM   1665 1HD1 LEU A 104     -12.103  -4.500  16.102  1.00  0.00           H  
ATOM   1666 2HD1 LEU A 104     -10.437  -4.577  16.723  1.00  0.00           H  
ATOM   1667 3HD1 LEU A 104     -11.681  -5.670  17.375  1.00  0.00           H  
ATOM   1668 1HD2 LEU A 104     -13.924  -3.549  17.544  1.00  0.00           H  
ATOM   1669 2HD2 LEU A 104     -13.529  -4.706  18.837  1.00  0.00           H  
ATOM   1670 3HD2 LEU A 104     -13.537  -2.959  19.178  1.00  0.00           H  
ATOM   1671  N   GLY A 105      -9.274  -2.475  21.969  1.00  0.00           N  
ATOM   1672  CA  GLY A 105      -8.335  -2.830  23.021  1.00  0.00           C  
ATOM   1673  C   GLY A 105      -7.368  -3.956  22.663  1.00  0.00           C  
ATOM   1674  O   GLY A 105      -7.106  -4.840  23.483  1.00  0.00           O  
ATOM   1675  H   GLY A 105      -9.159  -1.597  21.482  1.00  0.00           H  
ATOM   1676 1HA  GLY A 105      -7.744  -1.956  23.292  1.00  0.00           H  
ATOM   1677 2HA  GLY A 105      -8.886  -3.134  23.911  1.00  0.00           H  
ATOM   1678  N   VAL A 106      -6.830  -3.927  21.442  1.00  0.00           N  
ATOM   1679  CA  VAL A 106      -6.010  -5.031  20.952  1.00  0.00           C  
ATOM   1680  C   VAL A 106      -4.644  -4.520  20.504  1.00  0.00           C  
ATOM   1681  O   VAL A 106      -4.437  -3.317  20.372  1.00  0.00           O  
ATOM   1682  CB  VAL A 106      -6.707  -5.740  19.773  1.00  0.00           C  
ATOM   1683  CG1 VAL A 106      -8.056  -6.292  20.208  1.00  0.00           C  
ATOM   1684  CG2 VAL A 106      -6.870  -4.773  18.611  1.00  0.00           C  
ATOM   1685  H   VAL A 106      -6.989  -3.129  20.843  1.00  0.00           H  
ATOM   1686  HA  VAL A 106      -5.836  -5.726  21.775  1.00  0.00           H  
ATOM   1687  HB  VAL A 106      -6.098  -6.588  19.460  1.00  0.00           H  
ATOM   1688 1HG1 VAL A 106      -8.535  -6.790  19.365  1.00  0.00           H  
ATOM   1689 2HG1 VAL A 106      -7.912  -7.009  21.016  1.00  0.00           H  
ATOM   1690 3HG1 VAL A 106      -8.690  -5.476  20.553  1.00  0.00           H  
ATOM   1691 1HG2 VAL A 106      -7.362  -5.279  17.782  1.00  0.00           H  
ATOM   1692 2HG2 VAL A 106      -7.474  -3.921  18.926  1.00  0.00           H  
ATOM   1693 3HG2 VAL A 106      -5.889  -4.421  18.290  1.00  0.00           H  
ATOM   1694  N   SER A 107      -3.701  -5.428  20.291  1.00  0.00           N  
ATOM   1695  CA  SER A 107      -2.407  -5.016  19.777  1.00  0.00           C  
ATOM   1696  C   SER A 107      -2.472  -4.691  18.270  1.00  0.00           C  
ATOM   1697  O   SER A 107      -3.462  -4.985  17.592  1.00  0.00           O  
ATOM   1698  CB  SER A 107      -1.386  -6.106  20.033  1.00  0.00           C  
ATOM   1699  OG  SER A 107      -1.642  -7.230  19.236  1.00  0.00           O  
ATOM   1700  H   SER A 107      -3.867  -6.406  20.480  1.00  0.00           H  
ATOM   1701  HA  SER A 107      -2.107  -4.101  20.289  1.00  0.00           H  
ATOM   1702 1HB  SER A 107      -0.387  -5.726  19.822  1.00  0.00           H  
ATOM   1703 2HB  SER A 107      -1.412  -6.390  21.084  1.00  0.00           H  
ATOM   1704  HG  SER A 107      -1.038  -7.914  19.540  1.00  0.00           H  
ATOM   1705  N   LEU A 108      -1.402  -4.081  17.768  1.00  0.00           N  
ATOM   1706  CA  LEU A 108      -1.301  -3.741  16.367  1.00  0.00           C  
ATOM   1707  C   LEU A 108      -1.378  -5.023  15.555  1.00  0.00           C  
ATOM   1708  O   LEU A 108      -2.031  -5.072  14.525  1.00  0.00           O  
ATOM   1709  CB  LEU A 108       0.010  -2.999  16.078  1.00  0.00           C  
ATOM   1710  CG  LEU A 108       0.226  -2.572  14.621  1.00  0.00           C  
ATOM   1711  CD1 LEU A 108      -0.839  -1.559  14.225  1.00  0.00           C  
ATOM   1712  CD2 LEU A 108       1.622  -1.987  14.465  1.00  0.00           C  
ATOM   1713  H   LEU A 108      -0.638  -3.852  18.387  1.00  0.00           H  
ATOM   1714  HA  LEU A 108      -2.128  -3.078  16.111  1.00  0.00           H  
ATOM   1715 1HB  LEU A 108       0.044  -2.102  16.695  1.00  0.00           H  
ATOM   1716 2HB  LEU A 108       0.843  -3.642  16.363  1.00  0.00           H  
ATOM   1717  HG  LEU A 108       0.121  -3.439  13.968  1.00  0.00           H  
ATOM   1718 1HD1 LEU A 108      -0.686  -1.256  13.189  1.00  0.00           H  
ATOM   1719 2HD1 LEU A 108      -1.826  -2.010  14.327  1.00  0.00           H  
ATOM   1720 3HD1 LEU A 108      -0.769  -0.685  14.872  1.00  0.00           H  
ATOM   1721 1HD2 LEU A 108       1.776  -1.684  13.429  1.00  0.00           H  
ATOM   1722 2HD2 LEU A 108       1.728  -1.119  15.116  1.00  0.00           H  
ATOM   1723 3HD2 LEU A 108       2.364  -2.738  14.738  1.00  0.00           H  
ATOM   1724  N   GLU A 109      -0.634  -6.228  15.996  1.00  0.00           N  
ATOM   1725  CA  GLU A 109      -0.641  -7.492  15.269  1.00  0.00           C  
ATOM   1726  C   GLU A 109      -2.048  -8.059  15.144  1.00  0.00           C  
ATOM   1727  O   GLU A 109      -2.393  -8.660  14.124  1.00  0.00           O  
ATOM   1728  CB  GLU A 109       0.267  -8.509  15.964  1.00  0.00           C  
ATOM   1729  CG  GLU A 109       1.753  -8.199  15.862  1.00  0.00           C  
ATOM   1730  CD  GLU A 109       2.608  -9.170  16.627  1.00  0.00           C  
ATOM   1731  OE1 GLU A 109       2.062  -9.997  17.318  1.00  0.00           O  
ATOM   1732  OE2 GLU A 109       3.809  -9.085  16.522  1.00  0.00           O  
ATOM   1733  H   GLU A 109      -0.118  -6.160  16.862  1.00  0.00           H  
ATOM   1734  HA  GLU A 109      -0.273  -7.313  14.260  1.00  0.00           H  
ATOM   1735 1HB  GLU A 109       0.009  -8.564  17.022  1.00  0.00           H  
ATOM   1736 2HB  GLU A 109       0.101  -9.498  15.536  1.00  0.00           H  
ATOM   1737 1HG  GLU A 109       2.047  -8.223  14.812  1.00  0.00           H  
ATOM   1738 2HG  GLU A 109       1.930  -7.192  16.237  1.00  0.00           H  
ATOM   1739  N   GLN A 110      -2.912  -7.984  16.238  1.00  0.00           N  
ATOM   1740  CA  GLN A 110      -4.328  -8.343  16.219  1.00  0.00           C  
ATOM   1741  C   GLN A 110      -5.200  -7.449  15.331  1.00  0.00           C  
ATOM   1742  O   GLN A 110      -6.111  -7.946  14.665  1.00  0.00           O  
ATOM   1743  CB  GLN A 110      -4.877  -8.323  17.648  1.00  0.00           C  
ATOM   1744  CG  GLN A 110      -4.349  -9.438  18.534  1.00  0.00           C  
ATOM   1745  CD  GLN A 110      -4.772  -9.277  19.982  1.00  0.00           C  
ATOM   1746  OE1 GLN A 110      -4.549  -8.230  20.596  1.00  0.00           O  
ATOM   1747  NE2 GLN A 110      -5.386 -10.316  20.537  1.00  0.00           N  
ATOM   1748  H   GLN A 110      -2.507  -7.623  17.091  1.00  0.00           H  
ATOM   1749  HA  GLN A 110      -4.432  -9.312  15.730  1.00  0.00           H  
ATOM   1750 1HB  GLN A 110      -4.629  -7.372  18.120  1.00  0.00           H  
ATOM   1751 2HB  GLN A 110      -5.964  -8.402  17.622  1.00  0.00           H  
ATOM   1752 1HG  GLN A 110      -4.732 -10.391  18.169  1.00  0.00           H  
ATOM   1753 2HG  GLN A 110      -3.259  -9.435  18.494  1.00  0.00           H  
ATOM   1754 1HE2 GLN A 110      -5.689 -10.269  21.489  1.00  0.00           H  
ATOM   1755 2HE2 GLN A 110      -5.547 -11.146  20.003  1.00  0.00           H  
ATOM   1756  N   ALA A 111      -4.925  -6.142  15.311  1.00  0.00           N  
ATOM   1757  CA  ALA A 111      -5.677  -5.237  14.446  1.00  0.00           C  
ATOM   1758  C   ALA A 111      -5.384  -5.598  12.990  1.00  0.00           C  
ATOM   1759  O   ALA A 111      -6.265  -5.595  12.148  1.00  0.00           O  
ATOM   1760  CB  ALA A 111      -5.315  -3.788  14.728  1.00  0.00           C  
ATOM   1761  H   ALA A 111      -4.192  -5.767  15.897  1.00  0.00           H  
ATOM   1762  HA  ALA A 111      -6.738  -5.379  14.649  1.00  0.00           H  
ATOM   1763 1HB  ALA A 111      -5.889  -3.133  14.070  1.00  0.00           H  
ATOM   1764 2HB  ALA A 111      -5.548  -3.549  15.766  1.00  0.00           H  
ATOM   1765 3HB  ALA A 111      -4.252  -3.635  14.550  1.00  0.00           H  
ATOM   1766  N   LEU A 112      -4.133  -5.939  12.715  1.00  0.00           N  
ATOM   1767  CA  LEU A 112      -3.726  -6.310  11.364  1.00  0.00           C  
ATOM   1768  C   LEU A 112      -4.377  -7.594  10.928  1.00  0.00           C  
ATOM   1769  O   LEU A 112      -4.799  -7.723   9.780  1.00  0.00           O  
ATOM   1770  CB  LEU A 112      -2.201  -6.461  11.286  1.00  0.00           C  
ATOM   1771  CG  LEU A 112      -1.399  -5.155  11.355  1.00  0.00           C  
ATOM   1772  CD1 LEU A 112       0.075  -5.474  11.561  1.00  0.00           C  
ATOM   1773  CD2 LEU A 112      -1.613  -4.359  10.076  1.00  0.00           C  
ATOM   1774  H   LEU A 112      -3.446  -5.943  13.455  1.00  0.00           H  
ATOM   1775  HA  LEU A 112      -4.066  -5.538  10.675  1.00  0.00           H  
ATOM   1776 1HB  LEU A 112      -1.872  -7.095  12.107  1.00  0.00           H  
ATOM   1777 2HB  LEU A 112      -1.948  -6.956  10.348  1.00  0.00           H  
ATOM   1778  HG  LEU A 112      -1.735  -4.566  12.209  1.00  0.00           H  
ATOM   1779 1HD1 LEU A 112       0.645  -4.546  11.610  1.00  0.00           H  
ATOM   1780 2HD1 LEU A 112       0.201  -6.026  12.492  1.00  0.00           H  
ATOM   1781 3HD1 LEU A 112       0.436  -6.077  10.729  1.00  0.00           H  
ATOM   1782 1HD2 LEU A 112      -1.044  -3.430  10.125  1.00  0.00           H  
ATOM   1783 2HD2 LEU A 112      -1.276  -4.946   9.221  1.00  0.00           H  
ATOM   1784 3HD2 LEU A 112      -2.673  -4.129   9.963  1.00  0.00           H  
ATOM   1785  N   TYR A 113      -4.509  -8.522  11.875  1.00  0.00           N  
ATOM   1786  CA  TYR A 113      -5.233  -9.765  11.634  1.00  0.00           C  
ATOM   1787  C   TYR A 113      -6.714  -9.553  11.311  1.00  0.00           C  
ATOM   1788  O   TYR A 113      -7.274 -10.245  10.466  1.00  0.00           O  
ATOM   1789  CB  TYR A 113      -5.093 -10.688  12.847  1.00  0.00           C  
ATOM   1790  CG  TYR A 113      -5.550 -12.107  12.590  1.00  0.00           C  
ATOM   1791  CD1 TYR A 113      -4.734 -12.982  11.889  1.00  0.00           C  
ATOM   1792  CD2 TYR A 113      -6.785 -12.532  13.055  1.00  0.00           C  
ATOM   1793  CE1 TYR A 113      -5.151 -14.278  11.655  1.00  0.00           C  
ATOM   1794  CE2 TYR A 113      -7.203 -13.828  12.821  1.00  0.00           C  
ATOM   1795  CZ  TYR A 113      -6.391 -14.699  12.123  1.00  0.00           C  
ATOM   1796  OH  TYR A 113      -6.806 -15.990  11.890  1.00  0.00           O  
ATOM   1797  H   TYR A 113      -4.097  -8.360  12.781  1.00  0.00           H  
ATOM   1798  HA  TYR A 113      -4.815 -10.243  10.746  1.00  0.00           H  
ATOM   1799 1HB  TYR A 113      -4.049 -10.718  13.163  1.00  0.00           H  
ATOM   1800 2HB  TYR A 113      -5.675 -10.288  13.677  1.00  0.00           H  
ATOM   1801  HD1 TYR A 113      -3.762 -12.648  11.524  1.00  0.00           H  
ATOM   1802  HD2 TYR A 113      -7.427 -11.844  13.605  1.00  0.00           H  
ATOM   1803  HE1 TYR A 113      -4.510 -14.966  11.104  1.00  0.00           H  
ATOM   1804  HE2 TYR A 113      -8.174 -14.162  13.185  1.00  0.00           H  
ATOM   1805  HH  TYR A 113      -7.676 -16.119  12.275  1.00  0.00           H  
ATOM   1806  N   ILE A 114      -7.350  -8.620  12.011  1.00  0.00           N  
ATOM   1807  CA  ILE A 114      -8.726  -8.240  11.698  1.00  0.00           C  
ATOM   1808  C   ILE A 114      -8.841  -7.724  10.263  1.00  0.00           C  
ATOM   1809  O   ILE A 114      -9.754  -8.085   9.534  1.00  0.00           O  
ATOM   1810  CB  ILE A 114      -9.235  -7.166  12.676  1.00  0.00           C  
ATOM   1811  CG1 ILE A 114      -9.417  -7.760  14.075  1.00  0.00           C  
ATOM   1812  CG2 ILE A 114     -10.540  -6.566  12.175  1.00  0.00           C  
ATOM   1813  CD1 ILE A 114      -9.551  -6.722  15.167  1.00  0.00           C  
ATOM   1814  H   ILE A 114      -6.876  -8.159  12.774  1.00  0.00           H  
ATOM   1815  HA  ILE A 114      -9.357  -9.126  11.786  1.00  0.00           H  
ATOM   1816  HB  ILE A 114      -8.492  -6.373  12.765  1.00  0.00           H  
ATOM   1817 1HG1 ILE A 114     -10.307  -8.388  14.091  1.00  0.00           H  
ATOM   1818 2HG1 ILE A 114      -8.565  -8.396  14.314  1.00  0.00           H  
ATOM   1819 1HG2 ILE A 114     -10.886  -5.808  12.878  1.00  0.00           H  
ATOM   1820 2HG2 ILE A 114     -10.379  -6.108  11.200  1.00  0.00           H  
ATOM   1821 3HG2 ILE A 114     -11.291  -7.351  12.089  1.00  0.00           H  
ATOM   1822 1HD1 ILE A 114      -9.676  -7.220  16.129  1.00  0.00           H  
ATOM   1823 2HD1 ILE A 114      -8.654  -6.103  15.193  1.00  0.00           H  
ATOM   1824 3HD1 ILE A 114     -10.419  -6.095  14.968  1.00  0.00           H  
ATOM   1825  N   LEU A 115      -7.891  -6.807   9.834  1.00  0.00           N  
ATOM   1826  CA  LEU A 115      -7.943  -6.286   8.478  1.00  0.00           C  
ATOM   1827  C   LEU A 115      -7.720  -7.398   7.467  1.00  0.00           C  
ATOM   1828  O   LEU A 115      -8.299  -7.364   6.393  1.00  0.00           O  
ATOM   1829  CB  LEU A 115      -6.887  -5.190   8.288  1.00  0.00           C  
ATOM   1830  CG  LEU A 115      -7.082  -3.927   9.135  1.00  0.00           C  
ATOM   1831  CD1 LEU A 115      -5.860  -3.027   8.996  1.00  0.00           C  
ATOM   1832  CD2 LEU A 115      -8.345  -3.204   8.690  1.00  0.00           C  
ATOM   1833  H   LEU A 115      -7.154  -6.500  10.451  1.00  0.00           H  
ATOM   1834  HA  LEU A 115      -8.931  -5.863   8.307  1.00  0.00           H  
ATOM   1835 1HB  LEU A 115      -5.909  -5.603   8.527  1.00  0.00           H  
ATOM   1836 2HB  LEU A 115      -6.885  -4.888   7.239  1.00  0.00           H  
ATOM   1837  HG  LEU A 115      -7.173  -4.204  10.187  1.00  0.00           H  
ATOM   1838 1HD1 LEU A 115      -5.996  -2.131   9.600  1.00  0.00           H  
ATOM   1839 2HD1 LEU A 115      -4.975  -3.563   9.340  1.00  0.00           H  
ATOM   1840 3HD1 LEU A 115      -5.732  -2.747   7.952  1.00  0.00           H  
ATOM   1841 1HD2 LEU A 115      -8.482  -2.307   9.295  1.00  0.00           H  
ATOM   1842 2HD2 LEU A 115      -8.253  -2.924   7.641  1.00  0.00           H  
ATOM   1843 3HD2 LEU A 115      -9.203  -3.862   8.818  1.00  0.00           H  
ATOM   1844  N   ALA A 116      -6.779  -8.398   7.743  1.00  0.00           N  
ATOM   1845  CA  ALA A 116      -6.535  -9.609   6.954  1.00  0.00           C  
ATOM   1846  C   ALA A 116      -7.821 -10.443   6.834  1.00  0.00           C  
ATOM   1847  O   ALA A 116      -8.220 -10.868   5.751  1.00  0.00           O  
ATOM   1848  CB  ALA A 116      -5.419 -10.434   7.578  1.00  0.00           C  
ATOM   1849  H   ALA A 116      -6.218  -8.228   8.565  1.00  0.00           H  
ATOM   1850  HA  ALA A 116      -6.240  -9.313   5.948  1.00  0.00           H  
ATOM   1851 1HB  ALA A 116      -5.253 -11.332   6.982  1.00  0.00           H  
ATOM   1852 2HB  ALA A 116      -4.503  -9.844   7.608  1.00  0.00           H  
ATOM   1853 3HB  ALA A 116      -5.700 -10.719   8.591  1.00  0.00           H  
ATOM   1854  N   ALA A 117      -8.483 -10.649   7.954  1.00  0.00           N  
ATOM   1855  CA  ALA A 117      -9.699 -11.448   7.964  1.00  0.00           C  
ATOM   1856  C   ALA A 117     -10.822 -10.821   7.128  1.00  0.00           C  
ATOM   1857  O   ALA A 117     -11.484 -11.513   6.351  1.00  0.00           O  
ATOM   1858  CB  ALA A 117     -10.165 -11.659   9.397  1.00  0.00           C  
ATOM   1859  H   ALA A 117      -8.150 -10.251   8.820  1.00  0.00           H  
ATOM   1860  HA  ALA A 117      -9.483 -12.409   7.496  1.00  0.00           H  
ATOM   1861 1HB  ALA A 117     -11.066 -12.273   9.400  1.00  0.00           H  
ATOM   1862 2HB  ALA A 117      -9.382 -12.161   9.964  1.00  0.00           H  
ATOM   1863 3HB  ALA A 117     -10.382 -10.695   9.854  1.00  0.00           H  
ATOM   1864  N   ALA A 118     -11.038  -9.520   7.286  1.00  0.00           N  
ATOM   1865  CA  ALA A 118     -12.070  -8.838   6.522  1.00  0.00           C  
ATOM   1866  C   ALA A 118     -11.787  -8.916   5.005  1.00  0.00           C  
ATOM   1867  O   ALA A 118     -12.707  -9.076   4.196  1.00  0.00           O  
ATOM   1868  CB  ALA A 118     -12.199  -7.394   6.985  1.00  0.00           C  
ATOM   1869  H   ALA A 118     -10.482  -8.992   7.944  1.00  0.00           H  
ATOM   1870  HA  ALA A 118     -13.016  -9.351   6.699  1.00  0.00           H  
ATOM   1871 1HB  ALA A 118     -12.976  -6.894   6.407  1.00  0.00           H  
ATOM   1872 2HB  ALA A 118     -12.464  -7.375   8.043  1.00  0.00           H  
ATOM   1873 3HB  ALA A 118     -11.250  -6.880   6.839  1.00  0.00           H  
ATOM   1874  N   ALA A 119     -10.432  -8.713   4.469  1.00  0.00           N  
ATOM   1875  CA  ALA A 119     -10.043  -8.799   3.061  1.00  0.00           C  
ATOM   1876  C   ALA A 119     -10.268 -10.188   2.462  1.00  0.00           C  
ATOM   1877  O   ALA A 119     -10.611 -10.322   1.299  1.00  0.00           O  
ATOM   1878  CB  ALA A 119      -8.600  -8.382   2.879  1.00  0.00           C  
ATOM   1879  H   ALA A 119      -9.734  -8.471   5.157  1.00  0.00           H  
ATOM   1880  HA  ALA A 119     -10.679  -8.118   2.491  1.00  0.00           H  
ATOM   1881 1HB  ALA A 119      -8.330  -8.453   1.825  1.00  0.00           H  
ATOM   1882 2HB  ALA A 119      -8.474  -7.354   3.219  1.00  0.00           H  
ATOM   1883 3HB  ALA A 119      -7.956  -9.038   3.464  1.00  0.00           H  
ATOM   1884  N   VAL A 120      -9.994 -11.263   3.260  1.00  0.00           N  
ATOM   1885  CA  VAL A 120     -10.209 -12.625   2.788  1.00  0.00           C  
ATOM   1886  C   VAL A 120     -11.673 -13.044   2.782  1.00  0.00           C  
ATOM   1887  O   VAL A 120     -12.096 -13.767   1.887  1.00  0.00           O  
ATOM   1888  CB  VAL A 120      -9.415 -13.609   3.668  1.00  0.00           C  
ATOM   1889  CG1 VAL A 120      -9.682 -15.044   3.237  1.00  0.00           C  
ATOM   1890  CG2 VAL A 120      -7.930 -13.290   3.592  1.00  0.00           C  
ATOM   1891  H   VAL A 120      -9.623 -11.117   4.186  1.00  0.00           H  
ATOM   1892  HA  VAL A 120      -9.838 -12.699   1.766  1.00  0.00           H  
ATOM   1893  HB  VAL A 120      -9.756 -13.515   4.700  1.00  0.00           H  
ATOM   1894 1HG1 VAL A 120      -9.113 -15.725   3.870  1.00  0.00           H  
ATOM   1895 2HG1 VAL A 120     -10.745 -15.261   3.334  1.00  0.00           H  
ATOM   1896 3HG1 VAL A 120      -9.376 -15.174   2.199  1.00  0.00           H  
ATOM   1897 1HG2 VAL A 120      -7.376 -13.989   4.218  1.00  0.00           H  
ATOM   1898 2HG2 VAL A 120      -7.591 -13.378   2.560  1.00  0.00           H  
ATOM   1899 3HG2 VAL A 120      -7.758 -12.273   3.945  1.00  0.00           H  
ATOM   1900  N   LEU A 121     -12.407 -12.620   3.809  1.00  0.00           N  
ATOM   1901  CA  LEU A 121     -13.852 -12.837   3.905  1.00  0.00           C  
ATOM   1902  C   LEU A 121     -14.583 -12.123   2.781  1.00  0.00           C  
ATOM   1903  O   LEU A 121     -15.583 -12.608   2.277  1.00  0.00           O  
ATOM   1904  CB  LEU A 121     -14.379 -12.344   5.259  1.00  0.00           C  
ATOM   1905  CG  LEU A 121     -13.972 -13.183   6.477  1.00  0.00           C  
ATOM   1906  CD1 LEU A 121     -14.286 -12.413   7.752  1.00  0.00           C  
ATOM   1907  CD2 LEU A 121     -14.708 -14.514   6.446  1.00  0.00           C  
ATOM   1908  H   LEU A 121     -11.932 -12.135   4.556  1.00  0.00           H  
ATOM   1909  HA  LEU A 121     -14.047 -13.908   3.848  1.00  0.00           H  
ATOM   1910 1HB  LEU A 121     -14.022 -11.329   5.422  1.00  0.00           H  
ATOM   1911 2HB  LEU A 121     -15.468 -12.323   5.221  1.00  0.00           H  
ATOM   1912  HG  LEU A 121     -12.897 -13.363   6.452  1.00  0.00           H  
ATOM   1913 1HD1 LEU A 121     -13.996 -13.009   8.618  1.00  0.00           H  
ATOM   1914 2HD1 LEU A 121     -13.731 -11.475   7.757  1.00  0.00           H  
ATOM   1915 3HD1 LEU A 121     -15.354 -12.204   7.797  1.00  0.00           H  
ATOM   1916 1HD2 LEU A 121     -14.418 -15.111   7.312  1.00  0.00           H  
ATOM   1917 2HD2 LEU A 121     -15.783 -14.336   6.473  1.00  0.00           H  
ATOM   1918 3HD2 LEU A 121     -14.451 -15.051   5.533  1.00  0.00           H  
ATOM   1919  N   GLY A 122     -14.089 -10.844   2.303  1.00  0.00           N  
ATOM   1920  CA  GLY A 122     -14.772 -10.044   1.322  1.00  0.00           C  
ATOM   1921  C   GLY A 122     -15.817  -9.154   1.950  1.00  0.00           C  
ATOM   1922  O   GLY A 122     -16.798  -8.809   1.297  1.00  0.00           O  
ATOM   1923  H   GLY A 122     -13.216 -10.512   2.691  1.00  0.00           H  
ATOM   1924 1HA  GLY A 122     -14.049  -9.429   0.787  1.00  0.00           H  
ATOM   1925 2HA  GLY A 122     -15.246 -10.695   0.589  1.00  0.00           H  
ATOM   1926  N   THR A 123     -15.621  -8.778   3.212  1.00  0.00           N  
ATOM   1927  CA  THR A 123     -16.610  -7.968   3.913  1.00  0.00           C  
ATOM   1928  C   THR A 123     -15.956  -6.679   4.391  1.00  0.00           C  
ATOM   1929  O   THR A 123     -14.759  -6.467   4.174  1.00  0.00           O  
ATOM   1930  CB  THR A 123     -17.221  -8.724   5.107  1.00  0.00           C  
ATOM   1931  OG1 THR A 123     -16.223  -8.912   6.119  1.00  0.00           O  
ATOM   1932  CG2 THR A 123     -17.750 -10.080   4.665  1.00  0.00           C  
ATOM   1933  H   THR A 123     -14.777  -9.054   3.694  1.00  0.00           H  
ATOM   1934  HA  THR A 123     -17.438  -7.766   3.232  1.00  0.00           H  
ATOM   1935  HB  THR A 123     -18.040  -8.140   5.527  1.00  0.00           H  
ATOM   1936  HG1 THR A 123     -16.104  -8.092   6.606  1.00  0.00           H  
ATOM   1937 1HG2 THR A 123     -18.179 -10.600   5.522  1.00  0.00           H  
ATOM   1938 2HG2 THR A 123     -18.518  -9.940   3.904  1.00  0.00           H  
ATOM   1939 3HG2 THR A 123     -16.934 -10.672   4.253  1.00  0.00           H  
ATOM   1940  N   THR A 124     -16.719  -5.824   5.060  1.00  0.00           N  
ATOM   1941  CA  THR A 124     -16.126  -4.619   5.616  1.00  0.00           C  
ATOM   1942  C   THR A 124     -15.359  -5.014   6.868  1.00  0.00           C  
ATOM   1943  O   THR A 124     -15.532  -6.122   7.394  1.00  0.00           O  
ATOM   1944  CB  THR A 124     -17.185  -3.551   5.945  1.00  0.00           C  
ATOM   1945  OG1 THR A 124     -18.051  -4.037   6.979  1.00  0.00           O  
ATOM   1946  CG2 THR A 124     -18.011  -3.220   4.710  1.00  0.00           C  
ATOM   1947  H   THR A 124     -17.705  -5.992   5.191  1.00  0.00           H  
ATOM   1948  HA  THR A 124     -15.517  -4.145   4.844  1.00  0.00           H  
ATOM   1949  HB  THR A 124     -16.693  -2.645   6.299  1.00  0.00           H  
ATOM   1950  HG1 THR A 124     -18.570  -3.308   7.330  1.00  0.00           H  
ATOM   1951 1HG2 THR A 124     -18.754  -2.464   4.962  1.00  0.00           H  
ATOM   1952 2HG2 THR A 124     -17.357  -2.840   3.926  1.00  0.00           H  
ATOM   1953 3HG2 THR A 124     -18.514  -4.119   4.358  1.00  0.00           H  
ATOM   1954  N   VAL A 125     -14.531  -4.099   7.365  1.00  0.00           N  
ATOM   1955  CA  VAL A 125     -13.745  -4.375   8.553  1.00  0.00           C  
ATOM   1956  C   VAL A 125     -14.679  -4.535   9.742  1.00  0.00           C  
ATOM   1957  O   VAL A 125     -14.523  -5.469  10.537  1.00  0.00           O  
ATOM   1958  CB  VAL A 125     -12.743  -3.237   8.822  1.00  0.00           C  
ATOM   1959  CG1 VAL A 125     -12.050  -3.444  10.161  1.00  0.00           C  
ATOM   1960  CG2 VAL A 125     -11.725  -3.166   7.693  1.00  0.00           C  
ATOM   1961  H   VAL A 125     -14.445  -3.201   6.914  1.00  0.00           H  
ATOM   1962  HA  VAL A 125     -13.210  -5.312   8.403  1.00  0.00           H  
ATOM   1963  HB  VAL A 125     -13.285  -2.294   8.883  1.00  0.00           H  
ATOM   1964 1HG1 VAL A 125     -11.345  -2.630  10.335  1.00  0.00           H  
ATOM   1965 2HG1 VAL A 125     -12.793  -3.455  10.957  1.00  0.00           H  
ATOM   1966 3HG1 VAL A 125     -11.513  -4.392  10.150  1.00  0.00           H  
ATOM   1967 1HG2 VAL A 125     -11.020  -2.359   7.890  1.00  0.00           H  
ATOM   1968 2HG2 VAL A 125     -11.186  -4.111   7.629  1.00  0.00           H  
ATOM   1969 3HG2 VAL A 125     -12.240  -2.976   6.751  1.00  0.00           H  
ATOM   1970  N   GLU A 126     -15.676  -3.654   9.833  1.00  0.00           N  
ATOM   1971  CA  GLU A 126     -16.611  -3.659  10.961  1.00  0.00           C  
ATOM   1972  C   GLU A 126     -17.458  -4.923  10.989  1.00  0.00           C  
ATOM   1973  O   GLU A 126     -17.757  -5.455  12.049  1.00  0.00           O  
ATOM   1974  CB  GLU A 126     -17.524  -2.433  10.900  1.00  0.00           C  
ATOM   1975  CG  GLU A 126     -16.802  -1.102  11.064  1.00  0.00           C  
ATOM   1976  CD  GLU A 126     -16.090  -0.664   9.814  1.00  0.00           C  
ATOM   1977  OE1 GLU A 126     -16.255  -1.305   8.803  1.00  0.00           O  
ATOM   1978  OE2 GLU A 126     -15.381   0.313   9.870  1.00  0.00           O  
ATOM   1979  H   GLU A 126     -15.786  -2.965   9.105  1.00  0.00           H  
ATOM   1980  HA  GLU A 126     -16.037  -3.636  11.887  1.00  0.00           H  
ATOM   1981 1HB  GLU A 126     -18.045  -2.413   9.942  1.00  0.00           H  
ATOM   1982 2HB  GLU A 126     -18.279  -2.501  11.682  1.00  0.00           H  
ATOM   1983 1HG  GLU A 126     -17.528  -0.337  11.340  1.00  0.00           H  
ATOM   1984 2HG  GLU A 126     -16.081  -1.190  11.875  1.00  0.00           H  
ATOM   1985  N   GLU A 127     -17.986  -5.479   9.733  1.00  0.00           N  
ATOM   1986  CA  GLU A 127     -18.792  -6.695   9.703  1.00  0.00           C  
ATOM   1987  C   GLU A 127     -17.977  -7.873  10.230  1.00  0.00           C  
ATOM   1988  O   GLU A 127     -18.498  -8.709  10.960  1.00  0.00           O  
ATOM   1989  CB  GLU A 127     -19.282  -6.984   8.283  1.00  0.00           C  
ATOM   1990  CG  GLU A 127     -20.175  -8.211   8.163  1.00  0.00           C  
ATOM   1991  CD  GLU A 127     -20.703  -8.417   6.771  1.00  0.00           C  
ATOM   1992  OE1 GLU A 127     -20.490  -7.563   5.942  1.00  0.00           O  
ATOM   1993  OE2 GLU A 127     -21.321  -9.429   6.535  1.00  0.00           O  
ATOM   1994  H   GLU A 127     -17.806  -4.985   8.870  1.00  0.00           H  
ATOM   1995  HA  GLU A 127     -19.659  -6.551  10.346  1.00  0.00           H  
ATOM   1996 1HB  GLU A 127     -19.841  -6.127   7.908  1.00  0.00           H  
ATOM   1997 2HB  GLU A 127     -18.424  -7.129   7.625  1.00  0.00           H  
ATOM   1998 1HG  GLU A 127     -19.605  -9.092   8.457  1.00  0.00           H  
ATOM   1999 2HG  GLU A 127     -21.012  -8.107   8.852  1.00  0.00           H  
ATOM   2000  N   ALA A 128     -16.581  -8.023   9.825  1.00  0.00           N  
ATOM   2001  CA  ALA A 128     -15.733  -9.117  10.279  1.00  0.00           C  
ATOM   2002  C   ALA A 128     -15.569  -9.104  11.809  1.00  0.00           C  
ATOM   2003  O   ALA A 128     -15.544 -10.161  12.456  1.00  0.00           O  
ATOM   2004  CB  ALA A 128     -14.375  -9.085   9.561  1.00  0.00           C  
ATOM   2005  H   ALA A 128     -16.208  -7.351   9.170  1.00  0.00           H  
ATOM   2006  HA  ALA A 128     -16.235 -10.054  10.039  1.00  0.00           H  
ATOM   2007 1HB  ALA A 128     -13.758  -9.911   9.915  1.00  0.00           H  
ATOM   2008 2HB  ALA A 128     -14.529  -9.183   8.486  1.00  0.00           H  
ATOM   2009 3HB  ALA A 128     -13.875  -8.142   9.772  1.00  0.00           H  
ATOM   2010  N   VAL A 129     -15.385  -7.844  12.461  1.00  0.00           N  
ATOM   2011  CA  VAL A 129     -15.219  -7.675  13.900  1.00  0.00           C  
ATOM   2012  C   VAL A 129     -16.511  -8.033  14.625  1.00  0.00           C  
ATOM   2013  O   VAL A 129     -16.500  -8.801  15.578  1.00  0.00           O  
ATOM   2014  CB  VAL A 129     -14.825  -6.225  14.234  1.00  0.00           C  
ATOM   2015  CG1 VAL A 129     -14.847  -5.999  15.738  1.00  0.00           C  
ATOM   2016  CG2 VAL A 129     -13.448  -5.919  13.663  1.00  0.00           C  
ATOM   2017  H   VAL A 129     -15.350  -7.029  11.864  1.00  0.00           H  
ATOM   2018  HA  VAL A 129     -14.422  -8.341  14.237  1.00  0.00           H  
ATOM   2019  HB  VAL A 129     -15.559  -5.548  13.797  1.00  0.00           H  
ATOM   2020 1HG1 VAL A 129     -14.566  -4.969  15.956  1.00  0.00           H  
ATOM   2021 2HG1 VAL A 129     -15.850  -6.190  16.120  1.00  0.00           H  
ATOM   2022 3HG1 VAL A 129     -14.140  -6.677  16.219  1.00  0.00           H  
ATOM   2023 1HG2 VAL A 129     -13.175  -4.891  13.902  1.00  0.00           H  
ATOM   2024 2HG2 VAL A 129     -12.715  -6.599  14.096  1.00  0.00           H  
ATOM   2025 3HG2 VAL A 129     -13.467  -6.046  12.580  1.00  0.00           H  
ATOM   2026  N   LYS A 130     -17.630  -7.479  14.154  1.00  0.00           N  
ATOM   2027  CA  LYS A 130     -18.936  -7.711  14.778  1.00  0.00           C  
ATOM   2028  C   LYS A 130     -19.383  -9.181  14.757  1.00  0.00           C  
ATOM   2029  O   LYS A 130     -19.927  -9.678  15.746  1.00  0.00           O  
ATOM   2030  CB  LYS A 130     -19.993  -6.845  14.092  1.00  0.00           C  
ATOM   2031  CG  LYS A 130     -19.903  -5.362  14.423  1.00  0.00           C  
ATOM   2032  CD  LYS A 130     -20.957  -4.562  13.672  1.00  0.00           C  
ATOM   2033  CE  LYS A 130     -20.866  -3.079  14.000  1.00  0.00           C  
ATOM   2034  NZ  LYS A 130     -21.875  -2.281  13.252  1.00  0.00           N  
ATOM   2035  H   LYS A 130     -17.570  -6.883  13.343  1.00  0.00           H  
ATOM   2036  HA  LYS A 130     -18.864  -7.460  15.836  1.00  0.00           H  
ATOM   2037 1HB  LYS A 130     -19.907  -6.952  13.011  1.00  0.00           H  
ATOM   2038 2HB  LYS A 130     -20.987  -7.192  14.377  1.00  0.00           H  
ATOM   2039 1HG  LYS A 130     -20.045  -5.218  15.495  1.00  0.00           H  
ATOM   2040 2HG  LYS A 130     -18.915  -4.988  14.153  1.00  0.00           H  
ATOM   2041 1HD  LYS A 130     -20.821  -4.697  12.598  1.00  0.00           H  
ATOM   2042 2HD  LYS A 130     -21.949  -4.924  13.942  1.00  0.00           H  
ATOM   2043 1HE  LYS A 130     -21.023  -2.932  15.068  1.00  0.00           H  
ATOM   2044 2HE  LYS A 130     -19.872  -2.711  13.747  1.00  0.00           H  
ATOM   2045 1HZ  LYS A 130     -21.783  -1.305  13.497  1.00  0.00           H  
ATOM   2046 2HZ  LYS A 130     -21.728  -2.395  12.260  1.00  0.00           H  
ATOM   2047 3HZ  LYS A 130     -22.803  -2.600  13.494  1.00  0.00           H  
ATOM   2048  N   ARG A 131     -19.179  -9.879  13.640  1.00  0.00           N  
ATOM   2049  CA  ARG A 131     -19.540 -11.297  13.585  1.00  0.00           C  
ATOM   2050  C   ARG A 131     -18.642 -12.107  14.527  1.00  0.00           C  
ATOM   2051  O   ARG A 131     -19.103 -13.003  15.234  1.00  0.00           O  
ATOM   2052  CB  ARG A 131     -19.410 -11.832  12.166  1.00  0.00           C  
ATOM   2053  CG  ARG A 131     -20.467 -11.334  11.195  1.00  0.00           C  
ATOM   2054  CD  ARG A 131     -20.313 -11.949   9.851  1.00  0.00           C  
ATOM   2055  NE  ARG A 131     -21.279 -11.425   8.900  1.00  0.00           N  
ATOM   2056  CZ  ARG A 131     -22.550 -11.857   8.784  1.00  0.00           C  
ATOM   2057  NH1 ARG A 131     -22.990 -12.820   9.563  1.00  0.00           N  
ATOM   2058  NH2 ARG A 131     -23.353 -11.315   7.885  1.00  0.00           N  
ATOM   2059  H   ARG A 131     -18.775  -9.442  12.825  1.00  0.00           H  
ATOM   2060  HA  ARG A 131     -20.567 -11.406  13.930  1.00  0.00           H  
ATOM   2061 1HB  ARG A 131     -18.436 -11.559  11.762  1.00  0.00           H  
ATOM   2062 2HB  ARG A 131     -19.462 -12.921  12.182  1.00  0.00           H  
ATOM   2063 1HG  ARG A 131     -21.458 -11.585  11.574  1.00  0.00           H  
ATOM   2064 2HG  ARG A 131     -20.383 -10.252  11.088  1.00  0.00           H  
ATOM   2065 1HD  ARG A 131     -19.313 -11.744   9.469  1.00  0.00           H  
ATOM   2066 2HD  ARG A 131     -20.458 -13.026   9.926  1.00  0.00           H  
ATOM   2067  HE  ARG A 131     -20.977 -10.683   8.283  1.00  0.00           H  
ATOM   2068 1HH1 ARG A 131     -22.377 -13.235  10.249  1.00  0.00           H  
ATOM   2069 2HH1 ARG A 131     -23.943 -13.144   9.475  1.00  0.00           H  
ATOM   2070 1HH2 ARG A 131     -23.014 -10.575   7.286  1.00  0.00           H  
ATOM   2071 2HH2 ARG A 131     -24.305 -11.639   7.798  1.00  0.00           H  
ATOM   2072  N   ALA A 132     -17.356 -11.773  14.541  1.00  0.00           N  
ATOM   2073  CA  ALA A 132     -16.400 -12.464  15.398  1.00  0.00           C  
ATOM   2074  C   ALA A 132     -16.735 -12.231  16.873  1.00  0.00           C  
ATOM   2075  O   ALA A 132     -16.632 -13.150  17.677  1.00  0.00           O  
ATOM   2076  CB  ALA A 132     -14.985 -12.029  15.078  1.00  0.00           C  
ATOM   2077  H   ALA A 132     -17.031 -11.027  13.943  1.00  0.00           H  
ATOM   2078  HA  ALA A 132     -16.487 -13.533  15.213  1.00  0.00           H  
ATOM   2079 1HB  ALA A 132     -14.287 -12.555  15.728  1.00  0.00           H  
ATOM   2080 2HB  ALA A 132     -14.760 -12.264  14.038  1.00  0.00           H  
ATOM   2081 3HB  ALA A 132     -14.890 -10.957  15.236  1.00  0.00           H  
ATOM   2082  N   LEU A 133     -17.165 -11.018  17.220  1.00  0.00           N  
ATOM   2083  CA  LEU A 133     -17.555 -10.711  18.605  1.00  0.00           C  
ATOM   2084  C   LEU A 133     -18.782 -11.510  19.103  1.00  0.00           C  
ATOM   2085  O   LEU A 133     -18.838 -11.894  20.270  1.00  0.00           O  
ATOM   2086  CB  LEU A 133     -17.846  -9.210  18.728  1.00  0.00           C  
ATOM   2087  CG  LEU A 133     -16.621  -8.288  18.678  1.00  0.00           C  
ATOM   2088  CD1 LEU A 133     -17.079  -6.841  18.561  1.00  0.00           C  
ATOM   2089  CD2 LEU A 133     -15.778  -8.496  19.926  1.00  0.00           C  
ATOM   2090  H   LEU A 133     -17.227 -10.293  16.519  1.00  0.00           H  
ATOM   2091  HA  LEU A 133     -16.746 -11.017  19.266  1.00  0.00           H  
ATOM   2092 1HB  LEU A 133     -18.514  -8.918  17.919  1.00  0.00           H  
ATOM   2093 2HB  LEU A 133     -18.356  -9.032  19.675  1.00  0.00           H  
ATOM   2094  HG  LEU A 133     -16.026  -8.522  17.794  1.00  0.00           H  
ATOM   2095 1HD1 LEU A 133     -16.209  -6.186  18.525  1.00  0.00           H  
ATOM   2096 2HD1 LEU A 133     -17.664  -6.716  17.649  1.00  0.00           H  
ATOM   2097 3HD1 LEU A 133     -17.692  -6.582  19.424  1.00  0.00           H  
ATOM   2098 1HD2 LEU A 133     -14.906  -7.841  19.890  1.00  0.00           H  
ATOM   2099 2HD2 LEU A 133     -16.371  -8.261  20.810  1.00  0.00           H  
ATOM   2100 3HD2 LEU A 133     -15.449  -9.534  19.975  1.00  0.00           H  
ATOM   2101  N   LYS A 134     -19.750 -11.748  18.215  1.00  0.00           N  
ATOM   2102  CA  LYS A 134     -20.910 -12.602  18.484  1.00  0.00           C  
ATOM   2103  C   LYS A 134     -20.480 -14.049  18.741  1.00  0.00           C  
ATOM   2104  O   LYS A 134     -20.957 -14.704  19.669  1.00  0.00           O  
ATOM   2105  CB  LYS A 134     -21.899 -12.546  17.319  1.00  0.00           C  
ATOM   2106  CG  LYS A 134     -22.648 -11.226  17.193  1.00  0.00           C  
ATOM   2107  CD  LYS A 134     -23.580 -11.232  15.990  1.00  0.00           C  
ATOM   2108  CE  LYS A 134     -24.314  -9.907  15.851  1.00  0.00           C  
ATOM   2109  NZ  LYS A 134     -25.204  -9.886  14.658  1.00  0.00           N  
ATOM   2110  H   LYS A 134     -19.664 -11.307  17.311  1.00  0.00           H  
ATOM   2111  HA  LYS A 134     -21.428 -12.217  19.363  1.00  0.00           H  
ATOM   2112 1HB  LYS A 134     -21.369 -12.720  16.382  1.00  0.00           H  
ATOM   2113 2HB  LYS A 134     -22.637 -13.341  17.430  1.00  0.00           H  
ATOM   2114 1HG  LYS A 134     -23.235 -11.053  18.096  1.00  0.00           H  
ATOM   2115 2HG  LYS A 134     -21.934 -10.411  17.084  1.00  0.00           H  
ATOM   2116 1HD  LYS A 134     -23.002 -11.415  15.083  1.00  0.00           H  
ATOM   2117 2HD  LYS A 134     -24.312 -12.032  16.101  1.00  0.00           H  
ATOM   2118 1HE  LYS A 134     -24.917  -9.730  16.741  1.00  0.00           H  
ATOM   2119 2HE  LYS A 134     -23.590  -9.097  15.763  1.00  0.00           H  
ATOM   2120 1HZ  LYS A 134     -25.671  -8.992  14.602  1.00  0.00           H  
ATOM   2121 2HZ  LYS A 134     -24.652 -10.030  13.824  1.00  0.00           H  
ATOM   2122 3HZ  LYS A 134     -25.892 -10.620  14.738  1.00  0.00           H  
ATOM   2123  N   LEU A 135     -19.588 -14.554  17.902  1.00  0.00           N  
ATOM   2124  CA  LEU A 135     -19.062 -15.895  18.094  1.00  0.00           C  
ATOM   2125  C   LEU A 135     -18.228 -15.944  19.372  1.00  0.00           C  
ATOM   2126  O   LEU A 135     -18.293 -16.917  20.125  1.00  0.00           O  
ATOM   2127  CB  LEU A 135     -18.211 -16.314  16.889  1.00  0.00           C  
ATOM   2128  CG  LEU A 135     -18.978 -16.542  15.580  1.00  0.00           C  
ATOM   2129  CD1 LEU A 135     -17.991 -16.646  14.424  1.00  0.00           C  
ATOM   2130  CD2 LEU A 135     -19.818 -17.804  15.696  1.00  0.00           C  
ATOM   2131  H   LEU A 135     -19.265 -14.007  17.117  1.00  0.00           H  
ATOM   2132  HA  LEU A 135     -19.900 -16.585  18.183  1.00  0.00           H  
ATOM   2133 1HB  LEU A 135     -17.464 -15.543  16.705  1.00  0.00           H  
ATOM   2134 2HB  LEU A 135     -17.693 -17.242  17.135  1.00  0.00           H  
ATOM   2135  HG  LEU A 135     -19.629 -15.690  15.387  1.00  0.00           H  
ATOM   2136 1HD1 LEU A 135     -18.537 -16.806  13.494  1.00  0.00           H  
ATOM   2137 2HD1 LEU A 135     -17.417 -15.721  14.353  1.00  0.00           H  
ATOM   2138 3HD1 LEU A 135     -17.314 -17.480  14.598  1.00  0.00           H  
ATOM   2139 1HD2 LEU A 135     -20.364 -17.966  14.767  1.00  0.00           H  
ATOM   2140 2HD2 LEU A 135     -19.167 -18.659  15.889  1.00  0.00           H  
ATOM   2141 3HD2 LEU A 135     -20.525 -17.696  16.519  1.00  0.00           H  
ATOM   2142  N   LYS A 136     -17.450 -14.884  19.604  1.00  0.00           N  
ATOM   2143  CA  LYS A 136     -16.575 -14.762  20.773  1.00  0.00           C  
ATOM   2144  C   LYS A 136     -17.329 -15.013  22.063  1.00  0.00           C  
ATOM   2145  O   LYS A 136     -16.916 -15.813  22.904  1.00  0.00           O  
ATOM   2146  CB  LYS A 136     -15.923 -13.380  20.815  1.00  0.00           C  
ATOM   2147  CG  LYS A 136     -14.933 -13.186  21.956  1.00  0.00           C  
ATOM   2148  CD  LYS A 136     -14.371 -11.772  21.966  1.00  0.00           C  
ATOM   2149  CE  LYS A 136     -13.304 -11.608  23.039  1.00  0.00           C  
ATOM   2150  NZ  LYS A 136     -13.882 -11.649  24.410  1.00  0.00           N  
ATOM   2151  H   LYS A 136     -17.479 -14.131  18.929  1.00  0.00           H  
ATOM   2152  HA  LYS A 136     -15.769 -15.490  20.676  1.00  0.00           H  
ATOM   2153 1HB  LYS A 136     -15.394 -13.198  19.879  1.00  0.00           H  
ATOM   2154 2HB  LYS A 136     -16.695 -12.615  20.909  1.00  0.00           H  
ATOM   2155 1HG  LYS A 136     -15.432 -13.376  22.907  1.00  0.00           H  
ATOM   2156 2HG  LYS A 136     -14.111 -13.894  21.849  1.00  0.00           H  
ATOM   2157 1HD  LYS A 136     -13.933 -11.548  20.993  1.00  0.00           H  
ATOM   2158 2HD  LYS A 136     -15.175 -11.062  22.156  1.00  0.00           H  
ATOM   2159 1HE  LYS A 136     -12.567 -12.404  22.944  1.00  0.00           H  
ATOM   2160 2HE  LYS A 136     -12.795 -10.654  22.902  1.00  0.00           H  
ATOM   2161 1HZ  LYS A 136     -13.144 -11.536  25.090  1.00  0.00           H  
ATOM   2162 2HZ  LYS A 136     -14.554 -10.902  24.515  1.00  0.00           H  
ATOM   2163 3HZ  LYS A 136     -14.341 -12.537  24.555  1.00  0.00           H  
ATOM   2164  N   THR A 137     -18.441 -14.306  22.217  1.00  0.00           N  
ATOM   2165  CA  THR A 137     -19.272 -14.419  23.405  1.00  0.00           C  
ATOM   2166  C   THR A 137     -19.990 -15.762  23.497  1.00  0.00           C  
ATOM   2167  O   THR A 137     -19.973 -16.403  24.544  1.00  0.00           O  
ATOM   2168  CB  THR A 137     -20.309 -13.297  23.434  1.00  0.00           C  
ATOM   2169  OG1 THR A 137     -19.622 -12.046  23.467  1.00  0.00           O  
ATOM   2170  CG2 THR A 137     -21.214 -13.426  24.656  1.00  0.00           C  
ATOM   2171  H   THR A 137     -18.715 -13.669  21.483  1.00  0.00           H  
ATOM   2172  HA  THR A 137     -18.634 -14.328  24.284  1.00  0.00           H  
ATOM   2173  HB  THR A 137     -20.921 -13.345  22.534  1.00  0.00           H  
ATOM   2174  HG1 THR A 137     -19.282 -11.845  22.589  1.00  0.00           H  
ATOM   2175 1HG2 THR A 137     -21.944 -12.617  24.654  1.00  0.00           H  
ATOM   2176 2HG2 THR A 137     -21.734 -14.384  24.625  1.00  0.00           H  
ATOM   2177 3HG2 THR A 137     -20.613 -13.369  25.563  1.00  0.00           H  
ATOM   2178  N   LYS A 138     -20.605 -16.188  22.395  1.00  0.00           N  
ATOM   2179  CA  LYS A 138     -21.449 -17.379  22.400  1.00  0.00           C  
ATOM   2180  C   LYS A 138     -20.665 -18.691  22.563  1.00  0.00           C  
ATOM   2181  O   LYS A 138     -21.122 -19.607  23.254  1.00  0.00           O  
ATOM   2182  CB  LYS A 138     -22.274 -17.429  21.113  1.00  0.00           C  
ATOM   2183  CG  LYS A 138     -23.386 -16.390  21.039  1.00  0.00           C  
ATOM   2184  CD  LYS A 138     -24.160 -16.503  19.734  1.00  0.00           C  
ATOM   2185  CE  LYS A 138     -25.281 -15.475  19.663  1.00  0.00           C  
ATOM   2186  NZ  LYS A 138     -26.044 -15.571  18.391  1.00  0.00           N  
ATOM   2187  H   LYS A 138     -20.486 -15.673  21.536  1.00  0.00           H  
ATOM   2188  HA  LYS A 138     -22.104 -17.338  23.272  1.00  0.00           H  
ATOM   2189 1HB  LYS A 138     -21.619 -17.280  20.255  1.00  0.00           H  
ATOM   2190 2HB  LYS A 138     -22.730 -18.414  21.011  1.00  0.00           H  
ATOM   2191 1HG  LYS A 138     -24.074 -16.533  21.873  1.00  0.00           H  
ATOM   2192 2HG  LYS A 138     -22.957 -15.392  21.112  1.00  0.00           H  
ATOM   2193 1HD  LYS A 138     -23.483 -16.347  18.894  1.00  0.00           H  
ATOM   2194 2HD  LYS A 138     -24.590 -17.500  19.651  1.00  0.00           H  
ATOM   2195 1HE  LYS A 138     -25.966 -15.627  20.496  1.00  0.00           H  
ATOM   2196 2HE  LYS A 138     -24.860 -14.473  19.746  1.00  0.00           H  
ATOM   2197 1HZ  LYS A 138     -26.776 -14.874  18.382  1.00  0.00           H  
ATOM   2198 2HZ  LYS A 138     -25.421 -15.413  17.610  1.00  0.00           H  
ATOM   2199 3HZ  LYS A 138     -26.455 -16.490  18.312  1.00  0.00           H  
ATOM   2200  N   LEU A 139     -19.496 -18.788  21.932  1.00  0.00           N  
ATOM   2201  CA  LEU A 139     -18.743 -20.046  21.931  1.00  0.00           C  
ATOM   2202  C   LEU A 139     -17.743 -20.157  23.066  1.00  0.00           C  
ATOM   2203  O   LEU A 139     -17.246 -21.251  23.345  1.00  0.00           O  
ATOM   2204  CB  LEU A 139     -18.000 -20.204  20.599  1.00  0.00           C  
ATOM   2205  CG  LEU A 139     -18.881 -20.216  19.343  1.00  0.00           C  
ATOM   2206  CD1 LEU A 139     -18.000 -20.288  18.104  1.00  0.00           C  
ATOM   2207  CD2 LEU A 139     -19.837 -21.399  19.405  1.00  0.00           C  
ATOM   2208  H   LEU A 139     -19.118 -17.988  21.446  1.00  0.00           H  
ATOM   2209  HA  LEU A 139     -19.447 -20.871  22.041  1.00  0.00           H  
ATOM   2210 1HB  LEU A 139     -17.291 -19.384  20.497  1.00  0.00           H  
ATOM   2211 2HB  LEU A 139     -17.442 -21.140  20.620  1.00  0.00           H  
ATOM   2212  HG  LEU A 139     -19.454 -19.289  19.291  1.00  0.00           H  
ATOM   2213 1HD1 LEU A 139     -18.626 -20.297  17.211  1.00  0.00           H  
ATOM   2214 2HD1 LEU A 139     -17.340 -19.421  18.075  1.00  0.00           H  
ATOM   2215 3HD1 LEU A 139     -17.402 -21.199  18.135  1.00  0.00           H  
ATOM   2216 1HD2 LEU A 139     -20.464 -21.406  18.512  1.00  0.00           H  
ATOM   2217 2HD2 LEU A 139     -19.266 -22.326  19.455  1.00  0.00           H  
ATOM   2218 3HD2 LEU A 139     -20.466 -21.312  20.290  1.00  0.00           H  
ATOM   2219  N   GLY A 140     -17.420 -19.033  23.703  1.00  0.00           N  
ATOM   2220  CA  GLY A 140     -16.365 -19.010  24.706  1.00  0.00           C  
ATOM   2221  C   GLY A 140     -14.948 -19.031  24.136  1.00  0.00           C  
ATOM   2222  O   GLY A 140     -14.072 -19.735  24.655  1.00  0.00           O  
ATOM   2223  H   GLY A 140     -17.913 -18.178  23.490  1.00  0.00           H  
ATOM   2224 1HA  GLY A 140     -16.467 -18.116  25.322  1.00  0.00           H  
ATOM   2225 2HA  GLY A 140     -16.475 -19.869  25.367  1.00  0.00           H  
ATOM   2226  N   VAL A 141     -14.716 -18.268  23.064  1.00  0.00           N  
ATOM   2227  CA  VAL A 141     -13.430 -18.286  22.358  1.00  0.00           C  
ATOM   2228  C   VAL A 141     -12.839 -16.883  22.264  1.00  0.00           C  
ATOM   2229  O   VAL A 141     -13.505 -15.908  22.592  1.00  0.00           O  
ATOM   2230  CB  VAL A 141     -13.602 -18.863  20.940  1.00  0.00           C  
ATOM   2231  CG1 VAL A 141     -14.136 -20.286  21.006  1.00  0.00           C  
ATOM   2232  CG2 VAL A 141     -14.533 -17.974  20.129  1.00  0.00           C  
ATOM   2233  H   VAL A 141     -15.450 -17.659  22.732  1.00  0.00           H  
ATOM   2234  HA  VAL A 141     -12.745 -18.933  22.905  1.00  0.00           H  
ATOM   2235  HB  VAL A 141     -12.627 -18.907  20.455  1.00  0.00           H  
ATOM   2236 1HG1 VAL A 141     -14.252 -20.677  19.994  1.00  0.00           H  
ATOM   2237 2HG1 VAL A 141     -13.437 -20.912  21.559  1.00  0.00           H  
ATOM   2238 3HG1 VAL A 141     -15.103 -20.289  21.507  1.00  0.00           H  
ATOM   2239 1HG2 VAL A 141     -14.650 -18.387  19.128  1.00  0.00           H  
ATOM   2240 2HG2 VAL A 141     -15.507 -17.925  20.618  1.00  0.00           H  
ATOM   2241 3HG2 VAL A 141     -14.110 -16.971  20.060  1.00  0.00           H  
ATOM   2242  N   SER A 142     -11.586 -16.780  21.826  1.00  0.00           N  
ATOM   2243  CA  SER A 142     -10.973 -15.472  21.615  1.00  0.00           C  
ATOM   2244  C   SER A 142     -11.427 -14.841  20.302  1.00  0.00           C  
ATOM   2245  O   SER A 142     -12.000 -15.513  19.432  1.00  0.00           O  
ATOM   2246  CB  SER A 142      -9.462 -15.599  21.627  1.00  0.00           C  
ATOM   2247  OG  SER A 142      -9.003 -16.241  20.469  1.00  0.00           O  
ATOM   2248  H   SER A 142     -11.047 -17.612  21.636  1.00  0.00           H  
ATOM   2249  HA  SER A 142     -11.277 -14.814  22.432  1.00  0.00           H  
ATOM   2250 1HB  SER A 142      -9.014 -14.609  21.700  1.00  0.00           H  
ATOM   2251 2HB  SER A 142      -9.153 -16.164  22.505  1.00  0.00           H  
ATOM   2252  HG  SER A 142      -8.061 -16.371  20.594  1.00  0.00           H  
ATOM   2253  N   LEU A 143     -11.155 -13.444  20.076  1.00  0.00           N  
ATOM   2254  CA  LEU A 143     -11.448 -12.612  18.909  1.00  0.00           C  
ATOM   2255  C   LEU A 143     -10.706 -13.152  17.684  1.00  0.00           C  
ATOM   2256  O   LEU A 143     -11.237 -13.139  16.559  1.00  0.00           O  
ATOM   2257  CB  LEU A 143     -11.041 -11.156  19.171  1.00  0.00           C  
ATOM   2258  CG  LEU A 143     -11.360 -10.164  18.046  1.00  0.00           C  
ATOM   2259  CD1 LEU A 143     -12.862 -10.139  17.799  1.00  0.00           C  
ATOM   2260  CD2 LEU A 143     -10.846  -8.783  18.425  1.00  0.00           C  
ATOM   2261  H   LEU A 143     -10.697 -13.031  20.874  1.00  0.00           H  
ATOM   2262  HA  LEU A 143     -12.520 -12.652  18.716  1.00  0.00           H  
ATOM   2263 1HB  LEU A 143     -11.548 -10.810  20.071  1.00  0.00           H  
ATOM   2264 2HB  LEU A 143      -9.966 -11.122  19.349  1.00  0.00           H  
ATOM   2265  HG  LEU A 143     -10.876 -10.490  17.125  1.00  0.00           H  
ATOM   2266 1HD1 LEU A 143     -13.089  -9.434  17.000  1.00  0.00           H  
ATOM   2267 2HD1 LEU A 143     -13.200 -11.135  17.511  1.00  0.00           H  
ATOM   2268 3HD1 LEU A 143     -13.375  -9.832  18.710  1.00  0.00           H  
ATOM   2269 1HD2 LEU A 143     -11.071  -8.078  17.625  1.00  0.00           H  
ATOM   2270 2HD2 LEU A 143     -11.330  -8.455  19.345  1.00  0.00           H  
ATOM   2271 3HD2 LEU A 143      -9.767  -8.825  18.578  1.00  0.00           H  
ATOM   2272  N   LYS A 144      -9.381 -13.678  17.826  1.00  0.00           N  
ATOM   2273  CA  LYS A 144      -8.582 -14.320  16.788  1.00  0.00           C  
ATOM   2274  C   LYS A 144      -9.196 -15.652  16.367  1.00  0.00           C  
ATOM   2275  O   LYS A 144      -9.303 -15.942  15.174  1.00  0.00           O  
ATOM   2276  CB  LYS A 144      -7.146 -14.530  17.271  1.00  0.00           C  
ATOM   2277  CG  LYS A 144      -6.188 -15.027  16.197  1.00  0.00           C  
ATOM   2278  CD  LYS A 144      -4.763 -15.110  16.723  1.00  0.00           C  
ATOM   2279  CE  LYS A 144      -3.790 -15.518  15.627  1.00  0.00           C  
ATOM   2280  NZ  LYS A 144      -2.392 -15.608  16.128  1.00  0.00           N  
ATOM   2281  H   LYS A 144      -8.998 -13.583  18.755  1.00  0.00           H  
ATOM   2282  HA  LYS A 144      -8.595 -13.688  15.900  1.00  0.00           H  
ATOM   2283 1HB  LYS A 144      -6.752 -13.591  17.661  1.00  0.00           H  
ATOM   2284 2HB  LYS A 144      -7.138 -15.253  18.087  1.00  0.00           H  
ATOM   2285 1HG  LYS A 144      -6.500 -16.016  15.860  1.00  0.00           H  
ATOM   2286 2HG  LYS A 144      -6.212 -14.349  15.345  1.00  0.00           H  
ATOM   2287 1HD  LYS A 144      -4.464 -14.139  17.120  1.00  0.00           H  
ATOM   2288 2HD  LYS A 144      -4.715 -15.843  17.529  1.00  0.00           H  
ATOM   2289 1HE  LYS A 144      -4.081 -16.487  15.224  1.00  0.00           H  
ATOM   2290 2HE  LYS A 144      -3.825 -14.788  14.818  1.00  0.00           H  
ATOM   2291 1HZ  LYS A 144      -1.779 -15.880  15.373  1.00  0.00           H  
ATOM   2292 2HZ  LYS A 144      -2.104 -14.709  16.488  1.00  0.00           H  
ATOM   2293 3HZ  LYS A 144      -2.342 -16.297  16.866  1.00  0.00           H  
ATOM   2294  N   GLN A 145      -9.615 -16.450  17.350  1.00  0.00           N  
ATOM   2295  CA  GLN A 145     -10.246 -17.737  17.085  1.00  0.00           C  
ATOM   2296  C   GLN A 145     -11.613 -17.562  16.416  1.00  0.00           C  
ATOM   2297  O   GLN A 145     -12.000 -18.352  15.553  1.00  0.00           O  
ATOM   2298  CB  GLN A 145     -10.396 -18.533  18.385  1.00  0.00           C  
ATOM   2299  CG  GLN A 145      -9.082 -19.022  18.971  1.00  0.00           C  
ATOM   2300  CD  GLN A 145      -9.249 -19.597  20.365  1.00  0.00           C  
ATOM   2301  OE1 GLN A 145     -10.133 -19.183  21.120  1.00  0.00           O  
ATOM   2302  NE2 GLN A 145      -8.399 -20.555  20.714  1.00  0.00           N  
ATOM   2303  H   GLN A 145      -9.489 -16.150  18.305  1.00  0.00           H  
ATOM   2304  HA  GLN A 145      -9.592 -18.318  16.435  1.00  0.00           H  
ATOM   2305 1HB  GLN A 145     -10.890 -17.915  19.135  1.00  0.00           H  
ATOM   2306 2HB  GLN A 145     -11.030 -19.402  18.208  1.00  0.00           H  
ATOM   2307 1HG  GLN A 145      -8.676 -19.801  18.326  1.00  0.00           H  
ATOM   2308 2HG  GLN A 145      -8.388 -18.184  19.027  1.00  0.00           H  
ATOM   2309 1HE2 GLN A 145      -8.460 -20.973  21.621  1.00  0.00           H  
ATOM   2310 2HE2 GLN A 145      -7.697 -20.860  20.070  1.00  0.00           H  
ATOM   2311  N   ALA A 146     -12.481 -16.538  16.849  1.00  0.00           N  
ATOM   2312  CA  ALA A 146     -13.780 -16.225  16.268  1.00  0.00           C  
ATOM   2313  C   ALA A 146     -13.657 -15.783  14.812  1.00  0.00           C  
ATOM   2314  O   ALA A 146     -14.532 -16.059  13.999  1.00  0.00           O  
ATOM   2315  CB  ALA A 146     -14.489 -15.143  17.101  1.00  0.00           C  
ATOM   2316  H   ALA A 146     -12.169 -16.029  17.665  1.00  0.00           H  
ATOM   2317  HA  ALA A 146     -14.384 -17.132  16.280  1.00  0.00           H  
ATOM   2318 1HB  ALA A 146     -15.459 -14.919  16.653  1.00  0.00           H  
ATOM   2319 2HB  ALA A 146     -14.634 -15.502  18.118  1.00  0.00           H  
ATOM   2320 3HB  ALA A 146     -13.882 -14.238  17.116  1.00  0.00           H  
ATOM   2321  N   LEU A 147     -12.617 -14.925  14.430  1.00  0.00           N  
ATOM   2322  CA  LEU A 147     -12.342 -14.544  13.050  1.00  0.00           C  
ATOM   2323  C   LEU A 147     -11.975 -15.766  12.217  1.00  0.00           C  
ATOM   2324  O   LEU A 147     -12.339 -15.858  11.036  1.00  0.00           O  
ATOM   2325  CB  LEU A 147     -11.203 -13.517  12.998  1.00  0.00           C  
ATOM   2326  CG  LEU A 147     -11.536 -12.127  13.554  1.00  0.00           C  
ATOM   2327  CD1 LEU A 147     -10.245 -11.364  13.820  1.00  0.00           C  
ATOM   2328  CD2 LEU A 147     -12.417 -11.381  12.563  1.00  0.00           C  
ATOM   2329  H   LEU A 147     -12.010 -14.588  15.164  1.00  0.00           H  
ATOM   2330  HA  LEU A 147     -13.253 -14.125  12.620  1.00  0.00           H  
ATOM   2331 1HB  LEU A 147     -10.358 -13.907  13.563  1.00  0.00           H  
ATOM   2332 2HB  LEU A 147     -10.894 -13.394  11.960  1.00  0.00           H  
ATOM   2333  HG  LEU A 147     -12.063 -12.230  14.502  1.00  0.00           H  
ATOM   2334 1HD1 LEU A 147     -10.481 -10.376  14.215  1.00  0.00           H  
ATOM   2335 2HD1 LEU A 147      -9.643 -11.910  14.546  1.00  0.00           H  
ATOM   2336 3HD1 LEU A 147      -9.686 -11.259  12.890  1.00  0.00           H  
ATOM   2337 1HD2 LEU A 147     -12.654 -10.393  12.958  1.00  0.00           H  
ATOM   2338 2HD2 LEU A 147     -11.890 -11.276  11.614  1.00  0.00           H  
ATOM   2339 3HD2 LEU A 147     -13.340 -11.939  12.405  1.00  0.00           H  
ATOM   2340  N   LEU A 148     -11.141 -16.811  12.825  1.00  0.00           N  
ATOM   2341  CA  LEU A 148     -10.794 -18.036  12.117  1.00  0.00           C  
ATOM   2342  C   LEU A 148     -12.032 -18.840  11.727  1.00  0.00           C  
ATOM   2343  O   LEU A 148     -12.119 -19.365  10.616  1.00  0.00           O  
ATOM   2344  CB  LEU A 148      -9.873 -18.901  12.987  1.00  0.00           C  
ATOM   2345  CG  LEU A 148      -9.407 -20.219  12.356  1.00  0.00           C  
ATOM   2346  CD1 LEU A 148      -8.665 -19.928  11.059  1.00  0.00           C  
ATOM   2347  CD2 LEU A 148      -8.517 -20.965  13.339  1.00  0.00           C  
ATOM   2348  H   LEU A 148     -10.784 -16.665  13.758  1.00  0.00           H  
ATOM   2349  HA  LEU A 148     -10.357 -17.770  11.156  1.00  0.00           H  
ATOM   2350 1HB  LEU A 148      -8.986 -18.321  13.235  1.00  0.00           H  
ATOM   2351 2HB  LEU A 148     -10.395 -19.142  13.912  1.00  0.00           H  
ATOM   2352  HG  LEU A 148     -10.274 -20.833  12.113  1.00  0.00           H  
ATOM   2353 1HD1 LEU A 148      -8.334 -20.865  10.610  1.00  0.00           H  
ATOM   2354 2HD1 LEU A 148      -9.330 -19.411  10.367  1.00  0.00           H  
ATOM   2355 3HD1 LEU A 148      -7.799 -19.300  11.268  1.00  0.00           H  
ATOM   2356 1HD2 LEU A 148      -8.186 -21.903  12.891  1.00  0.00           H  
ATOM   2357 2HD2 LEU A 148      -7.648 -20.353  13.581  1.00  0.00           H  
ATOM   2358 3HD2 LEU A 148      -9.078 -21.176  14.250  1.00  0.00           H  
ATOM   2359  N   ILE A 149     -13.011 -18.898  12.618  1.00  0.00           N  
ATOM   2360  CA  ILE A 149     -14.248 -19.593  12.299  1.00  0.00           C  
ATOM   2361  C   ILE A 149     -14.963 -19.010  11.059  1.00  0.00           C  
ATOM   2362  O   ILE A 149     -15.471 -19.758  10.207  1.00  0.00           O  
ATOM   2363  CB  ILE A 149     -15.202 -19.552  13.507  1.00  0.00           C  
ATOM   2364  CG1 ILE A 149     -14.648 -20.402  14.654  1.00  0.00           C  
ATOM   2365  CG2 ILE A 149     -16.589 -20.032  13.106  1.00  0.00           C  
ATOM   2366  CD1 ILE A 149     -15.362 -20.192  15.970  1.00  0.00           C  
ATOM   2367  H   ILE A 149     -12.910 -18.464  13.525  1.00  0.00           H  
ATOM   2368  HA  ILE A 149     -14.009 -20.621  12.033  1.00  0.00           H  
ATOM   2369  HB  ILE A 149     -15.275 -18.531  13.879  1.00  0.00           H  
ATOM   2370 1HG1 ILE A 149     -14.719 -21.457  14.392  1.00  0.00           H  
ATOM   2371 2HG1 ILE A 149     -13.592 -20.172  14.800  1.00  0.00           H  
ATOM   2372 1HG2 ILE A 149     -17.250 -19.998  13.972  1.00  0.00           H  
ATOM   2373 2HG2 ILE A 149     -16.984 -19.388  12.322  1.00  0.00           H  
ATOM   2374 3HG2 ILE A 149     -16.527 -21.056  12.737  1.00  0.00           H  
ATOM   2375 1HD1 ILE A 149     -14.913 -20.827  16.733  1.00  0.00           H  
ATOM   2376 2HD1 ILE A 149     -15.273 -19.147  16.269  1.00  0.00           H  
ATOM   2377 3HD1 ILE A 149     -16.414 -20.449  15.857  1.00  0.00           H  
ATOM   2378  N   LEU A 150     -15.028 -17.627  10.998  1.00  0.00           N  
ATOM   2379  CA  LEU A 150     -15.665 -16.983   9.840  1.00  0.00           C  
ATOM   2380  C   LEU A 150     -14.921 -17.291   8.541  1.00  0.00           C  
ATOM   2381  O   LEU A 150     -15.549 -17.555   7.513  1.00  0.00           O  
ATOM   2382  CB  LEU A 150     -15.726 -15.464  10.045  1.00  0.00           C  
ATOM   2383  CG  LEU A 150     -16.580 -14.988  11.227  1.00  0.00           C  
ATOM   2384  CD1 LEU A 150     -16.392 -13.488  11.418  1.00  0.00           C  
ATOM   2385  CD2 LEU A 150     -18.041 -15.326  10.968  1.00  0.00           C  
ATOM   2386  H   LEU A 150     -14.676 -17.051  11.748  1.00  0.00           H  
ATOM   2387  HA  LEU A 150     -16.657 -17.414   9.705  1.00  0.00           H  
ATOM   2388 1HB  LEU A 150     -14.714 -15.093  10.197  1.00  0.00           H  
ATOM   2389 2HB  LEU A 150     -16.126 -15.006   9.141  1.00  0.00           H  
ATOM   2390  HG  LEU A 150     -16.249 -15.484  12.139  1.00  0.00           H  
ATOM   2391 1HD1 LEU A 150     -16.998 -13.150  12.258  1.00  0.00           H  
ATOM   2392 2HD1 LEU A 150     -15.341 -13.277  11.622  1.00  0.00           H  
ATOM   2393 3HD1 LEU A 150     -16.700 -12.965  10.514  1.00  0.00           H  
ATOM   2394 1HD2 LEU A 150     -18.648 -14.988  11.808  1.00  0.00           H  
ATOM   2395 2HD2 LEU A 150     -18.372 -14.828  10.056  1.00  0.00           H  
ATOM   2396 3HD2 LEU A 150     -18.150 -16.404  10.852  1.00  0.00           H  
ATOM   2397  N   LEU A 151     -13.588 -17.287   8.590  1.00  0.00           N  
ATOM   2398  CA  LEU A 151     -12.758 -17.628   7.416  1.00  0.00           C  
ATOM   2399  C   LEU A 151     -12.905 -19.072   6.947  1.00  0.00           C  
ATOM   2400  O   LEU A 151     -12.926 -19.361   5.742  1.00  0.00           O  
ATOM   2401  CB  LEU A 151     -11.281 -17.361   7.732  1.00  0.00           C  
ATOM   2402  CG  LEU A 151     -10.890 -15.886   7.885  1.00  0.00           C  
ATOM   2403  CD1 LEU A 151      -9.514 -15.790   8.529  1.00  0.00           C  
ATOM   2404  CD2 LEU A 151     -10.904 -15.213   6.521  1.00  0.00           C  
ATOM   2405  H   LEU A 151     -13.133 -17.046   9.460  1.00  0.00           H  
ATOM   2406  HA  LEU A 151     -13.030 -16.961   6.597  1.00  0.00           H  
ATOM   2407 1HB  LEU A 151     -11.028 -17.869   8.661  1.00  0.00           H  
ATOM   2408 2HB  LEU A 151     -10.673 -17.785   6.933  1.00  0.00           H  
ATOM   2409  HG  LEU A 151     -11.602 -15.387   8.544  1.00  0.00           H  
ATOM   2410 1HD1 LEU A 151      -9.236 -14.741   8.638  1.00  0.00           H  
ATOM   2411 2HD1 LEU A 151      -9.537 -16.262   9.512  1.00  0.00           H  
ATOM   2412 3HD1 LEU A 151      -8.782 -16.295   7.900  1.00  0.00           H  
ATOM   2413 1HD2 LEU A 151     -10.626 -14.164   6.630  1.00  0.00           H  
ATOM   2414 2HD2 LEU A 151     -10.191 -15.710   5.863  1.00  0.00           H  
ATOM   2415 3HD2 LEU A 151     -11.904 -15.281   6.092  1.00  0.00           H  
ATOM   2416  N   VAL A 152     -12.917 -20.113   7.928  1.00  0.00           N  
ATOM   2417  CA  VAL A 152     -13.143 -21.516   7.605  1.00  0.00           C  
ATOM   2418  C   VAL A 152     -14.484 -21.710   6.914  1.00  0.00           C  
ATOM   2419  O   VAL A 152     -14.592 -22.453   5.931  1.00  0.00           O  
ATOM   2420  CB  VAL A 152     -13.099 -22.374   8.883  1.00  0.00           C  
ATOM   2421  CG1 VAL A 152     -13.530 -23.801   8.582  1.00  0.00           C  
ATOM   2422  CG2 VAL A 152     -11.698 -22.348   9.476  1.00  0.00           C  
ATOM   2423  H   VAL A 152     -12.804 -19.843   8.895  1.00  0.00           H  
ATOM   2424  HA  VAL A 152     -12.373 -21.838   6.905  1.00  0.00           H  
ATOM   2425  HB  VAL A 152     -13.808 -21.969   9.606  1.00  0.00           H  
ATOM   2426 1HG1 VAL A 152     -13.494 -24.393   9.497  1.00  0.00           H  
ATOM   2427 2HG1 VAL A 152     -14.548 -23.799   8.193  1.00  0.00           H  
ATOM   2428 3HG1 VAL A 152     -12.859 -24.236   7.842  1.00  0.00           H  
ATOM   2429 1HG2 VAL A 152     -11.674 -22.956  10.380  1.00  0.00           H  
ATOM   2430 2HG2 VAL A 152     -10.988 -22.747   8.751  1.00  0.00           H  
ATOM   2431 3HG2 VAL A 152     -11.426 -21.321   9.722  1.00  0.00           H  
ATOM   2432  N   ALA A 153     -15.654 -21.036   7.394  1.00  0.00           N  
ATOM   2433  CA  ALA A 153     -16.942 -21.150   6.715  1.00  0.00           C  
ATOM   2434  C   ALA A 153     -16.848 -20.653   5.273  1.00  0.00           C  
ATOM   2435  O   ALA A 153     -17.383 -21.276   4.352  1.00  0.00           O  
ATOM   2436  CB  ALA A 153     -18.007 -20.355   7.481  1.00  0.00           C  
ATOM   2437  H   ALA A 153     -15.582 -20.470   8.228  1.00  0.00           H  
ATOM   2438  HA  ALA A 153     -17.226 -22.204   6.702  1.00  0.00           H  
ATOM   2439 1HB  ALA A 153     -18.964 -20.443   6.972  1.00  0.00           H  
ATOM   2440 2HB  ALA A 153     -18.096 -20.747   8.495  1.00  0.00           H  
ATOM   2441 3HB  ALA A 153     -17.714 -19.306   7.525  1.00  0.00           H  
ATOM   2442  N   ALA A 154     -16.158 -19.528   5.086  1.00  0.00           N  
ATOM   2443  CA  ALA A 154     -15.993 -18.926   3.760  1.00  0.00           C  
ATOM   2444  C   ALA A 154     -15.179 -19.854   2.880  1.00  0.00           C  
ATOM   2445  O   ALA A 154     -15.416 -19.953   1.670  1.00  0.00           O  
ATOM   2446  CB  ALA A 154     -15.308 -17.553   3.867  1.00  0.00           C  
ATOM   2447  H   ALA A 154     -15.738 -19.075   5.886  1.00  0.00           H  
ATOM   2448  HA  ALA A 154     -16.983 -18.789   3.324  1.00  0.00           H  
ATOM   2449 1HB  ALA A 154     -15.194 -17.124   2.871  1.00  0.00           H  
ATOM   2450 2HB  ALA A 154     -15.916 -16.888   4.481  1.00  0.00           H  
ATOM   2451 3HB  ALA A 154     -14.326 -17.672   4.324  1.00  0.00           H  
ATOM   2452  N   TRP A 155     -14.044 -20.564   3.396  1.00  0.00           N  
ATOM   2453  CA  TRP A 155     -13.146 -21.449   2.684  1.00  0.00           C  
ATOM   2454  C   TRP A 155     -13.840 -22.753   2.340  1.00  0.00           C  
ATOM   2455  O   TRP A 155     -13.676 -23.298   1.254  1.00  0.00           O  
ATOM   2456  CB  TRP A 155     -11.897 -21.731   3.521  1.00  0.00           C  
ATOM   2457  CG  TRP A 155     -10.976 -20.554   3.637  1.00  0.00           C  
ATOM   2458  CD1 TRP A 155     -10.813 -19.554   2.726  1.00  0.00           C  
ATOM   2459  CD2 TRP A 155     -10.083 -20.247   4.735  1.00  0.00           C  
ATOM   2460  NE1 TRP A 155      -9.883 -18.650   3.177  1.00  0.00           N  
ATOM   2461  CE2 TRP A 155      -9.427 -19.058   4.406  1.00  0.00           C  
ATOM   2462  CE3 TRP A 155      -9.793 -20.876   5.952  1.00  0.00           C  
ATOM   2463  CZ2 TRP A 155      -8.492 -18.478   5.248  1.00  0.00           C  
ATOM   2464  CZ3 TRP A 155      -8.856 -20.294   6.797  1.00  0.00           C  
ATOM   2465  CH2 TRP A 155      -8.223 -19.126   6.454  1.00  0.00           C  
ATOM   2466  H   TRP A 155     -13.828 -20.310   4.350  1.00  0.00           H  
ATOM   2467  HA  TRP A 155     -12.832 -20.957   1.764  1.00  0.00           H  
ATOM   2468 1HB  TRP A 155     -12.193 -22.035   4.525  1.00  0.00           H  
ATOM   2469 2HB  TRP A 155     -11.342 -22.558   3.079  1.00  0.00           H  
ATOM   2470  HD1 TRP A 155     -11.343 -19.482   1.778  1.00  0.00           H  
ATOM   2471  HE1 TRP A 155      -9.582 -17.821   2.686  1.00  0.00           H  
ATOM   2472  HE3 TRP A 155     -10.294 -21.802   6.230  1.00  0.00           H  
ATOM   2473  HZ2 TRP A 155      -7.978 -17.551   4.994  1.00  0.00           H  
ATOM   2474  HZ3 TRP A 155      -8.635 -20.791   7.743  1.00  0.00           H  
ATOM   2475  HH2 TRP A 155      -7.493 -18.697   7.142  1.00  0.00           H  
ATOM   2476  N   LEU A 156     -14.647 -23.237   3.264  1.00  0.00           N  
ATOM   2477  CA  LEU A 156     -15.409 -24.443   3.019  1.00  0.00           C  
ATOM   2478  C   LEU A 156     -16.556 -24.206   2.032  1.00  0.00           C  
ATOM   2479  O   LEU A 156     -16.922 -25.099   1.266  1.00  0.00           O  
ATOM   2480  CB  LEU A 156     -15.965 -24.980   4.344  1.00  0.00           C  
ATOM   2481  CG  LEU A 156     -14.925 -25.517   5.334  1.00  0.00           C  
ATOM   2482  CD1 LEU A 156     -15.597 -25.819   6.665  1.00  0.00           C  
ATOM   2483  CD2 LEU A 156     -14.270 -26.764   4.757  1.00  0.00           C  
ATOM   2484  H   LEU A 156     -14.739 -22.767   4.155  1.00  0.00           H  
ATOM   2485  HA  LEU A 156     -14.757 -25.171   2.534  1.00  0.00           H  
ATOM   2486 1HB  LEU A 156     -16.513 -24.182   4.840  1.00  0.00           H  
ATOM   2487 2HB  LEU A 156     -16.663 -25.789   4.125  1.00  0.00           H  
ATOM   2488  HG  LEU A 156     -14.163 -24.757   5.510  1.00  0.00           H  
ATOM   2489 1HD1 LEU A 156     -14.857 -26.200   7.369  1.00  0.00           H  
ATOM   2490 2HD1 LEU A 156     -16.041 -24.907   7.065  1.00  0.00           H  
ATOM   2491 3HD1 LEU A 156     -16.376 -26.567   6.519  1.00  0.00           H  
ATOM   2492 1HD2 LEU A 156     -13.529 -27.145   5.461  1.00  0.00           H  
ATOM   2493 2HD2 LEU A 156     -15.030 -27.526   4.582  1.00  0.00           H  
ATOM   2494 3HD2 LEU A 156     -13.781 -26.515   3.815  1.00  0.00           H  
ATOM   2495  N   GLY A 157     -17.243 -22.939   2.025  1.00  0.00           N  
ATOM   2496  CA  GLY A 157     -18.377 -22.597   1.183  1.00  0.00           C  
ATOM   2497  C   GLY A 157     -19.660 -23.045   1.862  1.00  0.00           C  
ATOM   2498  O   GLY A 157     -20.617 -23.513   1.220  1.00  0.00           O  
ATOM   2499  H   GLY A 157     -16.874 -22.246   2.661  1.00  0.00           H  
ATOM   2500 1HA  GLY A 157     -18.389 -21.522   1.011  1.00  0.00           H  
ATOM   2501 2HA  GLY A 157     -18.267 -23.077   0.211  1.00  0.00           H  
ATOM   2502  N   THR A 158     -19.663 -22.932   3.188  1.00  0.00           N  
ATOM   2503  CA  THR A 158     -20.810 -23.341   3.985  1.00  0.00           C  
ATOM   2504  C   THR A 158     -21.140 -22.221   4.966  1.00  0.00           C  
ATOM   2505  O   THR A 158     -20.673 -21.089   4.797  1.00  0.00           O  
ATOM   2506  CB  THR A 158     -20.541 -24.656   4.739  1.00  0.00           C  
ATOM   2507  OG1 THR A 158     -21.754 -25.117   5.349  1.00  0.00           O  
ATOM   2508  CG2 THR A 158     -19.486 -24.447   5.815  1.00  0.00           C  
ATOM   2509  H   THR A 158     -18.853 -22.553   3.653  1.00  0.00           H  
ATOM   2510  HA  THR A 158     -21.663 -23.474   3.318  1.00  0.00           H  
ATOM   2511  HB  THR A 158     -20.192 -25.414   4.038  1.00  0.00           H  
ATOM   2512  HG1 THR A 158     -22.314 -25.519   4.681  1.00  0.00           H  
ATOM   2513 1HG2 THR A 158     -19.308 -25.387   6.338  1.00  0.00           H  
ATOM   2514 2HG2 THR A 158     -18.559 -24.109   5.353  1.00  0.00           H  
ATOM   2515 3HG2 THR A 158     -19.833 -23.697   6.524  1.00  0.00           H  
ATOM   2516  N   THR A 159     -21.959 -22.519   5.974  1.00  0.00           N  
ATOM   2517  CA  THR A 159     -22.412 -21.492   6.918  1.00  0.00           C  
ATOM   2518  C   THR A 159     -21.459 -21.362   8.113  1.00  0.00           C  
ATOM   2519  O   THR A 159     -20.608 -22.222   8.321  1.00  0.00           O  
ATOM   2520  CB  THR A 159     -23.833 -21.798   7.425  1.00  0.00           C  
ATOM   2521  OG1 THR A 159     -23.816 -23.001   8.206  1.00  0.00           O  
ATOM   2522  CG2 THR A 159     -24.791 -21.971   6.257  1.00  0.00           C  
ATOM   2523  H   THR A 159     -22.276 -23.472   6.093  1.00  0.00           H  
ATOM   2524  HA  THR A 159     -22.472 -20.539   6.391  1.00  0.00           H  
ATOM   2525  HB  THR A 159     -24.180 -20.978   8.054  1.00  0.00           H  
ATOM   2526  HG1 THR A 159     -24.644 -23.081   8.687  1.00  0.00           H  
ATOM   2527 1HG2 THR A 159     -25.791 -22.187   6.634  1.00  0.00           H  
ATOM   2528 2HG2 THR A 159     -24.815 -21.055   5.667  1.00  0.00           H  
ATOM   2529 3HG2 THR A 159     -24.455 -22.797   5.630  1.00  0.00           H  
ATOM   2530  N   VAL A 160     -21.603 -20.304   8.907  1.00  0.00           N  
ATOM   2531  CA  VAL A 160     -20.749 -20.166  10.081  1.00  0.00           C  
ATOM   2532  C   VAL A 160     -21.045 -21.275  11.082  1.00  0.00           C  
ATOM   2533  O   VAL A 160     -20.132 -21.831  11.662  1.00  0.00           O  
ATOM   2534  CB  VAL A 160     -20.967 -18.796  10.751  1.00  0.00           C  
ATOM   2535  CG1 VAL A 160     -20.221 -18.725  12.075  1.00  0.00           C  
ATOM   2536  CG2 VAL A 160     -20.512 -17.685   9.816  1.00  0.00           C  
ATOM   2537  H   VAL A 160     -22.293 -19.592   8.714  1.00  0.00           H  
ATOM   2538  HA  VAL A 160     -19.711 -20.281   9.766  1.00  0.00           H  
ATOM   2539  HB  VAL A 160     -22.027 -18.674  10.972  1.00  0.00           H  
ATOM   2540 1HG1 VAL A 160     -20.386 -17.750  12.534  1.00  0.00           H  
ATOM   2541 2HG1 VAL A 160     -20.588 -19.506  12.741  1.00  0.00           H  
ATOM   2542 3HG1 VAL A 160     -19.155 -18.867  11.900  1.00  0.00           H  
ATOM   2543 1HG2 VAL A 160     -20.669 -16.719  10.295  1.00  0.00           H  
ATOM   2544 2HG2 VAL A 160     -19.453 -17.810   9.590  1.00  0.00           H  
ATOM   2545 3HG2 VAL A 160     -21.088 -17.729   8.891  1.00  0.00           H  
ATOM   2546  N   GLU A 161     -22.314 -21.628  11.259  1.00  0.00           N  
ATOM   2547  CA  GLU A 161     -22.663 -22.669  12.229  1.00  0.00           C  
ATOM   2548  C   GLU A 161     -22.037 -24.004  11.867  1.00  0.00           C  
ATOM   2549  O   GLU A 161     -21.603 -24.750  12.730  1.00  0.00           O  
ATOM   2550  CB  GLU A 161     -24.182 -22.824  12.324  1.00  0.00           C  
ATOM   2551  CG  GLU A 161     -24.906 -21.602  12.872  1.00  0.00           C  
ATOM   2552  CD  GLU A 161     -25.091 -20.522  11.843  1.00  0.00           C  
ATOM   2553  OE1 GLU A 161     -24.711 -20.730  10.716  1.00  0.00           O  
ATOM   2554  OE2 GLU A 161     -25.615 -19.487  12.184  1.00  0.00           O  
ATOM   2555  H   GLU A 161     -23.050 -21.185  10.726  1.00  0.00           H  
ATOM   2556  HA  GLU A 161     -22.278 -22.374  13.206  1.00  0.00           H  
ATOM   2557 1HB  GLU A 161     -24.588 -23.039  11.336  1.00  0.00           H  
ATOM   2558 2HB  GLU A 161     -24.422 -23.672  12.967  1.00  0.00           H  
ATOM   2559 1HG  GLU A 161     -25.884 -21.908  13.242  1.00  0.00           H  
ATOM   2560 2HG  GLU A 161     -24.339 -21.203  13.712  1.00  0.00           H  
ATOM   2561  N   GLU A 162     -21.998 -24.303  10.580  1.00  0.00           N  
ATOM   2562  CA  GLU A 162     -21.436 -25.563  10.109  1.00  0.00           C  
ATOM   2563  C   GLU A 162     -19.928 -25.647  10.353  1.00  0.00           C  
ATOM   2564  O   GLU A 162     -19.400 -26.704  10.721  1.00  0.00           O  
ATOM   2565  CB  GLU A 162     -21.751 -25.760   8.622  1.00  0.00           C  
ATOM   2566  CG  GLU A 162     -21.250 -27.065   8.039  1.00  0.00           C  
ATOM   2567  CD  GLU A 162     -21.904 -28.291   8.665  1.00  0.00           C  
ATOM   2568  OE1 GLU A 162     -22.957 -28.153   9.332  1.00  0.00           O  
ATOM   2569  OE2 GLU A 162     -21.354 -29.397   8.485  1.00  0.00           O  
ATOM   2570  H   GLU A 162     -22.361 -23.645   9.905  1.00  0.00           H  
ATOM   2571  HA  GLU A 162     -21.891 -26.377  10.673  1.00  0.00           H  
ATOM   2572 1HB  GLU A 162     -22.831 -25.719   8.473  1.00  0.00           H  
ATOM   2573 2HB  GLU A 162     -21.310 -24.946   8.047  1.00  0.00           H  
ATOM   2574 1HG  GLU A 162     -21.449 -27.071   6.967  1.00  0.00           H  
ATOM   2575 2HG  GLU A 162     -20.172 -27.125   8.181  1.00  0.00           H  
ATOM   2576  N   ALA A 163     -19.237 -24.530  10.134  1.00  0.00           N  
ATOM   2577  CA  ALA A 163     -17.816 -24.442  10.422  1.00  0.00           C  
ATOM   2578  C   ALA A 163     -17.549 -24.715  11.913  1.00  0.00           C  
ATOM   2579  O   ALA A 163     -16.570 -25.371  12.260  1.00  0.00           O  
ATOM   2580  CB  ALA A 163     -17.277 -23.068  10.011  1.00  0.00           C  
ATOM   2581  H   ALA A 163     -19.716 -23.720   9.759  1.00  0.00           H  
ATOM   2582  HA  ALA A 163     -17.306 -25.209   9.840  1.00  0.00           H  
ATOM   2583 1HB  ALA A 163     -16.211 -23.016  10.231  1.00  0.00           H  
ATOM   2584 2HB  ALA A 163     -17.435 -22.919   8.944  1.00  0.00           H  
ATOM   2585 3HB  ALA A 163     -17.801 -22.292  10.567  1.00  0.00           H  
ATOM   2586  N   VAL A 164     -18.430 -24.219  12.783  1.00  0.00           N  
ATOM   2587  CA  VAL A 164     -18.328 -24.468  14.221  1.00  0.00           C  
ATOM   2588  C   VAL A 164     -18.634 -25.929  14.545  1.00  0.00           C  
ATOM   2589  O   VAL A 164     -17.930 -26.562  15.336  1.00  0.00           O  
ATOM   2590  CB  VAL A 164     -19.300 -23.558  14.994  1.00  0.00           C  
ATOM   2591  CG1 VAL A 164     -19.320 -23.930  16.469  1.00  0.00           C  
ATOM   2592  CG2 VAL A 164     -18.902 -22.101  14.811  1.00  0.00           C  
ATOM   2593  H   VAL A 164     -19.189 -23.652  12.435  1.00  0.00           H  
ATOM   2594  HA  VAL A 164     -17.305 -24.260  14.537  1.00  0.00           H  
ATOM   2595  HB  VAL A 164     -20.309 -23.711  14.610  1.00  0.00           H  
ATOM   2596 1HG1 VAL A 164     -20.013 -23.277  17.000  1.00  0.00           H  
ATOM   2597 2HG1 VAL A 164     -19.642 -24.965  16.578  1.00  0.00           H  
ATOM   2598 3HG1 VAL A 164     -18.320 -23.814  16.887  1.00  0.00           H  
ATOM   2599 1HG2 VAL A 164     -19.595 -21.463  15.359  1.00  0.00           H  
ATOM   2600 2HG2 VAL A 164     -17.891 -21.950  15.189  1.00  0.00           H  
ATOM   2601 3HG2 VAL A 164     -18.935 -21.845  13.751  1.00  0.00           H  
ATOM   2602  N   TYR A 165     -19.742 -26.492  13.948  1.00  0.00           N  
ATOM   2603  CA  TYR A 165     -20.078 -27.878  14.254  1.00  0.00           C  
ATOM   2604  C   TYR A 165     -18.986 -28.868  13.817  1.00  0.00           C  
ATOM   2605  O   TYR A 165     -18.694 -29.837  14.520  1.00  0.00           O  
ATOM   2606  CB  TYR A 165     -21.411 -28.244  13.598  1.00  0.00           C  
ATOM   2607  CG  TYR A 165     -22.617 -27.664  14.303  1.00  0.00           C  
ATOM   2608  CD1 TYR A 165     -23.518 -26.876  13.601  1.00  0.00           C  
ATOM   2609  CD2 TYR A 165     -22.823 -27.919  15.651  1.00  0.00           C  
ATOM   2610  CE1 TYR A 165     -24.620 -26.346  14.245  1.00  0.00           C  
ATOM   2611  CE2 TYR A 165     -23.924 -27.389  16.294  1.00  0.00           C  
ATOM   2612  CZ  TYR A 165     -24.820 -26.605  15.596  1.00  0.00           C  
ATOM   2613  OH  TYR A 165     -25.917 -26.078  16.237  1.00  0.00           O  
ATOM   2614  H   TYR A 165     -20.324 -25.974  13.306  1.00  0.00           H  
ATOM   2615  HA  TYR A 165     -20.181 -27.979  15.334  1.00  0.00           H  
ATOM   2616 1HB  TYR A 165     -21.418 -27.892  12.566  1.00  0.00           H  
ATOM   2617 2HB  TYR A 165     -21.520 -29.328  13.575  1.00  0.00           H  
ATOM   2618  HD1 TYR A 165     -23.357 -26.676  12.542  1.00  0.00           H  
ATOM   2619  HD2 TYR A 165     -22.114 -28.537  16.202  1.00  0.00           H  
ATOM   2620  HE1 TYR A 165     -25.328 -25.727  13.693  1.00  0.00           H  
ATOM   2621  HE2 TYR A 165     -24.085 -27.589  17.354  1.00  0.00           H  
ATOM   2622  HH  TYR A 165     -25.910 -26.348  17.158  1.00  0.00           H  
ATOM   2623  N   ARG A 166     -18.360 -28.601  12.593  1.00  0.00           N  
ATOM   2624  CA  ARG A 166     -17.270 -29.432  12.098  1.00  0.00           C  
ATOM   2625  C   ARG A 166     -16.040 -29.327  12.962  1.00  0.00           C  
ATOM   2626  O   ARG A 166     -15.334 -30.315  13.174  1.00  0.00           O  
ATOM   2627  CB  ARG A 166     -16.906 -29.043  10.672  1.00  0.00           C  
ATOM   2628  CG  ARG A 166     -17.937 -29.430   9.622  1.00  0.00           C  
ATOM   2629  CD  ARG A 166     -17.493 -29.055   8.255  1.00  0.00           C  
ATOM   2630  NE  ARG A 166     -18.515 -29.335   7.258  1.00  0.00           N  
ATOM   2631  CZ  ARG A 166     -18.292 -29.395   5.931  1.00  0.00           C  
ATOM   2632  NH1 ARG A 166     -17.082 -29.192   5.457  1.00  0.00           N  
ATOM   2633  NH2 ARG A 166     -19.289 -29.657   5.105  1.00  0.00           N  
ATOM   2634  H   ARG A 166     -18.683 -27.826  12.031  1.00  0.00           H  
ATOM   2635  HA  ARG A 166     -17.601 -30.472  12.092  1.00  0.00           H  
ATOM   2636 1HB  ARG A 166     -16.766 -27.965  10.614  1.00  0.00           H  
ATOM   2637 2HB  ARG A 166     -15.962 -29.513  10.397  1.00  0.00           H  
ATOM   2638 1HG  ARG A 166     -18.095 -30.509   9.647  1.00  0.00           H  
ATOM   2639 2HG  ARG A 166     -18.878 -28.920   9.830  1.00  0.00           H  
ATOM   2640 1HD  ARG A 166     -17.272 -27.989   8.225  1.00  0.00           H  
ATOM   2641 2HD  ARG A 166     -16.599 -29.619   7.994  1.00  0.00           H  
ATOM   2642  HE  ARG A 166     -19.458 -29.496   7.585  1.00  0.00           H  
ATOM   2643 1HH1 ARG A 166     -16.319 -28.992   6.089  1.00  0.00           H  
ATOM   2644 2HH1 ARG A 166     -16.915 -29.238   4.463  1.00  0.00           H  
ATOM   2645 1HH2 ARG A 166     -20.219 -29.813   5.468  1.00  0.00           H  
ATOM   2646 2HH2 ARG A 166     -19.121 -29.702   4.110  1.00  0.00           H  
ATOM   2647  N   ALA A 167     -15.740 -28.037  13.457  1.00  0.00           N  
ATOM   2648  CA  ALA A 167     -14.589 -27.913  14.332  1.00  0.00           C  
ATOM   2649  C   ALA A 167     -14.812 -28.762  15.586  1.00  0.00           C  
ATOM   2650  O   ALA A 167     -13.873 -29.395  16.079  1.00  0.00           O  
ATOM   2651  CB  ALA A 167     -14.347 -26.451  14.689  1.00  0.00           C  
ATOM   2652  H   ALA A 167     -16.261 -27.210  13.207  1.00  0.00           H  
ATOM   2653  HA  ALA A 167     -13.717 -28.296  13.803  1.00  0.00           H  
ATOM   2654 1HB  ALA A 167     -13.480 -26.375  15.345  1.00  0.00           H  
ATOM   2655 2HB  ALA A 167     -14.163 -25.882  13.778  1.00  0.00           H  
ATOM   2656 3HB  ALA A 167     -15.224 -26.051  15.197  1.00  0.00           H  
ATOM   2657  N   LEU A 168     -16.055 -28.774  16.083  1.00  0.00           N  
ATOM   2658  CA  LEU A 168     -16.429 -29.551  17.278  1.00  0.00           C  
ATOM   2659  C   LEU A 168     -16.343 -31.065  17.057  1.00  0.00           C  
ATOM   2660  O   LEU A 168     -15.884 -31.793  17.939  1.00  0.00           O  
ATOM   2661  CB  LEU A 168     -17.854 -29.184  17.712  1.00  0.00           C  
ATOM   2662  CG  LEU A 168     -18.359 -29.873  18.986  1.00  0.00           C  
ATOM   2663  CD1 LEU A 168     -17.459 -29.500  20.157  1.00  0.00           C  
ATOM   2664  CD2 LEU A 168     -19.799 -29.459  19.251  1.00  0.00           C  
ATOM   2665  H   LEU A 168     -16.762 -28.224  15.613  1.00  0.00           H  
ATOM   2666  HA  LEU A 168     -15.720 -29.322  18.074  1.00  0.00           H  
ATOM   2667 1HB  LEU A 168     -17.901 -28.109  17.876  1.00  0.00           H  
ATOM   2668 2HB  LEU A 168     -18.539 -29.438  16.904  1.00  0.00           H  
ATOM   2669  HG  LEU A 168     -18.310 -30.955  18.859  1.00  0.00           H  
ATOM   2670 1HD1 LEU A 168     -17.817 -29.990  21.062  1.00  0.00           H  
ATOM   2671 2HD1 LEU A 168     -16.439 -29.825  19.949  1.00  0.00           H  
ATOM   2672 3HD1 LEU A 168     -17.474 -28.420  20.298  1.00  0.00           H  
ATOM   2673 1HD2 LEU A 168     -20.158 -29.949  20.156  1.00  0.00           H  
ATOM   2674 2HD2 LEU A 168     -19.849 -28.377  19.379  1.00  0.00           H  
ATOM   2675 3HD2 LEU A 168     -20.423 -29.753  18.407  1.00  0.00           H  
ATOM   2676  N   LYS A 169     -16.774 -31.547  15.889  1.00  0.00           N  
ATOM   2677  CA  LYS A 169     -16.648 -32.977  15.575  1.00  0.00           C  
ATOM   2678  C   LYS A 169     -15.183 -33.426  15.572  1.00  0.00           C  
ATOM   2679  O   LYS A 169     -14.854 -34.507  16.078  1.00  0.00           O  
ATOM   2680  CB  LYS A 169     -17.291 -33.287  14.222  1.00  0.00           C  
ATOM   2681  CG  LYS A 169     -18.813 -33.237  14.223  1.00  0.00           C  
ATOM   2682  CD  LYS A 169     -19.377 -33.533  12.841  1.00  0.00           C  
ATOM   2683  CE  LYS A 169     -20.897 -33.470  12.838  1.00  0.00           C  
ATOM   2684  NZ  LYS A 169     -21.462 -33.736  11.487  1.00  0.00           N  
ATOM   2685  H   LYS A 169     -17.191 -30.928  15.207  1.00  0.00           H  
ATOM   2686  HA  LYS A 169     -17.165 -33.548  16.347  1.00  0.00           H  
ATOM   2687 1HB  LYS A 169     -16.934 -32.575  13.478  1.00  0.00           H  
ATOM   2688 2HB  LYS A 169     -16.989 -34.282  13.895  1.00  0.00           H  
ATOM   2689 1HG  LYS A 169     -19.201 -33.972  14.930  1.00  0.00           H  
ATOM   2690 2HG  LYS A 169     -19.145 -32.248  14.537  1.00  0.00           H  
ATOM   2691 1HD  LYS A 169     -18.989 -32.806  12.127  1.00  0.00           H  
ATOM   2692 2HD  LYS A 169     -19.064 -34.529  12.526  1.00  0.00           H  
ATOM   2693 1HE  LYS A 169     -21.293 -34.206  13.535  1.00  0.00           H  
ATOM   2694 2HE  LYS A 169     -21.221 -32.482  13.164  1.00  0.00           H  
ATOM   2695 1HZ  LYS A 169     -22.470 -33.684  11.526  1.00  0.00           H  
ATOM   2696 2HZ  LYS A 169     -21.115 -33.046  10.834  1.00  0.00           H  
ATOM   2697 3HZ  LYS A 169     -21.184 -34.657  11.181  1.00  0.00           H  
ATOM   2698  N   LEU A 170     -14.310 -32.598  14.997  1.00  0.00           N  
ATOM   2699  CA  LEU A 170     -12.880 -32.881  15.011  1.00  0.00           C  
ATOM   2700  C   LEU A 170     -12.303 -32.815  16.415  1.00  0.00           C  
ATOM   2701  O   LEU A 170     -11.460 -33.627  16.771  1.00  0.00           O  
ATOM   2702  CB  LEU A 170     -12.138 -31.889  14.106  1.00  0.00           C  
ATOM   2703  CG  LEU A 170     -12.354 -32.074  12.599  1.00  0.00           C  
ATOM   2704  CD1 LEU A 170     -11.835 -30.850  11.857  1.00  0.00           C  
ATOM   2705  CD2 LEU A 170     -11.644 -33.336  12.134  1.00  0.00           C  
ATOM   2706  H   LEU A 170     -14.640 -31.758  14.543  1.00  0.00           H  
ATOM   2707  HA  LEU A 170     -12.725 -33.904  14.668  1.00  0.00           H  
ATOM   2708 1HB  LEU A 170     -12.455 -30.879  14.364  1.00  0.00           H  
ATOM   2709 2HB  LEU A 170     -11.069 -31.973  14.301  1.00  0.00           H  
ATOM   2710  HG  LEU A 170     -13.422 -32.161  12.392  1.00  0.00           H  
ATOM   2711 1HD1 LEU A 170     -11.988 -30.981  10.786  1.00  0.00           H  
ATOM   2712 2HD1 LEU A 170     -12.374 -29.964  12.194  1.00  0.00           H  
ATOM   2713 3HD1 LEU A 170     -10.772 -30.726  12.058  1.00  0.00           H  
ATOM   2714 1HD2 LEU A 170     -11.798 -33.468  11.063  1.00  0.00           H  
ATOM   2715 2HD2 LEU A 170     -10.577 -33.250  12.340  1.00  0.00           H  
ATOM   2716 3HD2 LEU A 170     -12.048 -34.197  12.668  1.00  0.00           H  
ATOM   2717  N   LYS A 171     -12.743 -31.837  17.203  1.00  0.00           N  
ATOM   2718  CA  LYS A 171     -12.301 -31.732  18.589  1.00  0.00           C  
ATOM   2719  C   LYS A 171     -12.469 -33.072  19.267  1.00  0.00           C  
ATOM   2720  O   LYS A 171     -11.530 -33.646  19.812  1.00  0.00           O  
ATOM   2721  CB  LYS A 171     -13.081 -30.652  19.340  1.00  0.00           C  
ATOM   2722  CG  LYS A 171     -12.788 -30.587  20.833  1.00  0.00           C  
ATOM   2723  CD  LYS A 171     -13.608 -29.499  21.510  1.00  0.00           C  
ATOM   2724  CE  LYS A 171     -13.209 -29.332  22.969  1.00  0.00           C  
ATOM   2725  NZ  LYS A 171     -13.603 -30.507  23.793  1.00  0.00           N  
ATOM   2726  H   LYS A 171     -13.392 -31.155  16.840  1.00  0.00           H  
ATOM   2727  HA  LYS A 171     -11.263 -31.395  18.598  1.00  0.00           H  
ATOM   2728 1HB  LYS A 171     -12.855 -29.675  18.912  1.00  0.00           H  
ATOM   2729 2HB  LYS A 171     -14.151 -30.823  19.216  1.00  0.00           H  
ATOM   2730 1HG  LYS A 171     -13.025 -31.548  21.292  1.00  0.00           H  
ATOM   2731 2HG  LYS A 171     -11.730 -30.382  20.987  1.00  0.00           H  
ATOM   2732 1HD  LYS A 171     -13.457 -28.553  20.990  1.00  0.00           H  
ATOM   2733 2HD  LYS A 171     -14.666 -29.757  21.461  1.00  0.00           H  
ATOM   2734 1HE  LYS A 171     -12.130 -29.201  23.038  1.00  0.00           H  
ATOM   2735 2HE  LYS A 171     -13.687 -28.442  23.377  1.00  0.00           H  
ATOM   2736 1HZ  LYS A 171     -13.322 -30.357  24.751  1.00  0.00           H  
ATOM   2737 2HZ  LYS A 171     -14.606 -30.627  23.751  1.00  0.00           H  
ATOM   2738 3HZ  LYS A 171     -13.151 -31.336  23.436  1.00  0.00           H  
ATOM   2739  N   THR A 172     -13.700 -33.561  19.224  1.00  0.00           N  
ATOM   2740  CA  THR A 172     -14.083 -34.752  19.951  1.00  0.00           C  
ATOM   2741  C   THR A 172     -13.341 -35.986  19.429  1.00  0.00           C  
ATOM   2742  O   THR A 172     -12.790 -36.761  20.219  1.00  0.00           O  
ATOM   2743  CB  THR A 172     -15.603 -34.981  19.863  1.00  0.00           C  
ATOM   2744  OG1 THR A 172     -16.290 -33.865  20.445  1.00  0.00           O  
ATOM   2745  CG2 THR A 172     -15.994 -36.253  20.599  1.00  0.00           C  
ATOM   2746  H   THR A 172     -14.390 -33.083  18.661  1.00  0.00           H  
ATOM   2747  HA  THR A 172     -13.789 -34.632  20.994  1.00  0.00           H  
ATOM   2748  HB  THR A 172     -15.898 -35.067  18.818  1.00  0.00           H  
ATOM   2749  HG1 THR A 172     -16.270 -33.124  19.834  1.00  0.00           H  
ATOM   2750 1HG2 THR A 172     -17.072 -36.397  20.527  1.00  0.00           H  
ATOM   2751 2HG2 THR A 172     -15.482 -37.105  20.152  1.00  0.00           H  
ATOM   2752 3HG2 THR A 172     -15.710 -36.168  21.647  1.00  0.00           H  
ATOM   2753  N   LYS A 173     -13.288 -36.152  18.110  1.00  0.00           N  
ATOM   2754  CA  LYS A 173     -12.702 -37.369  17.543  1.00  0.00           C  
ATOM   2755  C   LYS A 173     -11.200 -37.456  17.711  1.00  0.00           C  
ATOM   2756  O   LYS A 173     -10.675 -38.513  18.048  1.00  0.00           O  
ATOM   2757  CB  LYS A 173     -13.051 -37.475  16.058  1.00  0.00           C  
ATOM   2758  CG  LYS A 173     -12.550 -38.745  15.383  1.00  0.00           C  
ATOM   2759  CD  LYS A 173     -13.032 -38.833  13.943  1.00  0.00           C  
ATOM   2760  CE  LYS A 173     -12.568 -40.122  13.281  1.00  0.00           C  
ATOM   2761  NZ  LYS A 173     -13.050 -40.231  11.877  1.00  0.00           N  
ATOM   2762  H   LYS A 173     -13.649 -35.443  17.487  1.00  0.00           H  
ATOM   2763  HA  LYS A 173     -13.110 -38.228  18.076  1.00  0.00           H  
ATOM   2764 1HB  LYS A 173     -14.133 -37.434  15.934  1.00  0.00           H  
ATOM   2765 2HB  LYS A 173     -12.628 -36.624  15.523  1.00  0.00           H  
ATOM   2766 1HG  LYS A 173     -11.460 -38.758  15.394  1.00  0.00           H  
ATOM   2767 2HG  LYS A 173     -12.911 -39.614  15.932  1.00  0.00           H  
ATOM   2768 1HD  LYS A 173     -14.122 -38.795  13.921  1.00  0.00           H  
ATOM   2769 2HD  LYS A 173     -12.645 -37.986  13.377  1.00  0.00           H  
ATOM   2770 1HE  LYS A 173     -11.480 -40.161  13.283  1.00  0.00           H  
ATOM   2771 2HE  LYS A 173     -12.941 -40.976  13.847  1.00  0.00           H  
ATOM   2772 1HZ  LYS A 173     -12.722 -41.098  11.475  1.00  0.00           H  
ATOM   2773 2HZ  LYS A 173     -14.060 -40.216  11.865  1.00  0.00           H  
ATOM   2774 3HZ  LYS A 173     -12.695 -39.455  11.338  1.00  0.00           H  
ATOM   2775  N   LEU A 174     -10.515 -36.342  17.482  1.00  0.00           N  
ATOM   2776  CA  LEU A 174      -9.066 -36.340  17.419  1.00  0.00           C  
ATOM   2777  C   LEU A 174      -8.415 -36.001  18.746  1.00  0.00           C  
ATOM   2778  O   LEU A 174      -7.237 -36.285  18.943  1.00  0.00           O  
ATOM   2779  CB  LEU A 174      -8.597 -35.339  16.355  1.00  0.00           C  
ATOM   2780  CG  LEU A 174      -9.120 -35.585  14.934  1.00  0.00           C  
ATOM   2781  CD1 LEU A 174      -8.643 -34.467  14.017  1.00  0.00           C  
ATOM   2782  CD2 LEU A 174      -8.635 -36.940  14.442  1.00  0.00           C  
ATOM   2783  H   LEU A 174     -11.016 -35.476  17.347  1.00  0.00           H  
ATOM   2784  HA  LEU A 174      -8.730 -37.332  17.121  1.00  0.00           H  
ATOM   2785 1HB  LEU A 174      -8.910 -34.340  16.656  1.00  0.00           H  
ATOM   2786 2HB  LEU A 174      -7.508 -35.359  16.316  1.00  0.00           H  
ATOM   2787  HG  LEU A 174     -10.210 -35.569  14.940  1.00  0.00           H  
ATOM   2788 1HD1 LEU A 174      -9.015 -34.641  13.007  1.00  0.00           H  
ATOM   2789 2HD1 LEU A 174      -9.021 -33.511  14.382  1.00  0.00           H  
ATOM   2790 3HD1 LEU A 174      -7.554 -34.446  14.004  1.00  0.00           H  
ATOM   2791 1HD2 LEU A 174      -9.007 -37.115  13.432  1.00  0.00           H  
ATOM   2792 2HD2 LEU A 174      -7.544 -36.956  14.434  1.00  0.00           H  
ATOM   2793 3HD2 LEU A 174      -9.004 -37.722  15.105  1.00  0.00           H  
ATOM   2794  N   GLY A 175      -9.176 -35.380  19.646  1.00  0.00           N  
ATOM   2795  CA  GLY A 175      -8.633 -34.882  20.899  1.00  0.00           C  
ATOM   2796  C   GLY A 175      -7.830 -33.594  20.725  1.00  0.00           C  
ATOM   2797  O   GLY A 175      -6.767 -33.422  21.331  1.00  0.00           O  
ATOM   2798  H   GLY A 175     -10.159 -35.253  19.452  1.00  0.00           H  
ATOM   2799 1HA  GLY A 175      -9.447 -34.698  21.601  1.00  0.00           H  
ATOM   2800 2HA  GLY A 175      -7.990 -35.641  21.344  1.00  0.00           H  
ATOM   2801  N   VAL A 176      -8.332 -32.685  19.893  1.00  0.00           N  
ATOM   2802  CA  VAL A 176      -7.608 -31.457  19.566  1.00  0.00           C  
ATOM   2803  C   VAL A 176      -8.469 -30.256  19.945  1.00  0.00           C  
ATOM   2804  O   VAL A 176      -9.668 -30.393  20.156  1.00  0.00           O  
ATOM   2805  CB  VAL A 176      -7.267 -31.403  18.066  1.00  0.00           C  
ATOM   2806  CG1 VAL A 176      -6.395 -32.588  17.676  1.00  0.00           C  
ATOM   2807  CG2 VAL A 176      -8.546 -31.381  17.244  1.00  0.00           C  
ATOM   2808  H   VAL A 176      -9.239 -32.848  19.476  1.00  0.00           H  
ATOM   2809  HA  VAL A 176      -6.685 -31.437  20.147  1.00  0.00           H  
ATOM   2810  HB  VAL A 176      -6.690 -30.501  17.866  1.00  0.00           H  
ATOM   2811 1HG1 VAL A 176      -6.162 -32.534  16.612  1.00  0.00           H  
ATOM   2812 2HG1 VAL A 176      -5.469 -32.564  18.250  1.00  0.00           H  
ATOM   2813 3HG1 VAL A 176      -6.928 -33.515  17.883  1.00  0.00           H  
ATOM   2814 1HG2 VAL A 176      -8.296 -31.342  16.183  1.00  0.00           H  
ATOM   2815 2HG2 VAL A 176      -9.125 -32.282  17.448  1.00  0.00           H  
ATOM   2816 3HG2 VAL A 176      -9.134 -30.503  17.510  1.00  0.00           H  
ATOM   2817  N   SER A 177      -7.875 -29.080  20.056  1.00  0.00           N  
ATOM   2818  CA  SER A 177      -8.669 -27.903  20.379  1.00  0.00           C  
ATOM   2819  C   SER A 177      -9.480 -27.485  19.153  1.00  0.00           C  
ATOM   2820  O   SER A 177      -9.234 -27.945  18.048  1.00  0.00           O  
ATOM   2821  CB  SER A 177      -7.775 -26.765  20.834  1.00  0.00           C  
ATOM   2822  OG  SER A 177      -7.036 -26.249  19.761  1.00  0.00           O  
ATOM   2823  H   SER A 177      -6.878 -28.977  19.921  1.00  0.00           H  
ATOM   2824  HA  SER A 177      -9.336 -28.152  21.207  1.00  0.00           H  
ATOM   2825 1HB  SER A 177      -8.386 -25.976  21.272  1.00  0.00           H  
ATOM   2826 2HB  SER A 177      -7.098 -27.122  21.608  1.00  0.00           H  
ATOM   2827  HG  SER A 177      -6.479 -25.560  20.132  1.00  0.00           H  
ATOM   2828  N   LEU A 178     -10.449 -26.610  19.355  1.00  0.00           N  
ATOM   2829  CA  LEU A 178     -11.286 -26.111  18.274  1.00  0.00           C  
ATOM   2830  C   LEU A 178     -10.441 -25.360  17.248  1.00  0.00           C  
ATOM   2831  O   LEU A 178     -10.657 -25.465  16.031  1.00  0.00           O  
ATOM   2832  CB  LEU A 178     -12.380 -25.190  18.829  1.00  0.00           C  
ATOM   2833  CG  LEU A 178     -13.464 -25.875  19.671  1.00  0.00           C  
ATOM   2834  CD1 LEU A 178     -14.326 -24.818  20.348  1.00  0.00           C  
ATOM   2835  CD2 LEU A 178     -14.304 -26.777  18.780  1.00  0.00           C  
ATOM   2836  H   LEU A 178     -10.609 -26.277  20.294  1.00  0.00           H  
ATOM   2837  HA  LEU A 178     -11.777 -26.960  17.799  1.00  0.00           H  
ATOM   2838 1HB  LEU A 178     -11.910 -24.428  19.449  1.00  0.00           H  
ATOM   2839 2HB  LEU A 178     -12.874 -24.695  17.993  1.00  0.00           H  
ATOM   2840  HG  LEU A 178     -12.993 -26.472  20.452  1.00  0.00           H  
ATOM   2841 1HD1 LEU A 178     -15.096 -25.306  20.946  1.00  0.00           H  
ATOM   2842 2HD1 LEU A 178     -13.703 -24.199  20.993  1.00  0.00           H  
ATOM   2843 3HD1 LEU A 178     -14.796 -24.193  19.591  1.00  0.00           H  
ATOM   2844 1HD2 LEU A 178     -15.074 -27.265  19.378  1.00  0.00           H  
ATOM   2845 2HD2 LEU A 178     -14.775 -26.181  17.998  1.00  0.00           H  
ATOM   2846 3HD2 LEU A 178     -13.666 -27.534  18.323  1.00  0.00           H  
ATOM   2847  N   GLU A 179      -9.470 -24.612  17.756  1.00  0.00           N  
ATOM   2848  CA  GLU A 179      -8.561 -23.835  16.932  1.00  0.00           C  
ATOM   2849  C   GLU A 179      -7.750 -24.728  16.013  1.00  0.00           C  
ATOM   2850  O   GLU A 179      -7.598 -24.444  14.816  1.00  0.00           O  
ATOM   2851  CB  GLU A 179      -7.622 -23.005  17.810  1.00  0.00           C  
ATOM   2852  CG  GLU A 179      -6.673 -22.101  17.037  1.00  0.00           C  
ATOM   2853  CD  GLU A 179      -5.849 -21.216  17.930  1.00  0.00           C  
ATOM   2854  OE1 GLU A 179      -6.081 -21.220  19.115  1.00  0.00           O  
ATOM   2855  OE2 GLU A 179      -4.986 -20.536  17.427  1.00  0.00           O  
ATOM   2856  H   GLU A 179      -9.366 -24.588  18.759  1.00  0.00           H  
ATOM   2857  HA  GLU A 179      -9.148 -23.145  16.323  1.00  0.00           H  
ATOM   2858 1HB  GLU A 179      -8.210 -22.377  18.480  1.00  0.00           H  
ATOM   2859 2HB  GLU A 179      -7.021 -23.670  18.429  1.00  0.00           H  
ATOM   2860 1HG  GLU A 179      -6.003 -22.720  16.441  1.00  0.00           H  
ATOM   2861 2HG  GLU A 179      -7.253 -21.481  16.354  1.00  0.00           H  
ATOM   2862  N   GLN A 180      -7.249 -25.824  16.563  1.00  0.00           N  
ATOM   2863  CA  GLN A 180      -6.551 -26.815  15.754  1.00  0.00           C  
ATOM   2864  C   GLN A 180      -7.476 -27.440  14.738  1.00  0.00           C  
ATOM   2865  O   GLN A 180      -7.071 -27.726  13.606  1.00  0.00           O  
ATOM   2866  CB  GLN A 180      -5.943 -27.905  16.640  1.00  0.00           C  
ATOM   2867  CG  GLN A 180      -4.769 -27.438  17.484  1.00  0.00           C  
ATOM   2868  CD  GLN A 180      -4.329 -28.483  18.491  1.00  0.00           C  
ATOM   2869  OE1 GLN A 180      -5.134 -28.979  19.284  1.00  0.00           O  
ATOM   2870  NE2 GLN A 180      -3.045 -28.824  18.466  1.00  0.00           N  
ATOM   2871  H   GLN A 180      -7.349 -25.982  17.555  1.00  0.00           H  
ATOM   2872  HA  GLN A 180      -5.737 -26.318  15.223  1.00  0.00           H  
ATOM   2873 1HB  GLN A 180      -6.706 -28.296  17.312  1.00  0.00           H  
ATOM   2874 2HB  GLN A 180      -5.601 -28.731  16.017  1.00  0.00           H  
ATOM   2875 1HG  GLN A 180      -3.927 -27.220  16.827  1.00  0.00           H  
ATOM   2876 2HG  GLN A 180      -5.061 -26.540  18.028  1.00  0.00           H  
ATOM   2877 1HE2 GLN A 180      -2.697 -29.509  19.108  1.00  0.00           H  
ATOM   2878 2HE2 GLN A 180      -2.427 -28.397  17.807  1.00  0.00           H  
ATOM   2879  N   ALA A 181      -8.788 -27.758  15.099  1.00  0.00           N  
ATOM   2880  CA  ALA A 181      -9.838 -28.330  14.260  1.00  0.00           C  
ATOM   2881  C   ALA A 181     -10.155 -27.385  13.106  1.00  0.00           C  
ATOM   2882  O   ALA A 181     -10.356 -27.813  11.973  1.00  0.00           O  
ATOM   2883  CB  ALA A 181     -11.089 -28.592  15.084  1.00  0.00           C  
ATOM   2884  H   ALA A 181      -8.973 -27.599  16.078  1.00  0.00           H  
ATOM   2885  HA  ALA A 181      -9.474 -29.274  13.858  1.00  0.00           H  
ATOM   2886 1HB  ALA A 181     -11.863 -29.018  14.445  1.00  0.00           H  
ATOM   2887 2HB  ALA A 181     -10.856 -29.292  15.887  1.00  0.00           H  
ATOM   2888 3HB  ALA A 181     -11.447 -27.657  15.511  1.00  0.00           H  
ATOM   2889  N   LEU A 182     -10.198 -26.091  13.411  1.00  0.00           N  
ATOM   2890  CA  LEU A 182     -10.506 -25.089  12.399  1.00  0.00           C  
ATOM   2891  C   LEU A 182      -9.395 -25.025  11.363  1.00  0.00           C  
ATOM   2892  O   LEU A 182      -9.665 -24.823  10.180  1.00  0.00           O  
ATOM   2893  CB  LEU A 182     -10.695 -23.712  13.048  1.00  0.00           C  
ATOM   2894  CG  LEU A 182     -11.976 -23.536  13.872  1.00  0.00           C  
ATOM   2895  CD1 LEU A 182     -11.852 -22.295  14.745  1.00  0.00           C  
ATOM   2896  CD2 LEU A 182     -13.171 -23.428  12.936  1.00  0.00           C  
ATOM   2897  H   LEU A 182     -10.014 -25.794  14.358  1.00  0.00           H  
ATOM   2898  HA  LEU A 182     -11.407 -25.398  11.871  1.00  0.00           H  
ATOM   2899 1HB  LEU A 182      -9.849 -23.519  13.705  1.00  0.00           H  
ATOM   2900 2HB  LEU A 182     -10.698 -22.956  12.263  1.00  0.00           H  
ATOM   2901  HG  LEU A 182     -12.107 -24.395  14.530  1.00  0.00           H  
ATOM   2902 1HD1 LEU A 182     -12.762 -22.169  15.331  1.00  0.00           H  
ATOM   2903 2HD1 LEU A 182     -11.001 -22.407  15.418  1.00  0.00           H  
ATOM   2904 3HD1 LEU A 182     -11.703 -21.419  14.114  1.00  0.00           H  
ATOM   2905 1HD2 LEU A 182     -14.082 -23.303  13.522  1.00  0.00           H  
ATOM   2906 2HD2 LEU A 182     -13.042 -22.569  12.278  1.00  0.00           H  
ATOM   2907 3HD2 LEU A 182     -13.247 -24.336  12.337  1.00  0.00           H  
ATOM   2908  N   TRP A 183      -7.995 -25.110  11.814  1.00  0.00           N  
ATOM   2909  CA  TRP A 183      -6.918 -25.148  10.832  1.00  0.00           C  
ATOM   2910  C   TRP A 183      -6.914 -26.431   9.990  1.00  0.00           C  
ATOM   2911  O   TRP A 183      -6.421 -26.429   8.863  1.00  0.00           O  
ATOM   2912  CB  TRP A 183      -5.570 -25.004  11.540  1.00  0.00           C  
ATOM   2913  CG  TRP A 183      -5.310 -23.621  12.057  1.00  0.00           C  
ATOM   2914  CD1 TRP A 183      -5.023 -23.272  13.342  1.00  0.00           C  
ATOM   2915  CD2 TRP A 183      -5.311 -22.389  11.297  1.00  0.00           C  
ATOM   2916  NE1 TRP A 183      -4.848 -21.914  13.435  1.00  0.00           N  
ATOM   2917  CE2 TRP A 183      -5.018 -21.357  12.193  1.00  0.00           C  
ATOM   2918  CE3 TRP A 183      -5.532 -22.083   9.948  1.00  0.00           C  
ATOM   2919  CZ2 TRP A 183      -4.942 -20.034  11.788  1.00  0.00           C  
ATOM   2920  CZ3 TRP A 183      -5.454 -20.756   9.542  1.00  0.00           C  
ATOM   2921  CH2 TRP A 183      -5.166 -19.758  10.439  1.00  0.00           C  
ATOM   2922  H   TRP A 183      -7.765 -25.105  12.797  1.00  0.00           H  
ATOM   2923  HA  TRP A 183      -7.071 -24.337  10.118  1.00  0.00           H  
ATOM   2924 1HB  TRP A 183      -5.524 -25.698  12.380  1.00  0.00           H  
ATOM   2925 2HB  TRP A 183      -4.767 -25.269  10.852  1.00  0.00           H  
ATOM   2926  HD1 TRP A 183      -4.945 -23.969  14.174  1.00  0.00           H  
ATOM   2927  HE1 TRP A 183      -4.629 -21.405  14.280  1.00  0.00           H  
ATOM   2928  HE3 TRP A 183      -5.758 -22.871   9.231  1.00  0.00           H  
ATOM   2929  HZ2 TRP A 183      -4.715 -19.227  12.486  1.00  0.00           H  
ATOM   2930  HZ3 TRP A 183      -5.629 -20.526   8.491  1.00  0.00           H  
ATOM   2931  HH2 TRP A 183      -5.113 -18.728  10.087  1.00  0.00           H  
ATOM   2932  N   ILE A 184      -7.410 -27.697  10.537  1.00  0.00           N  
ATOM   2933  CA  ILE A 184      -7.673 -28.911   9.749  1.00  0.00           C  
ATOM   2934  C   ILE A 184      -8.706 -28.673   8.647  1.00  0.00           C  
ATOM   2935  O   ILE A 184      -8.517 -29.074   7.489  1.00  0.00           O  
ATOM   2936  CB  ILE A 184      -8.161 -30.055  10.658  1.00  0.00           C  
ATOM   2937  CG1 ILE A 184      -7.043 -30.497  11.605  1.00  0.00           C  
ATOM   2938  CG2 ILE A 184      -8.649 -31.227   9.821  1.00  0.00           C  
ATOM   2939  CD1 ILE A 184      -7.513 -31.393  12.729  1.00  0.00           C  
ATOM   2940  H   ILE A 184      -7.604 -27.701  11.528  1.00  0.00           H  
ATOM   2941  HA  ILE A 184      -6.749 -29.213   9.259  1.00  0.00           H  
ATOM   2942  HB  ILE A 184      -8.980 -29.699  11.282  1.00  0.00           H  
ATOM   2943 1HG1 ILE A 184      -6.278 -31.030  11.042  1.00  0.00           H  
ATOM   2944 2HG1 ILE A 184      -6.570 -29.619  12.046  1.00  0.00           H  
ATOM   2945 1HG2 ILE A 184      -8.989 -32.026  10.479  1.00  0.00           H  
ATOM   2946 2HG2 ILE A 184      -9.474 -30.903   9.188  1.00  0.00           H  
ATOM   2947 3HG2 ILE A 184      -7.834 -31.593   9.197  1.00  0.00           H  
ATOM   2948 1HD1 ILE A 184      -6.665 -31.664  13.358  1.00  0.00           H  
ATOM   2949 2HD1 ILE A 184      -8.255 -30.865  13.329  1.00  0.00           H  
ATOM   2950 3HD1 ILE A 184      -7.958 -32.295  12.312  1.00  0.00           H  
ATOM   2951  N   LEU A 185      -9.880 -27.992   8.980  1.00  0.00           N  
ATOM   2952  CA  LEU A 185     -10.963 -27.672   8.052  1.00  0.00           C  
ATOM   2953  C   LEU A 185     -10.475 -26.712   6.966  1.00  0.00           C  
ATOM   2954  O   LEU A 185     -10.855 -26.819   5.792  1.00  0.00           O  
ATOM   2955  CB  LEU A 185     -12.145 -27.050   8.806  1.00  0.00           C  
ATOM   2956  CG  LEU A 185     -12.858 -27.971   9.804  1.00  0.00           C  
ATOM   2957  CD1 LEU A 185     -13.878 -27.168  10.599  1.00  0.00           C  
ATOM   2958  CD2 LEU A 185     -13.526 -29.113   9.053  1.00  0.00           C  
ATOM   2959  H   LEU A 185      -9.968 -27.723   9.950  1.00  0.00           H  
ATOM   2960  HA  LEU A 185     -11.294 -28.595   7.576  1.00  0.00           H  
ATOM   2961 1HB  LEU A 185     -11.788 -26.180   9.355  1.00  0.00           H  
ATOM   2962 2HB  LEU A 185     -12.884 -26.715   8.078  1.00  0.00           H  
ATOM   2963  HG  LEU A 185     -12.130 -28.376  10.508  1.00  0.00           H  
ATOM   2964 1HD1 LEU A 185     -14.384 -27.823  11.308  1.00  0.00           H  
ATOM   2965 2HD1 LEU A 185     -13.370 -26.370  11.141  1.00  0.00           H  
ATOM   2966 3HD1 LEU A 185     -14.611 -26.736   9.918  1.00  0.00           H  
ATOM   2967 1HD2 LEU A 185     -14.031 -29.769   9.763  1.00  0.00           H  
ATOM   2968 2HD2 LEU A 185     -14.254 -28.710   8.349  1.00  0.00           H  
ATOM   2969 3HD2 LEU A 185     -12.771 -29.681   8.508  1.00  0.00           H  
ATOM   2970  N   ALA A 186      -9.656 -25.650   7.350  1.00  0.00           N  
ATOM   2971  CA  ALA A 186      -9.015 -24.715   6.429  1.00  0.00           C  
ATOM   2972  C   ALA A 186      -8.020 -25.431   5.519  1.00  0.00           C  
ATOM   2973  O   ALA A 186      -7.978 -25.171   4.318  1.00  0.00           O  
ATOM   2974  CB  ALA A 186      -8.319 -23.603   7.200  1.00  0.00           C  
ATOM   2975  H   ALA A 186      -9.531 -25.526   8.345  1.00  0.00           H  
ATOM   2976  HA  ALA A 186      -9.784 -24.280   5.787  1.00  0.00           H  
ATOM   2977 1HB  ALA A 186      -7.846 -22.914   6.500  1.00  0.00           H  
ATOM   2978 2HB  ALA A 186      -9.052 -23.063   7.800  1.00  0.00           H  
ATOM   2979 3HB  ALA A 186      -7.562 -24.032   7.854  1.00  0.00           H  
ATOM   2980  N   THR A 187      -7.254 -26.370   6.075  1.00  0.00           N  
ATOM   2981  CA  THR A 187      -6.303 -27.113   5.258  1.00  0.00           C  
ATOM   2982  C   THR A 187      -6.965 -27.942   4.156  1.00  0.00           C  
ATOM   2983  O   THR A 187      -6.509 -27.916   3.006  1.00  0.00           O  
ATOM   2984  CB  THR A 187      -5.446 -28.038   6.141  1.00  0.00           C  
ATOM   2985  OG1 THR A 187      -4.716 -27.252   7.093  1.00  0.00           O  
ATOM   2986  CG2 THR A 187      -4.468 -28.833   5.290  1.00  0.00           C  
ATOM   2987  H   THR A 187      -7.324 -26.577   7.060  1.00  0.00           H  
ATOM   2988  HA  THR A 187      -5.716 -26.399   4.676  1.00  0.00           H  
ATOM   2989  HB  THR A 187      -6.094 -28.728   6.681  1.00  0.00           H  
ATOM   2990  HG1 THR A 187      -5.332 -26.819   7.688  1.00  0.00           H  
ATOM   2991 1HG2 THR A 187      -3.871 -29.481   5.931  1.00  0.00           H  
ATOM   2992 2HG2 THR A 187      -5.020 -29.440   4.572  1.00  0.00           H  
ATOM   2993 3HG2 THR A 187      -3.811 -28.148   4.755  1.00  0.00           H  
ATOM   2994  N   ALA A 188      -8.051 -28.650   4.481  1.00  0.00           N  
ATOM   2995  CA  ALA A 188      -8.805 -29.380   3.455  1.00  0.00           C  
ATOM   2996  C   ALA A 188      -9.354 -28.471   2.348  1.00  0.00           C  
ATOM   2997  O   ALA A 188      -9.367 -28.839   1.170  1.00  0.00           O  
ATOM   2998  CB  ALA A 188      -9.935 -30.190   4.088  1.00  0.00           C  
ATOM   2999  H   ALA A 188      -8.363 -28.688   5.440  1.00  0.00           H  
ATOM   3000  HA  ALA A 188      -8.117 -30.066   2.956  1.00  0.00           H  
ATOM   3001 1HB  ALA A 188     -10.479 -30.723   3.308  1.00  0.00           H  
ATOM   3002 2HB  ALA A 188      -9.515 -30.907   4.795  1.00  0.00           H  
ATOM   3003 3HB  ALA A 188     -10.612 -29.518   4.610  1.00  0.00           H  
ATOM   3004  N   ALA A 189      -9.868 -27.255   2.734  1.00  0.00           N  
ATOM   3005  CA  ALA A 189     -10.472 -26.331   1.781  1.00  0.00           C  
ATOM   3006  C   ALA A 189      -9.404 -25.893   0.781  1.00  0.00           C  
ATOM   3007  O   ALA A 189      -9.646 -25.851  -0.419  1.00  0.00           O  
ATOM   3008  CB  ALA A 189     -11.056 -25.128   2.504  1.00  0.00           C  
ATOM   3009  H   ALA A 189      -9.862 -27.018   3.715  1.00  0.00           H  
ATOM   3010  HA  ALA A 189     -11.275 -26.856   1.263  1.00  0.00           H  
ATOM   3011 1HB  ALA A 189     -11.500 -24.448   1.778  1.00  0.00           H  
ATOM   3012 2HB  ALA A 189     -11.819 -25.461   3.206  1.00  0.00           H  
ATOM   3013 3HB  ALA A 189     -10.264 -24.610   3.046  1.00  0.00           H  
ATOM   3014  N   LEU A 190      -8.214 -25.598   1.297  1.00  0.00           N  
ATOM   3015  CA  LEU A 190      -7.108 -25.120   0.475  1.00  0.00           C  
ATOM   3016  C   LEU A 190      -6.459 -26.216  -0.376  1.00  0.00           C  
ATOM   3017  O   LEU A 190      -5.934 -25.946  -1.456  1.00  0.00           O  
ATOM   3018  CB  LEU A 190      -6.042 -24.482   1.376  1.00  0.00           C  
ATOM   3019  CG  LEU A 190      -6.147 -22.962   1.555  1.00  0.00           C  
ATOM   3020  CD1 LEU A 190      -5.899 -22.274   0.220  1.00  0.00           C  
ATOM   3021  CD2 LEU A 190      -7.520 -22.609   2.106  1.00  0.00           C  
ATOM   3022  H   LEU A 190      -8.075 -25.714   2.290  1.00  0.00           H  
ATOM   3023  HA  LEU A 190      -7.496 -24.393  -0.240  1.00  0.00           H  
ATOM   3024 1HB  LEU A 190      -6.104 -24.937   2.363  1.00  0.00           H  
ATOM   3025 2HB  LEU A 190      -5.059 -24.699   0.959  1.00  0.00           H  
ATOM   3026  HG  LEU A 190      -5.379 -22.624   2.252  1.00  0.00           H  
ATOM   3027 1HD1 LEU A 190      -5.973 -21.194   0.348  1.00  0.00           H  
ATOM   3028 2HD1 LEU A 190      -4.903 -22.528  -0.141  1.00  0.00           H  
ATOM   3029 3HD1 LEU A 190      -6.644 -22.605  -0.503  1.00  0.00           H  
ATOM   3030 1HD2 LEU A 190      -7.594 -21.528   2.235  1.00  0.00           H  
ATOM   3031 2HD2 LEU A 190      -8.289 -22.945   1.410  1.00  0.00           H  
ATOM   3032 3HD2 LEU A 190      -7.663 -23.099   3.069  1.00  0.00           H  
ATOM   3033  N   LEU A 191      -6.367 -27.569   0.110  1.00  0.00           N  
ATOM   3034  CA  LEU A 191      -5.910 -28.744  -0.618  1.00  0.00           C  
ATOM   3035  C   LEU A 191      -6.909 -29.133  -1.687  1.00  0.00           C  
ATOM   3036  O   LEU A 191      -6.547 -29.718  -2.702  1.00  0.00           O  
ATOM   3037  CB  LEU A 191      -5.693 -29.919   0.343  1.00  0.00           C  
ATOM   3038  CG  LEU A 191      -4.510 -29.780   1.309  1.00  0.00           C  
ATOM   3039  CD1 LEU A 191      -4.554 -30.907   2.331  1.00  0.00           C  
ATOM   3040  CD2 LEU A 191      -3.208 -29.804   0.525  1.00  0.00           C  
ATOM   3041  H   LEU A 191      -6.659 -27.669   1.072  1.00  0.00           H  
ATOM   3042  HA  LEU A 191      -4.957 -28.507  -1.093  1.00  0.00           H  
ATOM   3043 1HB  LEU A 191      -6.595 -30.051   0.939  1.00  0.00           H  
ATOM   3044 2HB  LEU A 191      -5.536 -30.824  -0.245  1.00  0.00           H  
ATOM   3045  HG  LEU A 191      -4.593 -28.836   1.850  1.00  0.00           H  
ATOM   3046 1HD1 LEU A 191      -3.714 -30.808   3.019  1.00  0.00           H  
ATOM   3047 2HD1 LEU A 191      -5.487 -30.854   2.892  1.00  0.00           H  
ATOM   3048 3HD1 LEU A 191      -4.491 -31.867   1.819  1.00  0.00           H  
ATOM   3049 1HD2 LEU A 191      -2.367 -29.703   1.212  1.00  0.00           H  
ATOM   3050 2HD2 LEU A 191      -3.125 -30.746  -0.016  1.00  0.00           H  
ATOM   3051 3HD2 LEU A 191      -3.197 -28.976  -0.187  1.00  0.00           H  
ATOM   3052  N   GLY A 192      -8.177 -28.822  -1.456  1.00  0.00           N  
ATOM   3053  CA  GLY A 192      -9.202 -29.165  -2.416  1.00  0.00           C  
ATOM   3054  C   GLY A 192      -9.703 -30.573  -2.156  1.00  0.00           C  
ATOM   3055  O   GLY A 192     -10.083 -31.285  -3.090  1.00  0.00           O  
ATOM   3056  H   GLY A 192      -8.440 -28.339  -0.608  1.00  0.00           H  
ATOM   3057 1HA  GLY A 192     -10.024 -28.451  -2.342  1.00  0.00           H  
ATOM   3058 2HA  GLY A 192      -8.798 -29.086  -3.424  1.00  0.00           H  
ATOM   3059  N   THR A 193      -9.683 -30.978  -0.884  1.00  0.00           N  
ATOM   3060  CA  THR A 193     -10.095 -32.327  -0.484  1.00  0.00           C  
ATOM   3061  C   THR A 193     -11.039 -32.309   0.731  1.00  0.00           C  
ATOM   3062  O   THR A 193     -11.496 -31.247   1.152  1.00  0.00           O  
ATOM   3063  CB  THR A 193      -8.868 -33.202  -0.168  1.00  0.00           C  
ATOM   3064  OG1 THR A 193      -9.278 -34.565  -0.005  1.00  0.00           O  
ATOM   3065  CG2 THR A 193      -8.187 -32.725   1.106  1.00  0.00           C  
ATOM   3066  H   THR A 193      -9.369 -30.329  -0.177  1.00  0.00           H  
ATOM   3067  HA  THR A 193     -10.607 -32.797  -1.325  1.00  0.00           H  
ATOM   3068  HB  THR A 193      -8.159 -33.146  -0.995  1.00  0.00           H  
ATOM   3069  HG1 THR A 193      -8.526 -35.145  -0.151  1.00  0.00           H  
ATOM   3070 1HG2 THR A 193      -7.322 -33.354   1.313  1.00  0.00           H  
ATOM   3071 2HG2 THR A 193      -7.863 -31.692   0.981  1.00  0.00           H  
ATOM   3072 3HG2 THR A 193      -8.888 -32.787   1.937  1.00  0.00           H  
ATOM   3073  N   THR A 194     -11.329 -33.531   1.238  1.00  0.00           N  
ATOM   3074  CA  THR A 194     -12.276 -33.681   2.340  1.00  0.00           C  
ATOM   3075  C   THR A 194     -11.538 -33.544   3.649  1.00  0.00           C  
ATOM   3076  O   THR A 194     -10.306 -33.514   3.658  1.00  0.00           O  
ATOM   3077  CB  THR A 194     -13.008 -35.035   2.290  1.00  0.00           C  
ATOM   3078  OG1 THR A 194     -14.050 -35.054   3.275  1.00  0.00           O  
ATOM   3079  CG2 THR A 194     -12.039 -36.175   2.561  1.00  0.00           C  
ATOM   3080  H   THR A 194     -10.883 -34.353   0.857  1.00  0.00           H  
ATOM   3081  HA  THR A 194     -13.037 -32.903   2.251  1.00  0.00           H  
ATOM   3082  HB  THR A 194     -13.454 -35.171   1.306  1.00  0.00           H  
ATOM   3083  HG1 THR A 194     -14.693 -35.730   3.046  1.00  0.00           H  
ATOM   3084 1HG2 THR A 194     -12.574 -37.124   2.522  1.00  0.00           H  
ATOM   3085 2HG2 THR A 194     -11.251 -36.170   1.808  1.00  0.00           H  
ATOM   3086 3HG2 THR A 194     -11.597 -36.050   3.549  1.00  0.00           H  
ATOM   3087  N   VAL A 195     -12.289 -33.497   4.736  1.00  0.00           N  
ATOM   3088  CA  VAL A 195     -11.731 -33.152   6.049  1.00  0.00           C  
ATOM   3089  C   VAL A 195     -10.896 -34.302   6.624  1.00  0.00           C  
ATOM   3090  O   VAL A 195      -9.789 -34.092   7.118  1.00  0.00           O  
ATOM   3091  CB  VAL A 195     -12.864 -32.804   7.034  1.00  0.00           C  
ATOM   3092  CG1 VAL A 195     -12.303 -32.568   8.429  1.00  0.00           C  
ATOM   3093  CG2 VAL A 195     -13.620 -31.579   6.542  1.00  0.00           C  
ATOM   3094  H   VAL A 195     -13.278 -33.688   4.653  1.00  0.00           H  
ATOM   3095  HA  VAL A 195     -11.051 -32.310   5.926  1.00  0.00           H  
ATOM   3096  HB  VAL A 195     -13.547 -33.651   7.102  1.00  0.00           H  
ATOM   3097 1HG1 VAL A 195     -13.117 -32.324   9.112  1.00  0.00           H  
ATOM   3098 2HG1 VAL A 195     -11.797 -33.470   8.775  1.00  0.00           H  
ATOM   3099 3HG1 VAL A 195     -11.594 -31.741   8.400  1.00  0.00           H  
ATOM   3100 1HG2 VAL A 195     -14.419 -31.340   7.243  1.00  0.00           H  
ATOM   3101 2HG2 VAL A 195     -12.935 -30.734   6.469  1.00  0.00           H  
ATOM   3102 3HG2 VAL A 195     -14.047 -31.786   5.561  1.00  0.00           H  
ATOM   3103  N   GLU A 196     -11.438 -35.517   6.542  1.00  0.00           N  
ATOM   3104  CA  GLU A 196     -10.815 -36.695   7.134  1.00  0.00           C  
ATOM   3105  C   GLU A 196      -9.486 -36.934   6.423  1.00  0.00           C  
ATOM   3106  O   GLU A 196      -8.489 -37.327   7.037  1.00  0.00           O  
ATOM   3107  CB  GLU A 196     -11.721 -37.923   7.011  1.00  0.00           C  
ATOM   3108  CG  GLU A 196     -13.009 -37.837   7.816  1.00  0.00           C  
ATOM   3109  CD  GLU A 196     -12.772 -37.842   9.301  1.00  0.00           C  
ATOM   3110  OE1 GLU A 196     -12.134 -38.749   9.778  1.00  0.00           O  
ATOM   3111  OE2 GLU A 196     -13.231 -36.937   9.958  1.00  0.00           O  
ATOM   3112  H   GLU A 196     -12.314 -35.618   6.050  1.00  0.00           H  
ATOM   3113  HA  GLU A 196     -10.657 -36.507   8.196  1.00  0.00           H  
ATOM   3114 1HB  GLU A 196     -11.989 -38.073   5.965  1.00  0.00           H  
ATOM   3115 2HB  GLU A 196     -11.178 -38.810   7.340  1.00  0.00           H  
ATOM   3116 1HG  GLU A 196     -13.534 -36.920   7.546  1.00  0.00           H  
ATOM   3117 2HG  GLU A 196     -13.647 -38.679   7.552  1.00  0.00           H  
ATOM   3118  N   GLU A 197      -9.459 -36.700   5.077  1.00  0.00           N  
ATOM   3119  CA  GLU A 197      -8.244 -36.934   4.312  1.00  0.00           C  
ATOM   3120  C   GLU A 197      -7.146 -35.952   4.714  1.00  0.00           C  
ATOM   3121  O   GLU A 197      -5.982 -36.325   4.808  1.00  0.00           O  
ATOM   3122  CB  GLU A 197      -8.528 -36.814   2.813  1.00  0.00           C  
ATOM   3123  CG  GLU A 197      -7.324 -37.083   1.922  1.00  0.00           C  
ATOM   3124  CD  GLU A 197      -7.669 -37.090   0.458  1.00  0.00           C  
ATOM   3125  OE1 GLU A 197      -8.443 -37.923   0.053  1.00  0.00           O  
ATOM   3126  OE2 GLU A 197      -7.157 -36.259  -0.256  1.00  0.00           O  
ATOM   3127  H   GLU A 197     -10.276 -36.340   4.605  1.00  0.00           H  
ATOM   3128  HA  GLU A 197      -7.874 -37.933   4.544  1.00  0.00           H  
ATOM   3129 1HB  GLU A 197      -9.314 -37.517   2.534  1.00  0.00           H  
ATOM   3130 2HB  GLU A 197      -8.892 -35.811   2.590  1.00  0.00           H  
ATOM   3131 1HG  GLU A 197      -6.572 -36.314   2.102  1.00  0.00           H  
ATOM   3132 2HG  GLU A 197      -6.891 -38.045   2.192  1.00  0.00           H  
ATOM   3133  N   ALA A 198      -7.470 -34.533   4.955  1.00  0.00           N  
ATOM   3134  CA  ALA A 198      -6.486 -33.546   5.412  1.00  0.00           C  
ATOM   3135  C   ALA A 198      -5.823 -33.968   6.719  1.00  0.00           C  
ATOM   3136  O   ALA A 198      -4.644 -33.707   6.948  1.00  0.00           O  
ATOM   3137  CB  ALA A 198      -7.136 -32.178   5.566  1.00  0.00           C  
ATOM   3138  H   ALA A 198      -8.423 -34.238   4.793  1.00  0.00           H  
ATOM   3139  HA  ALA A 198      -5.701 -33.480   4.659  1.00  0.00           H  
ATOM   3140 1HB  ALA A 198      -6.391 -31.459   5.906  1.00  0.00           H  
ATOM   3141 2HB  ALA A 198      -7.540 -31.858   4.606  1.00  0.00           H  
ATOM   3142 3HB  ALA A 198      -7.941 -32.240   6.296  1.00  0.00           H  
ATOM   3143  N   VAL A 199      -6.595 -34.615   7.583  1.00  0.00           N  
ATOM   3144  CA  VAL A 199      -6.068 -35.150   8.831  1.00  0.00           C  
ATOM   3145  C   VAL A 199      -5.078 -36.289   8.586  1.00  0.00           C  
ATOM   3146  O   VAL A 199      -3.987 -36.317   9.169  1.00  0.00           O  
ATOM   3147  CB  VAL A 199      -7.221 -35.657   9.717  1.00  0.00           C  
ATOM   3148  CG1 VAL A 199      -6.675 -36.352  10.955  1.00  0.00           C  
ATOM   3149  CG2 VAL A 199      -8.126 -34.498  10.104  1.00  0.00           C  
ATOM   3150  H   VAL A 199      -7.574 -34.741   7.369  1.00  0.00           H  
ATOM   3151  HA  VAL A 199      -5.517 -34.358   9.340  1.00  0.00           H  
ATOM   3152  HB  VAL A 199      -7.796 -36.398   9.160  1.00  0.00           H  
ATOM   3153 1HG1 VAL A 199      -7.504 -36.705  11.569  1.00  0.00           H  
ATOM   3154 2HG1 VAL A 199      -6.060 -37.200  10.655  1.00  0.00           H  
ATOM   3155 3HG1 VAL A 199      -6.072 -35.650  11.530  1.00  0.00           H  
ATOM   3156 1HG2 VAL A 199      -8.939 -34.864  10.729  1.00  0.00           H  
ATOM   3157 2HG2 VAL A 199      -7.550 -33.755  10.655  1.00  0.00           H  
ATOM   3158 3HG2 VAL A 199      -8.538 -34.042   9.203  1.00  0.00           H  
ATOM   3159  N   LYS A 200      -5.451 -37.342   7.696  1.00  0.00           N  
ATOM   3160  CA  LYS A 200      -4.627 -38.486   7.354  1.00  0.00           C  
ATOM   3161  C   LYS A 200      -3.346 -38.027   6.683  1.00  0.00           C  
ATOM   3162  O   LYS A 200      -2.280 -38.578   6.932  1.00  0.00           O  
ATOM   3163  CB  LYS A 200      -5.389 -39.450   6.444  1.00  0.00           C  
ATOM   3164  CG  LYS A 200      -6.505 -40.221   7.138  1.00  0.00           C  
ATOM   3165  CD  LYS A 200      -7.246 -41.121   6.161  1.00  0.00           C  
ATOM   3166  CE  LYS A 200      -8.375 -41.875   6.848  1.00  0.00           C  
ATOM   3167  NZ  LYS A 200      -9.128 -42.736   5.896  1.00  0.00           N  
ATOM   3168  H   LYS A 200      -6.383 -37.276   7.311  1.00  0.00           H  
ATOM   3169  HA  LYS A 200      -4.369 -39.014   8.272  1.00  0.00           H  
ATOM   3170 1HB  LYS A 200      -5.830 -38.896   5.615  1.00  0.00           H  
ATOM   3171 2HB  LYS A 200      -4.695 -40.176   6.020  1.00  0.00           H  
ATOM   3172 1HG  LYS A 200      -6.083 -40.833   7.936  1.00  0.00           H  
ATOM   3173 2HG  LYS A 200      -7.212 -39.518   7.579  1.00  0.00           H  
ATOM   3174 1HD  LYS A 200      -7.661 -40.518   5.352  1.00  0.00           H  
ATOM   3175 2HD  LYS A 200      -6.550 -41.842   5.732  1.00  0.00           H  
ATOM   3176 1HE  LYS A 200      -7.966 -42.500   7.640  1.00  0.00           H  
ATOM   3177 2HE  LYS A 200      -9.066 -41.162   7.298  1.00  0.00           H  
ATOM   3178 1HZ  LYS A 200      -9.868 -43.217   6.390  1.00  0.00           H  
ATOM   3179 2HZ  LYS A 200      -9.529 -42.163   5.167  1.00  0.00           H  
ATOM   3180 3HZ  LYS A 200      -8.502 -43.414   5.487  1.00  0.00           H  
ATOM   3181  N   ARG A 201      -3.392 -36.986   5.702  1.00  0.00           N  
ATOM   3182  CA  ARG A 201      -2.236 -36.418   5.020  1.00  0.00           C  
ATOM   3183  C   ARG A 201      -1.300 -35.740   6.005  1.00  0.00           C  
ATOM   3184  O   ARG A 201      -0.088 -35.814   5.858  1.00  0.00           O  
ATOM   3185  CB  ARG A 201      -2.672 -35.409   3.967  1.00  0.00           C  
ATOM   3186  CG  ARG A 201      -3.299 -36.016   2.722  1.00  0.00           C  
ATOM   3187  CD  ARG A 201      -3.681 -34.974   1.736  1.00  0.00           C  
ATOM   3188  NE  ARG A 201      -4.345 -35.544   0.573  1.00  0.00           N  
ATOM   3189  CZ  ARG A 201      -3.706 -36.076  -0.487  1.00  0.00           C  
ATOM   3190  NH1 ARG A 201      -2.392 -36.105  -0.518  1.00  0.00           N  
ATOM   3191  NH2 ARG A 201      -4.402 -36.571  -1.497  1.00  0.00           N  
ATOM   3192  H   ARG A 201      -4.314 -36.641   5.480  1.00  0.00           H  
ATOM   3193  HA  ARG A 201      -1.675 -37.227   4.551  1.00  0.00           H  
ATOM   3194 1HB  ARG A 201      -3.399 -34.723   4.400  1.00  0.00           H  
ATOM   3195 2HB  ARG A 201      -1.813 -34.819   3.650  1.00  0.00           H  
ATOM   3196 1HG  ARG A 201      -2.586 -36.692   2.249  1.00  0.00           H  
ATOM   3197 2HG  ARG A 201      -4.197 -36.571   2.999  1.00  0.00           H  
ATOM   3198 1HD  ARG A 201      -4.362 -34.263   2.203  1.00  0.00           H  
ATOM   3199 2HD  ARG A 201      -2.788 -34.450   1.395  1.00  0.00           H  
ATOM   3200  HE  ARG A 201      -5.356 -35.540   0.561  1.00  0.00           H  
ATOM   3201 1HH1 ARG A 201      -1.862 -35.727   0.254  1.00  0.00           H  
ATOM   3202 2HH1 ARG A 201      -1.914 -36.503  -1.312  1.00  0.00           H  
ATOM   3203 1HH2 ARG A 201      -5.413 -36.548  -1.473  1.00  0.00           H  
ATOM   3204 2HH2 ARG A 201      -3.924 -36.969  -2.291  1.00  0.00           H  
ATOM   3205  N   ALA A 202      -1.877 -34.961   7.089  1.00  0.00           N  
ATOM   3206  CA  ALA A 202      -1.056 -34.304   8.100  1.00  0.00           C  
ATOM   3207  C   ALA A 202      -0.351 -35.324   8.982  1.00  0.00           C  
ATOM   3208  O   ALA A 202       0.815 -35.154   9.314  1.00  0.00           O  
ATOM   3209  CB  ALA A 202      -1.870 -33.334   8.922  1.00  0.00           C  
ATOM   3210  H   ALA A 202      -2.873 -34.792   7.075  1.00  0.00           H  
ATOM   3211  HA  ALA A 202      -0.272 -33.745   7.587  1.00  0.00           H  
ATOM   3212 1HB  ALA A 202      -1.229 -32.860   9.666  1.00  0.00           H  
ATOM   3213 2HB  ALA A 202      -2.295 -32.571   8.270  1.00  0.00           H  
ATOM   3214 3HB  ALA A 202      -2.672 -33.870   9.425  1.00  0.00           H  
ATOM   3215  N   LEU A 203      -1.053 -36.398   9.338  1.00  0.00           N  
ATOM   3216  CA  LEU A 203      -0.472 -37.444  10.177  1.00  0.00           C  
ATOM   3217  C   LEU A 203       0.639 -38.216   9.462  1.00  0.00           C  
ATOM   3218  O   LEU A 203       1.655 -38.545  10.070  1.00  0.00           O  
ATOM   3219  CB  LEU A 203      -1.566 -38.421  10.624  1.00  0.00           C  
ATOM   3220  CG  LEU A 203      -2.594 -37.860  11.615  1.00  0.00           C  
ATOM   3221  CD1 LEU A 203      -3.756 -38.835  11.748  1.00  0.00           C  
ATOM   3222  CD2 LEU A 203      -1.925 -37.620  12.960  1.00  0.00           C  
ATOM   3223  H   LEU A 203      -2.008 -36.494   9.022  1.00  0.00           H  
ATOM   3224  HA  LEU A 203       0.007 -36.971  11.034  1.00  0.00           H  
ATOM   3225 1HB  LEU A 203      -2.107 -38.763   9.743  1.00  0.00           H  
ATOM   3226 2HB  LEU A 203      -1.092 -39.284  11.091  1.00  0.00           H  
ATOM   3227  HG  LEU A 203      -2.991 -36.919  11.234  1.00  0.00           H  
ATOM   3228 1HD1 LEU A 203      -4.487 -38.437  12.452  1.00  0.00           H  
ATOM   3229 2HD1 LEU A 203      -4.228 -38.974  10.776  1.00  0.00           H  
ATOM   3230 3HD1 LEU A 203      -3.387 -39.793  12.113  1.00  0.00           H  
ATOM   3231 1HD2 LEU A 203      -2.655 -37.220  13.664  1.00  0.00           H  
ATOM   3232 2HD2 LEU A 203      -1.529 -38.561  13.342  1.00  0.00           H  
ATOM   3233 3HD2 LEU A 203      -1.110 -36.906  12.838  1.00  0.00           H  
ATOM   3234  N   LYS A 204       0.453 -38.489   8.173  1.00  0.00           N  
ATOM   3235  CA  LYS A 204       1.493 -39.124   7.365  1.00  0.00           C  
ATOM   3236  C   LYS A 204       2.722 -38.228   7.205  1.00  0.00           C  
ATOM   3237  O   LYS A 204       3.855 -38.707   7.243  1.00  0.00           O  
ATOM   3238  CB  LYS A 204       0.939 -39.501   5.990  1.00  0.00           C  
ATOM   3239  CG  LYS A 204      -0.033 -40.673   6.003  1.00  0.00           C  
ATOM   3240  CD  LYS A 204      -0.569 -40.961   4.609  1.00  0.00           C  
ATOM   3241  CE  LYS A 204      -1.551 -42.124   4.622  1.00  0.00           C  
ATOM   3242  NZ  LYS A 204      -2.105 -42.399   3.269  1.00  0.00           N  
ATOM   3243  H   LYS A 204      -0.428 -38.252   7.744  1.00  0.00           H  
ATOM   3244  HA  LYS A 204       1.826 -40.030   7.876  1.00  0.00           H  
ATOM   3245 1HB  LYS A 204       0.423 -38.643   5.559  1.00  0.00           H  
ATOM   3246 2HB  LYS A 204       1.762 -39.756   5.323  1.00  0.00           H  
ATOM   3247 1HG  LYS A 204       0.474 -41.562   6.380  1.00  0.00           H  
ATOM   3248 2HG  LYS A 204      -0.869 -40.445   6.664  1.00  0.00           H  
ATOM   3249 1HD  LYS A 204      -1.074 -40.075   4.222  1.00  0.00           H  
ATOM   3250 2HD  LYS A 204       0.259 -41.206   3.944  1.00  0.00           H  
ATOM   3251 1HE  LYS A 204      -1.049 -43.020   4.985  1.00  0.00           H  
ATOM   3252 2HE  LYS A 204      -2.375 -41.897   5.298  1.00  0.00           H  
ATOM   3253 1HZ  LYS A 204      -2.751 -43.175   3.320  1.00  0.00           H  
ATOM   3254 2HZ  LYS A 204      -2.590 -41.580   2.930  1.00  0.00           H  
ATOM   3255 3HZ  LYS A 204      -1.353 -42.630   2.637  1.00  0.00           H  
ATOM   3256  N   LEU A 205       2.499 -36.932   7.004  1.00  0.00           N  
ATOM   3257  CA  LEU A 205       3.602 -35.978   6.923  1.00  0.00           C  
ATOM   3258  C   LEU A 205       4.277 -35.823   8.279  1.00  0.00           C  
ATOM   3259  O   LEU A 205       5.497 -35.756   8.359  1.00  0.00           O  
ATOM   3260  CB  LEU A 205       3.095 -34.615   6.435  1.00  0.00           C  
ATOM   3261  CG  LEU A 205       4.149 -33.504   6.355  1.00  0.00           C  
ATOM   3262  CD1 LEU A 205       5.248 -33.915   5.384  1.00  0.00           C  
ATOM   3263  CD2 LEU A 205       3.487 -32.207   5.914  1.00  0.00           C  
ATOM   3264  H   LEU A 205       1.552 -36.599   6.903  1.00  0.00           H  
ATOM   3265  HA  LEU A 205       4.337 -36.359   6.215  1.00  0.00           H  
ATOM   3266 1HB  LEU A 205       2.668 -34.739   5.441  1.00  0.00           H  
ATOM   3267 2HB  LEU A 205       2.306 -34.277   7.107  1.00  0.00           H  
ATOM   3268  HG  LEU A 205       4.606 -33.363   7.336  1.00  0.00           H  
ATOM   3269 1HD1 LEU A 205       5.997 -33.124   5.328  1.00  0.00           H  
ATOM   3270 2HD1 LEU A 205       5.717 -34.834   5.734  1.00  0.00           H  
ATOM   3271 3HD1 LEU A 205       4.819 -34.079   4.397  1.00  0.00           H  
ATOM   3272 1HD2 LEU A 205       4.237 -31.417   5.857  1.00  0.00           H  
ATOM   3273 2HD2 LEU A 205       3.031 -32.346   4.933  1.00  0.00           H  
ATOM   3274 3HD2 LEU A 205       2.718 -31.927   6.635  1.00  0.00           H  
ATOM   3275  N   LYS A 206       3.477 -35.763   9.339  1.00  0.00           N  
ATOM   3276  CA  LYS A 206       3.978 -35.679  10.718  1.00  0.00           C  
ATOM   3277  C   LYS A 206       4.936 -36.827  11.023  1.00  0.00           C  
ATOM   3278  O   LYS A 206       5.980 -36.631  11.646  1.00  0.00           O  
ATOM   3279  CB  LYS A 206       2.818 -35.686  11.715  1.00  0.00           C  
ATOM   3280  CG  LYS A 206       3.241 -35.566  13.173  1.00  0.00           C  
ATOM   3281  CD  LYS A 206       2.038 -35.612  14.103  1.00  0.00           C  
ATOM   3282  CE  LYS A 206       2.453 -35.431  15.556  1.00  0.00           C  
ATOM   3283  NZ  LYS A 206       3.243 -36.588  16.057  1.00  0.00           N  
ATOM   3284  H   LYS A 206       2.479 -35.775   9.178  1.00  0.00           H  
ATOM   3285  HA  LYS A 206       4.523 -34.742  10.831  1.00  0.00           H  
ATOM   3286 1HB  LYS A 206       2.143 -34.859  11.494  1.00  0.00           H  
ATOM   3287 2HB  LYS A 206       2.250 -36.610  11.606  1.00  0.00           H  
ATOM   3288 1HG  LYS A 206       3.916 -36.386  13.425  1.00  0.00           H  
ATOM   3289 2HG  LYS A 206       3.770 -34.626  13.322  1.00  0.00           H  
ATOM   3290 1HD  LYS A 206       1.339 -34.820  13.832  1.00  0.00           H  
ATOM   3291 2HD  LYS A 206       1.532 -36.571  13.997  1.00  0.00           H  
ATOM   3292 1HE  LYS A 206       3.054 -34.527  15.652  1.00  0.00           H  
ATOM   3293 2HE  LYS A 206       1.565 -35.318  16.177  1.00  0.00           H  
ATOM   3294 1HZ  LYS A 206       3.498 -36.429  17.022  1.00  0.00           H  
ATOM   3295 2HZ  LYS A 206       2.689 -37.430  15.990  1.00  0.00           H  
ATOM   3296 3HZ  LYS A 206       4.080 -36.691  15.501  1.00  0.00           H  
ATOM   3297  N   THR A 207       4.561 -38.026  10.574  1.00  0.00           N  
ATOM   3298  CA  THR A 207       5.373 -39.234  10.734  1.00  0.00           C  
ATOM   3299  C   THR A 207       6.599 -39.191   9.816  1.00  0.00           C  
ATOM   3300  O   THR A 207       7.713 -39.462  10.260  1.00  0.00           O  
ATOM   3301  CB  THR A 207       4.550 -40.501  10.443  1.00  0.00           C  
ATOM   3302  OG1 THR A 207       3.437 -40.569  11.343  1.00  0.00           O  
ATOM   3303  CG2 THR A 207       5.408 -41.746  10.611  1.00  0.00           C  
ATOM   3304  H   THR A 207       3.671 -38.091  10.104  1.00  0.00           H  
ATOM   3305  HA  THR A 207       5.727 -39.281  11.764  1.00  0.00           H  
ATOM   3306  HB  THR A 207       4.172 -40.463   9.421  1.00  0.00           H  
ATOM   3307  HG1 THR A 207       2.773 -39.928  11.078  1.00  0.00           H  
ATOM   3308 1HG2 THR A 207       4.809 -42.632  10.400  1.00  0.00           H  
ATOM   3309 2HG2 THR A 207       6.250 -41.703   9.919  1.00  0.00           H  
ATOM   3310 3HG2 THR A 207       5.781 -41.795  11.633  1.00  0.00           H  
ATOM   3311  N   LYS A 208       6.395 -38.815   8.555  1.00  0.00           N  
ATOM   3312  CA  LYS A 208       7.465 -38.801   7.544  1.00  0.00           C  
ATOM   3313  C   LYS A 208       8.612 -37.798   7.823  1.00  0.00           C  
ATOM   3314  O   LYS A 208       9.788 -38.119   7.656  1.00  0.00           O  
ATOM   3315  CB  LYS A 208       6.858 -38.508   6.171  1.00  0.00           C  
ATOM   3316  CG  LYS A 208       7.855 -38.547   5.021  1.00  0.00           C  
ATOM   3317  CD  LYS A 208       7.163 -38.341   3.682  1.00  0.00           C  
ATOM   3318  CE  LYS A 208       8.152 -38.419   2.528  1.00  0.00           C  
ATOM   3319  NZ  LYS A 208       7.482 -38.267   1.208  1.00  0.00           N  
ATOM   3320  H   LYS A 208       5.462 -38.530   8.288  1.00  0.00           H  
ATOM   3321  HA  LYS A 208       7.950 -39.777   7.540  1.00  0.00           H  
ATOM   3322 1HB  LYS A 208       6.073 -39.234   5.957  1.00  0.00           H  
ATOM   3323 2HB  LYS A 208       6.397 -37.520   6.181  1.00  0.00           H  
ATOM   3324 1HG  LYS A 208       8.601 -37.763   5.159  1.00  0.00           H  
ATOM   3325 2HG  LYS A 208       8.364 -39.510   5.013  1.00  0.00           H  
ATOM   3326 1HD  LYS A 208       6.398 -39.106   3.546  1.00  0.00           H  
ATOM   3327 2HD  LYS A 208       6.681 -37.363   3.668  1.00  0.00           H  
ATOM   3328 1HE  LYS A 208       8.899 -37.633   2.635  1.00  0.00           H  
ATOM   3329 2HE  LYS A 208       8.664 -39.381   2.552  1.00  0.00           H  
ATOM   3330 1HZ  LYS A 208       8.170 -38.325   0.472  1.00  0.00           H  
ATOM   3331 2HZ  LYS A 208       6.799 -39.003   1.090  1.00  0.00           H  
ATOM   3332 3HZ  LYS A 208       7.019 -37.370   1.166  1.00  0.00           H  
ATOM   3333  N   LEU A 209       8.277 -36.585   8.245  1.00  0.00           N  
ATOM   3334  CA  LEU A 209       9.290 -35.559   8.465  1.00  0.00           C  
ATOM   3335  C   LEU A 209       9.768 -35.530   9.917  1.00  0.00           C  
ATOM   3336  O   LEU A 209       8.964 -35.413  10.853  1.00  0.00           O  
ATOM   3337  CB  LEU A 209       8.733 -34.183   8.078  1.00  0.00           C  
ATOM   3338  CG  LEU A 209       9.670 -32.994   8.323  1.00  0.00           C  
ATOM   3339  CD1 LEU A 209      10.903 -33.128   7.440  1.00  0.00           C  
ATOM   3340  CD2 LEU A 209       8.929 -31.696   8.035  1.00  0.00           C  
ATOM   3341  H   LEU A 209       7.306 -36.365   8.420  1.00  0.00           H  
ATOM   3342  HA  LEU A 209      10.158 -35.792   7.849  1.00  0.00           H  
ATOM   3343 1HB  LEU A 209       8.482 -34.195   7.019  1.00  0.00           H  
ATOM   3344 2HB  LEU A 209       7.818 -34.007   8.645  1.00  0.00           H  
ATOM   3345  HG  LEU A 209      10.001 -32.999   9.362  1.00  0.00           H  
ATOM   3346 1HD1 LEU A 209      11.569 -32.282   7.614  1.00  0.00           H  
ATOM   3347 2HD1 LEU A 209      11.424 -34.054   7.681  1.00  0.00           H  
ATOM   3348 3HD1 LEU A 209      10.601 -33.142   6.394  1.00  0.00           H  
ATOM   3349 1HD2 LEU A 209       9.595 -30.850   8.210  1.00  0.00           H  
ATOM   3350 2HD2 LEU A 209       8.598 -31.689   6.996  1.00  0.00           H  
ATOM   3351 3HD2 LEU A 209       8.063 -31.618   8.692  1.00  0.00           H  
ATOM   3352  N   GLY A 210      11.081 -35.639  10.101  1.00  0.00           N  
ATOM   3353  CA  GLY A 210      11.672 -35.604  11.428  1.00  0.00           C  
ATOM   3354  C   GLY A 210      13.185 -35.765  11.445  1.00  0.00           C  
ATOM   3355  O   GLY A 210      13.796 -35.865  12.510  1.00  0.00           O  
ATOM   3356  OXT GLY A 210      13.841 -35.799  10.405  1.00  0.00           O  
ATOM   3357  H   GLY A 210      11.683 -35.746   9.296  1.00  0.00           H  
ATOM   3358 1HA  GLY A 210      11.427 -34.658  11.911  1.00  0.00           H  
ATOM   3359 2HA  GLY A 210      11.242 -36.397  12.038  1.00  0.00           H  
TER                                                                             
HETATM 3361 FE1  HMM X   1      -3.538 -17.114   6.464  1.00  0.00          FE  
HETATM 3362  C35 HMM X   1      -5.420 -16.959   7.472  1.00  0.00           C  
HETATM 3363  N4  HMM X   1      -4.533 -17.039   4.702  1.00  0.00           N  
HETATM 3364  C19 HMM X   1      -5.095 -18.094   4.024  1.00  0.00           C  
HETATM 3365  C18 HMM X   1      -5.710 -17.642   2.793  1.00  0.00           C  
HETATM 3366  C15 HMM X   1      -5.492 -16.279   2.728  1.00  0.00           C  
HETATM 3367  C14 HMM X   1      -4.759 -15.927   3.941  1.00  0.00           C  
HETATM 3368  C31 HMM X   1      -4.354 -14.638   4.279  1.00  0.00           C  
HETATM 3369  C12 HMM X   1      -3.707 -14.270   5.450  1.00  0.00           C  
HETATM 3370  N1  HMM X   1      -3.302 -15.132   6.442  1.00  0.00           N  
HETATM 3371  C6  HMM X   1      -2.756 -14.349   7.428  1.00  0.00           C  
HETATM 3372  C7  HMM X   1      -2.832 -12.936   7.062  1.00  0.00           C  
HETATM 3373  C11 HMM X   1      -3.410 -12.892   5.821  1.00  0.00           C  
HETATM 3374  C13 HMM X   1      -3.715 -11.698   4.969  1.00  0.00           C  
HETATM 3375  C8  HMM X   1      -2.326 -11.817   7.920  1.00  0.00           C  
HETATM 3376  C9  HMM X   1      -0.841 -11.948   8.337  1.00  0.00           C  
HETATM 3377  C10 HMM X   1       0.141 -12.312   7.183  1.00  0.00           C  
HETATM 3378  O4  HMM X   1       0.770 -11.365   6.629  1.00  0.00           O  
HETATM 3379  O2  HMM X   1       0.246 -13.541   6.932  1.00  0.00           O  
HETATM 3380  C28 HMM X   1      -2.155 -14.818   8.590  1.00  0.00           C  
HETATM 3381  C1  HMM X   1      -1.965 -16.159   8.903  1.00  0.00           C  
HETATM 3382  N2  HMM X   1      -2.420 -17.208   8.150  1.00  0.00           N  
HETATM 3383  C33 HMM X   1      -1.956 -18.348   8.761  1.00  0.00           C  
HETATM 3384  C32 HMM X   1      -1.191 -18.010   9.952  1.00  0.00           C  
HETATM 3385  C2  HMM X   1      -1.199 -16.642  10.048  1.00  0.00           C  
HETATM 3386  C3  HMM X   1      -0.471 -15.787  11.041  1.00  0.00           C  
HETATM 3387  C4  HMM X   1      -1.398 -15.275  12.157  1.00  0.00           C  
HETATM 3388  C5  HMM X   1      -0.682 -14.855  13.473  1.00  0.00           C  
HETATM 3389  O1  HMM X   1      -0.492 -15.787  14.301  1.00  0.00           O  
HETATM 3390  O3  HMM X   1      -0.374 -13.639  13.608  1.00  0.00           O  
HETATM 3391  C34 HMM X   1      -0.529 -19.000  10.860  1.00  0.00           C  
HETATM 3392  C29 HMM X   1      -2.192 -19.643   8.327  1.00  0.00           C  
HETATM 3393  C26 HMM X   1      -2.997 -20.017   7.254  1.00  0.00           C  
HETATM 3394  C25 HMM X   1      -3.346 -21.386   6.935  1.00  0.00           C  
HETATM 3395  C22 HMM X   1      -4.248 -21.331   5.892  1.00  0.00           C  
HETATM 3396  C21 HMM X   1      -4.379 -19.918   5.542  1.00  0.00           C  
HETATM 3397  N3  HMM X   1      -3.625 -19.152   6.396  1.00  0.00           N  
HETATM 3398  C30 HMM X   1      -5.052 -19.426   4.432  1.00  0.00           C  
HETATM 3399  C23 HMM X   1      -4.926 -22.470   5.284  1.00  0.00           C  
HETATM 3400  C24 HMM X   1      -5.328 -23.595   5.896  1.00  0.00           C  
HETATM 3401  C27 HMM X   1      -2.857 -22.593   7.676  1.00  0.00           C  
HETATM 3402  C16 HMM X   1      -5.921 -15.319   1.720  1.00  0.00           C  
HETATM 3403  C17 HMM X   1      -6.376 -15.593   0.486  1.00  0.00           C  
HETATM 3404  C20 HMM X   1      -6.465 -18.511   1.836  1.00  0.00           C  
HETATM 3405  H33 HMM X   1      -6.250 -16.894   6.758  1.00  0.00           H  
HETATM 3406  H31 HMM X   1      -5.603 -17.829   8.112  1.00  0.00           H  
HETATM 3407  H32 HMM X   1      -5.460 -16.067   8.107  1.00  0.00           H  
HETATM 3408  H29 HMM X   1      -4.593 -13.841   3.585  1.00  0.00           H  
HETATM 3409  H23 HMM X   1      -3.198 -11.749   4.002  1.00  0.00           H  
HETATM 3410  H22 HMM X   1      -4.788 -11.618   4.751  1.00  0.00           H  
HETATM 3411  H24 HMM X   1      -3.405 -10.772   5.460  1.00  0.00           H  
HETATM 3412  H3  HMM X   1      -2.488 -10.865   7.403  1.00  0.00           H  
HETATM 3413  H4  HMM X   1      -2.904 -11.780   8.850  1.00  0.00           H  
HETATM 3414  H11 HMM X   1      -0.720 -12.686   9.139  1.00  0.00           H  
HETATM 3415  H12 HMM X   1      -0.485 -10.997   8.755  1.00  0.00           H  
HETATM 3416  H28 HMM X   1      -1.765 -14.074   9.280  1.00  0.00           H  
HETATM 3417  H26 HMM X   1       0.354 -16.338  11.503  1.00  0.00           H  
HETATM 3418  H27 HMM X   1      -0.025 -14.920  10.542  1.00  0.00           H  
HETATM 3419  H6  HMM X   1      -1.969 -14.408  11.792  1.00  0.00           H  
HETATM 3420  H5  HMM X   1      -2.147 -16.039  12.400  1.00  0.00           H  
HETATM 3421  H15 HMM X   1      -1.234 -19.767  11.204  1.00  0.00           H  
HETATM 3422  H13 HMM X   1      -0.116 -18.505  11.743  1.00  0.00           H  
HETATM 3423  H14 HMM X   1       0.296 -19.526  10.360  1.00  0.00           H  
HETATM 3424  H25 HMM X   1      -1.750 -20.445   8.910  1.00  0.00           H  
HETATM 3425  H30 HMM X   1      -5.530 -20.152   3.789  1.00  0.00           H  
HETATM 3426  H1  HMM X   1      -5.081 -22.398   4.208  1.00  0.00           H  
HETATM 3427  H7  HMM X   1      -5.160 -23.776   6.954  1.00  0.00           H  
HETATM 3428  H8  HMM X   1      -5.822 -24.386   5.339  1.00  0.00           H  
HETATM 3429  H17 HMM X   1      -3.080 -23.514   7.130  1.00  0.00           H  
HETATM 3430  H16 HMM X   1      -1.774 -22.553   7.839  1.00  0.00           H  
HETATM 3431  H18 HMM X   1      -3.327 -22.679   8.664  1.00  0.00           H  
HETATM 3432  H2  HMM X   1      -5.862 -14.271   2.012  1.00  0.00           H  
HETATM 3433  H9  HMM X   1      -6.431 -16.603   0.093  1.00  0.00           H  
HETATM 3434  H10 HMM X   1      -6.691 -14.794  -0.179  1.00  0.00           H  
HETATM 3435  H20 HMM X   1      -5.815 -18.933   1.058  1.00  0.00           H  
HETATM 3436  H21 HMM X   1      -7.245 -17.936   1.325  1.00  0.00           H  
HETATM 3437  H19 HMM X   1      -6.945 -19.349   2.350  1.00  0.00           H  
TER                                                                             
CONECT  733 3361                                                                
CONECT 3361  733 3362 3363 3370                                                 
CONECT 3361 3382 3397                                                           
CONECT 3362 3361 3405 3406 3407                                                 
CONECT 3363 3361 3364 3367                                                      
CONECT 3364 3363 3365 3398                                                      
CONECT 3365 3364 3366 3404                                                      
CONECT 3366 3365 3367 3402                                                      
CONECT 3367 3363 3366 3368                                                      
CONECT 3368 3367 3369 3408                                                      
CONECT 3369 3368 3370 3373                                                      
CONECT 3370 3361 3369 3371                                                      
CONECT 3371 3370 3372 3380                                                      
CONECT 3372 3371 3373 3375                                                      
CONECT 3373 3369 3372 3374                                                      
CONECT 3374 3373 3409 3410 3411                                                 
CONECT 3375 3372 3376 3412 3413                                                 
CONECT 3376 3375 3377 3414 3415                                                 
CONECT 3377 3376 3378 3379                                                      
CONECT 3378 3377                                                                
CONECT 3379 3377                                                                
CONECT 3380 3371 3381 3416                                                      
CONECT 3381 3380 3382 3385                                                      
CONECT 3382 3361 3381 3383                                                      
CONECT 3383 3382 3384 3392                                                      
CONECT 3384 3383 3385 3391                                                      
CONECT 3385 3381 3384 3386                                                      
CONECT 3386 3385 3387 3417 3418                                                 
CONECT 3387 3386 3388 3419 3420                                                 
CONECT 3388 3387 3389 3390                                                      
CONECT 3389 3388                                                                
CONECT 3390 3388                                                                
CONECT 3391 3384 3421 3422 3423                                                 
CONECT 3392 3383 3393 3424                                                      
CONECT 3393 3392 3394 3397                                                      
CONECT 3394 3393 3395 3401                                                      
CONECT 3395 3394 3396 3399                                                      
CONECT 3396 3395 3397 3398                                                      
CONECT 3397 3361 3393 3396                                                      
CONECT 3398 3364 3396 3425                                                      
CONECT 3399 3395 3400 3426                                                      
CONECT 3400 3399 3427 3428                                                      
CONECT 3401 3394 3429 3430 3431                                                 
CONECT 3402 3366 3403 3432                                                      
CONECT 3403 3402 3433 3434                                                      
CONECT 3404 3365 3435 3436 3437                                                 
CONECT 3405 3362                                                                
CONECT 3406 3362                                                                
CONECT 3407 3362                                                                
CONECT 3408 3368                                                                
CONECT 3409 3374                                                                
CONECT 3410 3374                                                                
CONECT 3411 3374                                                                
CONECT 3412 3375                                                                
CONECT 3413 3375                                                                
CONECT 3414 3376                                                                
CONECT 3415 3376                                                                
CONECT 3416 3380                                                                
CONECT 3417 3386                                                                
CONECT 3418 3386                                                                
CONECT 3419 3387                                                                
CONECT 3420 3387                                                                
CONECT 3421 3391                                                                
CONECT 3422 3391                                                                
CONECT 3423 3391                                                                
CONECT 3424 3392                                                                
CONECT 3425 3398                                                                
CONECT 3426 3399                                                                
CONECT 3427 3400                                                                
CONECT 3428 3400                                                                
CONECT 3429 3401                                                                
CONECT 3430 3401                                                                
CONECT 3431 3401                                                                
CONECT 3432 3402                                                                
CONECT 3433 3403                                                                
CONECT 3434 3403                                                                
CONECT 3435 3404                                                                
CONECT 3436 3404                                                                
CONECT 3437 3404                                                                
# All scores below are weighted scores, not raw scores.
#BEGIN_POSE_ENERGIES_TABLE 
label fa_atr fa_rep fa_sol fa_intra_atr_xover4 fa_intra_rep_xover4 fa_intra_sol_xover4 lk_ball lk_ball_iso lk_ball_bridge lk_ball_bridge_uncpl fa_elec fa_intra_elec pro_close hbond_sr_bb hbond_lr_bb hbond_bb_sc hbond_sc dslf_fa13 atom_pair_constraint coordinate_constraint angle_constraint dihedral_constraint omega fa_dun_dev fa_dun_rot fa_dun_semi p_aa_pp hxl_tors ref rama_prepro res_type_constraint total
weights 1 0.55 1 1 0.55 1 0.92 -0.38 -0.33 -0.33 1 1 1.25 1 1 1 1 1.25 1 1 1 1 0.48 0.69 0.76 0.78 0.61 1 1 0.5 1 NA
pose -1269.25 148.159 800.093 -96.7562 75.2764 39.9088 504.46 -508.066 -0.81681 -5.78604 -429.031 -55.2603 0 -165.745 -17.3564 -26.055 -16.4437 0 0.04351 0 0.00101 1.27806 23.8257 17.8248 107.187 93.3869 -58.6115 49.7884 62.8667 11.1772 0 -713.903
VAL:NtermProteinFull_1 -5.36846 2.10041 2.0129 -2.63036 5.80628 2.18772 1.12367 -1.2649 -0.00581 -0.01329 -3.23146 0.97455 0 0 0 0 0 0 0 0 0 0 0.05761 0.1073 0.12403 0 0 0 2.085 0 0 4.0652
SER_2 -5.6727 1.6795 5.92869 -0.026 0 0.06145 3.03456 -2.40507 -0.01436 -0.15499 -3.88425 -0.60071 0 0 0 -1.35135 0 0 0 0 0 0 0.00252 0.0496 0.2264 0 -0.37796 0.62395 -1.1772 -0.15703 0 -4.21494
LEU_3 -5.69034 0.33863 2.38441 -0.70878 0.496 0.27115 1.69851 -1.89218 -0 -0 -0.37561 0.12702 0 0 0 0 0 0 0 0 0 0 0.03463 0.02248 1.00667 0 -0.25161 0 0.72952 -0.07776 0 -1.88726
GLU_4 -4.75019 0.4983 4.6843 -0.3415 0.06418 0.40773 1.91518 -2.24243 -0.01344 -0.11158 -1.10608 -0.57689 0 0 0 0 0 0 0 0 0 0 0.08029 0.04268 0 3.50232 -0.21243 0 -2.5358 -0.08246 0 -0.77782
GLN_5 -8.08927 0.83293 6.89598 -0.2742 0.07113 0.23987 4.34174 -3.45812 -0.01436 -0.15499 -3.4244 -0.55993 0 0 0 -1.35135 -0.96455 0 0 0 0 0 0.35108 0.75285 0 2.82411 -0.14165 0 -1.0644 -0.17963 0 -3.36716
ALA_6 -6.79815 0.48561 3.2819 -0.02296 0 0 2.81809 -2.82831 -0 -0 -1.93675 -0.36707 0 0 0 0 0 0 0 0 0 0 0.33988 0 0 0 -0.26109 0 2.3386 -0.11382 0 -3.06407
LEU_7 -9.01728 0.84622 4.29158 -0.48696 0.30526 0.11505 3.00082 -3.13463 -0 -0 -2.2023 0.20485 0 0 0 0 0 0 0 0 0 0 0.14224 0.43302 0.37153 0 -0.27816 0 0.72952 -0.12887 0 -4.80812
LEU_8 -7.24114 1.4124 4.03789 -0.49909 0.45684 0.1179 2.8129 -2.69234 -0 -0 -2.44899 0.24852 0 0 0 0 0 0 0 0 0 0 -0.02857 0.00889 0.43814 0 -0.24709 0 0.72952 0.05971 0 -2.83452
ILE_9 -9.02816 1.73596 2.69405 -0.51044 0.49461 0.10212 2.94442 -2.8457 -0 -0 -2.12724 0.07401 0 0 0 0 0 0 0 0 0 0 0.03069 0.48049 0.56293 0 -0.42448 0 1.0317 0.29347 0 -4.49155
LEU_10 -8.06668 0.43824 2.45239 -0.48949 0.33831 0.11268 2.22067 -2.56068 -0 -0 -1.29668 0.2507 0 0 0 0 0 0 0 0 0 0 -0.00546 0.19335 0.50664 0 -0.23959 0 0.72952 0.3142 0 -5.1019
ALA_11 -5.12039 0.31334 2.83765 -0.02284 0 0 2.26544 -2.26385 -0 -0 -1.94938 -0.37366 0 0 0 0 0 0 0 0 0 0 0.10386 0 0 0 -0.07356 0 2.3386 0.17613 0 -1.76866
VAL_12 -7.99824 1.49045 3.78104 -0.31824 0.35982 0.07332 3.3525 -2.9482 -0 -0 -2.64206 -0.05958 0 0 0 0 0 0 0 0 0 0 0.06445 0.72012 0.09939 0 -0.29519 0 2.085 0.16372 0 -2.07172
ALA_13 -6.03066 0.38192 3.76662 -0.02248 0 0 2.9311 -2.8947 -0 -0 -2.62861 -0.35317 0 0 0 0 0 0 0 0 0 0 0.03124 0 0 0 -0.29273 0 2.3386 0.07235 0 -2.70053
ALA_14 -3.56441 0.12902 2.70111 -0.02171 0 0 1.4181 -1.84099 -0 -0 -0.75492 -0.35439 0 0 0 0 0 0 0 0 0 0 -0.04551 0 0 0 -0.20815 0 2.3386 -0.10557 0 -0.30882
LEU_15 -5.43877 0.5988 2.34179 -0.49467 0.33118 0.12178 1.804 -1.87335 -0 -0 -0.28741 0.19411 0 0 0 0 0 0 0 0 0 0 0.24008 0.33659 0.36938 0 -0.27933 0 0.72952 -0.13302 0 -1.43933
LEU_16 -6.89519 1.22017 2.13523 -0.50707 0.39129 0.12372 1.78151 -2.01081 -0 -0 -0.71766 0.22547 0 0 0 0 0 0 0 0 0 0 -0.01342 0.0476 0.32661 0 -0.29472 0 0.72952 -0.1082 0 -3.56594
GLY_17 -1.58092 0.07458 2.16084 -6e-05 0 0 0.9784 -1.06475 -0 -0 -0.84932 -0.37962 0 0 0 0 0 0 0 0 0 0 -0.11603 0 0 0 -1.49381 0 1.2108 0.30116 0 -0.75873
THR_18 -4.70224 0.652 2.6028 -0.19807 0.14776 0.06712 1.47523 -1.76352 -0 -0 -1.01476 -0.85587 0 0 0 -0.19562 0 0 0 0 0 0 0.06828 0.04862 0.73942 0 -0.75231 2.30811 -1.425 0.84488 0 -1.95316
THR_19 -4.08977 0.40842 4.36283 -0.11311 0.07041 0.076 2.50618 -2.11444 -0 -3e-05 -2.31479 -0.63825 0 0 0 -0.65567 0 0 0 0 0 0 0.11194 0.09151 0.03919 0 -0.48682 2.29974 -1.425 0.33451 0 -1.53715
VAL_20 -5.57459 1.33755 2.01484 -0.36562 0.29972 0.08808 1.54002 -1.9678 -0.00027 -0.00078 -0.86315 0.11541 0 0 0 0 0 0 0 0 0 0 0.01053 0.01536 0.85114 0 0.02593 0 2.085 -0.20404 0 -0.59267
GLU_21 -5.08344 0.74586 6.21601 -0.45345 0.13476 1.38856 2.74355 -2.8138 -0.02057 -0.14002 -3.24367 -2.37983 0 0 0 0 -0.41819 0 0 0 0 0 0.04311 0.09348 0 3.98891 -0.26927 0 -2.5358 -0.24835 0 -2.25216
GLU_22 -6.26497 0.61752 7.80811 -0.43922 0.05805 0.86389 3.51172 -3.23527 -0.02351 -0.20062 -4.22568 -0.45401 0 0 0 -0.46005 -0.47691 0 0 0 0 0 0.20571 0.01128 0 3.36308 -0.30761 0 -2.5358 -0.43871 0 -2.623
ALA_23 -5.79096 0.29761 2.73987 -0.02215 0 0 2.37993 -2.52552 -0 -3e-05 -1.8795 -0.37487 0 0 0 0 0 0 0 0 0 0 0.16833 0 0 0 -0.23101 0 2.3386 -0.35904 0 -3.25874
VAL_24 -6.96848 1.16763 3.25533 -0.31251 0.28466 0.07119 2.84626 -2.63406 -0 -0 -2.19203 -0.06852 0 0 0 0 0 0 0 0 0 0 -0.04466 0.05379 0.04564 0 -0.333 0 2.085 0.06533 0 -2.67843
LYS_25 -5.18904 0.17376 6.58709 -0.47314 0.20391 0.23895 2.9205 -2.84794 -0 -0 -4.29967 0.12204 0 0 0 0 -0.47691 0 0 0 0 0 0.05575 0.02604 2.52793 0 0.00758 0 -1.6738 0.12579 0 -1.97116
ARG_26 -6.80338 0.42046 5.50136 -0.44376 0.0595 0.22373 2.80931 -2.82547 -0.00321 -0.06137 -2.24734 0.38972 0 0 0 0 0 0 0 0 0 0 -0.01456 0.26294 2.09796 0 -0.04806 0 -1.281 0.00447 0 -1.9587
ALA_27 -6.3979 0.58088 3.26498 -0.022 0 0 2.81233 -2.72072 -0 -0 -2.31323 -0.35844 0 0 0 0 0 0 0 0 0 0 0.05396 0 0 0 -0.14393 0 2.3386 -0.01867 0 -2.92413
LEU_28 -5.93115 0.56806 4.46386 -0.51417 0.50924 0.12622 2.49179 -2.53606 -0 -0 -2.56302 0.26643 0 0 0 0 0 0 0 0 0 0 0.64524 0.01577 0.34107 0 -0.2947 0 0.72952 -0.14727 0 -1.82918
TRP_29 -6.43778 0.43688 5.39697 -1.27253 0.06799 0.49808 2.81282 -2.66333 -0 -0 -2.45754 -0.26061 0 0 0 0 0 0 0 0 0 0 0.05844 0.05313 0 1.73413 -0.22883 0 3.035 0.03722 0 0.81005
LEU_30 -9.71614 1.45919 3.80602 -0.48783 0.40025 0.11384 3.05515 -3.09819 -0.02052 -0.12554 -2.09045 0.21641 0 0 0 0 0 0 0 0 0 0 -0.00515 0.30506 0.36389 0 -0.27373 0 0.72952 0.1055 0 -5.26272
LYS_31 -7.46278 0.80675 6.87751 -0.40838 0.07564 0.20244 3.57316 -3.3536 -0 -0 -2.19796 -0.06739 0 0 0 0 0 0 0 0 0 0 -0.01171 0.33337 1.70782 0 0.03519 0 -1.6738 0.55516 0 -1.00858
THR_32 -3.09828 0.11632 4.07416 -0.20225 0.14641 0.07375 1.64424 -1.87341 -0 -0 -1.28832 -0.11119 0 0 0 0 0 0 0 0 0 0 0.30325 0.00107 0.09789 0 -0.00974 2.27763 -1.425 0.92882 0 1.65534
LYS_33 -4.39736 0.21159 3.45923 -0.77227 0.31553 0.61736 1.63075 -1.63243 -0 -0 -0.74308 -0.0604 0 0 0 0 0 0 0 0 0 0 -0.0261 0.03415 2.65515 0 -0.004 0 -1.6738 0.30859 0 -0.0771
LEU_34 -5.05668 0.47896 1.76472 -0.53139 0.44447 0.15117 1.25576 -1.50633 -0 -0 -1.29302 0.14868 0 0 0 0 0 0 0 0 0 0 -0.01997 0.03679 0.16735 0 -0.18928 0 0.72952 -0.28032 0 -3.69957
GLY_35 -1.78234 0.11643 2.11946 -5e-05 0 0 1.09417 -1.13326 -0.0019 -0.04595 -0.31996 -0.3903 0 0 0 0 0 0 0 0 0 0 0.26934 0 0 0 -0.87994 0 1.2108 -0.1483 0 0.10819
VAL_36 -6.09117 0.88857 2.65064 -0.30482 0.22034 0.05987 1.73281 -2.07145 -0.02052 -0.12554 -1.2331 -0.19279 0 0 0 0 0 0 0 0 0 0 0.02092 0.01532 0.04054 0 -0.4906 0 2.085 0.14881 0 -2.66717
SER_37 -4.55586 0.20555 4.891 -0.02673 0 0.06276 3.01449 -2.2934 -0 -0 -2.53528 -0.51665 0 0 0 -1.66064 0 0 0 0 0 0 -0.02949 0.03941 0.15901 0 -0.45498 0.62601 -1.1772 -0.13665 0 -4.38865
LEU_38 -6.09237 0.33589 2.43092 -0.70585 0.45899 0.27404 1.62265 -1.93298 -0 -0 -0.33675 0.09564 0 0 0 0 0 0 0 0 0 0 -0.00926 0.06217 1.00099 0 -0.24541 0 0.72952 -0.12362 0 -2.43542
GLU_39 -4.61841 0.16009 4.60517 -0.21834 0.03399 0.32174 2.14519 -2.1367 -0 -0 -1.9978 -0.61014 0 0 0 0 -0.96455 0 0 0 0 0 0.45349 0.06515 0 3.5478 -0.30101 0 -2.5358 -0.12594 0 -2.17608
GLN_40 -6.2208 0.37936 6.45189 -0.25131 0.02666 0.19749 3.68434 -2.99615 -0.0019 -0.04595 -3.64477 -0.38985 0 0 0 -1.66064 -0.47981 0 0 0 0 0 0.42159 0.07995 0 2.95303 -0.09072 0 -1.0644 -0.19817 0 -2.85016
ALA_41 -6.50648 0.49405 3.45464 -0.02232 0 0 2.94286 -2.78315 -0 -0 -2.08835 -0.34631 0 0 0 0 0 0 0 0 0 0 -0.03246 0 0 0 -0.20387 0 2.3386 -0.05224 0 -2.80503
LEU_42 -9.35779 1.09764 3.51974 -0.48563 0.35805 0.11619 2.85399 -2.94195 -0 -0 -2.06708 0.17435 0 0 0 0 0 0 0 0 0 0 0.11928 0.31211 0.38042 0 -0.27573 0 0.72952 -0.12003 0 -5.58694
LEU_43 -6.159 0.4824 4.35673 -0.72705 0.64243 0.31609 2.73334 -2.6373 -0.00062 -0.01172 -2.64285 0.0944 0 0 0 0 0 0 0 0 0 0 0.37704 0.02348 1.2869 0 -0.31003 0 0.72952 -0.09718 0 -1.54344
LEU_44 -8.46677 1.26694 2.86294 -0.71713 0.53057 0.2924 2.81887 -2.78789 -0 -0 -2.34433 0.12883 0 0 0 0 0 0 0 0 0 0 0.43655 0.01996 0.99144 0 -0.26418 0 0.72952 -0.031 0 -4.53326
LEU_45 -10.2056 2.45919 2.93407 -0.49134 0.253 0.12436 2.46283 -2.78022 -0 -0 -2.74929 0.2045 0 0 0 0 0 0 0 0 0 0 1.03826 0.96675 0.32311 0 -0.27804 0 0.72952 0.03496 0 -4.97399
HIS_D:MP-NE2-connect_46 -10.672 4.19304 6.95274 -2.92264 2.14558 2.1462 3.07445 -3.63174 -0 -0 -5.65432 -0.85361 0 0 0 0 0 0 0.02176 0 0.00051 0.63903 0.01649 0.32465 0 2.09995 -0.3203 0 0.13443 0.53921 0 -1.76659
ALA_47 -6.66031 1.8291 4.71306 -0.02212 0 0 3.13803 -2.80027 -0.01095 -0.08335 -4.1209 -0.34956 0 0 0 0 0 0 0 0 0 0 -0.01075 0 0 0 -0.18019 0 2.3386 0.44545 0 -1.77416
ALA_48 -6.26477 0.43587 4.37418 -0.02063 0 0 3.39232 -3.16192 -0.01055 -0.08101 -2.78263 -0.32941 0 0 0 0 0 0 0 0 0 0 0.44484 0 0 0 -0.11655 0 2.3386 0.01611 0 -1.76553
ALA_49 -3.64242 0.09959 2.72412 -0.0229 0 0 1.48375 -1.86712 -0 -0 -0.53952 -0.3503 0 0 0 0 0 0 0 0 0 0 0.0235 0 0 0 -0.33015 0 2.3386 -0.12087 0 -0.20371
LEU_50 -7.48442 1.40213 1.65844 -0.4952 0.34718 0.11605 1.50232 -2.07625 -0 -0 -0.57342 0.21883 0 0 0 0 0 0 0 0 0 0 0.15012 0.33228 0.39166 0 -0.26499 0 0.72952 -0.24893 0 -4.29468
LEU_51 -6.87218 0.44105 2.76538 -0.51367 0.44173 0.13147 1.60997 -2.25182 -0.01653 -0.12489 -0.89777 0.23404 0 0 0 0 0 0 0 0 0 0 -0.0511 0.15664 0.33238 0 -0.31424 0 0.72952 -0.13561 0 -4.33562
GLY_52 -1.77329 0.13862 2.26905 -5e-05 0 0 1.07527 -1.16831 -0.00302 -0.01685 -0.8148 -0.38421 0 0 0 0 0 0 0 0 0 0 -0.08496 0 0 0 -1.49686 0 1.2108 -0.25584 0 -1.30445
THR_53 -4.57398 0.32813 4.36164 -0.10611 0.0831 0.06894 1.97166 -2.13239 -0.02801 -0.2392 -1.93223 -0.44047 0 0 0 0 0 0 0 0 0 0 0.25751 0.09727 0.20829 0 -0.74707 2.2898 -1.425 -0.14615 0 -2.10428
THR_54 -5.09648 0.2522 6.12915 -0.11355 0.08273 0.07504 3.71985 -2.75935 -0 -0 -3.67474 -0.51762 0 0 0 -1.64065 0 0 0 0 0 0 -0.02586 0.1503 0.04813 0 -0.41297 2.41868 -1.425 -0.13393 0 -2.92406
VAL_55 -7.50569 2.14979 2.11039 -0.26316 0.26242 0.04233 1.73645 -2.32767 -0 -0 -0.94867 0.52053 0 0 0 0 0 0 0 0 0 0 0.1858 0.46082 0.72123 0 0.07175 0 2.085 -0.17918 0 -0.87786
GLU_56 -5.02778 0.62625 5.77384 -0.45556 0.204 1.42692 2.28202 -2.60402 -0.02983 -0.15597 -2.1639 -2.81058 0 0 0 0 0 0 0 0 0 0 0.14158 0.01063 0 3.9765 -0.1715 0 -2.5358 -0.15092 0 -1.66413
GLU_57 -6.32833 0.43338 7.65088 -0.20657 0.01847 0.29043 3.68475 -3.22274 -0.02983 -0.15597 -3.42014 -0.4846 0 0 0 -1.64065 0 0 0 0 0 0 -0.01906 0.05211 0 3.95493 -0.31169 0 -2.5358 -0.34573 0 -2.61616
ALA_58 -5.79189 0.3433 3.02597 -0.0213 0 0 2.52402 -2.59122 -0.00133 -0.00499 -2.04603 -0.36314 0 0 0 0 0 0 0 0 0 0 0.09757 0 0 0 -0.20795 0 2.3386 -0.2503 0 -2.94869
VAL_59 -6.56183 0.62492 3.33981 -0.30743 0.24246 0.06956 2.85033 -2.63913 -0 -0 -2.13165 -0.10751 0 0 0 0 0 0 0 0 0 0 -0.04889 0.05589 0.10285 0 -0.4005 0 2.085 0.12804 0 -2.69807
LYS_60 -4.92086 0.31693 5.08371 -0.30542 0.02562 0.13482 2.28378 -2.35865 -0 -0 -1.84179 -0.02635 0 0 0 0 0 0 0 0 0 0 0.18207 0.06921 1.71 0 -0.00378 0 -1.6738 0.16164 0 -1.16288
ARG_61 -6.73098 0.49781 5.56388 -0.6208 0.09154 0.36267 2.52323 -2.92649 -0.02964 -0.26124 -2.29542 0.47546 0 0 0 0 0 0 0 0 0 0 0.04488 0.06017 2.39589 0 -0.08001 0 -1.281 -0.02778 0 -2.23783
ALA_62 -7.01152 1.254 3.55962 -0.02163 0 0 3.41908 -3.05867 -0 -0 -2.77812 -0.35575 0 0 0 0 0 0 0 0 0 0 -0.01097 0 0 0 -0.27023 0 2.3386 -0.18448 0 -3.12007
LEU_63 -6.30956 0.73603 4.58104 -0.49516 0.38744 0.11966 2.41674 -2.58942 -0 -0 -2.2947 0.22344 0 0 0 0 0 0 0 0 0 0 0.11942 0.37319 0.38683 0 -0.26926 0 0.72952 -0.12269 0 -2.00747
LYS_64 -4.03664 0.24473 4.83769 -0.30276 0.0273 0.13282 2.09502 -2.17755 -0 -0 -1.45606 0.00268 0 0 0 0 0 0 0 0 0 0 0.02073 0.01308 1.79215 0 0.0399 0 -1.6738 0.02542 0 -0.41529
LEU_65 -8.73493 1.14455 3.2224 -0.70637 0.69345 0.27231 2.70002 -2.66495 -0 -0 -1.97655 0.1436 0 0 0 0 0 0 0 0 0 0 0.24533 0.04956 1.21064 0 -0.28832 0 0.72952 -0.05503 0 -4.01479
LYS_66 -8.30228 1.39074 7.33122 -0.49892 0.12177 0.38463 3.78551 -3.57492 -0.01103 -0.0282 -3.34078 0.25242 0 0 0 0 0 0 0 0 0 0 0.07305 0.32588 2.05185 0 0.02334 0 -1.6738 0.4865 0 -1.20303
THR_67 -2.74714 0.12896 3.75754 -0.20664 0.17306 0.07593 1.28095 -1.73355 -0 -0 -0.94136 -0.12981 0 0 0 0 0 0 0 0 0 0 -0.03599 0.00104 0.14417 0 -0.0035 2.28587 -1.425 0.77894 0 1.40347
LYS_68 -3.92674 0.23365 4.38858 -0.4306 0.07799 0.24237 2.1511 -1.96572 -0 -0 -2.22763 -0.0964 0 0 0 0 0 0 0 0 0 0 0.02662 0.005 2.03227 0 0.00974 0 -1.6738 0.21839 0 -0.93518
LEU_69 -5.43726 0.627 1.42112 -0.51795 0.47216 0.13402 1.03839 -1.41515 -0 -0 -0.64025 0.1984 0 0 0 0 0 0 0 0 0 0 0.09984 0.0265 0.2398 0 -0.27947 0 0.72952 -0.06228 0 -3.36561
GLY_70 -1.77743 0.07628 2.10603 -5e-05 0 0 0.99706 -1.11738 -0 -0 -0.53552 -0.37326 0 0 0 0 0 0 0 0 0 0 0.04954 0 0 0 -1.33859 0 1.2108 0.4796 0 -0.22294
VAL_71 -6.09814 0.98281 2.03088 -0.30316 0.20263 0.05763 1.63 -1.8756 -0.01103 -0.0282 -1.58342 -0.04505 0 0 0 0 0 0 0 0 0 0 0.29692 0.03492 0.01827 0 -0.41854 0 2.085 0.86675 0 -2.15731
SER_72 -4.84698 0.33215 5.24133 -0.02714 0 0.06376 3.14078 -2.44018 -0.0054 -0.09513 -2.61709 -0.51569 0 0 0 -1.57244 0 0 0 0 0 0 0.00275 0.03812 0.1422 0 -0.47499 0.61122 -1.1772 0.13746 0 -4.06247
LEU_73 -5.83062 0.58153 2.41676 -0.70662 0.49881 0.27226 1.64943 -1.91399 -0 -0 -0.4555 0.13403 0 0 0 0 0 0 0 0 0 0 -0.04701 0.03217 1.04174 0 -0.26979 0 0.72952 -0.16973 0 -2.03701
GLU_74 -3.95524 0.24515 4.9057 -0.21192 0.02689 0.28843 2.33338 -2.15561 -0.0054 -0.09513 -1.94001 -0.52574 0 0 0 0 -0.47981 0 0 0 0 0 0.14992 0.0231 0 3.28392 -0.24011 0 -2.5358 -0.16418 0 -1.05246
GLN_75 -7.43188 0.75446 6.83188 -0.25411 0.03533 0.19217 3.90331 -3.25726 -0 -0 -2.98528 -0.43231 0 0 0 -1.57244 0 0 0 0 0 0 -0.00493 0.15467 0 2.68254 0.06195 0 -1.0644 0.01027 0 -2.37604
ALA_76 -7.30681 0.8427 3.44765 -0.0229 0 0 3.02016 -3.00418 -0 -0 -1.92525 -0.38585 0 0 0 0 0 0 0 0 0 0 -0.02746 0 0 0 -0.27851 0 2.3386 0.12992 0 -3.17194
LEU_77 -7.66996 0.68419 4.0377 -0.70427 0.46889 0.2659 2.74134 -2.93345 -0 -2e-05 -1.67408 0.15949 0 0 0 0 0 0 0 0 0 0 -0.03388 0.00034 0.86931 0 -0.23403 0 0.72952 0.03159 0 -3.26145
LYS_78 -7.69057 1.11472 9.08338 -0.30338 0.02581 0.13593 4.5858 -3.78366 -0 -0 -7.80628 -0.04347 0 0 0 0 0 0 0 0 0 0 -0.05079 0.14378 1.78508 0 -0.05353 0 -1.6738 -0.09809 0 -4.62905
ILE_79 -9.22219 1.16688 2.9993 -0.51076 0.52545 0.10174 2.91688 -2.92203 -0 -0 -2.02242 0.03356 0 0 0 0 0 0 0 0 0 0 -0.05908 0.20245 0.6506 0 -0.37339 0 1.0317 -0.04878 0 -5.53009
LEU_80 -8.88813 1.28258 3.87565 -0.48613 0.41587 0.1108 2.91038 -3.16773 -0 -0 -2.05787 0.24202 0 0 0 0 0 0 0 0 0 0 -0.02519 0.27104 0.64558 0 -0.20946 0 0.72952 0.39474 0 -3.95631
THR_81 -7.99524 1.42685 5.83871 -0.19898 0.14557 0.07469 3.56837 -3.43441 -0.01095 -0.08335 -4.25534 -0.4107 0 0 0 0 -0.21059 0 0 0 0 0 0.00753 0.06864 0.05765 0 -0.01676 2.29885 -1.425 0.61701 0 -3.93745
VAL_82 -8.66168 1.11021 3.61719 -0.31548 0.30211 0.07224 3.252 -3.07743 -0.00355 -0.03209 -2.72577 -0.09348 0 0 0 0 0 0 0 0 0 0 0.17612 0.12979 0.11246 0 -0.22628 0 2.085 0.48921 0 -3.78945
ALA_83 -6.39278 0.35164 4.12477 -0.02101 0 0 3.18604 -3.17087 -0 -0 -3.14031 -0.34369 0 0 0 0 0 0 0 0 0 0 0.03645 0 0 0 -0.21602 0 2.3386 0.11927 0 -3.12791
ALA_84 -3.77975 0.14633 2.73748 -0.02219 0 0 1.76655 -1.99566 -0 -0 -0.96248 -0.34311 0 0 0 0 0 0 0 0 0 0 0.06784 0 0 0 -0.16627 0 2.3386 -0.04312 0 -0.25578
LEU_85 -6.09461 0.87959 1.63494 -0.79858 0.89941 0.23499 1.58565 -1.9207 -0 -0 -0.99904 0.40775 0 0 0 0 0 0 0 0 0 0 0.68665 0.29725 2.67375 0 -0.27069 0 0.72952 -0.08021 0 -0.13434
LEU_86 -5.98225 0.59675 1.61922 -0.5006 0.62051 0.11819 1.33806 -1.73884 -0 -0 -0.9485 0.22847 0 0 0 0 0 0 0 0 0 0 -0.05045 0.06866 0.3126 0 -0.30985 0 0.72952 -0.1169 0 -4.01542
GLY_87 -1.68372 0.07686 2.16796 -6e-05 0 0 1.04713 -1.09302 -0.0008 -0.00707 -0.83197 -0.38482 0 0 0 0 0 0 0 0 0 0 0.01039 0 0 0 -1.49193 0 1.2108 0.40685 0 -0.5734
THR_88 -4.70115 0.67195 3.20605 -0.18066 0.13262 0.06315 1.64381 -1.94542 -0.00109 -0.01287 -2.66597 -0.94274 0 0 0 0 -0.26872 0 0 0 0 0 -0.07681 0.14856 0.39653 0 -0.61846 2.2912 -1.425 1.47768 0 -2.80734
THR_89 -4.21626 0.51212 4.33763 -0.11089 0.06606 0.07296 2.44425 -2.17508 -0.00552 -0.09291 -2.68374 -0.71246 0 0 0 -0.38798 0 0 0 0 0 0 -0.01681 0.03539 0.0444 0 -0.51703 2.28768 -1.425 0.87357 0 -1.66962
VAL_90 -6.08685 1.0152 2.32572 -0.27272 0.22014 0.04414 1.72089 -2.12201 -0 -0 -0.89887 0.50709 0 0 0 0 0 0 0 0 0 0 -0.03748 0.00726 0.65565 0 0.09128 0 2.085 -0.16116 0 -0.90672
GLU_91 -4.94742 0.77196 6.68025 -0.45483 0.18581 1.41827 2.80469 -2.85489 -0.02728 -0.16456 -4.14884 -2.74539 0 0 0 0 0 0 0 0 0 0 0.07456 0.03989 0 4.00917 -0.23094 0 -2.5358 -0.22299 0 -2.34835
GLU_92 -6.22584 0.32095 7.45263 -0.34472 0.07941 0.41356 3.35647 -3.14015 -0.03308 -0.26316 -4.08666 -0.57663 0 0 0 -0.38798 -1.29047 0 0 0 0 0 -0.00501 0.00168 0 3.99436 -0.23218 0 -2.5358 -0.31086 0 -3.81349
ALA_93 -5.88992 0.22318 2.27116 -0.02207 0 0 2.36901 -2.4344 -0 -0.00011 -1.51966 -0.37956 0 0 0 0 0 0 0 0 0 0 0.04502 0 0 0 -0.27734 0 2.3386 -0.16311 0 -3.43921
VAL_94 -6.51579 0.81775 3.42635 -0.30721 0.22205 0.06968 2.86919 -2.62251 -0 -0 -2.38292 -0.12656 0 0 0 0 0 0 0 0 0 0 -0.05813 0.09425 0.11267 0 -0.38657 0 2.085 0.08668 0 -2.61608
LYS_95 -4.89719 0.2942 5.04917 -0.30916 0.02477 0.14074 2.42119 -2.37272 -0 -0 -1.71263 -0.02255 0 0 0 0 0 0 0 0 0 0 0.3617 0.13013 1.67723 0 -0.03845 0 -1.6738 0.05277 0 -0.87458
ARG_96 -7.04183 0.53185 6.19151 -0.62583 0.16654 0.35165 3.21599 -2.95072 -0 -0 -3.38566 0.27847 0 0 0 0 -1.02175 0 0 0 0 0 -0.04144 0.01342 2.52352 0 -0.06899 0 -1.281 -0.09525 0 -3.23951
ALA_97 -6.92894 1.10863 3.45101 -0.02196 0 0 3.32871 -2.96467 -0 -0 -2.23379 -0.38107 0 0 0 0 0 0 0 0 0 0 0.07251 0 0 0 -0.21873 0 2.3386 -0.17082 0 -2.62053
LEU_98 -6.3907 0.84055 4.98297 -0.51512 0.45665 0.1296 2.66897 -2.77791 -0 -0 -1.61915 0.26077 0 0 0 0 0 0 0 0 0 0 0.42342 0.04491 0.2976 0 -0.30902 0 0.72952 -0.20989 0 -0.98685
LYS_99 -4.30539 0.32778 5.26092 -0.30524 0.02762 0.13627 2.56492 -2.38362 -0 -0 -1.56107 -0.01398 0 0 0 0 0 0 0 0 0 0 0.18293 0.00668 1.7606 0 0.01447 0 -1.6738 -0.1409 0 -0.10179
LEU_100 -8.94318 1.05676 3.39795 -0.4891 0.3566 0.11429 2.93627 -2.89416 -0.02573 -0.13905 -2.06212 0.21293 0 0 0 0 0 0 0 0 0 0 -0.04592 0.25963 0.36173 0 -0.28226 0 0.72952 -0.11101 0 -5.56689
LYS_101 -7.41449 0.71357 6.49876 -0.396 0.06439 0.18393 3.65271 -3.2785 -0 -0 -2.52233 -0.04575 0 0 0 0 0 0 0 0 0 0 0.12753 0.17329 1.70704 0 0.0395 0 -1.6738 0.51767 0 -1.65247
THR_102 -2.84583 0.10378 3.49308 -0.11679 0.06322 0.05903 1.42641 -1.70663 -0 -0 -0.17852 -1.29342 0 0 0 0 0 0 0 0 0 0 0.14982 0.02612 0.25894 0 -0.13825 2.29326 -1.425 0.45161 0 0.62083
LYS_103 -3.47692 0.21322 3.42847 -0.43009 0.07325 0.23786 1.5973 -1.5867 -0 -0 -0.20976 -0.07152 0 0 0 0 0 0 0 0 0 0 0.03659 0.01958 2.21449 0 -0.06411 0 -1.6738 0.02924 0 0.3371
LEU_104 -5.60863 0.62672 1.08011 -0.5302 0.46677 0.15177 1.1483 -1.38597 -0 -0 -1.13585 0.13927 0 0 0 0 0 0 0 0 0 0 0.02015 0.0606 0.19605 0 -0.17882 0 0.72952 -0.06755 0 -4.28778
GLY_105 -1.71861 0.09165 2.0145 -5e-05 0 0 1.08199 -1.08495 -0.00183 -0.04471 -0.14537 -0.3738 0 0 0 0 0 0 0 0 0 0 0.29578 0 0 0 -0.85186 0 1.2108 -0.15051 0 0.32302
VAL_106 -6.25522 0.73322 2.28519 -0.30912 0.22248 0.0627 1.77507 -2.03469 -0.02573 -0.13905 -1.22161 -0.21005 0 0 0 0 0 0 0 0 0 0 -0.00236 0.00814 0.07405 0 -0.49598 0 2.085 0.00624 0 -3.44173
SER_107 -4.32774 0.13913 4.74641 -0.02572 0 0.06038 2.86902 -2.23323 -0 -0 -2.39637 -0.526 0 0 0 -1.46159 0 0 0 0 0 0 -0.03156 0.01406 0.1374 0 -0.49404 0.63489 -1.1772 -0.20402 0 -4.27619
LEU_108 -5.77075 0.33923 2.4279 -0.69451 0.45845 0.25628 1.84169 -1.93667 -0 -0 -0.42217 0.11157 0 0 0 0 0 0 0 0 0 0 -0.03085 0.09543 0.97679 0 -0.24327 0 0.72952 -0.05359 0 -1.91495
GLU_109 -4.41703 0.16791 5.05402 -0.21819 0.03019 0.31017 2.14593 -2.18766 -0 -0 -1.47887 -0.60145 0 0 0 0 0 0 0 0 0 0 0.65659 7e-05 0 3.0254 -0.21116 0 -2.5358 -0.03469 0 -0.29459
GLN_110 -6.14478 0.47818 5.66626 -0.25544 0.03227 0.20414 3.07762 -2.77803 -0.00183 -0.04471 -2.24309 -0.39533 0 0 0 -1.46159 0 0 0 0 0 0 0.13463 0.05799 0 2.89736 -0.16769 0 -1.0644 -0.16559 0 -2.17403
ALA_111 -7.13941 1.24076 3.57186 -0.02142 0 0 3.20993 -2.9968 -0 -0 -2.06657 -0.36934 0 0 0 0 0 0 0 0 0 0 -0.00169 0 0 0 -0.17038 0 2.3386 -0.13836 0 -2.54283
LEU_112 -9.26673 0.8229 3.7349 -0.50425 0.3905 0.12314 3.03453 -3.05402 -0 -0 -2.37334 0.21953 0 0 0 0 0 0 0 0 0 0 0.49282 0.22824 0.31892 0 -0.29802 0 0.72952 -0.16867 0 -5.57004
TYR_113 -8.15107 0.48904 4.64451 -0.88295 0.03626 0.38157 3.07774 -2.9046 -0 -0 -2.12225 -0.25749 0 0 0 0 0 0 0 0 0 0 0.49204 0.32559 0 2.35516 0.10727 0 0.96414 -0.01565 0 -1.46068
ILE_114 -8.82645 1.72713 2.48511 -0.51259 0.55906 0.10197 2.95052 -2.78487 -0 -0 -2.10212 0.09851 0 0 0 0 0 0 0 0 0 0 -0.0248 0.17403 0.54775 0 -0.38089 0 1.0317 0.36387 0 -4.59207
LEU_115 -9.46014 1.19113 2.18879 -0.51306 0.46313 0.12537 2.60086 -2.76899 -0 -0 -1.54217 0.25956 0 0 0 0 0 0 0 0 0 0 0.60385 0.17375 0.31609 0 -0.2885 0 0.72952 0.29886 0 -5.62197
ALA_116 -5.61135 1.14126 2.89405 -0.01968 0 0 2.56998 -2.54295 -0.00126 -0.01033 -2.09842 -0.33634 0 0 0 0 0 0 0 0 0 0 -0.01821 0 0 0 -0.00975 0 2.3386 0.28673 0 -1.41767
ALA_117 -5.81275 0.55798 3.04475 -0.02093 0 0 2.90459 -2.57217 -0 -0 -2.55901 -0.32893 0 0 0 0 0 0 0 0 0 0 0.03102 0 0 0 -0.0422 0 2.3386 0.50252 0 -1.95651
ALA_118 -5.86609 0.3577 3.90869 -0.02159 0 0 2.78663 -2.89935 -0 -0 -2.58881 -0.36055 0 0 0 0 0 0 0 0 0 0 0.06715 0 0 0 -0.17901 0 2.3386 0.21719 0 -2.23945
ALA_119 -4.07503 0.53141 2.30133 -0.02309 0 0 1.4111 -1.91024 -0 -0 -0.76055 -0.35815 0 0 0 0 0 0 0 0 0 0 0.04669 0 0 0 -0.27423 0 2.3386 -0.11692 0 -0.88906
VAL_120 -5.59779 1.02748 1.10325 -0.3194 0.37311 0.0737 1.52538 -1.69316 -0 -0 -0.66242 -0.27958 0 0 0 0 0 0 0 0 0 0 0.29676 0.12579 0.5833 0 -0.23173 0 2.085 -0.17027 0 -1.76058
LEU_121 -6.99707 1.10793 1.97979 -0.50272 0.46581 0.12397 1.28681 -2.05698 -0.00126 -0.01033 -0.70435 0.23433 0 0 0 0 0 0 0 0 0 0 0.02515 0.25505 0.27317 0 -0.30549 0 0.72952 -0.07005 0 -4.1667
GLY_122 -1.75546 0.11758 2.25733 -6e-05 0 0 1.06043 -1.1569 -0 -0 -0.71035 -0.39704 0 0 0 0 0 0 0 0 0 0 -0.06936 0 0 0 -1.44018 0 1.2108 -0.13614 0 -1.01935
THR_123 -4.33928 0.19595 4.05538 -0.10539 0.07429 0.06671 1.44714 -1.9799 -0.00115 -0.00422 -1.71042 -0.48803 0 0 0 0 0 0 0 0 0 0 0.04202 0.0183 0.22736 0 -0.79616 2.29767 -1.425 0.07747 0 -2.34727
THR_124 -3.73818 0.12149 4.62278 -0.11302 0.06011 0.07546 2.36947 -2.12233 -0.02593 -0.17487 -2.4799 -0.52541 0 0 0 -0.61564 0 0 0 0 0 0 0.01953 0.01801 0.0451 0 -0.37491 2.28653 -1.425 0.01331 0 -1.9634
VAL_125 -5.38622 0.70535 1.87293 -0.30531 0.21781 0.0689 1.46576 -1.87636 -0 -0 -0.9454 -0.09392 0 0 0 0 0 0 0 0 0 0 -0.03889 0.00073 0.15011 0 -0.2901 0 2.085 -0.099 0 -2.46861
GLU_126 -4.46088 0.2066 5.36948 -0.46906 0.2718 1.4768 1.79678 -2.34692 -0.02591 -0.15335 -2.01817 -2.86538 0 0 0 0 0 0 0 0 0 0 0.01554 0.05004 0 3.97278 -0.24125 0 -2.5358 -0.12939 0 -2.0863
GLU_127 -5.86062 0.24301 7.26763 -0.33536 0.06593 0.401 3.22916 -2.9627 -0.0518 -0.32769 -3.39307 -0.61533 0 0 0 -0.61564 -0.99626 0 0 0 0 0 -0.0144 0.00215 0 3.39751 -0.18025 0 -2.5358 -0.31078 0 -3.5933
ALA_128 -5.25192 0.16722 2.67635 -0.02137 0 0 2.16994 -2.34808 -0.00118 -0.00475 -1.58385 -0.36775 0 0 0 0 0 0 0 0 0 0 -0.01396 0 0 0 -0.23463 0 2.3386 -0.16699 0 -2.64238
VAL_129 -7.00132 0.98784 2.67646 -0.30352 0.23003 0.06745 2.62575 -2.50255 -0 -0 -1.98285 -0.00889 0 0 0 0 0 0 0 0 0 0 -0.06328 0.01034 0.03631 0 -0.38765 0 2.085 0.19535 0 -3.33555
LYS_130 -5.21071 0.29826 5.35064 -0.30654 0.02643 0.13873 2.42347 -2.47151 -0 -0 -1.91447 0.00612 0 0 0 0 0 0 0 0 0 0 0.10425 0.05584 1.74191 0 0.01332 0 -1.6738 0.16592 0 -1.25213
ARG_131 -6.49049 0.61077 6.12034 -0.62715 0.17361 0.3479 3.23699 -2.83437 -0 -0 -3.32973 0.26015 0 0 0 0 -0.99626 0 0 0 0 0 0.00605 0.01848 2.52594 0 -0.06579 0 -1.281 -0.09992 0 -2.42446
ALA_132 -6.95709 0.91645 3.46833 -0.02183 0 0 3.09693 -2.99106 -0 -0 -2.39239 -0.36106 0 0 0 0 0 0 0 0 0 0 0.09516 0 0 0 -0.21247 0 2.3386 -0.16274 0 -3.18317
LEU_133 -6.36189 0.78857 4.66549 -0.51304 0.41952 0.13108 2.64156 -2.63656 -0 -0 -2.3804 0.25912 0 0 0 0 0 0 0 0 0 0 0.5677 0.16759 0.28462 0 -0.30284 0 0.72952 -0.18312 0 -1.72307
LYS_134 -4.71449 0.24814 5.56484 -0.30285 0.02837 0.1324 2.46954 -2.44993 -0 -0 -1.99966 0.00668 0 0 0 0 0 0 0 0 0 0 0.16516 0.00747 1.80302 0 0.04695 0 -1.6738 -0.00224 0 -0.67041
LEU_135 -8.42454 0.79164 3.4828 -0.49335 0.41726 0.11521 2.8844 -2.80218 -0.01596 -0.11157 -2.20257 0.2287 0 0 0 0 0 0 0 0 0 0 -0.02207 0.15347 0.37673 0 -0.27442 0 0.72952 0.03061 0 -5.13633
LYS_136 -7.37594 0.88697 6.55339 -0.48344 0.09249 0.3488 3.4053 -3.20322 -0 -0 -2.47679 0.21752 0 0 0 0 0 0 0 0 0 0 -0.00868 0.09017 2.10303 0 0.0368 0 -1.6738 0.43237 0 -1.05503
THR_137 -2.93497 0.0949 3.79892 -0.20526 0.1686 0.07508 1.40579 -1.7271 -0 -0 -1.16651 -0.06128 0 0 0 0 0 0 0 0 0 0 0.136 8e-05 0.0976 0 -0.00912 2.29222 -1.425 0.82902 0 1.36898
LYS_138 -3.32437 0.10655 3.35919 -0.30575 0.02728 0.14053 1.4341 -1.53953 -0 -0 -0.47188 -0.02949 0 0 0 0 0 0 0 0 0 0 0.0383 0.02766 1.8338 0 -0.0783 0 -1.6738 0.26075 0 -0.19496
LEU_139 -5.06811 0.50093 1.25699 -0.53247 0.51189 0.14768 1.21683 -1.39457 -0 -0 -1.09058 0.17659 0 0 0 0 0 0 0 0 0 0 0.07637 0.06364 0.1906 0 -0.20035 0 0.72952 -0.29263 0 -3.70768
GLY_140 -1.65599 0.08337 1.96836 -5e-05 0 0 0.93428 -1.05319 -3e-05 -0.00102 -0.29787 -0.36799 0 0 0 0 0 0 0 0 0 0 0.13171 0 0 0 -1.11489 0 1.2108 0.00471 0 -0.1578
VAL_141 -5.77468 0.68044 2.10043 -0.30654 0.2179 0.06079 1.62543 -1.86913 -0.01596 -0.11157 -1.29382 -0.16313 0 0 0 0 0 0 0 0 0 0 0.01439 0.00296 0.04413 0 -0.4946 0 2.085 0.25996 0 -2.93799
SER_142 -4.58029 0.18174 4.83669 -0.02736 0 0.0644 2.99118 -2.29204 -0 -0 -2.68563 -0.52641 0 0 0 -1.53456 0 0 0 0 0 0 -0.0223 0.09849 0.17442 0 -0.4439 0.62212 -1.1772 -0.14019 0 -4.46082
LEU_143 -5.68709 0.29316 1.74831 -0.7086 0.59828 0.27585 1.44456 -1.68949 -0 -0 -0.23347 0.11733 0 0 0 0 0 0 0 0 0 0 0.35564 0.00257 1.13618 0 -0.28336 0 0.72952 -0.22119 0 -2.12179
LYS_144 -5.06604 0.29989 5.323 -0.40462 0.04499 0.21363 2.17466 -2.33954 -0 -0 -5.05621 -0.10994 0 0 0 0 -0.24848 0 0 0 0 0 0.06293 0.19934 2.19869 0 0.01379 0 -1.6738 0.0348 0 -4.33293
GLN_145 -6.96609 0.35085 6.79906 -0.26191 0.05159 0.20683 3.82907 -3.09116 -3e-05 -0.00102 -3.22568 -0.48367 0 0 0 -1.53456 -0.64897 0 0 0 0 0 0.15093 0.12032 0 2.65774 -0.07948 0 -1.0644 0.06134 0 -3.12923
ALA_146 -6.70575 0.83064 3.18246 -0.02274 0 0 2.64823 -2.78975 -0 -0 -1.8151 -0.37561 0 0 0 0 0 0 0 0 0 0 0.45073 0 0 0 -0.19874 0 2.3386 -0.00301 0 -2.46003
LEU_147 -8.6859 1.01362 3.22269 -0.4874 0.23748 0.11787 2.56469 -2.81069 -0 -0 -1.88338 0.19024 0 0 0 0 0 0 0 0 0 0 0.13236 0.5319 0.30959 0 -0.28226 0 0.72952 -0.03297 0 -5.13263
LEU_148 -8.91362 0.90933 3.73763 -0.71542 0.51831 0.28697 2.9309 -2.8905 -0 -0 -2.31817 0.13969 0 0 0 0 0 0 0 0 0 0 0.12825 0.02248 1.05755 0 -0.26046 0 0.72952 0.06083 0 -4.57671
ILE_149 -8.69199 1.43213 2.50556 -0.51819 0.68083 0.10305 2.5653 -2.67587 -0 -0 -1.60249 0.10441 0 0 0 0 0 0 0 0 0 0 -0.00964 0.00204 0.62571 0 -0.34251 0 1.0317 0.32685 0 -4.46312
LEU_150 -8.29807 1.02287 2.5646 -0.50535 0.34654 0.11733 2.34065 -2.58692 -0 -0 -1.37505 0.2911 0 0 0 0 0 0 0 0 0 0 0.1405 0.26956 0.3605 0 -0.27059 0 0.72952 0.28696 0 -4.56584
LEU_151 -9.4984 1.1562 3.29876 -0.50423 0.4445 0.12165 2.91295 -3.09354 -0 -0 -2.07364 0.26529 0 0 0 0 0 0 0 0 0 0 0.28769 0.23986 0.52076 0 -0.24029 0 0.72952 0.11307 0 -5.31987
VAL_152 -9.12057 1.3428 3.26946 -0.31159 0.27233 0.07102 3.19701 -3.06594 -0 -0 -2.62992 -0.07296 0 0 0 0 0 0 0 0 0 0 0.06724 0.00371 0.1174 0 -0.18005 0 2.085 0.30054 0 -4.65451
ALA_153 -6.17813 0.50084 3.83543 -0.0209 0 0 2.80743 -3.02041 -0 -0 -2.79623 -0.35107 0 0 0 0 0 0 0 0 0 0 -0.0273 0 0 0 -0.20273 0 2.3386 0.25253 0 -2.86195
ALA_154 -3.38129 0.1099 2.73324 -0.02224 0 0 1.58339 -1.83701 -0 -0 -0.58065 -0.37917 0 0 0 0 0 0 0 0 0 0 -0.04689 0 0 0 -0.14834 0 2.3386 -0.00594 0 0.3636
TRP_155 -10.139 1.30326 1.17781 -0.71903 0.31725 0.4065 1.83581 -2.55234 -0 -0 -0.5426 -0.3331 0 0 0 0 0 0 0 0 0 0 0.1946 0.00059 0 2.81361 0.05978 0 3.035 0.03743 0 -3.10446
LEU_156 -6.57893 0.86752 2.17708 -0.51191 0.41896 0.12844 1.61461 -1.98345 -0 -0 -0.79913 0.21914 0 0 0 0 0 0 0 0 0 0 -0.05064 0.02727 0.35231 0 -0.30018 0 0.72952 -0.00777 0 -3.69715
GLY_157 -1.65774 0.05745 2.24954 -6e-05 0 0 1.07242 -1.1126 -0 -0 -0.7949 -0.40171 0 0 0 0 0 0 0 0 0 0 -0.12823 0 0 0 -1.42961 0 1.2108 0.18086 0 -0.75376
THR_158 -4.57978 0.65721 2.44453 -0.18626 0.14737 0.06237 1.41632 -1.68275 -0 -0 -1.37885 -0.77743 0 0 0 -0.21419 0 0 0 0 0 0 0.00658 0.0428 0.63764 0 -0.71945 2.29332 -1.425 1.05165 0 -2.20391
THR_159 -4.17344 0.47221 4.30518 -0.11209 0.07124 0.07499 2.44252 -2.16089 -0.00024 -0.00436 -2.30901 -0.6436 0 0 0 -0.52655 0 0 0 0 0 0 -0.02456 0.03921 0.0329 0 -0.46941 2.28795 -1.425 0.62034 0 -1.5026
VAL_160 -5.28746 0.83292 1.97401 -0.31273 0.26519 0.07191 1.66072 -1.90842 -0 -0 -0.86985 -0.14832 0 0 0 0 0 0 0 0 0 0 -0.07104 0.00022 0.30855 0 -0.18353 0 2.085 -0.15374 0 -1.73657
GLU_161 -4.69715 0.34981 5.08265 -0.46587 0.27213 1.46462 2.03409 -2.42717 -0.02825 -0.14812 -2.06107 -2.9598 0 0 0 0 0 0 0 0 0 0 -0.04544 0.02955 0 4.00466 -0.28421 0 -2.5358 -0.21046 0 -2.62584
GLU_162 -6.63036 0.44364 7.36306 -0.65477 0.19915 1.22384 3.47542 -3.134 -0.02838 -0.15003 -3.07368 -0.61797 0 0 0 -0.31236 -0.87643 0 0 0 0 0 0.34513 0.00124 0 3.41453 -0.25405 0 -2.5358 -0.40591 0 -2.20772
ALA_163 -5.96089 0.25556 2.66138 -0.02153 0 0 2.46322 -2.57854 -0.00024 -0.00436 -1.91663 -0.36617 0 0 0 0 0 0 0 0 0 0 0.16683 0 0 0 -0.33152 0 2.3386 -0.31834 0 -3.61265
VAL_164 -6.25158 0.58827 3.04624 -0.30822 0.25309 0.07006 2.64218 -2.49792 -0 -0 -1.90914 -0.10852 0 0 0 0 0 0 0 0 0 0 -0.06167 0 0.11442 0 -0.37885 0 2.085 -0.01328 0 -2.72992
TYR_165 -5.67119 0.4161 5.17941 -0.60046 0.18899 0.27957 2.78122 -2.65464 -0 -0 -2.29638 -0.23477 0 0 0 0 0 0 0 0 0 0 0.13313 0.01971 0 2.76035 0.15055 0 0.96414 0.13628 0 1.55199
ARG_166 -8.15554 0.82716 6.70173 -0.44779 0.07862 0.22757 3.43058 -3.2776 -0 -0 -2.95806 0.39756 0 0 0 0 -0.87643 0 0 0 0 0 0.11124 0.47641 2.05709 0 -0.09796 0 -1.281 -0.04881 0 -2.83522
ALA_167 -6.6262 0.75105 3.13141 -0.02159 0 0 2.85894 -2.82431 -0 -0 -2.26773 -0.3806 0 0 0 0 0 0 0 0 0 0 -0.00739 0 0 0 -0.29194 0 2.3386 -0.21114 0 -3.5509
LEU_168 -5.6468 0.51061 5.05664 -0.71587 0.56719 0.28753 2.79149 -2.65335 -0 -0 -2.36521 0.16565 0 0 0 0 0 0 0 0 0 0 0.2388 0.0154 0.9937 0 -0.26837 0 0.72952 -0.13795 0 -0.43101
LYS_169 -4.49806 0.16537 5.32403 -0.30321 0.02613 0.13347 2.38643 -2.4049 -0.00014 -0.00191 -2.19393 0.00237 0 0 0 0 0 0 0 0 0 0 0.23212 0.02347 1.73017 0 0.0088 0 -1.6738 -0.07283 0 -1.11642
LEU_170 -8.98476 1.36399 3.37415 -0.50162 0.33696 0.12408 3.01455 -2.91848 -0.01854 -0.09241 -2.03554 0.21977 0 0 0 0 0 0 0 0 0 0 0.19417 0.24727 0.3841 0 -0.27217 0 0.72952 -0.08112 0 -4.91609
LYS_171 -7.08284 0.9599 6.54662 -0.48361 0.10932 0.3169 3.46764 -3.19204 -0 -0 -2.71704 0.29623 0 0 0 0 0 0 0 0 0 0 0.22364 0.27991 1.99951 0 0.06157 0 -1.6738 0.71957 0 -0.16851
THR_172 -3.09239 0.14038 4.0328 -0.20194 0.13856 0.07276 1.56182 -1.83034 -0 -0 -1.21432 -0.08159 0 0 0 0 0 0 0 0 0 0 0.06353 0.00205 0.07738 0 -0.02644 2.28993 -1.425 1.05096 0 1.55816
LYS_173 -3.51293 0.09754 4.49451 -0.43528 0.07537 0.24941 2.40199 -1.943 -0 -0 -2.69653 -0.10376 0 0 0 0 -0.45618 0 0 0 0 0 0.30914 0.01094 2.31954 0 -0.05018 0 -1.6738 0.31965 0 -0.59358
LEU_174 -5.54683 0.53304 1.34985 -0.52799 0.52021 0.14309 1.17534 -1.4406 -0 -0 -0.87567 0.17665 0 0 0 0 0 0 0 0 0 0 0.03877 0.09541 0.21276 0 -0.21652 0 0.72952 -0.1296 0 -3.76257
GLY_175 -1.81977 0.08149 2.18436 -5e-05 0 0 1.1906 -1.16388 -0.00147 -0.03742 -0.51586 -0.38191 0 0 0 0 0 0 0 0 0 0 0.05852 0 0 0 -1.09942 0 1.2108 0.00715 0 -0.28687
VAL_176 -6.15622 0.8062 2.31362 -0.31502 0.23439 0.06612 1.63809 -2.01997 -0.01854 -0.09241 -1.17746 -0.22979 0 0 0 0 0 0 0 0 0 0 -0.03197 0.00811 0.14466 0 -0.42763 0 2.085 0.02841 0 -3.14443
SER_177 -4.44234 0.20052 4.86137 -0.0271 0 0.0639 2.99462 -2.30279 -0 -0 -2.56106 -0.50205 0 0 0 -1.62044 0 0 0 0 0 0 -0.02079 0.05848 0.14261 0 -0.47368 0.60202 -1.1772 -0.30011 0 -4.50403
LEU_178 -5.71705 0.60526 2.76185 -0.50229 0.5739 0.11675 2.00894 -2.06821 -0 -0 -0.72817 0.26249 0 0 0 0 0 0 0 0 0 0 -0.00627 0.04641 0.31295 0 -0.28053 0 0.72952 -0.18913 0 -2.07357
GLU_179 -5.56246 0.31602 5.42501 -0.33015 0.06033 0.38134 2.51287 -2.5258 -0.01459 -0.08553 -1.8384 -0.56823 0 0 0 0 -0.64897 0 0 0 0 0 0.37207 0.01795 0 3.29015 -0.12845 0 -2.5358 -0.04733 0 -1.90996
GLN_180 -6.32863 0.30274 5.9374 -0.25698 0.03045 0.19883 3.19057 -2.87772 -0.01491 -0.14899 -2.4847 -0.40631 0 0 0 -1.62044 0 0 0 0 0 0 0.07261 0.08104 0 2.87811 -0.11028 0 -1.0644 -0.01667 0 -2.63828
ALA_181 -7.25926 1.5428 3.62278 -0.02158 0 0 3.23604 -3.06975 -0 -0 -2.26771 -0.36587 0 0 0 0 0 0 0 0 0 0 -0.03463 0 0 0 -0.22819 0 2.3386 -0.01212 0 -2.51891
LEU_182 -10.015 1.76493 3.50373 -0.49177 0.26479 0.12208 3.07145 -3.09372 -0 -0 -2.61646 0.18426 0 0 0 0 0 0 0 0 0 0 0.31225 0.42017 0.40125 0 -0.26702 0 0.72952 -0.04616 0 -5.75568
TRP_183 -9.70246 0.74723 2.8119 -0.99875 0.3771 0.3686 2.77692 -2.93319 -0.01459 -0.08553 -2.77542 -0.4039 0 0 0 0 0 0 0 0 0 0 1.53952 0.00374 0 2.10864 0.05736 0 3.035 -0.15487 0 -3.24267
ILE_184 -8.92497 1.44481 2.48333 -0.51223 0.63597 0.09969 2.68172 -2.72369 -0 -0 -1.83979 0.15737 0 0 0 0 0 0 0 0 0 0 -0.01798 0.04023 0.53242 0 -0.37846 0 1.0317 0.20147 0 -5.08841
LEU_185 -9.46241 1.4575 2.13152 -0.50629 0.53409 0.11701 2.4781 -2.68645 -0 -0 -1.47188 0.27736 0 0 0 0 0 0 0 0 0 0 0.40631 0.10528 0.4535 0 -0.25291 0 0.72952 0.41855 0 -5.2712
ALA_186 -6.15112 1.41695 2.79253 -0.0213 0 0 2.46381 -2.57672 -0 -0 -2.0404 -0.34714 0 0 0 0 0 0 0 0 0 0 0.04293 0 0 0 -0.19178 0 2.3386 0.01833 0 -2.25531
THR_187 -7.83265 0.80042 5.19145 -0.2082 0.18129 0.07584 3.58247 -3.15925 -0 -0 -3.36202 -0.11133 0 0 0 0 0 0 0 0 0 0 0.35577 0.01079 0.0958 0 -0.00158 2.35756 -1.425 0.21263 0 -3.23601
ALA_188 -6.3262 0.46527 3.91424 -0.02208 0 0 2.91482 -3.06286 -0 -0 -2.52863 -0.34875 0 0 0 0 0 0 0 0 0 0 -0.04604 0 0 0 -0.28647 0 2.3386 0.19038 0 -2.79773
ALA_189 -4.31801 0.43254 2.46754 -0.0207 0 0 1.69681 -2.04139 -0 -0 -0.80874 -0.3632 0 0 0 0 0 0 0 0 0 0 -0.03879 0 0 0 -0.12751 0 2.3386 -0.00675 0 -0.78959
LEU_190 -5.78156 0.60643 1.59467 -0.79287 1.06036 0.2276 1.57416 -1.7316 -0 -0 -0.8671 0.35637 0 0 0 0 0 0 0 0 0 0 0.68983 0.13353 2.64125 0 -0.29207 0 0.72952 -0.03245 0 0.11607
LEU_191 -6.06634 0.80987 1.84847 -0.51693 0.60056 0.13226 1.16347 -1.77799 -0 -0 -0.53458 0.21668 0 0 0 0 0 0 0 0 0 0 -0.02783 0.07374 0.32204 0 -0.29935 0 0.72952 -0.21108 0 -3.5375
GLY_192 -1.69198 0.09298 2.24558 -6e-05 0 0 1.17425 -1.11846 -0 -0 -0.84391 -0.39992 0 0 0 0 0 0 0 0 0 0 -0.10098 0 0 0 -1.44902 0 1.2108 -0.00203 0 -0.88276
THR_193 -4.92821 0.76269 3.19454 -0.19394 0.14745 0.06645 1.8806 -2.00742 -0.00171 -0.05047 -2.33716 -0.88729 0 0 0 0 -0.23104 0 0 0 0 0 0.05975 0.00894 0.77548 0 -0.75775 2.32038 -1.425 0.55189 0 -3.05181
THR_194 -4.06517 0.51789 2.79863 -0.21619 0.15928 0.07967 1.97337 -1.82217 -0.01445 -0.07402 -2.2687 -0.81578 0 0 0 0 0 0 0 0 0 0 0.932 0.05077 1.98526 0 -0.5491 2.30586 -1.425 0.38163 0 -0.06622
VAL_195 -5.32156 0.63164 1.36613 -0.30427 0.24071 0.0687 1.61054 -1.71191 -0 -0 -0.91954 -0.09338 0 0 0 0 0 0 0 0 0 0 0.06121 0.02119 0.18785 0 -0.38875 0 2.085 0.0272 0 -2.43923
GLU_196 -4.03951 0.21073 5.03639 -0.41958 0.05805 0.80428 2.70943 -2.28381 -0.01445 -0.07402 -3.31784 -0.48074 0 0 0 0 -0.45618 0 0 0 0 0 -0.05229 0.0683 0 3.39418 -0.29603 0 -2.5358 -0.15065 0 -1.83952
GLU_197 -6.51562 0.65567 7.33239 -0.33706 0.05735 0.37097 3.25891 -3.15306 -0 -0 -3.90067 -0.52685 0 0 0 0 -1.15501 0 0 0 0 0 0.20424 0.01746 0 4.50193 -0.21777 0 -2.5358 -0.38693 0 -2.32985
ALA_198 -5.65623 0.24253 2.58952 -0.02275 0 0 2.28777 -2.44592 -0 -0 -1.75672 -0.37125 0 0 0 0 0 0 0 0 0 0 0.23347 0 0 0 -0.42093 0 2.3386 -0.2788 0 -3.2607
VAL_199 -6.75487 0.98633 2.93949 -0.30533 0.24605 0.06843 2.63575 -2.52647 -0 -0 -1.91457 -0.03088 0 0 0 0 0 0 0 0 0 0 -0.05597 0.02578 0.03468 0 -0.37788 0 2.085 0.1175 0 -2.82698
LYS_200 -5.12187 0.24477 5.31237 -0.30678 0.02741 0.13745 2.4665 -2.45782 -0 -0 -1.97346 -0.01099 0 0 0 0 0 0 0 0 0 0 0.1075 0.01367 1.73875 0 0.01534 0 -1.6738 0.177 0 -1.30396
ARG_201 -6.4637 0.19093 6.11837 -0.62972 0.1678 0.35369 2.9209 -2.83207 -0.00171 -0.05047 -3.49847 0.25877 0 0 0 0 -0.92397 0 0 0 0 0 0.05681 0.04222 2.50506 0 -0.10176 0 -1.281 -0.10358 0 -3.27191
ALA_202 -6.39979 0.49769 3.34779 -0.02188 0 0 2.96668 -2.77175 -0 -0 -2.57795 -0.3632 0 0 0 0 0 0 0 0 0 0 0.01021 0 0 0 -0.0906 0 2.3386 -0.08319 0 -3.14737
LEU_203 -5.84783 0.35249 4.75013 -0.50318 0.35893 0.12237 2.65493 -2.57617 -0 -0 -2.57064 0.23897 0 0 0 0 0 0 0 0 0 0 0.3969 0.09928 0.3653 0 -0.28029 0 0.72952 -0.07596 0 -1.78524
LYS_204 -4.56894 0.28353 5.44983 -0.3055 0.02707 0.13811 2.48835 -2.46044 -0 -0 -2.22607 -0.01922 0 0 0 0 0 0 0 0 0 0 0.25401 0.02304 1.76457 0 -0.01304 0 -1.6738 -0.15565 0 -0.99417
LEU_205 -7.7334 0.8335 3.51517 -0.71665 0.48007 0.29366 2.80647 -2.70667 -0.01159 -0.06597 -1.76651 0.14174 0 0 0 0 0 0 0 0 0 0 0.18558 0.12971 0.92869 0 -0.25108 0 0.72952 -0.10022 0 -3.30797
LYS_206 -6.75128 0.45348 6.13964 -0.50579 0.10838 0.42217 2.48314 -2.8719 -0.00581 -0.01329 -1.10159 0.14146 0 0 0 0 0 0 0 0 0 0 0.07241 0.06717 2.39811 0 -0.01546 0 -1.6738 0.06627 0 -0.5867
THR_207 -2.99163 0.12567 3.94284 -0.20047 0.13118 0.07286 1.50158 -1.80315 -0 -0 -1.00217 -0.12056 0 0 0 0 0 0 0 0 0 0 -0.02521 0.01063 0.14307 0 0.00937 2.28598 -1.425 0.3944 0 1.04939
LYS_208 -3.30361 0.12145 4.31552 -0.43057 0.07498 0.24372 2.44642 -1.87973 -0 -0 -2.40871 -0.08151 0 0 0 0 -0.41819 0 0 0 0 0 -0.02928 0.02893 2.21364 0 0.01987 0 -1.6738 0.30332 0 -0.45755
LEU_209 -5.2786 1.27202 2.4023 -0.60656 0.37897 0.15286 1.15795 -1.51808 -0.01159 -0.06597 -2.23407 0.35597 0 0 0 0 0 0 0 0 0 0 -0.04059 0.01931 0.55913 0 -0.37117 0 0.72952 -0.14011 0 -3.23872
GLY:CtermProteinFull_210 -1.38244 0.85709 1.5064 -0.41583 0.04866 1.26554 0.08265 -0.40023 -0 -0 -1.4896 -2.94526 0 0 0 0 0 0 0 0 0 0 0 0 0 0 0 0 1.2108 -0.09434 0 -1.75656
HMM:MP-FE1-connect_211 -22.9663 7.47627 -3.03145 -23.3751 27.2673 -1.55741 3.13603 -3.71178 -0.00418 -0.04383 -12.6081 -9.76271 0 0 0 0 -0.45907 0 0.02176 0 0.00051 0.63903 0 0 0 0 0 0 0 0 0 -38.979
#END_POSE_ENERGIES_TABLE 

# All scores below are weighted scores, not raw scores.
#BEGIN_POSE_ENERGIES_TABLE UM_99_H46_penta3_HMM_onlyH_1__DE_2
label fa_atr fa_rep fa_sol fa_intra_atr_xover4 fa_intra_rep_xover4 fa_intra_sol_xover4 lk_ball lk_ball_iso lk_ball_bridge lk_ball_bridge_uncpl fa_elec fa_intra_elec pro_close hbond_sr_bb hbond_lr_bb hbond_bb_sc hbond_sc dslf_fa13 atom_pair_constraint coordinate_constraint angle_constraint dihedral_constraint omega fa_dun_dev fa_dun_rot fa_dun_semi p_aa_pp hxl_tors ref rama_prepro res_type_constraint total
weights 1 0.55 1 1 0.55 1 0.92 -0.38 -0.33 -0.33 1 1 1.25 1 1 1 1 1.25 1 1 1 1 0.48 0.69 0.76 0.78 0.61 1 1 0.5 1 NA
pose -1269.25 148.159 800.093 -96.7562 75.2764 39.9088 504.46 -508.066 -0.816814 -5.78604 -429.031 -55.2603 0 -165.745 -17.3564 -26.055 -16.4437 0 0.0435116 0 0.00101471 1.27806 23.8257 17.8248 107.187 93.3869 -58.6115 49.7884 62.8667 11.1772 0 -713.903
VAL:NtermProteinFull_1 -5.36846 2.10041 2.0129 -2.63036 5.80628 2.18772 1.12367 -1.2649 -0.00580987 -0.0132862 -3.23146 0.974545 0 0 0 0 0 0 0 0 0 0 0.057613 0.107305 0.124027 0 0 0 2.085 0 0 4.0652
SER_2 -5.6727 1.6795 5.92869 -0.0259966 0 0.0614492 3.03456 -2.40507 -0.0143635 -0.154994 -3.88425 -0.60071 0 0 0 -1.35135 0 0 0 0 0 0 0.00251686 0.0496016 0.226395 0 -0.37796 0.623954 -1.1772 -0.15703 0 -4.21494
LEU_3 -5.69034 0.33863 2.38441 -0.708778 0.495998 0.271149 1.69851 -1.89218 -0 -0 -0.375608 0.127021 0 0 0 0 0 0 0 0 0 0 0.034633 0.0224806 1.00667 0 -0.251611 0 0.729516 -0.0777556 0 -1.88726
GLU_4 -4.75019 0.498299 4.6843 -0.341503 0.0641778 0.407727 1.91518 -2.24243 -0.0134417 -0.111576 -1.10608 -0.576893 0 0 0 0 0 0 0 0 0 0 0.0802928 0.0426763 0 3.50232 -0.212434 0 -2.5358 -0.0824564 0 -0.777824
GLN_5 -8.08927 0.832926 6.89598 -0.274203 0.0711285 0.239871 4.34174 -3.45812 -0.0143635 -0.154994 -3.4244 -0.559928 0 0 0 -1.35135 -0.964547 0 0 0 0 0 0.351083 0.752852 0 2.82411 -0.14165 0 -1.0644 -0.179631 0 -3.36716
ALA_6 -6.79815 0.485608 3.2819 -0.0229583 0 0 2.81809 -2.82831 -0 -0 -1.93675 -0.36707 0 0 0 0 0 0 0 0 0 0 0.339881 0 0 0 -0.261089 0 2.3386 -0.11382 0 -3.06407
LEU_7 -9.01728 0.846221 4.29158 -0.48696 0.305255 0.115054 3.00082 -3.13463 -0 -0 -2.2023 0.204854 0 0 0 0 0 0 0 0 0 0 0.142236 0.433025 0.371531 0 -0.278161 0 0.729516 -0.12887 0 -4.80812
LEU_8 -7.24114 1.4124 4.03789 -0.499091 0.456837 0.1179 2.8129 -2.69234 -0 -0 -2.44899 0.248516 0 0 0 0 0 0 0 0 0 0 -0.0285681 0.00888824 0.438137 0 -0.247088 0 0.729516 0.0597145 0 -2.83452
ILE_9 -9.02816 1.73596 2.69405 -0.510436 0.494606 0.102123 2.94442 -2.8457 -0 -0 -2.12724 0.0740081 0 0 0 0 0 0 0 0 0 0 0.0306946 0.480491 0.562929 0 -0.424483 0 1.0317 0.293469 0 -4.49155
LEU_10 -8.06668 0.438244 2.45239 -0.489494 0.33831 0.112676 2.22067 -2.56068 -0 -0 -1.29668 0.250701 0 0 0 0 0 0 0 0 0 0 -0.00545919 0.19335 0.506636 0 -0.23959 0 0.729516 0.314203 0 -5.1019
ALA_11 -5.12039 0.313341 2.83765 -0.0228449 0 0 2.26544 -2.26385 -0 -0 -1.94938 -0.373656 0 0 0 0 0 0 0 0 0 0 0.103863 0 0 0 -0.073558 0 2.3386 0.176125 0 -1.76866
VAL_12 -7.99824 1.49045 3.78104 -0.31824 0.359824 0.0733173 3.3525 -2.9482 -0 -0 -2.64206 -0.0595831 0 0 0 0 0 0 0 0 0 0 0.0644493 0.720123 0.0993907 0 -0.295187 0 2.085 0.163716 0 -2.07172
ALA_13 -6.03066 0.381917 3.76662 -0.0224779 0 0 2.9311 -2.8947 -0 -0 -2.62861 -0.353166 0 0 0 0 0 0 0 0 0 0 0.0312409 0 0 0 -0.292732 0 2.3386 0.0723517 0 -2.70053
ALA_14 -3.56441 0.129016 2.70111 -0.0217142 0 0 1.4181 -1.84099 -0 -0 -0.754922 -0.354395 0 0 0 0 0 0 0 0 0 0 -0.0455052 0 0 0 -0.208151 0 2.3386 -0.105565 0 -0.308824
LEU_15 -5.43877 0.598797 2.34179 -0.494671 0.331184 0.121778 1.804 -1.87335 -0 -0 -0.287414 0.194108 0 0 0 0 0 0 0 0 0 0 0.24008 0.336593 0.369379 0 -0.279327 0 0.729516 -0.13302 0 -1.43933
LEU_16 -6.89519 1.22017 2.13523 -0.507068 0.39129 0.12372 1.78151 -2.01081 -0 -0 -0.717657 0.22547 0 0 0 0 0 0 0 0 0 0 -0.0134224 0.0476018 0.326611 0 -0.294724 0 0.729516 -0.108202 0 -3.56594
GLY_17 -1.58092 0.074583 2.16084 -5.77577e-05 0 0 0.9784 -1.06475 -0 -0 -0.849319 -0.379618 0 0 0 0 0 0 0 0 0 0 -0.116034 0 0 0 -1.49381 0 1.2108 0.301162 0 -0.758734
THR_18 -4.70224 0.651999 2.6028 -0.198067 0.147759 0.0671197 1.47523 -1.76352 -0 -0 -1.01476 -0.855873 0 0 0 -0.195618 0 0 0 0 0 0 0.0682811 0.0486231 0.739419 0 -0.752308 2.30811 -1.425 0.844883 0 -1.95316
THR_19 -4.08977 0.408416 4.36283 -0.113105 0.0704056 0.075995 2.50618 -2.11444 -1.54662e-06 -2.7762e-05 -2.31479 -0.63825 0 0 0 -0.655666 0 0 0 0 0 0 0.111937 0.0915117 0.0391914 0 -0.486821 2.29974 -1.425 0.334512 0 -1.53715
VAL_20 -5.57459 1.33755 2.01484 -0.365616 0.299718 0.0880798 1.54002 -1.9678 -0.000274134 -0.000778686 -0.863154 0.115414 0 0 0 0 0 0 0 0 0 0 0.0105336 0.0153584 0.851138 0 0.0259331 0 2.085 -0.204037 0 -0.592666
GLU_21 -5.08344 0.745863 6.21601 -0.453454 0.134755 1.38856 2.74355 -2.8138 -0.0205731 -0.140025 -3.24367 -2.37983 0 0 0 0 -0.418186 0 0 0 0 0 0.043113 0.0934792 0 3.98891 -0.269273 0 -2.5358 -0.24835 0 -2.25216
GLU_22 -6.26497 0.61752 7.80811 -0.439216 0.0580505 0.863887 3.51172 -3.23527 -0.0235122 -0.200619 -4.22568 -0.454006 0 0 0 -0.460048 -0.476908 0 0 0 0 0 0.205715 0.0112787 0 3.36308 -0.307612 0 -2.5358 -0.438707 0 -2.623
ALA_23 -5.79096 0.297605 2.73987 -0.022148 0 0 2.37993 -2.52552 -1.54662e-06 -2.7762e-05 -1.8795 -0.374868 0 0 0 0 0 0 0 0 0 0 0.168327 0 0 0 -0.231008 0 2.3386 -0.359036 0 -3.25874
VAL_24 -6.96848 1.16763 3.25533 -0.312507 0.284665 0.0711857 2.84626 -2.63406 -0 -0 -2.19203 -0.0685166 0 0 0 0 0 0 0 0 0 0 -0.0446614 0.0537932 0.0456427 0 -0.332998 0 2.085 0.0653294 0 -2.67843
LYS_25 -5.18904 0.173762 6.58709 -0.473139 0.203913 0.238948 2.9205 -2.84794 -0 -0 -4.29967 0.122043 0 0 0 0 -0.476908 0 0 0 0 0 0.0557487 0.0260383 2.52793 0 0.00758188 0 -1.6738 0.125791 0 -1.97116
ARG_26 -6.80338 0.420456 5.50136 -0.443761 0.0595029 0.223734 2.80931 -2.82547 -0.00321325 -0.0613727 -2.24734 0.389716 0 0 0 0 0 0 0 0 0 0 -0.0145566 0.262942 2.09796 0 -0.0480583 0 -1.281 0.00447038 0 -1.9587
ALA_27 -6.3979 0.580882 3.26498 -0.0219956 0 0 2.81233 -2.72072 -0 -0 -2.31323 -0.358436 0 0 0 0 0 0 0 0 0 0 0.0539614 0 0 0 -0.14393 0 2.3386 -0.0186736 0 -2.92413
LEU_28 -5.93115 0.568062 4.46386 -0.514174 0.50924 0.126217 2.49179 -2.53606 -0 -0 -2.56302 0.266425 0 0 0 0 0 0 0 0 0 0 0.645239 0.0157687 0.341073 0 -0.2947 0 0.729516 -0.147268 0 -1.82918
TRP_29 -6.43778 0.436881 5.39697 -1.27253 0.0679877 0.498082 2.81282 -2.66333 -0 -0 -2.45754 -0.260611 0 0 0 0 0 0 0 0 0 0 0.058441 0.0531318 0 1.73413 -0.228826 0 3.035 0.037223 0 0.810048
LEU_30 -9.71614 1.45919 3.80602 -0.487835 0.400248 0.11384 3.05515 -3.09819 -0.0205153 -0.125537 -2.09045 0.216414 0 0 0 0 0 0 0 0 0 0 -0.0051544 0.30506 0.363888 0 -0.273734 0 0.729516 0.105498 0 -5.26272
LYS_31 -7.46278 0.806752 6.87751 -0.408383 0.0756357 0.202438 3.57316 -3.3536 -0 -0 -2.19796 -0.0673918 0 0 0 0 0 0 0 0 0 0 -0.0117084 0.33337 1.70782 0 0.0351921 0 -1.6738 0.555155 0 -1.00858
THR_32 -3.09828 0.116321 4.07416 -0.202251 0.146409 0.0737453 1.64424 -1.87341 -0 -0 -1.28832 -0.111192 0 0 0 0 0 0 0 0 0 0 0.303252 0.00106627 0.0978868 0 -0.00974311 2.27763 -1.425 0.928825 0 1.65534
LYS_33 -4.39736 0.211589 3.45923 -0.772267 0.315533 0.617359 1.63075 -1.63243 -0 -0 -0.74308 -0.0604033 0 0 0 0 0 0 0 0 0 0 -0.0261031 0.0341461 2.65515 0 -0.00400273 0 -1.6738 0.308585 0 -0.0771033
LEU_34 -5.05668 0.47896 1.76472 -0.53139 0.444468 0.151174 1.25576 -1.50633 -0 -0 -1.29302 0.148676 0 0 0 0 0 0 0 0 0 0 -0.0199657 0.0367865 0.167348 0 -0.189278 0 0.729516 -0.280315 0 -3.69957
GLY_35 -1.78234 0.116432 2.11946 -4.82263e-05 0 0 1.09417 -1.13326 -0.00189552 -0.045954 -0.319964 -0.390302 0 0 0 0 0 0 0 0 0 0 0.269343 0 0 0 -0.879938 0 1.2108 -0.148298 0 0.108194
VAL_36 -6.09117 0.88857 2.65064 -0.304816 0.220337 0.0598681 1.73281 -2.07145 -0.0205153 -0.125537 -1.2331 -0.192792 0 0 0 0 0 0 0 0 0 0 0.0209174 0.0153159 0.0405448 0 -0.490596 0 2.085 0.148807 0 -2.66717
SER_37 -4.55586 0.20555 4.891 -0.0267346 0 0.0627631 3.01449 -2.2934 -0 -0 -2.53528 -0.516647 0 0 0 -1.66064 0 0 0 0 0 0 -0.0294896 0.039408 0.159012 0 -0.45498 0.626014 -1.1772 -0.136654 0 -4.38865
LEU_38 -6.09237 0.335893 2.43092 -0.70585 0.458994 0.27404 1.62265 -1.93298 -0 -0 -0.336746 0.095643 0 0 0 0 0 0 0 0 0 0 -0.00925513 0.0621719 1.00099 0 -0.245412 0 0.729516 -0.123619 0 -2.43542
GLU_39 -4.61841 0.160091 4.60517 -0.218335 0.0339913 0.321736 2.14519 -2.1367 -0 -0 -1.9978 -0.610144 0 0 0 0 -0.964547 0 0 0 0 0 0.453492 0.0651457 0 3.5478 -0.301007 0 -2.5358 -0.125943 0 -2.17608
GLN_40 -6.2208 0.379356 6.45189 -0.251309 0.026662 0.197491 3.68434 -2.99615 -0.00189552 -0.045954 -3.64477 -0.389846 0 0 0 -1.66064 -0.47981 0 0 0 0 0 0.421591 0.0799455 0 2.95303 -0.0907203 0 -1.0644 -0.19817 0 -2.85016
ALA_41 -6.50648 0.494046 3.45464 -0.0223213 0 0 2.94286 -2.78315 -0 -0 -2.08835 -0.346308 0 0 0 0 0 0 0 0 0 0 -0.03246 0 0 0 -0.20387 0 2.3386 -0.0522361 0 -2.80503
LEU_42 -9.35779 1.09764 3.51974 -0.485631 0.358047 0.116194 2.85399 -2.94195 -0 -0 -2.06708 0.174347 0 0 0 0 0 0 0 0 0 0 0.119275 0.312113 0.380415 0 -0.275733 0 0.729516 -0.120029 0 -5.58694
LEU_43 -6.159 0.482399 4.35673 -0.727047 0.642428 0.316088 2.73334 -2.6373 -0.000624051 -0.0117211 -2.64285 0.0943972 0 0 0 0 0 0 0 0 0 0 0.377043 0.023481 1.2869 0 -0.310031 0 0.729516 -0.0971787 0 -1.54344
LEU_44 -8.46677 1.26694 2.86294 -0.71713 0.530575 0.292401 2.81887 -2.78789 -0 -0 -2.34433 0.12883 0 0 0 0 0 0 0 0 0 0 0.436554 0.0199641 0.991443 0 -0.264176 0 0.729516 -0.0309962 0 -4.53326
LEU_45 -10.2056 2.45919 2.93407 -0.49134 0.252998 0.124359 2.46283 -2.78022 -0 -0 -2.74929 0.204499 0 0 0 0 0 0 0 0 0 0 1.03826 0.966747 0.323115 0 -0.278042 0 0.729516 0.0349603 0 -4.97399
HIS_D:MP-NE2-connect_46 -10.672 4.19304 6.95274 -2.92264 2.14558 2.1462 3.07445 -3.63174 -0 -0 -5.65432 -0.853614 0 0 0 0 0 0 0.0217558 0 0.000507353 0.63903 0.0164878 0.324654 0 2.09995 -0.320301 0 0.134426 0.539205 0 -1.76659
ALA_47 -6.66031 1.8291 4.71306 -0.0221155 0 0 3.13803 -2.80027 -0.0109465 -0.0833535 -4.1209 -0.349559 0 0 0 0 0 0 0 0 0 0 -0.0107543 0 0 0 -0.180192 0 2.3386 0.445454 0 -1.77416
ALA_48 -6.26477 0.435875 4.37418 -0.0206277 0 0 3.39232 -3.16192 -0.0105462 -0.0810099 -2.78263 -0.329406 0 0 0 0 0 0 0 0 0 0 0.444839 0 0 0 -0.116546 0 2.3386 0.0161079 0 -1.76553
ALA_49 -3.64242 0.0995869 2.72412 -0.0228953 1.75087e-06 0 1.48375 -1.86712 -0 -0 -0.539515 -0.350298 0 0 0 0 0 0 0 0 0 0 0.0235003 0 0 0 -0.330152 0 2.3386 -0.12087 0 -0.203709
LEU_50 -7.48442 1.40213 1.65844 -0.495196 0.347183 0.116054 1.50232 -2.07625 -0 -0 -0.573424 0.218831 0 0 0 0 0 0 0 0 0 0 0.150121 0.332278 0.391658 0 -0.264988 0 0.729516 -0.248931 0 -4.29468
LEU_51 -6.87218 0.441049 2.76538 -0.513669 0.441725 0.131471 1.60997 -2.25182 -0.0165261 -0.124888 -0.897765 0.234039 0 0 0 0 0 0 0 0 0 0 -0.0510999 0.156645 0.332382 0 -0.314239 0 0.729516 -0.135606 0 -4.33562
GLY_52 -1.77329 0.138622 2.26905 -5.46989e-05 0 0 1.07527 -1.16831 -0.00301563 -0.0168522 -0.814796 -0.384205 0 0 0 0 0 0 0 0 0 0 -0.0849588 0 0 0 -1.49686 0 1.2108 -0.255844 0 -1.30445
THR_53 -4.57398 0.328132 4.36164 -0.106108 0.0831014 0.0689381 1.97166 -2.13239 -0.028013 -0.239204 -1.93223 -0.440469 0 0 0 0 0 0 0 0 0 0 0.25751 0.0972659 0.208286 0 -0.747069 2.2898 -1.425 -0.146149 0 -2.10428
THR_54 -5.09648 0.252198 6.12915 -0.113552 0.0827343 0.0750364 3.71985 -2.75935 -0 -0 -3.67474 -0.517621 0 0 0 -1.64065 0 0 0 0 0 0 -0.0258579 0.150302 0.0481276 0 -0.41297 2.41868 -1.425 -0.133925 0 -2.92406
VAL_55 -7.50569 2.14979 2.11039 -0.263156 0.262422 0.0423343 1.73645 -2.32767 -0 -0 -0.94867 0.520527 0 0 0 0 0 0 0 0 0 0 0.185802 0.46082 0.721227 0 0.0717499 0 2.085 -0.179177 0 -0.877861
GLU_56 -5.02778 0.626246 5.77384 -0.455561 0.204003 1.42692 2.28202 -2.60402 -0.0298322 -0.155967 -2.1639 -2.81058 0 0 0 0 0 0 0 0 0 0 0.141579 0.0106281 0 3.9765 -0.171499 0 -2.5358 -0.150922 0 -1.66413
GLU_57 -6.32833 0.433376 7.65088 -0.206574 0.0184683 0.290427 3.68475 -3.22274 -0.0298322 -0.155967 -3.42014 -0.484596 0 0 0 -1.64065 0 0 0 0 0 0 -0.0190578 0.0521125 0 3.95493 -0.311687 0 -2.5358 -0.345731 0 -2.61616
ALA_58 -5.79189 0.343303 3.02597 -0.021302 0 0 2.52402 -2.59122 -0.00133452 -0.00499073 -2.04603 -0.363141 0 0 0 0 0 0 0 0 0 0 0.097572 0 0 0 -0.207954 0 2.3386 -0.250299 0 -2.94869
VAL_59 -6.56183 0.624919 3.33981 -0.307429 0.242463 0.0695641 2.85033 -2.63913 -0 -0 -2.13165 -0.107507 0 0 0 0 0 0 0 0 0 0 -0.0488864 0.0558895 0.102852 0 -0.400497 0 2.085 0.128037 0 -2.69807
LYS_60 -4.92086 0.316929 5.08371 -0.305421 0.0256202 0.134824 2.28378 -2.35865 -0 -0 -1.84179 -0.0263497 0 0 0 0 0 0 0 0 0 0 0.182066 0.0692105 1.71 0 -0.00378431 0 -1.6738 0.16164 0 -1.16288
ARG_61 -6.73098 0.497812 5.56388 -0.620801 0.0915397 0.36267 2.52323 -2.92649 -0.0296427 -0.26124 -2.29542 0.475465 0 0 0 0 0 0 0 0 0 0 0.0448774 0.0601672 2.39589 0 -0.0800106 0 -1.281 -0.0277837 0 -2.23783
ALA_62 -7.01152 1.254 3.55962 -0.0216316 0 0 3.41908 -3.05867 -0 -0 -2.77812 -0.355752 0 0 0 0 0 0 0 0 0 0 -0.0109725 0 0 0 -0.270233 0 2.3386 -0.18448 0 -3.12007
LEU_63 -6.30956 0.736032 4.58104 -0.495165 0.387437 0.119663 2.41674 -2.58942 -0 -0 -2.2947 0.223444 0 0 0 0 0 0 0 0 0 0 0.11942 0.37319 0.386833 0 -0.26926 0 0.729516 -0.12269 0 -2.00747
LYS_64 -4.03664 0.244725 4.83769 -0.302756 0.0273039 0.132822 2.09502 -2.17755 -0 -0 -1.45606 0.00267853 0 0 0 0 0 0 0 0 0 0 0.0207288 0.013075 1.79215 0 0.0399028 0 -1.6738 0.0254206 0 -0.415294
LEU_65 -8.73493 1.14455 3.2224 -0.706373 0.693449 0.272313 2.70002 -2.66495 -0 -0 -1.97655 0.143598 0 0 0 0 0 0 0 0 0 0 0.245326 0.0495552 1.21064 0 -0.288318 0 0.729516 -0.0550318 0 -4.01479
LYS_66 -8.30228 1.39074 7.33122 -0.498915 0.121767 0.384626 3.78551 -3.57492 -0.0110333 -0.0281965 -3.34078 0.252418 0 0 0 0 0 0 0 0 0 0 0.073053 0.325881 2.05185 0 0.0233426 0 -1.6738 0.486496 0 -1.20303
THR_67 -2.74714 0.128962 3.75754 -0.206643 0.173057 0.0759282 1.28095 -1.73355 -0 -0 -0.941364 -0.129808 0 0 0 0 0 0 0 0 0 0 -0.0359881 0.00103989 0.144175 0 -0.00349576 2.28587 -1.425 0.778941 0 1.40347
LYS_68 -3.92674 0.233652 4.38858 -0.430601 0.0779858 0.242369 2.1511 -1.96572 -0 -0 -2.22763 -0.0964045 0 0 0 0 0 0 0 0 0 0 0.0266243 0.00499507 2.03227 0 0.00974437 0 -1.6738 0.218388 0 -0.935182
LEU_69 -5.43726 0.627001 1.42112 -0.517951 0.472163 0.134024 1.03839 -1.41515 -0 -0 -0.640249 0.1984 0 0 0 0 0 0 0 0 0 0 0.0998368 0.0264975 0.239802 0 -0.279469 0 0.729516 -0.0622782 0 -3.36561
GLY_70 -1.77743 0.076285 2.10603 -5.46416e-05 0 0 0.99706 -1.11738 -0 -0 -0.535524 -0.373264 0 0 0 0 0 0 0 0 0 0 0.0495381 0 0 0 -1.33859 0 1.2108 0.479597 0 -0.222941
VAL_71 -6.09814 0.982813 2.03088 -0.303156 0.20263 0.0576339 1.63 -1.8756 -0.0110333 -0.0281965 -1.58342 -0.0450534 0 0 0 0 0 0 0 0 0 0 0.296922 0.0349225 0.0182681 0 -0.418539 0 2.085 0.866748 0 -2.15731
SER_72 -4.84698 0.332147 5.24133 -0.0271409 0 0.0637599 3.14078 -2.44018 -0.00539532 -0.0951254 -2.61709 -0.51569 0 0 0 -1.57244 0 0 0 0 0 0 0.00275498 0.0381167 0.142198 0 -0.474992 0.611223 -1.1772 0.137456 0 -4.06247
LEU_73 -5.83062 0.581535 2.41676 -0.706617 0.498815 0.272262 1.64943 -1.91399 -0 -0 -0.455504 0.134026 0 0 0 0 0 0 0 0 0 0 -0.0470144 0.0321705 1.04174 0 -0.26979 0 0.729516 -0.169732 0 -2.03701
GLU_74 -3.95524 0.245153 4.9057 -0.211921 0.0268927 0.288431 2.33338 -2.15561 -0.00539532 -0.0951254 -1.94001 -0.525744 0 0 0 0 -0.47981 0 0 0 0 0 0.149921 0.0231024 0 3.28392 -0.240109 0 -2.5358 -0.164179 0 -1.05246
GLN_75 -7.43188 0.754463 6.83188 -0.25411 0.0353312 0.192168 3.90331 -3.25726 -0 -0 -2.98528 -0.432312 0 0 0 -1.57244 0 0 0 0 0 0 -0.004927 0.154672 0 2.68254 0.0619468 0 -1.0644 0.0102672 0 -2.37604
ALA_76 -7.30681 0.842696 3.44765 -0.0229033 0 0 3.02016 -3.00418 -0 -0 -1.92525 -0.385854 0 0 0 0 0 0 0 0 0 0 -0.0274615 0 0 0 -0.278513 0 2.3386 0.129924 0 -3.17194
LEU_77 -7.66996 0.684187 4.0377 -0.704275 0.468889 0.265899 2.74134 -2.93345 -4.30741e-06 -2.16016e-05 -1.67408 0.159487 0 0 0 0 0 0 0 0 0 0 -0.0338835 0.000342946 0.869309 0 -0.23403 0 0.729516 0.0315868 0 -3.26145
LYS_78 -7.69057 1.11472 9.08338 -0.303378 0.0258105 0.135932 4.5858 -3.78366 -0 -0 -7.80628 -0.0434719 0 0 0 0 0 0 0 0 0 0 -0.0507871 0.14378 1.78508 0 -0.0535267 0 -1.6738 -0.0980891 0 -4.62905
ILE_79 -9.22219 1.16688 2.9993 -0.510765 0.525449 0.101738 2.91688 -2.92203 -0 -0 -2.02242 0.0335641 0 0 0 0 0 0 0 0 0 0 -0.059082 0.202454 0.650605 0 -0.373389 0 1.0317 -0.0487789 0 -5.53009
LEU_80 -8.88813 1.28258 3.87565 -0.486127 0.415869 0.110803 2.91038 -3.16773 -0 -0 -2.05787 0.242016 0 0 0 0 0 0 0 0 0 0 -0.025185 0.271036 0.64558 0 -0.209464 0 0.729516 0.394741 0 -3.95631
THR_81 -7.99524 1.42685 5.83871 -0.198976 0.145567 0.0746912 3.56837 -3.43441 -0.0109465 -0.0833535 -4.25534 -0.410699 0 0 0 0 -0.210593 0 0 0 0 0 0.00753221 0.0686356 0.0576547 0 -0.0167554 2.29885 -1.425 0.617008 0 -3.93745
VAL_82 -8.66168 1.11021 3.61719 -0.315479 0.302108 0.0722394 3.252 -3.07743 -0.00355246 -0.0320915 -2.72577 -0.0934786 0 0 0 0 0 0 0 0 0 0 0.176122 0.129795 0.112458 0 -0.226279 0 2.085 0.489207 0 -3.78945
ALA_83 -6.39278 0.351636 4.12477 -0.0210061 0 0 3.18604 -3.17087 -0 -0 -3.14031 -0.343688 0 0 0 0 0 0 0 0 0 0 0.0364515 0 0 0 -0.216018 0 2.3386 0.119265 0 -3.12791
ALA_84 -3.77975 0.14633 2.73748 -0.0221899 0 0 1.76655 -1.99566 -0 -0 -0.962484 -0.343106 0 0 0 0 0 0 0 0 0 0 0.067844 0 0 0 -0.166275 0 2.3386 -0.043122 0 -0.255776
LEU_85 -6.09461 0.879587 1.63494 -0.798581 0.899407 0.234994 1.58565 -1.9207 -0 -0 -0.999041 0.407746 0 0 0 0 0 0 0 0 0 0 0.686645 0.29725 2.67375 0 -0.270686 0 0.729516 -0.0802075 0 -0.134338
LEU_86 -5.98225 0.596749 1.61922 -0.500596 0.620513 0.118186 1.33806 -1.73884 -0 -0 -0.948499 0.228466 0 0 0 0 0 0 0 0 0 0 -0.0504492 0.0686575 0.312604 0 -0.309851 0 0.729516 -0.116897 0 -4.01542
GLY_87 -1.68372 0.0768606 2.16796 -5.91105e-05 0 0 1.04713 -1.09302 -0.000804891 -0.00706995 -0.831969 -0.384821 0 0 0 0 0 0 0 0 0 0 0.0103946 0 0 0 -1.49193 0 1.2108 0.40685 0 -0.573399
THR_88 -4.70115 0.67195 3.20605 -0.180664 0.132624 0.0631505 1.64381 -1.94542 -0.00108914 -0.0128679 -2.66597 -0.942736 0 0 0 0 -0.268722 0 0 0 0 0 -0.0768118 0.148563 0.396533 0 -0.618459 2.2912 -1.425 1.47768 0 -2.80734
THR_89 -4.21626 0.512122 4.33763 -0.110887 0.0660596 0.0729629 2.44425 -2.17508 -0.00552223 -0.0929107 -2.68374 -0.712457 0 0 0 -0.387985 0 0 0 0 0 0 -0.0168075 0.0353942 0.0444002 0 -0.517033 2.28768 -1.425 0.873569 0 -1.66962
VAL_90 -6.08685 1.0152 2.32572 -0.272719 0.220144 0.0441418 1.72089 -2.12201 -0 -0 -0.898867 0.507092 0 0 0 0 0 0 0 0 0 0 -0.0374821 0.00726 0.655648 0 0.0912796 0 2.085 -0.161159 0 -0.906721
GLU_91 -4.94742 0.771959 6.68025 -0.454828 0.185811 1.41827 2.80469 -2.85489 -0.0272823 -0.16456 -4.14884 -2.74539 0 0 0 0 0 0 0 0 0 0 0.0745593 0.0398914 0 4.00917 -0.230938 0 -2.5358 -0.222994 0 -2.34835
GLU_92 -6.22584 0.320952 7.45263 -0.344724 0.0794068 0.413555 3.35647 -3.14015 -0.0330841 -0.263155 -4.08666 -0.576629 0 0 0 -0.387985 -1.29047 0 0 0 0 0 -0.00501258 0.00168477 0 3.99436 -0.232178 0 -2.5358 -0.310862 0 -3.81349
ALA_93 -5.88992 0.223182 2.27116 -0.0220708 0 0 2.36901 -2.4344 -4.70149e-06 -0.000113184 -1.51966 -0.379564 0 0 0 0 0 0 0 0 0 0 0.0450172 0 0 0 -0.277344 0 2.3386 -0.163106 0 -3.43921
VAL_94 -6.51579 0.817752 3.42635 -0.307214 0.222053 0.0696806 2.86919 -2.62251 -0 -0 -2.38292 -0.126557 0 0 0 0 0 0 0 0 0 0 -0.0581341 0.0942528 0.112667 0 -0.386574 0 2.085 0.0866751 0 -2.61608
LYS_95 -4.89719 0.294202 5.04917 -0.309159 0.0247707 0.140744 2.42119 -2.37272 -0 -0 -1.71263 -0.0225518 0 0 0 0 0 0 0 0 0 0 0.361704 0.130131 1.67723 0 -0.0384531 0 -1.6738 0.0527717 0 -0.874582
ARG_96 -7.04183 0.531854 6.19151 -0.625825 0.166538 0.351651 3.21599 -2.95072 -0 -0 -3.38566 0.278465 0 0 0 0 -1.02175 0 0 0 0 0 -0.0414366 0.0134249 2.52352 0 -0.0689919 0 -1.281 -0.0952483 0 -3.23951
ALA_97 -6.92894 1.10863 3.45101 -0.0219635 0 0 3.32871 -2.96467 -0 -0 -2.23379 -0.381066 0 0 0 0 0 0 0 0 0 0 0.0725101 0 0 0 -0.218732 0 2.3386 -0.170822 0 -2.62053
LEU_98 -6.3907 0.840548 4.98297 -0.515117 0.456654 0.129596 2.66897 -2.77791 -0 -0 -1.61915 0.260767 0 0 0 0 0 0 0 0 0 0 0.423416 0.0449118 0.297596 0 -0.309023 0 0.729516 -0.209894 0 -0.986854
LYS_99 -4.30539 0.327778 5.26092 -0.305235 0.0276242 0.136273 2.56492 -2.38362 -0 -0 -1.56107 -0.0139783 0 0 0 0 0 0 0 0 0 0 0.182935 0.00668271 1.7606 0 0.0144741 0 -1.6738 -0.1409 0 -0.101788
LEU_100 -8.94318 1.05676 3.39795 -0.489104 0.356597 0.114289 2.93627 -2.89416 -0.0257298 -0.139055 -2.06212 0.212929 0 0 0 0 0 0 0 0 0 0 -0.0459176 0.259628 0.361726 0 -0.28226 0 0.729516 -0.111011 0 -5.56689
LYS_101 -7.41449 0.713574 6.49876 -0.396005 0.0643851 0.183934 3.65271 -3.2785 -0 -0 -2.52233 -0.0457456 0 0 0 0 0 0 0 0 0 0 0.12753 0.173286 1.70704 0 0.0395041 0 -1.6738 0.517673 0 -1.65247
THR_102 -2.84583 0.103776 3.49308 -0.116788 0.0632225 0.0590262 1.42641 -1.70663 -0 -0 -0.17852 -1.29342 0 0 0 0 0 0 0 0 0 0 0.149824 0.026125 0.258938 0 -0.138252 2.29326 -1.425 0.451609 0 0.620827
LYS_103 -3.47692 0.21322 3.42847 -0.430093 0.0732547 0.237862 1.5973 -1.5867 -0 -0 -0.209762 -0.0715208 0 0 0 0 0 0 0 0 0 0 0.0365926 0.0195823 2.21449 0 -0.0641087 0 -1.6738 0.0292385 0 0.337104
LEU_104 -5.60863 0.626718 1.08011 -0.530198 0.466766 0.151768 1.1483 -1.38597 -0 -0 -1.13585 0.139271 0 0 0 0 0 0 0 0 0 0 0.0201482 0.0605992 0.196046 0 -0.178824 0 0.729516 -0.0675483 0 -4.28778
GLY_105 -1.71861 0.0916453 2.0145 -4.6514e-05 0 0 1.08199 -1.08495 -0.00183084 -0.044712 -0.145374 -0.373798 0 0 0 0 0 0 0 0 0 0 0.295776 0 0 0 -0.851859 0 1.2108 -0.150511 0 0.32302
VAL_106 -6.25522 0.733219 2.28519 -0.309123 0.222484 0.0627 1.77507 -2.03469 -0.0257298 -0.139055 -1.22161 -0.210051 0 0 0 0 0 0 0 0 0 0 -0.00236233 0.0081432 0.0740532 0 -0.495981 0 2.085 0.00623521 0 -3.44173
SER_107 -4.32774 0.139127 4.74641 -0.0257202 0 0.0603797 2.86902 -2.23323 -0 -0 -2.39637 -0.525997 0 0 0 -1.46159 0 0 0 0 0 0 -0.031565 0.0140554 0.137399 0 -0.494041 0.634895 -1.1772 -0.204019 0 -4.27619
LEU_108 -5.77075 0.339232 2.4279 -0.694512 0.458455 0.256283 1.84169 -1.93667 -0 -0 -0.422166 0.111572 0 0 0 0 0 0 0 0 0 0 -0.0308529 0.0954294 0.976788 0 -0.24327 0 0.729516 -0.053593 0 -1.91495
GLU_109 -4.41703 0.167912 5.05402 -0.218187 0.0301918 0.310168 2.14593 -2.18766 -0 -0 -1.47887 -0.601454 0 0 0 0 0 0 0 0 0 0 0.656587 6.74902e-05 0 3.0254 -0.211164 0 -2.5358 -0.0346921 0 -0.294587
GLN_110 -6.14478 0.478181 5.66626 -0.255439 0.0322703 0.204138 3.07762 -2.77803 -0.00183084 -0.044712 -2.24309 -0.395325 0 0 0 -1.46159 0 0 0 0 0 0 0.134633 0.0579913 0 2.89736 -0.167686 0 -1.0644 -0.165592 0 -2.17403
ALA_111 -7.13941 1.24076 3.57186 -0.0214231 0 0 3.20993 -2.9968 -0 -0 -2.06657 -0.369339 0 0 0 0 0 0 0 0 0 0 -0.00169078 0 0 0 -0.17038 0 2.3386 -0.13836 0 -2.54283
LEU_112 -9.26673 0.8229 3.7349 -0.504251 0.390505 0.123139 3.03453 -3.05402 -0 -0 -2.37334 0.219527 0 0 0 0 0 0 0 0 0 0 0.49282 0.228241 0.318923 0 -0.298021 0 0.729516 -0.168671 0 -5.57004
TYR_113 -8.15107 0.489037 4.64451 -0.882951 0.0362647 0.381569 3.07774 -2.9046 -0 -0 -2.12225 -0.257486 0 0 0 0 0 0 0 0 0 0 0.492042 0.325587 0 2.35516 0.107271 1.62674e-07 0.964136 -0.0156474 0 -1.46068
ILE_114 -8.82645 1.72713 2.48511 -0.512591 0.559056 0.101972 2.95052 -2.78487 -0 -0 -2.10212 0.0985118 0 0 0 0 0 0 0 0 0 0 -0.0248005 0.174026 0.547749 0 -0.380894 0 1.0317 0.363869 0 -4.59207
LEU_115 -9.46014 1.19113 2.18879 -0.513065 0.463129 0.125368 2.60086 -2.76899 -0 -0 -1.54217 0.259565 0 0 0 0 0 0 0 0 0 0 0.603849 0.173747 0.316088 0 -0.288502 0 0.729516 0.298856 0 -5.62197
ALA_116 -5.61135 1.14126 2.89405 -0.0196817 0 0 2.56998 -2.54295 -0.00125624 -0.0103269 -2.09842 -0.336339 0 0 0 0 0 0 0 0 0 0 -0.0182092 0 0 0 -0.00975418 0 2.3386 0.286733 0 -1.41767
ALA_117 -5.81275 0.557984 3.04475 -0.0209272 0 0 2.90459 -2.57217 -0 -0 -2.55901 -0.328929 0 0 0 0 0 0 0 0 0 0 0.0310233 0 0 0 -0.0421983 0 2.3386 0.502516 0 -1.95651
ALA_118 -5.86609 0.357697 3.90869 -0.0215943 0 0 2.78663 -2.89935 -0 -0 -2.58881 -0.360551 0 0 0 0 0 0 0 0 0 0 0.0671454 0 0 0 -0.179011 0 2.3386 0.217194 0 -2.23945
ALA_119 -4.07503 0.531411 2.30133 -0.0230885 0 0 1.4111 -1.91024 -0 -0 -0.760547 -0.358146 0 0 0 0 0 0 0 0 0 0 0.0466875 0 0 0 -0.274226 0 2.3386 -0.116918 0 -0.889064
VAL_120 -5.59779 1.02748 1.10325 -0.319399 0.37311 0.0737036 1.52538 -1.69316 -0 -0 -0.662418 -0.27958 0 0 0 0 0 0 0 0 0 0 0.296763 0.125789 0.583296 0 -0.231729 0 2.085 -0.170269 0 -1.76058
LEU_121 -6.99707 1.10793 1.97979 -0.502716 0.465814 0.123967 1.28681 -2.05698 -0.00125624 -0.0103269 -0.704346 0.234332 0 0 0 0 0 0 0 0 0 0 0.025154 0.255053 0.273166 0 -0.305489 0 0.729516 -0.0700476 0 -4.1667
GLY_122 -1.75546 0.117579 2.25733 -5.53749e-05 0 0 1.06043 -1.1569 -0 -0 -0.710346 -0.397035 0 0 0 0 0 0 0 0 0 0 -0.0693605 0 0 0 -1.44018 0 1.2108 -0.136142 0 -1.01935
THR_123 -4.33928 0.195949 4.05538 -0.105385 0.0742931 0.0667051 1.44714 -1.9799 -0.00114953 -0.00422131 -1.71042 -0.488031 0 0 0 0 0 0 0 0 0 0 0.042016 0.0183033 0.22736 0 -0.79616 2.29767 -1.425 0.077471 0 -2.34727
THR_124 -3.73818 0.121491 4.62278 -0.113017 0.0601064 0.0754609 2.36947 -2.12233 -0.0259289 -0.174869 -2.4799 -0.525407 0 0 0 -0.615638 0 0 0 0 0 0 0.0195329 0.0180053 0.0451028 0 -0.374907 2.28653 -1.425 0.0133051 0 -1.9634
VAL_125 -5.38622 0.70535 1.87293 -0.305306 0.217813 0.0688988 1.46576 -1.87636 -0 -0 -0.9454 -0.0939207 0 0 0 0 0 0 0 0 0 0 -0.0388912 0.000727664 0.150112 0 -0.290097 0 2.085 -0.0990033 0 -2.46861
GLU_126 -4.46088 0.206596 5.36948 -0.469061 0.271797 1.4768 1.79678 -2.34692 -0.0259081 -0.153349 -2.01817 -2.86538 0 0 0 0 0 0 0 0 0 0 0.015543 0.0500413 0 3.97278 -0.24125 0 -2.5358 -0.129391 0 -2.0863
GLU_127 -5.86062 0.243007 7.26763 -0.335358 0.0659251 0.401004 3.22916 -2.9627 -0.0518019 -0.32769 -3.39307 -0.615326 0 0 0 -0.615638 -0.996257 0 0 0 0 0 -0.0144032 0.0021548 0 3.39751 -0.180248 0 -2.5358 -0.310775 0 -3.5933
ALA_128 -5.25192 0.167217 2.67635 -0.0213669 0 0 2.16994 -2.34808 -0.00118463 -0.00474936 -1.58385 -0.367749 0 0 0 0 0 0 0 0 0 0 -0.0139627 0 0 0 -0.234629 0 2.3386 -0.166993 0 -2.64238
VAL_129 -7.00132 0.987844 2.67646 -0.303522 0.230027 0.067446 2.62575 -2.50255 -0 -0 -1.98285 -0.00888829 0 0 0 0 0 0 0 0 0 0 -0.0632774 0.0103392 0.036305 0 -0.387655 0 2.085 0.195348 0 -3.33555
LYS_130 -5.21071 0.298261 5.35064 -0.306536 0.0264329 0.138728 2.42347 -2.47151 -0 -0 -1.91447 0.0061162 0 0 0 0 0 0 0 0 0 0 0.104249 0.0558419 1.74191 0 0.0133194 0 -1.6738 0.165922 0 -1.25213
ARG_131 -6.49049 0.610774 6.12034 -0.627149 0.173614 0.347896 3.23699 -2.83437 -0 -0 -3.32973 0.260147 0 0 0 0 -0.996257 0 0 0 0 0 0.00605376 0.0184815 2.52594 0 -0.0657889 0 -1.281 -0.099922 0 -2.42446
ALA_132 -6.95709 0.916449 3.46833 -0.0218253 0 0 3.09693 -2.99106 -0 -0 -2.39239 -0.361065 0 0 0 0 0 0 0 0 0 0 0.0951634 0 0 0 -0.212465 0 2.3386 -0.162739 0 -3.18317
LEU_133 -6.36189 0.788571 4.66549 -0.513037 0.419515 0.131078 2.64156 -2.63656 -0 -0 -2.3804 0.259125 0 0 0 0 0 0 0 0 0 0 0.5677 0.167592 0.284621 0 -0.302839 0 0.729516 -0.183124 0 -1.72307
LYS_134 -4.71449 0.248135 5.56484 -0.302851 0.0283659 0.132403 2.46954 -2.44993 -0 -0 -1.99966 0.00667754 0 0 0 0 0 0 0 0 0 0 0.165164 0.00746703 1.80302 0 0.0469491 0 -1.6738 -0.00223636 0 -0.670408
LEU_135 -8.42454 0.791637 3.4828 -0.493354 0.417258 0.115211 2.8844 -2.80218 -0.0159649 -0.11157 -2.20257 0.228702 0 0 0 0 0 0 0 0 0 0 -0.0220705 0.153473 0.376729 0 -0.274423 0 0.729516 0.0306052 0 -5.13633
LYS_136 -7.37594 0.886968 6.55339 -0.483439 0.0924876 0.348798 3.4053 -3.20322 -0 -0 -2.47679 0.21752 0 0 0 0 0 0 0 0 0 0 -0.00867567 0.0901742 2.10303 0 0.0368022 0 -1.6738 0.43237 0 -1.05503
THR_137 -2.93497 0.0949012 3.79892 -0.205257 0.168595 0.0750825 1.40579 -1.7271 -0 -0 -1.16651 -0.0612762 0 0 0 0 0 0 0 0 0 0 0.136004 7.9519e-05 0.0975978 0 -0.00912125 2.29222 -1.425 0.829022 0 1.36898
LYS_138 -3.32437 0.106555 3.35919 -0.305745 0.0272785 0.140531 1.4341 -1.53953 -0 -0 -0.471884 -0.0294912 0 0 0 0 0 0 0 0 0 0 0.0382986 0.0276646 1.8338 0 -0.0783031 0 -1.6738 0.26075 0 -0.194965
LEU_139 -5.06811 0.500931 1.25699 -0.532468 0.511893 0.147676 1.21683 -1.39457 -0 -0 -1.09058 0.176589 0 0 0 0 0 0 0 0 0 0 0.0763653 0.0636413 0.190604 0 -0.200355 0 0.729516 -0.292625 0 -3.70768
GLY_140 -1.65599 0.0833738 1.96836 -4.80411e-05 0 0 0.934276 -1.05319 -2.73827e-05 -0.0010242 -0.297872 -0.367986 0 0 0 0 0 0 0 0 0 0 0.131713 0 0 0 -1.11489 0 1.2108 0.00471301 0 -0.1578
VAL_141 -5.77468 0.680436 2.10043 -0.30654 0.217904 0.06079 1.62543 -1.86913 -0.0159649 -0.11157 -1.29382 -0.163128 0 0 0 0 0 0 0 0 0 0 0.0143904 0.00295964 0.0441317 0 -0.494596 0 2.085 0.259956 0 -2.93799
SER_142 -4.58029 0.181741 4.83669 -0.027355 0 0.0644039 2.99118 -2.29204 -0 -0 -2.68563 -0.526411 0 0 0 -1.53456 0 0 0 0 0 0 -0.0222958 0.0984889 0.174419 0 -0.443897 0.62212 -1.1772 -0.14019 0 -4.46082
LEU_143 -5.68709 0.293161 1.74831 -0.708595 0.598276 0.275854 1.44456 -1.68949 -0 -0 -0.233466 0.117332 0 0 0 0 0 0 0 0 0 0 0.355644 0.002571 1.13618 0 -0.283364 0 0.729516 -0.221187 0 -2.12179
LYS_144 -5.06604 0.299893 5.323 -0.404623 0.0449869 0.213631 2.17466 -2.33954 -0 -0 -5.05621 -0.109942 0 0 0 0 -0.248482 0 0 0 0 0 0.062926 0.199336 2.19869 0 0.0137934 0 -1.6738 0.034804 0 -4.33293
GLN_145 -6.96609 0.350852 6.79906 -0.261907 0.051593 0.206834 3.82907 -3.09116 -2.73827e-05 -0.0010242 -3.22568 -0.483672 0 0 0 -1.53456 -0.648967 0 0 0 0 0 0.150927 0.120316 0 2.65774 -0.0794778 0 -1.0644 0.0613375 0 -3.12923
ALA_146 -6.70575 0.830639 3.18246 -0.0227358 0 0 2.64823 -2.78975 -0 -0 -1.8151 -0.375613 0 0 0 0 0 0 0 0 0 0 0.450732 0 0 0 -0.198744 0 2.3386 -0.00300993 0 -2.46003
LEU_147 -8.6859 1.01362 3.22269 -0.487398 0.237482 0.117867 2.56469 -2.81069 -0 -0 -1.88338 0.190242 0 0 0 0 0 0 0 0 0 0 0.132359 0.531904 0.309593 0 -0.282256 0 0.729516 -0.0329712 0 -5.13263
LEU_148 -8.91362 0.909333 3.73763 -0.715425 0.518308 0.286972 2.9309 -2.8905 -0 -0 -2.31817 0.139691 0 0 0 0 0 0 0 0 0 0 0.128254 0.0224787 1.05755 0 -0.260463 0 0.729516 0.0608344 0 -4.57671
ILE_149 -8.69199 1.43213 2.50556 -0.518194 0.680828 0.103045 2.5653 -2.67587 -0 -0 -1.60249 0.104414 0 0 0 0 0 0 0 0 0 0 -0.0096362 0.00203692 0.625708 0 -0.342514 0 1.0317 0.326848 0 -4.46312
LEU_150 -8.29807 1.02287 2.5646 -0.505349 0.346544 0.117335 2.34065 -2.58692 -0 -0 -1.37505 0.291095 0 0 0 0 0 0 0 0 0 0 0.140504 0.269556 0.360501 0 -0.27059 0 0.729516 0.286959 0 -4.56584
LEU_151 -9.4984 1.1562 3.29876 -0.504228 0.444499 0.121647 2.91295 -3.09354 -0 -0 -2.07364 0.265287 0 0 0 0 0 0 0 0 0 0 0.287689 0.239855 0.520761 0 -0.240288 0 0.729516 0.11307 0 -5.31987
VAL_152 -9.12057 1.3428 3.26946 -0.311593 0.272331 0.0710218 3.19701 -3.06594 -0 -0 -2.62992 -0.0729585 0 0 0 0 0 0 0 0 0 0 0.0672444 0.00370972 0.117403 0 -0.180051 0 2.085 0.300544 0 -4.65451
ALA_153 -6.17813 0.500838 3.83543 -0.0209017 0 0 2.80743 -3.02041 -0 -0 -2.79623 -0.35107 0 0 0 0 0 0 0 0 0 0 -0.0273043 0 0 0 -0.202735 0 2.3386 0.252532 0 -2.86195
ALA_154 -3.38129 0.109898 2.73324 -0.0222373 0 0 1.58339 -1.83701 -0 -0 -0.580651 -0.37917 0 0 0 0 0 0 0 0 0 0 -0.0468926 0 0 0 -0.148345 0 2.3386 -0.0059385 0 0.363598
TRP_155 -10.139 1.30326 1.17781 -0.719026 0.317253 0.406505 1.83581 -2.55234 -0 -0 -0.542596 -0.333098 0 0 0 0 0 0 0 0 0 0 0.194603 0.000594108 0 2.81361 0.0597783 0 3.035 0.0374298 0 -3.10446
LEU_156 -6.57893 0.867523 2.17708 -0.51191 0.41896 0.128443 1.61461 -1.98345 -0 -0 -0.79913 0.219144 0 0 0 0 0 0 0 0 0 0 -0.0506399 0.0272694 0.352308 0 -0.300175 0 0.729516 -0.00776824 0 -3.69715
GLY_157 -1.65774 0.0574482 2.24954 -5.5245e-05 0 0 1.07242 -1.1126 -0 -0 -0.794896 -0.401713 0 0 0 0 0 0 0 0 0 0 -0.128225 0 0 0 -1.42961 0 1.2108 0.180864 0 -0.753758
THR_158 -4.57978 0.657215 2.44453 -0.186261 0.147373 0.0623731 1.41632 -1.68275 -0 -0 -1.37885 -0.777434 0 0 0 -0.214186 0 0 0 0 0 0 0.00658071 0.0428041 0.637639 0 -0.719453 2.29332 -1.425 1.05165 0 -2.20391
THR_159 -4.17344 0.472214 4.30518 -0.112092 0.0712407 0.0749871 2.44252 -2.16089 -0.000244458 -0.00436474 -2.30901 -0.643595 0 0 0 -0.526548 0 0 0 0 0 0 -0.0245606 0.0392137 0.0329001 0 -0.469405 2.28795 -1.425 0.620345 0 -1.5026
VAL_160 -5.28746 0.832918 1.97401 -0.312726 0.265195 0.0719132 1.66072 -1.90842 -0 -0 -0.869852 -0.14832 0 0 0 0 0 0 0 0 0 0 -0.0710368 0.000215986 0.308554 0 -0.183533 0 2.085 -0.153743 0 -1.73657
GLU_161 -4.69715 0.349814 5.08265 -0.465874 0.272127 1.46462 2.03409 -2.42717 -0.0282456 -0.148121 -2.06107 -2.9598 0 0 0 0 0 0 0 0 0 0 -0.0454436 0.0295547 0 4.00466 -0.284206 0 -2.5358 -0.210465 0 -2.62584
GLU_162 -6.63036 0.443637 7.36306 -0.65477 0.199154 1.22384 3.47542 -3.134 -0.0283834 -0.150035 -3.07368 -0.617971 0 0 0 -0.312362 -0.876427 0 0 0 0 0 0.345134 0.00124137 0 3.41453 -0.254048 0 -2.5358 -0.405915 0 -2.20772
ALA_163 -5.96089 0.255555 2.66138 -0.0215346 0 0 2.46322 -2.57854 -0.000244458 -0.00436474 -1.91663 -0.366166 0 0 0 0 0 0 0 0 0 0 0.166831 0 0 0 -0.331525 0 2.3386 -0.318344 0 -3.61265
VAL_164 -6.25158 0.588272 3.04624 -0.308216 0.253087 0.0700586 2.64218 -2.49792 -0 -0 -1.90914 -0.108524 0 0 0 0 0 0 0 0 0 0 -0.0616686 1.37225e-07 0.114424 0 -0.378854 0 2.085 -0.0132753 0 -2.72992
TYR_165 -5.67119 0.416096 5.17941 -0.600461 0.18899 0.279571 2.78122 -2.65464 -0 -0 -2.29638 -0.234767 0 0 0 0 0 0 0 0 0 0 0.133127 0.0197057 0 2.76035 0.150553 2.02554e-06 0.964136 0.136275 0 1.55199
ARG_166 -8.15554 0.827161 6.70173 -0.447786 0.0786208 0.227567 3.43058 -3.2776 -0 -0 -2.95806 0.397563 0 0 0 0 -0.876427 0 0 0 0 0 0.111245 0.476408 2.05709 0 -0.0979638 0 -1.281 -0.0488054 0 -2.83522
ALA_167 -6.6262 0.751054 3.13141 -0.0215896 0 0 2.85894 -2.82431 -0 -0 -2.26773 -0.380602 0 0 0 0 0 0 0 0 0 0 -0.00738817 0 0 0 -0.29194 0 2.3386 -0.211144 0 -3.5509
LEU_168 -5.6468 0.510611 5.05664 -0.715869 0.567192 0.287533 2.79149 -2.65335 -0 -0 -2.36521 0.165651 0 0 0 0 0 0 0 0 0 0 0.2388 0.0154045 0.9937 0 -0.268368 0 0.729516 -0.137952 0 -0.431012
LYS_169 -4.49806 0.165374 5.32403 -0.303211 0.0261289 0.133473 2.38643 -2.4049 -0.000137873 -0.00191385 -2.19393 0.00236899 0 0 0 0 0 0 0 0 0 0 0.232118 0.0234696 1.73017 0 0.00880498 0 -1.6738 -0.0728317 0 -1.11642
LEU_170 -8.98476 1.36399 3.37415 -0.501615 0.336958 0.124084 3.01455 -2.91848 -0.0185366 -0.0924131 -2.03554 0.219767 0 0 0 0 0 0 0 0 0 0 0.194169 0.247267 0.384096 0 -0.272173 0 0.729516 -0.0811248 0 -4.91609
LYS_171 -7.08284 0.959905 6.54662 -0.483614 0.109318 0.316895 3.46764 -3.19204 -0 -0 -2.71704 0.296235 0 0 0 0 0 0 0 0 0 0 0.223639 0.279912 1.99951 0 0.0615749 0 -1.6738 0.71957 0 -0.168515
THR_172 -3.09239 0.140384 4.0328 -0.201942 0.138564 0.0727612 1.56182 -1.83034 -0 -0 -1.21432 -0.081589 0 0 0 0 0 0 0 0 0 0 0.063534 0.00205237 0.077382 0 -0.0264414 2.28993 -1.425 1.05096 0 1.55816
LYS_173 -3.51293 0.0975398 4.49451 -0.435282 0.0753699 0.249414 2.40199 -1.943 -0 -0 -2.69653 -0.103764 0 0 0 0 -0.456178 0 0 0 0 0 0.309136 0.0109397 2.31954 0 -0.0501849 0 -1.6738 0.319655 0 -0.593578
LEU_174 -5.54683 0.533035 1.34985 -0.527986 0.520207 0.143095 1.17534 -1.4406 -0 -0 -0.875667 0.176648 0 0 0 0 0 0 0 0 0 0 0.0387747 0.0954065 0.212762 0 -0.216525 0 0.729516 -0.129604 0 -3.76257
GLY_175 -1.81977 0.0814878 2.18436 -4.91909e-05 0 0 1.1906 -1.16388 -0.00146511 -0.0374181 -0.515859 -0.381909 0 0 0 0 0 0 0 0 0 0 0.0585156 0 0 0 -1.09942 0 1.2108 0.00714923 0 -0.286865
VAL_176 -6.15622 0.806197 2.31362 -0.315023 0.234388 0.0661182 1.63809 -2.01997 -0.0185366 -0.0924131 -1.17746 -0.22979 0 0 0 0 0 0 0 0 0 0 -0.0319691 0.00810541 0.144658 0 -0.427631 0 2.085 0.0284089 0 -3.14443
SER_177 -4.44234 0.200519 4.86137 -0.0270964 0 0.0639001 2.99462 -2.30279 -0 -0 -2.56106 -0.502048 0 0 0 -1.62044 0 0 0 0 0 0 -0.020793 0.0584775 0.142612 0 -0.473676 0.602018 -1.1772 -0.300114 0 -4.50403
LEU_178 -5.71705 0.605255 2.76185 -0.502288 0.573897 0.116751 2.00894 -2.06821 -0 -0 -0.728167 0.262491 0 0 0 0 0 0 0 0 0 0 -0.00627296 0.0464134 0.312955 0 -0.280527 0 0.729516 -0.18913 0 -2.07357
GLU_179 -5.56246 0.316022 5.42501 -0.330146 0.0603298 0.381343 2.51287 -2.5258 -0.0145939 -0.0855262 -1.8384 -0.568232 0 0 0 0 -0.648967 0 0 0 0 0 0.372066 0.0179527 0 3.29015 -0.128451 0 -2.5358 -0.0473294 0 -1.90996
GLN_180 -6.32863 0.302743 5.9374 -0.256983 0.0304458 0.198833 3.19057 -2.87772 -0.0149068 -0.148994 -2.4847 -0.406308 0 0 0 -1.62044 0 0 0 0 0 0 0.0726079 0.0810357 0 2.87811 -0.11028 0 -1.0644 -0.0166657 0 -2.63828
ALA_181 -7.25926 1.5428 3.62278 -0.0215789 0 0 3.23604 -3.06975 -0 -0 -2.26771 -0.365872 0 0 0 0 0 0 0 0 0 0 -0.034635 0 0 0 -0.228192 0 2.3386 -0.0121239 0 -2.51891
LEU_182 -10.015 1.76493 3.50373 -0.491768 0.264789 0.12208 3.07145 -3.09372 -0 -0 -2.61646 0.184262 0 0 0 0 0 0 0 0 0 0 0.312255 0.420174 0.401253 0 -0.267021 0 0.729516 -0.0461586 0 -5.75568
TRP_183 -9.70246 0.747234 2.8119 -0.99875 0.377099 0.368598 2.77692 -2.93319 -0.0145939 -0.0855262 -2.77542 -0.403897 0 0 0 0 0 0 0 0 0 0 1.53952 0.00374477 0 2.10864 0.0573607 0 3.035 -0.154866 0 -3.24267
ILE_184 -8.92497 1.44481 2.48333 -0.512231 0.635975 0.0996944 2.68172 -2.72369 -0 -0 -1.83979 0.157368 0 0 0 0 0 0 0 0 0 0 -0.0179841 0.0402341 0.532417 0 -0.378463 0 1.0317 0.201471 0 -5.08841
LEU_185 -9.46241 1.4575 2.13152 -0.506295 0.53409 0.117013 2.4781 -2.68645 -0 -0 -1.47188 0.277359 0 0 0 0 0 0 0 0 0 0 0.406315 0.105279 0.453502 0 -0.252912 0 0.729516 0.418552 0 -5.2712
ALA_186 -6.15112 1.41695 2.79253 -0.0213008 0 0 2.46381 -2.57672 -0 -0 -2.0404 -0.347139 0 0 0 0 0 0 0 0 0 0 0.0429293 0 0 0 -0.19178 0 2.3386 0.018332 0 -2.25531
THR_187 -7.83265 0.800421 5.19145 -0.208195 0.181292 0.0758425 3.58247 -3.15925 -0 -0 -3.36202 -0.111333 0 0 0 0 0 0 0 0 0 0 0.355765 0.0107868 0.0957955 0 -0.00158179 2.35756 -1.425 0.212628 0 -3.23601
ALA_188 -6.3262 0.46527 3.91424 -0.0220844 0 0 2.91482 -3.06286 -0 -0 -2.52863 -0.348749 0 0 0 0 0 0 0 0 0 0 -0.0460421 0 0 0 -0.286471 0 2.3386 0.190381 0 -2.79773
ALA_189 -4.31801 0.432539 2.46754 -0.0206983 0 0 1.69681 -2.04139 -0 -0 -0.808736 -0.363197 0 0 0 0 0 0 0 0 0 0 -0.0387912 0 0 0 -0.127506 0 2.3386 -0.00675329 0 -0.789595
LEU_190 -5.78156 0.606434 1.59467 -0.79287 1.06036 0.227604 1.57416 -1.7316 -0 -0 -0.867101 0.356374 0 0 0 0 0 0 0 0 0 0 0.689835 0.133527 2.64125 0 -0.292067 0 0.729516 -0.0324548 0 0.116068
LEU_191 -6.06634 0.809866 1.84847 -0.516931 0.600565 0.132259 1.16347 -1.77799 -0 -0 -0.534581 0.216681 0 0 0 0 0 0 0 0 0 0 -0.0278274 0.0737431 0.322037 0 -0.299354 0 0.729516 -0.211079 0 -3.5375
GLY_192 -1.69198 0.0929755 2.24558 -5.66665e-05 0 0 1.17425 -1.11846 -0 -0 -0.843913 -0.399923 0 0 0 0 0 0 0 0 0 0 -0.100983 0 0 0 -1.44902 0 1.2108 -0.00203019 0 -0.882756
THR_193 -4.92821 0.762691 3.19454 -0.193941 0.14745 0.0664496 1.8806 -2.00742 -0.00171467 -0.0504732 -2.33716 -0.887286 0 0 0 0 -0.231035 0 0 0 0 0 0.059748 0.00894296 0.775483 0 -0.757748 2.32038 -1.425 0.551888 0 -3.05181
THR_194 -4.06517 0.517892 2.79863 -0.216189 0.159276 0.0796706 1.97337 -1.82217 -0.0144495 -0.074016 -2.2687 -0.815784 0 0 0 0 0 0 0 0 0 0 0.932004 0.0507704 1.98526 0 -0.549096 2.30586 -1.425 0.38163 0 -0.0662185
VAL_195 -5.32156 0.631644 1.36613 -0.304274 0.240713 0.0687019 1.61054 -1.71191 -0 -0 -0.919544 -0.0933774 0 0 0 0 0 0 0 0 0 0 0.0612093 0.0211858 0.187854 0 -0.388749 0 2.085 0.0271973 0 -2.43923
GLU_196 -4.03951 0.210734 5.03639 -0.419579 0.0580478 0.804278 2.70943 -2.28381 -0.0144495 -0.074016 -3.31784 -0.480736 0 0 0 0 -0.456178 0 0 0 0 0 -0.0522929 0.0682968 0 3.39418 -0.296026 0 -2.5358 -0.150654 0 -1.83952
GLU_197 -6.51562 0.655673 7.33239 -0.337065 0.057352 0.370974 3.25891 -3.15306 -0 -0 -3.90067 -0.526852 0 0 0 0 -1.15501 0 0 0 0 0 0.204239 0.0174578 0 4.50193 -0.217767 0 -2.5358 -0.386927 0 -2.32985
ALA_198 -5.65623 0.242525 2.58952 -0.0227497 0 0 2.28777 -2.44592 -0 -0 -1.75672 -0.371246 0 0 0 0 0 0 0 0 0 0 0.233471 0 0 0 -0.420926 0 2.3386 -0.278799 0 -3.2607
VAL_199 -6.75487 0.986328 2.93949 -0.30533 0.246052 0.0684303 2.63575 -2.52647 -0 -0 -1.91457 -0.0308834 0 0 0 0 0 0 0 0 0 0 -0.0559699 0.0257789 0.0346753 0 -0.37788 0 2.085 0.117497 0 -2.82698
LYS_200 -5.12187 0.244773 5.31237 -0.306783 0.0274095 0.137451 2.4665 -2.45782 -0 -0 -1.97346 -0.0109877 0 0 0 0 0 0 0 0 0 0 0.107499 0.0136731 1.73875 0 0.0153419 0 -1.6738 0.176998 0 -1.30396
ARG_201 -6.4637 0.190926 6.11837 -0.629723 0.167797 0.353689 2.9209 -2.83207 -0.00171467 -0.0504732 -3.49847 0.258775 0 0 0 0 -0.923975 0 0 0 0 0 0.056811 0.0422226 2.50506 0 -0.101761 0 -1.281 -0.103584 0 -3.27191
ALA_202 -6.39979 0.49769 3.34779 -0.0218751 0 0 2.96668 -2.77175 -0 -0 -2.57795 -0.363203 0 0 0 0 0 0 0 0 0 0 0.0102143 0 0 0 -0.0905954 0 2.3386 -0.0831859 0 -3.14737
LEU_203 -5.84783 0.352486 4.75013 -0.503183 0.358934 0.122366 2.65493 -2.57617 -0 -0 -2.57064 0.238967 0 0 0 0 0 0 0 0 0 0 0.396904 0.0992819 0.365303 0 -0.28029 0 0.729516 -0.0759558 0 -1.78524
LYS_204 -4.56894 0.28353 5.44983 -0.305504 0.0270676 0.138108 2.48835 -2.46044 -0 -0 -2.22607 -0.0192198 0 0 0 0 0 0 0 0 0 0 0.254009 0.0230429 1.76457 0 -0.0130422 0 -1.6738 -0.15565 0 -0.994168
LEU_205 -7.7334 0.833497 3.51517 -0.716653 0.480072 0.293664 2.80647 -2.70667 -0.0115891 -0.065968 -1.76651 0.141737 0 0 0 0 0 0 0 0 0 0 0.185578 0.12971 0.928694 0 -0.251077 0 0.729516 -0.100216 0 -3.30797
LYS_206 -6.75128 0.453477 6.13964 -0.505786 0.108377 0.422167 2.48314 -2.8719 -0.00580987 -0.0132862 -1.10159 0.141458 0 0 0 0 0 0 0 0 0 0 0.0724063 0.0671685 2.39811 0 -0.0154588 0 -1.6738 0.0662741 0 -0.586703
THR_207 -2.99163 0.125669 3.94284 -0.200471 0.131179 0.072864 1.50158 -1.80315 -0 -0 -1.00217 -0.120564 0 0 0 0 0 0 0 0 0 0 -0.0252052 0.0106267 0.14307 0 0.00936715 2.28598 -1.425 0.394399 0 1.04939
LYS_208 -3.30361 0.121445 4.31552 -0.430574 0.0749832 0.243722 2.44642 -1.87973 -0 -0 -2.40871 -0.0815144 0 0 0 0 -0.418186 0 0 0 0 0 -0.0292806 0.0289338 2.21364 0 0.0198723 0 -1.6738 0.303316 0 -0.457554
LEU_209 -5.2786 1.27202 2.4023 -0.606559 0.378969 0.152862 1.15795 -1.51808 -0.0115891 -0.065968 -2.23407 0.355973 0 0 0 0 0 0 0 0 0 0 -0.0405926 0.0193052 0.559126 0 -0.371171 0 0.729516 -0.140111 0 -3.23872
GLY:CtermProteinFull_210 -1.38244 0.857087 1.5064 -0.415831 0.0486576 1.26554 0.0826471 -0.400229 -0 -0 -1.4896 -2.94526 0 0 0 0 0 0 0 0 0 0 0 0 0 0 0 0 1.2108 -0.0943373 0 -1.75656
HMM:MP-FE1-connect_211 -22.9663 7.47627 -3.03145 -23.3751 27.2673 -1.55741 3.13603 -3.71178 -0.00418082 -0.0438342 -12.6081 -9.76271 0 0 0 0 -0.459075 0 0.0217558 0 0.000507353 0.63903 0 0 0 0 0 0 0 0 0 -38.979
#END_POSE_ENERGIES_TABLE UM_99_H46_penta3_HMM_onlyH_1__DE_2
