# Supplementary material for: Design of Heme Enzymes with a Tunable Substrate Binding Pocket Adjacent to an Open Metal Coordination Site
Source: J Am Chem Soc. 2023 Jun 21;145(26):14307–15. doi: 10.1021/jacs.3c02742 (PMC10326885; doi:10.1021/jacs.3c02742)
Supplement: Supplementary file 3 — ja3c02742_si_003.zip [file ja3c02742_si_003.zip › heme_binder_design_models/IK_HC015_14.pdb]

HEADER                                            xx-MMM-xx                     
EXPDTA    THEORETICAL MODEL                                                     
REMARK 666 MATCH TEMPLATE X HMM    0 MATCH MOTIF A HIS   46  1  1               
REMARK 220                                                                      
REMARK 220 EXPERIMENTAL DETAILS                                                 
REMARK 220  EXPERIMENT TYPE                : THEORETICAL MODELLING              
REMARK 220  DATE OF DATA COLLECTION        : 27-MAR-21                          
REMARK 220                                                                      
REMARK 220 REMARK: MODEL GENERATED BY ROSETTA                                   
REMARK 220  VERSION 2020.50+release.1295438                                     
HETNAM     HMM X   1  HMM                                                       
LINK         NE2 HIS A  46                FE1  HMM X   1                  2.26  
ATOM      1  N   VAL A   1       8.021 -32.838  14.640  1.00  0.00           N  
ATOM      2  CA  VAL A   1       6.967 -32.124  13.922  1.00  0.00           C  
ATOM      3  C   VAL A   1       5.585 -32.309  14.544  1.00  0.00           C  
ATOM      4  O   VAL A   1       5.130 -33.430  14.743  1.00  0.00           O  
ATOM      5  CB  VAL A   1       6.922 -32.599  12.457  1.00  0.00           C  
ATOM      6  CG1 VAL A   1       5.823 -31.872  11.696  1.00  0.00           C  
ATOM      7  CG2 VAL A   1       8.274 -32.374  11.799  1.00  0.00           C  
ATOM      8 1H   VAL A   1       8.899 -32.680  14.188  1.00  0.00           H  
ATOM      9 2H   VAL A   1       8.067 -32.506  15.582  1.00  0.00           H  
ATOM     10 3H   VAL A   1       7.819 -33.817  14.642  1.00  0.00           H  
ATOM     11  HA  VAL A   1       7.195 -31.058  13.943  1.00  0.00           H  
ATOM     12  HB  VAL A   1       6.679 -33.661  12.437  1.00  0.00           H  
ATOM     13 1HG1 VAL A   1       5.805 -32.220  10.663  1.00  0.00           H  
ATOM     14 2HG1 VAL A   1       4.859 -32.075  12.164  1.00  0.00           H  
ATOM     15 3HG1 VAL A   1       6.017 -30.799  11.713  1.00  0.00           H  
ATOM     16 1HG2 VAL A   1       8.235 -32.713  10.763  1.00  0.00           H  
ATOM     17 2HG2 VAL A   1       8.519 -31.313  11.825  1.00  0.00           H  
ATOM     18 3HG2 VAL A   1       9.038 -32.937  12.334  1.00  0.00           H  
ATOM     19  N   SER A   2       4.907 -31.204  14.831  1.00  0.00           N  
ATOM     20  CA  SER A   2       3.566 -31.297  15.385  1.00  0.00           C  
ATOM     21  C   SER A   2       2.506 -31.406  14.288  1.00  0.00           C  
ATOM     22  O   SER A   2       2.792 -31.247  13.093  1.00  0.00           O  
ATOM     23  CB  SER A   2       3.283 -30.087  16.255  1.00  0.00           C  
ATOM     24  OG  SER A   2       3.161 -28.928  15.478  1.00  0.00           O  
ATOM     25  H   SER A   2       5.312 -30.296  14.673  1.00  0.00           H  
ATOM     26  HA  SER A   2       3.492 -32.215  15.966  1.00  0.00           H  
ATOM     27 1HB  SER A   2       2.364 -30.250  16.817  1.00  0.00           H  
ATOM     28 2HB  SER A   2       4.090 -29.962  16.976  1.00  0.00           H  
ATOM     29  HG  SER A   2       2.989 -28.213  16.095  1.00  0.00           H  
ATOM     30  N   LEU A   3       1.281 -31.696  14.721  1.00  0.00           N  
ATOM     31  CA  LEU A   3       0.160 -31.883  13.823  1.00  0.00           C  
ATOM     32  C   LEU A   3      -0.119 -30.587  13.091  1.00  0.00           C  
ATOM     33  O   LEU A   3      -0.280 -30.573  11.884  1.00  0.00           O  
ATOM     34  CB  LEU A   3      -1.085 -32.333  14.596  1.00  0.00           C  
ATOM     35  CG  LEU A   3      -2.362 -32.499  13.763  1.00  0.00           C  
ATOM     36  CD1 LEU A   3      -2.145 -33.577  12.709  1.00  0.00           C  
ATOM     37  CD2 LEU A   3      -3.524 -32.855  14.678  1.00  0.00           C  
ATOM     38  H   LEU A   3       1.135 -31.789  15.716  1.00  0.00           H  
ATOM     39  HA  LEU A   3       0.413 -32.671  13.115  1.00  0.00           H  
ATOM     40 1HB  LEU A   3      -0.873 -33.290  15.070  1.00  0.00           H  
ATOM     41 2HB  LEU A   3      -1.292 -31.602  15.378  1.00  0.00           H  
ATOM     42  HG  LEU A   3      -2.582 -31.565  13.244  1.00  0.00           H  
ATOM     43 1HD1 LEU A   3      -3.053 -33.694  12.117  1.00  0.00           H  
ATOM     44 2HD1 LEU A   3      -1.322 -33.287  12.056  1.00  0.00           H  
ATOM     45 3HD1 LEU A   3      -1.907 -34.520  13.198  1.00  0.00           H  
ATOM     46 1HD2 LEU A   3      -4.432 -32.971  14.086  1.00  0.00           H  
ATOM     47 2HD2 LEU A   3      -3.306 -33.789  15.196  1.00  0.00           H  
ATOM     48 3HD2 LEU A   3      -3.668 -32.059  15.410  1.00  0.00           H  
ATOM     49  N   GLU A   4      -0.163 -29.495  13.844  1.00  0.00           N  
ATOM     50  CA  GLU A   4      -0.439 -28.189  13.276  1.00  0.00           C  
ATOM     51  C   GLU A   4       0.653 -27.718  12.306  1.00  0.00           C  
ATOM     52  O   GLU A   4       0.369 -26.935  11.405  1.00  0.00           O  
ATOM     53  CB  GLU A   4      -0.608 -27.165  14.401  1.00  0.00           C  
ATOM     54  CG  GLU A   4       0.529 -27.148  15.412  1.00  0.00           C  
ATOM     55  CD  GLU A   4       0.345 -28.151  16.517  1.00  0.00           C  
ATOM     56  OE1 GLU A   4      -0.585 -28.917  16.449  1.00  0.00           O  
ATOM     57  OE2 GLU A   4       1.136 -28.150  17.430  1.00  0.00           O  
ATOM     58  H   GLU A   4      -0.002 -29.575  14.838  1.00  0.00           H  
ATOM     59  HA  GLU A   4      -1.341 -28.260  12.669  1.00  0.00           H  
ATOM     60 1HB  GLU A   4      -0.691 -26.166  13.974  1.00  0.00           H  
ATOM     61 2HB  GLU A   4      -1.533 -27.368  14.941  1.00  0.00           H  
ATOM     62 1HG  GLU A   4       1.464 -27.362  14.895  1.00  0.00           H  
ATOM     63 2HG  GLU A   4       0.604 -26.150  15.842  1.00  0.00           H  
ATOM     64  N   GLN A   5       2.045 -28.130  12.484  1.00  0.00           N  
ATOM     65  CA  GLN A   5       3.176 -27.869  11.591  1.00  0.00           C  
ATOM     66  C   GLN A   5       3.020 -28.656  10.294  1.00  0.00           C  
ATOM     67  O   GLN A   5       3.266 -28.131   9.208  1.00  0.00           O  
ATOM     68  CB  GLN A   5       4.500 -28.232  12.271  1.00  0.00           C  
ATOM     69  CG  GLN A   5       4.929 -27.260  13.356  1.00  0.00           C  
ATOM     70  CD  GLN A   5       6.212 -27.689  14.043  1.00  0.00           C  
ATOM     71  OE1 GLN A   5       6.342 -28.833  14.487  1.00  0.00           O  
ATOM     72  NE2 GLN A   5       7.169 -26.772  14.134  1.00  0.00           N  
ATOM     73  H   GLN A   5       2.199 -28.645  13.336  1.00  0.00           H  
ATOM     74  HA  GLN A   5       3.199 -26.805  11.361  1.00  0.00           H  
ATOM     75 1HB  GLN A   5       4.419 -29.222  12.719  1.00  0.00           H  
ATOM     76 2HB  GLN A   5       5.293 -28.274  11.524  1.00  0.00           H  
ATOM     77 1HG  GLN A   5       5.093 -26.280  12.908  1.00  0.00           H  
ATOM     78 2HG  GLN A   5       4.143 -27.200  14.108  1.00  0.00           H  
ATOM     79 1HE2 GLN A   5       8.038 -26.997  14.577  1.00  0.00           H  
ATOM     80 2HE2 GLN A   5       7.021 -25.856  13.760  1.00  0.00           H  
ATOM     81  N   ALA A   6       2.625 -29.919  10.416  1.00  0.00           N  
ATOM     82  CA  ALA A   6       2.333 -30.754   9.255  1.00  0.00           C  
ATOM     83  C   ALA A   6       1.171 -30.188   8.445  1.00  0.00           C  
ATOM     84  O   ALA A   6       1.170 -30.263   7.213  1.00  0.00           O  
ATOM     85  CB  ALA A   6       2.018 -32.160   9.691  1.00  0.00           C  
ATOM     86  H   ALA A   6       2.524 -30.310  11.340  1.00  0.00           H  
ATOM     87  HA  ALA A   6       3.218 -30.769   8.618  1.00  0.00           H  
ATOM     88 1HB  ALA A   6       1.802 -32.772   8.816  1.00  0.00           H  
ATOM     89 2HB  ALA A   6       2.873 -32.575  10.223  1.00  0.00           H  
ATOM     90 3HB  ALA A   6       1.150 -32.150  10.349  1.00  0.00           H  
ATOM     91  N   LEU A   7       0.024 -29.646   9.119  1.00  0.00           N  
ATOM     92  CA  LEU A   7      -1.124 -29.046   8.439  1.00  0.00           C  
ATOM     93  C   LEU A   7      -0.696 -27.766   7.737  1.00  0.00           C  
ATOM     94  O   LEU A   7      -1.162 -27.455   6.644  1.00  0.00           O  
ATOM     95  CB  LEU A   7      -2.250 -28.745   9.436  1.00  0.00           C  
ATOM     96  CG  LEU A   7      -3.002 -29.967   9.980  1.00  0.00           C  
ATOM     97  CD1 LEU A   7      -3.757 -29.579  11.243  1.00  0.00           C  
ATOM     98  CD2 LEU A   7      -3.952 -30.493   8.914  1.00  0.00           C  
ATOM     99  H   LEU A   7      -0.003 -29.764  10.123  1.00  0.00           H  
ATOM    100  HA  LEU A   7      -1.501 -29.757   7.705  1.00  0.00           H  
ATOM    101 1HB  LEU A   7      -1.827 -28.212  10.286  1.00  0.00           H  
ATOM    102 2HB  LEU A   7      -2.979 -28.095   8.953  1.00  0.00           H  
ATOM    103  HG  LEU A   7      -2.287 -30.746  10.245  1.00  0.00           H  
ATOM    104 1HD1 LEU A   7      -4.291 -30.447  11.629  1.00  0.00           H  
ATOM    105 2HD1 LEU A   7      -3.051 -29.224  11.995  1.00  0.00           H  
ATOM    106 3HD1 LEU A   7      -4.470 -28.788  11.013  1.00  0.00           H  
ATOM    107 1HD2 LEU A   7      -4.486 -31.362   9.300  1.00  0.00           H  
ATOM    108 2HD2 LEU A   7      -4.669 -29.715   8.650  1.00  0.00           H  
ATOM    109 3HD2 LEU A   7      -3.384 -30.780   8.029  1.00  0.00           H  
ATOM    110  N   LEU A   8       0.240 -26.816   8.413  1.00  0.00           N  
ATOM    111  CA  LEU A   8       0.678 -25.569   7.797  1.00  0.00           C  
ATOM    112  C   LEU A   8       1.489 -25.883   6.528  1.00  0.00           C  
ATOM    113  O   LEU A   8       1.405 -25.161   5.537  1.00  0.00           O  
ATOM    114  CB  LEU A   8       1.522 -24.751   8.782  1.00  0.00           C  
ATOM    115  CG  LEU A   8       0.753 -24.111   9.946  1.00  0.00           C  
ATOM    116  CD1 LEU A   8       1.740 -23.544  10.956  1.00  0.00           C  
ATOM    117  CD2 LEU A   8      -0.167 -23.024   9.410  1.00  0.00           C  
ATOM    118  H   LEU A   8       0.539 -27.029   9.355  1.00  0.00           H  
ATOM    119  HA  LEU A   8      -0.205 -25.012   7.478  1.00  0.00           H  
ATOM    120 1HB  LEU A   8       2.286 -25.400   9.208  1.00  0.00           H  
ATOM    121 2HB  LEU A   8       2.018 -23.951   8.234  1.00  0.00           H  
ATOM    122  HG  LEU A   8       0.158 -24.873  10.451  1.00  0.00           H  
ATOM    123 1HD1 LEU A   8       1.193 -23.089  11.783  1.00  0.00           H  
ATOM    124 2HD1 LEU A   8       2.372 -24.346  11.338  1.00  0.00           H  
ATOM    125 3HD1 LEU A   8       2.361 -22.790  10.474  1.00  0.00           H  
ATOM    126 1HD2 LEU A   8      -0.714 -22.570  10.236  1.00  0.00           H  
ATOM    127 2HD2 LEU A   8       0.427 -22.262   8.905  1.00  0.00           H  
ATOM    128 3HD2 LEU A   8      -0.873 -23.461   8.703  1.00  0.00           H  
ATOM    129  N   ILE A   9       2.328 -26.938   6.582  1.00  0.00           N  
ATOM    130  CA  ILE A   9       3.132 -27.329   5.428  1.00  0.00           C  
ATOM    131  C   ILE A   9       2.257 -27.708   4.225  1.00  0.00           C  
ATOM    132  O   ILE A   9       2.544 -27.308   3.087  1.00  0.00           O  
ATOM    133  CB  ILE A   9       4.054 -28.509   5.786  1.00  0.00           C  
ATOM    134  CG1 ILE A   9       5.135 -28.062   6.775  1.00  0.00           C  
ATOM    135  CG2 ILE A   9       4.686 -29.090   4.531  1.00  0.00           C  
ATOM    136  CD1 ILE A   9       5.811 -29.204   7.498  1.00  0.00           C  
ATOM    137  H   ILE A   9       2.421 -27.454   7.444  1.00  0.00           H  
ATOM    138  HA  ILE A   9       3.719 -26.470   5.109  1.00  0.00           H  
ATOM    139  HB  ILE A   9       3.474 -29.286   6.282  1.00  0.00           H  
ATOM    140 1HG1 ILE A   9       5.898 -27.492   6.247  1.00  0.00           H  
ATOM    141 2HG1 ILE A   9       4.693 -27.401   7.521  1.00  0.00           H  
ATOM    142 1HG2 ILE A   9       5.334 -29.923   4.801  1.00  0.00           H  
ATOM    143 2HG2 ILE A   9       3.903 -29.443   3.860  1.00  0.00           H  
ATOM    144 3HG2 ILE A   9       5.273 -28.321   4.028  1.00  0.00           H  
ATOM    145 1HD1 ILE A   9       6.563 -28.809   8.181  1.00  0.00           H  
ATOM    146 2HD1 ILE A   9       5.068 -29.768   8.063  1.00  0.00           H  
ATOM    147 3HD1 ILE A   9       6.290 -29.861   6.773  1.00  0.00           H  
ATOM    148  N   LEU A  10       1.174 -28.508   4.488  1.00  0.00           N  
ATOM    149  CA  LEU A  10       0.238 -28.881   3.436  1.00  0.00           C  
ATOM    150  C   LEU A  10      -0.443 -27.646   2.809  1.00  0.00           C  
ATOM    151  O   LEU A  10      -0.603 -27.548   1.580  1.00  0.00           O  
ATOM    152  CB  LEU A  10      -0.825 -29.831   4.001  1.00  0.00           C  
ATOM    153  CG  LEU A  10      -0.320 -31.215   4.431  1.00  0.00           C  
ATOM    154  CD1 LEU A  10      -1.421 -31.944   5.189  1.00  0.00           C  
ATOM    155  CD2 LEU A  10       0.113 -32.002   3.203  1.00  0.00           C  
ATOM    156  H   LEU A  10       1.020 -28.847   5.427  1.00  0.00           H  
ATOM    157  HA  LEU A  10       0.797 -29.371   2.637  1.00  0.00           H  
ATOM    158 1HB  LEU A  10      -1.284 -29.362   4.870  1.00  0.00           H  
ATOM    159 2HB  LEU A  10      -1.596 -29.980   3.245  1.00  0.00           H  
ATOM    160  HG  LEU A  10       0.529 -31.099   5.106  1.00  0.00           H  
ATOM    161 1HD1 LEU A  10      -1.062 -32.927   5.495  1.00  0.00           H  
ATOM    162 2HD1 LEU A  10      -1.697 -31.369   6.073  1.00  0.00           H  
ATOM    163 3HD1 LEU A  10      -2.291 -32.061   4.545  1.00  0.00           H  
ATOM    164 1HD2 LEU A  10       0.472 -32.985   3.509  1.00  0.00           H  
ATOM    165 2HD2 LEU A  10      -0.736 -32.119   2.529  1.00  0.00           H  
ATOM    166 3HD2 LEU A  10       0.912 -31.466   2.691  1.00  0.00           H  
ATOM    167  N   VAL A  11      -0.831 -26.707   3.659  1.00  0.00           N  
ATOM    168  CA  VAL A  11      -1.477 -25.497   3.190  1.00  0.00           C  
ATOM    169  C   VAL A  11      -0.514 -24.657   2.363  1.00  0.00           C  
ATOM    170  O   VAL A  11      -0.856 -24.206   1.279  1.00  0.00           O  
ATOM    171  CB  VAL A  11      -1.992 -24.669   4.382  1.00  0.00           C  
ATOM    172  CG1 VAL A  11      -2.437 -23.290   3.920  1.00  0.00           C  
ATOM    173  CG2 VAL A  11      -3.135 -25.403   5.067  1.00  0.00           C  
ATOM    174  H   VAL A  11      -0.680 -26.829   4.650  1.00  0.00           H  
ATOM    175  HA  VAL A  11      -2.310 -25.778   2.543  1.00  0.00           H  
ATOM    176  HB  VAL A  11      -1.177 -24.523   5.090  1.00  0.00           H  
ATOM    177 1HG1 VAL A  11      -2.797 -22.718   4.775  1.00  0.00           H  
ATOM    178 2HG1 VAL A  11      -1.594 -22.769   3.465  1.00  0.00           H  
ATOM    179 3HG1 VAL A  11      -3.238 -23.392   3.188  1.00  0.00           H  
ATOM    180 1HG2 VAL A  11      -3.494 -24.812   5.909  1.00  0.00           H  
ATOM    181 2HG2 VAL A  11      -3.948 -25.554   4.356  1.00  0.00           H  
ATOM    182 3HG2 VAL A  11      -2.783 -26.370   5.426  1.00  0.00           H  
ATOM    183  N   VAL A  12       0.691 -24.462   2.877  1.00  0.00           N  
ATOM    184  CA  VAL A  12       1.715 -23.685   2.164  1.00  0.00           C  
ATOM    185  C   VAL A  12       2.043 -24.253   0.784  1.00  0.00           C  
ATOM    186  O   VAL A  12       2.154 -23.501  -0.176  1.00  0.00           O  
ATOM    187  CB  VAL A  12       3.009 -23.633   2.998  1.00  0.00           C  
ATOM    188  CG1 VAL A  12       4.174 -23.153   2.144  1.00  0.00           C  
ATOM    189  CG2 VAL A  12       2.812 -22.724   4.202  1.00  0.00           C  
ATOM    190  H   VAL A  12       0.914 -24.855   3.779  1.00  0.00           H  
ATOM    191  HA  VAL A  12       1.311 -22.697   1.946  1.00  0.00           H  
ATOM    192  HB  VAL A  12       3.253 -24.639   3.337  1.00  0.00           H  
ATOM    193 1HG1 VAL A  12       5.080 -23.122   2.749  1.00  0.00           H  
ATOM    194 2HG1 VAL A  12       4.319 -23.838   1.309  1.00  0.00           H  
ATOM    195 3HG1 VAL A  12       3.959 -22.155   1.763  1.00  0.00           H  
ATOM    196 1HG2 VAL A  12       3.731 -22.692   4.787  1.00  0.00           H  
ATOM    197 2HG2 VAL A  12       2.563 -21.719   3.862  1.00  0.00           H  
ATOM    198 3HG2 VAL A  12       2.002 -23.110   4.820  1.00  0.00           H  
ATOM    199  N   ALA A  13       2.211 -25.671   0.606  1.00  0.00           N  
ATOM    200  CA  ALA A  13       2.394 -26.261  -0.713  1.00  0.00           C  
ATOM    201  C   ALA A  13       1.229 -25.977  -1.647  1.00  0.00           C  
ATOM    202  O   ALA A  13       1.433 -25.713  -2.840  1.00  0.00           O  
ATOM    203  CB  ALA A  13       2.584 -27.760  -0.598  1.00  0.00           C  
ATOM    204  H   ALA A  13       2.204 -26.272   1.418  1.00  0.00           H  
ATOM    205  HA  ALA A  13       3.290 -25.825  -1.158  1.00  0.00           H  
ATOM    206 1HB  ALA A  13       2.719 -28.187  -1.591  1.00  0.00           H  
ATOM    207 2HB  ALA A  13       3.464 -27.970   0.010  1.00  0.00           H  
ATOM    208 3HB  ALA A  13       1.706 -28.202  -0.130  1.00  0.00           H  
ATOM    209  N   ALA A  14      -0.077 -26.045  -1.108  1.00  0.00           N  
ATOM    210  CA  ALA A  14      -1.258 -25.844  -1.956  1.00  0.00           C  
ATOM    211  C   ALA A  14      -1.316 -24.411  -2.468  1.00  0.00           C  
ATOM    212  O   ALA A  14      -1.625 -24.174  -3.638  1.00  0.00           O  
ATOM    213  CB  ALA A  14      -2.533 -26.192  -1.203  1.00  0.00           C  
ATOM    214  H   ALA A  14      -0.204 -26.219  -0.122  1.00  0.00           H  
ATOM    215  HA  ALA A  14      -1.171 -26.505  -2.819  1.00  0.00           H  
ATOM    216 1HB  ALA A  14      -3.393 -26.033  -1.852  1.00  0.00           H  
ATOM    217 2HB  ALA A  14      -2.499 -27.234  -0.891  1.00  0.00           H  
ATOM    218 3HB  ALA A  14      -2.621 -25.553  -0.324  1.00  0.00           H  
ATOM    219  N   LEU A  15      -1.004 -23.466  -1.585  1.00  0.00           N  
ATOM    220  CA  LEU A  15      -1.075 -22.054  -1.918  1.00  0.00           C  
ATOM    221  C   LEU A  15       0.092 -21.630  -2.820  1.00  0.00           C  
ATOM    222  O   LEU A  15      -0.068 -20.769  -3.685  1.00  0.00           O  
ATOM    223  CB  LEU A  15      -1.076 -21.214  -0.636  1.00  0.00           C  
ATOM    224  CG  LEU A  15      -2.298 -21.391   0.274  1.00  0.00           C  
ATOM    225  CD1 LEU A  15      -2.076 -20.635   1.577  1.00  0.00           C  
ATOM    226  CD2 LEU A  15      -3.541 -20.888  -0.444  1.00  0.00           C  
ATOM    227  H   LEU A  15      -0.710 -23.738  -0.659  1.00  0.00           H  
ATOM    228  HA  LEU A  15      -1.994 -21.877  -2.475  1.00  0.00           H  
ATOM    229 1HB  LEU A  15      -0.190 -21.469  -0.054  1.00  0.00           H  
ATOM    230 2HB  LEU A  15      -1.015 -20.161  -0.909  1.00  0.00           H  
ATOM    231  HG  LEU A  15      -2.422 -22.446   0.519  1.00  0.00           H  
ATOM    232 1HD1 LEU A  15      -2.945 -20.760   2.223  1.00  0.00           H  
ATOM    233 2HD1 LEU A  15      -1.192 -21.027   2.079  1.00  0.00           H  
ATOM    234 3HD1 LEU A  15      -1.932 -19.576   1.363  1.00  0.00           H  
ATOM    235 1HD2 LEU A  15      -4.411 -21.015   0.202  1.00  0.00           H  
ATOM    236 2HD2 LEU A  15      -3.420 -19.833  -0.687  1.00  0.00           H  
ATOM    237 3HD2 LEU A  15      -3.686 -21.457  -1.362  1.00  0.00           H  
ATOM    238  N   LEU A  16       1.264 -22.229  -2.626  1.00  0.00           N  
ATOM    239  CA  LEU A  16       2.378 -21.945  -3.523  1.00  0.00           C  
ATOM    240  C   LEU A  16       2.148 -22.546  -4.897  1.00  0.00           C  
ATOM    241  O   LEU A  16       2.531 -21.968  -5.918  1.00  0.00           O  
ATOM    242  CB  LEU A  16       3.685 -22.490  -2.934  1.00  0.00           C  
ATOM    243  CG  LEU A  16       4.183 -21.792  -1.661  1.00  0.00           C  
ATOM    244  CD1 LEU A  16       5.282 -22.628  -1.020  1.00  0.00           C  
ATOM    245  CD2 LEU A  16       4.688 -20.400  -2.009  1.00  0.00           C  
ATOM    246  H   LEU A  16       1.398 -22.880  -1.865  1.00  0.00           H  
ATOM    247  HA  LEU A  16       2.434 -20.867  -3.675  1.00  0.00           H  
ATOM    248 1HB  LEU A  16       3.549 -23.544  -2.701  1.00  0.00           H  
ATOM    249 2HB  LEU A  16       4.469 -22.403  -3.687  1.00  0.00           H  
ATOM    250  HG  LEU A  16       3.364 -21.712  -0.947  1.00  0.00           H  
ATOM    251 1HD1 LEU A  16       5.635 -22.133  -0.116  1.00  0.00           H  
ATOM    252 2HD1 LEU A  16       4.888 -23.611  -0.764  1.00  0.00           H  
ATOM    253 3HD1 LEU A  16       6.110 -22.740  -1.720  1.00  0.00           H  
ATOM    254 1HD2 LEU A  16       5.042 -19.903  -1.105  1.00  0.00           H  
ATOM    255 2HD2 LEU A  16       5.508 -20.478  -2.723  1.00  0.00           H  
ATOM    256 3HD2 LEU A  16       3.878 -19.818  -2.450  1.00  0.00           H  
ATOM    257  N   GLY A  17       1.506 -23.707  -4.922  1.00  0.00           N  
ATOM    258  CA  GLY A  17       1.290 -24.420  -6.166  1.00  0.00           C  
ATOM    259  C   GLY A  17       2.414 -25.406  -6.434  1.00  0.00           C  
ATOM    260  O   GLY A  17       2.711 -25.710  -7.580  1.00  0.00           O  
ATOM    261  H   GLY A  17       1.159 -24.106  -4.060  1.00  0.00           H  
ATOM    262 1HA  GLY A  17       0.340 -24.947  -6.121  1.00  0.00           H  
ATOM    263 2HA  GLY A  17       1.224 -23.706  -6.984  1.00  0.00           H  
ATOM    264  N   THR A  18       3.043 -26.059  -5.365  1.00  0.00           N  
ATOM    265  CA  THR A  18       4.170 -26.978  -5.400  1.00  0.00           C  
ATOM    266  C   THR A  18       3.831 -28.241  -4.618  1.00  0.00           C  
ATOM    267  O   THR A  18       2.711 -28.392  -4.137  1.00  0.00           O  
ATOM    268  CB  THR A  18       5.445 -26.329  -4.831  1.00  0.00           C  
ATOM    269  OG1 THR A  18       6.569 -27.185  -5.072  1.00  0.00           O  
ATOM    270  CG2 THR A  18       5.300 -26.096  -3.334  1.00  0.00           C  
ATOM    271  H   THR A  18       2.599 -25.859  -4.479  1.00  0.00           H  
ATOM    272  HA  THR A  18       4.403 -27.200  -6.443  1.00  0.00           H  
ATOM    273  HB  THR A  18       5.620 -25.374  -5.325  1.00  0.00           H  
ATOM    274  HG1 THR A  18       6.861 -27.079  -5.980  1.00  0.00           H  
ATOM    275 1HG2 THR A  18       6.210 -25.637  -2.948  1.00  0.00           H  
ATOM    276 2HG2 THR A  18       4.453 -25.437  -3.148  1.00  0.00           H  
ATOM    277 3HG2 THR A  18       5.135 -27.049  -2.832  1.00  0.00           H  
ATOM    278  N   THR A  19       4.799 -29.140  -4.479  1.00  0.00           N  
ATOM    279  CA  THR A  19       4.560 -30.420  -3.814  1.00  0.00           C  
ATOM    280  C   THR A  19       4.802 -30.252  -2.312  1.00  0.00           C  
ATOM    281  O   THR A  19       5.371 -29.247  -1.887  1.00  0.00           O  
ATOM    282  CB  THR A  19       5.465 -31.532  -4.376  1.00  0.00           C  
ATOM    283  OG1 THR A  19       6.831 -31.257  -4.039  1.00  0.00           O  
ATOM    284  CG2 THR A  19       5.327 -31.618  -5.889  1.00  0.00           C  
ATOM    285  H   THR A  19       5.719 -28.939  -4.838  1.00  0.00           H  
ATOM    286  HA  THR A  19       3.542 -30.741  -4.035  1.00  0.00           H  
ATOM    287  HB  THR A  19       5.182 -32.489  -3.937  1.00  0.00           H  
ATOM    288  HG1 THR A  19       7.371 -32.025  -4.241  1.00  0.00           H  
ATOM    289 1HG2 THR A  19       5.973 -32.408  -6.270  1.00  0.00           H  
ATOM    290 2HG2 THR A  19       4.291 -31.838  -6.147  1.00  0.00           H  
ATOM    291 3HG2 THR A  19       5.617 -30.666  -6.334  1.00  0.00           H  
ATOM    292  N   VAL A  20       4.405 -31.227  -1.502  1.00  0.00           N  
ATOM    293  CA  VAL A  20       4.600 -31.075  -0.061  1.00  0.00           C  
ATOM    294  C   VAL A  20       6.086 -31.090   0.340  1.00  0.00           C  
ATOM    295  O   VAL A  20       6.522 -30.286   1.174  1.00  0.00           O  
ATOM    296  CB  VAL A  20       3.864 -32.203   0.686  1.00  0.00           C  
ATOM    297  CG1 VAL A  20       4.169 -32.143   2.175  1.00  0.00           C  
ATOM    298  CG2 VAL A  20       2.367 -32.096   0.438  1.00  0.00           C  
ATOM    299  H   VAL A  20       3.974 -32.070  -1.852  1.00  0.00           H  
ATOM    300  HA  VAL A  20       4.266 -30.076   0.231  1.00  0.00           H  
ATOM    301  HB  VAL A  20       4.226 -33.164   0.322  1.00  0.00           H  
ATOM    302 1HG1 VAL A  20       3.640 -32.948   2.687  1.00  0.00           H  
ATOM    303 2HG1 VAL A  20       5.241 -32.258   2.331  1.00  0.00           H  
ATOM    304 3HG1 VAL A  20       3.843 -31.184   2.576  1.00  0.00           H  
ATOM    305 1HG2 VAL A  20       1.852 -32.897   0.968  1.00  0.00           H  
ATOM    306 2HG2 VAL A  20       2.006 -31.132   0.797  1.00  0.00           H  
ATOM    307 3HG2 VAL A  20       2.168 -32.183  -0.631  1.00  0.00           H  
ATOM    308  N   GLU A  21       6.862 -31.987  -0.266  1.00  0.00           N  
ATOM    309  CA  GLU A  21       8.283 -32.104   0.054  1.00  0.00           C  
ATOM    310  C   GLU A  21       9.010 -30.848  -0.375  1.00  0.00           C  
ATOM    311  O   GLU A  21       9.968 -30.441   0.268  1.00  0.00           O  
ATOM    312  CB  GLU A  21       8.901 -33.325  -0.630  1.00  0.00           C  
ATOM    313  CG  GLU A  21       8.453 -34.662  -0.056  1.00  0.00           C  
ATOM    314  CD  GLU A  21       7.113 -35.102  -0.576  1.00  0.00           C  
ATOM    315  OE1 GLU A  21       6.590 -34.448  -1.446  1.00  0.00           O  
ATOM    316  OE2 GLU A  21       6.610 -36.094  -0.103  1.00  0.00           O  
ATOM    317  H   GLU A  21       6.461 -32.603  -0.959  1.00  0.00           H  
ATOM    318  HA  GLU A  21       8.389 -32.200   1.136  1.00  0.00           H  
ATOM    319 1HB  GLU A  21       8.648 -33.315  -1.690  1.00  0.00           H  
ATOM    320 2HB  GLU A  21       9.988 -33.276  -0.553  1.00  0.00           H  
ATOM    321 1HG  GLU A  21       9.194 -35.421  -0.306  1.00  0.00           H  
ATOM    322 2HG  GLU A  21       8.407 -34.582   1.030  1.00  0.00           H  
ATOM    323  N   GLU A  22       8.654 -30.308  -1.500  1.00  0.00           N  
ATOM    324  CA  GLU A  22       9.345 -29.094  -1.916  1.00  0.00           C  
ATOM    325  C   GLU A  22       9.048 -27.951  -0.954  1.00  0.00           C  
ATOM    326  O   GLU A  22       9.914 -27.114  -0.685  1.00  0.00           O  
ATOM    327  CB  GLU A  22       8.935 -28.703  -3.338  1.00  0.00           C  
ATOM    328  CG  GLU A  22       9.443 -29.644  -4.421  1.00  0.00           C  
ATOM    329  CD  GLU A  22      10.941 -29.639  -4.545  1.00  0.00           C  
ATOM    330  OE1 GLU A  22      11.526 -28.591  -4.413  1.00  0.00           O  
ATOM    331  OE2 GLU A  22      11.502 -30.685  -4.774  1.00  0.00           O  
ATOM    332  H   GLU A  22       7.925 -30.685  -2.092  1.00  0.00           H  
ATOM    333  HA  GLU A  22      10.418 -29.279  -1.879  1.00  0.00           H  
ATOM    334 1HB  GLU A  22       7.848 -28.669  -3.407  1.00  0.00           H  
ATOM    335 2HB  GLU A  22       9.309 -27.704  -3.561  1.00  0.00           H  
ATOM    336 1HG  GLU A  22       9.113 -30.657  -4.190  1.00  0.00           H  
ATOM    337 2HG  GLU A  22       9.002 -29.356  -5.374  1.00  0.00           H  
ATOM    338  N   ALA A  23       7.709 -27.792  -0.384  1.00  0.00           N  
ATOM    339  CA  ALA A  23       7.360 -26.789   0.614  1.00  0.00           C  
ATOM    340  C   ALA A  23       8.187 -27.000   1.879  1.00  0.00           C  
ATOM    341  O   ALA A  23       8.569 -26.039   2.550  1.00  0.00           O  
ATOM    342  CB  ALA A  23       5.877 -26.825   0.915  1.00  0.00           C  
ATOM    343  H   ALA A  23       6.984 -28.390  -0.753  1.00  0.00           H  
ATOM    344  HA  ALA A  23       7.612 -25.809   0.211  1.00  0.00           H  
ATOM    345 1HB  ALA A  23       5.640 -26.068   1.665  1.00  0.00           H  
ATOM    346 2HB  ALA A  23       5.317 -26.623   0.003  1.00  0.00           H  
ATOM    347 3HB  ALA A  23       5.608 -27.808   1.295  1.00  0.00           H  
ATOM    348  N   VAL A  24       8.495 -28.346   2.308  1.00  0.00           N  
ATOM    349  CA  VAL A  24       9.331 -28.582   3.486  1.00  0.00           C  
ATOM    350  C   VAL A  24      10.757 -28.098   3.262  1.00  0.00           C  
ATOM    351  O   VAL A  24      11.327 -27.394   4.115  1.00  0.00           O  
ATOM    352  CB  VAL A  24       9.355 -30.082   3.834  1.00  0.00           C  
ATOM    353  CG1 VAL A  24      10.404 -30.366   4.898  1.00  0.00           C  
ATOM    354  CG2 VAL A  24       7.978 -30.526   4.303  1.00  0.00           C  
ATOM    355  H   VAL A  24       8.119 -29.137   1.804  1.00  0.00           H  
ATOM    356  HA  VAL A  24       8.940 -27.988   4.314  1.00  0.00           H  
ATOM    357  HB  VAL A  24       9.637 -30.647   2.946  1.00  0.00           H  
ATOM    358 1HG1 VAL A  24      10.407 -31.431   5.132  1.00  0.00           H  
ATOM    359 2HG1 VAL A  24      11.387 -30.073   4.527  1.00  0.00           H  
ATOM    360 3HG1 VAL A  24      10.172 -29.798   5.799  1.00  0.00           H  
ATOM    361 1HG2 VAL A  24       8.001 -31.588   4.546  1.00  0.00           H  
ATOM    362 2HG2 VAL A  24       7.693 -29.957   5.188  1.00  0.00           H  
ATOM    363 3HG2 VAL A  24       7.250 -30.352   3.510  1.00  0.00           H  
ATOM    364  N   LYS A  25      11.320 -28.448   2.105  1.00  0.00           N  
ATOM    365  CA  LYS A  25      12.691 -28.093   1.803  1.00  0.00           C  
ATOM    366  C   LYS A  25      12.839 -26.576   1.780  1.00  0.00           C  
ATOM    367  O   LYS A  25      13.849 -26.038   2.215  1.00  0.00           O  
ATOM    368  CB  LYS A  25      13.125 -28.696   0.466  1.00  0.00           C  
ATOM    369  CG  LYS A  25      13.348 -30.203   0.499  1.00  0.00           C  
ATOM    370  CD  LYS A  25      14.034 -30.688  -0.769  1.00  0.00           C  
ATOM    371  CE  LYS A  25      13.092 -30.642  -1.962  1.00  0.00           C  
ATOM    372  NZ  LYS A  25      13.709 -31.227  -3.183  1.00  0.00           N  
ATOM    373  H   LYS A  25      10.788 -28.970   1.424  1.00  0.00           H  
ATOM    374  HA  LYS A  25      13.333 -28.493   2.589  1.00  0.00           H  
ATOM    375 1HB  LYS A  25      12.369 -28.486  -0.291  1.00  0.00           H  
ATOM    376 2HB  LYS A  25      14.054 -28.228   0.140  1.00  0.00           H  
ATOM    377 1HG  LYS A  25      13.967 -30.460   1.359  1.00  0.00           H  
ATOM    378 2HG  LYS A  25      12.389 -30.709   0.599  1.00  0.00           H  
ATOM    379 1HD  LYS A  25      14.901 -30.059  -0.977  1.00  0.00           H  
ATOM    380 2HD  LYS A  25      14.377 -31.712  -0.628  1.00  0.00           H  
ATOM    381 1HE  LYS A  25      12.183 -31.195  -1.729  1.00  0.00           H  
ATOM    382 2HE  LYS A  25      12.818 -29.608  -2.170  1.00  0.00           H  
ATOM    383 1HZ  LYS A  25      13.054 -31.178  -3.950  1.00  0.00           H  
ATOM    384 2HZ  LYS A  25      14.544 -30.710  -3.420  1.00  0.00           H  
ATOM    385 3HZ  LYS A  25      13.951 -32.192  -3.008  1.00  0.00           H  
ATOM    386  N   ARG A  26      11.803 -25.730   1.153  1.00  0.00           N  
ATOM    387  CA  ARG A  26      11.863 -24.279   1.196  1.00  0.00           C  
ATOM    388  C   ARG A  26      11.800 -23.772   2.643  1.00  0.00           C  
ATOM    389  O   ARG A  26      12.507 -22.830   3.016  1.00  0.00           O  
ATOM    390  CB  ARG A  26      10.721 -23.677   0.391  1.00  0.00           C  
ATOM    391  CG  ARG A  26      10.844 -23.841  -1.116  1.00  0.00           C  
ATOM    392  CD  ARG A  26       9.647 -23.319  -1.825  1.00  0.00           C  
ATOM    393  NE  ARG A  26       9.697 -23.602  -3.250  1.00  0.00           N  
ATOM    394  CZ  ARG A  26       8.824 -23.117  -4.156  1.00  0.00           C  
ATOM    395  NH1 ARG A  26       7.844 -22.330  -3.770  1.00  0.00           N  
ATOM    396  NH2 ARG A  26       8.954 -23.434  -5.432  1.00  0.00           N  
ATOM    397  H   ARG A  26      11.041 -26.176   0.661  1.00  0.00           H  
ATOM    398  HA  ARG A  26      12.818 -23.960   0.779  1.00  0.00           H  
ATOM    399 1HB  ARG A  26       9.781 -24.134   0.695  1.00  0.00           H  
ATOM    400 2HB  ARG A  26      10.650 -22.610   0.602  1.00  0.00           H  
ATOM    401 1HG  ARG A  26      11.719 -23.293  -1.471  1.00  0.00           H  
ATOM    402 2HG  ARG A  26      10.954 -24.898  -1.360  1.00  0.00           H  
ATOM    403 1HD  ARG A  26       8.751 -23.784  -1.415  1.00  0.00           H  
ATOM    404 2HD  ARG A  26       9.588 -22.239  -1.693  1.00  0.00           H  
ATOM    405  HE  ARG A  26      10.436 -24.204  -3.585  1.00  0.00           H  
ATOM    406 1HH1 ARG A  26       7.745 -22.088  -2.795  1.00  0.00           H  
ATOM    407 2HH1 ARG A  26       7.191 -21.968  -4.450  1.00  0.00           H  
ATOM    408 1HH2 ARG A  26       9.707 -24.039  -5.730  1.00  0.00           H  
ATOM    409 2HH2 ARG A  26       8.301 -23.070  -6.111  1.00  0.00           H  
ATOM    410  N   ALA A  27      10.849 -24.387   3.558  1.00  0.00           N  
ATOM    411  CA  ALA A  27      10.703 -23.976   4.942  1.00  0.00           C  
ATOM    412  C   ALA A  27      11.955 -24.269   5.768  1.00  0.00           C  
ATOM    413  O   ALA A  27      12.306 -23.487   6.653  1.00  0.00           O  
ATOM    414  CB  ALA A  27       9.471 -24.599   5.566  1.00  0.00           C  
ATOM    415  H   ALA A  27      10.203 -25.062   3.175  1.00  0.00           H  
ATOM    416  HA  ALA A  27      10.591 -22.891   4.962  1.00  0.00           H  
ATOM    417 1HB  ALA A  27       9.384 -24.272   6.603  1.00  0.00           H  
ATOM    418 2HB  ALA A  27       8.586 -24.287   5.012  1.00  0.00           H  
ATOM    419 3HB  ALA A  27       9.558 -25.684   5.534  1.00  0.00           H  
ATOM    420  N   LEU A  28      12.655 -25.526   5.593  1.00  0.00           N  
ATOM    421  CA  LEU A  28      13.893 -25.890   6.305  1.00  0.00           C  
ATOM    422  C   LEU A  28      15.106 -25.057   5.885  1.00  0.00           C  
ATOM    423  O   LEU A  28      16.028 -24.832   6.672  1.00  0.00           O  
ATOM    424  CB  LEU A  28      14.205 -27.375   6.077  1.00  0.00           C  
ATOM    425  CG  LEU A  28      13.240 -28.366   6.741  1.00  0.00           C  
ATOM    426  CD1 LEU A  28      13.552 -29.776   6.260  1.00  0.00           C  
ATOM    427  CD2 LEU A  28      13.367 -28.264   8.253  1.00  0.00           C  
ATOM    428  H   LEU A  28      12.253 -26.184   4.941  1.00  0.00           H  
ATOM    429  HA  LEU A  28      13.750 -25.697   7.368  1.00  0.00           H  
ATOM    430 1HB  LEU A  28      14.197 -27.571   5.007  1.00  0.00           H  
ATOM    431 2HB  LEU A  28      15.206 -27.581   6.457  1.00  0.00           H  
ATOM    432  HG  LEU A  28      12.217 -28.131   6.445  1.00  0.00           H  
ATOM    433 1HD1 LEU A  28      12.866 -30.481   6.730  1.00  0.00           H  
ATOM    434 2HD1 LEU A  28      13.434 -29.826   5.176  1.00  0.00           H  
ATOM    435 3HD1 LEU A  28      14.576 -30.034   6.526  1.00  0.00           H  
ATOM    436 1HD2 LEU A  28      12.681 -28.968   8.725  1.00  0.00           H  
ATOM    437 2HD2 LEU A  28      14.389 -28.500   8.550  1.00  0.00           H  
ATOM    438 3HD2 LEU A  28      13.122 -27.251   8.571  1.00  0.00           H  
ATOM    439  N   TRP A  29      15.253 -24.621   4.503  1.00  0.00           N  
ATOM    440  CA  TRP A  29      16.275 -23.692   4.051  1.00  0.00           C  
ATOM    441  C   TRP A  29      16.126 -22.310   4.702  1.00  0.00           C  
ATOM    442  O   TRP A  29      17.103 -21.720   5.161  1.00  0.00           O  
ATOM    443  CB  TRP A  29      16.216 -23.552   2.528  1.00  0.00           C  
ATOM    444  CG  TRP A  29      17.300 -22.683   1.965  1.00  0.00           C  
ATOM    445  CD1 TRP A  29      18.571 -23.064   1.656  1.00  0.00           C  
ATOM    446  CD2 TRP A  29      17.211 -21.275   1.638  1.00  0.00           C  
ATOM    447  NE1 TRP A  29      19.278 -21.995   1.163  1.00  0.00           N  
ATOM    448  CE2 TRP A  29      18.461 -20.892   1.144  1.00  0.00           C  
ATOM    449  CE3 TRP A  29      16.187 -20.324   1.723  1.00  0.00           C  
ATOM    450  CZ2 TRP A  29      18.722 -19.594   0.734  1.00  0.00           C  
ATOM    451  CZ3 TRP A  29      16.448 -19.022   1.311  1.00  0.00           C  
ATOM    452  CH2 TRP A  29      17.682 -18.668   0.829  1.00  0.00           C  
ATOM    453  H   TRP A  29      14.626 -25.030   3.825  1.00  0.00           H  
ATOM    454  HA  TRP A  29      17.251 -24.090   4.328  1.00  0.00           H  
ATOM    455 1HB  TRP A  29      16.294 -24.538   2.069  1.00  0.00           H  
ATOM    456 2HB  TRP A  29      15.253 -23.131   2.239  1.00  0.00           H  
ATOM    457  HD1 TRP A  29      18.969 -24.068   1.782  1.00  0.00           H  
ATOM    458  HE1 TRP A  29      20.242 -22.014   0.864  1.00  0.00           H  
ATOM    459  HE3 TRP A  29      15.204 -20.601   2.103  1.00  0.00           H  
ATOM    460  HZ2 TRP A  29      19.695 -19.292   0.349  1.00  0.00           H  
ATOM    461  HZ3 TRP A  29      15.645 -18.288   1.383  1.00  0.00           H  
ATOM    462  HH2 TRP A  29      17.853 -17.637   0.515  1.00  0.00           H  
ATOM    463  N   LEU A  30      14.898 -21.788   4.743  1.00  0.00           N  
ATOM    464  CA  LEU A  30      14.660 -20.486   5.358  1.00  0.00           C  
ATOM    465  C   LEU A  30      14.984 -20.578   6.838  1.00  0.00           C  
ATOM    466  O   LEU A  30      15.558 -19.666   7.413  1.00  0.00           O  
ATOM    467  CB  LEU A  30      13.205 -20.043   5.160  1.00  0.00           C  
ATOM    468  CG  LEU A  30      12.815 -19.665   3.726  1.00  0.00           C  
ATOM    469  CD1 LEU A  30      11.298 -19.598   3.613  1.00  0.00           C  
ATOM    470  CD2 LEU A  30      13.449 -18.331   3.362  1.00  0.00           C  
ATOM    471  H   LEU A  30      14.120 -22.292   4.344  1.00  0.00           H  
ATOM    472  HA  LEU A  30      15.292 -19.750   4.866  1.00  0.00           H  
ATOM    473 1HB  LEU A  30      12.548 -20.851   5.480  1.00  0.00           H  
ATOM    474 2HB  LEU A  30      13.016 -19.177   5.794  1.00  0.00           H  
ATOM    475  HG  LEU A  30      13.166 -20.434   3.038  1.00  0.00           H  
ATOM    476 1HD1 LEU A  30      11.020 -19.330   2.594  1.00  0.00           H  
ATOM    477 2HD1 LEU A  30      10.871 -20.570   3.860  1.00  0.00           H  
ATOM    478 3HD1 LEU A  30      10.914 -18.847   4.303  1.00  0.00           H  
ATOM    479 1HD2 LEU A  30      13.172 -18.062   2.341  1.00  0.00           H  
ATOM    480 2HD2 LEU A  30      13.096 -17.560   4.049  1.00  0.00           H  
ATOM    481 3HD2 LEU A  30      14.534 -18.412   3.433  1.00  0.00           H  
ATOM    482  N   LYS A  31      14.596 -21.694   7.443  1.00  0.00           N  
ATOM    483  CA  LYS A  31      14.828 -21.954   8.861  1.00  0.00           C  
ATOM    484  C   LYS A  31      16.288 -21.715   9.199  1.00  0.00           C  
ATOM    485  O   LYS A  31      16.616 -20.961  10.111  1.00  0.00           O  
ATOM    486  CB  LYS A  31      14.425 -23.382   9.228  1.00  0.00           C  
ATOM    487  CG  LYS A  31      14.561 -23.714  10.708  1.00  0.00           C  
ATOM    488  CD  LYS A  31      14.298 -25.189  10.971  1.00  0.00           C  
ATOM    489  CE  LYS A  31      14.537 -25.544  12.431  1.00  0.00           C  
ATOM    490  NZ  LYS A  31      14.408 -27.005  12.678  1.00  0.00           N  
ATOM    491  H   LYS A  31      14.119 -22.389   6.886  1.00  0.00           H  
ATOM    492  HA  LYS A  31      14.181 -21.296   9.442  1.00  0.00           H  
ATOM    493 1HB  LYS A  31      13.386 -23.553   8.941  1.00  0.00           H  
ATOM    494 2HB  LYS A  31      15.039 -24.089   8.669  1.00  0.00           H  
ATOM    495 1HG  LYS A  31      15.569 -23.466  11.045  1.00  0.00           H  
ATOM    496 2HG  LYS A  31      13.850 -23.119  11.280  1.00  0.00           H  
ATOM    497 1HD  LYS A  31      13.266 -25.427  10.711  1.00  0.00           H  
ATOM    498 2HD  LYS A  31      14.959 -25.793  10.348  1.00  0.00           H  
ATOM    499 1HE  LYS A  31      15.537 -25.225  12.724  1.00  0.00           H  
ATOM    500 2HE  LYS A  31      13.815 -25.017  13.056  1.00  0.00           H  
ATOM    501 1HZ  LYS A  31      14.572 -27.198  13.655  1.00  0.00           H  
ATOM    502 2HZ  LYS A  31      13.477 -27.308  12.427  1.00  0.00           H  
ATOM    503 3HZ  LYS A  31      15.085 -27.503  12.118  1.00  0.00           H  
ATOM    504  N   THR A  32      17.161 -22.366   8.441  1.00  0.00           N  
ATOM    505  CA  THR A  32      18.595 -22.263   8.641  1.00  0.00           C  
ATOM    506  C   THR A  32      19.091 -20.878   8.259  1.00  0.00           C  
ATOM    507  O   THR A  32      19.839 -20.263   9.011  1.00  0.00           O  
ATOM    508  CB  THR A  32      19.340 -23.313   7.805  1.00  0.00           C  
ATOM    509  OG1 THR A  32      18.918 -24.620   8.209  1.00  0.00           O  
ATOM    510  CG2 THR A  32      20.832 -23.195   8.013  1.00  0.00           C  
ATOM    511  H   THR A  32      16.808 -22.954   7.700  1.00  0.00           H  
ATOM    512  HA  THR A  32      18.811 -22.443   9.695  1.00  0.00           H  
ATOM    513  HB  THR A  32      19.112 -23.167   6.749  1.00  0.00           H  
ATOM    514  HG1 THR A  32      18.040 -24.792   7.864  1.00  0.00           H  
ATOM    515 1HG2 THR A  32      21.344 -23.947   7.414  1.00  0.00           H  
ATOM    516 2HG2 THR A  32      21.163 -22.203   7.710  1.00  0.00           H  
ATOM    517 3HG2 THR A  32      21.065 -23.350   9.066  1.00  0.00           H  
ATOM    518  N   LYS A  33      18.654 -20.403   7.093  1.00  0.00           N  
ATOM    519  CA  LYS A  33      19.166 -19.182   6.473  1.00  0.00           C  
ATOM    520  C   LYS A  33      18.840 -17.911   7.262  1.00  0.00           C  
ATOM    521  O   LYS A  33      19.704 -17.049   7.432  1.00  0.00           O  
ATOM    522  CB  LYS A  33      18.618 -19.055   5.050  1.00  0.00           C  
ATOM    523  CG  LYS A  33      19.088 -17.815   4.303  1.00  0.00           C  
ATOM    524  CD  LYS A  33      20.578 -17.884   3.999  1.00  0.00           C  
ATOM    525  CE  LYS A  33      21.019 -16.721   3.123  1.00  0.00           C  
ATOM    526  NZ  LYS A  33      22.484 -16.747   2.860  1.00  0.00           N  
ATOM    527  H   LYS A  33      17.929 -20.927   6.625  1.00  0.00           H  
ATOM    528  HA  LYS A  33      20.255 -19.236   6.444  1.00  0.00           H  
ATOM    529 1HB  LYS A  33      18.913 -19.929   4.468  1.00  0.00           H  
ATOM    530 2HB  LYS A  33      17.529 -19.035   5.081  1.00  0.00           H  
ATOM    531 1HG  LYS A  33      18.539 -17.724   3.365  1.00  0.00           H  
ATOM    532 2HG  LYS A  33      18.890 -16.929   4.906  1.00  0.00           H  
ATOM    533 1HD  LYS A  33      21.141 -17.859   4.933  1.00  0.00           H  
ATOM    534 2HD  LYS A  33      20.801 -18.819   3.485  1.00  0.00           H  
ATOM    535 1HE  LYS A  33      20.491 -16.762   2.171  1.00  0.00           H  
ATOM    536 2HE  LYS A  33      20.768 -15.780   3.613  1.00  0.00           H  
ATOM    537 1HZ  LYS A  33      22.736 -15.962   2.277  1.00  0.00           H  
ATOM    538 2HZ  LYS A  33      22.985 -16.691   3.735  1.00  0.00           H  
ATOM    539 3HZ  LYS A  33      22.726 -17.607   2.388  1.00  0.00           H  
ATOM    540  N   LEU A  34      17.613 -17.814   7.772  1.00  0.00           N  
ATOM    541  CA  LEU A  34      17.157 -16.616   8.479  1.00  0.00           C  
ATOM    542  C   LEU A  34      17.327 -16.679  10.000  1.00  0.00           C  
ATOM    543  O   LEU A  34      17.125 -15.684  10.692  1.00  0.00           O  
ATOM    544  CB  LEU A  34      15.679 -16.364   8.152  1.00  0.00           C  
ATOM    545  CG  LEU A  34      15.355 -16.141   6.670  1.00  0.00           C  
ATOM    546  CD1 LEU A  34      13.847 -16.031   6.491  1.00  0.00           C  
ATOM    547  CD2 LEU A  34      16.057 -14.884   6.180  1.00  0.00           C  
ATOM    548  H   LEU A  34      16.978 -18.594   7.664  1.00  0.00           H  
ATOM    549  HA  LEU A  34      17.762 -15.770   8.150  1.00  0.00           H  
ATOM    550 1HB  LEU A  34      15.098 -17.219   8.493  1.00  0.00           H  
ATOM    551 2HB  LEU A  34      15.348 -15.482   8.701  1.00  0.00           H  
ATOM    552  HG  LEU A  34      15.697 -16.997   6.090  1.00  0.00           H  
ATOM    553 1HD1 LEU A  34      13.616 -15.873   5.437  1.00  0.00           H  
ATOM    554 2HD1 LEU A  34      13.371 -16.950   6.832  1.00  0.00           H  
ATOM    555 3HD1 LEU A  34      13.472 -15.190   7.075  1.00  0.00           H  
ATOM    556 1HD2 LEU A  34      15.827 -14.726   5.125  1.00  0.00           H  
ATOM    557 2HD2 LEU A  34      15.714 -14.026   6.759  1.00  0.00           H  
ATOM    558 3HD2 LEU A  34      17.134 -14.997   6.303  1.00  0.00           H  
ATOM    559  N   GLY A  35      17.688 -17.845  10.519  1.00  0.00           N  
ATOM    560  CA  GLY A  35      17.790 -18.022  11.958  1.00  0.00           C  
ATOM    561  C   GLY A  35      16.435 -18.054  12.645  1.00  0.00           C  
ATOM    562  O   GLY A  35      16.240 -17.457  13.706  1.00  0.00           O  
ATOM    563  H   GLY A  35      17.899 -18.625   9.912  1.00  0.00           H  
ATOM    564 1HA  GLY A  35      18.316 -18.953  12.173  1.00  0.00           H  
ATOM    565 2HA  GLY A  35      18.383 -17.213  12.383  1.00  0.00           H  
ATOM    566  N   VAL A  36      15.482 -18.754  12.039  1.00  0.00           N  
ATOM    567  CA  VAL A  36      14.111 -18.731  12.542  1.00  0.00           C  
ATOM    568  C   VAL A  36      13.585 -20.145  12.775  1.00  0.00           C  
ATOM    569  O   VAL A  36      14.220 -21.128  12.382  1.00  0.00           O  
ATOM    570  CB  VAL A  36      13.190 -18.000  11.548  1.00  0.00           C  
ATOM    571  CG1 VAL A  36      13.664 -16.571  11.335  1.00  0.00           C  
ATOM    572  CG2 VAL A  36      13.147 -18.757  10.230  1.00  0.00           C  
ATOM    573  H   VAL A  36      15.696 -19.309  11.224  1.00  0.00           H  
ATOM    574  HA  VAL A  36      14.108 -18.238  13.514  1.00  0.00           H  
ATOM    575  HB  VAL A  36      12.186 -17.946  11.971  1.00  0.00           H  
ATOM    576 1HG1 VAL A  36      13.001 -16.069  10.629  1.00  0.00           H  
ATOM    577 2HG1 VAL A  36      13.653 -16.037  12.285  1.00  0.00           H  
ATOM    578 3HG1 VAL A  36      14.678 -16.579  10.934  1.00  0.00           H  
ATOM    579 1HG2 VAL A  36      12.492 -18.235   9.532  1.00  0.00           H  
ATOM    580 2HG2 VAL A  36      14.151 -18.815   9.811  1.00  0.00           H  
ATOM    581 3HG2 VAL A  36      12.765 -19.764  10.400  1.00  0.00           H  
ATOM    582  N   SER A  37      12.430 -20.252  13.420  1.00  0.00           N  
ATOM    583  CA  SER A  37      11.802 -21.558  13.589  1.00  0.00           C  
ATOM    584  C   SER A  37      11.086 -22.002  12.315  1.00  0.00           C  
ATOM    585  O   SER A  37      10.967 -21.233  11.354  1.00  0.00           O  
ATOM    586  CB  SER A  37      10.821 -21.515  14.745  1.00  0.00           C  
ATOM    587  OG  SER A  37       9.691 -20.755  14.415  1.00  0.00           O  
ATOM    588  H   SER A  37      11.973 -19.435  13.797  1.00  0.00           H  
ATOM    589  HA  SER A  37      12.582 -22.289  13.809  1.00  0.00           H  
ATOM    590 1HB  SER A  37      10.518 -22.529  15.002  1.00  0.00           H  
ATOM    591 2HB  SER A  37      11.308 -21.087  15.620  1.00  0.00           H  
ATOM    592  HG  SER A  37       9.170 -20.694  15.220  1.00  0.00           H  
ATOM    593  N   LEU A  38      10.627 -23.251  12.307  1.00  0.00           N  
ATOM    594  CA  LEU A  38       9.969 -23.807  11.137  1.00  0.00           C  
ATOM    595  C   LEU A  38       8.687 -23.018  10.872  1.00  0.00           C  
ATOM    596  O   LEU A  38       8.375 -22.682   9.727  1.00  0.00           O  
ATOM    597  CB  LEU A  38       9.650 -25.292  11.347  1.00  0.00           C  
ATOM    598  CG  LEU A  38       8.963 -25.998  10.171  1.00  0.00           C  
ATOM    599  CD1 LEU A  38       9.881 -25.970   8.956  1.00  0.00           C  
ATOM    600  CD2 LEU A  38       8.622 -27.428  10.566  1.00  0.00           C  
ATOM    601  H   LEU A  38      10.738 -23.826  13.129  1.00  0.00           H  
ATOM    602  HA  LEU A  38      10.648 -23.726  10.289  1.00  0.00           H  
ATOM    603 1HB  LEU A  38      10.579 -25.821  11.554  1.00  0.00           H  
ATOM    604 2HB  LEU A  38       8.999 -25.389  12.217  1.00  0.00           H  
ATOM    605  HG  LEU A  38       8.048 -25.466   9.910  1.00  0.00           H  
ATOM    606 1HD1 LEU A  38       9.393 -26.472   8.120  1.00  0.00           H  
ATOM    607 2HD1 LEU A  38      10.093 -24.936   8.684  1.00  0.00           H  
ATOM    608 3HD1 LEU A  38      10.813 -26.483   9.192  1.00  0.00           H  
ATOM    609 1HD2 LEU A  38       8.133 -27.929   9.730  1.00  0.00           H  
ATOM    610 2HD2 LEU A  38       9.536 -27.962  10.825  1.00  0.00           H  
ATOM    611 3HD2 LEU A  38       7.951 -27.418  11.425  1.00  0.00           H  
ATOM    612  N   LYS A  39       7.971 -22.709  11.951  1.00  0.00           N  
ATOM    613  CA  LYS A  39       6.722 -21.960  11.886  1.00  0.00           C  
ATOM    614  C   LYS A  39       6.886 -20.559  11.291  1.00  0.00           C  
ATOM    615  O   LYS A  39       6.067 -20.108  10.479  1.00  0.00           O  
ATOM    616  CB  LYS A  39       6.107 -21.857  13.283  1.00  0.00           C  
ATOM    617  CG  LYS A  39       4.673 -21.345  13.303  1.00  0.00           C  
ATOM    618  CD  LYS A  39       4.623 -19.853  13.599  1.00  0.00           C  
ATOM    619  CE  LYS A  39       3.190 -19.345  13.647  1.00  0.00           C  
ATOM    620  NZ  LYS A  39       3.128 -17.870  13.835  1.00  0.00           N  
ATOM    621  H   LYS A  39       8.319 -23.010  12.850  1.00  0.00           H  
ATOM    622  HA  LYS A  39       6.029 -22.498  11.238  1.00  0.00           H  
ATOM    623 1HB  LYS A  39       6.118 -22.839  13.759  1.00  0.00           H  
ATOM    624 2HB  LYS A  39       6.710 -21.189  13.898  1.00  0.00           H  
ATOM    625 1HG  LYS A  39       4.206 -21.530  12.335  1.00  0.00           H  
ATOM    626 2HG  LYS A  39       4.107 -21.877  14.067  1.00  0.00           H  
ATOM    627 1HD  LYS A  39       5.102 -19.657  14.560  1.00  0.00           H  
ATOM    628 2HD  LYS A  39       5.165 -19.311  12.825  1.00  0.00           H  
ATOM    629 1HE  LYS A  39       2.682 -19.602  12.718  1.00  0.00           H  
ATOM    630 2HE  LYS A  39       2.660 -19.826  14.469  1.00  0.00           H  
ATOM    631 1HZ  LYS A  39       2.163 -17.574  13.862  1.00  0.00           H  
ATOM    632 2HZ  LYS A  39       3.581 -17.622  14.704  1.00  0.00           H  
ATOM    633 3HZ  LYS A  39       3.600 -17.412  13.068  1.00  0.00           H  
ATOM    634  N   GLN A  40       7.942 -19.869  11.702  1.00  0.00           N  
ATOM    635  CA  GLN A  40       8.244 -18.561  11.139  1.00  0.00           C  
ATOM    636  C   GLN A  40       8.555 -18.617   9.638  1.00  0.00           C  
ATOM    637  O   GLN A  40       8.229 -17.687   8.890  1.00  0.00           O  
ATOM    638  CB  GLN A  40       9.421 -17.931  11.888  1.00  0.00           C  
ATOM    639  CG  GLN A  40       9.093 -17.486  13.303  1.00  0.00           C  
ATOM    640  CD  GLN A  40      10.323 -17.042  14.070  1.00  0.00           C  
ATOM    641  OE1 GLN A  40      11.265 -17.815  14.262  1.00  0.00           O  
ATOM    642  NE2 GLN A  40      10.322 -15.790  14.515  1.00  0.00           N  
ATOM    643  H   GLN A  40       8.549 -20.250  12.413  1.00  0.00           H  
ATOM    644  HA  GLN A  40       7.350 -17.940  11.211  1.00  0.00           H  
ATOM    645 1HB  GLN A  40      10.242 -18.647  11.943  1.00  0.00           H  
ATOM    646 2HB  GLN A  40       9.781 -17.062  11.337  1.00  0.00           H  
ATOM    647 1HG  GLN A  40       8.397 -16.648  13.256  1.00  0.00           H  
ATOM    648 2HG  GLN A  40       8.638 -18.319  13.838  1.00  0.00           H  
ATOM    649 1HE2 GLN A  40      11.107 -15.440  15.028  1.00  0.00           H  
ATOM    650 2HE2 GLN A  40       9.537 -15.197  14.338  1.00  0.00           H  
ATOM    651  N   ALA A  41       9.322 -19.689   9.134  1.00  0.00           N  
ATOM    652  CA  ALA A  41       9.593 -19.965   7.722  1.00  0.00           C  
ATOM    653  C   ALA A  41       8.330 -20.282   6.920  1.00  0.00           C  
ATOM    654  O   ALA A  41       8.206 -19.871   5.768  1.00  0.00           O  
ATOM    655  CB  ALA A  41      10.606 -21.099   7.583  1.00  0.00           C  
ATOM    656  H   ALA A  41       9.747 -20.272   9.840  1.00  0.00           H  
ATOM    657  HA  ALA A  41      10.011 -19.061   7.278  1.00  0.00           H  
ATOM    658 1HB  ALA A  41      10.795 -21.290   6.527  1.00  0.00           H  
ATOM    659 2HB  ALA A  41      11.536 -20.817   8.075  1.00  0.00           H  
ATOM    660 3HB  ALA A  41      10.207 -21.999   8.049  1.00  0.00           H  
ATOM    661  N   LEU A  42       7.413 -21.042   7.516  1.00  0.00           N  
ATOM    662  CA  LEU A  42       6.159 -21.377   6.844  1.00  0.00           C  
ATOM    663  C   LEU A  42       5.319 -20.117   6.774  1.00  0.00           C  
ATOM    664  O   LEU A  42       4.577 -19.906   5.819  1.00  0.00           O  
ATOM    665  CB  LEU A  42       5.403 -22.482   7.592  1.00  0.00           C  
ATOM    666  CG  LEU A  42       6.055 -23.870   7.566  1.00  0.00           C  
ATOM    667  CD1 LEU A  42       5.382 -24.768   8.595  1.00  0.00           C  
ATOM    668  CD2 LEU A  42       5.940 -24.459   6.168  1.00  0.00           C  
ATOM    669  H   LEU A  42       7.581 -21.395   8.448  1.00  0.00           H  
ATOM    670  HA  LEU A  42       6.390 -21.730   5.839  1.00  0.00           H  
ATOM    671 1HB  LEU A  42       5.297 -22.186   8.635  1.00  0.00           H  
ATOM    672 2HB  LEU A  42       4.407 -22.576   7.160  1.00  0.00           H  
ATOM    673  HG  LEU A  42       7.108 -23.782   7.838  1.00  0.00           H  
ATOM    674 1HD1 LEU A  42       5.846 -25.754   8.576  1.00  0.00           H  
ATOM    675 2HD1 LEU A  42       5.497 -24.333   9.588  1.00  0.00           H  
ATOM    676 3HD1 LEU A  42       4.323 -24.861   8.359  1.00  0.00           H  
ATOM    677 1HD2 LEU A  42       6.405 -25.445   6.149  1.00  0.00           H  
ATOM    678 2HD2 LEU A  42       4.888 -24.548   5.896  1.00  0.00           H  
ATOM    679 3HD2 LEU A  42       6.445 -23.806   5.455  1.00  0.00           H  
ATOM    680  N   SER A  43       5.285 -19.154   7.869  1.00  0.00           N  
ATOM    681  CA  SER A  43       4.610 -17.859   7.822  1.00  0.00           C  
ATOM    682  C   SER A  43       5.164 -16.977   6.712  1.00  0.00           C  
ATOM    683  O   SER A  43       4.407 -16.261   6.047  1.00  0.00           O  
ATOM    684  CB  SER A  43       4.750 -17.151   9.155  1.00  0.00           C  
ATOM    685  OG  SER A  43       4.078 -15.921   9.143  1.00  0.00           O  
ATOM    686  H   SER A  43       5.762 -19.428   8.716  1.00  0.00           H  
ATOM    687  HA  SER A  43       3.558 -18.027   7.588  1.00  0.00           H  
ATOM    688 1HB  SER A  43       4.346 -17.782   9.946  1.00  0.00           H  
ATOM    689 2HB  SER A  43       5.805 -16.990   9.372  1.00  0.00           H  
ATOM    690  HG  SER A  43       3.659 -15.841  10.003  1.00  0.00           H  
ATOM    691  N   LEU A  44       6.501 -16.980   6.515  1.00  0.00           N  
ATOM    692  CA  LEU A  44       7.089 -16.191   5.439  1.00  0.00           C  
ATOM    693  C   LEU A  44       6.640 -16.711   4.074  1.00  0.00           C  
ATOM    694  O   LEU A  44       6.354 -15.930   3.172  1.00  0.00           O  
ATOM    695  CB  LEU A  44       8.620 -16.226   5.532  1.00  0.00           C  
ATOM    696  CG  LEU A  44       9.370 -15.450   4.442  1.00  0.00           C  
ATOM    697  CD1 LEU A  44       8.973 -13.981   4.500  1.00  0.00           C  
ATOM    698  CD2 LEU A  44      10.869 -15.619   4.639  1.00  0.00           C  
ATOM    699  H   LEU A  44       7.105 -17.518   7.118  1.00  0.00           H  
ATOM    700  HA  LEU A  44       6.759 -15.159   5.545  1.00  0.00           H  
ATOM    701 1HB  LEU A  44       8.919 -15.817   6.495  1.00  0.00           H  
ATOM    702 2HB  LEU A  44       8.947 -17.265   5.484  1.00  0.00           H  
ATOM    703  HG  LEU A  44       9.087 -15.834   3.461  1.00  0.00           H  
ATOM    704 1HD1 LEU A  44       9.506 -13.429   3.725  1.00  0.00           H  
ATOM    705 2HD1 LEU A  44       7.899 -13.888   4.336  1.00  0.00           H  
ATOM    706 3HD1 LEU A  44       9.229 -13.573   5.477  1.00  0.00           H  
ATOM    707 1HD2 LEU A  44      11.403 -15.068   3.864  1.00  0.00           H  
ATOM    708 2HD2 LEU A  44      11.154 -15.235   5.618  1.00  0.00           H  
ATOM    709 3HD2 LEU A  44      11.127 -16.677   4.575  1.00  0.00           H  
ATOM    710  N   LEU A  45       6.612 -18.090   3.902  1.00  0.00           N  
ATOM    711  CA  LEU A  45       6.099 -18.682   2.668  1.00  0.00           C  
ATOM    712  C   LEU A  45       4.610 -18.365   2.450  1.00  0.00           C  
ATOM    713  O   LEU A  45       4.177 -18.128   1.340  1.00  0.00           O  
ATOM    714  CB  LEU A  45       6.305 -20.201   2.696  1.00  0.00           C  
ATOM    715  CG  LEU A  45       7.748 -20.681   2.493  1.00  0.00           C  
ATOM    716  CD1 LEU A  45       7.894 -22.098   3.032  1.00  0.00           C  
ATOM    717  CD2 LEU A  45       8.100 -20.619   1.015  1.00  0.00           C  
ATOM    718  H   LEU A  45       6.959 -18.695   4.632  1.00  0.00           H  
ATOM    719  HA  LEU A  45       6.656 -18.270   1.829  1.00  0.00           H  
ATOM    720 1HB  LEU A  45       5.962 -20.581   3.657  1.00  0.00           H  
ATOM    721 2HB  LEU A  45       5.694 -20.649   1.913  1.00  0.00           H  
ATOM    722  HG  LEU A  45       8.427 -20.040   3.056  1.00  0.00           H  
ATOM    723 1HD1 LEU A  45       8.919 -22.438   2.888  1.00  0.00           H  
ATOM    724 2HD1 LEU A  45       7.654 -22.110   4.095  1.00  0.00           H  
ATOM    725 3HD1 LEU A  45       7.213 -22.761   2.499  1.00  0.00           H  
ATOM    726 1HD2 LEU A  45       9.127 -20.958   0.871  1.00  0.00           H  
ATOM    727 2HD2 LEU A  45       7.423 -21.261   0.452  1.00  0.00           H  
ATOM    728 3HD2 LEU A  45       8.006 -19.592   0.661  1.00  0.00           H  
ATOM    729  N   HIS A  46       3.842 -18.369   3.534  1.00  0.00           N  
ATOM    730  CA  HIS A  46       2.418 -18.028   3.501  1.00  0.00           C  
ATOM    731  C   HIS A  46       2.197 -16.563   3.110  1.00  0.00           C  
ATOM    732  O   HIS A  46       1.414 -16.257   2.210  1.00  0.00           O  
ATOM    733  CB  HIS A  46       1.768 -18.301   4.861  1.00  0.00           C  
ATOM    734  CG  HIS A  46       0.284 -18.106   4.868  1.00  0.00           C  
ATOM    735  ND1 HIS A  46      -0.567 -18.836   4.065  1.00  0.00           N  
ATOM    736  CD2 HIS A  46      -0.501 -17.263   5.580  1.00  0.00           C  
ATOM    737  CE1 HIS A  46      -1.812 -18.450   4.284  1.00  0.00           C  
ATOM    738  NE2 HIS A  46      -1.799 -17.497   5.197  1.00  0.00           N  
ATOM    739  H   HIS A  46       4.268 -18.618   4.415  1.00  0.00           H  
ATOM    740  HA  HIS A  46       1.913 -18.643   2.756  1.00  0.00           H  
ATOM    741 1HB  HIS A  46       1.979 -19.327   5.166  1.00  0.00           H  
ATOM    742 2HB  HIS A  46       2.203 -17.641   5.611  1.00  0.00           H  
ATOM    743  HD1 HIS A  46      -0.310 -19.598   3.470  1.00  0.00           H  
ATOM    744  HD2 HIS A  46      -0.282 -16.504   6.332  1.00  0.00           H  
ATOM    745  HE1 HIS A  46      -2.639 -18.911   3.743  1.00  0.00           H  
ATOM    746  N   ALA A  47       2.914 -15.664   3.777  1.00  0.00           N  
ATOM    747  CA  ALA A  47       2.795 -14.242   3.501  1.00  0.00           C  
ATOM    748  C   ALA A  47       3.293 -13.891   2.109  1.00  0.00           C  
ATOM    749  O   ALA A  47       2.680 -13.078   1.431  1.00  0.00           O  
ATOM    750  CB  ALA A  47       3.553 -13.439   4.548  1.00  0.00           C  
ATOM    751  H   ALA A  47       3.558 -15.976   4.491  1.00  0.00           H  
ATOM    752  HA  ALA A  47       1.739 -13.973   3.517  1.00  0.00           H  
ATOM    753 1HB  ALA A  47       3.451 -12.375   4.335  1.00  0.00           H  
ATOM    754 2HB  ALA A  47       3.145 -13.652   5.536  1.00  0.00           H  
ATOM    755 3HB  ALA A  47       4.606 -13.714   4.524  1.00  0.00           H  
ATOM    756  N   ALA A  48       4.383 -14.522   1.676  1.00  0.00           N  
ATOM    757  CA  ALA A  48       4.918 -14.287   0.336  1.00  0.00           C  
ATOM    758  C   ALA A  48       3.901 -14.664  -0.758  1.00  0.00           C  
ATOM    759  O   ALA A  48       3.821 -14.000  -1.787  1.00  0.00           O  
ATOM    760  CB  ALA A  48       6.215 -15.064   0.150  1.00  0.00           C  
ATOM    761  H   ALA A  48       4.853 -15.179   2.285  1.00  0.00           H  
ATOM    762  HA  ALA A  48       5.084 -13.216   0.222  1.00  0.00           H  
ATOM    763 1HB  ALA A  48       6.611 -14.874  -0.847  1.00  0.00           H  
ATOM    764 2HB  ALA A  48       6.941 -14.745   0.895  1.00  0.00           H  
ATOM    765 3HB  ALA A  48       6.018 -16.128   0.265  1.00  0.00           H  
ATOM    766  N   ALA A  49       3.121 -15.880  -0.610  1.00  0.00           N  
ATOM    767  CA  ALA A  49       2.016 -16.259  -1.506  1.00  0.00           C  
ATOM    768  C   ALA A  49       0.861 -15.247  -1.579  1.00  0.00           C  
ATOM    769  O   ALA A  49       0.228 -15.111  -2.617  1.00  0.00           O  
ATOM    770  CB  ALA A  49       1.475 -17.660  -1.145  1.00  0.00           C  
ATOM    771  H   ALA A  49       3.357 -16.484   0.164  1.00  0.00           H  
ATOM    772  HA  ALA A  49       2.399 -16.283  -2.527  1.00  0.00           H  
ATOM    773 1HB  ALA A  49       0.657 -17.918  -1.821  1.00  0.00           H  
ATOM    774 2HB  ALA A  49       2.274 -18.394  -1.245  1.00  0.00           H  
ATOM    775 3HB  ALA A  49       1.110 -17.657  -0.120  1.00  0.00           H  
ATOM    776  N   VAL A  50       0.560 -14.578  -0.436  1.00  0.00           N  
ATOM    777  CA  VAL A  50      -0.452 -13.526  -0.408  1.00  0.00           C  
ATOM    778  C   VAL A  50       0.061 -12.300  -1.149  1.00  0.00           C  
ATOM    779  O   VAL A  50      -0.675 -11.689  -1.919  1.00  0.00           O  
ATOM    780  CB  VAL A  50      -0.803 -13.146   1.042  1.00  0.00           C  
ATOM    781  CG1 VAL A  50      -1.760 -11.963   1.066  1.00  0.00           C  
ATOM    782  CG2 VAL A  50      -1.409 -14.344   1.759  1.00  0.00           C  
ATOM    783  H   VAL A  50       1.013 -14.848   0.424  1.00  0.00           H  
ATOM    784  HA  VAL A  50      -1.351 -13.897  -0.900  1.00  0.00           H  
ATOM    785  HB  VAL A  50       0.106 -12.835   1.557  1.00  0.00           H  
ATOM    786 1HG1 VAL A  50      -1.998 -11.708   2.099  1.00  0.00           H  
ATOM    787 2HG1 VAL A  50      -1.292 -11.107   0.580  1.00  0.00           H  
ATOM    788 3HG1 VAL A  50      -2.676 -12.226   0.538  1.00  0.00           H  
ATOM    789 1HG2 VAL A  50      -1.654 -14.068   2.784  1.00  0.00           H  
ATOM    790 2HG2 VAL A  50      -2.315 -14.658   1.240  1.00  0.00           H  
ATOM    791 3HG2 VAL A  50      -0.691 -15.164   1.766  1.00  0.00           H  
ATOM    792  N   LEU A  51       1.400 -11.850  -0.917  1.00  0.00           N  
ATOM    793  CA  LEU A  51       2.050 -10.691  -1.529  1.00  0.00           C  
ATOM    794  C   LEU A  51       2.237 -10.851  -3.028  1.00  0.00           C  
ATOM    795  O   LEU A  51       2.182  -9.870  -3.759  1.00  0.00           O  
ATOM    796  CB  LEU A  51       3.415 -10.450  -0.873  1.00  0.00           C  
ATOM    797  CG  LEU A  51       3.379  -9.996   0.592  1.00  0.00           C  
ATOM    798  CD1 LEU A  51       4.784 -10.050   1.176  1.00  0.00           C  
ATOM    799  CD2 LEU A  51       2.806  -8.588   0.673  1.00  0.00           C  
ATOM    800  H   LEU A  51       1.914 -12.405  -0.245  1.00  0.00           H  
ATOM    801  HA  LEU A  51       1.425  -9.814  -1.364  1.00  0.00           H  
ATOM    802 1HB  LEU A  51       3.991 -11.373  -0.919  1.00  0.00           H  
ATOM    803 2HB  LEU A  51       3.945  -9.687  -1.443  1.00  0.00           H  
ATOM    804  HG  LEU A  51       2.752 -10.676   1.168  1.00  0.00           H  
ATOM    805 1HD1 LEU A  51       4.758  -9.727   2.217  1.00  0.00           H  
ATOM    806 2HD1 LEU A  51       5.161 -11.071   1.123  1.00  0.00           H  
ATOM    807 3HD1 LEU A  51       5.439  -9.390   0.608  1.00  0.00           H  
ATOM    808 1HD2 LEU A  51       2.779  -8.266   1.714  1.00  0.00           H  
ATOM    809 2HD2 LEU A  51       3.433  -7.907   0.098  1.00  0.00           H  
ATOM    810 3HD2 LEU A  51       1.795  -8.583   0.265  1.00  0.00           H  
ATOM    811  N   GLY A  52       2.505 -12.139  -3.604  1.00  0.00           N  
ATOM    812  CA  GLY A  52       2.769 -12.487  -4.987  1.00  0.00           C  
ATOM    813  C   GLY A  52       4.246 -12.353  -5.345  1.00  0.00           C  
ATOM    814  O   GLY A  52       4.605 -12.109  -6.497  1.00  0.00           O  
ATOM    815  H   GLY A  52       2.502 -12.869  -2.905  1.00  0.00           H  
ATOM    816 1HA  GLY A  52       2.447 -13.514  -5.172  1.00  0.00           H  
ATOM    817 2HA  GLY A  52       2.182 -11.844  -5.642  1.00  0.00           H  
ATOM    818  N   THR A  53       5.106 -12.502  -4.347  1.00  0.00           N  
ATOM    819  CA  THR A  53       6.540 -12.351  -4.538  1.00  0.00           C  
ATOM    820  C   THR A  53       7.245 -13.576  -3.954  1.00  0.00           C  
ATOM    821  O   THR A  53       6.607 -14.448  -3.366  1.00  0.00           O  
ATOM    822  CB  THR A  53       7.070 -11.063  -3.882  1.00  0.00           C  
ATOM    823  OG1 THR A  53       7.016 -11.194  -2.455  1.00  0.00           O  
ATOM    824  CG2 THR A  53       6.235  -9.866  -4.308  1.00  0.00           C  
ATOM    825  H   THR A  53       4.754 -12.724  -3.425  1.00  0.00           H  
ATOM    826  HA  THR A  53       6.740 -12.279  -5.607  1.00  0.00           H  
ATOM    827  HB  THR A  53       8.105 -10.902  -4.180  1.00  0.00           H  
ATOM    828  HG1 THR A  53       7.684 -11.822  -2.167  1.00  0.00           H  
ATOM    829 1HG2 THR A  53       6.625  -8.964  -3.835  1.00  0.00           H  
ATOM    830 2HG2 THR A  53       6.283  -9.756  -5.392  1.00  0.00           H  
ATOM    831 3HG2 THR A  53       5.200 -10.016  -4.005  1.00  0.00           H  
ATOM    832  N   THR A  54       8.563 -13.636  -4.094  1.00  0.00           N  
ATOM    833  CA  THR A  54       9.331 -14.675  -3.413  1.00  0.00           C  
ATOM    834  C   THR A  54       9.509 -14.364  -1.931  1.00  0.00           C  
ATOM    835  O   THR A  54       9.242 -13.248  -1.486  1.00  0.00           O  
ATOM    836  CB  THR A  54      10.711 -14.859  -4.069  1.00  0.00           C  
ATOM    837  OG1 THR A  54      11.509 -13.689  -3.848  1.00  0.00           O  
ATOM    838  CG2 THR A  54      10.565 -15.093  -5.564  1.00  0.00           C  
ATOM    839  H   THR A  54       9.048 -12.966  -4.672  1.00  0.00           H  
ATOM    840  HA  THR A  54       8.815 -15.627  -3.543  1.00  0.00           H  
ATOM    841  HB  THR A  54      11.216 -15.715  -3.621  1.00  0.00           H  
ATOM    842  HG1 THR A  54      12.382 -13.821  -4.223  1.00  0.00           H  
ATOM    843 1HG2 THR A  54      11.550 -15.222  -6.011  1.00  0.00           H  
ATOM    844 2HG2 THR A  54       9.968 -15.989  -5.736  1.00  0.00           H  
ATOM    845 3HG2 THR A  54      10.070 -14.236  -6.019  1.00  0.00           H  
ATOM    846  N   VAL A  55       9.979 -15.354  -1.172  1.00  0.00           N  
ATOM    847  CA  VAL A  55      10.214 -15.163   0.254  1.00  0.00           C  
ATOM    848  C   VAL A  55      11.390 -14.211   0.489  1.00  0.00           C  
ATOM    849  O   VAL A  55      11.385 -13.442   1.450  1.00  0.00           O  
ATOM    850  CB  VAL A  55      10.502 -16.515   0.934  1.00  0.00           C  
ATOM    851  CG1 VAL A  55       9.241 -17.365   0.984  1.00  0.00           C  
ATOM    852  CG2 VAL A  55      11.613 -17.241   0.191  1.00  0.00           C  
ATOM    853  H   VAL A  55      10.176 -16.252  -1.586  1.00  0.00           H  
ATOM    854  HA  VAL A  55       9.355 -14.643   0.680  1.00  0.00           H  
ATOM    855  HB  VAL A  55      10.810 -16.335   1.964  1.00  0.00           H  
ATOM    856 1HG1 VAL A  55       9.463 -18.316   1.468  1.00  0.00           H  
ATOM    857 2HG1 VAL A  55       8.472 -16.841   1.551  1.00  0.00           H  
ATOM    858 3HG1 VAL A  55       8.885 -17.548  -0.030  1.00  0.00           H  
ATOM    859 1HG2 VAL A  55      11.812 -18.196   0.678  1.00  0.00           H  
ATOM    860 2HG2 VAL A  55      11.308 -17.416  -0.841  1.00  0.00           H  
ATOM    861 3HG2 VAL A  55      12.518 -16.633   0.204  1.00  0.00           H  
ATOM    862  N   GLU A  56      12.364 -14.229  -0.417  1.00  0.00           N  
ATOM    863  CA  GLU A  56      13.490 -13.293  -0.356  1.00  0.00           C  
ATOM    864  C   GLU A  56      13.013 -11.860  -0.565  1.00  0.00           C  
ATOM    865  O   GLU A  56      13.497 -10.929   0.078  1.00  0.00           O  
ATOM    866  CB  GLU A  56      14.545 -13.649  -1.405  1.00  0.00           C  
ATOM    867  CG  GLU A  56      15.235 -14.987  -1.175  1.00  0.00           C  
ATOM    868  CD  GLU A  56      14.427 -16.155  -1.668  1.00  0.00           C  
ATOM    869  OE1 GLU A  56      13.365 -15.935  -2.201  1.00  0.00           O  
ATOM    870  OE2 GLU A  56      14.872 -17.267  -1.514  1.00  0.00           O  
ATOM    871  H   GLU A  56      12.331 -14.908  -1.166  1.00  0.00           H  
ATOM    872  HA  GLU A  56      13.942 -13.359   0.633  1.00  0.00           H  
ATOM    873 1HB  GLU A  56      14.082 -13.677  -2.392  1.00  0.00           H  
ATOM    874 2HB  GLU A  56      15.313 -12.877  -1.426  1.00  0.00           H  
ATOM    875 1HG  GLU A  56      16.196 -14.981  -1.689  1.00  0.00           H  
ATOM    876 2HG  GLU A  56      15.425 -15.107  -0.109  1.00  0.00           H  
ATOM    877  N   GLU A  57      12.074 -11.586  -1.594  1.00  0.00           N  
ATOM    878  CA  GLU A  57      11.476 -10.282  -1.871  1.00  0.00           C  
ATOM    879  C   GLU A  57      10.612  -9.828  -0.702  1.00  0.00           C  
ATOM    880  O   GLU A  57      10.547  -8.635  -0.390  1.00  0.00           O  
ATOM    881  CB  GLU A  57      10.640 -10.334  -3.151  1.00  0.00           C  
ATOM    882  CG  GLU A  57      11.454 -10.443  -4.432  1.00  0.00           C  
ATOM    883  CD  GLU A  57      10.599 -10.600  -5.659  1.00  0.00           C  
ATOM    884  OE1 GLU A  57       9.886 -11.571  -5.741  1.00  0.00           O  
ATOM    885  OE2 GLU A  57      10.659  -9.749  -6.514  1.00  0.00           O  
ATOM    886  H   GLU A  57      11.835 -12.371  -2.182  1.00  0.00           H  
ATOM    887  HA  GLU A  57      12.278  -9.550  -1.979  1.00  0.00           H  
ATOM    888 1HB  GLU A  57       9.965 -11.190  -3.110  1.00  0.00           H  
ATOM    889 2HB  GLU A  57      10.025  -9.437  -3.221  1.00  0.00           H  
ATOM    890 1HG  GLU A  57      12.063  -9.545  -4.540  1.00  0.00           H  
ATOM    891 2HG  GLU A  57      12.127 -11.296  -4.352  1.00  0.00           H  
ATOM    892  N   ALA A  58       9.828 -10.773  -0.020  1.00  0.00           N  
ATOM    893  CA  ALA A  58       8.971 -10.484   1.118  1.00  0.00           C  
ATOM    894  C   ALA A  58       9.794  -9.966   2.296  1.00  0.00           C  
ATOM    895  O   ALA A  58       9.344  -9.088   3.040  1.00  0.00           O  
ATOM    896  CB  ALA A  58       8.184 -11.723   1.519  1.00  0.00           C  
ATOM    897  H   ALA A  58       9.849 -11.710  -0.396  1.00  0.00           H  
ATOM    898  HA  ALA A  58       8.273  -9.699   0.827  1.00  0.00           H  
ATOM    899 1HB  ALA A  58       7.549 -11.491   2.373  1.00  0.00           H  
ATOM    900 2HB  ALA A  58       7.564 -12.048   0.682  1.00  0.00           H  
ATOM    901 3HB  ALA A  58       8.875 -12.520   1.787  1.00  0.00           H  
ATOM    902  N   VAL A  59      11.087 -10.574   2.598  1.00  0.00           N  
ATOM    903  CA  VAL A  59      11.978 -10.118   3.663  1.00  0.00           C  
ATOM    904  C   VAL A  59      12.580  -8.783   3.285  1.00  0.00           C  
ATOM    905  O   VAL A  59      12.625  -7.855   4.095  1.00  0.00           O  
ATOM    906  CB  VAL A  59      13.105 -11.138   3.912  1.00  0.00           C  
ATOM    907  CG1 VAL A  59      14.143 -10.562   4.865  1.00  0.00           C  
ATOM    908  CG2 VAL A  59      12.521 -12.429   4.467  1.00  0.00           C  
ATOM    909  H   VAL A  59      11.331 -11.405   2.074  1.00  0.00           H  
ATOM    910  HA  VAL A  59      11.402 -10.033   4.584  1.00  0.00           H  
ATOM    911  HB  VAL A  59      13.612 -11.343   2.970  1.00  0.00           H  
ATOM    912 1HG1 VAL A  59      14.932 -11.296   5.030  1.00  0.00           H  
ATOM    913 2HG1 VAL A  59      14.573  -9.659   4.432  1.00  0.00           H  
ATOM    914 3HG1 VAL A  59      13.669 -10.320   5.816  1.00  0.00           H  
ATOM    915 1HG2 VAL A  59      13.323 -13.145   4.641  1.00  0.00           H  
ATOM    916 2HG2 VAL A  59      12.009 -12.222   5.407  1.00  0.00           H  
ATOM    917 3HG2 VAL A  59      11.812 -12.845   3.751  1.00  0.00           H  
ATOM    918  N   LYS A  60      13.070  -8.704   2.016  1.00  0.00           N  
ATOM    919  CA  LYS A  60      13.719  -7.475   1.595  1.00  0.00           C  
ATOM    920  C   LYS A  60      12.727  -6.336   1.702  1.00  0.00           C  
ATOM    921  O   LYS A  60      13.090  -5.237   2.098  1.00  0.00           O  
ATOM    922  CB  LYS A  60      14.253  -7.593   0.166  1.00  0.00           C  
ATOM    923  CG  LYS A  60      15.494  -8.467   0.028  1.00  0.00           C  
ATOM    924  CD  LYS A  60      15.927  -8.585  -1.426  1.00  0.00           C  
ATOM    925  CE  LYS A  60      17.149  -9.481  -1.568  1.00  0.00           C  
ATOM    926  NZ  LYS A  60      17.563  -9.634  -2.989  1.00  0.00           N  
ATOM    927  H   LYS A  60      13.006  -9.474   1.366  1.00  0.00           H  
ATOM    928  HA  LYS A  60      14.572  -7.293   2.253  1.00  0.00           H  
ATOM    929 1HB  LYS A  60      13.478  -8.008  -0.479  1.00  0.00           H  
ATOM    930 2HB  LYS A  60      14.499  -6.601  -0.214  1.00  0.00           H  
ATOM    931 1HG  LYS A  60      16.310  -8.035   0.608  1.00  0.00           H  
ATOM    932 2HG  LYS A  60      15.282  -9.463   0.417  1.00  0.00           H  
ATOM    933 1HD  LYS A  60      15.110  -9.000  -2.017  1.00  0.00           H  
ATOM    934 2HD  LYS A  60      16.167  -7.595  -1.815  1.00  0.00           H  
ATOM    935 1HE  LYS A  60      17.978  -9.058  -1.004  1.00  0.00           H  
ATOM    936 2HE  LYS A  60      16.925 -10.467  -1.160  1.00  0.00           H  
ATOM    937 1HZ  LYS A  60      18.373 -10.235  -3.042  1.00  0.00           H  
ATOM    938 2HZ  LYS A  60      16.806 -10.044  -3.519  1.00  0.00           H  
ATOM    939 3HZ  LYS A  60      17.790  -8.729  -3.374  1.00  0.00           H  
ATOM    940  N   ARG A  61      11.324  -6.446   1.264  1.00  0.00           N  
ATOM    941  CA  ARG A  61      10.275  -5.447   1.445  1.00  0.00           C  
ATOM    942  C   ARG A  61       9.933  -5.162   2.909  1.00  0.00           C  
ATOM    943  O   ARG A  61       9.636  -4.029   3.263  1.00  0.00           O  
ATOM    944  CB  ARG A  61       9.011  -5.895   0.726  1.00  0.00           C  
ATOM    945  CG  ARG A  61       9.100  -5.879  -0.791  1.00  0.00           C  
ATOM    946  CD  ARG A  61       7.860  -6.405  -1.419  1.00  0.00           C  
ATOM    947  NE  ARG A  61       6.740  -5.493  -1.256  1.00  0.00           N  
ATOM    948  CZ  ARG A  61       5.458  -5.797  -1.533  1.00  0.00           C  
ATOM    949  NH1 ARG A  61       5.150  -6.993  -1.986  1.00  0.00           N  
ATOM    950  NH2 ARG A  61       4.509  -4.896  -1.351  1.00  0.00           N  
ATOM    951  H   ARG A  61      11.100  -7.316   0.805  1.00  0.00           H  
ATOM    952  HA  ARG A  61      10.642  -4.488   1.079  1.00  0.00           H  
ATOM    953 1HB  ARG A  61       8.761  -6.910   1.031  1.00  0.00           H  
ATOM    954 2HB  ARG A  61       8.181  -5.251   1.016  1.00  0.00           H  
ATOM    955 1HG  ARG A  61       9.251  -4.856  -1.136  1.00  0.00           H  
ATOM    956 2HG  ARG A  61       9.937  -6.499  -1.114  1.00  0.00           H  
ATOM    957 1HD  ARG A  61       8.026  -6.553  -2.486  1.00  0.00           H  
ATOM    958 2HD  ARG A  61       7.595  -7.356  -0.959  1.00  0.00           H  
ATOM    959  HE  ARG A  61       6.938  -4.563  -0.909  1.00  0.00           H  
ATOM    960 1HH1 ARG A  61       5.875  -7.682  -2.127  1.00  0.00           H  
ATOM    961 2HH1 ARG A  61       4.188  -7.222  -2.194  1.00  0.00           H  
ATOM    962 1HH2 ARG A  61       4.746  -3.977  -1.003  1.00  0.00           H  
ATOM    963 2HH2 ARG A  61       3.548  -5.124  -1.559  1.00  0.00           H  
ATOM    964  N   ALA A  62       9.903  -6.286   3.805  1.00  0.00           N  
ATOM    965  CA  ALA A  62       9.626  -6.142   5.239  1.00  0.00           C  
ATOM    966  C   ALA A  62      10.685  -5.294   5.934  1.00  0.00           C  
ATOM    967  O   ALA A  62      10.375  -4.460   6.783  1.00  0.00           O  
ATOM    968  CB  ALA A  62       9.506  -7.515   5.906  1.00  0.00           C  
ATOM    969  H   ALA A  62      10.010  -7.212   3.417  1.00  0.00           H  
ATOM    970  HA  ALA A  62       8.677  -5.614   5.348  1.00  0.00           H  
ATOM    971 1HB  ALA A  62       9.301  -7.387   6.968  1.00  0.00           H  
ATOM    972 2HB  ALA A  62       8.695  -8.076   5.444  1.00  0.00           H  
ATOM    973 3HB  ALA A  62      10.439  -8.061   5.780  1.00  0.00           H  
ATOM    974  N   LEU A  63      11.938  -5.508   5.538  1.00  0.00           N  
ATOM    975  CA  LEU A  63      13.081  -4.790   6.098  1.00  0.00           C  
ATOM    976  C   LEU A  63      13.008  -3.302   5.772  1.00  0.00           C  
ATOM    977  O   LEU A  63      13.299  -2.455   6.628  1.00  0.00           O  
ATOM    978  CB  LEU A  63      14.393  -5.374   5.558  1.00  0.00           C  
ATOM    979  CG  LEU A  63      14.794  -6.743   6.124  1.00  0.00           C  
ATOM    980  CD1 LEU A  63      15.909  -7.337   5.274  1.00  0.00           C  
ATOM    981  CD2 LEU A  63      15.235  -6.584   7.571  1.00  0.00           C  
ATOM    982  H   LEU A  63      12.093  -6.198   4.817  1.00  0.00           H  
ATOM    983  HA  LEU A  63      13.058  -4.893   7.182  1.00  0.00           H  
ATOM    984 1HB  LEU A  63      14.309  -5.475   4.477  1.00  0.00           H  
ATOM    985 2HB  LEU A  63      15.200  -4.676   5.776  1.00  0.00           H  
ATOM    986  HG  LEU A  63      13.941  -7.421   6.077  1.00  0.00           H  
ATOM    987 1HD1 LEU A  63      16.194  -8.309   5.676  1.00  0.00           H  
ATOM    988 2HD1 LEU A  63      15.560  -7.458   4.248  1.00  0.00           H  
ATOM    989 3HD1 LEU A  63      16.771  -6.672   5.289  1.00  0.00           H  
ATOM    990 1HD2 LEU A  63      15.520  -7.557   7.974  1.00  0.00           H  
ATOM    991 2HD2 LEU A  63      16.089  -5.907   7.620  1.00  0.00           H  
ATOM    992 3HD2 LEU A  63      14.414  -6.174   8.159  1.00  0.00           H  
ATOM    993  N   LYS A  64      12.608  -2.991   4.541  1.00  0.00           N  
ATOM    994  CA  LYS A  64      12.445  -1.597   4.115  1.00  0.00           C  
ATOM    995  C   LYS A  64      11.347  -0.894   4.916  1.00  0.00           C  
ATOM    996  O   LYS A  64      11.513   0.245   5.350  1.00  0.00           O  
ATOM    997  CB  LYS A  64      12.129  -1.529   2.620  1.00  0.00           C  
ATOM    998  CG  LYS A  64      13.304  -1.870   1.712  1.00  0.00           C  
ATOM    999  CD  LYS A  64      12.904  -1.811   0.245  1.00  0.00           C  
ATOM   1000  CE  LYS A  64      14.072  -2.168  -0.662  1.00  0.00           C  
ATOM   1001  NZ  LYS A  64      13.688  -2.143  -2.100  1.00  0.00           N  
ATOM   1002  H   LYS A  64      12.412  -3.732   3.883  1.00  0.00           H  
ATOM   1003  HA  LYS A  64      13.385  -1.072   4.282  1.00  0.00           H  
ATOM   1004 1HB  LYS A  64      11.316  -2.218   2.388  1.00  0.00           H  
ATOM   1005 2HB  LYS A  64      11.790  -0.525   2.365  1.00  0.00           H  
ATOM   1006 1HG  LYS A  64      14.116  -1.164   1.887  1.00  0.00           H  
ATOM   1007 2HG  LYS A  64      13.662  -2.873   1.942  1.00  0.00           H  
ATOM   1008 1HD  LYS A  64      12.086  -2.508   0.062  1.00  0.00           H  
ATOM   1009 2HD  LYS A  64      12.562  -0.805   0.002  1.00  0.00           H  
ATOM   1010 1HE  LYS A  64      14.885  -1.461  -0.504  1.00  0.00           H  
ATOM   1011 2HE  LYS A  64      14.434  -3.166  -0.414  1.00  0.00           H  
ATOM   1012 1HZ  LYS A  64      14.488  -2.386  -2.667  1.00  0.00           H  
ATOM   1013 2HZ  LYS A  64      12.946  -2.810  -2.262  1.00  0.00           H  
ATOM   1014 3HZ  LYS A  64      13.368  -1.218  -2.347  1.00  0.00           H  
ATOM   1015  N   LEU A  65      10.220  -1.577   5.092  1.00  0.00           N  
ATOM   1016  CA  LEU A  65       9.092  -1.032   5.849  1.00  0.00           C  
ATOM   1017  C   LEU A  65       9.408  -1.005   7.352  1.00  0.00           C  
ATOM   1018  O   LEU A  65       9.010  -0.090   8.067  1.00  0.00           O  
ATOM   1019  CB  LEU A  65       7.830  -1.865   5.594  1.00  0.00           C  
ATOM   1020  CG  LEU A  65       6.538  -1.325   6.221  1.00  0.00           C  
ATOM   1021  CD1 LEU A  65       6.238   0.056   5.656  1.00  0.00           C  
ATOM   1022  CD2 LEU A  65       5.396  -2.290   5.942  1.00  0.00           C  
ATOM   1023  H   LEU A  65      10.141  -2.501   4.690  1.00  0.00           H  
ATOM   1024  HA  LEU A  65       8.907  -0.015   5.507  1.00  0.00           H  
ATOM   1025 1HB  LEU A  65       7.671  -1.936   4.519  1.00  0.00           H  
ATOM   1026 2HB  LEU A  65       7.992  -2.870   5.984  1.00  0.00           H  
ATOM   1027  HG  LEU A  65       6.672  -1.223   7.299  1.00  0.00           H  
ATOM   1028 1HD1 LEU A  65       5.320   0.440   6.102  1.00  0.00           H  
ATOM   1029 2HD1 LEU A  65       7.063   0.731   5.887  1.00  0.00           H  
ATOM   1030 3HD1 LEU A  65       6.116  -0.011   4.576  1.00  0.00           H  
ATOM   1031 1HD2 LEU A  65       4.478  -1.907   6.389  1.00  0.00           H  
ATOM   1032 2HD2 LEU A  65       5.260  -2.392   4.865  1.00  0.00           H  
ATOM   1033 3HD2 LEU A  65       5.629  -3.264   6.372  1.00  0.00           H  
ATOM   1034  N   LYS A  66      10.129  -2.026   7.802  1.00  0.00           N  
ATOM   1035  CA  LYS A  66      10.600  -2.163   9.174  1.00  0.00           C  
ATOM   1036  C   LYS A  66      11.299  -0.905   9.672  1.00  0.00           C  
ATOM   1037  O   LYS A  66      10.959  -0.363  10.721  1.00  0.00           O  
ATOM   1038  CB  LYS A  66      11.542  -3.362   9.292  1.00  0.00           C  
ATOM   1039  CG  LYS A  66      12.057  -3.621  10.701  1.00  0.00           C  
ATOM   1040  CD  LYS A  66      13.136  -4.693  10.707  1.00  0.00           C  
ATOM   1041  CE  LYS A  66      13.624  -4.982  12.119  1.00  0.00           C  
ATOM   1042  NZ  LYS A  66      14.408  -3.848  12.680  1.00  0.00           N  
ATOM   1043  H   LYS A  66      10.358  -2.747   7.130  1.00  0.00           H  
ATOM   1044  HA  LYS A  66       9.742  -2.363   9.817  1.00  0.00           H  
ATOM   1045 1HB  LYS A  66      11.029  -4.263   8.952  1.00  0.00           H  
ATOM   1046 2HB  LYS A  66      12.404  -3.213   8.642  1.00  0.00           H  
ATOM   1047 1HG  LYS A  66      12.470  -2.699  11.113  1.00  0.00           H  
ATOM   1048 2HG  LYS A  66      11.233  -3.944  11.336  1.00  0.00           H  
ATOM   1049 1HD  LYS A  66      12.739  -5.612  10.273  1.00  0.00           H  
ATOM   1050 2HD  LYS A  66      13.981  -4.362  10.102  1.00  0.00           H  
ATOM   1051 1HE  LYS A  66      12.770  -5.172  12.766  1.00  0.00           H  
ATOM   1052 2HE  LYS A  66      14.252  -5.873  12.112  1.00  0.00           H  
ATOM   1053 1HZ  LYS A  66      14.713  -4.079  13.615  1.00  0.00           H  
ATOM   1054 2HZ  LYS A  66      15.215  -3.674  12.096  1.00  0.00           H  
ATOM   1055 3HZ  LYS A  66      13.830  -3.021  12.709  1.00  0.00           H  
ATOM   1056  N   THR A  67      12.283  -0.436   8.915  1.00  0.00           N  
ATOM   1057  CA  THR A  67      12.989   0.789   9.284  1.00  0.00           C  
ATOM   1058  C   THR A  67      12.081   2.016   9.213  1.00  0.00           C  
ATOM   1059  O   THR A  67      12.094   2.862  10.104  1.00  0.00           O  
ATOM   1060  CB  THR A  67      14.218   1.007   8.382  1.00  0.00           C  
ATOM   1061  OG1 THR A  67      15.125  -0.093   8.531  1.00  0.00           O  
ATOM   1062  CG2 THR A  67      14.929   2.299   8.753  1.00  0.00           C  
ATOM   1063  H   THR A  67      12.554  -0.926   8.074  1.00  0.00           H  
ATOM   1064  HA  THR A  67      13.314   0.703  10.322  1.00  0.00           H  
ATOM   1065  HB  THR A  67      13.900   1.060   7.341  1.00  0.00           H  
ATOM   1066  HG1 THR A  67      14.775  -0.859   8.070  1.00  0.00           H  
ATOM   1067 1HG2 THR A  67      15.795   2.438   8.105  1.00  0.00           H  
ATOM   1068 2HG2 THR A  67      14.247   3.139   8.631  1.00  0.00           H  
ATOM   1069 3HG2 THR A  67      15.259   2.248   9.789  1.00  0.00           H  
ATOM   1070  N   LYS A  68      11.283   2.102   8.155  1.00  0.00           N  
ATOM   1071  CA  LYS A  68      10.397   3.251   7.961  1.00  0.00           C  
ATOM   1072  C   LYS A  68       9.412   3.466   9.130  1.00  0.00           C  
ATOM   1073  O   LYS A  68       9.215   4.600   9.573  1.00  0.00           O  
ATOM   1074  CB  LYS A  68       9.621   3.089   6.653  1.00  0.00           C  
ATOM   1075  CG  LYS A  68       8.682   4.244   6.331  1.00  0.00           C  
ATOM   1076  CD  LYS A  68       7.989   4.036   4.993  1.00  0.00           C  
ATOM   1077  CE  LYS A  68       7.016   5.166   4.691  1.00  0.00           C  
ATOM   1078  NZ  LYS A  68       6.331   4.977   3.384  1.00  0.00           N  
ATOM   1079  H   LYS A  68      11.286   1.361   7.469  1.00  0.00           H  
ATOM   1080  HA  LYS A  68      11.003   4.159   7.954  1.00  0.00           H  
ATOM   1081 1HB  LYS A  68      10.322   2.988   5.824  1.00  0.00           H  
ATOM   1082 2HB  LYS A  68       9.027   2.176   6.693  1.00  0.00           H  
ATOM   1083 1HG  LYS A  68       7.926   4.327   7.113  1.00  0.00           H  
ATOM   1084 2HG  LYS A  68       9.247   5.174   6.297  1.00  0.00           H  
ATOM   1085 1HD  LYS A  68       8.736   3.989   4.199  1.00  0.00           H  
ATOM   1086 2HD  LYS A  68       7.441   3.094   5.009  1.00  0.00           H  
ATOM   1087 1HE  LYS A  68       6.263   5.218   5.477  1.00  0.00           H  
ATOM   1088 2HE  LYS A  68       7.554   6.114   4.671  1.00  0.00           H  
ATOM   1089 1HZ  LYS A  68       5.696   5.746   3.221  1.00  0.00           H  
ATOM   1090 2HZ  LYS A  68       7.019   4.947   2.644  1.00  0.00           H  
ATOM   1091 3HZ  LYS A  68       5.813   4.111   3.397  1.00  0.00           H  
ATOM   1092  N   LEU A  69       8.809   2.390   9.639  1.00  0.00           N  
ATOM   1093  CA  LEU A  69       7.787   2.523  10.679  1.00  0.00           C  
ATOM   1094  C   LEU A  69       8.349   2.415  12.102  1.00  0.00           C  
ATOM   1095  O   LEU A  69       7.780   2.966  13.050  1.00  0.00           O  
ATOM   1096  CB  LEU A  69       6.708   1.451  10.480  1.00  0.00           C  
ATOM   1097  CG  LEU A  69       5.958   1.503   9.143  1.00  0.00           C  
ATOM   1098  CD1 LEU A  69       4.980   0.339   9.063  1.00  0.00           C  
ATOM   1099  CD2 LEU A  69       5.233   2.835   9.019  1.00  0.00           C  
ATOM   1100  H   LEU A  69       9.055   1.468   9.306  1.00  0.00           H  
ATOM   1101  HA  LEU A  69       7.352   3.520  10.608  1.00  0.00           H  
ATOM   1102 1HB  LEU A  69       7.175   0.470  10.559  1.00  0.00           H  
ATOM   1103 2HB  LEU A  69       5.972   1.546  11.277  1.00  0.00           H  
ATOM   1104  HG  LEU A  69       6.668   1.399   8.322  1.00  0.00           H  
ATOM   1105 1HD1 LEU A  69       4.447   0.376   8.113  1.00  0.00           H  
ATOM   1106 2HD1 LEU A  69       5.527  -0.602   9.134  1.00  0.00           H  
ATOM   1107 3HD1 LEU A  69       4.266   0.407   9.882  1.00  0.00           H  
ATOM   1108 1HD2 LEU A  69       4.700   2.873   8.069  1.00  0.00           H  
ATOM   1109 2HD2 LEU A  69       4.521   2.940   9.838  1.00  0.00           H  
ATOM   1110 3HD2 LEU A  69       5.957   3.649   9.062  1.00  0.00           H  
ATOM   1111  N   GLY A  70       9.454   1.694  12.254  1.00  0.00           N  
ATOM   1112  CA  GLY A  70       9.967   1.395  13.579  1.00  0.00           C  
ATOM   1113  C   GLY A  70       9.291   0.184  14.192  1.00  0.00           C  
ATOM   1114  O   GLY A  70       8.911   0.191  15.362  1.00  0.00           O  
ATOM   1115  H   GLY A  70       9.949   1.346  11.445  1.00  0.00           H  
ATOM   1116 1HA  GLY A  70      11.041   1.218  13.522  1.00  0.00           H  
ATOM   1117 2HA  GLY A  70       9.819   2.256  14.228  1.00  0.00           H  
ATOM   1118  N   VAL A  71       9.136  -0.867  13.391  1.00  0.00           N  
ATOM   1119  CA  VAL A  71       8.437  -2.060  13.845  1.00  0.00           C  
ATOM   1120  C   VAL A  71       9.375  -3.232  13.693  1.00  0.00           C  
ATOM   1121  O   VAL A  71      10.478  -3.078  13.185  1.00  0.00           O  
ATOM   1122  CB  VAL A  71       7.153  -2.303  13.030  1.00  0.00           C  
ATOM   1123  CG1 VAL A  71       6.181  -1.147  13.211  1.00  0.00           C  
ATOM   1124  CG2 VAL A  71       7.501  -2.490  11.561  1.00  0.00           C  
ATOM   1125  H   VAL A  71       9.505  -0.839  12.452  1.00  0.00           H  
ATOM   1126  HA  VAL A  71       8.159  -1.920  14.891  1.00  0.00           H  
ATOM   1127  HB  VAL A  71       6.660  -3.199  13.405  1.00  0.00           H  
ATOM   1128 1HG1 VAL A  71       5.279  -1.335  12.627  1.00  0.00           H  
ATOM   1129 2HG1 VAL A  71       5.918  -1.054  14.264  1.00  0.00           H  
ATOM   1130 3HG1 VAL A  71       6.647  -0.223  12.868  1.00  0.00           H  
ATOM   1131 1HG2 VAL A  71       6.588  -2.662  10.990  1.00  0.00           H  
ATOM   1132 2HG2 VAL A  71       7.999  -1.596  11.187  1.00  0.00           H  
ATOM   1133 3HG2 VAL A  71       8.164  -3.348  11.451  1.00  0.00           H  
ATOM   1134  N   SER A  72       8.928  -4.403  14.122  1.00  0.00           N  
ATOM   1135  CA  SER A  72       9.704  -5.626  13.957  1.00  0.00           C  
ATOM   1136  C   SER A  72       9.579  -6.147  12.534  1.00  0.00           C  
ATOM   1137  O   SER A  72       8.723  -5.685  11.770  1.00  0.00           O  
ATOM   1138  CB  SER A  72       9.236  -6.683  14.939  1.00  0.00           C  
ATOM   1139  OG  SER A  72       7.994  -7.206  14.559  1.00  0.00           O  
ATOM   1140  H   SER A  72       8.028  -4.452  14.578  1.00  0.00           H  
ATOM   1141  HA  SER A  72      10.751  -5.399  14.160  1.00  0.00           H  
ATOM   1142 1HB  SER A  72       9.973  -7.485  14.987  1.00  0.00           H  
ATOM   1143 2HB  SER A  72       9.161  -6.247  15.934  1.00  0.00           H  
ATOM   1144  HG  SER A  72       7.737  -7.813  15.258  1.00  0.00           H  
ATOM   1145  N   LEU A  73      10.435  -7.104  12.183  1.00  0.00           N  
ATOM   1146  CA  LEU A  73      10.454  -7.682  10.840  1.00  0.00           C  
ATOM   1147  C   LEU A  73       9.123  -8.401  10.558  1.00  0.00           C  
ATOM   1148  O   LEU A  73       8.551  -8.289   9.461  1.00  0.00           O  
ATOM   1149  CB  LEU A  73      11.625  -8.662  10.695  1.00  0.00           C  
ATOM   1150  CG  LEU A  73      11.759  -9.341   9.326  1.00  0.00           C  
ATOM   1151  CD1 LEU A  73      11.987  -8.283   8.255  1.00  0.00           C  
ATOM   1152  CD2 LEU A  73      12.908 -10.337   9.364  1.00  0.00           C  
ATOM   1153  H   LEU A  73      11.094  -7.439  12.871  1.00  0.00           H  
ATOM   1154  HA  LEU A  73      10.583  -6.877  10.118  1.00  0.00           H  
ATOM   1155 1HB  LEU A  73      12.552  -8.126  10.892  1.00  0.00           H  
ATOM   1156 2HB  LEU A  73      11.517  -9.446  11.445  1.00  0.00           H  
ATOM   1157  HG  LEU A  73      10.833  -9.864   9.086  1.00  0.00           H  
ATOM   1158 1HD1 LEU A  73      12.083  -8.765   7.282  1.00  0.00           H  
ATOM   1159 2HD1 LEU A  73      11.142  -7.595   8.236  1.00  0.00           H  
ATOM   1160 3HD1 LEU A  73      12.900  -7.731   8.477  1.00  0.00           H  
ATOM   1161 1HD2 LEU A  73      13.003 -10.820   8.391  1.00  0.00           H  
ATOM   1162 2HD2 LEU A  73      13.835  -9.815   9.602  1.00  0.00           H  
ATOM   1163 3HD2 LEU A  73      12.711 -11.092  10.126  1.00  0.00           H  
ATOM   1164  N   GLU A  74       8.645  -9.141  11.556  1.00  0.00           N  
ATOM   1165  CA  GLU A  74       7.402  -9.896  11.447  1.00  0.00           C  
ATOM   1166  C   GLU A  74       6.214  -8.964  11.313  1.00  0.00           C  
ATOM   1167  O   GLU A  74       5.239  -9.296  10.637  1.00  0.00           O  
ATOM   1168  CB  GLU A  74       7.214 -10.804  12.665  1.00  0.00           C  
ATOM   1169  CG  GLU A  74       8.183 -11.976  12.730  1.00  0.00           C  
ATOM   1170  CD  GLU A  74       8.008 -12.811  13.968  1.00  0.00           C  
ATOM   1171  OE1 GLU A  74       7.643 -12.267  14.982  1.00  0.00           O  
ATOM   1172  OE2 GLU A  74       8.239 -13.996  13.899  1.00  0.00           O  
ATOM   1173  H   GLU A  74       9.169  -9.177  12.419  1.00  0.00           H  
ATOM   1174  HA  GLU A  74       7.459 -10.532  10.564  1.00  0.00           H  
ATOM   1175 1HB  GLU A  74       7.336 -10.219  13.577  1.00  0.00           H  
ATOM   1176 2HB  GLU A  74       6.201 -11.206  12.666  1.00  0.00           H  
ATOM   1177 1HG  GLU A  74       8.031 -12.608  11.855  1.00  0.00           H  
ATOM   1178 2HG  GLU A  74       9.202 -11.595  12.696  1.00  0.00           H  
ATOM   1179  N   GLN A  75       6.186  -7.737  12.075  1.00  0.00           N  
ATOM   1180  CA  GLN A  75       5.138  -6.737  11.952  1.00  0.00           C  
ATOM   1181  C   GLN A  75       5.141  -6.084  10.576  1.00  0.00           C  
ATOM   1182  O   GLN A  75       4.075  -5.848   9.989  1.00  0.00           O  
ATOM   1183  CB  GLN A  75       5.293  -5.668  13.037  1.00  0.00           C  
ATOM   1184  CG  GLN A  75       4.934  -6.142  14.434  1.00  0.00           C  
ATOM   1185  CD  GLN A  75       5.300  -5.129  15.502  1.00  0.00           C  
ATOM   1186  OE1 GLN A  75       6.363  -4.504  15.445  1.00  0.00           O  
ATOM   1187  NE2 GLN A  75       4.421  -4.959  16.482  1.00  0.00           N  
ATOM   1188  H   GLN A  75       6.935  -7.586  12.737  1.00  0.00           H  
ATOM   1189  HA  GLN A  75       4.174  -7.229  12.090  1.00  0.00           H  
ATOM   1190 1HB  GLN A  75       6.325  -5.317  13.056  1.00  0.00           H  
ATOM   1191 2HB  GLN A  75       4.661  -4.813  12.798  1.00  0.00           H  
ATOM   1192 1HG  GLN A  75       3.859  -6.316  14.482  1.00  0.00           H  
ATOM   1193 2HG  GLN A  75       5.471  -7.068  14.642  1.00  0.00           H  
ATOM   1194 1HE2 GLN A  75       4.608  -4.304  17.215  1.00  0.00           H  
ATOM   1195 2HE2 GLN A  75       3.571  -5.487  16.489  1.00  0.00           H  
ATOM   1196  N   ALA A  76       6.337  -5.768  10.090  1.00  0.00           N  
ATOM   1197  CA  ALA A  76       6.482  -5.157   8.784  1.00  0.00           C  
ATOM   1198  C   ALA A  76       5.915  -6.087   7.726  1.00  0.00           C  
ATOM   1199  O   ALA A  76       5.341  -5.629   6.750  1.00  0.00           O  
ATOM   1200  CB  ALA A  76       7.938  -4.857   8.482  1.00  0.00           C  
ATOM   1201  H   ALA A  76       7.163  -5.957  10.638  1.00  0.00           H  
ATOM   1202  HA  ALA A  76       5.927  -4.219   8.785  1.00  0.00           H  
ATOM   1203 1HB  ALA A  76       8.018  -4.398   7.495  1.00  0.00           H  
ATOM   1204 2HB  ALA A  76       8.332  -4.173   9.233  1.00  0.00           H  
ATOM   1205 3HB  ALA A  76       8.510  -5.784   8.499  1.00  0.00           H  
ATOM   1206  N   LEU A  77       6.137  -7.486   7.806  1.00  0.00           N  
ATOM   1207  CA  LEU A  77       5.604  -8.474   6.887  1.00  0.00           C  
ATOM   1208  C   LEU A  77       4.071  -8.556   7.013  1.00  0.00           C  
ATOM   1209  O   LEU A  77       3.382  -8.642   6.013  1.00  0.00           O  
ATOM   1210  CB  LEU A  77       6.234  -9.845   7.165  1.00  0.00           C  
ATOM   1211  CG  LEU A  77       5.794 -10.980   6.232  1.00  0.00           C  
ATOM   1212  CD1 LEU A  77       6.162 -10.630   4.797  1.00  0.00           C  
ATOM   1213  CD2 LEU A  77       6.456 -12.280   6.665  1.00  0.00           C  
ATOM   1214  H   LEU A  77       6.732  -7.787   8.563  1.00  0.00           H  
ATOM   1215  HA  LEU A  77       5.791  -8.135   5.869  1.00  0.00           H  
ATOM   1216 1HB  LEU A  77       7.316  -9.752   7.087  1.00  0.00           H  
ATOM   1217 2HB  LEU A  77       5.988 -10.140   8.185  1.00  0.00           H  
ATOM   1218  HG  LEU A  77       4.710 -11.092   6.280  1.00  0.00           H  
ATOM   1219 1HD1 LEU A  77       5.849 -11.437   4.134  1.00  0.00           H  
ATOM   1220 2HD1 LEU A  77       5.659  -9.708   4.506  1.00  0.00           H  
ATOM   1221 3HD1 LEU A  77       7.241 -10.496   4.720  1.00  0.00           H  
ATOM   1222 1HD2 LEU A  77       6.143 -13.087   6.003  1.00  0.00           H  
ATOM   1223 2HD2 LEU A  77       7.540 -12.169   6.616  1.00  0.00           H  
ATOM   1224 3HD2 LEU A  77       6.162 -12.515   7.688  1.00  0.00           H  
ATOM   1225  N   LYS A  78       3.542  -8.516   8.235  1.00  0.00           N  
ATOM   1226  CA  LYS A  78       2.091  -8.563   8.395  1.00  0.00           C  
ATOM   1227  C   LYS A  78       1.467  -7.350   7.725  1.00  0.00           C  
ATOM   1228  O   LYS A  78       0.437  -7.464   7.065  1.00  0.00           O  
ATOM   1229  CB  LYS A  78       1.703  -8.615   9.874  1.00  0.00           C  
ATOM   1230  CG  LYS A  78       1.985  -9.950  10.551  1.00  0.00           C  
ATOM   1231  CD  LYS A  78       1.638  -9.902  12.032  1.00  0.00           C  
ATOM   1232  CE  LYS A  78       1.982 -11.212  12.724  1.00  0.00           C  
ATOM   1233  NZ  LYS A  78       1.179 -12.348  12.196  1.00  0.00           N  
ATOM   1234  H   LYS A  78       4.126  -8.453   9.057  1.00  0.00           H  
ATOM   1235  HA  LYS A  78       1.720  -9.467   7.913  1.00  0.00           H  
ATOM   1236 1HB  LYS A  78       2.245  -7.842  10.420  1.00  0.00           H  
ATOM   1237 2HB  LYS A  78       0.639  -8.405   9.978  1.00  0.00           H  
ATOM   1238 1HG  LYS A  78       1.394 -10.732  10.074  1.00  0.00           H  
ATOM   1239 2HG  LYS A  78       3.040 -10.198  10.442  1.00  0.00           H  
ATOM   1240 1HD  LYS A  78       2.192  -9.092  12.509  1.00  0.00           H  
ATOM   1241 2HD  LYS A  78       0.572  -9.708  12.150  1.00  0.00           H  
ATOM   1242 1HE  LYS A  78       3.039 -11.433  12.581  1.00  0.00           H  
ATOM   1243 2HE  LYS A  78       1.795 -11.119  13.794  1.00  0.00           H  
ATOM   1244 1HZ  LYS A  78       1.436 -13.197  12.680  1.00  0.00           H  
ATOM   1245 2HZ  LYS A  78       0.196 -12.163  12.340  1.00  0.00           H  
ATOM   1246 3HZ  LYS A  78       1.359 -12.457  11.208  1.00  0.00           H  
ATOM   1247  N   ILE A  79       2.087  -6.186   7.907  1.00  0.00           N  
ATOM   1248  CA  ILE A  79       1.510  -4.952   7.394  1.00  0.00           C  
ATOM   1249  C   ILE A  79       1.457  -5.023   5.879  1.00  0.00           C  
ATOM   1250  O   ILE A  79       0.441  -4.656   5.283  1.00  0.00           O  
ATOM   1251  CB  ILE A  79       2.323  -3.722   7.835  1.00  0.00           C  
ATOM   1252  CG1 ILE A  79       2.178  -3.498   9.342  1.00  0.00           C  
ATOM   1253  CG2 ILE A  79       1.880  -2.487   7.065  1.00  0.00           C  
ATOM   1254  CD1 ILE A  79       3.220  -2.571   9.925  1.00  0.00           C  
ATOM   1255  H   ILE A  79       2.964  -6.151   8.406  1.00  0.00           H  
ATOM   1256  HA  ILE A  79       0.491  -4.866   7.765  1.00  0.00           H  
ATOM   1257  HB  ILE A  79       3.382  -3.897   7.643  1.00  0.00           H  
ATOM   1258 1HG1 ILE A  79       1.194  -3.083   9.555  1.00  0.00           H  
ATOM   1259 2HG1 ILE A  79       2.247  -4.455   9.860  1.00  0.00           H  
ATOM   1260 1HG2 ILE A  79       2.465  -1.626   7.390  1.00  0.00           H  
ATOM   1261 2HG2 ILE A  79       2.034  -2.648   5.999  1.00  0.00           H  
ATOM   1262 3HG2 ILE A  79       0.823  -2.300   7.255  1.00  0.00           H  
ATOM   1263 1HD1 ILE A  79       3.052  -2.462  10.997  1.00  0.00           H  
ATOM   1264 2HD1 ILE A  79       4.214  -2.986   9.754  1.00  0.00           H  
ATOM   1265 3HD1 ILE A  79       3.147  -1.595   9.447  1.00  0.00           H  
ATOM   1266  N   LEU A  80       2.544  -5.511   5.276  1.00  0.00           N  
ATOM   1267  CA  LEU A  80       2.646  -5.666   3.818  1.00  0.00           C  
ATOM   1268  C   LEU A  80       1.557  -6.607   3.324  1.00  0.00           C  
ATOM   1269  O   LEU A  80       0.863  -6.323   2.340  1.00  0.00           O  
ATOM   1270  CB  LEU A  80       4.024  -6.208   3.422  1.00  0.00           C  
ATOM   1271  CG  LEU A  80       5.191  -5.220   3.552  1.00  0.00           C  
ATOM   1272  CD1 LEU A  80       6.509  -5.976   3.467  1.00  0.00           C  
ATOM   1273  CD2 LEU A  80       5.091  -4.170   2.455  1.00  0.00           C  
ATOM   1274  H   LEU A  80       3.324  -5.787   5.855  1.00  0.00           H  
ATOM   1275  HA  LEU A  80       2.512  -4.687   3.358  1.00  0.00           H  
ATOM   1276 1HB  LEU A  80       4.251  -7.071   4.047  1.00  0.00           H  
ATOM   1277 2HB  LEU A  80       3.983  -6.538   2.384  1.00  0.00           H  
ATOM   1278  HG  LEU A  80       5.148  -4.732   4.526  1.00  0.00           H  
ATOM   1279 1HD1 LEU A  80       7.338  -5.274   3.559  1.00  0.00           H  
ATOM   1280 2HD1 LEU A  80       6.563  -6.707   4.274  1.00  0.00           H  
ATOM   1281 3HD1 LEU A  80       6.574  -6.488   2.508  1.00  0.00           H  
ATOM   1282 1HD2 LEU A  80       5.919  -3.467   2.548  1.00  0.00           H  
ATOM   1283 2HD2 LEU A  80       5.135  -4.656   1.480  1.00  0.00           H  
ATOM   1284 3HD2 LEU A  80       4.147  -3.633   2.550  1.00  0.00           H  
ATOM   1285  N   ALA A  81       1.414  -7.724   4.035  1.00  0.00           N  
ATOM   1286  CA  ALA A  81       0.458  -8.752   3.689  1.00  0.00           C  
ATOM   1287  C   ALA A  81      -0.968  -8.238   3.766  1.00  0.00           C  
ATOM   1288  O   ALA A  81      -1.796  -8.586   2.929  1.00  0.00           O  
ATOM   1289  CB  ALA A  81       0.635  -9.958   4.597  1.00  0.00           C  
ATOM   1290  H   ALA A  81       2.002  -7.851   4.846  1.00  0.00           H  
ATOM   1291  HA  ALA A  81       0.648  -9.070   2.663  1.00  0.00           H  
ATOM   1292 1HB  ALA A  81      -0.086 -10.730   4.323  1.00  0.00           H  
ATOM   1293 2HB  ALA A  81       1.646 -10.353   4.488  1.00  0.00           H  
ATOM   1294 3HB  ALA A  81       0.472  -9.662   5.633  1.00  0.00           H  
ATOM   1295  N   VAL A  82      -1.211  -7.425   4.828  1.00  0.00           N  
ATOM   1296  CA  VAL A  82      -2.528  -6.801   4.957  1.00  0.00           C  
ATOM   1297  C   VAL A  82      -2.770  -5.759   3.858  1.00  0.00           C  
ATOM   1298  O   VAL A  82      -3.853  -5.728   3.253  1.00  0.00           O  
ATOM   1299  CB  VAL A  82      -2.662  -6.129   6.336  1.00  0.00           C  
ATOM   1300  CG1 VAL A  82      -3.901  -5.247   6.380  1.00  0.00           C  
ATOM   1301  CG2 VAL A  82      -2.714  -7.188   7.426  1.00  0.00           C  
ATOM   1302  H   VAL A  82      -0.512  -7.246   5.533  1.00  0.00           H  
ATOM   1303  HA  VAL A  82      -3.290  -7.566   4.797  1.00  0.00           H  
ATOM   1304  HB  VAL A  82      -1.801  -5.481   6.499  1.00  0.00           H  
ATOM   1305 1HG1 VAL A  82      -3.980  -4.780   7.362  1.00  0.00           H  
ATOM   1306 2HG1 VAL A  82      -3.825  -4.474   5.615  1.00  0.00           H  
ATOM   1307 3HG1 VAL A  82      -4.787  -5.855   6.196  1.00  0.00           H  
ATOM   1308 1HG2 VAL A  82      -2.809  -6.706   8.398  1.00  0.00           H  
ATOM   1309 2HG2 VAL A  82      -3.573  -7.840   7.259  1.00  0.00           H  
ATOM   1310 3HG2 VAL A  82      -1.799  -7.780   7.402  1.00  0.00           H  
ATOM   1311  N   ALA A  83      -1.772  -4.799   3.528  1.00  0.00           N  
ATOM   1312  CA  ALA A  83      -1.925  -3.792   2.478  1.00  0.00           C  
ATOM   1313  C   ALA A  83      -2.210  -4.443   1.115  1.00  0.00           C  
ATOM   1314  O   ALA A  83      -3.051  -3.973   0.367  1.00  0.00           O  
ATOM   1315  CB  ALA A  83      -0.695  -2.889   2.400  1.00  0.00           C  
ATOM   1316  H   ALA A  83      -0.910  -4.838   4.051  1.00  0.00           H  
ATOM   1317  HA  ALA A  83      -2.791  -3.177   2.722  1.00  0.00           H  
ATOM   1318 1HB  ALA A  83      -0.835  -2.151   1.611  1.00  0.00           H  
ATOM   1319 2HB  ALA A  83      -0.557  -2.381   3.354  1.00  0.00           H  
ATOM   1320 3HB  ALA A  83       0.185  -3.493   2.178  1.00  0.00           H  
ATOM   1321  N   ALA A  84      -1.534  -5.545   0.825  1.00  0.00           N  
ATOM   1322  CA  ALA A  84      -1.781  -6.305  -0.399  1.00  0.00           C  
ATOM   1323  C   ALA A  84      -3.174  -6.934  -0.407  1.00  0.00           C  
ATOM   1324  O   ALA A  84      -3.848  -6.910  -1.424  1.00  0.00           O  
ATOM   1325  CB  ALA A  84      -0.727  -7.367  -0.564  1.00  0.00           C  
ATOM   1326  H   ALA A  84      -0.828  -5.868   1.473  1.00  0.00           H  
ATOM   1327  HA  ALA A  84      -1.728  -5.615  -1.241  1.00  0.00           H  
ATOM   1328 1HB  ALA A  84      -0.916  -7.928  -1.480  1.00  0.00           H  
ATOM   1329 2HB  ALA A  84       0.257  -6.897  -0.624  1.00  0.00           H  
ATOM   1330 3HB  ALA A  84      -0.755  -8.041   0.290  1.00  0.00           H  
ATOM   1331  N   ALA A  85      -3.601  -7.487   0.726  1.00  0.00           N  
ATOM   1332  CA  ALA A  85      -4.947  -8.058   0.869  1.00  0.00           C  
ATOM   1333  C   ALA A  85      -6.074  -7.030   0.785  1.00  0.00           C  
ATOM   1334  O   ALA A  85      -7.148  -7.333   0.291  1.00  0.00           O  
ATOM   1335  CB  ALA A  85      -5.044  -8.811   2.188  1.00  0.00           C  
ATOM   1336  H   ALA A  85      -2.970  -7.511   1.516  1.00  0.00           H  
ATOM   1337  HA  ALA A  85      -5.105  -8.774   0.064  1.00  0.00           H  
ATOM   1338 1HB  ALA A  85      -6.036  -9.253   2.282  1.00  0.00           H  
ATOM   1339 2HB  ALA A  85      -4.292  -9.600   2.213  1.00  0.00           H  
ATOM   1340 3HB  ALA A  85      -4.874  -8.122   3.014  1.00  0.00           H  
ATOM   1341  N   LEU A  86      -5.849  -5.838   1.325  1.00  0.00           N  
ATOM   1342  CA  LEU A  86      -6.838  -4.781   1.282  1.00  0.00           C  
ATOM   1343  C   LEU A  86      -6.825  -4.168  -0.112  1.00  0.00           C  
ATOM   1344  O   LEU A  86      -7.857  -3.738  -0.623  1.00  0.00           O  
ATOM   1345  CB  LEU A  86      -6.543  -3.713   2.343  1.00  0.00           C  
ATOM   1346  CG  LEU A  86      -6.672  -4.170   3.801  1.00  0.00           C  
ATOM   1347  CD1 LEU A  86      -6.128  -3.087   4.723  1.00  0.00           C  
ATOM   1348  CD2 LEU A  86      -8.131  -4.470   4.112  1.00  0.00           C  
ATOM   1349  H   LEU A  86      -4.962  -5.666   1.779  1.00  0.00           H  
ATOM   1350  HA  LEU A  86      -7.809  -5.204   1.533  1.00  0.00           H  
ATOM   1351 1HB  LEU A  86      -5.526  -3.351   2.198  1.00  0.00           H  
ATOM   1352 2HB  LEU A  86      -7.227  -2.878   2.195  1.00  0.00           H  
ATOM   1353  HG  LEU A  86      -6.075  -5.069   3.955  1.00  0.00           H  
ATOM   1354 1HD1 LEU A  86      -6.220  -3.411   5.760  1.00  0.00           H  
ATOM   1355 2HD1 LEU A  86      -5.079  -2.906   4.492  1.00  0.00           H  
ATOM   1356 3HD1 LEU A  86      -6.696  -2.168   4.580  1.00  0.00           H  
ATOM   1357 1HD2 LEU A  86      -8.223  -4.796   5.148  1.00  0.00           H  
ATOM   1358 2HD2 LEU A  86      -8.728  -3.571   3.959  1.00  0.00           H  
ATOM   1359 3HD2 LEU A  86      -8.488  -5.260   3.450  1.00  0.00           H  
ATOM   1360  N   GLY A  87      -5.578  -4.010  -0.865  1.00  0.00           N  
ATOM   1361  CA  GLY A  87      -5.445  -3.350  -2.142  1.00  0.00           C  
ATOM   1362  C   GLY A  87      -5.104  -1.883  -1.943  1.00  0.00           C  
ATOM   1363  O   GLY A  87      -5.519  -1.019  -2.719  1.00  0.00           O  
ATOM   1364  H   GLY A  87      -4.770  -4.457  -0.456  1.00  0.00           H  
ATOM   1365 1HA  GLY A  87      -4.666  -3.840  -2.727  1.00  0.00           H  
ATOM   1366 2HA  GLY A  87      -6.375  -3.448  -2.702  1.00  0.00           H  
ATOM   1367  N   THR A  88      -4.338  -1.590  -0.900  1.00  0.00           N  
ATOM   1368  CA  THR A  88      -3.969  -0.214  -0.670  1.00  0.00           C  
ATOM   1369  C   THR A  88      -2.521  -0.059  -0.244  1.00  0.00           C  
ATOM   1370  O   THR A  88      -1.708  -0.954  -0.443  1.00  0.00           O  
ATOM   1371  CB  THR A  88      -4.885   0.420   0.394  1.00  0.00           C  
ATOM   1372  OG1 THR A  88      -4.602   1.822   0.498  1.00  0.00           O  
ATOM   1373  CG2 THR A  88      -4.667  -0.239   1.747  1.00  0.00           C  
ATOM   1374  H   THR A  88      -4.004  -2.300  -0.265  1.00  0.00           H  
ATOM   1375  HA  THR A  88      -4.041   0.326  -1.613  1.00  0.00           H  
ATOM   1376  HB  THR A  88      -5.927   0.294   0.099  1.00  0.00           H  
ATOM   1377  HG1 THR A  88      -5.333   2.263   0.937  1.00  0.00           H  
ATOM   1378 1HG2 THR A  88      -5.322   0.221   2.486  1.00  0.00           H  
ATOM   1379 2HG2 THR A  88      -4.892  -1.303   1.674  1.00  0.00           H  
ATOM   1380 3HG2 THR A  88      -3.629  -0.109   2.052  1.00  0.00           H  
ATOM   1381  N   THR A  89      -2.172   1.094   0.389  1.00  0.00           N  
ATOM   1382  CA  THR A  89      -0.779   1.346   0.749  1.00  0.00           C  
ATOM   1383  C   THR A  89      -0.524   0.812   2.156  1.00  0.00           C  
ATOM   1384  O   THR A  89      -1.471   0.445   2.861  1.00  0.00           O  
ATOM   1385  CB  THR A  89      -0.437   2.845   0.679  1.00  0.00           C  
ATOM   1386  OG1 THR A  89      -1.174   3.555   1.683  1.00  0.00           O  
ATOM   1387  CG2 THR A  89      -0.782   3.409  -0.691  1.00  0.00           C  
ATOM   1388  H   THR A  89      -2.874   1.779   0.627  1.00  0.00           H  
ATOM   1389  HA  THR A  89      -0.139   0.861   0.013  1.00  0.00           H  
ATOM   1390  HB  THR A  89       0.629   2.984   0.864  1.00  0.00           H  
ATOM   1391  HG1 THR A  89      -0.808   4.437   1.785  1.00  0.00           H  
ATOM   1392 1HG2 THR A  89      -0.532   4.468  -0.723  1.00  0.00           H  
ATOM   1393 2HG2 THR A  89      -0.214   2.878  -1.456  1.00  0.00           H  
ATOM   1394 3HG2 THR A  89      -1.847   3.281  -0.878  1.00  0.00           H  
ATOM   1395  N   VAL A  90       0.751   0.762   2.553  1.00  0.00           N  
ATOM   1396  CA  VAL A  90       1.097   0.285   3.885  1.00  0.00           C  
ATOM   1397  C   VAL A  90       0.679   1.303   4.942  1.00  0.00           C  
ATOM   1398  O   VAL A  90       0.288   0.938   6.073  1.00  0.00           O  
ATOM   1399  CB  VAL A  90       2.613   0.027   3.986  1.00  0.00           C  
ATOM   1400  CG1 VAL A  90       3.037  -1.050   2.999  1.00  0.00           C  
ATOM   1401  CG2 VAL A  90       3.375   1.319   3.736  1.00  0.00           C  
ATOM   1402  H   VAL A  90       1.487   1.058   1.930  1.00  0.00           H  
ATOM   1403  HA  VAL A  90       0.484  -0.589   4.109  1.00  0.00           H  
ATOM   1404  HB  VAL A  90       2.843  -0.344   4.985  1.00  0.00           H  
ATOM   1405 1HG1 VAL A  90       4.111  -1.220   3.085  1.00  0.00           H  
ATOM   1406 2HG1 VAL A  90       2.505  -1.976   3.220  1.00  0.00           H  
ATOM   1407 3HG1 VAL A  90       2.801  -0.727   1.985  1.00  0.00           H  
ATOM   1408 1HG2 VAL A  90       4.446   1.130   3.810  1.00  0.00           H  
ATOM   1409 2HG2 VAL A  90       3.141   1.693   2.739  1.00  0.00           H  
ATOM   1410 3HG2 VAL A  90       3.086   2.062   4.479  1.00  0.00           H  
ATOM   1411  N   GLU A  91       0.706   2.574   4.555  1.00  0.00           N  
ATOM   1412  CA  GLU A  91       0.330   3.652   5.464  1.00  0.00           C  
ATOM   1413  C   GLU A  91      -1.139   3.537   5.853  1.00  0.00           C  
ATOM   1414  O   GLU A  91      -1.496   3.811   6.996  1.00  0.00           O  
ATOM   1415  CB  GLU A  91       0.596   5.015   4.822  1.00  0.00           C  
ATOM   1416  CG  GLU A  91       2.071   5.356   4.659  1.00  0.00           C  
ATOM   1417  CD  GLU A  91       2.693   4.705   3.456  1.00  0.00           C  
ATOM   1418  OE1 GLU A  91       1.990   4.036   2.735  1.00  0.00           O  
ATOM   1419  OE2 GLU A  91       3.873   4.877   3.255  1.00  0.00           O  
ATOM   1420  H   GLU A  91       0.993   2.802   3.614  1.00  0.00           H  
ATOM   1421  HA  GLU A  91       0.912   3.550   6.381  1.00  0.00           H  
ATOM   1422 1HB  GLU A  91       0.135   5.049   3.835  1.00  0.00           H  
ATOM   1423 2HB  GLU A  91       0.137   5.798   5.425  1.00  0.00           H  
ATOM   1424 1HG  GLU A  91       2.175   6.436   4.569  1.00  0.00           H  
ATOM   1425 2HG  GLU A  91       2.607   5.040   5.554  1.00  0.00           H  
ATOM   1426  N   GLU A  92      -2.144   3.203   4.819  1.00  0.00           N  
ATOM   1427  CA  GLU A  92      -3.556   3.010   5.173  1.00  0.00           C  
ATOM   1428  C   GLU A  92      -3.774   1.775   6.043  1.00  0.00           C  
ATOM   1429  O   GLU A  92      -4.593   1.798   6.959  1.00  0.00           O  
ATOM   1430  CB  GLU A  92      -4.406   2.897   3.905  1.00  0.00           C  
ATOM   1431  CG  GLU A  92      -5.902   2.778   4.159  1.00  0.00           C  
ATOM   1432  CD  GLU A  92      -6.714   2.799   2.894  1.00  0.00           C  
ATOM   1433  OE1 GLU A  92      -6.243   3.332   1.918  1.00  0.00           O  
ATOM   1434  OE2 GLU A  92      -7.806   2.282   2.904  1.00  0.00           O  
ATOM   1435  H   GLU A  92      -1.867   3.142   3.850  1.00  0.00           H  
ATOM   1436  HA  GLU A  92      -3.900   3.892   5.712  1.00  0.00           H  
ATOM   1437 1HB  GLU A  92      -4.242   3.774   3.277  1.00  0.00           H  
ATOM   1438 2HB  GLU A  92      -4.093   2.023   3.334  1.00  0.00           H  
ATOM   1439 1HG  GLU A  92      -6.096   1.845   4.687  1.00  0.00           H  
ATOM   1440 2HG  GLU A  92      -6.217   3.599   4.801  1.00  0.00           H  
ATOM   1441  N   ALA A  93      -3.015   0.567   5.774  1.00  0.00           N  
ATOM   1442  CA  ALA A  93      -3.160  -0.670   6.538  1.00  0.00           C  
ATOM   1443  C   ALA A  93      -2.850  -0.398   8.010  1.00  0.00           C  
ATOM   1444  O   ALA A  93      -3.541  -0.875   8.898  1.00  0.00           O  
ATOM   1445  CB  ALA A  93      -2.249  -1.761   5.987  1.00  0.00           C  
ATOM   1446  H   ALA A  93      -2.384   0.587   4.985  1.00  0.00           H  
ATOM   1447  HA  ALA A  93      -4.194  -1.001   6.451  1.00  0.00           H  
ATOM   1448 1HB  ALA A  93      -2.376  -2.669   6.573  1.00  0.00           H  
ATOM   1449 2HB  ALA A  93      -2.509  -1.960   4.948  1.00  0.00           H  
ATOM   1450 3HB  ALA A  93      -1.212  -1.432   6.047  1.00  0.00           H  
ATOM   1451  N   VAL A  94      -1.799   0.376   8.241  1.00  0.00           N  
ATOM   1452  CA  VAL A  94      -1.374   0.721   9.587  1.00  0.00           C  
ATOM   1453  C   VAL A  94      -2.391   1.698  10.196  1.00  0.00           C  
ATOM   1454  O   VAL A  94      -2.811   1.506  11.337  1.00  0.00           O  
ATOM   1455  CB  VAL A  94       0.029   1.357   9.568  1.00  0.00           C  
ATOM   1456  CG1 VAL A  94       0.373   1.927  10.937  1.00  0.00           C  
ATOM   1457  CG2 VAL A  94       1.060   0.324   9.140  1.00  0.00           C  
ATOM   1458  H   VAL A  94      -1.278   0.738   7.454  1.00  0.00           H  
ATOM   1459  HA  VAL A  94      -1.391  -0.183  10.197  1.00  0.00           H  
ATOM   1460  HB  VAL A  94       0.031   2.188   8.864  1.00  0.00           H  
ATOM   1461 1HG1 VAL A  94       1.368   2.372  10.905  1.00  0.00           H  
ATOM   1462 2HG1 VAL A  94      -0.357   2.689  11.208  1.00  0.00           H  
ATOM   1463 3HG1 VAL A  94       0.357   1.127  11.678  1.00  0.00           H  
ATOM   1464 1HG2 VAL A  94       2.049   0.781   9.127  1.00  0.00           H  
ATOM   1465 2HG2 VAL A  94       1.053  -0.511   9.841  1.00  0.00           H  
ATOM   1466 3HG2 VAL A  94       0.816  -0.040   8.141  1.00  0.00           H  
ATOM   1467  N   LYS A  95      -2.842   2.906   9.450  1.00  0.00           N  
ATOM   1468  CA  LYS A  95      -3.827   3.841  10.014  1.00  0.00           C  
ATOM   1469  C   LYS A  95      -5.106   3.143  10.414  1.00  0.00           C  
ATOM   1470  O   LYS A  95      -5.730   3.514  11.403  1.00  0.00           O  
ATOM   1471  CB  LYS A  95      -4.144   4.955   9.015  1.00  0.00           C  
ATOM   1472  CG  LYS A  95      -3.043   5.997   8.865  1.00  0.00           C  
ATOM   1473  CD  LYS A  95      -3.401   7.032   7.809  1.00  0.00           C  
ATOM   1474  CE  LYS A  95      -2.293   8.060   7.643  1.00  0.00           C  
ATOM   1475  NZ  LYS A  95      -2.618   9.063   6.593  1.00  0.00           N  
ATOM   1476  H   LYS A  95      -2.474   3.081   8.528  1.00  0.00           H  
ATOM   1477  HA  LYS A  95      -3.407   4.286  10.917  1.00  0.00           H  
ATOM   1478 1HB  LYS A  95      -4.331   4.522   8.033  1.00  0.00           H  
ATOM   1479 2HB  LYS A  95      -5.053   5.472   9.324  1.00  0.00           H  
ATOM   1480 1HG  LYS A  95      -2.887   6.502   9.819  1.00  0.00           H  
ATOM   1481 2HG  LYS A  95      -2.114   5.504   8.579  1.00  0.00           H  
ATOM   1482 1HD  LYS A  95      -3.571   6.534   6.854  1.00  0.00           H  
ATOM   1483 2HD  LYS A  95      -4.318   7.545   8.100  1.00  0.00           H  
ATOM   1484 1HE  LYS A  95      -2.134   8.580   8.587  1.00  0.00           H  
ATOM   1485 2HE  LYS A  95      -1.366   7.556   7.371  1.00  0.00           H  
ATOM   1486 1HZ  LYS A  95      -1.859   9.725   6.512  1.00  0.00           H  
ATOM   1487 2HZ  LYS A  95      -2.750   8.594   5.707  1.00  0.00           H  
ATOM   1488 3HZ  LYS A  95      -3.465   9.552   6.843  1.00  0.00           H  
ATOM   1489  N   ARG A  96      -5.659   2.122   9.583  1.00  0.00           N  
ATOM   1490  CA  ARG A  96      -6.847   1.340   9.931  1.00  0.00           C  
ATOM   1491  C   ARG A  96      -6.597   0.437  11.134  1.00  0.00           C  
ATOM   1492  O   ARG A  96      -7.464   0.280  11.984  1.00  0.00           O  
ATOM   1493  CB  ARG A  96      -7.290   0.489   8.751  1.00  0.00           C  
ATOM   1494  CG  ARG A  96      -7.923   1.264   7.605  1.00  0.00           C  
ATOM   1495  CD  ARG A  96      -8.350   0.364   6.503  1.00  0.00           C  
ATOM   1496  NE  ARG A  96      -8.915   1.104   5.387  1.00  0.00           N  
ATOM   1497  CZ  ARG A  96     -10.197   1.507   5.306  1.00  0.00           C  
ATOM   1498  NH1 ARG A  96     -11.034   1.235   6.283  1.00  0.00           N  
ATOM   1499  NH2 ARG A  96     -10.614   2.177   4.245  1.00  0.00           N  
ATOM   1500  H   ARG A  96      -5.208   1.962   8.695  1.00  0.00           H  
ATOM   1501  HA  ARG A  96      -7.649   2.030  10.194  1.00  0.00           H  
ATOM   1502 1HB  ARG A  96      -6.432  -0.050   8.350  1.00  0.00           H  
ATOM   1503 2HB  ARG A  96      -8.015  -0.252   9.088  1.00  0.00           H  
ATOM   1504 1HG  ARG A  96      -8.799   1.800   7.970  1.00  0.00           H  
ATOM   1505 2HG  ARG A  96      -7.201   1.977   7.206  1.00  0.00           H  
ATOM   1506 1HD  ARG A  96      -7.490  -0.199   6.140  1.00  0.00           H  
ATOM   1507 2HD  ARG A  96      -9.107  -0.328   6.871  1.00  0.00           H  
ATOM   1508  HE  ARG A  96      -8.300   1.332   4.615  1.00  0.00           H  
ATOM   1509 1HH1 ARG A  96     -10.715   0.723   7.094  1.00  0.00           H  
ATOM   1510 2HH1 ARG A  96     -11.996   1.536   6.223  1.00  0.00           H  
ATOM   1511 1HH2 ARG A  96      -9.971   2.386   3.495  1.00  0.00           H  
ATOM   1512 2HH2 ARG A  96     -11.575   2.478   4.185  1.00  0.00           H  
ATOM   1513  N   ALA A  97      -5.332  -0.249  11.215  1.00  0.00           N  
ATOM   1514  CA  ALA A  97      -4.975  -1.151  12.292  1.00  0.00           C  
ATOM   1515  C   ALA A  97      -4.957  -0.352  13.595  1.00  0.00           C  
ATOM   1516  O   ALA A  97      -5.394  -0.845  14.612  1.00  0.00           O  
ATOM   1517  CB  ALA A  97      -3.623  -1.790  12.020  1.00  0.00           C  
ATOM   1518  H   ALA A  97      -4.716  -0.162  10.421  1.00  0.00           H  
ATOM   1519  HA  ALA A  97      -5.732  -1.935  12.342  1.00  0.00           H  
ATOM   1520 1HB  ALA A  97      -3.368  -2.464  12.836  1.00  0.00           H  
ATOM   1521 2HB  ALA A  97      -3.668  -2.351  11.085  1.00  0.00           H  
ATOM   1522 3HB  ALA A  97      -2.865  -1.013  11.941  1.00  0.00           H  
ATOM   1523  N   LEU A  98      -4.454   0.882  13.543  1.00  0.00           N  
ATOM   1524  CA  LEU A  98      -4.403   1.754  14.717  1.00  0.00           C  
ATOM   1525  C   LEU A  98      -5.788   2.160  15.224  1.00  0.00           C  
ATOM   1526  O   LEU A  98      -5.990   2.274  16.417  1.00  0.00           O  
ATOM   1527  CB  LEU A  98      -3.595   3.016  14.389  1.00  0.00           C  
ATOM   1528  CG  LEU A  98      -2.091   2.805  14.175  1.00  0.00           C  
ATOM   1529  CD1 LEU A  98      -1.470   4.086  13.632  1.00  0.00           C  
ATOM   1530  CD2 LEU A  98      -1.442   2.398  15.489  1.00  0.00           C  
ATOM   1531  H   LEU A  98      -4.097   1.222  12.663  1.00  0.00           H  
ATOM   1532  HA  LEU A  98      -3.933   1.206  15.535  1.00  0.00           H  
ATOM   1533 1HB  LEU A  98      -3.999   3.461  13.482  1.00  0.00           H  
ATOM   1534 2HB  LEU A  98      -3.717   3.729  15.204  1.00  0.00           H  
ATOM   1535  HG  LEU A  98      -1.935   2.020  13.435  1.00  0.00           H  
ATOM   1536 1HD1 LEU A  98      -0.401   3.936  13.480  1.00  0.00           H  
ATOM   1537 2HD1 LEU A  98      -1.939   4.343  12.683  1.00  0.00           H  
ATOM   1538 3HD1 LEU A  98      -1.625   4.895  14.345  1.00  0.00           H  
ATOM   1539 1HD2 LEU A  98      -0.373   2.247  15.337  1.00  0.00           H  
ATOM   1540 2HD2 LEU A  98      -1.596   3.183  16.230  1.00  0.00           H  
ATOM   1541 3HD2 LEU A  98      -1.892   1.470  15.845  1.00  0.00           H  
ATOM   1542  N   LYS A  99      -6.742   2.370  14.320  1.00  0.00           N  
ATOM   1543  CA  LYS A  99      -8.112   2.646  14.749  1.00  0.00           C  
ATOM   1544  C   LYS A  99      -8.698   1.455  15.490  1.00  0.00           C  
ATOM   1545  O   LYS A  99      -9.384   1.630  16.504  1.00  0.00           O  
ATOM   1546  CB  LYS A  99      -8.993   3.002  13.550  1.00  0.00           C  
ATOM   1547  CG  LYS A  99      -8.698   4.364  12.936  1.00  0.00           C  
ATOM   1548  CD  LYS A  99      -9.584   4.630  11.728  1.00  0.00           C  
ATOM   1549  CE  LYS A  99      -9.276   5.981  11.101  1.00  0.00           C  
ATOM   1550  NZ  LYS A  99     -10.110   6.238   9.896  1.00  0.00           N  
ATOM   1551  H   LYS A  99      -6.531   2.341  13.334  1.00  0.00           H  
ATOM   1552  HA  LYS A  99      -8.098   3.499  15.427  1.00  0.00           H  
ATOM   1553 1HB  LYS A  99      -8.869   2.250  12.771  1.00  0.00           H  
ATOM   1554 2HB  LYS A  99     -10.041   2.992  13.852  1.00  0.00           H  
ATOM   1555 1HG  LYS A  99      -8.868   5.144  13.680  1.00  0.00           H  
ATOM   1556 2HG  LYS A  99      -7.654   4.405  12.626  1.00  0.00           H  
ATOM   1557 1HD  LYS A  99      -9.428   3.848  10.984  1.00  0.00           H  
ATOM   1558 2HD  LYS A  99     -10.630   4.612  12.034  1.00  0.00           H  
ATOM   1559 1HE  LYS A  99      -9.458   6.770  11.829  1.00  0.00           H  
ATOM   1560 2HE  LYS A  99      -8.225   6.018  10.814  1.00  0.00           H  
ATOM   1561 1HZ  LYS A  99      -9.875   7.142   9.510  1.00  0.00           H  
ATOM   1562 2HZ  LYS A  99      -9.935   5.522   9.205  1.00  0.00           H  
ATOM   1563 3HZ  LYS A  99     -11.086   6.226  10.153  1.00  0.00           H  
ATOM   1564  N   LEU A 100      -8.449   0.249  14.972  1.00  0.00           N  
ATOM   1565  CA  LEU A 100      -8.904  -0.961  15.642  1.00  0.00           C  
ATOM   1566  C   LEU A 100      -8.137  -1.141  16.951  1.00  0.00           C  
ATOM   1567  O   LEU A 100      -8.698  -1.570  17.959  1.00  0.00           O  
ATOM   1568  CB  LEU A 100      -8.704  -2.186  14.739  1.00  0.00           C  
ATOM   1569  CG  LEU A 100      -9.585  -2.237  13.485  1.00  0.00           C  
ATOM   1570  CD1 LEU A 100      -9.049  -3.298  12.531  1.00  0.00           C  
ATOM   1571  CD2 LEU A 100     -11.022  -2.537  13.885  1.00  0.00           C  
ATOM   1572  H   LEU A 100      -7.940   0.169  14.104  1.00  0.00           H  
ATOM   1573  HA  LEU A 100      -9.968  -0.860  15.857  1.00  0.00           H  
ATOM   1574 1HB  LEU A 100      -7.665  -2.212  14.415  1.00  0.00           H  
ATOM   1575 2HB  LEU A 100      -8.904  -3.084  15.322  1.00  0.00           H  
ATOM   1576  HG  LEU A 100      -9.543  -1.277  12.971  1.00  0.00           H  
ATOM   1577 1HD1 LEU A 100      -9.676  -3.335  11.640  1.00  0.00           H  
ATOM   1578 2HD1 LEU A 100      -8.027  -3.048  12.247  1.00  0.00           H  
ATOM   1579 3HD1 LEU A 100      -9.063  -4.269  13.025  1.00  0.00           H  
ATOM   1580 1HD2 LEU A 100     -11.648  -2.573  12.992  1.00  0.00           H  
ATOM   1581 2HD2 LEU A 100     -11.064  -3.498  14.397  1.00  0.00           H  
ATOM   1582 3HD2 LEU A 100     -11.385  -1.754  14.551  1.00  0.00           H  
ATOM   1583  N   LYS A 101      -6.847  -0.825  16.915  1.00  0.00           N  
ATOM   1584  CA  LYS A 101      -5.990  -1.008  18.072  1.00  0.00           C  
ATOM   1585  C   LYS A 101      -6.643  -0.356  19.303  1.00  0.00           C  
ATOM   1586  O   LYS A 101      -6.865  -1.024  20.317  1.00  0.00           O  
ATOM   1587  CB  LYS A 101      -4.604  -0.416  17.815  1.00  0.00           C  
ATOM   1588  CG  LYS A 101      -3.615  -0.612  18.957  1.00  0.00           C  
ATOM   1589  CD  LYS A 101      -2.297   0.094  18.674  1.00  0.00           C  
ATOM   1590  CE  LYS A 101      -1.340  -0.025  19.851  1.00  0.00           C  
ATOM   1591  NZ  LYS A 101      -0.086   0.746  19.630  1.00  0.00           N  
ATOM   1592  H   LYS A 101      -6.452  -0.450  16.065  1.00  0.00           H  
ATOM   1593  HA  LYS A 101      -5.906  -2.076  18.275  1.00  0.00           H  
ATOM   1594 1HB  LYS A 101      -4.175  -0.867  16.921  1.00  0.00           H  
ATOM   1595 2HB  LYS A 101      -4.693   0.655  17.630  1.00  0.00           H  
ATOM   1596 1HG  LYS A 101      -4.040  -0.213  19.879  1.00  0.00           H  
ATOM   1597 2HG  LYS A 101      -3.425  -1.676  19.095  1.00  0.00           H  
ATOM   1598 1HD  LYS A 101      -1.830  -0.345  17.792  1.00  0.00           H  
ATOM   1599 2HD  LYS A 101      -2.484   1.150  18.476  1.00  0.00           H  
ATOM   1600 1HE  LYS A 101      -1.826   0.346  20.753  1.00  0.00           H  
ATOM   1601 2HE  LYS A 101      -1.084  -1.073  20.007  1.00  0.00           H  
ATOM   1602 1HZ  LYS A 101       0.520   0.640  20.431  1.00  0.00           H  
ATOM   1603 2HZ  LYS A 101       0.382   0.397  18.805  1.00  0.00           H  
ATOM   1604 3HZ  LYS A 101      -0.310   1.722  19.503  1.00  0.00           H  
ATOM   1605  N   THR A 102      -7.008   0.922  19.195  1.00  0.00           N  
ATOM   1606  CA  THR A 102      -7.511   1.650  20.357  1.00  0.00           C  
ATOM   1607  C   THR A 102      -9.014   1.459  20.565  1.00  0.00           C  
ATOM   1608  O   THR A 102      -9.529   1.599  21.673  1.00  0.00           O  
ATOM   1609  CB  THR A 102      -7.201   3.153  20.233  1.00  0.00           C  
ATOM   1610  OG1 THR A 102      -7.887   3.693  19.096  1.00  0.00           O  
ATOM   1611  CG2 THR A 102      -5.705   3.377  20.070  1.00  0.00           C  
ATOM   1612  H   THR A 102      -6.938   1.400  18.308  1.00  0.00           H  
ATOM   1613  HA  THR A 102      -7.025   1.257  21.249  1.00  0.00           H  
ATOM   1614  HB  THR A 102      -7.544   3.671  21.128  1.00  0.00           H  
ATOM   1615  HG1 THR A 102      -7.935   4.649  19.177  1.00  0.00           H  
ATOM   1616 1HG2 THR A 102      -5.504   4.444  19.984  1.00  0.00           H  
ATOM   1617 2HG2 THR A 102      -5.181   2.977  20.938  1.00  0.00           H  
ATOM   1618 3HG2 THR A 102      -5.357   2.869  19.171  1.00  0.00           H  
ATOM   1619  N   LYS A 103      -9.721   1.129  19.497  1.00  0.00           N  
ATOM   1620  CA  LYS A 103     -11.152   0.884  19.594  1.00  0.00           C  
ATOM   1621  C   LYS A 103     -11.496  -0.443  20.282  1.00  0.00           C  
ATOM   1622  O   LYS A 103     -12.383  -0.494  21.137  1.00  0.00           O  
ATOM   1623  CB  LYS A 103     -11.777   0.921  18.198  1.00  0.00           C  
ATOM   1624  CG  LYS A 103     -13.282   0.696  18.177  1.00  0.00           C  
ATOM   1625  CD  LYS A 103     -13.842   0.835  16.770  1.00  0.00           C  
ATOM   1626  CE  LYS A 103     -15.343   0.587  16.742  1.00  0.00           C  
ATOM   1627  NZ  LYS A 103     -15.904   0.712  15.370  1.00  0.00           N  
ATOM   1628  H   LYS A 103      -9.268   1.045  18.599  1.00  0.00           H  
ATOM   1629  HA  LYS A 103     -11.596   1.665  20.212  1.00  0.00           H  
ATOM   1630 1HB  LYS A 103     -11.576   1.888  17.735  1.00  0.00           H  
ATOM   1631 2HB  LYS A 103     -11.316   0.156  17.573  1.00  0.00           H  
ATOM   1632 1HG  LYS A 103     -13.507  -0.303  18.551  1.00  0.00           H  
ATOM   1633 2HG  LYS A 103     -13.768   1.426  18.825  1.00  0.00           H  
ATOM   1634 1HD  LYS A 103     -13.641   1.839  16.394  1.00  0.00           H  
ATOM   1635 2HD  LYS A 103     -13.353   0.117  16.111  1.00  0.00           H  
ATOM   1636 1HE  LYS A 103     -15.553  -0.414  17.118  1.00  0.00           H  
ATOM   1637 2HE  LYS A 103     -15.842   1.306  17.391  1.00  0.00           H  
ATOM   1638 1HZ  LYS A 103     -16.899   0.541  15.395  1.00  0.00           H  
ATOM   1639 2HZ  LYS A 103     -15.731   1.644  15.019  1.00  0.00           H  
ATOM   1640 3HZ  LYS A 103     -15.462   0.037  14.763  1.00  0.00           H  
ATOM   1641  N   LEU A 104     -10.799  -1.513  19.914  1.00  0.00           N  
ATOM   1642  CA  LEU A 104     -11.134  -2.844  20.423  1.00  0.00           C  
ATOM   1643  C   LEU A 104     -10.282  -3.273  21.622  1.00  0.00           C  
ATOM   1644  O   LEU A 104     -10.536  -4.327  22.213  1.00  0.00           O  
ATOM   1645  CB  LEU A 104     -10.977  -3.876  19.299  1.00  0.00           C  
ATOM   1646  CG  LEU A 104     -11.840  -3.638  18.052  1.00  0.00           C  
ATOM   1647  CD1 LEU A 104     -11.490  -4.670  16.988  1.00  0.00           C  
ATOM   1648  CD2 LEU A 104     -13.311  -3.718  18.429  1.00  0.00           C  
ATOM   1649  H   LEU A 104     -10.024  -1.413  19.274  1.00  0.00           H  
ATOM   1650  HA  LEU A 104     -12.172  -2.835  20.757  1.00  0.00           H  
ATOM   1651 1HB  LEU A 104      -9.935  -3.891  18.983  1.00  0.00           H  
ATOM   1652 2HB  LEU A 104     -11.230  -4.861  19.693  1.00  0.00           H  
ATOM   1653  HG  LEU A 104     -11.623  -2.651  17.643  1.00  0.00           H  
ATOM   1654 1HD1 LEU A 104     -12.103  -4.500  16.102  1.00  0.00           H  
ATOM   1655 2HD1 LEU A 104     -10.437  -4.577  16.723  1.00  0.00           H  
ATOM   1656 3HD1 LEU A 104     -11.681  -5.670  17.375  1.00  0.00           H  
ATOM   1657 1HD2 LEU A 104     -13.924  -3.549  17.544  1.00  0.00           H  
ATOM   1658 2HD2 LEU A 104     -13.529  -4.706  18.837  1.00  0.00           H  
ATOM   1659 3HD2 LEU A 104     -13.537  -2.959  19.178  1.00  0.00           H  
ATOM   1660  N   GLY A 105      -9.274  -2.475  21.969  1.00  0.00           N  
ATOM   1661  CA  GLY A 105      -8.335  -2.830  23.021  1.00  0.00           C  
ATOM   1662  C   GLY A 105      -7.368  -3.956  22.663  1.00  0.00           C  
ATOM   1663  O   GLY A 105      -7.106  -4.840  23.483  1.00  0.00           O  
ATOM   1664  H   GLY A 105      -9.159  -1.597  21.482  1.00  0.00           H  
ATOM   1665 1HA  GLY A 105      -7.744  -1.956  23.292  1.00  0.00           H  
ATOM   1666 2HA  GLY A 105      -8.886  -3.134  23.911  1.00  0.00           H  
ATOM   1667  N   VAL A 106      -6.830  -3.927  21.442  1.00  0.00           N  
ATOM   1668  CA  VAL A 106      -6.010  -5.031  20.952  1.00  0.00           C  
ATOM   1669  C   VAL A 106      -4.644  -4.520  20.504  1.00  0.00           C  
ATOM   1670  O   VAL A 106      -4.437  -3.317  20.372  1.00  0.00           O  
ATOM   1671  CB  VAL A 106      -6.707  -5.740  19.773  1.00  0.00           C  
ATOM   1672  CG1 VAL A 106      -8.056  -6.292  20.208  1.00  0.00           C  
ATOM   1673  CG2 VAL A 106      -6.870  -4.773  18.611  1.00  0.00           C  
ATOM   1674  H   VAL A 106      -6.989  -3.129  20.843  1.00  0.00           H  
ATOM   1675  HA  VAL A 106      -5.836  -5.726  21.775  1.00  0.00           H  
ATOM   1676  HB  VAL A 106      -6.098  -6.588  19.460  1.00  0.00           H  
ATOM   1677 1HG1 VAL A 106      -8.535  -6.790  19.365  1.00  0.00           H  
ATOM   1678 2HG1 VAL A 106      -7.912  -7.009  21.016  1.00  0.00           H  
ATOM   1679 3HG1 VAL A 106      -8.690  -5.476  20.553  1.00  0.00           H  
ATOM   1680 1HG2 VAL A 106      -7.362  -5.279  17.782  1.00  0.00           H  
ATOM   1681 2HG2 VAL A 106      -7.474  -3.921  18.926  1.00  0.00           H  
ATOM   1682 3HG2 VAL A 106      -5.889  -4.421  18.290  1.00  0.00           H  
ATOM   1683  N   SER A 107      -3.701  -5.428  20.291  1.00  0.00           N  
ATOM   1684  CA  SER A 107      -2.407  -5.016  19.777  1.00  0.00           C  
ATOM   1685  C   SER A 107      -2.469  -4.702  18.267  1.00  0.00           C  
ATOM   1686  O   SER A 107      -3.459  -4.997  17.591  1.00  0.00           O  
ATOM   1687  CB  SER A 107      -1.384  -6.101  20.043  1.00  0.00           C  
ATOM   1688  OG  SER A 107      -1.630  -7.229  19.249  1.00  0.00           O  
ATOM   1689  H   SER A 107      -3.867  -6.406  20.480  1.00  0.00           H  
ATOM   1690  HA  SER A 107      -2.111  -4.097  20.283  1.00  0.00           H  
ATOM   1691 1HB  SER A 107      -0.385  -5.718  19.837  1.00  0.00           H  
ATOM   1692 2HB  SER A 107      -1.415  -6.382  21.095  1.00  0.00           H  
ATOM   1693  HG  SER A 107      -1.023  -7.908  19.556  1.00  0.00           H  
ATOM   1694  N   LEU A 108      -1.397  -4.101  17.762  1.00  0.00           N  
ATOM   1695  CA  LEU A 108      -1.299  -3.758  16.361  1.00  0.00           C  
ATOM   1696  C   LEU A 108      -1.387  -5.039  15.547  1.00  0.00           C  
ATOM   1697  O   LEU A 108      -2.049  -5.083  14.523  1.00  0.00           O  
ATOM   1698  CB  LEU A 108       0.015  -3.023  16.069  1.00  0.00           C  
ATOM   1699  CG  LEU A 108       0.226  -2.591  14.612  1.00  0.00           C  
ATOM   1700  CD1 LEU A 108      -0.832  -1.566  14.228  1.00  0.00           C  
ATOM   1701  CD2 LEU A 108       1.626  -2.018  14.450  1.00  0.00           C  
ATOM   1702  H   LEU A 108      -0.628  -3.878  18.378  1.00  0.00           H  
ATOM   1703  HA  LEU A 108      -2.123  -3.090  16.109  1.00  0.00           H  
ATOM   1704 1HB  LEU A 108       0.059  -2.129  16.689  1.00  0.00           H  
ATOM   1705 2HB  LEU A 108       0.846  -3.673  16.345  1.00  0.00           H  
ATOM   1706  HG  LEU A 108       0.109  -3.453  13.956  1.00  0.00           H  
ATOM   1707 1HD1 LEU A 108      -0.683  -1.258  13.193  1.00  0.00           H  
ATOM   1708 2HD1 LEU A 108      -1.823  -2.008  14.335  1.00  0.00           H  
ATOM   1709 3HD1 LEU A 108      -0.750  -0.696  14.879  1.00  0.00           H  
ATOM   1710 1HD2 LEU A 108       1.776  -1.711  13.414  1.00  0.00           H  
ATOM   1711 2HD2 LEU A 108       1.744  -1.154  15.105  1.00  0.00           H  
ATOM   1712 3HD2 LEU A 108       2.363  -2.777  14.714  1.00  0.00           H  
ATOM   1713  N   GLU A 109      -0.640  -6.247  15.981  1.00  0.00           N  
ATOM   1714  CA  GLU A 109      -0.670  -7.511  15.256  1.00  0.00           C  
ATOM   1715  C   GLU A 109      -2.081  -8.077  15.177  1.00  0.00           C  
ATOM   1716  O   GLU A 109      -2.449  -8.705  14.181  1.00  0.00           O  
ATOM   1717  CB  GLU A 109       0.258  -8.529  15.923  1.00  0.00           C  
ATOM   1718  CG  GLU A 109       1.740  -8.208  15.791  1.00  0.00           C  
ATOM   1719  CD  GLU A 109       2.617  -9.179  16.532  1.00  0.00           C  
ATOM   1720  OE1 GLU A 109       2.090 -10.013  17.229  1.00  0.00           O  
ATOM   1721  OE2 GLU A 109       3.814  -9.087  16.400  1.00  0.00           O  
ATOM   1722  H   GLU A 109      -0.120  -6.186  16.845  1.00  0.00           H  
ATOM   1723  HA  GLU A 109      -0.335  -7.333  14.236  1.00  0.00           H  
ATOM   1724 1HB  GLU A 109       0.023  -8.594  16.985  1.00  0.00           H  
ATOM   1725 2HB  GLU A 109       0.089  -9.514  15.489  1.00  0.00           H  
ATOM   1726 1HG  GLU A 109       2.012  -8.222  14.736  1.00  0.00           H  
ATOM   1727 2HG  GLU A 109       1.919  -7.203  16.171  1.00  0.00           H  
ATOM   1728  N   GLN A 110      -2.910  -8.005  16.285  1.00  0.00           N  
ATOM   1729  CA  GLN A 110      -4.315  -8.406  16.311  1.00  0.00           C  
ATOM   1730  C   GLN A 110      -5.233  -7.571  15.412  1.00  0.00           C  
ATOM   1731  O   GLN A 110      -6.187  -8.105  14.843  1.00  0.00           O  
ATOM   1732  CB  GLN A 110      -4.833  -8.352  17.751  1.00  0.00           C  
ATOM   1733  CG  GLN A 110      -4.256  -9.422  18.661  1.00  0.00           C  
ATOM   1734  CD  GLN A 110      -4.683  -9.244  20.106  1.00  0.00           C  
ATOM   1735  OE1 GLN A 110      -4.522  -8.167  20.687  1.00  0.00           O  
ATOM   1736  NE2 GLN A 110      -5.230 -10.301  20.695  1.00  0.00           N  
ATOM   1737  H   GLN A 110      -2.493  -7.620  17.121  1.00  0.00           H  
ATOM   1738  HA  GLN A 110      -4.400  -9.394  15.859  1.00  0.00           H  
ATOM   1739 1HB  GLN A 110      -4.600  -7.379  18.184  1.00  0.00           H  
ATOM   1740 2HB  GLN A 110      -5.918  -8.459  17.751  1.00  0.00           H  
ATOM   1741 1HG  GLN A 110      -4.601 -10.398  18.321  1.00  0.00           H  
ATOM   1742 2HG  GLN A 110      -3.168  -9.374  18.617  1.00  0.00           H  
ATOM   1743 1HE2 GLN A 110      -5.531 -10.243  21.648  1.00  0.00           H  
ATOM   1744 2HE2 GLN A 110      -5.342 -11.155  20.187  1.00  0.00           H  
ATOM   1745  N   ALA A 111      -4.997  -6.200  15.311  1.00  0.00           N  
ATOM   1746  CA  ALA A 111      -5.696  -5.245  14.454  1.00  0.00           C  
ATOM   1747  C   ALA A 111      -5.382  -5.578  12.996  1.00  0.00           C  
ATOM   1748  O   ALA A 111      -6.249  -5.550  12.140  1.00  0.00           O  
ATOM   1749  CB  ALA A 111      -5.289  -3.818  14.783  1.00  0.00           C  
ATOM   1750  H   ALA A 111      -4.331  -5.857  15.987  1.00  0.00           H  
ATOM   1751  HA  ALA A 111      -6.766  -5.353  14.630  1.00  0.00           H  
ATOM   1752 1HB  ALA A 111      -5.823  -3.126  14.131  1.00  0.00           H  
ATOM   1753 2HB  ALA A 111      -5.537  -3.598  15.822  1.00  0.00           H  
ATOM   1754 3HB  ALA A 111      -4.217  -3.699  14.633  1.00  0.00           H  
ATOM   1755  N   LEU A 112      -4.130  -5.924  12.734  1.00  0.00           N  
ATOM   1756  CA  LEU A 112      -3.707  -6.286  11.385  1.00  0.00           C  
ATOM   1757  C   LEU A 112      -4.345  -7.573  10.937  1.00  0.00           C  
ATOM   1758  O   LEU A 112      -4.761  -7.697   9.786  1.00  0.00           O  
ATOM   1759  CB  LEU A 112      -2.181  -6.425  11.320  1.00  0.00           C  
ATOM   1760  CG  LEU A 112      -1.390  -5.112  11.388  1.00  0.00           C  
ATOM   1761  CD1 LEU A 112       0.084  -5.418  11.612  1.00  0.00           C  
ATOM   1762  CD2 LEU A 112      -1.597  -4.327  10.101  1.00  0.00           C  
ATOM   1763  H   LEU A 112      -3.453  -5.939  13.482  1.00  0.00           H  
ATOM   1764  HA  LEU A 112      -4.048  -5.513  10.696  1.00  0.00           H  
ATOM   1765 1HB  LEU A 112      -1.854  -7.051  12.148  1.00  0.00           H  
ATOM   1766 2HB  LEU A 112      -1.917  -6.923  10.387  1.00  0.00           H  
ATOM   1767  HG  LEU A 112      -1.740  -4.520  12.234  1.00  0.00           H  
ATOM   1768 1HD1 LEU A 112       0.646  -4.485  11.661  1.00  0.00           H  
ATOM   1769 2HD1 LEU A 112       0.205  -5.962  12.549  1.00  0.00           H  
ATOM   1770 3HD1 LEU A 112       0.459  -6.024  10.788  1.00  0.00           H  
ATOM   1771 1HD2 LEU A 112      -1.035  -3.394  10.149  1.00  0.00           H  
ATOM   1772 2HD2 LEU A 112      -1.246  -4.918   9.254  1.00  0.00           H  
ATOM   1773 3HD2 LEU A 112      -2.657  -4.107   9.975  1.00  0.00           H  
ATOM   1774  N   PHE A 113      -4.473  -8.508  11.877  1.00  0.00           N  
ATOM   1775  CA  PHE A 113      -5.193  -9.752  11.627  1.00  0.00           C  
ATOM   1776  C   PHE A 113      -6.666  -9.539  11.267  1.00  0.00           C  
ATOM   1777  O   PHE A 113      -7.195 -10.204  10.381  1.00  0.00           O  
ATOM   1778  CB  PHE A 113      -5.099 -10.658  12.855  1.00  0.00           C  
ATOM   1779  CG  PHE A 113      -5.588 -12.058  12.614  1.00  0.00           C  
ATOM   1780  CD1 PHE A 113      -4.722 -13.044  12.166  1.00  0.00           C  
ATOM   1781  CD2 PHE A 113      -6.916 -12.392  12.835  1.00  0.00           C  
ATOM   1782  CE1 PHE A 113      -5.171 -14.332  11.944  1.00  0.00           C  
ATOM   1783  CE2 PHE A 113      -7.367 -13.679  12.615  1.00  0.00           C  
ATOM   1784  CZ  PHE A 113      -6.493 -14.650  12.168  1.00  0.00           C  
ATOM   1785  H   PHE A 113      -4.060  -8.352  12.783  1.00  0.00           H  
ATOM   1786  HA  PHE A 113      -4.756 -10.237  10.752  1.00  0.00           H  
ATOM   1787 1HB  PHE A 113      -4.064 -10.713  13.189  1.00  0.00           H  
ATOM   1788 2HB  PHE A 113      -5.683 -10.229  13.669  1.00  0.00           H  
ATOM   1789  HD1 PHE A 113      -3.675 -12.792  11.990  1.00  0.00           H  
ATOM   1790  HD2 PHE A 113      -7.607 -11.625  13.187  1.00  0.00           H  
ATOM   1791  HE1 PHE A 113      -4.479 -15.096  11.591  1.00  0.00           H  
ATOM   1792  HE2 PHE A 113      -8.413 -13.929  12.792  1.00  0.00           H  
ATOM   1793  HZ  PHE A 113      -6.848 -15.664  11.993  1.00  0.00           H  
ATOM   1794  N   ILE A 114      -7.330  -8.638  11.983  1.00  0.00           N  
ATOM   1795  CA  ILE A 114      -8.706  -8.271  11.654  1.00  0.00           C  
ATOM   1796  C   ILE A 114      -8.814  -7.780  10.210  1.00  0.00           C  
ATOM   1797  O   ILE A 114      -9.733  -8.139   9.488  1.00  0.00           O  
ATOM   1798  CB  ILE A 114      -9.227  -7.183  12.611  1.00  0.00           C  
ATOM   1799  CG1 ILE A 114      -9.429  -7.758  14.015  1.00  0.00           C  
ATOM   1800  CG2 ILE A 114     -10.525  -6.589  12.084  1.00  0.00           C  
ATOM   1801  CD1 ILE A 114      -9.583  -6.706  15.089  1.00  0.00           C  
ATOM   1802  H   ILE A 114      -6.878  -8.194  12.768  1.00  0.00           H  
ATOM   1803  HA  ILE A 114      -9.333  -9.158  11.752  1.00  0.00           H  
ATOM   1804  HB  ILE A 114      -8.485  -6.390  12.699  1.00  0.00           H  
ATOM   1805 1HG1 ILE A 114     -10.317  -8.389  14.025  1.00  0.00           H  
ATOM   1806 2HG1 ILE A 114      -8.579  -8.388  14.276  1.00  0.00           H  
ATOM   1807 1HG2 ILE A 114     -10.879  -5.822  12.772  1.00  0.00           H  
ATOM   1808 2HG2 ILE A 114     -10.350  -6.145  11.105  1.00  0.00           H  
ATOM   1809 3HG2 ILE A 114     -11.276  -7.374  11.997  1.00  0.00           H  
ATOM   1810 1HD1 ILE A 114      -9.722  -7.191  16.056  1.00  0.00           H  
ATOM   1811 2HD1 ILE A 114      -8.688  -6.084  15.120  1.00  0.00           H  
ATOM   1812 3HD1 ILE A 114     -10.450  -6.085  14.868  1.00  0.00           H  
ATOM   1813  N   LEU A 115      -7.849  -6.887   9.763  1.00  0.00           N  
ATOM   1814  CA  LEU A 115      -7.912  -6.364   8.408  1.00  0.00           C  
ATOM   1815  C   LEU A 115      -7.723  -7.479   7.393  1.00  0.00           C  
ATOM   1816  O   LEU A 115      -8.374  -7.474   6.361  1.00  0.00           O  
ATOM   1817  CB  LEU A 115      -6.841  -5.285   8.203  1.00  0.00           C  
ATOM   1818  CG  LEU A 115      -7.024  -4.005   9.025  1.00  0.00           C  
ATOM   1819  CD1 LEU A 115      -5.780  -3.134   8.892  1.00  0.00           C  
ATOM   1820  CD2 LEU A 115      -8.262  -3.263   8.545  1.00  0.00           C  
ATOM   1821  H   LEU A 115      -7.093  -6.599  10.366  1.00  0.00           H  
ATOM   1822  HA  LEU A 115      -8.895  -5.924   8.253  1.00  0.00           H  
ATOM   1823 1HB  LEU A 115      -5.870  -5.707   8.455  1.00  0.00           H  
ATOM   1824 2HB  LEU A 115      -6.831  -5.004   7.149  1.00  0.00           H  
ATOM   1825  HG  LEU A 115      -7.140  -4.261  10.079  1.00  0.00           H  
ATOM   1826 1HD1 LEU A 115      -5.908  -2.224   9.479  1.00  0.00           H  
ATOM   1827 2HD1 LEU A 115      -4.913  -3.682   9.262  1.00  0.00           H  
ATOM   1828 3HD1 LEU A 115      -5.628  -2.874   7.846  1.00  0.00           H  
ATOM   1829 1HD2 LEU A 115      -8.391  -2.353   9.132  1.00  0.00           H  
ATOM   1830 2HD2 LEU A 115      -8.147  -3.003   7.493  1.00  0.00           H  
ATOM   1831 3HD2 LEU A 115      -9.137  -3.900   8.668  1.00  0.00           H  
ATOM   1832  N   ALA A 116      -6.799  -8.360   7.747  1.00  0.00           N  
ATOM   1833  CA  ALA A 116      -6.557  -9.522   6.888  1.00  0.00           C  
ATOM   1834  C   ALA A 116      -7.817 -10.399   6.799  1.00  0.00           C  
ATOM   1835  O   ALA A 116      -8.214 -10.857   5.729  1.00  0.00           O  
ATOM   1836  CB  ALA A 116      -5.378 -10.331   7.407  1.00  0.00           C  
ATOM   1837  H   ALA A 116      -6.249  -8.249   8.587  1.00  0.00           H  
ATOM   1838  HA  ALA A 116      -6.332  -9.167   5.882  1.00  0.00           H  
ATOM   1839 1HB  ALA A 116      -5.214 -11.192   6.758  1.00  0.00           H  
ATOM   1840 2HB  ALA A 116      -4.484  -9.707   7.414  1.00  0.00           H  
ATOM   1841 3HB  ALA A 116      -5.589 -10.674   8.418  1.00  0.00           H  
ATOM   1842  N   ALA A 117      -8.459 -10.604   7.931  1.00  0.00           N  
ATOM   1843  CA  ALA A 117      -9.663 -11.420   7.966  1.00  0.00           C  
ATOM   1844  C   ALA A 117     -10.798 -10.833   7.116  1.00  0.00           C  
ATOM   1845  O   ALA A 117     -11.490 -11.565   6.406  1.00  0.00           O  
ATOM   1846  CB  ALA A 117     -10.123 -11.598   9.406  1.00  0.00           C  
ATOM   1847  H   ALA A 117      -8.119 -10.194   8.788  1.00  0.00           H  
ATOM   1848  HA  ALA A 117      -9.434 -12.390   7.524  1.00  0.00           H  
ATOM   1849 1HB  ALA A 117     -11.014 -12.225   9.428  1.00  0.00           H  
ATOM   1850 2HB  ALA A 117      -9.330 -12.074   9.984  1.00  0.00           H  
ATOM   1851 3HB  ALA A 117     -10.353 -10.625   9.837  1.00  0.00           H  
ATOM   1852  N   ALA A 118     -10.989  -9.520   7.189  1.00  0.00           N  
ATOM   1853  CA  ALA A 118     -12.002  -8.870   6.374  1.00  0.00           C  
ATOM   1854  C   ALA A 118     -11.711  -9.052   4.868  1.00  0.00           C  
ATOM   1855  O   ALA A 118     -12.628  -9.259   4.066  1.00  0.00           O  
ATOM   1856  CB  ALA A 118     -12.103  -7.395   6.742  1.00  0.00           C  
ATOM   1857  H   ALA A 118     -10.428  -8.962   7.817  1.00  0.00           H  
ATOM   1858  HA  ALA A 118     -12.959  -9.350   6.577  1.00  0.00           H  
ATOM   1859 1HB  ALA A 118     -12.866  -6.919   6.126  1.00  0.00           H  
ATOM   1860 2HB  ALA A 118     -12.375  -7.302   7.793  1.00  0.00           H  
ATOM   1861 3HB  ALA A 118     -11.143  -6.912   6.570  1.00  0.00           H  
ATOM   1862  N   ALA A 119     -10.401  -8.933   4.478  1.00  0.00           N  
ATOM   1863  CA  ALA A 119     -10.003  -9.158   3.087  1.00  0.00           C  
ATOM   1864  C   ALA A 119     -10.234 -10.598   2.625  1.00  0.00           C  
ATOM   1865  O   ALA A 119     -10.580 -10.841   1.481  1.00  0.00           O  
ATOM   1866  CB  ALA A 119      -8.556  -8.770   2.877  1.00  0.00           C  
ATOM   1867  H   ALA A 119      -9.700  -8.656   5.150  1.00  0.00           H  
ATOM   1868  HA  ALA A 119     -10.631  -8.532   2.450  1.00  0.00           H  
ATOM   1869 1HB  ALA A 119      -8.279  -8.945   1.837  1.00  0.00           H  
ATOM   1870 2HB  ALA A 119      -8.424  -7.715   3.116  1.00  0.00           H  
ATOM   1871 3HB  ALA A 119      -7.921  -9.370   3.527  1.00  0.00           H  
ATOM   1872  N   VAL A 120      -9.962 -11.592   3.522  1.00  0.00           N  
ATOM   1873  CA  VAL A 120     -10.245 -12.987   3.208  1.00  0.00           C  
ATOM   1874  C   VAL A 120     -11.730 -13.288   3.058  1.00  0.00           C  
ATOM   1875  O   VAL A 120     -12.118 -13.998   2.137  1.00  0.00           O  
ATOM   1876  CB  VAL A 120      -9.665 -13.894   4.310  1.00  0.00           C  
ATOM   1877  CG1 VAL A 120     -10.142 -15.327   4.127  1.00  0.00           C  
ATOM   1878  CG2 VAL A 120      -8.146 -13.824   4.291  1.00  0.00           C  
ATOM   1879  H   VAL A 120      -9.544 -11.364   4.411  1.00  0.00           H  
ATOM   1880  HA  VAL A 120      -9.759 -13.235   2.265  1.00  0.00           H  
ATOM   1881  HB  VAL A 120     -10.033 -13.554   5.279  1.00  0.00           H  
ATOM   1882 1HG1 VAL A 120      -9.723 -15.953   4.915  1.00  0.00           H  
ATOM   1883 2HG1 VAL A 120     -11.230 -15.357   4.181  1.00  0.00           H  
ATOM   1884 3HG1 VAL A 120      -9.815 -15.698   3.156  1.00  0.00           H  
ATOM   1885 1HG2 VAL A 120      -7.742 -14.467   5.073  1.00  0.00           H  
ATOM   1886 2HG2 VAL A 120      -7.779 -14.159   3.320  1.00  0.00           H  
ATOM   1887 3HG2 VAL A 120      -7.826 -12.797   4.465  1.00  0.00           H  
ATOM   1888  N   LEU A 121     -12.619 -12.735   3.949  1.00  0.00           N  
ATOM   1889  CA  LEU A 121     -14.071 -12.912   4.002  1.00  0.00           C  
ATOM   1890  C   LEU A 121     -14.747 -12.199   2.843  1.00  0.00           C  
ATOM   1891  O   LEU A 121     -15.757 -12.652   2.331  1.00  0.00           O  
ATOM   1892  CB  LEU A 121     -14.628 -12.381   5.329  1.00  0.00           C  
ATOM   1893  CG  LEU A 121     -14.192 -13.143   6.587  1.00  0.00           C  
ATOM   1894  CD1 LEU A 121     -14.587 -12.350   7.825  1.00  0.00           C  
ATOM   1895  CD2 LEU A 121     -14.834 -14.523   6.592  1.00  0.00           C  
ATOM   1896  H   LEU A 121     -12.164 -12.179   4.659  1.00  0.00           H  
ATOM   1897  HA  LEU A 121     -14.293 -13.978   3.957  1.00  0.00           H  
ATOM   1898 1HB  LEU A 121     -14.317 -11.344   5.446  1.00  0.00           H  
ATOM   1899 2HB  LEU A 121     -15.717 -12.409   5.285  1.00  0.00           H  
ATOM   1900  HG  LEU A 121     -13.107 -13.248   6.590  1.00  0.00           H  
ATOM   1901 1HD1 LEU A 121     -14.277 -12.892   8.718  1.00  0.00           H  
ATOM   1902 2HD1 LEU A 121     -14.099 -11.376   7.805  1.00  0.00           H  
ATOM   1903 3HD1 LEU A 121     -15.668 -12.215   7.840  1.00  0.00           H  
ATOM   1904 1HD2 LEU A 121     -14.523 -15.065   7.486  1.00  0.00           H  
ATOM   1905 2HD2 LEU A 121     -15.919 -14.419   6.590  1.00  0.00           H  
ATOM   1906 3HD2 LEU A 121     -14.520 -15.074   5.706  1.00  0.00           H  
ATOM   1907  N   GLY A 122     -14.209 -10.959   2.304  1.00  0.00           N  
ATOM   1908  CA  GLY A 122     -14.789 -10.071   1.333  1.00  0.00           C  
ATOM   1909  C   GLY A 122     -15.817  -9.154   1.950  1.00  0.00           C  
ATOM   1910  O   GLY A 122     -16.785  -8.788   1.289  1.00  0.00           O  
ATOM   1911  H   GLY A 122     -13.306 -10.736   2.701  1.00  0.00           H  
ATOM   1912 1HA  GLY A 122     -14.003  -9.473   0.873  1.00  0.00           H  
ATOM   1913 2HA  GLY A 122     -15.256 -10.655   0.540  1.00  0.00           H  
ATOM   1914  N   THR A 123     -15.621  -8.778   3.212  1.00  0.00           N  
ATOM   1915  CA  THR A 123     -16.610  -7.968   3.913  1.00  0.00           C  
ATOM   1916  C   THR A 123     -15.956  -6.679   4.391  1.00  0.00           C  
ATOM   1917  O   THR A 123     -14.759  -6.467   4.174  1.00  0.00           O  
ATOM   1918  CB  THR A 123     -17.221  -8.724   5.107  1.00  0.00           C  
ATOM   1919  OG1 THR A 123     -16.223  -8.912   6.119  1.00  0.00           O  
ATOM   1920  CG2 THR A 123     -17.750 -10.080   4.665  1.00  0.00           C  
ATOM   1921  H   THR A 123     -14.777  -9.054   3.694  1.00  0.00           H  
ATOM   1922  HA  THR A 123     -17.438  -7.766   3.232  1.00  0.00           H  
ATOM   1923  HB  THR A 123     -18.040  -8.140   5.527  1.00  0.00           H  
ATOM   1924  HG1 THR A 123     -16.104  -8.092   6.606  1.00  0.00           H  
ATOM   1925 1HG2 THR A 123     -18.179 -10.600   5.522  1.00  0.00           H  
ATOM   1926 2HG2 THR A 123     -18.518  -9.940   3.904  1.00  0.00           H  
ATOM   1927 3HG2 THR A 123     -16.934 -10.672   4.253  1.00  0.00           H  
ATOM   1928  N   THR A 124     -16.719  -5.824   5.060  1.00  0.00           N  
ATOM   1929  CA  THR A 124     -16.126  -4.619   5.616  1.00  0.00           C  
ATOM   1930  C   THR A 124     -15.359  -5.014   6.868  1.00  0.00           C  
ATOM   1931  O   THR A 124     -15.532  -6.122   7.394  1.00  0.00           O  
ATOM   1932  CB  THR A 124     -17.185  -3.551   5.945  1.00  0.00           C  
ATOM   1933  OG1 THR A 124     -18.051  -4.037   6.979  1.00  0.00           O  
ATOM   1934  CG2 THR A 124     -18.011  -3.220   4.710  1.00  0.00           C  
ATOM   1935  H   THR A 124     -17.705  -5.992   5.191  1.00  0.00           H  
ATOM   1936  HA  THR A 124     -15.517  -4.145   4.844  1.00  0.00           H  
ATOM   1937  HB  THR A 124     -16.693  -2.645   6.299  1.00  0.00           H  
ATOM   1938  HG1 THR A 124     -18.570  -3.308   7.330  1.00  0.00           H  
ATOM   1939 1HG2 THR A 124     -18.754  -2.464   4.962  1.00  0.00           H  
ATOM   1940 2HG2 THR A 124     -17.357  -2.840   3.926  1.00  0.00           H  
ATOM   1941 3HG2 THR A 124     -18.514  -4.119   4.358  1.00  0.00           H  
ATOM   1942  N   VAL A 125     -14.531  -4.099   7.365  1.00  0.00           N  
ATOM   1943  CA  VAL A 125     -13.745  -4.375   8.553  1.00  0.00           C  
ATOM   1944  C   VAL A 125     -14.679  -4.535   9.742  1.00  0.00           C  
ATOM   1945  O   VAL A 125     -14.523  -5.469  10.537  1.00  0.00           O  
ATOM   1946  CB  VAL A 125     -12.743  -3.237   8.822  1.00  0.00           C  
ATOM   1947  CG1 VAL A 125     -12.050  -3.444  10.161  1.00  0.00           C  
ATOM   1948  CG2 VAL A 125     -11.725  -3.166   7.693  1.00  0.00           C  
ATOM   1949  H   VAL A 125     -14.445  -3.201   6.914  1.00  0.00           H  
ATOM   1950  HA  VAL A 125     -13.210  -5.312   8.403  1.00  0.00           H  
ATOM   1951  HB  VAL A 125     -13.285  -2.294   8.883  1.00  0.00           H  
ATOM   1952 1HG1 VAL A 125     -11.345  -2.630  10.335  1.00  0.00           H  
ATOM   1953 2HG1 VAL A 125     -12.793  -3.455  10.957  1.00  0.00           H  
ATOM   1954 3HG1 VAL A 125     -11.513  -4.392  10.150  1.00  0.00           H  
ATOM   1955 1HG2 VAL A 125     -11.020  -2.359   7.890  1.00  0.00           H  
ATOM   1956 2HG2 VAL A 125     -11.186  -4.111   7.629  1.00  0.00           H  
ATOM   1957 3HG2 VAL A 125     -12.240  -2.976   6.751  1.00  0.00           H  
ATOM   1958  N   GLU A 126     -15.676  -3.654   9.833  1.00  0.00           N  
ATOM   1959  CA  GLU A 126     -16.611  -3.659  10.961  1.00  0.00           C  
ATOM   1960  C   GLU A 126     -17.441  -4.934  11.003  1.00  0.00           C  
ATOM   1961  O   GLU A 126     -17.686  -5.488  12.066  1.00  0.00           O  
ATOM   1962  CB  GLU A 126     -17.541  -2.446  10.886  1.00  0.00           C  
ATOM   1963  CG  GLU A 126     -16.837  -1.104  11.035  1.00  0.00           C  
ATOM   1964  CD  GLU A 126     -16.131  -0.670   9.780  1.00  0.00           C  
ATOM   1965  OE1 GLU A 126     -16.287  -1.325   8.777  1.00  0.00           O  
ATOM   1966  OE2 GLU A 126     -15.435   0.317   9.825  1.00  0.00           O  
ATOM   1967  H   GLU A 126     -15.786  -2.965   9.105  1.00  0.00           H  
ATOM   1968  HA  GLU A 126     -16.037  -3.618  11.887  1.00  0.00           H  
ATOM   1969 1HB  GLU A 126     -18.062  -2.444   9.928  1.00  0.00           H  
ATOM   1970 2HB  GLU A 126     -18.295  -2.516  11.669  1.00  0.00           H  
ATOM   1971 1HG  GLU A 126     -17.573  -0.346  11.303  1.00  0.00           H  
ATOM   1972 2HG  GLU A 126     -16.115  -1.173  11.847  1.00  0.00           H  
ATOM   1973  N   GLU A 127     -17.878  -5.403   9.844  1.00  0.00           N  
ATOM   1974  CA  GLU A 127     -18.683  -6.620   9.820  1.00  0.00           C  
ATOM   1975  C   GLU A 127     -17.859  -7.798  10.332  1.00  0.00           C  
ATOM   1976  O   GLU A 127     -18.347  -8.598  11.123  1.00  0.00           O  
ATOM   1977  CB  GLU A 127     -19.190  -6.905   8.405  1.00  0.00           C  
ATOM   1978  CG  GLU A 127     -20.083  -8.133   8.293  1.00  0.00           C  
ATOM   1979  CD  GLU A 127     -20.629  -8.335   6.907  1.00  0.00           C  
ATOM   1980  OE1 GLU A 127     -20.428  -7.478   6.078  1.00  0.00           O  
ATOM   1981  OE2 GLU A 127     -21.248  -9.347   6.675  1.00  0.00           O  
ATOM   1982  H   GLU A 127     -17.666  -4.935   8.974  1.00  0.00           H  
ATOM   1983  HA  GLU A 127     -19.541  -6.480  10.475  1.00  0.00           H  
ATOM   1984 1HB  GLU A 127     -19.756  -6.047   8.041  1.00  0.00           H  
ATOM   1985 2HB  GLU A 127     -18.341  -7.046   7.736  1.00  0.00           H  
ATOM   1986 1HG  GLU A 127     -19.508  -9.014   8.576  1.00  0.00           H  
ATOM   1987 2HG  GLU A 127     -20.911  -8.033   8.993  1.00  0.00           H  
ATOM   1988  N   ALA A 128     -16.605  -7.895   9.891  1.00  0.00           N  
ATOM   1989  CA  ALA A 128     -15.756  -9.006  10.298  1.00  0.00           C  
ATOM   1990  C   ALA A 128     -15.581  -9.050  11.826  1.00  0.00           C  
ATOM   1991  O   ALA A 128     -15.602 -10.127  12.439  1.00  0.00           O  
ATOM   1992  CB  ALA A 128     -14.403  -8.950   9.572  1.00  0.00           C  
ATOM   1993  H   ALA A 128     -16.231  -7.192   9.269  1.00  0.00           H  
ATOM   1994  HA  ALA A 128     -16.261  -9.933  10.027  1.00  0.00           H  
ATOM   1995 1HB  ALA A 128     -13.785  -9.789   9.890  1.00  0.00           H  
ATOM   1996 2HB  ALA A 128     -14.565  -9.007   8.495  1.00  0.00           H  
ATOM   1997 3HB  ALA A 128     -13.900  -8.016   9.814  1.00  0.00           H  
ATOM   1998  N   VAL A 129     -15.407  -7.873  12.424  1.00  0.00           N  
ATOM   1999  CA  VAL A 129     -15.217  -7.725  13.863  1.00  0.00           C  
ATOM   2000  C   VAL A 129     -16.505  -8.067  14.602  1.00  0.00           C  
ATOM   2001  O   VAL A 129     -16.495  -8.842  15.549  1.00  0.00           O  
ATOM   2002  CB  VAL A 129     -14.790  -6.287  14.208  1.00  0.00           C  
ATOM   2003  CG1 VAL A 129     -14.786  -6.079  15.715  1.00  0.00           C  
ATOM   2004  CG2 VAL A 129     -13.416  -6.000  13.621  1.00  0.00           C  
ATOM   2005  H   VAL A 129     -15.407  -7.047  11.842  1.00  0.00           H  
ATOM   2006  HA  VAL A 129     -14.428  -8.410  14.180  1.00  0.00           H  
ATOM   2007  HB  VAL A 129     -15.517  -5.591  13.790  1.00  0.00           H  
ATOM   2008 1HG1 VAL A 129     -14.482  -5.057  15.941  1.00  0.00           H  
ATOM   2009 2HG1 VAL A 129     -15.787  -6.255  16.109  1.00  0.00           H  
ATOM   2010 3HG1 VAL A 129     -14.086  -6.776  16.177  1.00  0.00           H  
ATOM   2011 1HG2 VAL A 129     -13.120  -4.981  13.868  1.00  0.00           H  
ATOM   2012 2HG2 VAL A 129     -12.690  -6.700  14.035  1.00  0.00           H  
ATOM   2013 3HG2 VAL A 129     -13.453  -6.114  12.537  1.00  0.00           H  
ATOM   2014  N   LYS A 130     -17.621  -7.490  14.151  1.00  0.00           N  
ATOM   2015  CA  LYS A 130     -18.924  -7.715  14.782  1.00  0.00           C  
ATOM   2016  C   LYS A 130     -19.383  -9.181  14.757  1.00  0.00           C  
ATOM   2017  O   LYS A 130     -19.936  -9.675  15.742  1.00  0.00           O  
ATOM   2018  CB  LYS A 130     -19.979  -6.837  14.108  1.00  0.00           C  
ATOM   2019  CG  LYS A 130     -19.875  -5.356  14.446  1.00  0.00           C  
ATOM   2020  CD  LYS A 130     -20.928  -4.544  13.707  1.00  0.00           C  
ATOM   2021  CE  LYS A 130     -20.823  -3.064  14.042  1.00  0.00           C  
ATOM   2022  NZ  LYS A 130     -21.831  -2.254  13.305  1.00  0.00           N  
ATOM   2023  H   LYS A 130     -17.560  -6.881  13.349  1.00  0.00           H  
ATOM   2024  HA  LYS A 130     -18.843  -7.470  15.841  1.00  0.00           H  
ATOM   2025 1HB  LYS A 130     -19.901  -6.939  13.026  1.00  0.00           H  
ATOM   2026 2HB  LYS A 130     -20.974  -7.177  14.398  1.00  0.00           H  
ATOM   2027 1HG  LYS A 130     -20.009  -5.217  15.520  1.00  0.00           H  
ATOM   2028 2HG  LYS A 130     -18.886  -4.989  14.171  1.00  0.00           H  
ATOM   2029 1HD  LYS A 130     -20.800  -4.675  12.631  1.00  0.00           H  
ATOM   2030 2HD  LYS A 130     -21.921  -4.900  13.982  1.00  0.00           H  
ATOM   2031 1HE  LYS A 130     -20.971  -2.921  15.111  1.00  0.00           H  
ATOM   2032 2HE  LYS A 130     -19.828  -2.702  13.784  1.00  0.00           H  
ATOM   2033 1HZ  LYS A 130     -21.729  -1.280  13.554  1.00  0.00           H  
ATOM   2034 2HZ  LYS A 130     -21.691  -2.364  12.311  1.00  0.00           H  
ATOM   2035 3HZ  LYS A 130     -22.759  -2.567  13.551  1.00  0.00           H  
ATOM   2036  N   ARG A 131     -19.179  -9.879  13.640  1.00  0.00           N  
ATOM   2037  CA  ARG A 131     -19.540 -11.297  13.585  1.00  0.00           C  
ATOM   2038  C   ARG A 131     -18.642 -12.107  14.527  1.00  0.00           C  
ATOM   2039  O   ARG A 131     -19.103 -13.003  15.234  1.00  0.00           O  
ATOM   2040  CB  ARG A 131     -19.410 -11.832  12.166  1.00  0.00           C  
ATOM   2041  CG  ARG A 131     -20.467 -11.334  11.195  1.00  0.00           C  
ATOM   2042  CD  ARG A 131     -20.313 -11.949   9.851  1.00  0.00           C  
ATOM   2043  NE  ARG A 131     -21.279 -11.425   8.900  1.00  0.00           N  
ATOM   2044  CZ  ARG A 131     -22.550 -11.857   8.784  1.00  0.00           C  
ATOM   2045  NH1 ARG A 131     -22.990 -12.820   9.563  1.00  0.00           N  
ATOM   2046  NH2 ARG A 131     -23.353 -11.315   7.885  1.00  0.00           N  
ATOM   2047  H   ARG A 131     -18.775  -9.442  12.825  1.00  0.00           H  
ATOM   2048  HA  ARG A 131     -20.567 -11.406  13.930  1.00  0.00           H  
ATOM   2049 1HB  ARG A 131     -18.436 -11.559  11.762  1.00  0.00           H  
ATOM   2050 2HB  ARG A 131     -19.462 -12.921  12.182  1.00  0.00           H  
ATOM   2051 1HG  ARG A 131     -21.458 -11.585  11.574  1.00  0.00           H  
ATOM   2052 2HG  ARG A 131     -20.383 -10.252  11.088  1.00  0.00           H  
ATOM   2053 1HD  ARG A 131     -19.313 -11.744   9.469  1.00  0.00           H  
ATOM   2054 2HD  ARG A 131     -20.458 -13.026   9.926  1.00  0.00           H  
ATOM   2055  HE  ARG A 131     -20.977 -10.683   8.283  1.00  0.00           H  
ATOM   2056 1HH1 ARG A 131     -22.377 -13.235  10.249  1.00  0.00           H  
ATOM   2057 2HH1 ARG A 131     -23.943 -13.144   9.475  1.00  0.00           H  
ATOM   2058 1HH2 ARG A 131     -23.014 -10.575   7.286  1.00  0.00           H  
ATOM   2059 2HH2 ARG A 131     -24.305 -11.639   7.798  1.00  0.00           H  
ATOM   2060  N   ALA A 132     -17.356 -11.773  14.541  1.00  0.00           N  
ATOM   2061  CA  ALA A 132     -16.400 -12.464  15.398  1.00  0.00           C  
ATOM   2062  C   ALA A 132     -16.735 -12.231  16.873  1.00  0.00           C  
ATOM   2063  O   ALA A 132     -16.632 -13.150  17.677  1.00  0.00           O  
ATOM   2064  CB  ALA A 132     -14.985 -12.029  15.078  1.00  0.00           C  
ATOM   2065  H   ALA A 132     -17.031 -11.027  13.943  1.00  0.00           H  
ATOM   2066  HA  ALA A 132     -16.487 -13.533  15.213  1.00  0.00           H  
ATOM   2067 1HB  ALA A 132     -14.287 -12.555  15.728  1.00  0.00           H  
ATOM   2068 2HB  ALA A 132     -14.760 -12.264  14.038  1.00  0.00           H  
ATOM   2069 3HB  ALA A 132     -14.890 -10.957  15.236  1.00  0.00           H  
ATOM   2070  N   LEU A 133     -17.165 -11.018  17.220  1.00  0.00           N  
ATOM   2071  CA  LEU A 133     -17.555 -10.711  18.605  1.00  0.00           C  
ATOM   2072  C   LEU A 133     -18.782 -11.510  19.103  1.00  0.00           C  
ATOM   2073  O   LEU A 133     -18.838 -11.894  20.270  1.00  0.00           O  
ATOM   2074  CB  LEU A 133     -17.846  -9.210  18.728  1.00  0.00           C  
ATOM   2075  CG  LEU A 133     -16.621  -8.288  18.678  1.00  0.00           C  
ATOM   2076  CD1 LEU A 133     -17.079  -6.841  18.561  1.00  0.00           C  
ATOM   2077  CD2 LEU A 133     -15.778  -8.496  19.926  1.00  0.00           C  
ATOM   2078  H   LEU A 133     -17.227 -10.293  16.519  1.00  0.00           H  
ATOM   2079  HA  LEU A 133     -16.746 -11.017  19.266  1.00  0.00           H  
ATOM   2080 1HB  LEU A 133     -18.514  -8.918  17.919  1.00  0.00           H  
ATOM   2081 2HB  LEU A 133     -18.356  -9.032  19.675  1.00  0.00           H  
ATOM   2082  HG  LEU A 133     -16.026  -8.522  17.794  1.00  0.00           H  
ATOM   2083 1HD1 LEU A 133     -16.209  -6.186  18.525  1.00  0.00           H  
ATOM   2084 2HD1 LEU A 133     -17.664  -6.716  17.649  1.00  0.00           H  
ATOM   2085 3HD1 LEU A 133     -17.692  -6.582  19.424  1.00  0.00           H  
ATOM   2086 1HD2 LEU A 133     -14.906  -7.841  19.890  1.00  0.00           H  
ATOM   2087 2HD2 LEU A 133     -16.371  -8.261  20.810  1.00  0.00           H  
ATOM   2088 3HD2 LEU A 133     -15.449  -9.534  19.975  1.00  0.00           H  
ATOM   2089  N   LYS A 134     -19.750 -11.748  18.215  1.00  0.00           N  
ATOM   2090  CA  LYS A 134     -20.910 -12.602  18.484  1.00  0.00           C  
ATOM   2091  C   LYS A 134     -20.480 -14.049  18.741  1.00  0.00           C  
ATOM   2092  O   LYS A 134     -20.957 -14.704  19.669  1.00  0.00           O  
ATOM   2093  CB  LYS A 134     -21.899 -12.546  17.319  1.00  0.00           C  
ATOM   2094  CG  LYS A 134     -22.648 -11.226  17.193  1.00  0.00           C  
ATOM   2095  CD  LYS A 134     -23.580 -11.232  15.990  1.00  0.00           C  
ATOM   2096  CE  LYS A 134     -24.314  -9.907  15.851  1.00  0.00           C  
ATOM   2097  NZ  LYS A 134     -25.204  -9.886  14.658  1.00  0.00           N  
ATOM   2098  H   LYS A 134     -19.664 -11.307  17.311  1.00  0.00           H  
ATOM   2099  HA  LYS A 134     -21.428 -12.217  19.363  1.00  0.00           H  
ATOM   2100 1HB  LYS A 134     -21.369 -12.720  16.382  1.00  0.00           H  
ATOM   2101 2HB  LYS A 134     -22.637 -13.341  17.430  1.00  0.00           H  
ATOM   2102 1HG  LYS A 134     -23.235 -11.053  18.096  1.00  0.00           H  
ATOM   2103 2HG  LYS A 134     -21.934 -10.411  17.084  1.00  0.00           H  
ATOM   2104 1HD  LYS A 134     -23.002 -11.415  15.083  1.00  0.00           H  
ATOM   2105 2HD  LYS A 134     -24.312 -12.032  16.101  1.00  0.00           H  
ATOM   2106 1HE  LYS A 134     -24.917  -9.730  16.741  1.00  0.00           H  
ATOM   2107 2HE  LYS A 134     -23.590  -9.097  15.763  1.00  0.00           H  
ATOM   2108 1HZ  LYS A 134     -25.671  -8.992  14.602  1.00  0.00           H  
ATOM   2109 2HZ  LYS A 134     -24.652 -10.030  13.824  1.00  0.00           H  
ATOM   2110 3HZ  LYS A 134     -25.892 -10.620  14.738  1.00  0.00           H  
ATOM   2111  N   LEU A 135     -19.588 -14.554  17.902  1.00  0.00           N  
ATOM   2112  CA  LEU A 135     -19.062 -15.895  18.094  1.00  0.00           C  
ATOM   2113  C   LEU A 135     -18.228 -15.944  19.372  1.00  0.00           C  
ATOM   2114  O   LEU A 135     -18.293 -16.917  20.125  1.00  0.00           O  
ATOM   2115  CB  LEU A 135     -18.211 -16.314  16.889  1.00  0.00           C  
ATOM   2116  CG  LEU A 135     -18.978 -16.542  15.580  1.00  0.00           C  
ATOM   2117  CD1 LEU A 135     -17.991 -16.646  14.424  1.00  0.00           C  
ATOM   2118  CD2 LEU A 135     -19.818 -17.804  15.696  1.00  0.00           C  
ATOM   2119  H   LEU A 135     -19.265 -14.007  17.117  1.00  0.00           H  
ATOM   2120  HA  LEU A 135     -19.900 -16.585  18.183  1.00  0.00           H  
ATOM   2121 1HB  LEU A 135     -17.464 -15.543  16.705  1.00  0.00           H  
ATOM   2122 2HB  LEU A 135     -17.693 -17.242  17.135  1.00  0.00           H  
ATOM   2123  HG  LEU A 135     -19.629 -15.690  15.387  1.00  0.00           H  
ATOM   2124 1HD1 LEU A 135     -18.537 -16.806  13.494  1.00  0.00           H  
ATOM   2125 2HD1 LEU A 135     -17.417 -15.721  14.353  1.00  0.00           H  
ATOM   2126 3HD1 LEU A 135     -17.314 -17.480  14.598  1.00  0.00           H  
ATOM   2127 1HD2 LEU A 135     -20.364 -17.966  14.767  1.00  0.00           H  
ATOM   2128 2HD2 LEU A 135     -19.167 -18.659  15.889  1.00  0.00           H  
ATOM   2129 3HD2 LEU A 135     -20.525 -17.696  16.519  1.00  0.00           H  
ATOM   2130  N   LYS A 136     -17.450 -14.884  19.604  1.00  0.00           N  
ATOM   2131  CA  LYS A 136     -16.575 -14.762  20.773  1.00  0.00           C  
ATOM   2132  C   LYS A 136     -17.329 -15.013  22.063  1.00  0.00           C  
ATOM   2133  O   LYS A 136     -16.916 -15.813  22.904  1.00  0.00           O  
ATOM   2134  CB  LYS A 136     -15.923 -13.380  20.815  1.00  0.00           C  
ATOM   2135  CG  LYS A 136     -14.933 -13.186  21.956  1.00  0.00           C  
ATOM   2136  CD  LYS A 136     -14.371 -11.772  21.966  1.00  0.00           C  
ATOM   2137  CE  LYS A 136     -13.304 -11.608  23.039  1.00  0.00           C  
ATOM   2138  NZ  LYS A 136     -13.882 -11.649  24.410  1.00  0.00           N  
ATOM   2139  H   LYS A 136     -17.479 -14.131  18.929  1.00  0.00           H  
ATOM   2140  HA  LYS A 136     -15.769 -15.490  20.676  1.00  0.00           H  
ATOM   2141 1HB  LYS A 136     -15.394 -13.198  19.879  1.00  0.00           H  
ATOM   2142 2HB  LYS A 136     -16.695 -12.615  20.909  1.00  0.00           H  
ATOM   2143 1HG  LYS A 136     -15.432 -13.376  22.907  1.00  0.00           H  
ATOM   2144 2HG  LYS A 136     -14.111 -13.894  21.849  1.00  0.00           H  
ATOM   2145 1HD  LYS A 136     -13.933 -11.548  20.993  1.00  0.00           H  
ATOM   2146 2HD  LYS A 136     -15.175 -11.062  22.156  1.00  0.00           H  
ATOM   2147 1HE  LYS A 136     -12.567 -12.404  22.944  1.00  0.00           H  
ATOM   2148 2HE  LYS A 136     -12.795 -10.654  22.902  1.00  0.00           H  
ATOM   2149 1HZ  LYS A 136     -13.144 -11.536  25.090  1.00  0.00           H  
ATOM   2150 2HZ  LYS A 136     -14.554 -10.902  24.515  1.00  0.00           H  
ATOM   2151 3HZ  LYS A 136     -14.341 -12.537  24.555  1.00  0.00           H  
ATOM   2152  N   THR A 137     -18.441 -14.306  22.217  1.00  0.00           N  
ATOM   2153  CA  THR A 137     -19.272 -14.419  23.405  1.00  0.00           C  
ATOM   2154  C   THR A 137     -19.990 -15.762  23.497  1.00  0.00           C  
ATOM   2155  O   THR A 137     -19.973 -16.403  24.544  1.00  0.00           O  
ATOM   2156  CB  THR A 137     -20.309 -13.297  23.434  1.00  0.00           C  
ATOM   2157  OG1 THR A 137     -19.622 -12.046  23.467  1.00  0.00           O  
ATOM   2158  CG2 THR A 137     -21.214 -13.426  24.656  1.00  0.00           C  
ATOM   2159  H   THR A 137     -18.715 -13.669  21.483  1.00  0.00           H  
ATOM   2160  HA  THR A 137     -18.634 -14.328  24.284  1.00  0.00           H  
ATOM   2161  HB  THR A 137     -20.921 -13.345  22.534  1.00  0.00           H  
ATOM   2162  HG1 THR A 137     -19.282 -11.845  22.589  1.00  0.00           H  
ATOM   2163 1HG2 THR A 137     -21.944 -12.617  24.654  1.00  0.00           H  
ATOM   2164 2HG2 THR A 137     -21.734 -14.384  24.625  1.00  0.00           H  
ATOM   2165 3HG2 THR A 137     -20.613 -13.369  25.563  1.00  0.00           H  
ATOM   2166  N   LYS A 138     -20.605 -16.188  22.395  1.00  0.00           N  
ATOM   2167  CA  LYS A 138     -21.449 -17.379  22.400  1.00  0.00           C  
ATOM   2168  C   LYS A 138     -20.665 -18.691  22.563  1.00  0.00           C  
ATOM   2169  O   LYS A 138     -21.122 -19.607  23.254  1.00  0.00           O  
ATOM   2170  CB  LYS A 138     -22.274 -17.429  21.113  1.00  0.00           C  
ATOM   2171  CG  LYS A 138     -23.386 -16.390  21.039  1.00  0.00           C  
ATOM   2172  CD  LYS A 138     -24.160 -16.503  19.734  1.00  0.00           C  
ATOM   2173  CE  LYS A 138     -25.281 -15.475  19.663  1.00  0.00           C  
ATOM   2174  NZ  LYS A 138     -26.044 -15.571  18.391  1.00  0.00           N  
ATOM   2175  H   LYS A 138     -20.486 -15.673  21.536  1.00  0.00           H  
ATOM   2176  HA  LYS A 138     -22.104 -17.338  23.272  1.00  0.00           H  
ATOM   2177 1HB  LYS A 138     -21.619 -17.280  20.255  1.00  0.00           H  
ATOM   2178 2HB  LYS A 138     -22.730 -18.414  21.011  1.00  0.00           H  
ATOM   2179 1HG  LYS A 138     -24.074 -16.533  21.873  1.00  0.00           H  
ATOM   2180 2HG  LYS A 138     -22.957 -15.392  21.112  1.00  0.00           H  
ATOM   2181 1HD  LYS A 138     -23.483 -16.347  18.894  1.00  0.00           H  
ATOM   2182 2HD  LYS A 138     -24.590 -17.500  19.651  1.00  0.00           H  
ATOM   2183 1HE  LYS A 138     -25.966 -15.627  20.496  1.00  0.00           H  
ATOM   2184 2HE  LYS A 138     -24.860 -14.473  19.746  1.00  0.00           H  
ATOM   2185 1HZ  LYS A 138     -26.776 -14.874  18.382  1.00  0.00           H  
ATOM   2186 2HZ  LYS A 138     -25.421 -15.413  17.610  1.00  0.00           H  
ATOM   2187 3HZ  LYS A 138     -26.455 -16.490  18.312  1.00  0.00           H  
ATOM   2188  N   LEU A 139     -19.496 -18.788  21.932  1.00  0.00           N  
ATOM   2189  CA  LEU A 139     -18.743 -20.046  21.931  1.00  0.00           C  
ATOM   2190  C   LEU A 139     -17.743 -20.157  23.066  1.00  0.00           C  
ATOM   2191  O   LEU A 139     -17.246 -21.251  23.345  1.00  0.00           O  
ATOM   2192  CB  LEU A 139     -18.000 -20.204  20.599  1.00  0.00           C  
ATOM   2193  CG  LEU A 139     -18.881 -20.216  19.343  1.00  0.00           C  
ATOM   2194  CD1 LEU A 139     -18.000 -20.288  18.104  1.00  0.00           C  
ATOM   2195  CD2 LEU A 139     -19.837 -21.399  19.405  1.00  0.00           C  
ATOM   2196  H   LEU A 139     -19.118 -17.988  21.446  1.00  0.00           H  
ATOM   2197  HA  LEU A 139     -19.447 -20.871  22.041  1.00  0.00           H  
ATOM   2198 1HB  LEU A 139     -17.291 -19.384  20.497  1.00  0.00           H  
ATOM   2199 2HB  LEU A 139     -17.442 -21.140  20.620  1.00  0.00           H  
ATOM   2200  HG  LEU A 139     -19.454 -19.289  19.291  1.00  0.00           H  
ATOM   2201 1HD1 LEU A 139     -18.626 -20.297  17.211  1.00  0.00           H  
ATOM   2202 2HD1 LEU A 139     -17.340 -19.421  18.075  1.00  0.00           H  
ATOM   2203 3HD1 LEU A 139     -17.402 -21.199  18.135  1.00  0.00           H  
ATOM   2204 1HD2 LEU A 139     -20.464 -21.406  18.512  1.00  0.00           H  
ATOM   2205 2HD2 LEU A 139     -19.266 -22.326  19.455  1.00  0.00           H  
ATOM   2206 3HD2 LEU A 139     -20.466 -21.312  20.290  1.00  0.00           H  
ATOM   2207  N   GLY A 140     -17.420 -19.033  23.703  1.00  0.00           N  
ATOM   2208  CA  GLY A 140     -16.365 -19.010  24.706  1.00  0.00           C  
ATOM   2209  C   GLY A 140     -14.948 -19.031  24.136  1.00  0.00           C  
ATOM   2210  O   GLY A 140     -14.072 -19.735  24.655  1.00  0.00           O  
ATOM   2211  H   GLY A 140     -17.913 -18.178  23.490  1.00  0.00           H  
ATOM   2212 1HA  GLY A 140     -16.467 -18.116  25.322  1.00  0.00           H  
ATOM   2213 2HA  GLY A 140     -16.475 -19.869  25.367  1.00  0.00           H  
ATOM   2214  N   VAL A 141     -14.716 -18.268  23.064  1.00  0.00           N  
ATOM   2215  CA  VAL A 141     -13.430 -18.286  22.358  1.00  0.00           C  
ATOM   2216  C   VAL A 141     -12.844 -16.882  22.255  1.00  0.00           C  
ATOM   2217  O   VAL A 141     -13.507 -15.908  22.594  1.00  0.00           O  
ATOM   2218  CB  VAL A 141     -13.600 -18.873  20.944  1.00  0.00           C  
ATOM   2219  CG1 VAL A 141     -14.129 -20.297  21.019  1.00  0.00           C  
ATOM   2220  CG2 VAL A 141     -14.534 -17.992  20.127  1.00  0.00           C  
ATOM   2221  H   VAL A 141     -15.450 -17.659  22.732  1.00  0.00           H  
ATOM   2222  HA  VAL A 141     -12.743 -18.927  22.909  1.00  0.00           H  
ATOM   2223  HB  VAL A 141     -12.625 -18.916  20.459  1.00  0.00           H  
ATOM   2224 1HG1 VAL A 141     -14.244 -20.695  20.010  1.00  0.00           H  
ATOM   2225 2HG1 VAL A 141     -13.428 -20.917  21.576  1.00  0.00           H  
ATOM   2226 3HG1 VAL A 141     -15.096 -20.300  21.520  1.00  0.00           H  
ATOM   2227 1HG2 VAL A 141     -14.650 -18.412  19.129  1.00  0.00           H  
ATOM   2228 2HG2 VAL A 141     -15.508 -17.944  20.616  1.00  0.00           H  
ATOM   2229 3HG2 VAL A 141     -14.115 -16.988  20.052  1.00  0.00           H  
ATOM   2230  N   SER A 142     -11.508 -16.684  21.772  1.00  0.00           N  
ATOM   2231  CA  SER A 142     -10.908 -15.371  21.555  1.00  0.00           C  
ATOM   2232  C   SER A 142     -11.449 -14.705  20.293  1.00  0.00           C  
ATOM   2233  O   SER A 142     -12.060 -15.359  19.435  1.00  0.00           O  
ATOM   2234  CB  SER A 142      -9.400 -15.499  21.461  1.00  0.00           C  
ATOM   2235  OG  SER A 142      -9.023 -16.138  20.272  1.00  0.00           O  
ATOM   2236  H   SER A 142     -10.969 -17.512  21.562  1.00  0.00           H  
ATOM   2237  HA  SER A 142     -11.154 -14.735  22.408  1.00  0.00           H  
ATOM   2238 1HB  SER A 142      -8.947 -14.510  21.504  1.00  0.00           H  
ATOM   2239 2HB  SER A 142      -9.030 -16.066  22.315  1.00  0.00           H  
ATOM   2240  HG  SER A 142      -8.079 -16.294  20.343  1.00  0.00           H  
ATOM   2241  N   LEU A 143     -11.241 -13.261  20.092  1.00  0.00           N  
ATOM   2242  CA  LEU A 143     -11.668 -12.563  18.880  1.00  0.00           C  
ATOM   2243  C   LEU A 143     -10.981 -13.174  17.657  1.00  0.00           C  
ATOM   2244  O   LEU A 143     -11.575 -13.262  16.568  1.00  0.00           O  
ATOM   2245  CB  LEU A 143     -11.343 -11.068  18.977  1.00  0.00           C  
ATOM   2246  CG  LEU A 143     -11.764 -10.216  17.772  1.00  0.00           C  
ATOM   2247  CD1 LEU A 143     -13.277 -10.291  17.602  1.00  0.00           C  
ATOM   2248  CD2 LEU A 143     -11.309  -8.780  17.982  1.00  0.00           C  
ATOM   2249  H   LEU A 143     -10.749 -12.749  20.809  1.00  0.00           H  
ATOM   2250  HA  LEU A 143     -12.746 -12.685  18.773  1.00  0.00           H  
ATOM   2251 1HB  LEU A 143     -11.835 -10.661  19.859  1.00  0.00           H  
ATOM   2252 2HB  LEU A 143     -10.266 -10.954  19.102  1.00  0.00           H  
ATOM   2253  HG  LEU A 143     -11.307 -10.614  16.867  1.00  0.00           H  
ATOM   2254 1HD1 LEU A 143     -13.576  -9.686  16.746  1.00  0.00           H  
ATOM   2255 2HD1 LEU A 143     -13.572 -11.326  17.434  1.00  0.00           H  
ATOM   2256 3HD1 LEU A 143     -13.762  -9.914  18.502  1.00  0.00           H  
ATOM   2257 1HD2 LEU A 143     -11.608  -8.174  17.126  1.00  0.00           H  
ATOM   2258 2HD2 LEU A 143     -11.768  -8.380  18.887  1.00  0.00           H  
ATOM   2259 3HD2 LEU A 143     -10.223  -8.754  18.083  1.00  0.00           H  
ATOM   2260  N   ILE A 144      -9.652 -13.620  17.751  1.00  0.00           N  
ATOM   2261  CA  ILE A 144      -8.861 -14.212  16.678  1.00  0.00           C  
ATOM   2262  C   ILE A 144      -9.425 -15.568  16.263  1.00  0.00           C  
ATOM   2263  O   ILE A 144      -9.567 -15.848  15.071  1.00  0.00           O  
ATOM   2264  CB  ILE A 144      -7.390 -14.375  17.105  1.00  0.00           C  
ATOM   2265  CG1 ILE A 144      -6.776 -13.012  17.435  1.00  0.00           C  
ATOM   2266  CG2 ILE A 144      -6.593 -15.071  16.013  1.00  0.00           C  
ATOM   2267  CD1 ILE A 144      -6.743 -12.057  16.263  1.00  0.00           C  
ATOM   2268  H   ILE A 144      -9.229 -13.485  18.658  1.00  0.00           H  
ATOM   2269  HA  ILE A 144      -8.935 -13.573  15.799  1.00  0.00           H  
ATOM   2270  HB  ILE A 144      -7.340 -14.971  18.016  1.00  0.00           H  
ATOM   2271 1HG1 ILE A 144      -7.341 -12.544  18.240  1.00  0.00           H  
ATOM   2272 2HG1 ILE A 144      -5.755 -13.149  17.790  1.00  0.00           H  
ATOM   2273 1HG2 ILE A 144      -5.556 -15.178  16.331  1.00  0.00           H  
ATOM   2274 2HG2 ILE A 144      -7.018 -16.057  15.826  1.00  0.00           H  
ATOM   2275 3HG2 ILE A 144      -6.633 -14.479  15.099  1.00  0.00           H  
ATOM   2276 1HD1 ILE A 144      -6.294 -11.114  16.574  1.00  0.00           H  
ATOM   2277 2HD1 ILE A 144      -6.152 -12.492  15.456  1.00  0.00           H  
ATOM   2278 3HD1 ILE A 144      -7.758 -11.877  15.912  1.00  0.00           H  
ATOM   2279  N   GLN A 145      -9.762 -16.398  17.251  1.00  0.00           N  
ATOM   2280  CA  GLN A 145     -10.356 -17.705  16.994  1.00  0.00           C  
ATOM   2281  C   GLN A 145     -11.736 -17.572  16.341  1.00  0.00           C  
ATOM   2282  O   GLN A 145     -12.094 -18.353  15.457  1.00  0.00           O  
ATOM   2283  CB  GLN A 145     -10.466 -18.504  18.295  1.00  0.00           C  
ATOM   2284  CG  GLN A 145      -9.133 -18.968  18.855  1.00  0.00           C  
ATOM   2285  CD  GLN A 145      -9.259 -19.536  20.256  1.00  0.00           C  
ATOM   2286  OE1 GLN A 145     -10.133 -19.131  21.028  1.00  0.00           O  
ATOM   2287  NE2 GLN A 145      -8.387 -20.479  20.593  1.00  0.00           N  
ATOM   2288  H   GLN A 145      -9.600 -16.110  18.204  1.00  0.00           H  
ATOM   2289  HA  GLN A 145      -9.693 -18.265  16.335  1.00  0.00           H  
ATOM   2290 1HB  GLN A 145     -10.957 -17.896  19.055  1.00  0.00           H  
ATOM   2291 2HB  GLN A 145     -11.087 -19.385  18.130  1.00  0.00           H  
ATOM   2292 1HG  GLN A 145      -8.729 -19.746  18.206  1.00  0.00           H  
ATOM   2293 2HG  GLN A 145      -8.450 -18.120  18.890  1.00  0.00           H  
ATOM   2294 1HE2 GLN A 145      -8.421 -20.891  21.504  1.00  0.00           H  
ATOM   2295 2HE2 GLN A 145      -7.695 -20.778  19.936  1.00  0.00           H  
ATOM   2296  N   ALA A 146     -12.500 -16.583  16.795  1.00  0.00           N  
ATOM   2297  CA  ALA A 146     -13.817 -16.282  16.249  1.00  0.00           C  
ATOM   2298  C   ALA A 146     -13.738 -15.841  14.790  1.00  0.00           C  
ATOM   2299  O   ALA A 146     -14.610 -16.166  13.992  1.00  0.00           O  
ATOM   2300  CB  ALA A 146     -14.513 -15.204  17.100  1.00  0.00           C  
ATOM   2301  H   ALA A 146     -12.140 -16.022  17.553  1.00  0.00           H  
ATOM   2302  HA  ALA A 146     -14.414 -17.194  16.280  1.00  0.00           H  
ATOM   2303 1HB  ALA A 146     -15.497 -14.990  16.679  1.00  0.00           H  
ATOM   2304 2HB  ALA A 146     -14.627 -15.563  18.121  1.00  0.00           H  
ATOM   2305 3HB  ALA A 146     -13.913 -14.295  17.097  1.00  0.00           H  
ATOM   2306  N   LEU A 147     -12.720 -14.948  14.368  1.00  0.00           N  
ATOM   2307  CA  LEU A 147     -12.416 -14.578  12.992  1.00  0.00           C  
ATOM   2308  C   LEU A 147     -12.013 -15.803  12.181  1.00  0.00           C  
ATOM   2309  O   LEU A 147     -12.317 -15.897  10.984  1.00  0.00           O  
ATOM   2310  CB  LEU A 147     -11.290 -13.536  12.956  1.00  0.00           C  
ATOM   2311  CG  LEU A 147     -11.657 -12.143  13.482  1.00  0.00           C  
ATOM   2312  CD1 LEU A 147     -10.385 -11.349  13.748  1.00  0.00           C  
ATOM   2313  CD2 LEU A 147     -12.542 -11.434  12.467  1.00  0.00           C  
ATOM   2314  H   LEU A 147     -12.170 -14.551  15.118  1.00  0.00           H  
ATOM   2315  HA  LEU A 147     -13.321 -14.176  12.535  1.00  0.00           H  
ATOM   2316 1HB  LEU A 147     -10.456 -13.906  13.550  1.00  0.00           H  
ATOM   2317 2HB  LEU A 147     -10.954 -13.424  11.925  1.00  0.00           H  
ATOM   2318  HG  LEU A 147     -12.193 -12.240  14.426  1.00  0.00           H  
ATOM   2319 1HD1 LEU A 147     -10.645 -10.359  14.122  1.00  0.00           H  
ATOM   2320 2HD1 LEU A 147      -9.780 -11.869  14.491  1.00  0.00           H  
ATOM   2321 3HD1 LEU A 147      -9.818 -11.250  12.823  1.00  0.00           H  
ATOM   2322 1HD2 LEU A 147     -12.803 -10.443  12.842  1.00  0.00           H  
ATOM   2323 2HD2 LEU A 147     -12.006 -11.335  11.523  1.00  0.00           H  
ATOM   2324 3HD2 LEU A 147     -13.451 -12.013  12.310  1.00  0.00           H  
ATOM   2325  N   LYS A 148     -11.205 -16.771  12.801  1.00  0.00           N  
ATOM   2326  CA  LYS A 148     -10.821 -17.984  12.090  1.00  0.00           C  
ATOM   2327  C   LYS A 148     -12.032 -18.840  11.727  1.00  0.00           C  
ATOM   2328  O   LYS A 148     -12.099 -19.406  10.635  1.00  0.00           O  
ATOM   2329  CB  LYS A 148      -9.837 -18.800  12.930  1.00  0.00           C  
ATOM   2330  CG  LYS A 148      -8.432 -18.217  12.997  1.00  0.00           C  
ATOM   2331  CD  LYS A 148      -7.527 -19.056  13.886  1.00  0.00           C  
ATOM   2332  CE  LYS A 148      -6.110 -18.502  13.914  1.00  0.00           C  
ATOM   2333  NZ  LYS A 148      -5.250 -19.225  14.890  1.00  0.00           N  
ATOM   2334  H   LYS A 148     -10.862 -16.622  13.738  1.00  0.00           H  
ATOM   2335  HA  LYS A 148     -10.414 -17.704  11.120  1.00  0.00           H  
ATOM   2336 1HB  LYS A 148     -10.213 -18.886  13.950  1.00  0.00           H  
ATOM   2337 2HB  LYS A 148      -9.762 -19.809  12.523  1.00  0.00           H  
ATOM   2338 1HG  LYS A 148      -8.007 -18.177  11.993  1.00  0.00           H  
ATOM   2339 2HG  LYS A 148      -8.478 -17.203  13.393  1.00  0.00           H  
ATOM   2340 1HD  LYS A 148      -7.924 -19.068  14.901  1.00  0.00           H  
ATOM   2341 2HD  LYS A 148      -7.499 -20.080  13.513  1.00  0.00           H  
ATOM   2342 1HE  LYS A 148      -5.666 -18.587  12.924  1.00  0.00           H  
ATOM   2343 2HE  LYS A 148      -6.138 -17.447  14.186  1.00  0.00           H  
ATOM   2344 1HZ  LYS A 148      -4.321 -18.828  14.879  1.00  0.00           H  
ATOM   2345 2HZ  LYS A 148      -5.642 -19.136  15.817  1.00  0.00           H  
ATOM   2346 3HZ  LYS A 148      -5.201 -20.201  14.637  1.00  0.00           H  
ATOM   2347  N   ILE A 149     -13.011 -18.898  12.618  1.00  0.00           N  
ATOM   2348  CA  ILE A 149     -14.248 -19.593  12.299  1.00  0.00           C  
ATOM   2349  C   ILE A 149     -14.963 -19.010  11.059  1.00  0.00           C  
ATOM   2350  O   ILE A 149     -15.471 -19.758  10.207  1.00  0.00           O  
ATOM   2351  CB  ILE A 149     -15.202 -19.552  13.507  1.00  0.00           C  
ATOM   2352  CG1 ILE A 149     -14.648 -20.402  14.654  1.00  0.00           C  
ATOM   2353  CG2 ILE A 149     -16.589 -20.032  13.106  1.00  0.00           C  
ATOM   2354  CD1 ILE A 149     -15.362 -20.192  15.970  1.00  0.00           C  
ATOM   2355  H   ILE A 149     -12.910 -18.464  13.525  1.00  0.00           H  
ATOM   2356  HA  ILE A 149     -14.009 -20.621  12.033  1.00  0.00           H  
ATOM   2357  HB  ILE A 149     -15.275 -18.531  13.879  1.00  0.00           H  
ATOM   2358 1HG1 ILE A 149     -14.719 -21.457  14.392  1.00  0.00           H  
ATOM   2359 2HG1 ILE A 149     -13.592 -20.172  14.800  1.00  0.00           H  
ATOM   2360 1HG2 ILE A 149     -17.250 -19.998  13.972  1.00  0.00           H  
ATOM   2361 2HG2 ILE A 149     -16.984 -19.388  12.322  1.00  0.00           H  
ATOM   2362 3HG2 ILE A 149     -16.527 -21.056  12.737  1.00  0.00           H  
ATOM   2363 1HD1 ILE A 149     -14.913 -20.827  16.733  1.00  0.00           H  
ATOM   2364 2HD1 ILE A 149     -15.273 -19.147  16.269  1.00  0.00           H  
ATOM   2365 3HD1 ILE A 149     -16.414 -20.449  15.857  1.00  0.00           H  
ATOM   2366  N   LEU A 150     -15.028 -17.627  10.998  1.00  0.00           N  
ATOM   2367  CA  LEU A 150     -15.665 -16.983   9.840  1.00  0.00           C  
ATOM   2368  C   LEU A 150     -14.929 -17.301   8.540  1.00  0.00           C  
ATOM   2369  O   LEU A 150     -15.562 -17.603   7.525  1.00  0.00           O  
ATOM   2370  CB  LEU A 150     -15.714 -15.462  10.039  1.00  0.00           C  
ATOM   2371  CG  LEU A 150     -16.559 -14.975  11.222  1.00  0.00           C  
ATOM   2372  CD1 LEU A 150     -16.360 -13.476  11.406  1.00  0.00           C  
ATOM   2373  CD2 LEU A 150     -18.024 -15.304  10.971  1.00  0.00           C  
ATOM   2374  H   LEU A 150     -14.676 -17.051  11.748  1.00  0.00           H  
ATOM   2375  HA  LEU A 150     -16.661 -17.407   9.711  1.00  0.00           H  
ATOM   2376 1HB  LEU A 150     -14.698 -15.098  10.185  1.00  0.00           H  
ATOM   2377 2HB  LEU A 150     -16.115 -15.006   9.135  1.00  0.00           H  
ATOM   2378  HG  LEU A 150     -16.228 -15.471  12.135  1.00  0.00           H  
ATOM   2379 1HD1 LEU A 150     -16.960 -13.130  12.248  1.00  0.00           H  
ATOM   2380 2HD1 LEU A 150     -15.306 -13.272  11.605  1.00  0.00           H  
ATOM   2381 3HD1 LEU A 150     -16.667 -12.955  10.502  1.00  0.00           H  
ATOM   2382 1HD2 LEU A 150     -18.625 -14.957  11.812  1.00  0.00           H  
ATOM   2383 2HD2 LEU A 150     -18.355 -14.807  10.058  1.00  0.00           H  
ATOM   2384 3HD2 LEU A 150     -18.141 -16.382  10.860  1.00  0.00           H  
ATOM   2385  N   GLN A 151     -13.595 -17.265   8.572  1.00  0.00           N  
ATOM   2386  CA  GLN A 151     -12.772 -17.575   7.385  1.00  0.00           C  
ATOM   2387  C   GLN A 151     -12.896 -19.015   6.898  1.00  0.00           C  
ATOM   2388  O   GLN A 151     -12.904 -19.289   5.690  1.00  0.00           O  
ATOM   2389  CB  GLN A 151     -11.300 -17.275   7.678  1.00  0.00           C  
ATOM   2390  CG  GLN A 151     -10.987 -15.797   7.844  1.00  0.00           C  
ATOM   2391  CD  GLN A 151      -9.548 -15.554   8.257  1.00  0.00           C  
ATOM   2392  OE1 GLN A 151      -8.612 -15.894   7.527  1.00  0.00           O  
ATOM   2393  NE2 GLN A 151      -9.362 -14.961   9.431  1.00  0.00           N  
ATOM   2394  H   GLN A 151     -13.136 -17.022   9.439  1.00  0.00           H  
ATOM   2395  HA  GLN A 151     -13.066 -16.902   6.578  1.00  0.00           H  
ATOM   2396 1HB  GLN A 151     -10.999 -17.787   8.592  1.00  0.00           H  
ATOM   2397 2HB  GLN A 151     -10.682 -17.660   6.867  1.00  0.00           H  
ATOM   2398 1HG  GLN A 151     -11.161 -15.290   6.895  1.00  0.00           H  
ATOM   2399 2HG  GLN A 151     -11.638 -15.383   8.614  1.00  0.00           H  
ATOM   2400 1HE2 GLN A 151      -8.433 -14.775   9.756  1.00  0.00           H  
ATOM   2401 2HE2 GLN A 151     -10.148 -14.702   9.991  1.00  0.00           H  
ATOM   2402  N   VAL A 152     -12.947 -20.059   7.864  1.00  0.00           N  
ATOM   2403  CA  VAL A 152     -13.119 -21.472   7.551  1.00  0.00           C  
ATOM   2404  C   VAL A 152     -14.454 -21.724   6.868  1.00  0.00           C  
ATOM   2405  O   VAL A 152     -14.536 -22.468   5.883  1.00  0.00           O  
ATOM   2406  CB  VAL A 152     -13.034 -22.319   8.834  1.00  0.00           C  
ATOM   2407  CG1 VAL A 152     -13.509 -23.740   8.567  1.00  0.00           C  
ATOM   2408  CG2 VAL A 152     -11.608 -22.318   9.363  1.00  0.00           C  
ATOM   2409  H   VAL A 152     -12.862 -19.777   8.830  1.00  0.00           H  
ATOM   2410  HA  VAL A 152     -12.341 -21.768   6.848  1.00  0.00           H  
ATOM   2411  HB  VAL A 152     -13.701 -21.894   9.584  1.00  0.00           H  
ATOM   2412 1HG1 VAL A 152     -13.442 -24.325   9.485  1.00  0.00           H  
ATOM   2413 2HG1 VAL A 152     -14.543 -23.720   8.225  1.00  0.00           H  
ATOM   2414 3HG1 VAL A 152     -12.880 -24.196   7.802  1.00  0.00           H  
ATOM   2415 1HG2 VAL A 152     -11.555 -22.918  10.271  1.00  0.00           H  
ATOM   2416 2HG2 VAL A 152     -10.940 -22.738   8.610  1.00  0.00           H  
ATOM   2417 3HG2 VAL A 152     -11.304 -21.295   9.586  1.00  0.00           H  
ATOM   2418  N   ALA A 153     -15.493 -21.085   7.390  1.00  0.00           N  
ATOM   2419  CA  ALA A 153     -16.830 -21.173   6.810  1.00  0.00           C  
ATOM   2420  C   ALA A 153     -16.831 -20.695   5.359  1.00  0.00           C  
ATOM   2421  O   ALA A 153     -17.478 -21.294   4.495  1.00  0.00           O  
ATOM   2422  CB  ALA A 153     -17.814 -20.340   7.641  1.00  0.00           C  
ATOM   2423  H   ALA A 153     -15.348 -20.522   8.217  1.00  0.00           H  
ATOM   2424  HA  ALA A 153     -17.142 -22.219   6.832  1.00  0.00           H  
ATOM   2425 1HB  ALA A 153     -18.809 -20.409   7.205  1.00  0.00           H  
ATOM   2426 2HB  ALA A 153     -17.838 -20.719   8.664  1.00  0.00           H  
ATOM   2427 3HB  ALA A 153     -17.493 -19.299   7.649  1.00  0.00           H  
ATOM   2428  N   ALA A 154     -16.146 -19.472   5.029  1.00  0.00           N  
ATOM   2429  CA  ALA A 154     -16.024 -18.923   3.676  1.00  0.00           C  
ATOM   2430  C   ALA A 154     -15.181 -19.855   2.826  1.00  0.00           C  
ATOM   2431  O   ALA A 154     -15.439 -20.029   1.628  1.00  0.00           O  
ATOM   2432  CB  ALA A 154     -15.396 -17.520   3.712  1.00  0.00           C  
ATOM   2433  H   ALA A 154     -15.800 -18.932   5.811  1.00  0.00           H  
ATOM   2434  HA  ALA A 154     -17.024 -18.848   3.249  1.00  0.00           H  
ATOM   2435 1HB  ALA A 154     -15.313 -17.130   2.697  1.00  0.00           H  
ATOM   2436 2HB  ALA A 154     -16.024 -16.854   4.306  1.00  0.00           H  
ATOM   2437 3HB  ALA A 154     -14.404 -17.576   4.160  1.00  0.00           H  
ATOM   2438  N   TRP A 155     -14.006 -20.552   3.360  1.00  0.00           N  
ATOM   2439  CA  TRP A 155     -13.098 -21.454   2.683  1.00  0.00           C  
ATOM   2440  C   TRP A 155     -13.793 -22.759   2.346  1.00  0.00           C  
ATOM   2441  O   TRP A 155     -13.603 -23.327   1.275  1.00  0.00           O  
ATOM   2442  CB  TRP A 155     -11.869 -21.729   3.551  1.00  0.00           C  
ATOM   2443  CG  TRP A 155     -10.996 -20.527   3.750  1.00  0.00           C  
ATOM   2444  CD1 TRP A 155     -10.870 -19.462   2.909  1.00  0.00           C  
ATOM   2445  CD2 TRP A 155     -10.119 -20.259   4.871  1.00  0.00           C  
ATOM   2446  NE1 TRP A 155      -9.978 -18.555   3.425  1.00  0.00           N  
ATOM   2447  CE2 TRP A 155      -9.510 -19.025   4.626  1.00  0.00           C  
ATOM   2448  CE3 TRP A 155      -9.807 -20.956   6.044  1.00  0.00           C  
ATOM   2449  CZ2 TRP A 155      -8.600 -18.468   5.510  1.00  0.00           C  
ATOM   2450  CZ3 TRP A 155      -8.896 -20.396   6.932  1.00  0.00           C  
ATOM   2451  CH2 TRP A 155      -8.309 -19.183   6.672  1.00  0.00           C  
ATOM   2452  H   TRP A 155     -13.824 -20.305   4.323  1.00  0.00           H  
ATOM   2453  HA  TRP A 155     -12.762 -20.980   1.761  1.00  0.00           H  
ATOM   2454 1HB  TRP A 155     -12.188 -22.087   4.530  1.00  0.00           H  
ATOM   2455 2HB  TRP A 155     -11.270 -22.516   3.093  1.00  0.00           H  
ATOM   2456  HD1 TRP A 155     -11.400 -19.348   1.965  1.00  0.00           H  
ATOM   2457  HE1 TRP A 155      -9.709 -17.683   2.992  1.00  0.00           H  
ATOM   2458  HE3 TRP A 155     -10.272 -21.918   6.258  1.00  0.00           H  
ATOM   2459  HZ2 TRP A 155      -8.123 -17.506   5.321  1.00  0.00           H  
ATOM   2460  HZ3 TRP A 155      -8.658 -20.946   7.843  1.00  0.00           H  
ATOM   2461  HH2 TRP A 155      -7.599 -18.773   7.390  1.00  0.00           H  
ATOM   2462  N   LEU A 156     -14.628 -23.219   3.256  1.00  0.00           N  
ATOM   2463  CA  LEU A 156     -15.390 -24.426   3.017  1.00  0.00           C  
ATOM   2464  C   LEU A 156     -16.547 -24.189   2.041  1.00  0.00           C  
ATOM   2465  O   LEU A 156     -16.930 -25.088   1.290  1.00  0.00           O  
ATOM   2466  CB  LEU A 156     -15.932 -24.967   4.345  1.00  0.00           C  
ATOM   2467  CG  LEU A 156     -14.881 -25.504   5.325  1.00  0.00           C  
ATOM   2468  CD1 LEU A 156     -15.540 -25.810   6.662  1.00  0.00           C  
ATOM   2469  CD2 LEU A 156     -14.229 -26.748   4.739  1.00  0.00           C  
ATOM   2470  H   LEU A 156     -14.742 -22.729   4.134  1.00  0.00           H  
ATOM   2471  HA  LEU A 156     -14.741 -25.151   2.524  1.00  0.00           H  
ATOM   2472 1HB  LEU A 156     -16.477 -24.171   4.848  1.00  0.00           H  
ATOM   2473 2HB  LEU A 156     -16.630 -25.777   4.131  1.00  0.00           H  
ATOM   2474  HG  LEU A 156     -14.120 -24.742   5.494  1.00  0.00           H  
ATOM   2475 1HD1 LEU A 156     -14.792 -26.191   7.357  1.00  0.00           H  
ATOM   2476 2HD1 LEU A 156     -15.981 -24.899   7.068  1.00  0.00           H  
ATOM   2477 3HD1 LEU A 156     -16.319 -26.559   6.521  1.00  0.00           H  
ATOM   2478 1HD2 LEU A 156     -13.480 -27.129   5.434  1.00  0.00           H  
ATOM   2479 2HD2 LEU A 156     -14.989 -27.511   4.570  1.00  0.00           H  
ATOM   2480 3HD2 LEU A 156     -13.750 -26.497   3.793  1.00  0.00           H  
ATOM   2481  N   GLY A 157     -17.244 -22.923   2.025  1.00  0.00           N  
ATOM   2482  CA  GLY A 157     -18.380 -22.590   1.183  1.00  0.00           C  
ATOM   2483  C   GLY A 157     -19.660 -23.045   1.862  1.00  0.00           C  
ATOM   2484  O   GLY A 157     -20.615 -23.518   1.221  1.00  0.00           O  
ATOM   2485  H   GLY A 157     -16.853 -22.213   2.629  1.00  0.00           H  
ATOM   2486 1HA  GLY A 157     -18.399 -21.515   1.008  1.00  0.00           H  
ATOM   2487 2HA  GLY A 157     -18.267 -23.071   0.212  1.00  0.00           H  
ATOM   2488  N   THR A 158     -19.663 -22.932   3.188  1.00  0.00           N  
ATOM   2489  CA  THR A 158     -20.810 -23.341   3.985  1.00  0.00           C  
ATOM   2490  C   THR A 158     -21.140 -22.221   4.966  1.00  0.00           C  
ATOM   2491  O   THR A 158     -20.673 -21.089   4.797  1.00  0.00           O  
ATOM   2492  CB  THR A 158     -20.541 -24.656   4.739  1.00  0.00           C  
ATOM   2493  OG1 THR A 158     -21.754 -25.117   5.349  1.00  0.00           O  
ATOM   2494  CG2 THR A 158     -19.486 -24.447   5.815  1.00  0.00           C  
ATOM   2495  H   THR A 158     -18.853 -22.553   3.653  1.00  0.00           H  
ATOM   2496  HA  THR A 158     -21.663 -23.474   3.318  1.00  0.00           H  
ATOM   2497  HB  THR A 158     -20.192 -25.414   4.038  1.00  0.00           H  
ATOM   2498  HG1 THR A 158     -22.314 -25.519   4.681  1.00  0.00           H  
ATOM   2499 1HG2 THR A 158     -19.308 -25.387   6.338  1.00  0.00           H  
ATOM   2500 2HG2 THR A 158     -18.559 -24.109   5.353  1.00  0.00           H  
ATOM   2501 3HG2 THR A 158     -19.833 -23.697   6.524  1.00  0.00           H  
ATOM   2502  N   THR A 159     -21.959 -22.519   5.974  1.00  0.00           N  
ATOM   2503  CA  THR A 159     -22.412 -21.492   6.918  1.00  0.00           C  
ATOM   2504  C   THR A 159     -21.459 -21.362   8.113  1.00  0.00           C  
ATOM   2505  O   THR A 159     -20.608 -22.222   8.321  1.00  0.00           O  
ATOM   2506  CB  THR A 159     -23.833 -21.798   7.425  1.00  0.00           C  
ATOM   2507  OG1 THR A 159     -23.816 -23.001   8.206  1.00  0.00           O  
ATOM   2508  CG2 THR A 159     -24.791 -21.971   6.257  1.00  0.00           C  
ATOM   2509  H   THR A 159     -22.276 -23.472   6.093  1.00  0.00           H  
ATOM   2510  HA  THR A 159     -22.472 -20.539   6.391  1.00  0.00           H  
ATOM   2511  HB  THR A 159     -24.180 -20.978   8.054  1.00  0.00           H  
ATOM   2512  HG1 THR A 159     -24.644 -23.081   8.687  1.00  0.00           H  
ATOM   2513 1HG2 THR A 159     -25.791 -22.187   6.634  1.00  0.00           H  
ATOM   2514 2HG2 THR A 159     -24.815 -21.055   5.667  1.00  0.00           H  
ATOM   2515 3HG2 THR A 159     -24.455 -22.797   5.630  1.00  0.00           H  
ATOM   2516  N   VAL A 160     -21.603 -20.304   8.907  1.00  0.00           N  
ATOM   2517  CA  VAL A 160     -20.749 -20.166  10.081  1.00  0.00           C  
ATOM   2518  C   VAL A 160     -21.045 -21.275  11.082  1.00  0.00           C  
ATOM   2519  O   VAL A 160     -20.132 -21.831  11.662  1.00  0.00           O  
ATOM   2520  CB  VAL A 160     -20.967 -18.796  10.751  1.00  0.00           C  
ATOM   2521  CG1 VAL A 160     -20.221 -18.725  12.075  1.00  0.00           C  
ATOM   2522  CG2 VAL A 160     -20.512 -17.685   9.816  1.00  0.00           C  
ATOM   2523  H   VAL A 160     -22.293 -19.592   8.714  1.00  0.00           H  
ATOM   2524  HA  VAL A 160     -19.711 -20.281   9.766  1.00  0.00           H  
ATOM   2525  HB  VAL A 160     -22.027 -18.674  10.972  1.00  0.00           H  
ATOM   2526 1HG1 VAL A 160     -20.386 -17.750  12.534  1.00  0.00           H  
ATOM   2527 2HG1 VAL A 160     -20.588 -19.506  12.741  1.00  0.00           H  
ATOM   2528 3HG1 VAL A 160     -19.155 -18.867  11.900  1.00  0.00           H  
ATOM   2529 1HG2 VAL A 160     -20.669 -16.719  10.295  1.00  0.00           H  
ATOM   2530 2HG2 VAL A 160     -19.453 -17.810   9.590  1.00  0.00           H  
ATOM   2531 3HG2 VAL A 160     -21.088 -17.729   8.891  1.00  0.00           H  
ATOM   2532  N   GLU A 161     -22.314 -21.628  11.259  1.00  0.00           N  
ATOM   2533  CA  GLU A 161     -22.663 -22.669  12.229  1.00  0.00           C  
ATOM   2534  C   GLU A 161     -22.037 -24.004  11.867  1.00  0.00           C  
ATOM   2535  O   GLU A 161     -21.603 -24.750  12.730  1.00  0.00           O  
ATOM   2536  CB  GLU A 161     -24.182 -22.824  12.324  1.00  0.00           C  
ATOM   2537  CG  GLU A 161     -24.906 -21.602  12.872  1.00  0.00           C  
ATOM   2538  CD  GLU A 161     -25.091 -20.522  11.843  1.00  0.00           C  
ATOM   2539  OE1 GLU A 161     -24.711 -20.730  10.716  1.00  0.00           O  
ATOM   2540  OE2 GLU A 161     -25.615 -19.487  12.184  1.00  0.00           O  
ATOM   2541  H   GLU A 161     -23.050 -21.185  10.726  1.00  0.00           H  
ATOM   2542  HA  GLU A 161     -22.278 -22.374  13.206  1.00  0.00           H  
ATOM   2543 1HB  GLU A 161     -24.588 -23.039  11.336  1.00  0.00           H  
ATOM   2544 2HB  GLU A 161     -24.422 -23.672  12.967  1.00  0.00           H  
ATOM   2545 1HG  GLU A 161     -25.884 -21.908  13.242  1.00  0.00           H  
ATOM   2546 2HG  GLU A 161     -24.339 -21.203  13.712  1.00  0.00           H  
ATOM   2547  N   GLU A 162     -21.998 -24.303  10.580  1.00  0.00           N  
ATOM   2548  CA  GLU A 162     -21.436 -25.563  10.109  1.00  0.00           C  
ATOM   2549  C   GLU A 162     -19.928 -25.647  10.353  1.00  0.00           C  
ATOM   2550  O   GLU A 162     -19.400 -26.704  10.721  1.00  0.00           O  
ATOM   2551  CB  GLU A 162     -21.751 -25.760   8.622  1.00  0.00           C  
ATOM   2552  CG  GLU A 162     -21.250 -27.065   8.039  1.00  0.00           C  
ATOM   2553  CD  GLU A 162     -21.904 -28.291   8.665  1.00  0.00           C  
ATOM   2554  OE1 GLU A 162     -22.957 -28.153   9.332  1.00  0.00           O  
ATOM   2555  OE2 GLU A 162     -21.354 -29.397   8.485  1.00  0.00           O  
ATOM   2556  H   GLU A 162     -22.361 -23.645   9.905  1.00  0.00           H  
ATOM   2557  HA  GLU A 162     -21.891 -26.377  10.673  1.00  0.00           H  
ATOM   2558 1HB  GLU A 162     -22.831 -25.719   8.473  1.00  0.00           H  
ATOM   2559 2HB  GLU A 162     -21.310 -24.946   8.047  1.00  0.00           H  
ATOM   2560 1HG  GLU A 162     -21.449 -27.071   6.967  1.00  0.00           H  
ATOM   2561 2HG  GLU A 162     -20.172 -27.125   8.181  1.00  0.00           H  
ATOM   2562  N   ALA A 163     -19.237 -24.530  10.134  1.00  0.00           N  
ATOM   2563  CA  ALA A 163     -17.816 -24.442  10.422  1.00  0.00           C  
ATOM   2564  C   ALA A 163     -17.549 -24.715  11.913  1.00  0.00           C  
ATOM   2565  O   ALA A 163     -16.570 -25.371  12.260  1.00  0.00           O  
ATOM   2566  CB  ALA A 163     -17.277 -23.068  10.011  1.00  0.00           C  
ATOM   2567  H   ALA A 163     -19.716 -23.720   9.759  1.00  0.00           H  
ATOM   2568  HA  ALA A 163     -17.306 -25.209   9.840  1.00  0.00           H  
ATOM   2569 1HB  ALA A 163     -16.211 -23.016  10.231  1.00  0.00           H  
ATOM   2570 2HB  ALA A 163     -17.435 -22.919   8.944  1.00  0.00           H  
ATOM   2571 3HB  ALA A 163     -17.801 -22.292  10.567  1.00  0.00           H  
ATOM   2572  N   VAL A 164     -18.430 -24.219  12.783  1.00  0.00           N  
ATOM   2573  CA  VAL A 164     -18.328 -24.468  14.221  1.00  0.00           C  
ATOM   2574  C   VAL A 164     -18.634 -25.929  14.545  1.00  0.00           C  
ATOM   2575  O   VAL A 164     -17.930 -26.562  15.336  1.00  0.00           O  
ATOM   2576  CB  VAL A 164     -19.300 -23.558  14.994  1.00  0.00           C  
ATOM   2577  CG1 VAL A 164     -19.320 -23.930  16.469  1.00  0.00           C  
ATOM   2578  CG2 VAL A 164     -18.902 -22.101  14.811  1.00  0.00           C  
ATOM   2579  H   VAL A 164     -19.189 -23.652  12.435  1.00  0.00           H  
ATOM   2580  HA  VAL A 164     -17.305 -24.260  14.537  1.00  0.00           H  
ATOM   2581  HB  VAL A 164     -20.309 -23.711  14.610  1.00  0.00           H  
ATOM   2582 1HG1 VAL A 164     -20.013 -23.277  17.000  1.00  0.00           H  
ATOM   2583 2HG1 VAL A 164     -19.642 -24.965  16.578  1.00  0.00           H  
ATOM   2584 3HG1 VAL A 164     -18.320 -23.814  16.887  1.00  0.00           H  
ATOM   2585 1HG2 VAL A 164     -19.595 -21.463  15.359  1.00  0.00           H  
ATOM   2586 2HG2 VAL A 164     -17.891 -21.950  15.189  1.00  0.00           H  
ATOM   2587 3HG2 VAL A 164     -18.935 -21.845  13.751  1.00  0.00           H  
ATOM   2588  N   TYR A 165     -19.742 -26.492  13.948  1.00  0.00           N  
ATOM   2589  CA  TYR A 165     -20.078 -27.878  14.254  1.00  0.00           C  
ATOM   2590  C   TYR A 165     -18.986 -28.868  13.817  1.00  0.00           C  
ATOM   2591  O   TYR A 165     -18.694 -29.837  14.520  1.00  0.00           O  
ATOM   2592  CB  TYR A 165     -21.411 -28.244  13.598  1.00  0.00           C  
ATOM   2593  CG  TYR A 165     -22.617 -27.664  14.303  1.00  0.00           C  
ATOM   2594  CD1 TYR A 165     -23.518 -26.876  13.601  1.00  0.00           C  
ATOM   2595  CD2 TYR A 165     -22.823 -27.919  15.651  1.00  0.00           C  
ATOM   2596  CE1 TYR A 165     -24.620 -26.346  14.245  1.00  0.00           C  
ATOM   2597  CE2 TYR A 165     -23.924 -27.389  16.294  1.00  0.00           C  
ATOM   2598  CZ  TYR A 165     -24.820 -26.605  15.596  1.00  0.00           C  
ATOM   2599  OH  TYR A 165     -25.917 -26.078  16.237  1.00  0.00           O  
ATOM   2600  H   TYR A 165     -20.324 -25.974  13.306  1.00  0.00           H  
ATOM   2601  HA  TYR A 165     -20.181 -27.979  15.334  1.00  0.00           H  
ATOM   2602 1HB  TYR A 165     -21.418 -27.892  12.566  1.00  0.00           H  
ATOM   2603 2HB  TYR A 165     -21.520 -29.328  13.575  1.00  0.00           H  
ATOM   2604  HD1 TYR A 165     -23.357 -26.676  12.542  1.00  0.00           H  
ATOM   2605  HD2 TYR A 165     -22.114 -28.537  16.202  1.00  0.00           H  
ATOM   2606  HE1 TYR A 165     -25.328 -25.727  13.693  1.00  0.00           H  
ATOM   2607  HE2 TYR A 165     -24.085 -27.589  17.354  1.00  0.00           H  
ATOM   2608  HH  TYR A 165     -25.910 -26.348  17.158  1.00  0.00           H  
ATOM   2609  N   ARG A 166     -18.360 -28.601  12.593  1.00  0.00           N  
ATOM   2610  CA  ARG A 166     -17.270 -29.432  12.098  1.00  0.00           C  
ATOM   2611  C   ARG A 166     -16.040 -29.327  12.962  1.00  0.00           C  
ATOM   2612  O   ARG A 166     -15.334 -30.315  13.174  1.00  0.00           O  
ATOM   2613  CB  ARG A 166     -16.906 -29.043  10.672  1.00  0.00           C  
ATOM   2614  CG  ARG A 166     -17.937 -29.430   9.622  1.00  0.00           C  
ATOM   2615  CD  ARG A 166     -17.493 -29.055   8.255  1.00  0.00           C  
ATOM   2616  NE  ARG A 166     -18.515 -29.335   7.258  1.00  0.00           N  
ATOM   2617  CZ  ARG A 166     -18.292 -29.395   5.931  1.00  0.00           C  
ATOM   2618  NH1 ARG A 166     -17.082 -29.192   5.457  1.00  0.00           N  
ATOM   2619  NH2 ARG A 166     -19.289 -29.657   5.105  1.00  0.00           N  
ATOM   2620  H   ARG A 166     -18.683 -27.826  12.031  1.00  0.00           H  
ATOM   2621  HA  ARG A 166     -17.601 -30.472  12.092  1.00  0.00           H  
ATOM   2622 1HB  ARG A 166     -16.766 -27.965  10.614  1.00  0.00           H  
ATOM   2623 2HB  ARG A 166     -15.962 -29.513  10.397  1.00  0.00           H  
ATOM   2624 1HG  ARG A 166     -18.095 -30.509   9.647  1.00  0.00           H  
ATOM   2625 2HG  ARG A 166     -18.878 -28.920   9.830  1.00  0.00           H  
ATOM   2626 1HD  ARG A 166     -17.272 -27.989   8.225  1.00  0.00           H  
ATOM   2627 2HD  ARG A 166     -16.599 -29.619   7.994  1.00  0.00           H  
ATOM   2628  HE  ARG A 166     -19.458 -29.496   7.585  1.00  0.00           H  
ATOM   2629 1HH1 ARG A 166     -16.319 -28.992   6.089  1.00  0.00           H  
ATOM   2630 2HH1 ARG A 166     -16.915 -29.238   4.463  1.00  0.00           H  
ATOM   2631 1HH2 ARG A 166     -20.219 -29.813   5.468  1.00  0.00           H  
ATOM   2632 2HH2 ARG A 166     -19.121 -29.702   4.110  1.00  0.00           H  
ATOM   2633  N   ALA A 167     -15.740 -28.037  13.457  1.00  0.00           N  
ATOM   2634  CA  ALA A 167     -14.589 -27.913  14.332  1.00  0.00           C  
ATOM   2635  C   ALA A 167     -14.812 -28.762  15.586  1.00  0.00           C  
ATOM   2636  O   ALA A 167     -13.873 -29.395  16.079  1.00  0.00           O  
ATOM   2637  CB  ALA A 167     -14.347 -26.451  14.689  1.00  0.00           C  
ATOM   2638  H   ALA A 167     -16.261 -27.210  13.207  1.00  0.00           H  
ATOM   2639  HA  ALA A 167     -13.717 -28.296  13.803  1.00  0.00           H  
ATOM   2640 1HB  ALA A 167     -13.480 -26.375  15.345  1.00  0.00           H  
ATOM   2641 2HB  ALA A 167     -14.163 -25.882  13.778  1.00  0.00           H  
ATOM   2642 3HB  ALA A 167     -15.224 -26.051  15.197  1.00  0.00           H  
ATOM   2643  N   LEU A 168     -16.055 -28.774  16.083  1.00  0.00           N  
ATOM   2644  CA  LEU A 168     -16.429 -29.551  17.278  1.00  0.00           C  
ATOM   2645  C   LEU A 168     -16.343 -31.065  17.057  1.00  0.00           C  
ATOM   2646  O   LEU A 168     -15.884 -31.793  17.939  1.00  0.00           O  
ATOM   2647  CB  LEU A 168     -17.854 -29.184  17.712  1.00  0.00           C  
ATOM   2648  CG  LEU A 168     -18.359 -29.873  18.986  1.00  0.00           C  
ATOM   2649  CD1 LEU A 168     -17.459 -29.500  20.157  1.00  0.00           C  
ATOM   2650  CD2 LEU A 168     -19.799 -29.459  19.251  1.00  0.00           C  
ATOM   2651  H   LEU A 168     -16.762 -28.224  15.613  1.00  0.00           H  
ATOM   2652  HA  LEU A 168     -15.720 -29.322  18.074  1.00  0.00           H  
ATOM   2653 1HB  LEU A 168     -17.901 -28.109  17.876  1.00  0.00           H  
ATOM   2654 2HB  LEU A 168     -18.539 -29.438  16.904  1.00  0.00           H  
ATOM   2655  HG  LEU A 168     -18.310 -30.955  18.859  1.00  0.00           H  
ATOM   2656 1HD1 LEU A 168     -17.817 -29.990  21.062  1.00  0.00           H  
ATOM   2657 2HD1 LEU A 168     -16.439 -29.825  19.949  1.00  0.00           H  
ATOM   2658 3HD1 LEU A 168     -17.474 -28.420  20.298  1.00  0.00           H  
ATOM   2659 1HD2 LEU A 168     -20.158 -29.949  20.156  1.00  0.00           H  
ATOM   2660 2HD2 LEU A 168     -19.849 -28.377  19.379  1.00  0.00           H  
ATOM   2661 3HD2 LEU A 168     -20.423 -29.753  18.407  1.00  0.00           H  
ATOM   2662  N   LYS A 169     -16.774 -31.547  15.889  1.00  0.00           N  
ATOM   2663  CA  LYS A 169     -16.648 -32.977  15.575  1.00  0.00           C  
ATOM   2664  C   LYS A 169     -15.183 -33.426  15.572  1.00  0.00           C  
ATOM   2665  O   LYS A 169     -14.854 -34.507  16.078  1.00  0.00           O  
ATOM   2666  CB  LYS A 169     -17.291 -33.287  14.222  1.00  0.00           C  
ATOM   2667  CG  LYS A 169     -18.813 -33.237  14.223  1.00  0.00           C  
ATOM   2668  CD  LYS A 169     -19.377 -33.533  12.841  1.00  0.00           C  
ATOM   2669  CE  LYS A 169     -20.897 -33.470  12.838  1.00  0.00           C  
ATOM   2670  NZ  LYS A 169     -21.462 -33.736  11.487  1.00  0.00           N  
ATOM   2671  H   LYS A 169     -17.191 -30.928  15.207  1.00  0.00           H  
ATOM   2672  HA  LYS A 169     -17.165 -33.548  16.347  1.00  0.00           H  
ATOM   2673 1HB  LYS A 169     -16.934 -32.575  13.478  1.00  0.00           H  
ATOM   2674 2HB  LYS A 169     -16.989 -34.282  13.895  1.00  0.00           H  
ATOM   2675 1HG  LYS A 169     -19.201 -33.972  14.930  1.00  0.00           H  
ATOM   2676 2HG  LYS A 169     -19.145 -32.248  14.537  1.00  0.00           H  
ATOM   2677 1HD  LYS A 169     -18.989 -32.806  12.127  1.00  0.00           H  
ATOM   2678 2HD  LYS A 169     -19.064 -34.529  12.526  1.00  0.00           H  
ATOM   2679 1HE  LYS A 169     -21.293 -34.206  13.535  1.00  0.00           H  
ATOM   2680 2HE  LYS A 169     -21.221 -32.482  13.164  1.00  0.00           H  
ATOM   2681 1HZ  LYS A 169     -22.470 -33.684  11.526  1.00  0.00           H  
ATOM   2682 2HZ  LYS A 169     -21.115 -33.046  10.834  1.00  0.00           H  
ATOM   2683 3HZ  LYS A 169     -21.184 -34.657  11.181  1.00  0.00           H  
ATOM   2684  N   LEU A 170     -14.310 -32.598  14.997  1.00  0.00           N  
ATOM   2685  CA  LEU A 170     -12.880 -32.881  15.011  1.00  0.00           C  
ATOM   2686  C   LEU A 170     -12.303 -32.815  16.415  1.00  0.00           C  
ATOM   2687  O   LEU A 170     -11.460 -33.627  16.771  1.00  0.00           O  
ATOM   2688  CB  LEU A 170     -12.138 -31.889  14.106  1.00  0.00           C  
ATOM   2689  CG  LEU A 170     -12.354 -32.074  12.599  1.00  0.00           C  
ATOM   2690  CD1 LEU A 170     -11.835 -30.850  11.857  1.00  0.00           C  
ATOM   2691  CD2 LEU A 170     -11.644 -33.336  12.134  1.00  0.00           C  
ATOM   2692  H   LEU A 170     -14.640 -31.758  14.543  1.00  0.00           H  
ATOM   2693  HA  LEU A 170     -12.725 -33.904  14.668  1.00  0.00           H  
ATOM   2694 1HB  LEU A 170     -12.455 -30.879  14.364  1.00  0.00           H  
ATOM   2695 2HB  LEU A 170     -11.069 -31.973  14.301  1.00  0.00           H  
ATOM   2696  HG  LEU A 170     -13.422 -32.161  12.392  1.00  0.00           H  
ATOM   2697 1HD1 LEU A 170     -11.988 -30.981  10.786  1.00  0.00           H  
ATOM   2698 2HD1 LEU A 170     -12.374 -29.964  12.194  1.00  0.00           H  
ATOM   2699 3HD1 LEU A 170     -10.772 -30.726  12.058  1.00  0.00           H  
ATOM   2700 1HD2 LEU A 170     -11.798 -33.468  11.063  1.00  0.00           H  
ATOM   2701 2HD2 LEU A 170     -10.577 -33.250  12.340  1.00  0.00           H  
ATOM   2702 3HD2 LEU A 170     -12.048 -34.197  12.668  1.00  0.00           H  
ATOM   2703  N   LYS A 171     -12.743 -31.837  17.203  1.00  0.00           N  
ATOM   2704  CA  LYS A 171     -12.301 -31.732  18.589  1.00  0.00           C  
ATOM   2705  C   LYS A 171     -12.469 -33.072  19.267  1.00  0.00           C  
ATOM   2706  O   LYS A 171     -11.530 -33.646  19.812  1.00  0.00           O  
ATOM   2707  CB  LYS A 171     -13.081 -30.652  19.340  1.00  0.00           C  
ATOM   2708  CG  LYS A 171     -12.788 -30.587  20.833  1.00  0.00           C  
ATOM   2709  CD  LYS A 171     -13.608 -29.499  21.510  1.00  0.00           C  
ATOM   2710  CE  LYS A 171     -13.209 -29.332  22.969  1.00  0.00           C  
ATOM   2711  NZ  LYS A 171     -13.603 -30.507  23.793  1.00  0.00           N  
ATOM   2712  H   LYS A 171     -13.392 -31.155  16.840  1.00  0.00           H  
ATOM   2713  HA  LYS A 171     -11.263 -31.395  18.598  1.00  0.00           H  
ATOM   2714 1HB  LYS A 171     -12.855 -29.675  18.912  1.00  0.00           H  
ATOM   2715 2HB  LYS A 171     -14.151 -30.823  19.216  1.00  0.00           H  
ATOM   2716 1HG  LYS A 171     -13.025 -31.548  21.292  1.00  0.00           H  
ATOM   2717 2HG  LYS A 171     -11.730 -30.382  20.987  1.00  0.00           H  
ATOM   2718 1HD  LYS A 171     -13.457 -28.553  20.990  1.00  0.00           H  
ATOM   2719 2HD  LYS A 171     -14.666 -29.757  21.461  1.00  0.00           H  
ATOM   2720 1HE  LYS A 171     -12.130 -29.201  23.038  1.00  0.00           H  
ATOM   2721 2HE  LYS A 171     -13.687 -28.442  23.377  1.00  0.00           H  
ATOM   2722 1HZ  LYS A 171     -13.322 -30.357  24.751  1.00  0.00           H  
ATOM   2723 2HZ  LYS A 171     -14.606 -30.627  23.751  1.00  0.00           H  
ATOM   2724 3HZ  LYS A 171     -13.151 -31.336  23.436  1.00  0.00           H  
ATOM   2725  N   THR A 172     -13.700 -33.561  19.224  1.00  0.00           N  
ATOM   2726  CA  THR A 172     -14.083 -34.752  19.951  1.00  0.00           C  
ATOM   2727  C   THR A 172     -13.341 -35.986  19.429  1.00  0.00           C  
ATOM   2728  O   THR A 172     -12.790 -36.761  20.219  1.00  0.00           O  
ATOM   2729  CB  THR A 172     -15.603 -34.981  19.863  1.00  0.00           C  
ATOM   2730  OG1 THR A 172     -16.290 -33.865  20.445  1.00  0.00           O  
ATOM   2731  CG2 THR A 172     -15.994 -36.253  20.599  1.00  0.00           C  
ATOM   2732  H   THR A 172     -14.390 -33.083  18.661  1.00  0.00           H  
ATOM   2733  HA  THR A 172     -13.789 -34.632  20.994  1.00  0.00           H  
ATOM   2734  HB  THR A 172     -15.898 -35.067  18.818  1.00  0.00           H  
ATOM   2735  HG1 THR A 172     -16.270 -33.124  19.834  1.00  0.00           H  
ATOM   2736 1HG2 THR A 172     -17.072 -36.397  20.527  1.00  0.00           H  
ATOM   2737 2HG2 THR A 172     -15.482 -37.105  20.152  1.00  0.00           H  
ATOM   2738 3HG2 THR A 172     -15.710 -36.168  21.647  1.00  0.00           H  
ATOM   2739  N   LYS A 173     -13.288 -36.152  18.110  1.00  0.00           N  
ATOM   2740  CA  LYS A 173     -12.702 -37.369  17.543  1.00  0.00           C  
ATOM   2741  C   LYS A 173     -11.200 -37.456  17.711  1.00  0.00           C  
ATOM   2742  O   LYS A 173     -10.675 -38.513  18.048  1.00  0.00           O  
ATOM   2743  CB  LYS A 173     -13.051 -37.475  16.058  1.00  0.00           C  
ATOM   2744  CG  LYS A 173     -12.550 -38.745  15.383  1.00  0.00           C  
ATOM   2745  CD  LYS A 173     -13.032 -38.833  13.943  1.00  0.00           C  
ATOM   2746  CE  LYS A 173     -12.568 -40.122  13.281  1.00  0.00           C  
ATOM   2747  NZ  LYS A 173     -13.050 -40.231  11.877  1.00  0.00           N  
ATOM   2748  H   LYS A 173     -13.649 -35.443  17.487  1.00  0.00           H  
ATOM   2749  HA  LYS A 173     -13.110 -38.228  18.076  1.00  0.00           H  
ATOM   2750 1HB  LYS A 173     -14.133 -37.434  15.934  1.00  0.00           H  
ATOM   2751 2HB  LYS A 173     -12.628 -36.624  15.523  1.00  0.00           H  
ATOM   2752 1HG  LYS A 173     -11.460 -38.758  15.394  1.00  0.00           H  
ATOM   2753 2HG  LYS A 173     -12.911 -39.614  15.932  1.00  0.00           H  
ATOM   2754 1HD  LYS A 173     -14.122 -38.795  13.921  1.00  0.00           H  
ATOM   2755 2HD  LYS A 173     -12.645 -37.986  13.377  1.00  0.00           H  
ATOM   2756 1HE  LYS A 173     -11.480 -40.161  13.283  1.00  0.00           H  
ATOM   2757 2HE  LYS A 173     -12.941 -40.976  13.847  1.00  0.00           H  
ATOM   2758 1HZ  LYS A 173     -12.722 -41.098  11.475  1.00  0.00           H  
ATOM   2759 2HZ  LYS A 173     -14.060 -40.216  11.865  1.00  0.00           H  
ATOM   2760 3HZ  LYS A 173     -12.695 -39.455  11.338  1.00  0.00           H  
ATOM   2761  N   LEU A 174     -10.515 -36.342  17.482  1.00  0.00           N  
ATOM   2762  CA  LEU A 174      -9.066 -36.340  17.419  1.00  0.00           C  
ATOM   2763  C   LEU A 174      -8.415 -36.001  18.746  1.00  0.00           C  
ATOM   2764  O   LEU A 174      -7.237 -36.285  18.943  1.00  0.00           O  
ATOM   2765  CB  LEU A 174      -8.597 -35.339  16.355  1.00  0.00           C  
ATOM   2766  CG  LEU A 174      -9.120 -35.585  14.934  1.00  0.00           C  
ATOM   2767  CD1 LEU A 174      -8.643 -34.467  14.017  1.00  0.00           C  
ATOM   2768  CD2 LEU A 174      -8.635 -36.940  14.442  1.00  0.00           C  
ATOM   2769  H   LEU A 174     -11.016 -35.476  17.347  1.00  0.00           H  
ATOM   2770  HA  LEU A 174      -8.730 -37.332  17.121  1.00  0.00           H  
ATOM   2771 1HB  LEU A 174      -8.910 -34.340  16.656  1.00  0.00           H  
ATOM   2772 2HB  LEU A 174      -7.508 -35.359  16.316  1.00  0.00           H  
ATOM   2773  HG  LEU A 174     -10.210 -35.569  14.940  1.00  0.00           H  
ATOM   2774 1HD1 LEU A 174      -9.015 -34.641  13.007  1.00  0.00           H  
ATOM   2775 2HD1 LEU A 174      -9.021 -33.511  14.382  1.00  0.00           H  
ATOM   2776 3HD1 LEU A 174      -7.554 -34.446  14.004  1.00  0.00           H  
ATOM   2777 1HD2 LEU A 174      -9.007 -37.115  13.432  1.00  0.00           H  
ATOM   2778 2HD2 LEU A 174      -7.544 -36.956  14.434  1.00  0.00           H  
ATOM   2779 3HD2 LEU A 174      -9.004 -37.722  15.105  1.00  0.00           H  
ATOM   2780  N   GLY A 175      -9.176 -35.380  19.646  1.00  0.00           N  
ATOM   2781  CA  GLY A 175      -8.633 -34.882  20.899  1.00  0.00           C  
ATOM   2782  C   GLY A 175      -7.804 -33.611  20.721  1.00  0.00           C  
ATOM   2783  O   GLY A 175      -6.738 -33.458  21.326  1.00  0.00           O  
ATOM   2784  H   GLY A 175     -10.159 -35.253  19.452  1.00  0.00           H  
ATOM   2785 1HA  GLY A 175      -9.449 -34.677  21.593  1.00  0.00           H  
ATOM   2786 2HA  GLY A 175      -8.008 -35.649  21.355  1.00  0.00           H  
ATOM   2787  N   VAL A 176      -8.288 -32.695  19.885  1.00  0.00           N  
ATOM   2788  CA  VAL A 176      -7.528 -31.495  19.534  1.00  0.00           C  
ATOM   2789  C   VAL A 176      -8.339 -30.263  19.921  1.00  0.00           C  
ATOM   2790  O   VAL A 176      -9.532 -30.361  20.185  1.00  0.00           O  
ATOM   2791  CB  VAL A 176      -7.215 -31.464  18.026  1.00  0.00           C  
ATOM   2792  CG1 VAL A 176      -6.390 -32.678  17.628  1.00  0.00           C  
ATOM   2793  CG2 VAL A 176      -8.510 -31.406  17.230  1.00  0.00           C  
ATOM   2794  H   VAL A 176      -9.205 -32.833  19.482  1.00  0.00           H  
ATOM   2795  HA  VAL A 176      -6.593 -31.504  20.096  1.00  0.00           H  
ATOM   2796  HB  VAL A 176      -6.614 -30.581  17.808  1.00  0.00           H  
ATOM   2797 1HG1 VAL A 176      -6.178 -32.639  16.559  1.00  0.00           H  
ATOM   2798 2HG1 VAL A 176      -5.453 -32.679  18.184  1.00  0.00           H  
ATOM   2799 3HG1 VAL A 176      -6.948 -33.587  17.853  1.00  0.00           H  
ATOM   2800 1HG2 VAL A 176      -8.281 -31.383  16.165  1.00  0.00           H  
ATOM   2801 2HG2 VAL A 176      -9.114 -32.286  17.453  1.00  0.00           H  
ATOM   2802 3HG2 VAL A 176      -9.065 -30.508  17.501  1.00  0.00           H  
ATOM   2803  N   SER A 177      -7.709 -29.102  19.981  1.00  0.00           N  
ATOM   2804  CA  SER A 177      -8.458 -27.895  20.301  1.00  0.00           C  
ATOM   2805  C   SER A 177      -9.297 -27.483  19.092  1.00  0.00           C  
ATOM   2806  O   SER A 177      -9.077 -27.949  17.984  1.00  0.00           O  
ATOM   2807  CB  SER A 177      -7.516 -26.774  20.696  1.00  0.00           C  
ATOM   2808  OG  SER A 177      -6.771 -26.331  19.595  1.00  0.00           O  
ATOM   2809  H   SER A 177      -6.715 -29.031  19.810  1.00  0.00           H  
ATOM   2810  HA  SER A 177      -9.103 -28.104  21.156  1.00  0.00           H  
ATOM   2811 1HB  SER A 177      -8.091 -25.944  21.107  1.00  0.00           H  
ATOM   2812 2HB  SER A 177      -6.843 -27.124  21.478  1.00  0.00           H  
ATOM   2813  HG  SER A 177      -6.075 -25.776  19.953  1.00  0.00           H  
ATOM   2814  N   LEU A 178     -10.328 -26.497  19.289  1.00  0.00           N  
ATOM   2815  CA  LEU A 178     -11.134 -25.996  18.187  1.00  0.00           C  
ATOM   2816  C   LEU A 178     -10.259 -25.251  17.181  1.00  0.00           C  
ATOM   2817  O   LEU A 178     -10.473 -25.323  15.961  1.00  0.00           O  
ATOM   2818  CB  LEU A 178     -12.237 -25.068  18.712  1.00  0.00           C  
ATOM   2819  CG  LEU A 178     -13.345 -25.745  19.528  1.00  0.00           C  
ATOM   2820  CD1 LEU A 178     -14.218 -24.682  20.180  1.00  0.00           C  
ATOM   2821  CD2 LEU A 178     -14.167 -26.645  18.617  1.00  0.00           C  
ATOM   2822  H   LEU A 178     -10.488 -26.138  20.219  1.00  0.00           H  
ATOM   2823  HA  LEU A 178     -11.618 -26.844  17.701  1.00  0.00           H  
ATOM   2824 1HB  LEU A 178     -11.779 -24.307  19.342  1.00  0.00           H  
ATOM   2825 2HB  LEU A 178     -12.707 -24.571  17.863  1.00  0.00           H  
ATOM   2826  HG  LEU A 178     -12.898 -26.343  20.322  1.00  0.00           H  
ATOM   2827 1HD1 LEU A 178     -15.006 -25.164  20.760  1.00  0.00           H  
ATOM   2828 2HD1 LEU A 178     -13.608 -24.064  20.840  1.00  0.00           H  
ATOM   2829 3HD1 LEU A 178     -14.666 -24.056  19.410  1.00  0.00           H  
ATOM   2830 1HD2 LEU A 178     -14.955 -27.127  19.197  1.00  0.00           H  
ATOM   2831 2HD2 LEU A 178     -14.616 -26.047  17.823  1.00  0.00           H  
ATOM   2832 3HD2 LEU A 178     -13.523 -27.406  18.178  1.00  0.00           H  
ATOM   2833  N   GLU A 179      -9.266 -24.548  17.709  1.00  0.00           N  
ATOM   2834  CA  GLU A 179      -8.318 -23.797  16.904  1.00  0.00           C  
ATOM   2835  C   GLU A 179      -7.562 -24.705  15.954  1.00  0.00           C  
ATOM   2836  O   GLU A 179      -7.294 -24.341  14.800  1.00  0.00           O  
ATOM   2837  CB  GLU A 179      -7.331 -23.049  17.803  1.00  0.00           C  
ATOM   2838  CG  GLU A 179      -6.315 -22.201  17.052  1.00  0.00           C  
ATOM   2839  CD  GLU A 179      -5.447 -21.382  17.966  1.00  0.00           C  
ATOM   2840  OE1 GLU A 179      -5.858 -21.124  19.072  1.00  0.00           O  
ATOM   2841  OE2 GLU A 179      -4.371 -21.013  17.558  1.00  0.00           O  
ATOM   2842  H   GLU A 179      -9.173 -24.540  18.713  1.00  0.00           H  
ATOM   2843  HA  GLU A 179      -8.868 -23.057  16.321  1.00  0.00           H  
ATOM   2844 1HB  GLU A 179      -7.880 -22.392  18.479  1.00  0.00           H  
ATOM   2845 2HB  GLU A 179      -6.783 -23.764  18.416  1.00  0.00           H  
ATOM   2846 1HG  GLU A 179      -5.679 -22.857  16.458  1.00  0.00           H  
ATOM   2847 2HG  GLU A 179      -6.844 -21.538  16.370  1.00  0.00           H  
ATOM   2848  N   GLN A 180      -7.043 -25.948  16.419  1.00  0.00           N  
ATOM   2849  CA  GLN A 180      -6.447 -26.985  15.586  1.00  0.00           C  
ATOM   2850  C   GLN A 180      -7.458 -27.562  14.626  1.00  0.00           C  
ATOM   2851  O   GLN A 180      -7.125 -27.902  13.485  1.00  0.00           O  
ATOM   2852  CB  GLN A 180      -5.858 -28.102  16.451  1.00  0.00           C  
ATOM   2853  CG  GLN A 180      -4.612 -27.702  17.221  1.00  0.00           C  
ATOM   2854  CD  GLN A 180      -4.214 -28.737  18.256  1.00  0.00           C  
ATOM   2855  OE1 GLN A 180      -5.006 -29.097  19.131  1.00  0.00           O  
ATOM   2856  NE2 GLN A 180      -2.981 -29.222  18.163  1.00  0.00           N  
ATOM   2857  H   GLN A 180      -7.113 -26.099  17.415  1.00  0.00           H  
ATOM   2858  HA  GLN A 180      -5.634 -26.541  15.009  1.00  0.00           H  
ATOM   2859 1HB  GLN A 180      -6.605 -28.438  17.170  1.00  0.00           H  
ATOM   2860 2HB  GLN A 180      -5.605 -28.955  15.821  1.00  0.00           H  
ATOM   2861 1HG  GLN A 180      -3.786 -27.584  16.520  1.00  0.00           H  
ATOM   2862 2HG  GLN A 180      -4.802 -26.760  17.736  1.00  0.00           H  
ATOM   2863 1HE2 GLN A 180      -2.662 -29.908  18.818  1.00  0.00           H  
ATOM   2864 2HE2 GLN A 180      -2.371 -28.902  17.438  1.00  0.00           H  
ATOM   2865  N   ALA A 181      -8.771 -27.777  15.080  1.00  0.00           N  
ATOM   2866  CA  ALA A 181      -9.791 -28.316  14.185  1.00  0.00           C  
ATOM   2867  C   ALA A 181     -10.031 -27.352  13.028  1.00  0.00           C  
ATOM   2868  O   ALA A 181     -10.208 -27.766  11.886  1.00  0.00           O  
ATOM   2869  CB  ALA A 181     -11.087 -28.558  14.945  1.00  0.00           C  
ATOM   2870  H   ALA A 181      -9.009 -27.594  16.043  1.00  0.00           H  
ATOM   2871  HA  ALA A 181      -9.430 -29.264  13.791  1.00  0.00           H  
ATOM   2872 1HB  ALA A 181     -11.839 -28.959  14.265  1.00  0.00           H  
ATOM   2873 2HB  ALA A 181     -10.909 -29.271  15.750  1.00  0.00           H  
ATOM   2874 3HB  ALA A 181     -11.444 -27.618  15.364  1.00  0.00           H  
ATOM   2875  N   LEU A 182     -10.034 -26.060  13.341  1.00  0.00           N  
ATOM   2876  CA  LEU A 182     -10.263 -25.041  12.325  1.00  0.00           C  
ATOM   2877  C   LEU A 182      -9.109 -25.009  11.336  1.00  0.00           C  
ATOM   2878  O   LEU A 182      -9.314 -24.736  10.156  1.00  0.00           O  
ATOM   2879  CB  LEU A 182     -10.430 -23.662  12.976  1.00  0.00           C  
ATOM   2880  CG  LEU A 182     -11.722 -23.457  13.777  1.00  0.00           C  
ATOM   2881  CD1 LEU A 182     -11.604 -22.193  14.618  1.00  0.00           C  
ATOM   2882  CD2 LEU A 182     -12.903 -23.369  12.822  1.00  0.00           C  
ATOM   2883  H   LEU A 182      -9.874 -25.775  14.296  1.00  0.00           H  
ATOM   2884  HA  LEU A 182     -11.152 -25.313  11.758  1.00  0.00           H  
ATOM   2885 1HB  LEU A 182      -9.592 -23.492  13.651  1.00  0.00           H  
ATOM   2886 2HB  LEU A 182     -10.399 -22.903  12.196  1.00  0.00           H  
ATOM   2887  HG  LEU A 182     -11.867 -24.296  14.456  1.00  0.00           H  
ATOM   2888 1HD1 LEU A 182     -12.522 -22.046  15.186  1.00  0.00           H  
ATOM   2889 2HD1 LEU A 182     -10.763 -22.290  15.305  1.00  0.00           H  
ATOM   2890 3HD1 LEU A 182     -11.442 -21.335  13.965  1.00  0.00           H  
ATOM   2891 1HD2 LEU A 182     -13.822 -23.224  13.390  1.00  0.00           H  
ATOM   2892 2HD2 LEU A 182     -12.760 -22.530  12.142  1.00  0.00           H  
ATOM   2893 3HD2 LEU A 182     -12.975 -24.293  12.246  1.00  0.00           H  
ATOM   2894  N   LEU A 183      -7.715 -25.203  11.780  1.00  0.00           N  
ATOM   2895  CA  LEU A 183      -6.602 -25.411  10.862  1.00  0.00           C  
ATOM   2896  C   LEU A 183      -6.773 -26.655   9.981  1.00  0.00           C  
ATOM   2897  O   LEU A 183      -6.435 -26.626   8.797  1.00  0.00           O  
ATOM   2898  CB  LEU A 183      -5.296 -25.526  11.658  1.00  0.00           C  
ATOM   2899  CG  LEU A 183      -4.019 -25.679  10.822  1.00  0.00           C  
ATOM   2900  CD1 LEU A 183      -3.843 -24.455   9.935  1.00  0.00           C  
ATOM   2901  CD2 LEU A 183      -2.825 -25.861  11.748  1.00  0.00           C  
ATOM   2902  H   LEU A 183      -7.537 -25.182  12.774  1.00  0.00           H  
ATOM   2903  HA  LEU A 183      -6.563 -24.570  10.168  1.00  0.00           H  
ATOM   2904 1HB  LEU A 183      -5.185 -24.634  12.273  1.00  0.00           H  
ATOM   2905 2HB  LEU A 183      -5.366 -26.391  12.318  1.00  0.00           H  
ATOM   2906  HG  LEU A 183      -4.111 -26.551  10.174  1.00  0.00           H  
ATOM   2907 1HD1 LEU A 183      -2.935 -24.564   9.341  1.00  0.00           H  
ATOM   2908 2HD1 LEU A 183      -4.701 -24.361   9.270  1.00  0.00           H  
ATOM   2909 3HD1 LEU A 183      -3.764 -23.564  10.556  1.00  0.00           H  
ATOM   2910 1HD2 LEU A 183      -1.917 -25.970  11.154  1.00  0.00           H  
ATOM   2911 2HD2 LEU A 183      -2.732 -24.989  12.396  1.00  0.00           H  
ATOM   2912 3HD2 LEU A 183      -2.970 -26.752  12.358  1.00  0.00           H  
ATOM   2913  N   ILE A 184      -7.313 -27.742  10.544  1.00  0.00           N  
ATOM   2914  CA  ILE A 184      -7.618 -28.944   9.753  1.00  0.00           C  
ATOM   2915  C   ILE A 184      -8.642 -28.668   8.652  1.00  0.00           C  
ATOM   2916  O   ILE A 184      -8.493 -29.115   7.505  1.00  0.00           O  
ATOM   2917  CB  ILE A 184      -8.144 -30.073  10.659  1.00  0.00           C  
ATOM   2918  CG1 ILE A 184      -7.022 -30.603  11.557  1.00  0.00           C  
ATOM   2919  CG2 ILE A 184      -8.734 -31.196   9.821  1.00  0.00           C  
ATOM   2920  CD1 ILE A 184      -7.509 -31.474  12.692  1.00  0.00           C  
ATOM   2921  H   ILE A 184      -7.517 -27.738  11.533  1.00  0.00           H  
ATOM   2922  HA  ILE A 184      -6.705 -29.276   9.262  1.00  0.00           H  
ATOM   2923  HB  ILE A 184      -8.916 -29.680  11.319  1.00  0.00           H  
ATOM   2924 1HG1 ILE A 184      -6.321 -31.183  10.958  1.00  0.00           H  
ATOM   2925 2HG1 ILE A 184      -6.471 -29.765  11.983  1.00  0.00           H  
ATOM   2926 1HG2 ILE A 184      -9.100 -31.986  10.477  1.00  0.00           H  
ATOM   2927 2HG2 ILE A 184      -9.559 -30.809   9.224  1.00  0.00           H  
ATOM   2928 3HG2 ILE A 184      -7.967 -31.600   9.160  1.00  0.00           H  
ATOM   2929 1HD1 ILE A 184      -6.657 -31.811  13.283  1.00  0.00           H  
ATOM   2930 2HD1 ILE A 184      -8.187 -30.901  13.326  1.00  0.00           H  
ATOM   2931 3HD1 ILE A 184      -8.034 -32.338  12.288  1.00  0.00           H  
ATOM   2932  N   LEU A 185      -9.795 -27.910   8.955  1.00  0.00           N  
ATOM   2933  CA  LEU A 185     -10.829 -27.554   7.986  1.00  0.00           C  
ATOM   2934  C   LEU A 185     -10.269 -26.602   6.928  1.00  0.00           C  
ATOM   2935  O   LEU A 185     -10.562 -26.724   5.730  1.00  0.00           O  
ATOM   2936  CB  LEU A 185     -12.023 -26.902   8.695  1.00  0.00           C  
ATOM   2937  CG  LEU A 185     -12.802 -27.809   9.657  1.00  0.00           C  
ATOM   2938  CD1 LEU A 185     -13.811 -26.976  10.435  1.00  0.00           C  
ATOM   2939  CD2 LEU A 185     -13.493 -28.911   8.868  1.00  0.00           C  
ATOM   2940  H   LEU A 185      -9.911 -27.637   9.921  1.00  0.00           H  
ATOM   2941  HA  LEU A 185     -11.166 -28.464   7.490  1.00  0.00           H  
ATOM   2942 1HB  LEU A 185     -11.664 -26.046   9.264  1.00  0.00           H  
ATOM   2943 2HB  LEU A 185     -12.722 -26.543   7.939  1.00  0.00           H  
ATOM   2944  HG  LEU A 185     -12.112 -28.254  10.375  1.00  0.00           H  
ATOM   2945 1HD1 LEU A 185     -14.364 -27.620  11.119  1.00  0.00           H  
ATOM   2946 2HD1 LEU A 185     -13.288 -26.208  11.005  1.00  0.00           H  
ATOM   2947 3HD1 LEU A 185     -14.505 -26.504   9.741  1.00  0.00           H  
ATOM   2948 1HD2 LEU A 185     -14.046 -29.556   9.552  1.00  0.00           H  
ATOM   2949 2HD2 LEU A 185     -14.184 -28.467   8.151  1.00  0.00           H  
ATOM   2950 3HD2 LEU A 185     -12.747 -29.501   8.336  1.00  0.00           H  
ATOM   2951  N   ALA A 186      -9.452 -25.659   7.385  1.00  0.00           N  
ATOM   2952  CA  ALA A 186      -8.757 -24.745   6.481  1.00  0.00           C  
ATOM   2953  C   ALA A 186      -7.805 -25.501   5.558  1.00  0.00           C  
ATOM   2954  O   ALA A 186      -7.722 -25.198   4.369  1.00  0.00           O  
ATOM   2955  CB  ALA A 186      -7.999 -23.690   7.273  1.00  0.00           C  
ATOM   2956  H   ALA A 186      -9.306 -25.572   8.381  1.00  0.00           H  
ATOM   2957  HA  ALA A 186      -9.499 -24.255   5.848  1.00  0.00           H  
ATOM   2958 1HB  ALA A 186      -7.486 -23.017   6.585  1.00  0.00           H  
ATOM   2959 2HB  ALA A 186      -8.699 -23.120   7.883  1.00  0.00           H  
ATOM   2960 3HB  ALA A 186      -7.268 -24.175   7.918  1.00  0.00           H  
ATOM   2961  N   THR A 187      -7.125 -26.518   6.086  1.00  0.00           N  
ATOM   2962  CA  THR A 187      -6.243 -27.319   5.247  1.00  0.00           C  
ATOM   2963  C   THR A 187      -6.978 -28.077   4.140  1.00  0.00           C  
ATOM   2964  O   THR A 187      -6.541 -28.058   2.983  1.00  0.00           O  
ATOM   2965  CB  THR A 187      -5.451 -28.322   6.106  1.00  0.00           C  
ATOM   2966  OG1 THR A 187      -4.665 -27.612   7.072  1.00  0.00           O  
ATOM   2967  CG2 THR A 187      -4.534 -29.165   5.233  1.00  0.00           C  
ATOM   2968  H   THR A 187      -7.212 -26.746   7.065  1.00  0.00           H  
ATOM   2969  HA  THR A 187      -5.608 -26.644   4.669  1.00  0.00           H  
ATOM   2970  HB  THR A 187      -6.144 -28.977   6.633  1.00  0.00           H  
ATOM   2971  HG1 THR A 187      -5.247 -27.189   7.708  1.00  0.00           H  
ATOM   2972 1HG2 THR A 187      -3.982 -29.868   5.857  1.00  0.00           H  
ATOM   2973 2HG2 THR A 187      -5.129 -29.715   4.505  1.00  0.00           H  
ATOM   2974 3HG2 THR A 187      -3.831 -28.516   4.711  1.00  0.00           H  
ATOM   2975  N   ALA A 188      -8.105 -28.717   4.470  1.00  0.00           N  
ATOM   2976  CA  ALA A 188      -8.906 -29.399   3.448  1.00  0.00           C  
ATOM   2977  C   ALA A 188      -9.369 -28.467   2.320  1.00  0.00           C  
ATOM   2978  O   ALA A 188      -9.370 -28.842   1.145  1.00  0.00           O  
ATOM   2979  CB  ALA A 188     -10.105 -30.102   4.082  1.00  0.00           C  
ATOM   2980  H   ALA A 188      -8.415 -28.734   5.431  1.00  0.00           H  
ATOM   2981  HA  ALA A 188      -8.273 -30.148   2.968  1.00  0.00           H  
ATOM   2982 1HB  ALA A 188     -10.684 -30.602   3.305  1.00  0.00           H  
ATOM   2983 2HB  ALA A 188      -9.753 -30.840   4.805  1.00  0.00           H  
ATOM   2984 3HB  ALA A 188     -10.729 -29.369   4.586  1.00  0.00           H  
ATOM   2985  N   ALA A 189      -9.819 -27.220   2.685  1.00  0.00           N  
ATOM   2986  CA  ALA A 189     -10.284 -26.247   1.704  1.00  0.00           C  
ATOM   2987  C   ALA A 189      -9.109 -25.852   0.811  1.00  0.00           C  
ATOM   2988  O   ALA A 189      -9.239 -25.784  -0.406  1.00  0.00           O  
ATOM   2989  CB  ALA A 189     -10.863 -25.025   2.399  1.00  0.00           C  
ATOM   2990  H   ALA A 189      -9.865 -26.991   3.667  1.00  0.00           H  
ATOM   2991  HA  ALA A 189     -11.066 -26.716   1.106  1.00  0.00           H  
ATOM   2992 1HB  ALA A 189     -11.203 -24.308   1.652  1.00  0.00           H  
ATOM   2993 2HB  ALA A 189     -11.702 -25.326   3.024  1.00  0.00           H  
ATOM   2994 3HB  ALA A 189     -10.095 -24.562   3.020  1.00  0.00           H  
ATOM   2995  N   ALA A 190      -7.958 -25.625   1.436  1.00  0.00           N  
ATOM   2996  CA  ALA A 190      -6.749 -25.233   0.721  1.00  0.00           C  
ATOM   2997  C   ALA A 190      -6.242 -26.300  -0.256  1.00  0.00           C  
ATOM   2998  O   ALA A 190      -5.737 -25.980  -1.332  1.00  0.00           O  
ATOM   2999  CB  ALA A 190      -5.655 -24.886   1.720  1.00  0.00           C  
ATOM   3000  H   ALA A 190      -7.923 -25.733   2.439  1.00  0.00           H  
ATOM   3001  HA  ALA A 190      -6.979 -24.365   0.102  1.00  0.00           H  
ATOM   3002 1HB  ALA A 190      -4.760 -24.570   1.184  1.00  0.00           H  
ATOM   3003 2HB  ALA A 190      -5.996 -24.076   2.365  1.00  0.00           H  
ATOM   3004 3HB  ALA A 190      -5.425 -25.760   2.326  1.00  0.00           H  
ATOM   3005  N   LEU A 191      -6.321 -27.593   0.151  1.00  0.00           N  
ATOM   3006  CA  LEU A 191      -5.835 -28.709  -0.649  1.00  0.00           C  
ATOM   3007  C   LEU A 191      -6.852 -29.096  -1.702  1.00  0.00           C  
ATOM   3008  O   LEU A 191      -6.504 -29.654  -2.736  1.00  0.00           O  
ATOM   3009  CB  LEU A 191      -5.530 -29.917   0.245  1.00  0.00           C  
ATOM   3010  CG  LEU A 191      -4.090 -30.014   0.765  1.00  0.00           C  
ATOM   3011  CD1 LEU A 191      -3.734 -28.738   1.516  1.00  0.00           C  
ATOM   3012  CD2 LEU A 191      -3.955 -31.234   1.664  1.00  0.00           C  
ATOM   3013  H   LEU A 191      -6.684 -27.772   1.075  1.00  0.00           H  
ATOM   3014  HA  LEU A 191      -4.912 -28.404  -1.143  1.00  0.00           H  
ATOM   3015 1HB  LEU A 191      -6.192 -29.885   1.109  1.00  0.00           H  
ATOM   3016 2HB  LEU A 191      -5.742 -30.827  -0.316  1.00  0.00           H  
ATOM   3017  HG  LEU A 191      -3.405 -30.107  -0.078  1.00  0.00           H  
ATOM   3018 1HD1 LEU A 191      -2.710 -28.807   1.885  1.00  0.00           H  
ATOM   3019 2HD1 LEU A 191      -3.820 -27.884   0.844  1.00  0.00           H  
ATOM   3020 3HD1 LEU A 191      -4.414 -28.609   2.357  1.00  0.00           H  
ATOM   3021 1HD2 LEU A 191      -2.931 -31.303   2.032  1.00  0.00           H  
ATOM   3022 2HD2 LEU A 191      -4.639 -31.141   2.508  1.00  0.00           H  
ATOM   3023 3HD2 LEU A 191      -4.198 -32.132   1.097  1.00  0.00           H  
ATOM   3024  N   GLY A 192      -8.271 -28.782  -1.548  1.00  0.00           N  
ATOM   3025  CA  GLY A 192      -9.354 -29.143  -2.435  1.00  0.00           C  
ATOM   3026  C   GLY A 192      -9.808 -30.562  -2.145  1.00  0.00           C  
ATOM   3027  O   GLY A 192     -10.244 -31.278  -3.052  1.00  0.00           O  
ATOM   3028  H   GLY A 192      -8.477 -28.260  -0.708  1.00  0.00           H  
ATOM   3029 1HA  GLY A 192     -10.182 -28.446  -2.301  1.00  0.00           H  
ATOM   3030 2HA  GLY A 192      -9.024 -29.055  -3.469  1.00  0.00           H  
ATOM   3031  N   THR A 193      -9.685 -30.971  -0.881  1.00  0.00           N  
ATOM   3032  CA  THR A 193     -10.058 -32.324  -0.455  1.00  0.00           C  
ATOM   3033  C   THR A 193     -11.039 -32.309   0.731  1.00  0.00           C  
ATOM   3034  O   THR A 193     -11.522 -31.250   1.130  1.00  0.00           O  
ATOM   3035  CB  THR A 193      -8.808 -33.140  -0.076  1.00  0.00           C  
ATOM   3036  OG1 THR A 193      -9.175 -34.510   0.137  1.00  0.00           O  
ATOM   3037  CG2 THR A 193      -8.172 -32.587   1.190  1.00  0.00           C  
ATOM   3038  H   THR A 193      -9.321 -30.322  -0.198  1.00  0.00           H  
ATOM   3039  HA  THR A 193     -10.525 -32.836  -1.296  1.00  0.00           H  
ATOM   3040  HB  THR A 193      -8.084 -33.095  -0.890  1.00  0.00           H  
ATOM   3041  HG1 THR A 193      -8.426 -35.076  -0.061  1.00  0.00           H  
ATOM   3042 1HG2 THR A 193      -7.290 -33.176   1.441  1.00  0.00           H  
ATOM   3043 2HG2 THR A 193      -7.882 -31.549   1.026  1.00  0.00           H  
ATOM   3044 3HG2 THR A 193      -8.888 -32.638   2.008  1.00  0.00           H  
ATOM   3045  N   THR A 194     -11.329 -33.531   1.238  1.00  0.00           N  
ATOM   3046  CA  THR A 194     -12.276 -33.681   2.340  1.00  0.00           C  
ATOM   3047  C   THR A 194     -11.538 -33.544   3.649  1.00  0.00           C  
ATOM   3048  O   THR A 194     -10.306 -33.514   3.658  1.00  0.00           O  
ATOM   3049  CB  THR A 194     -13.008 -35.035   2.290  1.00  0.00           C  
ATOM   3050  OG1 THR A 194     -14.050 -35.054   3.275  1.00  0.00           O  
ATOM   3051  CG2 THR A 194     -12.039 -36.175   2.561  1.00  0.00           C  
ATOM   3052  H   THR A 194     -10.883 -34.353   0.857  1.00  0.00           H  
ATOM   3053  HA  THR A 194     -13.037 -32.903   2.251  1.00  0.00           H  
ATOM   3054  HB  THR A 194     -13.454 -35.171   1.306  1.00  0.00           H  
ATOM   3055  HG1 THR A 194     -14.693 -35.730   3.046  1.00  0.00           H  
ATOM   3056 1HG2 THR A 194     -12.574 -37.124   2.522  1.00  0.00           H  
ATOM   3057 2HG2 THR A 194     -11.251 -36.170   1.808  1.00  0.00           H  
ATOM   3058 3HG2 THR A 194     -11.597 -36.050   3.549  1.00  0.00           H  
ATOM   3059  N   VAL A 195     -12.289 -33.497   4.736  1.00  0.00           N  
ATOM   3060  CA  VAL A 195     -11.731 -33.152   6.049  1.00  0.00           C  
ATOM   3061  C   VAL A 195     -10.896 -34.302   6.624  1.00  0.00           C  
ATOM   3062  O   VAL A 195      -9.789 -34.092   7.118  1.00  0.00           O  
ATOM   3063  CB  VAL A 195     -12.864 -32.804   7.034  1.00  0.00           C  
ATOM   3064  CG1 VAL A 195     -12.303 -32.568   8.429  1.00  0.00           C  
ATOM   3065  CG2 VAL A 195     -13.620 -31.579   6.542  1.00  0.00           C  
ATOM   3066  H   VAL A 195     -13.278 -33.688   4.653  1.00  0.00           H  
ATOM   3067  HA  VAL A 195     -11.051 -32.310   5.926  1.00  0.00           H  
ATOM   3068  HB  VAL A 195     -13.547 -33.651   7.102  1.00  0.00           H  
ATOM   3069 1HG1 VAL A 195     -13.117 -32.324   9.112  1.00  0.00           H  
ATOM   3070 2HG1 VAL A 195     -11.797 -33.470   8.775  1.00  0.00           H  
ATOM   3071 3HG1 VAL A 195     -11.594 -31.741   8.400  1.00  0.00           H  
ATOM   3072 1HG2 VAL A 195     -14.419 -31.340   7.243  1.00  0.00           H  
ATOM   3073 2HG2 VAL A 195     -12.935 -30.734   6.469  1.00  0.00           H  
ATOM   3074 3HG2 VAL A 195     -14.047 -31.786   5.561  1.00  0.00           H  
ATOM   3075  N   GLU A 196     -11.438 -35.517   6.542  1.00  0.00           N  
ATOM   3076  CA  GLU A 196     -10.815 -36.695   7.134  1.00  0.00           C  
ATOM   3077  C   GLU A 196      -9.499 -36.949   6.405  1.00  0.00           C  
ATOM   3078  O   GLU A 196      -8.510 -37.392   6.998  1.00  0.00           O  
ATOM   3079  CB  GLU A 196     -11.731 -37.917   7.034  1.00  0.00           C  
ATOM   3080  CG  GLU A 196     -13.007 -37.815   7.857  1.00  0.00           C  
ATOM   3081  CD  GLU A 196     -12.748 -37.810   9.339  1.00  0.00           C  
ATOM   3082  OE1 GLU A 196     -12.110 -38.718   9.813  1.00  0.00           O  
ATOM   3083  OE2 GLU A 196     -13.190 -36.897   9.995  1.00  0.00           O  
ATOM   3084  H   GLU A 196     -12.314 -35.618   6.050  1.00  0.00           H  
ATOM   3085  HA  GLU A 196     -10.640 -36.500   8.192  1.00  0.00           H  
ATOM   3086 1HB  GLU A 196     -12.016 -38.073   5.994  1.00  0.00           H  
ATOM   3087 2HB  GLU A 196     -11.191 -38.805   7.362  1.00  0.00           H  
ATOM   3088 1HG  GLU A 196     -13.529 -36.897   7.588  1.00  0.00           H  
ATOM   3089 2HG  GLU A 196     -13.656 -38.654   7.610  1.00  0.00           H  
ATOM   3090  N   GLU A 197      -9.388 -36.743   4.981  1.00  0.00           N  
ATOM   3091  CA  GLU A 197      -8.169 -36.945   4.213  1.00  0.00           C  
ATOM   3092  C   GLU A 197      -7.104 -35.922   4.597  1.00  0.00           C  
ATOM   3093  O   GLU A 197      -5.927 -36.252   4.685  1.00  0.00           O  
ATOM   3094  CB  GLU A 197      -8.464 -36.855   2.714  1.00  0.00           C  
ATOM   3095  CG  GLU A 197      -7.255 -37.095   1.820  1.00  0.00           C  
ATOM   3096  CD  GLU A 197      -7.607 -37.133   0.358  1.00  0.00           C  
ATOM   3097  OE1 GLU A 197      -8.354 -37.998  -0.031  1.00  0.00           O  
ATOM   3098  OE2 GLU A 197      -7.127 -36.296  -0.369  1.00  0.00           O  
ATOM   3099  H   GLU A 197     -10.239 -36.496   4.497  1.00  0.00           H  
ATOM   3100  HA  GLU A 197      -7.764 -37.928   4.457  1.00  0.00           H  
ATOM   3101 1HB  GLU A 197      -9.226 -37.589   2.448  1.00  0.00           H  
ATOM   3102 2HB  GLU A 197      -8.863 -35.868   2.479  1.00  0.00           H  
ATOM   3103 1HG  GLU A 197      -6.530 -36.299   1.987  1.00  0.00           H  
ATOM   3104 2HG  GLU A 197      -6.789 -38.038   2.101  1.00  0.00           H  
ATOM   3105  N   ALA A 198      -7.480 -34.519   4.799  1.00  0.00           N  
ATOM   3106  CA  ALA A 198      -6.523 -33.502   5.249  1.00  0.00           C  
ATOM   3107  C   ALA A 198      -5.844 -33.900   6.556  1.00  0.00           C  
ATOM   3108  O   ALA A 198      -4.677 -33.590   6.787  1.00  0.00           O  
ATOM   3109  CB  ALA A 198      -7.212 -32.153   5.400  1.00  0.00           C  
ATOM   3110  H   ALA A 198      -8.446 -34.257   4.660  1.00  0.00           H  
ATOM   3111  HA  ALA A 198      -5.742 -33.416   4.494  1.00  0.00           H  
ATOM   3112 1HB  ALA A 198      -6.487 -31.411   5.735  1.00  0.00           H  
ATOM   3113 2HB  ALA A 198      -7.628 -31.849   4.440  1.00  0.00           H  
ATOM   3114 3HB  ALA A 198      -8.012 -32.235   6.133  1.00  0.00           H  
ATOM   3115  N   VAL A 199      -6.609 -34.600   7.577  1.00  0.00           N  
ATOM   3116  CA  VAL A 199      -6.048 -35.119   8.817  1.00  0.00           C  
ATOM   3117  C   VAL A 199      -5.053 -36.250   8.560  1.00  0.00           C  
ATOM   3118  O   VAL A 199      -3.965 -36.284   9.148  1.00  0.00           O  
ATOM   3119  CB  VAL A 199      -7.176 -35.629   9.734  1.00  0.00           C  
ATOM   3120  CG1 VAL A 199      -6.594 -36.309  10.965  1.00  0.00           C  
ATOM   3121  CG2 VAL A 199      -8.084 -34.476  10.132  1.00  0.00           C  
ATOM   3122  H   VAL A 199      -7.590 -34.746   7.383  1.00  0.00           H  
ATOM   3123  HA  VAL A 199      -5.494 -34.317   9.307  1.00  0.00           H  
ATOM   3124  HB  VAL A 199      -7.756 -36.381   9.196  1.00  0.00           H  
ATOM   3125 1HG1 VAL A 199      -7.405 -36.665  11.601  1.00  0.00           H  
ATOM   3126 2HG1 VAL A 199      -5.978 -37.153  10.658  1.00  0.00           H  
ATOM   3127 3HG1 VAL A 199      -5.986 -35.596  11.520  1.00  0.00           H  
ATOM   3128 1HG2 VAL A 199      -8.878 -34.844  10.778  1.00  0.00           H  
ATOM   3129 2HG2 VAL A 199      -7.502 -33.723  10.664  1.00  0.00           H  
ATOM   3130 3HG2 VAL A 199      -8.520 -34.032   9.237  1.00  0.00           H  
ATOM   3131  N   LYS A 200      -5.410 -37.299   7.643  1.00  0.00           N  
ATOM   3132  CA  LYS A 200      -4.572 -38.431   7.294  1.00  0.00           C  
ATOM   3133  C   LYS A 200      -3.301 -37.952   6.619  1.00  0.00           C  
ATOM   3134  O   LYS A 200      -2.219 -38.450   6.904  1.00  0.00           O  
ATOM   3135  CB  LYS A 200      -5.326 -39.402   6.384  1.00  0.00           C  
ATOM   3136  CG  LYS A 200      -6.428 -40.190   7.080  1.00  0.00           C  
ATOM   3137  CD  LYS A 200      -7.160 -41.098   6.104  1.00  0.00           C  
ATOM   3138  CE  LYS A 200      -8.276 -41.869   6.793  1.00  0.00           C  
ATOM   3139  NZ  LYS A 200      -9.021 -42.738   5.842  1.00  0.00           N  
ATOM   3140  H   LYS A 200      -6.338 -37.236   7.249  1.00  0.00           H  
ATOM   3141  HA  LYS A 200      -4.303 -38.959   8.209  1.00  0.00           H  
ATOM   3142 1HB  LYS A 200      -5.778 -38.852   5.559  1.00  0.00           H  
ATOM   3143 2HB  LYS A 200      -4.623 -40.117   5.955  1.00  0.00           H  
ATOM   3144 1HG  LYS A 200      -5.993 -40.800   7.874  1.00  0.00           H  
ATOM   3145 2HG  LYS A 200      -7.142 -39.499   7.527  1.00  0.00           H  
ATOM   3146 1HD  LYS A 200      -7.587 -40.497   5.299  1.00  0.00           H  
ATOM   3147 2HD  LYS A 200      -6.456 -41.807   5.669  1.00  0.00           H  
ATOM   3148 1HE  LYS A 200      -7.855 -42.491   7.581  1.00  0.00           H  
ATOM   3149 2HE  LYS A 200      -8.975 -41.167   7.248  1.00  0.00           H  
ATOM   3150 1HZ  LYS A 200      -9.752 -43.230   6.337  1.00  0.00           H  
ATOM   3151 2HZ  LYS A 200      -9.433 -42.168   5.116  1.00  0.00           H  
ATOM   3152 3HZ  LYS A 200      -8.388 -43.406   5.427  1.00  0.00           H  
ATOM   3153  N   ARG A 201      -3.428 -36.981   5.720  1.00  0.00           N  
ATOM   3154  CA  ARG A 201      -2.254 -36.443   5.045  1.00  0.00           C  
ATOM   3155  C   ARG A 201      -1.322 -35.764   6.032  1.00  0.00           C  
ATOM   3156  O   ARG A 201      -0.109 -35.842   5.891  1.00  0.00           O  
ATOM   3157  CB  ARG A 201      -2.660 -35.445   3.970  1.00  0.00           C  
ATOM   3158  CG  ARG A 201      -3.279 -36.062   2.726  1.00  0.00           C  
ATOM   3159  CD  ARG A 201      -3.631 -35.030   1.718  1.00  0.00           C  
ATOM   3160  NE  ARG A 201      -4.287 -35.608   0.556  1.00  0.00           N  
ATOM   3161  CZ  ARG A 201      -3.643 -36.168  -0.486  1.00  0.00           C  
ATOM   3162  NH1 ARG A 201      -2.329 -36.218  -0.499  1.00  0.00           N  
ATOM   3163  NH2 ARG A 201      -4.333 -36.668  -1.498  1.00  0.00           N  
ATOM   3164  H   ARG A 201      -4.339 -36.608   5.498  1.00  0.00           H  
ATOM   3165  HA  ARG A 201      -1.700 -37.268   4.597  1.00  0.00           H  
ATOM   3166 1HB  ARG A 201      -3.381 -34.741   4.382  1.00  0.00           H  
ATOM   3167 2HB  ARG A 201      -1.787 -34.873   3.655  1.00  0.00           H  
ATOM   3168 1HG  ARG A 201      -2.571 -36.757   2.274  1.00  0.00           H  
ATOM   3169 2HG  ARG A 201      -4.189 -36.598   2.999  1.00  0.00           H  
ATOM   3170 1HD  ARG A 201      -4.307 -34.301   2.164  1.00  0.00           H  
ATOM   3171 2HD  ARG A 201      -2.725 -34.526   1.382  1.00  0.00           H  
ATOM   3172  HE  ARG A 201      -5.298 -35.589   0.529  1.00  0.00           H  
ATOM   3173 1HH1 ARG A 201      -1.803 -35.836   0.275  1.00  0.00           H  
ATOM   3174 2HH1 ARG A 201      -1.847 -36.637  -1.280  1.00  0.00           H  
ATOM   3175 1HH2 ARG A 201      -5.343 -36.629  -1.489  1.00  0.00           H  
ATOM   3176 2HH2 ARG A 201      -3.850 -37.087  -2.279  1.00  0.00           H  
ATOM   3177  N   ALA A 202      -1.882 -34.949   7.096  1.00  0.00           N  
ATOM   3178  CA  ALA A 202      -1.060 -34.299   8.108  1.00  0.00           C  
ATOM   3179  C   ALA A 202      -0.351 -35.324   8.982  1.00  0.00           C  
ATOM   3180  O   ALA A 202       0.818 -35.158   9.308  1.00  0.00           O  
ATOM   3181  CB  ALA A 202      -1.872 -33.336   8.939  1.00  0.00           C  
ATOM   3182  H   ALA A 202      -2.873 -34.757   7.065  1.00  0.00           H  
ATOM   3183  HA  ALA A 202      -0.277 -33.736   7.597  1.00  0.00           H  
ATOM   3184 1HB  ALA A 202      -1.230 -32.865   9.685  1.00  0.00           H  
ATOM   3185 2HB  ALA A 202      -2.300 -32.569   8.294  1.00  0.00           H  
ATOM   3186 3HB  ALA A 202      -2.672 -33.876   9.441  1.00  0.00           H  
ATOM   3187  N   LEU A 203      -1.053 -36.398   9.338  1.00  0.00           N  
ATOM   3188  CA  LEU A 203      -0.472 -37.444  10.177  1.00  0.00           C  
ATOM   3189  C   LEU A 203       0.639 -38.216   9.462  1.00  0.00           C  
ATOM   3190  O   LEU A 203       1.655 -38.545  10.070  1.00  0.00           O  
ATOM   3191  CB  LEU A 203      -1.566 -38.421  10.624  1.00  0.00           C  
ATOM   3192  CG  LEU A 203      -2.594 -37.860  11.615  1.00  0.00           C  
ATOM   3193  CD1 LEU A 203      -3.756 -38.835  11.748  1.00  0.00           C  
ATOM   3194  CD2 LEU A 203      -1.925 -37.620  12.960  1.00  0.00           C  
ATOM   3195  H   LEU A 203      -2.008 -36.494   9.022  1.00  0.00           H  
ATOM   3196  HA  LEU A 203       0.007 -36.971  11.034  1.00  0.00           H  
ATOM   3197 1HB  LEU A 203      -2.107 -38.763   9.743  1.00  0.00           H  
ATOM   3198 2HB  LEU A 203      -1.092 -39.284  11.091  1.00  0.00           H  
ATOM   3199  HG  LEU A 203      -2.991 -36.919  11.234  1.00  0.00           H  
ATOM   3200 1HD1 LEU A 203      -4.487 -38.437  12.452  1.00  0.00           H  
ATOM   3201 2HD1 LEU A 203      -4.228 -38.974  10.776  1.00  0.00           H  
ATOM   3202 3HD1 LEU A 203      -3.387 -39.793  12.113  1.00  0.00           H  
ATOM   3203 1HD2 LEU A 203      -2.655 -37.220  13.664  1.00  0.00           H  
ATOM   3204 2HD2 LEU A 203      -1.529 -38.561  13.342  1.00  0.00           H  
ATOM   3205 3HD2 LEU A 203      -1.110 -36.906  12.838  1.00  0.00           H  
ATOM   3206  N   LYS A 204       0.453 -38.489   8.173  1.00  0.00           N  
ATOM   3207  CA  LYS A 204       1.493 -39.124   7.365  1.00  0.00           C  
ATOM   3208  C   LYS A 204       2.722 -38.228   7.205  1.00  0.00           C  
ATOM   3209  O   LYS A 204       3.855 -38.707   7.243  1.00  0.00           O  
ATOM   3210  CB  LYS A 204       0.939 -39.501   5.990  1.00  0.00           C  
ATOM   3211  CG  LYS A 204      -0.033 -40.673   6.003  1.00  0.00           C  
ATOM   3212  CD  LYS A 204      -0.569 -40.961   4.609  1.00  0.00           C  
ATOM   3213  CE  LYS A 204      -1.551 -42.124   4.622  1.00  0.00           C  
ATOM   3214  NZ  LYS A 204      -2.105 -42.399   3.269  1.00  0.00           N  
ATOM   3215  H   LYS A 204      -0.428 -38.252   7.744  1.00  0.00           H  
ATOM   3216  HA  LYS A 204       1.826 -40.030   7.876  1.00  0.00           H  
ATOM   3217 1HB  LYS A 204       0.423 -38.643   5.559  1.00  0.00           H  
ATOM   3218 2HB  LYS A 204       1.762 -39.756   5.323  1.00  0.00           H  
ATOM   3219 1HG  LYS A 204       0.474 -41.562   6.380  1.00  0.00           H  
ATOM   3220 2HG  LYS A 204      -0.869 -40.445   6.664  1.00  0.00           H  
ATOM   3221 1HD  LYS A 204      -1.074 -40.075   4.222  1.00  0.00           H  
ATOM   3222 2HD  LYS A 204       0.259 -41.206   3.944  1.00  0.00           H  
ATOM   3223 1HE  LYS A 204      -1.049 -43.020   4.985  1.00  0.00           H  
ATOM   3224 2HE  LYS A 204      -2.375 -41.897   5.298  1.00  0.00           H  
ATOM   3225 1HZ  LYS A 204      -2.751 -43.175   3.320  1.00  0.00           H  
ATOM   3226 2HZ  LYS A 204      -2.590 -41.580   2.930  1.00  0.00           H  
ATOM   3227 3HZ  LYS A 204      -1.353 -42.630   2.637  1.00  0.00           H  
ATOM   3228  N   LEU A 205       2.499 -36.932   7.004  1.00  0.00           N  
ATOM   3229  CA  LEU A 205       3.602 -35.978   6.923  1.00  0.00           C  
ATOM   3230  C   LEU A 205       4.277 -35.823   8.279  1.00  0.00           C  
ATOM   3231  O   LEU A 205       5.497 -35.756   8.359  1.00  0.00           O  
ATOM   3232  CB  LEU A 205       3.095 -34.615   6.435  1.00  0.00           C  
ATOM   3233  CG  LEU A 205       4.149 -33.504   6.355  1.00  0.00           C  
ATOM   3234  CD1 LEU A 205       5.248 -33.915   5.384  1.00  0.00           C  
ATOM   3235  CD2 LEU A 205       3.487 -32.207   5.914  1.00  0.00           C  
ATOM   3236  H   LEU A 205       1.552 -36.599   6.903  1.00  0.00           H  
ATOM   3237  HA  LEU A 205       4.337 -36.359   6.215  1.00  0.00           H  
ATOM   3238 1HB  LEU A 205       2.668 -34.739   5.441  1.00  0.00           H  
ATOM   3239 2HB  LEU A 205       2.306 -34.277   7.107  1.00  0.00           H  
ATOM   3240  HG  LEU A 205       4.606 -33.363   7.336  1.00  0.00           H  
ATOM   3241 1HD1 LEU A 205       5.997 -33.124   5.328  1.00  0.00           H  
ATOM   3242 2HD1 LEU A 205       5.717 -34.834   5.734  1.00  0.00           H  
ATOM   3243 3HD1 LEU A 205       4.819 -34.079   4.397  1.00  0.00           H  
ATOM   3244 1HD2 LEU A 205       4.237 -31.417   5.857  1.00  0.00           H  
ATOM   3245 2HD2 LEU A 205       3.031 -32.346   4.933  1.00  0.00           H  
ATOM   3246 3HD2 LEU A 205       2.718 -31.927   6.635  1.00  0.00           H  
ATOM   3247  N   LYS A 206       3.477 -35.763   9.339  1.00  0.00           N  
ATOM   3248  CA  LYS A 206       3.978 -35.679  10.718  1.00  0.00           C  
ATOM   3249  C   LYS A 206       4.936 -36.827  11.023  1.00  0.00           C  
ATOM   3250  O   LYS A 206       5.980 -36.631  11.646  1.00  0.00           O  
ATOM   3251  CB  LYS A 206       2.818 -35.686  11.715  1.00  0.00           C  
ATOM   3252  CG  LYS A 206       3.241 -35.566  13.173  1.00  0.00           C  
ATOM   3253  CD  LYS A 206       2.038 -35.612  14.103  1.00  0.00           C  
ATOM   3254  CE  LYS A 206       2.453 -35.431  15.556  1.00  0.00           C  
ATOM   3255  NZ  LYS A 206       3.243 -36.588  16.057  1.00  0.00           N  
ATOM   3256  H   LYS A 206       2.479 -35.775   9.178  1.00  0.00           H  
ATOM   3257  HA  LYS A 206       4.523 -34.742  10.831  1.00  0.00           H  
ATOM   3258 1HB  LYS A 206       2.143 -34.859  11.494  1.00  0.00           H  
ATOM   3259 2HB  LYS A 206       2.250 -36.610  11.606  1.00  0.00           H  
ATOM   3260 1HG  LYS A 206       3.916 -36.386  13.425  1.00  0.00           H  
ATOM   3261 2HG  LYS A 206       3.770 -34.626  13.322  1.00  0.00           H  
ATOM   3262 1HD  LYS A 206       1.339 -34.820  13.832  1.00  0.00           H  
ATOM   3263 2HD  LYS A 206       1.532 -36.571  13.997  1.00  0.00           H  
ATOM   3264 1HE  LYS A 206       3.054 -34.527  15.652  1.00  0.00           H  
ATOM   3265 2HE  LYS A 206       1.565 -35.318  16.177  1.00  0.00           H  
ATOM   3266 1HZ  LYS A 206       3.498 -36.429  17.022  1.00  0.00           H  
ATOM   3267 2HZ  LYS A 206       2.689 -37.430  15.990  1.00  0.00           H  
ATOM   3268 3HZ  LYS A 206       4.080 -36.691  15.501  1.00  0.00           H  
ATOM   3269  N   THR A 207       4.561 -38.026  10.574  1.00  0.00           N  
ATOM   3270  CA  THR A 207       5.373 -39.234  10.734  1.00  0.00           C  
ATOM   3271  C   THR A 207       6.599 -39.191   9.816  1.00  0.00           C  
ATOM   3272  O   THR A 207       7.713 -39.462  10.260  1.00  0.00           O  
ATOM   3273  CB  THR A 207       4.550 -40.501  10.443  1.00  0.00           C  
ATOM   3274  OG1 THR A 207       3.437 -40.569  11.343  1.00  0.00           O  
ATOM   3275  CG2 THR A 207       5.408 -41.746  10.611  1.00  0.00           C  
ATOM   3276  H   THR A 207       3.671 -38.091  10.104  1.00  0.00           H  
ATOM   3277  HA  THR A 207       5.727 -39.281  11.764  1.00  0.00           H  
ATOM   3278  HB  THR A 207       4.172 -40.463   9.421  1.00  0.00           H  
ATOM   3279  HG1 THR A 207       2.773 -39.928  11.078  1.00  0.00           H  
ATOM   3280 1HG2 THR A 207       4.809 -42.632  10.400  1.00  0.00           H  
ATOM   3281 2HG2 THR A 207       6.250 -41.703   9.919  1.00  0.00           H  
ATOM   3282 3HG2 THR A 207       5.781 -41.795  11.633  1.00  0.00           H  
ATOM   3283  N   LYS A 208       6.395 -38.815   8.555  1.00  0.00           N  
ATOM   3284  CA  LYS A 208       7.465 -38.801   7.544  1.00  0.00           C  
ATOM   3285  C   LYS A 208       8.612 -37.798   7.823  1.00  0.00           C  
ATOM   3286  O   LYS A 208       9.788 -38.119   7.656  1.00  0.00           O  
ATOM   3287  CB  LYS A 208       6.858 -38.508   6.171  1.00  0.00           C  
ATOM   3288  CG  LYS A 208       7.855 -38.547   5.021  1.00  0.00           C  
ATOM   3289  CD  LYS A 208       7.163 -38.341   3.682  1.00  0.00           C  
ATOM   3290  CE  LYS A 208       8.152 -38.419   2.528  1.00  0.00           C  
ATOM   3291  NZ  LYS A 208       7.482 -38.267   1.208  1.00  0.00           N  
ATOM   3292  H   LYS A 208       5.462 -38.530   8.288  1.00  0.00           H  
ATOM   3293  HA  LYS A 208       7.950 -39.777   7.540  1.00  0.00           H  
ATOM   3294 1HB  LYS A 208       6.073 -39.234   5.957  1.00  0.00           H  
ATOM   3295 2HB  LYS A 208       6.397 -37.520   6.181  1.00  0.00           H  
ATOM   3296 1HG  LYS A 208       8.601 -37.763   5.159  1.00  0.00           H  
ATOM   3297 2HG  LYS A 208       8.364 -39.510   5.013  1.00  0.00           H  
ATOM   3298 1HD  LYS A 208       6.398 -39.106   3.546  1.00  0.00           H  
ATOM   3299 2HD  LYS A 208       6.681 -37.363   3.668  1.00  0.00           H  
ATOM   3300 1HE  LYS A 208       8.899 -37.633   2.635  1.00  0.00           H  
ATOM   3301 2HE  LYS A 208       8.664 -39.381   2.552  1.00  0.00           H  
ATOM   3302 1HZ  LYS A 208       8.170 -38.325   0.472  1.00  0.00           H  
ATOM   3303 2HZ  LYS A 208       6.799 -39.003   1.090  1.00  0.00           H  
ATOM   3304 3HZ  LYS A 208       7.019 -37.370   1.166  1.00  0.00           H  
ATOM   3305  N   LEU A 209       8.277 -36.585   8.245  1.00  0.00           N  
ATOM   3306  CA  LEU A 209       9.290 -35.559   8.465  1.00  0.00           C  
ATOM   3307  C   LEU A 209       9.768 -35.530   9.917  1.00  0.00           C  
ATOM   3308  O   LEU A 209       8.964 -35.413  10.853  1.00  0.00           O  
ATOM   3309  CB  LEU A 209       8.733 -34.183   8.078  1.00  0.00           C  
ATOM   3310  CG  LEU A 209       9.670 -32.994   8.323  1.00  0.00           C  
ATOM   3311  CD1 LEU A 209      10.903 -33.128   7.440  1.00  0.00           C  
ATOM   3312  CD2 LEU A 209       8.929 -31.696   8.035  1.00  0.00           C  
ATOM   3313  H   LEU A 209       7.306 -36.365   8.420  1.00  0.00           H  
ATOM   3314  HA  LEU A 209      10.158 -35.792   7.849  1.00  0.00           H  
ATOM   3315 1HB  LEU A 209       8.482 -34.195   7.019  1.00  0.00           H  
ATOM   3316 2HB  LEU A 209       7.818 -34.007   8.645  1.00  0.00           H  
ATOM   3317  HG  LEU A 209      10.001 -32.999   9.362  1.00  0.00           H  
ATOM   3318 1HD1 LEU A 209      11.569 -32.282   7.614  1.00  0.00           H  
ATOM   3319 2HD1 LEU A 209      11.424 -34.054   7.681  1.00  0.00           H  
ATOM   3320 3HD1 LEU A 209      10.601 -33.142   6.394  1.00  0.00           H  
ATOM   3321 1HD2 LEU A 209       9.595 -30.850   8.210  1.00  0.00           H  
ATOM   3322 2HD2 LEU A 209       8.598 -31.689   6.996  1.00  0.00           H  
ATOM   3323 3HD2 LEU A 209       8.063 -31.618   8.692  1.00  0.00           H  
ATOM   3324  N   GLY A 210      11.081 -35.639  10.101  1.00  0.00           N  
ATOM   3325  CA  GLY A 210      11.672 -35.604  11.428  1.00  0.00           C  
ATOM   3326  C   GLY A 210      13.185 -35.765  11.445  1.00  0.00           C  
ATOM   3327  O   GLY A 210      13.796 -35.865  12.510  1.00  0.00           O  
ATOM   3328  OXT GLY A 210      13.841 -35.799  10.405  1.00  0.00           O  
ATOM   3329  H   GLY A 210      11.683 -35.746   9.296  1.00  0.00           H  
ATOM   3330 1HA  GLY A 210      11.427 -34.658  11.911  1.00  0.00           H  
ATOM   3331 2HA  GLY A 210      11.242 -36.397  12.038  1.00  0.00           H  
TER                                                                             
HETATM 3333 FE1  HMM X   1      -3.783 -16.930   6.110  1.00  0.00          FE  
HETATM 3334  C35 HMM X   1      -5.669 -16.426   6.985  1.00  0.00           C  
HETATM 3335  N4  HMM X   1      -4.565 -16.483   4.290  1.00  0.00           N  
HETATM 3336  C19 HMM X   1      -5.284 -17.322   3.476  1.00  0.00           C  
HETATM 3337  C18 HMM X   1      -5.690 -16.636   2.266  1.00  0.00           C  
HETATM 3338  C15 HMM X   1      -5.175 -15.357   2.353  1.00  0.00           C  
HETATM 3339  C14 HMM X   1      -4.476 -15.286   3.634  1.00  0.00           C  
HETATM 3340  C31 HMM X   1      -3.824 -14.154   4.116  1.00  0.00           C  
HETATM 3341  C12 HMM X   1      -3.227 -14.025   5.362  1.00  0.00           C  
HETATM 3342  N1  HMM X   1      -3.105 -15.025   6.291  1.00  0.00           N  
HETATM 3343  C6  HMM X   1      -2.522 -14.458   7.395  1.00  0.00           C  
HETATM 3344  C7  HMM X   1      -2.267 -13.039   7.164  1.00  0.00           C  
HETATM 3345  C11 HMM X   1      -2.688 -12.776   5.888  1.00  0.00           C  
HETATM 3346  C13 HMM X   1      -2.648 -11.482   5.134  1.00  0.00           C  
HETATM 3347  C8  HMM X   1      -1.637 -12.125   8.171  1.00  0.00           C  
HETATM 3348  C9  HMM X   1      -2.519 -11.827   9.408  1.00  0.00           C  
HETATM 3349  C10 HMM X   1      -1.750 -11.287  10.650  1.00  0.00           C  
HETATM 3350  O4  HMM X   1      -1.847 -10.049  10.903  1.00  0.00           O  
HETATM 3351  O2  HMM X   1      -1.129 -12.151  11.321  1.00  0.00           O  
HETATM 3352  C28 HMM X   1      -2.156 -15.143   8.549  1.00  0.00           C  
HETATM 3353  C1  HMM X   1      -2.275 -16.518   8.733  1.00  0.00           C  
HETATM 3354  N2  HMM X   1      -2.872 -17.383   7.854  1.00  0.00           N  
HETATM 3355  C33 HMM X   1      -2.715 -18.639   8.389  1.00  0.00           C  
HETATM 3356  C32 HMM X   1      -1.997 -18.568   9.653  1.00  0.00           C  
HETATM 3357  C2  HMM X   1      -1.728 -17.242   9.877  1.00  0.00           C  
HETATM 3358  C3  HMM X   1      -0.939 -16.640  11.001  1.00  0.00           C  
HETATM 3359  C4  HMM X   1       0.515 -16.342  10.600  1.00  0.00           C  
HETATM 3360  C5  HMM X   1       1.527 -16.281  11.780  1.00  0.00           C  
HETATM 3361  O1  HMM X   1       1.058 -16.601  12.908  1.00  0.00           O  
HETATM 3362  O3  HMM X   1       2.701 -15.903  11.520  1.00  0.00           O  
HETATM 3363  C34 HMM X   1      -1.641 -19.743  10.510  1.00  0.00           C  
HETATM 3364  C29 HMM X   1      -3.202 -19.810   7.825  1.00  0.00           C  
HETATM 3365  C26 HMM X   1      -3.962 -19.902   6.661  1.00  0.00           C  
HETATM 3366  C25 HMM X   1      -4.561 -21.131   6.184  1.00  0.00           C  
HETATM 3367  C22 HMM X   1      -5.315 -20.798   5.079  1.00  0.00           C  
HETATM 3368  C21 HMM X   1      -5.108 -19.366   4.861  1.00  0.00           C  
HETATM 3369  N3  HMM X   1      -4.306 -18.850   5.848  1.00  0.00           N  
HETATM 3370  C30 HMM X   1      -5.553 -18.658   3.752  1.00  0.00           C  
HETATM 3371  C23 HMM X   1      -6.149 -21.710   4.304  1.00  0.00           C  
HETATM 3372  C24 HMM X   1      -7.304 -21.425   3.681  1.00  0.00           C  
HETATM 3373  C27 HMM X   1      -4.416 -22.467   6.845  1.00  0.00           C  
HETATM 3374  C16 HMM X   1      -5.304 -14.241   1.428  1.00  0.00           C  
HETATM 3375  C17 HMM X   1      -5.717 -12.994   1.715  1.00  0.00           C  
HETATM 3376  C20 HMM X   1      -6.538 -17.223   1.181  1.00  0.00           C  
HETATM 3377  H33 HMM X   1      -6.392 -16.113   6.224  1.00  0.00           H  
HETATM 3378  H31 HMM X   1      -6.102 -17.279   7.521  1.00  0.00           H  
HETATM 3379  H32 HMM X   1      -5.568 -15.604   7.704  1.00  0.00           H  
HETATM 3380  H29 HMM X   1      -3.818 -13.276   3.481  1.00  0.00           H  
HETATM 3381  H23 HMM X   1      -2.099 -11.581   4.189  1.00  0.00           H  
HETATM 3382  H22 HMM X   1      -3.656 -11.125   4.880  1.00  0.00           H  
HETATM 3383  H24 HMM X   1      -2.159 -10.700   5.721  1.00  0.00           H  
HETATM 3384  H3  HMM X   1      -0.676 -12.545   8.487  1.00  0.00           H  
HETATM 3385  H4  HMM X   1      -1.429 -11.157   7.703  1.00  0.00           H  
HETATM 3386  H11 HMM X   1      -3.089 -12.713   9.711  1.00  0.00           H  
HETATM 3387  H12 HMM X   1      -3.269 -11.064   9.155  1.00  0.00           H  
HETATM 3388  H28 HMM X   1      -1.696 -14.562   9.343  1.00  0.00           H  
HETATM 3389  H26 HMM X   1      -1.403 -15.712  11.349  1.00  0.00           H  
HETATM 3390  H27 HMM X   1      -0.922 -17.319  11.860  1.00  0.00           H  
HETATM 3391  H6  HMM X   1       0.865 -17.111   9.896  1.00  0.00           H  
HETATM 3392  H5  HMM X   1       0.563 -15.393  10.049  1.00  0.00           H  
HETATM 3393  H15 HMM X   1      -2.518 -20.363  10.733  1.00  0.00           H  
HETATM 3394  H13 HMM X   1      -1.213 -19.417  11.462  1.00  0.00           H  
HETATM 3395  H14 HMM X   1      -0.904 -20.396  10.024  1.00  0.00           H  
HETATM 3396  H25 HMM X   1      -3.008 -20.733   8.360  1.00  0.00           H  
HETATM 3397  H30 HMM X   1      -6.106 -19.214   3.007  1.00  0.00           H  
HETATM 3398  H1  HMM X   1      -5.798 -22.742   4.269  1.00  0.00           H  
HETATM 3399  H7  HMM X   1      -7.755 -20.439   3.713  1.00  0.00           H  
HETATM 3400  H8  HMM X   1      -7.845 -22.193   3.135  1.00  0.00           H  
HETATM 3401  H17 HMM X   1      -4.858 -23.263   6.240  1.00  0.00           H  
HETATM 3402  H16 HMM X   1      -3.363 -22.719   7.015  1.00  0.00           H  
HETATM 3403  H18 HMM X   1      -4.912 -22.487   7.824  1.00  0.00           H  
HETATM 3404  H2  HMM X   1      -5.032 -14.452   0.394  1.00  0.00           H  
HETATM 3405  H9  HMM X   1      -6.045 -12.700   2.706  1.00  0.00           H  
HETATM 3406  H10 HMM X   1      -5.754 -12.231   0.943  1.00  0.00           H  
HETATM 3407  H20 HMM X   1      -5.934 -17.652   0.370  1.00  0.00           H  
HETATM 3408  H21 HMM X   1      -7.177 -16.455   0.732  1.00  0.00           H  
HETATM 3409  H19 HMM X   1      -7.183 -18.021   1.562  1.00  0.00           H  
TER                                                                             
CONECT  738 3333                                                                
CONECT 3333  738 3334 3335 3342                                                 
CONECT 3333 3354 3369                                                           
CONECT 3334 3333 3377 3378 3379                                                 
CONECT 3335 3333 3336 3339                                                      
CONECT 3336 3335 3337 3370                                                      
CONECT 3337 3336 3338 3376                                                      
CONECT 3338 3337 3339 3374                                                      
CONECT 3339 3335 3338 3340                                                      
CONECT 3340 3339 3341 3380                                                      
CONECT 3341 3340 3342 3345                                                      
CONECT 3342 3333 3341 3343                                                      
CONECT 3343 3342 3344 3352                                                      
CONECT 3344 3343 3345 3347                                                      
CONECT 3345 3341 3344 3346                                                      
CONECT 3346 3345 3381 3382 3383                                                 
CONECT 3347 3344 3348 3384 3385                                                 
CONECT 3348 3347 3349 3386 3387                                                 
CONECT 3349 3348 3350 3351                                                      
CONECT 3350 3349                                                                
CONECT 3351 3349                                                                
CONECT 3352 3343 3353 3388                                                      
CONECT 3353 3352 3354 3357                                                      
CONECT 3354 3333 3353 3355                                                      
CONECT 3355 3354 3356 3364                                                      
CONECT 3356 3355 3357 3363                                                      
CONECT 3357 3353 3356 3358                                                      
CONECT 3358 3357 3359 3389 3390                                                 
CONECT 3359 3358 3360 3391 3392                                                 
CONECT 3360 3359 3361 3362                                                      
CONECT 3361 3360                                                                
CONECT 3362 3360                                                                
CONECT 3363 3356 3393 3394 3395                                                 
CONECT 3364 3355 3365 3396                                                      
CONECT 3365 3364 3366 3369                                                      
CONECT 3366 3365 3367 3373                                                      
CONECT 3367 3366 3368 3371                                                      
CONECT 3368 3367 3369 3370                                                      
CONECT 3369 3333 3365 3368                                                      
CONECT 3370 3336 3368 3397                                                      
CONECT 3371 3367 3372 3398                                                      
CONECT 3372 3371 3399 3400                                                      
CONECT 3373 3366 3401 3402 3403                                                 
CONECT 3374 3338 3375 3404                                                      
CONECT 3375 3374 3405 3406                                                      
CONECT 3376 3337 3407 3408 3409                                                 
CONECT 3377 3334                                                                
CONECT 3378 3334                                                                
CONECT 3379 3334                                                                
CONECT 3380 3340                                                                
CONECT 3381 3346                                                                
CONECT 3382 3346                                                                
CONECT 3383 3346                                                                
CONECT 3384 3347                                                                
CONECT 3385 3347                                                                
CONECT 3386 3348                                                                
CONECT 3387 3348                                                                
CONECT 3388 3352                                                                
CONECT 3389 3358                                                                
CONECT 3390 3358                                                                
CONECT 3391 3359                                                                
CONECT 3392 3359                                                                
CONECT 3393 3363                                                                
CONECT 3394 3363                                                                
CONECT 3395 3363                                                                
CONECT 3396 3364                                                                
CONECT 3397 3370                                                                
CONECT 3398 3371                                                                
CONECT 3399 3372                                                                
CONECT 3400 3372                                                                
CONECT 3401 3373                                                                
CONECT 3402 3373                                                                
CONECT 3403 3373                                                                
CONECT 3404 3374                                                                
CONECT 3405 3375                                                                
CONECT 3406 3375                                                                
CONECT 3407 3376                                                                
CONECT 3408 3376                                                                
CONECT 3409 3376                                                                
# All scores below are weighted scores, not raw scores.
#BEGIN_POSE_ENERGIES_TABLE 
label fa_atr fa_rep fa_sol fa_intra_atr_xover4 fa_intra_rep_xover4 fa_intra_sol_xover4 lk_ball lk_ball_iso lk_ball_bridge lk_ball_bridge_uncpl fa_elec fa_intra_elec pro_close hbond_sr_bb hbond_lr_bb hbond_bb_sc hbond_sc dslf_fa13 atom_pair_constraint coordinate_constraint angle_constraint dihedral_constraint omega fa_dun_dev fa_dun_rot fa_dun_semi p_aa_pp hxl_tors ref rama_prepro res_type_constraint total
weights 1 0.55 1 1 0.55 1 0.92 -0.38 -0.33 -0.33 1 1 1.25 1 1 1 1 1.25 1 1 1 1 0.48 0.69 0.76 0.78 0.61 1 1 0.5 1 NA
pose -1253.2 136.391 808.634 -93.987 68.2722 38.789 505.84 -508.672 -0.68661 -4.58974 -436.352 -60.7267 0 -166.124 -17.5278 -26.2497 -17.3237 0 0.02747 0 0 0.41221 23.9948 16.4807 106.983 92.0261 -58.9528 48.8803 66.5471 10.2376 0 -720.882
VAL:NtermProteinFull_1 -5.39116 1.96429 2.01578 -2.63305 5.83909 2.17907 1.05551 -1.26204 -0.00633 -0.01456 -3.24584 1.02888 0 0 0 0 0 0 0 0 0 0 0.02569 0.07617 0.10758 0 0 0 2.085 0 0 3.82408
SER_2 -6.05276 1.93407 6.70532 -0.02504 0 0.05923 3.29276 -2.60789 -0 -0 -4.73037 -0.6207 0 0 0 -1.45634 0 0 0 0 0 0 0.08793 0.02474 0.20569 0 -0.41588 0.60006 -1.1772 -0.1059 0 -4.28229
LEU_3 -6.08731 0.19715 3.22003 -0.70409 0.43235 0.25853 1.66994 -2.17716 -0 -0 -0.91899 0.15892 0 0 0 0 0 0 0 0 0 0 -0.01249 0.03001 0.82383 0 -0.2125 0 0.72952 0.11692 0 -2.47535
GLU_4 -6.1924 1.10353 6.48824 -0.51649 0.36544 1.47846 2.38424 -2.944 -0 -0 -2.82364 -2.24015 0 0 0 0 -0.4017 0 0 0 0 0 0.47187 0.21214 0 4.359 -0.36419 0 -2.5358 -0.02071 0 -1.17617
GLN_5 -7.40315 0.73754 6.22439 -0.24624 0.02148 0.1746 3.66799 -3.21036 -0 -0 -2.6642 -0.39673 0 0 0 -1.45634 0 0 0 0 0 0 0.37215 0.15593 0 2.83903 0.02511 0 -1.0644 -0.10028 0 -2.32349
ALA_6 -6.66814 0.63451 3.10489 -0.02286 0 0 2.78904 -2.71798 -0 -0 -1.9107 -0.36453 0 0 0 0 0 0 0 0 0 0 0.07132 0 0 0 -0.21449 0 2.3386 0.09531 0 -2.86503
LEU_7 -10.2525 1.60784 3.93514 -0.48412 0.27561 0.11671 2.87349 -3.13152 -0 -0 -1.93474 0.19492 0 0 0 0 0 0 0 0 0 0 -0.02025 0.69271 0.41556 0 -0.26306 0 0.72952 -0.03269 0 -5.27742
LEU_8 -7.04134 0.94702 4.00639 -0.49915 0.43667 0.1211 2.83929 -2.64817 -0 -0 -2.2773 0.23369 0 0 0 0 0 0 0 0 0 0 0.00993 0.10402 0.32698 0 -0.28287 0 0.72952 0.00446 0 -2.98977
ILE_9 -8.85421 1.58384 2.7291 -0.5127 0.52173 0.103 2.84301 -2.80597 -0 -0 -1.88335 0.07465 0 0 0 0 0 0 0 0 0 0 0.05499 0.34613 0.59961 0 -0.37737 0 1.0317 0.20921 0 -4.33662
LEU_10 -8.59383 1.08735 2.6109 -0.49829 0.41531 0.1139 2.37155 -2.73101 -0 -0 -1.54196 0.27994 0 0 0 0 0 0 0 0 0 0 -0.00538 0.07312 0.43487 0 -0.24716 0 0.72952 0.31284 0 -5.18835
VAL_11 -8.22648 1.57029 2.79033 -0.3092 0.2567 0.06958 3.00105 -2.89734 -0 -0 -2.20003 -0.04043 0 0 0 0 0 0 0 0 0 0 -0.0391 0.11776 0.04783 0 -0.36397 0 2.085 0.28286 0 -3.85515
VAL_12 -7.78175 1.2394 3.52473 -0.31922 0.36111 0.07358 3.02112 -2.80484 -0 -0 -2.39557 -0.0412 0 0 0 0 0 0 0 0 0 0 0.31912 0.46994 0.11667 0 -0.17903 0 2.085 0.40803 0 -1.90292
ALA_13 -6.35108 0.40735 3.82117 -0.02251 0 0 2.96168 -3.05496 -0 -0 -2.90734 -0.35242 0 0 0 0 0 0 0 0 0 0 -0.04427 0 0 0 -0.28233 0 2.3386 0.16683 0 -3.31928
ALA_14 -4.03428 0.27667 2.81032 -0.02142 0 0 1.88532 -2.04035 -0 -0 -1.02187 -0.34669 0 0 0 0 0 0 0 0 0 0 -0.0398 0 0 0 -0.08492 0 2.3386 -0.03179 0 -0.31022
LEU_15 -5.01364 0.43539 2.51457 -0.51142 0.50228 0.12481 1.52727 -1.81476 -0 -0 -0.73244 0.23987 0 0 0 0 0 0 0 0 0 0 0.44299 0.03744 0.35784 0 -0.28952 0 0.72952 -0.06414 0 -1.51393
LEU_16 -5.93207 1.06558 2.25173 -0.49703 0.28721 0.12058 1.46951 -1.8777 -0 -0 -0.37663 0.19526 0 0 0 0 0 0 0 0 0 0 -0.04441 0.24345 0.34528 0 -0.30474 0 0.72952 -0.17638 0 -2.50085
GLY_17 -1.69148 0.08584 2.24488 -6e-05 0 0 1.07901 -1.11969 -0 -0 -0.83764 -0.38151 0 0 0 0 0 0 0 0 0 0 0.05405 0 0 0 -1.49376 0 1.2108 0.31045 0 -0.53912
THR_18 -4.68822 0.4481 2.51845 -0.20308 0.14776 0.06931 1.54032 -1.80831 -0 -0 -1.26464 -0.86709 0 0 0 -0.14475 0 0 0 0 0 0 0.09476 0.06256 0.90574 0 -0.80149 2.30811 -1.425 0.70778 0 -2.39972
THR_19 -4.07459 0.44119 4.14108 -0.11318 0.07034 0.07621 2.30388 -2.07843 -0 -0 -2.04484 -0.64587 0 0 0 -0.50329 0 0 0 0 0 0 0.06187 0.09038 0.03671 0 -0.48338 2.29974 -1.425 0.14952 0 -1.69763
VAL_20 -5.30241 0.67997 1.95994 -0.31002 0.27724 0.07072 1.65761 -1.89496 -0.00141 -0.00435 -0.91354 -0.09934 0 0 0 0 0 0 0 0 0 0 -0.07043 0.03052 0.22387 0 -0.27511 0 2.085 -0.13344 0 -2.02015
GLU_21 -4.68789 0.23082 6.23184 -0.45515 0.13611 1.39035 2.70056 -2.67188 -0.02597 -0.15168 -3.48496 -2.45382 0 0 0 0 -0.39967 0 0 0 0 0 0.00396 0.08363 0 3.98871 -0.26825 0 -2.5358 -0.18894 0 -2.55803
GLU_22 -5.91036 0.5085 7.63477 -0.44184 0.05805 0.87059 3.22425 -3.13673 -0.02456 -0.14733 -4.08804 -0.44793 0 0 0 -0.35854 -0.53231 0 0 0 0 0 0.33018 0.00993 0 3.38686 -0.29219 0 -2.5358 -0.43881 0 -2.33131
ALA_23 -5.59464 0.23278 2.93055 -0.02256 0 0 2.45843 -2.54411 -0 -0 -1.97705 -0.38847 0 0 0 0 0 0 0 0 0 0 0.10166 0 0 0 -0.3364 0 2.3386 -0.41368 0 -3.21489
VAL_24 -7.03777 1.00275 3.23757 -0.30872 0.26882 0.06947 2.8397 -2.64163 -0 -0 -2.39591 -0.02069 0 0 0 0 0 0 0 0 0 0 -0.0479 0.07174 0.05922 0 -0.35479 0 2.085 -0.02369 0 -3.19682
LYS_25 -5.39001 0.25274 6.79627 -0.47353 0.20391 0.24024 2.96147 -2.93721 -0 -0 -4.3541 0.11161 0 0 0 0 -0.53231 0 0 0 0 0 0.2883 0.03312 2.55018 0 0.00402 0 -1.6738 0.07029 0 -1.84882
ARG_26 -6.09005 0.27135 5.1215 -0.44356 0.0595 0.22318 2.5294 -2.63213 -0 -0 -1.96045 0.39518 0 0 0 0 0 0 0 0 0 0 -0.02294 0.26453 2.09379 0 -0.06735 0 -1.281 -0.05198 0 -1.59102
ALA_27 -6.11539 0.45686 2.96952 -0.02268 0 0 2.5952 -2.57726 -0 -0 -2.08953 -0.37254 0 0 0 0 0 0 0 0 0 0 0.10335 0 0 0 -0.10208 0 2.3386 0.05922 0 -2.75673
LEU_28 -5.62659 0.51626 4.01684 -0.52029 0.50946 0.13404 2.16508 -2.33484 -0 -0 -2.52198 0.24795 0 0 0 0 0 0 0 0 0 0 0.85905 0.02204 0.32325 0 -0.31103 0 0.72952 -0.06936 0 -1.86061
TRP_29 -6.24585 0.419 5.16284 -1.27307 0.06802 0.49915 2.69739 -2.54285 -0 -0 -2.57816 -0.2624 0 0 0 0 0 0 0 0 0 0 0.02728 0.05133 0 1.73432 -0.22123 0 3.035 0.01164 0 0.58241
LEU_30 -9.46652 1.27826 3.57516 -0.48783 0.40025 0.11384 2.89526 -2.98298 -0.02052 -0.12554 -2.05336 0.21641 0 0 0 0 0 0 0 0 0 0 -0.00515 0.30506 0.36389 0 -0.27373 0 0.72952 0.10629 0 -5.43168
LYS_31 -7.17441 0.73612 6.56377 -0.40838 0.07564 0.20244 3.41114 -3.2241 -0 -0 -1.89271 -0.06739 0 0 0 0 0 0 0 0 0 0 -0.01171 0.33337 1.70782 0 0.03519 0 -1.6738 0.55516 0 -0.83185
THR_32 -3.0621 0.11634 4.00235 -0.20225 0.14641 0.07375 1.57646 -1.8435 -0 -0 -1.11886 -0.11119 0 0 0 0 0 0 0 0 0 0 0.30325 0.00107 0.09789 0 -0.00974 2.27763 -1.425 0.92882 0 1.75132
LYS_33 -4.45577 0.22972 3.45906 -0.77227 0.31553 0.61736 1.61027 -1.63316 -0 -0 -0.7569 -0.0604 0 0 0 0 0 0 0 0 0 0 -0.0261 0.03415 2.65515 0 -0.004 0 -1.6738 0.30859 0 -0.15258
LEU_34 -5.02647 0.42604 1.78274 -0.53139 0.44447 0.15117 1.25582 -1.50603 -0 -0 -1.29022 0.14868 0 0 0 0 0 0 0 0 0 0 -0.01997 0.03679 0.16735 0 -0.18928 0 0.72952 -0.28032 0 -3.7011
GLY_35 -1.78481 0.11523 2.12505 -5e-05 0 0 1.09417 -1.13549 -0.00433 -0.0854 -0.29932 -0.3903 0 0 0 0 0 0 0 0 0 0 0.26934 0 0 0 -0.87994 0 1.2108 -0.1483 0 0.08664
VAL_36 -6.13886 1.05056 2.66115 -0.30572 0.22139 0.06055 1.75934 -2.07988 -0.02052 -0.12554 -1.23843 -0.20223 0 0 0 0 0 0 0 0 0 0 0.03338 0.01262 0.0464 0 -0.49764 0 2.085 0.11109 0 -2.56732
SER_37 -4.37613 0.2098 4.70449 -0.025 0 0.05902 2.85537 -2.21052 -0 -0 -2.26038 -0.59485 0 0 0 -1.47405 0 0 0 0 0 0 0.07127 0.04477 0.14755 0 -0.5056 0.62206 -1.1772 -0.019 0 -3.92839
LEU_38 -6.10391 0.2993 2.58564 -0.69666 0.49722 0.25437 1.65076 -1.99813 -0 -0 -0.2593 0.1379 0 0 0 0 0 0 0 0 0 0 -0.00848 0.03869 0.98795 0 -0.25959 0 0.72952 -0.02345 0 -2.16816
LYS_39 -4.74145 0.44666 6.13292 -0.7756 0.43005 0.76843 2.71572 -2.64014 -0 -0 -6.3051 -0.24631 0 0 0 0 -0.29417 0 0 0 0 0 0.22798 0.14707 3.63095 0 0.02239 0 -1.6738 0.0053 0 -2.14909
GLN_40 -6.38662 0.53102 6.50236 -0.25509 0.02616 0.20084 3.48951 -3.00138 -0.00433 -0.0854 -3.34508 -0.3972 0 0 0 -1.47405 -0.51037 0 0 0 0 0 0.56785 0.07424 0 2.99938 -0.13738 0 -1.0644 -0.0175 0 -2.28744
ALA_41 -6.37167 0.46825 3.33711 -0.02236 0 0 2.85988 -2.71899 -0 -0 -2.07898 -0.35067 0 0 0 0 0 0 0 0 0 0 0.04676 0 0 0 -0.21453 0 2.3386 -0.06369 0 -2.77028
LEU_42 -8.93673 0.83417 3.47939 -0.48918 0.3794 0.1167 2.84967 -2.8515 -0 -0 -2.29308 0.17981 0 0 0 0 0 0 0 0 0 0 0.60533 0.20607 0.37497 0 -0.27937 0 0.72952 -0.13401 0 -5.22884
SER_43 -4.82975 0.17237 5.70187 -0.03148 0 0.0718 3.19166 -2.72516 -0 -0 -4.25897 -0.50372 0 0 0 0 -0.74163 0 0 0 0 0 0.07686 0.01375 1.0589 0 0.29011 1.28637 -1.1772 0.12035 0 -2.28388
LEU_44 -8.23353 1.02424 2.70899 -0.71669 0.5179 0.29145 2.73204 -2.70273 -0 -0 -1.96427 0.13933 0 0 0 0 0 0 0 0 0 0 0.33643 0.02583 0.94933 0 -0.25514 0 0.72952 0.21438 0 -4.20295
LEU_45 -9.6833 2.75866 3.14735 -0.48473 0.20614 0.12055 2.45485 -2.75549 -0 -0 -2.69222 0.19592 0 0 0 0 0 0 0 0 0 0 0.14575 1.20648 0.30325 0 -0.28819 0 0.72952 0.03011 0 -4.60536
HIS_D:MP-NE2-connect_46 -9.18264 3.59146 6.46442 -2.95384 2.15276 2.19564 2.97586 -3.27306 -0 -0 -5.25877 -0.84861 0 0 0 0 0 0 0.01374 0 0 0.2061 0.01222 0.07781 0 1.88042 -0.19492 0 0.13443 0.27738 0 -1.72961
ALA_47 -6.06199 1.80093 4.17734 -0.02219 0 0 2.68621 -2.53385 -0 -0 -4.18538 -0.34942 0 0 0 0 0 0 0 0 0 0 0.09445 0 0 0 -0.14351 0 2.3386 0.20296 0 -1.99583
ALA_48 -6.00655 0.25939 4.15581 -0.0224 0 0 3.14183 -2.99269 -0.00816 -0.0651 -2.64405 -0.35791 0 0 0 0 0 0 0 0 0 0 0.64786 0 0 0 -0.21941 0 2.3386 -0.09986 0 -1.87263
ALA_49 -3.28436 0.06394 2.54023 -0.02294 0 0 1.38696 -1.74988 -0 -0 -0.63267 -0.35263 0 0 0 0 0 0 0 0 0 0 0.28673 0 0 0 -0.38608 0 2.3386 -0.20238 0 -0.01446
VAL_50 -5.32286 0.73513 1.17402 -0.30705 0.23295 0.07002 1.61012 -1.71926 -0 -0 -0.39016 -0.12221 0 0 0 0 0 0 0 0 0 0 -0.05715 0.02787 0.17478 0 -0.3622 0 2.085 -0.12786 0 -2.29887
LEU_51 -6.95228 0.67498 2.20897 -0.51627 0.47443 0.13064 1.42959 -2.16057 -0.02089 -0.12481 -0.77042 0.25487 0 0 0 0 0 0 0 0 0 0 -0.05505 0.09384 0.28851 0 -0.31631 0 0.72952 -0.01111 0 -4.64238
GLY_52 -1.64617 0.10176 2.11768 -5e-05 0 0 0.97329 -1.08802 -0 -0 -0.83825 -0.38449 0 0 0 0 0 0 0 0 0 0 -0.09559 0 0 0 -1.45388 0 1.2108 -0.15645 0 -1.25936
THR_53 -4.56611 0.39725 4.20964 -0.10651 0.08277 0.06936 1.77684 -2.06185 -0.02155 -0.19221 -1.88626 -0.44434 0 0 0 0 0 0 0 0 0 0 0.29996 0.09652 0.1972 0 -0.74772 2.29011 -1.425 -0.09858 0 -2.13047
THR_54 -4.97983 0.20228 6.09762 -0.11355 0.08273 0.07504 3.66437 -2.71576 -0 -0 -3.80602 -0.51762 0 0 0 -1.68017 0 0 0 0 0 0 -0.02586 0.1503 0.04813 0 -0.41297 2.41868 -1.425 -0.15294 0 -3.09058
VAL_55 -7.19152 1.80068 2.00007 -0.26316 0.26242 0.04233 1.6508 -2.19769 -0 -0 -0.94942 0.52053 0 0 0 0 0 0 0 0 0 0 0.1858 0.46082 0.72123 0 0.07175 0 2.085 -0.17918 0 -0.97953
GLU_56 -4.99312 0.6852 5.69002 -0.45789 0.20453 1.43002 2.16399 -2.56099 -0.02876 -0.16413 -2.11972 -2.82932 0 0 0 0 0 0 0 0 0 0 0.18569 0.01143 0 3.97687 -0.14755 0 -2.5358 -0.11763 0 -1.60719
GLU_57 -6.21312 0.57803 7.48142 -0.20709 0.01847 0.29032 3.45791 -3.1516 -0.02876 -0.16413 -3.53501 -0.48396 0 0 0 -1.68017 0 0 0 0 0 0 0.01418 0.04032 0 3.95432 -0.28129 0 -2.5358 -0.2943 0 -2.74027
ALA_58 -5.64804 0.22164 2.97943 -0.02237 0 0 2.4322 -2.50692 -0 -0 -1.91736 -0.37695 0 0 0 0 0 0 0 0 0 0 0.13503 0 0 0 -0.23131 0 2.3386 -0.2882 0 -2.88426
VAL_59 -6.4483 0.56327 3.34197 -0.30811 0.24461 0.06979 2.66916 -2.59897 -0 -0 -2.05769 -0.07927 0 0 0 0 0 0 0 0 0 0 -0.0293 0.05291 0.11438 0 -0.39275 0 2.085 0.05471 0 -2.71858
LYS_60 -4.98441 0.41273 5.09447 -0.30455 0.02562 0.13436 2.2308 -2.37076 -0 -0 -1.67211 -0.03541 0 0 0 0 0 0 0 0 0 0 0.47072 0.08224 1.74059 0 0.02112 0 -1.6738 0.08898 0 -0.73942
ARG_61 -6.72131 0.52179 5.48169 -0.62226 0.09155 0.36592 2.49912 -2.8885 -0.03428 -0.25193 -2.30255 0.47129 0 0 0 0 0 0 0 0 0 0 0.06903 0.06145 2.40385 0 -0.10791 0 -1.281 -0.09292 0 -2.33696
ALA_62 -6.82416 1.05906 3.58123 -0.02139 0 0 3.35269 -3.00966 -0 -0 -2.73865 -0.35483 0 0 0 0 0 0 0 0 0 0 -0.02516 0 0 0 -0.23343 0 2.3386 -0.14379 0 -3.0195
LEU_63 -6.32017 0.83202 4.51882 -0.49516 0.38744 0.11966 2.47545 -2.56752 -0 -0 -2.40751 0.22344 0 0 0 0 0 0 0 0 0 0 0.11942 0.37319 0.38683 0 -0.26926 0 0.72952 -0.07223 0 -1.96607
LYS_64 -3.95652 0.2016 4.75885 -0.30276 0.0273 0.13282 2.01956 -2.14419 -0 -0 -1.40604 0.00268 0 0 0 0 0 0 0 0 0 0 0.02073 0.01308 1.79215 0 0.0399 0 -1.6738 0.02542 0 -0.44921
LEU_65 -8.70396 1.10292 3.18808 -0.70637 0.69345 0.27231 2.68086 -2.65051 -0 -0 -1.85723 0.1436 0 0 0 0 0 0 0 0 0 0 0.24533 0.04956 1.21064 0 -0.28832 0 0.72952 -0.05503 0 -3.94516
LYS_66 -8.33208 1.44776 7.34987 -0.49892 0.12177 0.38463 3.77348 -3.57778 -0.01075 -0.02767 -3.35642 0.25242 0 0 0 0 0 0 0 0 0 0 0.07305 0.32588 2.05185 0 0.02334 0 -1.6738 0.4865 0 -1.18687
THR_67 -2.74688 0.12896 3.75896 -0.20664 0.17306 0.07593 1.28103 -1.73399 -0 -0 -0.93761 -0.12981 0 0 0 0 0 0 0 0 0 0 -0.03599 0.00104 0.14417 0 -0.0035 2.28587 -1.425 0.77894 0 1.40854
LYS_68 -3.94305 0.29321 4.4327 -0.4306 0.07799 0.24237 2.19324 -1.97951 -0 -0 -2.34863 -0.0964 0 0 0 0 0 0 0 0 0 0 0.02662 0.005 2.03227 0 0.00974 0 -1.6738 0.21839 0 -0.94046
LEU_69 -5.44666 0.65804 1.42264 -0.51795 0.47216 0.13402 1.03839 -1.41591 -0 -0 -0.64779 0.1984 0 0 0 0 0 0 0 0 0 0 0.09984 0.0265 0.2398 0 -0.27947 0 0.72952 -0.06228 0 -3.35075
GLY_70 -1.78903 0.0784 2.1207 -5e-05 0 0 0.99633 -1.12527 -0 -5e-05 -0.53232 -0.37326 0 0 0 0 0 0 0 0 0 0 0.04954 0 0 0 -1.33859 0 1.2108 0.4796 0 -0.22322
VAL_71 -6.20622 1.17818 2.09744 -0.30304 0.20213 0.05766 1.62435 -1.91596 -0.01075 -0.02767 -1.51681 -0.06182 0 0 0 0 0 0 0 0 0 0 0.03096 0.03237 0.01169 0 -0.39397 0 2.085 0.94248 0 -2.17399
SER_72 -4.86977 0.28842 5.23548 -0.02709 0 0.06406 3.15022 -2.45213 -0.0022 -0.04838 -2.62837 -0.55666 0 0 0 -1.77508 0 0 0 0 0 0 0.06572 0.17893 0.16459 0 -0.46038 0.61029 -1.1772 0.20122 0 -4.03833
LEU_73 -5.6767 0.48601 2.38678 -0.70296 0.49472 0.26366 1.56703 -1.86015 -0 -0 -0.439 0.14906 0 0 0 0 0 0 0 0 0 0 -0.02319 0.01457 0.95434 0 -0.25093 0 0.72952 -0.13434 0 -2.04158
GLU_74 -3.90608 0.22071 4.8116 -0.21611 0.0296 0.30049 2.24757 -2.11564 -0.0022 -0.04838 -1.94867 -0.54714 0 0 0 0 -0.51037 0 0 0 0 0 0.28654 0.0048 0 3.26239 -0.29101 0 -2.5358 -0.15663 0 -1.11433
GLN_75 -7.58693 0.69386 6.76653 -0.25611 0.0375 0.19891 3.8367 -3.24991 -0 -5e-05 -2.91942 -0.43411 0 0 0 -1.77508 0 0 0 0 0 0 0.03167 0.15475 0 2.69882 -0.01622 0 -1.0644 -0.12187 0 -3.00534
ALA_76 -7.20452 0.71767 3.3907 -0.02309 0 0 2.96541 -2.96367 -0 -0 -2.0052 -0.38885 0 0 0 0 0 0 0 0 0 0 0.10946 0 0 0 -0.27465 0 2.3386 0.0371 0 -3.30104
LEU_77 -7.37264 0.56213 3.39588 -0.70517 0.50057 0.26951 2.46459 -2.76858 -0 -0 -2.10599 0.14714 0 0 0 0 0 0 0 0 0 0 0.05735 0.00637 0.95434 0 -0.25899 0 0.72952 -0.04928 0 -4.17328
LYS_78 -7.9216 0.77365 9.18611 -0.36738 0.05927 0.18325 4.53195 -3.91505 -0 -0 -8.42958 0.3802 0 0 0 0 -0.22718 0 0 0 0 0 0.02204 0.07646 2.50822 0 0.01538 0 -1.6738 -0.05172 0 -4.84979
ILE_79 -9.39812 1.22035 2.93149 -0.51011 0.51319 0.1016 3.05002 -2.96292 -0 -0 -2.21504 0.03171 0 0 0 0 0 0 0 0 0 0 -0.03943 0.22519 0.64328 0 -0.38833 0 1.0317 0.07127 0 -5.69416
LEU_80 -8.82826 1.24354 3.71616 -0.48411 0.38639 0.10968 2.75834 -3.14665 -0 -0 -1.69448 0.23795 0 0 0 0 0 0 0 0 0 0 -0.02634 0.25747 0.62797 0 -0.21631 0 0.72952 0.35729 0 -3.97186
ALA_81 -5.69052 0.38622 2.71468 -0.02239 0 0 2.54975 -2.56324 -0 -0 -2.08108 -0.36366 0 0 0 0 0 0 0 0 0 0 0.23961 0 0 0 -0.20852 0 2.3386 0.14964 0 -2.55092
VAL_82 -8.84291 1.33553 3.41043 -0.3126 0.28657 0.0711 3.5903 -3.21056 -0 -0 -2.6294 -0.08526 0 0 0 0 0 0 0 0 0 0 -0.03054 0.23023 0.09082 0 -0.36944 0 2.085 0.05948 0 -4.32124
ALA_83 -6.19358 0.24821 4.0415 -0.02133 0 0 3.2622 -3.08653 -0 -0 -3.29797 -0.35063 0 0 0 0 0 0 0 0 0 0 0.24403 0 0 0 -0.31416 0 2.3386 0.08279 0 -3.04686
ALA_84 -3.4973 0.14658 2.77332 -0.02198 0 0 1.53954 -1.92407 -0 -0 -0.80991 -0.33791 0 0 0 0 0 0 0 0 0 0 0.21106 0 0 0 -0.08519 0 2.3386 -0.01491 0 0.31783
ALA_85 -3.84266 0.43221 1.80354 -0.02339 0 0 1.56107 -1.74353 -0 -0 -0.58768 -0.34392 0 0 0 0 0 0 0 0 0 0 0.04083 0 0 0 -0.16748 0 2.3386 -0.1504 0 -0.6828
LEU_86 -5.91866 0.56901 1.67225 -0.49988 0.60796 0.11809 1.34563 -1.74589 -0 -0 -0.8108 0.20489 0 0 0 0 0 0 0 0 0 0 -0.00911 0.07467 0.37367 0 -0.26752 0 0.72952 -0.19946 0 -3.75563
GLY_87 -1.66586 0.07196 2.21642 -6e-05 0 0 1.11805 -1.1053 -0.00061 -0.00526 -0.79247 -0.39386 0 0 0 0 0 0 0 0 0 0 -0.11585 0 0 0 -1.49383 0 1.2108 0.40059 0 -0.55527
THR_88 -4.61046 0.66927 3.22056 -0.18066 0.13262 0.06315 1.65906 -1.91982 -0.00226 -0.03243 -2.65883 -0.94274 0 0 0 0 -0.31923 0 0 0 0 0 -0.07681 0.14856 0.39653 0 -0.61846 2.2912 -1.425 1.41221 0 -2.79353
THR_89 -4.12492 0.49307 4.22777 -0.11089 0.06606 0.07296 2.38076 -2.12476 -0.00303 -0.06082 -2.6665 -0.71246 0 0 0 -0.45545 0 0 0 0 0 0 -0.01681 0.03539 0.0444 0 -0.51703 2.28768 -1.425 0.87357 0 -1.736
VAL_90 -6.08944 1.05283 2.23045 -0.27272 0.22014 0.04414 1.72998 -2.09165 -0 -0 -0.90655 0.50709 0 0 0 0 0 0 0 0 0 0 -0.03748 0.00726 0.65565 0 0.09128 0 2.085 -0.16116 0 -0.93517
GLU_91 -4.92132 0.87277 6.5871 -0.45686 0.18451 1.42147 2.72213 -2.82353 -0.02362 -0.15438 -4.28194 -2.72505 0 0 0 0 0 0 0 0 0 0 0.20395 0.0417 0 3.99262 -0.18171 0 -2.5358 -0.16999 0 -2.24795
GLU_92 -6.11131 0.27633 7.35741 -0.34551 0.08069 0.41565 3.38372 -3.08903 -0.02829 -0.24238 -4.24629 -0.57889 0 0 0 -0.45545 -1.32361 0 0 0 0 0 -0.02875 0.00314 0 4.05715 -0.28181 0 -2.5358 -0.34496 0 -4.038
ALA_93 -5.83185 0.15118 2.21866 -0.02112 0 0 2.41338 -2.41667 -0 -0 -1.7794 -0.369 0 0 0 0 0 0 0 0 0 0 -0.0234 0 0 0 -0.21949 0 2.3386 -0.18199 0 -3.72112
VAL_94 -6.58649 0.77545 3.43434 -0.30433 0.21278 0.06829 2.72314 -2.63474 -0 -0 -2.18824 -0.10797 0 0 0 0 0 0 0 0 0 0 -0.01849 0.10782 0.05919 0 -0.41229 0 2.085 0.24604 0 -2.54051
LYS_95 -4.81494 0.28133 5.02278 -0.30998 0.02478 0.14125 2.3105 -2.34561 -0 -0 -1.70338 -0.01447 0 0 0 0 0 0 0 0 0 0 0.20307 0.11873 1.67048 0 -0.03958 0 -1.6738 0.20775 0 -0.92109
ARG_96 -6.7461 0.34585 6.18532 -0.62822 0.1668 0.3522 3.26867 -2.90094 -0 -0 -3.56189 0.27289 0 0 0 0 -1.00437 0 0 0 0 0 -0.03111 0.02464 2.52458 0 -0.06956 0 -1.281 -0.03365 0 -3.11588
ALA_97 -6.85067 0.94704 3.44024 -0.02177 0 0 3.24687 -2.93953 -0 -0 -2.47659 -0.38908 0 0 0 0 0 0 0 0 0 0 0.02774 0 0 0 -0.24137 0 2.3386 -0.13973 0 -3.05827
LEU_98 -6.20184 0.61799 4.87178 -0.51512 0.45665 0.1296 2.57517 -2.70608 -0 -0 -1.6638 0.26077 0 0 0 0 0 0 0 0 0 0 0.42342 0.04491 0.2976 0 -0.30902 0 0.72952 -0.17658 0 -1.16504
LYS_99 -4.3299 0.3583 5.28042 -0.30524 0.02762 0.13627 2.56056 -2.38745 -0 -0 -1.54461 -0.01398 0 0 0 0 0 0 0 0 0 0 0.18293 0.00668 1.7606 0 0.01447 0 -1.6738 -0.1409 0 -0.068
LEU_100 -8.83069 0.929 3.40693 -0.4891 0.3566 0.11429 2.93107 -2.88052 -0.02573 -0.13905 -1.99236 0.21293 0 0 0 0 0 0 0 0 0 0 -0.04592 0.25963 0.36173 0 -0.28226 0 0.72952 -0.11101 0 -5.49497
LYS_101 -7.39779 0.71279 6.46994 -0.396 0.06439 0.18393 3.64607 -3.26919 -0 -0 -2.54451 -0.04575 0 0 0 0 0 0 0 0 0 0 0.12753 0.17329 1.70704 0 0.0395 0 -1.6738 0.51767 0 -1.6849
THR_102 -2.84585 0.10378 3.4933 -0.11679 0.06322 0.05903 1.42651 -1.70671 -0 -0 -0.17885 -1.29342 0 0 0 0 0 0 0 0 0 0 0.14982 0.02612 0.25894 0 -0.13825 2.29326 -1.425 0.45161 0 0.62072
LYS_103 -3.47306 0.21322 3.41928 -0.43009 0.07325 0.23786 1.59552 -1.58352 -0 -0 -0.20511 -0.07152 0 0 0 0 0 0 0 0 0 0 0.03659 0.01958 2.21449 0 -0.06411 0 -1.6738 0.02924 0 0.33783
LEU_104 -5.58635 0.55108 1.0737 -0.5302 0.46677 0.15177 1.1483 -1.38556 -0 -0 -1.13552 0.13927 0 0 0 0 0 0 0 0 0 0 0.02015 0.0606 0.19605 0 -0.17882 0 0.72952 -0.06755 0 -4.3468
GLY_105 -1.72068 0.09165 2.01806 -5e-05 0 0 1.08199 -1.08651 -0.00343 -0.07214 -0.13065 -0.3738 0 0 0 0 0 0 0 0 0 0 0.29578 0 0 0 -0.85186 0 1.2108 -0.15051 0 0.30865
VAL_106 -6.1798 0.74459 2.36829 -0.30912 0.22248 0.0627 1.79276 -2.03812 -0.02573 -0.13905 -1.20893 -0.21005 0 0 0 0 0 0 0 0 0 0 -0.00236 0.00814 0.07405 0 -0.49598 0 2.085 0.00624 0 -3.2449
SER_107 -4.37179 0.14751 4.76826 -0.02562 0 0.06021 2.92712 -2.24592 -0 -0 -2.52367 -0.53494 0 0 0 -1.5456 0 0 0 0 0 0 -0.02303 0.0205 0.13801 0 -0.49654 0.63268 -1.1772 -0.19615 0 -4.44618
LEU_108 -5.81996 0.39808 2.43182 -0.69254 0.45826 0.25394 1.7533 -1.93607 -0 -0 -0.4355 0.11393 0 0 0 0 0 0 0 0 0 0 -0.01298 0.10424 0.96433 0 -0.2408 0 0.72952 -0.03786 0 -1.96829
GLU_109 -4.81309 0.17912 5.03248 -0.21901 0.03175 0.31399 1.89212 -2.14151 -0 -0 -0.49522 -0.60514 0 0 0 0 0 0 0 0 0 0 0.37754 0.00553 0 3.01703 -0.21421 0 -2.5358 -0.03734 0 -0.21176
GLN_110 -6.5895 0.49494 5.41511 -0.25647 0.03024 0.20106 3.12235 -2.75378 -0.00343 -0.07214 -2.14388 -0.39627 0 0 0 -1.5456 0 0 0 0 0 0 0.26275 0.02743 0 2.88514 -0.19122 0 -1.0644 -0.18308 0 -2.76075
ALA_111 -7.045 1.0583 3.41775 -0.02113 0 0 2.90259 -2.92635 -0 -0 -1.94607 -0.37228 0 0 0 0 0 0 0 0 0 0 0.03861 0 0 0 -0.10889 0 2.3386 -0.06565 0 -2.72951
LEU_112 -9.80832 0.8129 4.12655 -0.50364 0.39001 0.12326 3.367 -3.23163 -0 -0 -2.89712 0.21609 0 0 0 0 0 0 0 0 0 0 0.564 0.27633 0.33405 0 -0.29389 0 0.72952 -0.08782 0 -5.88272
PHE_113 -9.1747 0.89194 4.79136 -0.87463 0.09201 0.38207 3.17956 -3.2067 -0 -0 -2.73691 0.0321 0 0 0 0 0 0 0 0 0 0 0.36593 0.36543 0 2.37981 -0.10022 0 1.4028 -0.00082 0 -2.21099
ILE_114 -8.86248 1.66024 2.53038 -0.51437 0.57579 0.10286 2.87638 -2.80063 -0 -0 -1.75457 0.09029 0 0 0 0 0 0 0 0 0 0 -0.01774 0.18011 0.65043 0 -0.29939 0 1.0317 0.43299 0 -4.118
LEU_115 -9.40838 1.03782 2.30787 -0.50878 0.46375 0.12226 2.89587 -2.82805 -0 -0 -1.52177 0.25763 0 0 0 0 0 0 0 0 0 0 0.14872 0.09156 0.35337 0 -0.27808 0 0.72952 0.37114 0 -5.76555
ALA_116 -5.67034 0.66047 3.17578 -0.02054 0 0 2.86237 -2.65378 -0 -0 -2.27785 -0.3431 0 0 0 0 0 0 0 0 0 0 -0.0108 0 0 0 -0.14516 0 2.3386 0.04609 0 -2.03827
ALA_117 -6.17152 0.50255 3.8195 -0.02154 0 0 2.94784 -2.86049 -0 -0 -2.4673 -0.33948 0 0 0 0 0 0 0 0 0 0 0.135 0 0 0 -0.17797 0 2.3386 0.0671 0 -2.22772
ALA_118 -5.76735 0.22411 4.05088 -0.02146 0 0 2.9465 -2.90655 -0 -0 -2.63175 -0.35867 0 0 0 0 0 0 0 0 0 0 0.17876 0 0 0 -0.23246 0 2.3386 -0.03439 0 -2.21376
ALA_119 -3.90406 0.43992 2.4865 -0.02301 0 0 1.65555 -1.97552 -0 -0 -0.77863 -0.35471 0 0 0 0 0 0 0 0 0 0 0.3264 0 0 0 -0.20157 0 2.3386 -0.16299 0 -0.1535
VAL_120 -6.00547 0.58609 1.80507 -0.31879 0.3378 0.07301 1.93922 -1.91178 -0 -0 -0.80673 -0.08658 0 0 0 0 0 0 0 0 0 0 -0.0701 0.04201 0.18011 0 -0.26585 0 2.085 -0.07317 0 -2.49015
LEU_121 -6.65752 0.9675 2.05833 -0.50555 0.47452 0.12254 1.29297 -1.96291 -0 -0 -0.92254 0.23843 0 0 0 0 0 0 0 0 0 0 0.21429 0.15798 0.34243 0 -0.30848 0 0.72952 -0.0647 0 -3.82319
GLY_122 -1.672 0.0778 2.14031 -5e-05 0 0 1.10467 -1.09771 -0 -0 -0.79226 -0.40075 0 0 0 0 0 0 0 0 0 0 0.0276 0 0 0 -1.33656 0 1.2108 -0.20004 0 -0.93821
THR_123 -4.33469 0.20848 3.91226 -0.10539 0.07429 0.06671 1.35541 -1.93568 -0.00463 -0.01852 -1.80155 -0.48803 0 0 0 0 0 0 0 0 0 0 0.04202 0.0183 0.22736 0 -0.79616 2.29767 -1.425 0.07773 0 -2.62942
THR_124 -3.76515 0.11762 4.64328 -0.11302 0.06011 0.07546 2.42427 -2.12237 -0.01761 -0.12697 -2.46183 -0.52541 0 0 0 -0.46095 0 0 0 0 0 0 0.01953 0.01801 0.0451 0 -0.37491 2.28653 -1.425 0.01331 0 -1.69
VAL_125 -5.37819 0.6526 2.03775 -0.30531 0.21781 0.0689 1.60269 -1.9225 -0 -0 -0.89431 -0.09392 0 0 0 0 0 0 0 0 0 0 -0.03889 0.00073 0.15011 0 -0.2901 0 2.085 -0.099 0 -2.20663
GLU_126 -4.60214 0.25105 5.58249 -0.4679 0.27452 1.47496 1.96025 -2.44225 -0.02797 -0.149 -2.07926 -2.87624 0 0 0 0 0 0 0 0 0 0 -0.01782 0.05274 0 3.98489 -0.23995 0 -2.5358 -0.12997 0 -1.9874
GLU_127 -6.15544 0.27651 7.67163 -0.32828 0.05936 0.38162 3.46369 -3.1476 -0.04616 -0.2681 -3.38827 -0.57273 0 0 0 -0.46095 -1.02203 0 0 0 0 0 -0.03574 0.00215 0 3.38194 -0.15002 0 -2.5358 -0.27321 0 -3.14744
ALA_128 -5.45715 0.17525 2.93135 -0.02087 0 0 2.36429 -2.47925 -0.00636 -0.04141 -1.69381 -0.35944 0 0 0 0 0 0 0 0 0 0 -0.03232 0 0 0 -0.26856 0 2.3386 -0.12116 0 -2.67083
VAL_129 -7.36448 0.98507 2.76022 -0.3037 0.23048 0.06761 2.83281 -2.63274 -0 -0 -2.03674 -0.03223 0 0 0 0 0 0 0 0 0 0 -0.0596 0.01737 0.04816 0 -0.39836 0 2.085 0.17873 0 -3.6224
LYS_130 -5.3241 0.29167 5.4858 -0.30704 0.02643 0.1393 2.58755 -2.53658 -0 -0 -1.96576 0.00691 0 0 0 0 0 0 0 0 0 0 0.1412 0.05485 1.72681 0 0.0026 0 -1.6738 0.12692 0 -1.21723
ARG_131 -6.43696 0.50735 6.0852 -0.62715 0.17361 0.3479 3.19861 -2.82256 -0 -0 -3.46466 0.26015 0 0 0 0 -1.02203 0 0 0 0 0 0.00605 0.01848 2.52594 0 -0.06579 0 -1.281 -0.11461 0 -2.71147
ALA_132 -7.21636 1.06833 3.48277 -0.02183 0 0 3.18335 -3.05551 -0.0023 -0.01503 -2.44684 -0.36106 0 0 0 0 0 0 0 0 0 0 0.09516 0 0 0 -0.21247 0 2.3386 -0.16274 0 -3.32592
LEU_133 -6.53763 0.79402 4.63353 -0.51304 0.41952 0.13108 2.64024 -2.65687 -0 -0 -2.39266 0.25912 0 0 0 0 0 0 0 0 0 0 0.5677 0.16759 0.28462 0 -0.30284 0 0.72952 -0.18312 0 -1.95923
LYS_134 -4.7142 0.24963 5.56651 -0.30285 0.02837 0.1324 2.46908 -2.45049 -0 -0 -1.99695 0.00668 0 0 0 0 0 0 0 0 0 0 0.16516 0.00747 1.80302 0 0.04695 0 -1.6738 -0.00224 0 -0.66526
LEU_135 -8.46339 0.87103 3.49271 -0.49335 0.41726 0.11521 2.89596 -2.81455 -0.01596 -0.11157 -2.20898 0.2287 0 0 0 0 0 0 0 0 0 0 -0.02207 0.15347 0.37673 0 -0.27442 0 0.72952 0.03061 0 -5.09311
LYS_136 -7.48172 0.88404 6.6484 -0.48344 0.09249 0.3488 3.39956 -3.23909 -0 -0 -2.46553 0.21752 0 0 0 0 0 0 0 0 0 0 -0.00868 0.09017 2.10303 0 0.0368 0 -1.6738 0.43237 0 -1.09909
THR_137 -2.9347 0.0949 3.79881 -0.20526 0.1686 0.07508 1.40451 -1.72699 -0 -0 -1.16559 -0.06128 0 0 0 0 0 0 0 0 0 0 0.136 8e-05 0.0976 0 -0.00912 2.29222 -1.425 0.82902 0 1.36889
LYS_138 -3.32436 0.10655 3.35919 -0.30575 0.02728 0.14053 1.4341 -1.53953 -0 -0 -0.47188 -0.02949 0 0 0 0 0 0 0 0 0 0 0.0383 0.02766 1.8338 0 -0.0783 0 -1.6738 0.26075 0 -0.19496
LEU_139 -5.07121 0.50323 1.25588 -0.53247 0.51189 0.14768 1.21683 -1.39397 -0 -0 -1.08879 0.17659 0 0 0 0 0 0 0 0 0 0 0.07637 0.06364 0.1906 0 -0.20035 0 0.72952 -0.29263 0 -3.7072
GLY_140 -1.6495 0.08486 1.95051 -5e-05 0 0 0.93428 -1.04581 -0 -0 -0.29727 -0.36799 0 0 0 0 0 0 0 0 0 0 0.13171 0 0 0 -1.11489 0 1.2108 0.00471 0 -0.15864
VAL_141 -5.72049 0.6636 2.03565 -0.30553 0.21653 0.0601 1.59548 -1.84095 -0.01596 -0.11157 -1.31325 -0.15559 0 0 0 0 0 0 0 0 0 0 0.02221 0.00337 0.03848 0 -0.49012 0 2.085 0.29107 0 -2.94199
SER_142 -4.61269 0.18499 4.93966 -0.02773 0 0.06491 2.93106 -2.30073 -0 -0 -2.4987 -0.4873 0 0 0 -1.61067 0 0 0 0 0 0 -0.02314 0.04429 0.1796 0 -0.4165 0.63656 -1.1772 -0.14571 0 -4.31928
LEU_143 -6.65246 0.49886 1.75959 -0.71406 0.54051 0.28997 1.68984 -1.88625 -0 -0 -0.65079 0.09645 0 0 0 0 0 0 0 0 0 0 -0.05357 0.02622 1.12994 0 -0.26943 0 0.72952 -0.20776 0 -3.67343
ILE_144 -6.7093 0.6507 3.13018 -0.70411 1.17713 0.15769 1.97396 -2.19442 -0 -0 -0.72278 0.44123 0 0 0 0 0 0 0 0 0 0 0.01657 0.07267 0.58563 0 -0.45266 0 1.0317 0.20002 0 -1.34579
GLN_145 -7.23951 0.39365 6.8503 -0.26136 0.05129 0.20642 3.82924 -3.17423 -0 -0 -3.18055 -0.47168 0 0 0 -1.61067 -0.7604 0 0 0 0 0 0.12791 0.15101 0 2.66418 -0.15173 0 -1.0644 0.13649 0 -3.50404
ALA_146 -7.01241 0.98998 3.31565 -0.0223 0 0 2.83267 -2.91611 -0 -0 -1.6538 -0.36286 0 0 0 0 0 0 0 0 0 0 0.83621 0 0 0 -0.13988 0 2.3386 0.01124 0 -1.783
LEU_147 -9.45209 1.194 3.57386 -0.49222 0.26274 0.12044 2.79925 -3.05002 -0 -0 -2.30533 0.20218 0 0 0 0 0 0 0 0 0 0 0.06817 0.42125 0.32887 0 -0.27038 0 0.72952 0.0547 0 -5.81505
LYS_148 -7.26211 0.56703 6.9551 -0.30282 0.0239 0.13414 3.24036 -3.2489 -0 -0 -3.044 -0.02091 0 0 0 0 0 0 0 0 0 0 0.42383 0.17152 1.73035 0 -0.03724 0 -1.6738 -0.13937 0 -2.48292
ILE_149 -8.64224 1.28191 2.58098 -0.51819 0.68083 0.10305 2.7291 -2.70105 -0 -0 -1.80938 0.10441 0 0 0 0 0 0 0 0 0 0 -0.00964 0.00204 0.62571 0 -0.34251 0 1.0317 0.09323 0 -4.79008
LEU_150 -8.51609 1.25712 2.62306 -0.50391 0.34659 0.11557 2.41103 -2.64731 -0 -0 -1.4353 0.29746 0 0 0 0 0 0 0 0 0 0 0.02769 0.27677 0.44563 0 -0.25078 0 0.72952 0.34269 0 -4.48028
GLN_151 -9.76206 0.93739 5.74244 -0.28463 0.02565 0.23653 3.48142 -3.6529 -0 -0 -2.8448 -0.31392 0 0 0 0 0 0 0 0 0 0 0.13484 0.02142 0 3.38271 -0.0948 0 -1.0644 0.11583 0 -3.93927
VAL_152 -8.89412 1.3303 3.44165 -0.31476 0.2973 0.07179 3.14577 -3.03312 -0 -0 -2.51117 -0.0799 0 0 0 0 0 0 0 0 0 0 0.05768 0.24157 0.10741 0 -0.24286 0 2.085 0.15201 0 -4.14544
ALA_153 -6.1881 0.54506 3.73994 -0.02128 0 0 2.80698 -2.98275 -0 -0 -2.39242 -0.35775 0 0 0 0 0 0 0 0 0 0 0.10005 0 0 0 -0.08669 0 2.3386 0.32004 0 -2.17832
ALA_154 -3.29056 0.058 2.74012 -0.0221 0 0 1.47004 -1.81303 -0 -0 -0.67102 -0.38272 0 0 0 0 0 0 0 0 0 0 -0.03385 0 0 0 -0.17017 0 2.3386 0.08112 0 0.30443
TRP_155 -10.5232 2.332 1.72928 -0.72584 0.2603 0.41982 2.20678 -2.69239 -0 -0 -0.73261 -0.351 0 0 0 0 0 0 0 0 0 0 0.16876 0.05948 0 2.76284 0.06959 0 3.035 -0.09951 0 -2.08066
LEU_156 -6.5179 0.80641 2.10261 -0.51179 0.41897 0.12934 1.54109 -1.94986 -0 -0 -0.78191 0.20922 0 0 0 0 0 0 0 0 0 0 -0.0468 0.04042 0.3547 0 -0.2901 0 0.72952 -0.06161 0 -3.82769
GLY_157 -1.64085 0.04693 2.20955 -5e-05 0 0 1.05209 -1.09309 -0 -0 -0.64308 -0.40708 0 0 0 0 0 0 0 0 0 0 -0.14014 0 0 0 -1.42691 0 1.2108 0.17332 0 -0.65851
THR_158 -4.49667 0.61865 2.50297 -0.18626 0.14737 0.06237 1.43642 -1.67464 -0 -0 -1.38972 -0.77743 0 0 0 -0.21419 0 0 0 0 0 0 0.00658 0.0428 0.63764 0 -0.71945 2.29332 -1.425 1.03703 0 -2.09821
THR_159 -4.13158 0.44763 4.3271 -0.11209 0.07124 0.07499 2.44252 -2.14764 -0.00024 -0.00436 -2.26576 -0.6436 0 0 0 -0.52655 0 0 0 0 0 0 -0.02456 0.03921 0.0329 0 -0.46941 2.28795 -1.425 0.62034 0 -1.40691
VAL_160 -5.26242 0.73292 1.96536 -0.31273 0.26519 0.07191 1.66072 -1.90066 -0 -0 -0.8792 -0.14832 0 0 0 0 0 0 0 0 0 0 -0.07104 0.00022 0.30855 0 -0.18353 0 2.085 -0.15374 0 -1.82178
GLU_161 -4.69645 0.34981 5.08218 -0.46587 0.27213 1.46462 2.03409 -2.42686 -0.02825 -0.14812 -2.05673 -2.9598 0 0 0 0 0 0 0 0 0 0 -0.04544 0.02955 0 4.00466 -0.28421 0 -2.5358 -0.21046 0 -2.62096
GLU_162 -6.62538 0.44364 7.36251 -0.65477 0.19915 1.22384 3.47158 -3.13257 -0.02838 -0.15003 -3.06954 -0.61797 0 0 0 -0.31236 -0.87643 0 0 0 0 0 0.34513 0.00124 0 3.41453 -0.25405 0 -2.5358 -0.40591 0 -2.20156
ALA_163 -5.89977 0.39249 2.6401 -0.02153 0 0 2.45707 -2.55517 -0.00024 -0.00436 -1.90191 -0.36617 0 0 0 0 0 0 0 0 0 0 0.16683 0 0 0 -0.33152 0 2.3386 -0.31834 0 -3.40394
VAL_164 -6.22523 0.58827 3.04748 -0.30822 0.25309 0.07006 2.64295 -2.49051 -0 -0 -1.90281 -0.10852 0 0 0 0 0 0 0 0 0 0 -0.06167 0 0.11442 0 -0.37885 0 2.085 -0.01328 0 -2.68781
TYR_165 -5.67035 0.4161 5.17941 -0.60046 0.18899 0.27957 2.78122 -2.65464 -0 -0 -2.29784 -0.23477 0 0 0 0 0 0 0 0 0 0 0.13313 0.01971 0 2.76035 0.15055 0 0.96414 0.13628 0 1.55137
ARG_166 -8.00756 0.60281 6.69643 -0.44779 0.07862 0.22757 3.42293 -3.25098 -0 -0 -2.96552 0.39756 0 0 0 0 -0.87643 0 0 0 0 0 0.11124 0.47641 2.05709 0 -0.09796 0 -1.281 -0.04881 0 -2.90539
ALA_167 -6.38112 0.55871 3.12676 -0.02159 0 0 2.82897 -2.74143 -0 -0 -2.21368 -0.3806 0 0 0 0 0 0 0 0 0 0 -0.00739 0 0 0 -0.29194 0 2.3386 -0.21114 0 -3.39585
LEU_168 -5.56246 0.49329 5.09848 -0.71587 0.56719 0.28753 2.79149 -2.64625 -0 -0 -2.35056 0.16565 0 0 0 0 0 0 0 0 0 0 0.2388 0.0154 0.9937 0 -0.26837 0 0.72952 -0.13795 0 -0.3004
LYS_169 -4.49717 0.16537 5.32403 -0.30321 0.02613 0.13347 2.38643 -2.4049 -0.00014 -0.00191 -2.19393 0.00237 0 0 0 0 0 0 0 0 0 0 0.23212 0.02347 1.73017 0 0.0088 0 -1.6738 -0.07283 0 -1.11552
LEU_170 -8.8601 1.11284 3.37377 -0.50162 0.33696 0.12408 2.99556 -2.89489 -0.01718 -0.08756 -2.04777 0.21977 0 0 0 0 0 0 0 0 0 0 0.19417 0.24727 0.3841 0 -0.27217 0 0.72952 -0.08112 0 -5.0444
LYS_171 -6.71757 0.61 6.35325 -0.48361 0.10932 0.3169 3.38553 -3.09649 -0 -0 -2.67067 0.29623 0 0 0 0 0 0 0 0 0 0 0.22364 0.27991 1.99951 0 0.06157 0 -1.6738 0.71957 0 -0.28671
THR_172 -3.09024 0.14038 4.01908 -0.20194 0.13856 0.07276 1.55458 -1.82508 -0 -0 -1.23408 -0.08159 0 0 0 0 0 0 0 0 0 0 0.06353 0.00205 0.07738 0 -0.02644 2.28993 -1.425 1.05096 0 1.52485
LYS_173 -3.52051 0.09859 4.50659 -0.43528 0.07537 0.24941 2.40828 -1.94642 -0 -0 -2.69933 -0.10376 0 0 0 0 -0.44537 0 0 0 0 0 0.30914 0.01094 2.31954 0 -0.05018 0 -1.6738 0.31965 0 -0.57713
LEU_174 -5.60135 0.6249 1.35449 -0.52799 0.52021 0.14309 1.18004 -1.45042 -0 -0 -0.8793 0.17665 0 0 0 0 0 0 0 0 0 0 0.03877 0.09541 0.21276 0 -0.21652 0 0.72952 -0.1296 0 -3.72936
GLY_175 -1.81844 0.07964 2.18644 -5e-05 0 0 1.19239 -1.1639 -0.00113 -0.03016 -0.52087 -0.38322 0 0 0 0 0 0 0 0 0 0 0.20592 0 0 0 -1.03475 0 1.2108 -0.01375 0 -0.0911
VAL_176 -6.16232 0.65337 2.15762 -0.31327 0.22765 0.06498 1.50855 -1.96222 -0.01718 -0.08756 -1.11448 -0.19701 0 0 0 0 0 0 0 0 0 0 -0.03539 0.00515 0.11812 0 -0.44335 0 2.085 0.05316 0 -3.45919
SER_177 -4.29277 0.16066 4.80403 -0.02776 0 0.0649 3.01645 -2.26389 -0 -0 -2.71587 -0.46864 0 0 0 -1.63671 0 0 0 0 0 0 -0.02852 0.01233 0.14409 0 -0.4713 0.68749 -1.1772 -0.2586 0 -4.45132
LEU_178 -5.36325 0.42222 2.57988 -0.5036 0.5739 0.11886 1.91934 -1.95263 -0 -0 -0.81493 0.25166 0 0 0 0 0 0 0 0 0 0 0.03105 0.05575 0.28196 0 -0.30255 0 0.72952 -0.24173 0 -2.21454
GLU_179 -4.61046 0.18026 5.53258 -0.34416 0.07732 0.41101 2.14085 -2.35815 -0 -0 -2.32293 -0.6013 0 0 0 0 -0.7604 0 0 0 0 0 0.72254 0.03308 0 3.50728 -0.11382 0 -2.5358 -0.06468 0 -1.10677
GLN_180 -6.86644 0.36809 6.74342 -0.25844 0.03088 0.20568 3.73715 -3.186 -0.00113 -0.03016 -3.32144 -0.4227 0 0 0 -1.63671 -0.4017 0 0 0 0 0 0.02224 0.17917 0 2.92689 -0.13357 0 -1.0644 -0.01003 0 -3.11919
ALA_181 -7.11298 1.27713 3.68394 -0.02181 0 0 3.25663 -3.02676 -0 -0 -2.19581 -0.36675 0 0 0 0 0 0 0 0 0 0 -0.03261 0 0 0 -0.23359 0 2.3386 -0.08552 0 -2.51952
LEU_182 -8.8374 1.10104 3.79595 -0.49879 0.31363 0.1249 2.97724 -3.01819 -0 -0 -2.49112 0.19307 0 0 0 0 0 0 0 0 0 0 1.39025 0.22846 0.33447 0 -0.29265 0 0.72952 -0.14809 0 -4.09772
LEU_183 -7.68635 0.53535 4.0493 -0.71751 0.54325 0.28943 2.95906 -2.81628 -0 -0 -2.83627 0.13917 0 0 0 0 0 0 0 0 0 0 0.35382 0.0109 1.0924 0 -0.26531 0 0.72952 0.0042 0 -3.6153
ILE_184 -9.37458 1.52803 2.88411 -0.51559 0.64463 0.10217 3.02961 -2.9128 -0 -0 -1.8683 0.10248 0 0 0 0 0 0 0 0 0 0 -0.0131 0.09008 0.56371 0 -0.40434 0 1.0317 0.28607 0 -4.82612
LEU_185 -9.33866 1.0448 2.28401 -0.5014 0.49031 0.11377 2.53684 -2.72349 -0 -0 -1.66462 0.27582 0 0 0 0 0 0 0 0 0 0 0.36911 0.10043 0.39353 0 -0.26907 0 0.72952 0.23116 0 -5.92795
ALA_186 -5.99387 0.43751 2.60711 -0.02165 0 0 2.61021 -2.59407 -0 -0 -2.27302 -0.35126 0 0 0 0 0 0 0 0 0 0 0.1291 0 0 0 -0.25117 0 2.3386 -0.12147 0 -3.48398
THR_187 -8.39703 1.06918 4.95427 -0.20663 0.17085 0.07521 4.01088 -3.40273 -0 -0 -3.44161 -0.08206 0 0 0 0 0 0 0 0 0 0 0.20864 0.02853 0.08814 0 -0.01593 2.31668 -1.425 0.15417 0 -3.89444
ALA_188 -6.24392 0.43345 3.81036 -0.0218 0 0 2.98887 -3.06238 -0 -0 -2.52658 -0.34571 0 0 0 0 0 0 0 0 0 0 -0.02044 0 0 0 -0.2487 0 2.3386 0.30021 0 -2.59803
ALA_189 -3.94373 0.3797 2.76791 -0.02061 0 0 1.61785 -2.01474 -0 -0 -0.74131 -0.36001 0 0 0 0 0 0 0 0 0 0 -0.0126 0 0 0 -0.07912 0 2.3386 0.1173 0 0.04924
ALA_190 -4.24053 0.277 1.36713 -0.02271 0 0 1.64085 -1.75305 -0 -0 -0.81929 -0.34643 0 0 0 0 0 0 0 0 0 0 -0.05196 0 0 0 -0.21714 0 2.3386 -0.01381 0 -1.84134
LEU_191 -6.42913 0.95722 1.22147 -0.54161 0.4242 0.13334 1.32023 -1.855 -0 -0 -0.78996 0.02503 0 0 0 0 0 0 0 0 0 0 -0.04591 0.19539 2.8673 0 -0.23917 0 0.72952 -0.26918 0 -2.29625
GLY_192 -1.58806 0.0471 2.1717 -5e-05 0 0 1.17089 -1.07442 -0 -0 -0.88913 -0.40685 0 0 0 0 0 0 0 0 0 0 -0.16347 0 0 0 -1.38336 0 1.2108 -0.22989 0 -1.13475
THR_193 -4.94029 0.54227 3.16816 -0.19601 0.14249 0.06752 1.91891 -2.02011 -0.00247 -0.06843 -2.32118 -0.88115 0 0 0 0 -0.24484 0 0 0 0 0 0.00563 0.05974 0.90329 0 -0.81304 2.39637 -1.425 0.2817 0 -3.42644
THR_194 -4.05601 0.44825 2.80567 -0.21619 0.15928 0.07967 1.95883 -1.83076 -0.01445 -0.07402 -2.22551 -0.81578 0 0 0 0 0 0 0 0 0 0 0.932 0.05077 1.98526 0 -0.5491 2.30586 -1.425 0.29821 0 -0.18301
VAL_195 -5.21297 0.55969 1.27775 -0.30427 0.24071 0.0687 1.51623 -1.66301 -0 -0 -0.9248 -0.09338 0 0 0 0 0 0 0 0 0 0 0.06121 0.02119 0.18785 0 -0.38875 0 2.085 0.0272 0 -2.54165
GLU_196 -3.90252 0.14429 4.88704 -0.42124 0.05805 0.80845 2.64441 -2.21081 -0.01445 -0.07402 -3.19617 -0.47616 0 0 0 0 -0.44537 0 0 0 0 0 0.0216 0.07031 0 3.3654 -0.29826 0 -2.5358 -0.1532 0 -1.72844
GLU_197 -6.33642 0.57763 7.12734 -0.3376 0.05791 0.3722 3.14171 -3.05673 -0 -0 -3.88656 -0.53997 0 0 0 0 -1.127 0 0 0 0 0 0.25648 0.01777 0 4.4585 -0.19752 0 -2.5358 -0.36291 0 -2.37097
ALA_198 -5.63141 0.18217 2.59209 -0.02289 0 0 2.18297 -2.41026 -0 -0 -1.69701 -0.37208 0 0 0 0 0 0 0 0 0 0 0.33145 0 0 0 -0.40518 0 2.3386 -0.18911 0 -3.10068
VAL_199 -6.65037 0.81719 2.85837 -0.30771 0.25537 0.06961 2.56083 -2.4734 -0 -0 -1.90262 -0.07157 0 0 0 0 0 0 0 0 0 0 -0.05756 0.03155 0.05678 0 -0.35328 0 2.085 0.10738 0 -2.97443
LYS_200 -5.17415 0.21888 5.40355 -0.30511 0.02741 0.13514 2.51838 -2.49076 -0 -0 -1.96047 -0.00629 0 0 0 0 0 0 0 0 0 0 0.04493 0.01479 1.74956 0 0.0178 0 -1.6738 0.1003 0 -1.37982
ARG_201 -6.66147 0.30993 6.29609 -0.62994 0.1678 0.35476 2.99561 -2.91201 -0.00247 -0.06843 -3.48373 0.25084 0 0 0 0 -0.88216 0 0 0 0 0 0.08819 0.04276 2.5118 0 -0.08882 0 -1.281 -0.10638 0 -3.09863
ALA_202 -6.45373 0.67185 3.38274 -0.02183 0 0 2.93034 -2.79676 -0 -0 -2.42999 -0.36469 0 0 0 0 0 0 0 0 0 0 -0.01339 0 0 0 -0.15912 0 2.3386 -0.0988 0 -3.01477
LEU_203 -5.78582 0.32786 4.79565 -0.50318 0.35893 0.12237 2.70648 -2.57695 -0 -0 -2.62202 0.23897 0 0 0 0 0 0 0 0 0 0 0.3969 0.09928 0.3653 0 -0.28029 0 0.72952 -0.09223 0 -1.71923
LYS_204 -4.60027 0.23195 5.46352 -0.3055 0.02707 0.13811 2.49629 -2.46741 -0 -0 -2.32431 -0.01922 0 0 0 0 0 0 0 0 0 0 0.25401 0.02304 1.76457 0 -0.01304 0 -1.6738 -0.15565 0 -1.16065
LEU_205 -7.84769 0.90931 3.58691 -0.71665 0.48007 0.29366 2.8279 -2.72703 -0.01159 -0.06597 -1.7563 0.14174 0 0 0 0 0 0 0 0 0 0 0.18558 0.12971 0.92869 0 -0.25108 0 0.72952 -0.10022 0 -3.26342
LYS_206 -6.69835 0.51953 6.06418 -0.50579 0.10838 0.42217 2.5219 -2.85464 -0.00633 -0.01456 -1.1409 0.14146 0 0 0 0 0 0 0 0 0 0 0.07241 0.06717 2.39811 0 -0.01546 0 -1.6738 0.06627 0 -0.52827
THR_207 -2.99182 0.12567 3.94306 -0.20047 0.13118 0.07286 1.50168 -1.80323 -0 -0 -1.00236 -0.12056 0 0 0 0 0 0 0 0 0 0 -0.02521 0.01063 0.14307 0 0.00937 2.28598 -1.425 0.3944 0 1.04925
LYS_208 -3.34794 0.15006 4.48244 -0.43057 0.07498 0.24372 2.55595 -1.93408 -0 -0 -2.781 -0.08151 0 0 0 0 -0.39967 0 0 0 0 0 -0.02928 0.02893 2.21364 0 0.01987 0 -1.6738 0.30332 0 -0.60493
LEU_209 -5.30052 1.31119 2.38228 -0.60656 0.37897 0.15286 1.15806 -1.51802 -0.01159 -0.06597 -2.242 0.35597 0 0 0 0 0 0 0 0 0 0 -0.04059 0.01931 0.55913 0 -0.37117 0 0.72952 -0.14011 0 -3.24925
GLY:CtermProteinFull_210 -1.38199 0.85709 1.50645 -0.41583 0.04866 1.26554 0.08265 -0.40012 -0 -0 -1.48974 -2.94526 0 0 0 0 0 0 0 0 0 0 0 0 0 0 0 0 1.2108 -0.09434 0 -1.75609
HMM:MP-FE1-connect_211 -18.851 3.92984 0.51196 -22.719 21.933 -3.32942 4.21124 -4.07552 -0 -0 -14.5896 -12.7386 0 0 0 0 -1.26298 0 0.01374 0 0 0.2061 0 0 0 0 0 0 0 0 0 -46.7602
#END_POSE_ENERGIES_TABLE 

# All scores below are weighted scores, not raw scores.
#BEGIN_POSE_ENERGIES_TABLE UM_91_H46_penta3_HMM_onlyH_1__DE_5
label fa_atr fa_rep fa_sol fa_intra_atr_xover4 fa_intra_rep_xover4 fa_intra_sol_xover4 lk_ball lk_ball_iso lk_ball_bridge lk_ball_bridge_uncpl fa_elec fa_intra_elec pro_close hbond_sr_bb hbond_lr_bb hbond_bb_sc hbond_sc dslf_fa13 atom_pair_constraint coordinate_constraint angle_constraint dihedral_constraint omega fa_dun_dev fa_dun_rot fa_dun_semi p_aa_pp hxl_tors ref rama_prepro res_type_constraint total
weights 1 0.55 1 1 0.55 1 0.92 -0.38 -0.33 -0.33 1 1 1.25 1 1 1 1 1.25 1 1 1 1 0.48 0.69 0.76 0.78 0.61 1 1 0.5 1 NA
pose -1253.2 136.391 808.634 -93.987 68.2722 38.789 505.84 -508.672 -0.686608 -4.58974 -436.352 -60.7267 0 -166.124 -17.5278 -26.2497 -17.3237 0 0.0274749 0 0 0.412206 23.9948 16.4807 106.983 92.0261 -58.9528 48.8803 66.5471 10.2376 0 -720.882
VAL:NtermProteinFull_1 -5.39116 1.96429 2.01578 -2.63305 5.83909 2.17907 1.05551 -1.26204 -0.00633477 -0.0145566 -3.24584 1.02888 0 0 0 0 0 0 0 0 0 0 0.0256932 0.0761652 0.10758 0 0 0 2.085 0 0 3.82408
SER_2 -6.05276 1.93407 6.70532 -0.0250363 0 0.0592286 3.29276 -2.60789 -0 -0 -4.73037 -0.620697 0 0 0 -1.45634 0 0 0 0 0 0 0.0879276 0.02474 0.205686 0 -0.415876 0.600056 -1.1772 -0.1059 0 -4.28229
LEU_3 -6.08731 0.197152 3.22003 -0.704094 0.432354 0.258527 1.66994 -2.17716 -0 -0 -0.918991 0.158916 0 0 0 0 0 0 0 0 0 0 -0.0124892 0.0300136 0.823831 0 -0.2125 0 0.729516 0.116916 0 -2.47535
GLU_4 -6.1924 1.10353 6.48824 -0.516486 0.365438 1.47846 2.38424 -2.944 -0 -0 -2.82364 -2.24015 0 0 0 0 -0.401698 0 0 0 0 0 0.471868 0.212141 0 4.359 -0.364192 0 -2.5358 -0.0207126 0 -1.17617
GLN_5 -7.40315 0.737543 6.22439 -0.246243 0.0214818 0.174595 3.66799 -3.21036 -0 -0 -2.6642 -0.396725 0 0 0 -1.45634 0 0 0 0 0 0 0.372149 0.155928 0 2.83903 0.025112 0 -1.0644 -0.100276 0 -2.32349
ALA_6 -6.66814 0.634508 3.10489 -0.0228586 0 0 2.78904 -2.71798 -0 -0 -1.9107 -0.36453 0 0 0 0 0 0 0 0 0 0 0.0713174 0 0 0 -0.21449 0 2.3386 0.0953103 0 -2.86503
LEU_7 -10.2525 1.60784 3.93514 -0.484119 0.275607 0.116715 2.87349 -3.13152 -0 -0 -1.93474 0.194917 0 0 0 0 0 0 0 0 0 0 -0.0202485 0.692714 0.415564 0 -0.263064 0 0.729516 -0.0326892 0 -5.27742
LEU_8 -7.04134 0.947023 4.00639 -0.499155 0.436667 0.121105 2.83929 -2.64817 -0 -0 -2.2773 0.233688 0 0 0 0 0 0 0 0 0 0 0.00992668 0.104023 0.326984 0 -0.282873 0 0.729516 0.00446424 0 -2.98977
ILE_9 -8.85421 1.58384 2.7291 -0.512701 0.521731 0.103004 2.84301 -2.80597 -0 -0 -1.88335 0.0746547 0 0 0 0 0 0 0 0 0 0 0.054989 0.346128 0.599609 0 -0.377371 0 1.0317 0.209212 0 -4.33662
LEU_10 -8.59383 1.08735 2.6109 -0.498295 0.415314 0.113901 2.37155 -2.73101 -0 -0 -1.54196 0.279945 0 0 0 0 0 0 0 0 0 0 -0.00538032 0.0731163 0.43487 0 -0.247162 0 0.729516 0.312837 0 -5.18835
VAL_11 -8.22648 1.57029 2.79033 -0.309203 0.2567 0.0695752 3.00105 -2.89734 -0 -0 -2.20003 -0.0404308 0 0 0 0 0 0 0 0 0 0 -0.0390986 0.117758 0.0478345 0 -0.363973 0 2.085 0.282864 0 -3.85515
VAL_12 -7.78175 1.2394 3.52473 -0.319216 0.361107 0.0735785 3.02112 -2.80484 -0 -0 -2.39557 -0.0411976 0 0 0 0 0 0 0 0 0 0 0.319118 0.469941 0.116669 0 -0.179033 0 2.085 0.408028 0 -1.90292
ALA_13 -6.35108 0.407345 3.82117 -0.0225099 0 0 2.96168 -3.05496 -0 -0 -2.90734 -0.352417 0 0 0 0 0 0 0 0 0 0 -0.0442748 0 0 0 -0.282327 0 2.3386 0.166827 0 -3.31928
ALA_14 -4.03428 0.276666 2.81032 -0.0214176 0 0 1.88532 -2.04035 -0 -0 -1.02187 -0.346687 0 0 0 0 0 0 0 0 0 0 -0.0398049 0 0 0 -0.0849192 0 2.3386 -0.0317932 0 -0.310221
LEU_15 -5.01364 0.43539 2.51457 -0.51142 0.502285 0.124807 1.52727 -1.81476 -0 -0 -0.732435 0.239871 0 0 0 0 0 0 0 0 0 0 0.44299 0.0374388 0.357842 0 -0.289515 0 0.729516 -0.0641374 0 -1.51393
LEU_16 -5.93207 1.06558 2.25173 -0.497034 0.287206 0.120582 1.46951 -1.8777 -0 -0 -0.376628 0.195261 0 0 0 0 0 0 0 0 0 0 -0.0444101 0.243446 0.345279 0 -0.304743 0 0.729516 -0.176384 0 -2.50085
GLY_17 -1.69148 0.0858361 2.24488 -5.83193e-05 0 0 1.07901 -1.11969 -0 -0 -0.837644 -0.381511 0 0 0 0 0 0 0 0 0 0 0.0540479 0 0 0 -1.49376 0 1.2108 0.31045 0 -0.539121
THR_18 -4.68822 0.448095 2.51845 -0.203083 0.147759 0.0693072 1.54032 -1.80831 -0 -0 -1.26464 -0.867094 0 0 0 -0.144746 0 0 0 0 0 0 0.0947568 0.062555 0.905736 0 -0.801493 2.30811 -1.425 0.707783 0 -2.39972
THR_19 -4.07459 0.441191 4.14108 -0.113182 0.0703449 0.0762116 2.30388 -2.07843 -0 -0 -2.04484 -0.645865 0 0 0 -0.503285 0 0 0 0 0 0 0.0618694 0.0903765 0.0367128 0 -0.48338 2.29974 -1.425 0.149524 0 -1.69763
VAL_20 -5.30241 0.679967 1.95994 -0.310016 0.277237 0.0707237 1.65761 -1.89496 -0.0014128 -0.00434712 -0.913539 -0.0993394 0 0 0 0 0 0 0 0 0 0 -0.0704329 0.0305196 0.22387 0 -0.275114 0 2.085 -0.133444 0 -2.02015
GLU_21 -4.68789 0.230818 6.23184 -0.455146 0.136107 1.39035 2.70056 -2.67188 -0.0259744 -0.151675 -3.48496 -2.45382 0 0 0 0 -0.399673 0 0 0 0 0 0.00395659 0.083632 0 3.98871 -0.268249 0 -2.5358 -0.18894 0 -2.55803
GLU_22 -5.91036 0.508499 7.63477 -0.441839 0.0580505 0.870589 3.22425 -3.13673 -0.0245616 -0.147328 -4.08804 -0.447935 0 0 0 -0.358539 -0.532308 0 0 0 0 0 0.330183 0.00992688 0 3.38686 -0.292191 0 -2.5358 -0.438809 0 -2.33131
ALA_23 -5.59464 0.232782 2.93055 -0.0225567 0 0 2.45843 -2.54411 -0 -0 -1.97705 -0.388473 0 0 0 0 0 0 0 0 0 0 0.101663 0 0 0 -0.336397 0 2.3386 -0.413685 0 -3.21489
VAL_24 -7.03777 1.00275 3.23757 -0.308716 0.268822 0.0694694 2.8397 -2.64163 -0 -0 -2.39591 -0.0206894 0 0 0 0 0 0 0 0 0 0 -0.0479024 0.071738 0.0592248 0 -0.354787 0 2.085 -0.0236935 0 -3.19682
LYS_25 -5.39001 0.252737 6.79627 -0.473534 0.203913 0.240238 2.96147 -2.93721 -0 -0 -4.3541 0.111608 0 0 0 0 -0.532308 0 0 0 0 0 0.288304 0.0331211 2.55018 0 0.00402254 0 -1.6738 0.0702886 0 -1.84882
ARG_26 -6.09005 0.271352 5.1215 -0.443564 0.0595029 0.223184 2.5294 -2.63213 -0 -0 -1.96045 0.395176 0 0 0 0 0 0 0 0 0 0 -0.0229443 0.264529 2.09379 0 -0.0673476 0 -1.281 -0.0519762 0 -1.59102
ALA_27 -6.11539 0.456858 2.96952 -0.0226778 0 0 2.5952 -2.57726 -0 -0 -2.08953 -0.372539 0 0 0 0 0 0 0 0 0 0 0.103349 0 0 0 -0.10208 0 2.3386 0.0592155 0 -2.75673
LEU_28 -5.62659 0.516262 4.01684 -0.520295 0.509462 0.134035 2.16508 -2.33484 -0 -0 -2.52198 0.247954 0 0 0 0 0 0 0 0 0 0 0.859045 0.0220361 0.323245 0 -0.311025 0 0.729516 -0.0693639 0 -1.86061
TRP_29 -6.24585 0.419002 5.16284 -1.27307 0.0680159 0.499147 2.69739 -2.54285 -0 -0 -2.57816 -0.262398 0 0 0 0 0 0 0 0 0 0 0.0272763 0.0513336 0 1.73432 -0.221228 0 3.035 0.0116401 0 0.582407
LEU_30 -9.46652 1.27826 3.57516 -0.487835 0.400248 0.11384 2.89526 -2.98298 -0.0205153 -0.125537 -2.05336 0.216414 0 0 0 0 0 0 0 0 0 0 -0.0051544 0.30506 0.363888 0 -0.273734 0 0.729516 0.106293 0 -5.43168
LYS_31 -7.17441 0.73612 6.56377 -0.408383 0.0756357 0.202438 3.41114 -3.2241 -0 -0 -1.89271 -0.0673918 0 0 0 0 0 0 0 0 0 0 -0.0117084 0.33337 1.70782 0 0.0351921 0 -1.6738 0.555155 0 -0.831848
THR_32 -3.0621 0.116338 4.00235 -0.202251 0.146409 0.0737453 1.57646 -1.8435 -0 -0 -1.11886 -0.111192 0 0 0 0 0 0 0 0 0 0 0.303252 0.00106627 0.0978868 0 -0.00974311 2.27763 -1.425 0.928825 0 1.75132
LYS_33 -4.45577 0.229717 3.45906 -0.772267 0.315533 0.617359 1.61027 -1.63316 -0 -0 -0.756902 -0.0604033 0 0 0 0 0 0 0 0 0 0 -0.0261031 0.0341461 2.65515 0 -0.00400273 0 -1.6738 0.308585 0 -0.152578
LEU_34 -5.02647 0.426041 1.78274 -0.53139 0.444468 0.151174 1.25582 -1.50603 -0 -0 -1.29022 0.148676 0 0 0 0 0 0 0 0 0 0 -0.0199657 0.0367865 0.167348 0 -0.189278 0 0.729516 -0.280315 0 -3.7011
GLY_35 -1.78481 0.115228 2.12505 -4.82263e-05 0 0 1.09417 -1.13549 -0.00433435 -0.085403 -0.299323 -0.390302 0 0 0 0 0 0 0 0 0 0 0.269343 0 0 0 -0.879938 0 1.2108 -0.148298 0 0.0866386
VAL_36 -6.13886 1.05056 2.66115 -0.305722 0.221387 0.0605521 1.75934 -2.07988 -0.0205153 -0.125537 -1.23843 -0.20223 0 0 0 0 0 0 0 0 0 0 0.0333848 0.0126209 0.0464021 0 -0.497642 0 2.085 0.111094 0 -2.56732
SER_37 -4.37613 0.209802 4.70449 -0.0249964 0 0.059019 2.85537 -2.21052 -0 -0 -2.26038 -0.594854 0 0 0 -1.47405 0 0 0 0 0 0 0.0712672 0.0447733 0.147552 0 -0.505596 0.622057 -1.1772 -0.0190047 0 -3.92839
LEU_38 -6.10391 0.299304 2.58564 -0.696664 0.497225 0.254368 1.65076 -1.99813 -0 -0 -0.259298 0.137897 0 0 0 0 0 0 0 0 0 0 -0.00848122 0.0386944 0.987954 0 -0.259593 0 0.729516 -0.0234511 0 -2.16816
LYS_39 -4.74145 0.44666 6.13292 -0.775602 0.43005 0.768432 2.71572 -2.64014 -0 -0 -6.3051 -0.246309 0 0 0 0 -0.294166 0 0 0 0 0 0.227984 0.147074 3.63095 0 0.0223893 0 -1.6738 0.00529696 0 -2.14909
GLN_40 -6.38662 0.531023 6.50236 -0.255093 0.0261569 0.200838 3.48951 -3.00138 -0.00433435 -0.085403 -3.34508 -0.397202 0 0 0 -1.47405 -0.510369 0 0 0 0 0 0.56785 0.0742443 0 2.99938 -0.137379 0 -1.0644 -0.0174984 0 -2.28744
ALA_41 -6.37167 0.468246 3.33711 -0.0223592 0 0 2.85988 -2.71899 -0 -0 -2.07898 -0.350669 0 0 0 0 0 0 0 0 0 0 0.0467625 0 0 0 -0.214529 0 2.3386 -0.0636864 0 -2.77028
LEU_42 -8.93673 0.834173 3.47939 -0.489183 0.379399 0.116702 2.84967 -2.8515 -0 -0 -2.29308 0.17981 0 0 0 0 0 0 0 0 0 0 0.605332 0.206073 0.374971 0 -0.279375 0 0.729516 -0.134011 0 -5.22884
SER_43 -4.82975 0.172371 5.70187 -0.0314822 0 0.0718026 3.19166 -2.72516 -0 -0 -4.25897 -0.503716 0 0 0 0 -0.741633 0 0 0 0 0 0.0768554 0.013748 1.0589 0 0.290111 1.28637 -1.1772 0.120346 0 -2.28388
LEU_44 -8.23353 1.02424 2.70899 -0.716685 0.517898 0.291453 2.73204 -2.70273 -0 -0 -1.96427 0.139325 0 0 0 0 0 0 0 0 0 0 0.336427 0.0258292 0.949326 0 -0.255144 0 0.729516 0.21438 0 -4.20295
LEU_45 -9.6833 2.75866 3.14735 -0.484732 0.20614 0.120548 2.45485 -2.75549 -0 -0 -2.69222 0.195917 0 0 0 0 0 0 0 0 0 0 0.145746 1.20648 0.303254 0 -0.288194 0 0.729516 0.0301097 0 -4.60536
HIS_D:MP-NE2-connect_46 -9.18264 3.59146 6.46442 -2.95384 2.15276 2.19564 2.97586 -3.27306 -0 -0 -5.25877 -0.84861 0 0 0 0 0 0 0.0137374 0 0 0.206103 0.0122226 0.0778082 0 1.88042 -0.194922 0 0.134426 0.277381 0 -1.72961
ALA_47 -6.06199 1.80093 4.17734 -0.0221939 0 0 2.68621 -2.53385 -0 -0 -4.18538 -0.349416 0 0 0 0 0 0 0 0 0 0 0.0944487 0 0 0 -0.143506 0 2.3386 0.20296 0 -1.99583
ALA_48 -6.00655 0.259391 4.15581 -0.0223977 0 0 3.14183 -2.99269 -0.00815907 -0.0650997 -2.64405 -0.357907 0 0 0 0 0 0 0 0 0 0 0.647855 0 0 0 -0.219405 0 2.3386 -0.0998561 0 -1.87263
ALA_49 -3.28436 0.0639397 2.54023 -0.0229361 3.94195e-06 0 1.38696 -1.74988 -0 -0 -0.632672 -0.352626 0 0 0 0 0 0 0 0 0 0 0.286731 0 0 0 -0.386076 0 2.3386 -0.202379 0 -0.014459
VAL_50 -5.32286 0.735127 1.17402 -0.307054 0.232949 0.0700204 1.61012 -1.71926 -0 -0 -0.39016 -0.122213 0 0 0 0 0 0 0 0 0 0 -0.0571539 0.0278655 0.174778 0 -0.362195 0 2.085 -0.127862 0 -2.29887
LEU_51 -6.95228 0.674976 2.20897 -0.516272 0.474428 0.130638 1.42959 -2.16057 -0.0208906 -0.124815 -0.770418 0.254873 0 0 0 0 0 0 0 0 0 0 -0.0550531 0.093838 0.288511 0 -0.316311 0 0.729516 -0.0111135 0 -4.64238
GLY_52 -1.64617 0.101763 2.11768 -5.33152e-05 0 0 0.973295 -1.08802 -0 -0 -0.838248 -0.384494 0 0 0 0 0 0 0 0 0 0 -0.0955906 0 0 0 -1.45388 0 1.2108 -0.156451 0 -1.25936
THR_53 -4.56611 0.397249 4.20964 -0.106507 0.0827719 0.069362 1.77684 -2.06185 -0.0215484 -0.192212 -1.88626 -0.444338 0 0 0 0 0 0 0 0 0 0 0.299963 0.0965197 0.197204 0 -0.747717 2.29011 -1.425 -0.0985757 0 -2.13047
THR_54 -4.97983 0.202278 6.09762 -0.113552 0.0827343 0.0750364 3.66437 -2.71576 -0 -0 -3.80602 -0.517621 0 0 0 -1.68017 0 0 0 0 0 0 -0.0258579 0.150302 0.0481276 0 -0.41297 2.41868 -1.425 -0.152943 0 -3.09058
VAL_55 -7.19152 1.80068 2.00007 -0.263156 0.262422 0.0423343 1.6508 -2.19769 -0 -0 -0.949417 0.520527 0 0 0 0 0 0 0 0 0 0 0.185802 0.46082 0.721227 0 0.0717499 0 2.085 -0.179177 0 -0.979526
GLU_56 -4.99312 0.685198 5.69002 -0.457893 0.204525 1.43002 2.16399 -2.56099 -0.0287635 -0.16413 -2.11972 -2.82932 0 0 0 0 0 0 0 0 0 0 0.185686 0.0114314 0 3.97687 -0.147554 0 -2.5358 -0.117627 0 -1.60719
GLU_57 -6.21312 0.578027 7.48142 -0.207087 0.0184683 0.290321 3.45791 -3.1516 -0.0287635 -0.16413 -3.53501 -0.483965 0 0 0 -1.68017 0 0 0 0 0 0 0.014179 0.0403167 0 3.95432 -0.28129 0 -2.5358 -0.294301 0 -2.74027
ALA_58 -5.64804 0.221637 2.97943 -0.0223722 0 0 2.4322 -2.50692 -0 -0 -1.91736 -0.376946 0 0 0 0 0 0 0 0 0 0 0.135027 0 0 0 -0.231311 0 2.3386 -0.288197 0 -2.88426
VAL_59 -6.4483 0.563267 3.34197 -0.308109 0.244614 0.0697948 2.66916 -2.59897 -0 -0 -2.05769 -0.0792668 0 0 0 0 0 0 0 0 0 0 -0.0293006 0.0529146 0.114382 0 -0.39275 0 2.085 0.0547089 0 -2.71858
LYS_60 -4.98441 0.412734 5.09447 -0.304549 0.0256202 0.134356 2.2308 -2.37076 -0 -0 -1.67211 -0.035413 0 0 0 0 0 0 0 0 0 0 0.470715 0.0822412 1.74059 0 0.0211175 0 -1.6738 0.0889766 0 -0.739417
ARG_61 -6.72131 0.521791 5.48169 -0.622256 0.0915495 0.36592 2.49912 -2.8885 -0.0342799 -0.251927 -2.30255 0.471286 0 0 0 0 0 0 0 0 0 0 0.0690292 0.0614529 2.40385 0 -0.107905 0 -1.281 -0.0929176 0 -2.33696
ALA_62 -6.82416 1.05906 3.58123 -0.0213932 0 0 3.35269 -3.00966 -0 -0 -2.73865 -0.354833 0 0 0 0 0 0 0 0 0 0 -0.0251638 0 0 0 -0.233431 0 2.3386 -0.143785 0 -3.0195
LEU_63 -6.32017 0.832019 4.51882 -0.495165 0.387437 0.119663 2.47545 -2.56752 -0 -0 -2.40751 0.223444 0 0 0 0 0 0 0 0 0 0 0.11942 0.37319 0.386833 0 -0.26926 0 0.729516 -0.0722309 0 -1.96607
LYS_64 -3.95652 0.201597 4.75885 -0.302756 0.0273039 0.132822 2.01956 -2.14419 -0 -0 -1.40604 0.00267853 0 0 0 0 0 0 0 0 0 0 0.0207288 0.013075 1.79215 0 0.0399028 0 -1.6738 0.0254206 0 -0.44921
LEU_65 -8.70396 1.10292 3.18808 -0.706373 0.693449 0.272313 2.68086 -2.65051 -0 -0 -1.85723 0.143598 0 0 0 0 0 0 0 0 0 0 0.245326 0.0495552 1.21064 0 -0.288318 0 0.729516 -0.0550318 0 -3.94516
LYS_66 -8.33208 1.44776 7.34987 -0.498915 0.121767 0.384626 3.77348 -3.57778 -0.0107495 -0.0276675 -3.35642 0.252418 0 0 0 0 0 0 0 0 0 0 0.073053 0.325881 2.05185 0 0.0233426 0 -1.6738 0.486496 0 -1.18687
THR_67 -2.74688 0.128962 3.75896 -0.206643 0.173057 0.0759282 1.28103 -1.73399 -0 -0 -0.937611 -0.129808 0 0 0 0 0 0 0 0 0 0 -0.0359881 0.00103989 0.144175 0 -0.00349576 2.28587 -1.425 0.778941 0 1.40854
LYS_68 -3.94305 0.293211 4.4327 -0.430601 0.0779858 0.242369 2.19324 -1.97951 -0 -0 -2.34863 -0.0964045 0 0 0 0 0 0 0 0 0 0 0.0266243 0.00499507 2.03227 0 0.00974437 0 -1.6738 0.218388 0 -0.940461
LEU_69 -5.44666 0.658035 1.42264 -0.517951 0.472163 0.134024 1.03839 -1.41591 -0 -0 -0.647788 0.1984 0 0 0 0 0 0 0 0 0 0 0.0998368 0.0264975 0.239802 0 -0.279469 0 0.729516 -0.0622782 0 -3.35075
GLY_70 -1.78903 0.0783974 2.1207 -5.46416e-05 0 0 0.996329 -1.12527 -1.23095e-06 -4.87829e-05 -0.532316 -0.373264 0 0 0 0 0 0 0 0 0 0 0.0495381 0 0 0 -1.33859 0 1.2108 0.479597 0 -0.223216
VAL_71 -6.20622 1.17818 2.09744 -0.303037 0.202125 0.0576635 1.62435 -1.91596 -0.0107495 -0.0276675 -1.51681 -0.0618211 0 0 0 0 0 0 0 0 0 0 0.0309553 0.0323702 0.0116863 0 -0.393971 0 2.085 0.942477 0 -2.17399
SER_72 -4.86977 0.288421 5.23548 -0.0270874 0 0.0640631 3.15022 -2.45213 -0.0022017 -0.048382 -2.62837 -0.556664 0 0 0 -1.77508 0 0 0 0 0 0 0.0657201 0.178927 0.164589 0 -0.460384 0.610294 -1.1772 0.201221 0 -4.03833
LEU_73 -5.6767 0.486008 2.38678 -0.702961 0.494715 0.263663 1.56703 -1.86015 -0 -0 -0.438999 0.149057 0 0 0 0 0 0 0 0 0 0 -0.0231868 0.0145731 0.954339 0 -0.25093 0 0.729516 -0.134339 0 -2.04158
GLU_74 -3.90608 0.220708 4.8116 -0.216112 0.0296033 0.30049 2.24757 -2.11564 -0.0022017 -0.048382 -1.94867 -0.547135 0 0 0 0 -0.510369 0 0 0 0 0 0.286543 0.00480358 0 3.26239 -0.291014 0 -2.5358 -0.156632 0 -1.11433
GLN_75 -7.58693 0.69386 6.76653 -0.256114 0.0375038 0.198913 3.8367 -3.24991 -1.23095e-06 -4.87829e-05 -2.91942 -0.434107 0 0 0 -1.77508 0 0 0 0 0 0 0.0316657 0.15475 0 2.69882 -0.0162152 0 -1.0644 -0.121871 0 -3.00534
ALA_76 -7.20452 0.717675 3.3907 -0.0230867 0 0 2.96541 -2.96367 -0 -0 -2.0052 -0.38885 0 0 0 0 0 0 0 0 0 0 0.109456 0 0 0 -0.27465 0 2.3386 0.037098 0 -3.30104
LEU_77 -7.37264 0.562125 3.39588 -0.705174 0.500575 0.269505 2.46459 -2.76858 -0 -0 -2.10599 0.147139 0 0 0 0 0 0 0 0 0 0 0.0573458 0.00636745 0.954343 0 -0.258989 0 0.729516 -0.0492823 0 -4.17328
LYS_78 -7.9216 0.77365 9.18611 -0.367384 0.0592712 0.183245 4.53195 -3.91505 -0 -0 -8.42958 0.380203 0 0 0 0 -0.227182 0 0 0 0 0 0.0220442 0.0764552 2.50822 0 0.0153799 0 -1.6738 -0.0517189 0 -4.84979
ILE_79 -9.39812 1.22035 2.93149 -0.510112 0.51319 0.101602 3.05002 -2.96292 -0 -0 -2.21504 0.0317071 0 0 0 0 0 0 0 0 0 0 -0.0394312 0.225188 0.643277 0 -0.388331 0 1.0317 0.0712664 0 -5.69416
LEU_80 -8.82826 1.24354 3.71616 -0.484115 0.386386 0.109676 2.75834 -3.14665 -0 -0 -1.69448 0.237948 0 0 0 0 0 0 0 0 0 0 -0.0263414 0.257467 0.62797 0 -0.216308 0 0.729516 0.357293 0 -3.97186
ALA_81 -5.69052 0.386215 2.71468 -0.022394 0 0 2.54975 -2.56324 -0 -0 -2.08108 -0.363658 0 0 0 0 0 0 0 0 0 0 0.239608 0 0 0 -0.20852 0 2.3386 0.149641 0 -2.55092
VAL_82 -8.84291 1.33553 3.41043 -0.312597 0.286568 0.0710959 3.5903 -3.21056 -0 -0 -2.6294 -0.0852612 0 0 0 0 0 0 0 0 0 0 -0.0305432 0.230233 0.090818 0 -0.369439 0 2.085 0.0594822 0 -4.32124
ALA_83 -6.19358 0.248212 4.0415 -0.0213303 0 0 3.2622 -3.08653 -0 -0 -3.29797 -0.350629 0 0 0 0 0 0 0 0 0 0 0.244035 0 0 0 -0.314158 0 2.3386 0.0827889 0 -3.04686
ALA_84 -3.4973 0.14658 2.77332 -0.0219812 0 0 1.53954 -1.92407 -0 -0 -0.80991 -0.337911 0 0 0 0 0 0 0 0 0 0 0.211058 0 0 0 -0.0851904 0 2.3386 -0.0149092 0 0.317825
ALA_85 -3.84266 0.432214 1.80354 -0.023388 0 0 1.56107 -1.74353 -0 -0 -0.587684 -0.343921 0 0 0 0 0 0 0 0 0 0 0.0408289 0 0 0 -0.167485 0 2.3386 -0.150399 0 -0.682802
LEU_86 -5.91866 0.569011 1.67225 -0.499876 0.60796 0.118085 1.34563 -1.74589 -0 -0 -0.810798 0.204894 0 0 0 0 0 0 0 0 0 0 -0.00911324 0.0746722 0.373671 0 -0.267524 0 0.729516 -0.19946 0 -3.75563
GLY_87 -1.66586 0.0719594 2.21642 -5.70109e-05 0 0 1.11805 -1.1053 -0.000609364 -0.00525507 -0.792465 -0.393862 0 0 0 0 0 0 0 0 0 0 -0.115855 0 0 0 -1.49383 0 1.2108 0.400588 0 -0.555275
THR_88 -4.61046 0.669267 3.22056 -0.180664 0.132624 0.0631505 1.65906 -1.91982 -0.00226091 -0.0324313 -2.65883 -0.942736 0 0 0 0 -0.319234 0 0 0 0 0 -0.0768118 0.148563 0.396533 0 -0.618459 2.2912 -1.425 1.41221 0 -2.79353
THR_89 -4.12492 0.493066 4.22777 -0.110887 0.0660596 0.0729629 2.38076 -2.12476 -0.00302671 -0.0608186 -2.6665 -0.712457 0 0 0 -0.455451 0 0 0 0 0 0 -0.0168075 0.0353942 0.0444002 0 -0.517033 2.28768 -1.425 0.873569 0 -1.736
VAL_90 -6.08944 1.05283 2.23045 -0.272719 0.220144 0.0441418 1.72998 -2.09165 -0 -0 -0.906547 0.507092 0 0 0 0 0 0 0 0 0 0 -0.0374821 0.00726 0.655648 0 0.0912796 0 2.085 -0.161159 0 -0.935167
GLU_91 -4.92132 0.87277 6.5871 -0.456858 0.184507 1.42147 2.72213 -2.82353 -0.0236159 -0.154382 -4.28194 -2.72505 0 0 0 0 0 0 0 0 0 0 0.203945 0.0417016 0 3.99262 -0.18171 0 -2.5358 -0.169985 0 -2.24795
GLU_92 -6.11131 0.276331 7.35741 -0.34551 0.0806863 0.41565 3.38372 -3.08903 -0.0282941 -0.242376 -4.24629 -0.578892 0 0 0 -0.455451 -1.32361 0 0 0 0 0 -0.0287545 0.00314129 0 4.05715 -0.281806 0 -2.5358 -0.344957 0 -4.038
ALA_93 -5.83185 0.151175 2.21866 -0.0211236 0 0 2.41338 -2.41667 -0 -0 -1.7794 -0.368998 0 0 0 0 0 0 0 0 0 0 -0.0234035 0 0 0 -0.219491 0 2.3386 -0.181994 0 -3.72112
VAL_94 -6.58649 0.775446 3.43434 -0.30433 0.212784 0.0682851 2.72314 -2.63474 -0 -0 -2.18824 -0.10797 0 0 0 0 0 0 0 0 0 0 -0.0184947 0.107819 0.059186 0 -0.412293 0 2.085 0.246043 0 -2.54051
LYS_95 -4.81494 0.281328 5.02278 -0.309981 0.02478 0.14125 2.3105 -2.34561 -0 -0 -1.70338 -0.0144696 0 0 0 0 0 0 0 0 0 0 0.203073 0.118725 1.67048 0 -0.0395784 0 -1.6738 0.207751 0 -0.921089
ARG_96 -6.7461 0.345852 6.18532 -0.628215 0.166795 0.352204 3.26867 -2.90094 -0 -0 -3.56189 0.272887 0 0 0 0 -1.00437 0 0 0 0 0 -0.0311065 0.0246415 2.52458 0 -0.0695641 0 -1.281 -0.0336506 0 -3.11588
ALA_97 -6.85067 0.947037 3.44024 -0.021769 0 0 3.24687 -2.93953 -0 -0 -2.47659 -0.389082 0 0 0 0 0 0 0 0 0 0 0.0277423 0 0 0 -0.241372 0 2.3386 -0.139733 0 -3.05827
LEU_98 -6.20184 0.617988 4.87178 -0.515117 0.456654 0.129596 2.57517 -2.70608 -0 -0 -1.6638 0.260767 0 0 0 0 0 0 0 0 0 0 0.423416 0.0449118 0.297596 0 -0.309023 0 0.729516 -0.176577 0 -1.16504
LYS_99 -4.3299 0.358304 5.28042 -0.305235 0.0276242 0.136273 2.56056 -2.38745 -0 -0 -1.54461 -0.0139783 0 0 0 0 0 0 0 0 0 0 0.182935 0.00668271 1.7606 0 0.0144741 0 -1.6738 -0.1409 0 -0.0679975
LEU_100 -8.83069 0.928998 3.40693 -0.489104 0.356597 0.114289 2.93107 -2.88052 -0.0257298 -0.139055 -1.99236 0.212929 0 0 0 0 0 0 0 0 0 0 -0.0459176 0.259628 0.361726 0 -0.28226 0 0.729516 -0.111011 0 -5.49497
LYS_101 -7.39779 0.712788 6.46994 -0.396005 0.0643851 0.183934 3.64607 -3.26919 -0 -0 -2.54451 -0.0457456 0 0 0 0 0 0 0 0 0 0 0.12753 0.173286 1.70704 0 0.0395041 0 -1.6738 0.517673 0 -1.6849
THR_102 -2.84585 0.103776 3.4933 -0.116788 0.0632225 0.0590262 1.42651 -1.70671 -0 -0 -0.178852 -1.29342 0 0 0 0 0 0 0 0 0 0 0.149824 0.026125 0.258938 0 -0.138252 2.29326 -1.425 0.451609 0 0.620717
LYS_103 -3.47306 0.21322 3.41928 -0.430093 0.0732547 0.237862 1.59552 -1.58352 -0 -0 -0.205108 -0.0715208 0 0 0 0 0 0 0 0 0 0 0.0365926 0.0195823 2.21449 0 -0.0641087 0 -1.6738 0.0292385 0 0.337835
LEU_104 -5.58635 0.551083 1.0737 -0.530198 0.466766 0.151768 1.1483 -1.38556 -0 -0 -1.13552 0.139271 0 0 0 0 0 0 0 0 0 0 0.0201482 0.0605992 0.196046 0 -0.178824 0 0.729516 -0.0675483 0 -4.3468
GLY_105 -1.72068 0.0916453 2.01806 -4.6514e-05 0 0 1.08199 -1.08651 -0.00342712 -0.0721358 -0.130654 -0.373798 0 0 0 0 0 0 0 0 0 0 0.295776 0 0 0 -0.851859 0 1.2108 -0.150511 0 0.308645
VAL_106 -6.1798 0.744585 2.36829 -0.309123 0.222484 0.0627 1.79276 -2.03812 -0.0257298 -0.139055 -1.20893 -0.210051 0 0 0 0 0 0 0 0 0 0 -0.00236233 0.0081432 0.0740532 0 -0.495981 0 2.085 0.00623521 0 -3.2449
SER_107 -4.37179 0.147512 4.76826 -0.0256151 0 0.0602113 2.92712 -2.24592 -0 -0 -2.52367 -0.534943 0 0 0 -1.5456 0 0 0 0 0 0 -0.0230349 0.0204953 0.138009 0 -0.496542 0.632677 -1.1772 -0.196153 0 -4.44618
LEU_108 -5.81996 0.398085 2.43182 -0.692541 0.45826 0.253936 1.7533 -1.93607 -0 -0 -0.435499 0.113926 0 0 0 0 0 0 0 0 0 0 -0.0129847 0.104243 0.964329 0 -0.240796 0 0.729516 -0.0378599 0 -1.96829
GLU_109 -4.81309 0.17912 5.03248 -0.219013 0.0317471 0.313989 1.89212 -2.14151 -0 -0 -0.495223 -0.605141 0 0 0 0 0 0 0 0 0 0 0.377537 0.00553364 0 3.01703 -0.214206 0 -2.5358 -0.0373351 0 -0.211759
GLN_110 -6.5895 0.494944 5.41511 -0.256466 0.0302396 0.201058 3.12235 -2.75378 -0.00342712 -0.0721358 -2.14388 -0.396271 0 0 0 -1.5456 0 0 0 0 0 0 0.262752 0.0274318 0 2.88514 -0.191225 0 -1.0644 -0.183083 0 -2.76075
ALA_111 -7.045 1.0583 3.41775 -0.0211344 0 0 2.90259 -2.92635 -0 -0 -1.94607 -0.372278 0 0 0 0 0 0 0 0 0 0 0.0386136 0 0 0 -0.108888 0 2.3386 -0.0656458 0 -2.72951
LEU_112 -9.80832 0.812896 4.12655 -0.503638 0.390005 0.123258 3.367 -3.23163 -0 -0 -2.89712 0.216088 0 0 0 0 0 0 0 0 0 0 0.563995 0.27633 0.334051 0 -0.293886 0 0.729516 -0.0878234 0 -5.88272
PHE_113 -9.1747 0.891938 4.79136 -0.874627 0.0920051 0.382069 3.17956 -3.2067 -0 -0 -2.73691 0.0321003 0 0 0 0 0 0 0 0 0 0 0.365926 0.365425 0 2.37981 -0.100217 0 1.4028 -0.000818904 0 -2.21099
ILE_114 -8.86248 1.66024 2.53038 -0.514369 0.575792 0.102855 2.87638 -2.80063 -0 -0 -1.75457 0.0902922 0 0 0 0 0 0 0 0 0 0 -0.0177366 0.180106 0.650427 0 -0.299386 0 1.0317 0.432987 0 -4.118
LEU_115 -9.40838 1.03782 2.30787 -0.508777 0.46375 0.12226 2.89587 -2.82805 -0 -0 -1.52177 0.257631 0 0 0 0 0 0 0 0 0 0 0.148721 0.0915618 0.353368 0 -0.278083 0 0.729516 0.371144 0 -5.76555
ALA_116 -5.67034 0.660471 3.17578 -0.0205424 0 0 2.86237 -2.65378 -0 -0 -2.27785 -0.343105 0 0 0 0 0 0 0 0 0 0 -0.0107974 0 0 0 -0.145161 0 2.3386 0.0460877 0 -2.03827
ALA_117 -6.17152 0.502546 3.8195 -0.0215439 0 0 2.94784 -2.86049 -0 -0 -2.4673 -0.339484 0 0 0 0 0 0 0 0 0 0 0.134997 0 0 0 -0.177971 0 2.3386 0.0671015 0 -2.22772
ALA_118 -5.76735 0.224108 4.05088 -0.0214603 0 0 2.9465 -2.90655 -0 -0 -2.63175 -0.358668 0 0 0 0 0 0 0 0 0 0 0.178763 0 0 0 -0.232459 0 2.3386 -0.0343866 0 -2.21376
ALA_119 -3.90406 0.439923 2.4865 -0.0230079 0 0 1.65555 -1.97552 -0 -0 -0.77863 -0.35471 0 0 0 0 0 0 0 0 0 0 0.326403 0 0 0 -0.201573 0 2.3386 -0.162988 0 -0.153499
VAL_120 -6.00547 0.586092 1.80507 -0.318785 0.337796 0.0730147 1.93922 -1.91178 -0 -0 -0.806733 -0.0865827 0 0 0 0 0 0 0 0 0 0 -0.070098 0.0420145 0.180106 0 -0.265846 0 2.085 -0.073168 0 -2.49015
LEU_121 -6.65752 0.967501 2.05833 -0.505553 0.474517 0.122541 1.29297 -1.96291 -0 -0 -0.922536 0.238429 0 0 0 0 0 0 0 0 0 0 0.214293 0.157979 0.342432 0 -0.30848 0 0.729516 -0.0647013 0 -3.82319
GLY_122 -1.672 0.0777961 2.14031 -5.3383e-05 0 0 1.10467 -1.09771 -0 -0 -0.792259 -0.400753 0 0 0 0 0 0 0 0 0 0 0.0276039 0 0 0 -1.33656 0 1.2108 -0.200044 0 -0.938212
THR_123 -4.33469 0.20848 3.91226 -0.105385 0.0742931 0.0667051 1.35541 -1.93568 -0.00463401 -0.018519 -1.80155 -0.488031 0 0 0 0 0 0 0 0 0 0 0.042016 0.0183033 0.22736 0 -0.79616 2.29767 -1.425 0.077734 0 -2.62942
THR_124 -3.76515 0.117625 4.64328 -0.113017 0.0601064 0.0754609 2.42427 -2.12237 -0.0176093 -0.126971 -2.46183 -0.525407 0 0 0 -0.460952 0 0 0 0 0 0 0.0195329 0.0180053 0.0451028 0 -0.374907 2.28653 -1.425 0.0133051 0 -1.69
VAL_125 -5.37819 0.652596 2.03775 -0.305306 0.217813 0.0688988 1.60269 -1.9225 -0 -0 -0.89431 -0.0939207 0 0 0 0 0 0 0 0 0 0 -0.0388912 0.000727664 0.150112 0 -0.290097 0 2.085 -0.0990033 0 -2.20663
GLU_126 -4.60214 0.251051 5.58249 -0.467897 0.274523 1.47496 1.96025 -2.44225 -0.0279709 -0.148999 -2.07926 -2.87624 0 0 0 0 0 0 0 0 0 0 -0.0178231 0.0527446 0 3.98489 -0.239949 0 -2.5358 -0.129967 0 -1.9874
GLU_127 -6.15544 0.276509 7.67163 -0.328278 0.0593555 0.38162 3.46369 -3.1476 -0.046157 -0.268103 -3.38827 -0.572732 0 0 0 -0.460952 -1.02203 0 0 0 0 0 -0.0357371 0.002152 0 3.38194 -0.150021 0 -2.5358 -0.27321 0 -3.14744
ALA_128 -5.45715 0.175252 2.93135 -0.0208711 0 0 2.36429 -2.47925 -0.00635992 -0.0414135 -1.69381 -0.359435 0 0 0 0 0 0 0 0 0 0 -0.0323178 0 0 0 -0.268559 0 2.3386 -0.121162 0 -2.67083
VAL_129 -7.36448 0.985067 2.76022 -0.303703 0.230476 0.0676077 2.83281 -2.63274 -0 -0 -2.03674 -0.03223 0 0 0 0 0 0 0 0 0 0 -0.0595986 0.0173658 0.0481589 0 -0.398355 0 2.085 0.178729 0 -3.6224
LYS_130 -5.3241 0.291674 5.4858 -0.307039 0.0264329 0.139304 2.58755 -2.53658 -0 -0 -1.96576 0.00690649 0 0 0 0 0 0 0 0 0 0 0.141203 0.0548489 1.72681 0 0.0025963 0 -1.6738 0.126924 0 -1.21723
ARG_131 -6.43696 0.507346 6.0852 -0.627149 0.173614 0.347896 3.19861 -2.82256 -0 -0 -3.46466 0.260147 0 0 0 0 -1.02203 0 0 0 0 0 0.00605376 0.0184815 2.52594 0 -0.0657889 0 -1.281 -0.114611 0 -2.71147
ALA_132 -7.21636 1.06833 3.48277 -0.0218253 0 0 3.18335 -3.05551 -0.00230261 -0.0150273 -2.44684 -0.361065 0 0 0 0 0 0 0 0 0 0 0.0951634 0 0 0 -0.212465 0 2.3386 -0.162739 0 -3.32592
LEU_133 -6.53763 0.794017 4.63353 -0.513037 0.419515 0.131078 2.64024 -2.65687 -0 -0 -2.39266 0.259125 0 0 0 0 0 0 0 0 0 0 0.5677 0.167592 0.284621 0 -0.302839 0 0.729516 -0.183124 0 -1.95923
LYS_134 -4.7142 0.249625 5.56651 -0.302851 0.0283659 0.132403 2.46908 -2.45049 -0 -0 -1.99695 0.00667754 0 0 0 0 0 0 0 0 0 0 0.165164 0.00746703 1.80302 0 0.0469491 0 -1.6738 -0.00223636 0 -0.665261
LEU_135 -8.46339 0.871031 3.49271 -0.493354 0.417258 0.115211 2.89596 -2.81455 -0.0159649 -0.11157 -2.20898 0.228702 0 0 0 0 0 0 0 0 0 0 -0.0220705 0.153473 0.376729 0 -0.274423 0 0.729516 0.0306052 0 -5.09311
LYS_136 -7.48172 0.884036 6.6484 -0.483439 0.0924876 0.348798 3.39956 -3.23909 -0 -0 -2.46553 0.21752 0 0 0 0 0 0 0 0 0 0 -0.00867567 0.0901742 2.10303 0 0.0368022 0 -1.6738 0.43237 0 -1.09909
THR_137 -2.9347 0.0949012 3.79881 -0.205257 0.168595 0.0750825 1.40451 -1.72699 -0 -0 -1.16559 -0.0612762 0 0 0 0 0 0 0 0 0 0 0.136004 7.9519e-05 0.0975978 0 -0.00912125 2.29222 -1.425 0.829022 0 1.36889
LYS_138 -3.32436 0.106555 3.35919 -0.305745 0.0272785 0.140531 1.4341 -1.53953 -0 -0 -0.471884 -0.0294912 0 0 0 0 0 0 0 0 0 0 0.0382986 0.0276646 1.8338 0 -0.0783031 0 -1.6738 0.26075 0 -0.194956
LEU_139 -5.07121 0.503234 1.25588 -0.532468 0.511893 0.147676 1.21683 -1.39397 -0 -0 -1.08879 0.176589 0 0 0 0 0 0 0 0 0 0 0.0763653 0.0636413 0.190604 0 -0.200355 0 0.729516 -0.292625 0 -3.7072
GLY_140 -1.6495 0.0848625 1.95051 -4.80411e-05 0 0 0.934276 -1.04581 -0 -0 -0.297267 -0.367986 0 0 0 0 0 0 0 0 0 0 0.131713 0 0 0 -1.11489 0 1.2108 0.00471301 0 -0.158636
VAL_141 -5.72049 0.663603 2.03565 -0.305527 0.216526 0.0600956 1.59548 -1.84095 -0.0159649 -0.11157 -1.31325 -0.155587 0 0 0 0 0 0 0 0 0 0 0.0222052 0.00337179 0.0384835 0 -0.490124 0 2.085 0.291068 0 -2.94199
SER_142 -4.61269 0.184991 4.93966 -0.0277321 0 0.0649135 2.93106 -2.30073 -0 -0 -2.4987 -0.487298 0 0 0 -1.61067 0 0 0 0 0 0 -0.023138 0.0442911 0.1796 0 -0.416499 0.636558 -1.1772 -0.145707 0 -4.31928
LEU_143 -6.65246 0.498858 1.75959 -0.71406 0.540506 0.28997 1.68984 -1.88625 -0 -0 -0.650793 0.0964517 0 0 0 0 0 0 0 0 0 0 -0.0535685 0.0262229 1.12994 0 -0.269426 0 0.729516 -0.207765 0 -3.67343
ILE_144 -6.7093 0.650697 3.13018 -0.70411 1.17713 0.157688 1.97396 -2.19442 -0 -0 -0.722784 0.441226 0 0 0 0 0 0 0 0 0 0 0.0165722 0.0726714 0.585633 0 -0.452657 0 1.0317 0.200021 0 -1.34579
GLN_145 -7.23951 0.393651 6.8503 -0.261357 0.0512893 0.206417 3.82924 -3.17423 -0 -0 -3.18055 -0.471675 0 0 0 -1.61067 -0.760396 0 0 0 0 0 0.127906 0.15101 0 2.66418 -0.151732 0 -1.0644 0.136493 0 -3.50404
ALA_146 -7.01241 0.989983 3.31565 -0.0222964 0 0 2.83267 -2.91611 -0 -0 -1.6538 -0.362856 0 0 0 0 0 0 0 0 0 0 0.836205 0 0 0 -0.139877 0 2.3386 0.0112392 0 -1.783
LEU_147 -9.45209 1.194 3.57386 -0.492218 0.262744 0.120445 2.79925 -3.05002 -0 -0 -2.30533 0.202178 0 0 0 0 0 0 0 0 0 0 0.0681663 0.421251 0.328866 0 -0.270379 0 0.729516 0.0547035 0 -5.81505
LYS_148 -7.26211 0.567033 6.9551 -0.302818 0.0238961 0.134143 3.24036 -3.2489 -0 -0 -3.044 -0.0209141 0 0 0 0 0 0 0 0 0 0 0.423831 0.171523 1.73035 0 -0.0372353 0 -1.6738 -0.139369 0 -2.48292
ILE_149 -8.64224 1.28191 2.58098 -0.518194 0.680828 0.103045 2.7291 -2.70105 -0 -0 -1.80938 0.104414 0 0 0 0 0 0 0 0 0 0 -0.0096362 0.00203692 0.625708 0 -0.342514 0 1.0317 0.0932314 0 -4.79008
LEU_150 -8.51609 1.25712 2.62306 -0.503909 0.34659 0.115565 2.41103 -2.64731 -0 -0 -1.4353 0.297463 0 0 0 0 0 0 0 0 0 0 0.0276925 0.276766 0.445626 0 -0.250777 0 0.729516 0.342687 0 -4.48028
GLN_151 -9.76206 0.937392 5.74244 -0.284626 0.0256495 0.236527 3.48142 -3.6529 -0 -0 -2.8448 -0.313925 0 0 0 0 0 0 0 0 0 0 0.134838 0.0214201 0 3.38271 -0.0948002 0 -1.0644 0.115834 0 -3.93927
VAL_152 -8.89412 1.3303 3.44165 -0.314756 0.297302 0.0717917 3.14577 -3.03312 -0 -0 -2.51117 -0.0799013 0 0 0 0 0 0 0 0 0 0 0.0576819 0.241572 0.107411 0 -0.24286 0 2.085 0.152014 0 -4.14544
ALA_153 -6.1881 0.545065 3.73994 -0.0212836 0 0 2.80698 -2.98275 -0 -0 -2.39242 -0.357745 0 0 0 0 0 0 0 0 0 0 0.100051 0 0 0 -0.086688 0 2.3386 0.320038 0 -2.17832
ALA_154 -3.29056 0.0579958 2.74012 -0.0221013 0 0 1.47004 -1.81303 -0 -0 -0.67102 -0.382715 0 0 0 0 0 0 0 0 0 0 -0.0338461 0 0 0 -0.170171 0 2.3386 0.0811156 0 0.304426
TRP_155 -10.5232 2.332 1.72928 -0.725842 0.2603 0.419816 2.20678 -2.69239 -0 -0 -0.732609 -0.350998 0 0 0 0 0 0 0 0 0 0 0.168756 0.0594803 0 2.76284 0.0695912 0 3.035 -0.0995085 0 -2.08066
LEU_156 -6.5179 0.806414 2.10261 -0.51179 0.418971 0.129343 1.54109 -1.94986 -0 -0 -0.781913 0.209216 0 0 0 0 0 0 0 0 0 0 -0.0468049 0.0404239 0.354704 0 -0.290103 0 0.729516 -0.0616139 0 -3.82769
GLY_157 -1.64085 0.0469348 2.20955 -5.38868e-05 0 0 1.05209 -1.09309 -0 -0 -0.643078 -0.407079 0 0 0 0 0 0 0 0 0 0 -0.140144 0 0 0 -1.42691 0 1.2108 0.173316 0 -0.658515
THR_158 -4.49667 0.618652 2.50297 -0.186261 0.147373 0.0623731 1.43642 -1.67464 -0 -0 -1.38972 -0.777434 0 0 0 -0.214186 0 0 0 0 0 0 0.00658071 0.0428041 0.637639 0 -0.719453 2.29332 -1.425 1.03703 0 -2.09821
THR_159 -4.13158 0.447634 4.3271 -0.112092 0.0712407 0.0749871 2.44252 -2.14764 -0.000244458 -0.00436474 -2.26576 -0.643595 0 0 0 -0.526548 0 0 0 0 0 0 -0.0245606 0.0392137 0.0329001 0 -0.469405 2.28795 -1.425 0.620345 0 -1.40691
VAL_160 -5.26242 0.732919 1.96536 -0.312726 0.265195 0.0719132 1.66072 -1.90066 -0 -0 -0.879202 -0.14832 0 0 0 0 0 0 0 0 0 0 -0.0710368 0.000215986 0.308554 0 -0.183533 0 2.085 -0.153743 0 -1.82178
GLU_161 -4.69645 0.349814 5.08218 -0.465874 0.272127 1.46462 2.03409 -2.42686 -0.0282456 -0.148121 -2.05673 -2.9598 0 0 0 0 0 0 0 0 0 0 -0.0454436 0.0295547 0 4.00466 -0.284206 0 -2.5358 -0.210465 0 -2.62096
GLU_162 -6.62538 0.443637 7.36251 -0.65477 0.199154 1.22384 3.47158 -3.13257 -0.0283834 -0.150035 -3.06954 -0.617971 0 0 0 -0.312362 -0.876427 0 0 0 0 0 0.345134 0.00124137 0 3.41453 -0.254048 0 -2.5358 -0.405915 0 -2.20156
ALA_163 -5.89977 0.392494 2.6401 -0.0215346 0 0 2.45707 -2.55517 -0.000244458 -0.00436474 -1.90191 -0.366166 0 0 0 0 0 0 0 0 0 0 0.166831 0 0 0 -0.331525 0 2.3386 -0.318344 0 -3.40394
VAL_164 -6.22523 0.588272 3.04748 -0.308216 0.253087 0.0700586 2.64295 -2.49051 -0 -0 -1.90281 -0.108524 0 0 0 0 0 0 0 0 0 0 -0.0616686 1.37225e-07 0.114424 0 -0.378854 0 2.085 -0.0132753 0 -2.68781
TYR_165 -5.67035 0.416096 5.17941 -0.600461 0.18899 0.279571 2.78122 -2.65464 -0 -0 -2.29784 -0.234767 0 0 0 0 0 0 0 0 0 0 0.133127 0.0197057 0 2.76035 0.150553 2.02554e-06 0.964136 0.136275 0 1.55137
ARG_166 -8.00756 0.602806 6.69643 -0.447786 0.0786208 0.227567 3.42293 -3.25098 -0 -0 -2.96552 0.397563 0 0 0 0 -0.876427 0 0 0 0 0 0.111245 0.476408 2.05709 0 -0.0979638 0 -1.281 -0.0488054 0 -2.90539
ALA_167 -6.38112 0.558713 3.12676 -0.0215896 0 0 2.82897 -2.74143 -0 -0 -2.21368 -0.380602 0 0 0 0 0 0 0 0 0 0 -0.00738817 0 0 0 -0.29194 0 2.3386 -0.211144 0 -3.39585
LEU_168 -5.56246 0.493294 5.09848 -0.715869 0.567192 0.287533 2.79149 -2.64625 -0 -0 -2.35056 0.165651 0 0 0 0 0 0 0 0 0 0 0.2388 0.0154045 0.9937 0 -0.268368 0 0.729516 -0.137952 0 -0.300403
LYS_169 -4.49717 0.165374 5.32403 -0.303211 0.0261289 0.133473 2.38643 -2.4049 -0.000137873 -0.00191385 -2.19393 0.00236899 0 0 0 0 0 0 0 0 0 0 0.232118 0.0234696 1.73017 0 0.00880498 0 -1.6738 -0.0728317 0 -1.11552
LEU_170 -8.8601 1.11284 3.37377 -0.501615 0.336958 0.124084 2.99556 -2.89489 -0.0171838 -0.0875621 -2.04777 0.219767 0 0 0 0 0 0 0 0 0 0 0.194169 0.247267 0.384096 0 -0.272173 0 0.729516 -0.0811248 0 -5.0444
LYS_171 -6.71757 0.609997 6.35325 -0.483614 0.109318 0.316895 3.38553 -3.09649 -0 -0 -2.67067 0.296235 0 0 0 0 0 0 0 0 0 0 0.223639 0.279912 1.99951 0 0.0615749 0 -1.6738 0.71957 0 -0.28671
THR_172 -3.09024 0.140384 4.01908 -0.201942 0.138564 0.0727612 1.55458 -1.82508 -0 -0 -1.23408 -0.081589 0 0 0 0 0 0 0 0 0 0 0.063534 0.00205237 0.077382 0 -0.0264414 2.28993 -1.425 1.05096 0 1.52485
LYS_173 -3.52051 0.0985931 4.50659 -0.435282 0.0753699 0.249414 2.40828 -1.94642 -0 -0 -2.69933 -0.103764 0 0 0 0 -0.445369 0 0 0 0 0 0.309136 0.0109397 2.31954 0 -0.0501849 0 -1.6738 0.319655 0 -0.577131
LEU_174 -5.60135 0.624896 1.35449 -0.527986 0.520207 0.143095 1.18004 -1.45042 -0 -0 -0.879305 0.176648 0 0 0 0 0 0 0 0 0 0 0.0387747 0.0954065 0.212762 0 -0.216525 0 0.729516 -0.129604 0 -3.72936
GLY_175 -1.81844 0.0796372 2.18644 -4.88111e-05 0 0 1.19239 -1.1639 -0.00112516 -0.0301586 -0.520874 -0.383223 0 0 0 0 0 0 0 0 0 0 0.205921 0 0 0 -1.03475 0 1.2108 -0.0137544 0 -0.0911026
VAL_176 -6.16232 0.65337 2.15762 -0.313267 0.227647 0.0649794 1.50855 -1.96222 -0.0171838 -0.0875621 -1.11448 -0.197013 0 0 0 0 0 0 0 0 0 0 -0.0353868 0.00515089 0.118121 0 -0.44335 0 2.085 0.0531604 0 -3.45919
SER_177 -4.29277 0.160661 4.80403 -0.0277646 0 0.0648993 3.01645 -2.26389 -0 -0 -2.71587 -0.468643 0 0 0 -1.63671 0 0 0 0 0 0 -0.0285188 0.0123273 0.144091 0 -0.471297 0.687492 -1.1772 -0.258601 0 -4.45132
LEU_178 -5.36325 0.422223 2.57988 -0.503597 0.573897 0.118864 1.91934 -1.95263 -0 -0 -0.814934 0.251663 0 0 0 0 0 0 0 0 0 0 0.031052 0.0557495 0.28196 0 -0.302549 0 0.729516 -0.241731 0 -2.21454
GLU_179 -4.61046 0.180258 5.53258 -0.344164 0.0773244 0.411013 2.14085 -2.35815 -0 -0 -2.32293 -0.601298 0 0 0 0 -0.760396 0 0 0 0 0 0.72254 0.0330761 0 3.50728 -0.113819 0 -2.5358 -0.0646793 0 -1.10677
GLN_180 -6.86644 0.368092 6.74342 -0.258445 0.0308799 0.205681 3.73715 -3.186 -0.00112516 -0.0301586 -3.32144 -0.4227 0 0 0 -1.63671 -0.401698 0 0 0 0 0 0.0222361 0.179169 0 2.92689 -0.133566 0 -1.0644 -0.0100312 0 -3.11919
ALA_181 -7.11298 1.27713 3.68394 -0.0218089 0 0 3.25663 -3.02676 -0 -0 -2.19581 -0.366752 0 0 0 0 0 0 0 0 0 0 -0.0326124 0 0 0 -0.233587 0 2.3386 -0.0855165 0 -2.51952
LEU_182 -8.8374 1.10104 3.79595 -0.49879 0.31363 0.124899 2.97724 -3.01819 -0 -0 -2.49112 0.193066 0 0 0 0 0 0 0 0 0 0 1.39025 0.228458 0.334465 0 -0.292654 0 0.729516 -0.148089 0 -4.09772
LEU_183 -7.68635 0.535348 4.0493 -0.717512 0.543254 0.289426 2.95906 -2.81628 -0 -0 -2.83627 0.139175 0 0 0 0 0 0 0 0 0 0 0.353823 0.0108963 1.0924 0 -0.265306 0 0.729516 0.00420457 0 -3.6153
ILE_184 -9.37458 1.52803 2.88411 -0.515594 0.644632 0.102166 3.02961 -2.9128 -0 -0 -1.8683 0.102479 0 0 0 0 0 0 0 0 0 0 -0.0131025 0.090085 0.563713 0 -0.404341 0 1.0317 0.286065 0 -4.82612
LEU_185 -9.33866 1.0448 2.28401 -0.501401 0.490306 0.113765 2.53684 -2.72349 -0 -0 -1.66462 0.275823 0 0 0 0 0 0 0 0 0 0 0.369108 0.100425 0.393531 0 -0.269069 0 0.729516 0.231161 0 -5.92795
ALA_186 -5.99387 0.437512 2.60711 -0.0216545 0 0 2.61021 -2.59407 -0 -0 -2.27302 -0.351258 0 0 0 0 0 0 0 0 0 0 0.129102 0 0 0 -0.251172 0 2.3386 -0.121472 0 -3.48398
THR_187 -8.39703 1.06918 4.95427 -0.206628 0.170847 0.0752095 4.01088 -3.40273 -0 -0 -3.44161 -0.0820598 0 0 0 0 0 0 0 0 0 0 0.208643 0.0285305 0.0881446 0 -0.0159278 2.31668 -1.425 0.154167 0 -3.89444
ALA_188 -6.24392 0.433452 3.81036 -0.0217985 0 0 2.98887 -3.06238 -0 -0 -2.52658 -0.345708 0 0 0 0 0 0 0 0 0 0 -0.0204442 0 0 0 -0.248704 0 2.3386 0.300212 0 -2.59803
ALA_189 -3.94373 0.379705 2.76791 -0.020612 0 0 1.61785 -2.01474 -0 -0 -0.741311 -0.360012 0 0 0 0 0 0 0 0 0 0 -0.0125968 0 0 0 -0.079121 0 2.3386 0.117302 0 0.049244
ALA_190 -4.24053 0.277004 1.36713 -0.0227121 0 0 1.64085 -1.75305 -0 -0 -0.819288 -0.34643 0 0 0 0 0 0 0 0 0 0 -0.0519609 0 0 0 -0.217142 0 2.3386 -0.0138056 0 -1.84134
LEU_191 -6.42913 0.957224 1.22147 -0.54161 0.424198 0.133337 1.32023 -1.855 -0 -0 -0.789961 0.0250338 0 0 0 0 0 0 0 0 0 0 -0.0459112 0.195391 2.8673 0 -0.239173 0 0.729516 -0.269183 0 -2.29625
GLY_192 -1.58806 0.0470984 2.1717 -5.49481e-05 0 0 1.17089 -1.07442 -0 -0 -0.889132 -0.406851 0 0 0 0 0 0 0 0 0 0 -0.163466 0 0 0 -1.38336 0 1.2108 -0.229889 0 -1.13475
THR_193 -4.94029 0.542272 3.16816 -0.196009 0.142489 0.0675182 1.91891 -2.02011 -0.00247265 -0.0684326 -2.32118 -0.881149 0 0 0 0 -0.244836 0 0 0 0 0 0.00563082 0.0597357 0.903286 0 -0.813044 2.39637 -1.425 0.2817 0 -3.42644
THR_194 -4.05601 0.44825 2.80567 -0.216189 0.159276 0.0796706 1.95883 -1.83076 -0.0144495 -0.074016 -2.22551 -0.815784 0 0 0 0 0 0 0 0 0 0 0.932004 0.0507704 1.98526 0 -0.549096 2.30586 -1.425 0.298212 0 -0.183015
VAL_195 -5.21297 0.559692 1.27775 -0.304274 0.240713 0.0687019 1.51623 -1.66301 -0 -0 -0.924799 -0.0933774 0 0 0 0 0 0 0 0 0 0 0.0612093 0.0211858 0.187854 0 -0.388749 0 2.085 0.0271973 0 -2.54165
GLU_196 -3.90252 0.144291 4.88704 -0.421243 0.0580478 0.808447 2.64441 -2.21081 -0.0144495 -0.074016 -3.19617 -0.476157 0 0 0 0 -0.445369 0 0 0 0 0 0.021603 0.0703115 0 3.3654 -0.298256 0 -2.5358 -0.153195 0 -1.72844
GLU_197 -6.33642 0.577627 7.12734 -0.337602 0.0579124 0.372197 3.14171 -3.05673 -0 -0 -3.88656 -0.53997 0 0 0 0 -1.127 0 0 0 0 0 0.256479 0.0177681 0 4.4585 -0.197524 0 -2.5358 -0.362908 0 -2.37097
ALA_198 -5.63141 0.182167 2.59209 -0.0228859 0 0 2.18297 -2.41026 -0 -0 -1.69701 -0.372085 0 0 0 0 0 0 0 0 0 0 0.33145 0 0 0 -0.405183 0 2.3386 -0.18911 0 -3.10068
VAL_199 -6.65037 0.817193 2.85837 -0.307713 0.255373 0.0696106 2.56083 -2.4734 -0 -0 -1.90262 -0.0715653 0 0 0 0 0 0 0 0 0 0 -0.0575555 0.0315487 0.0567835 0 -0.353284 0 2.085 0.107378 0 -2.97443
LYS_200 -5.17415 0.21888 5.40355 -0.305106 0.0274095 0.135141 2.51838 -2.49076 -0 -0 -1.96047 -0.00628629 0 0 0 0 0 0 0 0 0 0 0.0449336 0.0147937 1.74956 0 0.0177999 0 -1.6738 0.100299 0 -1.37982
ARG_201 -6.66147 0.309929 6.29609 -0.629942 0.167797 0.354763 2.99561 -2.91201 -0.00247265 -0.0684326 -3.48373 0.250836 0 0 0 0 -0.88216 0 0 0 0 0 0.0881903 0.0427621 2.5118 0 -0.0888185 0 -1.281 -0.106377 0 -3.09863
ALA_202 -6.45373 0.671854 3.38274 -0.021827 0 0 2.93034 -2.79676 -0 -0 -2.42999 -0.364688 0 0 0 0 0 0 0 0 0 0 -0.0133916 0 0 0 -0.159118 0 2.3386 -0.0988011 0 -3.01477
LEU_203 -5.78582 0.327863 4.79565 -0.503183 0.358934 0.122366 2.70648 -2.57695 -0 -0 -2.62202 0.238967 0 0 0 0 0 0 0 0 0 0 0.396904 0.0992819 0.365303 0 -0.28029 0 0.729516 -0.0922304 0 -1.71923
LYS_204 -4.60027 0.231948 5.46352 -0.305504 0.0270676 0.138108 2.49629 -2.46741 -0 -0 -2.32431 -0.0192198 0 0 0 0 0 0 0 0 0 0 0.254009 0.0230429 1.76457 0 -0.0130422 0 -1.6738 -0.15565 0 -1.16065
LEU_205 -7.84769 0.909313 3.58691 -0.716653 0.480072 0.293664 2.8279 -2.72703 -0.0115891 -0.065968 -1.7563 0.141737 0 0 0 0 0 0 0 0 0 0 0.185578 0.12971 0.928694 0 -0.251077 0 0.729516 -0.100216 0 -3.26342
LYS_206 -6.69835 0.519528 6.06418 -0.505786 0.108377 0.422167 2.5219 -2.85464 -0.00633477 -0.0145566 -1.1409 0.141458 0 0 0 0 0 0 0 0 0 0 0.0724063 0.0671685 2.39811 0 -0.0154588 0 -1.6738 0.0662741 0 -0.528267
THR_207 -2.99182 0.125669 3.94306 -0.200471 0.131179 0.072864 1.50168 -1.80323 -0 -0 -1.00236 -0.120564 0 0 0 0 0 0 0 0 0 0 -0.0252052 0.0106267 0.14307 0 0.00936715 2.28598 -1.425 0.394399 0 1.04925
LYS_208 -3.34794 0.150064 4.48244 -0.430574 0.0749832 0.243722 2.55595 -1.93408 -0 -0 -2.781 -0.0815144 0 0 0 0 -0.399673 0 0 0 0 0 -0.0292806 0.0289338 2.21364 0 0.0198723 0 -1.6738 0.303316 0 -0.604933
LEU_209 -5.30052 1.31119 2.38228 -0.606559 0.378969 0.152862 1.15806 -1.51802 -0.0115891 -0.065968 -2.242 0.355973 0 0 0 0 0 0 0 0 0 0 -0.0405926 0.0193052 0.559126 0 -0.371171 0 0.729516 -0.140111 0 -3.24925
GLY:CtermProteinFull_210 -1.38199 0.857087 1.50645 -0.415831 0.0486576 1.26554 0.0826471 -0.400124 -0 -0 -1.48974 -2.94526 0 0 0 0 0 0 0 0 0 0 0 0 0 0 0 0 1.2108 -0.0943373 0 -1.75609
HMM:MP-FE1-connect_211 -18.851 3.92984 0.511956 -22.719 21.933 -3.32942 4.21124 -4.07552 -0 -0 -14.5896 -12.7386 0 0 0 0 -1.26298 0 0.0137374 0 0 0.206103 0 0 0 0 0 0 0 0 0 -46.7602
#END_POSE_ENERGIES_TABLE UM_91_H46_penta3_HMM_onlyH_1__DE_5
