# Supplementary material for: Design of Heme Enzymes with a Tunable Substrate Binding Pocket Adjacent to an Open Metal Coordination Site
Source: J Am Chem Soc. 2023 Jun 21;145(26):14307–15. doi: 10.1021/jacs.3c02742 (PMC10326885; doi:10.1021/jacs.3c02742)
Supplement: Supplementary file 3 — ja3c02742_si_003.zip [file ja3c02742_si_003.zip › heme_binder_design_models/IK_HC015_13.pdb]

HEADER                                            xx-MMM-xx                     
EXPDTA    THEORETICAL MODEL                                                     
REMARK 666 MATCH TEMPLATE X HMM    0 MATCH MOTIF A HIS   46  1  1               
REMARK 220                                                                      
REMARK 220 EXPERIMENTAL DETAILS                                                 
REMARK 220  EXPERIMENT TYPE                : THEORETICAL MODELLING              
REMARK 220  DATE OF DATA COLLECTION        : 27-MAR-21                          
REMARK 220                                                                      
REMARK 220 REMARK: MODEL GENERATED BY ROSETTA                                   
REMARK 220  VERSION 2020.50+release.1295438                                     
HETNAM     HMM X   1  HMM                                                       
LINK         NE2 HIS A  46                FE1  HMM X   1                  2.25  
ATOM      1  N   VAL A   1       8.021 -32.838  14.640  1.00  0.00           N  
ATOM      2  CA  VAL A   1       6.967 -32.124  13.922  1.00  0.00           C  
ATOM      3  C   VAL A   1       5.585 -32.309  14.544  1.00  0.00           C  
ATOM      4  O   VAL A   1       5.159 -33.428  14.807  1.00  0.00           O  
ATOM      5  CB  VAL A   1       6.922 -32.599  12.457  1.00  0.00           C  
ATOM      6  CG1 VAL A   1       5.825 -31.869  11.695  1.00  0.00           C  
ATOM      7  CG2 VAL A   1       8.275 -32.377  11.800  1.00  0.00           C  
ATOM      8 1H   VAL A   1       8.899 -32.680  14.188  1.00  0.00           H  
ATOM      9 2H   VAL A   1       8.067 -32.506  15.582  1.00  0.00           H  
ATOM     10 3H   VAL A   1       7.819 -33.817  14.642  1.00  0.00           H  
ATOM     11  HA  VAL A   1       7.195 -31.058  13.943  1.00  0.00           H  
ATOM     12  HB  VAL A   1       6.676 -33.660  12.437  1.00  0.00           H  
ATOM     13 1HG1 VAL A   1       5.807 -32.217  10.662  1.00  0.00           H  
ATOM     14 2HG1 VAL A   1       4.861 -32.070  12.162  1.00  0.00           H  
ATOM     15 3HG1 VAL A   1       6.022 -30.797  11.712  1.00  0.00           H  
ATOM     16 1HG2 VAL A   1       8.236 -32.716  10.764  1.00  0.00           H  
ATOM     17 2HG2 VAL A   1       8.523 -31.317  11.826  1.00  0.00           H  
ATOM     18 3HG2 VAL A   1       9.037 -32.942  12.336  1.00  0.00           H  
ATOM     19  N   SER A   2       4.875 -31.208  14.759  1.00  0.00           N  
ATOM     20  CA  SER A   2       3.524 -31.305  15.288  1.00  0.00           C  
ATOM     21  C   SER A   2       2.491 -31.480  14.175  1.00  0.00           C  
ATOM     22  O   SER A   2       2.788 -31.317  12.983  1.00  0.00           O  
ATOM     23  CB  SER A   2       3.201 -30.065  16.100  1.00  0.00           C  
ATOM     24  OG  SER A   2       3.058 -28.946  15.271  1.00  0.00           O  
ATOM     25  H   SER A   2       5.262 -30.299  14.562  1.00  0.00           H  
ATOM     26  HA  SER A   2       3.456 -32.200  15.905  1.00  0.00           H  
ATOM     27 1HB  SER A   2       2.280 -30.228  16.659  1.00  0.00           H  
ATOM     28 2HB  SER A   2       3.996 -29.887  16.823  1.00  0.00           H  
ATOM     29  HG  SER A   2       2.958 -28.192  15.858  1.00  0.00           H  
ATOM     30  N   LEU A   3       1.275 -31.831  14.590  1.00  0.00           N  
ATOM     31  CA  LEU A   3       0.150 -31.960  13.688  1.00  0.00           C  
ATOM     32  C   LEU A   3      -0.117 -30.626  13.023  1.00  0.00           C  
ATOM     33  O   LEU A   3      -0.378 -30.561  11.835  1.00  0.00           O  
ATOM     34  CB  LEU A   3      -1.098 -32.435  14.441  1.00  0.00           C  
ATOM     35  CG  LEU A   3      -2.365 -32.601  13.593  1.00  0.00           C  
ATOM     36  CD1 LEU A   3      -2.126 -33.658  12.523  1.00  0.00           C  
ATOM     37  CD2 LEU A   3      -3.531 -32.986  14.491  1.00  0.00           C  
ATOM     38  H   LEU A   3       1.141 -32.014  15.574  1.00  0.00           H  
ATOM     39  HA  LEU A   3       0.391 -32.714  12.941  1.00  0.00           H  
ATOM     40 1HB  LEU A   3      -0.880 -33.398  14.902  1.00  0.00           H  
ATOM     41 2HB  LEU A   3      -1.320 -31.719  15.233  1.00  0.00           H  
ATOM     42  HG  LEU A   3      -2.590 -31.661  13.089  1.00  0.00           H  
ATOM     43 1HD1 LEU A   3      -3.027 -33.775  11.920  1.00  0.00           H  
ATOM     44 2HD1 LEU A   3      -1.300 -33.347  11.884  1.00  0.00           H  
ATOM     45 3HD1 LEU A   3      -1.881 -34.606  12.998  1.00  0.00           H  
ATOM     46 1HD2 LEU A   3      -4.432 -33.103  13.889  1.00  0.00           H  
ATOM     47 2HD2 LEU A   3      -3.307 -33.926  14.996  1.00  0.00           H  
ATOM     48 3HD2 LEU A   3      -3.691 -32.206  15.236  1.00  0.00           H  
ATOM     49  N   ASP A   4      -0.037 -29.561  13.810  1.00  0.00           N  
ATOM     50  CA  ASP A   4      -0.243 -28.219  13.299  1.00  0.00           C  
ATOM     51  C   ASP A   4       0.806 -27.811  12.254  1.00  0.00           C  
ATOM     52  O   ASP A   4       0.455 -27.208  11.245  1.00  0.00           O  
ATOM     53  CB  ASP A   4      -0.231 -27.217  14.456  1.00  0.00           C  
ATOM     54  CG  ASP A   4      -1.414 -27.388  15.400  1.00  0.00           C  
ATOM     55  OD1 ASP A   4      -2.402 -27.949  14.988  1.00  0.00           O  
ATOM     56  OD2 ASP A   4      -1.319 -26.955  16.523  1.00  0.00           O  
ATOM     57  H   ASP A   4       0.172 -29.687  14.791  1.00  0.00           H  
ATOM     58  HA  ASP A   4      -1.193 -28.195  12.766  1.00  0.00           H  
ATOM     59 1HB  ASP A   4       0.690 -27.333  15.028  1.00  0.00           H  
ATOM     60 2HB  ASP A   4      -0.245 -26.202  14.059  1.00  0.00           H  
ATOM     61  N   GLN A   5       2.080 -28.136  12.494  1.00  0.00           N  
ATOM     62  CA  GLN A   5       3.128 -27.848  11.512  1.00  0.00           C  
ATOM     63  C   GLN A   5       2.865 -28.611  10.218  1.00  0.00           C  
ATOM     64  O   GLN A   5       3.077 -28.084   9.125  1.00  0.00           O  
ATOM     65  CB  GLN A   5       4.506 -28.214  12.070  1.00  0.00           C  
ATOM     66  CG  GLN A   5       5.009 -27.275  13.152  1.00  0.00           C  
ATOM     67  CD  GLN A   5       6.302 -27.756  13.781  1.00  0.00           C  
ATOM     68  OE1 GLN A   5       6.380 -28.877  14.292  1.00  0.00           O  
ATOM     69  NE2 GLN A   5       7.327 -26.909  13.747  1.00  0.00           N  
ATOM     70  H   GLN A   5       2.329 -28.584  13.361  1.00  0.00           H  
ATOM     71  HA  GLN A   5       3.123 -26.780  11.303  1.00  0.00           H  
ATOM     72 1HB  GLN A   5       4.476 -29.221  12.485  1.00  0.00           H  
ATOM     73 2HB  GLN A   5       5.236 -28.215  11.260  1.00  0.00           H  
ATOM     74 1HG  GLN A   5       5.187 -26.292  12.714  1.00  0.00           H  
ATOM     75 2HG  GLN A   5       4.254 -27.204  13.935  1.00  0.00           H  
ATOM     76 1HE2 GLN A   5       8.206 -27.173  14.147  1.00  0.00           H  
ATOM     77 2HE2 GLN A   5       7.220 -26.011  13.324  1.00  0.00           H  
ATOM     78  N   ALA A   6       2.417 -29.976  10.287  1.00  0.00           N  
ATOM     79  CA  ALA A   6       2.104 -30.764   9.100  1.00  0.00           C  
ATOM     80  C   ALA A   6       0.958 -30.142   8.309  1.00  0.00           C  
ATOM     81  O   ALA A   6       0.994 -30.105   7.075  1.00  0.00           O  
ATOM     82  CB  ALA A   6       1.753 -32.175   9.489  1.00  0.00           C  
ATOM     83  H   ALA A   6       2.363 -30.412  11.195  1.00  0.00           H  
ATOM     84  HA  ALA A   6       2.989 -30.782   8.463  1.00  0.00           H  
ATOM     85 1HB  ALA A   6       1.520 -32.752   8.595  1.00  0.00           H  
ATOM     86 2HB  ALA A   6       2.596 -32.629  10.008  1.00  0.00           H  
ATOM     87 3HB  ALA A   6       0.884 -32.163  10.148  1.00  0.00           H  
ATOM     88  N   LEU A   7      -0.057 -29.659   9.023  1.00  0.00           N  
ATOM     89  CA  LEU A   7      -1.210 -29.017   8.390  1.00  0.00           C  
ATOM     90  C   LEU A   7      -0.777 -27.718   7.728  1.00  0.00           C  
ATOM     91  O   LEU A   7      -1.225 -27.384   6.633  1.00  0.00           O  
ATOM     92  CB  LEU A   7      -2.311 -28.739   9.422  1.00  0.00           C  
ATOM     93  CG  LEU A   7      -3.064 -29.971   9.939  1.00  0.00           C  
ATOM     94  CD1 LEU A   7      -3.860 -29.596  11.181  1.00  0.00           C  
ATOM     95  CD2 LEU A   7      -3.979 -30.503   8.845  1.00  0.00           C  
ATOM     96  H   LEU A   7      -0.026 -29.736  10.032  1.00  0.00           H  
ATOM     97  HA  LEU A   7      -1.613 -29.695   7.639  1.00  0.00           H  
ATOM     98 1HB  LEU A   7      -1.864 -28.240  10.281  1.00  0.00           H  
ATOM     99 2HB  LEU A   7      -3.042 -28.065   8.976  1.00  0.00           H  
ATOM    100  HG  LEU A   7      -2.348 -30.743  10.221  1.00  0.00           H  
ATOM    101 1HD1 LEU A   7      -4.396 -30.470  11.549  1.00  0.00           H  
ATOM    102 2HD1 LEU A   7      -3.180 -29.237  11.954  1.00  0.00           H  
ATOM    103 3HD1 LEU A   7      -4.574 -28.811  10.933  1.00  0.00           H  
ATOM    104 1HD2 LEU A   7      -4.514 -31.379   9.211  1.00  0.00           H  
ATOM    105 2HD2 LEU A   7      -4.696 -29.731   8.563  1.00  0.00           H  
ATOM    106 3HD2 LEU A   7      -3.382 -30.780   7.976  1.00  0.00           H  
ATOM    107  N   LEU A   8       0.088 -26.976   8.403  1.00  0.00           N  
ATOM    108  CA  LEU A   8       0.545 -25.711   7.842  1.00  0.00           C  
ATOM    109  C   LEU A   8       1.362 -25.982   6.566  1.00  0.00           C  
ATOM    110  O   LEU A   8       1.266 -25.239   5.592  1.00  0.00           O  
ATOM    111  CB  LEU A   8       1.391 -24.944   8.866  1.00  0.00           C  
ATOM    112  CG  LEU A   8       0.615 -24.302  10.023  1.00  0.00           C  
ATOM    113  CD1 LEU A   8       1.592 -23.837  11.094  1.00  0.00           C  
ATOM    114  CD2 LEU A   8      -0.214 -23.140   9.496  1.00  0.00           C  
ATOM    115  H   LEU A   8       0.441 -27.270   9.303  1.00  0.00           H  
ATOM    116  HA  LEU A   8      -0.329 -25.130   7.539  1.00  0.00           H  
ATOM    117 1HB  LEU A   8       2.121 -25.629   9.296  1.00  0.00           H  
ATOM    118 2HB  LEU A   8       1.929 -24.151   8.348  1.00  0.00           H  
ATOM    119  HG  LEU A   8      -0.045 -25.044  10.474  1.00  0.00           H  
ATOM    120 1HD1 LEU A   8       1.041 -23.381  11.916  1.00  0.00           H  
ATOM    121 2HD1 LEU A   8       2.158 -24.691  11.467  1.00  0.00           H  
ATOM    122 3HD1 LEU A   8       2.277 -23.105  10.667  1.00  0.00           H  
ATOM    123 1HD2 LEU A   8      -0.766 -22.685  10.319  1.00  0.00           H  
ATOM    124 2HD2 LEU A   8       0.446 -22.398   9.046  1.00  0.00           H  
ATOM    125 3HD2 LEU A   8      -0.915 -23.505   8.746  1.00  0.00           H  
ATOM    126  N   ILE A   9       2.218 -27.024   6.597  1.00  0.00           N  
ATOM    127  CA  ILE A   9       3.035 -27.370   5.438  1.00  0.00           C  
ATOM    128  C   ILE A   9       2.172 -27.733   4.220  1.00  0.00           C  
ATOM    129  O   ILE A   9       2.445 -27.280   3.098  1.00  0.00           O  
ATOM    130  CB  ILE A   9       3.976 -28.542   5.770  1.00  0.00           C  
ATOM    131  CG1 ILE A   9       5.038 -28.105   6.783  1.00  0.00           C  
ATOM    132  CG2 ILE A   9       4.631 -29.074   4.504  1.00  0.00           C  
ATOM    133  CD1 ILE A   9       5.715 -29.255   7.492  1.00  0.00           C  
ATOM    134  H   ILE A   9       2.317 -27.561   7.446  1.00  0.00           H  
ATOM    135  HA  ILE A   9       3.609 -26.492   5.144  1.00  0.00           H  
ATOM    136  HB  ILE A   9       3.406 -29.345   6.237  1.00  0.00           H  
ATOM    137 1HG1 ILE A   9       5.803 -27.517   6.277  1.00  0.00           H  
ATOM    138 2HG1 ILE A   9       4.579 -27.464   7.536  1.00  0.00           H  
ATOM    139 1HG2 ILE A   9       5.293 -29.901   4.757  1.00  0.00           H  
ATOM    140 2HG2 ILE A   9       3.862 -29.421   3.815  1.00  0.00           H  
ATOM    141 3HG2 ILE A   9       5.208 -28.279   4.032  1.00  0.00           H  
ATOM    142 1HD1 ILE A   9       6.454 -28.866   8.193  1.00  0.00           H  
ATOM    143 2HD1 ILE A   9       4.971 -29.838   8.035  1.00  0.00           H  
ATOM    144 3HD1 ILE A   9       6.211 -29.892   6.760  1.00  0.00           H  
ATOM    145  N   ILE A  10       1.117 -28.577   4.452  1.00  0.00           N  
ATOM    146  CA  ILE A  10       0.210 -28.964   3.379  1.00  0.00           C  
ATOM    147  C   ILE A  10      -0.598 -27.760   2.850  1.00  0.00           C  
ATOM    148  O   ILE A  10      -0.740 -27.560   1.631  1.00  0.00           O  
ATOM    149  CB  ILE A  10      -0.754 -30.063   3.861  1.00  0.00           C  
ATOM    150  CG1 ILE A  10       0.016 -31.346   4.183  1.00  0.00           C  
ATOM    151  CG2 ILE A  10      -1.824 -30.329   2.813  1.00  0.00           C  
ATOM    152  CD1 ILE A  10      -0.780 -32.353   4.980  1.00  0.00           C  
ATOM    153  H   ILE A  10       0.964 -28.941   5.382  1.00  0.00           H  
ATOM    154  HA  ILE A  10       0.805 -29.335   2.543  1.00  0.00           H  
ATOM    155  HB  ILE A  10      -1.236 -29.745   4.786  1.00  0.00           H  
ATOM    156 1HG1 ILE A  10       0.336 -31.820   3.256  1.00  0.00           H  
ATOM    157 2HG1 ILE A  10       0.915 -31.099   4.749  1.00  0.00           H  
ATOM    158 1HG2 ILE A  10      -2.497 -31.109   3.170  1.00  0.00           H  
ATOM    159 2HG2 ILE A  10      -2.390 -29.417   2.632  1.00  0.00           H  
ATOM    160 3HG2 ILE A  10      -1.352 -30.654   1.886  1.00  0.00           H  
ATOM    161 1HD1 ILE A  10      -0.167 -33.235   5.169  1.00  0.00           H  
ATOM    162 2HD1 ILE A  10      -1.081 -31.910   5.930  1.00  0.00           H  
ATOM    163 3HD1 ILE A  10      -1.667 -32.643   4.418  1.00  0.00           H  
ATOM    164  N   ALA A  11      -1.211 -26.816   3.806  1.00  0.00           N  
ATOM    165  CA  ALA A  11      -1.988 -25.661   3.400  1.00  0.00           C  
ATOM    166  C   ALA A  11      -1.122 -24.670   2.636  1.00  0.00           C  
ATOM    167  O   ALA A  11      -1.551 -24.116   1.633  1.00  0.00           O  
ATOM    168  CB  ALA A  11      -2.622 -24.994   4.612  1.00  0.00           C  
ATOM    169  H   ALA A  11      -1.109 -27.017   4.791  1.00  0.00           H  
ATOM    170  HA  ALA A  11      -2.781 -25.996   2.728  1.00  0.00           H  
ATOM    171 1HB  ALA A  11      -3.201 -24.128   4.290  1.00  0.00           H  
ATOM    172 2HB  ALA A  11      -3.277 -25.704   5.116  1.00  0.00           H  
ATOM    173 3HB  ALA A  11      -1.840 -24.672   5.299  1.00  0.00           H  
ATOM    174  N   VAL A  12       0.097 -24.463   3.108  1.00  0.00           N  
ATOM    175  CA  VAL A  12       1.040 -23.559   2.433  1.00  0.00           C  
ATOM    176  C   VAL A  12       1.471 -24.063   1.057  1.00  0.00           C  
ATOM    177  O   VAL A  12       1.492 -23.296   0.104  1.00  0.00           O  
ATOM    178  CB  VAL A  12       2.295 -23.365   3.305  1.00  0.00           C  
ATOM    179  CG1 VAL A  12       3.399 -22.688   2.506  1.00  0.00           C  
ATOM    180  CG2 VAL A  12       1.946 -22.549   4.541  1.00  0.00           C  
ATOM    181  H   VAL A  12       0.388 -24.936   3.951  1.00  0.00           H  
ATOM    182  HA  VAL A  12       0.527 -22.624   2.215  1.00  0.00           H  
ATOM    183  HB  VAL A  12       2.671 -24.342   3.608  1.00  0.00           H  
ATOM    184 1HG1 VAL A  12       4.279 -22.559   3.138  1.00  0.00           H  
ATOM    185 2HG1 VAL A  12       3.658 -23.307   1.647  1.00  0.00           H  
ATOM    186 3HG1 VAL A  12       3.054 -21.714   2.162  1.00  0.00           H  
ATOM    187 1HG2 VAL A  12       2.838 -22.416   5.153  1.00  0.00           H  
ATOM    188 2HG2 VAL A  12       1.565 -21.574   4.237  1.00  0.00           H  
ATOM    189 3HG2 VAL A  12       1.184 -23.072   5.119  1.00  0.00           H  
ATOM    190  N   ALA A  13       1.787 -25.349   0.951  1.00  0.00           N  
ATOM    191  CA  ALA A  13       2.104 -25.964  -0.331  1.00  0.00           C  
ATOM    192  C   ALA A  13       0.968 -25.846  -1.334  1.00  0.00           C  
ATOM    193  O   ALA A  13       1.207 -25.600  -2.525  1.00  0.00           O  
ATOM    194  CB  ALA A  13       2.449 -27.427  -0.142  1.00  0.00           C  
ATOM    195  H   ALA A  13       1.805 -25.915   1.787  1.00  0.00           H  
ATOM    196  HA  ALA A  13       2.970 -25.449  -0.749  1.00  0.00           H  
ATOM    197 1HB  ALA A  13       2.684 -27.873  -1.109  1.00  0.00           H  
ATOM    198 2HB  ALA A  13       3.313 -27.516   0.517  1.00  0.00           H  
ATOM    199 3HB  ALA A  13       1.601 -27.946   0.300  1.00  0.00           H  
ATOM    200  N   ALA A  14      -0.349 -26.043  -0.859  1.00  0.00           N  
ATOM    201  CA  ALA A  14      -1.504 -25.920  -1.758  1.00  0.00           C  
ATOM    202  C   ALA A  14      -1.602 -24.507  -2.318  1.00  0.00           C  
ATOM    203  O   ALA A  14      -1.893 -24.321  -3.502  1.00  0.00           O  
ATOM    204  CB  ALA A  14      -2.792 -26.299  -1.041  1.00  0.00           C  
ATOM    205  H   ALA A  14      -0.506 -26.256   0.115  1.00  0.00           H  
ATOM    206  HA  ALA A  14      -1.357 -26.604  -2.594  1.00  0.00           H  
ATOM    207 1HB  ALA A  14      -3.632 -26.198  -1.727  1.00  0.00           H  
ATOM    208 2HB  ALA A  14      -2.726 -27.328  -0.694  1.00  0.00           H  
ATOM    209 3HB  ALA A  14      -2.941 -25.637  -0.188  1.00  0.00           H  
ATOM    210  N   LYS A  15      -1.346 -23.523  -1.462  1.00  0.00           N  
ATOM    211  CA  LYS A  15      -1.408 -22.128  -1.859  1.00  0.00           C  
ATOM    212  C   LYS A  15      -0.202 -21.735  -2.723  1.00  0.00           C  
ATOM    213  O   LYS A  15      -0.323 -20.900  -3.620  1.00  0.00           O  
ATOM    214  CB  LYS A  15      -1.488 -21.232  -0.622  1.00  0.00           C  
ATOM    215  CG  LYS A  15      -2.658 -21.539   0.303  1.00  0.00           C  
ATOM    216  CD  LYS A  15      -3.852 -20.647  -0.001  1.00  0.00           C  
ATOM    217  CE  LYS A  15      -4.805 -21.312  -0.984  1.00  0.00           C  
ATOM    218  NZ  LYS A  15      -6.049 -20.519  -1.175  1.00  0.00           N  
ATOM    219  H   LYS A  15      -1.100 -23.753  -0.510  1.00  0.00           H  
ATOM    220  HA  LYS A  15      -2.301 -21.981  -2.464  1.00  0.00           H  
ATOM    221 1HB  LYS A  15      -0.569 -21.327  -0.043  1.00  0.00           H  
ATOM    222 2HB  LYS A  15      -1.572 -20.190  -0.932  1.00  0.00           H  
ATOM    223 1HG  LYS A  15      -2.954 -22.582   0.181  1.00  0.00           H  
ATOM    224 2HG  LYS A  15      -2.354 -21.385   1.338  1.00  0.00           H  
ATOM    225 1HD  LYS A  15      -4.390 -20.431   0.923  1.00  0.00           H  
ATOM    226 2HD  LYS A  15      -3.504 -19.706  -0.427  1.00  0.00           H  
ATOM    227 1HE  LYS A  15      -4.310 -21.427  -1.947  1.00  0.00           H  
ATOM    228 2HE  LYS A  15      -5.073 -22.302  -0.617  1.00  0.00           H  
ATOM    229 1HZ  LYS A  15      -6.653 -20.992  -1.832  1.00  0.00           H  
ATOM    230 2HZ  LYS A  15      -6.527 -20.421  -0.290  1.00  0.00           H  
ATOM    231 3HZ  LYS A  15      -5.815 -19.604  -1.534  1.00  0.00           H  
ATOM    232  N   LEU A  16       1.115 -22.268  -2.463  1.00  0.00           N  
ATOM    233  CA  LEU A  16       2.304 -22.023  -3.270  1.00  0.00           C  
ATOM    234  C   LEU A  16       2.144 -22.578  -4.673  1.00  0.00           C  
ATOM    235  O   LEU A  16       2.644 -22.005  -5.646  1.00  0.00           O  
ATOM    236  CB  LEU A  16       3.535 -22.653  -2.605  1.00  0.00           C  
ATOM    237  CG  LEU A  16       4.001 -21.988  -1.303  1.00  0.00           C  
ATOM    238  CD1 LEU A  16       5.052 -22.863  -0.634  1.00  0.00           C  
ATOM    239  CD2 LEU A  16       4.555 -20.604  -1.609  1.00  0.00           C  
ATOM    240  H   LEU A  16       1.183 -22.871  -1.655  1.00  0.00           H  
ATOM    241  HA  LEU A  16       2.428 -20.946  -3.387  1.00  0.00           H  
ATOM    242 1HB  LEU A  16       3.315 -23.696  -2.383  1.00  0.00           H  
ATOM    243 2HB  LEU A  16       4.366 -22.620  -3.309  1.00  0.00           H  
ATOM    244  HG  LEU A  16       3.157 -21.898  -0.618  1.00  0.00           H  
ATOM    245 1HD1 LEU A  16       5.383 -22.390   0.292  1.00  0.00           H  
ATOM    246 2HD1 LEU A  16       4.623 -23.839  -0.408  1.00  0.00           H  
ATOM    247 3HD1 LEU A  16       5.903 -22.985  -1.303  1.00  0.00           H  
ATOM    248 1HD2 LEU A  16       4.885 -20.132  -0.684  1.00  0.00           H  
ATOM    249 2HD2 LEU A  16       5.399 -20.694  -2.293  1.00  0.00           H  
ATOM    250 3HD2 LEU A  16       3.777 -19.995  -2.070  1.00  0.00           H  
ATOM    251  N   GLY A  17       1.430 -23.691  -4.778  1.00  0.00           N  
ATOM    252  CA  GLY A  17       1.253 -24.351  -6.057  1.00  0.00           C  
ATOM    253  C   GLY A  17       2.346 -25.377  -6.300  1.00  0.00           C  
ATOM    254  O   GLY A  17       2.728 -25.618  -7.436  1.00  0.00           O  
ATOM    255  H   GLY A  17       1.001 -24.090  -3.955  1.00  0.00           H  
ATOM    256 1HA  GLY A  17       0.279 -24.837  -6.082  1.00  0.00           H  
ATOM    257 2HA  GLY A  17       1.262 -23.609  -6.851  1.00  0.00           H  
ATOM    258  N   THR A  18       2.854 -25.974  -5.229  1.00  0.00           N  
ATOM    259  CA  THR A  18       3.937 -26.941  -5.320  1.00  0.00           C  
ATOM    260  C   THR A  18       3.570 -28.202  -4.548  1.00  0.00           C  
ATOM    261  O   THR A  18       2.424 -28.369  -4.140  1.00  0.00           O  
ATOM    262  CB  THR A  18       5.259 -26.359  -4.785  1.00  0.00           C  
ATOM    263  OG1 THR A  18       6.335 -27.258  -5.080  1.00  0.00           O  
ATOM    264  CG2 THR A  18       5.177 -26.148  -3.280  1.00  0.00           C  
ATOM    265  H   THR A  18       2.474 -25.746  -4.321  1.00  0.00           H  
ATOM    266  HA  THR A  18       4.124 -27.153  -6.374  1.00  0.00           H  
ATOM    267  HB  THR A  18       5.459 -25.403  -5.269  1.00  0.00           H  
ATOM    268  HG1 THR A  18       6.601 -27.149  -5.996  1.00  0.00           H  
ATOM    269 1HG2 THR A  18       6.119 -25.736  -2.919  1.00  0.00           H  
ATOM    270 2HG2 THR A  18       4.367 -25.456  -3.053  1.00  0.00           H  
ATOM    271 3HG2 THR A  18       4.987 -27.102  -2.789  1.00  0.00           H  
ATOM    272  N   THR A  19       4.559 -29.250  -4.301  1.00  0.00           N  
ATOM    273  CA  THR A  19       4.343 -30.519  -3.609  1.00  0.00           C  
ATOM    274  C   THR A  19       4.552 -30.307  -2.108  1.00  0.00           C  
ATOM    275  O   THR A  19       5.103 -29.286  -1.699  1.00  0.00           O  
ATOM    276  CB  THR A  19       5.288 -31.619  -4.126  1.00  0.00           C  
ATOM    277  OG1 THR A  19       6.639 -31.298  -3.773  1.00  0.00           O  
ATOM    278  CG2 THR A  19       5.180 -31.746  -5.639  1.00  0.00           C  
ATOM    279  H   THR A  19       5.483 -29.028  -4.641  1.00  0.00           H  
ATOM    280  HA  THR A  19       3.339 -30.874  -3.839  1.00  0.00           H  
ATOM    281  HB  THR A  19       5.023 -32.572  -3.669  1.00  0.00           H  
ATOM    282  HG1 THR A  19       7.203 -32.056  -3.946  1.00  0.00           H  
ATOM    283 1HG2 THR A  19       5.854 -32.527  -5.989  1.00  0.00           H  
ATOM    284 2HG2 THR A  19       4.155 -32.001  -5.910  1.00  0.00           H  
ATOM    285 3HG2 THR A  19       5.452 -30.798  -6.103  1.00  0.00           H  
ATOM    286  N   VAL A  20       4.148 -31.263  -1.279  1.00  0.00           N  
ATOM    287  CA  VAL A  20       4.374 -31.100   0.157  1.00  0.00           C  
ATOM    288  C   VAL A  20       5.869 -31.066   0.520  1.00  0.00           C  
ATOM    289  O   VAL A  20       6.304 -30.229   1.323  1.00  0.00           O  
ATOM    290  CB  VAL A  20       3.693 -32.248   0.925  1.00  0.00           C  
ATOM    291  CG1 VAL A  20       4.100 -32.223   2.390  1.00  0.00           C  
ATOM    292  CG2 VAL A  20       2.182 -32.140   0.783  1.00  0.00           C  
ATOM    293  H   VAL A  20       3.691 -32.100  -1.611  1.00  0.00           H  
ATOM    294  HA  VAL A  20       4.016 -30.111   0.454  1.00  0.00           H  
ATOM    295  HB  VAL A  20       4.030 -33.199   0.513  1.00  0.00           H  
ATOM    296 1HG1 VAL A  20       3.610 -33.042   2.918  1.00  0.00           H  
ATOM    297 2HG1 VAL A  20       5.181 -32.338   2.469  1.00  0.00           H  
ATOM    298 3HG1 VAL A  20       3.801 -31.275   2.836  1.00  0.00           H  
ATOM    299 1HG2 VAL A  20       1.707 -32.955   1.328  1.00  0.00           H  
ATOM    300 2HG2 VAL A  20       1.845 -31.186   1.190  1.00  0.00           H  
ATOM    301 3HG2 VAL A  20       1.910 -32.201  -0.271  1.00  0.00           H  
ATOM    302  N   GLU A  21       6.739 -31.951  -0.092  1.00  0.00           N  
ATOM    303  CA  GLU A  21       8.173 -32.091   0.149  1.00  0.00           C  
ATOM    304  C   GLU A  21       8.892 -30.832  -0.286  1.00  0.00           C  
ATOM    305  O   GLU A  21       9.880 -30.446   0.323  1.00  0.00           O  
ATOM    306  CB  GLU A  21       8.740 -33.301  -0.597  1.00  0.00           C  
ATOM    307  CG  GLU A  21       8.307 -34.647  -0.033  1.00  0.00           C  
ATOM    308  CD  GLU A  21       6.936 -35.059  -0.493  1.00  0.00           C  
ATOM    309  OE1 GLU A  21       6.376 -34.377  -1.318  1.00  0.00           O  
ATOM    310  OE2 GLU A  21       6.447 -36.057  -0.019  1.00  0.00           O  
ATOM    311  H   GLU A  21       6.285 -32.579  -0.739  1.00  0.00           H  
ATOM    312  HA  GLU A  21       8.334 -32.216   1.221  1.00  0.00           H  
ATOM    313 1HB  GLU A  21       8.432 -33.260  -1.642  1.00  0.00           H  
ATOM    314 2HB  GLU A  21       9.830 -33.265  -0.576  1.00  0.00           H  
ATOM    315 1HG  GLU A  21       9.024 -35.407  -0.342  1.00  0.00           H  
ATOM    316 2HG  GLU A  21       8.319 -34.595   1.054  1.00  0.00           H  
ATOM    317  N   GLU A  22       8.491 -30.266  -1.383  1.00  0.00           N  
ATOM    318  CA  GLU A  22       9.182 -29.056  -1.810  1.00  0.00           C  
ATOM    319  C   GLU A  22       8.908 -27.912  -0.843  1.00  0.00           C  
ATOM    320  O   GLU A  22       9.811 -27.140  -0.509  1.00  0.00           O  
ATOM    321  CB  GLU A  22       8.749 -28.662  -3.225  1.00  0.00           C  
ATOM    322  CG  GLU A  22       9.233 -29.606  -4.317  1.00  0.00           C  
ATOM    323  CD  GLU A  22      10.729 -29.608  -4.467  1.00  0.00           C  
ATOM    324  OE1 GLU A  22      11.321 -28.563  -4.345  1.00  0.00           O  
ATOM    325  OE2 GLU A  22      11.280 -30.657  -4.706  1.00  0.00           O  
ATOM    326  H   GLU A  22       7.730 -30.622  -1.946  1.00  0.00           H  
ATOM    327  HA  GLU A  22      10.255 -29.247  -1.792  1.00  0.00           H  
ATOM    328 1HB  GLU A  22       7.661 -28.622  -3.275  1.00  0.00           H  
ATOM    329 2HB  GLU A  22       9.125 -27.665  -3.455  1.00  0.00           H  
ATOM    330 1HG  GLU A  22       8.902 -30.617  -4.081  1.00  0.00           H  
ATOM    331 2HG  GLU A  22       8.777 -29.315  -5.262  1.00  0.00           H  
ATOM    332  N   ALA A  23       7.671 -27.816  -0.367  1.00  0.00           N  
ATOM    333  CA  ALA A  23       7.355 -26.789   0.617  1.00  0.00           C  
ATOM    334  C   ALA A  23       8.187 -27.000   1.879  1.00  0.00           C  
ATOM    335  O   ALA A  23       8.573 -26.039   2.548  1.00  0.00           O  
ATOM    336  CB  ALA A  23       5.874 -26.784   0.931  1.00  0.00           C  
ATOM    337  H   ALA A  23       6.941 -28.442  -0.675  1.00  0.00           H  
ATOM    338  HA  ALA A  23       7.627 -25.822   0.196  1.00  0.00           H  
ATOM    339 1HB  ALA A  23       5.662 -26.010   1.670  1.00  0.00           H  
ATOM    340 2HB  ALA A  23       5.312 -26.582   0.020  1.00  0.00           H  
ATOM    341 3HB  ALA A  23       5.584 -27.754   1.328  1.00  0.00           H  
ATOM    342  N   VAL A  24       8.495 -28.346   2.308  1.00  0.00           N  
ATOM    343  CA  VAL A  24       9.331 -28.582   3.486  1.00  0.00           C  
ATOM    344  C   VAL A  24      10.757 -28.098   3.262  1.00  0.00           C  
ATOM    345  O   VAL A  24      11.327 -27.394   4.115  1.00  0.00           O  
ATOM    346  CB  VAL A  24       9.355 -30.082   3.834  1.00  0.00           C  
ATOM    347  CG1 VAL A  24      10.404 -30.366   4.898  1.00  0.00           C  
ATOM    348  CG2 VAL A  24       7.978 -30.526   4.303  1.00  0.00           C  
ATOM    349  H   VAL A  24       8.119 -29.137   1.804  1.00  0.00           H  
ATOM    350  HA  VAL A  24       8.940 -27.988   4.314  1.00  0.00           H  
ATOM    351  HB  VAL A  24       9.637 -30.647   2.946  1.00  0.00           H  
ATOM    352 1HG1 VAL A  24      10.407 -31.431   5.132  1.00  0.00           H  
ATOM    353 2HG1 VAL A  24      11.387 -30.073   4.527  1.00  0.00           H  
ATOM    354 3HG1 VAL A  24      10.172 -29.798   5.799  1.00  0.00           H  
ATOM    355 1HG2 VAL A  24       8.001 -31.588   4.546  1.00  0.00           H  
ATOM    356 2HG2 VAL A  24       7.693 -29.957   5.188  1.00  0.00           H  
ATOM    357 3HG2 VAL A  24       7.250 -30.352   3.510  1.00  0.00           H  
ATOM    358  N   LYS A  25      11.320 -28.448   2.105  1.00  0.00           N  
ATOM    359  CA  LYS A  25      12.691 -28.093   1.803  1.00  0.00           C  
ATOM    360  C   LYS A  25      12.846 -26.577   1.812  1.00  0.00           C  
ATOM    361  O   LYS A  25      13.849 -26.052   2.280  1.00  0.00           O  
ATOM    362  CB  LYS A  25      13.115 -28.669   0.451  1.00  0.00           C  
ATOM    363  CG  LYS A  25      13.330 -30.177   0.449  1.00  0.00           C  
ATOM    364  CD  LYS A  25      14.007 -30.637  -0.833  1.00  0.00           C  
ATOM    365  CE  LYS A  25      13.058 -30.561  -2.019  1.00  0.00           C  
ATOM    366  NZ  LYS A  25      13.666 -31.122  -3.256  1.00  0.00           N  
ATOM    367  H   LYS A  25      10.788 -28.970   1.424  1.00  0.00           H  
ATOM    368  HA  LYS A  25      13.335 -28.513   2.576  1.00  0.00           H  
ATOM    369 1HB  LYS A  25      12.355 -28.439  -0.297  1.00  0.00           H  
ATOM    370 2HB  LYS A  25      14.044 -28.198   0.130  1.00  0.00           H  
ATOM    371 1HG  LYS A  25      13.953 -30.456   1.300  1.00  0.00           H  
ATOM    372 2HG  LYS A  25      12.369 -30.681   0.544  1.00  0.00           H  
ATOM    373 1HD  LYS A  25      14.876 -30.008  -1.032  1.00  0.00           H  
ATOM    374 2HD  LYS A  25      14.346 -31.666  -0.716  1.00  0.00           H  
ATOM    375 1HE  LYS A  25      12.148 -31.114  -1.793  1.00  0.00           H  
ATOM    376 2HE  LYS A  25      12.788 -29.521  -2.203  1.00  0.00           H  
ATOM    377 1HZ  LYS A  25      13.007 -31.053  -4.018  1.00  0.00           H  
ATOM    378 2HZ  LYS A  25      14.502 -30.604  -3.486  1.00  0.00           H  
ATOM    379 3HZ  LYS A  25      13.904 -32.092  -3.104  1.00  0.00           H  
ATOM    380  N   ARG A  26      11.853 -25.877   1.281  1.00  0.00           N  
ATOM    381  CA  ARG A  26      11.896 -24.425   1.275  1.00  0.00           C  
ATOM    382  C   ARG A  26      11.882 -23.872   2.707  1.00  0.00           C  
ATOM    383  O   ARG A  26      12.689 -23.006   3.059  1.00  0.00           O  
ATOM    384  CB  ARG A  26      10.716 -23.863   0.497  1.00  0.00           C  
ATOM    385  CG  ARG A  26      10.783 -24.074  -1.008  1.00  0.00           C  
ATOM    386  CD  ARG A  26       9.553 -23.590  -1.686  1.00  0.00           C  
ATOM    387  NE  ARG A  26       9.551 -23.918  -3.102  1.00  0.00           N  
ATOM    388  CZ  ARG A  26       8.638 -23.474  -3.989  1.00  0.00           C  
ATOM    389  NH1 ARG A  26       7.663 -22.686  -3.590  1.00  0.00           N  
ATOM    390  NH2 ARG A  26       8.722 -23.830  -5.258  1.00  0.00           N  
ATOM    391  H   ARG A  26      11.056 -26.347   0.874  1.00  0.00           H  
ATOM    392  HA  ARG A  26      12.830 -24.108   0.811  1.00  0.00           H  
ATOM    393 1HB  ARG A  26       9.794 -24.321   0.852  1.00  0.00           H  
ATOM    394 2HB  ARG A  26      10.639 -22.791   0.676  1.00  0.00           H  
ATOM    395 1HG  ARG A  26      11.636 -23.528  -1.414  1.00  0.00           H  
ATOM    396 2HG  ARG A  26      10.897 -25.137  -1.222  1.00  0.00           H  
ATOM    397 1HD  ARG A  26       8.679 -24.052  -1.227  1.00  0.00           H  
ATOM    398 2HD  ARG A  26       9.485 -22.507  -1.587  1.00  0.00           H  
ATOM    399  HE  ARG A  26      10.284 -24.522  -3.446  1.00  0.00           H  
ATOM    400 1HH1 ARG A  26       7.599 -22.414  -2.620  1.00  0.00           H  
ATOM    401 2HH1 ARG A  26       6.980 -22.354  -4.255  1.00  0.00           H  
ATOM    402 1HH2 ARG A  26       9.471 -24.436  -5.565  1.00  0.00           H  
ATOM    403 2HH2 ARG A  26       8.039 -23.496  -5.922  1.00  0.00           H  
ATOM    404  N   ALA A  27      10.943 -24.417   3.565  1.00  0.00           N  
ATOM    405  CA  ALA A  27      10.861 -23.968   4.942  1.00  0.00           C  
ATOM    406  C   ALA A  27      12.134 -24.279   5.729  1.00  0.00           C  
ATOM    407  O   ALA A  27      12.581 -23.454   6.527  1.00  0.00           O  
ATOM    408  CB  ALA A  27       9.636 -24.539   5.627  1.00  0.00           C  
ATOM    409  H   ALA A  27      10.296 -25.120   3.238  1.00  0.00           H  
ATOM    410  HA  ALA A  27      10.781 -22.880   4.939  1.00  0.00           H  
ATOM    411 1HB  ALA A  27       9.597 -24.184   6.658  1.00  0.00           H  
ATOM    412 2HB  ALA A  27       8.740 -24.214   5.098  1.00  0.00           H  
ATOM    413 3HB  ALA A  27       9.690 -25.626   5.619  1.00  0.00           H  
ATOM    414  N   LEU A  28      12.727 -25.445   5.497  1.00  0.00           N  
ATOM    415  CA  LEU A  28      13.963 -25.811   6.212  1.00  0.00           C  
ATOM    416  C   LEU A  28      15.171 -24.960   5.817  1.00  0.00           C  
ATOM    417  O   LEU A  28      16.009 -24.616   6.654  1.00  0.00           O  
ATOM    418  CB  LEU A  28      14.289 -27.289   5.959  1.00  0.00           C  
ATOM    419  CG  LEU A  28      13.328 -28.301   6.596  1.00  0.00           C  
ATOM    420  CD1 LEU A  28      13.655 -29.699   6.091  1.00  0.00           C  
ATOM    421  CD2 LEU A  28      13.442 -28.226   8.111  1.00  0.00           C  
ATOM    422  H   LEU A  28      12.337 -26.092   4.828  1.00  0.00           H  
ATOM    423  HA  LEU A  28      13.810 -25.640   7.277  1.00  0.00           H  
ATOM    424 1HB  LEU A  28      14.291 -27.465   4.885  1.00  0.00           H  
ATOM    425 2HB  LEU A  28      15.289 -27.494   6.342  1.00  0.00           H  
ATOM    426  HG  LEU A  28      12.305 -28.069   6.297  1.00  0.00           H  
ATOM    427 1HD1 LEU A  28      12.972 -30.418   6.543  1.00  0.00           H  
ATOM    428 2HD1 LEU A  28      13.546 -29.729   5.006  1.00  0.00           H  
ATOM    429 3HD1 LEU A  28      14.679 -29.953   6.360  1.00  0.00           H  
ATOM    430 1HD2 LEU A  28      12.759 -28.945   8.564  1.00  0.00           H  
ATOM    431 2HD2 LEU A  28      14.464 -28.459   8.411  1.00  0.00           H  
ATOM    432 3HD2 LEU A  28      13.186 -27.221   8.446  1.00  0.00           H  
ATOM    433  N   TRP A  29      15.254 -24.624   4.535  1.00  0.00           N  
ATOM    434  CA  TRP A  29      16.272 -23.699   4.066  1.00  0.00           C  
ATOM    435  C   TRP A  29      16.126 -22.310   4.702  1.00  0.00           C  
ATOM    436  O   TRP A  29      17.105 -21.714   5.150  1.00  0.00           O  
ATOM    437  CB  TRP A  29      16.204 -23.577   2.542  1.00  0.00           C  
ATOM    438  CG  TRP A  29      17.283 -22.713   1.962  1.00  0.00           C  
ATOM    439  CD1 TRP A  29      18.553 -23.096   1.650  1.00  0.00           C  
ATOM    440  CD2 TRP A  29      17.191 -21.309   1.620  1.00  0.00           C  
ATOM    441  NE1 TRP A  29      19.256 -22.032   1.140  1.00  0.00           N  
ATOM    442  CE2 TRP A  29      18.437 -20.931   1.113  1.00  0.00           C  
ATOM    443  CE3 TRP A  29      16.166 -20.358   1.700  1.00  0.00           C  
ATOM    444  CZ2 TRP A  29      18.694 -19.637   0.687  1.00  0.00           C  
ATOM    445  CZ3 TRP A  29      16.423 -19.061   1.272  1.00  0.00           C  
ATOM    446  CH2 TRP A  29      17.654 -18.711   0.778  1.00  0.00           C  
ATOM    447  H   TRP A  29      14.602 -25.015   3.870  1.00  0.00           H  
ATOM    448  HA  TRP A  29      17.251 -24.093   4.341  1.00  0.00           H  
ATOM    449 1HB  TRP A  29      16.280 -24.568   2.094  1.00  0.00           H  
ATOM    450 2HB  TRP A  29      15.239 -23.160   2.254  1.00  0.00           H  
ATOM    451  HD1 TRP A  29      18.953 -24.099   1.785  1.00  0.00           H  
ATOM    452  HE1 TRP A  29      20.218 -22.054   0.835  1.00  0.00           H  
ATOM    453  HE3 TRP A  29      15.186 -20.632   2.089  1.00  0.00           H  
ATOM    454  HZ2 TRP A  29      19.665 -19.339   0.292  1.00  0.00           H  
ATOM    455  HZ3 TRP A  29      15.620 -18.327   1.340  1.00  0.00           H  
ATOM    456  HH2 TRP A  29      17.822 -17.684   0.451  1.00  0.00           H  
ATOM    457  N   LEU A  30      14.898 -21.788   4.743  1.00  0.00           N  
ATOM    458  CA  LEU A  30      14.660 -20.486   5.358  1.00  0.00           C  
ATOM    459  C   LEU A  30      14.984 -20.578   6.838  1.00  0.00           C  
ATOM    460  O   LEU A  30      15.558 -19.666   7.413  1.00  0.00           O  
ATOM    461  CB  LEU A  30      13.205 -20.043   5.160  1.00  0.00           C  
ATOM    462  CG  LEU A  30      12.815 -19.665   3.726  1.00  0.00           C  
ATOM    463  CD1 LEU A  30      11.298 -19.598   3.613  1.00  0.00           C  
ATOM    464  CD2 LEU A  30      13.449 -18.331   3.362  1.00  0.00           C  
ATOM    465  H   LEU A  30      14.120 -22.292   4.344  1.00  0.00           H  
ATOM    466  HA  LEU A  30      15.292 -19.750   4.866  1.00  0.00           H  
ATOM    467 1HB  LEU A  30      12.548 -20.851   5.480  1.00  0.00           H  
ATOM    468 2HB  LEU A  30      13.016 -19.177   5.794  1.00  0.00           H  
ATOM    469  HG  LEU A  30      13.166 -20.434   3.038  1.00  0.00           H  
ATOM    470 1HD1 LEU A  30      11.020 -19.330   2.594  1.00  0.00           H  
ATOM    471 2HD1 LEU A  30      10.871 -20.570   3.860  1.00  0.00           H  
ATOM    472 3HD1 LEU A  30      10.914 -18.847   4.303  1.00  0.00           H  
ATOM    473 1HD2 LEU A  30      13.172 -18.062   2.341  1.00  0.00           H  
ATOM    474 2HD2 LEU A  30      13.096 -17.560   4.049  1.00  0.00           H  
ATOM    475 3HD2 LEU A  30      14.534 -18.412   3.433  1.00  0.00           H  
ATOM    476  N   LYS A  31      14.596 -21.694   7.443  1.00  0.00           N  
ATOM    477  CA  LYS A  31      14.828 -21.954   8.861  1.00  0.00           C  
ATOM    478  C   LYS A  31      16.288 -21.715   9.199  1.00  0.00           C  
ATOM    479  O   LYS A  31      16.616 -20.961  10.111  1.00  0.00           O  
ATOM    480  CB  LYS A  31      14.425 -23.382   9.228  1.00  0.00           C  
ATOM    481  CG  LYS A  31      14.561 -23.714  10.708  1.00  0.00           C  
ATOM    482  CD  LYS A  31      14.298 -25.189  10.971  1.00  0.00           C  
ATOM    483  CE  LYS A  31      14.537 -25.544  12.431  1.00  0.00           C  
ATOM    484  NZ  LYS A  31      14.408 -27.005  12.678  1.00  0.00           N  
ATOM    485  H   LYS A  31      14.119 -22.389   6.886  1.00  0.00           H  
ATOM    486  HA  LYS A  31      14.181 -21.296   9.442  1.00  0.00           H  
ATOM    487 1HB  LYS A  31      13.386 -23.553   8.941  1.00  0.00           H  
ATOM    488 2HB  LYS A  31      15.039 -24.089   8.669  1.00  0.00           H  
ATOM    489 1HG  LYS A  31      15.569 -23.466  11.045  1.00  0.00           H  
ATOM    490 2HG  LYS A  31      13.850 -23.119  11.280  1.00  0.00           H  
ATOM    491 1HD  LYS A  31      13.266 -25.427  10.711  1.00  0.00           H  
ATOM    492 2HD  LYS A  31      14.959 -25.793  10.348  1.00  0.00           H  
ATOM    493 1HE  LYS A  31      15.537 -25.225  12.724  1.00  0.00           H  
ATOM    494 2HE  LYS A  31      13.815 -25.017  13.056  1.00  0.00           H  
ATOM    495 1HZ  LYS A  31      14.572 -27.198  13.655  1.00  0.00           H  
ATOM    496 2HZ  LYS A  31      13.477 -27.308  12.427  1.00  0.00           H  
ATOM    497 3HZ  LYS A  31      15.085 -27.503  12.118  1.00  0.00           H  
ATOM    498  N   THR A  32      17.161 -22.366   8.441  1.00  0.00           N  
ATOM    499  CA  THR A  32      18.595 -22.263   8.641  1.00  0.00           C  
ATOM    500  C   THR A  32      19.091 -20.878   8.259  1.00  0.00           C  
ATOM    501  O   THR A  32      19.839 -20.263   9.011  1.00  0.00           O  
ATOM    502  CB  THR A  32      19.340 -23.313   7.805  1.00  0.00           C  
ATOM    503  OG1 THR A  32      18.918 -24.620   8.209  1.00  0.00           O  
ATOM    504  CG2 THR A  32      20.832 -23.195   8.013  1.00  0.00           C  
ATOM    505  H   THR A  32      16.808 -22.954   7.700  1.00  0.00           H  
ATOM    506  HA  THR A  32      18.811 -22.443   9.695  1.00  0.00           H  
ATOM    507  HB  THR A  32      19.112 -23.167   6.749  1.00  0.00           H  
ATOM    508  HG1 THR A  32      18.040 -24.792   7.864  1.00  0.00           H  
ATOM    509 1HG2 THR A  32      21.344 -23.947   7.414  1.00  0.00           H  
ATOM    510 2HG2 THR A  32      21.163 -22.203   7.710  1.00  0.00           H  
ATOM    511 3HG2 THR A  32      21.065 -23.350   9.066  1.00  0.00           H  
ATOM    512  N   LYS A  33      18.654 -20.403   7.093  1.00  0.00           N  
ATOM    513  CA  LYS A  33      19.166 -19.182   6.473  1.00  0.00           C  
ATOM    514  C   LYS A  33      18.840 -17.911   7.262  1.00  0.00           C  
ATOM    515  O   LYS A  33      19.704 -17.049   7.432  1.00  0.00           O  
ATOM    516  CB  LYS A  33      18.618 -19.055   5.050  1.00  0.00           C  
ATOM    517  CG  LYS A  33      19.088 -17.815   4.303  1.00  0.00           C  
ATOM    518  CD  LYS A  33      20.578 -17.884   3.999  1.00  0.00           C  
ATOM    519  CE  LYS A  33      21.019 -16.721   3.123  1.00  0.00           C  
ATOM    520  NZ  LYS A  33      22.484 -16.747   2.860  1.00  0.00           N  
ATOM    521  H   LYS A  33      17.929 -20.927   6.625  1.00  0.00           H  
ATOM    522  HA  LYS A  33      20.255 -19.236   6.444  1.00  0.00           H  
ATOM    523 1HB  LYS A  33      18.913 -19.929   4.468  1.00  0.00           H  
ATOM    524 2HB  LYS A  33      17.529 -19.035   5.081  1.00  0.00           H  
ATOM    525 1HG  LYS A  33      18.539 -17.724   3.365  1.00  0.00           H  
ATOM    526 2HG  LYS A  33      18.890 -16.929   4.906  1.00  0.00           H  
ATOM    527 1HD  LYS A  33      21.141 -17.859   4.933  1.00  0.00           H  
ATOM    528 2HD  LYS A  33      20.801 -18.819   3.485  1.00  0.00           H  
ATOM    529 1HE  LYS A  33      20.491 -16.762   2.171  1.00  0.00           H  
ATOM    530 2HE  LYS A  33      20.768 -15.780   3.613  1.00  0.00           H  
ATOM    531 1HZ  LYS A  33      22.736 -15.962   2.277  1.00  0.00           H  
ATOM    532 2HZ  LYS A  33      22.985 -16.691   3.735  1.00  0.00           H  
ATOM    533 3HZ  LYS A  33      22.726 -17.607   2.388  1.00  0.00           H  
ATOM    534  N   LEU A  34      17.613 -17.814   7.772  1.00  0.00           N  
ATOM    535  CA  LEU A  34      17.157 -16.616   8.479  1.00  0.00           C  
ATOM    536  C   LEU A  34      17.327 -16.679  10.000  1.00  0.00           C  
ATOM    537  O   LEU A  34      17.125 -15.684  10.692  1.00  0.00           O  
ATOM    538  CB  LEU A  34      15.679 -16.364   8.152  1.00  0.00           C  
ATOM    539  CG  LEU A  34      15.355 -16.141   6.670  1.00  0.00           C  
ATOM    540  CD1 LEU A  34      13.847 -16.031   6.491  1.00  0.00           C  
ATOM    541  CD2 LEU A  34      16.057 -14.884   6.180  1.00  0.00           C  
ATOM    542  H   LEU A  34      16.978 -18.594   7.664  1.00  0.00           H  
ATOM    543  HA  LEU A  34      17.762 -15.770   8.150  1.00  0.00           H  
ATOM    544 1HB  LEU A  34      15.098 -17.219   8.493  1.00  0.00           H  
ATOM    545 2HB  LEU A  34      15.348 -15.482   8.701  1.00  0.00           H  
ATOM    546  HG  LEU A  34      15.697 -16.997   6.090  1.00  0.00           H  
ATOM    547 1HD1 LEU A  34      13.616 -15.873   5.437  1.00  0.00           H  
ATOM    548 2HD1 LEU A  34      13.371 -16.950   6.832  1.00  0.00           H  
ATOM    549 3HD1 LEU A  34      13.472 -15.190   7.075  1.00  0.00           H  
ATOM    550 1HD2 LEU A  34      15.827 -14.726   5.125  1.00  0.00           H  
ATOM    551 2HD2 LEU A  34      15.714 -14.026   6.759  1.00  0.00           H  
ATOM    552 3HD2 LEU A  34      17.134 -14.997   6.303  1.00  0.00           H  
ATOM    553  N   GLY A  35      17.688 -17.845  10.519  1.00  0.00           N  
ATOM    554  CA  GLY A  35      17.790 -18.022  11.958  1.00  0.00           C  
ATOM    555  C   GLY A  35      16.435 -18.054  12.645  1.00  0.00           C  
ATOM    556  O   GLY A  35      16.240 -17.457  13.706  1.00  0.00           O  
ATOM    557  H   GLY A  35      17.899 -18.625   9.912  1.00  0.00           H  
ATOM    558 1HA  GLY A  35      18.316 -18.953  12.173  1.00  0.00           H  
ATOM    559 2HA  GLY A  35      18.383 -17.213  12.383  1.00  0.00           H  
ATOM    560  N   VAL A  36      15.482 -18.754  12.039  1.00  0.00           N  
ATOM    561  CA  VAL A  36      14.111 -18.731  12.542  1.00  0.00           C  
ATOM    562  C   VAL A  36      13.585 -20.145  12.775  1.00  0.00           C  
ATOM    563  O   VAL A  36      14.220 -21.128  12.382  1.00  0.00           O  
ATOM    564  CB  VAL A  36      13.190 -18.000  11.548  1.00  0.00           C  
ATOM    565  CG1 VAL A  36      13.664 -16.571  11.335  1.00  0.00           C  
ATOM    566  CG2 VAL A  36      13.147 -18.757  10.230  1.00  0.00           C  
ATOM    567  H   VAL A  36      15.696 -19.309  11.224  1.00  0.00           H  
ATOM    568  HA  VAL A  36      14.108 -18.238  13.514  1.00  0.00           H  
ATOM    569  HB  VAL A  36      12.186 -17.946  11.971  1.00  0.00           H  
ATOM    570 1HG1 VAL A  36      13.001 -16.069  10.629  1.00  0.00           H  
ATOM    571 2HG1 VAL A  36      13.653 -16.037  12.285  1.00  0.00           H  
ATOM    572 3HG1 VAL A  36      14.678 -16.579  10.934  1.00  0.00           H  
ATOM    573 1HG2 VAL A  36      12.492 -18.235   9.532  1.00  0.00           H  
ATOM    574 2HG2 VAL A  36      14.151 -18.815   9.811  1.00  0.00           H  
ATOM    575 3HG2 VAL A  36      12.765 -19.764  10.400  1.00  0.00           H  
ATOM    576  N   SER A  37      12.430 -20.252  13.420  1.00  0.00           N  
ATOM    577  CA  SER A  37      11.802 -21.558  13.589  1.00  0.00           C  
ATOM    578  C   SER A  37      11.167 -22.045  12.288  1.00  0.00           C  
ATOM    579  O   SER A  37      11.008 -21.275  11.333  1.00  0.00           O  
ATOM    580  CB  SER A  37      10.753 -21.490  14.682  1.00  0.00           C  
ATOM    581  OG  SER A  37       9.647 -20.735  14.270  1.00  0.00           O  
ATOM    582  H   SER A  37      11.973 -19.435  13.797  1.00  0.00           H  
ATOM    583  HA  SER A  37      12.572 -22.276  13.877  1.00  0.00           H  
ATOM    584 1HB  SER A  37      10.432 -22.499  14.940  1.00  0.00           H  
ATOM    585 2HB  SER A  37      11.187 -21.046  15.577  1.00  0.00           H  
ATOM    586  HG  SER A  37       9.077 -20.659  15.039  1.00  0.00           H  
ATOM    587  N   LEU A  38      10.822 -23.329  12.250  1.00  0.00           N  
ATOM    588  CA  LEU A  38      10.191 -23.908  11.076  1.00  0.00           C  
ATOM    589  C   LEU A  38       8.870 -23.184  10.820  1.00  0.00           C  
ATOM    590  O   LEU A  38       8.519 -22.891   9.675  1.00  0.00           O  
ATOM    591  CB  LEU A  38       9.950 -25.410  11.273  1.00  0.00           C  
ATOM    592  CG  LEU A  38       9.292 -26.139  10.094  1.00  0.00           C  
ATOM    593  CD1 LEU A  38      10.191 -26.038   8.869  1.00  0.00           C  
ATOM    594  CD2 LEU A  38       9.042 -27.591  10.471  1.00  0.00           C  
ATOM    595  H   LEU A  38      11.003 -23.916  13.051  1.00  0.00           H  
ATOM    596  HA  LEU A  38      10.863 -23.784  10.227  1.00  0.00           H  
ATOM    597 1HB  LEU A  38      10.906 -25.893  11.469  1.00  0.00           H  
ATOM    598 2HB  LEU A  38       9.311 -25.548  12.146  1.00  0.00           H  
ATOM    599  HG  LEU A  38       8.345 -25.658   9.852  1.00  0.00           H  
ATOM    600 1HD1 LEU A  38       9.725 -26.556   8.032  1.00  0.00           H  
ATOM    601 2HD1 LEU A  38      10.338 -24.989   8.611  1.00  0.00           H  
ATOM    602 3HD1 LEU A  38      11.155 -26.496   9.086  1.00  0.00           H  
ATOM    603 1HD2 LEU A  38       8.575 -28.109   9.633  1.00  0.00           H  
ATOM    604 2HD2 LEU A  38       9.991 -28.073  10.711  1.00  0.00           H  
ATOM    605 3HD2 LEU A  38       8.384 -27.634  11.337  1.00  0.00           H  
ATOM    606  N   GLU A  39       8.163 -22.882  11.907  1.00  0.00           N  
ATOM    607  CA  GLU A  39       6.877 -22.196  11.852  1.00  0.00           C  
ATOM    608  C   GLU A  39       6.969 -20.784  11.268  1.00  0.00           C  
ATOM    609  O   GLU A  39       6.106 -20.354  10.491  1.00  0.00           O  
ATOM    610  CB  GLU A  39       6.268 -22.129  13.254  1.00  0.00           C  
ATOM    611  CG  GLU A  39       5.772 -23.465  13.789  1.00  0.00           C  
ATOM    612  CD  GLU A  39       5.215 -23.367  15.181  1.00  0.00           C  
ATOM    613  OE1 GLU A  39       5.650 -22.514  15.917  1.00  0.00           O  
ATOM    614  OE2 GLU A  39       4.352 -24.147  15.511  1.00  0.00           O  
ATOM    615  H   GLU A  39       8.544 -23.142  12.805  1.00  0.00           H  
ATOM    616  HA  GLU A  39       6.210 -22.763  11.200  1.00  0.00           H  
ATOM    617 1HB  GLU A  39       7.008 -21.742  13.954  1.00  0.00           H  
ATOM    618 2HB  GLU A  39       5.426 -21.436  13.252  1.00  0.00           H  
ATOM    619 1HG  GLU A  39       4.996 -23.845  13.125  1.00  0.00           H  
ATOM    620 2HG  GLU A  39       6.597 -24.176  13.781  1.00  0.00           H  
ATOM    621  N   GLN A  40       8.014 -20.060  11.649  1.00  0.00           N  
ATOM    622  CA  GLN A  40       8.269 -18.751  11.065  1.00  0.00           C  
ATOM    623  C   GLN A  40       8.619 -18.824   9.573  1.00  0.00           C  
ATOM    624  O   GLN A  40       8.174 -17.985   8.779  1.00  0.00           O  
ATOM    625  CB  GLN A  40       9.397 -18.052  11.828  1.00  0.00           C  
ATOM    626  CG  GLN A  40       9.013 -17.591  13.223  1.00  0.00           C  
ATOM    627  CD  GLN A  40      10.197 -17.044  13.998  1.00  0.00           C  
ATOM    628  OE1 GLN A  40      11.179 -17.752  14.240  1.00  0.00           O  
ATOM    629  NE2 GLN A  40      10.111 -15.779  14.393  1.00  0.00           N  
ATOM    630  H   GLN A  40       8.645 -20.416  12.352  1.00  0.00           H  
ATOM    631  HA  GLN A  40       7.346 -18.172  11.104  1.00  0.00           H  
ATOM    632 1HB  GLN A  40      10.248 -18.728  11.919  1.00  0.00           H  
ATOM    633 2HB  GLN A  40       9.731 -17.180  11.265  1.00  0.00           H  
ATOM    634 1HG  GLN A  40       8.265 -16.803  13.141  1.00  0.00           H  
ATOM    635 2HG  GLN A  40       8.605 -18.438  13.775  1.00  0.00           H  
ATOM    636 1HE2 GLN A  40      10.862 -15.363  14.908  1.00  0.00           H  
ATOM    637 2HE2 GLN A  40       9.297 -15.241  14.175  1.00  0.00           H  
ATOM    638  N   ALA A  41       9.398 -19.831   9.195  1.00  0.00           N  
ATOM    639  CA  ALA A  41       9.702 -20.081   7.785  1.00  0.00           C  
ATOM    640  C   ALA A  41       8.460 -20.391   6.948  1.00  0.00           C  
ATOM    641  O   ALA A  41       8.397 -20.032   5.774  1.00  0.00           O  
ATOM    642  CB  ALA A  41      10.724 -21.208   7.649  1.00  0.00           C  
ATOM    643  H   ALA A  41       9.788 -20.441   9.899  1.00  0.00           H  
ATOM    644  HA  ALA A  41      10.126 -19.168   7.366  1.00  0.00           H  
ATOM    645 1HB  ALA A  41      10.938 -21.379   6.595  1.00  0.00           H  
ATOM    646 2HB  ALA A  41      11.641 -20.929   8.168  1.00  0.00           H  
ATOM    647 3HB  ALA A  41      10.320 -22.118   8.091  1.00  0.00           H  
ATOM    648  N   LEU A  42       7.368 -21.218   7.463  1.00  0.00           N  
ATOM    649  CA  LEU A  42       6.117 -21.588   6.801  1.00  0.00           C  
ATOM    650  C   LEU A  42       5.270 -20.337   6.680  1.00  0.00           C  
ATOM    651  O   LEU A  42       4.561 -20.149   5.696  1.00  0.00           O  
ATOM    652  CB  LEU A  42       5.367 -22.667   7.591  1.00  0.00           C  
ATOM    653  CG  LEU A  42       6.050 -24.039   7.658  1.00  0.00           C  
ATOM    654  CD1 LEU A  42       5.331 -24.917   8.672  1.00  0.00           C  
ATOM    655  CD2 LEU A  42       6.041 -24.679   6.277  1.00  0.00           C  
ATOM    656  H   LEU A  42       7.560 -21.579   8.387  1.00  0.00           H  
ATOM    657  HA  LEU A  42       6.354 -21.978   5.812  1.00  0.00           H  
ATOM    658 1HB  LEU A  42       5.227 -22.317   8.612  1.00  0.00           H  
ATOM    659 2HB  LEU A  42       4.385 -22.808   7.139  1.00  0.00           H  
ATOM    660  HG  LEU A  42       7.080 -23.916   7.994  1.00  0.00           H  
ATOM    661 1HD1 LEU A  42       5.817 -25.891   8.720  1.00  0.00           H  
ATOM    662 2HD1 LEU A  42       5.369 -24.445   9.654  1.00  0.00           H  
ATOM    663 3HD1 LEU A  42       4.292 -25.044   8.371  1.00  0.00           H  
ATOM    664 1HD2 LEU A  42       6.528 -25.653   6.325  1.00  0.00           H  
ATOM    665 2HD2 LEU A  42       5.012 -24.803   5.941  1.00  0.00           H  
ATOM    666 3HD2 LEU A  42       6.578 -24.039   5.576  1.00  0.00           H  
ATOM    667  N   LEU A  43       5.294 -19.471   7.772  1.00  0.00           N  
ATOM    668  CA  LEU A  43       4.535 -18.226   7.697  1.00  0.00           C  
ATOM    669  C   LEU A  43       5.105 -17.282   6.648  1.00  0.00           C  
ATOM    670  O   LEU A  43       4.351 -16.596   5.949  1.00  0.00           O  
ATOM    671  CB  LEU A  43       4.526 -17.529   9.063  1.00  0.00           C  
ATOM    672  CG  LEU A  43       3.752 -16.206   9.131  1.00  0.00           C  
ATOM    673  CD1 LEU A  43       2.307 -16.441   8.713  1.00  0.00           C  
ATOM    674  CD2 LEU A  43       3.829 -15.644  10.542  1.00  0.00           C  
ATOM    675  H   LEU A  43       5.791 -19.693   8.623  1.00  0.00           H  
ATOM    676  HA  LEU A  43       3.517 -18.461   7.381  1.00  0.00           H  
ATOM    677 1HB  LEU A  43       4.088 -18.206   9.795  1.00  0.00           H  
ATOM    678 2HB  LEU A  43       5.555 -17.326   9.357  1.00  0.00           H  
ATOM    679  HG  LEU A  43       4.190 -15.493   8.432  1.00  0.00           H  
ATOM    680 1HD1 LEU A  43       1.757 -15.501   8.760  1.00  0.00           H  
ATOM    681 2HD1 LEU A  43       2.281 -16.824   7.692  1.00  0.00           H  
ATOM    682 3HD1 LEU A  43       1.847 -17.164   9.385  1.00  0.00           H  
ATOM    683 1HD2 LEU A  43       3.280 -14.703  10.590  1.00  0.00           H  
ATOM    684 2HD2 LEU A  43       3.390 -16.356  11.242  1.00  0.00           H  
ATOM    685 3HD2 LEU A  43       4.871 -15.470  10.808  1.00  0.00           H  
ATOM    686  N   LEU A  44       6.558 -17.137   6.465  1.00  0.00           N  
ATOM    687  CA  LEU A  44       7.138 -16.314   5.411  1.00  0.00           C  
ATOM    688  C   LEU A  44       6.707 -16.810   4.031  1.00  0.00           C  
ATOM    689  O   LEU A  44       6.488 -16.015   3.123  1.00  0.00           O  
ATOM    690  CB  LEU A  44       8.669 -16.323   5.513  1.00  0.00           C  
ATOM    691  CG  LEU A  44       9.411 -15.505   4.448  1.00  0.00           C  
ATOM    692  CD1 LEU A  44       8.996 -14.044   4.549  1.00  0.00           C  
ATOM    693  CD2 LEU A  44      10.912 -15.662   4.642  1.00  0.00           C  
ATOM    694  H   LEU A  44       7.170 -17.619   7.106  1.00  0.00           H  
ATOM    695  HA  LEU A  44       6.789 -15.290   5.538  1.00  0.00           H  
ATOM    696 1HB  LEU A  44       8.954 -15.934   6.488  1.00  0.00           H  
ATOM    697 2HB  LEU A  44       9.016 -17.354   5.440  1.00  0.00           H  
ATOM    698  HG  LEU A  44       9.134 -15.862   3.456  1.00  0.00           H  
ATOM    699 1HD1 LEU A  44       9.524 -13.462   3.793  1.00  0.00           H  
ATOM    700 2HD1 LEU A  44       7.922 -13.958   4.387  1.00  0.00           H  
ATOM    701 3HD1 LEU A  44       9.246 -13.662   5.539  1.00  0.00           H  
ATOM    702 1HD2 LEU A  44      11.440 -15.081   3.885  1.00  0.00           H  
ATOM    703 2HD2 LEU A  44      11.190 -15.304   5.634  1.00  0.00           H  
ATOM    704 3HD2 LEU A  44      11.183 -16.714   4.547  1.00  0.00           H  
ATOM    705  N   LEU A  45       6.619 -18.250   3.740  1.00  0.00           N  
ATOM    706  CA  LEU A  45       6.092 -18.794   2.490  1.00  0.00           C  
ATOM    707  C   LEU A  45       4.638 -18.361   2.238  1.00  0.00           C  
ATOM    708  O   LEU A  45       4.272 -18.008   1.134  1.00  0.00           O  
ATOM    709  CB  LEU A  45       6.178 -20.325   2.511  1.00  0.00           C  
ATOM    710  CG  LEU A  45       7.584 -20.914   2.331  1.00  0.00           C  
ATOM    711  CD1 LEU A  45       7.582 -22.374   2.765  1.00  0.00           C  
ATOM    712  CD2 LEU A  45       8.009 -20.777   0.876  1.00  0.00           C  
ATOM    713  H   LEU A  45       6.916 -18.885   4.467  1.00  0.00           H  
ATOM    714  HA  LEU A  45       6.700 -18.422   1.667  1.00  0.00           H  
ATOM    715 1HB  LEU A  45       5.790 -20.682   3.463  1.00  0.00           H  
ATOM    716 2HB  LEU A  45       5.549 -20.720   1.715  1.00  0.00           H  
ATOM    717  HG  LEU A  45       8.288 -20.378   2.968  1.00  0.00           H  
ATOM    718 1HD1 LEU A  45       8.581 -22.792   2.637  1.00  0.00           H  
ATOM    719 2HD1 LEU A  45       7.293 -22.441   3.814  1.00  0.00           H  
ATOM    720 3HD1 LEU A  45       6.873 -22.933   2.156  1.00  0.00           H  
ATOM    721 1HD2 LEU A  45       9.008 -21.194   0.748  1.00  0.00           H  
ATOM    722 2HD2 LEU A  45       7.306 -21.314   0.239  1.00  0.00           H  
ATOM    723 3HD2 LEU A  45       8.019 -19.723   0.598  1.00  0.00           H  
ATOM    724  N   HIS A  46       3.822 -18.398   3.286  1.00  0.00           N  
ATOM    725  CA  HIS A  46       2.433 -17.940   3.228  1.00  0.00           C  
ATOM    726  C   HIS A  46       2.345 -16.437   2.948  1.00  0.00           C  
ATOM    727  O   HIS A  46       1.610 -15.997   2.063  1.00  0.00           O  
ATOM    728  CB  HIS A  46       1.706 -18.262   4.538  1.00  0.00           C  
ATOM    729  CG  HIS A  46       0.315 -17.714   4.605  1.00  0.00           C  
ATOM    730  ND1 HIS A  46      -0.637 -17.982   3.643  1.00  0.00           N  
ATOM    731  CD2 HIS A  46      -0.285 -16.912   5.516  1.00  0.00           C  
ATOM    732  CE1 HIS A  46      -1.764 -17.368   3.962  1.00  0.00           C  
ATOM    733  NE2 HIS A  46      -1.576 -16.713   5.092  1.00  0.00           N  
ATOM    734  H   HIS A  46       4.186 -18.760   4.156  1.00  0.00           H  
ATOM    735  HA  HIS A  46       1.912 -18.452   2.419  1.00  0.00           H  
ATOM    736 1HB  HIS A  46       1.653 -19.344   4.669  1.00  0.00           H  
ATOM    737 2HB  HIS A  46       2.272 -17.859   5.377  1.00  0.00           H  
ATOM    738  HD1 HIS A  46      -0.536 -18.606   2.869  1.00  0.00           H  
ATOM    739  HD2 HIS A  46       0.065 -16.448   6.438  1.00  0.00           H  
ATOM    740  HE1 HIS A  46      -2.644 -17.457   3.324  1.00  0.00           H  
ATOM    741  N   GLU A  47       3.077 -15.538   3.766  1.00  0.00           N  
ATOM    742  CA  GLU A  47       3.029 -14.097   3.580  1.00  0.00           C  
ATOM    743  C   GLU A  47       3.524 -13.688   2.203  1.00  0.00           C  
ATOM    744  O   GLU A  47       2.996 -12.751   1.620  1.00  0.00           O  
ATOM    745  CB  GLU A  47       3.862 -13.398   4.656  1.00  0.00           C  
ATOM    746  CG  GLU A  47       3.294 -13.513   6.064  1.00  0.00           C  
ATOM    747  CD  GLU A  47       2.062 -12.675   6.267  1.00  0.00           C  
ATOM    748  OE1 GLU A  47       1.470 -12.278   5.293  1.00  0.00           O  
ATOM    749  OE2 GLU A  47       1.713 -12.433   7.399  1.00  0.00           O  
ATOM    750  H   GLU A  47       3.680 -15.924   4.479  1.00  0.00           H  
ATOM    751  HA  GLU A  47       1.990 -13.775   3.631  1.00  0.00           H  
ATOM    752 1HB  GLU A  47       4.869 -13.817   4.667  1.00  0.00           H  
ATOM    753 2HB  GLU A  47       3.951 -12.338   4.417  1.00  0.00           H  
ATOM    754 1HG  GLU A  47       3.047 -14.556   6.261  1.00  0.00           H  
ATOM    755 2HG  GLU A  47       4.057 -13.208   6.778  1.00  0.00           H  
ATOM    756  N   ALA A  48       4.664 -14.341   1.620  1.00  0.00           N  
ATOM    757  CA  ALA A  48       5.174 -14.102   0.270  1.00  0.00           C  
ATOM    758  C   ALA A  48       4.129 -14.458  -0.805  1.00  0.00           C  
ATOM    759  O   ALA A  48       3.965 -13.729  -1.778  1.00  0.00           O  
ATOM    760  CB  ALA A  48       6.456 -14.893   0.050  1.00  0.00           C  
ATOM    761  H   ALA A  48       5.152 -14.992   2.220  1.00  0.00           H  
ATOM    762  HA  ALA A  48       5.350 -13.032   0.160  1.00  0.00           H  
ATOM    763 1HB  ALA A  48       6.833 -14.700  -0.954  1.00  0.00           H  
ATOM    764 2HB  ALA A  48       7.202 -14.589   0.782  1.00  0.00           H  
ATOM    765 3HB  ALA A  48       6.249 -15.956   0.162  1.00  0.00           H  
ATOM    766  N   ARG A  49       3.404 -15.552  -0.598  1.00  0.00           N  
ATOM    767  CA  ARG A  49       2.282 -15.929  -1.474  1.00  0.00           C  
ATOM    768  C   ARG A  49       1.137 -14.906  -1.541  1.00  0.00           C  
ATOM    769  O   ARG A  49       0.542 -14.719  -2.593  1.00  0.00           O  
ATOM    770  CB  ARG A  49       1.707 -17.263  -1.018  1.00  0.00           C  
ATOM    771  CG  ARG A  49       0.432 -17.686  -1.731  1.00  0.00           C  
ATOM    772  CD  ARG A  49       0.661 -17.908  -3.182  1.00  0.00           C  
ATOM    773  NE  ARG A  49      -0.565 -18.267  -3.876  1.00  0.00           N  
ATOM    774  CZ  ARG A  49      -1.472 -17.382  -4.334  1.00  0.00           C  
ATOM    775  NH1 ARG A  49      -1.276 -16.093  -4.164  1.00  0.00           N  
ATOM    776  NH2 ARG A  49      -2.557 -17.809  -4.954  1.00  0.00           N  
ATOM    777  H   ARG A  49       3.636 -16.143   0.187  1.00  0.00           H  
ATOM    778  HA  ARG A  49       2.650 -15.968  -2.500  1.00  0.00           H  
ATOM    779 1HB  ARG A  49       2.446 -18.048  -1.170  1.00  0.00           H  
ATOM    780 2HB  ARG A  49       1.489 -17.220   0.049  1.00  0.00           H  
ATOM    781 1HG  ARG A  49       0.064 -18.616  -1.296  1.00  0.00           H  
ATOM    782 2HG  ARG A  49      -0.324 -16.908  -1.618  1.00  0.00           H  
ATOM    783 1HD  ARG A  49       1.053 -16.996  -3.631  1.00  0.00           H  
ATOM    784 2HD  ARG A  49       1.379 -18.716  -3.317  1.00  0.00           H  
ATOM    785  HE  ARG A  49      -0.750 -19.249  -4.026  1.00  0.00           H  
ATOM    786 1HH1 ARG A  49      -0.446 -15.766  -3.690  1.00  0.00           H  
ATOM    787 2HH1 ARG A  49      -1.956 -15.430  -4.507  1.00  0.00           H  
ATOM    788 1HH2 ARG A  49      -2.707 -18.800  -5.085  1.00  0.00           H  
ATOM    789 2HH2 ARG A  49      -3.237 -17.147  -5.297  1.00  0.00           H  
ATOM    790  N   VAL A  50       0.800 -14.286  -0.381  1.00  0.00           N  
ATOM    791  CA  VAL A  50      -0.198 -13.222  -0.342  1.00  0.00           C  
ATOM    792  C   VAL A  50       0.299 -12.022  -1.134  1.00  0.00           C  
ATOM    793  O   VAL A  50      -0.473 -11.387  -1.846  1.00  0.00           O  
ATOM    794  CB  VAL A  50      -0.489 -12.800   1.110  1.00  0.00           C  
ATOM    795  CG1 VAL A  50      -1.377 -11.565   1.138  1.00  0.00           C  
ATOM    796  CG2 VAL A  50      -1.142 -13.950   1.862  1.00  0.00           C  
ATOM    797  H   VAL A  50       1.216 -14.602   0.483  1.00  0.00           H  
ATOM    798  HA  VAL A  50      -1.119 -13.594  -0.789  1.00  0.00           H  
ATOM    799  HB  VAL A  50       0.449 -12.533   1.597  1.00  0.00           H  
ATOM    800 1HG1 VAL A  50      -1.573 -11.280   2.172  1.00  0.00           H  
ATOM    801 2HG1 VAL A  50      -0.875 -10.744   0.625  1.00  0.00           H  
ATOM    802 3HG1 VAL A  50      -2.320 -11.783   0.638  1.00  0.00           H  
ATOM    803 1HG2 VAL A  50      -1.345 -13.645   2.888  1.00  0.00           H  
ATOM    804 2HG2 VAL A  50      -2.077 -14.221   1.372  1.00  0.00           H  
ATOM    805 3HG2 VAL A  50      -0.471 -14.810   1.865  1.00  0.00           H  
ATOM    806  N   LEU A  51       1.595 -11.685  -0.974  1.00  0.00           N  
ATOM    807  CA  LEU A  51       2.200 -10.552  -1.675  1.00  0.00           C  
ATOM    808  C   LEU A  51       2.345 -10.799  -3.167  1.00  0.00           C  
ATOM    809  O   LEU A  51       2.312  -9.856  -3.948  1.00  0.00           O  
ATOM    810  CB  LEU A  51       3.578 -10.242  -1.077  1.00  0.00           C  
ATOM    811  CG  LEU A  51       3.579  -9.764   0.380  1.00  0.00           C  
ATOM    812  CD1 LEU A  51       5.013  -9.668   0.883  1.00  0.00           C  
ATOM    813  CD2 LEU A  51       2.875  -8.418   0.474  1.00  0.00           C  
ATOM    814  H   LEU A  51       2.156 -12.217  -0.322  1.00  0.00           H  
ATOM    815  HA  LEU A  51       1.559  -9.680  -1.543  1.00  0.00           H  
ATOM    816 1HB  LEU A  51       4.190 -11.141  -1.131  1.00  0.00           H  
ATOM    817 2HB  LEU A  51       4.052  -9.468  -1.680  1.00  0.00           H  
ATOM    818  HG  LEU A  51       3.055 -10.491   1.002  1.00  0.00           H  
ATOM    819 1HD1 LEU A  51       5.013  -9.329   1.919  1.00  0.00           H  
ATOM    820 2HD1 LEU A  51       5.486 -10.648   0.823  1.00  0.00           H  
ATOM    821 3HD1 LEU A  51       5.567  -8.959   0.269  1.00  0.00           H  
ATOM    822 1HD2 LEU A  51       2.875  -8.079   1.510  1.00  0.00           H  
ATOM    823 2HD2 LEU A  51       3.398  -7.690  -0.146  1.00  0.00           H  
ATOM    824 3HD2 LEU A  51       1.847  -8.520   0.125  1.00  0.00           H  
ATOM    825  N   GLY A  52       2.531 -12.092  -3.585  1.00  0.00           N  
ATOM    826  CA  GLY A  52       2.767 -12.425  -4.977  1.00  0.00           C  
ATOM    827  C   GLY A  52       4.246 -12.353  -5.345  1.00  0.00           C  
ATOM    828  O   GLY A  52       4.607 -12.156  -6.505  1.00  0.00           O  
ATOM    829  H   GLY A  52       2.485 -12.835  -2.902  1.00  0.00           H  
ATOM    830 1HA  GLY A  52       2.397 -13.432  -5.177  1.00  0.00           H  
ATOM    831 2HA  GLY A  52       2.206 -11.743  -5.615  1.00  0.00           H  
ATOM    832  N   THR A  53       5.106 -12.502  -4.347  1.00  0.00           N  
ATOM    833  CA  THR A  53       6.540 -12.351  -4.538  1.00  0.00           C  
ATOM    834  C   THR A  53       7.245 -13.576  -3.954  1.00  0.00           C  
ATOM    835  O   THR A  53       6.607 -14.448  -3.366  1.00  0.00           O  
ATOM    836  CB  THR A  53       7.070 -11.063  -3.882  1.00  0.00           C  
ATOM    837  OG1 THR A  53       7.016 -11.194  -2.455  1.00  0.00           O  
ATOM    838  CG2 THR A  53       6.235  -9.866  -4.308  1.00  0.00           C  
ATOM    839  H   THR A  53       4.754 -12.724  -3.425  1.00  0.00           H  
ATOM    840  HA  THR A  53       6.740 -12.279  -5.607  1.00  0.00           H  
ATOM    841  HB  THR A  53       8.105 -10.902  -4.180  1.00  0.00           H  
ATOM    842  HG1 THR A  53       7.684 -11.822  -2.167  1.00  0.00           H  
ATOM    843 1HG2 THR A  53       6.625  -8.964  -3.835  1.00  0.00           H  
ATOM    844 2HG2 THR A  53       6.283  -9.756  -5.392  1.00  0.00           H  
ATOM    845 3HG2 THR A  53       5.200 -10.016  -4.005  1.00  0.00           H  
ATOM    846  N   THR A  54       8.563 -13.636  -4.094  1.00  0.00           N  
ATOM    847  CA  THR A  54       9.331 -14.675  -3.413  1.00  0.00           C  
ATOM    848  C   THR A  54       9.509 -14.364  -1.931  1.00  0.00           C  
ATOM    849  O   THR A  54       9.242 -13.248  -1.486  1.00  0.00           O  
ATOM    850  CB  THR A  54      10.711 -14.859  -4.069  1.00  0.00           C  
ATOM    851  OG1 THR A  54      11.509 -13.689  -3.848  1.00  0.00           O  
ATOM    852  CG2 THR A  54      10.565 -15.093  -5.564  1.00  0.00           C  
ATOM    853  H   THR A  54       9.048 -12.966  -4.672  1.00  0.00           H  
ATOM    854  HA  THR A  54       8.815 -15.627  -3.543  1.00  0.00           H  
ATOM    855  HB  THR A  54      11.216 -15.715  -3.621  1.00  0.00           H  
ATOM    856  HG1 THR A  54      12.382 -13.821  -4.223  1.00  0.00           H  
ATOM    857 1HG2 THR A  54      11.550 -15.222  -6.011  1.00  0.00           H  
ATOM    858 2HG2 THR A  54       9.968 -15.989  -5.736  1.00  0.00           H  
ATOM    859 3HG2 THR A  54      10.070 -14.236  -6.019  1.00  0.00           H  
ATOM    860  N   VAL A  55       9.979 -15.354  -1.172  1.00  0.00           N  
ATOM    861  CA  VAL A  55      10.214 -15.163   0.254  1.00  0.00           C  
ATOM    862  C   VAL A  55      11.390 -14.211   0.489  1.00  0.00           C  
ATOM    863  O   VAL A  55      11.385 -13.442   1.450  1.00  0.00           O  
ATOM    864  CB  VAL A  55      10.502 -16.515   0.934  1.00  0.00           C  
ATOM    865  CG1 VAL A  55       9.241 -17.365   0.984  1.00  0.00           C  
ATOM    866  CG2 VAL A  55      11.613 -17.241   0.191  1.00  0.00           C  
ATOM    867  H   VAL A  55      10.176 -16.252  -1.586  1.00  0.00           H  
ATOM    868  HA  VAL A  55       9.355 -14.643   0.680  1.00  0.00           H  
ATOM    869  HB  VAL A  55      10.810 -16.335   1.964  1.00  0.00           H  
ATOM    870 1HG1 VAL A  55       9.463 -18.316   1.468  1.00  0.00           H  
ATOM    871 2HG1 VAL A  55       8.472 -16.841   1.551  1.00  0.00           H  
ATOM    872 3HG1 VAL A  55       8.885 -17.548  -0.030  1.00  0.00           H  
ATOM    873 1HG2 VAL A  55      11.812 -18.196   0.678  1.00  0.00           H  
ATOM    874 2HG2 VAL A  55      11.308 -17.416  -0.841  1.00  0.00           H  
ATOM    875 3HG2 VAL A  55      12.518 -16.633   0.204  1.00  0.00           H  
ATOM    876  N   GLU A  56      12.364 -14.229  -0.417  1.00  0.00           N  
ATOM    877  CA  GLU A  56      13.490 -13.293  -0.356  1.00  0.00           C  
ATOM    878  C   GLU A  56      13.012 -11.859  -0.556  1.00  0.00           C  
ATOM    879  O   GLU A  56      13.427 -10.946   0.157  1.00  0.00           O  
ATOM    880  CB  GLU A  56      14.541 -13.644  -1.411  1.00  0.00           C  
ATOM    881  CG  GLU A  56      15.232 -14.982  -1.190  1.00  0.00           C  
ATOM    882  CD  GLU A  56      14.422 -16.148  -1.686  1.00  0.00           C  
ATOM    883  OE1 GLU A  56      13.358 -15.926  -2.213  1.00  0.00           O  
ATOM    884  OE2 GLU A  56      14.868 -17.261  -1.539  1.00  0.00           O  
ATOM    885  H   GLU A  56      12.331 -14.908  -1.166  1.00  0.00           H  
ATOM    886  HA  GLU A  56      13.946 -13.364   0.631  1.00  0.00           H  
ATOM    887 1HB  GLU A  56      14.074 -13.667  -2.396  1.00  0.00           H  
ATOM    888 2HB  GLU A  56      15.309 -12.871  -1.431  1.00  0.00           H  
ATOM    889 1HG  GLU A  56      16.191 -14.974  -1.708  1.00  0.00           H  
ATOM    890 2HG  GLU A  56      15.426 -15.108  -0.126  1.00  0.00           H  
ATOM    891  N   GLU A  57      12.114 -11.673  -1.516  1.00  0.00           N  
ATOM    892  CA  GLU A  57      11.550 -10.350  -1.771  1.00  0.00           C  
ATOM    893  C   GLU A  57      10.695  -9.895  -0.595  1.00  0.00           C  
ATOM    894  O   GLU A  57      10.704  -8.717  -0.226  1.00  0.00           O  
ATOM    895  CB  GLU A  57      10.715 -10.359  -3.053  1.00  0.00           C  
ATOM    896  CG  GLU A  57      11.529 -10.466  -4.334  1.00  0.00           C  
ATOM    897  CD  GLU A  57      10.673 -10.580  -5.565  1.00  0.00           C  
ATOM    898  OE1 GLU A  57       9.935 -11.531  -5.665  1.00  0.00           O  
ATOM    899  OE2 GLU A  57      10.756  -9.716  -6.405  1.00  0.00           O  
ATOM    900  H   GLU A  57      11.814 -12.453  -2.082  1.00  0.00           H  
ATOM    901  HA  GLU A  57      12.370  -9.637  -1.865  1.00  0.00           H  
ATOM    902 1HB  GLU A  57      10.019 -11.198  -3.028  1.00  0.00           H  
ATOM    903 2HB  GLU A  57      10.123  -9.445  -3.108  1.00  0.00           H  
ATOM    904 1HG  GLU A  57      12.160  -9.582  -4.426  1.00  0.00           H  
ATOM    905 2HG  GLU A  57      12.180 -11.337  -4.268  1.00  0.00           H  
ATOM    906  N   ALA A  58       9.960 -10.839  -0.010  1.00  0.00           N  
ATOM    907  CA  ALA A  58       9.067 -10.535   1.096  1.00  0.00           C  
ATOM    908  C   ALA A  58       9.849  -9.973   2.282  1.00  0.00           C  
ATOM    909  O   ALA A  58       9.387  -9.048   2.958  1.00  0.00           O  
ATOM    910  CB  ALA A  58       8.289 -11.776   1.508  1.00  0.00           C  
ATOM    911  H   ALA A  58      10.026 -11.791  -0.343  1.00  0.00           H  
ATOM    912  HA  ALA A  58       8.366  -9.769   0.765  1.00  0.00           H  
ATOM    913 1HB  ALA A  58       7.627 -11.532   2.338  1.00  0.00           H  
ATOM    914 2HB  ALA A  58       7.698 -12.132   0.664  1.00  0.00           H  
ATOM    915 3HB  ALA A  58       8.985 -12.554   1.816  1.00  0.00           H  
ATOM    916  N   VAL A  59      11.037 -10.531   2.517  1.00  0.00           N  
ATOM    917  CA  VAL A  59      11.902 -10.086   3.607  1.00  0.00           C  
ATOM    918  C   VAL A  59      12.499  -8.739   3.265  1.00  0.00           C  
ATOM    919  O   VAL A  59      12.535  -7.831   4.098  1.00  0.00           O  
ATOM    920  CB  VAL A  59      13.033 -11.100   3.861  1.00  0.00           C  
ATOM    921  CG1 VAL A  59      14.047 -10.532   4.844  1.00  0.00           C  
ATOM    922  CG2 VAL A  59      12.451 -12.406   4.381  1.00  0.00           C  
ATOM    923  H   VAL A  59      11.346 -11.287   1.920  1.00  0.00           H  
ATOM    924  HA  VAL A  59      11.307 -10.023   4.518  1.00  0.00           H  
ATOM    925  HB  VAL A  59      13.561 -11.284   2.925  1.00  0.00           H  
ATOM    926 1HG1 VAL A  59      14.839 -11.262   5.012  1.00  0.00           H  
ATOM    927 2HG1 VAL A  59      14.477  -9.618   4.436  1.00  0.00           H  
ATOM    928 3HG1 VAL A  59      13.552 -10.311   5.790  1.00  0.00           H  
ATOM    929 1HG2 VAL A  59      13.256 -13.118   4.558  1.00  0.00           H  
ATOM    930 2HG2 VAL A  59      11.918 -12.220   5.314  1.00  0.00           H  
ATOM    931 3HG2 VAL A  59      11.760 -12.815   3.644  1.00  0.00           H  
ATOM    932  N   LYS A  60      12.995  -8.626   2.001  1.00  0.00           N  
ATOM    933  CA  LYS A  60      13.619  -7.376   1.606  1.00  0.00           C  
ATOM    934  C   LYS A  60      12.618  -6.253   1.783  1.00  0.00           C  
ATOM    935  O   LYS A  60      12.950  -5.213   2.334  1.00  0.00           O  
ATOM    936  CB  LYS A  60      14.112  -7.437   0.159  1.00  0.00           C  
ATOM    937  CG  LYS A  60      15.357  -8.291  -0.046  1.00  0.00           C  
ATOM    938  CD  LYS A  60      15.749  -8.352  -1.515  1.00  0.00           C  
ATOM    939  CE  LYS A  60      16.975  -9.228  -1.725  1.00  0.00           C  
ATOM    940  NZ  LYS A  60      17.349  -9.326  -3.162  1.00  0.00           N  
ATOM    941  H   LYS A  60      12.953  -9.386   1.337  1.00  0.00           H  
ATOM    942  HA  LYS A  60      14.488  -7.208   2.245  1.00  0.00           H  
ATOM    943 1HB  LYS A  60      13.323  -7.837  -0.478  1.00  0.00           H  
ATOM    944 2HB  LYS A  60      14.336  -6.429  -0.192  1.00  0.00           H  
ATOM    945 1HG  LYS A  60      16.185  -7.870   0.525  1.00  0.00           H  
ATOM    946 2HG  LYS A  60      15.167  -9.302   0.313  1.00  0.00           H  
ATOM    947 1HD  LYS A  60      14.919  -8.755  -2.097  1.00  0.00           H  
ATOM    948 2HD  LYS A  60      15.967  -7.346  -1.875  1.00  0.00           H  
ATOM    949 1HE  LYS A  60      17.816  -8.816  -1.170  1.00  0.00           H  
ATOM    950 2HE  LYS A  60      16.774 -10.231  -1.346  1.00  0.00           H  
ATOM    951 1HZ  LYS A  60      18.164  -9.915  -3.259  1.00  0.00           H  
ATOM    952 2HZ  LYS A  60      16.582  -9.725  -3.684  1.00  0.00           H  
ATOM    953 3HZ  LYS A  60      17.556  -8.405  -3.520  1.00  0.00           H  
ATOM    954  N   ARG A  61      11.379  -6.487   1.352  1.00  0.00           N  
ATOM    955  CA  ARG A  61      10.331  -5.488   1.537  1.00  0.00           C  
ATOM    956  C   ARG A  61       9.973  -5.225   3.001  1.00  0.00           C  
ATOM    957  O   ARG A  61       9.714  -4.090   3.377  1.00  0.00           O  
ATOM    958  CB  ARG A  61       9.074  -5.920   0.796  1.00  0.00           C  
ATOM    959  CG  ARG A  61       9.181  -5.881  -0.720  1.00  0.00           C  
ATOM    960  CD  ARG A  61       7.947  -6.392  -1.370  1.00  0.00           C  
ATOM    961  NE  ARG A  61       6.828  -5.479  -1.206  1.00  0.00           N  
ATOM    962  CZ  ARG A  61       5.548  -5.775  -1.503  1.00  0.00           C  
ATOM    963  NH1 ARG A  61       5.242  -6.962  -1.978  1.00  0.00           N  
ATOM    964  NH2 ARG A  61       4.600  -4.874  -1.317  1.00  0.00           N  
ATOM    965  H   ARG A  61      11.154  -7.356   0.892  1.00  0.00           H  
ATOM    966  HA  ARG A  61      10.705  -4.524   1.190  1.00  0.00           H  
ATOM    967 1HB  ARG A  61       8.817  -6.939   1.082  1.00  0.00           H  
ATOM    968 2HB  ARG A  61       8.243  -5.278   1.086  1.00  0.00           H  
ATOM    969 1HG  ARG A  61       9.339  -4.853  -1.047  1.00  0.00           H  
ATOM    970 2HG  ARG A  61      10.020  -6.498  -1.043  1.00  0.00           H  
ATOM    971 1HD  ARG A  61       8.125  -6.524  -2.437  1.00  0.00           H  
ATOM    972 2HD  ARG A  61       7.673  -7.350  -0.928  1.00  0.00           H  
ATOM    973  HE  ARG A  61       7.025  -4.556  -0.842  1.00  0.00           H  
ATOM    974 1HH1 ARG A  61       5.966  -7.652  -2.121  1.00  0.00           H  
ATOM    975 2HH1 ARG A  61       4.282  -7.185  -2.201  1.00  0.00           H  
ATOM    976 1HH2 ARG A  61       4.836  -3.961  -0.952  1.00  0.00           H  
ATOM    977 2HH2 ARG A  61       3.641  -5.095  -1.540  1.00  0.00           H  
ATOM    978  N   ALA A  62       9.918  -6.312   3.812  1.00  0.00           N  
ATOM    979  CA  ALA A  62       9.626  -6.143   5.240  1.00  0.00           C  
ATOM    980  C   ALA A  62      10.685  -5.294   5.934  1.00  0.00           C  
ATOM    981  O   ALA A  62      10.375  -4.459   6.782  1.00  0.00           O  
ATOM    982  CB  ALA A  62       9.486  -7.504   5.926  1.00  0.00           C  
ATOM    983  H   ALA A  62      10.047  -7.243   3.444  1.00  0.00           H  
ATOM    984  HA  ALA A  62       8.681  -5.605   5.330  1.00  0.00           H  
ATOM    985 1HB  ALA A  62       9.270  -7.358   6.984  1.00  0.00           H  
ATOM    986 2HB  ALA A  62       8.675  -8.065   5.464  1.00  0.00           H  
ATOM    987 3HB  ALA A  62      10.415  -8.061   5.820  1.00  0.00           H  
ATOM    988  N   LEU A  63      11.938  -5.508   5.538  1.00  0.00           N  
ATOM    989  CA  LEU A  63      13.081  -4.790   6.098  1.00  0.00           C  
ATOM    990  C   LEU A  63      13.008  -3.302   5.772  1.00  0.00           C  
ATOM    991  O   LEU A  63      13.299  -2.455   6.628  1.00  0.00           O  
ATOM    992  CB  LEU A  63      14.393  -5.374   5.558  1.00  0.00           C  
ATOM    993  CG  LEU A  63      14.794  -6.743   6.124  1.00  0.00           C  
ATOM    994  CD1 LEU A  63      15.909  -7.337   5.274  1.00  0.00           C  
ATOM    995  CD2 LEU A  63      15.235  -6.584   7.571  1.00  0.00           C  
ATOM    996  H   LEU A  63      12.093  -6.198   4.817  1.00  0.00           H  
ATOM    997  HA  LEU A  63      13.058  -4.893   7.182  1.00  0.00           H  
ATOM    998 1HB  LEU A  63      14.309  -5.475   4.477  1.00  0.00           H  
ATOM    999 2HB  LEU A  63      15.200  -4.676   5.776  1.00  0.00           H  
ATOM   1000  HG  LEU A  63      13.941  -7.421   6.077  1.00  0.00           H  
ATOM   1001 1HD1 LEU A  63      16.194  -8.309   5.676  1.00  0.00           H  
ATOM   1002 2HD1 LEU A  63      15.560  -7.458   4.248  1.00  0.00           H  
ATOM   1003 3HD1 LEU A  63      16.771  -6.672   5.289  1.00  0.00           H  
ATOM   1004 1HD2 LEU A  63      15.520  -7.557   7.974  1.00  0.00           H  
ATOM   1005 2HD2 LEU A  63      16.089  -5.907   7.620  1.00  0.00           H  
ATOM   1006 3HD2 LEU A  63      14.414  -6.174   8.159  1.00  0.00           H  
ATOM   1007  N   LYS A  64      12.608  -2.991   4.541  1.00  0.00           N  
ATOM   1008  CA  LYS A  64      12.445  -1.597   4.115  1.00  0.00           C  
ATOM   1009  C   LYS A  64      11.347  -0.894   4.916  1.00  0.00           C  
ATOM   1010  O   LYS A  64      11.513   0.245   5.350  1.00  0.00           O  
ATOM   1011  CB  LYS A  64      12.129  -1.529   2.620  1.00  0.00           C  
ATOM   1012  CG  LYS A  64      13.304  -1.870   1.712  1.00  0.00           C  
ATOM   1013  CD  LYS A  64      12.904  -1.811   0.245  1.00  0.00           C  
ATOM   1014  CE  LYS A  64      14.072  -2.168  -0.662  1.00  0.00           C  
ATOM   1015  NZ  LYS A  64      13.688  -2.143  -2.100  1.00  0.00           N  
ATOM   1016  H   LYS A  64      12.412  -3.732   3.883  1.00  0.00           H  
ATOM   1017  HA  LYS A  64      13.385  -1.072   4.282  1.00  0.00           H  
ATOM   1018 1HB  LYS A  64      11.316  -2.218   2.388  1.00  0.00           H  
ATOM   1019 2HB  LYS A  64      11.790  -0.525   2.365  1.00  0.00           H  
ATOM   1020 1HG  LYS A  64      14.116  -1.164   1.887  1.00  0.00           H  
ATOM   1021 2HG  LYS A  64      13.662  -2.873   1.942  1.00  0.00           H  
ATOM   1022 1HD  LYS A  64      12.086  -2.508   0.062  1.00  0.00           H  
ATOM   1023 2HD  LYS A  64      12.562  -0.805   0.002  1.00  0.00           H  
ATOM   1024 1HE  LYS A  64      14.885  -1.461  -0.504  1.00  0.00           H  
ATOM   1025 2HE  LYS A  64      14.434  -3.166  -0.414  1.00  0.00           H  
ATOM   1026 1HZ  LYS A  64      14.488  -2.386  -2.667  1.00  0.00           H  
ATOM   1027 2HZ  LYS A  64      12.946  -2.810  -2.262  1.00  0.00           H  
ATOM   1028 3HZ  LYS A  64      13.368  -1.218  -2.347  1.00  0.00           H  
ATOM   1029  N   LEU A  65      10.220  -1.577   5.092  1.00  0.00           N  
ATOM   1030  CA  LEU A  65       9.092  -1.032   5.849  1.00  0.00           C  
ATOM   1031  C   LEU A  65       9.408  -1.005   7.352  1.00  0.00           C  
ATOM   1032  O   LEU A  65       9.010  -0.090   8.067  1.00  0.00           O  
ATOM   1033  CB  LEU A  65       7.830  -1.865   5.594  1.00  0.00           C  
ATOM   1034  CG  LEU A  65       6.538  -1.325   6.221  1.00  0.00           C  
ATOM   1035  CD1 LEU A  65       6.238   0.056   5.656  1.00  0.00           C  
ATOM   1036  CD2 LEU A  65       5.396  -2.290   5.942  1.00  0.00           C  
ATOM   1037  H   LEU A  65      10.141  -2.501   4.690  1.00  0.00           H  
ATOM   1038  HA  LEU A  65       8.907  -0.015   5.507  1.00  0.00           H  
ATOM   1039 1HB  LEU A  65       7.671  -1.936   4.519  1.00  0.00           H  
ATOM   1040 2HB  LEU A  65       7.992  -2.870   5.984  1.00  0.00           H  
ATOM   1041  HG  LEU A  65       6.672  -1.223   7.299  1.00  0.00           H  
ATOM   1042 1HD1 LEU A  65       5.320   0.440   6.102  1.00  0.00           H  
ATOM   1043 2HD1 LEU A  65       7.063   0.731   5.887  1.00  0.00           H  
ATOM   1044 3HD1 LEU A  65       6.116  -0.011   4.576  1.00  0.00           H  
ATOM   1045 1HD2 LEU A  65       4.478  -1.907   6.389  1.00  0.00           H  
ATOM   1046 2HD2 LEU A  65       5.260  -2.392   4.865  1.00  0.00           H  
ATOM   1047 3HD2 LEU A  65       5.629  -3.264   6.372  1.00  0.00           H  
ATOM   1048  N   LYS A  66      10.129  -2.026   7.802  1.00  0.00           N  
ATOM   1049  CA  LYS A  66      10.600  -2.163   9.174  1.00  0.00           C  
ATOM   1050  C   LYS A  66      11.299  -0.905   9.672  1.00  0.00           C  
ATOM   1051  O   LYS A  66      10.959  -0.363  10.721  1.00  0.00           O  
ATOM   1052  CB  LYS A  66      11.542  -3.362   9.292  1.00  0.00           C  
ATOM   1053  CG  LYS A  66      12.057  -3.621  10.701  1.00  0.00           C  
ATOM   1054  CD  LYS A  66      13.136  -4.693  10.707  1.00  0.00           C  
ATOM   1055  CE  LYS A  66      13.624  -4.982  12.119  1.00  0.00           C  
ATOM   1056  NZ  LYS A  66      14.408  -3.848  12.680  1.00  0.00           N  
ATOM   1057  H   LYS A  66      10.358  -2.747   7.130  1.00  0.00           H  
ATOM   1058  HA  LYS A  66       9.742  -2.363   9.817  1.00  0.00           H  
ATOM   1059 1HB  LYS A  66      11.029  -4.263   8.952  1.00  0.00           H  
ATOM   1060 2HB  LYS A  66      12.404  -3.213   8.642  1.00  0.00           H  
ATOM   1061 1HG  LYS A  66      12.470  -2.699  11.113  1.00  0.00           H  
ATOM   1062 2HG  LYS A  66      11.233  -3.944  11.336  1.00  0.00           H  
ATOM   1063 1HD  LYS A  66      12.739  -5.612  10.273  1.00  0.00           H  
ATOM   1064 2HD  LYS A  66      13.981  -4.362  10.102  1.00  0.00           H  
ATOM   1065 1HE  LYS A  66      12.770  -5.172  12.766  1.00  0.00           H  
ATOM   1066 2HE  LYS A  66      14.252  -5.873  12.112  1.00  0.00           H  
ATOM   1067 1HZ  LYS A  66      14.713  -4.079  13.615  1.00  0.00           H  
ATOM   1068 2HZ  LYS A  66      15.215  -3.674  12.096  1.00  0.00           H  
ATOM   1069 3HZ  LYS A  66      13.830  -3.021  12.709  1.00  0.00           H  
ATOM   1070  N   THR A  67      12.283  -0.436   8.915  1.00  0.00           N  
ATOM   1071  CA  THR A  67      12.989   0.789   9.284  1.00  0.00           C  
ATOM   1072  C   THR A  67      12.081   2.016   9.213  1.00  0.00           C  
ATOM   1073  O   THR A  67      12.094   2.862  10.104  1.00  0.00           O  
ATOM   1074  CB  THR A  67      14.218   1.007   8.382  1.00  0.00           C  
ATOM   1075  OG1 THR A  67      15.125  -0.093   8.531  1.00  0.00           O  
ATOM   1076  CG2 THR A  67      14.929   2.299   8.753  1.00  0.00           C  
ATOM   1077  H   THR A  67      12.554  -0.926   8.074  1.00  0.00           H  
ATOM   1078  HA  THR A  67      13.314   0.703  10.322  1.00  0.00           H  
ATOM   1079  HB  THR A  67      13.900   1.060   7.341  1.00  0.00           H  
ATOM   1080  HG1 THR A  67      14.775  -0.859   8.070  1.00  0.00           H  
ATOM   1081 1HG2 THR A  67      15.795   2.438   8.105  1.00  0.00           H  
ATOM   1082 2HG2 THR A  67      14.247   3.139   8.631  1.00  0.00           H  
ATOM   1083 3HG2 THR A  67      15.259   2.248   9.789  1.00  0.00           H  
ATOM   1084  N   LYS A  68      11.283   2.102   8.155  1.00  0.00           N  
ATOM   1085  CA  LYS A  68      10.397   3.251   7.961  1.00  0.00           C  
ATOM   1086  C   LYS A  68       9.412   3.466   9.130  1.00  0.00           C  
ATOM   1087  O   LYS A  68       9.215   4.600   9.573  1.00  0.00           O  
ATOM   1088  CB  LYS A  68       9.621   3.089   6.653  1.00  0.00           C  
ATOM   1089  CG  LYS A  68       8.682   4.244   6.331  1.00  0.00           C  
ATOM   1090  CD  LYS A  68       7.989   4.036   4.993  1.00  0.00           C  
ATOM   1091  CE  LYS A  68       7.016   5.166   4.691  1.00  0.00           C  
ATOM   1092  NZ  LYS A  68       6.331   4.977   3.384  1.00  0.00           N  
ATOM   1093  H   LYS A  68      11.286   1.361   7.469  1.00  0.00           H  
ATOM   1094  HA  LYS A  68      11.003   4.159   7.954  1.00  0.00           H  
ATOM   1095 1HB  LYS A  68      10.322   2.988   5.824  1.00  0.00           H  
ATOM   1096 2HB  LYS A  68       9.027   2.176   6.693  1.00  0.00           H  
ATOM   1097 1HG  LYS A  68       7.926   4.327   7.113  1.00  0.00           H  
ATOM   1098 2HG  LYS A  68       9.247   5.174   6.297  1.00  0.00           H  
ATOM   1099 1HD  LYS A  68       8.736   3.989   4.199  1.00  0.00           H  
ATOM   1100 2HD  LYS A  68       7.441   3.094   5.009  1.00  0.00           H  
ATOM   1101 1HE  LYS A  68       6.263   5.218   5.477  1.00  0.00           H  
ATOM   1102 2HE  LYS A  68       7.554   6.114   4.671  1.00  0.00           H  
ATOM   1103 1HZ  LYS A  68       5.696   5.746   3.221  1.00  0.00           H  
ATOM   1104 2HZ  LYS A  68       7.019   4.947   2.644  1.00  0.00           H  
ATOM   1105 3HZ  LYS A  68       5.813   4.111   3.397  1.00  0.00           H  
ATOM   1106  N   LEU A  69       8.809   2.390   9.639  1.00  0.00           N  
ATOM   1107  CA  LEU A  69       7.787   2.523  10.679  1.00  0.00           C  
ATOM   1108  C   LEU A  69       8.349   2.415  12.102  1.00  0.00           C  
ATOM   1109  O   LEU A  69       7.780   2.966  13.050  1.00  0.00           O  
ATOM   1110  CB  LEU A  69       6.708   1.451  10.480  1.00  0.00           C  
ATOM   1111  CG  LEU A  69       5.958   1.503   9.143  1.00  0.00           C  
ATOM   1112  CD1 LEU A  69       4.980   0.339   9.063  1.00  0.00           C  
ATOM   1113  CD2 LEU A  69       5.233   2.835   9.019  1.00  0.00           C  
ATOM   1114  H   LEU A  69       9.055   1.468   9.306  1.00  0.00           H  
ATOM   1115  HA  LEU A  69       7.352   3.520  10.608  1.00  0.00           H  
ATOM   1116 1HB  LEU A  69       7.175   0.470  10.559  1.00  0.00           H  
ATOM   1117 2HB  LEU A  69       5.972   1.546  11.277  1.00  0.00           H  
ATOM   1118  HG  LEU A  69       6.668   1.399   8.322  1.00  0.00           H  
ATOM   1119 1HD1 LEU A  69       4.447   0.376   8.113  1.00  0.00           H  
ATOM   1120 2HD1 LEU A  69       5.527  -0.602   9.134  1.00  0.00           H  
ATOM   1121 3HD1 LEU A  69       4.266   0.407   9.882  1.00  0.00           H  
ATOM   1122 1HD2 LEU A  69       4.700   2.873   8.069  1.00  0.00           H  
ATOM   1123 2HD2 LEU A  69       4.521   2.940   9.838  1.00  0.00           H  
ATOM   1124 3HD2 LEU A  69       5.957   3.649   9.062  1.00  0.00           H  
ATOM   1125  N   GLY A  70       9.454   1.694  12.254  1.00  0.00           N  
ATOM   1126  CA  GLY A  70       9.967   1.395  13.579  1.00  0.00           C  
ATOM   1127  C   GLY A  70       9.291   0.184  14.192  1.00  0.00           C  
ATOM   1128  O   GLY A  70       8.911   0.191  15.362  1.00  0.00           O  
ATOM   1129  H   GLY A  70       9.949   1.346  11.445  1.00  0.00           H  
ATOM   1130 1HA  GLY A  70      11.041   1.218  13.522  1.00  0.00           H  
ATOM   1131 2HA  GLY A  70       9.819   2.256  14.228  1.00  0.00           H  
ATOM   1132  N   VAL A  71       9.136  -0.867  13.391  1.00  0.00           N  
ATOM   1133  CA  VAL A  71       8.437  -2.060  13.845  1.00  0.00           C  
ATOM   1134  C   VAL A  71       9.375  -3.232  13.693  1.00  0.00           C  
ATOM   1135  O   VAL A  71      10.478  -3.078  13.185  1.00  0.00           O  
ATOM   1136  CB  VAL A  71       7.153  -2.303  13.030  1.00  0.00           C  
ATOM   1137  CG1 VAL A  71       6.181  -1.147  13.211  1.00  0.00           C  
ATOM   1138  CG2 VAL A  71       7.501  -2.490  11.561  1.00  0.00           C  
ATOM   1139  H   VAL A  71       9.505  -0.839  12.452  1.00  0.00           H  
ATOM   1140  HA  VAL A  71       8.159  -1.920  14.891  1.00  0.00           H  
ATOM   1141  HB  VAL A  71       6.660  -3.199  13.405  1.00  0.00           H  
ATOM   1142 1HG1 VAL A  71       5.279  -1.335  12.627  1.00  0.00           H  
ATOM   1143 2HG1 VAL A  71       5.918  -1.054  14.264  1.00  0.00           H  
ATOM   1144 3HG1 VAL A  71       6.647  -0.223  12.868  1.00  0.00           H  
ATOM   1145 1HG2 VAL A  71       6.588  -2.662  10.990  1.00  0.00           H  
ATOM   1146 2HG2 VAL A  71       7.999  -1.596  11.187  1.00  0.00           H  
ATOM   1147 3HG2 VAL A  71       8.164  -3.348  11.451  1.00  0.00           H  
ATOM   1148  N   SER A  72       8.928  -4.403  14.122  1.00  0.00           N  
ATOM   1149  CA  SER A  72       9.704  -5.626  13.957  1.00  0.00           C  
ATOM   1150  C   SER A  72       9.579  -6.147  12.534  1.00  0.00           C  
ATOM   1151  O   SER A  72       8.723  -5.685  11.770  1.00  0.00           O  
ATOM   1152  CB  SER A  72       9.236  -6.683  14.939  1.00  0.00           C  
ATOM   1153  OG  SER A  72       7.994  -7.206  14.559  1.00  0.00           O  
ATOM   1154  H   SER A  72       8.028  -4.452  14.578  1.00  0.00           H  
ATOM   1155  HA  SER A  72      10.751  -5.399  14.160  1.00  0.00           H  
ATOM   1156 1HB  SER A  72       9.973  -7.485  14.987  1.00  0.00           H  
ATOM   1157 2HB  SER A  72       9.161  -6.247  15.934  1.00  0.00           H  
ATOM   1158  HG  SER A  72       7.737  -7.813  15.258  1.00  0.00           H  
ATOM   1159  N   LEU A  73      10.435  -7.104  12.183  1.00  0.00           N  
ATOM   1160  CA  LEU A  73      10.454  -7.682  10.840  1.00  0.00           C  
ATOM   1161  C   LEU A  73       9.136  -8.430  10.571  1.00  0.00           C  
ATOM   1162  O   LEU A  73       8.540  -8.313   9.487  1.00  0.00           O  
ATOM   1163  CB  LEU A  73      11.644  -8.637  10.684  1.00  0.00           C  
ATOM   1164  CG  LEU A  73      11.780  -9.313   9.314  1.00  0.00           C  
ATOM   1165  CD1 LEU A  73      11.976  -8.251   8.241  1.00  0.00           C  
ATOM   1166  CD2 LEU A  73      12.951 -10.284   9.342  1.00  0.00           C  
ATOM   1167  H   LEU A  73      11.094  -7.439  12.871  1.00  0.00           H  
ATOM   1168  HA  LEU A  73      10.559  -6.875  10.117  1.00  0.00           H  
ATOM   1169 1HB  LEU A  73      12.561  -8.081  10.873  1.00  0.00           H  
ATOM   1170 2HB  LEU A  73      11.560  -9.422  11.435  1.00  0.00           H  
ATOM   1171  HG  LEU A  73      10.864  -9.856   9.083  1.00  0.00           H  
ATOM   1172 1HD1 LEU A  73      12.073  -8.731   7.267  1.00  0.00           H  
ATOM   1173 2HD1 LEU A  73      11.116  -7.581   8.230  1.00  0.00           H  
ATOM   1174 3HD1 LEU A  73      12.878  -7.679   8.454  1.00  0.00           H  
ATOM   1175 1HD2 LEU A  73      13.047 -10.765   8.368  1.00  0.00           H  
ATOM   1176 2HD2 LEU A  73      13.869  -9.742   9.571  1.00  0.00           H  
ATOM   1177 3HD2 LEU A  73      12.777 -11.043  10.106  1.00  0.00           H  
ATOM   1178  N   GLU A  74       8.633  -9.292  11.580  1.00  0.00           N  
ATOM   1179  CA  GLU A  74       7.381 -10.033  11.474  1.00  0.00           C  
ATOM   1180  C   GLU A  74       6.203  -9.088  11.342  1.00  0.00           C  
ATOM   1181  O   GLU A  74       5.237  -9.397  10.642  1.00  0.00           O  
ATOM   1182  CB  GLU A  74       7.186 -10.939  12.692  1.00  0.00           C  
ATOM   1183  CG  GLU A  74       8.201 -12.068  12.805  1.00  0.00           C  
ATOM   1184  CD  GLU A  74       9.521 -11.615  13.362  1.00  0.00           C  
ATOM   1185  OE1 GLU A  74       9.632 -10.466  13.718  1.00  0.00           O  
ATOM   1186  OE2 GLU A  74      10.422 -12.418  13.431  1.00  0.00           O  
ATOM   1187  H   GLU A  74       9.184  -9.374  12.423  1.00  0.00           H  
ATOM   1188  HA  GLU A  74       7.429 -10.670  10.591  1.00  0.00           H  
ATOM   1189 1HB  GLU A  74       7.247 -10.342  13.602  1.00  0.00           H  
ATOM   1190 2HB  GLU A  74       6.192 -11.385  12.659  1.00  0.00           H  
ATOM   1191 1HG  GLU A  74       7.794 -12.845  13.452  1.00  0.00           H  
ATOM   1192 2HG  GLU A  74       8.358 -12.501  11.818  1.00  0.00           H  
ATOM   1193  N   GLN A  75       6.187  -7.878  12.103  1.00  0.00           N  
ATOM   1194  CA  GLN A  75       5.144  -6.867  12.039  1.00  0.00           C  
ATOM   1195  C   GLN A  75       5.115  -6.173  10.684  1.00  0.00           C  
ATOM   1196  O   GLN A  75       4.035  -5.899  10.140  1.00  0.00           O  
ATOM   1197  CB  GLN A  75       5.338  -5.832  13.149  1.00  0.00           C  
ATOM   1198  CG  GLN A  75       5.055  -6.356  14.547  1.00  0.00           C  
ATOM   1199  CD  GLN A  75       5.491  -5.386  15.628  1.00  0.00           C  
ATOM   1200  OE1 GLN A  75       6.331  -4.511  15.396  1.00  0.00           O  
ATOM   1201  NE2 GLN A  75       4.925  -5.537  16.820  1.00  0.00           N  
ATOM   1202  H   GLN A  75       6.952  -7.755  12.751  1.00  0.00           H  
ATOM   1203  HA  GLN A  75       4.180  -7.354  12.191  1.00  0.00           H  
ATOM   1204 1HB  GLN A  75       6.365  -5.464  13.130  1.00  0.00           H  
ATOM   1205 2HB  GLN A  75       4.684  -4.978  12.970  1.00  0.00           H  
ATOM   1206 1HG  GLN A  75       3.982  -6.523  14.650  1.00  0.00           H  
ATOM   1207 2HG  GLN A  75       5.593  -7.293  14.688  1.00  0.00           H  
ATOM   1208 1HE2 GLN A  75       5.174  -4.927  17.575  1.00  0.00           H  
ATOM   1209 2HE2 GLN A  75       4.249  -6.260  16.966  1.00  0.00           H  
ATOM   1210  N   ALA A  76       6.344  -5.777  10.076  1.00  0.00           N  
ATOM   1211  CA  ALA A  76       6.481  -5.128   8.788  1.00  0.00           C  
ATOM   1212  C   ALA A  76       5.941  -6.040   7.701  1.00  0.00           C  
ATOM   1213  O   ALA A  76       5.343  -5.571   6.745  1.00  0.00           O  
ATOM   1214  CB  ALA A  76       7.932  -4.786   8.502  1.00  0.00           C  
ATOM   1215  H   ALA A  76       7.169  -5.939  10.635  1.00  0.00           H  
ATOM   1216  HA  ALA A  76       5.906  -4.203   8.812  1.00  0.00           H  
ATOM   1217 1HB  ALA A  76       8.006  -4.299   7.529  1.00  0.00           H  
ATOM   1218 2HB  ALA A  76       8.307  -4.114   9.273  1.00  0.00           H  
ATOM   1219 3HB  ALA A  76       8.525  -5.700   8.496  1.00  0.00           H  
ATOM   1220  N   LEU A  77       6.224  -7.354   7.812  1.00  0.00           N  
ATOM   1221  CA  LEU A  77       5.786  -8.342   6.845  1.00  0.00           C  
ATOM   1222  C   LEU A  77       4.250  -8.451   6.844  1.00  0.00           C  
ATOM   1223  O   LEU A  77       3.648  -8.564   5.791  1.00  0.00           O  
ATOM   1224  CB  LEU A  77       6.414  -9.705   7.163  1.00  0.00           C  
ATOM   1225  CG  LEU A  77       6.058 -10.844   6.199  1.00  0.00           C  
ATOM   1226  CD1 LEU A  77       6.507 -10.477   4.791  1.00  0.00           C  
ATOM   1227  CD2 LEU A  77       6.720 -12.131   6.666  1.00  0.00           C  
ATOM   1228  H   LEU A  77       6.780  -7.649   8.600  1.00  0.00           H  
ATOM   1229  HA  LEU A  77       6.050  -7.992   5.848  1.00  0.00           H  
ATOM   1230 1HB  LEU A  77       7.498  -9.597   7.162  1.00  0.00           H  
ATOM   1231 2HB  LEU A  77       6.102 -10.007   8.163  1.00  0.00           H  
ATOM   1232  HG  LEU A  77       4.976 -10.978   6.179  1.00  0.00           H  
ATOM   1233 1HD1 LEU A  77       6.254 -11.285   4.106  1.00  0.00           H  
ATOM   1234 2HD1 LEU A  77       6.003  -9.563   4.475  1.00  0.00           H  
ATOM   1235 3HD1 LEU A  77       7.585 -10.319   4.783  1.00  0.00           H  
ATOM   1236 1HD2 LEU A  77       6.466 -12.940   5.981  1.00  0.00           H  
ATOM   1237 2HD2 LEU A  77       7.802 -11.998   6.685  1.00  0.00           H  
ATOM   1238 3HD2 LEU A  77       6.368 -12.379   7.667  1.00  0.00           H  
ATOM   1239  N   GLN A  78       3.537  -8.447   8.093  1.00  0.00           N  
ATOM   1240  CA  GLN A  78       2.084  -8.514   8.212  1.00  0.00           C  
ATOM   1241  C   GLN A  78       1.464  -7.285   7.566  1.00  0.00           C  
ATOM   1242  O   GLN A  78       0.438  -7.384   6.897  1.00  0.00           O  
ATOM   1243  CB  GLN A  78       1.656  -8.617   9.679  1.00  0.00           C  
ATOM   1244  CG  GLN A  78       1.968  -9.955  10.326  1.00  0.00           C  
ATOM   1245  CD  GLN A  78       1.642  -9.971  11.808  1.00  0.00           C  
ATOM   1246  OE1 GLN A  78       1.179  -8.973  12.366  1.00  0.00           O  
ATOM   1247  NE2 GLN A  78       1.883 -11.107  12.453  1.00  0.00           N  
ATOM   1248  H   GLN A  78       4.101  -8.467   8.932  1.00  0.00           H  
ATOM   1249  HA  GLN A  78       1.736  -9.405   7.689  1.00  0.00           H  
ATOM   1250 1HB  GLN A  78       2.153  -7.839  10.258  1.00  0.00           H  
ATOM   1251 2HB  GLN A  78       0.582  -8.447   9.757  1.00  0.00           H  
ATOM   1252 1HG  GLN A  78       1.377 -10.730   9.838  1.00  0.00           H  
ATOM   1253 2HG  GLN A  78       3.031 -10.165  10.207  1.00  0.00           H  
ATOM   1254 1HE2 GLN A  78       1.689 -11.177  13.432  1.00  0.00           H  
ATOM   1255 2HE2 GLN A  78       2.260 -11.892  11.961  1.00  0.00           H  
ATOM   1256  N   ILE A  79       2.082  -6.127   7.780  1.00  0.00           N  
ATOM   1257  CA  ILE A  79       1.512  -4.881   7.287  1.00  0.00           C  
ATOM   1258  C   ILE A  79       1.475  -4.920   5.770  1.00  0.00           C  
ATOM   1259  O   ILE A  79       0.465  -4.543   5.172  1.00  0.00           O  
ATOM   1260  CB  ILE A  79       2.321  -3.661   7.763  1.00  0.00           C  
ATOM   1261  CG1 ILE A  79       2.180  -3.483   9.277  1.00  0.00           C  
ATOM   1262  CG2 ILE A  79       1.870  -2.405   7.032  1.00  0.00           C  
ATOM   1263  CD1 ILE A  79       3.208  -2.555   9.882  1.00  0.00           C  
ATOM   1264  H   ILE A  79       2.954  -6.103   8.290  1.00  0.00           H  
ATOM   1265  HA  ILE A  79       0.489  -4.802   7.649  1.00  0.00           H  
ATOM   1266  HB  ILE A  79       3.379  -3.826   7.563  1.00  0.00           H  
ATOM   1267 1HG1 ILE A  79       1.189  -3.093   9.506  1.00  0.00           H  
ATOM   1268 2HG1 ILE A  79       2.269  -4.454   9.767  1.00  0.00           H  
ATOM   1269 1HG2 ILE A  79       2.453  -1.553   7.381  1.00  0.00           H  
ATOM   1270 2HG2 ILE A  79       2.021  -2.534   5.962  1.00  0.00           H  
ATOM   1271 3HG2 ILE A  79       0.813  -2.229   7.231  1.00  0.00           H  
ATOM   1272 1HD1 ILE A  79       3.043  -2.481  10.957  1.00  0.00           H  
ATOM   1273 2HD1 ILE A  79       4.208  -2.948   9.695  1.00  0.00           H  
ATOM   1274 3HD1 ILE A  79       3.114  -1.568   9.432  1.00  0.00           H  
ATOM   1275  N   LEU A  80       2.570  -5.394   5.169  1.00  0.00           N  
ATOM   1276  CA  LEU A  80       2.691  -5.508   3.709  1.00  0.00           C  
ATOM   1277  C   LEU A  80       1.592  -6.414   3.172  1.00  0.00           C  
ATOM   1278  O   LEU A  80       0.897  -6.073   2.207  1.00  0.00           O  
ATOM   1279  CB  LEU A  80       4.065  -6.067   3.318  1.00  0.00           C  
ATOM   1280  CG  LEU A  80       5.250  -5.111   3.505  1.00  0.00           C  
ATOM   1281  CD1 LEU A  80       6.553  -5.895   3.429  1.00  0.00           C  
ATOM   1282  CD2 LEU A  80       5.201  -4.027   2.439  1.00  0.00           C  
ATOM   1283  H   LEU A  80       3.341  -5.686   5.751  1.00  0.00           H  
ATOM   1284  HA  LEU A  80       2.584  -4.514   3.276  1.00  0.00           H  
ATOM   1285 1HB  LEU A  80       4.260  -6.957   3.915  1.00  0.00           H  
ATOM   1286 2HB  LEU A  80       4.036  -6.358   2.268  1.00  0.00           H  
ATOM   1287  HG  LEU A  80       5.195  -4.652   4.493  1.00  0.00           H  
ATOM   1288 1HD1 LEU A  80       7.395  -5.216   3.562  1.00  0.00           H  
ATOM   1289 2HD1 LEU A  80       6.569  -6.651   4.215  1.00  0.00           H  
ATOM   1290 3HD1 LEU A  80       6.629  -6.380   2.456  1.00  0.00           H  
ATOM   1291 1HD2 LEU A  80       6.043  -3.347   2.573  1.00  0.00           H  
ATOM   1292 2HD2 LEU A  80       5.257  -4.485   1.452  1.00  0.00           H  
ATOM   1293 3HD2 LEU A  80       4.267  -3.471   2.528  1.00  0.00           H  
ATOM   1294  N   ALA A  81       1.440  -7.564   3.826  1.00  0.00           N  
ATOM   1295  CA  ALA A  81       0.491  -8.575   3.417  1.00  0.00           C  
ATOM   1296  C   ALA A  81      -0.938  -8.074   3.521  1.00  0.00           C  
ATOM   1297  O   ALA A  81      -1.758  -8.362   2.654  1.00  0.00           O  
ATOM   1298  CB  ALA A  81       0.673  -9.832   4.252  1.00  0.00           C  
ATOM   1299  H   ALA A  81       2.017  -7.730   4.638  1.00  0.00           H  
ATOM   1300  HA  ALA A  81       0.685  -8.829   2.374  1.00  0.00           H  
ATOM   1301 1HB  ALA A  81      -0.043 -10.589   3.931  1.00  0.00           H  
ATOM   1302 2HB  ALA A  81       1.686 -10.214   4.122  1.00  0.00           H  
ATOM   1303 3HB  ALA A  81       0.506  -9.599   5.303  1.00  0.00           H  
ATOM   1304  N   VAL A  82      -1.193  -7.343   4.639  1.00  0.00           N  
ATOM   1305  CA  VAL A  82      -2.524  -6.766   4.820  1.00  0.00           C  
ATOM   1306  C   VAL A  82      -2.818  -5.682   3.776  1.00  0.00           C  
ATOM   1307  O   VAL A  82      -3.918  -5.646   3.203  1.00  0.00           O  
ATOM   1308  CB  VAL A  82      -2.652  -6.164   6.231  1.00  0.00           C  
ATOM   1309  CG1 VAL A  82      -3.907  -5.310   6.334  1.00  0.00           C  
ATOM   1310  CG2 VAL A  82      -2.670  -7.276   7.269  1.00  0.00           C  
ATOM   1311  H   VAL A  82      -0.493  -7.195   5.349  1.00  0.00           H  
ATOM   1312  HA  VAL A  82      -3.267  -7.545   4.637  1.00  0.00           H  
ATOM   1313  HB  VAL A  82      -1.801  -5.508   6.415  1.00  0.00           H  
ATOM   1314 1HG1 VAL A  82      -3.981  -4.891   7.339  1.00  0.00           H  
ATOM   1315 2HG1 VAL A  82      -3.856  -4.499   5.607  1.00  0.00           H  
ATOM   1316 3HG1 VAL A  82      -4.784  -5.925   6.133  1.00  0.00           H  
ATOM   1317 1HG2 VAL A  82      -2.760  -6.842   8.265  1.00  0.00           H  
ATOM   1318 2HG2 VAL A  82      -3.518  -7.935   7.082  1.00  0.00           H  
ATOM   1319 3HG2 VAL A  82      -1.744  -7.848   7.205  1.00  0.00           H  
ATOM   1320  N   ALA A  83      -1.846  -4.781   3.529  1.00  0.00           N  
ATOM   1321  CA  ALA A  83      -2.016  -3.753   2.503  1.00  0.00           C  
ATOM   1322  C   ALA A  83      -2.291  -4.377   1.125  1.00  0.00           C  
ATOM   1323  O   ALA A  83      -3.067  -3.848   0.348  1.00  0.00           O  
ATOM   1324  CB  ALA A  83      -0.803  -2.828   2.444  1.00  0.00           C  
ATOM   1325  H   ALA A  83      -0.988  -4.809   4.060  1.00  0.00           H  
ATOM   1326  HA  ALA A  83      -2.892  -3.158   2.761  1.00  0.00           H  
ATOM   1327 1HB  ALA A  83      -0.955  -2.074   1.673  1.00  0.00           H  
ATOM   1328 2HB  ALA A  83      -0.672  -2.339   3.410  1.00  0.00           H  
ATOM   1329 3HB  ALA A  83       0.088  -3.412   2.209  1.00  0.00           H  
ATOM   1330  N   ALA A  84      -1.550  -5.555   0.726  1.00  0.00           N  
ATOM   1331  CA  ALA A  84      -1.780  -6.290  -0.516  1.00  0.00           C  
ATOM   1332  C   ALA A  84      -3.182  -6.899  -0.566  1.00  0.00           C  
ATOM   1333  O   ALA A  84      -3.824  -6.866  -1.603  1.00  0.00           O  
ATOM   1334  CB  ALA A  84      -0.738  -7.364  -0.676  1.00  0.00           C  
ATOM   1335  H   ALA A  84      -0.797  -5.841   1.337  1.00  0.00           H  
ATOM   1336  HA  ALA A  84      -1.699  -5.587  -1.345  1.00  0.00           H  
ATOM   1337 1HB  ALA A  84      -0.914  -7.907  -1.606  1.00  0.00           H  
ATOM   1338 2HB  ALA A  84       0.253  -6.907  -0.707  1.00  0.00           H  
ATOM   1339 3HB  ALA A  84      -0.794  -8.052   0.165  1.00  0.00           H  
ATOM   1340  N   ALA A  85      -3.650  -7.443   0.555  1.00  0.00           N  
ATOM   1341  CA  ALA A  85      -5.013  -7.981   0.662  1.00  0.00           C  
ATOM   1342  C   ALA A  85      -6.111  -6.921   0.595  1.00  0.00           C  
ATOM   1343  O   ALA A  85      -7.181  -7.176   0.068  1.00  0.00           O  
ATOM   1344  CB  ALA A  85      -5.150  -8.772   1.955  1.00  0.00           C  
ATOM   1345  H   ALA A  85      -3.040  -7.486   1.360  1.00  0.00           H  
ATOM   1346  HA  ALA A  85      -5.179  -8.668  -0.168  1.00  0.00           H  
ATOM   1347 1HB  ALA A  85      -6.155  -9.189   2.022  1.00  0.00           H  
ATOM   1348 2HB  ALA A  85      -4.420  -9.582   1.965  1.00  0.00           H  
ATOM   1349 3HB  ALA A  85      -4.973  -8.114   2.804  1.00  0.00           H  
ATOM   1350  N   LEU A  86      -5.865  -5.757   1.185  1.00  0.00           N  
ATOM   1351  CA  LEU A  86      -6.827  -4.674   1.167  1.00  0.00           C  
ATOM   1352  C   LEU A  86      -6.812  -4.043  -0.219  1.00  0.00           C  
ATOM   1353  O   LEU A  86      -7.844  -3.607  -0.726  1.00  0.00           O  
ATOM   1354  CB  LEU A  86      -6.494  -3.627   2.237  1.00  0.00           C  
ATOM   1355  CG  LEU A  86      -6.655  -4.089   3.692  1.00  0.00           C  
ATOM   1356  CD1 LEU A  86      -6.055  -3.046   4.625  1.00  0.00           C  
ATOM   1357  CD2 LEU A  86      -8.131  -4.309   3.995  1.00  0.00           C  
ATOM   1358  H   LEU A  86      -4.983  -5.626   1.660  1.00  0.00           H  
ATOM   1359  HA  LEU A  86      -7.807  -5.075   1.423  1.00  0.00           H  
ATOM   1360 1HB  LEU A  86      -5.461  -3.311   2.104  1.00  0.00           H  
ATOM   1361 2HB  LEU A  86      -7.140  -2.762   2.091  1.00  0.00           H  
ATOM   1362  HG  LEU A  86      -6.111  -5.022   3.840  1.00  0.00           H  
ATOM   1363 1HD1 LEU A  86      -6.170  -3.375   5.659  1.00  0.00           H  
ATOM   1364 2HD1 LEU A  86      -4.995  -2.923   4.400  1.00  0.00           H  
ATOM   1365 3HD1 LEU A  86      -6.569  -2.096   4.489  1.00  0.00           H  
ATOM   1366 1HD2 LEU A  86      -8.245  -4.639   5.027  1.00  0.00           H  
ATOM   1367 2HD2 LEU A  86      -8.675  -3.376   3.847  1.00  0.00           H  
ATOM   1368 3HD2 LEU A  86      -8.529  -5.072   3.324  1.00  0.00           H  
ATOM   1369  N   GLY A  87      -5.628  -3.977  -0.824  1.00  0.00           N  
ATOM   1370  CA  GLY A  87      -5.486  -3.343  -2.114  1.00  0.00           C  
ATOM   1371  C   GLY A  87      -5.104  -1.883  -1.943  1.00  0.00           C  
ATOM   1372  O   GLY A  87      -5.488  -1.024  -2.741  1.00  0.00           O  
ATOM   1373  H   GLY A  87      -4.813  -4.373  -0.378  1.00  0.00           H  
ATOM   1374 1HA  GLY A  87      -4.725  -3.865  -2.694  1.00  0.00           H  
ATOM   1375 2HA  GLY A  87      -6.422  -3.425  -2.665  1.00  0.00           H  
ATOM   1376  N   THR A  88      -4.338  -1.590  -0.900  1.00  0.00           N  
ATOM   1377  CA  THR A  88      -3.969  -0.214  -0.670  1.00  0.00           C  
ATOM   1378  C   THR A  88      -2.521  -0.059  -0.244  1.00  0.00           C  
ATOM   1379  O   THR A  88      -1.708  -0.954  -0.443  1.00  0.00           O  
ATOM   1380  CB  THR A  88      -4.885   0.420   0.394  1.00  0.00           C  
ATOM   1381  OG1 THR A  88      -4.602   1.822   0.498  1.00  0.00           O  
ATOM   1382  CG2 THR A  88      -4.667  -0.239   1.747  1.00  0.00           C  
ATOM   1383  H   THR A  88      -4.004  -2.300  -0.265  1.00  0.00           H  
ATOM   1384  HA  THR A  88      -4.041   0.326  -1.613  1.00  0.00           H  
ATOM   1385  HB  THR A  88      -5.927   0.294   0.099  1.00  0.00           H  
ATOM   1386  HG1 THR A  88      -5.333   2.263   0.937  1.00  0.00           H  
ATOM   1387 1HG2 THR A  88      -5.322   0.221   2.486  1.00  0.00           H  
ATOM   1388 2HG2 THR A  88      -4.892  -1.303   1.674  1.00  0.00           H  
ATOM   1389 3HG2 THR A  88      -3.629  -0.109   2.052  1.00  0.00           H  
ATOM   1390  N   THR A  89      -2.172   1.094   0.389  1.00  0.00           N  
ATOM   1391  CA  THR A  89      -0.779   1.346   0.749  1.00  0.00           C  
ATOM   1392  C   THR A  89      -0.524   0.812   2.156  1.00  0.00           C  
ATOM   1393  O   THR A  89      -1.471   0.445   2.861  1.00  0.00           O  
ATOM   1394  CB  THR A  89      -0.437   2.845   0.679  1.00  0.00           C  
ATOM   1395  OG1 THR A  89      -1.174   3.555   1.683  1.00  0.00           O  
ATOM   1396  CG2 THR A  89      -0.782   3.409  -0.691  1.00  0.00           C  
ATOM   1397  H   THR A  89      -2.874   1.779   0.627  1.00  0.00           H  
ATOM   1398  HA  THR A  89      -0.139   0.861   0.013  1.00  0.00           H  
ATOM   1399  HB  THR A  89       0.629   2.984   0.864  1.00  0.00           H  
ATOM   1400  HG1 THR A  89      -0.808   4.437   1.785  1.00  0.00           H  
ATOM   1401 1HG2 THR A  89      -0.532   4.468  -0.723  1.00  0.00           H  
ATOM   1402 2HG2 THR A  89      -0.214   2.878  -1.456  1.00  0.00           H  
ATOM   1403 3HG2 THR A  89      -1.847   3.281  -0.878  1.00  0.00           H  
ATOM   1404  N   VAL A  90       0.751   0.762   2.553  1.00  0.00           N  
ATOM   1405  CA  VAL A  90       1.097   0.285   3.885  1.00  0.00           C  
ATOM   1406  C   VAL A  90       0.679   1.303   4.942  1.00  0.00           C  
ATOM   1407  O   VAL A  90       0.288   0.938   6.073  1.00  0.00           O  
ATOM   1408  CB  VAL A  90       2.613   0.027   3.986  1.00  0.00           C  
ATOM   1409  CG1 VAL A  90       3.037  -1.050   2.999  1.00  0.00           C  
ATOM   1410  CG2 VAL A  90       3.375   1.319   3.736  1.00  0.00           C  
ATOM   1411  H   VAL A  90       1.487   1.058   1.930  1.00  0.00           H  
ATOM   1412  HA  VAL A  90       0.484  -0.589   4.109  1.00  0.00           H  
ATOM   1413  HB  VAL A  90       2.843  -0.344   4.985  1.00  0.00           H  
ATOM   1414 1HG1 VAL A  90       4.111  -1.220   3.085  1.00  0.00           H  
ATOM   1415 2HG1 VAL A  90       2.505  -1.976   3.220  1.00  0.00           H  
ATOM   1416 3HG1 VAL A  90       2.801  -0.727   1.985  1.00  0.00           H  
ATOM   1417 1HG2 VAL A  90       4.446   1.130   3.810  1.00  0.00           H  
ATOM   1418 2HG2 VAL A  90       3.141   1.693   2.739  1.00  0.00           H  
ATOM   1419 3HG2 VAL A  90       3.086   2.062   4.479  1.00  0.00           H  
ATOM   1420  N   GLU A  91       0.706   2.574   4.555  1.00  0.00           N  
ATOM   1421  CA  GLU A  91       0.330   3.652   5.464  1.00  0.00           C  
ATOM   1422  C   GLU A  91      -1.137   3.534   5.857  1.00  0.00           C  
ATOM   1423  O   GLU A  91      -1.489   3.794   7.005  1.00  0.00           O  
ATOM   1424  CB  GLU A  91       0.591   5.015   4.820  1.00  0.00           C  
ATOM   1425  CG  GLU A  91       2.065   5.359   4.652  1.00  0.00           C  
ATOM   1426  CD  GLU A  91       2.684   4.709   3.448  1.00  0.00           C  
ATOM   1427  OE1 GLU A  91       1.981   4.037   2.730  1.00  0.00           O  
ATOM   1428  OE2 GLU A  91       3.863   4.883   3.244  1.00  0.00           O  
ATOM   1429  H   GLU A  91       0.993   2.802   3.614  1.00  0.00           H  
ATOM   1430  HA  GLU A  91       0.915   3.552   6.379  1.00  0.00           H  
ATOM   1431 1HB  GLU A  91       0.127   5.047   3.834  1.00  0.00           H  
ATOM   1432 2HB  GLU A  91       0.131   5.797   5.424  1.00  0.00           H  
ATOM   1433 1HG  GLU A  91       2.166   6.440   4.560  1.00  0.00           H  
ATOM   1434 2HG  GLU A  91       2.604   5.046   5.546  1.00  0.00           H  
ATOM   1435  N   GLU A  92      -2.133   3.238   4.834  1.00  0.00           N  
ATOM   1436  CA  GLU A  92      -3.549   3.047   5.172  1.00  0.00           C  
ATOM   1437  C   GLU A  92      -3.780   1.806   6.030  1.00  0.00           C  
ATOM   1438  O   GLU A  92      -4.594   1.830   6.949  1.00  0.00           O  
ATOM   1439  CB  GLU A  92      -4.386   2.948   3.895  1.00  0.00           C  
ATOM   1440  CG  GLU A  92      -5.884   2.831   4.132  1.00  0.00           C  
ATOM   1441  CD  GLU A  92      -6.684   2.865   2.859  1.00  0.00           C  
ATOM   1442  OE1 GLU A  92      -6.201   3.404   1.892  1.00  0.00           O  
ATOM   1443  OE2 GLU A  92      -7.777   2.351   2.853  1.00  0.00           O  
ATOM   1444  H   GLU A  92      -1.847   3.192   3.867  1.00  0.00           H  
ATOM   1445  HA  GLU A  92      -3.895   3.926   5.715  1.00  0.00           H  
ATOM   1446 1HB  GLU A  92      -4.213   3.828   3.275  1.00  0.00           H  
ATOM   1447 2HB  GLU A  92      -4.069   2.077   3.319  1.00  0.00           H  
ATOM   1448 1HG  GLU A  92      -6.087   1.895   4.651  1.00  0.00           H  
ATOM   1449 2HG  GLU A  92      -6.203   3.648   4.778  1.00  0.00           H  
ATOM   1450  N   ALA A  93      -3.036   0.574   5.729  1.00  0.00           N  
ATOM   1451  CA  ALA A  93      -3.186  -0.654   6.506  1.00  0.00           C  
ATOM   1452  C   ALA A  93      -2.842  -0.376   7.969  1.00  0.00           C  
ATOM   1453  O   ALA A  93      -3.457  -0.918   8.875  1.00  0.00           O  
ATOM   1454  CB  ALA A  93      -2.307  -1.765   5.945  1.00  0.00           C  
ATOM   1455  H   ALA A  93      -2.411   0.580   4.935  1.00  0.00           H  
ATOM   1456  HA  ALA A  93      -4.228  -0.968   6.442  1.00  0.00           H  
ATOM   1457 1HB  ALA A  93      -2.437  -2.667   6.541  1.00  0.00           H  
ATOM   1458 2HB  ALA A  93      -2.591  -1.967   4.913  1.00  0.00           H  
ATOM   1459 3HB  ALA A  93      -1.263  -1.455   5.981  1.00  0.00           H  
ATOM   1460  N   VAL A  94      -1.722   0.494   8.293  1.00  0.00           N  
ATOM   1461  CA  VAL A  94      -1.305   0.822   9.645  1.00  0.00           C  
ATOM   1462  C   VAL A  94      -2.367   1.727  10.289  1.00  0.00           C  
ATOM   1463  O   VAL A  94      -2.824   1.437  11.394  1.00  0.00           O  
ATOM   1464  CB  VAL A  94       0.062   1.532   9.635  1.00  0.00           C  
ATOM   1465  CG1 VAL A  94       0.388   2.081  11.017  1.00  0.00           C  
ATOM   1466  CG2 VAL A  94       1.143   0.568   9.170  1.00  0.00           C  
ATOM   1467  H   VAL A  94      -1.174   0.832   7.514  1.00  0.00           H  
ATOM   1468  HA  VAL A  94      -1.269  -0.098  10.229  1.00  0.00           H  
ATOM   1469  HB  VAL A  94       0.015   2.382   8.955  1.00  0.00           H  
ATOM   1470 1HG1 VAL A  94       1.357   2.579  10.991  1.00  0.00           H  
ATOM   1471 2HG1 VAL A  94      -0.380   2.795  11.315  1.00  0.00           H  
ATOM   1472 3HG1 VAL A  94       0.420   1.261  11.735  1.00  0.00           H  
ATOM   1473 1HG2 VAL A  94       2.107   1.076   9.164  1.00  0.00           H  
ATOM   1474 2HG2 VAL A  94       1.186  -0.286   9.848  1.00  0.00           H  
ATOM   1475 3HG2 VAL A  94       0.911   0.220   8.163  1.00  0.00           H  
ATOM   1476  N   LYS A  95      -2.807   2.766   9.563  1.00  0.00           N  
ATOM   1477  CA  LYS A  95      -3.799   3.712  10.094  1.00  0.00           C  
ATOM   1478  C   LYS A  95      -5.083   3.022  10.494  1.00  0.00           C  
ATOM   1479  O   LYS A  95      -5.657   3.336  11.531  1.00  0.00           O  
ATOM   1480  CB  LYS A  95      -4.105   4.803   9.067  1.00  0.00           C  
ATOM   1481  CG  LYS A  95      -3.003   5.842   8.906  1.00  0.00           C  
ATOM   1482  CD  LYS A  95      -3.349   6.853   7.824  1.00  0.00           C  
ATOM   1483  CE  LYS A  95      -2.240   7.879   7.647  1.00  0.00           C  
ATOM   1484  NZ  LYS A  95      -2.552   8.857   6.571  1.00  0.00           N  
ATOM   1485  H   LYS A  95      -2.450   2.903   8.630  1.00  0.00           H  
ATOM   1486  HA  LYS A  95      -3.391   4.178  10.991  1.00  0.00           H  
ATOM   1487 1HB  LYS A  95      -4.280   4.348   8.092  1.00  0.00           H  
ATOM   1488 2HB  LYS A  95      -5.018   5.326   9.352  1.00  0.00           H  
ATOM   1489 1HG  LYS A  95      -2.859   6.368   9.851  1.00  0.00           H  
ATOM   1490 2HG  LYS A  95      -2.070   5.344   8.642  1.00  0.00           H  
ATOM   1491 1HD  LYS A  95      -3.507   6.334   6.877  1.00  0.00           H  
ATOM   1492 2HD  LYS A  95      -4.270   7.371   8.091  1.00  0.00           H  
ATOM   1493 1HE  LYS A  95      -2.092   8.419   8.582  1.00  0.00           H  
ATOM   1494 2HE  LYS A  95      -1.309   7.369   7.398  1.00  0.00           H  
ATOM   1495 1HZ  LYS A  95      -1.793   9.519   6.485  1.00  0.00           H  
ATOM   1496 2HZ  LYS A  95      -2.673   8.368   5.695  1.00  0.00           H  
ATOM   1497 3HZ  LYS A  95      -3.403   9.351   6.800  1.00  0.00           H  
ATOM   1498  N   ARG A  96      -5.544   2.094   9.664  1.00  0.00           N  
ATOM   1499  CA  ARG A  96      -6.731   1.303   9.995  1.00  0.00           C  
ATOM   1500  C   ARG A  96      -6.483   0.383  11.185  1.00  0.00           C  
ATOM   1501  O   ARG A  96      -7.345   0.225  12.039  1.00  0.00           O  
ATOM   1502  CB  ARG A  96      -7.167   0.469   8.800  1.00  0.00           C  
ATOM   1503  CG  ARG A  96      -7.797   1.259   7.664  1.00  0.00           C  
ATOM   1504  CD  ARG A  96      -8.217   0.375   6.547  1.00  0.00           C  
ATOM   1505  NE  ARG A  96      -8.779   1.130   5.440  1.00  0.00           N  
ATOM   1506  CZ  ARG A  96     -10.063   1.531   5.359  1.00  0.00           C  
ATOM   1507  NH1 ARG A  96     -10.903   1.242   6.329  1.00  0.00           N  
ATOM   1508  NH2 ARG A  96     -10.477   2.215   4.307  1.00  0.00           N  
ATOM   1509  H   ARG A  96      -5.072   1.928   8.788  1.00  0.00           H  
ATOM   1510  HA  ARG A  96      -7.536   1.986  10.265  1.00  0.00           H  
ATOM   1511 1HB  ARG A  96      -6.306  -0.062   8.395  1.00  0.00           H  
ATOM   1512 2HB  ARG A  96      -7.890  -0.279   9.123  1.00  0.00           H  
ATOM   1513 1HG  ARG A  96      -8.677   1.787   8.033  1.00  0.00           H  
ATOM   1514 2HG  ARG A  96      -7.076   1.980   7.278  1.00  0.00           H  
ATOM   1515 1HD  ARG A  96      -7.354  -0.181   6.179  1.00  0.00           H  
ATOM   1516 2HD  ARG A  96      -8.974  -0.325   6.901  1.00  0.00           H  
ATOM   1517  HE  ARG A  96      -8.163   1.371   4.674  1.00  0.00           H  
ATOM   1518 1HH1 ARG A  96     -10.586   0.718   7.133  1.00  0.00           H  
ATOM   1519 2HH1 ARG A  96     -11.866   1.541   6.269  1.00  0.00           H  
ATOM   1520 1HH2 ARG A  96      -9.832   2.437   3.563  1.00  0.00           H  
ATOM   1521 2HH2 ARG A  96     -11.439   2.515   4.248  1.00  0.00           H  
ATOM   1522  N   ALA A  97      -5.311  -0.244  11.212  1.00  0.00           N  
ATOM   1523  CA  ALA A  97      -4.976  -1.151  12.292  1.00  0.00           C  
ATOM   1524  C   ALA A  97      -4.957  -0.352  13.595  1.00  0.00           C  
ATOM   1525  O   ALA A  97      -5.393  -0.845  14.612  1.00  0.00           O  
ATOM   1526  CB  ALA A  97      -3.631  -1.809  12.031  1.00  0.00           C  
ATOM   1527  H   ALA A  97      -4.642  -0.090  10.473  1.00  0.00           H  
ATOM   1528  HA  ALA A  97      -5.744  -1.924  12.336  1.00  0.00           H  
ATOM   1529 1HB  ALA A  97      -3.392  -2.487  12.849  1.00  0.00           H  
ATOM   1530 2HB  ALA A  97      -3.676  -2.369  11.095  1.00  0.00           H  
ATOM   1531 3HB  ALA A  97      -2.861  -1.043  11.958  1.00  0.00           H  
ATOM   1532  N   LEU A  98      -4.454   0.882  13.543  1.00  0.00           N  
ATOM   1533  CA  LEU A  98      -4.403   1.754  14.717  1.00  0.00           C  
ATOM   1534  C   LEU A  98      -5.788   2.160  15.224  1.00  0.00           C  
ATOM   1535  O   LEU A  98      -5.990   2.274  16.417  1.00  0.00           O  
ATOM   1536  CB  LEU A  98      -3.595   3.016  14.389  1.00  0.00           C  
ATOM   1537  CG  LEU A  98      -2.091   2.805  14.175  1.00  0.00           C  
ATOM   1538  CD1 LEU A  98      -1.470   4.086  13.632  1.00  0.00           C  
ATOM   1539  CD2 LEU A  98      -1.442   2.398  15.489  1.00  0.00           C  
ATOM   1540  H   LEU A  98      -4.097   1.222  12.663  1.00  0.00           H  
ATOM   1541  HA  LEU A  98      -3.933   1.206  15.535  1.00  0.00           H  
ATOM   1542 1HB  LEU A  98      -3.999   3.461  13.482  1.00  0.00           H  
ATOM   1543 2HB  LEU A  98      -3.717   3.729  15.204  1.00  0.00           H  
ATOM   1544  HG  LEU A  98      -1.935   2.020  13.435  1.00  0.00           H  
ATOM   1545 1HD1 LEU A  98      -0.401   3.936  13.480  1.00  0.00           H  
ATOM   1546 2HD1 LEU A  98      -1.939   4.343  12.683  1.00  0.00           H  
ATOM   1547 3HD1 LEU A  98      -1.625   4.895  14.345  1.00  0.00           H  
ATOM   1548 1HD2 LEU A  98      -0.373   2.247  15.337  1.00  0.00           H  
ATOM   1549 2HD2 LEU A  98      -1.596   3.183  16.230  1.00  0.00           H  
ATOM   1550 3HD2 LEU A  98      -1.892   1.470  15.845  1.00  0.00           H  
ATOM   1551  N   LYS A  99      -6.742   2.370  14.320  1.00  0.00           N  
ATOM   1552  CA  LYS A  99      -8.112   2.646  14.749  1.00  0.00           C  
ATOM   1553  C   LYS A  99      -8.698   1.455  15.490  1.00  0.00           C  
ATOM   1554  O   LYS A  99      -9.384   1.630  16.504  1.00  0.00           O  
ATOM   1555  CB  LYS A  99      -8.993   3.002  13.550  1.00  0.00           C  
ATOM   1556  CG  LYS A  99      -8.698   4.364  12.936  1.00  0.00           C  
ATOM   1557  CD  LYS A  99      -9.584   4.630  11.728  1.00  0.00           C  
ATOM   1558  CE  LYS A  99      -9.276   5.981  11.101  1.00  0.00           C  
ATOM   1559  NZ  LYS A  99     -10.110   6.238   9.896  1.00  0.00           N  
ATOM   1560  H   LYS A  99      -6.531   2.341  13.334  1.00  0.00           H  
ATOM   1561  HA  LYS A  99      -8.098   3.499  15.427  1.00  0.00           H  
ATOM   1562 1HB  LYS A  99      -8.869   2.250  12.771  1.00  0.00           H  
ATOM   1563 2HB  LYS A  99     -10.041   2.992  13.852  1.00  0.00           H  
ATOM   1564 1HG  LYS A  99      -8.868   5.144  13.680  1.00  0.00           H  
ATOM   1565 2HG  LYS A  99      -7.654   4.405  12.626  1.00  0.00           H  
ATOM   1566 1HD  LYS A  99      -9.428   3.848  10.984  1.00  0.00           H  
ATOM   1567 2HD  LYS A  99     -10.630   4.612  12.034  1.00  0.00           H  
ATOM   1568 1HE  LYS A  99      -9.458   6.770  11.829  1.00  0.00           H  
ATOM   1569 2HE  LYS A  99      -8.225   6.018  10.814  1.00  0.00           H  
ATOM   1570 1HZ  LYS A  99      -9.875   7.142   9.510  1.00  0.00           H  
ATOM   1571 2HZ  LYS A  99      -9.935   5.522   9.205  1.00  0.00           H  
ATOM   1572 3HZ  LYS A  99     -11.086   6.226  10.153  1.00  0.00           H  
ATOM   1573  N   LEU A 100      -8.449   0.249  14.972  1.00  0.00           N  
ATOM   1574  CA  LEU A 100      -8.904  -0.961  15.642  1.00  0.00           C  
ATOM   1575  C   LEU A 100      -8.137  -1.141  16.951  1.00  0.00           C  
ATOM   1576  O   LEU A 100      -8.698  -1.570  17.959  1.00  0.00           O  
ATOM   1577  CB  LEU A 100      -8.704  -2.186  14.739  1.00  0.00           C  
ATOM   1578  CG  LEU A 100      -9.585  -2.237  13.485  1.00  0.00           C  
ATOM   1579  CD1 LEU A 100      -9.049  -3.298  12.531  1.00  0.00           C  
ATOM   1580  CD2 LEU A 100     -11.022  -2.537  13.885  1.00  0.00           C  
ATOM   1581  H   LEU A 100      -7.940   0.169  14.104  1.00  0.00           H  
ATOM   1582  HA  LEU A 100      -9.968  -0.860  15.857  1.00  0.00           H  
ATOM   1583 1HB  LEU A 100      -7.665  -2.212  14.415  1.00  0.00           H  
ATOM   1584 2HB  LEU A 100      -8.904  -3.084  15.322  1.00  0.00           H  
ATOM   1585  HG  LEU A 100      -9.543  -1.277  12.971  1.00  0.00           H  
ATOM   1586 1HD1 LEU A 100      -9.676  -3.335  11.640  1.00  0.00           H  
ATOM   1587 2HD1 LEU A 100      -8.027  -3.048  12.247  1.00  0.00           H  
ATOM   1588 3HD1 LEU A 100      -9.063  -4.269  13.025  1.00  0.00           H  
ATOM   1589 1HD2 LEU A 100     -11.648  -2.573  12.992  1.00  0.00           H  
ATOM   1590 2HD2 LEU A 100     -11.064  -3.498  14.397  1.00  0.00           H  
ATOM   1591 3HD2 LEU A 100     -11.385  -1.754  14.551  1.00  0.00           H  
ATOM   1592  N   LYS A 101      -6.847  -0.825  16.915  1.00  0.00           N  
ATOM   1593  CA  LYS A 101      -5.990  -1.008  18.072  1.00  0.00           C  
ATOM   1594  C   LYS A 101      -6.643  -0.356  19.303  1.00  0.00           C  
ATOM   1595  O   LYS A 101      -6.865  -1.024  20.317  1.00  0.00           O  
ATOM   1596  CB  LYS A 101      -4.604  -0.416  17.815  1.00  0.00           C  
ATOM   1597  CG  LYS A 101      -3.615  -0.612  18.957  1.00  0.00           C  
ATOM   1598  CD  LYS A 101      -2.297   0.094  18.674  1.00  0.00           C  
ATOM   1599  CE  LYS A 101      -1.340  -0.025  19.851  1.00  0.00           C  
ATOM   1600  NZ  LYS A 101      -0.086   0.746  19.630  1.00  0.00           N  
ATOM   1601  H   LYS A 101      -6.452  -0.450  16.065  1.00  0.00           H  
ATOM   1602  HA  LYS A 101      -5.906  -2.076  18.275  1.00  0.00           H  
ATOM   1603 1HB  LYS A 101      -4.175  -0.867  16.921  1.00  0.00           H  
ATOM   1604 2HB  LYS A 101      -4.693   0.655  17.630  1.00  0.00           H  
ATOM   1605 1HG  LYS A 101      -4.040  -0.213  19.879  1.00  0.00           H  
ATOM   1606 2HG  LYS A 101      -3.425  -1.676  19.095  1.00  0.00           H  
ATOM   1607 1HD  LYS A 101      -1.830  -0.345  17.792  1.00  0.00           H  
ATOM   1608 2HD  LYS A 101      -2.484   1.150  18.476  1.00  0.00           H  
ATOM   1609 1HE  LYS A 101      -1.826   0.346  20.753  1.00  0.00           H  
ATOM   1610 2HE  LYS A 101      -1.084  -1.073  20.007  1.00  0.00           H  
ATOM   1611 1HZ  LYS A 101       0.520   0.640  20.431  1.00  0.00           H  
ATOM   1612 2HZ  LYS A 101       0.382   0.397  18.805  1.00  0.00           H  
ATOM   1613 3HZ  LYS A 101      -0.310   1.722  19.503  1.00  0.00           H  
ATOM   1614  N   THR A 102      -7.008   0.922  19.195  1.00  0.00           N  
ATOM   1615  CA  THR A 102      -7.511   1.650  20.357  1.00  0.00           C  
ATOM   1616  C   THR A 102      -9.014   1.459  20.565  1.00  0.00           C  
ATOM   1617  O   THR A 102      -9.529   1.599  21.673  1.00  0.00           O  
ATOM   1618  CB  THR A 102      -7.201   3.153  20.233  1.00  0.00           C  
ATOM   1619  OG1 THR A 102      -7.887   3.693  19.096  1.00  0.00           O  
ATOM   1620  CG2 THR A 102      -5.705   3.377  20.070  1.00  0.00           C  
ATOM   1621  H   THR A 102      -6.938   1.400  18.308  1.00  0.00           H  
ATOM   1622  HA  THR A 102      -7.025   1.257  21.249  1.00  0.00           H  
ATOM   1623  HB  THR A 102      -7.544   3.671  21.128  1.00  0.00           H  
ATOM   1624  HG1 THR A 102      -7.935   4.649  19.177  1.00  0.00           H  
ATOM   1625 1HG2 THR A 102      -5.504   4.444  19.984  1.00  0.00           H  
ATOM   1626 2HG2 THR A 102      -5.181   2.977  20.938  1.00  0.00           H  
ATOM   1627 3HG2 THR A 102      -5.357   2.869  19.171  1.00  0.00           H  
ATOM   1628  N   LYS A 103      -9.721   1.129  19.497  1.00  0.00           N  
ATOM   1629  CA  LYS A 103     -11.152   0.884  19.594  1.00  0.00           C  
ATOM   1630  C   LYS A 103     -11.496  -0.443  20.282  1.00  0.00           C  
ATOM   1631  O   LYS A 103     -12.383  -0.494  21.137  1.00  0.00           O  
ATOM   1632  CB  LYS A 103     -11.777   0.921  18.198  1.00  0.00           C  
ATOM   1633  CG  LYS A 103     -13.282   0.696  18.177  1.00  0.00           C  
ATOM   1634  CD  LYS A 103     -13.842   0.835  16.770  1.00  0.00           C  
ATOM   1635  CE  LYS A 103     -15.343   0.587  16.742  1.00  0.00           C  
ATOM   1636  NZ  LYS A 103     -15.904   0.712  15.370  1.00  0.00           N  
ATOM   1637  H   LYS A 103      -9.268   1.045  18.599  1.00  0.00           H  
ATOM   1638  HA  LYS A 103     -11.596   1.665  20.212  1.00  0.00           H  
ATOM   1639 1HB  LYS A 103     -11.576   1.888  17.735  1.00  0.00           H  
ATOM   1640 2HB  LYS A 103     -11.316   0.156  17.573  1.00  0.00           H  
ATOM   1641 1HG  LYS A 103     -13.507  -0.303  18.551  1.00  0.00           H  
ATOM   1642 2HG  LYS A 103     -13.768   1.426  18.825  1.00  0.00           H  
ATOM   1643 1HD  LYS A 103     -13.641   1.839  16.394  1.00  0.00           H  
ATOM   1644 2HD  LYS A 103     -13.353   0.117  16.111  1.00  0.00           H  
ATOM   1645 1HE  LYS A 103     -15.553  -0.414  17.118  1.00  0.00           H  
ATOM   1646 2HE  LYS A 103     -15.842   1.306  17.391  1.00  0.00           H  
ATOM   1647 1HZ  LYS A 103     -16.899   0.541  15.395  1.00  0.00           H  
ATOM   1648 2HZ  LYS A 103     -15.731   1.644  15.019  1.00  0.00           H  
ATOM   1649 3HZ  LYS A 103     -15.462   0.037  14.763  1.00  0.00           H  
ATOM   1650  N   LEU A 104     -10.799  -1.513  19.914  1.00  0.00           N  
ATOM   1651  CA  LEU A 104     -11.134  -2.844  20.423  1.00  0.00           C  
ATOM   1652  C   LEU A 104     -10.282  -3.273  21.622  1.00  0.00           C  
ATOM   1653  O   LEU A 104     -10.536  -4.327  22.213  1.00  0.00           O  
ATOM   1654  CB  LEU A 104     -10.977  -3.876  19.299  1.00  0.00           C  
ATOM   1655  CG  LEU A 104     -11.840  -3.638  18.052  1.00  0.00           C  
ATOM   1656  CD1 LEU A 104     -11.490  -4.670  16.988  1.00  0.00           C  
ATOM   1657  CD2 LEU A 104     -13.311  -3.718  18.429  1.00  0.00           C  
ATOM   1658  H   LEU A 104     -10.024  -1.413  19.274  1.00  0.00           H  
ATOM   1659  HA  LEU A 104     -12.172  -2.835  20.757  1.00  0.00           H  
ATOM   1660 1HB  LEU A 104      -9.935  -3.891  18.983  1.00  0.00           H  
ATOM   1661 2HB  LEU A 104     -11.230  -4.861  19.693  1.00  0.00           H  
ATOM   1662  HG  LEU A 104     -11.623  -2.651  17.643  1.00  0.00           H  
ATOM   1663 1HD1 LEU A 104     -12.103  -4.500  16.102  1.00  0.00           H  
ATOM   1664 2HD1 LEU A 104     -10.437  -4.577  16.723  1.00  0.00           H  
ATOM   1665 3HD1 LEU A 104     -11.681  -5.670  17.375  1.00  0.00           H  
ATOM   1666 1HD2 LEU A 104     -13.924  -3.549  17.544  1.00  0.00           H  
ATOM   1667 2HD2 LEU A 104     -13.529  -4.706  18.837  1.00  0.00           H  
ATOM   1668 3HD2 LEU A 104     -13.537  -2.959  19.178  1.00  0.00           H  
ATOM   1669  N   GLY A 105      -9.274  -2.475  21.969  1.00  0.00           N  
ATOM   1670  CA  GLY A 105      -8.335  -2.830  23.021  1.00  0.00           C  
ATOM   1671  C   GLY A 105      -7.368  -3.956  22.663  1.00  0.00           C  
ATOM   1672  O   GLY A 105      -7.106  -4.840  23.483  1.00  0.00           O  
ATOM   1673  H   GLY A 105      -9.159  -1.597  21.482  1.00  0.00           H  
ATOM   1674 1HA  GLY A 105      -7.744  -1.956  23.292  1.00  0.00           H  
ATOM   1675 2HA  GLY A 105      -8.886  -3.134  23.911  1.00  0.00           H  
ATOM   1676  N   VAL A 106      -6.830  -3.927  21.442  1.00  0.00           N  
ATOM   1677  CA  VAL A 106      -6.010  -5.031  20.952  1.00  0.00           C  
ATOM   1678  C   VAL A 106      -4.644  -4.520  20.504  1.00  0.00           C  
ATOM   1679  O   VAL A 106      -4.437  -3.317  20.372  1.00  0.00           O  
ATOM   1680  CB  VAL A 106      -6.707  -5.740  19.773  1.00  0.00           C  
ATOM   1681  CG1 VAL A 106      -8.056  -6.292  20.208  1.00  0.00           C  
ATOM   1682  CG2 VAL A 106      -6.870  -4.773  18.611  1.00  0.00           C  
ATOM   1683  H   VAL A 106      -6.989  -3.129  20.843  1.00  0.00           H  
ATOM   1684  HA  VAL A 106      -5.836  -5.726  21.775  1.00  0.00           H  
ATOM   1685  HB  VAL A 106      -6.098  -6.588  19.460  1.00  0.00           H  
ATOM   1686 1HG1 VAL A 106      -8.535  -6.790  19.365  1.00  0.00           H  
ATOM   1687 2HG1 VAL A 106      -7.912  -7.009  21.016  1.00  0.00           H  
ATOM   1688 3HG1 VAL A 106      -8.690  -5.476  20.553  1.00  0.00           H  
ATOM   1689 1HG2 VAL A 106      -7.362  -5.279  17.782  1.00  0.00           H  
ATOM   1690 2HG2 VAL A 106      -7.474  -3.921  18.926  1.00  0.00           H  
ATOM   1691 3HG2 VAL A 106      -5.889  -4.421  18.290  1.00  0.00           H  
ATOM   1692  N   SER A 107      -3.701  -5.428  20.291  1.00  0.00           N  
ATOM   1693  CA  SER A 107      -2.407  -5.016  19.777  1.00  0.00           C  
ATOM   1694  C   SER A 107      -2.480  -4.653  18.279  1.00  0.00           C  
ATOM   1695  O   SER A 107      -3.468  -4.942  17.596  1.00  0.00           O  
ATOM   1696  CB  SER A 107      -1.395  -6.122  19.998  1.00  0.00           C  
ATOM   1697  OG  SER A 107      -1.649  -7.211  19.153  1.00  0.00           O  
ATOM   1698  H   SER A 107      -3.867  -6.406  20.480  1.00  0.00           H  
ATOM   1699  HA  SER A 107      -2.094  -4.117  20.309  1.00  0.00           H  
ATOM   1700 1HB  SER A 107      -0.392  -5.740  19.812  1.00  0.00           H  
ATOM   1701 2HB  SER A 107      -1.433  -6.449  21.036  1.00  0.00           H  
ATOM   1702  HG  SER A 107      -1.031  -7.899  19.414  1.00  0.00           H  
ATOM   1703  N   LEU A 108      -1.420  -4.017  17.790  1.00  0.00           N  
ATOM   1704  CA  LEU A 108      -1.333  -3.627  16.401  1.00  0.00           C  
ATOM   1705  C   LEU A 108      -1.414  -4.881  15.545  1.00  0.00           C  
ATOM   1706  O   LEU A 108      -2.110  -4.909  14.543  1.00  0.00           O  
ATOM   1707  CB  LEU A 108      -0.026  -2.871  16.126  1.00  0.00           C  
ATOM   1708  CG  LEU A 108       0.192  -2.425  14.675  1.00  0.00           C  
ATOM   1709  CD1 LEU A 108      -0.884  -1.421  14.284  1.00  0.00           C  
ATOM   1710  CD2 LEU A 108       1.581  -1.820  14.533  1.00  0.00           C  
ATOM   1711  H   LEU A 108      -0.653  -3.802  18.411  1.00  0.00           H  
ATOM   1712  HA  LEU A 108      -2.164  -2.959  16.176  1.00  0.00           H  
ATOM   1713 1HB  LEU A 108      -0.002  -1.981  16.753  1.00  0.00           H  
ATOM   1714 2HB  LEU A 108       0.811  -3.510  16.406  1.00  0.00           H  
ATOM   1715  HG  LEU A 108       0.101  -3.286  14.012  1.00  0.00           H  
ATOM   1716 1HD1 LEU A 108      -0.729  -1.104  13.253  1.00  0.00           H  
ATOM   1717 2HD1 LEU A 108      -1.866  -1.886  14.377  1.00  0.00           H  
ATOM   1718 3HD1 LEU A 108      -0.829  -0.554  14.942  1.00  0.00           H  
ATOM   1719 1HD2 LEU A 108       1.736  -1.504  13.501  1.00  0.00           H  
ATOM   1720 2HD2 LEU A 108       1.672  -0.958  15.194  1.00  0.00           H  
ATOM   1721 3HD2 LEU A 108       2.331  -2.565  14.801  1.00  0.00           H  
ATOM   1722  N   GLU A 109      -0.700  -5.923  15.956  1.00  0.00           N  
ATOM   1723  CA  GLU A 109      -0.666  -7.174  15.208  1.00  0.00           C  
ATOM   1724  C   GLU A 109      -2.046  -7.810  15.118  1.00  0.00           C  
ATOM   1725  O   GLU A 109      -2.436  -8.316  14.063  1.00  0.00           O  
ATOM   1726  CB  GLU A 109       0.314  -8.154  15.857  1.00  0.00           C  
ATOM   1727  CG  GLU A 109       1.776  -7.743  15.752  1.00  0.00           C  
ATOM   1728  CD  GLU A 109       2.690  -8.622  16.559  1.00  0.00           C  
ATOM   1729  OE1 GLU A 109       2.512  -9.816  16.532  1.00  0.00           O  
ATOM   1730  OE2 GLU A 109       3.568  -8.098  17.205  1.00  0.00           O  
ATOM   1731  H   GLU A 109      -0.166  -5.844  16.810  1.00  0.00           H  
ATOM   1732  HA  GLU A 109      -0.341  -6.961  14.191  1.00  0.00           H  
ATOM   1733 1HB  GLU A 109       0.073  -8.264  16.914  1.00  0.00           H  
ATOM   1734 2HB  GLU A 109       0.209  -9.135  15.393  1.00  0.00           H  
ATOM   1735 1HG  GLU A 109       2.081  -7.785  14.706  1.00  0.00           H  
ATOM   1736 2HG  GLU A 109       1.878  -6.713  16.090  1.00  0.00           H  
ATOM   1737  N   GLN A 110      -2.790  -7.796  16.212  1.00  0.00           N  
ATOM   1738  CA  GLN A 110      -4.177  -8.252  16.157  1.00  0.00           C  
ATOM   1739  C   GLN A 110      -5.100  -7.382  15.295  1.00  0.00           C  
ATOM   1740  O   GLN A 110      -5.975  -7.911  14.607  1.00  0.00           O  
ATOM   1741  CB  GLN A 110      -4.744  -8.333  17.577  1.00  0.00           C  
ATOM   1742  CG  GLN A 110      -4.131  -9.430  18.429  1.00  0.00           C  
ATOM   1743  CD  GLN A 110      -4.598  -9.372  19.872  1.00  0.00           C  
ATOM   1744  OE1 GLN A 110      -4.545  -8.320  20.515  1.00  0.00           O  
ATOM   1745  NE2 GLN A 110      -5.060 -10.505  20.388  1.00  0.00           N  
ATOM   1746  H   GLN A 110      -2.413  -7.473  17.092  1.00  0.00           H  
ATOM   1747  HA  GLN A 110      -4.207  -9.203  15.626  1.00  0.00           H  
ATOM   1748 1HB  GLN A 110      -4.585  -7.382  18.086  1.00  0.00           H  
ATOM   1749 2HB  GLN A 110      -5.819  -8.504  17.530  1.00  0.00           H  
ATOM   1750 1HG  GLN A 110      -4.414 -10.398  18.017  1.00  0.00           H  
ATOM   1751 2HG  GLN A 110      -3.046  -9.322  18.418  1.00  0.00           H  
ATOM   1752 1HE2 GLN A 110      -5.383 -10.527  21.336  1.00  0.00           H  
ATOM   1753 2HE2 GLN A 110      -5.087 -11.335  19.832  1.00  0.00           H  
ATOM   1754  N   ALA A 111      -4.904  -6.061  15.321  1.00  0.00           N  
ATOM   1755  CA  ALA A 111      -5.682  -5.178  14.455  1.00  0.00           C  
ATOM   1756  C   ALA A 111      -5.381  -5.535  13.000  1.00  0.00           C  
ATOM   1757  O   ALA A 111      -6.242  -5.464  12.140  1.00  0.00           O  
ATOM   1758  CB  ALA A 111      -5.357  -3.719  14.733  1.00  0.00           C  
ATOM   1759  H   ALA A 111      -4.217  -5.660  15.943  1.00  0.00           H  
ATOM   1760  HA  ALA A 111      -6.738  -5.346  14.660  1.00  0.00           H  
ATOM   1761 1HB  ALA A 111      -5.948  -3.081  14.075  1.00  0.00           H  
ATOM   1762 2HB  ALA A 111      -5.594  -3.483  15.770  1.00  0.00           H  
ATOM   1763 3HB  ALA A 111      -4.298  -3.539  14.553  1.00  0.00           H  
ATOM   1764  N   LEU A 112      -4.050  -5.839  12.587  1.00  0.00           N  
ATOM   1765  CA  LEU A 112      -3.642  -6.240  11.245  1.00  0.00           C  
ATOM   1766  C   LEU A 112      -4.277  -7.545  10.846  1.00  0.00           C  
ATOM   1767  O   LEU A 112      -4.605  -7.748   9.677  1.00  0.00           O  
ATOM   1768  CB  LEU A 112      -2.116  -6.372  11.165  1.00  0.00           C  
ATOM   1769  CG  LEU A 112      -1.330  -5.056  11.243  1.00  0.00           C  
ATOM   1770  CD1 LEU A 112       0.149  -5.359  11.438  1.00  0.00           C  
ATOM   1771  CD2 LEU A 112      -1.561  -4.252   9.972  1.00  0.00           C  
ATOM   1772  H   LEU A 112      -3.351  -5.759  13.311  1.00  0.00           H  
ATOM   1773  HA  LEU A 112      -3.996  -5.492  10.537  1.00  0.00           H  
ATOM   1774 1HB  LEU A 112      -1.779  -7.007  11.983  1.00  0.00           H  
ATOM   1775 2HB  LEU A 112      -1.857  -6.857  10.225  1.00  0.00           H  
ATOM   1776  HG  LEU A 112      -1.669  -4.480  12.103  1.00  0.00           H  
ATOM   1777 1HD1 LEU A 112       0.707  -4.424  11.493  1.00  0.00           H  
ATOM   1778 2HD1 LEU A 112       0.287  -5.917  12.364  1.00  0.00           H  
ATOM   1779 3HD1 LEU A 112       0.514  -5.950  10.599  1.00  0.00           H  
ATOM   1780 1HD2 LEU A 112      -1.003  -3.316  10.027  1.00  0.00           H  
ATOM   1781 2HD2 LEU A 112      -1.220  -4.827   9.110  1.00  0.00           H  
ATOM   1782 3HD2 LEU A 112      -2.624  -4.035   9.866  1.00  0.00           H  
ATOM   1783  N   LYS A 113      -4.435  -8.639  11.826  1.00  0.00           N  
ATOM   1784  CA  LYS A 113      -5.194  -9.847  11.522  1.00  0.00           C  
ATOM   1785  C   LYS A 113      -6.654  -9.571  11.152  1.00  0.00           C  
ATOM   1786  O   LYS A 113      -7.198 -10.199  10.249  1.00  0.00           O  
ATOM   1787  CB  LYS A 113      -5.138 -10.806  12.713  1.00  0.00           C  
ATOM   1788  CG  LYS A 113      -3.785 -11.475  12.919  1.00  0.00           C  
ATOM   1789  CD  LYS A 113      -3.806 -12.405  14.122  1.00  0.00           C  
ATOM   1790  CE  LYS A 113      -2.458 -13.081  14.324  1.00  0.00           C  
ATOM   1791  NZ  LYS A 113      -2.456 -13.973  15.515  1.00  0.00           N  
ATOM   1792  H   LYS A 113      -4.007  -8.541  12.733  1.00  0.00           H  
ATOM   1793  HA  LYS A 113      -4.762 -10.316  10.637  1.00  0.00           H  
ATOM   1794 1HB  LYS A 113      -5.387 -10.266  13.627  1.00  0.00           H  
ATOM   1795 2HB  LYS A 113      -5.883 -11.591  12.584  1.00  0.00           H  
ATOM   1796 1HG  LYS A 113      -3.525 -12.050  12.030  1.00  0.00           H  
ATOM   1797 2HG  LYS A 113      -3.022 -10.712  13.073  1.00  0.00           H  
ATOM   1798 1HD  LYS A 113      -4.056 -11.836  15.018  1.00  0.00           H  
ATOM   1799 2HD  LYS A 113      -4.567 -13.172  13.976  1.00  0.00           H  
ATOM   1800 1HE  LYS A 113      -2.211 -13.671  13.443  1.00  0.00           H  
ATOM   1801 2HE  LYS A 113      -1.687 -12.322  14.454  1.00  0.00           H  
ATOM   1802 1HZ  LYS A 113      -1.546 -14.401  15.614  1.00  0.00           H  
ATOM   1803 2HZ  LYS A 113      -2.665 -13.432  16.342  1.00  0.00           H  
ATOM   1804 3HZ  LYS A 113      -3.154 -14.693  15.398  1.00  0.00           H  
ATOM   1805  N   ILE A 114      -7.290  -8.657  11.876  1.00  0.00           N  
ATOM   1806  CA  ILE A 114      -8.669  -8.276  11.578  1.00  0.00           C  
ATOM   1807  C   ILE A 114      -8.796  -7.741  10.151  1.00  0.00           C  
ATOM   1808  O   ILE A 114      -9.715  -8.091   9.425  1.00  0.00           O  
ATOM   1809  CB  ILE A 114      -9.173  -7.216  12.574  1.00  0.00           C  
ATOM   1810  CG1 ILE A 114      -9.353  -7.831  13.964  1.00  0.00           C  
ATOM   1811  CG2 ILE A 114     -10.479  -6.606  12.086  1.00  0.00           C  
ATOM   1812  CD1 ILE A 114      -9.525  -6.810  15.066  1.00  0.00           C  
ATOM   1813  H   ILE A 114      -6.815  -8.212  12.647  1.00  0.00           H  
ATOM   1814  HA  ILE A 114      -9.297  -9.164  11.659  1.00  0.00           H  
ATOM   1815  HB  ILE A 114      -8.429  -6.426  12.672  1.00  0.00           H  
ATOM   1816 1HG1 ILE A 114     -10.225  -8.483  13.964  1.00  0.00           H  
ATOM   1817 2HG1 ILE A 114      -8.486  -8.447  14.204  1.00  0.00           H  
ATOM   1818 1HG2 ILE A 114     -10.821  -5.859  12.802  1.00  0.00           H  
ATOM   1819 2HG2 ILE A 114     -10.320  -6.134  11.117  1.00  0.00           H  
ATOM   1820 3HG2 ILE A 114     -11.232  -7.388  11.989  1.00  0.00           H  
ATOM   1821 1HD1 ILE A 114      -9.646  -7.322  16.021  1.00  0.00           H  
ATOM   1822 2HD1 ILE A 114      -8.645  -6.167  15.108  1.00  0.00           H  
ATOM   1823 3HD1 ILE A 114     -10.408  -6.205  14.866  1.00  0.00           H  
ATOM   1824  N   LEU A 115      -7.847  -6.821   9.725  1.00  0.00           N  
ATOM   1825  CA  LEU A 115      -7.886  -6.311   8.365  1.00  0.00           C  
ATOM   1826  C   LEU A 115      -7.683  -7.438   7.364  1.00  0.00           C  
ATOM   1827  O   LEU A 115      -8.264  -7.405   6.292  1.00  0.00           O  
ATOM   1828  CB  LEU A 115      -6.809  -5.237   8.166  1.00  0.00           C  
ATOM   1829  CG  LEU A 115      -6.989  -3.954   8.988  1.00  0.00           C  
ATOM   1830  CD1 LEU A 115      -5.755  -3.075   8.834  1.00  0.00           C  
ATOM   1831  CD2 LEU A 115      -8.241  -3.225   8.523  1.00  0.00           C  
ATOM   1832  H   LEU A 115      -7.120  -6.503  10.349  1.00  0.00           H  
ATOM   1833  HA  LEU A 115      -8.865  -5.870   8.188  1.00  0.00           H  
ATOM   1834 1HB  LEU A 115      -5.841  -5.664   8.426  1.00  0.00           H  
ATOM   1835 2HB  LEU A 115      -6.788  -4.957   7.113  1.00  0.00           H  
ATOM   1836  HG  LEU A 115      -7.088  -4.209  10.043  1.00  0.00           H  
ATOM   1837 1HD1 LEU A 115      -5.883  -2.164   9.418  1.00  0.00           H  
ATOM   1838 2HD1 LEU A 115      -4.878  -3.614   9.192  1.00  0.00           H  
ATOM   1839 3HD1 LEU A 115      -5.620  -2.818   7.785  1.00  0.00           H  
ATOM   1840 1HD2 LEU A 115      -8.369  -2.314   9.107  1.00  0.00           H  
ATOM   1841 2HD2 LEU A 115      -8.142  -2.969   7.468  1.00  0.00           H  
ATOM   1842 3HD2 LEU A 115      -9.109  -3.870   8.660  1.00  0.00           H  
ATOM   1843  N   ALA A 116      -6.736  -8.500   7.663  1.00  0.00           N  
ATOM   1844  CA  ALA A 116      -6.513  -9.659   6.793  1.00  0.00           C  
ATOM   1845  C   ALA A 116      -7.808 -10.472   6.632  1.00  0.00           C  
ATOM   1846  O   ALA A 116      -8.195 -10.863   5.533  1.00  0.00           O  
ATOM   1847  CB  ALA A 116      -5.398 -10.533   7.349  1.00  0.00           C  
ATOM   1848  H   ALA A 116      -6.169  -8.392   8.491  1.00  0.00           H  
ATOM   1849  HA  ALA A 116      -6.226  -9.299   5.805  1.00  0.00           H  
ATOM   1850 1HB  ALA A 116      -5.246 -11.390   6.692  1.00  0.00           H  
ATOM   1851 2HB  ALA A 116      -4.476  -9.953   7.407  1.00  0.00           H  
ATOM   1852 3HB  ALA A 116      -5.671 -10.882   8.343  1.00  0.00           H  
ATOM   1853  N   PHE A 117      -8.490 -10.697   7.737  1.00  0.00           N  
ATOM   1854  CA  PHE A 117      -9.707 -11.493   7.711  1.00  0.00           C  
ATOM   1855  C   PHE A 117     -10.828 -10.830   6.901  1.00  0.00           C  
ATOM   1856  O   PHE A 117     -11.519 -11.497   6.128  1.00  0.00           O  
ATOM   1857  CB  PHE A 117     -10.191 -11.750   9.139  1.00  0.00           C  
ATOM   1858  CG  PHE A 117      -9.502 -12.901   9.815  1.00  0.00           C  
ATOM   1859  CD1 PHE A 117      -8.670 -12.687  10.905  1.00  0.00           C  
ATOM   1860  CD2 PHE A 117      -9.683 -14.199   9.364  1.00  0.00           C  
ATOM   1861  CE1 PHE A 117      -8.036 -13.746  11.527  1.00  0.00           C  
ATOM   1862  CE2 PHE A 117      -9.051 -15.259   9.984  1.00  0.00           C  
ATOM   1863  CZ  PHE A 117      -8.226 -15.031  11.068  1.00  0.00           C  
ATOM   1864  H   PHE A 117      -8.171 -10.315   8.615  1.00  0.00           H  
ATOM   1865  HA  PHE A 117      -9.491 -12.434   7.204  1.00  0.00           H  
ATOM   1866 1HB  PHE A 117     -10.032 -10.857   9.743  1.00  0.00           H  
ATOM   1867 2HB  PHE A 117     -11.261 -11.952   9.130  1.00  0.00           H  
ATOM   1868  HD1 PHE A 117      -8.520 -11.670  11.269  1.00  0.00           H  
ATOM   1869  HD2 PHE A 117     -10.335 -14.379   8.508  1.00  0.00           H  
ATOM   1870  HE1 PHE A 117      -7.385 -13.563  12.382  1.00  0.00           H  
ATOM   1871  HE2 PHE A 117      -9.203 -16.275   9.620  1.00  0.00           H  
ATOM   1872  HZ  PHE A 117      -7.726 -15.866  11.557  1.00  0.00           H  
ATOM   1873  N   ALA A 118     -11.008  -9.525   7.076  1.00  0.00           N  
ATOM   1874  CA  ALA A 118     -12.022  -8.807   6.321  1.00  0.00           C  
ATOM   1875  C   ALA A 118     -11.752  -8.890   4.802  1.00  0.00           C  
ATOM   1876  O   ALA A 118     -12.679  -9.055   4.003  1.00  0.00           O  
ATOM   1877  CB  ALA A 118     -12.097  -7.360   6.789  1.00  0.00           C  
ATOM   1878  H   ALA A 118     -10.439  -9.022   7.742  1.00  0.00           H  
ATOM   1879  HA  ALA A 118     -12.984  -9.286   6.503  1.00  0.00           H  
ATOM   1880 1HB  ALA A 118     -12.860  -6.832   6.217  1.00  0.00           H  
ATOM   1881 2HB  ALA A 118     -12.354  -7.335   7.848  1.00  0.00           H  
ATOM   1882 3HB  ALA A 118     -11.132  -6.879   6.638  1.00  0.00           H  
ATOM   1883  N   ALA A 119     -10.449  -8.733   4.402  1.00  0.00           N  
ATOM   1884  CA  ALA A 119     -10.071  -8.862   2.993  1.00  0.00           C  
ATOM   1885  C   ALA A 119     -10.314 -10.265   2.435  1.00  0.00           C  
ATOM   1886  O   ALA A 119     -10.652 -10.428   1.274  1.00  0.00           O  
ATOM   1887  CB  ALA A 119      -8.625  -8.465   2.790  1.00  0.00           C  
ATOM   1888  H   ALA A 119      -9.741  -8.494   5.079  1.00  0.00           H  
ATOM   1889  HA  ALA A 119     -10.705  -8.191   2.410  1.00  0.00           H  
ATOM   1890 1HB  ALA A 119      -8.364  -8.568   1.737  1.00  0.00           H  
ATOM   1891 2HB  ALA A 119      -8.486  -7.430   3.100  1.00  0.00           H  
ATOM   1892 3HB  ALA A 119      -7.984  -9.111   3.388  1.00  0.00           H  
ATOM   1893  N   ILE A 120     -10.063 -11.320   3.267  1.00  0.00           N  
ATOM   1894  CA  ILE A 120     -10.295 -12.692   2.834  1.00  0.00           C  
ATOM   1895  C   ILE A 120     -11.769 -13.041   2.680  1.00  0.00           C  
ATOM   1896  O   ILE A 120     -12.149 -13.659   1.691  1.00  0.00           O  
ATOM   1897  CB  ILE A 120      -9.650 -13.679   3.824  1.00  0.00           C  
ATOM   1898  CG1 ILE A 120      -8.136 -13.460   3.886  1.00  0.00           C  
ATOM   1899  CG2 ILE A 120      -9.967 -15.113   3.430  1.00  0.00           C  
ATOM   1900  CD1 ILE A 120      -7.482 -14.055   5.112  1.00  0.00           C  
ATOM   1901  H   ILE A 120      -9.696 -11.151   4.191  1.00  0.00           H  
ATOM   1902  HA  ILE A 120      -9.817 -12.834   1.865  1.00  0.00           H  
ATOM   1903  HB  ILE A 120     -10.036 -13.493   4.826  1.00  0.00           H  
ATOM   1904 1HG1 ILE A 120      -7.669 -13.896   3.004  1.00  0.00           H  
ATOM   1905 2HG1 ILE A 120      -7.922 -12.391   3.873  1.00  0.00           H  
ATOM   1906 1HG2 ILE A 120      -9.503 -15.797   4.140  1.00  0.00           H  
ATOM   1907 2HG2 ILE A 120     -11.047 -15.261   3.436  1.00  0.00           H  
ATOM   1908 3HG2 ILE A 120      -9.580 -15.309   2.430  1.00  0.00           H  
ATOM   1909 1HD1 ILE A 120      -6.410 -13.859   5.085  1.00  0.00           H  
ATOM   1910 2HD1 ILE A 120      -7.911 -13.605   6.008  1.00  0.00           H  
ATOM   1911 3HD1 ILE A 120      -7.653 -15.131   5.129  1.00  0.00           H  
ATOM   1912  N   LEU A 121     -12.624 -12.657   3.714  1.00  0.00           N  
ATOM   1913  CA  LEU A 121     -14.076 -12.836   3.780  1.00  0.00           C  
ATOM   1914  C   LEU A 121     -14.769 -12.062   2.672  1.00  0.00           C  
ATOM   1915  O   LEU A 121     -15.810 -12.467   2.181  1.00  0.00           O  
ATOM   1916  CB  LEU A 121     -14.611 -12.377   5.142  1.00  0.00           C  
ATOM   1917  CG  LEU A 121     -14.151 -13.203   6.351  1.00  0.00           C  
ATOM   1918  CD1 LEU A 121     -14.513 -12.469   7.635  1.00  0.00           C  
ATOM   1919  CD2 LEU A 121     -14.801 -14.577   6.304  1.00  0.00           C  
ATOM   1920  H   LEU A 121     -12.152 -12.182   4.469  1.00  0.00           H  
ATOM   1921  HA  LEU A 121     -14.299 -13.898   3.682  1.00  0.00           H  
ATOM   1922 1HB  LEU A 121     -14.301 -11.347   5.308  1.00  0.00           H  
ATOM   1923 2HB  LEU A 121     -15.700 -12.407   5.116  1.00  0.00           H  
ATOM   1924  HG  LEU A 121     -13.066 -13.313   6.324  1.00  0.00           H  
ATOM   1925 1HD1 LEU A 121     -14.185 -13.055   8.494  1.00  0.00           H  
ATOM   1926 2HD1 LEU A 121     -14.018 -11.497   7.651  1.00  0.00           H  
ATOM   1927 3HD1 LEU A 121     -15.592 -12.329   7.682  1.00  0.00           H  
ATOM   1928 1HD2 LEU A 121     -14.474 -15.164   7.163  1.00  0.00           H  
ATOM   1929 2HD2 LEU A 121     -15.886 -14.468   6.332  1.00  0.00           H  
ATOM   1930 3HD2 LEU A 121     -14.512 -15.086   5.385  1.00  0.00           H  
ATOM   1931  N   GLY A 122     -14.180 -10.933   2.301  1.00  0.00           N  
ATOM   1932  CA  GLY A 122     -14.783 -10.061   1.329  1.00  0.00           C  
ATOM   1933  C   GLY A 122     -15.817  -9.154   1.950  1.00  0.00           C  
ATOM   1934  O   GLY A 122     -16.790  -8.796   1.292  1.00  0.00           O  
ATOM   1935  H   GLY A 122     -13.291 -10.678   2.710  1.00  0.00           H  
ATOM   1936 1HA  GLY A 122     -14.010  -9.456   0.855  1.00  0.00           H  
ATOM   1937 2HA  GLY A 122     -15.250 -10.658   0.546  1.00  0.00           H  
ATOM   1938  N   THR A 123     -15.621  -8.778   3.212  1.00  0.00           N  
ATOM   1939  CA  THR A 123     -16.610  -7.968   3.913  1.00  0.00           C  
ATOM   1940  C   THR A 123     -15.956  -6.679   4.391  1.00  0.00           C  
ATOM   1941  O   THR A 123     -14.759  -6.467   4.174  1.00  0.00           O  
ATOM   1942  CB  THR A 123     -17.221  -8.724   5.107  1.00  0.00           C  
ATOM   1943  OG1 THR A 123     -16.223  -8.912   6.119  1.00  0.00           O  
ATOM   1944  CG2 THR A 123     -17.750 -10.080   4.665  1.00  0.00           C  
ATOM   1945  H   THR A 123     -14.777  -9.054   3.694  1.00  0.00           H  
ATOM   1946  HA  THR A 123     -17.438  -7.766   3.232  1.00  0.00           H  
ATOM   1947  HB  THR A 123     -18.040  -8.140   5.527  1.00  0.00           H  
ATOM   1948  HG1 THR A 123     -16.104  -8.092   6.606  1.00  0.00           H  
ATOM   1949 1HG2 THR A 123     -18.179 -10.600   5.522  1.00  0.00           H  
ATOM   1950 2HG2 THR A 123     -18.518  -9.940   3.904  1.00  0.00           H  
ATOM   1951 3HG2 THR A 123     -16.934 -10.672   4.253  1.00  0.00           H  
ATOM   1952  N   THR A 124     -16.719  -5.824   5.060  1.00  0.00           N  
ATOM   1953  CA  THR A 124     -16.126  -4.619   5.616  1.00  0.00           C  
ATOM   1954  C   THR A 124     -15.359  -5.014   6.868  1.00  0.00           C  
ATOM   1955  O   THR A 124     -15.532  -6.122   7.394  1.00  0.00           O  
ATOM   1956  CB  THR A 124     -17.185  -3.551   5.945  1.00  0.00           C  
ATOM   1957  OG1 THR A 124     -18.051  -4.037   6.979  1.00  0.00           O  
ATOM   1958  CG2 THR A 124     -18.011  -3.220   4.710  1.00  0.00           C  
ATOM   1959  H   THR A 124     -17.705  -5.992   5.191  1.00  0.00           H  
ATOM   1960  HA  THR A 124     -15.517  -4.145   4.844  1.00  0.00           H  
ATOM   1961  HB  THR A 124     -16.693  -2.645   6.299  1.00  0.00           H  
ATOM   1962  HG1 THR A 124     -18.570  -3.308   7.330  1.00  0.00           H  
ATOM   1963 1HG2 THR A 124     -18.754  -2.464   4.962  1.00  0.00           H  
ATOM   1964 2HG2 THR A 124     -17.357  -2.840   3.926  1.00  0.00           H  
ATOM   1965 3HG2 THR A 124     -18.514  -4.119   4.358  1.00  0.00           H  
ATOM   1966  N   VAL A 125     -14.531  -4.099   7.365  1.00  0.00           N  
ATOM   1967  CA  VAL A 125     -13.745  -4.375   8.553  1.00  0.00           C  
ATOM   1968  C   VAL A 125     -14.679  -4.535   9.742  1.00  0.00           C  
ATOM   1969  O   VAL A 125     -14.523  -5.469  10.537  1.00  0.00           O  
ATOM   1970  CB  VAL A 125     -12.743  -3.237   8.822  1.00  0.00           C  
ATOM   1971  CG1 VAL A 125     -12.050  -3.444  10.161  1.00  0.00           C  
ATOM   1972  CG2 VAL A 125     -11.725  -3.166   7.693  1.00  0.00           C  
ATOM   1973  H   VAL A 125     -14.445  -3.201   6.914  1.00  0.00           H  
ATOM   1974  HA  VAL A 125     -13.210  -5.312   8.403  1.00  0.00           H  
ATOM   1975  HB  VAL A 125     -13.285  -2.294   8.883  1.00  0.00           H  
ATOM   1976 1HG1 VAL A 125     -11.345  -2.630  10.335  1.00  0.00           H  
ATOM   1977 2HG1 VAL A 125     -12.793  -3.455  10.957  1.00  0.00           H  
ATOM   1978 3HG1 VAL A 125     -11.513  -4.392  10.150  1.00  0.00           H  
ATOM   1979 1HG2 VAL A 125     -11.020  -2.359   7.890  1.00  0.00           H  
ATOM   1980 2HG2 VAL A 125     -11.186  -4.111   7.629  1.00  0.00           H  
ATOM   1981 3HG2 VAL A 125     -12.240  -2.976   6.751  1.00  0.00           H  
ATOM   1982  N   GLU A 126     -15.676  -3.654   9.833  1.00  0.00           N  
ATOM   1983  CA  GLU A 126     -16.611  -3.659  10.961  1.00  0.00           C  
ATOM   1984  C   GLU A 126     -17.441  -4.934  11.003  1.00  0.00           C  
ATOM   1985  O   GLU A 126     -17.686  -5.488  12.066  1.00  0.00           O  
ATOM   1986  CB  GLU A 126     -17.541  -2.446  10.886  1.00  0.00           C  
ATOM   1987  CG  GLU A 126     -16.837  -1.104  11.035  1.00  0.00           C  
ATOM   1988  CD  GLU A 126     -16.131  -0.670   9.780  1.00  0.00           C  
ATOM   1989  OE1 GLU A 126     -16.287  -1.325   8.777  1.00  0.00           O  
ATOM   1990  OE2 GLU A 126     -15.435   0.317   9.825  1.00  0.00           O  
ATOM   1991  H   GLU A 126     -15.786  -2.965   9.105  1.00  0.00           H  
ATOM   1992  HA  GLU A 126     -16.037  -3.618  11.887  1.00  0.00           H  
ATOM   1993 1HB  GLU A 126     -18.062  -2.444   9.928  1.00  0.00           H  
ATOM   1994 2HB  GLU A 126     -18.295  -2.516  11.669  1.00  0.00           H  
ATOM   1995 1HG  GLU A 126     -17.573  -0.346  11.303  1.00  0.00           H  
ATOM   1996 2HG  GLU A 126     -16.115  -1.173  11.847  1.00  0.00           H  
ATOM   1997  N   GLU A 127     -17.878  -5.403   9.844  1.00  0.00           N  
ATOM   1998  CA  GLU A 127     -18.683  -6.620   9.820  1.00  0.00           C  
ATOM   1999  C   GLU A 127     -17.859  -7.798  10.332  1.00  0.00           C  
ATOM   2000  O   GLU A 127     -18.347  -8.598  11.123  1.00  0.00           O  
ATOM   2001  CB  GLU A 127     -19.190  -6.905   8.405  1.00  0.00           C  
ATOM   2002  CG  GLU A 127     -20.083  -8.133   8.293  1.00  0.00           C  
ATOM   2003  CD  GLU A 127     -20.629  -8.335   6.907  1.00  0.00           C  
ATOM   2004  OE1 GLU A 127     -20.428  -7.478   6.078  1.00  0.00           O  
ATOM   2005  OE2 GLU A 127     -21.248  -9.347   6.675  1.00  0.00           O  
ATOM   2006  H   GLU A 127     -17.666  -4.935   8.974  1.00  0.00           H  
ATOM   2007  HA  GLU A 127     -19.541  -6.480  10.475  1.00  0.00           H  
ATOM   2008 1HB  GLU A 127     -19.756  -6.047   8.041  1.00  0.00           H  
ATOM   2009 2HB  GLU A 127     -18.341  -7.046   7.736  1.00  0.00           H  
ATOM   2010 1HG  GLU A 127     -19.508  -9.014   8.576  1.00  0.00           H  
ATOM   2011 2HG  GLU A 127     -20.911  -8.033   8.993  1.00  0.00           H  
ATOM   2012  N   ALA A 128     -16.605  -7.895   9.891  1.00  0.00           N  
ATOM   2013  CA  ALA A 128     -15.756  -9.006  10.298  1.00  0.00           C  
ATOM   2014  C   ALA A 128     -15.581  -9.050  11.826  1.00  0.00           C  
ATOM   2015  O   ALA A 128     -15.602 -10.127  12.439  1.00  0.00           O  
ATOM   2016  CB  ALA A 128     -14.403  -8.950   9.572  1.00  0.00           C  
ATOM   2017  H   ALA A 128     -16.231  -7.192   9.269  1.00  0.00           H  
ATOM   2018  HA  ALA A 128     -16.261  -9.933  10.027  1.00  0.00           H  
ATOM   2019 1HB  ALA A 128     -13.785  -9.789   9.890  1.00  0.00           H  
ATOM   2020 2HB  ALA A 128     -14.565  -9.007   8.495  1.00  0.00           H  
ATOM   2021 3HB  ALA A 128     -13.900  -8.016   9.814  1.00  0.00           H  
ATOM   2022  N   VAL A 129     -15.407  -7.873  12.424  1.00  0.00           N  
ATOM   2023  CA  VAL A 129     -15.217  -7.725  13.863  1.00  0.00           C  
ATOM   2024  C   VAL A 129     -16.505  -8.067  14.602  1.00  0.00           C  
ATOM   2025  O   VAL A 129     -16.495  -8.842  15.549  1.00  0.00           O  
ATOM   2026  CB  VAL A 129     -14.790  -6.287  14.208  1.00  0.00           C  
ATOM   2027  CG1 VAL A 129     -14.786  -6.079  15.715  1.00  0.00           C  
ATOM   2028  CG2 VAL A 129     -13.416  -6.000  13.621  1.00  0.00           C  
ATOM   2029  H   VAL A 129     -15.407  -7.047  11.842  1.00  0.00           H  
ATOM   2030  HA  VAL A 129     -14.428  -8.410  14.180  1.00  0.00           H  
ATOM   2031  HB  VAL A 129     -15.517  -5.591  13.790  1.00  0.00           H  
ATOM   2032 1HG1 VAL A 129     -14.482  -5.057  15.941  1.00  0.00           H  
ATOM   2033 2HG1 VAL A 129     -15.787  -6.255  16.109  1.00  0.00           H  
ATOM   2034 3HG1 VAL A 129     -14.086  -6.776  16.177  1.00  0.00           H  
ATOM   2035 1HG2 VAL A 129     -13.120  -4.981  13.868  1.00  0.00           H  
ATOM   2036 2HG2 VAL A 129     -12.690  -6.700  14.035  1.00  0.00           H  
ATOM   2037 3HG2 VAL A 129     -13.453  -6.114  12.537  1.00  0.00           H  
ATOM   2038  N   LYS A 130     -17.621  -7.490  14.151  1.00  0.00           N  
ATOM   2039  CA  LYS A 130     -18.924  -7.715  14.782  1.00  0.00           C  
ATOM   2040  C   LYS A 130     -19.383  -9.181  14.757  1.00  0.00           C  
ATOM   2041  O   LYS A 130     -19.936  -9.675  15.742  1.00  0.00           O  
ATOM   2042  CB  LYS A 130     -19.979  -6.837  14.108  1.00  0.00           C  
ATOM   2043  CG  LYS A 130     -19.875  -5.356  14.446  1.00  0.00           C  
ATOM   2044  CD  LYS A 130     -20.928  -4.544  13.707  1.00  0.00           C  
ATOM   2045  CE  LYS A 130     -20.823  -3.064  14.042  1.00  0.00           C  
ATOM   2046  NZ  LYS A 130     -21.831  -2.254  13.305  1.00  0.00           N  
ATOM   2047  H   LYS A 130     -17.560  -6.881  13.349  1.00  0.00           H  
ATOM   2048  HA  LYS A 130     -18.843  -7.470  15.841  1.00  0.00           H  
ATOM   2049 1HB  LYS A 130     -19.901  -6.939  13.026  1.00  0.00           H  
ATOM   2050 2HB  LYS A 130     -20.974  -7.177  14.398  1.00  0.00           H  
ATOM   2051 1HG  LYS A 130     -20.009  -5.217  15.520  1.00  0.00           H  
ATOM   2052 2HG  LYS A 130     -18.886  -4.989  14.171  1.00  0.00           H  
ATOM   2053 1HD  LYS A 130     -20.800  -4.675  12.631  1.00  0.00           H  
ATOM   2054 2HD  LYS A 130     -21.921  -4.900  13.982  1.00  0.00           H  
ATOM   2055 1HE  LYS A 130     -20.971  -2.921  15.111  1.00  0.00           H  
ATOM   2056 2HE  LYS A 130     -19.828  -2.702  13.784  1.00  0.00           H  
ATOM   2057 1HZ  LYS A 130     -21.729  -1.280  13.554  1.00  0.00           H  
ATOM   2058 2HZ  LYS A 130     -21.691  -2.364  12.311  1.00  0.00           H  
ATOM   2059 3HZ  LYS A 130     -22.759  -2.567  13.551  1.00  0.00           H  
ATOM   2060  N   ARG A 131     -19.179  -9.879  13.640  1.00  0.00           N  
ATOM   2061  CA  ARG A 131     -19.540 -11.297  13.585  1.00  0.00           C  
ATOM   2062  C   ARG A 131     -18.642 -12.107  14.527  1.00  0.00           C  
ATOM   2063  O   ARG A 131     -19.103 -13.003  15.234  1.00  0.00           O  
ATOM   2064  CB  ARG A 131     -19.410 -11.832  12.166  1.00  0.00           C  
ATOM   2065  CG  ARG A 131     -20.467 -11.334  11.195  1.00  0.00           C  
ATOM   2066  CD  ARG A 131     -20.313 -11.949   9.851  1.00  0.00           C  
ATOM   2067  NE  ARG A 131     -21.279 -11.425   8.900  1.00  0.00           N  
ATOM   2068  CZ  ARG A 131     -22.550 -11.857   8.784  1.00  0.00           C  
ATOM   2069  NH1 ARG A 131     -22.990 -12.820   9.563  1.00  0.00           N  
ATOM   2070  NH2 ARG A 131     -23.353 -11.315   7.885  1.00  0.00           N  
ATOM   2071  H   ARG A 131     -18.775  -9.442  12.825  1.00  0.00           H  
ATOM   2072  HA  ARG A 131     -20.567 -11.406  13.930  1.00  0.00           H  
ATOM   2073 1HB  ARG A 131     -18.436 -11.559  11.762  1.00  0.00           H  
ATOM   2074 2HB  ARG A 131     -19.462 -12.921  12.182  1.00  0.00           H  
ATOM   2075 1HG  ARG A 131     -21.458 -11.585  11.574  1.00  0.00           H  
ATOM   2076 2HG  ARG A 131     -20.383 -10.252  11.088  1.00  0.00           H  
ATOM   2077 1HD  ARG A 131     -19.313 -11.744   9.469  1.00  0.00           H  
ATOM   2078 2HD  ARG A 131     -20.458 -13.026   9.926  1.00  0.00           H  
ATOM   2079  HE  ARG A 131     -20.977 -10.683   8.283  1.00  0.00           H  
ATOM   2080 1HH1 ARG A 131     -22.377 -13.235  10.249  1.00  0.00           H  
ATOM   2081 2HH1 ARG A 131     -23.943 -13.144   9.475  1.00  0.00           H  
ATOM   2082 1HH2 ARG A 131     -23.014 -10.575   7.286  1.00  0.00           H  
ATOM   2083 2HH2 ARG A 131     -24.305 -11.639   7.798  1.00  0.00           H  
ATOM   2084  N   ALA A 132     -17.356 -11.773  14.541  1.00  0.00           N  
ATOM   2085  CA  ALA A 132     -16.400 -12.464  15.398  1.00  0.00           C  
ATOM   2086  C   ALA A 132     -16.735 -12.231  16.873  1.00  0.00           C  
ATOM   2087  O   ALA A 132     -16.632 -13.150  17.677  1.00  0.00           O  
ATOM   2088  CB  ALA A 132     -14.985 -12.029  15.078  1.00  0.00           C  
ATOM   2089  H   ALA A 132     -17.031 -11.027  13.943  1.00  0.00           H  
ATOM   2090  HA  ALA A 132     -16.487 -13.533  15.213  1.00  0.00           H  
ATOM   2091 1HB  ALA A 132     -14.287 -12.555  15.728  1.00  0.00           H  
ATOM   2092 2HB  ALA A 132     -14.760 -12.264  14.038  1.00  0.00           H  
ATOM   2093 3HB  ALA A 132     -14.890 -10.957  15.236  1.00  0.00           H  
ATOM   2094  N   LEU A 133     -17.165 -11.018  17.220  1.00  0.00           N  
ATOM   2095  CA  LEU A 133     -17.555 -10.711  18.605  1.00  0.00           C  
ATOM   2096  C   LEU A 133     -18.782 -11.510  19.103  1.00  0.00           C  
ATOM   2097  O   LEU A 133     -18.838 -11.894  20.270  1.00  0.00           O  
ATOM   2098  CB  LEU A 133     -17.846  -9.210  18.728  1.00  0.00           C  
ATOM   2099  CG  LEU A 133     -16.621  -8.288  18.678  1.00  0.00           C  
ATOM   2100  CD1 LEU A 133     -17.079  -6.841  18.561  1.00  0.00           C  
ATOM   2101  CD2 LEU A 133     -15.778  -8.496  19.926  1.00  0.00           C  
ATOM   2102  H   LEU A 133     -17.227 -10.293  16.519  1.00  0.00           H  
ATOM   2103  HA  LEU A 133     -16.746 -11.017  19.266  1.00  0.00           H  
ATOM   2104 1HB  LEU A 133     -18.514  -8.918  17.919  1.00  0.00           H  
ATOM   2105 2HB  LEU A 133     -18.356  -9.032  19.675  1.00  0.00           H  
ATOM   2106  HG  LEU A 133     -16.026  -8.522  17.794  1.00  0.00           H  
ATOM   2107 1HD1 LEU A 133     -16.209  -6.186  18.525  1.00  0.00           H  
ATOM   2108 2HD1 LEU A 133     -17.664  -6.716  17.649  1.00  0.00           H  
ATOM   2109 3HD1 LEU A 133     -17.692  -6.582  19.424  1.00  0.00           H  
ATOM   2110 1HD2 LEU A 133     -14.906  -7.841  19.890  1.00  0.00           H  
ATOM   2111 2HD2 LEU A 133     -16.371  -8.261  20.810  1.00  0.00           H  
ATOM   2112 3HD2 LEU A 133     -15.449  -9.534  19.975  1.00  0.00           H  
ATOM   2113  N   LYS A 134     -19.750 -11.748  18.215  1.00  0.00           N  
ATOM   2114  CA  LYS A 134     -20.910 -12.602  18.484  1.00  0.00           C  
ATOM   2115  C   LYS A 134     -20.480 -14.049  18.741  1.00  0.00           C  
ATOM   2116  O   LYS A 134     -20.957 -14.704  19.669  1.00  0.00           O  
ATOM   2117  CB  LYS A 134     -21.899 -12.546  17.319  1.00  0.00           C  
ATOM   2118  CG  LYS A 134     -22.648 -11.226  17.193  1.00  0.00           C  
ATOM   2119  CD  LYS A 134     -23.580 -11.232  15.990  1.00  0.00           C  
ATOM   2120  CE  LYS A 134     -24.314  -9.907  15.851  1.00  0.00           C  
ATOM   2121  NZ  LYS A 134     -25.204  -9.886  14.658  1.00  0.00           N  
ATOM   2122  H   LYS A 134     -19.664 -11.307  17.311  1.00  0.00           H  
ATOM   2123  HA  LYS A 134     -21.428 -12.217  19.363  1.00  0.00           H  
ATOM   2124 1HB  LYS A 134     -21.369 -12.720  16.382  1.00  0.00           H  
ATOM   2125 2HB  LYS A 134     -22.637 -13.341  17.430  1.00  0.00           H  
ATOM   2126 1HG  LYS A 134     -23.235 -11.053  18.096  1.00  0.00           H  
ATOM   2127 2HG  LYS A 134     -21.934 -10.411  17.084  1.00  0.00           H  
ATOM   2128 1HD  LYS A 134     -23.002 -11.415  15.083  1.00  0.00           H  
ATOM   2129 2HD  LYS A 134     -24.312 -12.032  16.101  1.00  0.00           H  
ATOM   2130 1HE  LYS A 134     -24.917  -9.730  16.741  1.00  0.00           H  
ATOM   2131 2HE  LYS A 134     -23.590  -9.097  15.763  1.00  0.00           H  
ATOM   2132 1HZ  LYS A 134     -25.671  -8.992  14.602  1.00  0.00           H  
ATOM   2133 2HZ  LYS A 134     -24.652 -10.030  13.824  1.00  0.00           H  
ATOM   2134 3HZ  LYS A 134     -25.892 -10.620  14.738  1.00  0.00           H  
ATOM   2135  N   LEU A 135     -19.588 -14.554  17.902  1.00  0.00           N  
ATOM   2136  CA  LEU A 135     -19.062 -15.895  18.094  1.00  0.00           C  
ATOM   2137  C   LEU A 135     -18.228 -15.944  19.372  1.00  0.00           C  
ATOM   2138  O   LEU A 135     -18.293 -16.917  20.125  1.00  0.00           O  
ATOM   2139  CB  LEU A 135     -18.211 -16.314  16.889  1.00  0.00           C  
ATOM   2140  CG  LEU A 135     -18.978 -16.542  15.580  1.00  0.00           C  
ATOM   2141  CD1 LEU A 135     -17.991 -16.646  14.424  1.00  0.00           C  
ATOM   2142  CD2 LEU A 135     -19.818 -17.804  15.696  1.00  0.00           C  
ATOM   2143  H   LEU A 135     -19.265 -14.007  17.117  1.00  0.00           H  
ATOM   2144  HA  LEU A 135     -19.900 -16.585  18.183  1.00  0.00           H  
ATOM   2145 1HB  LEU A 135     -17.464 -15.543  16.705  1.00  0.00           H  
ATOM   2146 2HB  LEU A 135     -17.693 -17.242  17.135  1.00  0.00           H  
ATOM   2147  HG  LEU A 135     -19.629 -15.690  15.387  1.00  0.00           H  
ATOM   2148 1HD1 LEU A 135     -18.537 -16.806  13.494  1.00  0.00           H  
ATOM   2149 2HD1 LEU A 135     -17.417 -15.721  14.353  1.00  0.00           H  
ATOM   2150 3HD1 LEU A 135     -17.314 -17.480  14.598  1.00  0.00           H  
ATOM   2151 1HD2 LEU A 135     -20.364 -17.966  14.767  1.00  0.00           H  
ATOM   2152 2HD2 LEU A 135     -19.167 -18.659  15.889  1.00  0.00           H  
ATOM   2153 3HD2 LEU A 135     -20.525 -17.696  16.519  1.00  0.00           H  
ATOM   2154  N   LYS A 136     -17.450 -14.884  19.604  1.00  0.00           N  
ATOM   2155  CA  LYS A 136     -16.575 -14.762  20.773  1.00  0.00           C  
ATOM   2156  C   LYS A 136     -17.329 -15.013  22.063  1.00  0.00           C  
ATOM   2157  O   LYS A 136     -16.916 -15.813  22.904  1.00  0.00           O  
ATOM   2158  CB  LYS A 136     -15.923 -13.380  20.815  1.00  0.00           C  
ATOM   2159  CG  LYS A 136     -14.933 -13.186  21.956  1.00  0.00           C  
ATOM   2160  CD  LYS A 136     -14.371 -11.772  21.966  1.00  0.00           C  
ATOM   2161  CE  LYS A 136     -13.304 -11.608  23.039  1.00  0.00           C  
ATOM   2162  NZ  LYS A 136     -13.882 -11.649  24.410  1.00  0.00           N  
ATOM   2163  H   LYS A 136     -17.479 -14.131  18.929  1.00  0.00           H  
ATOM   2164  HA  LYS A 136     -15.769 -15.490  20.676  1.00  0.00           H  
ATOM   2165 1HB  LYS A 136     -15.394 -13.198  19.879  1.00  0.00           H  
ATOM   2166 2HB  LYS A 136     -16.695 -12.615  20.909  1.00  0.00           H  
ATOM   2167 1HG  LYS A 136     -15.432 -13.376  22.907  1.00  0.00           H  
ATOM   2168 2HG  LYS A 136     -14.111 -13.894  21.849  1.00  0.00           H  
ATOM   2169 1HD  LYS A 136     -13.933 -11.548  20.993  1.00  0.00           H  
ATOM   2170 2HD  LYS A 136     -15.175 -11.062  22.156  1.00  0.00           H  
ATOM   2171 1HE  LYS A 136     -12.567 -12.404  22.944  1.00  0.00           H  
ATOM   2172 2HE  LYS A 136     -12.795 -10.654  22.902  1.00  0.00           H  
ATOM   2173 1HZ  LYS A 136     -13.144 -11.536  25.090  1.00  0.00           H  
ATOM   2174 2HZ  LYS A 136     -14.554 -10.902  24.515  1.00  0.00           H  
ATOM   2175 3HZ  LYS A 136     -14.341 -12.537  24.555  1.00  0.00           H  
ATOM   2176  N   THR A 137     -18.441 -14.306  22.217  1.00  0.00           N  
ATOM   2177  CA  THR A 137     -19.272 -14.419  23.405  1.00  0.00           C  
ATOM   2178  C   THR A 137     -19.990 -15.762  23.497  1.00  0.00           C  
ATOM   2179  O   THR A 137     -19.973 -16.403  24.544  1.00  0.00           O  
ATOM   2180  CB  THR A 137     -20.309 -13.297  23.434  1.00  0.00           C  
ATOM   2181  OG1 THR A 137     -19.622 -12.046  23.467  1.00  0.00           O  
ATOM   2182  CG2 THR A 137     -21.214 -13.426  24.656  1.00  0.00           C  
ATOM   2183  H   THR A 137     -18.715 -13.669  21.483  1.00  0.00           H  
ATOM   2184  HA  THR A 137     -18.634 -14.328  24.284  1.00  0.00           H  
ATOM   2185  HB  THR A 137     -20.921 -13.345  22.534  1.00  0.00           H  
ATOM   2186  HG1 THR A 137     -19.282 -11.845  22.589  1.00  0.00           H  
ATOM   2187 1HG2 THR A 137     -21.944 -12.617  24.654  1.00  0.00           H  
ATOM   2188 2HG2 THR A 137     -21.734 -14.384  24.625  1.00  0.00           H  
ATOM   2189 3HG2 THR A 137     -20.613 -13.369  25.563  1.00  0.00           H  
ATOM   2190  N   LYS A 138     -20.605 -16.188  22.395  1.00  0.00           N  
ATOM   2191  CA  LYS A 138     -21.449 -17.379  22.400  1.00  0.00           C  
ATOM   2192  C   LYS A 138     -20.665 -18.691  22.563  1.00  0.00           C  
ATOM   2193  O   LYS A 138     -21.122 -19.607  23.254  1.00  0.00           O  
ATOM   2194  CB  LYS A 138     -22.274 -17.429  21.113  1.00  0.00           C  
ATOM   2195  CG  LYS A 138     -23.386 -16.390  21.039  1.00  0.00           C  
ATOM   2196  CD  LYS A 138     -24.160 -16.503  19.734  1.00  0.00           C  
ATOM   2197  CE  LYS A 138     -25.281 -15.475  19.663  1.00  0.00           C  
ATOM   2198  NZ  LYS A 138     -26.044 -15.571  18.391  1.00  0.00           N  
ATOM   2199  H   LYS A 138     -20.486 -15.673  21.536  1.00  0.00           H  
ATOM   2200  HA  LYS A 138     -22.104 -17.338  23.272  1.00  0.00           H  
ATOM   2201 1HB  LYS A 138     -21.619 -17.280  20.255  1.00  0.00           H  
ATOM   2202 2HB  LYS A 138     -22.730 -18.414  21.011  1.00  0.00           H  
ATOM   2203 1HG  LYS A 138     -24.074 -16.533  21.873  1.00  0.00           H  
ATOM   2204 2HG  LYS A 138     -22.957 -15.392  21.112  1.00  0.00           H  
ATOM   2205 1HD  LYS A 138     -23.483 -16.347  18.894  1.00  0.00           H  
ATOM   2206 2HD  LYS A 138     -24.590 -17.500  19.651  1.00  0.00           H  
ATOM   2207 1HE  LYS A 138     -25.966 -15.627  20.496  1.00  0.00           H  
ATOM   2208 2HE  LYS A 138     -24.860 -14.473  19.746  1.00  0.00           H  
ATOM   2209 1HZ  LYS A 138     -26.776 -14.874  18.382  1.00  0.00           H  
ATOM   2210 2HZ  LYS A 138     -25.421 -15.413  17.610  1.00  0.00           H  
ATOM   2211 3HZ  LYS A 138     -26.455 -16.490  18.312  1.00  0.00           H  
ATOM   2212  N   LEU A 139     -19.496 -18.788  21.932  1.00  0.00           N  
ATOM   2213  CA  LEU A 139     -18.743 -20.046  21.931  1.00  0.00           C  
ATOM   2214  C   LEU A 139     -17.743 -20.157  23.066  1.00  0.00           C  
ATOM   2215  O   LEU A 139     -17.246 -21.251  23.345  1.00  0.00           O  
ATOM   2216  CB  LEU A 139     -18.000 -20.204  20.599  1.00  0.00           C  
ATOM   2217  CG  LEU A 139     -18.881 -20.216  19.343  1.00  0.00           C  
ATOM   2218  CD1 LEU A 139     -18.000 -20.288  18.104  1.00  0.00           C  
ATOM   2219  CD2 LEU A 139     -19.837 -21.399  19.405  1.00  0.00           C  
ATOM   2220  H   LEU A 139     -19.118 -17.988  21.446  1.00  0.00           H  
ATOM   2221  HA  LEU A 139     -19.447 -20.871  22.041  1.00  0.00           H  
ATOM   2222 1HB  LEU A 139     -17.291 -19.384  20.497  1.00  0.00           H  
ATOM   2223 2HB  LEU A 139     -17.442 -21.140  20.620  1.00  0.00           H  
ATOM   2224  HG  LEU A 139     -19.454 -19.289  19.291  1.00  0.00           H  
ATOM   2225 1HD1 LEU A 139     -18.626 -20.297  17.211  1.00  0.00           H  
ATOM   2226 2HD1 LEU A 139     -17.340 -19.421  18.075  1.00  0.00           H  
ATOM   2227 3HD1 LEU A 139     -17.402 -21.199  18.135  1.00  0.00           H  
ATOM   2228 1HD2 LEU A 139     -20.464 -21.406  18.512  1.00  0.00           H  
ATOM   2229 2HD2 LEU A 139     -19.266 -22.326  19.455  1.00  0.00           H  
ATOM   2230 3HD2 LEU A 139     -20.466 -21.312  20.290  1.00  0.00           H  
ATOM   2231  N   GLY A 140     -17.420 -19.033  23.703  1.00  0.00           N  
ATOM   2232  CA  GLY A 140     -16.365 -19.010  24.706  1.00  0.00           C  
ATOM   2233  C   GLY A 140     -14.948 -19.031  24.136  1.00  0.00           C  
ATOM   2234  O   GLY A 140     -14.072 -19.735  24.655  1.00  0.00           O  
ATOM   2235  H   GLY A 140     -17.913 -18.178  23.490  1.00  0.00           H  
ATOM   2236 1HA  GLY A 140     -16.467 -18.116  25.322  1.00  0.00           H  
ATOM   2237 2HA  GLY A 140     -16.475 -19.869  25.367  1.00  0.00           H  
ATOM   2238  N   VAL A 141     -14.716 -18.268  23.064  1.00  0.00           N  
ATOM   2239  CA  VAL A 141     -13.430 -18.286  22.358  1.00  0.00           C  
ATOM   2240  C   VAL A 141     -12.839 -16.883  22.264  1.00  0.00           C  
ATOM   2241  O   VAL A 141     -13.505 -15.908  22.592  1.00  0.00           O  
ATOM   2242  CB  VAL A 141     -13.602 -18.863  20.940  1.00  0.00           C  
ATOM   2243  CG1 VAL A 141     -14.136 -20.286  21.006  1.00  0.00           C  
ATOM   2244  CG2 VAL A 141     -14.533 -17.974  20.129  1.00  0.00           C  
ATOM   2245  H   VAL A 141     -15.450 -17.659  22.732  1.00  0.00           H  
ATOM   2246  HA  VAL A 141     -12.745 -18.933  22.905  1.00  0.00           H  
ATOM   2247  HB  VAL A 141     -12.627 -18.907  20.455  1.00  0.00           H  
ATOM   2248 1HG1 VAL A 141     -14.252 -20.677  19.994  1.00  0.00           H  
ATOM   2249 2HG1 VAL A 141     -13.437 -20.912  21.559  1.00  0.00           H  
ATOM   2250 3HG1 VAL A 141     -15.103 -20.289  21.507  1.00  0.00           H  
ATOM   2251 1HG2 VAL A 141     -14.650 -18.387  19.128  1.00  0.00           H  
ATOM   2252 2HG2 VAL A 141     -15.507 -17.925  20.618  1.00  0.00           H  
ATOM   2253 3HG2 VAL A 141     -14.110 -16.971  20.060  1.00  0.00           H  
ATOM   2254  N   SER A 142     -11.586 -16.780  21.826  1.00  0.00           N  
ATOM   2255  CA  SER A 142     -10.973 -15.472  21.615  1.00  0.00           C  
ATOM   2256  C   SER A 142     -11.470 -14.816  20.329  1.00  0.00           C  
ATOM   2257  O   SER A 142     -12.089 -15.468  19.476  1.00  0.00           O  
ATOM   2258  CB  SER A 142      -9.463 -15.608  21.571  1.00  0.00           C  
ATOM   2259  OG  SER A 142      -9.050 -16.232  20.387  1.00  0.00           O  
ATOM   2260  H   SER A 142     -11.047 -17.612  21.636  1.00  0.00           H  
ATOM   2261  HA  SER A 142     -11.243 -14.826  22.453  1.00  0.00           H  
ATOM   2262 1HB  SER A 142      -9.007 -14.622  21.644  1.00  0.00           H  
ATOM   2263 2HB  SER A 142      -9.126 -16.189  22.428  1.00  0.00           H  
ATOM   2264  HG  SER A 142      -8.096 -16.317  20.452  1.00  0.00           H  
ATOM   2265  N   LEU A 143     -11.192 -13.525  20.188  1.00  0.00           N  
ATOM   2266  CA  LEU A 143     -11.605 -12.793  18.991  1.00  0.00           C  
ATOM   2267  C   LEU A 143     -10.922 -13.385  17.756  1.00  0.00           C  
ATOM   2268  O   LEU A 143     -11.542 -13.521  16.687  1.00  0.00           O  
ATOM   2269  CB  LEU A 143     -11.259 -11.305  19.124  1.00  0.00           C  
ATOM   2270  CG  LEU A 143     -11.664 -10.419  17.938  1.00  0.00           C  
ATOM   2271  CD1 LEU A 143     -13.176 -10.468  17.761  1.00  0.00           C  
ATOM   2272  CD2 LEU A 143     -11.188  -8.995  18.183  1.00  0.00           C  
ATOM   2273  H   LEU A 143     -10.689 -13.039  20.914  1.00  0.00           H  
ATOM   2274  HA  LEU A 143     -12.684 -12.896  18.878  1.00  0.00           H  
ATOM   2275 1HB  LEU A 143     -11.748 -10.912  20.014  1.00  0.00           H  
ATOM   2276 2HB  LEU A 143     -10.181 -11.210  19.255  1.00  0.00           H  
ATOM   2277  HG  LEU A 143     -11.209 -10.802  17.025  1.00  0.00           H  
ATOM   2278 1HD1 LEU A 143     -13.464  -9.839  16.919  1.00  0.00           H  
ATOM   2279 2HD1 LEU A 143     -13.486 -11.495  17.568  1.00  0.00           H  
ATOM   2280 3HD1 LEU A 143     -13.660 -10.106  18.668  1.00  0.00           H  
ATOM   2281 1HD2 LEU A 143     -11.475  -8.365  17.340  1.00  0.00           H  
ATOM   2282 2HD2 LEU A 143     -11.644  -8.610  19.096  1.00  0.00           H  
ATOM   2283 3HD2 LEU A 143     -10.103  -8.987  18.288  1.00  0.00           H  
ATOM   2284  N   GLU A 144      -9.531 -13.792  17.829  1.00  0.00           N  
ATOM   2285  CA  GLU A 144      -8.784 -14.380  16.722  1.00  0.00           C  
ATOM   2286  C   GLU A 144      -9.382 -15.721  16.308  1.00  0.00           C  
ATOM   2287  O   GLU A 144      -9.482 -16.019  15.116  1.00  0.00           O  
ATOM   2288  CB  GLU A 144      -7.314 -14.561  17.107  1.00  0.00           C  
ATOM   2289  CG  GLU A 144      -6.540 -13.259  17.266  1.00  0.00           C  
ATOM   2290  CD  GLU A 144      -5.105 -13.476  17.659  1.00  0.00           C  
ATOM   2291  OE1 GLU A 144      -4.416 -14.173  16.955  1.00  0.00           O  
ATOM   2292  OE2 GLU A 144      -4.699 -12.944  18.665  1.00  0.00           O  
ATOM   2293  H   GLU A 144      -9.071 -13.657  18.718  1.00  0.00           H  
ATOM   2294  HA  GLU A 144      -8.878 -13.726  15.855  1.00  0.00           H  
ATOM   2295 1HB  GLU A 144      -7.249 -15.106  18.049  1.00  0.00           H  
ATOM   2296 2HB  GLU A 144      -6.810 -15.159  16.347  1.00  0.00           H  
ATOM   2297 1HG  GLU A 144      -6.569 -12.714  16.323  1.00  0.00           H  
ATOM   2298 2HG  GLU A 144      -7.031 -12.648  18.021  1.00  0.00           H  
ATOM   2299  N   GLN A 145      -9.794 -16.518  17.294  1.00  0.00           N  
ATOM   2300  CA  GLN A 145     -10.416 -17.811  17.035  1.00  0.00           C  
ATOM   2301  C   GLN A 145     -11.788 -17.648  16.373  1.00  0.00           C  
ATOM   2302  O   GLN A 145     -12.152 -18.412  15.477  1.00  0.00           O  
ATOM   2303  CB  GLN A 145     -10.553 -18.605  18.338  1.00  0.00           C  
ATOM   2304  CG  GLN A 145      -9.233 -19.082  18.918  1.00  0.00           C  
ATOM   2305  CD  GLN A 145      -9.382 -19.628  20.325  1.00  0.00           C  
ATOM   2306  OE1 GLN A 145     -10.235 -19.175  21.094  1.00  0.00           O  
ATOM   2307  NE2 GLN A 145      -8.553 -20.606  20.672  1.00  0.00           N  
ATOM   2308  H   GLN A 145      -9.671 -16.213  18.248  1.00  0.00           H  
ATOM   2309  HA  GLN A 145      -9.762 -18.387  16.382  1.00  0.00           H  
ATOM   2310 1HB  GLN A 145     -11.047 -17.989  19.089  1.00  0.00           H  
ATOM   2311 2HB  GLN A 145     -11.182 -19.479  18.167  1.00  0.00           H  
ATOM   2312 1HG  GLN A 145      -8.836 -19.876  18.284  1.00  0.00           H  
ATOM   2313 2HG  GLN A 145      -8.537 -18.245  18.948  1.00  0.00           H  
ATOM   2314 1HE2 GLN A 145      -8.604 -21.005  21.587  1.00  0.00           H  
ATOM   2315 2HE2 GLN A 145      -7.875 -20.942  20.017  1.00  0.00           H  
ATOM   2316  N   ALA A 146     -12.541 -16.653  16.834  1.00  0.00           N  
ATOM   2317  CA  ALA A 146     -13.839 -16.311  16.269  1.00  0.00           C  
ATOM   2318  C   ALA A 146     -13.724 -15.869  14.812  1.00  0.00           C  
ATOM   2319  O   ALA A 146     -14.569 -16.203  13.989  1.00  0.00           O  
ATOM   2320  CB  ALA A 146     -14.515 -15.215  17.111  1.00  0.00           C  
ATOM   2321  H   ALA A 146     -12.183 -16.116  17.612  1.00  0.00           H  
ATOM   2322  HA  ALA A 146     -14.463 -17.205  16.287  1.00  0.00           H  
ATOM   2323 1HB  ALA A 146     -15.486 -14.970  16.676  1.00  0.00           H  
ATOM   2324 2HB  ALA A 146     -14.656 -15.573  18.130  1.00  0.00           H  
ATOM   2325 3HB  ALA A 146     -13.889 -14.324  17.121  1.00  0.00           H  
ATOM   2326  N   LEU A 147     -12.731 -14.976  14.431  1.00  0.00           N  
ATOM   2327  CA  LEU A 147     -12.392 -14.549  13.079  1.00  0.00           C  
ATOM   2328  C   LEU A 147     -11.977 -15.741  12.225  1.00  0.00           C  
ATOM   2329  O   LEU A 147     -12.278 -15.795  11.025  1.00  0.00           O  
ATOM   2330  CB  LEU A 147     -11.260 -13.515  13.114  1.00  0.00           C  
ATOM   2331  CG  LEU A 147     -11.631 -12.143  13.694  1.00  0.00           C  
ATOM   2332  CD1 LEU A 147     -10.362 -11.402  14.096  1.00  0.00           C  
ATOM   2333  CD2 LEU A 147     -12.423 -11.353  12.664  1.00  0.00           C  
ATOM   2334  H   LEU A 147     -12.176 -14.641  15.206  1.00  0.00           H  
ATOM   2335  HA  LEU A 147     -13.285 -14.122  12.619  1.00  0.00           H  
ATOM   2336 1HB  LEU A 147     -10.442 -13.916  13.709  1.00  0.00           H  
ATOM   2337 2HB  LEU A 147     -10.901 -13.358  12.097  1.00  0.00           H  
ATOM   2338  HG  LEU A 147     -12.236 -12.279  14.591  1.00  0.00           H  
ATOM   2339 1HD1 LEU A 147     -10.625 -10.428  14.508  1.00  0.00           H  
ATOM   2340 2HD1 LEU A 147      -9.825 -11.981  14.848  1.00  0.00           H  
ATOM   2341 3HD1 LEU A 147      -9.728 -11.266  13.220  1.00  0.00           H  
ATOM   2342 1HD2 LEU A 147     -12.686 -10.379  13.076  1.00  0.00           H  
ATOM   2343 2HD2 LEU A 147     -11.818 -11.216  11.767  1.00  0.00           H  
ATOM   2344 3HD2 LEU A 147     -13.332 -11.897  12.408  1.00  0.00           H  
ATOM   2345  N   TRP A 148     -11.168 -16.803  12.831  1.00  0.00           N  
ATOM   2346  CA  TRP A 148     -10.806 -18.014  12.105  1.00  0.00           C  
ATOM   2347  C   TRP A 148     -12.032 -18.840  11.727  1.00  0.00           C  
ATOM   2348  O   TRP A 148     -12.111 -19.383  10.624  1.00  0.00           O  
ATOM   2349  CB  TRP A 148      -9.855 -18.867  12.946  1.00  0.00           C  
ATOM   2350  CG  TRP A 148      -8.411 -18.503  12.772  1.00  0.00           C  
ATOM   2351  CD1 TRP A 148      -7.565 -18.042  13.736  1.00  0.00           C  
ATOM   2352  CD2 TRP A 148      -7.633 -18.570  11.553  1.00  0.00           C  
ATOM   2353  NE1 TRP A 148      -6.320 -17.816  13.203  1.00  0.00           N  
ATOM   2354  CE2 TRP A 148      -6.343 -18.135  11.869  1.00  0.00           C  
ATOM   2355  CE3 TRP A 148      -7.923 -18.958  10.239  1.00  0.00           C  
ATOM   2356  CZ2 TRP A 148      -5.336 -18.073  10.918  1.00  0.00           C  
ATOM   2357  CZ3 TRP A 148      -6.913 -18.898   9.286  1.00  0.00           C  
ATOM   2358  CH2 TRP A 148      -5.653 -18.467   9.618  1.00  0.00           C  
ATOM   2359  H   TRP A 148     -10.802 -16.660  13.761  1.00  0.00           H  
ATOM   2360  HA  TRP A 148     -10.390 -17.729  11.140  1.00  0.00           H  
ATOM   2361 1HB  TRP A 148     -10.109 -18.764  14.001  1.00  0.00           H  
ATOM   2362 2HB  TRP A 148      -9.978 -19.917  12.681  1.00  0.00           H  
ATOM   2363  HD1 TRP A 148      -7.838 -17.876  14.776  1.00  0.00           H  
ATOM   2364  HE1 TRP A 148      -5.518 -17.470  13.709  1.00  0.00           H  
ATOM   2365  HE3 TRP A 148      -8.921 -19.303   9.971  1.00  0.00           H  
ATOM   2366  HZ2 TRP A 148      -4.329 -17.734  11.162  1.00  0.00           H  
ATOM   2367  HZ3 TRP A 148      -7.147 -19.201   8.265  1.00  0.00           H  
ATOM   2368  HH2 TRP A 148      -4.884 -18.432   8.846  1.00  0.00           H  
ATOM   2369  N   ILE A 149     -13.011 -18.898  12.618  1.00  0.00           N  
ATOM   2370  CA  ILE A 149     -14.248 -19.593  12.299  1.00  0.00           C  
ATOM   2371  C   ILE A 149     -14.963 -19.010  11.059  1.00  0.00           C  
ATOM   2372  O   ILE A 149     -15.471 -19.758  10.207  1.00  0.00           O  
ATOM   2373  CB  ILE A 149     -15.202 -19.552  13.507  1.00  0.00           C  
ATOM   2374  CG1 ILE A 149     -14.648 -20.402  14.654  1.00  0.00           C  
ATOM   2375  CG2 ILE A 149     -16.589 -20.032  13.106  1.00  0.00           C  
ATOM   2376  CD1 ILE A 149     -15.362 -20.192  15.970  1.00  0.00           C  
ATOM   2377  H   ILE A 149     -12.910 -18.464  13.525  1.00  0.00           H  
ATOM   2378  HA  ILE A 149     -14.009 -20.621  12.033  1.00  0.00           H  
ATOM   2379  HB  ILE A 149     -15.275 -18.531  13.879  1.00  0.00           H  
ATOM   2380 1HG1 ILE A 149     -14.719 -21.457  14.392  1.00  0.00           H  
ATOM   2381 2HG1 ILE A 149     -13.592 -20.172  14.800  1.00  0.00           H  
ATOM   2382 1HG2 ILE A 149     -17.250 -19.998  13.972  1.00  0.00           H  
ATOM   2383 2HG2 ILE A 149     -16.984 -19.388  12.322  1.00  0.00           H  
ATOM   2384 3HG2 ILE A 149     -16.527 -21.056  12.737  1.00  0.00           H  
ATOM   2385 1HD1 ILE A 149     -14.913 -20.827  16.733  1.00  0.00           H  
ATOM   2386 2HD1 ILE A 149     -15.273 -19.147  16.269  1.00  0.00           H  
ATOM   2387 3HD1 ILE A 149     -16.414 -20.449  15.857  1.00  0.00           H  
ATOM   2388  N   LEU A 150     -15.028 -17.627  10.998  1.00  0.00           N  
ATOM   2389  CA  LEU A 150     -15.665 -16.983   9.840  1.00  0.00           C  
ATOM   2390  C   LEU A 150     -14.967 -17.353   8.532  1.00  0.00           C  
ATOM   2391  O   LEU A 150     -15.631 -17.614   7.526  1.00  0.00           O  
ATOM   2392  CB  LEU A 150     -15.656 -15.458  10.009  1.00  0.00           C  
ATOM   2393  CG  LEU A 150     -16.459 -14.918  11.199  1.00  0.00           C  
ATOM   2394  CD1 LEU A 150     -16.202 -13.424  11.349  1.00  0.00           C  
ATOM   2395  CD2 LEU A 150     -17.939 -15.198  10.983  1.00  0.00           C  
ATOM   2396  H   LEU A 150     -14.676 -17.051  11.748  1.00  0.00           H  
ATOM   2397  HA  LEU A 150     -16.678 -17.373   9.739  1.00  0.00           H  
ATOM   2398 1HB  LEU A 150     -14.625 -15.128  10.128  1.00  0.00           H  
ATOM   2399 2HB  LEU A 150     -16.058 -15.005   9.104  1.00  0.00           H  
ATOM   2400  HG  LEU A 150     -16.127 -15.407  12.115  1.00  0.00           H  
ATOM   2401 1HD1 LEU A 150     -16.772 -13.040  12.195  1.00  0.00           H  
ATOM   2402 2HD1 LEU A 150     -15.138 -13.254  11.523  1.00  0.00           H  
ATOM   2403 3HD1 LEU A 150     -16.509 -12.909  10.440  1.00  0.00           H  
ATOM   2404 1HD2 LEU A 150     -18.510 -14.814  11.829  1.00  0.00           H  
ATOM   2405 2HD2 LEU A 150     -18.271 -14.708  10.067  1.00  0.00           H  
ATOM   2406 3HD2 LEU A 150     -18.097 -16.273  10.896  1.00  0.00           H  
ATOM   2407  N   LEU A 151     -13.634 -17.406   8.549  1.00  0.00           N  
ATOM   2408  CA  LEU A 151     -12.848 -17.779   7.355  1.00  0.00           C  
ATOM   2409  C   LEU A 151     -13.073 -19.212   6.883  1.00  0.00           C  
ATOM   2410  O   LEU A 151     -13.229 -19.479   5.683  1.00  0.00           O  
ATOM   2411  CB  LEU A 151     -11.353 -17.584   7.639  1.00  0.00           C  
ATOM   2412  CG  LEU A 151     -10.413 -17.832   6.453  1.00  0.00           C  
ATOM   2413  CD1 LEU A 151      -9.219 -16.891   6.546  1.00  0.00           C  
ATOM   2414  CD2 LEU A 151      -9.964 -19.286   6.456  1.00  0.00           C  
ATOM   2415  H   LEU A 151     -13.149 -17.187   9.408  1.00  0.00           H  
ATOM   2416  HA  LEU A 151     -13.106 -17.095   6.546  1.00  0.00           H  
ATOM   2417 1HB  LEU A 151     -11.195 -16.561   7.979  1.00  0.00           H  
ATOM   2418 2HB  LEU A 151     -11.061 -18.260   8.442  1.00  0.00           H  
ATOM   2419  HG  LEU A 151     -10.936 -17.615   5.522  1.00  0.00           H  
ATOM   2420 1HD1 LEU A 151      -8.551 -17.067   5.703  1.00  0.00           H  
ATOM   2421 2HD1 LEU A 151      -9.567 -15.858   6.522  1.00  0.00           H  
ATOM   2422 3HD1 LEU A 151      -8.684 -17.073   7.477  1.00  0.00           H  
ATOM   2423 1HD2 LEU A 151      -9.296 -19.462   5.613  1.00  0.00           H  
ATOM   2424 2HD2 LEU A 151      -9.439 -19.503   7.387  1.00  0.00           H  
ATOM   2425 3HD2 LEU A 151     -10.836 -19.935   6.371  1.00  0.00           H  
ATOM   2426  N   VAL A 152     -13.025 -20.230   7.862  1.00  0.00           N  
ATOM   2427  CA  VAL A 152     -13.232 -21.640   7.552  1.00  0.00           C  
ATOM   2428  C   VAL A 152     -14.572 -21.859   6.866  1.00  0.00           C  
ATOM   2429  O   VAL A 152     -14.672 -22.611   5.889  1.00  0.00           O  
ATOM   2430  CB  VAL A 152     -13.173 -22.485   8.838  1.00  0.00           C  
ATOM   2431  CG1 VAL A 152     -13.683 -23.894   8.573  1.00  0.00           C  
ATOM   2432  CG2 VAL A 152     -11.748 -22.518   9.371  1.00  0.00           C  
ATOM   2433  H   VAL A 152     -12.906 -19.952   8.826  1.00  0.00           H  
ATOM   2434  HA  VAL A 152     -12.460 -21.957   6.853  1.00  0.00           H  
ATOM   2435  HB  VAL A 152     -13.830 -22.040   9.585  1.00  0.00           H  
ATOM   2436 1HG1 VAL A 152     -13.634 -24.477   9.493  1.00  0.00           H  
ATOM   2437 2HG1 VAL A 152     -14.715 -23.848   8.228  1.00  0.00           H  
ATOM   2438 3HG1 VAL A 152     -13.064 -24.367   7.811  1.00  0.00           H  
ATOM   2439 1HG2 VAL A 152     -11.714 -23.117  10.280  1.00  0.00           H  
ATOM   2440 2HG2 VAL A 152     -11.090 -22.958   8.621  1.00  0.00           H  
ATOM   2441 3HG2 VAL A 152     -11.419 -21.503   9.592  1.00  0.00           H  
ATOM   2442  N   ALA A 153     -15.748 -21.160   7.343  1.00  0.00           N  
ATOM   2443  CA  ALA A 153     -17.025 -21.257   6.640  1.00  0.00           C  
ATOM   2444  C   ALA A 153     -16.909 -20.715   5.216  1.00  0.00           C  
ATOM   2445  O   ALA A 153     -17.475 -21.279   4.275  1.00  0.00           O  
ATOM   2446  CB  ALA A 153     -18.105 -20.490   7.412  1.00  0.00           C  
ATOM   2447  H   ALA A 153     -15.691 -20.614   8.191  1.00  0.00           H  
ATOM   2448  HA  ALA A 153     -17.304 -22.311   6.589  1.00  0.00           H  
ATOM   2449 1HB  ALA A 153     -19.054 -20.566   6.885  1.00  0.00           H  
ATOM   2450 2HB  ALA A 153     -18.209 -20.915   8.412  1.00  0.00           H  
ATOM   2451 3HB  ALA A 153     -17.817 -19.442   7.494  1.00  0.00           H  
ATOM   2452  N   ALA A 154     -16.198 -19.478   4.982  1.00  0.00           N  
ATOM   2453  CA  ALA A 154     -16.063 -18.796   3.692  1.00  0.00           C  
ATOM   2454  C   ALA A 154     -15.263 -19.665   2.742  1.00  0.00           C  
ATOM   2455  O   ALA A 154     -15.552 -19.724   1.539  1.00  0.00           O  
ATOM   2456  CB  ALA A 154     -15.380 -17.429   3.868  1.00  0.00           C  
ATOM   2457  H   ALA A 154     -15.868 -19.016   5.819  1.00  0.00           H  
ATOM   2458  HA  ALA A 154     -17.062 -18.638   3.286  1.00  0.00           H  
ATOM   2459 1HB  ALA A 154     -15.288 -16.939   2.899  1.00  0.00           H  
ATOM   2460 2HB  ALA A 154     -15.978 -16.805   4.535  1.00  0.00           H  
ATOM   2461 3HB  ALA A 154     -14.388 -17.570   4.297  1.00  0.00           H  
ATOM   2462  N   SER A 155     -14.125 -20.370   3.209  1.00  0.00           N  
ATOM   2463  CA  SER A 155     -13.257 -21.218   2.419  1.00  0.00           C  
ATOM   2464  C   SER A 155     -13.947 -22.525   2.082  1.00  0.00           C  
ATOM   2465  O   SER A 155     -13.832 -23.043   0.976  1.00  0.00           O  
ATOM   2466  CB  SER A 155     -11.967 -21.490   3.168  1.00  0.00           C  
ATOM   2467  OG  SER A 155     -11.098 -22.279   2.401  1.00  0.00           O  
ATOM   2468  H   SER A 155     -13.890 -20.193   4.175  1.00  0.00           H  
ATOM   2469  HA  SER A 155     -13.009 -20.696   1.495  1.00  0.00           H  
ATOM   2470 1HB  SER A 155     -11.483 -20.545   3.414  1.00  0.00           H  
ATOM   2471 2HB  SER A 155     -12.190 -21.997   4.105  1.00  0.00           H  
ATOM   2472  HG  SER A 155     -10.231 -22.185   2.804  1.00  0.00           H  
ATOM   2473  N   LEU A 156     -14.697 -23.241   3.099  1.00  0.00           N  
ATOM   2474  CA  LEU A 156     -15.488 -24.430   2.862  1.00  0.00           C  
ATOM   2475  C   LEU A 156     -16.680 -24.151   1.940  1.00  0.00           C  
ATOM   2476  O   LEU A 156     -17.073 -25.006   1.145  1.00  0.00           O  
ATOM   2477  CB  LEU A 156     -15.984 -24.996   4.198  1.00  0.00           C  
ATOM   2478  CG  LEU A 156     -14.909 -25.620   5.097  1.00  0.00           C  
ATOM   2479  CD1 LEU A 156     -15.508 -25.940   6.459  1.00  0.00           C  
ATOM   2480  CD2 LEU A 156     -14.357 -26.874   4.433  1.00  0.00           C  
ATOM   2481  H   LEU A 156     -14.663 -22.849   4.030  1.00  0.00           H  
ATOM   2482  HA  LEU A 156     -14.871 -25.153   2.325  1.00  0.00           H  
ATOM   2483 1HB  LEU A 156     -16.460 -24.194   4.759  1.00  0.00           H  
ATOM   2484 2HB  LEU A 156     -16.732 -25.763   3.994  1.00  0.00           H  
ATOM   2485  HG  LEU A 156     -14.101 -24.904   5.248  1.00  0.00           H  
ATOM   2486 1HD1 LEU A 156     -14.744 -26.383   7.097  1.00  0.00           H  
ATOM   2487 2HD1 LEU A 156     -15.878 -25.024   6.919  1.00  0.00           H  
ATOM   2488 3HD1 LEU A 156     -16.332 -26.644   6.338  1.00  0.00           H  
ATOM   2489 1HD2 LEU A 156     -13.592 -27.317   5.072  1.00  0.00           H  
ATOM   2490 2HD2 LEU A 156     -15.165 -27.591   4.283  1.00  0.00           H  
ATOM   2491 3HD2 LEU A 156     -13.919 -26.613   3.470  1.00  0.00           H  
ATOM   2492  N   GLY A 157     -17.243 -22.948   2.027  1.00  0.00           N  
ATOM   2493  CA  GLY A 157     -18.375 -22.603   1.184  1.00  0.00           C  
ATOM   2494  C   GLY A 157     -19.660 -23.045   1.862  1.00  0.00           C  
ATOM   2495  O   GLY A 157     -20.619 -23.508   1.220  1.00  0.00           O  
ATOM   2496  H   GLY A 157     -16.888 -22.263   2.680  1.00  0.00           H  
ATOM   2497 1HA  GLY A 157     -18.382 -21.529   1.009  1.00  0.00           H  
ATOM   2498 2HA  GLY A 157     -18.266 -23.086   0.213  1.00  0.00           H  
ATOM   2499  N   THR A 158     -19.663 -22.932   3.188  1.00  0.00           N  
ATOM   2500  CA  THR A 158     -20.810 -23.341   3.985  1.00  0.00           C  
ATOM   2501  C   THR A 158     -21.140 -22.221   4.966  1.00  0.00           C  
ATOM   2502  O   THR A 158     -20.673 -21.089   4.797  1.00  0.00           O  
ATOM   2503  CB  THR A 158     -20.541 -24.656   4.739  1.00  0.00           C  
ATOM   2504  OG1 THR A 158     -21.754 -25.117   5.349  1.00  0.00           O  
ATOM   2505  CG2 THR A 158     -19.486 -24.447   5.815  1.00  0.00           C  
ATOM   2506  H   THR A 158     -18.853 -22.553   3.653  1.00  0.00           H  
ATOM   2507  HA  THR A 158     -21.663 -23.474   3.318  1.00  0.00           H  
ATOM   2508  HB  THR A 158     -20.192 -25.414   4.038  1.00  0.00           H  
ATOM   2509  HG1 THR A 158     -22.314 -25.519   4.681  1.00  0.00           H  
ATOM   2510 1HG2 THR A 158     -19.308 -25.387   6.338  1.00  0.00           H  
ATOM   2511 2HG2 THR A 158     -18.559 -24.109   5.353  1.00  0.00           H  
ATOM   2512 3HG2 THR A 158     -19.833 -23.697   6.524  1.00  0.00           H  
ATOM   2513  N   THR A 159     -21.959 -22.519   5.974  1.00  0.00           N  
ATOM   2514  CA  THR A 159     -22.412 -21.492   6.918  1.00  0.00           C  
ATOM   2515  C   THR A 159     -21.459 -21.362   8.113  1.00  0.00           C  
ATOM   2516  O   THR A 159     -20.608 -22.222   8.321  1.00  0.00           O  
ATOM   2517  CB  THR A 159     -23.833 -21.798   7.425  1.00  0.00           C  
ATOM   2518  OG1 THR A 159     -23.816 -23.001   8.206  1.00  0.00           O  
ATOM   2519  CG2 THR A 159     -24.791 -21.971   6.257  1.00  0.00           C  
ATOM   2520  H   THR A 159     -22.276 -23.472   6.093  1.00  0.00           H  
ATOM   2521  HA  THR A 159     -22.472 -20.539   6.391  1.00  0.00           H  
ATOM   2522  HB  THR A 159     -24.180 -20.978   8.054  1.00  0.00           H  
ATOM   2523  HG1 THR A 159     -24.644 -23.081   8.687  1.00  0.00           H  
ATOM   2524 1HG2 THR A 159     -25.791 -22.187   6.634  1.00  0.00           H  
ATOM   2525 2HG2 THR A 159     -24.815 -21.055   5.667  1.00  0.00           H  
ATOM   2526 3HG2 THR A 159     -24.455 -22.797   5.630  1.00  0.00           H  
ATOM   2527  N   VAL A 160     -21.603 -20.304   8.907  1.00  0.00           N  
ATOM   2528  CA  VAL A 160     -20.749 -20.166  10.081  1.00  0.00           C  
ATOM   2529  C   VAL A 160     -21.045 -21.275  11.082  1.00  0.00           C  
ATOM   2530  O   VAL A 160     -20.132 -21.831  11.662  1.00  0.00           O  
ATOM   2531  CB  VAL A 160     -20.967 -18.796  10.751  1.00  0.00           C  
ATOM   2532  CG1 VAL A 160     -20.221 -18.725  12.075  1.00  0.00           C  
ATOM   2533  CG2 VAL A 160     -20.512 -17.685   9.816  1.00  0.00           C  
ATOM   2534  H   VAL A 160     -22.293 -19.592   8.714  1.00  0.00           H  
ATOM   2535  HA  VAL A 160     -19.711 -20.281   9.766  1.00  0.00           H  
ATOM   2536  HB  VAL A 160     -22.027 -18.674  10.972  1.00  0.00           H  
ATOM   2537 1HG1 VAL A 160     -20.386 -17.750  12.534  1.00  0.00           H  
ATOM   2538 2HG1 VAL A 160     -20.588 -19.506  12.741  1.00  0.00           H  
ATOM   2539 3HG1 VAL A 160     -19.155 -18.867  11.900  1.00  0.00           H  
ATOM   2540 1HG2 VAL A 160     -20.669 -16.719  10.295  1.00  0.00           H  
ATOM   2541 2HG2 VAL A 160     -19.453 -17.810   9.590  1.00  0.00           H  
ATOM   2542 3HG2 VAL A 160     -21.088 -17.729   8.891  1.00  0.00           H  
ATOM   2543  N   GLU A 161     -22.314 -21.628  11.259  1.00  0.00           N  
ATOM   2544  CA  GLU A 161     -22.663 -22.669  12.229  1.00  0.00           C  
ATOM   2545  C   GLU A 161     -22.037 -24.004  11.867  1.00  0.00           C  
ATOM   2546  O   GLU A 161     -21.603 -24.750  12.730  1.00  0.00           O  
ATOM   2547  CB  GLU A 161     -24.182 -22.824  12.324  1.00  0.00           C  
ATOM   2548  CG  GLU A 161     -24.906 -21.602  12.872  1.00  0.00           C  
ATOM   2549  CD  GLU A 161     -25.091 -20.522  11.843  1.00  0.00           C  
ATOM   2550  OE1 GLU A 161     -24.711 -20.730  10.716  1.00  0.00           O  
ATOM   2551  OE2 GLU A 161     -25.615 -19.487  12.184  1.00  0.00           O  
ATOM   2552  H   GLU A 161     -23.050 -21.185  10.726  1.00  0.00           H  
ATOM   2553  HA  GLU A 161     -22.278 -22.374  13.206  1.00  0.00           H  
ATOM   2554 1HB  GLU A 161     -24.588 -23.039  11.336  1.00  0.00           H  
ATOM   2555 2HB  GLU A 161     -24.422 -23.672  12.967  1.00  0.00           H  
ATOM   2556 1HG  GLU A 161     -25.884 -21.908  13.242  1.00  0.00           H  
ATOM   2557 2HG  GLU A 161     -24.339 -21.203  13.712  1.00  0.00           H  
ATOM   2558  N   GLU A 162     -21.998 -24.303  10.580  1.00  0.00           N  
ATOM   2559  CA  GLU A 162     -21.436 -25.563  10.109  1.00  0.00           C  
ATOM   2560  C   GLU A 162     -19.928 -25.647  10.353  1.00  0.00           C  
ATOM   2561  O   GLU A 162     -19.400 -26.704  10.721  1.00  0.00           O  
ATOM   2562  CB  GLU A 162     -21.751 -25.760   8.622  1.00  0.00           C  
ATOM   2563  CG  GLU A 162     -21.250 -27.065   8.039  1.00  0.00           C  
ATOM   2564  CD  GLU A 162     -21.904 -28.291   8.665  1.00  0.00           C  
ATOM   2565  OE1 GLU A 162     -22.957 -28.153   9.332  1.00  0.00           O  
ATOM   2566  OE2 GLU A 162     -21.354 -29.397   8.485  1.00  0.00           O  
ATOM   2567  H   GLU A 162     -22.361 -23.645   9.905  1.00  0.00           H  
ATOM   2568  HA  GLU A 162     -21.891 -26.377  10.673  1.00  0.00           H  
ATOM   2569 1HB  GLU A 162     -22.831 -25.719   8.473  1.00  0.00           H  
ATOM   2570 2HB  GLU A 162     -21.310 -24.946   8.047  1.00  0.00           H  
ATOM   2571 1HG  GLU A 162     -21.449 -27.071   6.967  1.00  0.00           H  
ATOM   2572 2HG  GLU A 162     -20.172 -27.125   8.181  1.00  0.00           H  
ATOM   2573  N   ALA A 163     -19.237 -24.530  10.134  1.00  0.00           N  
ATOM   2574  CA  ALA A 163     -17.816 -24.442  10.422  1.00  0.00           C  
ATOM   2575  C   ALA A 163     -17.549 -24.715  11.913  1.00  0.00           C  
ATOM   2576  O   ALA A 163     -16.570 -25.371  12.260  1.00  0.00           O  
ATOM   2577  CB  ALA A 163     -17.277 -23.068  10.011  1.00  0.00           C  
ATOM   2578  H   ALA A 163     -19.716 -23.720   9.759  1.00  0.00           H  
ATOM   2579  HA  ALA A 163     -17.306 -25.209   9.840  1.00  0.00           H  
ATOM   2580 1HB  ALA A 163     -16.211 -23.016  10.231  1.00  0.00           H  
ATOM   2581 2HB  ALA A 163     -17.435 -22.919   8.944  1.00  0.00           H  
ATOM   2582 3HB  ALA A 163     -17.801 -22.292  10.567  1.00  0.00           H  
ATOM   2583  N   VAL A 164     -18.430 -24.219  12.783  1.00  0.00           N  
ATOM   2584  CA  VAL A 164     -18.328 -24.468  14.221  1.00  0.00           C  
ATOM   2585  C   VAL A 164     -18.634 -25.929  14.545  1.00  0.00           C  
ATOM   2586  O   VAL A 164     -17.930 -26.562  15.336  1.00  0.00           O  
ATOM   2587  CB  VAL A 164     -19.300 -23.558  14.994  1.00  0.00           C  
ATOM   2588  CG1 VAL A 164     -19.320 -23.930  16.469  1.00  0.00           C  
ATOM   2589  CG2 VAL A 164     -18.902 -22.101  14.811  1.00  0.00           C  
ATOM   2590  H   VAL A 164     -19.189 -23.652  12.435  1.00  0.00           H  
ATOM   2591  HA  VAL A 164     -17.305 -24.260  14.537  1.00  0.00           H  
ATOM   2592  HB  VAL A 164     -20.309 -23.711  14.610  1.00  0.00           H  
ATOM   2593 1HG1 VAL A 164     -20.013 -23.277  17.000  1.00  0.00           H  
ATOM   2594 2HG1 VAL A 164     -19.642 -24.965  16.578  1.00  0.00           H  
ATOM   2595 3HG1 VAL A 164     -18.320 -23.814  16.887  1.00  0.00           H  
ATOM   2596 1HG2 VAL A 164     -19.595 -21.463  15.359  1.00  0.00           H  
ATOM   2597 2HG2 VAL A 164     -17.891 -21.950  15.189  1.00  0.00           H  
ATOM   2598 3HG2 VAL A 164     -18.935 -21.845  13.751  1.00  0.00           H  
ATOM   2599  N   TYR A 165     -19.742 -26.492  13.948  1.00  0.00           N  
ATOM   2600  CA  TYR A 165     -20.078 -27.878  14.254  1.00  0.00           C  
ATOM   2601  C   TYR A 165     -18.986 -28.868  13.817  1.00  0.00           C  
ATOM   2602  O   TYR A 165     -18.694 -29.837  14.520  1.00  0.00           O  
ATOM   2603  CB  TYR A 165     -21.411 -28.244  13.598  1.00  0.00           C  
ATOM   2604  CG  TYR A 165     -22.617 -27.664  14.303  1.00  0.00           C  
ATOM   2605  CD1 TYR A 165     -23.518 -26.876  13.601  1.00  0.00           C  
ATOM   2606  CD2 TYR A 165     -22.823 -27.919  15.651  1.00  0.00           C  
ATOM   2607  CE1 TYR A 165     -24.620 -26.346  14.245  1.00  0.00           C  
ATOM   2608  CE2 TYR A 165     -23.924 -27.389  16.294  1.00  0.00           C  
ATOM   2609  CZ  TYR A 165     -24.820 -26.605  15.596  1.00  0.00           C  
ATOM   2610  OH  TYR A 165     -25.917 -26.078  16.237  1.00  0.00           O  
ATOM   2611  H   TYR A 165     -20.324 -25.974  13.306  1.00  0.00           H  
ATOM   2612  HA  TYR A 165     -20.181 -27.979  15.334  1.00  0.00           H  
ATOM   2613 1HB  TYR A 165     -21.418 -27.892  12.566  1.00  0.00           H  
ATOM   2614 2HB  TYR A 165     -21.520 -29.328  13.575  1.00  0.00           H  
ATOM   2615  HD1 TYR A 165     -23.357 -26.676  12.542  1.00  0.00           H  
ATOM   2616  HD2 TYR A 165     -22.114 -28.537  16.202  1.00  0.00           H  
ATOM   2617  HE1 TYR A 165     -25.328 -25.727  13.693  1.00  0.00           H  
ATOM   2618  HE2 TYR A 165     -24.085 -27.589  17.354  1.00  0.00           H  
ATOM   2619  HH  TYR A 165     -25.910 -26.348  17.158  1.00  0.00           H  
ATOM   2620  N   ARG A 166     -18.360 -28.601  12.593  1.00  0.00           N  
ATOM   2621  CA  ARG A 166     -17.270 -29.432  12.098  1.00  0.00           C  
ATOM   2622  C   ARG A 166     -16.040 -29.327  12.962  1.00  0.00           C  
ATOM   2623  O   ARG A 166     -15.334 -30.315  13.174  1.00  0.00           O  
ATOM   2624  CB  ARG A 166     -16.906 -29.043  10.672  1.00  0.00           C  
ATOM   2625  CG  ARG A 166     -17.937 -29.430   9.622  1.00  0.00           C  
ATOM   2626  CD  ARG A 166     -17.493 -29.055   8.255  1.00  0.00           C  
ATOM   2627  NE  ARG A 166     -18.515 -29.335   7.258  1.00  0.00           N  
ATOM   2628  CZ  ARG A 166     -18.292 -29.395   5.931  1.00  0.00           C  
ATOM   2629  NH1 ARG A 166     -17.082 -29.192   5.457  1.00  0.00           N  
ATOM   2630  NH2 ARG A 166     -19.289 -29.657   5.105  1.00  0.00           N  
ATOM   2631  H   ARG A 166     -18.683 -27.826  12.031  1.00  0.00           H  
ATOM   2632  HA  ARG A 166     -17.601 -30.472  12.092  1.00  0.00           H  
ATOM   2633 1HB  ARG A 166     -16.766 -27.965  10.614  1.00  0.00           H  
ATOM   2634 2HB  ARG A 166     -15.962 -29.513  10.397  1.00  0.00           H  
ATOM   2635 1HG  ARG A 166     -18.095 -30.509   9.647  1.00  0.00           H  
ATOM   2636 2HG  ARG A 166     -18.878 -28.920   9.830  1.00  0.00           H  
ATOM   2637 1HD  ARG A 166     -17.272 -27.989   8.225  1.00  0.00           H  
ATOM   2638 2HD  ARG A 166     -16.599 -29.619   7.994  1.00  0.00           H  
ATOM   2639  HE  ARG A 166     -19.458 -29.496   7.585  1.00  0.00           H  
ATOM   2640 1HH1 ARG A 166     -16.319 -28.992   6.089  1.00  0.00           H  
ATOM   2641 2HH1 ARG A 166     -16.915 -29.238   4.463  1.00  0.00           H  
ATOM   2642 1HH2 ARG A 166     -20.219 -29.813   5.468  1.00  0.00           H  
ATOM   2643 2HH2 ARG A 166     -19.121 -29.702   4.110  1.00  0.00           H  
ATOM   2644  N   ALA A 167     -15.740 -28.037  13.457  1.00  0.00           N  
ATOM   2645  CA  ALA A 167     -14.589 -27.913  14.332  1.00  0.00           C  
ATOM   2646  C   ALA A 167     -14.812 -28.762  15.586  1.00  0.00           C  
ATOM   2647  O   ALA A 167     -13.873 -29.395  16.079  1.00  0.00           O  
ATOM   2648  CB  ALA A 167     -14.347 -26.451  14.689  1.00  0.00           C  
ATOM   2649  H   ALA A 167     -16.261 -27.210  13.207  1.00  0.00           H  
ATOM   2650  HA  ALA A 167     -13.717 -28.296  13.803  1.00  0.00           H  
ATOM   2651 1HB  ALA A 167     -13.480 -26.375  15.345  1.00  0.00           H  
ATOM   2652 2HB  ALA A 167     -14.163 -25.882  13.778  1.00  0.00           H  
ATOM   2653 3HB  ALA A 167     -15.224 -26.051  15.197  1.00  0.00           H  
ATOM   2654  N   LEU A 168     -16.055 -28.774  16.083  1.00  0.00           N  
ATOM   2655  CA  LEU A 168     -16.429 -29.551  17.278  1.00  0.00           C  
ATOM   2656  C   LEU A 168     -16.343 -31.065  17.057  1.00  0.00           C  
ATOM   2657  O   LEU A 168     -15.884 -31.793  17.939  1.00  0.00           O  
ATOM   2658  CB  LEU A 168     -17.854 -29.184  17.712  1.00  0.00           C  
ATOM   2659  CG  LEU A 168     -18.359 -29.873  18.986  1.00  0.00           C  
ATOM   2660  CD1 LEU A 168     -17.459 -29.500  20.157  1.00  0.00           C  
ATOM   2661  CD2 LEU A 168     -19.799 -29.459  19.251  1.00  0.00           C  
ATOM   2662  H   LEU A 168     -16.762 -28.224  15.613  1.00  0.00           H  
ATOM   2663  HA  LEU A 168     -15.720 -29.322  18.074  1.00  0.00           H  
ATOM   2664 1HB  LEU A 168     -17.901 -28.109  17.876  1.00  0.00           H  
ATOM   2665 2HB  LEU A 168     -18.539 -29.438  16.904  1.00  0.00           H  
ATOM   2666  HG  LEU A 168     -18.310 -30.955  18.859  1.00  0.00           H  
ATOM   2667 1HD1 LEU A 168     -17.817 -29.990  21.062  1.00  0.00           H  
ATOM   2668 2HD1 LEU A 168     -16.439 -29.825  19.949  1.00  0.00           H  
ATOM   2669 3HD1 LEU A 168     -17.474 -28.420  20.298  1.00  0.00           H  
ATOM   2670 1HD2 LEU A 168     -20.158 -29.949  20.156  1.00  0.00           H  
ATOM   2671 2HD2 LEU A 168     -19.849 -28.377  19.379  1.00  0.00           H  
ATOM   2672 3HD2 LEU A 168     -20.423 -29.753  18.407  1.00  0.00           H  
ATOM   2673  N   LYS A 169     -16.774 -31.547  15.889  1.00  0.00           N  
ATOM   2674  CA  LYS A 169     -16.648 -32.977  15.575  1.00  0.00           C  
ATOM   2675  C   LYS A 169     -15.183 -33.426  15.572  1.00  0.00           C  
ATOM   2676  O   LYS A 169     -14.854 -34.507  16.078  1.00  0.00           O  
ATOM   2677  CB  LYS A 169     -17.291 -33.287  14.222  1.00  0.00           C  
ATOM   2678  CG  LYS A 169     -18.813 -33.237  14.223  1.00  0.00           C  
ATOM   2679  CD  LYS A 169     -19.377 -33.533  12.841  1.00  0.00           C  
ATOM   2680  CE  LYS A 169     -20.897 -33.470  12.838  1.00  0.00           C  
ATOM   2681  NZ  LYS A 169     -21.462 -33.736  11.487  1.00  0.00           N  
ATOM   2682  H   LYS A 169     -17.191 -30.928  15.207  1.00  0.00           H  
ATOM   2683  HA  LYS A 169     -17.165 -33.548  16.347  1.00  0.00           H  
ATOM   2684 1HB  LYS A 169     -16.934 -32.575  13.478  1.00  0.00           H  
ATOM   2685 2HB  LYS A 169     -16.989 -34.282  13.895  1.00  0.00           H  
ATOM   2686 1HG  LYS A 169     -19.201 -33.972  14.930  1.00  0.00           H  
ATOM   2687 2HG  LYS A 169     -19.145 -32.248  14.537  1.00  0.00           H  
ATOM   2688 1HD  LYS A 169     -18.989 -32.806  12.127  1.00  0.00           H  
ATOM   2689 2HD  LYS A 169     -19.064 -34.529  12.526  1.00  0.00           H  
ATOM   2690 1HE  LYS A 169     -21.293 -34.206  13.535  1.00  0.00           H  
ATOM   2691 2HE  LYS A 169     -21.221 -32.482  13.164  1.00  0.00           H  
ATOM   2692 1HZ  LYS A 169     -22.470 -33.684  11.526  1.00  0.00           H  
ATOM   2693 2HZ  LYS A 169     -21.115 -33.046  10.834  1.00  0.00           H  
ATOM   2694 3HZ  LYS A 169     -21.184 -34.657  11.181  1.00  0.00           H  
ATOM   2695  N   LEU A 170     -14.310 -32.598  14.997  1.00  0.00           N  
ATOM   2696  CA  LEU A 170     -12.880 -32.881  15.011  1.00  0.00           C  
ATOM   2697  C   LEU A 170     -12.303 -32.815  16.415  1.00  0.00           C  
ATOM   2698  O   LEU A 170     -11.460 -33.627  16.771  1.00  0.00           O  
ATOM   2699  CB  LEU A 170     -12.138 -31.889  14.106  1.00  0.00           C  
ATOM   2700  CG  LEU A 170     -12.354 -32.074  12.599  1.00  0.00           C  
ATOM   2701  CD1 LEU A 170     -11.835 -30.850  11.857  1.00  0.00           C  
ATOM   2702  CD2 LEU A 170     -11.644 -33.336  12.134  1.00  0.00           C  
ATOM   2703  H   LEU A 170     -14.640 -31.758  14.543  1.00  0.00           H  
ATOM   2704  HA  LEU A 170     -12.725 -33.904  14.668  1.00  0.00           H  
ATOM   2705 1HB  LEU A 170     -12.455 -30.879  14.364  1.00  0.00           H  
ATOM   2706 2HB  LEU A 170     -11.069 -31.973  14.301  1.00  0.00           H  
ATOM   2707  HG  LEU A 170     -13.422 -32.161  12.392  1.00  0.00           H  
ATOM   2708 1HD1 LEU A 170     -11.988 -30.981  10.786  1.00  0.00           H  
ATOM   2709 2HD1 LEU A 170     -12.374 -29.964  12.194  1.00  0.00           H  
ATOM   2710 3HD1 LEU A 170     -10.772 -30.726  12.058  1.00  0.00           H  
ATOM   2711 1HD2 LEU A 170     -11.798 -33.468  11.063  1.00  0.00           H  
ATOM   2712 2HD2 LEU A 170     -10.577 -33.250  12.340  1.00  0.00           H  
ATOM   2713 3HD2 LEU A 170     -12.048 -34.197  12.668  1.00  0.00           H  
ATOM   2714  N   LYS A 171     -12.743 -31.837  17.203  1.00  0.00           N  
ATOM   2715  CA  LYS A 171     -12.301 -31.732  18.589  1.00  0.00           C  
ATOM   2716  C   LYS A 171     -12.469 -33.072  19.267  1.00  0.00           C  
ATOM   2717  O   LYS A 171     -11.530 -33.646  19.812  1.00  0.00           O  
ATOM   2718  CB  LYS A 171     -13.081 -30.652  19.340  1.00  0.00           C  
ATOM   2719  CG  LYS A 171     -12.788 -30.587  20.833  1.00  0.00           C  
ATOM   2720  CD  LYS A 171     -13.608 -29.499  21.510  1.00  0.00           C  
ATOM   2721  CE  LYS A 171     -13.209 -29.332  22.969  1.00  0.00           C  
ATOM   2722  NZ  LYS A 171     -13.603 -30.507  23.793  1.00  0.00           N  
ATOM   2723  H   LYS A 171     -13.392 -31.155  16.840  1.00  0.00           H  
ATOM   2724  HA  LYS A 171     -11.263 -31.395  18.598  1.00  0.00           H  
ATOM   2725 1HB  LYS A 171     -12.855 -29.675  18.912  1.00  0.00           H  
ATOM   2726 2HB  LYS A 171     -14.151 -30.823  19.216  1.00  0.00           H  
ATOM   2727 1HG  LYS A 171     -13.025 -31.548  21.292  1.00  0.00           H  
ATOM   2728 2HG  LYS A 171     -11.730 -30.382  20.987  1.00  0.00           H  
ATOM   2729 1HD  LYS A 171     -13.457 -28.553  20.990  1.00  0.00           H  
ATOM   2730 2HD  LYS A 171     -14.666 -29.757  21.461  1.00  0.00           H  
ATOM   2731 1HE  LYS A 171     -12.130 -29.201  23.038  1.00  0.00           H  
ATOM   2732 2HE  LYS A 171     -13.687 -28.442  23.377  1.00  0.00           H  
ATOM   2733 1HZ  LYS A 171     -13.322 -30.357  24.751  1.00  0.00           H  
ATOM   2734 2HZ  LYS A 171     -14.606 -30.627  23.751  1.00  0.00           H  
ATOM   2735 3HZ  LYS A 171     -13.151 -31.336  23.436  1.00  0.00           H  
ATOM   2736  N   THR A 172     -13.700 -33.561  19.224  1.00  0.00           N  
ATOM   2737  CA  THR A 172     -14.083 -34.752  19.951  1.00  0.00           C  
ATOM   2738  C   THR A 172     -13.341 -35.986  19.429  1.00  0.00           C  
ATOM   2739  O   THR A 172     -12.790 -36.761  20.219  1.00  0.00           O  
ATOM   2740  CB  THR A 172     -15.603 -34.981  19.863  1.00  0.00           C  
ATOM   2741  OG1 THR A 172     -16.290 -33.865  20.445  1.00  0.00           O  
ATOM   2742  CG2 THR A 172     -15.994 -36.253  20.599  1.00  0.00           C  
ATOM   2743  H   THR A 172     -14.390 -33.083  18.661  1.00  0.00           H  
ATOM   2744  HA  THR A 172     -13.789 -34.632  20.994  1.00  0.00           H  
ATOM   2745  HB  THR A 172     -15.898 -35.067  18.818  1.00  0.00           H  
ATOM   2746  HG1 THR A 172     -16.270 -33.124  19.834  1.00  0.00           H  
ATOM   2747 1HG2 THR A 172     -17.072 -36.397  20.527  1.00  0.00           H  
ATOM   2748 2HG2 THR A 172     -15.482 -37.105  20.152  1.00  0.00           H  
ATOM   2749 3HG2 THR A 172     -15.710 -36.168  21.647  1.00  0.00           H  
ATOM   2750  N   LYS A 173     -13.288 -36.152  18.110  1.00  0.00           N  
ATOM   2751  CA  LYS A 173     -12.702 -37.369  17.543  1.00  0.00           C  
ATOM   2752  C   LYS A 173     -11.200 -37.456  17.711  1.00  0.00           C  
ATOM   2753  O   LYS A 173     -10.675 -38.513  18.048  1.00  0.00           O  
ATOM   2754  CB  LYS A 173     -13.051 -37.475  16.058  1.00  0.00           C  
ATOM   2755  CG  LYS A 173     -12.550 -38.745  15.383  1.00  0.00           C  
ATOM   2756  CD  LYS A 173     -13.032 -38.833  13.943  1.00  0.00           C  
ATOM   2757  CE  LYS A 173     -12.568 -40.122  13.281  1.00  0.00           C  
ATOM   2758  NZ  LYS A 173     -13.050 -40.231  11.877  1.00  0.00           N  
ATOM   2759  H   LYS A 173     -13.649 -35.443  17.487  1.00  0.00           H  
ATOM   2760  HA  LYS A 173     -13.110 -38.228  18.076  1.00  0.00           H  
ATOM   2761 1HB  LYS A 173     -14.133 -37.434  15.934  1.00  0.00           H  
ATOM   2762 2HB  LYS A 173     -12.628 -36.624  15.523  1.00  0.00           H  
ATOM   2763 1HG  LYS A 173     -11.460 -38.758  15.394  1.00  0.00           H  
ATOM   2764 2HG  LYS A 173     -12.911 -39.614  15.932  1.00  0.00           H  
ATOM   2765 1HD  LYS A 173     -14.122 -38.795  13.921  1.00  0.00           H  
ATOM   2766 2HD  LYS A 173     -12.645 -37.986  13.377  1.00  0.00           H  
ATOM   2767 1HE  LYS A 173     -11.480 -40.161  13.283  1.00  0.00           H  
ATOM   2768 2HE  LYS A 173     -12.941 -40.976  13.847  1.00  0.00           H  
ATOM   2769 1HZ  LYS A 173     -12.722 -41.098  11.475  1.00  0.00           H  
ATOM   2770 2HZ  LYS A 173     -14.060 -40.216  11.865  1.00  0.00           H  
ATOM   2771 3HZ  LYS A 173     -12.695 -39.455  11.338  1.00  0.00           H  
ATOM   2772  N   LEU A 174     -10.515 -36.342  17.482  1.00  0.00           N  
ATOM   2773  CA  LEU A 174      -9.066 -36.340  17.419  1.00  0.00           C  
ATOM   2774  C   LEU A 174      -8.415 -36.001  18.746  1.00  0.00           C  
ATOM   2775  O   LEU A 174      -7.237 -36.285  18.943  1.00  0.00           O  
ATOM   2776  CB  LEU A 174      -8.597 -35.339  16.355  1.00  0.00           C  
ATOM   2777  CG  LEU A 174      -9.120 -35.585  14.934  1.00  0.00           C  
ATOM   2778  CD1 LEU A 174      -8.643 -34.467  14.017  1.00  0.00           C  
ATOM   2779  CD2 LEU A 174      -8.635 -36.940  14.442  1.00  0.00           C  
ATOM   2780  H   LEU A 174     -11.016 -35.476  17.347  1.00  0.00           H  
ATOM   2781  HA  LEU A 174      -8.730 -37.332  17.121  1.00  0.00           H  
ATOM   2782 1HB  LEU A 174      -8.910 -34.340  16.656  1.00  0.00           H  
ATOM   2783 2HB  LEU A 174      -7.508 -35.359  16.316  1.00  0.00           H  
ATOM   2784  HG  LEU A 174     -10.210 -35.569  14.940  1.00  0.00           H  
ATOM   2785 1HD1 LEU A 174      -9.015 -34.641  13.007  1.00  0.00           H  
ATOM   2786 2HD1 LEU A 174      -9.021 -33.511  14.382  1.00  0.00           H  
ATOM   2787 3HD1 LEU A 174      -7.554 -34.446  14.004  1.00  0.00           H  
ATOM   2788 1HD2 LEU A 174      -9.007 -37.115  13.432  1.00  0.00           H  
ATOM   2789 2HD2 LEU A 174      -7.544 -36.956  14.434  1.00  0.00           H  
ATOM   2790 3HD2 LEU A 174      -9.004 -37.722  15.105  1.00  0.00           H  
ATOM   2791  N   GLY A 175      -9.176 -35.380  19.646  1.00  0.00           N  
ATOM   2792  CA  GLY A 175      -8.633 -34.882  20.899  1.00  0.00           C  
ATOM   2793  C   GLY A 175      -7.830 -33.594  20.725  1.00  0.00           C  
ATOM   2794  O   GLY A 175      -6.767 -33.422  21.331  1.00  0.00           O  
ATOM   2795  H   GLY A 175     -10.159 -35.253  19.452  1.00  0.00           H  
ATOM   2796 1HA  GLY A 175      -9.447 -34.698  21.601  1.00  0.00           H  
ATOM   2797 2HA  GLY A 175      -7.990 -35.641  21.344  1.00  0.00           H  
ATOM   2798  N   VAL A 176      -8.332 -32.685  19.893  1.00  0.00           N  
ATOM   2799  CA  VAL A 176      -7.608 -31.457  19.566  1.00  0.00           C  
ATOM   2800  C   VAL A 176      -8.469 -30.256  19.945  1.00  0.00           C  
ATOM   2801  O   VAL A 176      -9.668 -30.393  20.156  1.00  0.00           O  
ATOM   2802  CB  VAL A 176      -7.267 -31.403  18.066  1.00  0.00           C  
ATOM   2803  CG1 VAL A 176      -6.395 -32.588  17.676  1.00  0.00           C  
ATOM   2804  CG2 VAL A 176      -8.546 -31.381  17.244  1.00  0.00           C  
ATOM   2805  H   VAL A 176      -9.239 -32.848  19.476  1.00  0.00           H  
ATOM   2806  HA  VAL A 176      -6.685 -31.437  20.147  1.00  0.00           H  
ATOM   2807  HB  VAL A 176      -6.690 -30.501  17.866  1.00  0.00           H  
ATOM   2808 1HG1 VAL A 176      -6.162 -32.534  16.612  1.00  0.00           H  
ATOM   2809 2HG1 VAL A 176      -5.469 -32.564  18.250  1.00  0.00           H  
ATOM   2810 3HG1 VAL A 176      -6.928 -33.515  17.883  1.00  0.00           H  
ATOM   2811 1HG2 VAL A 176      -8.296 -31.342  16.183  1.00  0.00           H  
ATOM   2812 2HG2 VAL A 176      -9.125 -32.282  17.448  1.00  0.00           H  
ATOM   2813 3HG2 VAL A 176      -9.134 -30.503  17.510  1.00  0.00           H  
ATOM   2814  N   SER A 177      -7.875 -29.080  20.056  1.00  0.00           N  
ATOM   2815  CA  SER A 177      -8.669 -27.903  20.379  1.00  0.00           C  
ATOM   2816  C   SER A 177      -9.480 -27.485  19.153  1.00  0.00           C  
ATOM   2817  O   SER A 177      -9.234 -27.945  18.048  1.00  0.00           O  
ATOM   2818  CB  SER A 177      -7.775 -26.765  20.834  1.00  0.00           C  
ATOM   2819  OG  SER A 177      -7.036 -26.249  19.761  1.00  0.00           O  
ATOM   2820  H   SER A 177      -6.878 -28.977  19.921  1.00  0.00           H  
ATOM   2821  HA  SER A 177      -9.336 -28.152  21.207  1.00  0.00           H  
ATOM   2822 1HB  SER A 177      -8.386 -25.976  21.272  1.00  0.00           H  
ATOM   2823 2HB  SER A 177      -7.098 -27.122  21.608  1.00  0.00           H  
ATOM   2824  HG  SER A 177      -6.479 -25.560  20.132  1.00  0.00           H  
ATOM   2825  N   LEU A 178     -10.449 -26.610  19.355  1.00  0.00           N  
ATOM   2826  CA  LEU A 178     -11.286 -26.111  18.274  1.00  0.00           C  
ATOM   2827  C   LEU A 178     -10.440 -25.365  17.245  1.00  0.00           C  
ATOM   2828  O   LEU A 178     -10.652 -25.481  16.028  1.00  0.00           O  
ATOM   2829  CB  LEU A 178     -12.376 -25.185  18.828  1.00  0.00           C  
ATOM   2830  CG  LEU A 178     -13.461 -25.864  19.674  1.00  0.00           C  
ATOM   2831  CD1 LEU A 178     -14.318 -24.803  20.349  1.00  0.00           C  
ATOM   2832  CD2 LEU A 178     -14.305 -26.766  18.786  1.00  0.00           C  
ATOM   2833  H   LEU A 178     -10.609 -26.277  20.294  1.00  0.00           H  
ATOM   2834  HA  LEU A 178     -11.781 -26.960  17.802  1.00  0.00           H  
ATOM   2835 1HB  LEU A 178     -11.903 -24.423  19.446  1.00  0.00           H  
ATOM   2836 2HB  LEU A 178     -12.870 -24.690  17.992  1.00  0.00           H  
ATOM   2837  HG  LEU A 178     -12.991 -26.461  20.456  1.00  0.00           H  
ATOM   2838 1HD1 LEU A 178     -15.089 -25.286  20.950  1.00  0.00           H  
ATOM   2839 2HD1 LEU A 178     -13.692 -24.184  20.992  1.00  0.00           H  
ATOM   2840 3HD1 LEU A 178     -14.788 -24.178  19.591  1.00  0.00           H  
ATOM   2841 1HD2 LEU A 178     -15.076 -27.250  19.387  1.00  0.00           H  
ATOM   2842 2HD2 LEU A 178     -14.776 -26.170  18.004  1.00  0.00           H  
ATOM   2843 3HD2 LEU A 178     -13.671 -27.526  18.330  1.00  0.00           H  
ATOM   2844  N   GLU A 179      -9.473 -24.610  17.750  1.00  0.00           N  
ATOM   2845  CA  GLU A 179      -8.572 -23.827  16.923  1.00  0.00           C  
ATOM   2846  C   GLU A 179      -7.731 -24.718  16.029  1.00  0.00           C  
ATOM   2847  O   GLU A 179      -7.555 -24.440  14.834  1.00  0.00           O  
ATOM   2848  CB  GLU A 179      -7.662 -22.962  17.798  1.00  0.00           C  
ATOM   2849  CG  GLU A 179      -6.742 -22.031  17.020  1.00  0.00           C  
ATOM   2850  CD  GLU A 179      -5.948 -21.116  17.910  1.00  0.00           C  
ATOM   2851  OE1 GLU A 179      -6.174 -21.128  19.096  1.00  0.00           O  
ATOM   2852  OE2 GLU A 179      -5.115 -20.403  17.403  1.00  0.00           O  
ATOM   2853  H   GLU A 179      -9.367 -24.585  18.753  1.00  0.00           H  
ATOM   2854  HA  GLU A 179      -9.167 -23.161  16.296  1.00  0.00           H  
ATOM   2855 1HB  GLU A 179      -8.271 -22.350  18.463  1.00  0.00           H  
ATOM   2856 2HB  GLU A 179      -7.039 -23.603  18.421  1.00  0.00           H  
ATOM   2857 1HG  GLU A 179      -6.052 -22.632  16.428  1.00  0.00           H  
ATOM   2858 2HG  GLU A 179      -7.341 -21.434  16.334  1.00  0.00           H  
ATOM   2859  N   GLN A 180      -7.230 -25.803  16.598  1.00  0.00           N  
ATOM   2860  CA  GLN A 180      -6.480 -26.779  15.817  1.00  0.00           C  
ATOM   2861  C   GLN A 180      -7.360 -27.449  14.790  1.00  0.00           C  
ATOM   2862  O   GLN A 180      -6.898 -27.813  13.702  1.00  0.00           O  
ATOM   2863  CB  GLN A 180      -5.852 -27.836  16.729  1.00  0.00           C  
ATOM   2864  CG  GLN A 180      -4.734 -27.310  17.614  1.00  0.00           C  
ATOM   2865  CD  GLN A 180      -4.222 -28.358  18.584  1.00  0.00           C  
ATOM   2866  OE1 GLN A 180      -4.997 -28.972  19.322  1.00  0.00           O  
ATOM   2867  NE2 GLN A 180      -2.911 -28.568  18.588  1.00  0.00           N  
ATOM   2868  H   GLN A 180      -7.367 -25.966  17.585  1.00  0.00           H  
ATOM   2869  HA  GLN A 180      -5.673 -26.260  15.297  1.00  0.00           H  
ATOM   2870 1HB  GLN A 180      -6.620 -28.261  17.375  1.00  0.00           H  
ATOM   2871 2HB  GLN A 180      -5.449 -28.646  16.123  1.00  0.00           H  
ATOM   2872 1HG  GLN A 180      -3.904 -26.993  16.982  1.00  0.00           H  
ATOM   2873 2HG  GLN A 180      -5.109 -26.464  18.190  1.00  0.00           H  
ATOM   2874 1HE2 GLN A 180      -2.515 -29.247  19.207  1.00  0.00           H  
ATOM   2875 2HE2 GLN A 180      -2.319 -28.047  17.973  1.00  0.00           H  
ATOM   2876  N   ALA A 181      -8.725 -27.788  15.070  1.00  0.00           N  
ATOM   2877  CA  ALA A 181      -9.753 -28.348  14.197  1.00  0.00           C  
ATOM   2878  C   ALA A 181     -10.015 -27.403  13.030  1.00  0.00           C  
ATOM   2879  O   ALA A 181     -10.245 -27.836  11.903  1.00  0.00           O  
ATOM   2880  CB  ALA A 181     -11.036 -28.588  14.977  1.00  0.00           C  
ATOM   2881  H   ALA A 181      -8.947 -27.609  16.038  1.00  0.00           H  
ATOM   2882  HA  ALA A 181      -9.389 -29.299  13.812  1.00  0.00           H  
ATOM   2883 1HB  ALA A 181     -11.793 -29.005  14.313  1.00  0.00           H  
ATOM   2884 2HB  ALA A 181     -10.842 -29.288  15.790  1.00  0.00           H  
ATOM   2885 3HB  ALA A 181     -11.395 -27.646  15.387  1.00  0.00           H  
ATOM   2886  N   LEU A 182     -10.085 -26.009  13.251  1.00  0.00           N  
ATOM   2887  CA  LEU A 182     -10.299 -24.971  12.251  1.00  0.00           C  
ATOM   2888  C   LEU A 182      -9.142 -24.939  11.265  1.00  0.00           C  
ATOM   2889  O   LEU A 182      -9.359 -24.789  10.065  1.00  0.00           O  
ATOM   2890  CB  LEU A 182     -10.449 -23.601  12.925  1.00  0.00           C  
ATOM   2891  CG  LEU A 182     -11.722 -23.406  13.759  1.00  0.00           C  
ATOM   2892  CD1 LEU A 182     -11.602 -22.127  14.577  1.00  0.00           C  
ATOM   2893  CD2 LEU A 182     -12.931 -23.354  12.837  1.00  0.00           C  
ATOM   2894  H   LEU A 182     -10.001 -25.747  14.222  1.00  0.00           H  
ATOM   2895  HA  LEU A 182     -11.190 -25.222  11.678  1.00  0.00           H  
ATOM   2896 1HB  LEU A 182      -9.595 -23.442  13.581  1.00  0.00           H  
ATOM   2897 2HB  LEU A 182     -10.437 -22.831  12.154  1.00  0.00           H  
ATOM   2898  HG  LEU A 182     -11.832 -24.238  14.455  1.00  0.00           H  
ATOM   2899 1HD1 LEU A 182     -12.506 -21.989  15.170  1.00  0.00           H  
ATOM   2900 2HD1 LEU A 182     -10.741 -22.200  15.242  1.00  0.00           H  
ATOM   2901 3HD1 LEU A 182     -11.474 -21.278  13.908  1.00  0.00           H  
ATOM   2902 1HD2 LEU A 182     -13.835 -23.216  13.430  1.00  0.00           H  
ATOM   2903 2HD2 LEU A 182     -12.822 -22.522  12.141  1.00  0.00           H  
ATOM   2904 3HD2 LEU A 182     -13.002 -24.287  12.278  1.00  0.00           H  
ATOM   2905  N   LEU A 183      -7.926 -25.139  11.769  1.00  0.00           N  
ATOM   2906  CA  LEU A 183      -6.773 -25.290  10.890  1.00  0.00           C  
ATOM   2907  C   LEU A 183      -6.866 -26.520   9.979  1.00  0.00           C  
ATOM   2908  O   LEU A 183      -6.571 -26.431   8.787  1.00  0.00           O  
ATOM   2909  CB  LEU A 183      -5.494 -25.376  11.734  1.00  0.00           C  
ATOM   2910  CG  LEU A 183      -4.194 -25.593  10.950  1.00  0.00           C  
ATOM   2911  CD1 LEU A 183      -3.965 -24.418  10.009  1.00  0.00           C  
ATOM   2912  CD2 LEU A 183      -3.034 -25.747  11.923  1.00  0.00           C  
ATOM   2913  H   LEU A 183      -7.794 -25.188  12.768  1.00  0.00           H  
ATOM   2914  HA  LEU A 183      -6.737 -24.434  10.214  1.00  0.00           H  
ATOM   2915 1HB  LEU A 183      -5.389 -24.452  12.300  1.00  0.00           H  
ATOM   2916 2HB  LEU A 183      -5.598 -26.200  12.439  1.00  0.00           H  
ATOM   2917  HG  LEU A 183      -4.280 -26.494  10.343  1.00  0.00           H  
ATOM   2918 1HD1 LEU A 183      -3.041 -24.572   9.452  1.00  0.00           H  
ATOM   2919 2HD1 LEU A 183      -4.800 -24.343   9.312  1.00  0.00           H  
ATOM   2920 3HD1 LEU A 183      -3.891 -23.498  10.587  1.00  0.00           H  
ATOM   2921 1HD2 LEU A 183      -2.110 -25.902  11.366  1.00  0.00           H  
ATOM   2922 2HD2 LEU A 183      -2.946 -24.845  12.530  1.00  0.00           H  
ATOM   2923 3HD2 LEU A 183      -3.215 -26.604  12.572  1.00  0.00           H  
ATOM   2924  N   ALA A 184      -7.293 -27.664  10.527  1.00  0.00           N  
ATOM   2925  CA  ALA A 184      -7.516 -28.868   9.713  1.00  0.00           C  
ATOM   2926  C   ALA A 184      -8.592 -28.654   8.647  1.00  0.00           C  
ATOM   2927  O   ALA A 184      -8.512 -29.192   7.533  1.00  0.00           O  
ATOM   2928  CB  ALA A 184      -7.894 -30.042  10.604  1.00  0.00           C  
ATOM   2929  H   ALA A 184      -7.465 -27.703  11.521  1.00  0.00           H  
ATOM   2930  HA  ALA A 184      -6.592 -29.107   9.188  1.00  0.00           H  
ATOM   2931 1HB  ALA A 184      -8.052 -30.929   9.990  1.00  0.00           H  
ATOM   2932 2HB  ALA A 184      -7.090 -30.232  11.316  1.00  0.00           H  
ATOM   2933 3HB  ALA A 184      -8.809 -29.808  11.145  1.00  0.00           H  
ATOM   2934  N   LEU A 185      -9.688 -27.910   9.010  1.00  0.00           N  
ATOM   2935  CA  LEU A 185     -10.752 -27.630   8.047  1.00  0.00           C  
ATOM   2936  C   LEU A 185     -10.247 -26.698   6.945  1.00  0.00           C  
ATOM   2937  O   LEU A 185     -10.522 -26.898   5.754  1.00  0.00           O  
ATOM   2938  CB  LEU A 185     -11.959 -27.000   8.752  1.00  0.00           C  
ATOM   2939  CG  LEU A 185     -12.715 -27.916   9.723  1.00  0.00           C  
ATOM   2940  CD1 LEU A 185     -13.706 -27.090  10.532  1.00  0.00           C  
ATOM   2941  CD2 LEU A 185     -13.424 -29.011   8.941  1.00  0.00           C  
ATOM   2942  H   LEU A 185      -9.782 -27.571   9.957  1.00  0.00           H  
ATOM   2943  HA  LEU A 185     -11.060 -28.571   7.590  1.00  0.00           H  
ATOM   2944 1HB  LEU A 185     -11.618 -26.131   9.313  1.00  0.00           H  
ATOM   2945 2HB  LEU A 185     -12.667 -26.663   7.995  1.00  0.00           H  
ATOM   2946  HG  LEU A 185     -12.009 -28.367  10.421  1.00  0.00           H  
ATOM   2947 1HD1 LEU A 185     -14.243 -27.741  11.222  1.00  0.00           H  
ATOM   2948 2HD1 LEU A 185     -13.170 -26.328  11.097  1.00  0.00           H  
ATOM   2949 3HD1 LEU A 185     -14.416 -26.612   9.858  1.00  0.00           H  
ATOM   2950 1HD2 LEU A 185     -13.961 -29.662   9.631  1.00  0.00           H  
ATOM   2951 2HD2 LEU A 185     -14.131 -28.560   8.243  1.00  0.00           H  
ATOM   2952 3HD2 LEU A 185     -12.691 -29.596   8.386  1.00  0.00           H  
ATOM   2953  N   ALA A 186      -9.496 -25.682   7.358  1.00  0.00           N  
ATOM   2954  CA  ALA A 186      -8.877 -24.754   6.413  1.00  0.00           C  
ATOM   2955  C   ALA A 186      -7.870 -25.471   5.517  1.00  0.00           C  
ATOM   2956  O   ALA A 186      -7.810 -25.208   4.318  1.00  0.00           O  
ATOM   2957  CB  ALA A 186      -8.203 -23.610   7.157  1.00  0.00           C  
ATOM   2958  H   ALA A 186      -9.348 -25.548   8.348  1.00  0.00           H  
ATOM   2959  HA  ALA A 186      -9.657 -24.351   5.764  1.00  0.00           H  
ATOM   2960 1HB  ALA A 186      -7.747 -22.929   6.439  1.00  0.00           H  
ATOM   2961 2HB  ALA A 186      -8.945 -23.072   7.747  1.00  0.00           H  
ATOM   2962 3HB  ALA A 186      -7.435 -24.009   7.818  1.00  0.00           H  
ATOM   2963  N   THR A 187      -7.114 -26.411   6.083  1.00  0.00           N  
ATOM   2964  CA  THR A 187      -6.172 -27.173   5.272  1.00  0.00           C  
ATOM   2965  C   THR A 187      -6.842 -27.987   4.164  1.00  0.00           C  
ATOM   2966  O   THR A 187      -6.324 -28.045   3.042  1.00  0.00           O  
ATOM   2967  CB  THR A 187      -5.342 -28.117   6.162  1.00  0.00           C  
ATOM   2968  OG1 THR A 187      -4.638 -27.353   7.148  1.00  0.00           O  
ATOM   2969  CG2 THR A 187      -4.341 -28.899   5.323  1.00  0.00           C  
ATOM   2970  H   THR A 187      -7.185 -26.607   7.070  1.00  0.00           H  
ATOM   2971  HA  THR A 187      -5.564 -26.472   4.697  1.00  0.00           H  
ATOM   2972  HB  THR A 187      -6.006 -28.817   6.669  1.00  0.00           H  
ATOM   2973  HG1 THR A 187      -5.266 -26.984   7.775  1.00  0.00           H  
ATOM   2974 1HG2 THR A 187      -3.765 -29.561   5.969  1.00  0.00           H  
ATOM   2975 2HG2 THR A 187      -4.875 -29.490   4.578  1.00  0.00           H  
ATOM   2976 3HG2 THR A 187      -3.669 -28.206   4.821  1.00  0.00           H  
ATOM   2977  N   ALA A 188      -8.048 -28.721   4.485  1.00  0.00           N  
ATOM   2978  CA  ALA A 188      -8.822 -29.429   3.460  1.00  0.00           C  
ATOM   2979  C   ALA A 188      -9.366 -28.503   2.365  1.00  0.00           C  
ATOM   2980  O   ALA A 188      -9.348 -28.842   1.178  1.00  0.00           O  
ATOM   2981  CB  ALA A 188      -9.960 -30.226   4.097  1.00  0.00           C  
ATOM   2982  H   ALA A 188      -8.346 -28.769   5.448  1.00  0.00           H  
ATOM   2983  HA  ALA A 188      -8.150 -30.123   2.950  1.00  0.00           H  
ATOM   2984 1HB  ALA A 188     -10.519 -30.744   3.317  1.00  0.00           H  
ATOM   2985 2HB  ALA A 188      -9.546 -30.956   4.795  1.00  0.00           H  
ATOM   2986 3HB  ALA A 188     -10.621 -29.547   4.630  1.00  0.00           H  
ATOM   2987  N   ALA A 189      -9.909 -27.307   2.770  1.00  0.00           N  
ATOM   2988  CA  ALA A 189     -10.496 -26.363   1.827  1.00  0.00           C  
ATOM   2989  C   ALA A 189      -9.393 -25.837   0.911  1.00  0.00           C  
ATOM   2990  O   ALA A 189      -9.590 -25.691  -0.290  1.00  0.00           O  
ATOM   2991  CB  ALA A 189     -11.168 -25.217   2.568  1.00  0.00           C  
ATOM   2992  H   ALA A 189      -9.938 -27.099   3.758  1.00  0.00           H  
ATOM   2993  HA  ALA A 189     -11.247 -26.893   1.240  1.00  0.00           H  
ATOM   2994 1HB  ALA A 189     -11.598 -24.522   1.849  1.00  0.00           H  
ATOM   2995 2HB  ALA A 189     -11.954 -25.612   3.209  1.00  0.00           H  
ATOM   2996 3HB  ALA A 189     -10.429 -24.696   3.177  1.00  0.00           H  
ATOM   2997  N   ALA A 190      -8.114 -25.446   1.494  1.00  0.00           N  
ATOM   2998  CA  ALA A 190      -6.985 -24.950   0.714  1.00  0.00           C  
ATOM   2999  C   ALA A 190      -6.405 -25.988  -0.252  1.00  0.00           C  
ATOM   3000  O   ALA A 190      -5.978 -25.652  -1.356  1.00  0.00           O  
ATOM   3001  CB  ALA A 190      -5.896 -24.453   1.654  1.00  0.00           C  
ATOM   3002  H   ALA A 190      -8.038 -25.483   2.500  1.00  0.00           H  
ATOM   3003  HA  ALA A 190      -7.333 -24.133   0.082  1.00  0.00           H  
ATOM   3004 1HB  ALA A 190      -5.063 -24.061   1.070  1.00  0.00           H  
ATOM   3005 2HB  ALA A 190      -6.297 -23.663   2.290  1.00  0.00           H  
ATOM   3006 3HB  ALA A 190      -5.548 -25.277   2.275  1.00  0.00           H  
ATOM   3007  N   LEU A 191      -6.330 -27.269   0.193  1.00  0.00           N  
ATOM   3008  CA  LEU A 191      -5.820 -28.364  -0.619  1.00  0.00           C  
ATOM   3009  C   LEU A 191      -6.835 -28.771  -1.667  1.00  0.00           C  
ATOM   3010  O   LEU A 191      -6.474 -29.190  -2.761  1.00  0.00           O  
ATOM   3011  CB  LEU A 191      -5.476 -29.571   0.264  1.00  0.00           C  
ATOM   3012  CG  LEU A 191      -4.826 -30.759  -0.457  1.00  0.00           C  
ATOM   3013  CD1 LEU A 191      -3.529 -30.307  -1.114  1.00  0.00           C  
ATOM   3014  CD2 LEU A 191      -4.574 -31.881   0.538  1.00  0.00           C  
ATOM   3015  H   LEU A 191      -6.591 -27.447   1.152  1.00  0.00           H  
ATOM   3016  HA  LEU A 191      -4.910 -28.031  -1.118  1.00  0.00           H  
ATOM   3017 1HB  LEU A 191      -4.792 -29.244   1.046  1.00  0.00           H  
ATOM   3018 2HB  LEU A 191      -6.390 -29.929   0.736  1.00  0.00           H  
ATOM   3019  HG  LEU A 191      -5.492 -31.115  -1.244  1.00  0.00           H  
ATOM   3020 1HD1 LEU A 191      -3.067 -31.152  -1.627  1.00  0.00           H  
ATOM   3021 2HD1 LEU A 191      -3.741 -29.518  -1.835  1.00  0.00           H  
ATOM   3022 3HD1 LEU A 191      -2.848 -29.930  -0.352  1.00  0.00           H  
ATOM   3023 1HD2 LEU A 191      -4.113 -32.726   0.025  1.00  0.00           H  
ATOM   3024 2HD2 LEU A 191      -3.907 -31.526   1.325  1.00  0.00           H  
ATOM   3025 3HD2 LEU A 191      -5.520 -32.196   0.979  1.00  0.00           H  
ATOM   3026  N   GLY A 192      -8.112 -28.660  -1.330  1.00  0.00           N  
ATOM   3027  CA  GLY A 192      -9.151 -28.967  -2.288  1.00  0.00           C  
ATOM   3028  C   GLY A 192      -9.623 -30.396  -2.099  1.00  0.00           C  
ATOM   3029  O   GLY A 192     -10.099 -31.030  -3.046  1.00  0.00           O  
ATOM   3030  H   GLY A 192      -8.374 -28.358  -0.402  1.00  0.00           H  
ATOM   3031 1HA  GLY A 192      -9.983 -28.274  -2.158  1.00  0.00           H  
ATOM   3032 2HA  GLY A 192      -8.769 -28.824  -3.298  1.00  0.00           H  
ATOM   3033  N   THR A 193      -9.644 -30.970  -0.844  1.00  0.00           N  
ATOM   3034  CA  THR A 193     -10.045 -32.322  -0.444  1.00  0.00           C  
ATOM   3035  C   THR A 193     -11.039 -32.309   0.731  1.00  0.00           C  
ATOM   3036  O   THR A 193     -11.531 -31.251   1.122  1.00  0.00           O  
ATOM   3037  CB  THR A 193      -8.814 -33.167  -0.067  1.00  0.00           C  
ATOM   3038  OG1 THR A 193      -9.205 -34.536   0.105  1.00  0.00           O  
ATOM   3039  CG2 THR A 193      -8.192 -32.656   1.224  1.00  0.00           C  
ATOM   3040  H   THR A 193      -9.341 -30.316  -0.136  1.00  0.00           H  
ATOM   3041  HA  THR A 193     -10.513 -32.813  -1.299  1.00  0.00           H  
ATOM   3042  HB  THR A 193      -8.076 -33.112  -0.866  1.00  0.00           H  
ATOM   3043  HG1 THR A 193      -8.497 -35.110  -0.195  1.00  0.00           H  
ATOM   3044 1HG2 THR A 193      -7.324 -33.264   1.475  1.00  0.00           H  
ATOM   3045 2HG2 THR A 193      -7.884 -31.619   1.093  1.00  0.00           H  
ATOM   3046 3HG2 THR A 193      -8.923 -32.717   2.029  1.00  0.00           H  
ATOM   3047  N   THR A 194     -11.329 -33.531   1.238  1.00  0.00           N  
ATOM   3048  CA  THR A 194     -12.276 -33.681   2.340  1.00  0.00           C  
ATOM   3049  C   THR A 194     -11.538 -33.544   3.649  1.00  0.00           C  
ATOM   3050  O   THR A 194     -10.306 -33.514   3.658  1.00  0.00           O  
ATOM   3051  CB  THR A 194     -13.008 -35.035   2.290  1.00  0.00           C  
ATOM   3052  OG1 THR A 194     -14.050 -35.054   3.275  1.00  0.00           O  
ATOM   3053  CG2 THR A 194     -12.039 -36.175   2.561  1.00  0.00           C  
ATOM   3054  H   THR A 194     -10.883 -34.353   0.857  1.00  0.00           H  
ATOM   3055  HA  THR A 194     -13.037 -32.903   2.251  1.00  0.00           H  
ATOM   3056  HB  THR A 194     -13.454 -35.171   1.306  1.00  0.00           H  
ATOM   3057  HG1 THR A 194     -14.693 -35.730   3.046  1.00  0.00           H  
ATOM   3058 1HG2 THR A 194     -12.574 -37.124   2.522  1.00  0.00           H  
ATOM   3059 2HG2 THR A 194     -11.251 -36.170   1.808  1.00  0.00           H  
ATOM   3060 3HG2 THR A 194     -11.597 -36.050   3.549  1.00  0.00           H  
ATOM   3061  N   VAL A 195     -12.289 -33.497   4.736  1.00  0.00           N  
ATOM   3062  CA  VAL A 195     -11.731 -33.152   6.049  1.00  0.00           C  
ATOM   3063  C   VAL A 195     -10.896 -34.302   6.624  1.00  0.00           C  
ATOM   3064  O   VAL A 195      -9.789 -34.092   7.118  1.00  0.00           O  
ATOM   3065  CB  VAL A 195     -12.864 -32.804   7.034  1.00  0.00           C  
ATOM   3066  CG1 VAL A 195     -12.303 -32.568   8.429  1.00  0.00           C  
ATOM   3067  CG2 VAL A 195     -13.620 -31.579   6.542  1.00  0.00           C  
ATOM   3068  H   VAL A 195     -13.278 -33.688   4.653  1.00  0.00           H  
ATOM   3069  HA  VAL A 195     -11.051 -32.310   5.926  1.00  0.00           H  
ATOM   3070  HB  VAL A 195     -13.547 -33.651   7.102  1.00  0.00           H  
ATOM   3071 1HG1 VAL A 195     -13.117 -32.324   9.112  1.00  0.00           H  
ATOM   3072 2HG1 VAL A 195     -11.797 -33.470   8.775  1.00  0.00           H  
ATOM   3073 3HG1 VAL A 195     -11.594 -31.741   8.400  1.00  0.00           H  
ATOM   3074 1HG2 VAL A 195     -14.419 -31.340   7.243  1.00  0.00           H  
ATOM   3075 2HG2 VAL A 195     -12.935 -30.734   6.469  1.00  0.00           H  
ATOM   3076 3HG2 VAL A 195     -14.047 -31.786   5.561  1.00  0.00           H  
ATOM   3077  N   GLU A 196     -11.438 -35.517   6.542  1.00  0.00           N  
ATOM   3078  CA  GLU A 196     -10.815 -36.695   7.134  1.00  0.00           C  
ATOM   3079  C   GLU A 196      -9.477 -36.923   6.436  1.00  0.00           C  
ATOM   3080  O   GLU A 196      -8.502 -37.372   7.045  1.00  0.00           O  
ATOM   3081  CB  GLU A 196     -11.713 -37.927   6.994  1.00  0.00           C  
ATOM   3082  CG  GLU A 196     -13.010 -37.852   7.786  1.00  0.00           C  
ATOM   3083  CD  GLU A 196     -12.789 -37.865   9.274  1.00  0.00           C  
ATOM   3084  OE1 GLU A 196     -12.151 -38.770   9.752  1.00  0.00           O  
ATOM   3085  OE2 GLU A 196     -13.259 -36.965   9.931  1.00  0.00           O  
ATOM   3086  H   GLU A 196     -12.314 -35.618   6.050  1.00  0.00           H  
ATOM   3087  HA  GLU A 196     -10.670 -36.513   8.199  1.00  0.00           H  
ATOM   3088 1HB  GLU A 196     -11.969 -38.073   5.945  1.00  0.00           H  
ATOM   3089 2HB  GLU A 196     -11.169 -38.813   7.324  1.00  0.00           H  
ATOM   3090 1HG  GLU A 196     -13.537 -36.937   7.516  1.00  0.00           H  
ATOM   3091 2HG  GLU A 196     -13.641 -38.696   7.511  1.00  0.00           H  
ATOM   3092  N   GLU A 197      -9.279 -36.726   4.997  1.00  0.00           N  
ATOM   3093  CA  GLU A 197      -8.087 -36.928   4.187  1.00  0.00           C  
ATOM   3094  C   GLU A 197      -7.016 -35.893   4.522  1.00  0.00           C  
ATOM   3095  O   GLU A 197      -5.834 -36.215   4.573  1.00  0.00           O  
ATOM   3096  CB  GLU A 197      -8.437 -36.854   2.699  1.00  0.00           C  
ATOM   3097  CG  GLU A 197      -7.260 -37.094   1.764  1.00  0.00           C  
ATOM   3098  CD  GLU A 197      -7.664 -37.149   0.316  1.00  0.00           C  
ATOM   3099  OE1 GLU A 197      -8.419 -38.023  -0.038  1.00  0.00           O  
ATOM   3100  OE2 GLU A 197      -7.218 -36.315  -0.436  1.00  0.00           O  
ATOM   3101  H   GLU A 197     -10.144 -36.469   4.544  1.00  0.00           H  
ATOM   3102  HA  GLU A 197      -7.666 -37.905   4.425  1.00  0.00           H  
ATOM   3103 1HB  GLU A 197      -9.203 -37.595   2.468  1.00  0.00           H  
ATOM   3104 2HB  GLU A 197      -8.851 -35.872   2.469  1.00  0.00           H  
ATOM   3105 1HG  GLU A 197      -6.535 -36.291   1.896  1.00  0.00           H  
ATOM   3106 2HG  GLU A 197      -6.777 -38.031   2.036  1.00  0.00           H  
ATOM   3107  N   ALA A 198      -7.384 -34.494   4.736  1.00  0.00           N  
ATOM   3108  CA  ALA A 198      -6.417 -33.464   5.128  1.00  0.00           C  
ATOM   3109  C   ALA A 198      -5.745 -33.791   6.458  1.00  0.00           C  
ATOM   3110  O   ALA A 198      -4.562 -33.523   6.656  1.00  0.00           O  
ATOM   3111  CB  ALA A 198      -7.091 -32.100   5.196  1.00  0.00           C  
ATOM   3112  H   ALA A 198      -8.347 -34.231   4.582  1.00  0.00           H  
ATOM   3113  HA  ALA A 198      -5.634 -33.431   4.370  1.00  0.00           H  
ATOM   3114 1HB  ALA A 198      -6.358 -31.348   5.488  1.00  0.00           H  
ATOM   3115 2HB  ALA A 198      -7.501 -31.849   4.219  1.00  0.00           H  
ATOM   3116 3HB  ALA A 198      -7.894 -32.130   5.930  1.00  0.00           H  
ATOM   3117  N   VAL A 199      -6.565 -34.384   7.529  1.00  0.00           N  
ATOM   3118  CA  VAL A 199      -5.996 -34.832   8.792  1.00  0.00           C  
ATOM   3119  C   VAL A 199      -5.077 -36.039   8.604  1.00  0.00           C  
ATOM   3120  O   VAL A 199      -3.979 -36.095   9.171  1.00  0.00           O  
ATOM   3121  CB  VAL A 199      -7.121 -35.195   9.779  1.00  0.00           C  
ATOM   3122  CG1 VAL A 199      -6.541 -35.805  11.047  1.00  0.00           C  
ATOM   3123  CG2 VAL A 199      -7.946 -33.960  10.103  1.00  0.00           C  
ATOM   3124  H   VAL A 199      -7.558 -34.490   7.372  1.00  0.00           H  
ATOM   3125  HA  VAL A 199      -5.379 -34.028   9.198  1.00  0.00           H  
ATOM   3126  HB  VAL A 199      -7.761 -35.951   9.323  1.00  0.00           H  
ATOM   3127 1HG1 VAL A 199      -7.350 -36.058  11.732  1.00  0.00           H  
ATOM   3128 2HG1 VAL A 199      -5.985 -36.708  10.795  1.00  0.00           H  
ATOM   3129 3HG1 VAL A 199      -5.873 -35.088  11.523  1.00  0.00           H  
ATOM   3130 1HG2 VAL A 199      -8.740 -34.225  10.801  1.00  0.00           H  
ATOM   3131 2HG2 VAL A 199      -7.305 -33.202  10.554  1.00  0.00           H  
ATOM   3132 3HG2 VAL A 199      -8.385 -33.565   9.187  1.00  0.00           H  
ATOM   3133  N   LYS A 200      -5.508 -37.165   7.759  1.00  0.00           N  
ATOM   3134  CA  LYS A 200      -4.711 -38.348   7.496  1.00  0.00           C  
ATOM   3135  C   LYS A 200      -3.421 -37.964   6.795  1.00  0.00           C  
ATOM   3136  O   LYS A 200      -2.370 -38.532   7.071  1.00  0.00           O  
ATOM   3137  CB  LYS A 200      -5.496 -39.354   6.653  1.00  0.00           C  
ATOM   3138  CG  LYS A 200      -6.628 -40.050   7.397  1.00  0.00           C  
ATOM   3139  CD  LYS A 200      -7.391 -40.998   6.483  1.00  0.00           C  
ATOM   3140  CE  LYS A 200      -8.535 -41.678   7.219  1.00  0.00           C  
ATOM   3141  NZ  LYS A 200      -9.309 -42.584   6.328  1.00  0.00           N  
ATOM   3142  H   LYS A 200      -6.437 -37.102   7.367  1.00  0.00           H  
ATOM   3143  HA  LYS A 200      -4.463 -38.819   8.447  1.00  0.00           H  
ATOM   3144 1HB  LYS A 200      -5.926 -38.848   5.788  1.00  0.00           H  
ATOM   3145 2HB  LYS A 200      -4.819 -40.122   6.279  1.00  0.00           H  
ATOM   3146 1HG  LYS A 200      -6.219 -40.617   8.234  1.00  0.00           H  
ATOM   3147 2HG  LYS A 200      -7.318 -39.304   7.789  1.00  0.00           H  
ATOM   3148 1HD  LYS A 200      -7.793 -40.441   5.635  1.00  0.00           H  
ATOM   3149 2HD  LYS A 200      -6.711 -41.762   6.104  1.00  0.00           H  
ATOM   3150 1HE  LYS A 200      -8.140 -42.257   8.052  1.00  0.00           H  
ATOM   3151 2HE  LYS A 200      -9.210 -40.921   7.620  1.00  0.00           H  
ATOM   3152 1HZ  LYS A 200     -10.058 -43.014   6.853  1.00  0.00           H  
ATOM   3153 2HZ  LYS A 200      -9.698 -42.053   5.562  1.00  0.00           H  
ATOM   3154 3HZ  LYS A 200      -8.699 -43.303   5.966  1.00  0.00           H  
ATOM   3155  N   ARG A 201      -3.434 -36.984   5.727  1.00  0.00           N  
ATOM   3156  CA  ARG A 201      -2.237 -36.503   5.046  1.00  0.00           C  
ATOM   3157  C   ARG A 201      -1.289 -35.829   6.021  1.00  0.00           C  
ATOM   3158  O   ARG A 201      -0.079 -35.941   5.884  1.00  0.00           O  
ATOM   3159  CB  ARG A 201      -2.603 -35.522   3.942  1.00  0.00           C  
ATOM   3160  CG  ARG A 201      -3.223 -36.154   2.705  1.00  0.00           C  
ATOM   3161  CD  ARG A 201      -3.579 -35.134   1.687  1.00  0.00           C  
ATOM   3162  NE  ARG A 201      -4.244 -35.724   0.536  1.00  0.00           N  
ATOM   3163  CZ  ARG A 201      -3.608 -36.297  -0.504  1.00  0.00           C  
ATOM   3164  NH1 ARG A 201      -2.295 -36.349  -0.526  1.00  0.00           N  
ATOM   3165  NH2 ARG A 201      -4.306 -36.807  -1.505  1.00  0.00           N  
ATOM   3166  H   ARG A 201      -4.336 -36.634   5.443  1.00  0.00           H  
ATOM   3167  HA  ARG A 201      -1.709 -37.359   4.625  1.00  0.00           H  
ATOM   3168 1HB  ARG A 201      -3.310 -34.789   4.326  1.00  0.00           H  
ATOM   3169 2HB  ARG A 201      -1.711 -34.983   3.624  1.00  0.00           H  
ATOM   3170 1HG  ARG A 201      -2.514 -36.852   2.259  1.00  0.00           H  
ATOM   3171 2HG  ARG A 201      -4.132 -36.689   2.986  1.00  0.00           H  
ATOM   3172 1HD  ARG A 201      -4.249 -34.397   2.128  1.00  0.00           H  
ATOM   3173 2HD  ARG A 201      -2.673 -34.637   1.338  1.00  0.00           H  
ATOM   3174  HE  ARG A 201      -5.255 -35.704   0.517  1.00  0.00           H  
ATOM   3175 1HH1 ARG A 201      -1.763 -35.959   0.239  1.00  0.00           H  
ATOM   3176 2HH1 ARG A 201      -1.819 -36.777  -1.306  1.00  0.00           H  
ATOM   3177 1HH2 ARG A 201      -5.317 -36.767  -1.489  1.00  0.00           H  
ATOM   3178 2HH2 ARG A 201      -3.830 -37.236  -2.285  1.00  0.00           H  
ATOM   3179  N   ALA A 202      -1.848 -34.993   7.060  1.00  0.00           N  
ATOM   3180  CA  ALA A 202      -1.046 -34.319   8.074  1.00  0.00           C  
ATOM   3181  C   ALA A 202      -0.351 -35.324   8.982  1.00  0.00           C  
ATOM   3182  O   ALA A 202       0.808 -35.143   9.334  1.00  0.00           O  
ATOM   3183  CB  ALA A 202      -1.876 -33.341   8.870  1.00  0.00           C  
ATOM   3184  H   ALA A 202      -2.836 -34.792   6.997  1.00  0.00           H  
ATOM   3185  HA  ALA A 202      -0.256 -33.764   7.567  1.00  0.00           H  
ATOM   3186 1HB  ALA A 202      -1.249 -32.854   9.618  1.00  0.00           H  
ATOM   3187 2HB  ALA A 202      -2.294 -32.589   8.201  1.00  0.00           H  
ATOM   3188 3HB  ALA A 202      -2.684 -33.873   9.368  1.00  0.00           H  
ATOM   3189  N   LEU A 203      -1.053 -36.398   9.338  1.00  0.00           N  
ATOM   3190  CA  LEU A 203      -0.472 -37.444  10.177  1.00  0.00           C  
ATOM   3191  C   LEU A 203       0.639 -38.216   9.462  1.00  0.00           C  
ATOM   3192  O   LEU A 203       1.655 -38.545  10.070  1.00  0.00           O  
ATOM   3193  CB  LEU A 203      -1.566 -38.421  10.624  1.00  0.00           C  
ATOM   3194  CG  LEU A 203      -2.594 -37.860  11.615  1.00  0.00           C  
ATOM   3195  CD1 LEU A 203      -3.756 -38.835  11.748  1.00  0.00           C  
ATOM   3196  CD2 LEU A 203      -1.925 -37.620  12.960  1.00  0.00           C  
ATOM   3197  H   LEU A 203      -2.008 -36.494   9.022  1.00  0.00           H  
ATOM   3198  HA  LEU A 203       0.007 -36.971  11.034  1.00  0.00           H  
ATOM   3199 1HB  LEU A 203      -2.107 -38.763   9.743  1.00  0.00           H  
ATOM   3200 2HB  LEU A 203      -1.092 -39.284  11.091  1.00  0.00           H  
ATOM   3201  HG  LEU A 203      -2.991 -36.919  11.234  1.00  0.00           H  
ATOM   3202 1HD1 LEU A 203      -4.487 -38.437  12.452  1.00  0.00           H  
ATOM   3203 2HD1 LEU A 203      -4.228 -38.974  10.776  1.00  0.00           H  
ATOM   3204 3HD1 LEU A 203      -3.387 -39.793  12.113  1.00  0.00           H  
ATOM   3205 1HD2 LEU A 203      -2.655 -37.220  13.664  1.00  0.00           H  
ATOM   3206 2HD2 LEU A 203      -1.529 -38.561  13.342  1.00  0.00           H  
ATOM   3207 3HD2 LEU A 203      -1.110 -36.906  12.838  1.00  0.00           H  
ATOM   3208  N   LYS A 204       0.453 -38.489   8.173  1.00  0.00           N  
ATOM   3209  CA  LYS A 204       1.493 -39.124   7.365  1.00  0.00           C  
ATOM   3210  C   LYS A 204       2.722 -38.228   7.205  1.00  0.00           C  
ATOM   3211  O   LYS A 204       3.855 -38.707   7.243  1.00  0.00           O  
ATOM   3212  CB  LYS A 204       0.939 -39.501   5.990  1.00  0.00           C  
ATOM   3213  CG  LYS A 204      -0.033 -40.673   6.003  1.00  0.00           C  
ATOM   3214  CD  LYS A 204      -0.569 -40.961   4.609  1.00  0.00           C  
ATOM   3215  CE  LYS A 204      -1.551 -42.124   4.622  1.00  0.00           C  
ATOM   3216  NZ  LYS A 204      -2.105 -42.399   3.269  1.00  0.00           N  
ATOM   3217  H   LYS A 204      -0.428 -38.252   7.744  1.00  0.00           H  
ATOM   3218  HA  LYS A 204       1.826 -40.030   7.876  1.00  0.00           H  
ATOM   3219 1HB  LYS A 204       0.423 -38.643   5.559  1.00  0.00           H  
ATOM   3220 2HB  LYS A 204       1.762 -39.756   5.323  1.00  0.00           H  
ATOM   3221 1HG  LYS A 204       0.474 -41.562   6.380  1.00  0.00           H  
ATOM   3222 2HG  LYS A 204      -0.869 -40.445   6.664  1.00  0.00           H  
ATOM   3223 1HD  LYS A 204      -1.074 -40.075   4.222  1.00  0.00           H  
ATOM   3224 2HD  LYS A 204       0.259 -41.206   3.944  1.00  0.00           H  
ATOM   3225 1HE  LYS A 204      -1.049 -43.020   4.985  1.00  0.00           H  
ATOM   3226 2HE  LYS A 204      -2.375 -41.897   5.298  1.00  0.00           H  
ATOM   3227 1HZ  LYS A 204      -2.751 -43.175   3.320  1.00  0.00           H  
ATOM   3228 2HZ  LYS A 204      -2.590 -41.580   2.930  1.00  0.00           H  
ATOM   3229 3HZ  LYS A 204      -1.353 -42.630   2.637  1.00  0.00           H  
ATOM   3230  N   LEU A 205       2.499 -36.932   7.004  1.00  0.00           N  
ATOM   3231  CA  LEU A 205       3.602 -35.978   6.923  1.00  0.00           C  
ATOM   3232  C   LEU A 205       4.277 -35.823   8.279  1.00  0.00           C  
ATOM   3233  O   LEU A 205       5.497 -35.756   8.359  1.00  0.00           O  
ATOM   3234  CB  LEU A 205       3.095 -34.615   6.435  1.00  0.00           C  
ATOM   3235  CG  LEU A 205       4.149 -33.504   6.355  1.00  0.00           C  
ATOM   3236  CD1 LEU A 205       5.248 -33.915   5.384  1.00  0.00           C  
ATOM   3237  CD2 LEU A 205       3.487 -32.207   5.914  1.00  0.00           C  
ATOM   3238  H   LEU A 205       1.552 -36.599   6.903  1.00  0.00           H  
ATOM   3239  HA  LEU A 205       4.337 -36.359   6.215  1.00  0.00           H  
ATOM   3240 1HB  LEU A 205       2.668 -34.739   5.441  1.00  0.00           H  
ATOM   3241 2HB  LEU A 205       2.306 -34.277   7.107  1.00  0.00           H  
ATOM   3242  HG  LEU A 205       4.606 -33.363   7.336  1.00  0.00           H  
ATOM   3243 1HD1 LEU A 205       5.997 -33.124   5.328  1.00  0.00           H  
ATOM   3244 2HD1 LEU A 205       5.717 -34.834   5.734  1.00  0.00           H  
ATOM   3245 3HD1 LEU A 205       4.819 -34.079   4.397  1.00  0.00           H  
ATOM   3246 1HD2 LEU A 205       4.237 -31.417   5.857  1.00  0.00           H  
ATOM   3247 2HD2 LEU A 205       3.031 -32.346   4.933  1.00  0.00           H  
ATOM   3248 3HD2 LEU A 205       2.718 -31.927   6.635  1.00  0.00           H  
ATOM   3249  N   LYS A 206       3.477 -35.763   9.339  1.00  0.00           N  
ATOM   3250  CA  LYS A 206       3.978 -35.679  10.718  1.00  0.00           C  
ATOM   3251  C   LYS A 206       4.936 -36.827  11.023  1.00  0.00           C  
ATOM   3252  O   LYS A 206       5.980 -36.631  11.646  1.00  0.00           O  
ATOM   3253  CB  LYS A 206       2.818 -35.686  11.715  1.00  0.00           C  
ATOM   3254  CG  LYS A 206       3.241 -35.566  13.173  1.00  0.00           C  
ATOM   3255  CD  LYS A 206       2.038 -35.612  14.103  1.00  0.00           C  
ATOM   3256  CE  LYS A 206       2.453 -35.431  15.556  1.00  0.00           C  
ATOM   3257  NZ  LYS A 206       3.243 -36.588  16.057  1.00  0.00           N  
ATOM   3258  H   LYS A 206       2.479 -35.775   9.178  1.00  0.00           H  
ATOM   3259  HA  LYS A 206       4.523 -34.742  10.831  1.00  0.00           H  
ATOM   3260 1HB  LYS A 206       2.143 -34.859  11.494  1.00  0.00           H  
ATOM   3261 2HB  LYS A 206       2.250 -36.610  11.606  1.00  0.00           H  
ATOM   3262 1HG  LYS A 206       3.916 -36.386  13.425  1.00  0.00           H  
ATOM   3263 2HG  LYS A 206       3.770 -34.626  13.322  1.00  0.00           H  
ATOM   3264 1HD  LYS A 206       1.339 -34.820  13.832  1.00  0.00           H  
ATOM   3265 2HD  LYS A 206       1.532 -36.571  13.997  1.00  0.00           H  
ATOM   3266 1HE  LYS A 206       3.054 -34.527  15.652  1.00  0.00           H  
ATOM   3267 2HE  LYS A 206       1.565 -35.318  16.177  1.00  0.00           H  
ATOM   3268 1HZ  LYS A 206       3.498 -36.429  17.022  1.00  0.00           H  
ATOM   3269 2HZ  LYS A 206       2.689 -37.430  15.990  1.00  0.00           H  
ATOM   3270 3HZ  LYS A 206       4.080 -36.691  15.501  1.00  0.00           H  
ATOM   3271  N   THR A 207       4.561 -38.026  10.574  1.00  0.00           N  
ATOM   3272  CA  THR A 207       5.373 -39.234  10.734  1.00  0.00           C  
ATOM   3273  C   THR A 207       6.599 -39.191   9.816  1.00  0.00           C  
ATOM   3274  O   THR A 207       7.713 -39.462  10.260  1.00  0.00           O  
ATOM   3275  CB  THR A 207       4.550 -40.501  10.443  1.00  0.00           C  
ATOM   3276  OG1 THR A 207       3.437 -40.569  11.343  1.00  0.00           O  
ATOM   3277  CG2 THR A 207       5.408 -41.746  10.611  1.00  0.00           C  
ATOM   3278  H   THR A 207       3.671 -38.091  10.104  1.00  0.00           H  
ATOM   3279  HA  THR A 207       5.727 -39.281  11.764  1.00  0.00           H  
ATOM   3280  HB  THR A 207       4.172 -40.463   9.421  1.00  0.00           H  
ATOM   3281  HG1 THR A 207       2.773 -39.928  11.078  1.00  0.00           H  
ATOM   3282 1HG2 THR A 207       4.809 -42.632  10.400  1.00  0.00           H  
ATOM   3283 2HG2 THR A 207       6.250 -41.703   9.919  1.00  0.00           H  
ATOM   3284 3HG2 THR A 207       5.781 -41.795  11.633  1.00  0.00           H  
ATOM   3285  N   LYS A 208       6.395 -38.815   8.555  1.00  0.00           N  
ATOM   3286  CA  LYS A 208       7.465 -38.801   7.544  1.00  0.00           C  
ATOM   3287  C   LYS A 208       8.612 -37.798   7.823  1.00  0.00           C  
ATOM   3288  O   LYS A 208       9.788 -38.119   7.656  1.00  0.00           O  
ATOM   3289  CB  LYS A 208       6.858 -38.508   6.171  1.00  0.00           C  
ATOM   3290  CG  LYS A 208       7.855 -38.547   5.021  1.00  0.00           C  
ATOM   3291  CD  LYS A 208       7.163 -38.341   3.682  1.00  0.00           C  
ATOM   3292  CE  LYS A 208       8.152 -38.419   2.528  1.00  0.00           C  
ATOM   3293  NZ  LYS A 208       7.482 -38.267   1.208  1.00  0.00           N  
ATOM   3294  H   LYS A 208       5.462 -38.530   8.288  1.00  0.00           H  
ATOM   3295  HA  LYS A 208       7.950 -39.777   7.540  1.00  0.00           H  
ATOM   3296 1HB  LYS A 208       6.073 -39.234   5.957  1.00  0.00           H  
ATOM   3297 2HB  LYS A 208       6.397 -37.520   6.181  1.00  0.00           H  
ATOM   3298 1HG  LYS A 208       8.601 -37.763   5.159  1.00  0.00           H  
ATOM   3299 2HG  LYS A 208       8.364 -39.510   5.013  1.00  0.00           H  
ATOM   3300 1HD  LYS A 208       6.398 -39.106   3.546  1.00  0.00           H  
ATOM   3301 2HD  LYS A 208       6.681 -37.363   3.668  1.00  0.00           H  
ATOM   3302 1HE  LYS A 208       8.899 -37.633   2.635  1.00  0.00           H  
ATOM   3303 2HE  LYS A 208       8.664 -39.381   2.552  1.00  0.00           H  
ATOM   3304 1HZ  LYS A 208       8.170 -38.325   0.472  1.00  0.00           H  
ATOM   3305 2HZ  LYS A 208       6.799 -39.003   1.090  1.00  0.00           H  
ATOM   3306 3HZ  LYS A 208       7.019 -37.370   1.166  1.00  0.00           H  
ATOM   3307  N   LEU A 209       8.277 -36.585   8.245  1.00  0.00           N  
ATOM   3308  CA  LEU A 209       9.290 -35.559   8.465  1.00  0.00           C  
ATOM   3309  C   LEU A 209       9.768 -35.530   9.917  1.00  0.00           C  
ATOM   3310  O   LEU A 209       8.964 -35.413  10.853  1.00  0.00           O  
ATOM   3311  CB  LEU A 209       8.733 -34.183   8.078  1.00  0.00           C  
ATOM   3312  CG  LEU A 209       9.670 -32.994   8.323  1.00  0.00           C  
ATOM   3313  CD1 LEU A 209      10.903 -33.128   7.440  1.00  0.00           C  
ATOM   3314  CD2 LEU A 209       8.929 -31.696   8.035  1.00  0.00           C  
ATOM   3315  H   LEU A 209       7.306 -36.365   8.420  1.00  0.00           H  
ATOM   3316  HA  LEU A 209      10.158 -35.792   7.849  1.00  0.00           H  
ATOM   3317 1HB  LEU A 209       8.482 -34.195   7.019  1.00  0.00           H  
ATOM   3318 2HB  LEU A 209       7.818 -34.007   8.645  1.00  0.00           H  
ATOM   3319  HG  LEU A 209      10.001 -32.999   9.362  1.00  0.00           H  
ATOM   3320 1HD1 LEU A 209      11.569 -32.282   7.614  1.00  0.00           H  
ATOM   3321 2HD1 LEU A 209      11.424 -34.054   7.681  1.00  0.00           H  
ATOM   3322 3HD1 LEU A 209      10.601 -33.142   6.394  1.00  0.00           H  
ATOM   3323 1HD2 LEU A 209       9.595 -30.850   8.210  1.00  0.00           H  
ATOM   3324 2HD2 LEU A 209       8.598 -31.689   6.996  1.00  0.00           H  
ATOM   3325 3HD2 LEU A 209       8.063 -31.618   8.692  1.00  0.00           H  
ATOM   3326  N   GLY A 210      11.081 -35.639  10.101  1.00  0.00           N  
ATOM   3327  CA  GLY A 210      11.672 -35.604  11.428  1.00  0.00           C  
ATOM   3328  C   GLY A 210      13.185 -35.765  11.445  1.00  0.00           C  
ATOM   3329  O   GLY A 210      13.796 -35.865  12.510  1.00  0.00           O  
ATOM   3330  OXT GLY A 210      13.841 -35.799  10.405  1.00  0.00           O  
ATOM   3331  H   GLY A 210      11.683 -35.746   9.296  1.00  0.00           H  
ATOM   3332 1HA  GLY A 210      11.427 -34.658  11.911  1.00  0.00           H  
ATOM   3333 2HA  GLY A 210      11.242 -36.397  12.038  1.00  0.00           H  
TER                                                                             
HETATM 3335 FE1  HMM X   1      -3.420 -15.907   6.101  1.00  0.00          FE  
HETATM 3336  C35 HMM X   1      -5.165 -15.616   7.304  1.00  0.00           C  
HETATM 3337  N4  HMM X   1      -2.393 -16.367   7.791  1.00  0.00           N  
HETATM 3338  C19 HMM X   1      -1.782 -15.486   8.648  1.00  0.00           C  
HETATM 3339  C18 HMM X   1      -1.167 -16.191   9.754  1.00  0.00           C  
HETATM 3340  C15 HMM X   1      -1.398 -17.535   9.534  1.00  0.00           C  
HETATM 3341  C14 HMM X   1      -2.173 -17.618   8.298  1.00  0.00           C  
HETATM 3342  C31 HMM X   1      -2.627 -18.805   7.729  1.00  0.00           C  
HETATM 3343  C12 HMM X   1      -3.436 -18.916   6.608  1.00  0.00           C  
HETATM 3344  N1  HMM X   1      -3.849 -17.871   5.822  1.00  0.00           N  
HETATM 3345  C6  HMM X   1      -4.680 -18.407   4.872  1.00  0.00           C  
HETATM 3346  C7  HMM X   1      -4.808 -19.849   5.063  1.00  0.00           C  
HETATM 3347  C11 HMM X   1      -4.015 -20.167   6.133  1.00  0.00           C  
HETATM 3348  C13 HMM X   1      -3.765 -21.509   6.751  1.00  0.00           C  
HETATM 3349  C8  HMM X   1      -5.644 -20.740   4.194  1.00  0.00           C  
HETATM 3350  C9  HMM X   1      -7.170 -20.525   4.336  1.00  0.00           C  
HETATM 3351  C10 HMM X   1      -8.025 -21.075   3.155  1.00  0.00           C  
HETATM 3352  O4  HMM X   1      -8.661 -22.153   3.347  1.00  0.00           O  
HETATM 3353  O2  HMM X   1      -8.036 -20.363   2.118  1.00  0.00           O  
HETATM 3354  C28 HMM X   1      -5.268 -17.700   3.829  1.00  0.00           C  
HETATM 3355  C1  HMM X   1      -5.052 -16.351   3.559  1.00  0.00           C  
HETATM 3356  N2  HMM X   1      -4.323 -15.496   4.342  1.00  0.00           N  
HETATM 3357  C33 HMM X   1      -4.312 -14.290   3.684  1.00  0.00           C  
HETATM 3358  C32 HMM X   1      -5.063 -14.383   2.440  1.00  0.00           C  
HETATM 3359  C2  HMM X   1      -5.536 -15.667   2.363  1.00  0.00           C  
HETATM 3360  C3  HMM X   1      -6.302 -16.300   1.239  1.00  0.00           C  
HETATM 3361  C4  HMM X   1      -5.396 -17.119   0.304  1.00  0.00           C  
HETATM 3362  C5  HMM X   1      -5.941 -17.311  -1.141  1.00  0.00           C  
HETATM 3363  O1  HMM X   1      -6.998 -16.675  -1.407  1.00  0.00           O  
HETATM 3364  O3  HMM X   1      -5.306 -18.089  -1.902  1.00  0.00           O  
HETATM 3365  C34 HMM X   1      -5.256 -13.263   1.463  1.00  0.00           C  
HETATM 3366  C29 HMM X   1      -3.703 -13.134   4.150  1.00  0.00           C  
HETATM 3367  C26 HMM X   1      -3.048 -12.992   5.372  1.00  0.00           C  
HETATM 3368  C25 HMM X   1      -2.544 -11.731   5.875  1.00  0.00           C  
HETATM 3369  C22 HMM X   1      -2.066 -11.977   7.144  1.00  0.00           C  
HETATM 3370  C21 HMM X   1      -2.230 -13.413   7.370  1.00  0.00           C  
HETATM 3371  N3  HMM X   1      -2.849 -13.992   6.292  1.00  0.00           N  
HETATM 3372  C30 HMM X   1      -1.724 -14.109   8.461  1.00  0.00           C  
HETATM 3373  C23 HMM X   1      -1.517 -10.983   8.061  1.00  0.00           C  
HETATM 3374  C24 HMM X   1      -1.610 -10.973   9.400  1.00  0.00           C  
HETATM 3375  C27 HMM X   1      -2.619 -10.425   5.144  1.00  0.00           C  
HETATM 3376  C16 HMM X   1      -1.028 -18.685  10.347  1.00  0.00           C  
HETATM 3377  C17 HMM X   1      -1.839 -19.662  10.785  1.00  0.00           C  
HETATM 3378  C20 HMM X   1      -0.465 -15.546  10.908  1.00  0.00           C  
HETATM 3379  H33 HMM X   1      -4.954 -15.796   8.364  1.00  0.00           H  
HETATM 3380  H31 HMM X   1      -5.547 -14.592   7.213  1.00  0.00           H  
HETATM 3381  H32 HMM X   1      -5.973 -16.295   7.007  1.00  0.00           H  
HETATM 3382  H29 HMM X   1      -2.364 -19.729   8.231  1.00  0.00           H  
HETATM 3383  H23 HMM X   1      -2.695 -21.752   6.771  1.00  0.00           H  
HETATM 3384  H22 HMM X   1      -4.121 -21.554   7.789  1.00  0.00           H  
HETATM 3385  H24 HMM X   1      -4.274 -22.300   6.193  1.00  0.00           H  
HETATM 3386  H3  HMM X   1      -5.342 -20.612   3.149  1.00  0.00           H  
HETATM 3387  H4  HMM X   1      -5.456 -21.786   4.459  1.00  0.00           H  
HETATM 3388  H11 HMM X   1      -7.411 -19.465   4.473  1.00  0.00           H  
HETATM 3389  H12 HMM X   1      -7.535 -21.032   5.240  1.00  0.00           H  
HETATM 3390  H28 HMM X   1      -5.900 -18.260   3.147  1.00  0.00           H  
HETATM 3391  H26 HMM X   1      -7.089 -16.955   1.625  1.00  0.00           H  
HETATM 3392  H27 HMM X   1      -6.802 -15.532   0.640  1.00  0.00           H  
HETATM 3393  H6  HMM X   1      -4.413 -16.633   0.231  1.00  0.00           H  
HETATM 3394  H5  HMM X   1      -5.206 -18.108   0.740  1.00  0.00           H  
HETATM 3395  H15 HMM X   1      -5.651 -12.363   1.951  1.00  0.00           H  
HETATM 3396  H13 HMM X   1      -5.958 -13.550   0.675  1.00  0.00           H  
HETATM 3397  H14 HMM X   1      -4.314 -12.976   0.979  1.00  0.00           H  
HETATM 3398  H25 HMM X   1      -3.778 -12.250   3.527  1.00  0.00           H  
HETATM 3399  H30 HMM X   1      -1.182 -13.533   9.199  1.00  0.00           H  
HETATM 3400  H1  HMM X   1      -1.011 -10.143   7.585  1.00  0.00           H  
HETATM 3401  H7  HMM X   1      -2.146 -11.739   9.953  1.00  0.00           H  
HETATM 3402  H8  HMM X   1      -1.164 -10.172   9.983  1.00  0.00           H  
HETATM 3403  H17 HMM X   1      -2.069  -9.640   5.669  1.00  0.00           H  
HETATM 3404  H16 HMM X   1      -2.204 -10.507   4.133  1.00  0.00           H  
HETATM 3405  H18 HMM X   1      -3.656 -10.084   5.038  1.00  0.00           H  
HETATM 3406  H2  HMM X   1       0.025 -18.747  10.622  1.00  0.00           H  
HETATM 3407  H9  HMM X   1      -2.907 -19.666  10.596  1.00  0.00           H  
HETATM 3408  H10 HMM X   1      -1.446 -20.488  11.372  1.00  0.00           H  
HETATM 3409  H20 HMM X   1       0.619 -15.478  10.748  1.00  0.00           H  
HETATM 3410  H21 HMM X   1      -0.618 -16.126  11.825  1.00  0.00           H  
HETATM 3411  H19 HMM X   1      -0.832 -14.530  11.085  1.00  0.00           H  
TER                                                                             
CONECT  733 3335                                                                
CONECT 3335  733 3336 3337 3344                                                 
CONECT 3335 3356 3371                                                           
CONECT 3336 3335 3379 3380 3381                                                 
CONECT 3337 3335 3338 3341                                                      
CONECT 3338 3337 3339 3372                                                      
CONECT 3339 3338 3340 3378                                                      
CONECT 3340 3339 3341 3376                                                      
CONECT 3341 3337 3340 3342                                                      
CONECT 3342 3341 3343 3382                                                      
CONECT 3343 3342 3344 3347                                                      
CONECT 3344 3335 3343 3345                                                      
CONECT 3345 3344 3346 3354                                                      
CONECT 3346 3345 3347 3349                                                      
CONECT 3347 3343 3346 3348                                                      
CONECT 3348 3347 3383 3384 3385                                                 
CONECT 3349 3346 3350 3386 3387                                                 
CONECT 3350 3349 3351 3388 3389                                                 
CONECT 3351 3350 3352 3353                                                      
CONECT 3352 3351                                                                
CONECT 3353 3351                                                                
CONECT 3354 3345 3355 3390                                                      
CONECT 3355 3354 3356 3359                                                      
CONECT 3356 3335 3355 3357                                                      
CONECT 3357 3356 3358 3366                                                      
CONECT 3358 3357 3359 3365                                                      
CONECT 3359 3355 3358 3360                                                      
CONECT 3360 3359 3361 3391 3392                                                 
CONECT 3361 3360 3362 3393 3394                                                 
CONECT 3362 3361 3363 3364                                                      
CONECT 3363 3362                                                                
CONECT 3364 3362                                                                
CONECT 3365 3358 3395 3396 3397                                                 
CONECT 3366 3357 3367 3398                                                      
CONECT 3367 3366 3368 3371                                                      
CONECT 3368 3367 3369 3375                                                      
CONECT 3369 3368 3370 3373                                                      
CONECT 3370 3369 3371 3372                                                      
CONECT 3371 3335 3367 3370                                                      
CONECT 3372 3338 3370 3399                                                      
CONECT 3373 3369 3374 3400                                                      
CONECT 3374 3373 3401 3402                                                      
CONECT 3375 3368 3403 3404 3405                                                 
CONECT 3376 3340 3377 3406                                                      
CONECT 3377 3376 3407 3408                                                      
CONECT 3378 3339 3409 3410 3411                                                 
CONECT 3379 3336                                                                
CONECT 3380 3336                                                                
CONECT 3381 3336                                                                
CONECT 3382 3342                                                                
CONECT 3383 3348                                                                
CONECT 3384 3348                                                                
CONECT 3385 3348                                                                
CONECT 3386 3349                                                                
CONECT 3387 3349                                                                
CONECT 3388 3350                                                                
CONECT 3389 3350                                                                
CONECT 3390 3354                                                                
CONECT 3391 3360                                                                
CONECT 3392 3360                                                                
CONECT 3393 3361                                                                
CONECT 3394 3361                                                                
CONECT 3395 3365                                                                
CONECT 3396 3365                                                                
CONECT 3397 3365                                                                
CONECT 3398 3366                                                                
CONECT 3399 3372                                                                
CONECT 3400 3373                                                                
CONECT 3401 3374                                                                
CONECT 3402 3374                                                                
CONECT 3403 3375                                                                
CONECT 3404 3375                                                                
CONECT 3405 3375                                                                
CONECT 3406 3376                                                                
CONECT 3407 3377                                                                
CONECT 3408 3377                                                                
CONECT 3409 3378                                                                
CONECT 3410 3378                                                                
CONECT 3411 3378                                                                
# All scores below are weighted scores, not raw scores.
#BEGIN_POSE_ENERGIES_TABLE 
label fa_atr fa_rep fa_sol fa_intra_atr_xover4 fa_intra_rep_xover4 fa_intra_sol_xover4 lk_ball lk_ball_iso lk_ball_bridge lk_ball_bridge_uncpl fa_elec fa_intra_elec pro_close hbond_sr_bb hbond_lr_bb hbond_bb_sc hbond_sc dslf_fa13 atom_pair_constraint coordinate_constraint angle_constraint dihedral_constraint omega fa_dun_dev fa_dun_rot fa_dun_semi p_aa_pp hxl_tors ref rama_prepro res_type_constraint total
weights 1 0.55 1 1 0.55 1 0.92 -0.38 -0.33 -0.33 1 1 1.25 1 1 1 1 1.25 1 1 1 1 0.48 0.69 0.76 0.78 0.61 1 1 0.5 1 NA
pose -1252.1 135.575 834.446 -95.8771 69.9579 42.0606 509.312 -513.797 -0.82445 -5.51993 -433.91 -65.0973 0 -167.237 -17.7471 -28.1752 -19.839 0 0.01171 0 0 1.04452 21.3732 16.899 106.526 102.894 -58.5139 48.3438 53.076 12.0559 0 -705.058
VAL:NtermProteinFull_1 -5.35035 2.08761 2.02511 -2.63036 5.80628 2.18772 1.01835 -1.25689 -0.00581 -0.01329 -3.28864 0.97455 0 0 0 0 0 0 0 0 0 0 0.05761 0.1073 0.12403 0 0 0 2.085 0 0 3.92822
SER_2 -5.55574 1.71726 5.80646 -0.026 0 0.06145 3.04214 -2.32479 -0 -0 -4.09345 -0.60071 0 0 0 -1.92729 0 0 0 0 0 0 0.00252 0.0496 0.2264 0 -0.37796 0.62395 -1.1772 -0.15703 0 -4.71039
LEU_3 -5.74684 0.24262 2.76203 -0.70878 0.496 0.27115 1.64791 -2.01181 -0 -0 -0.47303 0.12702 0 0 0 0 0 0 0 0 0 0 0.03463 0.02248 1.00667 0 -0.25161 0 0.72952 -0.07776 0 -1.9298
ASP_4 -5.62389 0.40682 6.03615 -0.11293 0.00838 0.35007 2.95958 -2.86207 -0 -0 -2.69508 -0.20414 0 0 0 0 -0.85263 0 0 0 0 0 0.19316 0.15397 0 1.88258 0.27758 0 -2.2837 0.20273 0 -2.16343
GLN_5 -8.07446 0.8693 6.79656 -0.25096 0.0238 0.18758 3.97944 -3.44794 -0 -0 -3.03757 -0.38755 0 0 0 -1.92729 0 0 0 0 0 0 0.07639 0.07416 0 2.91689 -0.0577 0 -1.0644 0.22019 0 -3.10355
ALA_6 -7.01174 0.72502 3.44648 -0.02212 0 0 2.94503 -2.93449 -0 -0 -2.15503 -0.35667 0 0 0 0 0 0 0 0 0 0 0.02134 0 0 0 -0.22738 0 2.3386 0.05574 0 -3.17521
LEU_7 -9.79613 0.86505 4.19365 -0.48938 0.39639 0.11622 3.16491 -3.26191 -0 -0 -2.34745 0.21143 0 0 0 0 0 0 0 0 0 0 -0.01969 0.3414 0.39719 0 -0.26818 0 0.72952 -0.04115 0 -5.80814
LEU_8 -7.04687 0.93426 4.35381 -0.4919 0.38325 0.11983 2.9556 -2.81736 -0 -0 -2.21557 0.20944 0 0 0 0 0 0 0 0 0 0 0.00579 0.29983 0.40767 0 -0.26494 0 0.72952 0.0152 0 -2.42244
ILE_9 -8.91086 1.82065 2.78927 -0.51125 0.4981 0.10242 2.86432 -2.84617 -0 -0 -2.08009 0.08933 0 0 0 0 0 0 0 0 0 0 -0.005 0.43319 0.55466 0 -0.40157 0 1.0317 0.26841 0 -4.30289
ILE_10 -8.01553 0.37902 2.87371 -0.50845 0.56266 0.09945 2.49941 -2.73346 -0 -0 -1.77999 0.10417 0 0 0 0 0 0 0 0 0 0 -0.0655 0.15064 0.59211 0 -0.4443 0 1.0317 0.40854 0 -4.84581
ALA_11 -5.20531 0.15903 3.2467 -0.02165 0 0 2.57521 -2.46365 -0 -0 -2.18218 -0.35882 0 0 0 0 0 0 0 0 0 0 0.08059 0 0 0 -0.15438 0 2.3386 0.14034 0 -1.84552
VAL_12 -7.25558 1.17698 4.00606 -0.31674 0.33466 0.07258 3.16926 -2.83263 -0 -0 -2.58286 -0.06028 0 0 0 0 0 0 0 0 0 0 0.25977 0.30443 0.10905 0 -0.32224 0 2.085 0.07666 0 -1.77589
ALA_13 -6.2637 0.41384 3.8818 -0.02247 0 0 3.04732 -3.00826 -0 -0 -2.56018 -0.35207 0 0 0 0 0 0 0 0 0 0 0.02415 0 0 0 -0.28174 0 2.3386 0.0549 0 -2.72781
ALA_14 -4.16443 0.34607 2.66591 -0.02163 0 0 1.71303 -2.03761 -0 -0 -1.14134 -0.35444 0 0 0 0 0 0 0 0 0 0 -0.0254 0 0 0 -0.22797 0 2.3386 -0.09775 0 -1.00695
LYS_15 -6.15265 0.55492 7.2686 -0.80108 0.50685 0.57313 3.48792 -2.95622 -0.00328 -0.01302 -6.68481 0.14843 0 0 0 -0.32521 -0.31925 0 0 0 0 0 0.31279 0.41554 2.357 0 -0.12323 0 -1.6738 -0.15644 0 -3.58381
LEU_16 -6.71051 0.92081 2.43382 -0.50706 0.38095 0.12469 1.61126 -1.97577 -0 -0 -0.63837 0.22449 0 0 0 0 0 0 0 0 0 0 -0.06381 0.08725 0.27216 0 -0.30733 0 0.72952 -0.1388 0 -3.55671
GLY_17 -1.59289 0.10836 2.14213 -6e-05 0 0 1.02405 -1.05953 -0 -0 -0.82469 -0.38144 0 0 0 0 0 0 0 0 0 0 -0.06495 0 0 0 -1.48594 0 1.2108 0.18907 0 -0.7351
THR_18 -4.45112 0.35842 2.41206 -0.19382 0.14779 0.06545 1.30898 -1.68513 -0 -0 -0.98653 -0.8075 0 0 0 -0.22844 0 0 0 0 0 0 -0.02919 0.04249 0.77068 0 -0.77948 2.30811 -1.425 0.77984 0 -2.39241
THR_19 -3.88324 0.36819 4.1102 -0.11366 0.07032 0.0771 2.30913 -1.99409 -0.00156 -0.01855 -2.08723 -0.63984 0 0 0 -0.67743 0 0 0 0 0 0 -0.01943 0.09857 0.03399 0 -0.45444 2.29974 -1.425 0.37151 0 -1.5757
VAL_20 -5.23459 0.79442 1.98439 -0.31222 0.29084 0.07105 1.63201 -1.83288 -0.00066 -0.00193 -0.83046 -0.06171 0 0 0 0 0 0 0 0 0 0 -0.0619 0.02341 0.16767 0 -0.23935 0 2.085 -0.12142 0 -1.64834
GLU_21 -4.78001 0.21242 6.34226 -0.45586 0.13869 1.38992 2.78793 -2.72672 -0.02554 -0.15079 -3.4439 -2.54463 0 0 0 0 -0.50468 0 0 0 0 0 -0.01547 0.08088 0 3.98142 -0.25133 0 -2.5358 -0.14295 0 -2.64417
GLU_22 -6.09062 0.5527 7.81266 -0.43697 0.05805 0.86035 3.41407 -3.20797 -0.02653 -0.18926 -4.11136 -0.44492 0 0 0 -0.44899 -0.57912 0 0 0 0 0 0.20478 0.01501 0 3.38155 -0.2673 0 -2.5358 -0.40145 0 -2.44112
ALA_23 -5.58465 0.36719 3.00921 -0.02281 0 0 2.48568 -2.52692 -0.00156 -0.01855 -1.78746 -0.38805 0 0 0 0 0 0 0 0 0 0 0.08201 0 0 0 -0.32515 0 2.3386 -0.42919 0 -2.80166
VAL_24 -7.192 1.0769 3.47242 -0.30872 0.26882 0.06947 2.97438 -2.7547 -0 -0 -2.08257 -0.02069 0 0 0 0 0 0 0 0 0 0 -0.0479 0.07174 0.05922 0 -0.35479 0 2.085 -0.06373 0 -2.74714
LYS_25 -5.5019 0.22741 6.89708 -0.47291 0.20391 0.23879 3.09128 -2.99378 -0 -0 -4.25175 0.1206 0 0 0 0 -0.57912 0 0 0 0 0 0.04595 0.03309 2.50996 0 -0.02308 0 -1.6738 0.04416 0 -2.08411
ARG_26 -6.81262 0.42144 5.93868 -0.43948 0.0595 0.21796 2.7895 -2.95809 -0.00165 -0.0404 -2.1233 0.40511 0 0 0 0 0 0 0 0 0 0 0.02497 0.25976 2.11562 0 -0.00371 0 -1.281 0.07144 0 -1.35627
ALA_27 -6.40808 0.50269 3.43144 -0.02203 0 0 2.94918 -2.78438 -0 -0 -2.34126 -0.35742 0 0 0 0 0 0 0 0 0 0 -0.00293 0 0 0 -0.22547 0 2.3386 0.0737 0 -2.84595
LEU_28 -6.1593 0.67778 4.59052 -0.51417 0.50924 0.12622 2.57504 -2.62028 -0 -0 -2.64922 0.26643 0 0 0 0 0 0 0 0 0 0 0.64524 0.01577 0.34107 0 -0.2947 0 0.72952 -0.17805 0 -1.9389
TRP_29 -6.42616 0.43765 5.45876 -1.27253 0.06799 0.49808 2.89356 -2.6848 -0 -0 -2.61018 -0.26061 0 0 0 0 0 0 0 0 0 0 0.05844 0.05313 0 1.73413 -0.22883 0 3.035 0.03722 0 0.79085
LEU_30 -9.56442 1.40491 3.8756 -0.48783 0.40025 0.11384 2.99203 -3.08994 -0.02052 -0.12554 -2.18818 0.21641 0 0 0 0 0 0 0 0 0 0 -0.00515 0.30506 0.36389 0 -0.27373 0 0.72952 0.1055 0 -5.24832
LYS_31 -7.55909 0.8175 6.91028 -0.40838 0.07564 0.20244 3.59333 -3.37284 -0 -0 -2.2033 -0.06739 0 0 0 0 0 0 0 0 0 0 -0.01171 0.33337 1.70782 0 0.03519 0 -1.6738 0.55516 0 -1.06579
THR_32 -3.09867 0.11632 4.07489 -0.20225 0.14641 0.07375 1.64587 -1.87375 -0 -0 -1.28873 -0.11119 0 0 0 0 0 0 0 0 0 0 0.30325 0.00107 0.09789 0 -0.00974 2.27763 -1.425 0.92882 0 1.65657
LYS_33 -4.39735 0.21159 3.45923 -0.77227 0.31553 0.61736 1.63075 -1.63243 -0 -0 -0.74308 -0.0604 0 0 0 0 0 0 0 0 0 0 -0.0261 0.03415 2.65515 0 -0.004 0 -1.6738 0.30859 0 -0.0771
LEU_34 -5.00449 0.46022 1.80724 -0.53139 0.44447 0.15117 1.25576 -1.50598 -0 -0 -1.29637 0.14868 0 0 0 0 0 0 0 0 0 0 -0.01997 0.03679 0.16735 0 -0.18928 0 0.72952 -0.28032 0 -3.62659
GLY_35 -1.78241 0.11523 2.12128 -5e-05 0 0 1.09417 -1.13379 -0.00253 -0.05742 -0.314 -0.3903 0 0 0 0 0 0 0 0 0 0 0.26934 0 0 0 -0.87994 0 1.2108 -0.1483 0 0.10209
VAL_36 -6.14983 0.99361 2.67582 -0.30572 0.22139 0.06055 1.75508 -2.09088 -0.02052 -0.12554 -1.24356 -0.20223 0 0 0 0 0 0 0 0 0 0 0.03338 0.01262 0.0464 0 -0.49764 0 2.085 0.11109 0 -2.64096
SER_37 -4.66727 0.28786 5.02974 -0.02677 0 0.06279 3.04831 -2.35184 -0.01306 -0.15611 -2.43725 -0.50529 0 0 0 -1.76281 0 0 0 0 0 0 -0.01762 0.03268 0.15171 0 -0.46063 0.62073 -1.1772 -0.16624 0 -4.50825
LEU_38 -6.43573 0.4576 2.82329 -0.70325 0.50755 0.26542 1.67282 -2.08432 -0 -0 -0.11663 0.12068 0 0 0 0 0 0 0 0 0 0 -0.02959 0.02623 1.07188 0 -0.26629 0 0.72952 -0.17196 0 -2.13278
GLU_39 -4.48377 0.25653 4.68675 -0.2131 0.0287 0.29497 1.85002 -2.12714 -0.01306 -0.15611 -1.24741 -0.5153 0 0 0 0 0 0 0 0 0 0 0.43099 0.01858 0 3.21718 -0.2213 0 -2.5358 -0.12641 0 -0.85568
GLN_40 -5.98375 0.45576 5.91501 -0.25129 0.02425 0.1948 3.20562 -2.79636 -0.00253 -0.05742 -2.92927 -0.38316 0 0 0 -1.76281 0 0 0 0 0 0 0.46383 0.06028 0 3.02032 -0.13632 0 -1.0644 -0.17698 0 -2.20443
ALA_41 -6.32657 0.57394 3.18127 -0.02302 0 0 2.71339 -2.67882 -0 -0 -1.83319 -0.36196 0 0 0 0 0 0 0 0 0 0 0.01504 0 0 0 -0.27588 0 2.3386 -0.12072 0 -2.79792
LEU_42 -8.36429 0.90337 3.38215 -0.4951 0.44368 0.11507 2.58583 -2.68978 -0 -0 -2.02283 0.21393 0 0 0 0 0 0 0 0 0 0 0.11752 0.08718 0.38583 0 -0.27257 0 0.72952 -0.14191 0 -5.0224
LEU_43 -6.15744 0.4184 4.42816 -0.72538 0.59334 0.31301 2.81808 -2.57719 -0 -0 -2.64979 0.12099 0 0 0 0 0 0 0 0 0 0 0.3039 0.0484 1.05283 0 -0.28067 0 0.72952 -0.05399 0 -1.61783
LEU_44 -8.18836 1.05373 2.83529 -0.72166 0.52782 0.3058 2.49013 -2.61716 -0 -0 -2.3171 0.10141 0 0 0 0 0 0 0 0 0 0 0.48487 0.02992 1.06492 0 -0.2624 0 0.72952 0.02962 0 -4.45366
LEU_45 -9.24744 2.11331 3.10995 -0.49121 0.32057 0.11908 2.32815 -2.57559 -0 -0 -2.75088 0.23508 0 0 0 0 0 0 0 0 0 0 0.21603 0.58097 0.47282 0 -0.23471 0 0.72952 0.19137 0 -4.88298
HIS_D:MP-NE2-connect_46 -9.78752 3.73901 7.05347 -3.03774 2.62454 2.37241 2.77268 -3.33171 -0 -0 -5.72543 -0.92438 0 0 0 0 0 0 0.00585 0 0 0.52226 0.00224 0.13294 0 2.24165 -0.28249 0 0.13443 0.55758 0 -0.93022
GLU_47 -9.00278 1.8335 8.49518 -0.45657 0.33202 0.92641 3.6007 -3.72938 -0.00071 -0.01363 -4.4295 -0.69024 0 0 0 0 0 0 0 0 0 0 0.30082 0.13928 0 4.58329 -0.23003 0 -2.5358 0.25783 0 -0.6196
ALA_48 -6.35138 0.40605 4.51864 -0.0214 0 0 3.26133 -3.17128 -0.00285 -0.01764 -2.95902 -0.34408 0 0 0 0 0 0 0 0 0 0 0.52204 0 0 0 -0.26113 0 2.3386 -0.25263 0 -2.33476
ARG_49 -5.44555 0.37708 5.70481 -1.73922 0.76718 1.95528 2.43676 -2.64329 -0.00328 -0.01302 -2.03796 -1.8608 0 0 0 -0.32521 0 0 0 0 0 0 0.33591 0.24438 3.26109 0 -0.13392 0 -1.281 -0.1241 0 -0.52484
VAL_50 -6.27429 0.50879 1.57321 -0.31353 0.27137 0.07209 1.68484 -2.05732 -0 -0 -0.57812 -0.14551 0 0 0 0 0 0 0 0 0 0 -0.0661 0.00074 0.16539 0 -0.24848 0 2.085 0.01818 0 -3.30375
LEU_51 -7.37199 0.74967 2.57222 -0.5249 0.55183 0.13409 1.66127 -2.33608 -0.01567 -0.09976 -0.55581 0.26362 0 0 0 0 0 0 0 0 0 0 -0.02799 0.10063 0.32812 0 -0.30969 0 0.72952 -0.06438 0 -4.21529
GLY_52 -1.88774 0.14605 2.37476 -5e-05 0 0 1.19165 -1.22348 -0 -0 -0.71256 -0.38891 0 0 0 0 0 0 0 0 0 0 0.16948 0 0 0 -1.4626 0 1.2108 -0.29918 0 -0.88177
THR_53 -4.89285 0.37827 4.46892 -0.10651 0.08277 0.06936 1.97188 -2.22457 -0.01759 -0.15249 -2.15192 -0.44434 0 0 0 0 0 0 0 0 0 0 0.29996 0.09652 0.1972 0 -0.74772 2.29011 -1.425 -0.19932 0 -2.50731
THR_54 -5.10903 0.26197 6.16125 -0.11355 0.08273 0.07504 3.74232 -2.78351 -0.00072 -0.00924 -3.64672 -0.51762 0 0 0 -1.60061 0 0 0 0 0 0 -0.02586 0.1503 0.04813 0 -0.41297 2.41868 -1.425 -0.15294 0 -2.85735
VAL_55 -7.37154 1.78251 2.14478 -0.26316 0.26242 0.04233 1.76776 -2.31873 -0 -0 -0.83139 0.52053 0 0 0 0 0 0 0 0 0 0 0.1858 0.46082 0.72123 0 0.07175 0 2.085 -0.17918 0 -0.91905
GLU_56 -5.09281 0.66186 5.83738 -0.45574 0.20513 1.42702 2.37584 -2.64215 -0.02982 -0.15599 -2.11569 -2.82462 0 0 0 0 0 0 0 0 0 0 0.09495 0.01079 0 3.98748 -0.17416 0 -2.5358 -0.15836 0 -1.58469
GLU_57 -6.52012 0.53707 7.89504 -0.205 0.01847 0.28832 3.84935 -3.33359 -0.02982 -0.15599 -3.53425 -0.47771 0 0 0 -1.60061 0 0 0 0 0 0 -0.05001 0.05311 0 3.95861 -0.29326 0 -2.5358 -0.34091 0 -2.47709
ALA_58 -6.08211 0.37462 3.2624 -0.02187 0 0 2.64123 -2.73227 -0.00142 -0.01184 -2.02402 -0.36684 0 0 0 0 0 0 0 0 0 0 0.00122 0 0 0 -0.3029 0 2.3386 -0.35769 0 -3.28289
VAL_59 -6.79757 0.79467 3.78646 -0.30888 0.24889 0.07026 3.06487 -2.8249 -0 -0 -1.96266 -0.13874 0 0 0 0 0 0 0 0 0 0 -0.04571 0.06106 0.16701 0 -0.38655 0 2.085 -0.04551 0 -2.2323
LYS_60 -5.34834 0.37527 5.58698 -0.30146 0.02562 0.12906 2.635 -2.59635 -0 -0 -1.83874 -0.0056 0 0 0 0 0 0 0 0 0 0 0.13136 0.07265 1.74427 0 0.02305 0 -1.6738 0.1152 0 -0.92582
ARG_61 -7.33005 0.71895 5.9604 -0.62088 0.09154 0.36258 2.79901 -3.14096 -0.0297 -0.23201 -2.35437 0.47851 0 0 0 0 0 0 0 0 0 0 0.0985 0.06093 2.40006 0 -0.08349 0 -1.281 -0.01898 0 -2.12098
ALA_62 -7.10422 1.14105 3.69687 -0.0216 0 0 3.46336 -3.13621 -0 -0 -2.78324 -0.35614 0 0 0 0 0 0 0 0 0 0 -0.03367 0 0 0 -0.28598 0 2.3386 -0.17655 0 -3.25774
LEU_63 -6.45349 0.85777 4.72173 -0.49516 0.38744 0.11966 2.632 -2.6581 -0 -0 -2.54671 0.22344 0 0 0 0 0 0 0 0 0 0 0.11942 0.37319 0.38683 0 -0.26926 0 0.72952 -0.11609 0 -1.98782
LYS_64 -4.0301 0.17694 4.81951 -0.30276 0.0273 0.13282 2.08339 -2.17381 -0 -0 -1.56051 0.00268 0 0 0 0 0 0 0 0 0 0 0.02073 0.01308 1.79215 0 0.0399 0 -1.6738 0.02542 0 -0.60705
LEU_65 -8.83452 1.2786 3.18644 -0.70637 0.69345 0.27231 2.70611 -2.67545 -0 -0 -1.98268 0.1436 0 0 0 0 0 0 0 0 0 0 0.24533 0.04956 1.21064 0 -0.28832 0 0.72952 -0.05503 0 -4.02682
LYS_66 -8.35743 1.46276 7.35959 -0.49892 0.12177 0.38463 3.78379 -3.58595 -0.01075 -0.02767 -3.34956 0.25242 0 0 0 0 0 0 0 0 0 0 0.07305 0.32588 2.05185 0 0.02334 0 -1.6738 0.4865 0 -1.1785
THR_67 -2.74698 0.12896 3.75898 -0.20664 0.17306 0.07593 1.28104 -1.734 -0 -0 -0.93774 -0.12981 0 0 0 0 0 0 0 0 0 0 -0.03599 0.00104 0.14417 0 -0.0035 2.28587 -1.425 0.77894 0 1.40833
LYS_68 -3.94011 0.28113 4.42489 -0.4306 0.07799 0.24237 2.18572 -1.97708 -0 -0 -2.32695 -0.0964 0 0 0 0 0 0 0 0 0 0 0.02662 0.005 2.03227 0 0.00974 0 -1.6738 0.21839 0 -0.94083
LEU_69 -5.48674 0.66472 1.40213 -0.51795 0.47216 0.13402 1.03839 -1.41591 -0 -0 -0.63994 0.1984 0 0 0 0 0 0 0 0 0 0 0.09984 0.0265 0.2398 0 -0.27947 0 0.72952 -0.06228 0 -3.3968
GLY_70 -1.7887 0.0784 2.11994 -5e-05 0 0 0.99633 -1.12495 -0 -0 -0.5341 -0.37326 0 0 0 0 0 0 0 0 0 0 0.04954 0 0 0 -1.33859 0 1.2108 0.4796 0 -0.22507
VAL_71 -6.07998 1.13699 2.12012 -0.30304 0.20213 0.05766 1.66818 -1.8999 -0.01075 -0.02767 -1.52794 -0.06182 0 0 0 0 0 0 0 0 0 0 0.03096 0.03237 0.01169 0 -0.39397 0 2.085 0.94248 0 -2.0175
SER_72 -5.00501 0.37909 5.47995 -0.02709 0 0.06406 3.17923 -2.53953 -0.00289 -0.02952 -2.72721 -0.55666 0 0 0 -1.52206 0 0 0 0 0 0 0.06572 0.17893 0.16459 0 -0.46038 0.61029 -1.1772 0.20122 0 -3.72447
LEU_73 -6.08066 0.53384 3.06805 -0.70086 0.49302 0.25895 1.60385 -2.11702 -0.00019 -0.00054 -0.885 0.15859 0 0 0 0 0 0 0 0 0 0 0.07572 0.00819 0.85116 0 -0.22511 0 0.72952 -0.05267 0 -2.28116
GLU_74 -3.88957 0.1655 4.95899 -0.46723 0.24275 1.4575 1.70398 -2.18285 -0.02807 -0.16351 -1.67588 -2.91403 0 0 0 0 0 0 0 0 0 0 0.08712 0.01544 0 4.00832 -0.26908 0 -2.5358 -0.05102 0 -1.53744
GLN_75 -7.47974 0.81424 7.1087 -0.26348 0.05319 0.20831 3.96315 -3.31425 -0.04092 -0.32811 -3.46156 -0.48649 0 0 0 -1.52206 -0.91584 0 0 0 0 0 0.03746 0.14328 0 2.67252 0.02047 0 -1.0644 -0.06124 0 -3.91677
ALA_76 -7.12927 0.78616 3.29134 -0.0229 0 0 2.92008 -2.90556 -0 -0 -2.08273 -0.38791 0 0 0 0 0 0 0 0 0 0 -0.03437 0 0 0 -0.24398 0 2.3386 0.06997 0 -3.40057
LEU_77 -7.78259 0.6492 3.89824 -0.70985 0.50266 0.27965 2.26046 -2.77029 -0 -0 -1.86253 0.13588 0 0 0 0 0 0 0 0 0 0 0.05864 0.00024 0.95738 0 -0.25725 0 0.72952 -0.03123 0 -3.94189
GLN_78 -7.65927 0.62548 6.42121 -0.26143 0.0311 0.19314 3.38694 -3.34928 -0.03293 -0.27412 -2.7731 -0.48119 0 0 0 0 0 0 0 0 0 0 0.0027 0.03028 0 2.83718 -0.09259 0 -1.0644 0.0978 0 -2.36249
ILE_79 -9.2769 1.23178 2.72581 -0.50982 0.52604 0.1011 3.03489 -2.88689 -0 -0 -2.0706 0.03905 0 0 0 0 0 0 0 0 0 0 -0.05039 0.13537 0.63592 0 -0.39261 0 1.0317 0.20269 0 -5.52285
LEU_80 -8.9181 1.45754 3.59267 -0.48147 0.36357 0.10736 2.73685 -3.11165 -0 -0 -1.76241 0.24248 0 0 0 0 0 0 0 0 0 0 -0.00566 0.25097 0.72572 0 -0.20125 0 0.72952 0.44642 0 -3.82744
ALA_81 -6.5392 0.89815 2.88193 -0.02223 0 0 2.98253 -2.86997 -0 -0 -2.14646 -0.35989 0 0 0 0 0 0 0 0 0 0 0.11055 0 0 0 -0.15921 0 2.3386 0.28208 0 -2.6031
VAL_82 -9.29061 1.52999 3.0607 -0.31395 0.2952 0.07159 3.44798 -3.25016 -0 -0 -2.61741 -0.08969 0 0 0 0 0 0 0 0 0 0 0.0702 0.27823 0.10123 0 -0.33917 0 2.085 0.0833 0 -4.87757
ALA_83 -6.49571 0.31477 4.1371 -0.02231 0 0 3.30948 -3.21114 -0 -0 -3.27171 -0.36731 0 0 0 0 0 0 0 0 0 0 0.24237 0 0 0 -0.29045 0 2.3386 0.07823 0 -3.23807
ALA_84 -3.62713 0.13204 2.75799 -0.02222 0 0 1.59718 -1.96752 -0 -0 -0.83512 -0.34842 0 0 0 0 0 0 0 0 0 0 0.26187 0 0 0 -0.19719 0 2.3386 -0.07745 0 0.01262
ALA_85 -3.84093 0.39201 1.71531 -0.0233 0 0 1.4818 -1.7276 -0 -0 -0.70691 -0.34059 0 0 0 0 0 0 0 0 0 0 0.03751 0 0 0 -0.10671 0 2.3386 -0.19032 0 -0.97112
LEU_86 -6.13473 0.67831 1.76111 -0.49744 0.60482 0.11719 1.33842 -1.81144 -0 -0 -0.56514 0.20717 0 0 0 0 0 0 0 0 0 0 -0.04836 0.09489 0.37318 0 -0.27587 0 0.72952 -0.1849 0 -3.61327
GLY_87 -1.79391 0.12328 2.31071 -6e-05 0 0 1.05894 -1.16738 -0.0008 -0.00695 -0.61895 -0.38514 0 0 0 0 0 0 0 0 0 0 -0.06926 0 0 0 -1.50168 0 1.2108 0.37284 0 -0.46756
THR_88 -4.80384 0.73693 3.3221 -0.18066 0.13262 0.06315 1.76187 -1.99687 -0.00182 -0.02477 -2.69747 -0.94274 0 0 0 0 -0.30092 0 0 0 0 0 -0.07681 0.14856 0.39653 0 -0.61846 2.2912 -1.425 1.41123 0 -2.80516
THR_89 -4.15381 0.50973 4.26448 -0.11089 0.06606 0.07296 2.36503 -2.14726 -0.00346 -0.06854 -2.65189 -0.71246 0 0 0 -0.44794 0 0 0 0 0 0 -0.01681 0.03539 0.0444 0 -0.51703 2.28768 -1.425 0.87357 0 -1.73577
VAL_90 -6.18344 1.17997 2.21982 -0.27272 0.22014 0.04414 1.72812 -2.11065 -0 -0 -0.93247 0.50709 0 0 0 0 0 0 0 0 0 0 -0.03748 0.00726 0.65565 0 0.09128 0 2.085 -0.16116 0 -0.95944
GLU_91 -5.03347 0.93345 6.67431 -0.4566 0.18473 1.421 2.7759 -2.86011 -0.02474 -0.159 -4.1021 -2.72949 0 0 0 0 0 0 0 0 0 0 0.17304 0.04005 0 3.99505 -0.1349 0 -2.5358 -0.10421 0 -1.94289
GLU_92 -6.13392 0.27536 7.34203 -0.34364 0.07775 0.41066 3.30551 -3.0695 -0.02922 -0.24536 -4.17152 -0.57262 0 0 0 -0.44794 -1.33131 0 0 0 0 0 0.01489 0.00569 0 3.93074 -0.2402 0 -2.5358 -0.24702 0 -4.00541
ALA_93 -5.92773 0.16853 2.19687 -0.0222 0 0 2.38791 -2.42942 -0 -0 -1.59238 -0.38429 0 0 0 0 0 0 0 0 0 0 -0.03291 0 0 0 -0.31925 0 2.3386 -0.25581 0 -3.87209
VAL_94 -6.65613 0.85602 3.64177 -0.29993 0.20303 0.06552 2.94786 -2.71064 -0 -0 -2.36303 -0.00432 0 0 0 0 0 0 0 0 0 0 -0.05714 0.09128 0.08426 0 -0.3936 0 2.085 0.08236 0 -2.42768
LYS_95 -5.3125 0.42746 5.4628 -0.30657 0.02476 0.13577 2.59041 -2.54449 -0 -0 -1.66978 -0.00158 0 0 0 0 0 0 0 0 0 0 0.22209 0.12951 1.71862 0 0.00584 0 -1.6738 0.12797 0 -0.66348
ARG_96 -7.09362 0.56419 6.46236 -0.62727 0.1668 0.35128 3.35715 -3.03898 -0 -0 -3.38733 0.27046 0 0 0 0 -1.03039 0 0 0 0 0 -0.01749 0.02408 2.52867 0 -0.05602 0 -1.281 -0.03071 0 -2.83782
ALA_97 -7.04556 1.19128 3.62008 -0.02195 0 0 3.41603 -3.0582 -0 -0 -2.39027 -0.38297 0 0 0 0 0 0 0 0 0 0 0.02565 0 0 0 -0.26895 0 2.3386 -0.14932 0 -2.72557
LEU_98 -6.54031 0.83427 5.05619 -0.51512 0.45665 0.1296 2.77621 -2.82682 -0 -0 -1.73293 0.26077 0 0 0 0 0 0 0 0 0 0 0.42342 0.04491 0.2976 0 -0.30902 0 0.72952 -0.21118 0 -1.12625
LYS_99 -4.30914 0.3101 5.27208 -0.30524 0.02762 0.13627 2.60669 -2.38947 -0 -0 -1.62878 -0.01398 0 0 0 0 0 0 0 0 0 0 0.18293 0.00668 1.7606 0 0.01447 0 -1.6738 -0.1409 0 -0.14384
LEU_100 -8.83493 1.19544 3.43749 -0.4891 0.3566 0.11429 2.94703 -2.89553 -0.02573 -0.13905 -2.07786 0.21293 0 0 0 0 0 0 0 0 0 0 -0.04592 0.25963 0.36173 0 -0.28226 0 0.72952 -0.11101 0 -5.28675
LYS_101 -7.55217 0.71507 6.5657 -0.396 0.06439 0.18393 3.67119 -3.30834 -0 -0 -2.50217 -0.04575 0 0 0 0 0 0 0 0 0 0 0.12753 0.17329 1.70704 0 0.0395 0 -1.6738 0.51767 0 -1.71293
THR_102 -2.84596 0.10378 3.49329 -0.11679 0.06322 0.05903 1.4265 -1.70671 -0 -0 -0.17884 -1.29342 0 0 0 0 0 0 0 0 0 0 0.14982 0.02612 0.25894 0 -0.13825 2.29326 -1.425 0.45161 0 0.62061
LYS_103 -3.47306 0.21322 3.41928 -0.43009 0.07325 0.23786 1.59552 -1.58352 -0 -0 -0.20511 -0.07152 0 0 0 0 0 0 0 0 0 0 0.03659 0.01958 2.21449 0 -0.06411 0 -1.6738 0.02924 0 0.33783
LEU_104 -5.50311 0.44193 1.12829 -0.5302 0.46677 0.15177 1.1483 -1.38556 -0 -0 -1.12476 0.13927 0 0 0 0 0 0 0 0 0 0 0.02015 0.0606 0.19605 0 -0.17882 0 0.72952 -0.06755 0 -4.30736
GLY_105 -1.71601 0.09165 2.00992 -5e-05 0 0 1.08199 -1.08293 -0.00044 -0.01343 -0.16256 -0.3738 0 0 0 0 0 0 0 0 0 0 0.29578 0 0 0 -0.85186 0 1.2108 -0.15051 0 0.33854
VAL_106 -6.03743 0.62923 2.3786 -0.30912 0.22248 0.0627 1.81794 -2.02214 -0.02573 -0.13905 -1.2352 -0.21005 0 0 0 0 0 0 0 0 0 0 -0.00236 0.00814 0.07405 0 -0.49598 0 2.085 0.00624 0 -3.19269
SER_107 -4.49321 0.20986 4.90007 -0.02628 0 0.06185 2.88728 -2.30436 -0 -0 -2.36437 -0.50774 0 0 0 -1.65933 0 0 0 0 0 0 -0.02129 0.05179 0.13825 0 -0.48255 0.6196 -1.1772 -0.22513 0 -4.39277
LEU_108 -5.88607 0.33167 2.71283 -0.6952 0.42836 0.25368 1.86463 -2.01886 -0 -0 -0.42218 0.12377 0 0 0 0 0 0 0 0 0 0 -0.0367 0.07702 0.95537 0 -0.2359 0 0.72952 -0.04907 0 -1.86714
GLU_109 -5.48084 0.4439 5.7502 -0.21239 0.02744 0.30635 2.44084 -2.51674 -0.02207 -0.12487 -1.79066 -0.56862 0 0 0 0 -0.91584 0 0 0 0 0 0.58703 0.07321 0 4.09889 -0.18728 0 -2.5358 -0.00045 0 -0.62769
GLN_110 -6.84635 0.38673 6.71565 -0.25681 0.03532 0.20397 3.47694 -3.08779 -0.00044 -0.01343 -3.03918 -0.39065 0 0 0 -1.65933 -0.82054 0 0 0 0 0 0.3024 0.04634 0 2.8515 -0.19214 0 -1.0644 -0.1756 0 -3.52782
ALA_111 -7.05113 1.55945 3.39495 -0.02242 0 0 3.04884 -2.94801 -0 -0 -2.05612 -0.38854 0 0 0 0 0 0 0 0 0 0 0.10591 0 0 0 -0.22139 0 2.3386 -0.09355 0 -2.33341
LEU_112 -9.57735 0.91006 3.55717 -0.50942 0.38127 0.12715 2.94408 -3.03642 -0 -0 -2.22656 0.22206 0 0 0 0 0 0 0 0 0 0 0.77743 0.12083 0.3145 0 -0.28303 0 0.72952 -0.05374 0 -5.60247
LYS_113 -6.67505 0.76715 7.02717 -0.30742 0.02671 0.13903 3.58019 -3.27245 -0 -0 -4.44187 0.01285 0 0 0 0 0 0 0 0 0 0 0.09405 0.01914 1.70891 0 -0.00375 0 -1.6738 -0.05814 0 -3.05728
ILE_114 -8.39724 1.18578 2.45313 -0.51405 0.60893 0.10183 2.65233 -2.58022 -0 -0 -1.99197 0.10873 0 0 0 0 0 0 0 0 0 0 0.03281 0.09225 0.56469 0 -0.36679 0 1.0317 0.2789 0 -4.7392
LEU_115 -9.14456 1.0076 2.07531 -0.51455 0.49652 0.12596 2.46264 -2.67191 -0 -0 -1.40564 0.26575 0 0 0 0 0 0 0 0 0 0 0.13895 0.12342 0.30056 0 -0.28596 0 0.72952 0.3253 0 -5.97109
ALA_116 -5.98427 0.72456 2.61682 -0.0202 0 0 2.6439 -2.58597 -0 -0 -1.98877 -0.34367 0 0 0 0 0 0 0 0 0 0 -0.03094 0 0 0 -0.10271 0 2.3386 0.1411 0 -2.59154
PHE_117 -10.472 1.40508 4.07051 -0.57248 0.04951 0.23149 2.92367 -3.22928 -0 -0 -2.70536 -0.02022 0 0 0 0 0 0 0 0 0 0 0.08247 0.24099 0 2.90611 -0.07066 0 1.4028 0.16377 0 -3.59363
ALA_118 -5.7354 0.22025 4.06054 -0.0212 0 0 2.84079 -2.88341 -0 -0 -2.47915 -0.35565 0 0 0 0 0 0 0 0 0 0 0.16287 0 0 0 -0.202 0 2.3386 0.03208 0 -2.02168
ALA_119 -3.86871 0.39869 2.49888 -0.02319 0 0 1.48436 -1.9156 -0 -0 -0.64321 -0.35948 0 0 0 0 0 0 0 0 0 0 0.04771 0 0 0 -0.24602 0 2.3386 -0.1515 0 -0.43947
ILE_120 -6.72862 1.59512 1.88161 -0.51597 0.53368 0.10422 1.69419 -1.89026 -0 -0 -0.53903 0.03423 0 0 0 0 0 0 0 0 0 0 0.0275 0.89325 0.61055 0 -0.48736 0 1.0317 -0.01992 0 -1.7751
LEU_121 -6.24773 0.59099 2.1914 -0.50596 0.44531 0.12384 1.20807 -1.91893 -0 -0 -0.89977 0.23972 0 0 0 0 0 0 0 0 0 0 -0.01788 0.22286 0.27623 0 -0.30289 0 0.72952 0.11482 0 -3.75041
GLY_122 -1.85529 0.15593 2.31822 -5e-05 0 0 1.17922 -1.19676 -0 -0 -0.65526 -0.398 0 0 0 0 0 0 0 0 0 0 -0.00788 0 0 0 -1.38537 0 1.2108 -0.07626 0 -0.71072
THR_123 -4.43295 0.23737 4.07899 -0.10539 0.07429 0.06671 1.44897 -2.01391 -0.00463 -0.01852 -1.77765 -0.48803 0 0 0 0 0 0 0 0 0 0 0.04202 0.0183 0.22736 0 -0.79616 2.29767 -1.425 0.12799 0 -2.44257
THR_124 -3.7756 0.11919 4.65931 -0.11302 0.06011 0.07546 2.42427 -2.13206 -0.01761 -0.12697 -2.44257 -0.52541 0 0 0 -0.46095 0 0 0 0 0 0 0.01953 0.01801 0.0451 0 -0.37491 2.28653 -1.425 0.01331 0 -1.67328
VAL_125 -5.36469 0.64019 2.03365 -0.30531 0.21781 0.0689 1.59954 -1.92683 -0 -0 -0.89816 -0.09392 0 0 0 0 0 0 0 0 0 0 -0.03889 0.00073 0.15011 0 -0.2901 0 2.085 -0.099 0 -2.22097
GLU_126 -4.60215 0.25105 5.58065 -0.4679 0.27452 1.47496 1.96025 -2.44156 -0.02797 -0.149 -2.0745 -2.87624 0 0 0 0 0 0 0 0 0 0 -0.01782 0.05274 0 3.98489 -0.23995 0 -2.5358 -0.12997 0 -1.98378
GLU_127 -6.15417 0.27651 7.67124 -0.32828 0.05936 0.38162 3.46219 -3.14737 -0.04616 -0.2681 -3.38997 -0.57273 0 0 0 -0.46095 -1.02203 0 0 0 0 0 -0.03574 0.00215 0 3.38194 -0.15002 0 -2.5358 -0.27321 0 -3.14953
ALA_128 -5.3503 0.14755 3.01559 -0.02087 0 0 2.37298 -2.45692 -0.00636 -0.04141 -1.68158 -0.35944 0 0 0 0 0 0 0 0 0 0 -0.03232 0 0 0 -0.26856 0 2.3386 -0.12116 0 -2.46419
VAL_129 -7.20644 0.91847 2.85722 -0.3037 0.23048 0.06761 2.80986 -2.62119 -0 -0 -2.00922 -0.03223 0 0 0 0 0 0 0 0 0 0 -0.0596 0.01737 0.04816 0 -0.39836 0 2.085 0.17873 0 -3.41784
LYS_130 -5.32273 0.29167 5.4858 -0.30704 0.02643 0.1393 2.58755 -2.53658 -0 -0 -1.96411 0.00691 0 0 0 0 0 0 0 0 0 0 0.1412 0.05485 1.72681 0 0.0026 0 -1.6738 0.12692 0 -1.21421
ARG_131 -6.40215 0.45404 6.07825 -0.62715 0.17361 0.3479 3.19861 -2.81533 -0 -0 -3.48175 0.26015 0 0 0 0 -1.02203 0 0 0 0 0 0.00605 0.01848 2.52594 0 -0.06579 0 -1.281 -0.11461 0 -2.74679
ALA_132 -7.15963 0.98899 3.47186 -0.02183 0 0 3.16242 -3.03196 -0.0023 -0.01503 -2.41157 -0.36106 0 0 0 0 0 0 0 0 0 0 0.09516 0 0 0 -0.21247 0 2.3386 -0.16274 0 -3.32155
LEU_133 -6.46987 0.7646 4.64619 -0.51304 0.41952 0.13108 2.64024 -2.65046 -0 -0 -2.39155 0.25912 0 0 0 0 0 0 0 0 0 0 0.5677 0.16759 0.28462 0 -0.30284 0 0.72952 -0.18312 0 -1.90071
LYS_134 -4.71417 0.24963 5.56651 -0.30285 0.02837 0.1324 2.46908 -2.45049 -0 -0 -1.99697 0.00668 0 0 0 0 0 0 0 0 0 0 0.16516 0.00747 1.80302 0 0.04695 0 -1.6738 -0.00224 0 -0.66526
LEU_135 -8.44421 0.82142 3.50296 -0.49335 0.41726 0.11521 2.88154 -2.81275 -0.01596 -0.11157 -2.21201 0.2287 0 0 0 0 0 0 0 0 0 0 -0.02207 0.15347 0.37673 0 -0.27442 0 0.72952 0.03061 0 -5.12893
LYS_136 -7.55372 0.8986 6.61421 -0.48344 0.09249 0.3488 3.4053 -3.22964 -0 -0 -2.46633 0.21752 0 0 0 0 0 0 0 0 0 0 -0.00868 0.09017 2.10303 0 0.0368 0 -1.6738 0.43237 0 -1.17631
THR_137 -2.93498 0.0949 3.79892 -0.20526 0.1686 0.07508 1.40579 -1.7271 -0 -0 -1.16651 -0.06128 0 0 0 0 0 0 0 0 0 0 0.136 8e-05 0.0976 0 -0.00912 2.29222 -1.425 0.82902 0 1.36897
LYS_138 -3.32437 0.10655 3.35919 -0.30575 0.02728 0.14053 1.4341 -1.53953 -0 -0 -0.47188 -0.02949 0 0 0 0 0 0 0 0 0 0 0.0383 0.02766 1.8338 0 -0.0783 0 -1.6738 0.26075 0 -0.19496
LEU_139 -5.07093 0.50093 1.25711 -0.53247 0.51189 0.14768 1.21683 -1.39469 -0 -0 -1.09065 0.17659 0 0 0 0 0 0 0 0 0 0 0.07637 0.06364 0.1906 0 -0.20035 0 0.72952 -0.29263 0 -3.71056
GLY_140 -1.65736 0.08337 1.97061 -5e-05 0 0 0.93428 -1.05421 -0.00027 -0.00867 -0.29144 -0.36799 0 0 0 0 0 0 0 0 0 0 0.13171 0 0 0 -1.11489 0 1.2108 0.00471 0 -0.1594
VAL_141 -5.93369 0.76987 2.14904 -0.30654 0.2179 0.06079 1.66074 -1.91495 -0.01596 -0.11157 -1.30628 -0.16313 0 0 0 0 0 0 0 0 0 0 0.01439 0.00296 0.04413 0 -0.4946 0 2.085 0.25996 0 -2.98193
SER_142 -4.67004 0.19598 4.98061 -0.02709 0 0.06381 3.03688 -2.35003 -0 -0 -2.50883 -0.52117 0 0 0 -1.47998 0 0 0 0 0 0 -0.00841 0.09555 0.15915 0 -0.45684 0.60385 -1.1772 -0.13601 0 -4.19978
LEU_143 -6.52718 0.37586 2.1025 -0.70665 0.52589 0.27179 1.81937 -1.96223 -0 -0 -0.51601 0.13026 0 0 0 0 0 0 0 0 0 0 0.00986 0.01427 1.04765 0 -0.26975 0 0.72952 -0.19638 0 -3.15123
GLU_144 -5.36673 0.4829 6.7739 -0.20674 0.02044 0.28124 3.09501 -2.87501 -0 -0 -4.30693 -0.52976 0 0 0 0 -0.82054 0 0 0 0 0 0.06289 0.01815 0 4.27222 -0.2454 0 -2.5358 -0.168 0 -2.04816
GLN_145 -7.41895 0.49541 7.00079 -0.26097 0.05364 0.209 3.9103 -3.26537 -0.00027 -0.00867 -3.36504 -0.47903 0 0 0 -1.47998 -0.65035 0 0 0 0 0 0.22512 0.17361 0 2.66705 -0.10596 0 -1.0644 -0.18931 0 -3.55338
ALA_146 -7.0823 1.0061 3.35928 -0.02188 0 0 2.94739 -2.94388 -0 -0 -1.73456 -0.35732 0 0 0 0 0 0 0 0 0 0 0.50814 0 0 0 -0.06926 0 2.3386 0.16843 0 -1.88125
LEU_147 -9.49207 1.21471 3.17868 -0.48328 0.19687 0.11703 2.23963 -2.84916 -0 -0 -2.24397 0.17974 0 0 0 0 0 0 0 0 0 0 0.24617 0.80161 0.32269 0 -0.2683 0 0.72952 0.21069 0 -5.89944
TRP_148 -9.48702 0.97603 3.45934 -0.99053 0.11127 0.29026 2.85861 -2.93134 -0 -0 -2.39096 -0.51159 0 0 0 0 0 0 0 0 0 0 0.24929 0.57146 0 1.9591 0.09872 0 3.035 -0.02338 0 -2.72574
ILE_149 -8.60496 1.4881 2.61883 -0.51819 0.68083 0.10305 2.70479 -2.69357 -0 -0 -1.81214 0.10441 0 0 0 0 0 0 0 0 0 0 -0.00964 0.00204 0.62571 0 -0.34251 0 1.0317 0.19764 0 -4.42391
LEU_150 -8.09869 0.77331 2.50891 -0.50579 0.34687 0.11732 2.34211 -2.53875 -0 -0 -1.4482 0.30066 0 0 0 0 0 0 0 0 0 0 0.02983 0.29992 0.37861 0 -0.25389 0 0.72952 0.34506 0 -4.67319
LEU_151 -7.91015 1.05007 3.23465 -0.69845 1.3696 0.30838 2.61808 -2.65784 -0 -0 -2.37131 -0.04748 0 0 0 0 0 0 0 0 0 0 0.02446 0.25202 1.39921 0 -0.2077 0 0.72952 0.31512 0 -2.59182
VAL_152 -8.07992 1.10115 2.98041 -0.31531 0.30035 0.07201 2.80132 -2.75918 -0 -0 -2.38001 -0.07831 0 0 0 0 0 0 0 0 0 0 0.24372 0.17288 0.1959 0 -0.10065 0 2.085 0.47621 0 -3.28441
ALA_153 -6.21763 0.62116 3.80824 -0.02151 0 0 2.7714 -3.04556 -0 -0 -2.69809 -0.35941 0 0 0 0 0 0 0 0 0 0 -0.01748 0 0 0 -0.13601 0 2.3386 0.33363 0 -2.62265
ALA_154 -3.13363 0.10017 2.70348 -0.02183 0 0 1.5017 -1.74433 -0 -0 -0.66344 -0.38262 0 0 0 0 0 0 0 0 0 0 -0.03433 0 0 0 -0.14533 0 2.3386 0.06719 0 0.58562
SER_155 -3.77614 0.374 4.02965 -0.03001 0 0.06897 1.86226 -2.00053 -0 -0 -3.13228 -0.5028 0 0 0 0 -0.56009 0 0 0 0 0 0.48692 0.01792 1.06497 0 0.33754 0.75883 -1.1772 0.25304 0 -1.92495
LEU_156 -6.18924 0.77731 2.15036 -0.51283 0.44477 0.12832 1.37988 -1.90142 -0 -0 -0.42128 0.23605 0 0 0 0 0 0 0 0 0 0 -0.01566 0.04871 0.28357 0 -0.31556 0 0.72952 0.21081 0 -2.9667
GLY_157 -1.73964 0.09786 2.32512 -6e-05 0 0 1.05093 -1.15792 -0 -0 -0.74493 -0.39881 0 0 0 0 0 0 0 0 0 0 -0.11063 0 0 0 -1.44116 0 1.2108 0.23098 0 -0.67745
THR_158 -4.71484 0.61611 2.52205 -0.18626 0.14737 0.06237 1.51251 -1.75443 -0 -0 -1.43479 -0.77743 0 0 0 -0.21419 0 0 0 0 0 0 0.00658 0.0428 0.63764 0 -0.71945 2.29332 -1.425 1.07504 0 -2.31059
THR_159 -4.21445 0.53292 4.32409 -0.11209 0.07124 0.07499 2.44252 -2.18617 -0.00024 -0.00436 -2.30351 -0.6436 0 0 0 -0.52655 0 0 0 0 0 0 -0.02456 0.03921 0.0329 0 -0.46941 2.28795 -1.425 0.62034 0 -1.48378
VAL_160 -5.22812 0.75093 2.00677 -0.31273 0.26519 0.07191 1.66072 -1.91511 -0 -0 -0.87461 -0.14832 0 0 0 0 0 0 0 0 0 0 -0.07104 0.00022 0.30855 0 -0.18353 0 2.085 -0.15374 0 -1.73791
GLU_161 -4.69797 0.34981 5.08347 -0.46587 0.27213 1.46462 2.03409 -2.42771 -0.02825 -0.14812 -2.06354 -2.9598 0 0 0 0 0 0 0 0 0 0 -0.04544 0.02955 0 4.00466 -0.28421 0 -2.5358 -0.21046 0 -2.62884
GLU_162 -6.62101 0.44364 7.36191 -0.65477 0.19915 1.22384 3.46909 -3.12983 -0.02838 -0.15003 -3.05586 -0.61797 0 0 0 -0.31236 -0.87643 0 0 0 0 0 0.34513 0.00124 0 3.41453 -0.25405 0 -2.5358 -0.40591 0 -2.18386
ALA_163 -5.88563 0.3252 2.72651 -0.02153 0 0 2.44396 -2.57246 -0.00024 -0.00436 -1.89771 -0.36617 0 0 0 0 0 0 0 0 0 0 0.16683 0 0 0 -0.33152 0 2.3386 -0.31834 0 -3.39687
VAL_164 -6.22443 0.58827 3.04617 -0.30822 0.25309 0.07006 2.642 -2.49018 -0 -0 -1.90397 -0.10852 0 0 0 0 0 0 0 0 0 0 -0.06167 0 0.11442 0 -0.37885 0 2.085 -0.01328 0 -2.69011
TYR_165 -5.67024 0.4161 5.17941 -0.60046 0.18899 0.27957 2.78122 -2.65464 -0 -0 -2.29784 -0.23477 0 0 0 0 0 0 0 0 0 0 0.13313 0.01971 0 2.76035 0.15055 0 0.96414 0.13628 0 1.55148
ARG_166 -8.00677 0.56121 6.71226 -0.44779 0.07862 0.22757 3.39793 -3.26834 -0 -0 -2.96195 0.39756 0 0 0 0 -0.87643 0 0 0 0 0 0.11124 0.47641 2.05709 0 -0.09796 0 -1.281 -0.04881 0 -2.96916
ALA_167 -6.39714 0.44405 3.17226 -0.02159 0 0 2.85031 -2.76496 -0 -0 -2.2199 -0.3806 0 0 0 0 0 0 0 0 0 0 -0.00739 0 0 0 -0.29194 0 2.3386 -0.21114 0 -3.48945
LEU_168 -5.63566 0.50802 5.05448 -0.71587 0.56719 0.28753 2.79149 -2.64949 -0 -0 -2.36704 0.16565 0 0 0 0 0 0 0 0 0 0 0.2388 0.0154 0.9937 0 -0.26837 0 0.72952 -0.13795 0 -0.42258
LYS_169 -4.4975 0.16537 5.32403 -0.30321 0.02613 0.13347 2.38643 -2.4049 -0.00014 -0.00191 -2.19393 0.00237 0 0 0 0 0 0 0 0 0 0 0.23212 0.02347 1.73017 0 0.0088 0 -1.6738 -0.07283 0 -1.11585
LEU_170 -8.27021 1.17154 3.69388 -0.50162 0.33696 0.12408 3.01006 -2.9024 -0.01854 -0.09241 -2.06448 0.21977 0 0 0 0 0 0 0 0 0 0 0.19417 0.24727 0.3841 0 -0.27217 0 0.72952 -0.08112 0 -4.09162
LYS_171 -7.05532 0.95106 6.54809 -0.48361 0.10932 0.3169 3.46764 -3.18709 -0 -0 -2.72179 0.29623 0 0 0 0 0 0 0 0 0 0 0.22364 0.27991 1.99951 0 0.06157 0 -1.6738 0.71957 0 -0.14817
THR_172 -3.09238 0.14038 4.0328 -0.20194 0.13856 0.07276 1.56182 -1.83034 -0 -0 -1.21432 -0.08159 0 0 0 0 0 0 0 0 0 0 0.06353 0.00205 0.07738 0 -0.02644 2.28993 -1.425 1.05096 0 1.55816
LYS_173 -3.50722 0.0965 4.48502 -0.43528 0.07537 0.24941 2.39647 -1.94026 -0 -0 -2.69114 -0.10376 0 0 0 0 -0.46399 0 0 0 0 0 0.30914 0.01094 2.31954 0 -0.05018 0 -1.6738 0.31965 0 -0.60359
LEU_174 -5.19619 0.456 1.61943 -0.52799 0.52021 0.14309 1.17534 -1.4406 -0 -0 -0.88223 0.17665 0 0 0 0 0 0 0 0 0 0 0.03877 0.09541 0.21276 0 -0.21652 0 0.72952 -0.1296 0 -3.22595
GLY_175 -1.8185 0.08149 2.18269 -5e-05 0 0 1.1906 -1.16307 -0.00095 -0.02624 -0.52188 -0.38191 0 0 0 0 0 0 0 0 0 0 0.05852 0 0 0 -1.09942 0 1.2108 0.00715 0 -0.28079
VAL_176 -5.89403 0.77097 2.4936 -0.31502 0.23439 0.06612 1.65469 -1.99853 -0.01854 -0.09241 -1.18333 -0.22979 0 0 0 0 0 0 0 0 0 0 -0.03197 0.00811 0.14466 0 -0.42763 0 2.085 0.02841 0 -2.70531
SER_177 -4.40292 0.22923 4.78115 -0.0271 0 0.0639 2.9187 -2.26186 -0 -0 -2.40406 -0.50205 0 0 0 -1.69744 0 0 0 0 0 0 -0.02079 0.05848 0.14261 0 -0.47368 0.60202 -1.1772 -0.30011 0 -4.47112
LEU_178 -5.51957 0.56546 2.63435 -0.50193 0.5739 0.11627 1.91075 -1.97687 -0 -0 -0.64791 0.26438 0 0 0 0 0 0 0 0 0 0 -0.02633 0.04466 0.32669 0 -0.27532 0 0.72952 -0.17727 0 -1.95924
GLU_179 -4.59377 0.35366 4.92018 -0.3301 0.05829 0.38374 1.95115 -2.18615 -0 -0 -1.61531 -0.57574 0 0 0 0 -0.65035 0 0 0 0 0 0.25383 0.01653 0 3.39011 -0.16228 0 -2.5358 -0.08516 0 -1.40717
GLN_180 -6.30953 0.33093 6.67589 -0.25759 0.02899 0.1923 3.83333 -3.06741 -0.00095 -0.02624 -3.60765 -0.41061 0 0 0 -1.69744 -0.85263 0 0 0 0 0 0.33755 0.01295 0 2.8805 -0.18884 0 -1.0644 -0.14313 0 -3.33398
ALA_181 -6.66152 1.11571 3.31485 -0.02223 0 0 3.20628 -2.92179 -0 -0 -2.18378 -0.37468 0 0 0 0 0 0 0 0 0 0 0.04086 0 0 0 -0.22568 0 2.3386 -0.05697 0 -2.43035
LEU_182 -8.90852 1.26454 3.77828 -0.49848 0.35413 0.11751 3.09419 -3.04808 -0 -0 -2.53136 0.24091 0 0 0 0 0 0 0 0 0 0 0.72553 0.09659 0.31233 0 -0.28932 0 0.72952 -0.04047 0 -4.60271
LEU_183 -7.19275 0.32418 4.39634 -0.71644 0.43524 0.28887 3.03078 -2.85012 -0 -0 -3.05293 0.16747 0 0 0 0 0 0 0 0 0 0 0.33395 0.06139 0.94037 0 -0.24459 0 0.72952 0.06842 0 -3.2803
ALA_184 -5.47642 0.38547 3.23821 -0.02258 0 0 2.28433 -2.53219 -0 -0 -1.41889 -0.35899 0 0 0 0 0 0 0 0 0 0 0.03691 0 0 0 -0.27963 0 2.3386 -0.02488 0 -1.83007
LEU_185 -9.21675 1.11258 2.64484 -0.49481 0.45125 0.11196 2.77805 -2.83053 -0 -0 -1.73245 0.25481 0 0 0 0 0 0 0 0 0 0 0.24139 0.06922 0.49668 0 -0.2398 0 0.72952 -0.06006 0 -5.6841
ALA_186 -5.21599 0.21491 3.96483 -0.0217 0 0 3.16125 -2.73897 -0 -0 -2.27207 -0.35124 0 0 0 0 0 0 0 0 0 0 0.12722 0 0 0 -0.2381 0 2.3386 -0.07127 0 -1.10254
THR_187 -7.42893 0.30868 4.97707 -0.21102 0.20068 0.07762 3.36911 -3.14649 -0 -0 -3.31268 -0.09577 0 0 0 0 0 0 0 0 0 0 0.39614 0.08605 0.10707 0 0.02027 2.30451 -1.425 0.1088 0 -3.66389
ALA_188 -6.19061 0.56214 3.77446 -0.02162 0 0 2.91471 -3.03956 -0 -0 -2.85858 -0.34178 0 0 0 0 0 0 0 0 0 0 -0.03938 0 0 0 -0.17032 0 2.3386 0.29032 0 -2.78163
ALA_189 -4.1268 0.42528 2.96993 -0.02134 0 0 1.89433 -2.13362 -0 -0 -1.30597 -0.37002 0 0 0 0 0 0 0 0 0 0 0.03753 0 0 0 -0.03949 0 2.3386 0.19375 0 -0.13783
ALA_190 -4.13644 0.18209 2.67597 -0.02276 0 0 1.44266 -2.00254 -0 -0 -1.18346 -0.34941 0 0 0 0 0 0 0 0 0 0 0.02606 0 0 0 -0.18563 0 2.3386 0.0334 0 -1.18146
LEU_191 -4.99537 0.63105 1.99919 -0.72336 0.73224 0.30174 1.02466 -1.60167 -0 -0 -0.4961 0.10273 0 0 0 0 0 0 0 0 0 0 0.21027 0.00036 1.40099 0 -0.29183 0 0.72952 -0.20585 0 -1.18142
GLY_192 -1.80291 0.07774 2.30889 -6e-05 0 0 1.0483 -1.16044 -0 -0 -0.87793 -0.3878 0 0 0 0 0 0 0 0 0 0 -0.08141 0 0 0 -1.51487 0 1.2108 0.40182 0 -0.77786
THR_193 -5.08281 0.82799 3.12992 -0.19382 0.14549 0.06659 1.86215 -1.98641 -0.00076 -0.02497 -2.43576 -0.90185 0 0 0 0 -0.24777 0 0 0 0 0 -0.02222 0.0211 0.82879 0 -0.79212 2.50826 -1.425 0.91751 0 -2.80569
THR_194 -4.02378 0.49265 2.74841 -0.21619 0.15928 0.07967 1.90673 -1.80811 -0.01445 -0.07402 -2.29782 -0.81578 0 0 0 0 0 0 0 0 0 0 0.932 0.05077 1.98526 0 -0.5491 2.30586 -1.425 0.3664 0 -0.19722
VAL_195 -4.84722 0.51855 1.3939 -0.30427 0.24071 0.0687 1.33788 -1.57787 -0 -0 -1.00265 -0.09338 0 0 0 0 0 0 0 0 0 0 0.06121 0.02119 0.18785 0 -0.38875 0 2.085 0.0272 0 -2.27195
GLU_196 -3.82526 0.19394 4.88349 -0.42185 0.05805 0.80937 2.49082 -2.16083 -0.01445 -0.07402 -3.32024 -0.48288 0 0 0 0 -0.46399 0 0 0 0 0 -0.05083 0.0672 0 3.44259 -0.27308 0 -2.5358 -0.1347 0 -1.81247
GLU_197 -6.22884 0.53396 6.91269 -0.33725 0.05751 0.37131 3.00608 -2.97547 -0 -0 -3.92029 -0.53575 0 0 0 0 -1.02324 0 0 0 0 0 0.20431 0.01691 0 4.5305 -0.21544 0 -2.5358 -0.34992 0 -2.48873
ALA_198 -5.33775 0.34812 2.70948 -0.02248 0 0 2.02722 -2.34078 -0 -0 -1.54818 -0.3646 0 0 0 0 0 0 0 0 0 0 0.3615 0 0 0 -0.31412 0 2.3386 -0.2425 0 -2.38548
VAL_199 -5.97217 0.31379 2.69719 -0.30825 0.25787 0.06986 2.37977 -2.34693 -0 -0 -1.80227 -0.08293 0 0 0 0 0 0 0 0 0 0 -0.03745 0.02143 0.08615 0 -0.3564 0 2.085 0.01787 0 -2.97746
LYS_200 -5.13581 0.28801 5.31878 -0.3071 0.02741 0.13805 2.5083 -2.46998 -0 -0 -1.96245 -0.01432 0 0 0 0 0 0 0 0 0 0 0.17661 0.01352 1.74147 0 0.01829 0 -1.6738 0.06991 0 -1.26311
ARG_201 -6.67366 0.40173 6.2542 -0.62942 0.16719 0.35517 2.97866 -2.93295 -0.00076 -0.02497 -3.65014 0.25717 0 0 0 0 -0.77547 0 0 0 0 0 0.0459 0.0777 2.48836 0 -0.13006 0 -1.281 -0.08368 0 -3.15605
ALA_202 -6.62502 0.75625 3.23456 -0.02192 0 0 2.9991 -2.84136 -0 -0 -2.37994 -0.36748 0 0 0 0 0 0 0 0 0 0 0.0701 0 0 0 -0.17232 0 2.3386 -0.1105 0 -3.11993
LEU_203 -5.8417 0.3156 4.75884 -0.50318 0.35893 0.12237 2.72434 -2.58593 -0 -0 -2.53815 0.23897 0 0 0 0 0 0 0 0 0 0 0.3969 0.09928 0.3653 0 -0.28029 0 0.72952 -0.11539 0 -1.75461
LYS_204 -4.52655 0.20222 5.37928 -0.3055 0.02707 0.13811 2.51307 -2.44234 -0 -0 -2.17833 -0.01922 0 0 0 0 0 0 0 0 0 0 0.25401 0.02304 1.76457 0 -0.01304 0 -1.6738 -0.15565 0 -1.01307
LEU_205 -8.00539 1.24087 3.57503 -0.71665 0.48007 0.29366 2.77357 -2.71778 -0.01159 -0.06597 -1.7541 0.14174 0 0 0 0 0 0 0 0 0 0 0.18558 0.12971 0.92869 0 -0.25108 0 0.72952 -0.10022 0 -3.14433
LYS_206 -6.72926 0.45543 6.16043 -0.50579 0.10838 0.42217 2.48509 -2.87487 -0.00581 -0.01329 -1.07803 0.14146 0 0 0 0 0 0 0 0 0 0 0.07241 0.06717 2.39811 0 -0.01546 0 -1.6738 0.06627 0 -0.51938
THR_207 -2.99159 0.12567 3.94215 -0.20047 0.13118 0.07286 1.50129 -1.80289 -0 -0 -1.00158 -0.12056 0 0 0 0 0 0 0 0 0 0 -0.02521 0.01063 0.14307 0 0.00937 2.28598 -1.425 0.3944 0 1.0493
LYS_208 -3.35276 0.13806 4.46964 -0.43057 0.07498 0.24372 2.54834 -1.92861 -0 -0 -2.7092 -0.08151 0 0 0 0 -0.50468 0 0 0 0 0 -0.02928 0.02893 2.21364 0 0.01987 0 -1.6738 0.30332 0 -0.6699
LEU_209 -5.27721 1.29512 2.39707 -0.60656 0.37897 0.15286 1.15795 -1.51808 -0.01159 -0.06597 -2.23157 0.35597 0 0 0 0 0 0 0 0 0 0 -0.04059 0.01931 0.55913 0 -0.37117 0 0.72952 -0.14011 0 -3.21695
GLY:CtermProteinFull_210 -1.38244 0.85709 1.5064 -0.41583 0.04866 1.26554 0.08265 -0.40023 -0 -0 -1.4896 -2.94526 0 0 0 0 0 0 0 0 0 0 0 0 0 0 0 0 1.2108 -0.09434 0 -1.75656
HMM:MP-FE1-connect_211 -19.318 3.87218 -1.53211 -22.719 21.933 -3.32942 3.34851 -3.6576 -0 -0 -8.15907 -12.7386 0 0 0 0 -0.87934 0 0.00585 0 0 0.52226 0 0 0 0 0 0 0 0 0 -42.6513
#END_POSE_ENERGIES_TABLE 

# All scores below are weighted scores, not raw scores.
#BEGIN_POSE_ENERGIES_TABLE UM_89_H46_penta3_HMM_onlyH_1__DE_3
label fa_atr fa_rep fa_sol fa_intra_atr_xover4 fa_intra_rep_xover4 fa_intra_sol_xover4 lk_ball lk_ball_iso lk_ball_bridge lk_ball_bridge_uncpl fa_elec fa_intra_elec pro_close hbond_sr_bb hbond_lr_bb hbond_bb_sc hbond_sc dslf_fa13 atom_pair_constraint coordinate_constraint angle_constraint dihedral_constraint omega fa_dun_dev fa_dun_rot fa_dun_semi p_aa_pp hxl_tors ref rama_prepro res_type_constraint total
weights 1 0.55 1 1 0.55 1 0.92 -0.38 -0.33 -0.33 1 1 1.25 1 1 1 1 1.25 1 1 1 1 0.48 0.69 0.76 0.78 0.61 1 1 0.5 1 NA
pose -1252.1 135.575 834.446 -95.8771 69.9579 42.0606 509.312 -513.797 -0.824452 -5.51993 -433.91 -65.0973 0 -167.237 -17.7471 -28.1752 -19.839 0 0.01171 0 0 1.04452 21.3732 16.899 106.526 102.894 -58.5139 48.3438 53.076 12.0559 0 -705.058
VAL:NtermProteinFull_1 -5.35035 2.08761 2.02511 -2.63036 5.80628 2.18772 1.01835 -1.25689 -0.00580987 -0.0132862 -3.28864 0.974545 0 0 0 0 0 0 0 0 0 0 0.057613 0.107305 0.124027 0 0 0 2.085 0 0 3.92822
SER_2 -5.55574 1.71726 5.80646 -0.0259966 0 0.0614492 3.04214 -2.32479 -0 -0 -4.09345 -0.60071 0 0 0 -1.92729 0 0 0 0 0 0 0.00251686 0.0496016 0.226395 0 -0.37796 0.623954 -1.1772 -0.15703 0 -4.71039
LEU_3 -5.74684 0.242623 2.76203 -0.708778 0.495998 0.271149 1.64791 -2.01181 -0 -0 -0.473031 0.127021 0 0 0 0 0 0 0 0 0 0 0.034633 0.0224806 1.00667 0 -0.251611 0 0.729516 -0.0777556 0 -1.9298
ASP_4 -5.62389 0.406815 6.03615 -0.112931 0.00837928 0.35007 2.95958 -2.86207 -0 -0 -2.69508 -0.204142 0 0 0 0 -0.852629 0 0 0 0 0 0.193156 0.153972 0 1.88258 0.277582 0 -2.2837 0.202732 0 -2.16343
GLN_5 -8.07446 0.869304 6.79656 -0.250964 0.0238046 0.18758 3.97944 -3.44794 -0 -0 -3.03757 -0.387547 0 0 0 -1.92729 0 0 0 0 0 0 0.076394 0.074164 0 2.91689 -0.0577004 0 -1.0644 0.220188 0 -3.10355
ALA_6 -7.01174 0.725022 3.44648 -0.0221162 0 0 2.94503 -2.93449 -0 -0 -2.15503 -0.356668 0 0 0 0 0 0 0 0 0 0 0.0213389 0 0 0 -0.227381 0 2.3386 0.0557392 0 -3.17521
LEU_7 -9.79613 0.865045 4.19365 -0.489378 0.396392 0.116216 3.16491 -3.26191 -0 -0 -2.34745 0.211428 0 0 0 0 0 0 0 0 0 0 -0.019689 0.3414 0.397193 0 -0.268179 0 0.729516 -0.0411484 0 -5.80814
LEU_8 -7.04687 0.934264 4.35381 -0.491902 0.383247 0.119834 2.9556 -2.81736 -0 -0 -2.21557 0.209438 0 0 0 0 0 0 0 0 0 0 0.00579213 0.299831 0.407668 0 -0.264937 0 0.729516 0.0152001 0 -2.42244
ILE_9 -8.91086 1.82065 2.78927 -0.511248 0.498098 0.102415 2.86432 -2.84617 -0 -0 -2.08009 0.0893293 0 0 0 0 0 0 0 0 0 0 -0.00500039 0.433193 0.554662 0 -0.40157 0 1.0317 0.268412 0 -4.30289
ILE_10 -8.01553 0.37902 2.87371 -0.508448 0.562663 0.0994527 2.49941 -2.73346 -0 -0 -1.77999 0.104166 0 0 0 0 0 0 0 0 0 0 -0.065497 0.150636 0.592107 0 -0.444302 0 1.0317 0.408542 0 -4.84581
ALA_11 -5.20531 0.15903 3.2467 -0.0216544 0 0 2.57521 -2.46365 -0 -0 -2.18218 -0.35882 0 0 0 0 0 0 0 0 0 0 0.0805927 0 0 0 -0.154383 0 2.3386 0.140337 0 -1.84552
VAL_12 -7.25558 1.17698 4.00606 -0.316741 0.334655 0.0725841 3.16926 -2.83263 -0 -0 -2.58286 -0.0602777 0 0 0 0 0 0 0 0 0 0 0.259767 0.304431 0.109048 0 -0.322244 0 2.085 0.076663 0 -1.77589
ALA_13 -6.2637 0.413836 3.8818 -0.0224703 0 0 3.04732 -3.00826 -0 -0 -2.56018 -0.35207 0 0 0 0 0 0 0 0 0 0 0.0241498 0 0 0 -0.281737 0 2.3386 0.0548952 0 -2.72781
ALA_14 -4.16443 0.346075 2.66591 -0.0216326 0 0 1.71303 -2.03761 -0 -0 -1.14134 -0.35444 0 0 0 0 0 0 0 0 0 0 -0.0253987 0 0 0 -0.227967 0 2.3386 -0.0977468 0 -1.00695
LYS_15 -6.15265 0.554924 7.2686 -0.801083 0.506851 0.573131 3.48792 -2.95622 -0.0032803 -0.0130162 -6.68481 0.148426 0 0 0 -0.325211 -0.319251 0 0 0 0 0 0.312794 0.415539 2.357 0 -0.123226 0 -1.6738 -0.156437 0 -3.58381
LEU_16 -6.71051 0.920811 2.43382 -0.507055 0.38095 0.124688 1.61126 -1.97577 -0 -0 -0.638374 0.224495 0 0 0 0 0 0 0 0 0 0 -0.0638124 0.0872488 0.272158 0 -0.307335 0 0.729516 -0.138798 0 -3.55671
GLY_17 -1.59289 0.10836 2.14213 -5.76725e-05 0 0 1.02405 -1.05953 -0 -0 -0.824691 -0.38144 0 0 0 0 0 0 0 0 0 0 -0.0649495 0 0 0 -1.48594 0 1.2108 0.189066 0 -0.735096
THR_18 -4.45112 0.358423 2.41206 -0.193822 0.147787 0.0654453 1.30898 -1.68513 -0 -0 -0.986535 -0.807496 0 0 0 -0.228437 0 0 0 0 0 0 -0.0291944 0.0424852 0.770676 0 -0.779479 2.30811 -1.425 0.779838 0 -2.39241
THR_19 -3.88324 0.368187 4.1102 -0.113657 0.0703192 0.0770979 2.30913 -1.99409 -0.00156137 -0.0185481 -2.08723 -0.639844 0 0 0 -0.677427 0 0 0 0 0 0 -0.0194318 0.098572 0.0339939 0 -0.454438 2.29974 -1.425 0.371515 0 -1.5757
VAL_20 -5.23459 0.794418 1.98439 -0.312221 0.290841 0.0710504 1.63201 -1.83288 -0.00066455 -0.001933 -0.830464 -0.0617067 0 0 0 0 0 0 0 0 0 0 -0.0619 0.0234084 0.167668 0 -0.239348 0 2.085 -0.121418 0 -1.64834
GLU_21 -4.78001 0.212418 6.34226 -0.455859 0.138685 1.38992 2.78793 -2.72672 -0.0255432 -0.150789 -3.4439 -2.54463 0 0 0 0 -0.504679 0 0 0 0 0 -0.0154719 0.0808764 0 3.98142 -0.251329 0 -2.5358 -0.142954 0 -2.64417
GLU_22 -6.09062 0.552697 7.81266 -0.436973 0.0580505 0.860354 3.41407 -3.20797 -0.0265254 -0.189258 -4.11136 -0.444924 0 0 0 -0.44899 -0.579115 0 0 0 0 0 0.204781 0.0150131 0 3.38155 -0.267301 0 -2.5358 -0.401446 0 -2.44112
ALA_23 -5.58465 0.367189 3.00921 -0.0228088 0 0 2.48568 -2.52692 -0.00156137 -0.0185481 -1.78746 -0.388051 0 0 0 0 0 0 0 0 0 0 0.0820056 0 0 0 -0.32515 0 2.3386 -0.429193 0 -2.80166
VAL_24 -7.192 1.0769 3.47242 -0.308716 0.268822 0.0694694 2.97438 -2.7547 -0 -0 -2.08257 -0.0206894 0 0 0 0 0 0 0 0 0 0 -0.0479024 0.071738 0.0592248 0 -0.354787 0 2.085 -0.0637304 0 -2.74714
LYS_25 -5.5019 0.227406 6.89708 -0.472906 0.203913 0.238785 3.09128 -2.99378 -0 -0 -4.25175 0.120602 0 0 0 0 -0.579115 0 0 0 0 0 0.0459452 0.0330909 2.50996 0 -0.0230791 0 -1.6738 0.0441637 0 -2.08411
ARG_26 -6.81262 0.421442 5.93868 -0.439485 0.0595029 0.217962 2.7895 -2.95809 -0.00164675 -0.0404018 -2.1233 0.405106 0 0 0 0 0 0 0 0 0 0 0.0249671 0.259757 2.11562 0 -0.00370855 0 -1.281 0.0714441 0 -1.35627
ALA_27 -6.40808 0.502688 3.43144 -0.0220252 0 0 2.94918 -2.78438 -0 -0 -2.34126 -0.35742 0 0 0 0 0 0 0 0 0 0 -0.00292613 0 0 0 -0.225471 0 2.3386 0.0737 0 -2.84595
LEU_28 -6.1593 0.677777 4.59052 -0.514174 0.50924 0.126217 2.57504 -2.62028 -0 -0 -2.64922 0.266425 0 0 0 0 0 0 0 0 0 0 0.645239 0.0157687 0.341073 0 -0.2947 0 0.729516 -0.178046 0 -1.9389
TRP_29 -6.42616 0.437651 5.45876 -1.27253 0.0679877 0.498082 2.89356 -2.6848 -0 -0 -2.61018 -0.260611 0 0 0 0 0 0 0 0 0 0 0.058441 0.0531318 0 1.73413 -0.228826 0 3.035 0.037223 0 0.790853
LEU_30 -9.56442 1.40491 3.8756 -0.487835 0.400248 0.11384 2.99203 -3.08994 -0.0205153 -0.125537 -2.18818 0.216414 0 0 0 0 0 0 0 0 0 0 -0.0051544 0.30506 0.363888 0 -0.273734 0 0.729516 0.105498 0 -5.24832
LYS_31 -7.55909 0.817502 6.91028 -0.408383 0.0756357 0.202438 3.59333 -3.37284 -0 -0 -2.2033 -0.0673918 0 0 0 0 0 0 0 0 0 0 -0.0117084 0.33337 1.70782 0 0.0351921 0 -1.6738 0.555155 0 -1.06579
THR_32 -3.09867 0.116321 4.07489 -0.202251 0.146409 0.0737453 1.64587 -1.87375 -0 -0 -1.28873 -0.111192 0 0 0 0 0 0 0 0 0 0 0.303252 0.00106627 0.0978868 0 -0.00974311 2.27763 -1.425 0.928825 0 1.65657
LYS_33 -4.39735 0.211589 3.45923 -0.772267 0.315533 0.617359 1.63075 -1.63243 -0 -0 -0.743084 -0.0604033 0 0 0 0 0 0 0 0 0 0 -0.0261031 0.0341461 2.65515 0 -0.00400273 0 -1.6738 0.308585 0 -0.0771026
LEU_34 -5.00449 0.460222 1.80724 -0.53139 0.444468 0.151174 1.25576 -1.50598 -0 -0 -1.29637 0.148676 0 0 0 0 0 0 0 0 0 0 -0.0199657 0.0367865 0.167348 0 -0.189278 0 0.729516 -0.280315 0 -3.62659
GLY_35 -1.78241 0.115228 2.12128 -4.82263e-05 0 0 1.09417 -1.13379 -0.00252645 -0.0574247 -0.313997 -0.390302 0 0 0 0 0 0 0 0 0 0 0.269343 0 0 0 -0.879938 0 1.2108 -0.148298 0 0.102089
VAL_36 -6.14983 0.993611 2.67582 -0.305722 0.221387 0.0605521 1.75508 -2.09088 -0.0205153 -0.125537 -1.24356 -0.20223 0 0 0 0 0 0 0 0 0 0 0.0333848 0.0126209 0.0464021 0 -0.497642 0 2.085 0.111094 0 -2.64096
SER_37 -4.66727 0.287861 5.02974 -0.0267689 0 0.0627935 3.04831 -2.35184 -0.0130611 -0.156114 -2.43725 -0.50529 0 0 0 -1.76281 0 0 0 0 0 0 -0.0176198 0.0326817 0.151712 0 -0.460629 0.620729 -1.1772 -0.166238 0 -4.50825
LEU_38 -6.43573 0.457597 2.82329 -0.703251 0.507554 0.265419 1.67282 -2.08432 -0 -0 -0.116625 0.120677 0 0 0 0 0 0 0 0 0 0 -0.0295912 0.0262261 1.07188 0 -0.266288 0 0.729516 -0.17196 0 -2.13278
GLU_39 -4.48377 0.256531 4.68675 -0.213095 0.0286989 0.294972 1.85002 -2.12714 -0.0130611 -0.156114 -1.24741 -0.515295 0 0 0 0 0 0 0 0 0 0 0.430994 0.0185775 0 3.21718 -0.2213 0 -2.5358 -0.126412 0 -0.855679
GLN_40 -5.98375 0.455759 5.91501 -0.251294 0.0242525 0.194798 3.20562 -2.79636 -0.00252645 -0.0574247 -2.92927 -0.383161 0 0 0 -1.76281 0 0 0 0 0 0 0.463829 0.0602796 0 3.02032 -0.136318 0 -1.0644 -0.176978 0 -2.20443
ALA_41 -6.32657 0.573936 3.18127 -0.0230195 0 0 2.71339 -2.67882 -0 -0 -1.83319 -0.36196 0 0 0 0 0 0 0 0 0 0 0.0150382 0 0 0 -0.275884 0 2.3386 -0.120723 0 -2.79792
LEU_42 -8.36429 0.903367 3.38215 -0.495099 0.443683 0.115074 2.58583 -2.68978 -0 -0 -2.02283 0.213932 0 0 0 0 0 0 0 0 0 0 0.117524 0.0871848 0.385826 0 -0.272565 0 0.729516 -0.141914 0 -5.0224
LEU_43 -6.15744 0.418404 4.42816 -0.725377 0.593338 0.313009 2.81808 -2.57719 -0 -0 -2.64979 0.120993 0 0 0 0 0 0 0 0 0 0 0.303896 0.0483994 1.05283 0 -0.28067 0 0.729516 -0.053988 0 -1.61783
LEU_44 -8.18836 1.05373 2.83529 -0.721663 0.527822 0.305796 2.49013 -2.61716 -0 -0 -2.3171 0.101409 0 0 0 0 0 0 0 0 0 0 0.484873 0.0299181 1.06492 0 -0.2624 0 0.729516 0.0296169 0 -4.45366
LEU_45 -9.24744 2.11331 3.10995 -0.491212 0.320567 0.119082 2.32815 -2.57559 -0 -0 -2.75088 0.235081 0 0 0 0 0 0 0 0 0 0 0.216033 0.580972 0.472824 0 -0.234709 0 0.729516 0.191373 0 -4.88298
HIS_D:MP-NE2-connect_46 -9.78752 3.73901 7.05347 -3.03774 2.62454 2.37241 2.77268 -3.33171 -0 -0 -5.72543 -0.924383 0 0 0 0 0 0 0.00585498 0 0 0.522262 0.0022366 0.132938 0 2.24165 -0.282489 0 0.134426 0.55758 0 -0.930219
GLU_47 -9.00278 1.8335 8.49518 -0.456567 0.332018 0.926409 3.6007 -3.72938 -0.000708093 -0.0136308 -4.4295 -0.690238 0 0 0 0 0 0 0 0 0 0 0.300823 0.139282 0 4.58329 -0.230027 0 -2.5358 0.257826 0 -0.619604
ALA_48 -6.35138 0.406051 4.51864 -0.021403 0 0 3.26133 -3.17128 -0.00285076 -0.0176356 -2.95902 -0.344084 0 0 0 0 0 0 0 0 0 0 0.522038 0 0 0 -0.261132 0 2.3386 -0.252628 0 -2.33476
ARG_49 -5.44555 0.377083 5.70481 -1.73922 0.767184 1.95528 2.43676 -2.64329 -0.0032803 -0.0130162 -2.03796 -1.8608 0 0 0 -0.325211 0 0 0 0 0 0 0.335907 0.244382 3.26109 0 -0.133917 0 -1.281 -0.124099 0 -0.524837
VAL_50 -6.27429 0.508791 1.57321 -0.313534 0.271374 0.0720943 1.68484 -2.05732 -0 -0 -0.578123 -0.14551 0 0 0 0 0 0 0 0 0 0 -0.0660999 0.00074325 0.165385 0 -0.248484 0 2.085 0.0181823 0 -3.30375
LEU_51 -7.37199 0.74967 2.57222 -0.524897 0.551831 0.134091 1.66127 -2.33608 -0.015665 -0.0997565 -0.555813 0.263618 0 0 0 0 0 0 0 0 0 0 -0.027988 0.100631 0.32812 0 -0.309694 0 0.729516 -0.0643762 0 -4.21529
GLY_52 -1.88774 0.146049 2.37476 -5.2906e-05 0 0 1.19165 -1.22348 -0 -0 -0.712556 -0.388905 0 0 0 0 0 0 0 0 0 0 0.16948 0 0 0 -1.4626 0 1.2108 -0.299181 0 -0.88177
THR_53 -4.89285 0.378269 4.46892 -0.106507 0.0827719 0.069362 1.97188 -2.22457 -0.0175891 -0.152492 -2.15192 -0.444338 0 0 0 0 0 0 0 0 0 0 0.299963 0.0965197 0.197204 0 -0.747717 2.29011 -1.425 -0.199324 0 -2.50731
THR_54 -5.10903 0.261972 6.16125 -0.113552 0.0827343 0.0750364 3.74232 -2.78351 -0.000721108 -0.00923993 -3.64672 -0.517621 0 0 0 -1.60061 0 0 0 0 0 0 -0.0258579 0.150302 0.0481276 0 -0.41297 2.41868 -1.425 -0.152943 0 -2.85735
VAL_55 -7.37154 1.78251 2.14478 -0.263156 0.262422 0.0423343 1.76776 -2.31873 -0 -0 -0.831387 0.520527 0 0 0 0 0 0 0 0 0 0 0.185802 0.46082 0.721227 0 0.0717499 0 2.085 -0.179177 0 -0.91905
GLU_56 -5.09281 0.661863 5.83738 -0.455743 0.205125 1.42702 2.37584 -2.64215 -0.0298181 -0.15599 -2.11569 -2.82462 0 0 0 0 0 0 0 0 0 0 0.0949478 0.0107907 0 3.98748 -0.174155 0 -2.5358 -0.158358 0 -1.58469
GLU_57 -6.52012 0.537066 7.89504 -0.205 0.0184683 0.28832 3.84935 -3.33359 -0.0298181 -0.15599 -3.53425 -0.477709 0 0 0 -1.60061 0 0 0 0 0 0 -0.0500086 0.0531073 0 3.95861 -0.293258 0 -2.5358 -0.34091 0 -2.47709
ALA_58 -6.08211 0.374623 3.2624 -0.0218657 0 0 2.64123 -2.73227 -0.00142073 -0.0118433 -2.02402 -0.36684 0 0 0 0 0 0 0 0 0 0 0.00121545 0 0 0 -0.302899 0 2.3386 -0.357685 0 -3.28289
VAL_59 -6.79757 0.79467 3.78646 -0.308878 0.24889 0.070261 3.06487 -2.8249 -0 -0 -1.96266 -0.13874 0 0 0 0 0 0 0 0 0 0 -0.0457082 0.0610617 0.167007 0 -0.386547 0 2.085 -0.0455124 0 -2.2323
LYS_60 -5.34834 0.375269 5.58698 -0.30146 0.0256202 0.129064 2.635 -2.59635 -0 -0 -1.83874 -0.00560055 0 0 0 0 0 0 0 0 0 0 0.131364 0.0726544 1.74427 0 0.0230487 0 -1.6738 0.1152 0 -0.925818
ARG_61 -7.33005 0.71895 5.9604 -0.620882 0.0915397 0.362577 2.79901 -3.14096 -0.0297037 -0.23201 -2.35437 0.47851 0 0 0 0 0 0 0 0 0 0 0.0985021 0.0609273 2.40006 0 -0.0834909 0 -1.281 -0.0189845 0 -2.12098
ALA_62 -7.10422 1.14105 3.69687 -0.0216049 0 0 3.46336 -3.13621 -0 -0 -2.78324 -0.356138 0 0 0 0 0 0 0 0 0 0 -0.033668 0 0 0 -0.28598 0 2.3386 -0.176549 0 -3.25774
LEU_63 -6.45349 0.857766 4.72173 -0.495165 0.387437 0.119663 2.632 -2.6581 -0 -0 -2.54671 0.223444 0 0 0 0 0 0 0 0 0 0 0.11942 0.37319 0.386833 0 -0.26926 0 0.729516 -0.116092 0 -1.98782
LYS_64 -4.0301 0.17694 4.81951 -0.302756 0.0273039 0.132822 2.08339 -2.17381 -0 -0 -1.56051 0.00267853 0 0 0 0 0 0 0 0 0 0 0.0207288 0.013075 1.79215 0 0.0399028 0 -1.6738 0.0254206 0 -0.607054
LEU_65 -8.83452 1.2786 3.18644 -0.706373 0.693449 0.272313 2.70611 -2.67545 -0 -0 -1.98268 0.143598 0 0 0 0 0 0 0 0 0 0 0.245326 0.0495552 1.21064 0 -0.288318 0 0.729516 -0.0550318 0 -4.02682
LYS_66 -8.35743 1.46276 7.35959 -0.498915 0.121767 0.384626 3.78379 -3.58595 -0.0107495 -0.0276675 -3.34956 0.252418 0 0 0 0 0 0 0 0 0 0 0.073053 0.325881 2.05185 0 0.0233426 0 -1.6738 0.486496 0 -1.1785
THR_67 -2.74698 0.128962 3.75898 -0.206643 0.173057 0.0759282 1.28104 -1.734 -0 -0 -0.937744 -0.129808 0 0 0 0 0 0 0 0 0 0 -0.0359881 0.00103989 0.144175 0 -0.00349576 2.28587 -1.425 0.778941 0 1.40833
LYS_68 -3.94011 0.281131 4.42489 -0.430601 0.0779858 0.242369 2.18572 -1.97708 -0 -0 -2.32695 -0.0964045 0 0 0 0 0 0 0 0 0 0 0.0266243 0.00499507 2.03227 0 0.00974437 0 -1.6738 0.218388 0 -0.940827
LEU_69 -5.48674 0.664722 1.40213 -0.517951 0.472163 0.134024 1.03839 -1.41591 -0 -0 -0.639939 0.1984 0 0 0 0 0 0 0 0 0 0 0.0998368 0.0264975 0.239802 0 -0.279469 0 0.729516 -0.0622782 0 -3.3968
GLY_70 -1.7887 0.0783974 2.11994 -5.46416e-05 0 0 0.996329 -1.12495 -0 -0 -0.534101 -0.373264 0 0 0 0 0 0 0 0 0 0 0.0495381 0 0 0 -1.33859 0 1.2108 0.479597 0 -0.225071
VAL_71 -6.07998 1.13699 2.12012 -0.303037 0.202125 0.0576635 1.66818 -1.8999 -0.0107495 -0.0276675 -1.52794 -0.0618211 0 0 0 0 0 0 0 0 0 0 0.0309553 0.0323702 0.0116863 0 -0.393971 0 2.085 0.942477 0 -2.0175
SER_72 -5.00501 0.379093 5.47995 -0.0270874 0 0.0640631 3.17923 -2.53953 -0.00288899 -0.0295156 -2.72721 -0.556664 0 0 0 -1.52206 0 0 0 0 0 0 0.0657201 0.178927 0.164589 0 -0.460384 0.610294 -1.1772 0.201221 0 -3.72447
LEU_73 -6.08066 0.533843 3.06805 -0.700864 0.493021 0.258949 1.60385 -2.11702 -0.000194164 -0.000542311 -0.884996 0.158593 0 0 0 0 0 0 0 0 0 0 0.0757225 0.00819311 0.851158 0 -0.225114 0 0.729516 -0.0526683 0 -2.28116
GLU_74 -3.88957 0.1655 4.95899 -0.467233 0.242748 1.4575 1.70398 -2.18285 -0.0280705 -0.16351 -1.67588 -2.91403 0 0 0 0 0 0 0 0 0 0 0.087122 0.0154409 0 4.00832 -0.26908 0 -2.5358 -0.0510151 0 -1.53744
GLN_75 -7.47974 0.814236 7.1087 -0.263481 0.0531873 0.208313 3.96315 -3.31425 -0.0409154 -0.328108 -3.46156 -0.486487 0 0 0 -1.52206 -0.915835 0 0 0 0 0 0.0374606 0.143276 0 2.67252 0.020468 0 -1.0644 -0.0612362 0 -3.91677
ALA_76 -7.12927 0.786156 3.29134 -0.0229012 0 0 2.92008 -2.90556 -0 -0 -2.08273 -0.387909 0 0 0 0 0 0 0 0 0 0 -0.0343709 0 0 0 -0.243978 0 2.3386 0.0699671 0 -3.40057
LEU_77 -7.78259 0.649198 3.89824 -0.709853 0.502664 0.279649 2.26046 -2.77029 -0 -0 -1.86253 0.135882 0 0 0 0 0 0 0 0 0 0 0.0586444 0.000239878 0.95738 0 -0.257254 0 0.729516 -0.0312349 0 -3.94189
GLN_78 -7.65927 0.62548 6.42121 -0.261433 0.0311045 0.193138 3.38694 -3.34928 -0.0329257 -0.274122 -2.7731 -0.481192 0 0 0 0 0 0 0 0 0 0 0.00269935 0.0302841 0 2.83718 -0.0925942 0 -1.0644 0.0977961 0 -2.36249
ILE_79 -9.2769 1.23178 2.72581 -0.50982 0.526037 0.101096 3.03489 -2.88689 -0 -0 -2.0706 0.039052 0 0 0 0 0 0 0 0 0 0 -0.0503911 0.13537 0.635925 0 -0.392605 0 1.0317 0.202695 0 -5.52285
LEU_80 -8.9181 1.45754 3.59267 -0.481474 0.36357 0.107358 2.73685 -3.11165 -0 -0 -1.76241 0.242485 0 0 0 0 0 0 0 0 0 0 -0.00565917 0.25097 0.725725 0 -0.201246 0 0.729516 0.44642 0 -3.82744
ALA_81 -6.5392 0.898154 2.88193 -0.0222255 0 0 2.98253 -2.86997 -0 -0 -2.14646 -0.359886 0 0 0 0 0 0 0 0 0 0 0.110554 0 0 0 -0.159209 0 2.3386 0.282075 0 -2.6031
VAL_82 -9.29061 1.52999 3.0607 -0.313954 0.295198 0.07159 3.44798 -3.25016 -0 -0 -2.61741 -0.0896912 0 0 0 0 0 0 0 0 0 0 0.0702045 0.278233 0.101233 0 -0.339167 0 2.085 0.0832985 0 -4.87757
ALA_83 -6.49571 0.314771 4.1371 -0.0223079 0 0 3.30948 -3.21114 -0 -0 -3.27171 -0.367315 0 0 0 0 0 0 0 0 0 0 0.242368 0 0 0 -0.290451 0 2.3386 0.078234 0 -3.23807
ALA_84 -3.62713 0.132044 2.75799 -0.0222221 0 0 1.59718 -1.96752 -0 -0 -0.83512 -0.348423 0 0 0 0 0 0 0 0 0 0 0.261866 0 0 0 -0.197195 0 2.3386 -0.0774453 0 0.0126206
ALA_85 -3.84093 0.392014 1.71531 -0.0232983 0 0 1.4818 -1.7276 -0 -0 -0.706912 -0.340594 0 0 0 0 0 0 0 0 0 0 0.0375122 0 0 0 -0.106712 0 2.3386 -0.190321 0 -0.971123
LEU_86 -6.13473 0.67831 1.76111 -0.497443 0.60482 0.117194 1.33842 -1.81144 -0 -0 -0.565137 0.20717 0 0 0 0 0 0 0 0 0 0 -0.0483563 0.0948871 0.373179 0 -0.275866 0 0.729516 -0.184901 0 -3.61327
GLY_87 -1.79391 0.123284 2.31071 -5.95631e-05 0 0 1.05894 -1.16738 -0.000796456 -0.00695071 -0.618953 -0.385145 0 0 0 0 0 0 0 0 0 0 -0.0692565 0 0 0 -1.50168 0 1.2108 0.372837 0 -0.467563
THR_88 -4.80384 0.736934 3.3221 -0.180664 0.132624 0.0631505 1.76187 -1.99687 -0.00181845 -0.0247653 -2.69747 -0.942736 0 0 0 0 -0.300921 0 0 0 0 0 -0.0768118 0.148563 0.396533 0 -0.618459 2.2912 -1.425 1.41123 0 -2.80516
THR_89 -4.15381 0.509734 4.26448 -0.110887 0.0660596 0.0729629 2.36503 -2.14726 -0.00345813 -0.0685382 -2.65189 -0.712457 0 0 0 -0.44794 0 0 0 0 0 0 -0.0168075 0.0353942 0.0444002 0 -0.517033 2.28768 -1.425 0.873569 0 -1.73577
VAL_90 -6.18344 1.17997 2.21982 -0.272719 0.220144 0.0441418 1.72812 -2.11065 -0 -0 -0.932467 0.507092 0 0 0 0 0 0 0 0 0 0 -0.0374821 0.00726 0.655648 0 0.0912796 0 2.085 -0.161159 0 -0.959437
GLU_91 -5.03347 0.933453 6.67431 -0.456597 0.184734 1.421 2.7759 -2.86011 -0.0247437 -0.159004 -4.1021 -2.72949 0 0 0 0 0 0 0 0 0 0 0.173041 0.0400529 0 3.99505 -0.134902 0 -2.5358 -0.104205 0 -1.94289
GLU_92 -6.13392 0.275361 7.34203 -0.343636 0.0777518 0.410664 3.30551 -3.0695 -0.0292238 -0.245357 -4.17152 -0.572617 0 0 0 -0.44794 -1.33131 0 0 0 0 0 0.0148875 0.00569232 0 3.93074 -0.240199 0 -2.5358 -0.247018 0 -4.00541
ALA_93 -5.92773 0.168534 2.19687 -0.0221998 0 0 2.38791 -2.42942 -0 -0 -1.59238 -0.384294 0 0 0 0 0 0 0 0 0 0 -0.0329112 0 0 0 -0.319249 0 2.3386 -0.255814 0 -3.87209
VAL_94 -6.65613 0.856021 3.64177 -0.299927 0.203034 0.0655216 2.94786 -2.71064 -0 -0 -2.36303 -0.00431669 0 0 0 0 0 0 0 0 0 0 -0.0571443 0.0912783 0.0842579 0 -0.393604 0 2.085 0.0823645 0 -2.42768
LYS_95 -5.3125 0.427465 5.4628 -0.306565 0.0247609 0.135767 2.59041 -2.54449 -0 -0 -1.66978 -0.00157504 0 0 0 0 0 0 0 0 0 0 0.222088 0.129509 1.71862 0 0.00583987 0 -1.6738 0.127974 0 -0.663483
ARG_96 -7.09362 0.564189 6.46236 -0.627272 0.166795 0.351278 3.35715 -3.03898 -0 -0 -3.38733 0.270456 0 0 0 0 -1.03039 0 0 0 0 0 -0.0174873 0.0240835 2.52867 0 -0.0560169 0 -1.281 -0.0307112 0 -2.83782
ALA_97 -7.04556 1.19128 3.62008 -0.0219468 0 0 3.41603 -3.0582 -0 -0 -2.39027 -0.382966 0 0 0 0 0 0 0 0 0 0 0.0256511 0 0 0 -0.268952 0 2.3386 -0.14932 0 -2.72557
LEU_98 -6.54031 0.834271 5.05619 -0.515117 0.456654 0.129596 2.77621 -2.82682 -0 -0 -1.73293 0.260767 0 0 0 0 0 0 0 0 0 0 0.423416 0.0449118 0.297596 0 -0.309023 0 0.729516 -0.21118 0 -1.12625
LYS_99 -4.30914 0.310098 5.27208 -0.305235 0.0276242 0.136273 2.60669 -2.38947 -0 -0 -1.62878 -0.0139783 0 0 0 0 0 0 0 0 0 0 0.182935 0.00668271 1.7606 0 0.0144741 0 -1.6738 -0.1409 0 -0.143842
LEU_100 -8.83493 1.19544 3.43749 -0.489104 0.356597 0.114289 2.94703 -2.89553 -0.0257298 -0.139055 -2.07786 0.212929 0 0 0 0 0 0 0 0 0 0 -0.0459176 0.259628 0.361726 0 -0.28226 0 0.729516 -0.111011 0 -5.28675
LYS_101 -7.55217 0.715068 6.5657 -0.396005 0.0643851 0.183934 3.67119 -3.30834 -0 -0 -2.50217 -0.0457456 0 0 0 0 0 0 0 0 0 0 0.12753 0.173286 1.70704 0 0.0395041 0 -1.6738 0.517673 0 -1.71293
THR_102 -2.84596 0.103776 3.49329 -0.116788 0.0632225 0.0590262 1.4265 -1.70671 -0 -0 -0.178839 -1.29342 0 0 0 0 0 0 0 0 0 0 0.149824 0.026125 0.258938 0 -0.138252 2.29326 -1.425 0.451609 0 0.620606
LYS_103 -3.47306 0.21322 3.41928 -0.430093 0.0732547 0.237862 1.59552 -1.58352 -0 -0 -0.205108 -0.0715208 0 0 0 0 0 0 0 0 0 0 0.0365926 0.0195823 2.21449 0 -0.0641087 0 -1.6738 0.0292385 0 0.337835
LEU_104 -5.50311 0.441934 1.12829 -0.530198 0.466766 0.151768 1.1483 -1.38556 -0 -0 -1.12476 0.139271 0 0 0 0 0 0 0 0 0 0 0.0201482 0.0605992 0.196046 0 -0.178824 0 0.729516 -0.0675483 0 -4.30736
GLY_105 -1.71601 0.0916453 2.00992 -4.6514e-05 0 0 1.08199 -1.08293 -0.000436452 -0.0134271 -0.162565 -0.373798 0 0 0 0 0 0 0 0 0 0 0.295776 0 0 0 -0.851859 0 1.2108 -0.150511 0 0.338543
VAL_106 -6.03743 0.629233 2.3786 -0.309123 0.222484 0.0627 1.81794 -2.02214 -0.0257298 -0.139055 -1.2352 -0.210051 0 0 0 0 0 0 0 0 0 0 -0.00236233 0.0081432 0.0740532 0 -0.495981 0 2.085 0.00623521 0 -3.19269
SER_107 -4.49321 0.209861 4.90007 -0.0262789 0 0.0618503 2.88728 -2.30436 -0 -0 -2.36437 -0.507739 0 0 0 -1.65933 0 0 0 0 0 0 -0.0212925 0.0517879 0.138246 0 -0.482547 0.619597 -1.1772 -0.225126 0 -4.39277
LEU_108 -5.88607 0.331673 2.71283 -0.695204 0.428356 0.253676 1.86463 -2.01886 -0 -0 -0.422182 0.123771 0 0 0 0 0 0 0 0 0 0 -0.0366999 0.0770206 0.955368 0 -0.235902 0 0.729516 -0.0490683 0 -1.86714
GLU_109 -5.48084 0.443904 5.7502 -0.212387 0.0274383 0.306352 2.44084 -2.51674 -0.0220675 -0.124867 -1.79066 -0.56862 0 0 0 0 -0.915835 0 0 0 0 0 0.587034 0.0732109 0 4.09889 -0.187276 0 -2.5358 -0.000449249 0 -0.627689
GLN_110 -6.84635 0.386732 6.71565 -0.256808 0.0353162 0.203972 3.47694 -3.08779 -0.000436452 -0.0134271 -3.03918 -0.39065 0 0 0 -1.65933 -0.820539 0 0 0 0 0 0.302399 0.0463381 0 2.8515 -0.192145 0 -1.0644 -0.175599 0 -3.52782
ALA_111 -7.05113 1.55945 3.39495 -0.0224222 0 0 3.04884 -2.94801 -0 -0 -2.05612 -0.388538 0 0 0 0 0 0 0 0 0 0 0.105909 0 0 0 -0.221385 0 2.3386 -0.0935493 0 -2.33341
LEU_112 -9.57735 0.910057 3.55717 -0.509423 0.381268 0.127149 2.94408 -3.03642 -0 -0 -2.22656 0.222055 0 0 0 0 0 0 0 0 0 0 0.777429 0.120827 0.314503 0 -0.28303 0 0.729516 -0.0537401 0 -5.60247
LYS_113 -6.67505 0.767152 7.02717 -0.307423 0.0267085 0.139031 3.58019 -3.27245 -0 -0 -4.44187 0.0128458 0 0 0 0 0 0 0 0 0 0 0.0940501 0.0191442 1.70891 0 -0.00374954 0 -1.6738 -0.0581389 0 -3.05728
ILE_114 -8.39724 1.18578 2.45313 -0.514047 0.608926 0.101831 2.65233 -2.58022 -0 -0 -1.99197 0.108728 0 0 0 0 0 0 0 0 0 0 0.0328072 0.092249 0.564688 0 -0.36679 0 1.0317 0.278898 0 -4.7392
LEU_115 -9.14456 1.0076 2.07531 -0.514552 0.496519 0.125959 2.46264 -2.67191 -0 -0 -1.40564 0.265747 0 0 0 0 0 0 0 0 0 0 0.138951 0.123419 0.300561 0 -0.285958 0 0.729516 0.325304 0 -5.97109
ALA_116 -5.98427 0.724561 2.61682 -0.0201985 0 0 2.6439 -2.58597 -0 -0 -1.98877 -0.343668 0 0 0 0 0 0 0 0 0 0 -0.0309419 0 0 0 -0.102706 0 2.3386 0.141101 0 -2.59154
PHE_117 -10.472 1.40508 4.07051 -0.572479 0.0495085 0.231494 2.92367 -3.22928 -0 -0 -2.70536 -0.0202211 0 0 0 0 0 0 0 0 0 0 0.0824707 0.240988 0 2.90611 -0.0706623 0 1.4028 0.163769 0 -3.59363
ALA_118 -5.7354 0.220253 4.06054 -0.0212024 0 0 2.84079 -2.88341 -0 -0 -2.47915 -0.35565 0 0 0 0 0 0 0 0 0 0 0.162867 0 0 0 -0.201996 0 2.3386 0.0320794 0 -2.02168
ALA_119 -3.86871 0.398692 2.49888 -0.0231883 0 0 1.48436 -1.9156 -0 -0 -0.643213 -0.359479 0 0 0 0 0 0 0 0 0 0 0.0477071 0 0 0 -0.246021 0 2.3386 -0.151496 0 -0.439466
ILE_120 -6.72862 1.59512 1.88161 -0.515968 0.533679 0.104218 1.69419 -1.89026 -0 -0 -0.539025 0.0342337 0 0 0 0 0 0 0 0 0 0 0.0274967 0.893248 0.610547 0 -0.487358 0 1.0317 -0.0199243 0 -1.7751
LEU_121 -6.24773 0.590988 2.1914 -0.505957 0.44531 0.123839 1.20807 -1.91893 -0 -0 -0.899769 0.239716 0 0 0 0 0 0 0 0 0 0 -0.017883 0.222856 0.276235 0 -0.302889 0 0.729516 0.114817 0 -3.75041
GLY_122 -1.85529 0.155929 2.31822 -5.42272e-05 0 0 1.17922 -1.19676 -0 -0 -0.655264 -0.397998 0 0 0 0 0 0 0 0 0 0 -0.00787676 0 0 0 -1.38537 0 1.2108 -0.0762583 0 -0.710715
THR_123 -4.43295 0.237367 4.07899 -0.105385 0.0742931 0.0667051 1.44897 -2.01391 -0.00463401 -0.018519 -1.77765 -0.488031 0 0 0 0 0 0 0 0 0 0 0.042016 0.0183033 0.22736 0 -0.79616 2.29767 -1.425 0.127987 0 -2.44257
THR_124 -3.7756 0.11919 4.65931 -0.113017 0.0601064 0.0754609 2.42427 -2.13206 -0.0176093 -0.126971 -2.44257 -0.525407 0 0 0 -0.460952 0 0 0 0 0 0 0.0195329 0.0180053 0.0451028 0 -0.374907 2.28653 -1.425 0.0133051 0 -1.67328
VAL_125 -5.36469 0.640189 2.03365 -0.305306 0.217813 0.0688988 1.59954 -1.92683 -0 -0 -0.898164 -0.0939207 0 0 0 0 0 0 0 0 0 0 -0.0388912 0.000727664 0.150112 0 -0.290097 0 2.085 -0.0990033 0 -2.22097
GLU_126 -4.60215 0.251051 5.58065 -0.467897 0.274523 1.47496 1.96025 -2.44156 -0.0279709 -0.148999 -2.0745 -2.87624 0 0 0 0 0 0 0 0 0 0 -0.0178231 0.0527446 0 3.98489 -0.239949 0 -2.5358 -0.129967 0 -1.98378
GLU_127 -6.15417 0.276509 7.67124 -0.328278 0.0593555 0.38162 3.46219 -3.14737 -0.046157 -0.268103 -3.38997 -0.572732 0 0 0 -0.460952 -1.02203 0 0 0 0 0 -0.0357371 0.002152 0 3.38194 -0.150021 0 -2.5358 -0.27321 0 -3.14953
ALA_128 -5.3503 0.14755 3.01559 -0.0208711 0 0 2.37298 -2.45692 -0.00635992 -0.0414135 -1.68158 -0.359435 0 0 0 0 0 0 0 0 0 0 -0.0323178 0 0 0 -0.268559 0 2.3386 -0.121162 0 -2.46419
VAL_129 -7.20644 0.918467 2.85722 -0.303703 0.230476 0.0676077 2.80986 -2.62119 -0 -0 -2.00922 -0.03223 0 0 0 0 0 0 0 0 0 0 -0.0595986 0.0173658 0.0481589 0 -0.398355 0 2.085 0.178729 0 -3.41784
LYS_130 -5.32273 0.291674 5.4858 -0.307039 0.0264329 0.139304 2.58755 -2.53658 -0 -0 -1.96411 0.00690649 0 0 0 0 0 0 0 0 0 0 0.141203 0.0548489 1.72681 0 0.0025963 0 -1.6738 0.126924 0 -1.21421
ARG_131 -6.40215 0.454037 6.07825 -0.627149 0.173614 0.347896 3.19861 -2.81533 -0 -0 -3.48175 0.260147 0 0 0 0 -1.02203 0 0 0 0 0 0.00605376 0.0184815 2.52594 0 -0.0657889 0 -1.281 -0.114611 0 -2.74679
ALA_132 -7.15963 0.988988 3.47186 -0.0218253 0 0 3.16242 -3.03196 -0.00230261 -0.0150273 -2.41157 -0.361065 0 0 0 0 0 0 0 0 0 0 0.0951634 0 0 0 -0.212465 0 2.3386 -0.162739 0 -3.32155
LEU_133 -6.46987 0.764604 4.64619 -0.513037 0.419515 0.131078 2.64024 -2.65046 -0 -0 -2.39155 0.259125 0 0 0 0 0 0 0 0 0 0 0.5677 0.167592 0.284621 0 -0.302839 0 0.729516 -0.183124 0 -1.90071
LYS_134 -4.71417 0.249625 5.56651 -0.302851 0.0283659 0.132403 2.46908 -2.45049 -0 -0 -1.99697 0.00667754 0 0 0 0 0 0 0 0 0 0 0.165164 0.00746703 1.80302 0 0.0469491 0 -1.6738 -0.00223636 0 -0.665259
LEU_135 -8.44421 0.821423 3.50296 -0.493354 0.417258 0.115211 2.88154 -2.81275 -0.0159649 -0.11157 -2.21201 0.228702 0 0 0 0 0 0 0 0 0 0 -0.0220705 0.153473 0.376729 0 -0.274423 0 0.729516 0.0306052 0 -5.12893
LYS_136 -7.55372 0.898598 6.61421 -0.483439 0.0924876 0.348798 3.4053 -3.22964 -0 -0 -2.46633 0.21752 0 0 0 0 0 0 0 0 0 0 -0.00867567 0.0901742 2.10303 0 0.0368022 0 -1.6738 0.43237 0 -1.17631
THR_137 -2.93498 0.0949012 3.79892 -0.205257 0.168595 0.0750825 1.40579 -1.7271 -0 -0 -1.16651 -0.0612762 0 0 0 0 0 0 0 0 0 0 0.136004 7.9519e-05 0.0975978 0 -0.00912125 2.29222 -1.425 0.829022 0 1.36897
LYS_138 -3.32437 0.106555 3.35919 -0.305745 0.0272785 0.140531 1.4341 -1.53953 -0 -0 -0.471884 -0.0294912 0 0 0 0 0 0 0 0 0 0 0.0382986 0.0276646 1.8338 0 -0.0783031 0 -1.6738 0.26075 0 -0.194965
LEU_139 -5.07093 0.500931 1.25711 -0.532468 0.511893 0.147676 1.21683 -1.39469 -0 -0 -1.09065 0.176589 0 0 0 0 0 0 0 0 0 0 0.0763653 0.0636413 0.190604 0 -0.200355 0 0.729516 -0.292625 0 -3.71056
GLY_140 -1.65736 0.0833738 1.97061 -4.80411e-05 0 0 0.934276 -1.05421 -0.000267323 -0.00867432 -0.291444 -0.367986 0 0 0 0 0 0 0 0 0 0 0.131713 0 0 0 -1.11489 0 1.2108 0.00471301 0 -0.159397
VAL_141 -5.93369 0.76987 2.14904 -0.30654 0.217904 0.06079 1.66074 -1.91495 -0.0159649 -0.11157 -1.30628 -0.163128 0 0 0 0 0 0 0 0 0 0 0.0143904 0.00295964 0.0441317 0 -0.494596 0 2.085 0.259956 0 -2.98193
SER_142 -4.67004 0.195976 4.98061 -0.0270926 0 0.0638142 3.03688 -2.35003 -0 -0 -2.50883 -0.521171 0 0 0 -1.47998 0 0 0 0 0 0 -0.0084109 0.0955496 0.15915 0 -0.456843 0.603847 -1.1772 -0.13601 0 -4.19978
LEU_143 -6.52718 0.375859 2.1025 -0.706649 0.525888 0.27179 1.81937 -1.96223 -0 -0 -0.516009 0.130258 0 0 0 0 0 0 0 0 0 0 0.00985845 0.0142719 1.04765 0 -0.269745 0 0.729516 -0.196379 0 -3.15123
GLU_144 -5.36673 0.482897 6.7739 -0.206738 0.0204413 0.281244 3.09501 -2.87501 -0 -0 -4.30693 -0.529756 0 0 0 0 -0.820539 0 0 0 0 0 0.0628873 0.018152 0 4.27222 -0.245404 0 -2.5358 -0.167997 0 -2.04816
GLN_145 -7.41895 0.495412 7.00079 -0.260969 0.0536356 0.208995 3.9103 -3.26537 -0.000267323 -0.00867432 -3.36504 -0.479026 0 0 0 -1.47998 -0.65035 0 0 0 0 0 0.225123 0.173606 0 2.66705 -0.105963 0 -1.0644 -0.18931 0 -3.55338
ALA_146 -7.0823 1.0061 3.35928 -0.021875 0 0 2.94739 -2.94388 -0 -0 -1.73456 -0.357322 0 0 0 0 0 0 0 0 0 0 0.508144 0 0 0 -0.0692602 0 2.3386 0.168434 0 -1.88125
LEU_147 -9.49207 1.21471 3.17868 -0.483277 0.196875 0.117033 2.23963 -2.84916 -0 -0 -2.24397 0.179741 0 0 0 0 0 0 0 0 0 0 0.246174 0.801612 0.322689 0 -0.268304 0 0.729516 0.210686 0 -5.89944
TRP_148 -9.48702 0.976029 3.45934 -0.990527 0.111266 0.290257 2.85861 -2.93134 -0 -0 -2.39096 -0.51159 0 0 0 0 0 0 0 0 0 0 0.249291 0.571458 0 1.9591 0.0987204 0 3.035 -0.023379 0 -2.72574
ILE_149 -8.60496 1.4881 2.61883 -0.518194 0.680828 0.103045 2.70479 -2.69357 -0 -0 -1.81214 0.104414 0 0 0 0 0 0 0 0 0 0 -0.0096362 0.00203692 0.625708 0 -0.342514 0 1.0317 0.197641 0 -4.42391
LEU_150 -8.09869 0.773309 2.50891 -0.505786 0.346872 0.117319 2.34211 -2.53875 -0 -0 -1.4482 0.300662 0 0 0 0 0 0 0 0 0 0 0.0298335 0.299915 0.378614 0 -0.253885 0 0.729516 0.345065 0 -4.67319
LEU_151 -7.91015 1.05007 3.23465 -0.698451 1.3696 0.308384 2.61808 -2.65784 -0 -0 -2.37131 -0.0474752 0 0 0 0 0 0 0 0 0 0 0.0244606 0.252015 1.39921 0 -0.207703 0 0.729516 0.315116 0 -2.59182
VAL_152 -8.07992 1.10115 2.98041 -0.315312 0.300352 0.0720089 2.80132 -2.75918 -0 -0 -2.38001 -0.0783064 0 0 0 0 0 0 0 0 0 0 0.243724 0.172883 0.195904 0 -0.100648 0 2.085 0.476214 0 -3.28441
ALA_153 -6.21763 0.621159 3.80824 -0.0215066 0 0 2.7714 -3.04556 -0 -0 -2.69809 -0.359407 0 0 0 0 0 0 0 0 0 0 -0.0174838 0 0 0 -0.136005 0 2.3386 0.333632 0 -2.62265
ALA_154 -3.13363 0.100171 2.70348 -0.0218345 0 0 1.5017 -1.74433 -0 -0 -0.663439 -0.382623 0 0 0 0 0 0 0 0 0 0 -0.0343344 0 0 0 -0.145333 0 2.3386 0.0671911 0 0.585619
SER_155 -3.77614 0.374001 4.02965 -0.0300133 0 0.0689705 1.86226 -2.00053 -0 -0 -3.13228 -0.502797 0 0 0 0 -0.560092 0 0 0 0 0 0.486923 0.0179205 1.06497 0 0.337542 0.758825 -1.1772 0.253038 0 -1.92495
LEU_156 -6.18924 0.777307 2.15036 -0.512835 0.444772 0.128321 1.37988 -1.90142 -0 -0 -0.421277 0.236051 0 0 0 0 0 0 0 0 0 0 -0.0156576 0.0487105 0.28357 0 -0.315561 0 0.729516 0.210806 0 -2.9667
GLY_157 -1.73964 0.0978633 2.32512 -5.60416e-05 0 0 1.05093 -1.15792 -0 -0 -0.744929 -0.398807 0 0 0 0 0 0 0 0 0 0 -0.110632 0 0 0 -1.44116 0 1.2108 0.230975 0 -0.677451
THR_158 -4.71484 0.61611 2.52205 -0.186261 0.147373 0.0623731 1.51251 -1.75443 -0 -0 -1.43479 -0.777434 0 0 0 -0.214186 0 0 0 0 0 0 0.00658071 0.0428041 0.637639 0 -0.719453 2.29332 -1.425 1.07504 0 -2.31059
THR_159 -4.21445 0.532916 4.32409 -0.112092 0.0712407 0.0749871 2.44252 -2.18617 -0.000244458 -0.00436474 -2.30351 -0.643595 0 0 0 -0.526548 0 0 0 0 0 0 -0.0245606 0.0392137 0.0329001 0 -0.469405 2.28795 -1.425 0.620345 0 -1.48378
VAL_160 -5.22812 0.75093 2.00677 -0.312726 0.265195 0.0719132 1.66072 -1.91511 -0 -0 -0.874612 -0.14832 0 0 0 0 0 0 0 0 0 0 -0.0710368 0.000215986 0.308554 0 -0.183533 0 2.085 -0.153743 0 -1.73791
GLU_161 -4.69797 0.349814 5.08347 -0.465874 0.272127 1.46462 2.03409 -2.42771 -0.0282456 -0.148121 -2.06354 -2.9598 0 0 0 0 0 0 0 0 0 0 -0.0454436 0.0295547 0 4.00466 -0.284206 0 -2.5358 -0.210465 0 -2.62884
GLU_162 -6.62101 0.443637 7.36191 -0.65477 0.199154 1.22384 3.46909 -3.12983 -0.0283834 -0.150035 -3.05586 -0.617971 0 0 0 -0.312362 -0.876427 0 0 0 0 0 0.345134 0.00124137 0 3.41453 -0.254048 0 -2.5358 -0.405915 0 -2.18386
ALA_163 -5.88563 0.325204 2.72651 -0.0215346 0 0 2.44396 -2.57246 -0.000244458 -0.00436474 -1.89771 -0.366166 0 0 0 0 0 0 0 0 0 0 0.166831 0 0 0 -0.331525 0 2.3386 -0.318344 0 -3.39687
VAL_164 -6.22443 0.588272 3.04617 -0.308216 0.253087 0.0700586 2.642 -2.49018 -0 -0 -1.90397 -0.108524 0 0 0 0 0 0 0 0 0 0 -0.0616686 1.37225e-07 0.114424 0 -0.378854 0 2.085 -0.0132753 0 -2.69011
TYR_165 -5.67024 0.416096 5.17941 -0.600461 0.18899 0.279571 2.78122 -2.65464 -0 -0 -2.29784 -0.234767 0 0 0 0 0 0 0 0 0 0 0.133127 0.0197057 0 2.76035 0.150553 2.02554e-06 0.964136 0.136275 0 1.55148
ARG_166 -8.00677 0.561208 6.71226 -0.447786 0.0786208 0.227567 3.39793 -3.26834 -0 -0 -2.96195 0.397563 0 0 0 0 -0.876427 0 0 0 0 0 0.111245 0.476408 2.05709 0 -0.0979638 0 -1.281 -0.0488054 0 -2.96916
ALA_167 -6.39714 0.444046 3.17226 -0.0215896 0 0 2.85031 -2.76496 -0 -0 -2.2199 -0.380602 0 0 0 0 0 0 0 0 0 0 -0.00738817 0 0 0 -0.29194 0 2.3386 -0.211144 0 -3.48945
LEU_168 -5.63566 0.508021 5.05448 -0.715869 0.567192 0.287533 2.79149 -2.64949 -0 -0 -2.36704 0.165651 0 0 0 0 0 0 0 0 0 0 0.2388 0.0154045 0.9937 0 -0.268368 0 0.729516 -0.137952 0 -0.422583
LYS_169 -4.4975 0.165374 5.32403 -0.303211 0.0261289 0.133473 2.38643 -2.4049 -0.000137873 -0.00191385 -2.19393 0.00236899 0 0 0 0 0 0 0 0 0 0 0.232118 0.0234696 1.73017 0 0.00880498 0 -1.6738 -0.0728317 0 -1.11585
LEU_170 -8.27021 1.17154 3.69388 -0.501615 0.336958 0.124084 3.01006 -2.9024 -0.0185366 -0.0924131 -2.06448 0.219767 0 0 0 0 0 0 0 0 0 0 0.194169 0.247267 0.384096 0 -0.272173 0 0.729516 -0.0811248 0 -4.09162
LYS_171 -7.05532 0.951059 6.54809 -0.483614 0.109318 0.316895 3.46764 -3.18709 -0 -0 -2.72179 0.296235 0 0 0 0 0 0 0 0 0 0 0.223639 0.279912 1.99951 0 0.0615749 0 -1.6738 0.71957 0 -0.148169
THR_172 -3.09238 0.140384 4.0328 -0.201942 0.138564 0.0727612 1.56182 -1.83034 -0 -0 -1.21432 -0.081589 0 0 0 0 0 0 0 0 0 0 0.063534 0.00205237 0.077382 0 -0.0264414 2.28993 -1.425 1.05096 0 1.55816
LYS_173 -3.50722 0.0964969 4.48502 -0.435282 0.0753699 0.249414 2.39647 -1.94026 -0 -0 -2.69114 -0.103764 0 0 0 0 -0.463991 0 0 0 0 0 0.309136 0.0109397 2.31954 0 -0.0501849 0 -1.6738 0.319655 0 -0.603589
LEU_174 -5.19619 0.455999 1.61943 -0.527986 0.520207 0.143095 1.17534 -1.4406 -0 -0 -0.882225 0.176648 0 0 0 0 0 0 0 0 0 0 0.0387747 0.0954065 0.212762 0 -0.216525 0 0.729516 -0.129604 0 -3.22595
GLY_175 -1.8185 0.0814878 2.18269 -4.91909e-05 0 0 1.1906 -1.16307 -0.000951857 -0.0262426 -0.521882 -0.381909 0 0 0 0 0 0 0 0 0 0 0.0585156 0 0 0 -1.09942 0 1.2108 0.00714923 0 -0.280787
VAL_176 -5.89403 0.770967 2.4936 -0.315023 0.234388 0.0661182 1.65469 -1.99853 -0.0185366 -0.0924131 -1.18333 -0.22979 0 0 0 0 0 0 0 0 0 0 -0.0319691 0.00810541 0.144658 0 -0.427631 0 2.085 0.0284089 0 -2.70531
SER_177 -4.40292 0.22923 4.78115 -0.0270964 0 0.0639001 2.9187 -2.26186 -0 -0 -2.40406 -0.502048 0 0 0 -1.69744 0 0 0 0 0 0 -0.020793 0.0584775 0.142612 0 -0.473676 0.602018 -1.1772 -0.300114 0 -4.47112
LEU_178 -5.51957 0.565459 2.63435 -0.501933 0.573897 0.11627 1.91075 -1.97687 -0 -0 -0.647908 0.264383 0 0 0 0 0 0 0 0 0 0 -0.0263289 0.0446569 0.326688 0 -0.275323 0 0.729516 -0.177272 0 -1.95924
GLU_179 -4.59377 0.353656 4.92018 -0.330096 0.0582855 0.383736 1.95115 -2.18615 -0 -0 -1.61531 -0.575735 0 0 0 0 -0.65035 0 0 0 0 0 0.253828 0.016525 0 3.39011 -0.162276 0 -2.5358 -0.0851555 0 -1.40717
GLN_180 -6.30953 0.33093 6.67589 -0.257585 0.0289873 0.192304 3.83333 -3.06741 -0.000951857 -0.0262426 -3.60765 -0.410606 0 0 0 -1.69744 -0.852629 0 0 0 0 0 0.337551 0.0129549 0 2.8805 -0.188844 0 -1.0644 -0.143131 0 -3.33398
ALA_181 -6.66152 1.11571 3.31485 -0.0222322 0 0 3.20628 -2.92179 -0 -0 -2.18378 -0.37468 0 0 0 0 0 0 0 0 0 0 0.0408608 0 0 0 -0.225675 0 2.3386 -0.0569655 0 -2.43035
LEU_182 -8.90852 1.26454 3.77828 -0.498483 0.354134 0.117513 3.09419 -3.04808 -0 -0 -2.53136 0.240913 0 0 0 0 0 0 0 0 0 0 0.725527 0.0965881 0.312328 0 -0.289322 0 0.729516 -0.040475 0 -4.60271
LEU_183 -7.19275 0.324181 4.39634 -0.716443 0.435241 0.288873 3.03078 -2.85012 -0 -0 -3.05293 0.167466 0 0 0 0 0 0 0 0 0 0 0.333952 0.0613884 0.940374 0 -0.244593 0 0.729516 0.0684247 0 -3.2803
ALA_184 -5.47642 0.38547 3.23821 -0.022584 0 0 2.28433 -2.53219 -0 -0 -1.41889 -0.358995 0 0 0 0 0 0 0 0 0 0 0.0369068 0 0 0 -0.279632 0 2.3386 -0.024884 0 -1.83007
LEU_185 -9.21675 1.11258 2.64484 -0.494807 0.451254 0.111958 2.77805 -2.83053 -0 -0 -1.73245 0.254809 0 0 0 0 0 0 0 0 0 0 0.241389 0.0692198 0.496678 0 -0.239798 0 0.729516 -0.0600574 0 -5.6841
ALA_186 -5.21599 0.214906 3.96483 -0.0216959 0 0 3.16125 -2.73897 -0 -0 -2.27207 -0.35124 0 0 0 0 0 0 0 0 0 0 0.127219 0 0 0 -0.238101 0 2.3386 -0.0712699 0 -1.10254
THR_187 -7.42893 0.308676 4.97707 -0.211015 0.200675 0.0776241 3.36911 -3.14649 -0 -0 -3.31268 -0.0957686 0 0 0 0 0 0 0 0 0 0 0.396135 0.0860486 0.107075 0 0.0202711 2.30451 -1.425 0.1088 0 -3.66389
ALA_188 -6.19061 0.562139 3.77446 -0.0216216 0 0 2.91471 -3.03956 -0 -0 -2.85858 -0.34178 0 0 0 0 0 0 0 0 0 0 -0.0393758 0 0 0 -0.170323 0 2.3386 0.290316 0 -2.78163
ALA_189 -4.1268 0.425279 2.96993 -0.0213421 0 0 1.89433 -2.13362 -0 -0 -1.30597 -0.370017 0 0 0 0 0 0 0 0 0 0 0.0375282 0 0 0 -0.039488 0 2.3386 0.193745 0 -0.137826
ALA_190 -4.13644 0.182095 2.67597 -0.0227639 0 0 1.44266 -2.00254 -0 -0 -1.18346 -0.349408 0 0 0 0 0 0 0 0 0 0 0.0260565 0 0 0 -0.18563 0 2.3386 0.0334001 0 -1.18146
LEU_191 -4.99537 0.631047 1.99919 -0.723359 0.732243 0.301743 1.02466 -1.60167 -0 -0 -0.496099 0.102731 0 0 0 0 0 0 0 0 0 0 0.210266 0.000362134 1.40099 0 -0.291832 0 0.729516 -0.205851 0 -1.18142
GLY_192 -1.80291 0.0777411 2.30889 -6.11329e-05 0 0 1.0483 -1.16044 -0 -0 -0.877925 -0.387802 0 0 0 0 0 0 0 0 0 0 -0.081406 0 0 0 -1.51487 0 1.2108 0.401824 0 -0.77786
THR_193 -5.08281 0.827985 3.12992 -0.193816 0.145495 0.0665947 1.86215 -1.98641 -0.000763046 -0.0249684 -2.43576 -0.901851 0 0 0 0 -0.247768 0 0 0 0 0 -0.0222237 0.0210995 0.828794 0 -0.792124 2.50826 -1.425 0.91751 0 -2.80569
THR_194 -4.02378 0.492648 2.74841 -0.216189 0.159276 0.0796706 1.90673 -1.80811 -0.0144495 -0.074016 -2.29782 -0.815784 0 0 0 0 0 0 0 0 0 0 0.932004 0.0507704 1.98526 0 -0.549096 2.30586 -1.425 0.366399 0 -0.197218
VAL_195 -4.84722 0.518554 1.3939 -0.304274 0.240713 0.0687019 1.33788 -1.57787 -0 -0 -1.00265 -0.0933774 0 0 0 0 0 0 0 0 0 0 0.0612093 0.0211858 0.187854 0 -0.388749 0 2.085 0.0271973 0 -2.27195
GLU_196 -3.82526 0.193935 4.88349 -0.421847 0.0580481 0.809368 2.49082 -2.16083 -0.0144495 -0.074016 -3.32024 -0.482884 0 0 0 0 -0.463991 0 0 0 0 0 -0.0508291 0.0672041 0 3.44259 -0.273079 0 -2.5358 -0.134703 0 -1.81247
GLU_197 -6.22884 0.533963 6.91269 -0.337255 0.0575053 0.371313 3.00608 -2.97547 -0 -0 -3.92029 -0.535753 0 0 0 0 -1.02324 0 0 0 0 0 0.204314 0.0169102 0 4.5305 -0.215436 0 -2.5358 -0.349921 0 -2.48873
ALA_198 -5.33775 0.348119 2.70948 -0.0224802 0 0 2.02722 -2.34078 -0 -0 -1.54818 -0.3646 0 0 0 0 0 0 0 0 0 0 0.361504 0 0 0 -0.314119 0 2.3386 -0.242504 0 -2.38548
VAL_199 -5.97217 0.313794 2.69719 -0.308252 0.257871 0.0698643 2.37977 -2.34693 -0 -0 -1.80227 -0.0829349 0 0 0 0 0 0 0 0 0 0 -0.0374493 0.0214291 0.0861533 0 -0.356402 0 2.085 0.0178696 0 -2.97746
LYS_200 -5.13581 0.28801 5.31878 -0.307104 0.0274095 0.13805 2.5083 -2.46998 -0 -0 -1.96245 -0.0143188 0 0 0 0 0 0 0 0 0 0 0.176612 0.0135215 1.74147 0 0.0182881 0 -1.6738 0.0699083 0 -1.26311
ARG_201 -6.67366 0.40173 6.2542 -0.629423 0.167189 0.355168 2.97866 -2.93295 -0.000763046 -0.0249684 -3.65014 0.257167 0 0 0 0 -0.77547 0 0 0 0 0 0.0458953 0.0777002 2.48836 0 -0.130065 0 -1.281 -0.0836843 0 -3.15605
ALA_202 -6.62502 0.75625 3.23456 -0.0219237 0 0 2.9991 -2.84136 -0 -0 -2.37994 -0.367476 0 0 0 0 0 0 0 0 0 0 0.0701014 0 0 0 -0.172316 0 2.3386 -0.110501 0 -3.11993
LEU_203 -5.8417 0.315596 4.75884 -0.503183 0.358934 0.122366 2.72434 -2.58593 -0 -0 -2.53815 0.238967 0 0 0 0 0 0 0 0 0 0 0.396904 0.0992819 0.365303 0 -0.28029 0 0.729516 -0.115393 0 -1.75461
LYS_204 -4.52655 0.202224 5.37928 -0.305504 0.0270676 0.138108 2.51307 -2.44234 -0 -0 -2.17833 -0.0192198 0 0 0 0 0 0 0 0 0 0 0.254009 0.0230429 1.76457 0 -0.0130422 0 -1.6738 -0.15565 0 -1.01307
LEU_205 -8.00539 1.24087 3.57503 -0.716653 0.480072 0.293664 2.77357 -2.71778 -0.0115891 -0.065968 -1.7541 0.141737 0 0 0 0 0 0 0 0 0 0 0.185578 0.12971 0.928694 0 -0.251077 0 0.729516 -0.100216 0 -3.14433
LYS_206 -6.72926 0.45543 6.16043 -0.505786 0.108377 0.422167 2.48509 -2.87487 -0.00580987 -0.0132862 -1.07803 0.141458 0 0 0 0 0 0 0 0 0 0 0.0724063 0.0671685 2.39811 0 -0.0154588 0 -1.6738 0.0662741 0 -0.519384
THR_207 -2.99159 0.125669 3.94215 -0.200471 0.131179 0.072864 1.50129 -1.80289 -0 -0 -1.00158 -0.120564 0 0 0 0 0 0 0 0 0 0 -0.0252052 0.0106267 0.14307 0 0.00936715 2.28598 -1.425 0.394399 0 1.0493
LYS_208 -3.35276 0.13806 4.46964 -0.430574 0.0749832 0.243722 2.54834 -1.92861 -0 -0 -2.7092 -0.0815144 0 0 0 0 -0.504679 0 0 0 0 0 -0.0292806 0.0289338 2.21364 0 0.0198723 0 -1.6738 0.303316 0 -0.669903
LEU_209 -5.27721 1.29512 2.39707 -0.606559 0.378969 0.152862 1.15795 -1.51808 -0.0115891 -0.065968 -2.23157 0.355973 0 0 0 0 0 0 0 0 0 0 -0.0405926 0.0193052 0.559126 0 -0.371171 0 0.729516 -0.140111 0 -3.21695
GLY:CtermProteinFull_210 -1.38244 0.857087 1.5064 -0.415831 0.0486576 1.26554 0.0826471 -0.400229 -0 -0 -1.4896 -2.94526 0 0 0 0 0 0 0 0 0 0 0 0 0 0 0 0 1.2108 -0.0943373 0 -1.75656
HMM:MP-FE1-connect_211 -19.318 3.87218 -1.53211 -22.719 21.933 -3.32942 3.34851 -3.6576 -0 -0 -8.15907 -12.7386 0 0 0 0 -0.879343 0 0.00585498 0 0 0.522262 0 0 0 0 0 0 0 0 0 -42.6513
#END_POSE_ENERGIES_TABLE UM_89_H46_penta3_HMM_onlyH_1__DE_3
