# Supplementary material for: Design of Heme Enzymes with a Tunable Substrate Binding Pocket Adjacent to an Open Metal Coordination Site
Source: J Am Chem Soc. 2023 Jun 21;145(26):14307–15. doi: 10.1021/jacs.3c02742 (PMC10326885; doi:10.1021/jacs.3c02742)
Supplement: Supplementary file 3 — ja3c02742_si_003.zip [file ja3c02742_si_003.zip › heme_binder_design_models/IK_HC015_22.pdb]

HEADER                                            xx-MMM-xx                     
EXPDTA    THEORETICAL MODEL                                                     
REMARK 666 MATCH TEMPLATE X HMM    0 MATCH MOTIF A HIS   46  1  1               
REMARK 220                                                                      
REMARK 220 EXPERIMENTAL DETAILS                                                 
REMARK 220  EXPERIMENT TYPE                : THEORETICAL MODELLING              
REMARK 220  DATE OF DATA COLLECTION        : 27-MAR-21                          
REMARK 220                                                                      
REMARK 220 REMARK: MODEL GENERATED BY ROSETTA                                   
REMARK 220  VERSION 2020.50+release.1295438                                     
HETNAM     HMM X   1  HMM                                                       
LINK         NE2 HIS A  46                FE1  HMM X   1                  2.28  
ATOM      1  N   VAL A   1       8.021 -32.838  14.640  1.00  0.00           N  
ATOM      2  CA  VAL A   1       6.967 -32.124  13.922  1.00  0.00           C  
ATOM      3  C   VAL A   1       5.585 -32.309  14.544  1.00  0.00           C  
ATOM      4  O   VAL A   1       5.159 -33.428  14.807  1.00  0.00           O  
ATOM      5  CB  VAL A   1       6.922 -32.599  12.457  1.00  0.00           C  
ATOM      6  CG1 VAL A   1       5.825 -31.869  11.695  1.00  0.00           C  
ATOM      7  CG2 VAL A   1       8.275 -32.377  11.800  1.00  0.00           C  
ATOM      8 1H   VAL A   1       8.899 -32.680  14.188  1.00  0.00           H  
ATOM      9 2H   VAL A   1       8.067 -32.506  15.582  1.00  0.00           H  
ATOM     10 3H   VAL A   1       7.819 -33.817  14.642  1.00  0.00           H  
ATOM     11  HA  VAL A   1       7.195 -31.058  13.943  1.00  0.00           H  
ATOM     12  HB  VAL A   1       6.676 -33.660  12.437  1.00  0.00           H  
ATOM     13 1HG1 VAL A   1       5.807 -32.217  10.662  1.00  0.00           H  
ATOM     14 2HG1 VAL A   1       4.861 -32.070  12.162  1.00  0.00           H  
ATOM     15 3HG1 VAL A   1       6.022 -30.797  11.712  1.00  0.00           H  
ATOM     16 1HG2 VAL A   1       8.236 -32.716  10.764  1.00  0.00           H  
ATOM     17 2HG2 VAL A   1       8.523 -31.317  11.826  1.00  0.00           H  
ATOM     18 3HG2 VAL A   1       9.037 -32.942  12.336  1.00  0.00           H  
ATOM     19  N   SER A   2       4.875 -31.208  14.759  1.00  0.00           N  
ATOM     20  CA  SER A   2       3.524 -31.305  15.288  1.00  0.00           C  
ATOM     21  C   SER A   2       2.491 -31.480  14.175  1.00  0.00           C  
ATOM     22  O   SER A   2       2.788 -31.317  12.983  1.00  0.00           O  
ATOM     23  CB  SER A   2       3.201 -30.065  16.100  1.00  0.00           C  
ATOM     24  OG  SER A   2       3.058 -28.946  15.271  1.00  0.00           O  
ATOM     25  H   SER A   2       5.262 -30.299  14.562  1.00  0.00           H  
ATOM     26  HA  SER A   2       3.456 -32.200  15.905  1.00  0.00           H  
ATOM     27 1HB  SER A   2       2.280 -30.228  16.659  1.00  0.00           H  
ATOM     28 2HB  SER A   2       3.996 -29.887  16.823  1.00  0.00           H  
ATOM     29  HG  SER A   2       2.958 -28.192  15.858  1.00  0.00           H  
ATOM     30  N   LEU A   3       1.275 -31.831  14.590  1.00  0.00           N  
ATOM     31  CA  LEU A   3       0.150 -31.960  13.688  1.00  0.00           C  
ATOM     32  C   LEU A   3      -0.117 -30.626  13.023  1.00  0.00           C  
ATOM     33  O   LEU A   3      -0.378 -30.561  11.835  1.00  0.00           O  
ATOM     34  CB  LEU A   3      -1.098 -32.435  14.441  1.00  0.00           C  
ATOM     35  CG  LEU A   3      -2.365 -32.601  13.593  1.00  0.00           C  
ATOM     36  CD1 LEU A   3      -2.126 -33.658  12.523  1.00  0.00           C  
ATOM     37  CD2 LEU A   3      -3.531 -32.986  14.491  1.00  0.00           C  
ATOM     38  H   LEU A   3       1.141 -32.014  15.574  1.00  0.00           H  
ATOM     39  HA  LEU A   3       0.391 -32.714  12.941  1.00  0.00           H  
ATOM     40 1HB  LEU A   3      -0.880 -33.398  14.902  1.00  0.00           H  
ATOM     41 2HB  LEU A   3      -1.320 -31.719  15.233  1.00  0.00           H  
ATOM     42  HG  LEU A   3      -2.590 -31.661  13.089  1.00  0.00           H  
ATOM     43 1HD1 LEU A   3      -3.027 -33.775  11.920  1.00  0.00           H  
ATOM     44 2HD1 LEU A   3      -1.300 -33.347  11.884  1.00  0.00           H  
ATOM     45 3HD1 LEU A   3      -1.881 -34.606  12.998  1.00  0.00           H  
ATOM     46 1HD2 LEU A   3      -4.432 -33.103  13.889  1.00  0.00           H  
ATOM     47 2HD2 LEU A   3      -3.307 -33.926  14.996  1.00  0.00           H  
ATOM     48 3HD2 LEU A   3      -3.691 -32.206  15.236  1.00  0.00           H  
ATOM     49  N   GLU A   4      -0.037 -29.561  13.810  1.00  0.00           N  
ATOM     50  CA  GLU A   4      -0.243 -28.219  13.299  1.00  0.00           C  
ATOM     51  C   GLU A   4       0.806 -27.811  12.254  1.00  0.00           C  
ATOM     52  O   GLU A   4       0.452 -27.230  11.233  1.00  0.00           O  
ATOM     53  CB  GLU A   4      -0.233 -27.220  14.458  1.00  0.00           C  
ATOM     54  CG  GLU A   4      -1.451 -27.301  15.368  1.00  0.00           C  
ATOM     55  CD  GLU A   4      -1.379 -26.346  16.527  1.00  0.00           C  
ATOM     56  OE1 GLU A   4      -1.151 -25.182  16.301  1.00  0.00           O  
ATOM     57  OE2 GLU A   4      -1.553 -26.782  17.641  1.00  0.00           O  
ATOM     58  H   GLU A   4       0.172 -29.687  14.791  1.00  0.00           H  
ATOM     59  HA  GLU A   4      -1.193 -28.195  12.766  1.00  0.00           H  
ATOM     60 1HB  GLU A   4       0.654 -27.383  15.071  1.00  0.00           H  
ATOM     61 2HB  GLU A   4      -0.176 -26.206  14.064  1.00  0.00           H  
ATOM     62 1HG  GLU A   4      -2.343 -27.078  14.784  1.00  0.00           H  
ATOM     63 2HG  GLU A   4      -1.542 -28.318  15.746  1.00  0.00           H  
ATOM     64  N   GLN A   5       2.084 -28.112  12.507  1.00  0.00           N  
ATOM     65  CA  GLN A   5       3.139 -27.778  11.548  1.00  0.00           C  
ATOM     66  C   GLN A   5       2.944 -28.558  10.252  1.00  0.00           C  
ATOM     67  O   GLN A   5       3.218 -28.048   9.165  1.00  0.00           O  
ATOM     68  CB  GLN A   5       4.522 -28.072  12.137  1.00  0.00           C  
ATOM     69  CG  GLN A   5       4.926 -27.145  13.271  1.00  0.00           C  
ATOM     70  CD  GLN A   5       6.026 -27.732  14.134  1.00  0.00           C  
ATOM     71  OE1 GLN A   5       6.482 -28.856  13.904  1.00  0.00           O  
ATOM     72  NE2 GLN A   5       6.459 -26.975  15.135  1.00  0.00           N  
ATOM     73  H   GLN A   5       2.329 -28.574  13.368  1.00  0.00           H  
ATOM     74  HA  GLN A   5       3.087 -26.712  11.333  1.00  0.00           H  
ATOM     75 1HB  GLN A   5       4.547 -29.095  12.513  1.00  0.00           H  
ATOM     76 2HB  GLN A   5       5.275 -27.994  11.353  1.00  0.00           H  
ATOM     77 1HG  GLN A   5       5.286 -26.207  12.848  1.00  0.00           H  
ATOM     78 2HG  GLN A   5       4.057 -26.961  13.902  1.00  0.00           H  
ATOM     79 1HE2 GLN A   5       7.184 -27.309  15.739  1.00  0.00           H  
ATOM     80 2HE2 GLN A   5       6.062 -26.070  15.286  1.00  0.00           H  
ATOM     81  N   ALA A   6       2.493 -29.934  10.273  1.00  0.00           N  
ATOM     82  CA  ALA A   6       2.183 -30.736   9.093  1.00  0.00           C  
ATOM     83  C   ALA A   6       1.024 -30.134   8.304  1.00  0.00           C  
ATOM     84  O   ALA A   6       1.051 -30.110   7.070  1.00  0.00           O  
ATOM     85  CB  ALA A   6       1.851 -32.147   9.496  1.00  0.00           C  
ATOM     86  H   ALA A   6       2.437 -30.360  11.185  1.00  0.00           H  
ATOM     87  HA  ALA A   6       3.064 -30.747   8.451  1.00  0.00           H  
ATOM     88 1HB  ALA A   6       1.621 -32.735   8.608  1.00  0.00           H  
ATOM     89 2HB  ALA A   6       2.704 -32.587  10.013  1.00  0.00           H  
ATOM     90 3HB  ALA A   6       0.987 -32.142  10.160  1.00  0.00           H  
ATOM     91  N   LEU A   7       0.009 -29.654   9.021  1.00  0.00           N  
ATOM     92  CA  LEU A   7      -1.139 -29.001   8.392  1.00  0.00           C  
ATOM     93  C   LEU A   7      -0.700 -27.692   7.751  1.00  0.00           C  
ATOM     94  O   LEU A   7      -1.135 -27.346   6.655  1.00  0.00           O  
ATOM     95  CB  LEU A   7      -2.244 -28.734   9.422  1.00  0.00           C  
ATOM     96  CG  LEU A   7      -2.968 -29.976   9.957  1.00  0.00           C  
ATOM     97  CD1 LEU A   7      -3.703 -29.621  11.243  1.00  0.00           C  
ATOM     98  CD2 LEU A   7      -3.933 -30.495   8.901  1.00  0.00           C  
ATOM     99  H   LEU A   7       0.037 -29.742  10.029  1.00  0.00           H  
ATOM    100  HA  LEU A   7      -1.540 -29.667   7.629  1.00  0.00           H  
ATOM    101 1HB  LEU A   7      -1.807 -28.213  10.273  1.00  0.00           H  
ATOM    102 2HB  LEU A   7      -2.992 -28.083   8.970  1.00  0.00           H  
ATOM    103  HG  LEU A   7      -2.238 -30.750  10.194  1.00  0.00           H  
ATOM    104 1HD1 LEU A   7      -4.218 -30.503  11.623  1.00  0.00           H  
ATOM    105 2HD1 LEU A   7      -2.988 -29.271  11.986  1.00  0.00           H  
ATOM    106 3HD1 LEU A   7      -4.431 -28.836  11.041  1.00  0.00           H  
ATOM    107 1HD2 LEU A   7      -4.447 -31.379   9.282  1.00  0.00           H  
ATOM    108 2HD2 LEU A   7      -4.664 -29.723   8.665  1.00  0.00           H  
ATOM    109 3HD2 LEU A   7      -3.378 -30.758   8.000  1.00  0.00           H  
ATOM    110  N   TRP A   8       0.155 -26.959   8.445  1.00  0.00           N  
ATOM    111  CA  TRP A   8       0.613 -25.683   7.908  1.00  0.00           C  
ATOM    112  C   TRP A   8       1.394 -25.927   6.605  1.00  0.00           C  
ATOM    113  O   TRP A   8       1.258 -25.174   5.643  1.00  0.00           O  
ATOM    114  CB  TRP A   8       1.493 -24.953   8.924  1.00  0.00           C  
ATOM    115  CG  TRP A   8       0.720 -24.336  10.051  1.00  0.00           C  
ATOM    116  CD1 TRP A   8      -0.533 -24.678  10.463  1.00  0.00           C  
ATOM    117  CD2 TRP A   8       1.149 -23.261  10.921  1.00  0.00           C  
ATOM    118  NE1 TRP A   8      -0.913 -23.893  11.523  1.00  0.00           N  
ATOM    119  CE2 TRP A   8       0.105 -23.021  11.818  1.00  0.00           C  
ATOM    120  CE3 TRP A   8       2.318 -22.495  11.009  1.00  0.00           C  
ATOM    121  CZ2 TRP A   8       0.188 -22.043  12.796  1.00  0.00           C  
ATOM    122  CZ3 TRP A   8       2.402 -21.515  11.991  1.00  0.00           C  
ATOM    123  CH2 TRP A   8       1.364 -21.296  12.862  1.00  0.00           C  
ATOM    124  H   TRP A   8       0.502 -27.265   9.344  1.00  0.00           H  
ATOM    125  HA  TRP A   8      -0.261 -25.084   7.645  1.00  0.00           H  
ATOM    126 1HB  TRP A   8       2.216 -25.651   9.347  1.00  0.00           H  
ATOM    127 2HB  TRP A   8       2.053 -24.165   8.421  1.00  0.00           H  
ATOM    128  HD1 TRP A   8      -1.144 -25.460  10.016  1.00  0.00           H  
ATOM    129  HE1 TRP A   8      -1.797 -23.946  12.008  1.00  0.00           H  
ATOM    130  HE3 TRP A   8       3.146 -22.667  10.322  1.00  0.00           H  
ATOM    131  HZ2 TRP A   8      -0.625 -21.853  13.497  1.00  0.00           H  
ATOM    132  HZ3 TRP A   8       3.315 -20.922  12.053  1.00  0.00           H  
ATOM    133  HH2 TRP A   8       1.464 -20.519  13.620  1.00  0.00           H  
ATOM    134  N   ILE A   9       2.265 -26.957   6.596  1.00  0.00           N  
ATOM    135  CA  ILE A   9       3.061 -27.268   5.412  1.00  0.00           C  
ATOM    136  C   ILE A   9       2.180 -27.692   4.228  1.00  0.00           C  
ATOM    137  O   ILE A   9       2.400 -27.251   3.090  1.00  0.00           O  
ATOM    138  CB  ILE A   9       4.078 -28.382   5.722  1.00  0.00           C  
ATOM    139  CG1 ILE A   9       5.115 -27.892   6.735  1.00  0.00           C  
ATOM    140  CG2 ILE A   9       4.757 -28.852   4.445  1.00  0.00           C  
ATOM    141  CD1 ILE A   9       5.902 -29.004   7.390  1.00  0.00           C  
ATOM    142  H   ILE A   9       2.390 -27.509   7.431  1.00  0.00           H  
ATOM    143  HA  ILE A   9       3.574 -26.363   5.092  1.00  0.00           H  
ATOM    144  HB  ILE A   9       3.564 -29.226   6.181  1.00  0.00           H  
ATOM    145 1HG1 ILE A   9       5.818 -27.221   6.241  1.00  0.00           H  
ATOM    146 2HG1 ILE A   9       4.617 -27.321   7.519  1.00  0.00           H  
ATOM    147 1HG2 ILE A   9       5.473 -29.639   4.682  1.00  0.00           H  
ATOM    148 2HG2 ILE A   9       4.007 -29.239   3.756  1.00  0.00           H  
ATOM    149 3HG2 ILE A   9       5.279 -28.015   3.981  1.00  0.00           H  
ATOM    150 1HD1 ILE A   9       6.617 -28.577   8.095  1.00  0.00           H  
ATOM    151 2HD1 ILE A   9       5.220 -29.668   7.922  1.00  0.00           H  
ATOM    152 3HD1 ILE A   9       6.438 -29.567   6.628  1.00  0.00           H  
ATOM    153  N   LEU A  10       1.091 -28.617   4.431  1.00  0.00           N  
ATOM    154  CA  LEU A  10       0.160 -29.038   3.392  1.00  0.00           C  
ATOM    155  C   LEU A  10      -0.598 -27.839   2.783  1.00  0.00           C  
ATOM    156  O   LEU A  10      -0.786 -27.746   1.557  1.00  0.00           O  
ATOM    157  CB  LEU A  10      -0.839 -30.048   3.969  1.00  0.00           C  
ATOM    158  CG  LEU A  10      -0.278 -31.445   4.263  1.00  0.00           C  
ATOM    159  CD1 LEU A  10      -1.257 -32.212   5.140  1.00  0.00           C  
ATOM    160  CD2 LEU A  10      -0.028 -32.178   2.953  1.00  0.00           C  
ATOM    161  H   LEU A  10       0.978 -28.978   5.368  1.00  0.00           H  
ATOM    162  HA  LEU A  10       0.732 -29.491   2.581  1.00  0.00           H  
ATOM    163 1HB  LEU A  10      -1.238 -29.649   4.900  1.00  0.00           H  
ATOM    164 2HB  LEU A  10      -1.663 -30.163   3.264  1.00  0.00           H  
ATOM    165  HG  LEU A  10       0.660 -31.353   4.811  1.00  0.00           H  
ATOM    166 1HD1 LEU A  10      -0.858 -33.205   5.350  1.00  0.00           H  
ATOM    167 2HD1 LEU A  10      -1.403 -31.676   6.078  1.00  0.00           H  
ATOM    168 3HD1 LEU A  10      -2.212 -32.306   4.624  1.00  0.00           H  
ATOM    169 1HD2 LEU A  10       0.372 -33.171   3.162  1.00  0.00           H  
ATOM    170 2HD2 LEU A  10      -0.965 -32.272   2.404  1.00  0.00           H  
ATOM    171 3HD2 LEU A  10       0.689 -31.617   2.353  1.00  0.00           H  
ATOM    172  N   ALA A  11      -1.132 -26.845   3.660  1.00  0.00           N  
ATOM    173  CA  ALA A  11      -1.829 -25.662   3.195  1.00  0.00           C  
ATOM    174  C   ALA A  11      -0.873 -24.719   2.477  1.00  0.00           C  
ATOM    175  O   ALA A  11      -1.228 -24.126   1.468  1.00  0.00           O  
ATOM    176  CB  ALA A  11      -2.507 -24.953   4.358  1.00  0.00           C  
ATOM    177  H   ALA A  11      -1.046 -27.005   4.653  1.00  0.00           H  
ATOM    178  HA  ALA A  11      -2.592 -25.969   2.477  1.00  0.00           H  
ATOM    179 1HB  ALA A  11      -3.025 -24.065   3.992  1.00  0.00           H  
ATOM    180 2HB  ALA A  11      -3.224 -25.626   4.826  1.00  0.00           H  
ATOM    181 3HB  ALA A  11      -1.756 -24.657   5.090  1.00  0.00           H  
ATOM    182  N   THR A  12       0.338 -24.598   2.997  1.00  0.00           N  
ATOM    183  CA  THR A  12       1.356 -23.733   2.382  1.00  0.00           C  
ATOM    184  C   THR A  12       1.780 -24.205   0.992  1.00  0.00           C  
ATOM    185  O   THR A  12       1.869 -23.400   0.075  1.00  0.00           O  
ATOM    186  CB  THR A  12       2.603 -23.636   3.281  1.00  0.00           C  
ATOM    187  OG1 THR A  12       2.243 -23.053   4.540  1.00  0.00           O  
ATOM    188  CG2 THR A  12       3.673 -22.781   2.619  1.00  0.00           C  
ATOM    189  H   THR A  12       0.571 -25.109   3.836  1.00  0.00           H  
ATOM    190  HA  THR A  12       0.914 -22.755   2.198  1.00  0.00           H  
ATOM    191  HB  THR A  12       3.002 -24.634   3.459  1.00  0.00           H  
ATOM    192  HG1 THR A  12       1.822 -23.718   5.091  1.00  0.00           H  
ATOM    193 1HG2 THR A  12       4.546 -22.724   3.268  1.00  0.00           H  
ATOM    194 2HG2 THR A  12       3.957 -23.228   1.666  1.00  0.00           H  
ATOM    195 3HG2 THR A  12       3.283 -21.779   2.447  1.00  0.00           H  
ATOM    196  N   ALA A  13       2.014 -25.503   0.834  1.00  0.00           N  
ATOM    197  CA  ALA A  13       2.331 -26.079  -0.466  1.00  0.00           C  
ATOM    198  C   ALA A  13       1.241 -25.834  -1.496  1.00  0.00           C  
ATOM    199  O   ALA A  13       1.535 -25.560  -2.667  1.00  0.00           O  
ATOM    200  CB  ALA A  13       2.568 -27.570  -0.338  1.00  0.00           C  
ATOM    201  H   ALA A  13       1.968 -26.106   1.643  1.00  0.00           H  
ATOM    202  HA  ALA A  13       3.244 -25.607  -0.832  1.00  0.00           H  
ATOM    203 1HB  ALA A  13       2.804 -27.986  -1.317  1.00  0.00           H  
ATOM    204 2HB  ALA A  13       3.401 -27.749   0.343  1.00  0.00           H  
ATOM    205 3HB  ALA A  13       1.671 -28.047   0.053  1.00  0.00           H  
ATOM    206  N   ALA A  14      -0.103 -25.950  -1.069  1.00  0.00           N  
ATOM    207  CA  ALA A  14      -1.216 -25.679  -1.988  1.00  0.00           C  
ATOM    208  C   ALA A  14      -1.176 -24.234  -2.469  1.00  0.00           C  
ATOM    209  O   ALA A  14      -1.497 -23.949  -3.625  1.00  0.00           O  
ATOM    210  CB  ALA A  14      -2.551 -25.983  -1.328  1.00  0.00           C  
ATOM    211  H   ALA A  14      -0.307 -26.207  -0.114  1.00  0.00           H  
ATOM    212  HA  ALA A  14      -1.101 -26.326  -2.858  1.00  0.00           H  
ATOM    213 1HB  ALA A  14      -3.359 -25.773  -2.028  1.00  0.00           H  
ATOM    214 2HB  ALA A  14      -2.584 -27.032  -1.039  1.00  0.00           H  
ATOM    215 3HB  ALA A  14      -2.670 -25.360  -0.442  1.00  0.00           H  
ATOM    216  N   LEU A  15      -0.839 -23.168  -1.550  1.00  0.00           N  
ATOM    217  CA  LEU A  15      -0.748 -21.760  -1.893  1.00  0.00           C  
ATOM    218  C   LEU A  15       0.536 -21.455  -2.678  1.00  0.00           C  
ATOM    219  O   LEU A  15       0.546 -20.578  -3.541  1.00  0.00           O  
ATOM    220  CB  LEU A  15      -0.795 -20.909  -0.618  1.00  0.00           C  
ATOM    221  CG  LEU A  15      -2.136 -20.903   0.128  1.00  0.00           C  
ATOM    222  CD1 LEU A  15      -1.960 -20.233   1.484  1.00  0.00           C  
ATOM    223  CD2 LEU A  15      -3.180 -20.180  -0.709  1.00  0.00           C  
ATOM    224  H   LEU A  15      -0.729 -23.448  -0.587  1.00  0.00           H  
ATOM    225  HA  LEU A  15      -1.588 -21.507  -2.538  1.00  0.00           H  
ATOM    226 1HB  LEU A  15      -0.034 -21.272   0.070  1.00  0.00           H  
ATOM    227 2HB  LEU A  15      -0.557 -19.878  -0.880  1.00  0.00           H  
ATOM    228  HG  LEU A  15      -2.459 -21.930   0.303  1.00  0.00           H  
ATOM    229 1HD1 LEU A  15      -2.912 -20.229   2.014  1.00  0.00           H  
ATOM    230 2HD1 LEU A  15      -1.222 -20.782   2.068  1.00  0.00           H  
ATOM    231 3HD1 LEU A  15      -1.621 -19.207   1.341  1.00  0.00           H  
ATOM    232 1HD2 LEU A  15      -4.133 -20.177  -0.179  1.00  0.00           H  
ATOM    233 2HD2 LEU A  15      -2.859 -19.153  -0.884  1.00  0.00           H  
ATOM    234 3HD2 LEU A  15      -3.298 -20.691  -1.665  1.00  0.00           H  
ATOM    235  N   LEU A  16       1.617 -22.172  -2.386  1.00  0.00           N  
ATOM    236  CA  LEU A  16       2.842 -21.978  -3.150  1.00  0.00           C  
ATOM    237  C   LEU A  16       2.690 -22.477  -4.575  1.00  0.00           C  
ATOM    238  O   LEU A  16       3.254 -21.908  -5.514  1.00  0.00           O  
ATOM    239  CB  LEU A  16       4.012 -22.703  -2.473  1.00  0.00           C  
ATOM    240  CG  LEU A  16       4.476 -22.110  -1.136  1.00  0.00           C  
ATOM    241  CD1 LEU A  16       5.461 -23.064  -0.473  1.00  0.00           C  
ATOM    242  CD2 LEU A  16       5.111 -20.749  -1.376  1.00  0.00           C  
ATOM    243  H   LEU A  16       1.605 -22.854  -1.639  1.00  0.00           H  
ATOM    244  HA  LEU A  16       3.035 -20.907  -3.228  1.00  0.00           H  
ATOM    245 1HB  LEU A  16       3.723 -23.737  -2.294  1.00  0.00           H  
ATOM    246 2HB  LEU A  16       4.865 -22.697  -3.151  1.00  0.00           H  
ATOM    247  HG  LEU A  16       3.621 -22.000  -0.471  1.00  0.00           H  
ATOM    248 1HD1 LEU A  16       5.791 -22.644   0.476  1.00  0.00           H  
ATOM    249 2HD1 LEU A  16       4.976 -24.023  -0.296  1.00  0.00           H  
ATOM    250 3HD1 LEU A  16       6.323 -23.209  -1.125  1.00  0.00           H  
ATOM    251 1HD2 LEU A  16       5.441 -20.328  -0.426  1.00  0.00           H  
ATOM    252 2HD2 LEU A  16       5.968 -20.859  -2.041  1.00  0.00           H  
ATOM    253 3HD2 LEU A  16       4.380 -20.083  -1.835  1.00  0.00           H  
ATOM    254  N   GLY A  17       1.922 -23.658  -4.822  1.00  0.00           N  
ATOM    255  CA  GLY A  17       1.744 -24.283  -6.118  1.00  0.00           C  
ATOM    256  C   GLY A  17       2.810 -25.335  -6.370  1.00  0.00           C  
ATOM    257  O   GLY A  17       3.208 -25.554  -7.505  1.00  0.00           O  
ATOM    258  H   GLY A  17       1.437 -24.041  -4.021  1.00  0.00           H  
ATOM    259 1HA  GLY A  17       0.757 -24.740  -6.168  1.00  0.00           H  
ATOM    260 2HA  GLY A  17       1.786 -23.523  -6.894  1.00  0.00           H  
ATOM    261  N   THR A  18       3.278 -25.979  -5.308  1.00  0.00           N  
ATOM    262  CA  THR A  18       4.307 -27.002  -5.411  1.00  0.00           C  
ATOM    263  C   THR A  18       3.910 -28.219  -4.584  1.00  0.00           C  
ATOM    264  O   THR A  18       2.794 -28.288  -4.077  1.00  0.00           O  
ATOM    265  CB  THR A  18       5.677 -26.472  -4.948  1.00  0.00           C  
ATOM    266  OG1 THR A  18       6.694 -27.434  -5.257  1.00  0.00           O  
ATOM    267  CG2 THR A  18       5.668 -26.212  -3.449  1.00  0.00           C  
ATOM    268  H   THR A  18       2.905 -25.747  -4.398  1.00  0.00           H  
ATOM    269  HA  THR A  18       4.439 -27.255  -6.464  1.00  0.00           H  
ATOM    270  HB  THR A  18       5.904 -25.543  -5.470  1.00  0.00           H  
ATOM    271  HG1 THR A  18       6.926 -27.366  -6.186  1.00  0.00           H  
ATOM    272 1HG2 THR A  18       6.644 -25.838  -3.139  1.00  0.00           H  
ATOM    273 2HG2 THR A  18       4.904 -25.473  -3.212  1.00  0.00           H  
ATOM    274 3HG2 THR A  18       5.452 -27.140  -2.920  1.00  0.00           H  
ATOM    275  N   THR A  19       4.825 -29.171  -4.437  1.00  0.00           N  
ATOM    276  CA  THR A  19       4.520 -30.420  -3.742  1.00  0.00           C  
ATOM    277  C   THR A  19       4.766 -30.227  -2.244  1.00  0.00           C  
ATOM    278  O   THR A  19       5.380 -29.240  -1.841  1.00  0.00           O  
ATOM    279  CB  THR A  19       5.369 -31.590  -4.273  1.00  0.00           C  
ATOM    280  OG1 THR A  19       6.746 -31.376  -3.938  1.00  0.00           O  
ATOM    281  CG2 THR A  19       5.231 -31.706  -5.784  1.00  0.00           C  
ATOM    282  H   THR A  19       5.751 -29.032  -4.812  1.00  0.00           H  
ATOM    283  HA  THR A  19       3.488 -30.695  -3.959  1.00  0.00           H  
ATOM    284  HB  THR A  19       5.037 -32.520  -3.812  1.00  0.00           H  
ATOM    285  HG1 THR A  19       7.247 -32.175  -4.119  1.00  0.00           H  
ATOM    286 1HG2 THR A  19       5.837 -32.537  -6.143  1.00  0.00           H  
ATOM    287 2HG2 THR A  19       4.186 -31.880  -6.041  1.00  0.00           H  
ATOM    288 3HG2 THR A  19       5.570 -30.782  -6.251  1.00  0.00           H  
ATOM    289  N   VAL A  20       4.323 -31.163  -1.412  1.00  0.00           N  
ATOM    290  CA  VAL A  20       4.504 -30.976   0.027  1.00  0.00           C  
ATOM    291  C   VAL A  20       5.978 -31.078   0.456  1.00  0.00           C  
ATOM    292  O   VAL A  20       6.413 -30.388   1.388  1.00  0.00           O  
ATOM    293  CB  VAL A  20       3.680 -32.025   0.796  1.00  0.00           C  
ATOM    294  CG1 VAL A  20       4.334 -33.395   0.695  1.00  0.00           C  
ATOM    295  CG2 VAL A  20       3.533 -31.604   2.250  1.00  0.00           C  
ATOM    296  H   VAL A  20       3.866 -32.000  -1.744  1.00  0.00           H  
ATOM    297  HA  VAL A  20       4.234 -29.948   0.280  1.00  0.00           H  
ATOM    298  HB  VAL A  20       2.694 -32.105   0.339  1.00  0.00           H  
ATOM    299 1HG1 VAL A  20       3.738 -34.124   1.244  1.00  0.00           H  
ATOM    300 2HG1 VAL A  20       4.396 -33.692  -0.351  1.00  0.00           H  
ATOM    301 3HG1 VAL A  20       5.336 -33.352   1.121  1.00  0.00           H  
ATOM    302 1HG2 VAL A  20       2.948 -32.350   2.788  1.00  0.00           H  
ATOM    303 2HG2 VAL A  20       4.519 -31.518   2.706  1.00  0.00           H  
ATOM    304 3HG2 VAL A  20       3.025 -30.640   2.301  1.00  0.00           H  
ATOM    305  N   GLU A  21       6.747 -31.920  -0.233  1.00  0.00           N  
ATOM    306  CA  GLU A  21       8.172 -32.062   0.059  1.00  0.00           C  
ATOM    307  C   GLU A  21       8.904 -30.797  -0.332  1.00  0.00           C  
ATOM    308  O   GLU A  21       9.867 -30.416   0.319  1.00  0.00           O  
ATOM    309  CB  GLU A  21       8.767 -33.261  -0.682  1.00  0.00           C  
ATOM    310  CG  GLU A  21       8.315 -34.615  -0.153  1.00  0.00           C  
ATOM    311  CD  GLU A  21       6.963 -35.022  -0.668  1.00  0.00           C  
ATOM    312  OE1 GLU A  21       6.433 -34.330  -1.503  1.00  0.00           O  
ATOM    313  OE2 GLU A  21       6.459 -36.027  -0.225  1.00  0.00           O  
ATOM    314  H   GLU A  21       6.338 -32.475  -0.971  1.00  0.00           H  
ATOM    315  HA  GLU A  21       8.294 -32.201   1.134  1.00  0.00           H  
ATOM    316 1HB  GLU A  21       8.498 -33.207  -1.737  1.00  0.00           H  
ATOM    317 2HB  GLU A  21       9.855 -33.225  -0.620  1.00  0.00           H  
ATOM    318 1HG  GLU A  21       9.045 -35.370  -0.445  1.00  0.00           H  
ATOM    319 2HG  GLU A  21       8.288 -34.578   0.935  1.00  0.00           H  
ATOM    320  N   GLU A  22       8.572 -30.084  -1.516  1.00  0.00           N  
ATOM    321  CA  GLU A  22       9.232 -28.840  -1.891  1.00  0.00           C  
ATOM    322  C   GLU A  22       8.928 -27.743  -0.879  1.00  0.00           C  
ATOM    323  O   GLU A  22       9.800 -26.938  -0.541  1.00  0.00           O  
ATOM    324  CB  GLU A  22       8.794 -28.400  -3.290  1.00  0.00           C  
ATOM    325  CG  GLU A  22       9.305 -29.286  -4.417  1.00  0.00           C  
ATOM    326  CD  GLU A  22      10.800 -29.245  -4.562  1.00  0.00           C  
ATOM    327  OE1 GLU A  22      11.366 -28.192  -4.395  1.00  0.00           O  
ATOM    328  OE2 GLU A  22      11.378 -30.269  -4.841  1.00  0.00           O  
ATOM    329  H   GLU A  22       7.838 -30.448  -2.109  1.00  0.00           H  
ATOM    330  HA  GLU A  22      10.310 -29.005  -1.876  1.00  0.00           H  
ATOM    331 1HB  GLU A  22       7.706 -28.385  -3.342  1.00  0.00           H  
ATOM    332 2HB  GLU A  22       9.145 -27.385  -3.477  1.00  0.00           H  
ATOM    333 1HG  GLU A  22       8.998 -30.314  -4.223  1.00  0.00           H  
ATOM    334 2HG  GLU A  22       8.844 -28.968  -5.352  1.00  0.00           H  
ATOM    335  N   ALA A  23       7.701 -27.726  -0.370  1.00  0.00           N  
ATOM    336  CA  ALA A  23       7.360 -26.750   0.658  1.00  0.00           C  
ATOM    337  C   ALA A  23       8.205 -26.988   1.906  1.00  0.00           C  
ATOM    338  O   ALA A  23       8.589 -26.042   2.597  1.00  0.00           O  
ATOM    339  CB  ALA A  23       5.882 -26.801   0.978  1.00  0.00           C  
ATOM    340  H   ALA A  23       6.995 -28.377  -0.682  1.00  0.00           H  
ATOM    341  HA  ALA A  23       7.602 -25.758   0.275  1.00  0.00           H  
ATOM    342 1HB  ALA A  23       5.651 -26.064   1.749  1.00  0.00           H  
ATOM    343 2HB  ALA A  23       5.309 -26.579   0.079  1.00  0.00           H  
ATOM    344 3HB  ALA A  23       5.623 -27.795   1.336  1.00  0.00           H  
ATOM    345  N   VAL A  24       8.489 -28.354   2.343  1.00  0.00           N  
ATOM    346  CA  VAL A  24       9.352 -28.694   3.475  1.00  0.00           C  
ATOM    347  C   VAL A  24      10.781 -28.221   3.246  1.00  0.00           C  
ATOM    348  O   VAL A  24      11.397 -27.612   4.139  1.00  0.00           O  
ATOM    349  CB  VAL A  24       9.355 -30.216   3.709  1.00  0.00           C  
ATOM    350  CG1 VAL A  24      10.427 -30.599   4.717  1.00  0.00           C  
ATOM    351  CG2 VAL A  24       7.983 -30.668   4.184  1.00  0.00           C  
ATOM    352  H   VAL A  24       8.068 -29.098   1.804  1.00  0.00           H  
ATOM    353  HA  VAL A  24       8.997 -28.156   4.356  1.00  0.00           H  
ATOM    354  HB  VAL A  24       9.600 -30.718   2.773  1.00  0.00           H  
ATOM    355 1HG1 VAL A  24      10.415 -31.678   4.871  1.00  0.00           H  
ATOM    356 2HG1 VAL A  24      11.405 -30.297   4.340  1.00  0.00           H  
ATOM    357 3HG1 VAL A  24      10.233 -30.096   5.665  1.00  0.00           H  
ATOM    358 1HG2 VAL A  24       7.990 -31.746   4.347  1.00  0.00           H  
ATOM    359 2HG2 VAL A  24       7.735 -30.162   5.118  1.00  0.00           H  
ATOM    360 3HG2 VAL A  24       7.236 -30.421   3.429  1.00  0.00           H  
ATOM    361  N   LYS A  25      11.426 -28.536   2.018  1.00  0.00           N  
ATOM    362  CA  LYS A  25      12.783 -28.157   1.683  1.00  0.00           C  
ATOM    363  C   LYS A  25      12.921 -26.640   1.721  1.00  0.00           C  
ATOM    364  O   LYS A  25      13.929 -26.113   2.174  1.00  0.00           O  
ATOM    365  CB  LYS A  25      13.173 -28.699   0.306  1.00  0.00           C  
ATOM    366  CG  LYS A  25      13.406 -30.204   0.265  1.00  0.00           C  
ATOM    367  CD  LYS A  25      14.049 -30.627  -1.046  1.00  0.00           C  
ATOM    368  CE  LYS A  25      13.064 -30.538  -2.202  1.00  0.00           C  
ATOM    369  NZ  LYS A  25      13.641 -31.064  -3.468  1.00  0.00           N  
ATOM    370  H   LYS A  25      10.883 -29.057   1.345  1.00  0.00           H  
ATOM    371  HA  LYS A  25      13.455 -28.586   2.427  1.00  0.00           H  
ATOM    372 1HB  LYS A  25      12.388 -28.462  -0.413  1.00  0.00           H  
ATOM    373 2HB  LYS A  25      14.087 -28.209  -0.032  1.00  0.00           H  
ATOM    374 1HG  LYS A  25      14.057 -30.493   1.091  1.00  0.00           H  
ATOM    375 2HG  LYS A  25      12.454 -30.721   0.378  1.00  0.00           H  
ATOM    376 1HD  LYS A  25      14.904 -29.983  -1.258  1.00  0.00           H  
ATOM    377 2HD  LYS A  25      14.404 -31.654  -0.962  1.00  0.00           H  
ATOM    378 1HE  LYS A  25      12.168 -31.107  -1.961  1.00  0.00           H  
ATOM    379 2HE  LYS A  25      12.776 -29.497  -2.355  1.00  0.00           H  
ATOM    380 1HZ  LYS A  25      12.959 -30.987  -4.209  1.00  0.00           H  
ATOM    381 2HZ  LYS A  25      14.464 -30.531  -3.712  1.00  0.00           H  
ATOM    382 3HZ  LYS A  25      13.895 -32.034  -3.345  1.00  0.00           H  
ATOM    383  N   ARG A  26      11.879 -25.722   1.140  1.00  0.00           N  
ATOM    384  CA  ARG A  26      11.915 -24.270   1.174  1.00  0.00           C  
ATOM    385  C   ARG A  26      11.891 -23.756   2.620  1.00  0.00           C  
ATOM    386  O   ARG A  26      12.597 -22.804   2.965  1.00  0.00           O  
ATOM    387  CB  ARG A  26      10.737 -23.693   0.405  1.00  0.00           C  
ATOM    388  CG  ARG A  26      10.813 -23.862  -1.105  1.00  0.00           C  
ATOM    389  CD  ARG A  26       9.584 -23.366  -1.776  1.00  0.00           C  
ATOM    390  NE  ARG A  26       9.591 -23.655  -3.201  1.00  0.00           N  
ATOM    391  CZ  ARG A  26       8.681 -23.191  -4.080  1.00  0.00           C  
ATOM    392  NH1 ARG A  26       7.700 -22.419  -3.665  1.00  0.00           N  
ATOM    393  NH2 ARG A  26       8.773 -23.512  -5.358  1.00  0.00           N  
ATOM    394  H   ARG A  26      11.104 -26.184   0.685  1.00  0.00           H  
ATOM    395  HA  ARG A  26      12.850 -23.936   0.723  1.00  0.00           H  
ATOM    396 1HB  ARG A  26       9.815 -24.165   0.742  1.00  0.00           H  
ATOM    397 2HB  ARG A  26      10.654 -22.626   0.612  1.00  0.00           H  
ATOM    398 1HG  ARG A  26      11.665 -23.301  -1.491  1.00  0.00           H  
ATOM    399 2HG  ARG A  26      10.933 -24.918  -1.347  1.00  0.00           H  
ATOM    400 1HD  ARG A  26       8.710 -23.844  -1.335  1.00  0.00           H  
ATOM    401 2HD  ARG A  26       9.510 -22.286  -1.648  1.00  0.00           H  
ATOM    402  HE  ARG A  26      10.329 -24.246  -3.557  1.00  0.00           H  
ATOM    403 1HH1 ARG A  26       7.629 -22.174  -2.688  1.00  0.00           H  
ATOM    404 2HH1 ARG A  26       7.019 -22.073  -4.325  1.00  0.00           H  
ATOM    405 1HH2 ARG A  26       9.527 -24.106  -5.677  1.00  0.00           H  
ATOM    406 2HH2 ARG A  26       8.092 -23.164  -6.016  1.00  0.00           H  
ATOM    407  N   ALA A  27      10.956 -24.386   3.556  1.00  0.00           N  
ATOM    408  CA  ALA A  27      10.861 -23.968   4.942  1.00  0.00           C  
ATOM    409  C   ALA A  27      12.134 -24.279   5.729  1.00  0.00           C  
ATOM    410  O   ALA A  27      12.581 -23.454   6.527  1.00  0.00           O  
ATOM    411  CB  ALA A  27       9.640 -24.570   5.608  1.00  0.00           C  
ATOM    412  H   ALA A  27      10.305 -25.073   3.204  1.00  0.00           H  
ATOM    413  HA  ALA A  27      10.766 -22.881   4.962  1.00  0.00           H  
ATOM    414 1HB  ALA A  27       9.591 -24.238   6.646  1.00  0.00           H  
ATOM    415 2HB  ALA A  27       8.743 -24.246   5.081  1.00  0.00           H  
ATOM    416 3HB  ALA A  27       9.709 -25.656   5.577  1.00  0.00           H  
ATOM    417  N   LEU A  28      12.727 -25.445   5.497  1.00  0.00           N  
ATOM    418  CA  LEU A  28      13.963 -25.811   6.212  1.00  0.00           C  
ATOM    419  C   LEU A  28      15.171 -24.960   5.817  1.00  0.00           C  
ATOM    420  O   LEU A  28      16.009 -24.616   6.654  1.00  0.00           O  
ATOM    421  CB  LEU A  28      14.289 -27.289   5.959  1.00  0.00           C  
ATOM    422  CG  LEU A  28      13.328 -28.301   6.596  1.00  0.00           C  
ATOM    423  CD1 LEU A  28      13.655 -29.699   6.091  1.00  0.00           C  
ATOM    424  CD2 LEU A  28      13.442 -28.226   8.111  1.00  0.00           C  
ATOM    425  H   LEU A  28      12.337 -26.092   4.828  1.00  0.00           H  
ATOM    426  HA  LEU A  28      13.810 -25.640   7.277  1.00  0.00           H  
ATOM    427 1HB  LEU A  28      14.291 -27.465   4.885  1.00  0.00           H  
ATOM    428 2HB  LEU A  28      15.289 -27.494   6.342  1.00  0.00           H  
ATOM    429  HG  LEU A  28      12.305 -28.069   6.297  1.00  0.00           H  
ATOM    430 1HD1 LEU A  28      12.972 -30.418   6.543  1.00  0.00           H  
ATOM    431 2HD1 LEU A  28      13.546 -29.729   5.006  1.00  0.00           H  
ATOM    432 3HD1 LEU A  28      14.679 -29.953   6.360  1.00  0.00           H  
ATOM    433 1HD2 LEU A  28      12.759 -28.945   8.564  1.00  0.00           H  
ATOM    434 2HD2 LEU A  28      14.464 -28.459   8.411  1.00  0.00           H  
ATOM    435 3HD2 LEU A  28      13.186 -27.221   8.446  1.00  0.00           H  
ATOM    436  N   TRP A  29      15.254 -24.624   4.535  1.00  0.00           N  
ATOM    437  CA  TRP A  29      16.272 -23.699   4.066  1.00  0.00           C  
ATOM    438  C   TRP A  29      16.126 -22.310   4.702  1.00  0.00           C  
ATOM    439  O   TRP A  29      17.105 -21.714   5.150  1.00  0.00           O  
ATOM    440  CB  TRP A  29      16.204 -23.577   2.542  1.00  0.00           C  
ATOM    441  CG  TRP A  29      17.283 -22.713   1.962  1.00  0.00           C  
ATOM    442  CD1 TRP A  29      18.553 -23.096   1.650  1.00  0.00           C  
ATOM    443  CD2 TRP A  29      17.191 -21.309   1.620  1.00  0.00           C  
ATOM    444  NE1 TRP A  29      19.256 -22.032   1.140  1.00  0.00           N  
ATOM    445  CE2 TRP A  29      18.437 -20.931   1.113  1.00  0.00           C  
ATOM    446  CE3 TRP A  29      16.166 -20.358   1.700  1.00  0.00           C  
ATOM    447  CZ2 TRP A  29      18.694 -19.637   0.687  1.00  0.00           C  
ATOM    448  CZ3 TRP A  29      16.423 -19.061   1.272  1.00  0.00           C  
ATOM    449  CH2 TRP A  29      17.654 -18.711   0.778  1.00  0.00           C  
ATOM    450  H   TRP A  29      14.602 -25.015   3.870  1.00  0.00           H  
ATOM    451  HA  TRP A  29      17.251 -24.093   4.341  1.00  0.00           H  
ATOM    452 1HB  TRP A  29      16.280 -24.568   2.094  1.00  0.00           H  
ATOM    453 2HB  TRP A  29      15.239 -23.160   2.254  1.00  0.00           H  
ATOM    454  HD1 TRP A  29      18.953 -24.099   1.785  1.00  0.00           H  
ATOM    455  HE1 TRP A  29      20.218 -22.054   0.835  1.00  0.00           H  
ATOM    456  HE3 TRP A  29      15.186 -20.632   2.089  1.00  0.00           H  
ATOM    457  HZ2 TRP A  29      19.665 -19.339   0.292  1.00  0.00           H  
ATOM    458  HZ3 TRP A  29      15.620 -18.327   1.340  1.00  0.00           H  
ATOM    459  HH2 TRP A  29      17.822 -17.684   0.451  1.00  0.00           H  
ATOM    460  N   LEU A  30      14.898 -21.788   4.743  1.00  0.00           N  
ATOM    461  CA  LEU A  30      14.660 -20.486   5.358  1.00  0.00           C  
ATOM    462  C   LEU A  30      14.984 -20.578   6.838  1.00  0.00           C  
ATOM    463  O   LEU A  30      15.558 -19.666   7.413  1.00  0.00           O  
ATOM    464  CB  LEU A  30      13.205 -20.043   5.160  1.00  0.00           C  
ATOM    465  CG  LEU A  30      12.815 -19.665   3.726  1.00  0.00           C  
ATOM    466  CD1 LEU A  30      11.298 -19.598   3.613  1.00  0.00           C  
ATOM    467  CD2 LEU A  30      13.449 -18.331   3.362  1.00  0.00           C  
ATOM    468  H   LEU A  30      14.120 -22.292   4.344  1.00  0.00           H  
ATOM    469  HA  LEU A  30      15.292 -19.750   4.866  1.00  0.00           H  
ATOM    470 1HB  LEU A  30      12.548 -20.851   5.480  1.00  0.00           H  
ATOM    471 2HB  LEU A  30      13.016 -19.177   5.794  1.00  0.00           H  
ATOM    472  HG  LEU A  30      13.166 -20.434   3.038  1.00  0.00           H  
ATOM    473 1HD1 LEU A  30      11.020 -19.330   2.594  1.00  0.00           H  
ATOM    474 2HD1 LEU A  30      10.871 -20.570   3.860  1.00  0.00           H  
ATOM    475 3HD1 LEU A  30      10.914 -18.847   4.303  1.00  0.00           H  
ATOM    476 1HD2 LEU A  30      13.172 -18.062   2.341  1.00  0.00           H  
ATOM    477 2HD2 LEU A  30      13.096 -17.560   4.049  1.00  0.00           H  
ATOM    478 3HD2 LEU A  30      14.534 -18.412   3.433  1.00  0.00           H  
ATOM    479  N   LYS A  31      14.596 -21.694   7.443  1.00  0.00           N  
ATOM    480  CA  LYS A  31      14.828 -21.954   8.861  1.00  0.00           C  
ATOM    481  C   LYS A  31      16.288 -21.715   9.199  1.00  0.00           C  
ATOM    482  O   LYS A  31      16.616 -20.961  10.111  1.00  0.00           O  
ATOM    483  CB  LYS A  31      14.425 -23.382   9.228  1.00  0.00           C  
ATOM    484  CG  LYS A  31      14.561 -23.714  10.708  1.00  0.00           C  
ATOM    485  CD  LYS A  31      14.298 -25.189  10.971  1.00  0.00           C  
ATOM    486  CE  LYS A  31      14.537 -25.544  12.431  1.00  0.00           C  
ATOM    487  NZ  LYS A  31      14.408 -27.005  12.678  1.00  0.00           N  
ATOM    488  H   LYS A  31      14.119 -22.389   6.886  1.00  0.00           H  
ATOM    489  HA  LYS A  31      14.181 -21.296   9.442  1.00  0.00           H  
ATOM    490 1HB  LYS A  31      13.386 -23.553   8.941  1.00  0.00           H  
ATOM    491 2HB  LYS A  31      15.039 -24.089   8.669  1.00  0.00           H  
ATOM    492 1HG  LYS A  31      15.569 -23.466  11.045  1.00  0.00           H  
ATOM    493 2HG  LYS A  31      13.850 -23.119  11.280  1.00  0.00           H  
ATOM    494 1HD  LYS A  31      13.266 -25.427  10.711  1.00  0.00           H  
ATOM    495 2HD  LYS A  31      14.959 -25.793  10.348  1.00  0.00           H  
ATOM    496 1HE  LYS A  31      15.537 -25.225  12.724  1.00  0.00           H  
ATOM    497 2HE  LYS A  31      13.815 -25.017  13.056  1.00  0.00           H  
ATOM    498 1HZ  LYS A  31      14.572 -27.198  13.655  1.00  0.00           H  
ATOM    499 2HZ  LYS A  31      13.477 -27.308  12.427  1.00  0.00           H  
ATOM    500 3HZ  LYS A  31      15.085 -27.503  12.118  1.00  0.00           H  
ATOM    501  N   THR A  32      17.161 -22.366   8.441  1.00  0.00           N  
ATOM    502  CA  THR A  32      18.595 -22.263   8.641  1.00  0.00           C  
ATOM    503  C   THR A  32      19.091 -20.878   8.259  1.00  0.00           C  
ATOM    504  O   THR A  32      19.839 -20.263   9.011  1.00  0.00           O  
ATOM    505  CB  THR A  32      19.340 -23.313   7.805  1.00  0.00           C  
ATOM    506  OG1 THR A  32      18.918 -24.620   8.209  1.00  0.00           O  
ATOM    507  CG2 THR A  32      20.832 -23.195   8.013  1.00  0.00           C  
ATOM    508  H   THR A  32      16.808 -22.954   7.700  1.00  0.00           H  
ATOM    509  HA  THR A  32      18.811 -22.443   9.695  1.00  0.00           H  
ATOM    510  HB  THR A  32      19.112 -23.167   6.749  1.00  0.00           H  
ATOM    511  HG1 THR A  32      18.040 -24.792   7.864  1.00  0.00           H  
ATOM    512 1HG2 THR A  32      21.344 -23.947   7.414  1.00  0.00           H  
ATOM    513 2HG2 THR A  32      21.163 -22.203   7.710  1.00  0.00           H  
ATOM    514 3HG2 THR A  32      21.065 -23.350   9.066  1.00  0.00           H  
ATOM    515  N   LYS A  33      18.654 -20.403   7.093  1.00  0.00           N  
ATOM    516  CA  LYS A  33      19.166 -19.182   6.473  1.00  0.00           C  
ATOM    517  C   LYS A  33      18.840 -17.911   7.262  1.00  0.00           C  
ATOM    518  O   LYS A  33      19.704 -17.049   7.432  1.00  0.00           O  
ATOM    519  CB  LYS A  33      18.618 -19.055   5.050  1.00  0.00           C  
ATOM    520  CG  LYS A  33      19.088 -17.815   4.303  1.00  0.00           C  
ATOM    521  CD  LYS A  33      20.578 -17.884   3.999  1.00  0.00           C  
ATOM    522  CE  LYS A  33      21.019 -16.721   3.123  1.00  0.00           C  
ATOM    523  NZ  LYS A  33      22.484 -16.747   2.860  1.00  0.00           N  
ATOM    524  H   LYS A  33      17.929 -20.927   6.625  1.00  0.00           H  
ATOM    525  HA  LYS A  33      20.255 -19.236   6.444  1.00  0.00           H  
ATOM    526 1HB  LYS A  33      18.913 -19.929   4.468  1.00  0.00           H  
ATOM    527 2HB  LYS A  33      17.529 -19.035   5.081  1.00  0.00           H  
ATOM    528 1HG  LYS A  33      18.539 -17.724   3.365  1.00  0.00           H  
ATOM    529 2HG  LYS A  33      18.890 -16.929   4.906  1.00  0.00           H  
ATOM    530 1HD  LYS A  33      21.141 -17.859   4.933  1.00  0.00           H  
ATOM    531 2HD  LYS A  33      20.801 -18.819   3.485  1.00  0.00           H  
ATOM    532 1HE  LYS A  33      20.491 -16.762   2.171  1.00  0.00           H  
ATOM    533 2HE  LYS A  33      20.768 -15.780   3.613  1.00  0.00           H  
ATOM    534 1HZ  LYS A  33      22.736 -15.962   2.277  1.00  0.00           H  
ATOM    535 2HZ  LYS A  33      22.985 -16.691   3.735  1.00  0.00           H  
ATOM    536 3HZ  LYS A  33      22.726 -17.607   2.388  1.00  0.00           H  
ATOM    537  N   LEU A  34      17.613 -17.814   7.772  1.00  0.00           N  
ATOM    538  CA  LEU A  34      17.157 -16.616   8.479  1.00  0.00           C  
ATOM    539  C   LEU A  34      17.327 -16.679  10.000  1.00  0.00           C  
ATOM    540  O   LEU A  34      17.125 -15.684  10.692  1.00  0.00           O  
ATOM    541  CB  LEU A  34      15.679 -16.364   8.152  1.00  0.00           C  
ATOM    542  CG  LEU A  34      15.355 -16.141   6.670  1.00  0.00           C  
ATOM    543  CD1 LEU A  34      13.847 -16.031   6.491  1.00  0.00           C  
ATOM    544  CD2 LEU A  34      16.057 -14.884   6.180  1.00  0.00           C  
ATOM    545  H   LEU A  34      16.978 -18.594   7.664  1.00  0.00           H  
ATOM    546  HA  LEU A  34      17.762 -15.770   8.150  1.00  0.00           H  
ATOM    547 1HB  LEU A  34      15.098 -17.219   8.493  1.00  0.00           H  
ATOM    548 2HB  LEU A  34      15.348 -15.482   8.701  1.00  0.00           H  
ATOM    549  HG  LEU A  34      15.697 -16.997   6.090  1.00  0.00           H  
ATOM    550 1HD1 LEU A  34      13.616 -15.873   5.437  1.00  0.00           H  
ATOM    551 2HD1 LEU A  34      13.371 -16.950   6.832  1.00  0.00           H  
ATOM    552 3HD1 LEU A  34      13.472 -15.190   7.075  1.00  0.00           H  
ATOM    553 1HD2 LEU A  34      15.827 -14.726   5.125  1.00  0.00           H  
ATOM    554 2HD2 LEU A  34      15.714 -14.026   6.759  1.00  0.00           H  
ATOM    555 3HD2 LEU A  34      17.134 -14.997   6.303  1.00  0.00           H  
ATOM    556  N   GLY A  35      17.688 -17.845  10.519  1.00  0.00           N  
ATOM    557  CA  GLY A  35      17.790 -18.022  11.958  1.00  0.00           C  
ATOM    558  C   GLY A  35      16.435 -18.054  12.645  1.00  0.00           C  
ATOM    559  O   GLY A  35      16.240 -17.457  13.706  1.00  0.00           O  
ATOM    560  H   GLY A  35      17.899 -18.625   9.912  1.00  0.00           H  
ATOM    561 1HA  GLY A  35      18.316 -18.953  12.173  1.00  0.00           H  
ATOM    562 2HA  GLY A  35      18.383 -17.213  12.383  1.00  0.00           H  
ATOM    563  N   VAL A  36      15.482 -18.754  12.039  1.00  0.00           N  
ATOM    564  CA  VAL A  36      14.111 -18.731  12.542  1.00  0.00           C  
ATOM    565  C   VAL A  36      13.589 -20.145  12.785  1.00  0.00           C  
ATOM    566  O   VAL A  36      14.225 -21.129  12.396  1.00  0.00           O  
ATOM    567  CB  VAL A  36      13.187 -18.010  11.542  1.00  0.00           C  
ATOM    568  CG1 VAL A  36      13.658 -16.581  11.317  1.00  0.00           C  
ATOM    569  CG2 VAL A  36      13.145 -18.778  10.230  1.00  0.00           C  
ATOM    570  H   VAL A  36      15.696 -19.309  11.224  1.00  0.00           H  
ATOM    571  HA  VAL A  36      14.107 -18.231  13.510  1.00  0.00           H  
ATOM    572  HB  VAL A  36      12.183 -17.955  11.964  1.00  0.00           H  
ATOM    573 1HG1 VAL A  36      12.994 -16.087  10.608  1.00  0.00           H  
ATOM    574 2HG1 VAL A  36      13.646 -16.041  12.263  1.00  0.00           H  
ATOM    575 3HG1 VAL A  36      14.672 -16.591  10.917  1.00  0.00           H  
ATOM    576 1HG2 VAL A  36      12.490 -18.263   9.528  1.00  0.00           H  
ATOM    577 2HG2 VAL A  36      14.150 -18.838   9.811  1.00  0.00           H  
ATOM    578 3HG2 VAL A  36      12.766 -19.784  10.409  1.00  0.00           H  
ATOM    579  N   SER A  37      12.436 -20.250  13.435  1.00  0.00           N  
ATOM    580  CA  SER A  37      11.818 -21.558  13.625  1.00  0.00           C  
ATOM    581  C   SER A  37      11.177 -22.066  12.335  1.00  0.00           C  
ATOM    582  O   SER A  37      11.022 -21.314  11.365  1.00  0.00           O  
ATOM    583  CB  SER A  37      10.776 -21.483  14.724  1.00  0.00           C  
ATOM    584  OG  SER A  37       9.666 -20.733  14.313  1.00  0.00           O  
ATOM    585  H   SER A  37      11.974 -19.431  13.800  1.00  0.00           H  
ATOM    586  HA  SER A  37      12.595 -22.267  13.917  1.00  0.00           H  
ATOM    587 1HB  SER A  37      10.459 -22.490  14.993  1.00  0.00           H  
ATOM    588 2HB  SER A  37      11.215 -21.030  15.613  1.00  0.00           H  
ATOM    589  HG  SER A  37       9.101 -20.652  15.085  1.00  0.00           H  
ATOM    590  N   LEU A  38      10.824 -23.348  12.323  1.00  0.00           N  
ATOM    591  CA  LEU A  38      10.175 -23.943  11.166  1.00  0.00           C  
ATOM    592  C   LEU A  38       8.853 -23.219  10.917  1.00  0.00           C  
ATOM    593  O   LEU A  38       8.496 -22.928   9.773  1.00  0.00           O  
ATOM    594  CB  LEU A  38       9.932 -25.441  11.390  1.00  0.00           C  
ATOM    595  CG  LEU A  38       9.227 -26.178  10.245  1.00  0.00           C  
ATOM    596  CD1 LEU A  38      10.087 -26.111   8.991  1.00  0.00           C  
ATOM    597  CD2 LEU A  38       8.967 -27.621  10.653  1.00  0.00           C  
ATOM    598  H   LEU A  38      11.010 -23.923  13.132  1.00  0.00           H  
ATOM    599  HA  LEU A  38      10.837 -23.835  10.307  1.00  0.00           H  
ATOM    600 1HB  LEU A  38      10.891 -25.928  11.556  1.00  0.00           H  
ATOM    601 2HB  LEU A  38       9.325 -25.564  12.287  1.00  0.00           H  
ATOM    602  HG  LEU A  38       8.278 -25.687  10.025  1.00  0.00           H  
ATOM    603 1HD1 LEU A  38       9.586 -26.635   8.177  1.00  0.00           H  
ATOM    604 2HD1 LEU A  38      10.241 -25.069   8.710  1.00  0.00           H  
ATOM    605 3HD1 LEU A  38      11.051 -26.581   9.185  1.00  0.00           H  
ATOM    606 1HD2 LEU A  38       8.465 -28.145   9.840  1.00  0.00           H  
ATOM    607 2HD2 LEU A  38       9.915 -28.113  10.872  1.00  0.00           H  
ATOM    608 3HD2 LEU A  38       8.335 -27.639  11.541  1.00  0.00           H  
ATOM    609  N   GLU A  39       8.039 -22.887  12.016  1.00  0.00           N  
ATOM    610  CA  GLU A  39       6.756 -22.200  11.920  1.00  0.00           C  
ATOM    611  C   GLU A  39       6.863 -20.800  11.310  1.00  0.00           C  
ATOM    612  O   GLU A  39       5.957 -20.339  10.603  1.00  0.00           O  
ATOM    613  CB  GLU A  39       6.117 -22.104  13.308  1.00  0.00           C  
ATOM    614  CG  GLU A  39       5.684 -23.439  13.895  1.00  0.00           C  
ATOM    615  CD  GLU A  39       5.191 -23.324  15.310  1.00  0.00           C  
ATOM    616  OE1 GLU A  39       4.985 -22.222  15.759  1.00  0.00           O  
ATOM    617  OE2 GLU A  39       5.020 -24.339  15.943  1.00  0.00           O  
ATOM    618  H   GLU A  39       8.404 -23.122  12.928  1.00  0.00           H  
ATOM    619  HA  GLU A  39       6.102 -22.779  11.267  1.00  0.00           H  
ATOM    620 1HB  GLU A  39       6.822 -21.646  14.002  1.00  0.00           H  
ATOM    621 2HB  GLU A  39       5.240 -21.459  13.260  1.00  0.00           H  
ATOM    622 1HG  GLU A  39       4.888 -23.855  13.278  1.00  0.00           H  
ATOM    623 2HG  GLU A  39       6.528 -24.128  13.864  1.00  0.00           H  
ATOM    624  N   GLN A  40       7.961 -19.994  11.657  1.00  0.00           N  
ATOM    625  CA  GLN A  40       8.296 -18.708  11.062  1.00  0.00           C  
ATOM    626  C   GLN A  40       8.696 -18.822   9.586  1.00  0.00           C  
ATOM    627  O   GLN A  40       8.298 -17.993   8.758  1.00  0.00           O  
ATOM    628  CB  GLN A  40       9.426 -18.047  11.855  1.00  0.00           C  
ATOM    629  CG  GLN A  40       9.014 -17.551  13.230  1.00  0.00           C  
ATOM    630  CD  GLN A  40      10.190 -17.024  14.032  1.00  0.00           C  
ATOM    631  OE1 GLN A  40      11.151 -17.750  14.300  1.00  0.00           O  
ATOM    632  NE2 GLN A  40      10.119 -15.756  14.420  1.00  0.00           N  
ATOM    633  H   GLN A  40       8.546 -20.363  12.392  1.00  0.00           H  
ATOM    634  HA  GLN A  40       7.399 -18.087  11.057  1.00  0.00           H  
ATOM    635 1HB  GLN A  40      10.244 -18.756  11.984  1.00  0.00           H  
ATOM    636 2HB  GLN A  40       9.816 -17.197  11.294  1.00  0.00           H  
ATOM    637 1HG  GLN A  40       8.291 -16.743  13.113  1.00  0.00           H  
ATOM    638 2HG  GLN A  40       8.566 -18.376  13.784  1.00  0.00           H  
ATOM    639 1HE2 GLN A  40      10.865 -15.352  14.951  1.00  0.00           H  
ATOM    640 2HE2 GLN A  40       9.321 -15.203  14.181  1.00  0.00           H  
ATOM    641  N   ALA A  41       9.466 -19.854   9.258  1.00  0.00           N  
ATOM    642  CA  ALA A  41       9.813 -20.144   7.866  1.00  0.00           C  
ATOM    643  C   ALA A  41       8.595 -20.470   6.999  1.00  0.00           C  
ATOM    644  O   ALA A  41       8.540 -20.079   5.835  1.00  0.00           O  
ATOM    645  CB  ALA A  41      10.831 -21.279   7.792  1.00  0.00           C  
ATOM    646  H   ALA A  41       9.819 -20.455   9.989  1.00  0.00           H  
ATOM    647  HA  ALA A  41      10.255 -19.244   7.436  1.00  0.00           H  
ATOM    648 1HB  ALA A  41      11.078 -21.480   6.750  1.00  0.00           H  
ATOM    649 2HB  ALA A  41      11.734 -20.991   8.331  1.00  0.00           H  
ATOM    650 3HB  ALA A  41      10.408 -22.175   8.245  1.00  0.00           H  
ATOM    651  N   ILE A  42       7.641 -21.213   7.556  1.00  0.00           N  
ATOM    652  CA  ILE A  42       6.425 -21.555   6.820  1.00  0.00           C  
ATOM    653  C   ILE A  42       5.602 -20.291   6.674  1.00  0.00           C  
ATOM    654  O   ILE A  42       5.013 -20.040   5.626  1.00  0.00           O  
ATOM    655  CB  ILE A  42       5.605 -22.644   7.535  1.00  0.00           C  
ATOM    656  CG1 ILE A  42       6.381 -23.963   7.566  1.00  0.00           C  
ATOM    657  CG2 ILE A  42       4.259 -22.831   6.851  1.00  0.00           C  
ATOM    658  CD1 ILE A  42       5.831 -24.972   8.548  1.00  0.00           C  
ATOM    659  H   ILE A  42       7.754 -21.549   8.502  1.00  0.00           H  
ATOM    660  HA  ILE A  42       6.712 -21.932   5.838  1.00  0.00           H  
ATOM    661  HB  ILE A  42       5.438 -22.352   8.571  1.00  0.00           H  
ATOM    662 1HG1 ILE A  42       6.373 -24.413   6.574  1.00  0.00           H  
ATOM    663 2HG1 ILE A  42       7.421 -23.767   7.827  1.00  0.00           H  
ATOM    664 1HG2 ILE A  42       3.692 -23.604   7.369  1.00  0.00           H  
ATOM    665 2HG2 ILE A  42       3.704 -21.894   6.880  1.00  0.00           H  
ATOM    666 3HG2 ILE A  42       4.416 -23.128   5.814  1.00  0.00           H  
ATOM    667 1HD1 ILE A  42       6.434 -25.880   8.513  1.00  0.00           H  
ATOM    668 2HD1 ILE A  42       5.863 -24.554   9.555  1.00  0.00           H  
ATOM    669 3HD1 ILE A  42       4.802 -25.211   8.286  1.00  0.00           H  
ATOM    670  N   LEU A  43       5.500 -19.489   7.810  1.00  0.00           N  
ATOM    671  CA  LEU A  43       4.700 -18.270   7.739  1.00  0.00           C  
ATOM    672  C   LEU A  43       5.237 -17.306   6.691  1.00  0.00           C  
ATOM    673  O   LEU A  43       4.464 -16.571   6.064  1.00  0.00           O  
ATOM    674  CB  LEU A  43       4.670 -17.577   9.107  1.00  0.00           C  
ATOM    675  CG  LEU A  43       3.777 -16.333   9.203  1.00  0.00           C  
ATOM    676  CD1 LEU A  43       2.336 -16.718   8.898  1.00  0.00           C  
ATOM    677  CD2 LEU A  43       3.899 -15.728  10.594  1.00  0.00           C  
ATOM    678  H   LEU A  43       5.934 -19.742   8.686  1.00  0.00           H  
ATOM    679  HA  LEU A  43       3.689 -18.538   7.424  1.00  0.00           H  
ATOM    680 1HB  LEU A  43       4.324 -18.292   9.851  1.00  0.00           H  
ATOM    681 2HB  LEU A  43       5.685 -17.277   9.366  1.00  0.00           H  
ATOM    682  HG  LEU A  43       4.091 -15.601   8.459  1.00  0.00           H  
ATOM    683 1HD1 LEU A  43       1.701 -15.834   8.967  1.00  0.00           H  
ATOM    684 2HD1 LEU A  43       2.275 -17.130   7.891  1.00  0.00           H  
ATOM    685 3HD1 LEU A  43       1.998 -17.463   9.617  1.00  0.00           H  
ATOM    686 1HD2 LEU A  43       3.265 -14.843  10.662  1.00  0.00           H  
ATOM    687 2HD2 LEU A  43       3.584 -16.459  11.338  1.00  0.00           H  
ATOM    688 3HD2 LEU A  43       4.936 -15.446  10.778  1.00  0.00           H  
ATOM    689  N   LEU A  44       6.574 -17.260   6.506  1.00  0.00           N  
ATOM    690  CA  LEU A  44       7.146 -16.414   5.464  1.00  0.00           C  
ATOM    691  C   LEU A  44       6.723 -16.898   4.077  1.00  0.00           C  
ATOM    692  O   LEU A  44       6.413 -16.094   3.204  1.00  0.00           O  
ATOM    693  CB  LEU A  44       8.676 -16.405   5.568  1.00  0.00           C  
ATOM    694  CG  LEU A  44       9.412 -15.605   4.487  1.00  0.00           C  
ATOM    695  CD1 LEU A  44       8.939 -14.158   4.515  1.00  0.00           C  
ATOM    696  CD2 LEU A  44      10.912 -15.695   4.721  1.00  0.00           C  
ATOM    697  H   LEU A  44       7.190 -17.799   7.095  1.00  0.00           H  
ATOM    698  HA  LEU A  44       6.782 -15.398   5.604  1.00  0.00           H  
ATOM    699 1HB  LEU A  44       8.955 -15.990   6.535  1.00  0.00           H  
ATOM    700 2HB  LEU A  44       9.034 -17.434   5.521  1.00  0.00           H  
ATOM    701  HG  LEU A  44       9.172 -16.014   3.505  1.00  0.00           H  
ATOM    702 1HD1 LEU A  44       9.462 -13.589   3.746  1.00  0.00           H  
ATOM    703 2HD1 LEU A  44       7.866 -14.121   4.326  1.00  0.00           H  
ATOM    704 3HD1 LEU A  44       9.151 -13.725   5.493  1.00  0.00           H  
ATOM    705 1HD2 LEU A  44      11.436 -15.126   3.951  1.00  0.00           H  
ATOM    706 2HD2 LEU A  44      11.153 -15.285   5.702  1.00  0.00           H  
ATOM    707 3HD2 LEU A  44      11.225 -16.738   4.677  1.00  0.00           H  
ATOM    708  N   LEU A  45       6.747 -18.269   3.854  1.00  0.00           N  
ATOM    709  CA  LEU A  45       6.192 -18.839   2.627  1.00  0.00           C  
ATOM    710  C   LEU A  45       4.695 -18.527   2.469  1.00  0.00           C  
ATOM    711  O   LEU A  45       4.213 -18.304   1.376  1.00  0.00           O  
ATOM    712  CB  LEU A  45       6.407 -20.357   2.616  1.00  0.00           C  
ATOM    713  CG  LEU A  45       7.847 -20.823   2.363  1.00  0.00           C  
ATOM    714  CD1 LEU A  45       8.003 -22.265   2.826  1.00  0.00           C  
ATOM    715  CD2 LEU A  45       8.173 -20.686   0.883  1.00  0.00           C  
ATOM    716  H   LEU A  45       7.160 -18.884   4.539  1.00  0.00           H  
ATOM    717  HA  LEU A  45       6.716 -18.406   1.776  1.00  0.00           H  
ATOM    718 1HB  LEU A  45       6.093 -20.760   3.577  1.00  0.00           H  
ATOM    719 2HB  LEU A  45       5.777 -20.792   1.839  1.00  0.00           H  
ATOM    720  HG  LEU A  45       8.535 -20.210   2.946  1.00  0.00           H  
ATOM    721 1HD1 LEU A  45       9.026 -22.596   2.648  1.00  0.00           H  
ATOM    722 2HD1 LEU A  45       7.782 -22.331   3.892  1.00  0.00           H  
ATOM    723 3HD1 LEU A  45       7.313 -22.902   2.273  1.00  0.00           H  
ATOM    724 1HD2 LEU A  45       9.197 -21.016   0.704  1.00  0.00           H  
ATOM    725 2HD2 LEU A  45       7.486 -21.300   0.301  1.00  0.00           H  
ATOM    726 3HD2 LEU A  45       8.071 -19.643   0.584  1.00  0.00           H  
ATOM    727  N   HIS A  46       3.974 -18.518   3.585  1.00  0.00           N  
ATOM    728  CA  HIS A  46       2.562 -18.131   3.617  1.00  0.00           C  
ATOM    729  C   HIS A  46       2.363 -16.682   3.162  1.00  0.00           C  
ATOM    730  O   HIS A  46       1.558 -16.399   2.274  1.00  0.00           O  
ATOM    731  CB  HIS A  46       1.987 -18.313   5.025  1.00  0.00           C  
ATOM    732  CG  HIS A  46       0.491 -18.270   5.074  1.00  0.00           C  
ATOM    733  ND1 HIS A  46      -0.301 -19.205   4.442  1.00  0.00           N  
ATOM    734  CD2 HIS A  46      -0.357 -17.404   5.678  1.00  0.00           C  
ATOM    735  CE1 HIS A  46      -1.573 -18.917   4.656  1.00  0.00           C  
ATOM    736  NE2 HIS A  46      -1.634 -17.829   5.402  1.00  0.00           N  
ATOM    737  H   HIS A  46       4.429 -18.792   4.444  1.00  0.00           H  
ATOM    738  HA  HIS A  46       1.994 -18.766   2.936  1.00  0.00           H  
ATOM    739 1HB  HIS A  46       2.314 -19.270   5.432  1.00  0.00           H  
ATOM    740 2HB  HIS A  46       2.372 -17.530   5.679  1.00  0.00           H  
ATOM    741  HD1 HIS A  46       0.018 -20.025   3.966  1.00  0.00           H  
ATOM    742  HD2 HIS A  46      -0.198 -16.513   6.285  1.00  0.00           H  
ATOM    743  HE1 HIS A  46      -2.362 -19.542   4.239  1.00  0.00           H  
ATOM    744  N   ALA A  47       3.124 -15.770   3.761  1.00  0.00           N  
ATOM    745  CA  ALA A  47       3.031 -14.361   3.419  1.00  0.00           C  
ATOM    746  C   ALA A  47       3.493 -14.092   1.997  1.00  0.00           C  
ATOM    747  O   ALA A  47       2.863 -13.317   1.289  1.00  0.00           O  
ATOM    748  CB  ALA A  47       3.843 -13.528   4.401  1.00  0.00           C  
ATOM    749  H   ALA A  47       3.782 -16.064   4.471  1.00  0.00           H  
ATOM    750  HA  ALA A  47       1.983 -14.063   3.454  1.00  0.00           H  
ATOM    751 1HB  ALA A  47       3.761 -12.473   4.138  1.00  0.00           H  
ATOM    752 2HB  ALA A  47       3.462 -13.681   5.410  1.00  0.00           H  
ATOM    753 3HB  ALA A  47       4.888 -13.832   4.358  1.00  0.00           H  
ATOM    754  N   ALA A  48       4.569 -14.750   1.572  1.00  0.00           N  
ATOM    755  CA  ALA A  48       5.109 -14.543   0.229  1.00  0.00           C  
ATOM    756  C   ALA A  48       4.085 -14.915  -0.860  1.00  0.00           C  
ATOM    757  O   ALA A  48       3.971 -14.224  -1.868  1.00  0.00           O  
ATOM    758  CB  ALA A  48       6.391 -15.347   0.053  1.00  0.00           C  
ATOM    759  H   ALA A  48       5.026 -15.408   2.189  1.00  0.00           H  
ATOM    760  HA  ALA A  48       5.295 -13.477   0.101  1.00  0.00           H  
ATOM    761 1HB  ALA A  48       6.790 -15.178  -0.946  1.00  0.00           H  
ATOM    762 2HB  ALA A  48       7.123 -15.033   0.795  1.00  0.00           H  
ATOM    763 3HB  ALA A  48       6.174 -16.406   0.183  1.00  0.00           H  
ATOM    764  N   ALA A  49       3.355 -16.175  -0.719  1.00  0.00           N  
ATOM    765  CA  ALA A  49       2.260 -16.542  -1.632  1.00  0.00           C  
ATOM    766  C   ALA A  49       1.081 -15.556  -1.664  1.00  0.00           C  
ATOM    767  O   ALA A  49       0.427 -15.413  -2.688  1.00  0.00           O  
ATOM    768  CB  ALA A  49       1.753 -17.970  -1.334  1.00  0.00           C  
ATOM    769  H   ALA A  49       3.591 -16.796   0.041  1.00  0.00           H  
ATOM    770  HA  ALA A  49       2.644 -16.512  -2.653  1.00  0.00           H  
ATOM    771 1HB  ALA A  49       0.943 -18.219  -2.021  1.00  0.00           H  
ATOM    772 2HB  ALA A  49       2.571 -18.679  -1.463  1.00  0.00           H  
ATOM    773 3HB  ALA A  49       1.387 -18.020  -0.310  1.00  0.00           H  
ATOM    774  N   LEU A  50       0.783 -14.919  -0.502  1.00  0.00           N  
ATOM    775  CA  LEU A  50      -0.301 -13.946  -0.417  1.00  0.00           C  
ATOM    776  C   LEU A  50       0.128 -12.639  -1.067  1.00  0.00           C  
ATOM    777  O   LEU A  50      -0.696 -11.933  -1.639  1.00  0.00           O  
ATOM    778  CB  LEU A  50      -0.695 -13.701   1.045  1.00  0.00           C  
ATOM    779  CG  LEU A  50      -1.276 -14.910   1.789  1.00  0.00           C  
ATOM    780  CD1 LEU A  50      -1.241 -14.650   3.289  1.00  0.00           C  
ATOM    781  CD2 LEU A  50      -2.698 -15.165   1.311  1.00  0.00           C  
ATOM    782  H   LEU A  50       1.295 -15.160   0.334  1.00  0.00           H  
ATOM    783  HA  LEU A  50      -1.167 -14.345  -0.944  1.00  0.00           H  
ATOM    784 1HB  LEU A  50       0.186 -13.368   1.591  1.00  0.00           H  
ATOM    785 2HB  LEU A  50      -1.438 -12.905   1.076  1.00  0.00           H  
ATOM    786  HG  LEU A  50      -0.663 -15.790   1.589  1.00  0.00           H  
ATOM    787 1HD1 LEU A  50      -1.653 -15.509   3.817  1.00  0.00           H  
ATOM    788 2HD1 LEU A  50      -0.210 -14.490   3.606  1.00  0.00           H  
ATOM    789 3HD1 LEU A  50      -1.833 -13.764   3.518  1.00  0.00           H  
ATOM    790 1HD2 LEU A  50      -3.111 -16.025   1.840  1.00  0.00           H  
ATOM    791 2HD2 LEU A  50      -3.312 -14.287   1.512  1.00  0.00           H  
ATOM    792 3HD2 LEU A  50      -2.692 -15.366   0.240  1.00  0.00           H  
ATOM    793  N   LEU A  51       1.480 -12.153  -0.940  1.00  0.00           N  
ATOM    794  CA  LEU A  51       2.084 -10.974  -1.562  1.00  0.00           C  
ATOM    795  C   LEU A  51       2.209 -11.109  -3.070  1.00  0.00           C  
ATOM    796  O   LEU A  51       2.041 -10.131  -3.787  1.00  0.00           O  
ATOM    797  CB  LEU A  51       3.472 -10.718  -0.961  1.00  0.00           C  
ATOM    798  CG  LEU A  51       3.487 -10.219   0.489  1.00  0.00           C  
ATOM    799  CD1 LEU A  51       4.896 -10.343   1.054  1.00  0.00           C  
ATOM    800  CD2 LEU A  51       3.004  -8.778   0.536  1.00  0.00           C  
ATOM    801  H   LEU A  51       2.031 -12.706  -0.297  1.00  0.00           H  
ATOM    802  HA  LEU A  51       1.451 -10.110  -1.357  1.00  0.00           H  
ATOM    803 1HB  LEU A  51       4.043 -11.644  -1.000  1.00  0.00           H  
ATOM    804 2HB  LEU A  51       3.983  -9.974  -1.573  1.00  0.00           H  
ATOM    805  HG  LEU A  51       2.829 -10.843   1.095  1.00  0.00           H  
ATOM    806 1HD1 LEU A  51       4.907  -9.989   2.085  1.00  0.00           H  
ATOM    807 2HD1 LEU A  51       5.209 -11.387   1.027  1.00  0.00           H  
ATOM    808 3HD1 LEU A  51       5.581  -9.742   0.458  1.00  0.00           H  
ATOM    809 1HD2 LEU A  51       3.014  -8.424   1.568  1.00  0.00           H  
ATOM    810 2HD2 LEU A  51       3.662  -8.153  -0.068  1.00  0.00           H  
ATOM    811 3HD2 LEU A  51       1.988  -8.721   0.143  1.00  0.00           H  
ATOM    812  N   GLY A  52       2.529 -12.344  -3.576  1.00  0.00           N  
ATOM    813  CA  GLY A  52       2.760 -12.560  -4.991  1.00  0.00           C  
ATOM    814  C   GLY A  52       4.231 -12.412  -5.366  1.00  0.00           C  
ATOM    815  O   GLY A  52       4.577 -12.194  -6.527  1.00  0.00           O  
ATOM    816  H   GLY A  52       2.588 -13.128  -2.942  1.00  0.00           H  
ATOM    817 1HA  GLY A  52       2.418 -13.559  -5.267  1.00  0.00           H  
ATOM    818 2HA  GLY A  52       2.170 -11.848  -5.569  1.00  0.00           H  
ATOM    819  N   THR A  53       5.102 -12.519  -4.371  1.00  0.00           N  
ATOM    820  CA  THR A  53       6.534 -12.378  -4.584  1.00  0.00           C  
ATOM    821  C   THR A  53       7.245 -13.576  -3.954  1.00  0.00           C  
ATOM    822  O   THR A  53       6.612 -14.427  -3.331  1.00  0.00           O  
ATOM    823  CB  THR A  53       7.071 -11.062  -3.991  1.00  0.00           C  
ATOM    824  OG1 THR A  53       7.013 -11.122  -2.559  1.00  0.00           O  
ATOM    825  CG2 THR A  53       6.245  -9.882  -4.478  1.00  0.00           C  
ATOM    826  H   THR A  53       4.760 -12.702  -3.437  1.00  0.00           H  
ATOM    827  HA  THR A  53       6.723 -12.353  -5.657  1.00  0.00           H  
ATOM    828  HB  THR A  53       8.107 -10.923  -4.294  1.00  0.00           H  
ATOM    829  HG1 THR A  53       7.686 -11.728  -2.238  1.00  0.00           H  
ATOM    830 1HG2 THR A  53       6.639  -8.961  -4.049  1.00  0.00           H  
ATOM    831 2HG2 THR A  53       6.296  -9.826  -5.566  1.00  0.00           H  
ATOM    832 3HG2 THR A  53       5.208 -10.011  -4.170  1.00  0.00           H  
ATOM    833  N   THR A  54       8.563 -13.636  -4.094  1.00  0.00           N  
ATOM    834  CA  THR A  54       9.331 -14.675  -3.413  1.00  0.00           C  
ATOM    835  C   THR A  54       9.509 -14.364  -1.931  1.00  0.00           C  
ATOM    836  O   THR A  54       9.242 -13.248  -1.486  1.00  0.00           O  
ATOM    837  CB  THR A  54      10.711 -14.859  -4.069  1.00  0.00           C  
ATOM    838  OG1 THR A  54      11.509 -13.689  -3.848  1.00  0.00           O  
ATOM    839  CG2 THR A  54      10.565 -15.093  -5.564  1.00  0.00           C  
ATOM    840  H   THR A  54       9.048 -12.966  -4.672  1.00  0.00           H  
ATOM    841  HA  THR A  54       8.815 -15.627  -3.543  1.00  0.00           H  
ATOM    842  HB  THR A  54      11.216 -15.715  -3.621  1.00  0.00           H  
ATOM    843  HG1 THR A  54      12.382 -13.821  -4.223  1.00  0.00           H  
ATOM    844 1HG2 THR A  54      11.550 -15.222  -6.011  1.00  0.00           H  
ATOM    845 2HG2 THR A  54       9.968 -15.989  -5.736  1.00  0.00           H  
ATOM    846 3HG2 THR A  54      10.070 -14.236  -6.019  1.00  0.00           H  
ATOM    847  N   VAL A  55       9.979 -15.354  -1.172  1.00  0.00           N  
ATOM    848  CA  VAL A  55      10.214 -15.163   0.254  1.00  0.00           C  
ATOM    849  C   VAL A  55      11.390 -14.211   0.489  1.00  0.00           C  
ATOM    850  O   VAL A  55      11.385 -13.442   1.450  1.00  0.00           O  
ATOM    851  CB  VAL A  55      10.502 -16.515   0.934  1.00  0.00           C  
ATOM    852  CG1 VAL A  55       9.241 -17.365   0.984  1.00  0.00           C  
ATOM    853  CG2 VAL A  55      11.613 -17.241   0.191  1.00  0.00           C  
ATOM    854  H   VAL A  55      10.176 -16.252  -1.586  1.00  0.00           H  
ATOM    855  HA  VAL A  55       9.355 -14.643   0.680  1.00  0.00           H  
ATOM    856  HB  VAL A  55      10.810 -16.335   1.964  1.00  0.00           H  
ATOM    857 1HG1 VAL A  55       9.463 -18.316   1.468  1.00  0.00           H  
ATOM    858 2HG1 VAL A  55       8.472 -16.841   1.551  1.00  0.00           H  
ATOM    859 3HG1 VAL A  55       8.885 -17.548  -0.030  1.00  0.00           H  
ATOM    860 1HG2 VAL A  55      11.812 -18.196   0.678  1.00  0.00           H  
ATOM    861 2HG2 VAL A  55      11.308 -17.416  -0.841  1.00  0.00           H  
ATOM    862 3HG2 VAL A  55      12.518 -16.633   0.204  1.00  0.00           H  
ATOM    863  N   GLU A  56      12.364 -14.229  -0.417  1.00  0.00           N  
ATOM    864  CA  GLU A  56      13.490 -13.293  -0.356  1.00  0.00           C  
ATOM    865  C   GLU A  56      13.011 -11.858  -0.548  1.00  0.00           C  
ATOM    866  O   GLU A  56      13.521 -10.929   0.078  1.00  0.00           O  
ATOM    867  CB  GLU A  56      14.537 -13.639  -1.416  1.00  0.00           C  
ATOM    868  CG  GLU A  56      15.229 -14.978  -1.204  1.00  0.00           C  
ATOM    869  CD  GLU A  56      14.418 -16.142  -1.702  1.00  0.00           C  
ATOM    870  OE1 GLU A  56      13.352 -15.918  -2.224  1.00  0.00           O  
ATOM    871  OE2 GLU A  56      14.865 -17.255  -1.562  1.00  0.00           O  
ATOM    872  H   GLU A  56      12.331 -14.908  -1.166  1.00  0.00           H  
ATOM    873  HA  GLU A  56      13.950 -13.368   0.629  1.00  0.00           H  
ATOM    874 1HB  GLU A  56      14.067 -13.658  -2.400  1.00  0.00           H  
ATOM    875 2HB  GLU A  56      15.305 -12.866  -1.436  1.00  0.00           H  
ATOM    876 1HG  GLU A  56      16.186 -14.967  -1.725  1.00  0.00           H  
ATOM    877 2HG  GLU A  56      15.427 -15.109  -0.141  1.00  0.00           H  
ATOM    878  N   GLU A  57      12.060 -11.563  -1.522  1.00  0.00           N  
ATOM    879  CA  GLU A  57      11.454 -10.260  -1.783  1.00  0.00           C  
ATOM    880  C   GLU A  57      10.581  -9.830  -0.611  1.00  0.00           C  
ATOM    881  O   GLU A  57      10.533  -8.647  -0.260  1.00  0.00           O  
ATOM    882  CB  GLU A  57      10.625 -10.299  -3.068  1.00  0.00           C  
ATOM    883  CG  GLU A  57      11.446 -10.383  -4.346  1.00  0.00           C  
ATOM    884  CD  GLU A  57      10.599 -10.528  -5.579  1.00  0.00           C  
ATOM    885  OE1 GLU A  57       9.893 -11.502  -5.679  1.00  0.00           O  
ATOM    886  OE2 GLU A  57      10.657  -9.664  -6.421  1.00  0.00           O  
ATOM    887  H   GLU A  57      11.821 -12.344  -2.116  1.00  0.00           H  
ATOM    888  HA  GLU A  57      12.251  -9.521  -1.876  1.00  0.00           H  
ATOM    889 1HB  GLU A  57       9.956 -11.160  -3.043  1.00  0.00           H  
ATOM    890 2HB  GLU A  57      10.004  -9.405  -3.127  1.00  0.00           H  
ATOM    891 1HG  GLU A  57      12.049  -9.479  -4.438  1.00  0.00           H  
ATOM    892 2HG  GLU A  57      12.125 -11.232  -4.275  1.00  0.00           H  
ATOM    893  N   ALA A  58       9.894 -10.800  -0.010  1.00  0.00           N  
ATOM    894  CA  ALA A  58       9.017 -10.528   1.117  1.00  0.00           C  
ATOM    895  C   ALA A  58       9.810  -9.968   2.296  1.00  0.00           C  
ATOM    896  O   ALA A  58       9.385  -9.003   2.939  1.00  0.00           O  
ATOM    897  CB  ALA A  58       8.270 -11.789   1.525  1.00  0.00           C  
ATOM    898  H   ALA A  58       9.987 -11.749  -0.345  1.00  0.00           H  
ATOM    899  HA  ALA A  58       8.296  -9.771   0.810  1.00  0.00           H  
ATOM    900 1HB  ALA A  58       7.619 -11.569   2.371  1.00  0.00           H  
ATOM    901 2HB  ALA A  58       7.670 -12.144   0.687  1.00  0.00           H  
ATOM    902 3HB  ALA A  58       8.986 -12.558   1.809  1.00  0.00           H  
ATOM    903  N   VAL A  59      10.968 -10.574   2.563  1.00  0.00           N  
ATOM    904  CA  VAL A  59      11.836 -10.143   3.656  1.00  0.00           C  
ATOM    905  C   VAL A  59      12.486  -8.825   3.300  1.00  0.00           C  
ATOM    906  O   VAL A  59      12.499  -7.887   4.100  1.00  0.00           O  
ATOM    907  CB  VAL A  59      12.926 -11.193   3.940  1.00  0.00           C  
ATOM    908  CG1 VAL A  59      13.949 -10.647   4.926  1.00  0.00           C  
ATOM    909  CG2 VAL A  59      12.291 -12.468   4.474  1.00  0.00           C  
ATOM    910  H   VAL A  59      11.251 -11.358   1.989  1.00  0.00           H  
ATOM    911  HA  VAL A  59      11.233 -10.043   4.559  1.00  0.00           H  
ATOM    912  HB  VAL A  59      13.458 -11.412   3.014  1.00  0.00           H  
ATOM    913 1HG1 VAL A  59      14.712 -11.402   5.115  1.00  0.00           H  
ATOM    914 2HG1 VAL A  59      14.417  -9.756   4.508  1.00  0.00           H  
ATOM    915 3HG1 VAL A  59      13.452 -10.392   5.862  1.00  0.00           H  
ATOM    916 1HG2 VAL A  59      13.067 -13.206   4.672  1.00  0.00           H  
ATOM    917 2HG2 VAL A  59      11.754 -12.247   5.398  1.00  0.00           H  
ATOM    918 3HG2 VAL A  59      11.593 -12.864   3.736  1.00  0.00           H  
ATOM    919  N   LYS A  60      13.144  -8.625   1.973  1.00  0.00           N  
ATOM    920  CA  LYS A  60      13.783  -7.381   1.582  1.00  0.00           C  
ATOM    921  C   LYS A  60      12.774  -6.257   1.698  1.00  0.00           C  
ATOM    922  O   LYS A  60      13.122  -5.157   2.103  1.00  0.00           O  
ATOM    923  CB  LYS A  60      14.333  -7.467   0.157  1.00  0.00           C  
ATOM    924  CG  LYS A  60      15.586  -8.323   0.017  1.00  0.00           C  
ATOM    925  CD  LYS A  60      16.037  -8.409  -1.433  1.00  0.00           C  
ATOM    926  CE  LYS A  60      17.271  -9.287  -1.578  1.00  0.00           C  
ATOM    927  NZ  LYS A  60      17.703  -9.410  -2.997  1.00  0.00           N  
ATOM    928  H   LYS A  60      13.122  -9.394   1.319  1.00  0.00           H  
ATOM    929  HA  LYS A  60      14.625  -7.201   2.252  1.00  0.00           H  
ATOM    930 1HB  LYS A  60      13.571  -7.880  -0.504  1.00  0.00           H  
ATOM    931 2HB  LYS A  60      14.570  -6.465  -0.203  1.00  0.00           H  
ATOM    932 1HG  LYS A  60      16.390  -7.890   0.613  1.00  0.00           H  
ATOM    933 2HG  LYS A  60      15.383  -9.328   0.386  1.00  0.00           H  
ATOM    934 1HD  LYS A  60      15.232  -8.824  -2.041  1.00  0.00           H  
ATOM    935 2HD  LYS A  60      16.269  -7.410  -1.802  1.00  0.00           H  
ATOM    936 1HE  LYS A  60      18.089  -8.864  -0.997  1.00  0.00           H  
ATOM    937 2HE  LYS A  60      17.056 -10.283  -1.190  1.00  0.00           H  
ATOM    938 1HZ  LYS A  60      18.522  -9.999  -3.051  1.00  0.00           H  
ATOM    939 2HZ  LYS A  60      16.958  -9.819  -3.542  1.00  0.00           H  
ATOM    940 3HZ  LYS A  60      17.923  -8.495  -3.363  1.00  0.00           H  
ATOM    941  N   ARG A  61      11.369  -6.381   1.254  1.00  0.00           N  
ATOM    942  CA  ARG A  61      10.322  -5.373   1.385  1.00  0.00           C  
ATOM    943  C   ARG A  61       9.890  -5.108   2.829  1.00  0.00           C  
ATOM    944  O   ARG A  61       9.492  -3.999   3.159  1.00  0.00           O  
ATOM    945  CB  ARG A  61       9.101  -5.793   0.579  1.00  0.00           C  
ATOM    946  CG  ARG A  61       9.288  -5.754  -0.929  1.00  0.00           C  
ATOM    947  CD  ARG A  61       8.085  -6.253  -1.643  1.00  0.00           C  
ATOM    948  NE  ARG A  61       6.967  -5.330  -1.537  1.00  0.00           N  
ATOM    949  CZ  ARG A  61       5.701  -5.614  -1.900  1.00  0.00           C  
ATOM    950  NH1 ARG A  61       5.410  -6.798  -2.392  1.00  0.00           N  
ATOM    951  NH2 ARG A  61       4.753  -4.705  -1.763  1.00  0.00           N  
ATOM    952  H   ARG A  61      11.145  -7.271   0.834  1.00  0.00           H  
ATOM    953  HA  ARG A  61      10.722  -4.412   1.060  1.00  0.00           H  
ATOM    954 1HB  ARG A  61       8.821  -6.810   0.850  1.00  0.00           H  
ATOM    955 2HB  ARG A  61       8.262  -5.144   0.826  1.00  0.00           H  
ATOM    956 1HG  ARG A  61       9.472  -4.727  -1.246  1.00  0.00           H  
ATOM    957 2HG  ARG A  61      10.137  -6.378  -1.209  1.00  0.00           H  
ATOM    958 1HD  ARG A  61       8.317  -6.386  -2.700  1.00  0.00           H  
ATOM    959 2HD  ARG A  61       7.779  -7.209  -1.217  1.00  0.00           H  
ATOM    960  HE  ARG A  61       7.153  -4.409  -1.162  1.00  0.00           H  
ATOM    961 1HH1 ARG A  61       6.134  -7.494  -2.498  1.00  0.00           H  
ATOM    962 2HH1 ARG A  61       4.461  -7.012  -2.665  1.00  0.00           H  
ATOM    963 1HH2 ARG A  61       4.978  -3.794  -1.385  1.00  0.00           H  
ATOM    964 2HH2 ARG A  61       3.805  -4.917  -2.036  1.00  0.00           H  
ATOM    965  N   ALA A  62       9.907  -6.215   3.772  1.00  0.00           N  
ATOM    966  CA  ALA A  62       9.621  -6.109   5.207  1.00  0.00           C  
ATOM    967  C   ALA A  62      10.685  -5.294   5.934  1.00  0.00           C  
ATOM    968  O   ALA A  62      10.379  -4.484   6.807  1.00  0.00           O  
ATOM    969  CB  ALA A  62       9.481  -7.499   5.833  1.00  0.00           C  
ATOM    970  H   ALA A  62      10.022  -7.129   3.360  1.00  0.00           H  
ATOM    971  HA  ALA A  62       8.678  -5.574   5.325  1.00  0.00           H  
ATOM    972 1HB  ALA A  62       9.270  -7.400   6.897  1.00  0.00           H  
ATOM    973 2HB  ALA A  62       8.667  -8.038   5.350  1.00  0.00           H  
ATOM    974 3HB  ALA A  62      10.409  -8.053   5.698  1.00  0.00           H  
ATOM    975  N   LEU A  63      11.938  -5.508   5.538  1.00  0.00           N  
ATOM    976  CA  LEU A  63      13.081  -4.790   6.098  1.00  0.00           C  
ATOM    977  C   LEU A  63      13.008  -3.302   5.772  1.00  0.00           C  
ATOM    978  O   LEU A  63      13.299  -2.455   6.628  1.00  0.00           O  
ATOM    979  CB  LEU A  63      14.393  -5.374   5.558  1.00  0.00           C  
ATOM    980  CG  LEU A  63      14.794  -6.743   6.124  1.00  0.00           C  
ATOM    981  CD1 LEU A  63      15.909  -7.337   5.274  1.00  0.00           C  
ATOM    982  CD2 LEU A  63      15.235  -6.584   7.571  1.00  0.00           C  
ATOM    983  H   LEU A  63      12.093  -6.198   4.817  1.00  0.00           H  
ATOM    984  HA  LEU A  63      13.058  -4.893   7.182  1.00  0.00           H  
ATOM    985 1HB  LEU A  63      14.309  -5.475   4.477  1.00  0.00           H  
ATOM    986 2HB  LEU A  63      15.200  -4.676   5.776  1.00  0.00           H  
ATOM    987  HG  LEU A  63      13.941  -7.421   6.077  1.00  0.00           H  
ATOM    988 1HD1 LEU A  63      16.194  -8.309   5.676  1.00  0.00           H  
ATOM    989 2HD1 LEU A  63      15.560  -7.458   4.248  1.00  0.00           H  
ATOM    990 3HD1 LEU A  63      16.771  -6.672   5.289  1.00  0.00           H  
ATOM    991 1HD2 LEU A  63      15.520  -7.557   7.974  1.00  0.00           H  
ATOM    992 2HD2 LEU A  63      16.089  -5.907   7.620  1.00  0.00           H  
ATOM    993 3HD2 LEU A  63      14.414  -6.174   8.159  1.00  0.00           H  
ATOM    994  N   LYS A  64      12.608  -2.991   4.541  1.00  0.00           N  
ATOM    995  CA  LYS A  64      12.445  -1.597   4.115  1.00  0.00           C  
ATOM    996  C   LYS A  64      11.347  -0.894   4.916  1.00  0.00           C  
ATOM    997  O   LYS A  64      11.513   0.245   5.350  1.00  0.00           O  
ATOM    998  CB  LYS A  64      12.129  -1.529   2.620  1.00  0.00           C  
ATOM    999  CG  LYS A  64      13.304  -1.870   1.712  1.00  0.00           C  
ATOM   1000  CD  LYS A  64      12.904  -1.811   0.245  1.00  0.00           C  
ATOM   1001  CE  LYS A  64      14.072  -2.168  -0.662  1.00  0.00           C  
ATOM   1002  NZ  LYS A  64      13.688  -2.143  -2.100  1.00  0.00           N  
ATOM   1003  H   LYS A  64      12.412  -3.732   3.883  1.00  0.00           H  
ATOM   1004  HA  LYS A  64      13.385  -1.072   4.282  1.00  0.00           H  
ATOM   1005 1HB  LYS A  64      11.316  -2.218   2.388  1.00  0.00           H  
ATOM   1006 2HB  LYS A  64      11.790  -0.525   2.365  1.00  0.00           H  
ATOM   1007 1HG  LYS A  64      14.116  -1.164   1.887  1.00  0.00           H  
ATOM   1008 2HG  LYS A  64      13.662  -2.873   1.942  1.00  0.00           H  
ATOM   1009 1HD  LYS A  64      12.086  -2.508   0.062  1.00  0.00           H  
ATOM   1010 2HD  LYS A  64      12.562  -0.805   0.002  1.00  0.00           H  
ATOM   1011 1HE  LYS A  64      14.885  -1.461  -0.504  1.00  0.00           H  
ATOM   1012 2HE  LYS A  64      14.434  -3.166  -0.414  1.00  0.00           H  
ATOM   1013 1HZ  LYS A  64      14.488  -2.386  -2.667  1.00  0.00           H  
ATOM   1014 2HZ  LYS A  64      12.946  -2.810  -2.262  1.00  0.00           H  
ATOM   1015 3HZ  LYS A  64      13.368  -1.218  -2.347  1.00  0.00           H  
ATOM   1016  N   LEU A  65      10.220  -1.577   5.092  1.00  0.00           N  
ATOM   1017  CA  LEU A  65       9.092  -1.032   5.849  1.00  0.00           C  
ATOM   1018  C   LEU A  65       9.408  -1.005   7.352  1.00  0.00           C  
ATOM   1019  O   LEU A  65       9.010  -0.090   8.067  1.00  0.00           O  
ATOM   1020  CB  LEU A  65       7.830  -1.865   5.594  1.00  0.00           C  
ATOM   1021  CG  LEU A  65       6.538  -1.325   6.221  1.00  0.00           C  
ATOM   1022  CD1 LEU A  65       6.238   0.056   5.656  1.00  0.00           C  
ATOM   1023  CD2 LEU A  65       5.396  -2.290   5.942  1.00  0.00           C  
ATOM   1024  H   LEU A  65      10.141  -2.501   4.690  1.00  0.00           H  
ATOM   1025  HA  LEU A  65       8.907  -0.015   5.507  1.00  0.00           H  
ATOM   1026 1HB  LEU A  65       7.671  -1.936   4.519  1.00  0.00           H  
ATOM   1027 2HB  LEU A  65       7.992  -2.870   5.984  1.00  0.00           H  
ATOM   1028  HG  LEU A  65       6.672  -1.223   7.299  1.00  0.00           H  
ATOM   1029 1HD1 LEU A  65       5.320   0.440   6.102  1.00  0.00           H  
ATOM   1030 2HD1 LEU A  65       7.063   0.731   5.887  1.00  0.00           H  
ATOM   1031 3HD1 LEU A  65       6.116  -0.011   4.576  1.00  0.00           H  
ATOM   1032 1HD2 LEU A  65       4.478  -1.907   6.389  1.00  0.00           H  
ATOM   1033 2HD2 LEU A  65       5.260  -2.392   4.865  1.00  0.00           H  
ATOM   1034 3HD2 LEU A  65       5.629  -3.264   6.372  1.00  0.00           H  
ATOM   1035  N   LYS A  66      10.129  -2.026   7.802  1.00  0.00           N  
ATOM   1036  CA  LYS A  66      10.600  -2.163   9.174  1.00  0.00           C  
ATOM   1037  C   LYS A  66      11.299  -0.905   9.672  1.00  0.00           C  
ATOM   1038  O   LYS A  66      10.959  -0.363  10.721  1.00  0.00           O  
ATOM   1039  CB  LYS A  66      11.542  -3.362   9.292  1.00  0.00           C  
ATOM   1040  CG  LYS A  66      12.057  -3.621  10.701  1.00  0.00           C  
ATOM   1041  CD  LYS A  66      13.136  -4.693  10.707  1.00  0.00           C  
ATOM   1042  CE  LYS A  66      13.624  -4.982  12.119  1.00  0.00           C  
ATOM   1043  NZ  LYS A  66      14.408  -3.848  12.680  1.00  0.00           N  
ATOM   1044  H   LYS A  66      10.358  -2.747   7.130  1.00  0.00           H  
ATOM   1045  HA  LYS A  66       9.742  -2.363   9.817  1.00  0.00           H  
ATOM   1046 1HB  LYS A  66      11.029  -4.263   8.952  1.00  0.00           H  
ATOM   1047 2HB  LYS A  66      12.404  -3.213   8.642  1.00  0.00           H  
ATOM   1048 1HG  LYS A  66      12.470  -2.699  11.113  1.00  0.00           H  
ATOM   1049 2HG  LYS A  66      11.233  -3.944  11.336  1.00  0.00           H  
ATOM   1050 1HD  LYS A  66      12.739  -5.612  10.273  1.00  0.00           H  
ATOM   1051 2HD  LYS A  66      13.981  -4.362  10.102  1.00  0.00           H  
ATOM   1052 1HE  LYS A  66      12.770  -5.172  12.766  1.00  0.00           H  
ATOM   1053 2HE  LYS A  66      14.252  -5.873  12.112  1.00  0.00           H  
ATOM   1054 1HZ  LYS A  66      14.713  -4.079  13.615  1.00  0.00           H  
ATOM   1055 2HZ  LYS A  66      15.215  -3.674  12.096  1.00  0.00           H  
ATOM   1056 3HZ  LYS A  66      13.830  -3.021  12.709  1.00  0.00           H  
ATOM   1057  N   THR A  67      12.283  -0.436   8.915  1.00  0.00           N  
ATOM   1058  CA  THR A  67      12.989   0.789   9.284  1.00  0.00           C  
ATOM   1059  C   THR A  67      12.081   2.016   9.213  1.00  0.00           C  
ATOM   1060  O   THR A  67      12.094   2.862  10.104  1.00  0.00           O  
ATOM   1061  CB  THR A  67      14.218   1.007   8.382  1.00  0.00           C  
ATOM   1062  OG1 THR A  67      15.125  -0.093   8.531  1.00  0.00           O  
ATOM   1063  CG2 THR A  67      14.929   2.299   8.753  1.00  0.00           C  
ATOM   1064  H   THR A  67      12.554  -0.926   8.074  1.00  0.00           H  
ATOM   1065  HA  THR A  67      13.314   0.703  10.322  1.00  0.00           H  
ATOM   1066  HB  THR A  67      13.900   1.060   7.341  1.00  0.00           H  
ATOM   1067  HG1 THR A  67      14.775  -0.859   8.070  1.00  0.00           H  
ATOM   1068 1HG2 THR A  67      15.795   2.438   8.105  1.00  0.00           H  
ATOM   1069 2HG2 THR A  67      14.247   3.139   8.631  1.00  0.00           H  
ATOM   1070 3HG2 THR A  67      15.259   2.248   9.789  1.00  0.00           H  
ATOM   1071  N   LYS A  68      11.283   2.102   8.155  1.00  0.00           N  
ATOM   1072  CA  LYS A  68      10.397   3.251   7.961  1.00  0.00           C  
ATOM   1073  C   LYS A  68       9.412   3.466   9.130  1.00  0.00           C  
ATOM   1074  O   LYS A  68       9.215   4.600   9.573  1.00  0.00           O  
ATOM   1075  CB  LYS A  68       9.621   3.089   6.653  1.00  0.00           C  
ATOM   1076  CG  LYS A  68       8.682   4.244   6.331  1.00  0.00           C  
ATOM   1077  CD  LYS A  68       7.989   4.036   4.993  1.00  0.00           C  
ATOM   1078  CE  LYS A  68       7.016   5.166   4.691  1.00  0.00           C  
ATOM   1079  NZ  LYS A  68       6.331   4.977   3.384  1.00  0.00           N  
ATOM   1080  H   LYS A  68      11.286   1.361   7.469  1.00  0.00           H  
ATOM   1081  HA  LYS A  68      11.003   4.159   7.954  1.00  0.00           H  
ATOM   1082 1HB  LYS A  68      10.322   2.988   5.824  1.00  0.00           H  
ATOM   1083 2HB  LYS A  68       9.027   2.176   6.693  1.00  0.00           H  
ATOM   1084 1HG  LYS A  68       7.926   4.327   7.113  1.00  0.00           H  
ATOM   1085 2HG  LYS A  68       9.247   5.174   6.297  1.00  0.00           H  
ATOM   1086 1HD  LYS A  68       8.736   3.989   4.199  1.00  0.00           H  
ATOM   1087 2HD  LYS A  68       7.441   3.094   5.009  1.00  0.00           H  
ATOM   1088 1HE  LYS A  68       6.263   5.218   5.477  1.00  0.00           H  
ATOM   1089 2HE  LYS A  68       7.554   6.114   4.671  1.00  0.00           H  
ATOM   1090 1HZ  LYS A  68       5.696   5.746   3.221  1.00  0.00           H  
ATOM   1091 2HZ  LYS A  68       7.019   4.947   2.644  1.00  0.00           H  
ATOM   1092 3HZ  LYS A  68       5.813   4.111   3.397  1.00  0.00           H  
ATOM   1093  N   LEU A  69       8.809   2.390   9.639  1.00  0.00           N  
ATOM   1094  CA  LEU A  69       7.787   2.523  10.679  1.00  0.00           C  
ATOM   1095  C   LEU A  69       8.349   2.415  12.102  1.00  0.00           C  
ATOM   1096  O   LEU A  69       7.780   2.966  13.050  1.00  0.00           O  
ATOM   1097  CB  LEU A  69       6.708   1.451  10.480  1.00  0.00           C  
ATOM   1098  CG  LEU A  69       5.958   1.503   9.143  1.00  0.00           C  
ATOM   1099  CD1 LEU A  69       4.980   0.339   9.063  1.00  0.00           C  
ATOM   1100  CD2 LEU A  69       5.233   2.835   9.019  1.00  0.00           C  
ATOM   1101  H   LEU A  69       9.055   1.468   9.306  1.00  0.00           H  
ATOM   1102  HA  LEU A  69       7.352   3.520  10.608  1.00  0.00           H  
ATOM   1103 1HB  LEU A  69       7.175   0.470  10.559  1.00  0.00           H  
ATOM   1104 2HB  LEU A  69       5.972   1.546  11.277  1.00  0.00           H  
ATOM   1105  HG  LEU A  69       6.668   1.399   8.322  1.00  0.00           H  
ATOM   1106 1HD1 LEU A  69       4.447   0.376   8.113  1.00  0.00           H  
ATOM   1107 2HD1 LEU A  69       5.527  -0.602   9.134  1.00  0.00           H  
ATOM   1108 3HD1 LEU A  69       4.266   0.407   9.882  1.00  0.00           H  
ATOM   1109 1HD2 LEU A  69       4.700   2.873   8.069  1.00  0.00           H  
ATOM   1110 2HD2 LEU A  69       4.521   2.940   9.838  1.00  0.00           H  
ATOM   1111 3HD2 LEU A  69       5.957   3.649   9.062  1.00  0.00           H  
ATOM   1112  N   GLY A  70       9.454   1.694  12.254  1.00  0.00           N  
ATOM   1113  CA  GLY A  70       9.967   1.395  13.579  1.00  0.00           C  
ATOM   1114  C   GLY A  70       9.291   0.184  14.192  1.00  0.00           C  
ATOM   1115  O   GLY A  70       8.911   0.191  15.362  1.00  0.00           O  
ATOM   1116  H   GLY A  70       9.949   1.346  11.445  1.00  0.00           H  
ATOM   1117 1HA  GLY A  70      11.041   1.218  13.522  1.00  0.00           H  
ATOM   1118 2HA  GLY A  70       9.819   2.256  14.228  1.00  0.00           H  
ATOM   1119  N   VAL A  71       9.136  -0.867  13.391  1.00  0.00           N  
ATOM   1120  CA  VAL A  71       8.437  -2.060  13.845  1.00  0.00           C  
ATOM   1121  C   VAL A  71       9.381  -3.229  13.710  1.00  0.00           C  
ATOM   1122  O   VAL A  71      10.468  -3.085  13.166  1.00  0.00           O  
ATOM   1123  CB  VAL A  71       7.162  -2.313  13.018  1.00  0.00           C  
ATOM   1124  CG1 VAL A  71       6.184  -1.160  13.182  1.00  0.00           C  
ATOM   1125  CG2 VAL A  71       7.526  -2.507  11.554  1.00  0.00           C  
ATOM   1126  H   VAL A  71       9.505  -0.839  12.452  1.00  0.00           H  
ATOM   1127  HA  VAL A  71       8.148  -1.915  14.887  1.00  0.00           H  
ATOM   1128  HB  VAL A  71       6.669  -3.209  13.394  1.00  0.00           H  
ATOM   1129 1HG1 VAL A  71       5.289  -1.355  12.590  1.00  0.00           H  
ATOM   1130 2HG1 VAL A  71       5.910  -1.061  14.232  1.00  0.00           H  
ATOM   1131 3HG1 VAL A  71       6.650  -0.236  12.838  1.00  0.00           H  
ATOM   1132 1HG2 VAL A  71       6.620  -2.687  10.975  1.00  0.00           H  
ATOM   1133 2HG2 VAL A  71       8.025  -1.614  11.180  1.00  0.00           H  
ATOM   1134 3HG2 VAL A  71       8.194  -3.363  11.456  1.00  0.00           H  
ATOM   1135  N   SER A  72       8.957  -4.387  14.194  1.00  0.00           N  
ATOM   1136  CA  SER A  72       9.719  -5.617  14.016  1.00  0.00           C  
ATOM   1137  C   SER A  72       9.558  -6.142  12.598  1.00  0.00           C  
ATOM   1138  O   SER A  72       8.592  -5.795  11.907  1.00  0.00           O  
ATOM   1139  CB  SER A  72       9.267  -6.667  15.011  1.00  0.00           C  
ATOM   1140  OG  SER A  72       9.544  -6.266  16.325  1.00  0.00           O  
ATOM   1141  H   SER A  72       8.085  -4.421  14.703  1.00  0.00           H  
ATOM   1142  HA  SER A  72      10.772  -5.398  14.194  1.00  0.00           H  
ATOM   1143 1HB  SER A  72       8.197  -6.839  14.899  1.00  0.00           H  
ATOM   1144 2HB  SER A  72       9.773  -7.609  14.802  1.00  0.00           H  
ATOM   1145  HG  SER A  72       9.226  -6.974  16.891  1.00  0.00           H  
ATOM   1146  N   LEU A  73      10.469  -7.122  12.068  1.00  0.00           N  
ATOM   1147  CA  LEU A  73      10.491  -7.721  10.734  1.00  0.00           C  
ATOM   1148  C   LEU A  73       9.178  -8.482  10.477  1.00  0.00           C  
ATOM   1149  O   LEU A  73       8.578  -8.383   9.394  1.00  0.00           O  
ATOM   1150  CB  LEU A  73      11.688  -8.670  10.592  1.00  0.00           C  
ATOM   1151  CG  LEU A  73      11.827  -9.367   9.233  1.00  0.00           C  
ATOM   1152  CD1 LEU A  73      12.014  -8.320   8.143  1.00  0.00           C  
ATOM   1153  CD2 LEU A  73      13.004 -10.329   9.274  1.00  0.00           C  
ATOM   1154  H   LEU A  73      11.155  -7.415  12.748  1.00  0.00           H  
ATOM   1155  HA  LEU A  73      10.590  -6.925   9.998  1.00  0.00           H  
ATOM   1156 1HB  LEU A  73      12.601  -8.105  10.771  1.00  0.00           H  
ATOM   1157 2HB  LEU A  73      11.610  -9.444  11.355  1.00  0.00           H  
ATOM   1158  HG  LEU A  73      10.914  -9.920   9.011  1.00  0.00           H  
ATOM   1159 1HD1 LEU A  73      12.114  -8.815   7.176  1.00  0.00           H  
ATOM   1160 2HD1 LEU A  73      11.150  -7.657   8.122  1.00  0.00           H  
ATOM   1161 3HD1 LEU A  73      12.913  -7.739   8.346  1.00  0.00           H  
ATOM   1162 1HD2 LEU A  73      13.103 -10.825   8.308  1.00  0.00           H  
ATOM   1163 2HD2 LEU A  73      13.919  -9.778   9.494  1.00  0.00           H  
ATOM   1164 3HD2 LEU A  73      12.837 -11.077  10.050  1.00  0.00           H  
ATOM   1165  N   GLU A  74       8.747  -9.242  11.481  1.00  0.00           N  
ATOM   1166  CA  GLU A  74       7.513 -10.015  11.406  1.00  0.00           C  
ATOM   1167  C   GLU A  74       6.311  -9.101  11.274  1.00  0.00           C  
ATOM   1168  O   GLU A  74       5.367  -9.419  10.549  1.00  0.00           O  
ATOM   1169  CB  GLU A  74       7.356 -10.903  12.642  1.00  0.00           C  
ATOM   1170  CG  GLU A  74       8.410 -11.995  12.769  1.00  0.00           C  
ATOM   1171  CD  GLU A  74       9.717 -11.486  13.310  1.00  0.00           C  
ATOM   1172  OE1 GLU A  74       9.790 -10.327  13.642  1.00  0.00           O  
ATOM   1173  OE2 GLU A  74      10.643 -12.258  13.392  1.00  0.00           O  
ATOM   1174  H   GLU A  74       9.302  -9.282  12.324  1.00  0.00           H  
ATOM   1175  HA  GLU A  74       7.564 -10.666  10.533  1.00  0.00           H  
ATOM   1176 1HB  GLU A  74       7.403 -10.288  13.541  1.00  0.00           H  
ATOM   1177 2HB  GLU A  74       6.378 -11.383  12.624  1.00  0.00           H  
ATOM   1178 1HG  GLU A  74       8.033 -12.773  13.433  1.00  0.00           H  
ATOM   1179 2HG  GLU A  74       8.576 -12.440  11.789  1.00  0.00           H  
ATOM   1180  N   GLN A  75       6.361  -7.969  11.981  1.00  0.00           N  
ATOM   1181  CA  GLN A  75       5.300  -6.977  11.961  1.00  0.00           C  
ATOM   1182  C   GLN A  75       5.255  -6.226  10.637  1.00  0.00           C  
ATOM   1183  O   GLN A  75       4.169  -5.957  10.103  1.00  0.00           O  
ATOM   1184  CB  GLN A  75       5.477  -5.986  13.115  1.00  0.00           C  
ATOM   1185  CG  GLN A  75       5.272  -6.592  14.493  1.00  0.00           C  
ATOM   1186  CD  GLN A  75       5.580  -5.611  15.608  1.00  0.00           C  
ATOM   1187  OE1 GLN A  75       6.371  -4.680  15.435  1.00  0.00           O  
ATOM   1188  NE2 GLN A  75       4.955  -5.814  16.763  1.00  0.00           N  
ATOM   1189  H   GLN A  75       7.179  -7.804  12.551  1.00  0.00           H  
ATOM   1190  HA  GLN A  75       4.346  -7.489  12.092  1.00  0.00           H  
ATOM   1191 1HB  GLN A  75       6.481  -5.562  13.080  1.00  0.00           H  
ATOM   1192 2HB  GLN A  75       4.771  -5.164  13.001  1.00  0.00           H  
ATOM   1193 1HG  GLN A  75       4.233  -6.905  14.590  1.00  0.00           H  
ATOM   1194 2HG  GLN A  75       5.933  -7.452  14.602  1.00  0.00           H  
ATOM   1195 1HE2 GLN A  75       5.118  -5.199  17.535  1.00  0.00           H  
ATOM   1196 2HE2 GLN A  75       4.321  -6.582  16.860  1.00  0.00           H  
ATOM   1197  N   ALA A  76       6.432  -5.867  10.137  1.00  0.00           N  
ATOM   1198  CA  ALA A  76       6.532  -5.168   8.871  1.00  0.00           C  
ATOM   1199  C   ALA A  76       5.960  -6.038   7.767  1.00  0.00           C  
ATOM   1200  O   ALA A  76       5.333  -5.533   6.848  1.00  0.00           O  
ATOM   1201  CB  ALA A  76       7.973  -4.814   8.557  1.00  0.00           C  
ATOM   1202  H   ALA A  76       7.276  -6.085  10.645  1.00  0.00           H  
ATOM   1203  HA  ALA A  76       5.957  -4.245   8.948  1.00  0.00           H  
ATOM   1204 1HB  ALA A  76       8.019  -4.289   7.601  1.00  0.00           H  
ATOM   1205 2HB  ALA A  76       8.371  -4.172   9.342  1.00  0.00           H  
ATOM   1206 3HB  ALA A  76       8.566  -5.727   8.498  1.00  0.00           H  
ATOM   1207  N   LEU A  77       6.247  -7.355   7.818  1.00  0.00           N  
ATOM   1208  CA  LEU A  77       5.765  -8.308   6.837  1.00  0.00           C  
ATOM   1209  C   LEU A  77       4.236  -8.457   6.936  1.00  0.00           C  
ATOM   1210  O   LEU A  77       3.557  -8.454   5.925  1.00  0.00           O  
ATOM   1211  CB  LEU A  77       6.445  -9.668   7.046  1.00  0.00           C  
ATOM   1212  CG  LEU A  77       6.032 -10.775   6.068  1.00  0.00           C  
ATOM   1213  CD1 LEU A  77       6.363 -10.345   4.645  1.00  0.00           C  
ATOM   1214  CD2 LEU A  77       6.751 -12.066   6.430  1.00  0.00           C  
ATOM   1215  H   LEU A  77       6.838  -7.677   8.569  1.00  0.00           H  
ATOM   1216  HA  LEU A  77       5.951  -7.905   5.842  1.00  0.00           H  
ATOM   1217 1HB  LEU A  77       7.522  -9.534   6.960  1.00  0.00           H  
ATOM   1218 2HB  LEU A  77       6.222 -10.016   8.054  1.00  0.00           H  
ATOM   1219  HG  LEU A  77       4.955 -10.930   6.127  1.00  0.00           H  
ATOM   1220 1HD1 LEU A  77       6.070 -11.132   3.949  1.00  0.00           H  
ATOM   1221 2HD1 LEU A  77       5.821  -9.430   4.406  1.00  0.00           H  
ATOM   1222 3HD1 LEU A  77       7.434 -10.166   4.559  1.00  0.00           H  
ATOM   1223 1HD2 LEU A  77       6.458 -12.853   5.735  1.00  0.00           H  
ATOM   1224 2HD2 LEU A  77       7.829 -11.912   6.369  1.00  0.00           H  
ATOM   1225 3HD2 LEU A  77       6.483 -12.359   7.445  1.00  0.00           H  
ATOM   1226  N   LYS A  78       3.696  -8.571   8.148  1.00  0.00           N  
ATOM   1227  CA  LYS A  78       2.246  -8.676   8.287  1.00  0.00           C  
ATOM   1228  C   LYS A  78       1.595  -7.391   7.803  1.00  0.00           C  
ATOM   1229  O   LYS A  78       0.515  -7.421   7.218  1.00  0.00           O  
ATOM   1230  CB  LYS A  78       1.852  -8.962   9.737  1.00  0.00           C  
ATOM   1231  CG  LYS A  78       2.199 -10.365  10.218  1.00  0.00           C  
ATOM   1232  CD  LYS A  78       1.813 -10.559  11.677  1.00  0.00           C  
ATOM   1233  CE  LYS A  78       2.271 -11.915  12.195  1.00  0.00           C  
ATOM   1234  NZ  LYS A  78       1.872 -12.133  13.612  1.00  0.00           N  
ATOM   1235  H   LYS A  78       4.272  -8.586   8.979  1.00  0.00           H  
ATOM   1236  HA  LYS A  78       1.900  -9.505   7.669  1.00  0.00           H  
ATOM   1237 1HB  LYS A  78       2.348  -8.250  10.396  1.00  0.00           H  
ATOM   1238 2HB  LYS A  78       0.777  -8.824   9.856  1.00  0.00           H  
ATOM   1239 1HG  LYS A  78       1.670 -11.100   9.610  1.00  0.00           H  
ATOM   1240 2HG  LYS A  78       3.270 -10.532  10.109  1.00  0.00           H  
ATOM   1241 1HD  LYS A  78       2.270  -9.775  12.282  1.00  0.00           H  
ATOM   1242 2HD  LYS A  78       0.731 -10.489  11.780  1.00  0.00           H  
ATOM   1243 1HE  LYS A  78       1.836 -12.704  11.583  1.00  0.00           H  
ATOM   1244 2HE  LYS A  78       3.356 -11.985  12.122  1.00  0.00           H  
ATOM   1245 1HZ  LYS A  78       2.193 -13.041  13.917  1.00  0.00           H  
ATOM   1246 2HZ  LYS A  78       2.285 -11.417  14.193  1.00  0.00           H  
ATOM   1247 3HZ  LYS A  78       0.866 -12.089  13.690  1.00  0.00           H  
ATOM   1248  N   ILE A  79       2.161  -6.066   8.061  1.00  0.00           N  
ATOM   1249  CA  ILE A  79       1.610  -4.802   7.592  1.00  0.00           C  
ATOM   1250  C   ILE A  79       1.626  -4.787   6.075  1.00  0.00           C  
ATOM   1251  O   ILE A  79       0.632  -4.402   5.455  1.00  0.00           O  
ATOM   1252  CB  ILE A  79       2.404  -3.602   8.140  1.00  0.00           C  
ATOM   1253  CG1 ILE A  79       2.221  -3.487   9.655  1.00  0.00           C  
ATOM   1254  CG2 ILE A  79       1.971  -2.318   7.449  1.00  0.00           C  
ATOM   1255  CD1 ILE A  79       3.228  -2.581  10.325  1.00  0.00           C  
ATOM   1256  H   ILE A  79       3.025  -6.064   8.583  1.00  0.00           H  
ATOM   1257  HA  ILE A  79       0.575  -4.733   7.921  1.00  0.00           H  
ATOM   1258  HB  ILE A  79       3.468  -3.758   7.962  1.00  0.00           H  
ATOM   1259 1HG1 ILE A  79       1.223  -3.109   9.873  1.00  0.00           H  
ATOM   1260 2HG1 ILE A  79       2.300  -4.476  10.108  1.00  0.00           H  
ATOM   1261 1HG2 ILE A  79       2.541  -1.480   7.848  1.00  0.00           H  
ATOM   1262 2HG2 ILE A  79       2.152  -2.403   6.378  1.00  0.00           H  
ATOM   1263 3HG2 ILE A  79       0.908  -2.151   7.626  1.00  0.00           H  
ATOM   1264 1HD1 ILE A  79       3.033  -2.550  11.398  1.00  0.00           H  
ATOM   1265 2HD1 ILE A  79       4.234  -2.962  10.149  1.00  0.00           H  
ATOM   1266 3HD1 ILE A  79       3.143  -1.576   9.914  1.00  0.00           H  
ATOM   1267  N   LEU A  80       2.738  -5.210   5.400  1.00  0.00           N  
ATOM   1268  CA  LEU A  80       2.980  -5.297   3.953  1.00  0.00           C  
ATOM   1269  C   LEU A  80       1.925  -6.183   3.308  1.00  0.00           C  
ATOM   1270  O   LEU A  80       1.365  -5.850   2.255  1.00  0.00           O  
ATOM   1271  CB  LEU A  80       4.379  -5.858   3.668  1.00  0.00           C  
ATOM   1272  CG  LEU A  80       4.813  -5.845   2.196  1.00  0.00           C  
ATOM   1273  CD1 LEU A  80       5.028  -4.408   1.742  1.00  0.00           C  
ATOM   1274  CD2 LEU A  80       6.085  -6.666   2.035  1.00  0.00           C  
ATOM   1275  H   LEU A  80       3.465  -5.497   6.039  1.00  0.00           H  
ATOM   1276  HA  LEU A  80       2.916  -4.294   3.532  1.00  0.00           H  
ATOM   1277 1HB  LEU A  80       5.108  -5.279   4.233  1.00  0.00           H  
ATOM   1278 2HB  LEU A  80       4.417  -6.890   4.016  1.00  0.00           H  
ATOM   1279  HG  LEU A  80       4.024  -6.275   1.580  1.00  0.00           H  
ATOM   1280 1HD1 LEU A  80       5.337  -4.399   0.697  1.00  0.00           H  
ATOM   1281 2HD1 LEU A  80       4.098  -3.850   1.850  1.00  0.00           H  
ATOM   1282 3HD1 LEU A  80       5.803  -3.946   2.353  1.00  0.00           H  
ATOM   1283 1HD2 LEU A  80       6.393  -6.657   0.989  1.00  0.00           H  
ATOM   1284 2HD2 LEU A  80       6.876  -6.235   2.650  1.00  0.00           H  
ATOM   1285 3HD2 LEU A  80       5.898  -7.692   2.350  1.00  0.00           H  
ATOM   1286  N   SER A  81       1.656  -7.309   3.966  1.00  0.00           N  
ATOM   1287  CA  SER A  81       0.705  -8.286   3.485  1.00  0.00           C  
ATOM   1288  C   SER A  81      -0.714  -7.749   3.520  1.00  0.00           C  
ATOM   1289  O   SER A  81      -1.448  -7.878   2.544  1.00  0.00           O  
ATOM   1290  CB  SER A  81       0.799  -9.550   4.317  1.00  0.00           C  
ATOM   1291  OG  SER A  81      -0.143 -10.499   3.896  1.00  0.00           O  
ATOM   1292  H   SER A  81       2.141  -7.479   4.836  1.00  0.00           H  
ATOM   1293  HA  SER A  81       0.950  -8.526   2.449  1.00  0.00           H  
ATOM   1294 1HB  SER A  81       1.802  -9.967   4.234  1.00  0.00           H  
ATOM   1295 2HB  SER A  81       0.631  -9.308   5.366  1.00  0.00           H  
ATOM   1296  HG  SER A  81      -0.106 -11.211   4.540  1.00  0.00           H  
ATOM   1297  N   VAL A  82      -1.065  -7.175   4.702  1.00  0.00           N  
ATOM   1298  CA  VAL A  82      -2.420  -6.651   4.861  1.00  0.00           C  
ATOM   1299  C   VAL A  82      -2.733  -5.568   3.821  1.00  0.00           C  
ATOM   1300  O   VAL A  82      -3.834  -5.548   3.250  1.00  0.00           O  
ATOM   1301  CB  VAL A  82      -2.599  -6.067   6.275  1.00  0.00           C  
ATOM   1302  CG1 VAL A  82      -3.874  -5.241   6.352  1.00  0.00           C  
ATOM   1303  CG2 VAL A  82      -2.622  -7.191   7.300  1.00  0.00           C  
ATOM   1304  H   VAL A  82      -0.419  -7.109   5.474  1.00  0.00           H  
ATOM   1305  HA  VAL A  82      -3.129  -7.455   4.655  1.00  0.00           H  
ATOM   1306  HB  VAL A  82      -1.768  -5.396   6.488  1.00  0.00           H  
ATOM   1307 1HG1 VAL A  82      -3.985  -4.835   7.358  1.00  0.00           H  
ATOM   1308 2HG1 VAL A  82      -3.821  -4.421   5.635  1.00  0.00           H  
ATOM   1309 3HG1 VAL A  82      -4.732  -5.872   6.120  1.00  0.00           H  
ATOM   1310 1HG2 VAL A  82      -2.748  -6.771   8.297  1.00  0.00           H  
ATOM   1311 2HG2 VAL A  82      -3.450  -7.865   7.082  1.00  0.00           H  
ATOM   1312 3HG2 VAL A  82      -1.683  -7.743   7.255  1.00  0.00           H  
ATOM   1313  N   ALA A  83      -1.777  -4.651   3.575  1.00  0.00           N  
ATOM   1314  CA  ALA A  83      -1.959  -3.631   2.543  1.00  0.00           C  
ATOM   1315  C   ALA A  83      -2.184  -4.267   1.161  1.00  0.00           C  
ATOM   1316  O   ALA A  83      -2.985  -3.784   0.379  1.00  0.00           O  
ATOM   1317  CB  ALA A  83      -0.777  -2.666   2.507  1.00  0.00           C  
ATOM   1318  H   ALA A  83      -0.921  -4.660   4.111  1.00  0.00           H  
ATOM   1319  HA  ALA A  83      -2.860  -3.066   2.780  1.00  0.00           H  
ATOM   1320 1HB  ALA A  83      -0.938  -1.919   1.730  1.00  0.00           H  
ATOM   1321 2HB  ALA A  83      -0.683  -2.171   3.474  1.00  0.00           H  
ATOM   1322 3HB  ALA A  83       0.138  -3.220   2.292  1.00  0.00           H  
ATOM   1323  N   ALA A  84      -1.353  -5.387   0.753  1.00  0.00           N  
ATOM   1324  CA  ALA A  84      -1.529  -6.116  -0.502  1.00  0.00           C  
ATOM   1325  C   ALA A  84      -2.899  -6.791  -0.581  1.00  0.00           C  
ATOM   1326  O   ALA A  84      -3.499  -6.829  -1.643  1.00  0.00           O  
ATOM   1327  CB  ALA A  84      -0.433  -7.136  -0.659  1.00  0.00           C  
ATOM   1328  H   ALA A  84      -0.584  -5.631   1.362  1.00  0.00           H  
ATOM   1329  HA  ALA A  84      -1.470  -5.399  -1.321  1.00  0.00           H  
ATOM   1330 1HB  ALA A  84      -0.569  -7.675  -1.598  1.00  0.00           H  
ATOM   1331 2HB  ALA A  84       0.535  -6.631  -0.669  1.00  0.00           H  
ATOM   1332 3HB  ALA A  84      -0.468  -7.837   0.172  1.00  0.00           H  
ATOM   1333  N   GLN A  85      -3.387  -7.313   0.542  1.00  0.00           N  
ATOM   1334  CA  GLN A  85      -4.699  -7.970   0.602  1.00  0.00           C  
ATOM   1335  C   GLN A  85      -5.883  -7.005   0.576  1.00  0.00           C  
ATOM   1336  O   GLN A  85      -6.937  -7.336   0.058  1.00  0.00           O  
ATOM   1337  CB  GLN A  85      -4.787  -8.836   1.862  1.00  0.00           C  
ATOM   1338  CG  GLN A  85      -3.813 -10.002   1.884  1.00  0.00           C  
ATOM   1339  CD  GLN A  85      -4.204 -11.102   0.916  1.00  0.00           C  
ATOM   1340  OE1 GLN A  85      -5.247 -11.744   1.073  1.00  0.00           O  
ATOM   1341  NE2 GLN A  85      -3.369 -11.328  -0.091  1.00  0.00           N  
ATOM   1342  H   GLN A  85      -2.828  -7.253   1.382  1.00  0.00           H  
ATOM   1343  HA  GLN A  85      -4.799  -8.623  -0.265  1.00  0.00           H  
ATOM   1344 1HB  GLN A  85      -4.595  -8.221   2.741  1.00  0.00           H  
ATOM   1345 2HB  GLN A  85      -5.795  -9.239   1.957  1.00  0.00           H  
ATOM   1346 1HG  GLN A  85      -2.822  -9.640   1.607  1.00  0.00           H  
ATOM   1347 2HG  GLN A  85      -3.789 -10.423   2.889  1.00  0.00           H  
ATOM   1348 1HE2 GLN A  85      -3.575 -12.042  -0.762  1.00  0.00           H  
ATOM   1349 2HE2 GLN A  85      -2.535 -10.785  -0.181  1.00  0.00           H  
ATOM   1350  N   LEU A  86      -5.788  -5.736   1.218  1.00  0.00           N  
ATOM   1351  CA  LEU A  86      -6.790  -4.690   1.201  1.00  0.00           C  
ATOM   1352  C   LEU A  86      -6.803  -4.061  -0.185  1.00  0.00           C  
ATOM   1353  O   LEU A  86      -7.850  -3.652  -0.684  1.00  0.00           O  
ATOM   1354  CB  LEU A  86      -6.494  -3.630   2.270  1.00  0.00           C  
ATOM   1355  CG  LEU A  86      -6.642  -4.095   3.725  1.00  0.00           C  
ATOM   1356  CD1 LEU A  86      -6.079  -3.029   4.657  1.00  0.00           C  
ATOM   1357  CD2 LEU A  86      -8.110  -4.363   4.026  1.00  0.00           C  
ATOM   1358  H   LEU A  86      -4.928  -5.588   1.728  1.00  0.00           H  
ATOM   1359  HA  LEU A  86      -7.753  -5.128   1.460  1.00  0.00           H  
ATOM   1360 1HB  LEU A  86      -5.472  -3.280   2.138  1.00  0.00           H  
ATOM   1361 2HB  LEU A  86      -7.169  -2.787   2.120  1.00  0.00           H  
ATOM   1362  HG  LEU A  86      -6.068  -5.008   3.876  1.00  0.00           H  
ATOM   1363 1HD1 LEU A  86      -6.184  -3.359   5.691  1.00  0.00           H  
ATOM   1364 2HD1 LEU A  86      -5.023  -2.872   4.434  1.00  0.00           H  
ATOM   1365 3HD1 LEU A  86      -6.624  -2.097   4.517  1.00  0.00           H  
ATOM   1366 1HD2 LEU A  86      -8.215  -4.694   5.059  1.00  0.00           H  
ATOM   1367 2HD2 LEU A  86      -8.685  -3.449   3.876  1.00  0.00           H  
ATOM   1368 3HD2 LEU A  86      -8.482  -5.140   3.357  1.00  0.00           H  
ATOM   1369  N   GLY A  87      -5.625  -3.964  -0.799  1.00  0.00           N  
ATOM   1370  CA  GLY A  87      -5.512  -3.338  -2.096  1.00  0.00           C  
ATOM   1371  C   GLY A  87      -5.104  -1.883  -1.943  1.00  0.00           C  
ATOM   1372  O   GLY A  87      -5.468  -1.028  -2.755  1.00  0.00           O  
ATOM   1373  H   GLY A  87      -4.796  -4.332  -0.357  1.00  0.00           H  
ATOM   1374 1HA  GLY A  87      -4.776  -3.874  -2.696  1.00  0.00           H  
ATOM   1375 2HA  GLY A  87      -6.466  -3.409  -2.619  1.00  0.00           H  
ATOM   1376  N   THR A  88      -4.338  -1.590  -0.900  1.00  0.00           N  
ATOM   1377  CA  THR A  88      -3.969  -0.214  -0.670  1.00  0.00           C  
ATOM   1378  C   THR A  88      -2.521  -0.059  -0.244  1.00  0.00           C  
ATOM   1379  O   THR A  88      -1.708  -0.954  -0.443  1.00  0.00           O  
ATOM   1380  CB  THR A  88      -4.885   0.420   0.394  1.00  0.00           C  
ATOM   1381  OG1 THR A  88      -4.602   1.822   0.498  1.00  0.00           O  
ATOM   1382  CG2 THR A  88      -4.667  -0.239   1.747  1.00  0.00           C  
ATOM   1383  H   THR A  88      -4.004  -2.300  -0.265  1.00  0.00           H  
ATOM   1384  HA  THR A  88      -4.041   0.326  -1.613  1.00  0.00           H  
ATOM   1385  HB  THR A  88      -5.927   0.294   0.099  1.00  0.00           H  
ATOM   1386  HG1 THR A  88      -5.333   2.263   0.937  1.00  0.00           H  
ATOM   1387 1HG2 THR A  88      -5.322   0.221   2.486  1.00  0.00           H  
ATOM   1388 2HG2 THR A  88      -4.892  -1.303   1.674  1.00  0.00           H  
ATOM   1389 3HG2 THR A  88      -3.629  -0.109   2.052  1.00  0.00           H  
ATOM   1390  N   THR A  89      -2.172   1.094   0.389  1.00  0.00           N  
ATOM   1391  CA  THR A  89      -0.779   1.346   0.749  1.00  0.00           C  
ATOM   1392  C   THR A  89      -0.524   0.812   2.156  1.00  0.00           C  
ATOM   1393  O   THR A  89      -1.471   0.445   2.861  1.00  0.00           O  
ATOM   1394  CB  THR A  89      -0.437   2.845   0.679  1.00  0.00           C  
ATOM   1395  OG1 THR A  89      -1.174   3.555   1.683  1.00  0.00           O  
ATOM   1396  CG2 THR A  89      -0.782   3.409  -0.691  1.00  0.00           C  
ATOM   1397  H   THR A  89      -2.874   1.779   0.627  1.00  0.00           H  
ATOM   1398  HA  THR A  89      -0.139   0.861   0.013  1.00  0.00           H  
ATOM   1399  HB  THR A  89       0.629   2.984   0.864  1.00  0.00           H  
ATOM   1400  HG1 THR A  89      -0.808   4.437   1.785  1.00  0.00           H  
ATOM   1401 1HG2 THR A  89      -0.532   4.468  -0.723  1.00  0.00           H  
ATOM   1402 2HG2 THR A  89      -0.214   2.878  -1.456  1.00  0.00           H  
ATOM   1403 3HG2 THR A  89      -1.847   3.281  -0.878  1.00  0.00           H  
ATOM   1404  N   VAL A  90       0.751   0.762   2.553  1.00  0.00           N  
ATOM   1405  CA  VAL A  90       1.097   0.285   3.885  1.00  0.00           C  
ATOM   1406  C   VAL A  90       0.679   1.303   4.942  1.00  0.00           C  
ATOM   1407  O   VAL A  90       0.288   0.938   6.073  1.00  0.00           O  
ATOM   1408  CB  VAL A  90       2.613   0.027   3.986  1.00  0.00           C  
ATOM   1409  CG1 VAL A  90       3.037  -1.050   2.999  1.00  0.00           C  
ATOM   1410  CG2 VAL A  90       3.375   1.319   3.736  1.00  0.00           C  
ATOM   1411  H   VAL A  90       1.487   1.058   1.930  1.00  0.00           H  
ATOM   1412  HA  VAL A  90       0.484  -0.589   4.109  1.00  0.00           H  
ATOM   1413  HB  VAL A  90       2.843  -0.344   4.985  1.00  0.00           H  
ATOM   1414 1HG1 VAL A  90       4.111  -1.220   3.085  1.00  0.00           H  
ATOM   1415 2HG1 VAL A  90       2.505  -1.976   3.220  1.00  0.00           H  
ATOM   1416 3HG1 VAL A  90       2.801  -0.727   1.985  1.00  0.00           H  
ATOM   1417 1HG2 VAL A  90       4.446   1.130   3.810  1.00  0.00           H  
ATOM   1418 2HG2 VAL A  90       3.141   1.693   2.739  1.00  0.00           H  
ATOM   1419 3HG2 VAL A  90       3.086   2.062   4.479  1.00  0.00           H  
ATOM   1420  N   GLU A  91       0.706   2.574   4.555  1.00  0.00           N  
ATOM   1421  CA  GLU A  91       0.330   3.652   5.464  1.00  0.00           C  
ATOM   1422  C   GLU A  91      -1.136   3.530   5.862  1.00  0.00           C  
ATOM   1423  O   GLU A  91      -1.485   3.791   7.011  1.00  0.00           O  
ATOM   1424  CB  GLU A  91       0.586   5.014   4.817  1.00  0.00           C  
ATOM   1425  CG  GLU A  91       2.058   5.363   4.645  1.00  0.00           C  
ATOM   1426  CD  GLU A  91       2.675   4.713   3.439  1.00  0.00           C  
ATOM   1427  OE1 GLU A  91       1.972   4.039   2.725  1.00  0.00           O  
ATOM   1428  OE2 GLU A  91       3.853   4.890   3.232  1.00  0.00           O  
ATOM   1429  H   GLU A  91       0.993   2.802   3.614  1.00  0.00           H  
ATOM   1430  HA  GLU A  91       0.918   3.555   6.378  1.00  0.00           H  
ATOM   1431 1HB  GLU A  91       0.118   5.044   3.834  1.00  0.00           H  
ATOM   1432 2HB  GLU A  91       0.126   5.797   5.422  1.00  0.00           H  
ATOM   1433 1HG  GLU A  91       2.156   6.444   4.552  1.00  0.00           H  
ATOM   1434 2HG  GLU A  91       2.600   5.052   5.538  1.00  0.00           H  
ATOM   1435  N   GLU A  92      -2.140   3.208   4.833  1.00  0.00           N  
ATOM   1436  CA  GLU A  92      -3.555   2.999   5.168  1.00  0.00           C  
ATOM   1437  C   GLU A  92      -3.774   1.745   6.010  1.00  0.00           C  
ATOM   1438  O   GLU A  92      -4.617   1.739   6.905  1.00  0.00           O  
ATOM   1439  CB  GLU A  92      -4.390   2.908   3.889  1.00  0.00           C  
ATOM   1440  CG  GLU A  92      -5.887   2.774   4.124  1.00  0.00           C  
ATOM   1441  CD  GLU A  92      -6.686   2.817   2.851  1.00  0.00           C  
ATOM   1442  OE1 GLU A  92      -6.209   3.372   1.891  1.00  0.00           O  
ATOM   1443  OE2 GLU A  92      -7.775   2.292   2.839  1.00  0.00           O  
ATOM   1444  H   GLU A  92      -1.857   3.196   3.864  1.00  0.00           H  
ATOM   1445  HA  GLU A  92      -3.909   3.868   5.721  1.00  0.00           H  
ATOM   1446 1HB  GLU A  92      -4.225   3.798   3.281  1.00  0.00           H  
ATOM   1447 2HB  GLU A  92      -4.065   2.047   3.303  1.00  0.00           H  
ATOM   1448 1HG  GLU A  92      -6.082   1.829   4.631  1.00  0.00           H  
ATOM   1449 2HG  GLU A  92      -6.214   3.580   4.780  1.00  0.00           H  
ATOM   1450  N   ALA A  93      -3.053   0.674   5.694  1.00  0.00           N  
ATOM   1451  CA  ALA A  93      -3.206  -0.571   6.442  1.00  0.00           C  
ATOM   1452  C   ALA A  93      -2.856  -0.329   7.910  1.00  0.00           C  
ATOM   1453  O   ALA A  93      -3.472  -0.888   8.804  1.00  0.00           O  
ATOM   1454  CB  ALA A  93      -2.332  -1.672   5.853  1.00  0.00           C  
ATOM   1455  H   ALA A  93      -2.388   0.713   4.934  1.00  0.00           H  
ATOM   1456  HA  ALA A  93      -4.249  -0.879   6.374  1.00  0.00           H  
ATOM   1457 1HB  ALA A  93      -2.464  -2.587   6.427  1.00  0.00           H  
ATOM   1458 2HB  ALA A  93      -2.620  -1.849   4.817  1.00  0.00           H  
ATOM   1459 3HB  ALA A  93      -1.287  -1.366   5.892  1.00  0.00           H  
ATOM   1460  N   VAL A  94      -1.713   0.525   8.266  1.00  0.00           N  
ATOM   1461  CA  VAL A  94      -1.332   0.849   9.629  1.00  0.00           C  
ATOM   1462  C   VAL A  94      -2.404   1.762  10.244  1.00  0.00           C  
ATOM   1463  O   VAL A  94      -2.866   1.496  11.353  1.00  0.00           O  
ATOM   1464  CB  VAL A  94       0.041   1.549   9.657  1.00  0.00           C  
ATOM   1465  CG1 VAL A  94       0.332   2.094  11.048  1.00  0.00           C  
ATOM   1466  CG2 VAL A  94       1.127   0.576   9.222  1.00  0.00           C  
ATOM   1467  H   VAL A  94      -1.140   0.857   7.502  1.00  0.00           H  
ATOM   1468  HA  VAL A  94      -1.319  -0.071  10.213  1.00  0.00           H  
ATOM   1469  HB  VAL A  94       0.019   2.399   8.977  1.00  0.00           H  
ATOM   1470 1HG1 VAL A  94       1.306   2.585  11.050  1.00  0.00           H  
ATOM   1471 2HG1 VAL A  94      -0.438   2.814  11.325  1.00  0.00           H  
ATOM   1472 3HG1 VAL A  94       0.338   1.273  11.766  1.00  0.00           H  
ATOM   1473 1HG2 VAL A  94       2.094   1.077   9.243  1.00  0.00           H  
ATOM   1474 2HG2 VAL A  94       1.144  -0.278   9.900  1.00  0.00           H  
ATOM   1475 3HG2 VAL A  94       0.920   0.230   8.209  1.00  0.00           H  
ATOM   1476  N   LYS A  95      -2.900   2.891   9.492  1.00  0.00           N  
ATOM   1477  CA  LYS A  95      -3.915   3.813  10.022  1.00  0.00           C  
ATOM   1478  C   LYS A  95      -5.182   3.093  10.422  1.00  0.00           C  
ATOM   1479  O   LYS A  95      -5.763   3.393  11.459  1.00  0.00           O  
ATOM   1480  CB  LYS A  95      -4.246   4.897   8.995  1.00  0.00           C  
ATOM   1481  CG  LYS A  95      -3.168   5.962   8.835  1.00  0.00           C  
ATOM   1482  CD  LYS A  95      -3.538   6.964   7.752  1.00  0.00           C  
ATOM   1483  CE  LYS A  95      -2.453   8.016   7.577  1.00  0.00           C  
ATOM   1484  NZ  LYS A  95      -2.788   8.987   6.500  1.00  0.00           N  
ATOM   1485  H   LYS A  95      -2.530   3.049   8.568  1.00  0.00           H  
ATOM   1486  HA  LYS A  95      -3.518   4.289  10.920  1.00  0.00           H  
ATOM   1487 1HB  LYS A  95      -4.409   4.438   8.020  1.00  0.00           H  
ATOM   1488 2HB  LYS A  95      -5.171   5.398   9.280  1.00  0.00           H  
ATOM   1489 1HG  LYS A  95      -3.038   6.492   9.780  1.00  0.00           H  
ATOM   1490 2HG  LYS A  95      -2.224   5.487   8.572  1.00  0.00           H  
ATOM   1491 1HD  LYS A  95      -3.682   6.441   6.806  1.00  0.00           H  
ATOM   1492 2HD  LYS A  95      -4.471   7.460   8.019  1.00  0.00           H  
ATOM   1493 1HE  LYS A  95      -2.319   8.560   8.511  1.00  0.00           H  
ATOM   1494 2HE  LYS A  95      -1.510   7.528   7.328  1.00  0.00           H  
ATOM   1495 1HZ  LYS A  95      -2.045   9.666   6.414  1.00  0.00           H  
ATOM   1496 2HZ  LYS A  95      -2.897   8.495   5.624  1.00  0.00           H  
ATOM   1497 3HZ  LYS A  95      -3.651   9.460   6.729  1.00  0.00           H  
ATOM   1498  N   ARG A  96      -5.621   2.155   9.591  1.00  0.00           N  
ATOM   1499  CA  ARG A  96      -6.801   1.350   9.912  1.00  0.00           C  
ATOM   1500  C   ARG A  96      -6.556   0.442  11.113  1.00  0.00           C  
ATOM   1501  O   ARG A  96      -7.422   0.292  11.965  1.00  0.00           O  
ATOM   1502  CB  ARG A  96      -7.207   0.500   8.718  1.00  0.00           C  
ATOM   1503  CG  ARG A  96      -7.842   1.270   7.571  1.00  0.00           C  
ATOM   1504  CD  ARG A  96      -8.246   0.369   6.461  1.00  0.00           C  
ATOM   1505  NE  ARG A  96      -8.828   1.104   5.350  1.00  0.00           N  
ATOM   1506  CZ  ARG A  96     -10.118   1.482   5.274  1.00  0.00           C  
ATOM   1507  NH1 ARG A  96     -10.948   1.188   6.251  1.00  0.00           N  
ATOM   1508  NH2 ARG A  96     -10.551   2.150   4.218  1.00  0.00           N  
ATOM   1509  H   ARG A  96      -5.137   1.992   8.720  1.00  0.00           H  
ATOM   1510  HA  ARG A  96      -7.619   2.023  10.166  1.00  0.00           H  
ATOM   1511 1HB  ARG A  96      -6.332  -0.016   8.324  1.00  0.00           H  
ATOM   1512 2HB  ARG A  96      -7.919  -0.261   9.038  1.00  0.00           H  
ATOM   1513 1HG  ARG A  96      -8.730   1.791   7.930  1.00  0.00           H  
ATOM   1514 2HG  ARG A  96      -7.128   1.996   7.181  1.00  0.00           H  
ATOM   1515 1HD  ARG A  96      -7.373  -0.170   6.095  1.00  0.00           H  
ATOM   1516 2HD  ARG A  96      -8.987  -0.344   6.822  1.00  0.00           H  
ATOM   1517  HE  ARG A  96      -8.220   1.349   4.579  1.00  0.00           H  
ATOM   1518 1HH1 ARG A  96     -10.617   0.677   7.058  1.00  0.00           H  
ATOM   1519 2HH1 ARG A  96     -11.916   1.470   6.194  1.00  0.00           H  
ATOM   1520 1HH2 ARG A  96      -9.913   2.376   3.468  1.00  0.00           H  
ATOM   1521 2HH2 ARG A  96     -11.518   2.432   4.161  1.00  0.00           H  
ATOM   1522  N   ALA A  97      -5.297  -0.256  11.209  1.00  0.00           N  
ATOM   1523  CA  ALA A  97      -4.963  -1.156  12.295  1.00  0.00           C  
ATOM   1524  C   ALA A  97      -4.957  -0.352  13.595  1.00  0.00           C  
ATOM   1525  O   ALA A  97      -5.403  -0.842  14.610  1.00  0.00           O  
ATOM   1526  CB  ALA A  97      -3.612  -1.806  12.045  1.00  0.00           C  
ATOM   1527  H   ALA A  97      -4.652  -0.150  10.441  1.00  0.00           H  
ATOM   1528  HA  ALA A  97      -5.726  -1.934  12.337  1.00  0.00           H  
ATOM   1529 1HB  ALA A  97      -3.374  -2.480  12.867  1.00  0.00           H  
ATOM   1530 2HB  ALA A  97      -3.648  -2.371  11.111  1.00  0.00           H  
ATOM   1531 3HB  ALA A  97      -2.847  -1.035  11.973  1.00  0.00           H  
ATOM   1532  N   LEU A  98      -4.454   0.882  13.543  1.00  0.00           N  
ATOM   1533  CA  LEU A  98      -4.403   1.754  14.717  1.00  0.00           C  
ATOM   1534  C   LEU A  98      -5.788   2.160  15.224  1.00  0.00           C  
ATOM   1535  O   LEU A  98      -5.990   2.274  16.417  1.00  0.00           O  
ATOM   1536  CB  LEU A  98      -3.595   3.016  14.389  1.00  0.00           C  
ATOM   1537  CG  LEU A  98      -2.091   2.805  14.175  1.00  0.00           C  
ATOM   1538  CD1 LEU A  98      -1.470   4.086  13.632  1.00  0.00           C  
ATOM   1539  CD2 LEU A  98      -1.442   2.398  15.489  1.00  0.00           C  
ATOM   1540  H   LEU A  98      -4.097   1.222  12.663  1.00  0.00           H  
ATOM   1541  HA  LEU A  98      -3.933   1.206  15.535  1.00  0.00           H  
ATOM   1542 1HB  LEU A  98      -3.999   3.461  13.482  1.00  0.00           H  
ATOM   1543 2HB  LEU A  98      -3.717   3.729  15.204  1.00  0.00           H  
ATOM   1544  HG  LEU A  98      -1.935   2.020  13.435  1.00  0.00           H  
ATOM   1545 1HD1 LEU A  98      -0.401   3.936  13.480  1.00  0.00           H  
ATOM   1546 2HD1 LEU A  98      -1.939   4.343  12.683  1.00  0.00           H  
ATOM   1547 3HD1 LEU A  98      -1.625   4.895  14.345  1.00  0.00           H  
ATOM   1548 1HD2 LEU A  98      -0.373   2.247  15.337  1.00  0.00           H  
ATOM   1549 2HD2 LEU A  98      -1.596   3.183  16.230  1.00  0.00           H  
ATOM   1550 3HD2 LEU A  98      -1.892   1.470  15.845  1.00  0.00           H  
ATOM   1551  N   LYS A  99      -6.742   2.370  14.320  1.00  0.00           N  
ATOM   1552  CA  LYS A  99      -8.112   2.646  14.749  1.00  0.00           C  
ATOM   1553  C   LYS A  99      -8.698   1.455  15.490  1.00  0.00           C  
ATOM   1554  O   LYS A  99      -9.384   1.630  16.504  1.00  0.00           O  
ATOM   1555  CB  LYS A  99      -8.993   3.002  13.550  1.00  0.00           C  
ATOM   1556  CG  LYS A  99      -8.698   4.364  12.936  1.00  0.00           C  
ATOM   1557  CD  LYS A  99      -9.584   4.630  11.728  1.00  0.00           C  
ATOM   1558  CE  LYS A  99      -9.276   5.981  11.101  1.00  0.00           C  
ATOM   1559  NZ  LYS A  99     -10.110   6.238   9.896  1.00  0.00           N  
ATOM   1560  H   LYS A  99      -6.531   2.341  13.334  1.00  0.00           H  
ATOM   1561  HA  LYS A  99      -8.098   3.499  15.427  1.00  0.00           H  
ATOM   1562 1HB  LYS A  99      -8.869   2.250  12.771  1.00  0.00           H  
ATOM   1563 2HB  LYS A  99     -10.041   2.992  13.852  1.00  0.00           H  
ATOM   1564 1HG  LYS A  99      -8.868   5.144  13.680  1.00  0.00           H  
ATOM   1565 2HG  LYS A  99      -7.654   4.405  12.626  1.00  0.00           H  
ATOM   1566 1HD  LYS A  99      -9.428   3.848  10.984  1.00  0.00           H  
ATOM   1567 2HD  LYS A  99     -10.630   4.612  12.034  1.00  0.00           H  
ATOM   1568 1HE  LYS A  99      -9.458   6.770  11.829  1.00  0.00           H  
ATOM   1569 2HE  LYS A  99      -8.225   6.018  10.814  1.00  0.00           H  
ATOM   1570 1HZ  LYS A  99      -9.875   7.142   9.510  1.00  0.00           H  
ATOM   1571 2HZ  LYS A  99      -9.935   5.522   9.205  1.00  0.00           H  
ATOM   1572 3HZ  LYS A  99     -11.086   6.226  10.153  1.00  0.00           H  
ATOM   1573  N   LEU A 100      -8.449   0.249  14.972  1.00  0.00           N  
ATOM   1574  CA  LEU A 100      -8.904  -0.961  15.642  1.00  0.00           C  
ATOM   1575  C   LEU A 100      -8.137  -1.141  16.951  1.00  0.00           C  
ATOM   1576  O   LEU A 100      -8.698  -1.570  17.959  1.00  0.00           O  
ATOM   1577  CB  LEU A 100      -8.704  -2.186  14.739  1.00  0.00           C  
ATOM   1578  CG  LEU A 100      -9.585  -2.237  13.485  1.00  0.00           C  
ATOM   1579  CD1 LEU A 100      -9.049  -3.298  12.531  1.00  0.00           C  
ATOM   1580  CD2 LEU A 100     -11.022  -2.537  13.885  1.00  0.00           C  
ATOM   1581  H   LEU A 100      -7.940   0.169  14.104  1.00  0.00           H  
ATOM   1582  HA  LEU A 100      -9.968  -0.860  15.857  1.00  0.00           H  
ATOM   1583 1HB  LEU A 100      -7.665  -2.212  14.415  1.00  0.00           H  
ATOM   1584 2HB  LEU A 100      -8.904  -3.084  15.322  1.00  0.00           H  
ATOM   1585  HG  LEU A 100      -9.543  -1.277  12.971  1.00  0.00           H  
ATOM   1586 1HD1 LEU A 100      -9.676  -3.335  11.640  1.00  0.00           H  
ATOM   1587 2HD1 LEU A 100      -8.027  -3.048  12.247  1.00  0.00           H  
ATOM   1588 3HD1 LEU A 100      -9.063  -4.269  13.025  1.00  0.00           H  
ATOM   1589 1HD2 LEU A 100     -11.648  -2.573  12.992  1.00  0.00           H  
ATOM   1590 2HD2 LEU A 100     -11.064  -3.498  14.397  1.00  0.00           H  
ATOM   1591 3HD2 LEU A 100     -11.385  -1.754  14.551  1.00  0.00           H  
ATOM   1592  N   LYS A 101      -6.847  -0.825  16.915  1.00  0.00           N  
ATOM   1593  CA  LYS A 101      -5.990  -1.008  18.072  1.00  0.00           C  
ATOM   1594  C   LYS A 101      -6.643  -0.356  19.303  1.00  0.00           C  
ATOM   1595  O   LYS A 101      -6.865  -1.024  20.317  1.00  0.00           O  
ATOM   1596  CB  LYS A 101      -4.604  -0.416  17.815  1.00  0.00           C  
ATOM   1597  CG  LYS A 101      -3.615  -0.612  18.957  1.00  0.00           C  
ATOM   1598  CD  LYS A 101      -2.297   0.094  18.674  1.00  0.00           C  
ATOM   1599  CE  LYS A 101      -1.340  -0.025  19.851  1.00  0.00           C  
ATOM   1600  NZ  LYS A 101      -0.086   0.746  19.630  1.00  0.00           N  
ATOM   1601  H   LYS A 101      -6.452  -0.450  16.065  1.00  0.00           H  
ATOM   1602  HA  LYS A 101      -5.906  -2.076  18.275  1.00  0.00           H  
ATOM   1603 1HB  LYS A 101      -4.175  -0.867  16.921  1.00  0.00           H  
ATOM   1604 2HB  LYS A 101      -4.693   0.655  17.630  1.00  0.00           H  
ATOM   1605 1HG  LYS A 101      -4.040  -0.213  19.879  1.00  0.00           H  
ATOM   1606 2HG  LYS A 101      -3.425  -1.676  19.095  1.00  0.00           H  
ATOM   1607 1HD  LYS A 101      -1.830  -0.345  17.792  1.00  0.00           H  
ATOM   1608 2HD  LYS A 101      -2.484   1.150  18.476  1.00  0.00           H  
ATOM   1609 1HE  LYS A 101      -1.826   0.346  20.753  1.00  0.00           H  
ATOM   1610 2HE  LYS A 101      -1.084  -1.073  20.007  1.00  0.00           H  
ATOM   1611 1HZ  LYS A 101       0.520   0.640  20.431  1.00  0.00           H  
ATOM   1612 2HZ  LYS A 101       0.382   0.397  18.805  1.00  0.00           H  
ATOM   1613 3HZ  LYS A 101      -0.310   1.722  19.503  1.00  0.00           H  
ATOM   1614  N   THR A 102      -7.008   0.922  19.195  1.00  0.00           N  
ATOM   1615  CA  THR A 102      -7.511   1.650  20.357  1.00  0.00           C  
ATOM   1616  C   THR A 102      -9.014   1.459  20.565  1.00  0.00           C  
ATOM   1617  O   THR A 102      -9.529   1.599  21.673  1.00  0.00           O  
ATOM   1618  CB  THR A 102      -7.201   3.153  20.233  1.00  0.00           C  
ATOM   1619  OG1 THR A 102      -7.887   3.693  19.096  1.00  0.00           O  
ATOM   1620  CG2 THR A 102      -5.705   3.377  20.070  1.00  0.00           C  
ATOM   1621  H   THR A 102      -6.938   1.400  18.308  1.00  0.00           H  
ATOM   1622  HA  THR A 102      -7.025   1.257  21.249  1.00  0.00           H  
ATOM   1623  HB  THR A 102      -7.544   3.671  21.128  1.00  0.00           H  
ATOM   1624  HG1 THR A 102      -7.935   4.649  19.177  1.00  0.00           H  
ATOM   1625 1HG2 THR A 102      -5.504   4.444  19.984  1.00  0.00           H  
ATOM   1626 2HG2 THR A 102      -5.181   2.977  20.938  1.00  0.00           H  
ATOM   1627 3HG2 THR A 102      -5.357   2.869  19.171  1.00  0.00           H  
ATOM   1628  N   LYS A 103      -9.721   1.129  19.497  1.00  0.00           N  
ATOM   1629  CA  LYS A 103     -11.152   0.884  19.594  1.00  0.00           C  
ATOM   1630  C   LYS A 103     -11.496  -0.443  20.282  1.00  0.00           C  
ATOM   1631  O   LYS A 103     -12.383  -0.494  21.137  1.00  0.00           O  
ATOM   1632  CB  LYS A 103     -11.777   0.921  18.198  1.00  0.00           C  
ATOM   1633  CG  LYS A 103     -13.282   0.696  18.177  1.00  0.00           C  
ATOM   1634  CD  LYS A 103     -13.842   0.835  16.770  1.00  0.00           C  
ATOM   1635  CE  LYS A 103     -15.343   0.587  16.742  1.00  0.00           C  
ATOM   1636  NZ  LYS A 103     -15.904   0.712  15.370  1.00  0.00           N  
ATOM   1637  H   LYS A 103      -9.268   1.045  18.599  1.00  0.00           H  
ATOM   1638  HA  LYS A 103     -11.596   1.665  20.212  1.00  0.00           H  
ATOM   1639 1HB  LYS A 103     -11.576   1.888  17.735  1.00  0.00           H  
ATOM   1640 2HB  LYS A 103     -11.316   0.156  17.573  1.00  0.00           H  
ATOM   1641 1HG  LYS A 103     -13.507  -0.303  18.551  1.00  0.00           H  
ATOM   1642 2HG  LYS A 103     -13.768   1.426  18.825  1.00  0.00           H  
ATOM   1643 1HD  LYS A 103     -13.641   1.839  16.394  1.00  0.00           H  
ATOM   1644 2HD  LYS A 103     -13.353   0.117  16.111  1.00  0.00           H  
ATOM   1645 1HE  LYS A 103     -15.553  -0.414  17.118  1.00  0.00           H  
ATOM   1646 2HE  LYS A 103     -15.842   1.306  17.391  1.00  0.00           H  
ATOM   1647 1HZ  LYS A 103     -16.899   0.541  15.395  1.00  0.00           H  
ATOM   1648 2HZ  LYS A 103     -15.731   1.644  15.019  1.00  0.00           H  
ATOM   1649 3HZ  LYS A 103     -15.462   0.037  14.763  1.00  0.00           H  
ATOM   1650  N   LEU A 104     -10.799  -1.513  19.914  1.00  0.00           N  
ATOM   1651  CA  LEU A 104     -11.134  -2.844  20.423  1.00  0.00           C  
ATOM   1652  C   LEU A 104     -10.282  -3.273  21.622  1.00  0.00           C  
ATOM   1653  O   LEU A 104     -10.536  -4.327  22.213  1.00  0.00           O  
ATOM   1654  CB  LEU A 104     -10.977  -3.876  19.299  1.00  0.00           C  
ATOM   1655  CG  LEU A 104     -11.840  -3.638  18.052  1.00  0.00           C  
ATOM   1656  CD1 LEU A 104     -11.490  -4.670  16.988  1.00  0.00           C  
ATOM   1657  CD2 LEU A 104     -13.311  -3.718  18.429  1.00  0.00           C  
ATOM   1658  H   LEU A 104     -10.024  -1.413  19.274  1.00  0.00           H  
ATOM   1659  HA  LEU A 104     -12.172  -2.835  20.757  1.00  0.00           H  
ATOM   1660 1HB  LEU A 104      -9.935  -3.891  18.983  1.00  0.00           H  
ATOM   1661 2HB  LEU A 104     -11.230  -4.861  19.693  1.00  0.00           H  
ATOM   1662  HG  LEU A 104     -11.623  -2.651  17.643  1.00  0.00           H  
ATOM   1663 1HD1 LEU A 104     -12.103  -4.500  16.102  1.00  0.00           H  
ATOM   1664 2HD1 LEU A 104     -10.437  -4.577  16.723  1.00  0.00           H  
ATOM   1665 3HD1 LEU A 104     -11.681  -5.670  17.375  1.00  0.00           H  
ATOM   1666 1HD2 LEU A 104     -13.924  -3.549  17.544  1.00  0.00           H  
ATOM   1667 2HD2 LEU A 104     -13.529  -4.706  18.837  1.00  0.00           H  
ATOM   1668 3HD2 LEU A 104     -13.537  -2.959  19.178  1.00  0.00           H  
ATOM   1669  N   GLY A 105      -9.274  -2.475  21.969  1.00  0.00           N  
ATOM   1670  CA  GLY A 105      -8.335  -2.830  23.021  1.00  0.00           C  
ATOM   1671  C   GLY A 105      -7.368  -3.956  22.663  1.00  0.00           C  
ATOM   1672  O   GLY A 105      -7.106  -4.840  23.483  1.00  0.00           O  
ATOM   1673  H   GLY A 105      -9.159  -1.597  21.482  1.00  0.00           H  
ATOM   1674 1HA  GLY A 105      -7.744  -1.956  23.292  1.00  0.00           H  
ATOM   1675 2HA  GLY A 105      -8.886  -3.134  23.911  1.00  0.00           H  
ATOM   1676  N   VAL A 106      -6.830  -3.927  21.442  1.00  0.00           N  
ATOM   1677  CA  VAL A 106      -6.010  -5.031  20.952  1.00  0.00           C  
ATOM   1678  C   VAL A 106      -4.644  -4.520  20.504  1.00  0.00           C  
ATOM   1679  O   VAL A 106      -4.437  -3.317  20.372  1.00  0.00           O  
ATOM   1680  CB  VAL A 106      -6.707  -5.740  19.773  1.00  0.00           C  
ATOM   1681  CG1 VAL A 106      -8.056  -6.292  20.208  1.00  0.00           C  
ATOM   1682  CG2 VAL A 106      -6.870  -4.773  18.611  1.00  0.00           C  
ATOM   1683  H   VAL A 106      -6.989  -3.129  20.843  1.00  0.00           H  
ATOM   1684  HA  VAL A 106      -5.836  -5.726  21.775  1.00  0.00           H  
ATOM   1685  HB  VAL A 106      -6.098  -6.588  19.460  1.00  0.00           H  
ATOM   1686 1HG1 VAL A 106      -8.535  -6.790  19.365  1.00  0.00           H  
ATOM   1687 2HG1 VAL A 106      -7.912  -7.009  21.016  1.00  0.00           H  
ATOM   1688 3HG1 VAL A 106      -8.690  -5.476  20.553  1.00  0.00           H  
ATOM   1689 1HG2 VAL A 106      -7.362  -5.279  17.782  1.00  0.00           H  
ATOM   1690 2HG2 VAL A 106      -7.474  -3.921  18.926  1.00  0.00           H  
ATOM   1691 3HG2 VAL A 106      -5.889  -4.421  18.290  1.00  0.00           H  
ATOM   1692  N   SER A 107      -3.701  -5.428  20.291  1.00  0.00           N  
ATOM   1693  CA  SER A 107      -2.407  -5.016  19.777  1.00  0.00           C  
ATOM   1694  C   SER A 107      -2.472  -4.690  18.270  1.00  0.00           C  
ATOM   1695  O   SER A 107      -3.463  -4.982  17.592  1.00  0.00           O  
ATOM   1696  CB  SER A 107      -1.386  -6.106  20.033  1.00  0.00           C  
ATOM   1697  OG  SER A 107      -1.635  -7.226  19.227  1.00  0.00           O  
ATOM   1698  H   SER A 107      -3.867  -6.406  20.480  1.00  0.00           H  
ATOM   1699  HA  SER A 107      -2.107  -4.101  20.289  1.00  0.00           H  
ATOM   1700 1HB  SER A 107      -0.387  -5.724  19.830  1.00  0.00           H  
ATOM   1701 2HB  SER A 107      -1.418  -6.397  21.082  1.00  0.00           H  
ATOM   1702  HG  SER A 107      -1.012  -7.901  19.511  1.00  0.00           H  
ATOM   1703  N   LEU A 108      -1.401  -4.083  17.767  1.00  0.00           N  
ATOM   1704  CA  LEU A 108      -1.302  -3.737  16.368  1.00  0.00           C  
ATOM   1705  C   LEU A 108      -1.392  -5.016  15.550  1.00  0.00           C  
ATOM   1706  O   LEU A 108      -2.062  -5.061  14.532  1.00  0.00           O  
ATOM   1707  CB  LEU A 108       0.013  -3.004  16.078  1.00  0.00           C  
ATOM   1708  CG  LEU A 108       0.223  -2.564  14.623  1.00  0.00           C  
ATOM   1709  CD1 LEU A 108      -0.841  -1.545  14.241  1.00  0.00           C  
ATOM   1710  CD2 LEU A 108       1.620  -1.981  14.465  1.00  0.00           C  
ATOM   1711  H   LEU A 108      -0.634  -3.859  18.386  1.00  0.00           H  
ATOM   1712  HA  LEU A 108      -2.125  -3.068  16.117  1.00  0.00           H  
ATOM   1713 1HB  LEU A 108       0.059  -2.113  16.702  1.00  0.00           H  
ATOM   1714 2HB  LEU A 108       0.842  -3.657  16.350  1.00  0.00           H  
ATOM   1715  HG  LEU A 108       0.113  -3.425  13.963  1.00  0.00           H  
ATOM   1716 1HD1 LEU A 108      -0.692  -1.233  13.207  1.00  0.00           H  
ATOM   1717 2HD1 LEU A 108      -1.829  -1.995  14.344  1.00  0.00           H  
ATOM   1718 3HD1 LEU A 108      -0.766  -0.678  14.896  1.00  0.00           H  
ATOM   1719 1HD2 LEU A 108       1.769  -1.670  13.431  1.00  0.00           H  
ATOM   1720 2HD2 LEU A 108       1.731  -1.120  15.124  1.00  0.00           H  
ATOM   1721 3HD2 LEU A 108       2.361  -2.736  14.728  1.00  0.00           H  
ATOM   1722  N   GLU A 109      -0.714  -6.061  16.013  1.00  0.00           N  
ATOM   1723  CA  GLU A 109      -0.691  -7.336  15.306  1.00  0.00           C  
ATOM   1724  C   GLU A 109      -2.081  -7.951  15.217  1.00  0.00           C  
ATOM   1725  O   GLU A 109      -2.466  -8.478  14.171  1.00  0.00           O  
ATOM   1726  CB  GLU A 109       0.262  -8.311  16.001  1.00  0.00           C  
ATOM   1727  CG  GLU A 109       1.730  -7.917  15.924  1.00  0.00           C  
ATOM   1728  CD  GLU A 109       2.625  -8.842  16.701  1.00  0.00           C  
ATOM   1729  OE1 GLU A 109       2.223  -9.952  16.957  1.00  0.00           O  
ATOM   1730  OE2 GLU A 109       3.713  -8.439  17.040  1.00  0.00           O  
ATOM   1731  H   GLU A 109      -0.200  -5.966  16.878  1.00  0.00           H  
ATOM   1732  HA  GLU A 109      -0.348  -7.162  14.289  1.00  0.00           H  
ATOM   1733 1HB  GLU A 109      -0.007  -8.395  17.054  1.00  0.00           H  
ATOM   1734 2HB  GLU A 109       0.157  -9.301  15.557  1.00  0.00           H  
ATOM   1735 1HG  GLU A 109       2.042  -7.921  14.880  1.00  0.00           H  
ATOM   1736 2HG  GLU A 109       1.844  -6.904  16.306  1.00  0.00           H  
ATOM   1737  N   GLN A 110      -2.838  -7.894  16.300  1.00  0.00           N  
ATOM   1738  CA  GLN A 110      -4.224  -8.355  16.247  1.00  0.00           C  
ATOM   1739  C   GLN A 110      -5.133  -7.534  15.324  1.00  0.00           C  
ATOM   1740  O   GLN A 110      -6.006  -8.099  14.663  1.00  0.00           O  
ATOM   1741  CB  GLN A 110      -4.813  -8.360  17.660  1.00  0.00           C  
ATOM   1742  CG  GLN A 110      -4.238  -9.431  18.570  1.00  0.00           C  
ATOM   1743  CD  GLN A 110      -4.703  -9.282  20.006  1.00  0.00           C  
ATOM   1744  OE1 GLN A 110      -4.524  -8.229  20.625  1.00  0.00           O  
ATOM   1745  NE2 GLN A 110      -5.306 -10.336  20.545  1.00  0.00           N  
ATOM   1746  H   GLN A 110      -2.472  -7.535  17.171  1.00  0.00           H  
ATOM   1747  HA  GLN A 110      -4.244  -9.333  15.767  1.00  0.00           H  
ATOM   1748 1HB  GLN A 110      -4.640  -7.391  18.130  1.00  0.00           H  
ATOM   1749 2HB  GLN A 110      -5.891  -8.509  17.604  1.00  0.00           H  
ATOM   1750 1HG  GLN A 110      -4.555 -10.409  18.208  1.00  0.00           H  
ATOM   1751 2HG  GLN A 110      -3.150  -9.362  18.554  1.00  0.00           H  
ATOM   1752 1HE2 GLN A 110      -5.634 -10.296  21.490  1.00  0.00           H  
ATOM   1753 2HE2 GLN A 110      -5.431 -11.170  20.007  1.00  0.00           H  
ATOM   1754  N   ALA A 111      -4.969  -6.178  15.265  1.00  0.00           N  
ATOM   1755  CA  ALA A 111      -5.695  -5.251  14.400  1.00  0.00           C  
ATOM   1756  C   ALA A 111      -5.384  -5.598  12.945  1.00  0.00           C  
ATOM   1757  O   ALA A 111      -6.251  -5.570  12.089  1.00  0.00           O  
ATOM   1758  CB  ALA A 111      -5.317  -3.811  14.706  1.00  0.00           C  
ATOM   1759  H   ALA A 111      -4.278  -5.814  15.905  1.00  0.00           H  
ATOM   1760  HA  ALA A 111      -6.761  -5.380  14.585  1.00  0.00           H  
ATOM   1761 1HB  ALA A 111      -5.871  -3.140  14.048  1.00  0.00           H  
ATOM   1762 2HB  ALA A 111      -5.562  -3.581  15.743  1.00  0.00           H  
ATOM   1763 3HB  ALA A 111      -4.249  -3.671  14.547  1.00  0.00           H  
ATOM   1764  N   LEU A 112      -4.135  -5.956  12.685  1.00  0.00           N  
ATOM   1765  CA  LEU A 112      -3.713  -6.321  11.337  1.00  0.00           C  
ATOM   1766  C   LEU A 112      -4.358  -7.604  10.889  1.00  0.00           C  
ATOM   1767  O   LEU A 112      -4.781  -7.723   9.740  1.00  0.00           O  
ATOM   1768  CB  LEU A 112      -2.187  -6.470  11.274  1.00  0.00           C  
ATOM   1769  CG  LEU A 112      -1.387  -5.165  11.374  1.00  0.00           C  
ATOM   1770  CD1 LEU A 112       0.085  -5.487  11.590  1.00  0.00           C  
ATOM   1771  CD2 LEU A 112      -1.588  -4.348  10.107  1.00  0.00           C  
ATOM   1772  H   LEU A 112      -3.459  -5.977  13.435  1.00  0.00           H  
ATOM   1773  HA  LEU A 112      -4.047  -5.547  10.648  1.00  0.00           H  
ATOM   1774 1HB  LEU A 112      -1.868  -7.117  12.089  1.00  0.00           H  
ATOM   1775 2HB  LEU A 112      -1.923  -6.949  10.332  1.00  0.00           H  
ATOM   1776  HG  LEU A 112      -1.732  -4.591  12.235  1.00  0.00           H  
ATOM   1777 1HD1 LEU A 112       0.654  -4.559  11.662  1.00  0.00           H  
ATOM   1778 2HD1 LEU A 112       0.202  -6.055  12.513  1.00  0.00           H  
ATOM   1779 3HD1 LEU A 112       0.456  -6.076  10.752  1.00  0.00           H  
ATOM   1780 1HD2 LEU A 112      -1.020  -3.420  10.178  1.00  0.00           H  
ATOM   1781 2HD2 LEU A 112      -1.241  -4.920   9.246  1.00  0.00           H  
ATOM   1782 3HD2 LEU A 112      -2.646  -4.117   9.987  1.00  0.00           H  
ATOM   1783  N   PHE A 113      -4.484  -8.542  11.827  1.00  0.00           N  
ATOM   1784  CA  PHE A 113      -5.208  -9.783  11.576  1.00  0.00           C  
ATOM   1785  C   PHE A 113      -6.692  -9.569  11.269  1.00  0.00           C  
ATOM   1786  O   PHE A 113      -7.255 -10.241  10.410  1.00  0.00           O  
ATOM   1787  CB  PHE A 113      -5.072 -10.713  12.784  1.00  0.00           C  
ATOM   1788  CG  PHE A 113      -5.579 -12.105  12.537  1.00  0.00           C  
ATOM   1789  CD1 PHE A 113      -4.857 -12.992  11.752  1.00  0.00           C  
ATOM   1790  CD2 PHE A 113      -6.779 -12.530  13.087  1.00  0.00           C  
ATOM   1791  CE1 PHE A 113      -5.322 -14.274  11.524  1.00  0.00           C  
ATOM   1792  CE2 PHE A 113      -7.246 -13.811  12.862  1.00  0.00           C  
ATOM   1793  CZ  PHE A 113      -6.516 -14.683  12.079  1.00  0.00           C  
ATOM   1794  H   PHE A 113      -4.066  -8.389  12.732  1.00  0.00           H  
ATOM   1795  HA  PHE A 113      -4.798 -10.250  10.679  1.00  0.00           H  
ATOM   1796 1HB  PHE A 113      -4.025 -10.779  13.076  1.00  0.00           H  
ATOM   1797 2HB  PHE A 113      -5.621 -10.296  13.627  1.00  0.00           H  
ATOM   1798  HD1 PHE A 113      -3.912 -12.669  11.315  1.00  0.00           H  
ATOM   1799  HD2 PHE A 113      -7.355 -11.841  13.705  1.00  0.00           H  
ATOM   1800  HE1 PHE A 113      -4.745 -14.961  10.906  1.00  0.00           H  
ATOM   1801  HE2 PHE A 113      -8.190 -14.132  13.300  1.00  0.00           H  
ATOM   1802  HZ  PHE A 113      -6.884 -15.692  11.899  1.00  0.00           H  
ATOM   1803  N   ILE A 114      -7.327  -8.658  11.998  1.00  0.00           N  
ATOM   1804  CA  ILE A 114      -8.708  -8.278  11.706  1.00  0.00           C  
ATOM   1805  C   ILE A 114      -8.846  -7.767  10.271  1.00  0.00           C  
ATOM   1806  O   ILE A 114      -9.769  -8.130   9.558  1.00  0.00           O  
ATOM   1807  CB  ILE A 114      -9.200  -7.199  12.688  1.00  0.00           C  
ATOM   1808  CG1 ILE A 114      -9.381  -7.793  14.088  1.00  0.00           C  
ATOM   1809  CG2 ILE A 114     -10.500  -6.584  12.195  1.00  0.00           C  
ATOM   1810  CD1 ILE A 114      -9.522  -6.756  15.178  1.00  0.00           C  
ATOM   1811  H   ILE A 114      -6.849  -8.214  12.768  1.00  0.00           H  
ATOM   1812  HA  ILE A 114      -9.338  -9.162  11.807  1.00  0.00           H  
ATOM   1813  HB  ILE A 114      -8.448  -6.415  12.774  1.00  0.00           H  
ATOM   1814 1HG1 ILE A 114     -10.267  -8.427  14.102  1.00  0.00           H  
ATOM   1815 2HG1 ILE A 114      -8.525  -8.425  14.328  1.00  0.00           H  
ATOM   1816 1HG2 ILE A 114     -10.834  -5.824  12.901  1.00  0.00           H  
ATOM   1817 2HG2 ILE A 114     -10.340  -6.127  11.220  1.00  0.00           H  
ATOM   1818 3HG2 ILE A 114     -11.261  -7.361  12.111  1.00  0.00           H  
ATOM   1819 1HD1 ILE A 114      -9.646  -7.254  16.140  1.00  0.00           H  
ATOM   1820 2HD1 ILE A 114      -8.628  -6.132  15.205  1.00  0.00           H  
ATOM   1821 3HD1 ILE A 114     -10.393  -6.134  14.977  1.00  0.00           H  
ATOM   1822  N   LEU A 115      -7.891  -6.825   9.740  1.00  0.00           N  
ATOM   1823  CA  LEU A 115      -7.937  -6.302   8.384  1.00  0.00           C  
ATOM   1824  C   LEU A 115      -7.745  -7.419   7.372  1.00  0.00           C  
ATOM   1825  O   LEU A 115      -8.377  -7.404   6.328  1.00  0.00           O  
ATOM   1826  CB  LEU A 115      -6.855  -5.232   8.189  1.00  0.00           C  
ATOM   1827  CG  LEU A 115      -7.028  -3.956   9.021  1.00  0.00           C  
ATOM   1828  CD1 LEU A 115      -5.786  -3.083   8.878  1.00  0.00           C  
ATOM   1829  CD2 LEU A 115      -8.273  -3.211   8.561  1.00  0.00           C  
ATOM   1830  H   LEU A 115      -7.168  -6.504  10.367  1.00  0.00           H  
ATOM   1831  HA  LEU A 115      -8.915  -5.855   8.218  1.00  0.00           H  
ATOM   1832 1HB  LEU A 115      -5.889  -5.664   8.440  1.00  0.00           H  
ATOM   1833 2HB  LEU A 115      -6.840  -4.943   7.138  1.00  0.00           H  
ATOM   1834  HG  LEU A 115      -7.130  -4.218  10.075  1.00  0.00           H  
ATOM   1835 1HD1 LEU A 115      -5.907  -2.177   9.471  1.00  0.00           H  
ATOM   1836 2HD1 LEU A 115      -4.915  -3.633   9.233  1.00  0.00           H  
ATOM   1837 3HD1 LEU A 115      -5.648  -2.817   7.831  1.00  0.00           H  
ATOM   1838 1HD2 LEU A 115      -8.395  -2.305   9.155  1.00  0.00           H  
ATOM   1839 2HD2 LEU A 115      -8.170  -2.946   7.509  1.00  0.00           H  
ATOM   1840 3HD2 LEU A 115      -9.146  -3.850   8.692  1.00  0.00           H  
ATOM   1841  N   ALA A 116      -6.841  -8.313   7.742  1.00  0.00           N  
ATOM   1842  CA  ALA A 116      -6.596  -9.475   6.883  1.00  0.00           C  
ATOM   1843  C   ALA A 116      -7.866 -10.334   6.761  1.00  0.00           C  
ATOM   1844  O   ALA A 116      -8.261 -10.757   5.677  1.00  0.00           O  
ATOM   1845  CB  ALA A 116      -5.440 -10.303   7.425  1.00  0.00           C  
ATOM   1846  H   ALA A 116      -6.308  -8.213   8.594  1.00  0.00           H  
ATOM   1847  HA  ALA A 116      -6.343  -9.120   5.884  1.00  0.00           H  
ATOM   1848 1HB  ALA A 116      -5.273 -11.164   6.776  1.00  0.00           H  
ATOM   1849 2HB  ALA A 116      -4.538  -9.692   7.455  1.00  0.00           H  
ATOM   1850 3HB  ALA A 116      -5.679 -10.648   8.429  1.00  0.00           H  
ATOM   1851  N   ALA A 117      -8.518 -10.563   7.883  1.00  0.00           N  
ATOM   1852  CA  ALA A 117      -9.732 -11.364   7.887  1.00  0.00           C  
ATOM   1853  C   ALA A 117     -10.841 -10.757   7.018  1.00  0.00           C  
ATOM   1854  O   ALA A 117     -11.527 -11.476   6.288  1.00  0.00           O  
ATOM   1855  CB  ALA A 117     -10.224 -11.545   9.316  1.00  0.00           C  
ATOM   1856  H   ALA A 117      -8.177 -10.182   8.753  1.00  0.00           H  
ATOM   1857  HA  ALA A 117      -9.506 -12.334   7.444  1.00  0.00           H  
ATOM   1858 1HB  ALA A 117     -11.124 -12.161   9.316  1.00  0.00           H  
ATOM   1859 2HB  ALA A 117      -9.451 -12.035   9.908  1.00  0.00           H  
ATOM   1860 3HB  ALA A 117     -10.451 -10.572   9.749  1.00  0.00           H  
ATOM   1861  N   ALA A 118     -11.017  -9.442   7.097  1.00  0.00           N  
ATOM   1862  CA  ALA A 118     -11.992  -8.771   6.252  1.00  0.00           C  
ATOM   1863  C   ALA A 118     -11.647  -8.940   4.755  1.00  0.00           C  
ATOM   1864  O   ALA A 118     -12.534  -9.150   3.921  1.00  0.00           O  
ATOM   1865  CB  ALA A 118     -12.090  -7.300   6.632  1.00  0.00           C  
ATOM   1866  H   ALA A 118     -10.472  -8.898   7.749  1.00  0.00           H  
ATOM   1867  HA  ALA A 118     -12.962  -9.242   6.413  1.00  0.00           H  
ATOM   1868 1HB  ALA A 118     -12.825  -6.808   5.993  1.00  0.00           H  
ATOM   1869 2HB  ALA A 118     -12.400  -7.215   7.673  1.00  0.00           H  
ATOM   1870 3HB  ALA A 118     -11.119  -6.826   6.501  1.00  0.00           H  
ATOM   1871  N   ALA A 119     -10.325  -8.808   4.413  1.00  0.00           N  
ATOM   1872  CA  ALA A 119      -9.878  -9.014   3.034  1.00  0.00           C  
ATOM   1873  C   ALA A 119     -10.112 -10.441   2.536  1.00  0.00           C  
ATOM   1874  O   ALA A 119     -10.385 -10.661   1.368  1.00  0.00           O  
ATOM   1875  CB  ALA A 119      -8.419  -8.644   2.885  1.00  0.00           C  
ATOM   1876  H   ALA A 119      -9.650  -8.534   5.111  1.00  0.00           H  
ATOM   1877  HA  ALA A 119     -10.472  -8.367   2.385  1.00  0.00           H  
ATOM   1878 1HB  ALA A 119      -8.105  -8.804   1.853  1.00  0.00           H  
ATOM   1879 2HB  ALA A 119      -8.281  -7.595   3.148  1.00  0.00           H  
ATOM   1880 3HB  ALA A 119      -7.817  -9.265   3.547  1.00  0.00           H  
ATOM   1881  N   ILE A 120      -9.923 -11.518   3.394  1.00  0.00           N  
ATOM   1882  CA  ILE A 120     -10.167 -12.933   3.147  1.00  0.00           C  
ATOM   1883  C   ILE A 120     -11.641 -13.276   2.979  1.00  0.00           C  
ATOM   1884  O   ILE A 120     -11.995 -14.013   2.065  1.00  0.00           O  
ATOM   1885  CB  ILE A 120      -9.585 -13.781   4.292  1.00  0.00           C  
ATOM   1886  CG1 ILE A 120      -8.063 -13.625   4.351  1.00  0.00           C  
ATOM   1887  CG2 ILE A 120      -9.966 -15.243   4.118  1.00  0.00           C  
ATOM   1888  CD1 ILE A 120      -7.448 -14.123   5.639  1.00  0.00           C  
ATOM   1889  H   ILE A 120      -9.576 -11.229   4.295  1.00  0.00           H  
ATOM   1890  HA  ILE A 120      -9.654 -13.217   2.229  1.00  0.00           H  
ATOM   1891  HB  ILE A 120      -9.975 -13.424   5.244  1.00  0.00           H  
ATOM   1892 1HG1 ILE A 120      -7.609 -14.168   3.524  1.00  0.00           H  
ATOM   1893 2HG1 ILE A 120      -7.800 -12.573   4.234  1.00  0.00           H  
ATOM   1894 1HG2 ILE A 120      -9.546 -15.828   4.936  1.00  0.00           H  
ATOM   1895 2HG2 ILE A 120     -11.051 -15.339   4.124  1.00  0.00           H  
ATOM   1896 3HG2 ILE A 120      -9.574 -15.611   3.170  1.00  0.00           H  
ATOM   1897 1HD1 ILE A 120      -6.367 -13.978   5.606  1.00  0.00           H  
ATOM   1898 2HD1 ILE A 120      -7.863 -13.567   6.480  1.00  0.00           H  
ATOM   1899 3HD1 ILE A 120      -7.667 -15.183   5.761  1.00  0.00           H  
ATOM   1900  N   LEU A 121     -12.545 -12.745   3.879  1.00  0.00           N  
ATOM   1901  CA  LEU A 121     -13.996 -12.936   3.943  1.00  0.00           C  
ATOM   1902  C   LEU A 121     -14.688 -12.209   2.802  1.00  0.00           C  
ATOM   1903  O   LEU A 121     -15.680 -12.680   2.269  1.00  0.00           O  
ATOM   1904  CB  LEU A 121     -14.544 -12.431   5.283  1.00  0.00           C  
ATOM   1905  CG  LEU A 121     -14.080 -13.204   6.525  1.00  0.00           C  
ATOM   1906  CD1 LEU A 121     -14.468 -12.432   7.779  1.00  0.00           C  
ATOM   1907  CD2 LEU A 121     -14.705 -14.592   6.522  1.00  0.00           C  
ATOM   1908  H   LEU A 121     -12.088 -12.201   4.595  1.00  0.00           H  
ATOM   1909  HA  LEU A 121     -14.209 -14.003   3.882  1.00  0.00           H  
ATOM   1910 1HB  LEU A 121     -14.247 -11.392   5.411  1.00  0.00           H  
ATOM   1911 2HB  LEU A 121     -15.633 -12.476   5.253  1.00  0.00           H  
ATOM   1912  HG  LEU A 121     -12.994 -13.296   6.512  1.00  0.00           H  
ATOM   1913 1HD1 LEU A 121     -14.138 -12.981   8.661  1.00  0.00           H  
ATOM   1914 2HD1 LEU A 121     -13.992 -11.452   7.764  1.00  0.00           H  
ATOM   1915 3HD1 LEU A 121     -15.550 -12.311   7.811  1.00  0.00           H  
ATOM   1916 1HD2 LEU A 121     -14.375 -15.141   7.404  1.00  0.00           H  
ATOM   1917 2HD2 LEU A 121     -15.791 -14.502   6.536  1.00  0.00           H  
ATOM   1918 3HD2 LEU A 121     -14.397 -15.128   5.624  1.00  0.00           H  
ATOM   1919  N   GLY A 122     -14.185 -10.938   2.298  1.00  0.00           N  
ATOM   1920  CA  GLY A 122     -14.782 -10.059   1.328  1.00  0.00           C  
ATOM   1921  C   GLY A 122     -15.817  -9.154   1.950  1.00  0.00           C  
ATOM   1922  O   GLY A 122     -16.791  -8.797   1.292  1.00  0.00           O  
ATOM   1923  H   GLY A 122     -13.296 -10.689   2.710  1.00  0.00           H  
ATOM   1924 1HA  GLY A 122     -14.006  -9.452   0.862  1.00  0.00           H  
ATOM   1925 2HA  GLY A 122     -15.246 -10.650   0.539  1.00  0.00           H  
ATOM   1926  N   THR A 123     -15.621  -8.778   3.212  1.00  0.00           N  
ATOM   1927  CA  THR A 123     -16.610  -7.968   3.913  1.00  0.00           C  
ATOM   1928  C   THR A 123     -15.956  -6.679   4.391  1.00  0.00           C  
ATOM   1929  O   THR A 123     -14.759  -6.467   4.174  1.00  0.00           O  
ATOM   1930  CB  THR A 123     -17.221  -8.724   5.107  1.00  0.00           C  
ATOM   1931  OG1 THR A 123     -16.223  -8.912   6.119  1.00  0.00           O  
ATOM   1932  CG2 THR A 123     -17.750 -10.080   4.665  1.00  0.00           C  
ATOM   1933  H   THR A 123     -14.777  -9.054   3.694  1.00  0.00           H  
ATOM   1934  HA  THR A 123     -17.438  -7.766   3.232  1.00  0.00           H  
ATOM   1935  HB  THR A 123     -18.040  -8.140   5.527  1.00  0.00           H  
ATOM   1936  HG1 THR A 123     -16.104  -8.092   6.606  1.00  0.00           H  
ATOM   1937 1HG2 THR A 123     -18.179 -10.600   5.522  1.00  0.00           H  
ATOM   1938 2HG2 THR A 123     -18.518  -9.940   3.904  1.00  0.00           H  
ATOM   1939 3HG2 THR A 123     -16.934 -10.672   4.253  1.00  0.00           H  
ATOM   1940  N   THR A 124     -16.719  -5.824   5.060  1.00  0.00           N  
ATOM   1941  CA  THR A 124     -16.126  -4.619   5.616  1.00  0.00           C  
ATOM   1942  C   THR A 124     -15.359  -5.014   6.868  1.00  0.00           C  
ATOM   1943  O   THR A 124     -15.532  -6.122   7.394  1.00  0.00           O  
ATOM   1944  CB  THR A 124     -17.185  -3.551   5.945  1.00  0.00           C  
ATOM   1945  OG1 THR A 124     -18.051  -4.037   6.979  1.00  0.00           O  
ATOM   1946  CG2 THR A 124     -18.011  -3.220   4.710  1.00  0.00           C  
ATOM   1947  H   THR A 124     -17.705  -5.992   5.191  1.00  0.00           H  
ATOM   1948  HA  THR A 124     -15.517  -4.145   4.844  1.00  0.00           H  
ATOM   1949  HB  THR A 124     -16.693  -2.645   6.299  1.00  0.00           H  
ATOM   1950  HG1 THR A 124     -18.570  -3.308   7.330  1.00  0.00           H  
ATOM   1951 1HG2 THR A 124     -18.754  -2.464   4.962  1.00  0.00           H  
ATOM   1952 2HG2 THR A 124     -17.357  -2.840   3.926  1.00  0.00           H  
ATOM   1953 3HG2 THR A 124     -18.514  -4.119   4.358  1.00  0.00           H  
ATOM   1954  N   VAL A 125     -14.531  -4.099   7.365  1.00  0.00           N  
ATOM   1955  CA  VAL A 125     -13.745  -4.375   8.553  1.00  0.00           C  
ATOM   1956  C   VAL A 125     -14.679  -4.535   9.742  1.00  0.00           C  
ATOM   1957  O   VAL A 125     -14.523  -5.469  10.537  1.00  0.00           O  
ATOM   1958  CB  VAL A 125     -12.743  -3.237   8.822  1.00  0.00           C  
ATOM   1959  CG1 VAL A 125     -12.050  -3.444  10.161  1.00  0.00           C  
ATOM   1960  CG2 VAL A 125     -11.725  -3.166   7.693  1.00  0.00           C  
ATOM   1961  H   VAL A 125     -14.445  -3.201   6.914  1.00  0.00           H  
ATOM   1962  HA  VAL A 125     -13.210  -5.312   8.403  1.00  0.00           H  
ATOM   1963  HB  VAL A 125     -13.285  -2.294   8.883  1.00  0.00           H  
ATOM   1964 1HG1 VAL A 125     -11.345  -2.630  10.335  1.00  0.00           H  
ATOM   1965 2HG1 VAL A 125     -12.793  -3.455  10.957  1.00  0.00           H  
ATOM   1966 3HG1 VAL A 125     -11.513  -4.392  10.150  1.00  0.00           H  
ATOM   1967 1HG2 VAL A 125     -11.020  -2.359   7.890  1.00  0.00           H  
ATOM   1968 2HG2 VAL A 125     -11.186  -4.111   7.629  1.00  0.00           H  
ATOM   1969 3HG2 VAL A 125     -12.240  -2.976   6.751  1.00  0.00           H  
ATOM   1970  N   GLU A 126     -15.676  -3.654   9.833  1.00  0.00           N  
ATOM   1971  CA  GLU A 126     -16.611  -3.659  10.961  1.00  0.00           C  
ATOM   1972  C   GLU A 126     -17.440  -4.935  11.004  1.00  0.00           C  
ATOM   1973  O   GLU A 126     -17.752  -5.444  12.072  1.00  0.00           O  
ATOM   1974  CB  GLU A 126     -17.542  -2.447  10.885  1.00  0.00           C  
ATOM   1975  CG  GLU A 126     -16.840  -1.104  11.033  1.00  0.00           C  
ATOM   1976  CD  GLU A 126     -16.134  -0.671   9.777  1.00  0.00           C  
ATOM   1977  OE1 GLU A 126     -16.290  -1.327   8.775  1.00  0.00           O  
ATOM   1978  OE2 GLU A 126     -15.439   0.317   9.821  1.00  0.00           O  
ATOM   1979  H   GLU A 126     -15.786  -2.965   9.105  1.00  0.00           H  
ATOM   1980  HA  GLU A 126     -16.037  -3.617  11.887  1.00  0.00           H  
ATOM   1981 1HB  GLU A 126     -18.063  -2.447   9.927  1.00  0.00           H  
ATOM   1982 2HB  GLU A 126     -18.296  -2.517  11.668  1.00  0.00           H  
ATOM   1983 1HG  GLU A 126     -17.577  -0.347  11.300  1.00  0.00           H  
ATOM   1984 2HG  GLU A 126     -16.118  -1.172  11.845  1.00  0.00           H  
ATOM   1985  N   GLU A 127     -17.929  -5.521   9.778  1.00  0.00           N  
ATOM   1986  CA  GLU A 127     -18.707  -6.755   9.741  1.00  0.00           C  
ATOM   1987  C   GLU A 127     -17.854  -7.922  10.227  1.00  0.00           C  
ATOM   1988  O   GLU A 127     -18.322  -8.753  10.998  1.00  0.00           O  
ATOM   1989  CB  GLU A 127     -19.219  -7.028   8.325  1.00  0.00           C  
ATOM   1990  CG  GLU A 127     -20.085  -8.274   8.200  1.00  0.00           C  
ATOM   1991  CD  GLU A 127     -20.637  -8.465   6.815  1.00  0.00           C  
ATOM   1992  OE1 GLU A 127     -20.461  -7.591   5.998  1.00  0.00           O  
ATOM   1993  OE2 GLU A 127     -21.236  -9.487   6.571  1.00  0.00           O  
ATOM   1994  H   GLU A 127     -17.773  -5.010   8.921  1.00  0.00           H  
ATOM   1995  HA  GLU A 127     -19.563  -6.644  10.404  1.00  0.00           H  
ATOM   1996 1HB  GLU A 127     -19.806  -6.177   7.979  1.00  0.00           H  
ATOM   1997 2HB  GLU A 127     -18.372  -7.140   7.648  1.00  0.00           H  
ATOM   1998 1HG  GLU A 127     -19.489  -9.146   8.464  1.00  0.00           H  
ATOM   1999 2HG  GLU A 127     -20.910  -8.203   8.907  1.00  0.00           H  
ATOM   2000  N   ALA A 128     -16.596  -7.976   9.789  1.00  0.00           N  
ATOM   2001  CA  ALA A 128     -15.708  -9.053  10.202  1.00  0.00           C  
ATOM   2002  C   ALA A 128     -15.489  -9.049  11.724  1.00  0.00           C  
ATOM   2003  O   ALA A 128     -15.427 -10.110  12.362  1.00  0.00           O  
ATOM   2004  CB  ALA A 128     -14.378  -8.985   9.435  1.00  0.00           C  
ATOM   2005  H   ALA A 128     -16.247  -7.262   9.164  1.00  0.00           H  
ATOM   2006  HA  ALA A 128     -16.197 -10.000   9.971  1.00  0.00           H  
ATOM   2007 1HB  ALA A 128     -13.730  -9.799   9.758  1.00  0.00           H  
ATOM   2008 2HB  ALA A 128     -14.569  -9.077   8.365  1.00  0.00           H  
ATOM   2009 3HB  ALA A 128     -13.892  -8.032   9.636  1.00  0.00           H  
ATOM   2010  N   VAL A 129     -15.251  -7.778  12.391  1.00  0.00           N  
ATOM   2011  CA  VAL A 129     -15.092  -7.658  13.836  1.00  0.00           C  
ATOM   2012  C   VAL A 129     -16.395  -8.018  14.541  1.00  0.00           C  
ATOM   2013  O   VAL A 129     -16.397  -8.781  15.498  1.00  0.00           O  
ATOM   2014  CB  VAL A 129     -14.678  -6.226  14.218  1.00  0.00           C  
ATOM   2015  CG1 VAL A 129     -14.707  -6.047  15.729  1.00  0.00           C  
ATOM   2016  CG2 VAL A 129     -13.293  -5.923  13.666  1.00  0.00           C  
ATOM   2017  H   VAL A 129     -15.189  -6.947  11.820  1.00  0.00           H  
ATOM   2018  HA  VAL A 129     -14.308  -8.346  14.156  1.00  0.00           H  
ATOM   2019  HB  VAL A 129     -15.398  -5.524  13.798  1.00  0.00           H  
ATOM   2020 1HG1 VAL A 129     -14.411  -5.029  15.981  1.00  0.00           H  
ATOM   2021 2HG1 VAL A 129     -15.715  -6.234  16.098  1.00  0.00           H  
ATOM   2022 3HG1 VAL A 129     -14.014  -6.751  16.192  1.00  0.00           H  
ATOM   2023 1HG2 VAL A 129     -13.006  -4.908  13.939  1.00  0.00           H  
ATOM   2024 2HG2 VAL A 129     -12.573  -6.629  14.082  1.00  0.00           H  
ATOM   2025 3HG2 VAL A 129     -13.306  -6.016  12.580  1.00  0.00           H  
ATOM   2026  N   LYS A 130     -17.693  -7.431  14.116  1.00  0.00           N  
ATOM   2027  CA  LYS A 130     -18.981  -7.698  14.761  1.00  0.00           C  
ATOM   2028  C   LYS A 130     -19.383  -9.181  14.757  1.00  0.00           C  
ATOM   2029  O   LYS A 130     -19.893  -9.689  15.758  1.00  0.00           O  
ATOM   2030  CB  LYS A 130     -20.074  -6.869  14.087  1.00  0.00           C  
ATOM   2031  CG  LYS A 130     -20.025  -5.382  14.407  1.00  0.00           C  
ATOM   2032  CD  LYS A 130     -21.115  -4.619  13.669  1.00  0.00           C  
ATOM   2033  CE  LYS A 130     -21.064  -3.133  13.986  1.00  0.00           C  
ATOM   2034  NZ  LYS A 130     -22.109  -2.371  13.249  1.00  0.00           N  
ATOM   2035  H   LYS A 130     -17.659  -6.813  13.319  1.00  0.00           H  
ATOM   2036  HA  LYS A 130     -18.900  -7.438  15.817  1.00  0.00           H  
ATOM   2037 1HB  LYS A 130     -20.002  -6.981  13.005  1.00  0.00           H  
ATOM   2038 2HB  LYS A 130     -21.053  -7.244  14.390  1.00  0.00           H  
ATOM   2039 1HG  LYS A 130     -20.155  -5.235  15.481  1.00  0.00           H  
ATOM   2040 2HG  LYS A 130     -19.053  -4.980  14.119  1.00  0.00           H  
ATOM   2041 1HD  LYS A 130     -20.991  -4.758  12.593  1.00  0.00           H  
ATOM   2042 2HD  LYS A 130     -22.091  -5.010  13.957  1.00  0.00           H  
ATOM   2043 1HE  LYS A 130     -21.208  -2.983  15.054  1.00  0.00           H  
ATOM   2044 2HE  LYS A 130     -20.086  -2.736  13.715  1.00  0.00           H  
ATOM   2045 1HZ  LYS A 130     -22.042  -1.391  13.486  1.00  0.00           H  
ATOM   2046 2HZ  LYS A 130     -21.973  -2.487  12.255  1.00  0.00           H  
ATOM   2047 3HZ  LYS A 130     -23.022  -2.716  13.507  1.00  0.00           H  
ATOM   2048  N   ARG A 131     -19.179  -9.879  13.640  1.00  0.00           N  
ATOM   2049  CA  ARG A 131     -19.540 -11.297  13.585  1.00  0.00           C  
ATOM   2050  C   ARG A 131     -18.642 -12.107  14.527  1.00  0.00           C  
ATOM   2051  O   ARG A 131     -19.103 -13.003  15.234  1.00  0.00           O  
ATOM   2052  CB  ARG A 131     -19.410 -11.832  12.166  1.00  0.00           C  
ATOM   2053  CG  ARG A 131     -20.467 -11.334  11.195  1.00  0.00           C  
ATOM   2054  CD  ARG A 131     -20.313 -11.949   9.851  1.00  0.00           C  
ATOM   2055  NE  ARG A 131     -21.279 -11.425   8.900  1.00  0.00           N  
ATOM   2056  CZ  ARG A 131     -22.550 -11.857   8.784  1.00  0.00           C  
ATOM   2057  NH1 ARG A 131     -22.990 -12.820   9.563  1.00  0.00           N  
ATOM   2058  NH2 ARG A 131     -23.353 -11.315   7.885  1.00  0.00           N  
ATOM   2059  H   ARG A 131     -18.775  -9.442  12.825  1.00  0.00           H  
ATOM   2060  HA  ARG A 131     -20.567 -11.406  13.930  1.00  0.00           H  
ATOM   2061 1HB  ARG A 131     -18.436 -11.559  11.762  1.00  0.00           H  
ATOM   2062 2HB  ARG A 131     -19.462 -12.921  12.182  1.00  0.00           H  
ATOM   2063 1HG  ARG A 131     -21.458 -11.585  11.574  1.00  0.00           H  
ATOM   2064 2HG  ARG A 131     -20.383 -10.252  11.088  1.00  0.00           H  
ATOM   2065 1HD  ARG A 131     -19.313 -11.744   9.469  1.00  0.00           H  
ATOM   2066 2HD  ARG A 131     -20.458 -13.026   9.926  1.00  0.00           H  
ATOM   2067  HE  ARG A 131     -20.977 -10.683   8.283  1.00  0.00           H  
ATOM   2068 1HH1 ARG A 131     -22.377 -13.235  10.249  1.00  0.00           H  
ATOM   2069 2HH1 ARG A 131     -23.943 -13.144   9.475  1.00  0.00           H  
ATOM   2070 1HH2 ARG A 131     -23.014 -10.575   7.286  1.00  0.00           H  
ATOM   2071 2HH2 ARG A 131     -24.305 -11.639   7.798  1.00  0.00           H  
ATOM   2072  N   ALA A 132     -17.356 -11.773  14.541  1.00  0.00           N  
ATOM   2073  CA  ALA A 132     -16.400 -12.464  15.398  1.00  0.00           C  
ATOM   2074  C   ALA A 132     -16.735 -12.231  16.873  1.00  0.00           C  
ATOM   2075  O   ALA A 132     -16.632 -13.150  17.677  1.00  0.00           O  
ATOM   2076  CB  ALA A 132     -14.985 -12.029  15.078  1.00  0.00           C  
ATOM   2077  H   ALA A 132     -17.031 -11.027  13.943  1.00  0.00           H  
ATOM   2078  HA  ALA A 132     -16.487 -13.533  15.213  1.00  0.00           H  
ATOM   2079 1HB  ALA A 132     -14.287 -12.555  15.728  1.00  0.00           H  
ATOM   2080 2HB  ALA A 132     -14.760 -12.264  14.038  1.00  0.00           H  
ATOM   2081 3HB  ALA A 132     -14.890 -10.957  15.236  1.00  0.00           H  
ATOM   2082  N   LEU A 133     -17.165 -11.018  17.220  1.00  0.00           N  
ATOM   2083  CA  LEU A 133     -17.555 -10.711  18.605  1.00  0.00           C  
ATOM   2084  C   LEU A 133     -18.782 -11.510  19.103  1.00  0.00           C  
ATOM   2085  O   LEU A 133     -18.838 -11.894  20.270  1.00  0.00           O  
ATOM   2086  CB  LEU A 133     -17.846  -9.210  18.728  1.00  0.00           C  
ATOM   2087  CG  LEU A 133     -16.621  -8.288  18.678  1.00  0.00           C  
ATOM   2088  CD1 LEU A 133     -17.079  -6.841  18.561  1.00  0.00           C  
ATOM   2089  CD2 LEU A 133     -15.778  -8.496  19.926  1.00  0.00           C  
ATOM   2090  H   LEU A 133     -17.227 -10.293  16.519  1.00  0.00           H  
ATOM   2091  HA  LEU A 133     -16.746 -11.017  19.266  1.00  0.00           H  
ATOM   2092 1HB  LEU A 133     -18.514  -8.918  17.919  1.00  0.00           H  
ATOM   2093 2HB  LEU A 133     -18.356  -9.032  19.675  1.00  0.00           H  
ATOM   2094  HG  LEU A 133     -16.026  -8.522  17.794  1.00  0.00           H  
ATOM   2095 1HD1 LEU A 133     -16.209  -6.186  18.525  1.00  0.00           H  
ATOM   2096 2HD1 LEU A 133     -17.664  -6.716  17.649  1.00  0.00           H  
ATOM   2097 3HD1 LEU A 133     -17.692  -6.582  19.424  1.00  0.00           H  
ATOM   2098 1HD2 LEU A 133     -14.906  -7.841  19.890  1.00  0.00           H  
ATOM   2099 2HD2 LEU A 133     -16.371  -8.261  20.810  1.00  0.00           H  
ATOM   2100 3HD2 LEU A 133     -15.449  -9.534  19.975  1.00  0.00           H  
ATOM   2101  N   LYS A 134     -19.750 -11.748  18.215  1.00  0.00           N  
ATOM   2102  CA  LYS A 134     -20.910 -12.602  18.484  1.00  0.00           C  
ATOM   2103  C   LYS A 134     -20.480 -14.049  18.741  1.00  0.00           C  
ATOM   2104  O   LYS A 134     -20.957 -14.704  19.669  1.00  0.00           O  
ATOM   2105  CB  LYS A 134     -21.899 -12.546  17.319  1.00  0.00           C  
ATOM   2106  CG  LYS A 134     -22.648 -11.226  17.193  1.00  0.00           C  
ATOM   2107  CD  LYS A 134     -23.580 -11.232  15.990  1.00  0.00           C  
ATOM   2108  CE  LYS A 134     -24.314  -9.907  15.851  1.00  0.00           C  
ATOM   2109  NZ  LYS A 134     -25.204  -9.886  14.658  1.00  0.00           N  
ATOM   2110  H   LYS A 134     -19.664 -11.307  17.311  1.00  0.00           H  
ATOM   2111  HA  LYS A 134     -21.428 -12.217  19.363  1.00  0.00           H  
ATOM   2112 1HB  LYS A 134     -21.369 -12.720  16.382  1.00  0.00           H  
ATOM   2113 2HB  LYS A 134     -22.637 -13.341  17.430  1.00  0.00           H  
ATOM   2114 1HG  LYS A 134     -23.235 -11.053  18.096  1.00  0.00           H  
ATOM   2115 2HG  LYS A 134     -21.934 -10.411  17.084  1.00  0.00           H  
ATOM   2116 1HD  LYS A 134     -23.002 -11.415  15.083  1.00  0.00           H  
ATOM   2117 2HD  LYS A 134     -24.312 -12.032  16.101  1.00  0.00           H  
ATOM   2118 1HE  LYS A 134     -24.917  -9.730  16.741  1.00  0.00           H  
ATOM   2119 2HE  LYS A 134     -23.590  -9.097  15.763  1.00  0.00           H  
ATOM   2120 1HZ  LYS A 134     -25.671  -8.992  14.602  1.00  0.00           H  
ATOM   2121 2HZ  LYS A 134     -24.652 -10.030  13.824  1.00  0.00           H  
ATOM   2122 3HZ  LYS A 134     -25.892 -10.620  14.738  1.00  0.00           H  
ATOM   2123  N   LEU A 135     -19.588 -14.554  17.902  1.00  0.00           N  
ATOM   2124  CA  LEU A 135     -19.062 -15.895  18.094  1.00  0.00           C  
ATOM   2125  C   LEU A 135     -18.228 -15.944  19.372  1.00  0.00           C  
ATOM   2126  O   LEU A 135     -18.293 -16.917  20.125  1.00  0.00           O  
ATOM   2127  CB  LEU A 135     -18.211 -16.314  16.889  1.00  0.00           C  
ATOM   2128  CG  LEU A 135     -18.978 -16.542  15.580  1.00  0.00           C  
ATOM   2129  CD1 LEU A 135     -17.991 -16.646  14.424  1.00  0.00           C  
ATOM   2130  CD2 LEU A 135     -19.818 -17.804  15.696  1.00  0.00           C  
ATOM   2131  H   LEU A 135     -19.265 -14.007  17.117  1.00  0.00           H  
ATOM   2132  HA  LEU A 135     -19.900 -16.585  18.183  1.00  0.00           H  
ATOM   2133 1HB  LEU A 135     -17.464 -15.543  16.705  1.00  0.00           H  
ATOM   2134 2HB  LEU A 135     -17.693 -17.242  17.135  1.00  0.00           H  
ATOM   2135  HG  LEU A 135     -19.629 -15.690  15.387  1.00  0.00           H  
ATOM   2136 1HD1 LEU A 135     -18.537 -16.806  13.494  1.00  0.00           H  
ATOM   2137 2HD1 LEU A 135     -17.417 -15.721  14.353  1.00  0.00           H  
ATOM   2138 3HD1 LEU A 135     -17.314 -17.480  14.598  1.00  0.00           H  
ATOM   2139 1HD2 LEU A 135     -20.364 -17.966  14.767  1.00  0.00           H  
ATOM   2140 2HD2 LEU A 135     -19.167 -18.659  15.889  1.00  0.00           H  
ATOM   2141 3HD2 LEU A 135     -20.525 -17.696  16.519  1.00  0.00           H  
ATOM   2142  N   LYS A 136     -17.450 -14.884  19.604  1.00  0.00           N  
ATOM   2143  CA  LYS A 136     -16.575 -14.762  20.773  1.00  0.00           C  
ATOM   2144  C   LYS A 136     -17.329 -15.013  22.063  1.00  0.00           C  
ATOM   2145  O   LYS A 136     -16.916 -15.813  22.904  1.00  0.00           O  
ATOM   2146  CB  LYS A 136     -15.923 -13.380  20.815  1.00  0.00           C  
ATOM   2147  CG  LYS A 136     -14.933 -13.186  21.956  1.00  0.00           C  
ATOM   2148  CD  LYS A 136     -14.371 -11.772  21.966  1.00  0.00           C  
ATOM   2149  CE  LYS A 136     -13.304 -11.608  23.039  1.00  0.00           C  
ATOM   2150  NZ  LYS A 136     -13.882 -11.649  24.410  1.00  0.00           N  
ATOM   2151  H   LYS A 136     -17.479 -14.131  18.929  1.00  0.00           H  
ATOM   2152  HA  LYS A 136     -15.769 -15.490  20.676  1.00  0.00           H  
ATOM   2153 1HB  LYS A 136     -15.394 -13.198  19.879  1.00  0.00           H  
ATOM   2154 2HB  LYS A 136     -16.695 -12.615  20.909  1.00  0.00           H  
ATOM   2155 1HG  LYS A 136     -15.432 -13.376  22.907  1.00  0.00           H  
ATOM   2156 2HG  LYS A 136     -14.111 -13.894  21.849  1.00  0.00           H  
ATOM   2157 1HD  LYS A 136     -13.933 -11.548  20.993  1.00  0.00           H  
ATOM   2158 2HD  LYS A 136     -15.175 -11.062  22.156  1.00  0.00           H  
ATOM   2159 1HE  LYS A 136     -12.567 -12.404  22.944  1.00  0.00           H  
ATOM   2160 2HE  LYS A 136     -12.795 -10.654  22.902  1.00  0.00           H  
ATOM   2161 1HZ  LYS A 136     -13.144 -11.536  25.090  1.00  0.00           H  
ATOM   2162 2HZ  LYS A 136     -14.554 -10.902  24.515  1.00  0.00           H  
ATOM   2163 3HZ  LYS A 136     -14.341 -12.537  24.555  1.00  0.00           H  
ATOM   2164  N   THR A 137     -18.441 -14.306  22.217  1.00  0.00           N  
ATOM   2165  CA  THR A 137     -19.272 -14.419  23.405  1.00  0.00           C  
ATOM   2166  C   THR A 137     -19.990 -15.762  23.497  1.00  0.00           C  
ATOM   2167  O   THR A 137     -19.973 -16.403  24.544  1.00  0.00           O  
ATOM   2168  CB  THR A 137     -20.309 -13.297  23.434  1.00  0.00           C  
ATOM   2169  OG1 THR A 137     -19.622 -12.046  23.467  1.00  0.00           O  
ATOM   2170  CG2 THR A 137     -21.214 -13.426  24.656  1.00  0.00           C  
ATOM   2171  H   THR A 137     -18.715 -13.669  21.483  1.00  0.00           H  
ATOM   2172  HA  THR A 137     -18.634 -14.328  24.284  1.00  0.00           H  
ATOM   2173  HB  THR A 137     -20.921 -13.345  22.534  1.00  0.00           H  
ATOM   2174  HG1 THR A 137     -19.282 -11.845  22.589  1.00  0.00           H  
ATOM   2175 1HG2 THR A 137     -21.944 -12.617  24.654  1.00  0.00           H  
ATOM   2176 2HG2 THR A 137     -21.734 -14.384  24.625  1.00  0.00           H  
ATOM   2177 3HG2 THR A 137     -20.613 -13.369  25.563  1.00  0.00           H  
ATOM   2178  N   LYS A 138     -20.605 -16.188  22.395  1.00  0.00           N  
ATOM   2179  CA  LYS A 138     -21.449 -17.379  22.400  1.00  0.00           C  
ATOM   2180  C   LYS A 138     -20.665 -18.691  22.563  1.00  0.00           C  
ATOM   2181  O   LYS A 138     -21.122 -19.607  23.254  1.00  0.00           O  
ATOM   2182  CB  LYS A 138     -22.274 -17.429  21.113  1.00  0.00           C  
ATOM   2183  CG  LYS A 138     -23.386 -16.390  21.039  1.00  0.00           C  
ATOM   2184  CD  LYS A 138     -24.160 -16.503  19.734  1.00  0.00           C  
ATOM   2185  CE  LYS A 138     -25.281 -15.475  19.663  1.00  0.00           C  
ATOM   2186  NZ  LYS A 138     -26.044 -15.571  18.391  1.00  0.00           N  
ATOM   2187  H   LYS A 138     -20.486 -15.673  21.536  1.00  0.00           H  
ATOM   2188  HA  LYS A 138     -22.104 -17.338  23.272  1.00  0.00           H  
ATOM   2189 1HB  LYS A 138     -21.619 -17.280  20.255  1.00  0.00           H  
ATOM   2190 2HB  LYS A 138     -22.730 -18.414  21.011  1.00  0.00           H  
ATOM   2191 1HG  LYS A 138     -24.074 -16.533  21.873  1.00  0.00           H  
ATOM   2192 2HG  LYS A 138     -22.957 -15.392  21.112  1.00  0.00           H  
ATOM   2193 1HD  LYS A 138     -23.483 -16.347  18.894  1.00  0.00           H  
ATOM   2194 2HD  LYS A 138     -24.590 -17.500  19.651  1.00  0.00           H  
ATOM   2195 1HE  LYS A 138     -25.966 -15.627  20.496  1.00  0.00           H  
ATOM   2196 2HE  LYS A 138     -24.860 -14.473  19.746  1.00  0.00           H  
ATOM   2197 1HZ  LYS A 138     -26.776 -14.874  18.382  1.00  0.00           H  
ATOM   2198 2HZ  LYS A 138     -25.421 -15.413  17.610  1.00  0.00           H  
ATOM   2199 3HZ  LYS A 138     -26.455 -16.490  18.312  1.00  0.00           H  
ATOM   2200  N   LEU A 139     -19.496 -18.788  21.932  1.00  0.00           N  
ATOM   2201  CA  LEU A 139     -18.743 -20.046  21.931  1.00  0.00           C  
ATOM   2202  C   LEU A 139     -17.743 -20.157  23.066  1.00  0.00           C  
ATOM   2203  O   LEU A 139     -17.246 -21.251  23.345  1.00  0.00           O  
ATOM   2204  CB  LEU A 139     -18.000 -20.204  20.599  1.00  0.00           C  
ATOM   2205  CG  LEU A 139     -18.881 -20.216  19.343  1.00  0.00           C  
ATOM   2206  CD1 LEU A 139     -18.000 -20.288  18.104  1.00  0.00           C  
ATOM   2207  CD2 LEU A 139     -19.837 -21.399  19.405  1.00  0.00           C  
ATOM   2208  H   LEU A 139     -19.118 -17.988  21.446  1.00  0.00           H  
ATOM   2209  HA  LEU A 139     -19.447 -20.871  22.041  1.00  0.00           H  
ATOM   2210 1HB  LEU A 139     -17.291 -19.384  20.497  1.00  0.00           H  
ATOM   2211 2HB  LEU A 139     -17.442 -21.140  20.620  1.00  0.00           H  
ATOM   2212  HG  LEU A 139     -19.454 -19.289  19.291  1.00  0.00           H  
ATOM   2213 1HD1 LEU A 139     -18.626 -20.297  17.211  1.00  0.00           H  
ATOM   2214 2HD1 LEU A 139     -17.340 -19.421  18.075  1.00  0.00           H  
ATOM   2215 3HD1 LEU A 139     -17.402 -21.199  18.135  1.00  0.00           H  
ATOM   2216 1HD2 LEU A 139     -20.464 -21.406  18.512  1.00  0.00           H  
ATOM   2217 2HD2 LEU A 139     -19.266 -22.326  19.455  1.00  0.00           H  
ATOM   2218 3HD2 LEU A 139     -20.466 -21.312  20.290  1.00  0.00           H  
ATOM   2219  N   GLY A 140     -17.420 -19.033  23.703  1.00  0.00           N  
ATOM   2220  CA  GLY A 140     -16.365 -19.010  24.706  1.00  0.00           C  
ATOM   2221  C   GLY A 140     -14.948 -19.031  24.136  1.00  0.00           C  
ATOM   2222  O   GLY A 140     -14.072 -19.735  24.655  1.00  0.00           O  
ATOM   2223  H   GLY A 140     -17.913 -18.178  23.490  1.00  0.00           H  
ATOM   2224 1HA  GLY A 140     -16.467 -18.116  25.322  1.00  0.00           H  
ATOM   2225 2HA  GLY A 140     -16.475 -19.869  25.367  1.00  0.00           H  
ATOM   2226  N   VAL A 141     -14.716 -18.268  23.064  1.00  0.00           N  
ATOM   2227  CA  VAL A 141     -13.430 -18.286  22.358  1.00  0.00           C  
ATOM   2228  C   VAL A 141     -12.839 -16.883  22.264  1.00  0.00           C  
ATOM   2229  O   VAL A 141     -13.505 -15.908  22.592  1.00  0.00           O  
ATOM   2230  CB  VAL A 141     -13.602 -18.863  20.940  1.00  0.00           C  
ATOM   2231  CG1 VAL A 141     -14.136 -20.286  21.006  1.00  0.00           C  
ATOM   2232  CG2 VAL A 141     -14.533 -17.974  20.129  1.00  0.00           C  
ATOM   2233  H   VAL A 141     -15.450 -17.659  22.732  1.00  0.00           H  
ATOM   2234  HA  VAL A 141     -12.745 -18.933  22.905  1.00  0.00           H  
ATOM   2235  HB  VAL A 141     -12.627 -18.907  20.455  1.00  0.00           H  
ATOM   2236 1HG1 VAL A 141     -14.252 -20.677  19.994  1.00  0.00           H  
ATOM   2237 2HG1 VAL A 141     -13.437 -20.912  21.559  1.00  0.00           H  
ATOM   2238 3HG1 VAL A 141     -15.103 -20.289  21.507  1.00  0.00           H  
ATOM   2239 1HG2 VAL A 141     -14.650 -18.387  19.128  1.00  0.00           H  
ATOM   2240 2HG2 VAL A 141     -15.507 -17.925  20.618  1.00  0.00           H  
ATOM   2241 3HG2 VAL A 141     -14.110 -16.971  20.060  1.00  0.00           H  
ATOM   2242  N   SER A 142     -11.586 -16.780  21.826  1.00  0.00           N  
ATOM   2243  CA  SER A 142     -10.973 -15.472  21.615  1.00  0.00           C  
ATOM   2244  C   SER A 142     -11.429 -14.840  20.303  1.00  0.00           C  
ATOM   2245  O   SER A 142     -12.025 -15.506  19.444  1.00  0.00           O  
ATOM   2246  CB  SER A 142      -9.462 -15.600  21.625  1.00  0.00           C  
ATOM   2247  OG  SER A 142      -9.006 -16.256  20.474  1.00  0.00           O  
ATOM   2248  H   SER A 142     -11.047 -17.612  21.636  1.00  0.00           H  
ATOM   2249  HA  SER A 142     -11.275 -14.814  22.432  1.00  0.00           H  
ATOM   2250 1HB  SER A 142      -9.013 -14.609  21.684  1.00  0.00           H  
ATOM   2251 2HB  SER A 142      -9.151 -16.153  22.510  1.00  0.00           H  
ATOM   2252  HG  SER A 142      -8.068 -16.404  20.608  1.00  0.00           H  
ATOM   2253  N   LEU A 143     -11.137 -13.450  20.107  1.00  0.00           N  
ATOM   2254  CA  LEU A 143     -11.519 -12.738  18.888  1.00  0.00           C  
ATOM   2255  C   LEU A 143     -10.782 -13.332  17.685  1.00  0.00           C  
ATOM   2256  O   LEU A 143     -11.377 -13.546  16.613  1.00  0.00           O  
ATOM   2257  CB  LEU A 143     -11.200 -11.243  19.015  1.00  0.00           C  
ATOM   2258  CG  LEU A 143     -11.597 -10.373  17.816  1.00  0.00           C  
ATOM   2259  CD1 LEU A 143     -13.106 -10.437  17.619  1.00  0.00           C  
ATOM   2260  CD2 LEU A 143     -11.137  -8.942  18.052  1.00  0.00           C  
ATOM   2261  H   LEU A 143     -10.644 -12.954  20.833  1.00  0.00           H  
ATOM   2262  HA  LEU A 143     -12.591 -12.860  18.737  1.00  0.00           H  
ATOM   2263 1HB  LEU A 143     -11.712 -10.852  19.892  1.00  0.00           H  
ATOM   2264 2HB  LEU A 143     -10.126 -11.129  19.166  1.00  0.00           H  
ATOM   2265  HG  LEU A 143     -11.127 -10.762  16.912  1.00  0.00           H  
ATOM   2266 1HD1 LEU A 143     -13.388  -9.819  16.767  1.00  0.00           H  
ATOM   2267 2HD1 LEU A 143     -13.405 -11.469  17.433  1.00  0.00           H  
ATOM   2268 3HD1 LEU A 143     -13.605 -10.070  18.515  1.00  0.00           H  
ATOM   2269 1HD2 LEU A 143     -11.419  -8.324  17.199  1.00  0.00           H  
ATOM   2270 2HD2 LEU A 143     -11.608  -8.552  18.954  1.00  0.00           H  
ATOM   2271 3HD2 LEU A 143     -10.054  -8.924  18.171  1.00  0.00           H  
ATOM   2272  N   LYS A 144      -9.497 -13.623  17.885  1.00  0.00           N  
ATOM   2273  CA  LYS A 144      -8.663 -14.203  16.839  1.00  0.00           C  
ATOM   2274  C   LYS A 144      -9.212 -15.553  16.384  1.00  0.00           C  
ATOM   2275  O   LYS A 144      -9.223 -15.853  15.189  1.00  0.00           O  
ATOM   2276  CB  LYS A 144      -7.222 -14.358  17.326  1.00  0.00           C  
ATOM   2277  CG  LYS A 144      -6.234 -14.779  16.246  1.00  0.00           C  
ATOM   2278  CD  LYS A 144      -4.806 -14.779  16.772  1.00  0.00           C  
ATOM   2279  CE  LYS A 144      -3.808 -15.081  15.665  1.00  0.00           C  
ATOM   2280  NZ  LYS A 144      -2.403 -15.042  16.156  1.00  0.00           N  
ATOM   2281  H   LYS A 144      -9.092 -13.435  18.791  1.00  0.00           H  
ATOM   2282  HA  LYS A 144      -8.700 -13.553  15.965  1.00  0.00           H  
ATOM   2283 1HB  LYS A 144      -6.876 -13.413  17.746  1.00  0.00           H  
ATOM   2284 2HB  LYS A 144      -7.184 -15.103  18.122  1.00  0.00           H  
ATOM   2285 1HG  LYS A 144      -6.483 -15.781  15.895  1.00  0.00           H  
ATOM   2286 2HG  LYS A 144      -6.301 -14.091  15.404  1.00  0.00           H  
ATOM   2287 1HD  LYS A 144      -4.576 -13.803  17.201  1.00  0.00           H  
ATOM   2288 2HD  LYS A 144      -4.707 -15.533  17.553  1.00  0.00           H  
ATOM   2289 1HE  LYS A 144      -4.008 -16.070  15.254  1.00  0.00           H  
ATOM   2290 2HE  LYS A 144      -3.919 -14.350  14.864  1.00  0.00           H  
ATOM   2291 1HZ  LYS A 144      -1.773 -15.247  15.393  1.00  0.00           H  
ATOM   2292 2HZ  LYS A 144      -2.200 -14.123  16.523  1.00  0.00           H  
ATOM   2293 3HZ  LYS A 144      -2.282 -15.730  16.886  1.00  0.00           H  
ATOM   2294  N   GLN A 145      -9.670 -16.493  17.364  1.00  0.00           N  
ATOM   2295  CA  GLN A 145     -10.279 -17.787  17.081  1.00  0.00           C  
ATOM   2296  C   GLN A 145     -11.642 -17.626  16.399  1.00  0.00           C  
ATOM   2297  O   GLN A 145     -12.017 -18.425  15.539  1.00  0.00           O  
ATOM   2298  CB  GLN A 145     -10.432 -18.597  18.372  1.00  0.00           C  
ATOM   2299  CG  GLN A 145      -9.118 -19.070  18.969  1.00  0.00           C  
ATOM   2300  CD  GLN A 145      -9.292 -19.671  20.351  1.00  0.00           C  
ATOM   2301  OE1 GLN A 145     -10.173 -19.263  21.113  1.00  0.00           O  
ATOM   2302  NE2 GLN A 145      -8.453 -20.646  20.683  1.00  0.00           N  
ATOM   2303  H   GLN A 145      -9.570 -16.195  18.322  1.00  0.00           H  
ATOM   2304  HA  GLN A 145      -9.611 -18.352  16.431  1.00  0.00           H  
ATOM   2305 1HB  GLN A 145     -10.943 -17.993  19.121  1.00  0.00           H  
ATOM   2306 2HB  GLN A 145     -11.050 -19.474  18.181  1.00  0.00           H  
ATOM   2307 1HG  GLN A 145      -8.689 -19.832  18.317  1.00  0.00           H  
ATOM   2308 2HG  GLN A 145      -8.439 -18.221  19.048  1.00  0.00           H  
ATOM   2309 1HE2 GLN A 145      -8.520 -21.079  21.581  1.00  0.00           H  
ATOM   2310 2HE2 GLN A 145      -7.752 -20.944  20.033  1.00  0.00           H  
ATOM   2311  N   ALA A 146     -12.521 -16.602  16.814  1.00  0.00           N  
ATOM   2312  CA  ALA A 146     -13.808 -16.268  16.218  1.00  0.00           C  
ATOM   2313  C   ALA A 146     -13.659 -15.820  14.766  1.00  0.00           C  
ATOM   2314  O   ALA A 146     -14.457 -16.192  13.913  1.00  0.00           O  
ATOM   2315  CB  ALA A 146     -14.513 -15.181  17.047  1.00  0.00           C  
ATOM   2316  H   ALA A 146     -12.210 -16.097  17.633  1.00  0.00           H  
ATOM   2317  HA  ALA A 146     -14.424 -17.167  16.218  1.00  0.00           H  
ATOM   2318 1HB  ALA A 146     -15.475 -14.941  16.589  1.00  0.00           H  
ATOM   2319 2HB  ALA A 146     -14.677 -15.543  18.060  1.00  0.00           H  
ATOM   2320 3HB  ALA A 146     -13.895 -14.285  17.076  1.00  0.00           H  
ATOM   2321  N   LEU A 147     -12.628 -15.026  14.487  1.00  0.00           N  
ATOM   2322  CA  LEU A 147     -12.348 -14.629  13.113  1.00  0.00           C  
ATOM   2323  C   LEU A 147     -11.969 -15.840  12.269  1.00  0.00           C  
ATOM   2324  O   LEU A 147     -12.302 -15.910  11.078  1.00  0.00           O  
ATOM   2325  CB  LEU A 147     -11.217 -13.594  13.077  1.00  0.00           C  
ATOM   2326  CG  LEU A 147     -11.575 -12.198  13.602  1.00  0.00           C  
ATOM   2327  CD1 LEU A 147     -10.299 -11.423  13.897  1.00  0.00           C  
ATOM   2328  CD2 LEU A 147     -12.431 -11.473  12.574  1.00  0.00           C  
ATOM   2329  H   LEU A 147     -12.026 -14.694  15.228  1.00  0.00           H  
ATOM   2330  HA  LEU A 147     -13.260 -14.212  12.682  1.00  0.00           H  
ATOM   2331 1HB  LEU A 147     -10.385 -13.968  13.672  1.00  0.00           H  
ATOM   2332 2HB  LEU A 147     -10.879 -13.484  12.047  1.00  0.00           H  
ATOM   2333  HG  LEU A 147     -12.132 -12.292  14.536  1.00  0.00           H  
ATOM   2334 1HD1 LEU A 147     -10.554 -10.431  14.271  1.00  0.00           H  
ATOM   2335 2HD1 LEU A 147      -9.716 -11.954  14.650  1.00  0.00           H  
ATOM   2336 3HD1 LEU A 147      -9.712 -11.327  12.984  1.00  0.00           H  
ATOM   2337 1HD2 LEU A 147     -12.686 -10.481  12.948  1.00  0.00           H  
ATOM   2338 2HD2 LEU A 147     -11.875 -11.377  11.641  1.00  0.00           H  
ATOM   2339 3HD2 LEU A 147     -13.344 -12.040  12.396  1.00  0.00           H  
ATOM   2340  N   LEU A 148     -11.149 -16.822  12.851  1.00  0.00           N  
ATOM   2341  CA  LEU A 148     -10.798 -18.028  12.113  1.00  0.00           C  
ATOM   2342  C   LEU A 148     -12.032 -18.840  11.727  1.00  0.00           C  
ATOM   2343  O   LEU A 148     -12.116 -19.372  10.619  1.00  0.00           O  
ATOM   2344  CB  LEU A 148      -9.852 -18.898  12.950  1.00  0.00           C  
ATOM   2345  CG  LEU A 148      -9.348 -20.177  12.271  1.00  0.00           C  
ATOM   2346  CD1 LEU A 148      -8.585 -19.814  11.005  1.00  0.00           C  
ATOM   2347  CD2 LEU A 148      -8.465 -20.952  13.238  1.00  0.00           C  
ATOM   2348  H   LEU A 148     -10.774 -16.686  13.778  1.00  0.00           H  
ATOM   2349  HA  LEU A 148     -10.380 -17.738  11.150  1.00  0.00           H  
ATOM   2350 1HB  LEU A 148      -8.982 -18.302  13.221  1.00  0.00           H  
ATOM   2351 2HB  LEU A 148     -10.367 -19.189  13.866  1.00  0.00           H  
ATOM   2352  HG  LEU A 148     -10.199 -20.795  11.982  1.00  0.00           H  
ATOM   2353 1HD1 LEU A 148      -8.227 -20.723  10.522  1.00  0.00           H  
ATOM   2354 2HD1 LEU A 148      -9.245 -19.278  10.323  1.00  0.00           H  
ATOM   2355 3HD1 LEU A 148      -7.736 -19.181  11.261  1.00  0.00           H  
ATOM   2356 1HD2 LEU A 148      -8.107 -21.862  12.756  1.00  0.00           H  
ATOM   2357 2HD2 LEU A 148      -7.613 -20.335  13.527  1.00  0.00           H  
ATOM   2358 3HD2 LEU A 148      -9.041 -21.214  14.126  1.00  0.00           H  
ATOM   2359  N   ILE A 149     -13.011 -18.898  12.618  1.00  0.00           N  
ATOM   2360  CA  ILE A 149     -14.248 -19.593  12.299  1.00  0.00           C  
ATOM   2361  C   ILE A 149     -14.963 -19.010  11.059  1.00  0.00           C  
ATOM   2362  O   ILE A 149     -15.471 -19.758  10.207  1.00  0.00           O  
ATOM   2363  CB  ILE A 149     -15.202 -19.552  13.507  1.00  0.00           C  
ATOM   2364  CG1 ILE A 149     -14.648 -20.402  14.654  1.00  0.00           C  
ATOM   2365  CG2 ILE A 149     -16.589 -20.032  13.106  1.00  0.00           C  
ATOM   2366  CD1 ILE A 149     -15.362 -20.192  15.970  1.00  0.00           C  
ATOM   2367  H   ILE A 149     -12.910 -18.464  13.525  1.00  0.00           H  
ATOM   2368  HA  ILE A 149     -14.009 -20.621  12.033  1.00  0.00           H  
ATOM   2369  HB  ILE A 149     -15.275 -18.531  13.879  1.00  0.00           H  
ATOM   2370 1HG1 ILE A 149     -14.719 -21.457  14.392  1.00  0.00           H  
ATOM   2371 2HG1 ILE A 149     -13.592 -20.172  14.800  1.00  0.00           H  
ATOM   2372 1HG2 ILE A 149     -17.250 -19.998  13.972  1.00  0.00           H  
ATOM   2373 2HG2 ILE A 149     -16.984 -19.388  12.322  1.00  0.00           H  
ATOM   2374 3HG2 ILE A 149     -16.527 -21.056  12.737  1.00  0.00           H  
ATOM   2375 1HD1 ILE A 149     -14.913 -20.827  16.733  1.00  0.00           H  
ATOM   2376 2HD1 ILE A 149     -15.273 -19.147  16.269  1.00  0.00           H  
ATOM   2377 3HD1 ILE A 149     -16.414 -20.449  15.857  1.00  0.00           H  
ATOM   2378  N   LEU A 150     -15.028 -17.627  10.998  1.00  0.00           N  
ATOM   2379  CA  LEU A 150     -15.665 -16.983   9.840  1.00  0.00           C  
ATOM   2380  C   LEU A 150     -14.941 -17.318   8.537  1.00  0.00           C  
ATOM   2381  O   LEU A 150     -15.577 -17.450   7.489  1.00  0.00           O  
ATOM   2382  CB  LEU A 150     -15.696 -15.461  10.029  1.00  0.00           C  
ATOM   2383  CG  LEU A 150     -16.527 -14.957  11.215  1.00  0.00           C  
ATOM   2384  CD1 LEU A 150     -16.309 -13.459  11.388  1.00  0.00           C  
ATOM   2385  CD2 LEU A 150     -17.997 -15.269  10.975  1.00  0.00           C  
ATOM   2386  H   LEU A 150     -14.676 -17.051  11.748  1.00  0.00           H  
ATOM   2387  HA  LEU A 150     -16.667 -17.396   9.720  1.00  0.00           H  
ATOM   2388 1HB  LEU A 150     -14.675 -15.107  10.167  1.00  0.00           H  
ATOM   2389 2HB  LEU A 150     -16.096 -15.005   9.125  1.00  0.00           H  
ATOM   2390  HG  LEU A 150     -16.196 -15.450  12.129  1.00  0.00           H  
ATOM   2391 1HD1 LEU A 150     -16.900 -13.100  12.232  1.00  0.00           H  
ATOM   2392 2HD1 LEU A 150     -15.252 -13.265  11.579  1.00  0.00           H  
ATOM   2393 3HD1 LEU A 150     -16.616 -12.939  10.482  1.00  0.00           H  
ATOM   2394 1HD2 LEU A 150     -18.589 -14.911  11.818  1.00  0.00           H  
ATOM   2395 2HD2 LEU A 150     -18.329 -14.775  10.061  1.00  0.00           H  
ATOM   2396 3HD2 LEU A 150     -18.128 -16.347  10.872  1.00  0.00           H  
ATOM   2397  N   ILE A 151     -13.511 -17.361   8.557  1.00  0.00           N  
ATOM   2398  CA  ILE A 151     -12.626 -17.728   7.433  1.00  0.00           C  
ATOM   2399  C   ILE A 151     -12.781 -19.170   6.962  1.00  0.00           C  
ATOM   2400  O   ILE A 151     -12.810 -19.456   5.757  1.00  0.00           O  
ATOM   2401  CB  ILE A 151     -11.152 -17.495   7.814  1.00  0.00           C  
ATOM   2402  CG1 ILE A 151     -10.866 -15.998   7.951  1.00  0.00           C  
ATOM   2403  CG2 ILE A 151     -10.230 -18.124   6.782  1.00  0.00           C  
ATOM   2404  CD1 ILE A 151      -9.550 -15.686   8.627  1.00  0.00           C  
ATOM   2405  H   ILE A 151     -13.101 -17.141   9.454  1.00  0.00           H  
ATOM   2406  HA  ILE A 151     -12.835 -17.059   6.598  1.00  0.00           H  
ATOM   2407  HB  ILE A 151     -10.953 -17.944   8.787  1.00  0.00           H  
ATOM   2408 1HG1 ILE A 151     -10.861 -15.537   6.964  1.00  0.00           H  
ATOM   2409 2HG1 ILE A 151     -11.664 -15.526   8.526  1.00  0.00           H  
ATOM   2410 1HG2 ILE A 151      -9.193 -17.950   7.066  1.00  0.00           H  
ATOM   2411 2HG2 ILE A 151     -10.417 -19.196   6.732  1.00  0.00           H  
ATOM   2412 3HG2 ILE A 151     -10.418 -17.678   5.805  1.00  0.00           H  
ATOM   2413 1HD1 ILE A 151      -9.419 -14.606   8.687  1.00  0.00           H  
ATOM   2414 2HD1 ILE A 151      -9.548 -16.109   9.632  1.00  0.00           H  
ATOM   2415 3HD1 ILE A 151      -8.734 -16.118   8.049  1.00  0.00           H  
ATOM   2416  N   VAL A 152     -12.844 -20.085   7.924  1.00  0.00           N  
ATOM   2417  CA  VAL A 152     -13.039 -21.496   7.617  1.00  0.00           C  
ATOM   2418  C   VAL A 152     -14.354 -21.722   6.888  1.00  0.00           C  
ATOM   2419  O   VAL A 152     -14.428 -22.507   5.935  1.00  0.00           O  
ATOM   2420  CB  VAL A 152     -13.021 -22.333   8.910  1.00  0.00           C  
ATOM   2421  CG1 VAL A 152     -13.499 -23.751   8.633  1.00  0.00           C  
ATOM   2422  CG2 VAL A 152     -11.621 -22.341   9.503  1.00  0.00           C  
ATOM   2423  H   VAL A 152     -12.757 -19.799   8.889  1.00  0.00           H  
ATOM   2424  HA  VAL A 152     -12.243 -21.817   6.946  1.00  0.00           H  
ATOM   2425  HB  VAL A 152     -13.717 -21.894   9.625  1.00  0.00           H  
ATOM   2426 1HG1 VAL A 152     -13.480 -24.328   9.558  1.00  0.00           H  
ATOM   2427 2HG1 VAL A 152     -14.516 -23.723   8.243  1.00  0.00           H  
ATOM   2428 3HG1 VAL A 152     -12.841 -24.219   7.901  1.00  0.00           H  
ATOM   2429 1HG2 VAL A 152     -11.616 -22.934  10.417  1.00  0.00           H  
ATOM   2430 2HG2 VAL A 152     -10.924 -22.775   8.785  1.00  0.00           H  
ATOM   2431 3HG2 VAL A 152     -11.316 -21.320   9.731  1.00  0.00           H  
ATOM   2432  N   ALA A 153     -15.608 -21.087   7.333  1.00  0.00           N  
ATOM   2433  CA  ALA A 153     -16.921 -21.171   6.700  1.00  0.00           C  
ATOM   2434  C   ALA A 153     -16.870 -20.660   5.261  1.00  0.00           C  
ATOM   2435  O   ALA A 153     -17.493 -21.232   4.362  1.00  0.00           O  
ATOM   2436  CB  ALA A 153     -17.944 -20.366   7.512  1.00  0.00           C  
ATOM   2437  H   ALA A 153     -15.507 -20.570   8.196  1.00  0.00           H  
ATOM   2438  HA  ALA A 153     -17.225 -22.220   6.686  1.00  0.00           H  
ATOM   2439 1HB  ALA A 153     -18.920 -20.432   7.036  1.00  0.00           H  
ATOM   2440 2HB  ALA A 153     -18.004 -20.768   8.524  1.00  0.00           H  
ATOM   2441 3HB  ALA A 153     -17.631 -19.323   7.556  1.00  0.00           H  
ATOM   2442  N   ALA A 154     -16.137 -19.447   4.987  1.00  0.00           N  
ATOM   2443  CA  ALA A 154     -15.959 -18.885   3.645  1.00  0.00           C  
ATOM   2444  C   ALA A 154     -15.120 -19.831   2.808  1.00  0.00           C  
ATOM   2445  O   ALA A 154     -15.322 -19.952   1.593  1.00  0.00           O  
ATOM   2446  CB  ALA A 154     -15.290 -17.502   3.719  1.00  0.00           C  
ATOM   2447  H   ALA A 154     -15.794 -18.930   5.785  1.00  0.00           H  
ATOM   2448  HA  ALA A 154     -16.943 -18.774   3.191  1.00  0.00           H  
ATOM   2449 1HB  ALA A 154     -15.166 -17.102   2.712  1.00  0.00           H  
ATOM   2450 2HB  ALA A 154     -15.915 -16.825   4.303  1.00  0.00           H  
ATOM   2451 3HB  ALA A 154     -14.314 -17.594   4.194  1.00  0.00           H  
ATOM   2452  N   ALA A 155     -13.995 -20.547   3.381  1.00  0.00           N  
ATOM   2453  CA  ALA A 155     -13.120 -21.472   2.692  1.00  0.00           C  
ATOM   2454  C   ALA A 155     -13.867 -22.737   2.316  1.00  0.00           C  
ATOM   2455  O   ALA A 155     -13.678 -23.297   1.241  1.00  0.00           O  
ATOM   2456  CB  ALA A 155     -11.911 -21.802   3.554  1.00  0.00           C  
ATOM   2457  H   ALA A 155     -13.781 -20.286   4.333  1.00  0.00           H  
ATOM   2458  HA  ALA A 155     -12.751 -20.992   1.786  1.00  0.00           H  
ATOM   2459 1HB  ALA A 155     -11.264 -22.501   3.022  1.00  0.00           H  
ATOM   2460 2HB  ALA A 155     -11.357 -20.888   3.770  1.00  0.00           H  
ATOM   2461 3HB  ALA A 155     -12.242 -22.254   4.488  1.00  0.00           H  
ATOM   2462  N   LEU A 156     -14.746 -23.171   3.198  1.00  0.00           N  
ATOM   2463  CA  LEU A 156     -15.510 -24.374   2.948  1.00  0.00           C  
ATOM   2464  C   LEU A 156     -16.686 -24.121   1.999  1.00  0.00           C  
ATOM   2465  O   LEU A 156     -17.069 -24.998   1.224  1.00  0.00           O  
ATOM   2466  CB  LEU A 156     -16.025 -24.944   4.275  1.00  0.00           C  
ATOM   2467  CG  LEU A 156     -14.954 -25.498   5.223  1.00  0.00           C  
ATOM   2468  CD1 LEU A 156     -15.587 -25.833   6.566  1.00  0.00           C  
ATOM   2469  CD2 LEU A 156     -14.311 -26.729   4.599  1.00  0.00           C  
ATOM   2470  H   LEU A 156     -14.893 -22.662   4.060  1.00  0.00           H  
ATOM   2471  HA  LEU A 156     -14.868 -25.088   2.428  1.00  0.00           H  
ATOM   2472 1HB  LEU A 156     -16.562 -24.160   4.805  1.00  0.00           H  
ATOM   2473 2HB  LEU A 156     -16.725 -25.752   4.058  1.00  0.00           H  
ATOM   2474  HG  LEU A 156     -14.191 -24.738   5.394  1.00  0.00           H  
ATOM   2475 1HD1 LEU A 156     -14.825 -26.226   7.239  1.00  0.00           H  
ATOM   2476 2HD1 LEU A 156     -16.023 -24.932   6.999  1.00  0.00           H  
ATOM   2477 3HD1 LEU A 156     -16.367 -26.581   6.425  1.00  0.00           H  
ATOM   2478 1HD2 LEU A 156     -13.548 -27.122   5.273  1.00  0.00           H  
ATOM   2479 2HD2 LEU A 156     -15.072 -27.490   4.429  1.00  0.00           H  
ATOM   2480 3HD2 LEU A 156     -13.851 -26.456   3.650  1.00  0.00           H  
ATOM   2481  N   GLY A 157     -17.245 -22.914   2.040  1.00  0.00           N  
ATOM   2482  CA  GLY A 157     -18.376 -22.599   1.183  1.00  0.00           C  
ATOM   2483  C   GLY A 157     -19.660 -23.045   1.862  1.00  0.00           C  
ATOM   2484  O   GLY A 157     -20.618 -23.511   1.220  1.00  0.00           O  
ATOM   2485  H   GLY A 157     -16.889 -22.205   2.666  1.00  0.00           H  
ATOM   2486 1HA  GLY A 157     -18.397 -21.528   0.989  1.00  0.00           H  
ATOM   2487 2HA  GLY A 157     -18.255 -23.097   0.222  1.00  0.00           H  
ATOM   2488  N   THR A 158     -19.663 -22.932   3.188  1.00  0.00           N  
ATOM   2489  CA  THR A 158     -20.810 -23.341   3.985  1.00  0.00           C  
ATOM   2490  C   THR A 158     -21.140 -22.221   4.966  1.00  0.00           C  
ATOM   2491  O   THR A 158     -20.673 -21.089   4.797  1.00  0.00           O  
ATOM   2492  CB  THR A 158     -20.541 -24.656   4.739  1.00  0.00           C  
ATOM   2493  OG1 THR A 158     -21.754 -25.117   5.349  1.00  0.00           O  
ATOM   2494  CG2 THR A 158     -19.486 -24.447   5.815  1.00  0.00           C  
ATOM   2495  H   THR A 158     -18.853 -22.553   3.653  1.00  0.00           H  
ATOM   2496  HA  THR A 158     -21.663 -23.474   3.318  1.00  0.00           H  
ATOM   2497  HB  THR A 158     -20.192 -25.414   4.038  1.00  0.00           H  
ATOM   2498  HG1 THR A 158     -22.314 -25.519   4.681  1.00  0.00           H  
ATOM   2499 1HG2 THR A 158     -19.308 -25.387   6.338  1.00  0.00           H  
ATOM   2500 2HG2 THR A 158     -18.559 -24.109   5.353  1.00  0.00           H  
ATOM   2501 3HG2 THR A 158     -19.833 -23.697   6.524  1.00  0.00           H  
ATOM   2502  N   THR A 159     -21.959 -22.519   5.974  1.00  0.00           N  
ATOM   2503  CA  THR A 159     -22.412 -21.492   6.918  1.00  0.00           C  
ATOM   2504  C   THR A 159     -21.459 -21.362   8.113  1.00  0.00           C  
ATOM   2505  O   THR A 159     -20.608 -22.222   8.321  1.00  0.00           O  
ATOM   2506  CB  THR A 159     -23.833 -21.798   7.425  1.00  0.00           C  
ATOM   2507  OG1 THR A 159     -23.816 -23.001   8.206  1.00  0.00           O  
ATOM   2508  CG2 THR A 159     -24.791 -21.971   6.257  1.00  0.00           C  
ATOM   2509  H   THR A 159     -22.276 -23.472   6.093  1.00  0.00           H  
ATOM   2510  HA  THR A 159     -22.472 -20.539   6.391  1.00  0.00           H  
ATOM   2511  HB  THR A 159     -24.180 -20.978   8.054  1.00  0.00           H  
ATOM   2512  HG1 THR A 159     -24.644 -23.081   8.687  1.00  0.00           H  
ATOM   2513 1HG2 THR A 159     -25.791 -22.187   6.634  1.00  0.00           H  
ATOM   2514 2HG2 THR A 159     -24.815 -21.055   5.667  1.00  0.00           H  
ATOM   2515 3HG2 THR A 159     -24.455 -22.797   5.630  1.00  0.00           H  
ATOM   2516  N   VAL A 160     -21.603 -20.304   8.907  1.00  0.00           N  
ATOM   2517  CA  VAL A 160     -20.749 -20.166  10.081  1.00  0.00           C  
ATOM   2518  C   VAL A 160     -21.045 -21.275  11.082  1.00  0.00           C  
ATOM   2519  O   VAL A 160     -20.132 -21.831  11.662  1.00  0.00           O  
ATOM   2520  CB  VAL A 160     -20.967 -18.796  10.751  1.00  0.00           C  
ATOM   2521  CG1 VAL A 160     -20.221 -18.725  12.075  1.00  0.00           C  
ATOM   2522  CG2 VAL A 160     -20.512 -17.685   9.816  1.00  0.00           C  
ATOM   2523  H   VAL A 160     -22.293 -19.592   8.714  1.00  0.00           H  
ATOM   2524  HA  VAL A 160     -19.711 -20.281   9.766  1.00  0.00           H  
ATOM   2525  HB  VAL A 160     -22.027 -18.674  10.972  1.00  0.00           H  
ATOM   2526 1HG1 VAL A 160     -20.386 -17.750  12.534  1.00  0.00           H  
ATOM   2527 2HG1 VAL A 160     -20.588 -19.506  12.741  1.00  0.00           H  
ATOM   2528 3HG1 VAL A 160     -19.155 -18.867  11.900  1.00  0.00           H  
ATOM   2529 1HG2 VAL A 160     -20.669 -16.719  10.295  1.00  0.00           H  
ATOM   2530 2HG2 VAL A 160     -19.453 -17.810   9.590  1.00  0.00           H  
ATOM   2531 3HG2 VAL A 160     -21.088 -17.729   8.891  1.00  0.00           H  
ATOM   2532  N   GLU A 161     -22.314 -21.628  11.259  1.00  0.00           N  
ATOM   2533  CA  GLU A 161     -22.663 -22.669  12.229  1.00  0.00           C  
ATOM   2534  C   GLU A 161     -22.037 -24.004  11.867  1.00  0.00           C  
ATOM   2535  O   GLU A 161     -21.603 -24.750  12.730  1.00  0.00           O  
ATOM   2536  CB  GLU A 161     -24.182 -22.824  12.324  1.00  0.00           C  
ATOM   2537  CG  GLU A 161     -24.906 -21.602  12.872  1.00  0.00           C  
ATOM   2538  CD  GLU A 161     -25.091 -20.522  11.843  1.00  0.00           C  
ATOM   2539  OE1 GLU A 161     -24.711 -20.730  10.716  1.00  0.00           O  
ATOM   2540  OE2 GLU A 161     -25.615 -19.487  12.184  1.00  0.00           O  
ATOM   2541  H   GLU A 161     -23.050 -21.185  10.726  1.00  0.00           H  
ATOM   2542  HA  GLU A 161     -22.278 -22.374  13.206  1.00  0.00           H  
ATOM   2543 1HB  GLU A 161     -24.588 -23.039  11.336  1.00  0.00           H  
ATOM   2544 2HB  GLU A 161     -24.422 -23.672  12.967  1.00  0.00           H  
ATOM   2545 1HG  GLU A 161     -25.884 -21.908  13.242  1.00  0.00           H  
ATOM   2546 2HG  GLU A 161     -24.339 -21.203  13.712  1.00  0.00           H  
ATOM   2547  N   GLU A 162     -21.998 -24.303  10.580  1.00  0.00           N  
ATOM   2548  CA  GLU A 162     -21.436 -25.563  10.109  1.00  0.00           C  
ATOM   2549  C   GLU A 162     -19.928 -25.647  10.353  1.00  0.00           C  
ATOM   2550  O   GLU A 162     -19.400 -26.704  10.721  1.00  0.00           O  
ATOM   2551  CB  GLU A 162     -21.751 -25.760   8.622  1.00  0.00           C  
ATOM   2552  CG  GLU A 162     -21.250 -27.065   8.039  1.00  0.00           C  
ATOM   2553  CD  GLU A 162     -21.904 -28.291   8.665  1.00  0.00           C  
ATOM   2554  OE1 GLU A 162     -22.957 -28.153   9.332  1.00  0.00           O  
ATOM   2555  OE2 GLU A 162     -21.354 -29.397   8.485  1.00  0.00           O  
ATOM   2556  H   GLU A 162     -22.361 -23.645   9.905  1.00  0.00           H  
ATOM   2557  HA  GLU A 162     -21.891 -26.377  10.673  1.00  0.00           H  
ATOM   2558 1HB  GLU A 162     -22.831 -25.719   8.473  1.00  0.00           H  
ATOM   2559 2HB  GLU A 162     -21.310 -24.946   8.047  1.00  0.00           H  
ATOM   2560 1HG  GLU A 162     -21.449 -27.071   6.967  1.00  0.00           H  
ATOM   2561 2HG  GLU A 162     -20.172 -27.125   8.181  1.00  0.00           H  
ATOM   2562  N   ALA A 163     -19.237 -24.530  10.134  1.00  0.00           N  
ATOM   2563  CA  ALA A 163     -17.816 -24.442  10.422  1.00  0.00           C  
ATOM   2564  C   ALA A 163     -17.549 -24.715  11.913  1.00  0.00           C  
ATOM   2565  O   ALA A 163     -16.570 -25.371  12.260  1.00  0.00           O  
ATOM   2566  CB  ALA A 163     -17.277 -23.068  10.011  1.00  0.00           C  
ATOM   2567  H   ALA A 163     -19.716 -23.720   9.759  1.00  0.00           H  
ATOM   2568  HA  ALA A 163     -17.306 -25.209   9.840  1.00  0.00           H  
ATOM   2569 1HB  ALA A 163     -16.211 -23.016  10.231  1.00  0.00           H  
ATOM   2570 2HB  ALA A 163     -17.435 -22.919   8.944  1.00  0.00           H  
ATOM   2571 3HB  ALA A 163     -17.801 -22.292  10.567  1.00  0.00           H  
ATOM   2572  N   VAL A 164     -18.430 -24.219  12.783  1.00  0.00           N  
ATOM   2573  CA  VAL A 164     -18.328 -24.468  14.221  1.00  0.00           C  
ATOM   2574  C   VAL A 164     -18.634 -25.929  14.545  1.00  0.00           C  
ATOM   2575  O   VAL A 164     -17.930 -26.562  15.336  1.00  0.00           O  
ATOM   2576  CB  VAL A 164     -19.300 -23.558  14.994  1.00  0.00           C  
ATOM   2577  CG1 VAL A 164     -19.320 -23.930  16.469  1.00  0.00           C  
ATOM   2578  CG2 VAL A 164     -18.902 -22.101  14.811  1.00  0.00           C  
ATOM   2579  H   VAL A 164     -19.189 -23.652  12.435  1.00  0.00           H  
ATOM   2580  HA  VAL A 164     -17.305 -24.260  14.537  1.00  0.00           H  
ATOM   2581  HB  VAL A 164     -20.309 -23.711  14.610  1.00  0.00           H  
ATOM   2582 1HG1 VAL A 164     -20.013 -23.277  17.000  1.00  0.00           H  
ATOM   2583 2HG1 VAL A 164     -19.642 -24.965  16.578  1.00  0.00           H  
ATOM   2584 3HG1 VAL A 164     -18.320 -23.814  16.887  1.00  0.00           H  
ATOM   2585 1HG2 VAL A 164     -19.595 -21.463  15.359  1.00  0.00           H  
ATOM   2586 2HG2 VAL A 164     -17.891 -21.950  15.189  1.00  0.00           H  
ATOM   2587 3HG2 VAL A 164     -18.935 -21.845  13.751  1.00  0.00           H  
ATOM   2588  N   TYR A 165     -19.742 -26.492  13.948  1.00  0.00           N  
ATOM   2589  CA  TYR A 165     -20.078 -27.878  14.254  1.00  0.00           C  
ATOM   2590  C   TYR A 165     -18.986 -28.868  13.817  1.00  0.00           C  
ATOM   2591  O   TYR A 165     -18.694 -29.837  14.520  1.00  0.00           O  
ATOM   2592  CB  TYR A 165     -21.411 -28.244  13.598  1.00  0.00           C  
ATOM   2593  CG  TYR A 165     -22.617 -27.664  14.303  1.00  0.00           C  
ATOM   2594  CD1 TYR A 165     -23.518 -26.876  13.601  1.00  0.00           C  
ATOM   2595  CD2 TYR A 165     -22.823 -27.919  15.651  1.00  0.00           C  
ATOM   2596  CE1 TYR A 165     -24.620 -26.346  14.245  1.00  0.00           C  
ATOM   2597  CE2 TYR A 165     -23.924 -27.389  16.294  1.00  0.00           C  
ATOM   2598  CZ  TYR A 165     -24.820 -26.605  15.596  1.00  0.00           C  
ATOM   2599  OH  TYR A 165     -25.917 -26.078  16.237  1.00  0.00           O  
ATOM   2600  H   TYR A 165     -20.324 -25.974  13.306  1.00  0.00           H  
ATOM   2601  HA  TYR A 165     -20.181 -27.979  15.334  1.00  0.00           H  
ATOM   2602 1HB  TYR A 165     -21.418 -27.892  12.566  1.00  0.00           H  
ATOM   2603 2HB  TYR A 165     -21.520 -29.328  13.575  1.00  0.00           H  
ATOM   2604  HD1 TYR A 165     -23.357 -26.676  12.542  1.00  0.00           H  
ATOM   2605  HD2 TYR A 165     -22.114 -28.537  16.202  1.00  0.00           H  
ATOM   2606  HE1 TYR A 165     -25.328 -25.727  13.693  1.00  0.00           H  
ATOM   2607  HE2 TYR A 165     -24.085 -27.589  17.354  1.00  0.00           H  
ATOM   2608  HH  TYR A 165     -25.910 -26.348  17.158  1.00  0.00           H  
ATOM   2609  N   ARG A 166     -18.360 -28.601  12.593  1.00  0.00           N  
ATOM   2610  CA  ARG A 166     -17.270 -29.432  12.098  1.00  0.00           C  
ATOM   2611  C   ARG A 166     -16.040 -29.327  12.962  1.00  0.00           C  
ATOM   2612  O   ARG A 166     -15.334 -30.315  13.174  1.00  0.00           O  
ATOM   2613  CB  ARG A 166     -16.906 -29.043  10.672  1.00  0.00           C  
ATOM   2614  CG  ARG A 166     -17.937 -29.430   9.622  1.00  0.00           C  
ATOM   2615  CD  ARG A 166     -17.493 -29.055   8.255  1.00  0.00           C  
ATOM   2616  NE  ARG A 166     -18.515 -29.335   7.258  1.00  0.00           N  
ATOM   2617  CZ  ARG A 166     -18.292 -29.395   5.931  1.00  0.00           C  
ATOM   2618  NH1 ARG A 166     -17.082 -29.192   5.457  1.00  0.00           N  
ATOM   2619  NH2 ARG A 166     -19.289 -29.657   5.105  1.00  0.00           N  
ATOM   2620  H   ARG A 166     -18.683 -27.826  12.031  1.00  0.00           H  
ATOM   2621  HA  ARG A 166     -17.601 -30.472  12.092  1.00  0.00           H  
ATOM   2622 1HB  ARG A 166     -16.766 -27.965  10.614  1.00  0.00           H  
ATOM   2623 2HB  ARG A 166     -15.962 -29.513  10.397  1.00  0.00           H  
ATOM   2624 1HG  ARG A 166     -18.095 -30.509   9.647  1.00  0.00           H  
ATOM   2625 2HG  ARG A 166     -18.878 -28.920   9.830  1.00  0.00           H  
ATOM   2626 1HD  ARG A 166     -17.272 -27.989   8.225  1.00  0.00           H  
ATOM   2627 2HD  ARG A 166     -16.599 -29.619   7.994  1.00  0.00           H  
ATOM   2628  HE  ARG A 166     -19.458 -29.496   7.585  1.00  0.00           H  
ATOM   2629 1HH1 ARG A 166     -16.319 -28.992   6.089  1.00  0.00           H  
ATOM   2630 2HH1 ARG A 166     -16.915 -29.238   4.463  1.00  0.00           H  
ATOM   2631 1HH2 ARG A 166     -20.219 -29.813   5.468  1.00  0.00           H  
ATOM   2632 2HH2 ARG A 166     -19.121 -29.702   4.110  1.00  0.00           H  
ATOM   2633  N   ALA A 167     -15.740 -28.037  13.457  1.00  0.00           N  
ATOM   2634  CA  ALA A 167     -14.589 -27.913  14.332  1.00  0.00           C  
ATOM   2635  C   ALA A 167     -14.812 -28.762  15.586  1.00  0.00           C  
ATOM   2636  O   ALA A 167     -13.873 -29.395  16.079  1.00  0.00           O  
ATOM   2637  CB  ALA A 167     -14.347 -26.451  14.689  1.00  0.00           C  
ATOM   2638  H   ALA A 167     -16.261 -27.210  13.207  1.00  0.00           H  
ATOM   2639  HA  ALA A 167     -13.717 -28.296  13.803  1.00  0.00           H  
ATOM   2640 1HB  ALA A 167     -13.480 -26.375  15.345  1.00  0.00           H  
ATOM   2641 2HB  ALA A 167     -14.163 -25.882  13.778  1.00  0.00           H  
ATOM   2642 3HB  ALA A 167     -15.224 -26.051  15.197  1.00  0.00           H  
ATOM   2643  N   LEU A 168     -16.055 -28.774  16.083  1.00  0.00           N  
ATOM   2644  CA  LEU A 168     -16.429 -29.551  17.278  1.00  0.00           C  
ATOM   2645  C   LEU A 168     -16.343 -31.065  17.057  1.00  0.00           C  
ATOM   2646  O   LEU A 168     -15.884 -31.793  17.939  1.00  0.00           O  
ATOM   2647  CB  LEU A 168     -17.854 -29.184  17.712  1.00  0.00           C  
ATOM   2648  CG  LEU A 168     -18.359 -29.873  18.986  1.00  0.00           C  
ATOM   2649  CD1 LEU A 168     -17.459 -29.500  20.157  1.00  0.00           C  
ATOM   2650  CD2 LEU A 168     -19.799 -29.459  19.251  1.00  0.00           C  
ATOM   2651  H   LEU A 168     -16.762 -28.224  15.613  1.00  0.00           H  
ATOM   2652  HA  LEU A 168     -15.720 -29.322  18.074  1.00  0.00           H  
ATOM   2653 1HB  LEU A 168     -17.901 -28.109  17.876  1.00  0.00           H  
ATOM   2654 2HB  LEU A 168     -18.539 -29.438  16.904  1.00  0.00           H  
ATOM   2655  HG  LEU A 168     -18.310 -30.955  18.859  1.00  0.00           H  
ATOM   2656 1HD1 LEU A 168     -17.817 -29.990  21.062  1.00  0.00           H  
ATOM   2657 2HD1 LEU A 168     -16.439 -29.825  19.949  1.00  0.00           H  
ATOM   2658 3HD1 LEU A 168     -17.474 -28.420  20.298  1.00  0.00           H  
ATOM   2659 1HD2 LEU A 168     -20.158 -29.949  20.156  1.00  0.00           H  
ATOM   2660 2HD2 LEU A 168     -19.849 -28.377  19.379  1.00  0.00           H  
ATOM   2661 3HD2 LEU A 168     -20.423 -29.753  18.407  1.00  0.00           H  
ATOM   2662  N   LYS A 169     -16.774 -31.547  15.889  1.00  0.00           N  
ATOM   2663  CA  LYS A 169     -16.648 -32.977  15.575  1.00  0.00           C  
ATOM   2664  C   LYS A 169     -15.183 -33.426  15.572  1.00  0.00           C  
ATOM   2665  O   LYS A 169     -14.854 -34.507  16.078  1.00  0.00           O  
ATOM   2666  CB  LYS A 169     -17.291 -33.287  14.222  1.00  0.00           C  
ATOM   2667  CG  LYS A 169     -18.813 -33.237  14.223  1.00  0.00           C  
ATOM   2668  CD  LYS A 169     -19.377 -33.533  12.841  1.00  0.00           C  
ATOM   2669  CE  LYS A 169     -20.897 -33.470  12.838  1.00  0.00           C  
ATOM   2670  NZ  LYS A 169     -21.462 -33.736  11.487  1.00  0.00           N  
ATOM   2671  H   LYS A 169     -17.191 -30.928  15.207  1.00  0.00           H  
ATOM   2672  HA  LYS A 169     -17.165 -33.548  16.347  1.00  0.00           H  
ATOM   2673 1HB  LYS A 169     -16.934 -32.575  13.478  1.00  0.00           H  
ATOM   2674 2HB  LYS A 169     -16.989 -34.282  13.895  1.00  0.00           H  
ATOM   2675 1HG  LYS A 169     -19.201 -33.972  14.930  1.00  0.00           H  
ATOM   2676 2HG  LYS A 169     -19.145 -32.248  14.537  1.00  0.00           H  
ATOM   2677 1HD  LYS A 169     -18.989 -32.806  12.127  1.00  0.00           H  
ATOM   2678 2HD  LYS A 169     -19.064 -34.529  12.526  1.00  0.00           H  
ATOM   2679 1HE  LYS A 169     -21.293 -34.206  13.535  1.00  0.00           H  
ATOM   2680 2HE  LYS A 169     -21.221 -32.482  13.164  1.00  0.00           H  
ATOM   2681 1HZ  LYS A 169     -22.470 -33.684  11.526  1.00  0.00           H  
ATOM   2682 2HZ  LYS A 169     -21.115 -33.046  10.834  1.00  0.00           H  
ATOM   2683 3HZ  LYS A 169     -21.184 -34.657  11.181  1.00  0.00           H  
ATOM   2684  N   LEU A 170     -14.310 -32.598  14.997  1.00  0.00           N  
ATOM   2685  CA  LEU A 170     -12.880 -32.881  15.011  1.00  0.00           C  
ATOM   2686  C   LEU A 170     -12.303 -32.815  16.415  1.00  0.00           C  
ATOM   2687  O   LEU A 170     -11.460 -33.627  16.771  1.00  0.00           O  
ATOM   2688  CB  LEU A 170     -12.138 -31.889  14.106  1.00  0.00           C  
ATOM   2689  CG  LEU A 170     -12.354 -32.074  12.599  1.00  0.00           C  
ATOM   2690  CD1 LEU A 170     -11.835 -30.850  11.857  1.00  0.00           C  
ATOM   2691  CD2 LEU A 170     -11.644 -33.336  12.134  1.00  0.00           C  
ATOM   2692  H   LEU A 170     -14.640 -31.758  14.543  1.00  0.00           H  
ATOM   2693  HA  LEU A 170     -12.725 -33.904  14.668  1.00  0.00           H  
ATOM   2694 1HB  LEU A 170     -12.455 -30.879  14.364  1.00  0.00           H  
ATOM   2695 2HB  LEU A 170     -11.069 -31.973  14.301  1.00  0.00           H  
ATOM   2696  HG  LEU A 170     -13.422 -32.161  12.392  1.00  0.00           H  
ATOM   2697 1HD1 LEU A 170     -11.988 -30.981  10.786  1.00  0.00           H  
ATOM   2698 2HD1 LEU A 170     -12.374 -29.964  12.194  1.00  0.00           H  
ATOM   2699 3HD1 LEU A 170     -10.772 -30.726  12.058  1.00  0.00           H  
ATOM   2700 1HD2 LEU A 170     -11.798 -33.468  11.063  1.00  0.00           H  
ATOM   2701 2HD2 LEU A 170     -10.577 -33.250  12.340  1.00  0.00           H  
ATOM   2702 3HD2 LEU A 170     -12.048 -34.197  12.668  1.00  0.00           H  
ATOM   2703  N   LYS A 171     -12.743 -31.837  17.203  1.00  0.00           N  
ATOM   2704  CA  LYS A 171     -12.301 -31.732  18.589  1.00  0.00           C  
ATOM   2705  C   LYS A 171     -12.469 -33.072  19.267  1.00  0.00           C  
ATOM   2706  O   LYS A 171     -11.530 -33.646  19.812  1.00  0.00           O  
ATOM   2707  CB  LYS A 171     -13.081 -30.652  19.340  1.00  0.00           C  
ATOM   2708  CG  LYS A 171     -12.788 -30.587  20.833  1.00  0.00           C  
ATOM   2709  CD  LYS A 171     -13.608 -29.499  21.510  1.00  0.00           C  
ATOM   2710  CE  LYS A 171     -13.209 -29.332  22.969  1.00  0.00           C  
ATOM   2711  NZ  LYS A 171     -13.603 -30.507  23.793  1.00  0.00           N  
ATOM   2712  H   LYS A 171     -13.392 -31.155  16.840  1.00  0.00           H  
ATOM   2713  HA  LYS A 171     -11.263 -31.395  18.598  1.00  0.00           H  
ATOM   2714 1HB  LYS A 171     -12.855 -29.675  18.912  1.00  0.00           H  
ATOM   2715 2HB  LYS A 171     -14.151 -30.823  19.216  1.00  0.00           H  
ATOM   2716 1HG  LYS A 171     -13.025 -31.548  21.292  1.00  0.00           H  
ATOM   2717 2HG  LYS A 171     -11.730 -30.382  20.987  1.00  0.00           H  
ATOM   2718 1HD  LYS A 171     -13.457 -28.553  20.990  1.00  0.00           H  
ATOM   2719 2HD  LYS A 171     -14.666 -29.757  21.461  1.00  0.00           H  
ATOM   2720 1HE  LYS A 171     -12.130 -29.201  23.038  1.00  0.00           H  
ATOM   2721 2HE  LYS A 171     -13.687 -28.442  23.377  1.00  0.00           H  
ATOM   2722 1HZ  LYS A 171     -13.322 -30.357  24.751  1.00  0.00           H  
ATOM   2723 2HZ  LYS A 171     -14.606 -30.627  23.751  1.00  0.00           H  
ATOM   2724 3HZ  LYS A 171     -13.151 -31.336  23.436  1.00  0.00           H  
ATOM   2725  N   THR A 172     -13.700 -33.561  19.224  1.00  0.00           N  
ATOM   2726  CA  THR A 172     -14.083 -34.752  19.951  1.00  0.00           C  
ATOM   2727  C   THR A 172     -13.341 -35.986  19.429  1.00  0.00           C  
ATOM   2728  O   THR A 172     -12.790 -36.761  20.219  1.00  0.00           O  
ATOM   2729  CB  THR A 172     -15.603 -34.981  19.863  1.00  0.00           C  
ATOM   2730  OG1 THR A 172     -16.290 -33.865  20.445  1.00  0.00           O  
ATOM   2731  CG2 THR A 172     -15.994 -36.253  20.599  1.00  0.00           C  
ATOM   2732  H   THR A 172     -14.390 -33.083  18.661  1.00  0.00           H  
ATOM   2733  HA  THR A 172     -13.789 -34.632  20.994  1.00  0.00           H  
ATOM   2734  HB  THR A 172     -15.898 -35.067  18.818  1.00  0.00           H  
ATOM   2735  HG1 THR A 172     -16.270 -33.124  19.834  1.00  0.00           H  
ATOM   2736 1HG2 THR A 172     -17.072 -36.397  20.527  1.00  0.00           H  
ATOM   2737 2HG2 THR A 172     -15.482 -37.105  20.152  1.00  0.00           H  
ATOM   2738 3HG2 THR A 172     -15.710 -36.168  21.647  1.00  0.00           H  
ATOM   2739  N   LYS A 173     -13.288 -36.152  18.110  1.00  0.00           N  
ATOM   2740  CA  LYS A 173     -12.702 -37.369  17.543  1.00  0.00           C  
ATOM   2741  C   LYS A 173     -11.200 -37.456  17.711  1.00  0.00           C  
ATOM   2742  O   LYS A 173     -10.675 -38.513  18.048  1.00  0.00           O  
ATOM   2743  CB  LYS A 173     -13.051 -37.475  16.058  1.00  0.00           C  
ATOM   2744  CG  LYS A 173     -12.550 -38.745  15.383  1.00  0.00           C  
ATOM   2745  CD  LYS A 173     -13.032 -38.833  13.943  1.00  0.00           C  
ATOM   2746  CE  LYS A 173     -12.568 -40.122  13.281  1.00  0.00           C  
ATOM   2747  NZ  LYS A 173     -13.050 -40.231  11.877  1.00  0.00           N  
ATOM   2748  H   LYS A 173     -13.649 -35.443  17.487  1.00  0.00           H  
ATOM   2749  HA  LYS A 173     -13.110 -38.228  18.076  1.00  0.00           H  
ATOM   2750 1HB  LYS A 173     -14.133 -37.434  15.934  1.00  0.00           H  
ATOM   2751 2HB  LYS A 173     -12.628 -36.624  15.523  1.00  0.00           H  
ATOM   2752 1HG  LYS A 173     -11.460 -38.758  15.394  1.00  0.00           H  
ATOM   2753 2HG  LYS A 173     -12.911 -39.614  15.932  1.00  0.00           H  
ATOM   2754 1HD  LYS A 173     -14.122 -38.795  13.921  1.00  0.00           H  
ATOM   2755 2HD  LYS A 173     -12.645 -37.986  13.377  1.00  0.00           H  
ATOM   2756 1HE  LYS A 173     -11.480 -40.161  13.283  1.00  0.00           H  
ATOM   2757 2HE  LYS A 173     -12.941 -40.976  13.847  1.00  0.00           H  
ATOM   2758 1HZ  LYS A 173     -12.722 -41.098  11.475  1.00  0.00           H  
ATOM   2759 2HZ  LYS A 173     -14.060 -40.216  11.865  1.00  0.00           H  
ATOM   2760 3HZ  LYS A 173     -12.695 -39.455  11.338  1.00  0.00           H  
ATOM   2761  N   LEU A 174     -10.515 -36.342  17.482  1.00  0.00           N  
ATOM   2762  CA  LEU A 174      -9.066 -36.340  17.419  1.00  0.00           C  
ATOM   2763  C   LEU A 174      -8.415 -36.001  18.746  1.00  0.00           C  
ATOM   2764  O   LEU A 174      -7.237 -36.285  18.943  1.00  0.00           O  
ATOM   2765  CB  LEU A 174      -8.597 -35.339  16.355  1.00  0.00           C  
ATOM   2766  CG  LEU A 174      -9.120 -35.585  14.934  1.00  0.00           C  
ATOM   2767  CD1 LEU A 174      -8.643 -34.467  14.017  1.00  0.00           C  
ATOM   2768  CD2 LEU A 174      -8.635 -36.940  14.442  1.00  0.00           C  
ATOM   2769  H   LEU A 174     -11.016 -35.476  17.347  1.00  0.00           H  
ATOM   2770  HA  LEU A 174      -8.730 -37.332  17.121  1.00  0.00           H  
ATOM   2771 1HB  LEU A 174      -8.910 -34.340  16.656  1.00  0.00           H  
ATOM   2772 2HB  LEU A 174      -7.508 -35.359  16.316  1.00  0.00           H  
ATOM   2773  HG  LEU A 174     -10.210 -35.569  14.940  1.00  0.00           H  
ATOM   2774 1HD1 LEU A 174      -9.015 -34.641  13.007  1.00  0.00           H  
ATOM   2775 2HD1 LEU A 174      -9.021 -33.511  14.382  1.00  0.00           H  
ATOM   2776 3HD1 LEU A 174      -7.554 -34.446  14.004  1.00  0.00           H  
ATOM   2777 1HD2 LEU A 174      -9.007 -37.115  13.432  1.00  0.00           H  
ATOM   2778 2HD2 LEU A 174      -7.544 -36.956  14.434  1.00  0.00           H  
ATOM   2779 3HD2 LEU A 174      -9.004 -37.722  15.105  1.00  0.00           H  
ATOM   2780  N   GLY A 175      -9.176 -35.380  19.646  1.00  0.00           N  
ATOM   2781  CA  GLY A 175      -8.633 -34.882  20.899  1.00  0.00           C  
ATOM   2782  C   GLY A 175      -7.830 -33.594  20.725  1.00  0.00           C  
ATOM   2783  O   GLY A 175      -6.767 -33.422  21.331  1.00  0.00           O  
ATOM   2784  H   GLY A 175     -10.159 -35.253  19.452  1.00  0.00           H  
ATOM   2785 1HA  GLY A 175      -9.447 -34.698  21.601  1.00  0.00           H  
ATOM   2786 2HA  GLY A 175      -7.990 -35.641  21.344  1.00  0.00           H  
ATOM   2787  N   VAL A 176      -8.332 -32.685  19.893  1.00  0.00           N  
ATOM   2788  CA  VAL A 176      -7.608 -31.457  19.566  1.00  0.00           C  
ATOM   2789  C   VAL A 176      -8.469 -30.256  19.945  1.00  0.00           C  
ATOM   2790  O   VAL A 176      -9.668 -30.393  20.156  1.00  0.00           O  
ATOM   2791  CB  VAL A 176      -7.267 -31.403  18.066  1.00  0.00           C  
ATOM   2792  CG1 VAL A 176      -6.395 -32.588  17.676  1.00  0.00           C  
ATOM   2793  CG2 VAL A 176      -8.546 -31.381  17.244  1.00  0.00           C  
ATOM   2794  H   VAL A 176      -9.239 -32.848  19.476  1.00  0.00           H  
ATOM   2795  HA  VAL A 176      -6.685 -31.437  20.147  1.00  0.00           H  
ATOM   2796  HB  VAL A 176      -6.690 -30.501  17.866  1.00  0.00           H  
ATOM   2797 1HG1 VAL A 176      -6.162 -32.534  16.612  1.00  0.00           H  
ATOM   2798 2HG1 VAL A 176      -5.469 -32.564  18.250  1.00  0.00           H  
ATOM   2799 3HG1 VAL A 176      -6.928 -33.515  17.883  1.00  0.00           H  
ATOM   2800 1HG2 VAL A 176      -8.296 -31.342  16.183  1.00  0.00           H  
ATOM   2801 2HG2 VAL A 176      -9.125 -32.282  17.448  1.00  0.00           H  
ATOM   2802 3HG2 VAL A 176      -9.134 -30.503  17.510  1.00  0.00           H  
ATOM   2803  N   SER A 177      -7.875 -29.080  20.056  1.00  0.00           N  
ATOM   2804  CA  SER A 177      -8.669 -27.903  20.379  1.00  0.00           C  
ATOM   2805  C   SER A 177      -9.480 -27.485  19.153  1.00  0.00           C  
ATOM   2806  O   SER A 177      -9.234 -27.945  18.048  1.00  0.00           O  
ATOM   2807  CB  SER A 177      -7.775 -26.765  20.834  1.00  0.00           C  
ATOM   2808  OG  SER A 177      -7.036 -26.249  19.761  1.00  0.00           O  
ATOM   2809  H   SER A 177      -6.878 -28.977  19.921  1.00  0.00           H  
ATOM   2810  HA  SER A 177      -9.336 -28.152  21.207  1.00  0.00           H  
ATOM   2811 1HB  SER A 177      -8.386 -25.976  21.272  1.00  0.00           H  
ATOM   2812 2HB  SER A 177      -7.098 -27.122  21.608  1.00  0.00           H  
ATOM   2813  HG  SER A 177      -6.479 -25.560  20.132  1.00  0.00           H  
ATOM   2814  N   LEU A 178     -10.449 -26.610  19.355  1.00  0.00           N  
ATOM   2815  CA  LEU A 178     -11.286 -26.111  18.274  1.00  0.00           C  
ATOM   2816  C   LEU A 178     -10.439 -25.369  17.242  1.00  0.00           C  
ATOM   2817  O   LEU A 178     -10.654 -25.486  16.026  1.00  0.00           O  
ATOM   2818  CB  LEU A 178     -12.373 -25.181  18.827  1.00  0.00           C  
ATOM   2819  CG  LEU A 178     -13.459 -25.855  19.676  1.00  0.00           C  
ATOM   2820  CD1 LEU A 178     -14.312 -24.791  20.350  1.00  0.00           C  
ATOM   2821  CD2 LEU A 178     -14.306 -26.757  18.791  1.00  0.00           C  
ATOM   2822  H   LEU A 178     -10.609 -26.277  20.294  1.00  0.00           H  
ATOM   2823  HA  LEU A 178     -11.784 -26.960  17.804  1.00  0.00           H  
ATOM   2824 1HB  LEU A 178     -11.897 -24.419  19.443  1.00  0.00           H  
ATOM   2825 2HB  LEU A 178     -12.867 -24.686  17.991  1.00  0.00           H  
ATOM   2826  HG  LEU A 178     -12.989 -26.452  20.459  1.00  0.00           H  
ATOM   2827 1HD1 LEU A 178     -15.083 -25.270  20.953  1.00  0.00           H  
ATOM   2828 2HD1 LEU A 178     -13.683 -24.172  20.991  1.00  0.00           H  
ATOM   2829 3HD1 LEU A 178     -14.781 -24.166  19.591  1.00  0.00           H  
ATOM   2830 1HD2 LEU A 178     -15.078 -27.238  19.394  1.00  0.00           H  
ATOM   2831 2HD2 LEU A 178     -14.776 -26.161  18.008  1.00  0.00           H  
ATOM   2832 3HD2 LEU A 178     -13.675 -27.519  18.336  1.00  0.00           H  
ATOM   2833  N   GLU A 179      -9.468 -24.618  17.745  1.00  0.00           N  
ATOM   2834  CA  GLU A 179      -8.552 -23.857  16.914  1.00  0.00           C  
ATOM   2835  C   GLU A 179      -7.753 -24.766  16.000  1.00  0.00           C  
ATOM   2836  O   GLU A 179      -7.608 -24.497  14.799  1.00  0.00           O  
ATOM   2837  CB  GLU A 179      -7.602 -23.032  17.785  1.00  0.00           C  
ATOM   2838  CG  GLU A 179      -6.575 -22.223  17.005  1.00  0.00           C  
ATOM   2839  CD  GLU A 179      -5.704 -21.375  17.890  1.00  0.00           C  
ATOM   2840  OE1 GLU A 179      -6.014 -21.247  19.050  1.00  0.00           O  
ATOM   2841  OE2 GLU A 179      -4.728 -20.854  17.404  1.00  0.00           O  
ATOM   2842  H   GLU A 179      -9.370 -24.579  18.748  1.00  0.00           H  
ATOM   2843  HA  GLU A 179      -9.131 -23.164  16.302  1.00  0.00           H  
ATOM   2844 1HB  GLU A 179      -8.179 -22.339  18.398  1.00  0.00           H  
ATOM   2845 2HB  GLU A 179      -7.061 -23.695  18.462  1.00  0.00           H  
ATOM   2846 1HG  GLU A 179      -5.943 -22.907  16.440  1.00  0.00           H  
ATOM   2847 2HG  GLU A 179      -7.097 -21.583  16.295  1.00  0.00           H  
ATOM   2848  N   GLN A 180      -7.254 -25.857  16.559  1.00  0.00           N  
ATOM   2849  CA  GLN A 180      -6.592 -26.875  15.752  1.00  0.00           C  
ATOM   2850  C   GLN A 180      -7.549 -27.496  14.764  1.00  0.00           C  
ATOM   2851  O   GLN A 180      -7.165 -27.827  13.636  1.00  0.00           O  
ATOM   2852  CB  GLN A 180      -5.990 -27.965  16.644  1.00  0.00           C  
ATOM   2853  CG  GLN A 180      -4.822 -27.497  17.495  1.00  0.00           C  
ATOM   2854  CD  GLN A 180      -4.389 -28.541  18.507  1.00  0.00           C  
ATOM   2855  OE1 GLN A 180      -5.214 -29.100  19.235  1.00  0.00           O  
ATOM   2856  NE2 GLN A 180      -3.089 -28.811  18.559  1.00  0.00           N  
ATOM   2857  H   GLN A 180      -7.330 -25.995  17.556  1.00  0.00           H  
ATOM   2858  HA  GLN A 180      -5.778 -26.404  15.200  1.00  0.00           H  
ATOM   2859 1HB  GLN A 180      -6.758 -28.354  17.312  1.00  0.00           H  
ATOM   2860 2HB  GLN A 180      -5.645 -28.792  16.024  1.00  0.00           H  
ATOM   2861 1HG  GLN A 180      -3.975 -27.281  16.844  1.00  0.00           H  
ATOM   2862 2HG  GLN A 180      -5.116 -26.598  18.036  1.00  0.00           H  
ATOM   2863 1HE2 GLN A 180      -2.745 -29.491  19.207  1.00  0.00           H  
ATOM   2864 2HE2 GLN A 180      -2.455 -28.334  17.950  1.00  0.00           H  
ATOM   2865  N   ALA A 181      -8.865 -27.762  15.177  1.00  0.00           N  
ATOM   2866  CA  ALA A 181      -9.841 -28.323  14.248  1.00  0.00           C  
ATOM   2867  C   ALA A 181     -10.085 -27.351  13.099  1.00  0.00           C  
ATOM   2868  O   ALA A 181     -10.225 -27.753  11.947  1.00  0.00           O  
ATOM   2869  CB  ALA A 181     -11.146 -28.624  14.968  1.00  0.00           C  
ATOM   2870  H   ALA A 181      -9.136 -27.599  16.136  1.00  0.00           H  
ATOM   2871  HA  ALA A 181      -9.435 -29.252  13.849  1.00  0.00           H  
ATOM   2872 1HB  ALA A 181     -11.864 -29.042  14.262  1.00  0.00           H  
ATOM   2873 2HB  ALA A 181     -10.964 -29.343  15.767  1.00  0.00           H  
ATOM   2874 3HB  ALA A 181     -11.549 -27.705  15.391  1.00  0.00           H  
ATOM   2875  N   LEU A 182     -10.134 -26.064  13.428  1.00  0.00           N  
ATOM   2876  CA  LEU A 182     -10.414 -25.041  12.429  1.00  0.00           C  
ATOM   2877  C   LEU A 182      -9.281 -24.966  11.417  1.00  0.00           C  
ATOM   2878  O   LEU A 182      -9.528 -24.786  10.227  1.00  0.00           O  
ATOM   2879  CB  LEU A 182     -10.607 -23.675  13.098  1.00  0.00           C  
ATOM   2880  CG  LEU A 182     -11.903 -23.504  13.901  1.00  0.00           C  
ATOM   2881  CD1 LEU A 182     -11.799 -22.265  14.778  1.00  0.00           C  
ATOM   2882  CD2 LEU A 182     -13.081 -23.399  12.944  1.00  0.00           C  
ATOM   2883  H   LEU A 182      -9.974 -25.786  14.386  1.00  0.00           H  
ATOM   2884  HA  LEU A 182     -11.306 -25.333  11.878  1.00  0.00           H  
ATOM   2885 1HB  LEU A 182      -9.773 -23.499  13.777  1.00  0.00           H  
ATOM   2886 2HB  LEU A 182     -10.589 -22.905  12.329  1.00  0.00           H  
ATOM   2887  HG  LEU A 182     -12.043 -24.365  14.554  1.00  0.00           H  
ATOM   2888 1HD1 LEU A 182     -12.720 -22.143  15.348  1.00  0.00           H  
ATOM   2889 2HD1 LEU A 182     -10.960 -22.375  15.466  1.00  0.00           H  
ATOM   2890 3HD1 LEU A 182     -11.642 -21.387  14.152  1.00  0.00           H  
ATOM   2891 1HD2 LEU A 182     -14.004 -23.278  13.513  1.00  0.00           H  
ATOM   2892 2HD2 LEU A 182     -12.943 -22.538  12.290  1.00  0.00           H  
ATOM   2893 3HD2 LEU A 182     -13.144 -24.306  12.341  1.00  0.00           H  
ATOM   2894  N   TRP A 183      -7.926 -25.070  11.870  1.00  0.00           N  
ATOM   2895  CA  TRP A 183      -6.805 -25.121  10.938  1.00  0.00           C  
ATOM   2896  C   TRP A 183      -6.826 -26.363  10.038  1.00  0.00           C  
ATOM   2897  O   TRP A 183      -6.340 -26.315   8.908  1.00  0.00           O  
ATOM   2898  CB  TRP A 183      -5.488 -25.082  11.715  1.00  0.00           C  
ATOM   2899  CG  TRP A 183      -5.231 -23.770  12.392  1.00  0.00           C  
ATOM   2900  CD1 TRP A 183      -5.044 -23.564  13.726  1.00  0.00           C  
ATOM   2901  CD2 TRP A 183      -5.129 -22.468  11.767  1.00  0.00           C  
ATOM   2902  NE1 TRP A 183      -4.836 -22.229  13.974  1.00  0.00           N  
ATOM   2903  CE2 TRP A 183      -4.883 -21.544  12.786  1.00  0.00           C  
ATOM   2904  CE3 TRP A 183      -5.225 -22.019  10.443  1.00  0.00           C  
ATOM   2905  CZ2 TRP A 183      -4.732 -20.191  12.529  1.00  0.00           C  
ATOM   2906  CZ3 TRP A 183      -5.073 -20.662  10.185  1.00  0.00           C  
ATOM   2907  CH2 TRP A 183      -4.832 -19.772  11.202  1.00  0.00           C  
ATOM   2908  H   TRP A 183      -7.748 -25.158  12.859  1.00  0.00           H  
ATOM   2909  HA  TRP A 183      -6.880 -24.271  10.258  1.00  0.00           H  
ATOM   2910 1HB  TRP A 183      -5.489 -25.865  12.474  1.00  0.00           H  
ATOM   2911 2HB  TRP A 183      -4.659 -25.286  11.037  1.00  0.00           H  
ATOM   2912  HD1 TRP A 183      -5.059 -24.344  14.485  1.00  0.00           H  
ATOM   2913  HE1 TRP A 183      -4.675 -21.818  14.882  1.00  0.00           H  
ATOM   2914  HE3 TRP A 183      -5.413 -22.722   9.632  1.00  0.00           H  
ATOM   2915  HZ2 TRP A 183      -4.541 -19.468  13.322  1.00  0.00           H  
ATOM   2916  HZ3 TRP A 183      -5.150 -20.321   9.153  1.00  0.00           H  
ATOM   2917  HH2 TRP A 183      -4.717 -18.714  10.964  1.00  0.00           H  
ATOM   2918  N   ILE A 184      -7.330 -27.639  10.534  1.00  0.00           N  
ATOM   2919  CA  ILE A 184      -7.626 -28.831   9.726  1.00  0.00           C  
ATOM   2920  C   ILE A 184      -8.668 -28.551   8.642  1.00  0.00           C  
ATOM   2921  O   ILE A 184      -8.519 -28.965   7.483  1.00  0.00           O  
ATOM   2922  CB  ILE A 184      -8.122 -29.985  10.617  1.00  0.00           C  
ATOM   2923  CG1 ILE A 184      -6.997 -30.472  11.535  1.00  0.00           C  
ATOM   2924  CG2 ILE A 184      -8.649 -31.128   9.763  1.00  0.00           C  
ATOM   2925  CD1 ILE A 184      -7.471 -31.362  12.661  1.00  0.00           C  
ATOM   2926  H   ILE A 184      -7.516 -27.659  11.527  1.00  0.00           H  
ATOM   2927  HA  ILE A 184      -6.713 -29.139   9.217  1.00  0.00           H  
ATOM   2928  HB  ILE A 184      -8.923 -29.627  11.263  1.00  0.00           H  
ATOM   2929 1HG1 ILE A 184      -6.263 -31.024  10.949  1.00  0.00           H  
ATOM   2930 2HG1 ILE A 184      -6.487 -29.613  11.972  1.00  0.00           H  
ATOM   2931 1HG2 ILE A 184      -8.995 -31.934  10.409  1.00  0.00           H  
ATOM   2932 2HG2 ILE A 184      -9.477 -30.772   9.151  1.00  0.00           H  
ATOM   2933 3HG2 ILE A 184      -7.853 -31.496   9.117  1.00  0.00           H  
ATOM   2934 1HD1 ILE A 184      -6.618 -31.666  13.268  1.00  0.00           H  
ATOM   2935 2HD1 ILE A 184      -8.182 -30.816  13.282  1.00  0.00           H  
ATOM   2936 3HD1 ILE A 184      -7.954 -32.246  12.247  1.00  0.00           H  
ATOM   2937  N   LEU A 185      -9.811 -27.896   9.032  1.00  0.00           N  
ATOM   2938  CA  LEU A 185     -10.880 -27.628   8.073  1.00  0.00           C  
ATOM   2939  C   LEU A 185     -10.388 -26.695   6.966  1.00  0.00           C  
ATOM   2940  O   LEU A 185     -10.720 -26.864   5.784  1.00  0.00           O  
ATOM   2941  CB  LEU A 185     -12.090 -27.007   8.780  1.00  0.00           C  
ATOM   2942  CG  LEU A 185     -12.816 -27.915   9.780  1.00  0.00           C  
ATOM   2943  CD1 LEU A 185     -13.838 -27.100  10.560  1.00  0.00           C  
ATOM   2944  CD2 LEU A 185     -13.484 -29.060   9.033  1.00  0.00           C  
ATOM   2945  H   LEU A 185      -9.933 -27.617   9.995  1.00  0.00           H  
ATOM   2946  HA  LEU A 185     -11.183 -28.573   7.621  1.00  0.00           H  
ATOM   2947 1HB  LEU A 185     -11.760 -26.119   9.319  1.00  0.00           H  
ATOM   2948 2HB  LEU A 185     -12.814 -26.698   8.027  1.00  0.00           H  
ATOM   2949  HG  LEU A 185     -12.096 -28.318  10.494  1.00  0.00           H  
ATOM   2950 1HD1 LEU A 185     -14.353 -27.746  11.270  1.00  0.00           H  
ATOM   2951 2HD1 LEU A 185     -13.330 -26.300  11.099  1.00  0.00           H  
ATOM   2952 3HD1 LEU A 185     -14.562 -26.669   9.870  1.00  0.00           H  
ATOM   2953 1HD2 LEU A 185     -13.999 -29.707   9.744  1.00  0.00           H  
ATOM   2954 2HD2 LEU A 185     -14.205 -28.657   8.321  1.00  0.00           H  
ATOM   2955 3HD2 LEU A 185     -12.728 -29.636   8.500  1.00  0.00           H  
ATOM   2956  N   LEU A 186      -9.583 -25.630   7.303  1.00  0.00           N  
ATOM   2957  CA  LEU A 186      -8.973 -24.675   6.380  1.00  0.00           C  
ATOM   2958  C   LEU A 186      -7.902 -25.345   5.523  1.00  0.00           C  
ATOM   2959  O   LEU A 186      -7.798 -25.066   4.329  1.00  0.00           O  
ATOM   2960  CB  LEU A 186      -8.357 -23.506   7.158  1.00  0.00           C  
ATOM   2961  CG  LEU A 186      -7.859 -22.330   6.308  1.00  0.00           C  
ATOM   2962  CD1 LEU A 186      -9.002 -21.801   5.452  1.00  0.00           C  
ATOM   2963  CD2 LEU A 186      -7.308 -21.242   7.218  1.00  0.00           C  
ATOM   2964  H   LEU A 186      -9.419 -25.531   8.294  1.00  0.00           H  
ATOM   2965  HA  LEU A 186      -9.746 -24.308   5.702  1.00  0.00           H  
ATOM   2966 1HB  LEU A 186      -9.101 -23.120   7.853  1.00  0.00           H  
ATOM   2967 2HB  LEU A 186      -7.511 -23.879   7.735  1.00  0.00           H  
ATOM   2968  HG  LEU A 186      -7.072 -22.674   5.636  1.00  0.00           H  
ATOM   2969 1HD1 LEU A 186      -8.648 -20.966   4.848  1.00  0.00           H  
ATOM   2970 2HD1 LEU A 186      -9.363 -22.594   4.797  1.00  0.00           H  
ATOM   2971 3HD1 LEU A 186      -9.813 -21.464   6.097  1.00  0.00           H  
ATOM   2972 1HD2 LEU A 186      -6.954 -20.407   6.613  1.00  0.00           H  
ATOM   2973 2HD2 LEU A 186      -8.095 -20.897   7.889  1.00  0.00           H  
ATOM   2974 3HD2 LEU A 186      -6.481 -21.643   7.804  1.00  0.00           H  
ATOM   2975  N   THR A 187      -7.138 -26.264   6.112  1.00  0.00           N  
ATOM   2976  CA  THR A 187      -6.179 -27.028   5.323  1.00  0.00           C  
ATOM   2977  C   THR A 187      -6.823 -27.832   4.192  1.00  0.00           C  
ATOM   2978  O   THR A 187      -6.265 -27.904   3.091  1.00  0.00           O  
ATOM   2979  CB  THR A 187      -5.380 -27.983   6.230  1.00  0.00           C  
ATOM   2980  OG1 THR A 187      -4.651 -27.223   7.203  1.00  0.00           O  
ATOM   2981  CG2 THR A 187      -4.407 -28.812   5.406  1.00  0.00           C  
ATOM   2982  H   THR A 187      -7.214 -26.443   7.102  1.00  0.00           H  
ATOM   2983  HA  THR A 187      -5.552 -26.328   4.768  1.00  0.00           H  
ATOM   2984  HB  THR A 187      -6.067 -28.650   6.751  1.00  0.00           H  
ATOM   2985  HG1 THR A 187      -5.245 -26.948   7.905  1.00  0.00           H  
ATOM   2986 1HG2 THR A 187      -3.851 -29.481   6.064  1.00  0.00           H  
ATOM   2987 2HG2 THR A 187      -4.959 -29.399   4.673  1.00  0.00           H  
ATOM   2988 3HG2 THR A 187      -3.712 -28.151   4.891  1.00  0.00           H  
ATOM   2989  N   ALA A 188      -8.047 -28.618   4.428  1.00  0.00           N  
ATOM   2990  CA  ALA A 188      -8.828 -29.337   3.416  1.00  0.00           C  
ATOM   2991  C   ALA A 188      -9.339 -28.431   2.289  1.00  0.00           C  
ATOM   2992  O   ALA A 188      -9.374 -28.827   1.120  1.00  0.00           O  
ATOM   2993  CB  ALA A 188      -9.991 -30.087   4.064  1.00  0.00           C  
ATOM   2994  H   ALA A 188      -8.336 -28.659   5.394  1.00  0.00           H  
ATOM   2995  HA  ALA A 188      -8.169 -30.061   2.934  1.00  0.00           H  
ATOM   2996 1HB  ALA A 188     -10.556 -30.614   3.294  1.00  0.00           H  
ATOM   2997 2HB  ALA A 188      -9.602 -30.806   4.787  1.00  0.00           H  
ATOM   2998 3HB  ALA A 188     -10.641 -29.378   4.570  1.00  0.00           H  
ATOM   2999  N   ALA A 189      -9.792 -27.183   2.646  1.00  0.00           N  
ATOM   3000  CA  ALA A 189     -10.293 -26.230   1.664  1.00  0.00           C  
ATOM   3001  C   ALA A 189      -9.147 -25.839   0.732  1.00  0.00           C  
ATOM   3002  O   ALA A 189      -9.315 -25.783  -0.481  1.00  0.00           O  
ATOM   3003  CB  ALA A 189     -10.863 -25.001   2.356  1.00  0.00           C  
ATOM   3004  H   ALA A 189      -9.815 -26.939   3.626  1.00  0.00           H  
ATOM   3005  HA  ALA A 189     -11.087 -26.715   1.095  1.00  0.00           H  
ATOM   3006 1HB  ALA A 189     -11.231 -24.300   1.608  1.00  0.00           H  
ATOM   3007 2HB  ALA A 189     -11.682 -25.300   3.008  1.00  0.00           H  
ATOM   3008 3HB  ALA A 189     -10.083 -24.523   2.947  1.00  0.00           H  
ATOM   3009  N   ASP A 190      -7.978 -25.603   1.320  1.00  0.00           N  
ATOM   3010  CA  ASP A 190      -6.792 -25.217   0.564  1.00  0.00           C  
ATOM   3011  C   ASP A 190      -6.235 -26.340  -0.317  1.00  0.00           C  
ATOM   3012  O   ASP A 190      -5.737 -26.091  -1.414  1.00  0.00           O  
ATOM   3013  CB  ASP A 190      -5.700 -24.740   1.525  1.00  0.00           C  
ATOM   3014  CG  ASP A 190      -5.977 -23.356   2.097  1.00  0.00           C  
ATOM   3015  OD1 ASP A 190      -6.816 -22.671   1.562  1.00  0.00           O  
ATOM   3016  OD2 ASP A 190      -5.348 -22.998   3.063  1.00  0.00           O  
ATOM   3017  H   ASP A 190      -7.913 -25.699   2.323  1.00  0.00           H  
ATOM   3018  HA  ASP A 190      -7.067 -24.419  -0.127  1.00  0.00           H  
ATOM   3019 1HB  ASP A 190      -5.607 -25.447   2.350  1.00  0.00           H  
ATOM   3020 2HB  ASP A 190      -4.742 -24.717   1.004  1.00  0.00           H  
ATOM   3021  N   LEU A 191      -6.262 -27.596   0.197  1.00  0.00           N  
ATOM   3022  CA  LEU A 191      -5.850 -28.772  -0.555  1.00  0.00           C  
ATOM   3023  C   LEU A 191      -6.866 -29.105  -1.627  1.00  0.00           C  
ATOM   3024  O   LEU A 191      -6.533 -29.705  -2.643  1.00  0.00           O  
ATOM   3025  CB  LEU A 191      -5.673 -29.973   0.382  1.00  0.00           C  
ATOM   3026  CG  LEU A 191      -4.472 -29.904   1.334  1.00  0.00           C  
ATOM   3027  CD1 LEU A 191      -4.580 -31.014   2.369  1.00  0.00           C  
ATOM   3028  CD2 LEU A 191      -3.183 -30.025   0.535  1.00  0.00           C  
ATOM   3029  H   LEU A 191      -6.529 -27.700   1.165  1.00  0.00           H  
ATOM   3030  HA  LEU A 191      -4.891 -28.561  -1.029  1.00  0.00           H  
ATOM   3031 1HB  LEU A 191      -6.571 -30.076   0.989  1.00  0.00           H  
ATOM   3032 2HB  LEU A 191      -5.564 -30.874  -0.224  1.00  0.00           H  
ATOM   3033  HG  LEU A 191      -4.483 -28.951   1.863  1.00  0.00           H  
ATOM   3034 1HD1 LEU A 191      -3.727 -30.964   3.046  1.00  0.00           H  
ATOM   3035 2HD1 LEU A 191      -5.501 -30.892   2.940  1.00  0.00           H  
ATOM   3036 3HD1 LEU A 191      -4.589 -31.982   1.868  1.00  0.00           H  
ATOM   3037 1HD2 LEU A 191      -2.329 -29.975   1.212  1.00  0.00           H  
ATOM   3038 2HD2 LEU A 191      -3.171 -30.977   0.005  1.00  0.00           H  
ATOM   3039 3HD2 LEU A 191      -3.125 -29.209  -0.187  1.00  0.00           H  
ATOM   3040  N   GLY A 192      -8.115 -28.726  -1.399  1.00  0.00           N  
ATOM   3041  CA  GLY A 192      -9.156 -29.017  -2.359  1.00  0.00           C  
ATOM   3042  C   GLY A 192      -9.672 -30.428  -2.150  1.00  0.00           C  
ATOM   3043  O   GLY A 192     -10.179 -31.055  -3.085  1.00  0.00           O  
ATOM   3044  H   GLY A 192      -8.353 -28.228  -0.553  1.00  0.00           H  
ATOM   3045 1HA  GLY A 192      -9.968 -28.297  -2.247  1.00  0.00           H  
ATOM   3046 2HA  GLY A 192      -8.763 -28.903  -3.369  1.00  0.00           H  
ATOM   3047  N   THR A 193      -9.682 -30.977  -0.883  1.00  0.00           N  
ATOM   3048  CA  THR A 193     -10.093 -32.327  -0.483  1.00  0.00           C  
ATOM   3049  C   THR A 193     -11.039 -32.309   0.731  1.00  0.00           C  
ATOM   3050  O   THR A 193     -11.498 -31.247   1.151  1.00  0.00           O  
ATOM   3051  CB  THR A 193      -8.865 -33.200  -0.164  1.00  0.00           C  
ATOM   3052  OG1 THR A 193      -9.273 -34.564  -0.004  1.00  0.00           O  
ATOM   3053  CG2 THR A 193      -8.190 -32.724   1.113  1.00  0.00           C  
ATOM   3054  H   THR A 193      -9.372 -30.327  -0.176  1.00  0.00           H  
ATOM   3055  HA  THR A 193     -10.603 -32.798  -1.324  1.00  0.00           H  
ATOM   3056  HB  THR A 193      -8.154 -33.141  -0.988  1.00  0.00           H  
ATOM   3057  HG1 THR A 193      -8.519 -35.142  -0.144  1.00  0.00           H  
ATOM   3058 1HG2 THR A 193      -7.324 -33.351   1.323  1.00  0.00           H  
ATOM   3059 2HG2 THR A 193      -7.868 -31.690   0.991  1.00  0.00           H  
ATOM   3060 3HG2 THR A 193      -8.893 -32.789   1.942  1.00  0.00           H  
ATOM   3061  N   THR A 194     -11.329 -33.531   1.238  1.00  0.00           N  
ATOM   3062  CA  THR A 194     -12.276 -33.681   2.340  1.00  0.00           C  
ATOM   3063  C   THR A 194     -11.538 -33.544   3.649  1.00  0.00           C  
ATOM   3064  O   THR A 194     -10.306 -33.514   3.658  1.00  0.00           O  
ATOM   3065  CB  THR A 194     -13.008 -35.035   2.290  1.00  0.00           C  
ATOM   3066  OG1 THR A 194     -14.050 -35.054   3.275  1.00  0.00           O  
ATOM   3067  CG2 THR A 194     -12.039 -36.175   2.561  1.00  0.00           C  
ATOM   3068  H   THR A 194     -10.883 -34.353   0.857  1.00  0.00           H  
ATOM   3069  HA  THR A 194     -13.037 -32.903   2.251  1.00  0.00           H  
ATOM   3070  HB  THR A 194     -13.454 -35.171   1.306  1.00  0.00           H  
ATOM   3071  HG1 THR A 194     -14.693 -35.730   3.046  1.00  0.00           H  
ATOM   3072 1HG2 THR A 194     -12.574 -37.124   2.522  1.00  0.00           H  
ATOM   3073 2HG2 THR A 194     -11.251 -36.170   1.808  1.00  0.00           H  
ATOM   3074 3HG2 THR A 194     -11.597 -36.050   3.549  1.00  0.00           H  
ATOM   3075  N   VAL A 195     -12.289 -33.497   4.736  1.00  0.00           N  
ATOM   3076  CA  VAL A 195     -11.731 -33.152   6.049  1.00  0.00           C  
ATOM   3077  C   VAL A 195     -10.896 -34.302   6.624  1.00  0.00           C  
ATOM   3078  O   VAL A 195      -9.789 -34.092   7.118  1.00  0.00           O  
ATOM   3079  CB  VAL A 195     -12.864 -32.804   7.034  1.00  0.00           C  
ATOM   3080  CG1 VAL A 195     -12.303 -32.568   8.429  1.00  0.00           C  
ATOM   3081  CG2 VAL A 195     -13.620 -31.579   6.542  1.00  0.00           C  
ATOM   3082  H   VAL A 195     -13.278 -33.688   4.653  1.00  0.00           H  
ATOM   3083  HA  VAL A 195     -11.051 -32.310   5.926  1.00  0.00           H  
ATOM   3084  HB  VAL A 195     -13.547 -33.651   7.102  1.00  0.00           H  
ATOM   3085 1HG1 VAL A 195     -13.117 -32.324   9.112  1.00  0.00           H  
ATOM   3086 2HG1 VAL A 195     -11.797 -33.470   8.775  1.00  0.00           H  
ATOM   3087 3HG1 VAL A 195     -11.594 -31.741   8.400  1.00  0.00           H  
ATOM   3088 1HG2 VAL A 195     -14.419 -31.340   7.243  1.00  0.00           H  
ATOM   3089 2HG2 VAL A 195     -12.935 -30.734   6.469  1.00  0.00           H  
ATOM   3090 3HG2 VAL A 195     -14.047 -31.786   5.561  1.00  0.00           H  
ATOM   3091  N   GLU A 196     -11.438 -35.517   6.542  1.00  0.00           N  
ATOM   3092  CA  GLU A 196     -10.815 -36.695   7.134  1.00  0.00           C  
ATOM   3093  C   GLU A 196      -9.486 -36.934   6.423  1.00  0.00           C  
ATOM   3094  O   GLU A 196      -8.490 -37.329   7.036  1.00  0.00           O  
ATOM   3095  CB  GLU A 196     -11.721 -37.923   7.010  1.00  0.00           C  
ATOM   3096  CG  GLU A 196     -13.009 -37.837   7.816  1.00  0.00           C  
ATOM   3097  CD  GLU A 196     -12.772 -37.842   9.301  1.00  0.00           C  
ATOM   3098  OE1 GLU A 196     -12.134 -38.749   9.778  1.00  0.00           O  
ATOM   3099  OE2 GLU A 196     -13.231 -36.937   9.958  1.00  0.00           O  
ATOM   3100  H   GLU A 196     -12.314 -35.618   6.050  1.00  0.00           H  
ATOM   3101  HA  GLU A 196     -10.657 -36.507   8.196  1.00  0.00           H  
ATOM   3102 1HB  GLU A 196     -11.989 -38.073   5.965  1.00  0.00           H  
ATOM   3103 2HB  GLU A 196     -11.178 -38.810   7.340  1.00  0.00           H  
ATOM   3104 1HG  GLU A 196     -13.534 -36.920   7.546  1.00  0.00           H  
ATOM   3105 2HG  GLU A 196     -13.647 -38.679   7.552  1.00  0.00           H  
ATOM   3106  N   GLU A 197      -9.459 -36.698   5.077  1.00  0.00           N  
ATOM   3107  CA  GLU A 197      -8.243 -36.931   4.312  1.00  0.00           C  
ATOM   3108  C   GLU A 197      -7.149 -35.942   4.707  1.00  0.00           C  
ATOM   3109  O   GLU A 197      -5.980 -36.304   4.777  1.00  0.00           O  
ATOM   3110  CB  GLU A 197      -8.529 -36.823   2.813  1.00  0.00           C  
ATOM   3111  CG  GLU A 197      -7.326 -37.093   1.922  1.00  0.00           C  
ATOM   3112  CD  GLU A 197      -7.672 -37.112   0.459  1.00  0.00           C  
ATOM   3113  OE1 GLU A 197      -8.443 -37.951   0.061  1.00  0.00           O  
ATOM   3114  OE2 GLU A 197      -7.166 -36.284  -0.262  1.00  0.00           O  
ATOM   3115  H   GLU A 197     -10.274 -36.335   4.606  1.00  0.00           H  
ATOM   3116  HA  GLU A 197      -7.868 -37.927   4.551  1.00  0.00           H  
ATOM   3117 1HB  GLU A 197      -9.313 -37.532   2.540  1.00  0.00           H  
ATOM   3118 2HB  GLU A 197      -8.898 -35.823   2.583  1.00  0.00           H  
ATOM   3119 1HG  GLU A 197      -6.577 -36.320   2.096  1.00  0.00           H  
ATOM   3120 2HG  GLU A 197      -6.888 -38.051   2.199  1.00  0.00           H  
ATOM   3121  N   ALA A 198      -7.487 -34.542   4.936  1.00  0.00           N  
ATOM   3122  CA  ALA A 198      -6.519 -33.540   5.394  1.00  0.00           C  
ATOM   3123  C   ALA A 198      -5.853 -33.949   6.704  1.00  0.00           C  
ATOM   3124  O   ALA A 198      -4.670 -33.696   6.923  1.00  0.00           O  
ATOM   3125  CB  ALA A 198      -7.190 -32.181   5.543  1.00  0.00           C  
ATOM   3126  H   ALA A 198      -8.445 -34.263   4.778  1.00  0.00           H  
ATOM   3127  HA  ALA A 198      -5.733 -33.463   4.643  1.00  0.00           H  
ATOM   3128 1HB  ALA A 198      -6.456 -31.450   5.883  1.00  0.00           H  
ATOM   3129 2HB  ALA A 198      -7.595 -31.869   4.581  1.00  0.00           H  
ATOM   3130 3HB  ALA A 198      -7.996 -32.253   6.270  1.00  0.00           H  
ATOM   3131  N   VAL A 199      -6.627 -34.575   7.581  1.00  0.00           N  
ATOM   3132  CA  VAL A 199      -6.099 -35.098   8.833  1.00  0.00           C  
ATOM   3133  C   VAL A 199      -5.119 -36.248   8.598  1.00  0.00           C  
ATOM   3134  O   VAL A 199      -4.021 -36.272   9.168  1.00  0.00           O  
ATOM   3135  CB  VAL A 199      -7.252 -35.585   9.730  1.00  0.00           C  
ATOM   3136  CG1 VAL A 199      -6.705 -36.269  10.975  1.00  0.00           C  
ATOM   3137  CG2 VAL A 199      -8.146 -34.414  10.107  1.00  0.00           C  
ATOM   3138  H   VAL A 199      -7.609 -34.693   7.375  1.00  0.00           H  
ATOM   3139  HA  VAL A 199      -5.539 -34.304   9.330  1.00  0.00           H  
ATOM   3140  HB  VAL A 199      -7.835 -36.328   9.185  1.00  0.00           H  
ATOM   3141 1HG1 VAL A 199      -7.534 -36.608  11.597  1.00  0.00           H  
ATOM   3142 2HG1 VAL A 199      -6.099 -37.125  10.683  1.00  0.00           H  
ATOM   3143 3HG1 VAL A 199      -6.094 -35.565  11.538  1.00  0.00           H  
ATOM   3144 1HG2 VAL A 199      -8.959 -34.765  10.741  1.00  0.00           H  
ATOM   3145 2HG2 VAL A 199      -7.561 -33.669  10.647  1.00  0.00           H  
ATOM   3146 3HG2 VAL A 199      -8.558 -33.966   9.203  1.00  0.00           H  
ATOM   3147  N   LYS A 200      -5.520 -37.340   7.724  1.00  0.00           N  
ATOM   3148  CA  LYS A 200      -4.687 -38.490   7.431  1.00  0.00           C  
ATOM   3149  C   LYS A 200      -3.402 -38.047   6.755  1.00  0.00           C  
ATOM   3150  O   LYS A 200      -2.334 -38.574   7.042  1.00  0.00           O  
ATOM   3151  CB  LYS A 200      -5.436 -39.491   6.550  1.00  0.00           C  
ATOM   3152  CG  LYS A 200      -6.553 -40.243   7.261  1.00  0.00           C  
ATOM   3153  CD  LYS A 200      -7.280 -41.182   6.311  1.00  0.00           C  
ATOM   3154  CE  LYS A 200      -8.410 -41.918   7.015  1.00  0.00           C  
ATOM   3155  NZ  LYS A 200      -9.150 -42.818   6.088  1.00  0.00           N  
ATOM   3156  H   LYS A 200      -6.447 -37.290   7.324  1.00  0.00           H  
ATOM   3157  HA  LYS A 200      -4.434 -38.983   8.370  1.00  0.00           H  
ATOM   3158 1HB  LYS A 200      -5.872 -38.970   5.697  1.00  0.00           H  
ATOM   3159 2HB  LYS A 200      -4.733 -40.227   6.158  1.00  0.00           H  
ATOM   3160 1HG  LYS A 200      -6.134 -40.823   8.084  1.00  0.00           H  
ATOM   3161 2HG  LYS A 200      -7.267 -39.529   7.670  1.00  0.00           H  
ATOM   3162 1HD  LYS A 200      -7.691 -40.611   5.477  1.00  0.00           H  
ATOM   3163 2HD  LYS A 200      -6.575 -41.914   5.914  1.00  0.00           H  
ATOM   3164 1HE  LYS A 200      -8.005 -42.511   7.833  1.00  0.00           H  
ATOM   3165 2HE  LYS A 200      -9.110 -41.194   7.433  1.00  0.00           H  
ATOM   3166 1HZ  LYS A 200      -9.891 -43.285   6.592  1.00  0.00           H  
ATOM   3167 2HZ  LYS A 200      -9.548 -42.274   5.335  1.00  0.00           H  
ATOM   3168 3HZ  LYS A 200      -8.516 -43.506   5.709  1.00  0.00           H  
ATOM   3169  N   ARG A 201      -3.426 -37.006   5.717  1.00  0.00           N  
ATOM   3170  CA  ARG A 201      -2.255 -36.467   5.038  1.00  0.00           C  
ATOM   3171  C   ARG A 201      -1.315 -35.795   6.022  1.00  0.00           C  
ATOM   3172  O   ARG A 201      -0.104 -35.880   5.877  1.00  0.00           O  
ATOM   3173  CB  ARG A 201      -2.666 -35.463   3.970  1.00  0.00           C  
ATOM   3174  CG  ARG A 201      -3.293 -36.073   2.727  1.00  0.00           C  
ATOM   3175  CD  ARG A 201      -3.650 -35.035   1.726  1.00  0.00           C  
ATOM   3176  NE  ARG A 201      -4.314 -35.606   0.565  1.00  0.00           N  
ATOM   3177  CZ  ARG A 201      -3.678 -36.162  -0.484  1.00  0.00           C  
ATOM   3178  NH1 ARG A 201      -2.364 -36.214  -0.504  1.00  0.00           N  
ATOM   3179  NH2 ARG A 201      -4.374 -36.656  -1.494  1.00  0.00           N  
ATOM   3180  H   ARG A 201      -4.338 -36.632   5.501  1.00  0.00           H  
ATOM   3181  HA  ARG A 201      -1.705 -37.291   4.582  1.00  0.00           H  
ATOM   3182 1HB  ARG A 201      -3.383 -34.759   4.390  1.00  0.00           H  
ATOM   3183 2HB  ARG A 201      -1.794 -34.891   3.653  1.00  0.00           H  
ATOM   3184 1HG  ARG A 201      -2.589 -36.766   2.267  1.00  0.00           H  
ATOM   3185 2HG  ARG A 201      -4.203 -36.608   3.003  1.00  0.00           H  
ATOM   3186 1HD  ARG A 201      -4.321 -34.307   2.180  1.00  0.00           H  
ATOM   3187 2HD  ARG A 201      -2.745 -34.531   1.387  1.00  0.00           H  
ATOM   3188  HE  ARG A 201      -5.325 -35.585   0.545  1.00  0.00           H  
ATOM   3189 1HH1 ARG A 201      -1.832 -35.837   0.268  1.00  0.00           H  
ATOM   3190 2HH1 ARG A 201      -1.887 -36.630  -1.290  1.00  0.00           H  
ATOM   3191 1HH2 ARG A 201      -5.385 -36.615  -1.478  1.00  0.00           H  
ATOM   3192 2HH2 ARG A 201      -3.898 -37.071  -2.280  1.00  0.00           H  
ATOM   3193  N   ALA A 202      -1.867 -34.974   7.079  1.00  0.00           N  
ATOM   3194  CA  ALA A 202      -1.052 -34.310   8.089  1.00  0.00           C  
ATOM   3195  C   ALA A 202      -0.351 -35.324   8.982  1.00  0.00           C  
ATOM   3196  O   ALA A 202       0.812 -35.149   9.323  1.00  0.00           O  
ATOM   3197  CB  ALA A 202      -1.870 -33.335   8.900  1.00  0.00           C  
ATOM   3198  H   ALA A 202      -2.860 -34.792   7.046  1.00  0.00           H  
ATOM   3199  HA  ALA A 202      -0.265 -33.755   7.576  1.00  0.00           H  
ATOM   3200 1HB  ALA A 202      -1.233 -32.855   9.644  1.00  0.00           H  
ATOM   3201 2HB  ALA A 202      -2.291 -32.577   8.240  1.00  0.00           H  
ATOM   3202 3HB  ALA A 202      -2.674 -33.867   9.403  1.00  0.00           H  
ATOM   3203  N   LEU A 203      -1.053 -36.398   9.338  1.00  0.00           N  
ATOM   3204  CA  LEU A 203      -0.472 -37.444  10.177  1.00  0.00           C  
ATOM   3205  C   LEU A 203       0.639 -38.216   9.462  1.00  0.00           C  
ATOM   3206  O   LEU A 203       1.655 -38.545  10.070  1.00  0.00           O  
ATOM   3207  CB  LEU A 203      -1.566 -38.421  10.624  1.00  0.00           C  
ATOM   3208  CG  LEU A 203      -2.594 -37.860  11.615  1.00  0.00           C  
ATOM   3209  CD1 LEU A 203      -3.756 -38.835  11.748  1.00  0.00           C  
ATOM   3210  CD2 LEU A 203      -1.925 -37.620  12.960  1.00  0.00           C  
ATOM   3211  H   LEU A 203      -2.008 -36.494   9.022  1.00  0.00           H  
ATOM   3212  HA  LEU A 203       0.007 -36.971  11.034  1.00  0.00           H  
ATOM   3213 1HB  LEU A 203      -2.107 -38.763   9.743  1.00  0.00           H  
ATOM   3214 2HB  LEU A 203      -1.092 -39.284  11.091  1.00  0.00           H  
ATOM   3215  HG  LEU A 203      -2.991 -36.919  11.234  1.00  0.00           H  
ATOM   3216 1HD1 LEU A 203      -4.487 -38.437  12.452  1.00  0.00           H  
ATOM   3217 2HD1 LEU A 203      -4.228 -38.974  10.776  1.00  0.00           H  
ATOM   3218 3HD1 LEU A 203      -3.387 -39.793  12.113  1.00  0.00           H  
ATOM   3219 1HD2 LEU A 203      -2.655 -37.220  13.664  1.00  0.00           H  
ATOM   3220 2HD2 LEU A 203      -1.529 -38.561  13.342  1.00  0.00           H  
ATOM   3221 3HD2 LEU A 203      -1.110 -36.906  12.838  1.00  0.00           H  
ATOM   3222  N   LYS A 204       0.453 -38.489   8.173  1.00  0.00           N  
ATOM   3223  CA  LYS A 204       1.493 -39.124   7.365  1.00  0.00           C  
ATOM   3224  C   LYS A 204       2.722 -38.228   7.205  1.00  0.00           C  
ATOM   3225  O   LYS A 204       3.855 -38.707   7.243  1.00  0.00           O  
ATOM   3226  CB  LYS A 204       0.939 -39.501   5.990  1.00  0.00           C  
ATOM   3227  CG  LYS A 204      -0.033 -40.673   6.003  1.00  0.00           C  
ATOM   3228  CD  LYS A 204      -0.569 -40.961   4.609  1.00  0.00           C  
ATOM   3229  CE  LYS A 204      -1.551 -42.124   4.622  1.00  0.00           C  
ATOM   3230  NZ  LYS A 204      -2.105 -42.399   3.269  1.00  0.00           N  
ATOM   3231  H   LYS A 204      -0.428 -38.252   7.744  1.00  0.00           H  
ATOM   3232  HA  LYS A 204       1.826 -40.030   7.876  1.00  0.00           H  
ATOM   3233 1HB  LYS A 204       0.423 -38.643   5.559  1.00  0.00           H  
ATOM   3234 2HB  LYS A 204       1.762 -39.756   5.323  1.00  0.00           H  
ATOM   3235 1HG  LYS A 204       0.474 -41.562   6.380  1.00  0.00           H  
ATOM   3236 2HG  LYS A 204      -0.869 -40.445   6.664  1.00  0.00           H  
ATOM   3237 1HD  LYS A 204      -1.074 -40.075   4.222  1.00  0.00           H  
ATOM   3238 2HD  LYS A 204       0.259 -41.206   3.944  1.00  0.00           H  
ATOM   3239 1HE  LYS A 204      -1.049 -43.020   4.985  1.00  0.00           H  
ATOM   3240 2HE  LYS A 204      -2.375 -41.897   5.298  1.00  0.00           H  
ATOM   3241 1HZ  LYS A 204      -2.751 -43.175   3.320  1.00  0.00           H  
ATOM   3242 2HZ  LYS A 204      -2.590 -41.580   2.930  1.00  0.00           H  
ATOM   3243 3HZ  LYS A 204      -1.353 -42.630   2.637  1.00  0.00           H  
ATOM   3244  N   LEU A 205       2.499 -36.932   7.004  1.00  0.00           N  
ATOM   3245  CA  LEU A 205       3.602 -35.978   6.923  1.00  0.00           C  
ATOM   3246  C   LEU A 205       4.277 -35.823   8.279  1.00  0.00           C  
ATOM   3247  O   LEU A 205       5.497 -35.756   8.359  1.00  0.00           O  
ATOM   3248  CB  LEU A 205       3.095 -34.615   6.435  1.00  0.00           C  
ATOM   3249  CG  LEU A 205       4.149 -33.504   6.355  1.00  0.00           C  
ATOM   3250  CD1 LEU A 205       5.248 -33.915   5.384  1.00  0.00           C  
ATOM   3251  CD2 LEU A 205       3.487 -32.207   5.914  1.00  0.00           C  
ATOM   3252  H   LEU A 205       1.552 -36.599   6.903  1.00  0.00           H  
ATOM   3253  HA  LEU A 205       4.337 -36.359   6.215  1.00  0.00           H  
ATOM   3254 1HB  LEU A 205       2.668 -34.739   5.441  1.00  0.00           H  
ATOM   3255 2HB  LEU A 205       2.306 -34.277   7.107  1.00  0.00           H  
ATOM   3256  HG  LEU A 205       4.606 -33.363   7.336  1.00  0.00           H  
ATOM   3257 1HD1 LEU A 205       5.997 -33.124   5.328  1.00  0.00           H  
ATOM   3258 2HD1 LEU A 205       5.717 -34.834   5.734  1.00  0.00           H  
ATOM   3259 3HD1 LEU A 205       4.819 -34.079   4.397  1.00  0.00           H  
ATOM   3260 1HD2 LEU A 205       4.237 -31.417   5.857  1.00  0.00           H  
ATOM   3261 2HD2 LEU A 205       3.031 -32.346   4.933  1.00  0.00           H  
ATOM   3262 3HD2 LEU A 205       2.718 -31.927   6.635  1.00  0.00           H  
ATOM   3263  N   LYS A 206       3.477 -35.763   9.339  1.00  0.00           N  
ATOM   3264  CA  LYS A 206       3.978 -35.679  10.718  1.00  0.00           C  
ATOM   3265  C   LYS A 206       4.936 -36.827  11.023  1.00  0.00           C  
ATOM   3266  O   LYS A 206       5.980 -36.631  11.646  1.00  0.00           O  
ATOM   3267  CB  LYS A 206       2.818 -35.686  11.715  1.00  0.00           C  
ATOM   3268  CG  LYS A 206       3.241 -35.566  13.173  1.00  0.00           C  
ATOM   3269  CD  LYS A 206       2.038 -35.612  14.103  1.00  0.00           C  
ATOM   3270  CE  LYS A 206       2.453 -35.431  15.556  1.00  0.00           C  
ATOM   3271  NZ  LYS A 206       3.243 -36.588  16.057  1.00  0.00           N  
ATOM   3272  H   LYS A 206       2.479 -35.775   9.178  1.00  0.00           H  
ATOM   3273  HA  LYS A 206       4.523 -34.742  10.831  1.00  0.00           H  
ATOM   3274 1HB  LYS A 206       2.143 -34.859  11.494  1.00  0.00           H  
ATOM   3275 2HB  LYS A 206       2.250 -36.610  11.606  1.00  0.00           H  
ATOM   3276 1HG  LYS A 206       3.916 -36.386  13.425  1.00  0.00           H  
ATOM   3277 2HG  LYS A 206       3.770 -34.626  13.322  1.00  0.00           H  
ATOM   3278 1HD  LYS A 206       1.339 -34.820  13.832  1.00  0.00           H  
ATOM   3279 2HD  LYS A 206       1.532 -36.571  13.997  1.00  0.00           H  
ATOM   3280 1HE  LYS A 206       3.054 -34.527  15.652  1.00  0.00           H  
ATOM   3281 2HE  LYS A 206       1.565 -35.318  16.177  1.00  0.00           H  
ATOM   3282 1HZ  LYS A 206       3.498 -36.429  17.022  1.00  0.00           H  
ATOM   3283 2HZ  LYS A 206       2.689 -37.430  15.990  1.00  0.00           H  
ATOM   3284 3HZ  LYS A 206       4.080 -36.691  15.501  1.00  0.00           H  
ATOM   3285  N   THR A 207       4.561 -38.026  10.574  1.00  0.00           N  
ATOM   3286  CA  THR A 207       5.373 -39.234  10.734  1.00  0.00           C  
ATOM   3287  C   THR A 207       6.599 -39.191   9.816  1.00  0.00           C  
ATOM   3288  O   THR A 207       7.713 -39.462  10.260  1.00  0.00           O  
ATOM   3289  CB  THR A 207       4.550 -40.501  10.443  1.00  0.00           C  
ATOM   3290  OG1 THR A 207       3.437 -40.569  11.343  1.00  0.00           O  
ATOM   3291  CG2 THR A 207       5.408 -41.746  10.611  1.00  0.00           C  
ATOM   3292  H   THR A 207       3.671 -38.091  10.104  1.00  0.00           H  
ATOM   3293  HA  THR A 207       5.727 -39.281  11.764  1.00  0.00           H  
ATOM   3294  HB  THR A 207       4.172 -40.463   9.421  1.00  0.00           H  
ATOM   3295  HG1 THR A 207       2.773 -39.928  11.078  1.00  0.00           H  
ATOM   3296 1HG2 THR A 207       4.809 -42.632  10.400  1.00  0.00           H  
ATOM   3297 2HG2 THR A 207       6.250 -41.703   9.919  1.00  0.00           H  
ATOM   3298 3HG2 THR A 207       5.781 -41.795  11.633  1.00  0.00           H  
ATOM   3299  N   LYS A 208       6.395 -38.815   8.555  1.00  0.00           N  
ATOM   3300  CA  LYS A 208       7.465 -38.801   7.544  1.00  0.00           C  
ATOM   3301  C   LYS A 208       8.612 -37.798   7.823  1.00  0.00           C  
ATOM   3302  O   LYS A 208       9.788 -38.119   7.656  1.00  0.00           O  
ATOM   3303  CB  LYS A 208       6.858 -38.508   6.171  1.00  0.00           C  
ATOM   3304  CG  LYS A 208       7.855 -38.547   5.021  1.00  0.00           C  
ATOM   3305  CD  LYS A 208       7.163 -38.341   3.682  1.00  0.00           C  
ATOM   3306  CE  LYS A 208       8.152 -38.419   2.528  1.00  0.00           C  
ATOM   3307  NZ  LYS A 208       7.482 -38.267   1.208  1.00  0.00           N  
ATOM   3308  H   LYS A 208       5.462 -38.530   8.288  1.00  0.00           H  
ATOM   3309  HA  LYS A 208       7.950 -39.777   7.540  1.00  0.00           H  
ATOM   3310 1HB  LYS A 208       6.073 -39.234   5.957  1.00  0.00           H  
ATOM   3311 2HB  LYS A 208       6.397 -37.520   6.181  1.00  0.00           H  
ATOM   3312 1HG  LYS A 208       8.601 -37.763   5.159  1.00  0.00           H  
ATOM   3313 2HG  LYS A 208       8.364 -39.510   5.013  1.00  0.00           H  
ATOM   3314 1HD  LYS A 208       6.398 -39.106   3.546  1.00  0.00           H  
ATOM   3315 2HD  LYS A 208       6.681 -37.363   3.668  1.00  0.00           H  
ATOM   3316 1HE  LYS A 208       8.899 -37.633   2.635  1.00  0.00           H  
ATOM   3317 2HE  LYS A 208       8.664 -39.381   2.552  1.00  0.00           H  
ATOM   3318 1HZ  LYS A 208       8.170 -38.325   0.472  1.00  0.00           H  
ATOM   3319 2HZ  LYS A 208       6.799 -39.003   1.090  1.00  0.00           H  
ATOM   3320 3HZ  LYS A 208       7.019 -37.370   1.166  1.00  0.00           H  
ATOM   3321  N   LEU A 209       8.277 -36.585   8.245  1.00  0.00           N  
ATOM   3322  CA  LEU A 209       9.290 -35.559   8.465  1.00  0.00           C  
ATOM   3323  C   LEU A 209       9.768 -35.530   9.917  1.00  0.00           C  
ATOM   3324  O   LEU A 209       8.964 -35.413  10.853  1.00  0.00           O  
ATOM   3325  CB  LEU A 209       8.733 -34.183   8.078  1.00  0.00           C  
ATOM   3326  CG  LEU A 209       9.670 -32.994   8.323  1.00  0.00           C  
ATOM   3327  CD1 LEU A 209      10.903 -33.128   7.440  1.00  0.00           C  
ATOM   3328  CD2 LEU A 209       8.929 -31.696   8.035  1.00  0.00           C  
ATOM   3329  H   LEU A 209       7.306 -36.365   8.420  1.00  0.00           H  
ATOM   3330  HA  LEU A 209      10.158 -35.792   7.849  1.00  0.00           H  
ATOM   3331 1HB  LEU A 209       8.482 -34.195   7.019  1.00  0.00           H  
ATOM   3332 2HB  LEU A 209       7.818 -34.007   8.645  1.00  0.00           H  
ATOM   3333  HG  LEU A 209      10.001 -32.999   9.362  1.00  0.00           H  
ATOM   3334 1HD1 LEU A 209      11.569 -32.282   7.614  1.00  0.00           H  
ATOM   3335 2HD1 LEU A 209      11.424 -34.054   7.681  1.00  0.00           H  
ATOM   3336 3HD1 LEU A 209      10.601 -33.142   6.394  1.00  0.00           H  
ATOM   3337 1HD2 LEU A 209       9.595 -30.850   8.210  1.00  0.00           H  
ATOM   3338 2HD2 LEU A 209       8.598 -31.689   6.996  1.00  0.00           H  
ATOM   3339 3HD2 LEU A 209       8.063 -31.618   8.692  1.00  0.00           H  
ATOM   3340  N   GLY A 210      11.081 -35.639  10.101  1.00  0.00           N  
ATOM   3341  CA  GLY A 210      11.672 -35.604  11.428  1.00  0.00           C  
ATOM   3342  C   GLY A 210      13.185 -35.765  11.445  1.00  0.00           C  
ATOM   3343  O   GLY A 210      13.796 -35.865  12.510  1.00  0.00           O  
ATOM   3344  OXT GLY A 210      13.841 -35.799  10.405  1.00  0.00           O  
ATOM   3345  H   GLY A 210      11.683 -35.746   9.296  1.00  0.00           H  
ATOM   3346 1HA  GLY A 210      11.427 -34.658  11.911  1.00  0.00           H  
ATOM   3347 2HA  GLY A 210      11.242 -36.397  12.038  1.00  0.00           H  
TER                                                                             
HETATM 3349 FE1  HMM X   1      -3.418 -17.541   6.789  1.00  0.00          FE  
HETATM 3350  C35 HMM X   1      -5.301 -17.409   7.799  1.00  0.00           C  
HETATM 3351  N4  HMM X   1      -4.427 -17.758   5.046  1.00  0.00           N  
HETATM 3352  C19 HMM X   1      -4.909 -18.928   4.509  1.00  0.00           C  
HETATM 3353  C18 HMM X   1      -5.565 -18.677   3.243  1.00  0.00           C  
HETATM 3354  C15 HMM X   1      -5.454 -17.320   3.009  1.00  0.00           C  
HETATM 3355  C14 HMM X   1      -4.744 -16.768   4.159  1.00  0.00           C  
HETATM 3356  C31 HMM X   1      -4.438 -15.420   4.333  1.00  0.00           C  
HETATM 3357  C12 HMM X   1      -3.815 -14.863   5.441  1.00  0.00           C  
HETATM 3358  N1  HMM X   1      -3.338 -15.564   6.523  1.00  0.00           N  
HETATM 3359  C6  HMM X   1      -2.848 -14.627   7.398  1.00  0.00           C  
HETATM 3360  C7  HMM X   1      -3.036 -13.280   6.865  1.00  0.00           C  
HETATM 3361  C11 HMM X   1      -3.624 -13.432   5.638  1.00  0.00           C  
HETATM 3362  C13 HMM X   1      -4.026 -12.378   4.651  1.00  0.00           C  
HETATM 3363  C8  HMM X   1      -2.614 -12.029   7.573  1.00  0.00           C  
HETATM 3364  C9  HMM X   1      -1.121 -11.995   7.980  1.00  0.00           C  
HETATM 3365  C10 HMM X   1      -0.121 -12.420   6.863  1.00  0.00           C  
HETATM 3366  O4  HMM X   1       0.430 -11.502   6.189  1.00  0.00           O  
HETATM 3367  O2  HMM X   1       0.079 -13.659   6.762  1.00  0.00           O  
HETATM 3368  C28 HMM X   1      -2.206 -14.904   8.599  1.00  0.00           C  
HETATM 3369  C1  HMM X   1      -1.910 -16.179   9.069  1.00  0.00           C  
HETATM 3370  N2  HMM X   1      -2.287 -17.343   8.455  1.00  0.00           N  
HETATM 3371  C33 HMM X   1      -1.731 -18.361   9.193  1.00  0.00           C  
HETATM 3372  C32 HMM X   1      -0.987 -17.823  10.322  1.00  0.00           C  
HETATM 3373  C2  HMM X   1      -1.102 -16.458  10.252  1.00  0.00           C  
HETATM 3374  C3  HMM X   1      -0.436 -15.435  11.123  1.00  0.00           C  
HETATM 3375  C4  HMM X   1      -1.393 -14.863  12.183  1.00  0.00           C  
HETATM 3376  C5  HMM X   1      -0.704 -14.232  13.427  1.00  0.00           C  
HETATM 3377  O1  HMM X   1      -0.437 -15.040  14.359  1.00  0.00           O  
HETATM 3378  O3  HMM X   1      -0.491 -12.989  13.409  1.00  0.00           O  
HETATM 3379  C34 HMM X   1      -0.245 -18.641  11.333  1.00  0.00           C  
HETATM 3380  C29 HMM X   1      -1.868 -19.714   8.922  1.00  0.00           C  
HETATM 3381  C26 HMM X   1      -2.648 -20.276   7.915  1.00  0.00           C  
HETATM 3382  C25 HMM X   1      -2.892 -21.697   7.770  1.00  0.00           C  
HETATM 3383  C22 HMM X   1      -3.801 -21.838   6.742  1.00  0.00           C  
HETATM 3384  C21 HMM X   1      -4.044 -20.493   6.226  1.00  0.00           C  
HETATM 3385  N3  HMM X   1      -3.347 -19.573   6.969  1.00  0.00           N  
HETATM 3386  C30 HMM X   1      -4.760 -20.193   5.075  1.00  0.00           C  
HETATM 3387  C23 HMM X   1      -4.392 -23.091   6.287  1.00  0.00           C  
HETATM 3388  C24 HMM X   1      -4.702 -24.161   7.037  1.00  0.00           C  
HETATM 3389  C27 HMM X   1      -2.305 -22.763   8.644  1.00  0.00           C  
HETATM 3390  C16 HMM X   1      -5.963 -16.525   1.900  1.00  0.00           C  
HETATM 3391  C17 HMM X   1      -6.403 -16.982   0.715  1.00  0.00           C  
HETATM 3392  C20 HMM X   1      -6.256 -19.712   2.410  1.00  0.00           C  
HETATM 3393  H33 HMM X   1      -6.138 -17.495   7.096  1.00  0.00           H  
HETATM 3394  H31 HMM X   1      -5.411 -18.206   8.543  1.00  0.00           H  
HETATM 3395  H32 HMM X   1      -5.406 -16.452   8.322  1.00  0.00           H  
HETATM 3396  H29 HMM X   1      -4.743 -14.734   3.551  1.00  0.00           H  
HETATM 3397  H23 HMM X   1      -3.512 -12.506   3.690  1.00  0.00           H  
HETATM 3398  H22 HMM X   1      -5.103 -12.407   4.442  1.00  0.00           H  
HETATM 3399  H24 HMM X   1      -3.786 -11.377   5.022  1.00  0.00           H  
HETATM 3400  H3  HMM X   1      -2.853 -11.162   6.947  1.00  0.00           H  
HETATM 3401  H4  HMM X   1      -3.187 -11.924   8.501  1.00  0.00           H  
HETATM 3402  H11 HMM X   1      -0.937 -12.617   8.863  1.00  0.00           H  
HETATM 3403  H12 HMM X   1      -0.837 -10.975   8.274  1.00  0.00           H  
HETATM 3404  H28 HMM X   1      -1.870 -14.054   9.188  1.00  0.00           H  
HETATM 3405  H26 HMM X   1       0.432 -15.861  11.635  1.00  0.00           H  
HETATM 3406  H27 HMM X   1      -0.063 -14.604  10.515  1.00  0.00           H  
HETATM 3407  H6  HMM X   1      -2.032 -14.094  11.725  1.00  0.00           H  
HETATM 3408  H5  HMM X   1      -2.079 -15.647  12.529  1.00  0.00           H  
HETATM 3409  H15 HMM X   1      -0.886 -19.413  11.779  1.00  0.00           H  
HETATM 3410  H13 HMM X   1       0.134 -18.012  12.143  1.00  0.00           H  
HETATM 3411  H14 HMM X   1       0.615 -19.160  10.888  1.00  0.00           H  
HETATM 3412  H25 HMM X   1      -1.361 -20.402   9.591  1.00  0.00           H  
HETATM 3413  H30 HMM X   1      -5.184 -21.026   4.532  1.00  0.00           H  
HETATM 3414  H1  HMM X   1      -4.559 -23.163   5.213  1.00  0.00           H  
HETATM 3415  H7  HMM X   1      -4.514 -24.198   8.106  1.00  0.00           H  
HETATM 3416  H8  HMM X   1      -5.136 -25.050   6.587  1.00  0.00           H  
HETATM 3417  H17 HMM X   1      -2.459 -23.758   8.218  1.00  0.00           H  
HETATM 3418  H16 HMM X   1      -1.228 -22.621   8.784  1.00  0.00           H  
HETATM 3419  H18 HMM X   1      -2.761 -22.764   9.643  1.00  0.00           H  
HETATM 3420  H2  HMM X   1      -5.984 -15.448   2.062  1.00  0.00           H  
HETATM 3421  H9  HMM X   1      -6.381 -18.033   0.448  1.00  0.00           H  
HETATM 3422  H10 HMM X   1      -6.783 -16.297  -0.037  1.00  0.00           H  
HETATM 3423  H20 HMM X   1      -5.580 -20.175   1.678  1.00  0.00           H  
HETATM 3424  H21 HMM X   1      -7.082 -19.265   1.845  1.00  0.00           H  
HETATM 3425  H19 HMM X   1      -6.666 -20.516   3.028  1.00  0.00           H  
TER                                                                             
CONECT  736 3349                                                                
CONECT 3349  736 3350 3351 3358                                                 
CONECT 3349 3370 3385                                                           
CONECT 3350 3349 3393 3394 3395                                                 
CONECT 3351 3349 3352 3355                                                      
CONECT 3352 3351 3353 3386                                                      
CONECT 3353 3352 3354 3392                                                      
CONECT 3354 3353 3355 3390                                                      
CONECT 3355 3351 3354 3356                                                      
CONECT 3356 3355 3357 3396                                                      
CONECT 3357 3356 3358 3361                                                      
CONECT 3358 3349 3357 3359                                                      
CONECT 3359 3358 3360 3368                                                      
CONECT 3360 3359 3361 3363                                                      
CONECT 3361 3357 3360 3362                                                      
CONECT 3362 3361 3397 3398 3399                                                 
CONECT 3363 3360 3364 3400 3401                                                 
CONECT 3364 3363 3365 3402 3403                                                 
CONECT 3365 3364 3366 3367                                                      
CONECT 3366 3365                                                                
CONECT 3367 3365                                                                
CONECT 3368 3359 3369 3404                                                      
CONECT 3369 3368 3370 3373                                                      
CONECT 3370 3349 3369 3371                                                      
CONECT 3371 3370 3372 3380                                                      
CONECT 3372 3371 3373 3379                                                      
CONECT 3373 3369 3372 3374                                                      
CONECT 3374 3373 3375 3405 3406                                                 
CONECT 3375 3374 3376 3407 3408                                                 
CONECT 3376 3375 3377 3378                                                      
CONECT 3377 3376                                                                
CONECT 3378 3376                                                                
CONECT 3379 3372 3409 3410 3411                                                 
CONECT 3380 3371 3381 3412                                                      
CONECT 3381 3380 3382 3385                                                      
CONECT 3382 3381 3383 3389                                                      
CONECT 3383 3382 3384 3387                                                      
CONECT 3384 3383 3385 3386                                                      
CONECT 3385 3349 3381 3384                                                      
CONECT 3386 3352 3384 3413                                                      
CONECT 3387 3383 3388 3414                                                      
CONECT 3388 3387 3415 3416                                                      
CONECT 3389 3382 3417 3418 3419                                                 
CONECT 3390 3354 3391 3420                                                      
CONECT 3391 3390 3421 3422                                                      
CONECT 3392 3353 3423 3424 3425                                                 
CONECT 3393 3350                                                                
CONECT 3394 3350                                                                
CONECT 3395 3350                                                                
CONECT 3396 3356                                                                
CONECT 3397 3362                                                                
CONECT 3398 3362                                                                
CONECT 3399 3362                                                                
CONECT 3400 3363                                                                
CONECT 3401 3363                                                                
CONECT 3402 3364                                                                
CONECT 3403 3364                                                                
CONECT 3404 3368                                                                
CONECT 3405 3374                                                                
CONECT 3406 3374                                                                
CONECT 3407 3375                                                                
CONECT 3408 3375                                                                
CONECT 3409 3379                                                                
CONECT 3410 3379                                                                
CONECT 3411 3379                                                                
CONECT 3412 3380                                                                
CONECT 3413 3386                                                                
CONECT 3414 3387                                                                
CONECT 3415 3388                                                                
CONECT 3416 3388                                                                
CONECT 3417 3389                                                                
CONECT 3418 3389                                                                
CONECT 3419 3389                                                                
CONECT 3420 3390                                                                
CONECT 3421 3391                                                                
CONECT 3422 3391                                                                
CONECT 3423 3392                                                                
CONECT 3424 3392                                                                
CONECT 3425 3392                                                                
# All scores below are weighted scores, not raw scores.
#BEGIN_POSE_ENERGIES_TABLE 
label fa_atr fa_rep fa_sol fa_intra_atr_xover4 fa_intra_rep_xover4 fa_intra_sol_xover4 lk_ball lk_ball_iso lk_ball_bridge lk_ball_bridge_uncpl fa_elec fa_intra_elec pro_close hbond_sr_bb hbond_lr_bb hbond_bb_sc hbond_sc dslf_fa13 atom_pair_constraint coordinate_constraint angle_constraint dihedral_constraint omega fa_dun_dev fa_dun_rot fa_dun_semi p_aa_pp hxl_tors ref rama_prepro res_type_constraint total
weights 1 0.55 1 1 0.55 1 0.92 -0.38 -0.33 -0.33 1 1 1.25 1 1 1 1 1.25 1 1 1 1 0.48 0.69 0.76 0.78 0.61 1 1 0.5 1 NA
pose -1257.81 140.985 816.923 -96.2653 74.1573 41.596 504.691 -508.983 -0.87166 -6.30379 -434.895 -58.7585 0 -166.747 -17.1609 -24.8874 -19.5188 0 0.14407 0 0 1.82931 23.0831 18.2207 104.435 100.872 -57.9686 50.3451 54.7871 11.8641 0 -706.237
VAL:NtermProteinFull_1 -5.3184 2.1136 2.0509 -2.63036 5.80628 2.18772 1.11837 -1.26158 -0.00581 -0.01329 -3.25326 0.97455 0 0 0 0 0 0 0 0 0 0 0.05761 0.1073 0.12403 0 0 0 2.085 0 0 4.14266
SER_2 -5.60733 1.67768 5.84569 -0.026 0 0.06145 2.87444 -2.34989 -0.01484 -0.15651 -3.70963 -0.60071 0 0 0 -1.3206 0 0 0 0 0 0 0.00252 0.0496 0.2264 0 -0.37796 0.62395 -1.1772 -0.15703 0 -4.13597
LEU_3 -5.80666 0.30132 2.37698 -0.70878 0.496 0.27115 1.65935 -1.8835 -0 -0 -0.37758 0.12702 0 0 0 0 0 0 0 0 0 0 0.03463 0.02248 1.00667 0 -0.25161 0 0.72952 -0.07776 0 -2.08078
GLU_4 -5.51111 0.65095 5.82501 -0.20942 0.02141 0.29143 2.6151 -2.65375 -0 -0 -2.02125 -0.53243 0 0 0 0 -0.73931 0 0 0 0 0 0.03935 0.00684 0 4.26176 -0.14837 0 -2.5358 -0.00311 0 -0.6427
GLN_5 -7.62891 0.71521 6.65084 -0.27847 0.07597 0.24773 4.10232 -3.32561 -0.01484 -0.15651 -3.32151 -0.5584 0 0 0 -1.3206 -0.90931 0 0 0 0 0 0.33359 0.85577 0 2.83948 -0.16636 0 -1.0644 -0.09862 0 -3.02267
ALA_6 -6.82978 0.56557 3.42695 -0.02216 0 0 2.84188 -2.86035 -0 -0 -2.16246 -0.35635 0 0 0 0 0 0 0 0 0 0 0.12257 0 0 0 -0.21623 0 2.3386 -0.06605 0 -3.2178
LEU_7 -9.49736 1.1033 4.232 -0.48019 0.27383 0.11195 2.99815 -3.19485 -0 -0 -2.03568 0.19457 0 0 0 0 0 0 0 0 0 0 -0.02535 0.57922 0.41756 0 -0.26236 0 0.72952 -0.0389 0 -4.8946
TRP_8 -9.25049 1.2488 4.99159 -0.67925 0.3516 0.34415 3.46503 -3.34257 -0 -0 -3.34114 -0.45098 0 0 0 0 0 0 0 0 0 0 -0.01751 0.02084 0 3.96295 -0.11092 0 3.035 0.04634 0 0.27345
ILE_9 -8.51273 1.14248 3.19696 -0.51178 0.53426 0.10217 3.02577 -2.88005 -0 -0 -2.21737 0.07023 0 0 0 0 0 0 0 0 0 0 0.05383 0.27077 0.60464 0 -0.41464 0 1.0317 0.19502 0 -4.30872
LEU_10 -8.24717 0.68258 2.50831 -0.48982 0.32339 0.11549 2.18181 -2.61617 -0 -0 -1.50819 0.23894 0 0 0 0 0 0 0 0 0 0 0.06177 0.29857 0.56625 0 -0.22068 0 0.72952 0.34994 0 -5.02548
ALA_11 -5.49365 0.3856 3.46344 -0.02205 0 0 2.44579 -2.52271 -0 -0 -2.18437 -0.36056 0 0 0 0 0 0 0 0 0 0 0.04213 0 0 0 -0.074 0 2.3386 0.12677 0 -1.85503
THR_12 -7.02158 0.86135 5.32071 -0.20824 0.19476 0.07665 3.65555 -3.07146 -0.01281 -0.12745 -3.61372 -0.09531 0 0 0 0 0 0 0 0 0 0 0.29062 0.00043 0.10221 0 -0.01498 2.3032 -1.425 0.19685 0 -2.58823
ALA_13 -6.10787 0.38964 3.89371 -0.02255 0 0 2.92362 -2.96244 -0 -0 -2.73428 -0.35368 0 0 0 0 0 0 0 0 0 0 0.09462 0 0 0 -0.29951 0 2.3386 0.20767 0 -2.63246
ALA_14 -3.59596 0.18591 2.72722 -0.02245 0 0 1.52851 -1.87732 -0 -0 -0.68481 -0.36816 0 0 0 0 0 0 0 0 0 0 0.02537 0 0 0 -0.24481 0 2.3386 -0.12703 0 -0.11494
LEU_15 -5.08272 0.24562 2.37462 -0.50699 0.4435 0.12597 1.30967 -1.865 -0 -0 -0.60438 0.22606 0 0 0 0 0 0 0 0 0 0 0.26874 0.11467 0.34962 0 -0.29141 0 0.72952 -0.17279 0 -2.33531
LEU_16 -6.94494 1.08462 2.07084 -0.50723 0.3967 0.12509 1.83012 -2.00806 -0 -0 -0.66479 0.21507 0 0 0 0 0 0 0 0 0 0 -0.0473 0.06148 0.34468 0 -0.29558 0 0.72952 -0.16639 0 -3.77618
GLY_17 -1.56367 0.06655 2.13663 -6e-05 0 0 0.99756 -1.05474 -0 -0 -0.87928 -0.38571 0 0 0 0 0 0 0 0 0 0 -0.12909 0 0 0 -1.49164 0 1.2108 0.21469 0 -0.87795
THR_18 -4.76757 0.61096 2.656 -0.19807 0.14776 0.06712 1.50522 -1.80095 -0 -0 -1.02208 -0.85587 0 0 0 -0.19562 0 0 0 0 0 0 0.06828 0.04862 0.73942 0 -0.75231 2.30811 -1.425 0.77417 0 -2.0918
THR_19 -4.10012 0.39767 4.33363 -0.11311 0.07041 0.076 2.51048 -2.11712 -3e-05 -0.00056 -2.32192 -0.63825 0 0 0 -0.62666 0 0 0 0 0 0 0.11194 0.09151 0.03919 0 -0.48682 2.29974 -1.425 0.33451 0 -1.56451
VAL_20 -5.74583 1.47363 1.97978 -0.36562 0.29972 0.08808 1.57176 -1.99929 -0.00032 -0.00093 -0.84869 0.11541 0 0 0 0 0 0 0 0 0 0 0.01053 0.01536 0.85114 0 0.02593 0 2.085 -0.20404 0 -0.64837
GLU_21 -5.14818 0.78368 6.21342 -0.45399 0.13451 1.38979 2.74392 -2.82729 -0.01943 -0.13356 -3.31091 -2.36908 0 0 0 0 -0.4445 0 0 0 0 0 0.11156 0.09564 0 3.99319 -0.27059 0 -2.5358 -0.2467 0 -2.29433
GLU_22 -6.20976 0.57777 7.73064 -0.43914 0.05805 0.86455 3.52206 -3.20202 -0.02211 -0.19319 -4.23947 -0.4483 0 0 0 -0.43104 -0.43938 0 0 0 0 0 0.19994 0.01008 0 3.36949 -0.31416 0 -2.5358 -0.43999 0 -2.58176
ALA_23 -5.64696 0.31313 2.71013 -0.02257 0 0 2.33206 -2.46314 -3e-05 -0.00056 -1.84662 -0.38202 0 0 0 0 0 0 0 0 0 0 0.23738 0 0 0 -0.23336 0 2.3386 -0.3513 0 -3.01526
VAL_24 -6.86194 1.31631 3.12687 -0.30995 0.27312 0.07005 2.77861 -2.58427 -0 -0 -2.13746 -0.03154 0 0 0 0 0 0 0 0 0 0 -0.05363 0.03647 0.02356 0 -0.30909 0 2.085 0.22488 0 -2.35301
LYS_25 -5.07368 0.1542 6.4269 -0.47289 0.20391 0.23858 2.87758 -2.77828 -0 -0 -4.29435 0.12295 0 0 0 0 -0.43938 0 0 0 0 0 0.08172 0.02327 2.53085 0 0.01687 0 -1.6738 0.30641 0 -1.74914
ARG_26 -6.78062 0.39646 5.43063 -0.44331 0.0595 0.22296 2.75155 -2.79033 -0.003 -0.06055 -2.25731 0.3935 0 0 0 0 0 0 0 0 0 0 -0.00797 0.26401 2.10009 0 -0.05516 0 -1.281 0.04133 0 -2.01923
ALA_27 -6.19994 0.39393 3.3876 -0.02178 0 0 2.76534 -2.70499 -0 -0 -2.35587 -0.35481 0 0 0 0 0 0 0 0 0 0 0.0096 0 0 0 -0.10806 0 2.3386 0.04441 0 -2.80598
LEU_28 -5.8989 0.58559 4.44844 -0.51417 0.50924 0.12622 2.47763 -2.52451 -0 -0 -2.45432 0.26643 0 0 0 0 0 0 0 0 0 0 0.64524 0.01577 0.34107 0 -0.2947 0 0.72952 -0.08931 0 -1.63078
TRP_29 -6.38369 0.43248 5.34476 -1.27253 0.06799 0.49808 2.73695 -2.63764 -0 -0 -2.42833 -0.26061 0 0 0 0 0 0 0 0 0 0 0.05844 0.05313 0 1.73413 -0.22883 0 3.035 0.03722 0 0.78657
LEU_30 -9.76428 1.47551 3.88581 -0.48783 0.40025 0.11384 3.11974 -3.12893 -0.02052 -0.12554 -2.08603 0.21641 0 0 0 0 0 0 0 0 0 0 -0.00515 0.30506 0.36389 0 -0.27373 0 0.72952 0.1055 0 -5.17648
LYS_31 -7.57887 0.81767 6.89431 -0.40838 0.07564 0.20244 3.59253 -3.38083 -0 -0 -2.21175 -0.06739 0 0 0 0 0 0 0 0 0 0 -0.01171 0.33337 1.70782 0 0.03519 0 -1.6738 0.55516 0 -1.11861
THR_32 -3.09919 0.11632 4.07449 -0.20225 0.14641 0.07375 1.64537 -1.87368 -0 -0 -1.29158 -0.11119 0 0 0 0 0 0 0 0 0 0 0.30325 0.00107 0.09789 0 -0.00974 2.27763 -1.425 0.92882 0 1.65236
LYS_33 -4.39737 0.21159 3.45923 -0.77227 0.31553 0.61736 1.63075 -1.63243 -0 -0 -0.74306 -0.0604 0 0 0 0 0 0 0 0 0 0 -0.0261 0.03415 2.65515 0 -0.004 0 -1.6738 0.30859 0 -0.0771
LEU_34 -5.02852 0.46913 1.79242 -0.53139 0.44447 0.15117 1.25576 -1.50536 -0 -0 -1.29657 0.14868 0 0 0 0 0 0 0 0 0 0 -0.01997 0.03679 0.16735 0 -0.18928 0 0.72952 -0.28032 0 -3.65612
GLY_35 -1.77934 0.11315 2.11943 -5e-05 0 0 1.09417 -1.1323 -0.00189 -0.04588 -0.32038 -0.3903 0 0 0 0 0 0 0 0 0 0 0.26934 0 0 0 -0.87994 0 1.2108 -0.1483 0 0.10852
VAL_36 -6.1927 0.96052 2.64719 -0.30607 0.22215 0.06069 1.7357 -2.09031 -0.02052 -0.12554 -1.24099 -0.19757 0 0 0 0 0 0 0 0 0 0 0.0089 0.0148 0.04739 0 -0.49941 0 2.085 0.10835 0 -2.78242
SER_37 -4.53919 0.1957 4.8836 -0.02642 0 0.06198 2.94848 -2.29114 -0 -0 -2.45454 -0.5156 0 0 0 -1.65768 0 0 0 0 0 0 -0.02927 0.02194 0.14462 0 -0.47533 0.62073 -1.1772 -0.14797 0 -4.43728
LEU_38 -6.11164 0.3623 2.39036 -0.70323 0.46044 0.26565 1.70675 -1.95102 -0 -0 -0.38607 0.12189 0 0 0 0 0 0 0 0 0 0 -0.01896 0.04266 1.00151 0 -0.25057 0 0.72952 -0.11273 0 -2.45314
GLU_39 -4.97543 0.17184 4.64922 -0.22072 0.03499 0.32662 2.0905 -2.14644 -0 -0 -1.86003 -0.61988 0 0 0 0 -0.90931 0 0 0 0 0 0.65581 0.05367 0 3.28315 -0.25739 0 -2.5358 -0.10972 0 -2.36893
GLN_40 -6.01874 0.41177 5.8519 -0.25052 0.02428 0.19235 3.04086 -2.78324 -0.00189 -0.04588 -2.613 -0.37467 0 0 0 -1.65768 0 0 0 0 0 0 0.46992 0.03512 0 2.98936 -0.08816 0 -1.0644 -0.1596 0 -2.04223
ALA_41 -6.57853 0.56291 3.33264 -0.02244 0 0 2.91095 -2.76987 -0 -0 -1.99096 -0.34956 0 0 0 0 0 0 0 0 0 0 0.04029 0 0 0 -0.25109 0 2.3386 -0.08071 0 -2.85778
ILE_42 -8.76671 1.10585 4.4684 -0.50845 0.51977 0.10167 3.11828 -3.07089 -0 -0 -2.1569 -0.06518 0 0 0 0 0 0 0 0 0 0 -0.06209 0.17664 0.73944 0 -0.43679 0 1.0317 -0.0389 0 -3.84416
LEU_43 -6.38142 0.49635 4.35428 -0.72341 0.64344 0.30484 2.75783 -2.67938 -4e-05 -0.00112 -2.21112 0.0782 0 0 0 0 0 0 0 0 0 0 0.19718 0.00144 1.23094 0 -0.28415 0 0.72952 0.09427 0 -1.39236
LEU_44 -8.46001 1.3044 3.04161 -0.72199 0.52315 0.30568 2.84606 -2.82013 -0 -0 -2.31376 0.13583 0 0 0 0 0 0 0 0 0 0 0.81467 0.11468 0.93711 0 -0.25163 0 0.72952 0.07703 0 -3.73779
LEU_45 -10.035 2.80312 3.42823 -0.49035 0.24538 0.12286 2.58919 -2.86969 -0 -0 -2.71466 0.21058 0 0 0 0 0 0 0 0 0 0 0.37849 0.94195 0.28806 0 -0.27961 0 0.72952 0.08335 0 -4.56863
HIS_D:MP-NE2-connect_46 -10.3558 4.42781 7.1546 -2.89306 2.06373 2.08788 3.11277 -3.61005 -0.01281 -0.12745 -5.93556 -0.84234 0 0 0 0 0 0 0.07203 0 0 0.91465 0.01759 0.72412 0 1.73669 -0.25463 0 0.13443 0.42441 0 -1.16094
ALA_47 -6.39476 1.76086 4.69346 -0.02193 0 0 3.04203 -2.71951 -0.00879 -0.12977 -4.28647 -0.34521 0 0 0 0 0 0 0 0 0 0 -0.0368 0 0 0 -0.11667 0 2.3386 0.36851 0 -1.85644
ALA_48 -6.12633 0.38431 4.1812 -0.02175 0 0 3.2693 -3.05294 -0.00982 -0.08549 -2.58323 -0.34766 0 0 0 0 0 0 0 0 0 0 0.49947 0 0 0 -0.06131 0 2.3386 0.17651 0 -1.43913
ALA_49 -3.50432 0.09409 2.47984 -0.02309 3e-05 0 1.30412 -1.74587 -0 -0 -0.66924 -0.3559 0 0 0 0 0 0 0 0 0 0 -0.01136 0 0 0 -0.36704 0 2.3386 -0.01104 0 -0.47118
LEU_50 -7.12054 1.08224 2.5545 -0.48854 0.26524 0.11715 1.73563 -2.24023 -0 -0 -0.99359 0.17972 0 0 0 0 0 0 0 0 0 0 0.35692 0.60259 0.38405 0 -0.26589 0 0.72952 -0.24206 0 -3.34331
LEU_51 -6.7612 0.47005 2.20385 -0.506 0.37373 0.12747 1.54481 -2.06636 -0.0062 -0.06257 -0.87803 0.23326 0 0 0 0 0 0 0 0 0 0 -0.0223 0.32011 0.32713 0 -0.29895 0 0.72952 -0.08956 0 -4.36125
GLY_52 -1.65627 0.1128 2.13501 -6e-05 0 0 0.96033 -1.09531 -0.00916 -0.04893 -0.8298 -0.38381 0 0 0 0 0 0 0 0 0 0 -0.15423 0 0 0 -1.50483 0 1.2108 -0.25056 0 -1.51402
THR_53 -4.54941 0.43553 4.35621 -0.10566 0.0788 0.06854 2.04868 -2.11016 -0.03284 -0.26032 -1.76898 -0.4447 0 0 0 0 0 0 0 0 0 0 0.12637 0.05664 0.20702 0 -0.75472 2.28648 -1.425 -0.18194 0 -1.96944
THR_54 -4.97863 0.19639 6.03274 -0.11355 0.08273 0.07504 3.60522 -2.71168 -0.00067 -0.00922 -3.53977 -0.51762 0 0 0 -1.57799 0 0 0 0 0 0 -0.02586 0.1503 0.04813 0 -0.41297 2.41868 -1.425 -0.13044 0 -2.83417
VAL_55 -7.36822 1.89232 2.00151 -0.26316 0.26242 0.04233 1.70409 -2.25544 -0 -0 -0.94995 0.52053 0 0 0 0 0 0 0 0 0 0 0.1858 0.46082 0.72123 0 0.07175 0 2.085 -0.17918 0 -1.06815
GLU_56 -4.86763 0.5728 5.56449 -0.45868 0.20567 1.43106 2.06557 -2.51547 -0.02833 -0.16474 -2.10168 -2.84619 0 0 0 0 0 0 0 0 0 0 0.18737 0.01067 0 3.99369 -0.18291 0 -2.5358 -0.17105 0 -1.84117
GLU_57 -6.23654 0.50456 7.58226 -0.20614 0.01847 0.28911 3.54626 -3.20163 -0.02833 -0.16474 -3.48545 -0.48023 0 0 0 -1.57799 0 0 0 0 0 0 -0.0215 0.05774 0 3.9571 -0.31866 0 -2.5358 -0.36866 0 -2.67018
ALA_58 -5.83828 0.33035 2.91347 -0.02095 0 0 2.56854 -2.57297 -0.00151 -0.01242 -1.89059 -0.35136 0 0 0 0 0 0 0 0 0 0 0.0043 0 0 0 -0.13226 0 2.3386 -0.16312 0 -2.82818
VAL_59 -6.5573 0.61067 3.28852 -0.30581 0.23682 0.06877 2.7876 -2.63144 -0 -0 -2.09434 -0.08701 0 0 0 0 0 0 0 0 0 0 -0.03395 0.0604 0.0807 0 -0.41066 0 2.085 0.25353 0 -2.6485
LYS_60 -4.70829 0.33598 4.87711 -0.30523 0.02562 0.13494 2.19893 -2.27881 -0 -0 -1.83204 -0.0318 0 0 0 0 0 0 0 0 0 0 0.13599 0.07014 1.70041 0 -0.01074 0 -1.6738 0.18199 0 -1.1796
ARG_61 -6.65657 0.56563 5.30069 -0.62444 0.09178 0.37465 2.29992 -2.77184 -0.01921 -0.18527 -2.1706 0.42177 0 0 0 0 0 0 0 0 0 0 0.37284 0.05747 2.42779 0 -0.16314 0 -1.281 -0.13778 0 -2.09731
ALA_62 -6.67544 0.90509 3.62661 -0.02142 0 0 3.32383 -2.96409 -0 -0 -2.74687 -0.35412 0 0 0 0 0 0 0 0 0 0 0.07722 0 0 0 -0.11898 0 2.3386 -0.20288 0 -2.81245
LEU_63 -6.27743 0.76725 4.43479 -0.49516 0.38744 0.11966 2.42765 -2.53316 -0 -0 -2.36568 0.22344 0 0 0 0 0 0 0 0 0 0 0.11942 0.37319 0.38683 0 -0.26926 0 0.72952 -0.04628 0 -2.01777
LYS_64 -4.05337 0.26637 4.79369 -0.30276 0.0273 0.13282 1.97831 -2.15721 -0 -0 -1.37721 0.00268 0 0 0 0 0 0 0 0 0 0 0.02073 0.01308 1.79215 0 0.0399 0 -1.6738 0.02542 0 -0.47189
LEU_65 -8.38946 1.01213 3.37761 -0.70637 0.69345 0.27231 2.65897 -2.68041 -0 -0 -1.76347 0.1436 0 0 0 0 0 0 0 0 0 0 0.24533 0.04956 1.21064 0 -0.28832 0 0.72952 -0.05503 0 -3.48996
LYS_66 -8.29399 1.57403 7.2969 -0.49892 0.12177 0.38463 3.77881 -3.56368 -0.00828 -0.02143 -3.30629 0.25242 0 0 0 0 0 0 0 0 0 0 0.07305 0.32588 2.05185 0 0.02334 0 -1.6738 0.4865 0 -0.99722
THR_67 -2.74731 0.12896 3.75915 -0.20664 0.17306 0.07593 1.28141 -1.73414 -0 -0 -0.93732 -0.12981 0 0 0 0 0 0 0 0 0 0 -0.03599 0.00104 0.14417 0 -0.0035 2.28587 -1.425 0.77894 0 1.40883
LYS_68 -3.937 0.269 4.41655 -0.4306 0.07799 0.24237 2.17769 -1.97448 -0 -0 -2.30389 -0.0964 0 0 0 0 0 0 0 0 0 0 0.02662 0.005 2.03227 0 0.00974 0 -1.6738 0.21839 0 -0.94056
LEU_69 -5.49258 0.60564 1.3844 -0.51795 0.47216 0.13402 1.03839 -1.41534 -0 -0 -0.63956 0.1984 0 0 0 0 0 0 0 0 0 0 0.09984 0.0265 0.2398 0 -0.27947 0 0.72952 -0.06228 0 -3.4785
GLY_70 -1.78387 0.07679 2.11648 -5e-05 0 0 0.99334 -1.12263 -0 -0 -0.54147 -0.37326 0 0 0 0 0 0 0 0 0 0 0.04954 0 0 0 -1.33859 0 1.2108 0.4796 0 -0.23333
VAL_71 -6.07785 1.08573 2.02073 -0.30575 0.20419 0.05955 1.60094 -1.87896 -0.00828 -0.02143 -1.49648 -0.09042 0 0 0 0 0 0 0 0 0 0 0.14295 0.03646 0.02205 0 -0.43447 0 2.085 0.82471 0 -2.23136
SER_72 -4.6759 0.30318 4.65454 -0.02344 0 0.02007 2.67238 -2.21778 -0 -0 -2.33683 -0.02692 0 0 0 -0.88927 0 0 0 0 0 0 0.08919 0.00342 1.16797 0 -0.39308 0.60011 -1.1772 0.01082 0 -2.21874
LEU_73 -6.28459 0.58136 3.22393 -0.70056 0.49276 0.25812 1.62963 -2.20461 -0 -0 -1.00048 0.15603 0 0 0 0 0 0 0 0 0 0 0.01882 0.00358 0.93045 0 -0.23264 0 0.72952 -0.13481 0 -2.53348
GLU_74 -4.15786 0.16633 5.09317 -0.46645 0.24824 1.459 1.70003 -2.20236 -0.02865 -0.1492 -1.87779 -2.90783 0 0 0 0 0 0 0 0 0 0 0.00306 0.01881 0 4.01335 -0.29939 0 -2.5358 -0.08877 0 -2.01212
GLN_75 -7.38809 0.60719 7.00337 -0.25892 0.04437 0.19715 3.84173 -3.27305 -0.02865 -0.1492 -3.25847 -0.4783 0 0 0 -0.88927 -0.96609 0 0 0 0 0 0.06043 0.02647 0 2.70252 -0.00329 0 -1.0644 -0.12417 0 -3.39865
ALA_76 -7.04903 0.71038 3.51777 -0.02289 0 0 2.96364 -2.96196 -0 -0 -2.20053 -0.38414 0 0 0 0 0 0 0 0 0 0 -0.00814 0 0 0 -0.25353 0 2.3386 0.03849 0 -3.31133
LEU_77 -7.36189 0.52146 3.58536 -0.70386 0.47147 0.2645 2.51258 -2.7527 -0.01965 -0.13014 -1.93858 0.16385 0 0 0 0 0 0 0 0 0 0 0.08338 4e-05 0.84167 0 -0.22563 0 0.72952 0.04863 0 -3.90999
LYS_78 -7.07331 0.70917 8.33417 -0.30688 0.02762 0.1416 3.98985 -3.55073 -0 -0 -7.40253 -0.03677 0 0 0 0 -0.17741 0 0 0 0 0 0.08592 0.07932 1.74798 0 -0.02363 0 -1.6738 -0.0391 0 -5.16852
ILE_79 -8.89871 1.06503 2.65342 -0.50853 0.52275 0.10035 2.72731 -2.78031 -0 -0 -2.09219 0.04898 0 0 0 0 0 0 0 0 0 0 -0.0432 0.11715 0.57234 0 -0.41358 0 1.0317 0.04502 0 -5.85246
LEU_80 -8.05583 0.6242 3.40379 -0.64681 0.42931 0.21985 2.36597 -2.80639 -0 -0 -1.77343 0.13407 0 0 0 0 0 0 0 0 0 0 -0.03563 0.74332 0.92717 0 -0.21433 0 0.72952 0.41213 0 -3.5431
SER_81 -6.06767 0.79862 6.42774 -0.02852 0 0.06608 3.50155 -3.18952 -0.02757 -0.284 -4.99757 -0.57269 0 0 0 0 -0.06257 0 0 0 0 0 -0.01591 0.01253 0.66054 0 0.33494 0.63461 -1.1772 0.68445 0 -3.30216
VAL_82 -8.23387 1.19085 3.6121 -0.31655 0.31319 0.07254 3.19916 -2.94791 -0 -0 -2.24172 -0.07769 0 0 0 0 0 0 0 0 0 0 0.10824 0.27369 0.11875 0 -0.18549 0 2.085 0.65136 0 -2.37836
ALA_83 -6.46337 0.64904 4.00413 -0.02201 0 0 2.97008 -3.15569 -0 -0 -2.83915 -0.36093 0 0 0 0 0 0 0 0 0 0 0.19641 0 0 0 -0.17494 0 2.3386 0.26245 0 -2.59539
ALA_84 -3.42963 0.09251 2.94217 -0.02279 0 0 1.60061 -1.89408 -0 -0 -0.63835 -0.35952 0 0 0 0 0 0 0 0 0 0 0.01365 0 0 0 -0.30118 0 2.3386 -0.09 0 0.252
GLN_85 -5.53331 0.59156 3.97584 -0.61253 0.07021 0.64169 1.88812 -2.26374 -0.01879 -0.15423 -1.78445 -0.39554 0 0 0 0 0 0 0 0 0 0 0.36504 0.29604 0 3.05002 -0.13798 0 -1.0644 -0.24494 0 -1.33138
LEU_86 -5.9363 0.63206 1.66367 -0.49888 0.61276 0.11808 1.27168 -1.72591 -0 -0 -0.63256 0.21282 0 0 0 0 0 0 0 0 0 0 -0.04891 0.08354 0.3609 0 -0.29243 0 0.72952 -0.14903 0 -3.599
GLY_87 -1.71306 0.10846 2.19089 -6e-05 0 0 0.98405 -1.10506 -0.0008 -0.00702 -0.55741 -0.38157 0 0 0 0 0 0 0 0 0 0 0.01503 0 0 0 -1.51784 0 1.2108 0.34851 0 -0.42507
THR_88 -4.90175 0.78848 3.35831 -0.18066 0.13262 0.06315 1.79405 -2.03616 -0.00189 -0.0255 -2.68631 -0.94274 0 0 0 0 -0.29607 0 0 0 0 0 -0.07681 0.14856 0.39653 0 -0.61846 2.2912 -1.425 1.41767 0 -2.80077
THR_89 -4.24867 0.59453 4.32906 -0.11089 0.06606 0.07296 2.39203 -2.20274 -0.00334 -0.06732 -2.64098 -0.71246 0 0 0 -0.45861 0 0 0 0 0 0 -0.01681 0.03539 0.0444 0 -0.51703 2.28768 -1.425 0.87357 0 -1.70816
VAL_90 -6.11328 1.15345 2.26496 -0.27272 0.22014 0.04414 1.71908 -2.14632 -0 -0 -0.97518 0.50709 0 0 0 0 0 0 0 0 0 0 -0.03748 0.00726 0.65565 0 0.09128 0 2.085 -0.16116 0 -0.95807
GLU_91 -4.97273 0.83416 6.62105 -0.45664 0.18498 1.42099 2.77635 -2.85316 -0.02453 -0.15869 -4.12837 -2.73592 0 0 0 0 0 0 0 0 0 0 0.2195 0.04 0 3.99954 -0.15802 0 -2.5358 -0.13951 0 -2.0668
GLU_92 -6.2503 0.32506 7.41892 -0.34757 0.08431 0.42103 3.31255 -3.11345 -0.02889 -0.24294 -4.21974 -0.59059 0 0 0 -0.45861 -1.30403 0 0 0 0 0 -0.02011 0.00314 0 4.01943 -0.26422 0 -2.5358 -0.29967 0 -4.09148
ALA_93 -5.90938 0.23438 2.32229 -0.02218 0 0 2.39622 -2.45695 -7e-05 -0.00154 -1.58862 -0.37931 0 0 0 0 0 0 0 0 0 0 0.0863 0 0 0 -0.26711 0 2.3386 -0.26758 0 -3.51495
VAL_94 -6.53356 0.81594 3.62293 -0.3022 0.20719 0.06695 2.84427 -2.67308 -0 -0 -2.34751 -0.03477 0 0 0 0 0 0 0 0 0 0 -0.06375 0.07898 0.08931 0 -0.37997 0 2.085 0.071 0 -2.45328
LYS_95 -4.97198 0.26961 5.1951 -0.30678 0.02476 0.1357 2.44404 -2.41117 -0 -0 -1.73543 0.0033 0 0 0 0 0 0 0 0 0 0 0.14208 0.1229 1.71059 0 -0.00148 0 -1.6738 0.135 0 -0.91755
ARG_96 -6.95397 0.44627 6.31685 -0.62948 0.1681 0.3515 3.31236 -2.95511 -0 -0 -3.42061 0.27204 0 0 0 0 -1.00796 0 0 0 0 0 -0.0249 0.04138 2.53154 0 -0.0463 0 -1.281 0.0144 0 -2.86491
ALA_97 -6.83147 1.04017 3.48491 -0.02188 0 0 3.2526 -2.94737 -0 -0 -2.39803 -0.38751 0 0 0 0 0 0 0 0 0 0 -0.00165 0 0 0 -0.25827 0 2.3386 -0.11399 0 -2.84388
LEU_98 -6.31233 0.67083 4.93114 -0.51512 0.45665 0.1296 2.6756 -2.74187 -0 -0 -1.78071 0.26077 0 0 0 0 0 0 0 0 0 0 0.42342 0.04491 0.2976 0 -0.30902 0 0.72952 -0.19699 0 -1.23601
LYS_99 -4.34327 0.35618 5.30809 -0.30524 0.02762 0.13627 2.60826 -2.39876 -0 -0 -1.64623 -0.01398 0 0 0 0 0 0 0 0 0 0 0.18293 0.00668 1.7606 0 0.01447 0 -1.6738 -0.1409 0 -0.12106
LEU_100 -8.83132 0.99366 3.37349 -0.4891 0.3566 0.11429 2.90752 -2.87135 -0.02573 -0.13905 -2.00377 0.21293 0 0 0 0 0 0 0 0 0 0 -0.04592 0.25963 0.36173 0 -0.28226 0 0.72952 -0.11101 0 -5.49016
LYS_101 -7.40543 0.71239 6.48668 -0.396 0.06439 0.18393 3.64728 -3.27207 -0 -0 -2.55251 -0.04575 0 0 0 0 0 0 0 0 0 0 0.12753 0.17329 1.70704 0 0.0395 0 -1.6738 0.51767 0 -1.68586
THR_102 -2.84584 0.10378 3.49348 -0.11679 0.06322 0.05903 1.42658 -1.70678 -0 -0 -0.17913 -1.29342 0 0 0 0 0 0 0 0 0 0 0.14982 0.02612 0.25894 0 -0.13825 2.29326 -1.425 0.45161 0 0.62064
LYS_103 -3.47208 0.21322 3.41854 -0.43009 0.07325 0.23786 1.59552 -1.58327 -0 -0 -0.20737 -0.07152 0 0 0 0 0 0 0 0 0 0 0.03659 0.01958 2.21449 0 -0.06411 0 -1.6738 0.02924 0 0.33608
LEU_104 -5.59297 0.64094 1.1008 -0.5302 0.46677 0.15177 1.1483 -1.38556 -0 -0 -1.12651 0.13927 0 0 0 0 0 0 0 0 0 0 0.02015 0.0606 0.19605 0 -0.17882 0 0.72952 -0.06755 0 -4.22746
GLY_105 -1.71865 0.09165 2.01467 -5e-05 0 0 1.08199 -1.08501 -0.00191 -0.04621 -0.14456 -0.3738 0 0 0 0 0 0 0 0 0 0 0.29578 0 0 0 -0.85186 0 1.2108 -0.15051 0 0.32233
VAL_106 -6.12303 0.69741 2.34363 -0.30912 0.22248 0.0627 1.77875 -2.02531 -0.02573 -0.13905 -1.19721 -0.21005 0 0 0 0 0 0 0 0 0 0 -0.00236 0.00814 0.07405 0 -0.49598 0 2.085 0.00624 0 -3.24946
SER_107 -4.4762 0.207 4.86642 -0.02571 0 0.06046 2.91756 -2.28724 -0 -0 -2.34811 -0.52997 0 0 0 -1.68982 0 0 0 0 0 0 -0.02926 0.02413 0.1365 0 -0.49599 0.62027 -1.1772 -0.19948 0 -4.42665
LEU_108 -5.8264 0.44944 2.53259 -0.69266 0.47327 0.25252 1.80105 -1.95909 -0 -0 -0.40564 0.11905 0 0 0 0 0 0 0 0 0 0 -0.04269 0.08096 0.99689 0 -0.2475 0 0.72952 -0.06169 0 -1.80037
GLU_109 -4.792 0.34191 5.5198 -0.21443 0.03095 0.30535 2.49648 -2.38663 -0 -0 -2.00859 -0.60807 0 0 0 0 -0.96609 0 0 0 0 0 0.41564 0.04669 0 3.58341 -0.18079 0 -2.5358 -0.03307 0 -0.98525
GLN_110 -6.13291 0.49266 5.75699 -0.25645 0.03069 0.20526 3.18735 -2.79617 -0.00191 -0.04621 -2.34655 -0.38803 0 0 0 -1.68982 0 0 0 0 0 0 0.18421 0.07327 0 2.94153 -0.18101 0 -1.0644 -0.15306 0 -2.18454
ALA_111 -7.09152 1.20764 3.50714 -0.02147 0 0 3.02689 -2.96853 -0 -0 -2.03791 -0.37404 0 0 0 0 0 0 0 0 0 0 -0.003 0 0 0 -0.25591 0 2.3386 -0.16185 0 -2.83396
LEU_112 -9.231 0.98671 3.8016 -0.50316 0.3862 0.12179 3.09736 -3.06573 -0 -0 -2.2963 0.22056 0 0 0 0 0 0 0 0 0 0 0.54549 0.18553 0.34466 0 -0.28905 0 0.72952 -0.18232 0 -5.14816
PHE_113 -7.7485 0.5078 4.15456 -0.88656 0.03806 0.36673 2.81973 -2.67802 -0 -0 -2.37677 0.08768 0 0 0 0 0 0 0 0 0 0 0.47511 0.21949 0 2.30949 0.01294 0 1.4028 -0.04386 0 -1.33933
ILE_114 -8.68584 1.82395 2.4527 -0.51355 0.58957 0.10189 2.82118 -2.73678 -0 -0 -1.80546 0.1144 0 0 0 0 0 0 0 0 0 0 -0.00502 0.16505 0.59727 0 -0.33723 0 1.0317 0.36601 0 -4.02014
LEU_115 -9.22859 0.93303 2.2935 -0.51188 0.48675 0.12309 2.78522 -2.7873 -0 -0 -1.68398 0.27376 0 0 0 0 0 0 0 0 0 0 0.12051 0.11502 0.3275 0 -0.2815 0 0.72952 0.3556 0 -5.94974
ALA_116 -5.92521 0.91194 3.22882 -0.02023 0 0 2.83858 -2.71612 -6e-05 -0.00062 -2.0661 -0.33858 0 0 0 0 0 0 0 0 0 0 -0.00372 0 0 0 -0.08817 0 2.3386 0.13472 0 -1.70616
ALA_117 -5.9642 0.52362 3.52217 -0.02154 0 0 2.96244 -2.71621 -0 -0 -2.51703 -0.3411 0 0 0 0 0 0 0 0 0 0 0.19763 0 0 0 -0.20638 0 2.3386 0.15499 0 -2.067
ALA_118 -5.70345 0.25469 3.94353 -0.02124 0 0 2.83146 -2.86166 -0 -0 -2.41888 -0.35519 0 0 0 0 0 0 0 0 0 0 0.15456 0 0 0 -0.19182 0 2.3386 0.02033 0 -2.00908
ALA_119 -3.82008 0.1952 2.65411 -0.02325 0 0 1.61065 -1.90279 -0 -0 -0.84169 -0.36139 0 0 0 0 0 0 0 0 0 0 0.26311 0 0 0 -0.2575 0 2.3386 -0.1498 0 -0.29483
ILE_120 -6.2733 0.76006 1.41754 -0.518 0.60484 0.10362 1.54096 -1.73698 -0 -0 -0.6792 0.07167 0 0 0 0 0 0 0 0 0 0 -0.06967 0.31672 0.59409 0 -0.46758 0 1.0317 -0.00431 0 -3.30783
LEU_121 -6.44021 0.84069 1.99708 -0.50364 0.45848 0.12035 1.24355 -1.89778 -6e-05 -0.00062 -0.9715 0.24329 0 0 0 0 0 0 0 0 0 0 0.09352 0.17782 0.35108 0 -0.3013 0 0.72952 0.05988 0 -3.79985
GLY_122 -1.62833 0.07453 2.08612 -5e-05 0 0 1.02526 -1.07021 -0 -0 -0.81383 -0.39768 0 0 0 0 0 0 0 0 0 0 -0.01563 0 0 0 -1.38844 0 1.2108 -0.1021 0 -1.01954
THR_123 -4.36671 0.21573 3.93187 -0.10539 0.07429 0.06671 1.32087 -1.94256 -0.00061 -0.00221 -1.7058 -0.48803 0 0 0 0 0 0 0 0 0 0 0.04202 0.0183 0.22736 0 -0.79616 2.29767 -1.425 0.1608 0 -2.47686
THR_124 -3.76912 0.11418 4.62446 -0.11302 0.06011 0.07546 2.39184 -2.12601 -0.02593 -0.18431 -2.53189 -0.52541 0 0 0 -0.56306 0 0 0 0 0 0 0.01953 0.01801 0.0451 0 -0.37491 2.28653 -1.425 0.01331 0 -1.99013
VAL_125 -5.35283 0.58666 2.01978 -0.30531 0.21781 0.0689 1.5401 -1.9114 -0 -0 -1.10174 -0.09392 0 0 0 0 0 0 0 0 0 0 -0.03889 0.00073 0.15011 0 -0.2901 0 2.085 -0.099 0 -2.5241
GLU_126 -4.37499 0.18889 5.32276 -0.46971 0.27475 1.47773 1.78989 -2.33243 -0.02693 -0.15942 -2.0746 -2.88682 0 0 0 0 0 0 0 0 0 0 0.03878 0.05337 0 3.99764 -0.26914 0 -2.5358 -0.15386 0 -2.13991
GLU_127 -6.02656 0.23619 7.45367 -0.32968 0.06036 0.38539 3.28954 -3.05162 -0.05174 -0.32874 -3.38197 -0.5855 0 0 0 -0.56306 -0.98009 0 0 0 0 0 -0.0024 0.00271 0 3.4686 -0.17644 0 -2.5358 -0.32953 0 -3.44666
ALA_128 -5.20295 0.12054 2.71412 -0.02124 0 0 2.18803 -2.33882 -0.00173 -0.01721 -1.47019 -0.36261 0 0 0 0 0 0 0 0 0 0 0.14349 0 0 0 -0.14311 0 2.3386 -0.04315 0 -2.09624
VAL_129 -6.96463 1.13406 2.47017 -0.30622 0.23771 0.06888 2.51126 -2.44289 -0 -0 -2.03156 -0.04265 0 0 0 0 0 0 0 0 0 0 -0.06722 0.00403 0.02964 0 -0.36855 0 2.085 0.32949 0 -3.35348
LYS_130 -4.95529 0.24441 5.2151 -0.30686 0.02643 0.13857 2.52942 -2.41152 -0 -0 -2.13996 0.01458 0 0 0 0 0 0 0 0 0 0 -0.00923 0.0498 1.72208 0 0.00737 0 -1.6738 0.20951 0 -1.33941
ARG_131 -6.40326 0.51184 6.03467 -0.62715 0.17361 0.3479 3.21951 -2.78133 -0 -0 -3.41657 0.26015 0 0 0 0 -0.98009 0 0 0 0 0 0.00605 0.01848 2.52594 0 -0.06579 0 -1.281 -0.07236 0 -2.52939
ALA_132 -7.00499 1.07594 3.32279 -0.02183 0 0 3.01748 -2.94027 -0 -0 -2.2876 -0.36106 0 0 0 0 0 0 0 0 0 0 0.09516 0 0 0 -0.21247 0 2.3386 -0.16274 0 -3.14098
LEU_133 -6.33266 0.65202 4.59867 -0.51304 0.41952 0.13108 2.5692 -2.61232 -0 -0 -2.24982 0.25912 0 0 0 0 0 0 0 0 0 0 0.5677 0.16759 0.28462 0 -0.30284 0 0.72952 -0.18312 0 -1.81478
LYS_134 -4.71833 0.24261 5.55098 -0.30285 0.02837 0.1324 2.45945 -2.44456 -0 -0 -2.01281 0.00668 0 0 0 0 0 0 0 0 0 0 0.16516 0.00747 1.80302 0 0.04695 0 -1.6738 -0.00224 0 -0.7115
LEU_135 -8.42547 0.80421 3.46624 -0.49335 0.41726 0.11521 2.85661 -2.79703 -0.01596 -0.11157 -2.20271 0.2287 0 0 0 0 0 0 0 0 0 0 -0.02207 0.15347 0.37673 0 -0.27442 0 0.72952 0.03061 0 -5.16405
LYS_136 -7.38743 0.88946 6.56112 -0.48344 0.09249 0.3488 3.4053 -3.20455 -0 -0 -2.49188 0.21752 0 0 0 0 0 0 0 0 0 0 -0.00868 0.09017 2.10303 0 0.0368 0 -1.6738 0.43237 0 -1.07271
THR_137 -2.93492 0.0949 3.79892 -0.20526 0.1686 0.07508 1.40579 -1.7271 -0 -0 -1.16651 -0.06128 0 0 0 0 0 0 0 0 0 0 0.136 8e-05 0.0976 0 -0.00912 2.29222 -1.425 0.82902 0 1.36903
LYS_138 -3.32437 0.10655 3.35919 -0.30575 0.02728 0.14053 1.4341 -1.53953 -0 -0 -0.47188 -0.02949 0 0 0 0 0 0 0 0 0 0 0.0383 0.02766 1.8338 0 -0.0783 0 -1.6738 0.26075 0 -0.19496
LEU_139 -5.06965 0.50093 1.25721 -0.53247 0.51189 0.14768 1.21683 -1.39478 -0 -0 -1.09162 0.17659 0 0 0 0 0 0 0 0 0 0 0.07637 0.06364 0.1906 0 -0.20035 0 0.72952 -0.29263 0 -3.71023
GLY_140 -1.65662 0.08337 1.96959 -5e-05 0 0 0.93428 -1.05372 -0.00013 -0.00459 -0.29438 -0.36799 0 0 0 0 0 0 0 0 0 0 0.13171 0 0 0 -1.11489 0 1.2108 0.00471 0 -0.1579
VAL_141 -5.80416 0.70293 2.10879 -0.30654 0.2179 0.06079 1.63658 -1.8771 -0.01596 -0.11157 -1.29074 -0.16313 0 0 0 0 0 0 0 0 0 0 0.01439 0.00296 0.04413 0 -0.4946 0 2.085 0.25996 0 -2.93037
SER_142 -4.56993 0.18563 4.83502 -0.02682 0 0.06309 2.97018 -2.29002 -0 -0 -2.46704 -0.53749 0 0 0 -1.54538 0 0 0 0 0 0 0.00343 0.06504 0.17102 0 -0.44923 0.6334 -1.1772 -0.13439 0 -4.27067
LEU_143 -6.37765 0.39857 2.08944 -0.69696 0.52971 0.25389 1.85121 -1.94329 -0 -0 -0.59906 0.15421 0 0 0 0 0 0 0 0 0 0 0.00725 0.02974 0.9778 0 -0.25807 0 0.72952 -0.17154 0 -3.02524
LYS_144 -5.09842 0.37527 5.05821 -0.41164 0.0472 0.22862 2.13932 -2.26722 -0 -0 -4.63734 -0.15229 0 0 0 0 -0.2651 0 0 0 0 0 0.16896 0.33605 2.09172 0 0.02794 0 -1.6738 0.02695 0 -4.00557
GLN_145 -6.92601 0.37838 6.72199 -0.26125 0.04938 0.2054 3.83162 -3.09836 -0.00013 -0.00459 -3.1228 -0.4828 0 0 0 -1.54538 -0.734 0 0 0 0 0 0.2652 0.10463 0 2.66403 -0.12572 0 -1.0644 -0.02485 0 -3.16967
ALA_146 -6.93594 0.91567 3.33422 -0.02146 0 0 2.95196 -2.89021 -0 -0 -1.93375 -0.35433 0 0 0 0 0 0 0 0 0 0 0.30924 0 0 0 -0.22334 0 2.3386 -0.06272 0 -2.57206
LEU_147 -8.89292 0.93334 3.34516 -0.48882 0.241 0.12089 2.61198 -2.87395 -0 -0 -2.21882 0.18151 0 0 0 0 0 0 0 0 0 0 0.1336 0.58774 0.34432 0 -0.28096 0 0.72952 -0.07242 0 -5.59884
LEU_148 -8.89552 0.83936 3.50838 -0.71314 0.51574 0.28223 2.90954 -2.8538 -0 -0 -2.22408 0.12945 0 0 0 0 0 0 0 0 0 0 0.16229 0.00047 1.11098 0 -0.27234 0 0.72952 0.02224 0 -4.74868
ILE_149 -8.77432 1.47922 2.60682 -0.51819 0.68083 0.10305 2.6607 -2.7143 -0 -0 -1.6396 0.10441 0 0 0 0 0 0 0 0 0 0 -0.00964 0.00204 0.62571 0 -0.34251 0 1.0317 0.30249 0 -4.4016
LEU_150 -8.25742 1.06515 2.41231 -0.51066 0.34667 0.12355 2.13983 -2.52156 -0 -0 -1.45043 0.27927 0 0 0 0 0 0 0 0 0 0 0.17318 0.28197 0.33962 0 -0.27024 0 0.72952 0.29625 0 -4.82299
ILE_151 -7.82158 0.44293 2.66696 -0.52093 0.71069 0.10418 2.62606 -2.61596 -0 -0 -2.04129 0.08268 0 0 0 0 0 0 0 0 0 0 0.01273 0.057 0.58779 0 -0.42372 0 1.0317 0.20044 0 -4.90033
VAL_152 -8.6796 1.19793 2.77158 -0.31631 0.30588 0.0725 3.11052 -2.86693 -0 -0 -2.35836 -0.11003 0 0 0 0 0 0 0 0 0 0 0.05382 0.12155 0.05713 0 -0.26172 0 2.085 0.37893 0 -4.4381
ALA_153 -6.08456 0.42815 3.68785 -0.02147 0 0 2.68001 -2.95132 -0 -0 -2.57803 -0.3633 0 0 0 0 0 0 0 0 0 0 0.13629 0 0 0 -0.18579 0 2.3386 0.29527 0 -2.61828
ALA_154 -3.01641 0.05242 2.58982 -0.02249 0 0 1.37336 -1.7087 -0 -0 -0.4281 -0.38854 0 0 0 0 0 0 0 0 0 0 -0.01442 0 0 0 -0.17099 0 2.3386 -0.03135 0 0.57319
ALA_155 -3.73254 0.44655 1.90653 -0.02201 0 0 1.45625 -1.68763 -0 -0 -0.98147 -0.36961 0 0 0 0 0 0 0 0 0 0 -0.01869 0 0 0 -0.09302 0 2.3386 -0.23423 0 -0.99127
LEU_156 -6.34288 0.78152 2.25152 -0.50966 0.41896 0.12842 1.52902 -1.9705 -0 -0 -0.38734 0.19897 0 0 0 0 0 0 0 0 0 0 -0.01252 0.07892 0.31644 0 -0.27887 0 0.72952 -0.21788 0 -3.28636
GLY_157 -1.69031 0.07435 2.26948 -6e-05 0 0 1.04675 -1.12737 -0 -0 -0.6353 -0.40318 0 0 0 0 0 0 0 0 0 0 -0.1387 0 0 0 -1.42275 0 1.2108 0.0883 0 -0.72796
THR_158 -4.63882 0.72656 2.53289 -0.18626 0.14737 0.06237 1.4709 -1.71854 -0 -0 -1.32979 -0.77743 0 0 0 -0.21419 0 0 0 0 0 0 0.00658 0.0428 0.63764 0 -0.71945 2.29332 -1.425 0.96539 0 -2.12366
THR_159 -4.16515 0.46318 4.31911 -0.11209 0.07124 0.07499 2.44252 -2.16046 -0.00024 -0.00436 -2.2772 -0.6436 0 0 0 -0.52655 0 0 0 0 0 0 -0.02456 0.03921 0.0329 0 -0.46941 2.28795 -1.425 0.62034 0 -1.45718
VAL_160 -5.24903 0.73754 1.9804 -0.31273 0.26519 0.07191 1.66072 -1.90486 -0 -0 -0.87564 -0.14832 0 0 0 0 0 0 0 0 0 0 -0.07104 0.00022 0.30855 0 -0.18353 0 2.085 -0.15374 0 -1.78936
GLU_161 -4.69677 0.34981 5.08238 -0.46587 0.27213 1.46462 2.03409 -2.42699 -0.02825 -0.14812 -2.05909 -2.9598 0 0 0 0 0 0 0 0 0 0 -0.04544 0.02955 0 4.00466 -0.28421 0 -2.5358 -0.21046 0 -2.62357
GLU_162 -6.62596 0.44364 7.36313 -0.65477 0.19915 1.22384 3.47347 -3.13253 -0.02838 -0.15003 -3.07053 -0.61797 0 0 0 -0.31236 -0.87643 0 0 0 0 0 0.34513 0.00124 0 3.41453 -0.25405 0 -2.5358 -0.40591 0 -2.2006
ALA_163 -5.88553 0.28867 2.68506 -0.02153 0 0 2.46073 -2.56213 -0.00024 -0.00436 -1.90912 -0.36617 0 0 0 0 0 0 0 0 0 0 0.16683 0 0 0 -0.33152 0 2.3386 -0.31834 0 -3.45906
VAL_164 -6.24187 0.58827 3.04597 -0.30822 0.25309 0.07006 2.64186 -2.49479 -0 -0 -1.90896 -0.10852 0 0 0 0 0 0 0 0 0 0 -0.06167 0 0.11442 0 -0.37885 0 2.085 -0.01328 0 -2.71748
TYR_165 -5.67082 0.4161 5.17941 -0.60046 0.18899 0.27957 2.78122 -2.65464 -0 -0 -2.29728 -0.23477 0 0 0 0 0 0 0 0 0 0 0.13313 0.01971 0 2.76035 0.15055 0 0.96414 0.13628 0 1.55146
ARG_166 -8.08441 0.6879 6.69425 -0.44779 0.07862 0.22757 3.39571 -3.26971 -0 -0 -2.95578 0.39756 0 0 0 0 -0.87643 0 0 0 0 0 0.11124 0.47641 2.05709 0 -0.09796 0 -1.281 -0.04881 0 -2.93551
ALA_167 -6.56305 0.73969 3.1306 -0.02159 0 0 2.86294 -2.80605 -0 -0 -2.23906 -0.3806 0 0 0 0 0 0 0 0 0 0 -0.00739 0 0 0 -0.29194 0 2.3386 -0.21114 0 -3.449
LEU_168 -5.6391 0.5061 5.06034 -0.71587 0.56719 0.28753 2.79149 -2.65265 -0 -0 -2.36417 0.16565 0 0 0 0 0 0 0 0 0 0 0.2388 0.0154 0.9937 0 -0.26837 0 0.72952 -0.13795 0 -0.42238
LYS_169 -4.49786 0.16537 5.32403 -0.30321 0.02613 0.13347 2.38643 -2.4049 -0.00014 -0.00191 -2.19393 0.00237 0 0 0 0 0 0 0 0 0 0 0.23212 0.02347 1.73017 0 0.0088 0 -1.6738 -0.07283 0 -1.11622
LEU_170 -8.92612 1.45943 3.36217 -0.50162 0.33696 0.12408 2.98592 -2.90385 -0.01854 -0.09241 -2.03995 0.21977 0 0 0 0 0 0 0 0 0 0 0.19417 0.24727 0.3841 0 -0.27217 0 0.72952 -0.08112 0 -4.7924
LYS_171 -7.06464 0.94428 6.54932 -0.48361 0.10932 0.3169 3.46764 -3.19072 -0 -0 -2.71374 0.29623 0 0 0 0 0 0 0 0 0 0 0.22364 0.27991 1.99951 0 0.06157 0 -1.6738 0.71957 0 -0.15861
THR_172 -3.09239 0.14038 4.0328 -0.20194 0.13856 0.07276 1.56182 -1.83034 -0 -0 -1.21432 -0.08159 0 0 0 0 0 0 0 0 0 0 0.06353 0.00205 0.07738 0 -0.02644 2.28993 -1.425 1.05096 0 1.55816
LYS_173 -3.51287 0.09753 4.49445 -0.43528 0.07537 0.24941 2.40195 -1.94298 -0 -0 -2.69644 -0.10376 0 0 0 0 -0.45623 0 0 0 0 0 0.30914 0.01094 2.31954 0 -0.05018 0 -1.6738 0.31965 0 -0.59359
LEU_174 -5.53301 0.51114 1.36815 -0.52799 0.52021 0.14309 1.17534 -1.4406 -0 -0 -0.8759 0.17665 0 0 0 0 0 0 0 0 0 0 0.03877 0.09541 0.21276 0 -0.21652 0 0.72952 -0.1296 0 -3.75258
GLY_175 -1.82315 0.08149 2.1894 -5e-05 0 0 1.19068 -1.1662 -0.00361 -0.07488 -0.4974 -0.38191 0 0 0 0 0 0 0 0 0 0 0.05852 0 0 0 -1.09942 0 1.2108 0.00715 0 -0.30858
VAL_176 -6.22175 0.91206 2.36801 -0.31502 0.23439 0.06612 1.68717 -2.04518 -0.01854 -0.09241 -1.22886 -0.22979 0 0 0 0 0 0 0 0 0 0 -0.03197 0.00811 0.14466 0 -0.42763 0 2.085 0.02841 0 -3.07722
SER_177 -4.48384 0.22713 4.98521 -0.0271 0 0.0639 3.02226 -2.34999 -0 -0 -2.59181 -0.50205 0 0 0 -1.58806 0 0 0 0 0 0 -0.02079 0.05848 0.14261 0 -0.47368 0.60202 -1.1772 -0.30011 0 -4.41302
LEU_178 -5.71596 0.55958 2.85372 -0.50206 0.5739 0.11637 2.05335 -2.09272 -0 -0 -0.73819 0.26469 0 0 0 0 0 0 0 0 0 0 0.01458 0.04498 0.32438 0 -0.27504 0 0.72952 -0.17517 0 -1.96408
GLU_179 -5.92045 0.56756 5.78086 -0.3362 0.08035 0.39121 2.8722 -2.69491 -0 -0 -2.03285 -0.56875 0 0 0 0 -0.9955 0 0 0 0 0 0.51935 0.05975 0 3.30483 -0.11102 0 -2.5358 -0.00313 0 -1.6225
GLN_180 -7.46417 0.62558 7.25258 -0.2595 0.0375 0.2022 3.86465 -3.36139 -0.00361 -0.07488 -3.37339 -0.41329 0 0 0 -1.58806 -0.73931 0 0 0 0 0 0.0769 0.10548 0 2.80457 -0.13002 0 -1.0644 0.00507 0 -3.49751
ALA_181 -7.27614 1.74362 3.81825 -0.0219 0 0 3.39413 -3.12855 -0 -0 -2.39515 -0.36785 0 0 0 0 0 0 0 0 0 0 -0.05218 0 0 0 -0.23757 0 2.3386 -0.08766 0 -2.27239
LEU_182 -10.0692 1.71524 3.82287 -0.49275 0.29366 0.12037 3.08453 -3.1404 -0 -0 -2.5723 0.19787 0 0 0 0 0 0 0 0 0 0 0.42556 0.32852 0.38839 0 -0.27059 0 0.72952 -0.11749 0 -5.55619
TRP_183 -10.6065 1.02431 3.60879 -0.98155 0.24925 0.38629 3.36633 -3.18193 -0 -0 -3.40643 -0.34898 0 0 0 0 -0.2615 0 0 0 0 0 1.53639 0.02642 0 2.0042 0.171 0 3.035 -0.13326 0 -3.51216
ILE_184 -8.95292 1.46113 2.57107 -0.51389 0.6194 0.10134 2.766 -2.73021 -0 -0 -1.75575 0.11318 0 0 0 0 0 0 0 0 0 0 -0.01074 0.05096 0.50238 0 -0.37165 0 1.0317 0.28962 0 -4.82838
LEU_185 -9.22156 1.11012 2.19556 -0.5019 0.48904 0.11511 2.45353 -2.63894 -0 -0 -1.67815 0.27349 0 0 0 0 0 0 0 0 0 0 0.15675 0.08789 0.38794 0 -0.26561 0 0.72952 0.44976 0 -5.85746
LEU_186 -8.79053 0.96549 2.75527 -0.70904 0.91855 0.26711 2.20849 -2.76185 -0 -0 -1.45931 0.17162 0 0 0 0 0 0 0 0 0 0 0.46495 0.20005 1.12952 0 -0.29193 0 0.72952 -0.02705 0 -4.22912
THR_187 -8.22254 1.17189 5.58173 -0.21375 0.23668 0.07874 3.60264 -3.34625 -0 -0 -3.17502 -0.12137 0 0 0 0 0 0 0 0 0 0 0.37618 0.00303 0.07869 0 0.01941 2.30106 -1.425 0.23996 0 -2.81393
ALA_188 -6.22498 0.34884 3.91365 -0.02218 0 0 2.94211 -3.0319 -0 -0 -2.53289 -0.3535 0 0 0 0 0 0 0 0 0 0 -0.01657 0 0 0 -0.32416 0 2.3386 0.22966 0 -2.73333
ALA_189 -3.99419 0.35414 2.71613 -0.02071 0 0 1.61102 -2.04405 -0 -0 -0.72292 -0.36162 0 0 0 0 0 0 0 0 0 0 -0.01002 0 0 0 -0.09718 0 2.3386 -0.0009 0 -0.23172
ASP_190 -5.39635 0.411 5.56821 -0.11555 0.01796 0.36166 2.77509 -2.80359 -0 -0 -1.79531 -0.12485 0 0 0 0 0 0 0 0 0 0 0.30492 0.07297 0 1.78789 0.09456 0 -2.2837 0.01874 0 -1.10634
LEU_191 -6.24047 0.75423 2.07304 -0.51314 0.50999 0.13287 1.09703 -1.88114 -0 -0 -0.47022 0.20302 0 0 0 0 0 0 0 0 0 0 -0.03298 0.22832 0.31122 0 -0.28096 0 0.72952 -0.18028 0 -3.55995
GLY_192 -1.78077 0.11279 2.34697 -5e-05 0 0 1.29385 -1.17706 -0 -0 -0.95422 -0.41332 0 0 0 0 0 0 0 0 0 0 -0.11084 0 0 0 -1.39707 0 1.2108 -0.14635 0 -1.01529
THR_193 -4.87431 0.75813 3.13108 -0.1941 0.14853 0.06647 1.88281 -1.97718 -0.00142 -0.04465 -2.416 -0.88403 0 0 0 0 -0.23935 0 0 0 0 0 0.05999 0.00468 0.79403 0 -0.77153 2.3176 -1.425 0.41491 0 -3.24934
THR_194 -4.06119 0.51525 2.78712 -0.21619 0.15928 0.07967 1.99113 -1.81339 -0.01445 -0.07402 -2.27596 -0.81578 0 0 0 0 0 0 0 0 0 0 0.932 0.05077 1.98526 0 -0.5491 2.30586 -1.425 0.37681 0 -0.06192
VAL_195 -5.28184 0.5949 1.39202 -0.30427 0.24071 0.0687 1.63748 -1.70901 -0 -0 -0.98917 -0.09338 0 0 0 0 0 0 0 0 0 0 0.06121 0.02119 0.18785 0 -0.38875 0 2.085 0.0272 0 -2.45017
GLU_196 -4.04429 0.18786 5.05413 -0.41967 0.05805 0.80448 2.72331 -2.29172 -0.01445 -0.07402 -3.36618 -0.48072 0 0 0 0 -0.45623 0 0 0 0 0 -0.05291 0.0683 0 3.39106 -0.29885 0 -2.5358 -0.15217 0 -1.89981
GLU_197 -6.44192 0.62733 7.2295 -0.3395 0.06056 0.37748 3.19227 -3.11776 -0 -0 -3.82565 -0.53478 0 0 0 0 -1.14345 0 0 0 0 0 0.24554 0.01719 0 4.52963 -0.2242 0 -2.5358 -0.39158 0 -2.27515
ALA_198 -5.63457 0.1693 2.58859 -0.02249 0 0 2.27288 -2.44159 -0 -0 -1.72521 -0.36597 0 0 0 0 0 0 0 0 0 0 0.2431 0 0 0 -0.40429 0 2.3386 -0.25416 0 -3.23579
VAL_199 -6.77319 0.97232 2.86013 -0.30467 0.24393 0.06808 2.62106 -2.50792 -0 -0 -1.86733 -0.0194 0 0 0 0 0 0 0 0 0 0 -0.06761 0.02826 0.0253 0 -0.37655 0 2.085 0.18846 0 -2.82414
LYS_200 -5.01611 0.19725 5.20626 -0.30637 0.02741 0.13691 2.48798 -2.4235 -0 -0 -2.06204 -0.01056 0 0 0 0 0 0 0 0 0 0 0.11095 0.01368 1.72869 0 0.00625 0 -1.6738 0.20328 0 -1.37372
ARG_201 -6.55532 0.29323 6.09713 -0.62979 0.1678 0.35442 2.93399 -2.84956 -0.00142 -0.04465 -3.55527 0.2523 0 0 0 0 -0.9041 0 0 0 0 0 0.04004 0.04037 2.50895 0 -0.09511 0 -1.281 -0.0819 0 -3.3099
ALA_202 -6.54156 0.80144 3.25384 -0.02192 0 0 2.93633 -2.7897 -0 -0 -2.52816 -0.36528 0 0 0 0 0 0 0 0 0 0 0.03023 0 0 0 -0.15364 0 2.3386 -0.07881 0 -3.11864
LEU_203 -5.85475 0.33631 4.75367 -0.50318 0.35893 0.12237 2.69132 -2.58117 -0 -0 -2.55386 0.23897 0 0 0 0 0 0 0 0 0 0 0.3969 0.09928 0.3653 0 -0.28029 0 0.72952 -0.11016 0 -1.79084
LYS_204 -4.55181 0.23604 5.41456 -0.3055 0.02707 0.13811 2.47859 -2.45022 -0 -0 -2.19764 -0.01922 0 0 0 0 0 0 0 0 0 0 0.25401 0.02304 1.76457 0 -0.01304 0 -1.6738 -0.15565 0 -1.03089
LEU_205 -7.79718 0.8114 3.48355 -0.71665 0.48007 0.29366 2.77536 -2.71803 -0.01159 -0.06597 -1.76469 0.14174 0 0 0 0 0 0 0 0 0 0 0.18558 0.12971 0.92869 0 -0.25108 0 0.72952 -0.10022 0 -3.46613
LYS_206 -6.73249 0.45352 6.15581 -0.50579 0.10838 0.42217 2.48336 -2.87464 -0.00581 -0.01329 -1.09292 0.14146 0 0 0 0 0 0 0 0 0 0 0.07241 0.06717 2.39811 0 -0.01546 0 -1.6738 0.06627 0 -0.54554
THR_207 -2.99164 0.12567 3.94255 -0.20047 0.13118 0.07286 1.50146 -1.80304 -0 -0 -1.00191 -0.12056 0 0 0 0 0 0 0 0 0 0 -0.02521 0.01063 0.14307 0 0.00937 2.28598 -1.425 0.3944 0 1.04934
LYS_208 -3.31014 0.12238 4.33371 -0.43057 0.07498 0.24372 2.45824 -1.88558 -0 -0 -2.43812 -0.08151 0 0 0 0 -0.4445 0 0 0 0 0 -0.02928 0.02893 2.21364 0 0.01987 0 -1.6738 0.30332 0 -0.49472
LEU_209 -5.25023 1.28645 2.39809 -0.60656 0.37897 0.15286 1.15795 -1.51808 -0.01159 -0.06597 -2.23261 0.35597 0 0 0 0 0 0 0 0 0 0 -0.04059 0.01931 0.55913 0 -0.37117 0 0.72952 -0.14011 0 -3.19867
GLY:CtermProteinFull_210 -1.38244 0.85709 1.5064 -0.41583 0.04866 1.26554 0.08265 -0.40023 -0 -0 -1.4896 -2.94526 0 0 0 0 0 0 0 0 0 0 0 0 0 0 0 0 1.2108 -0.09434 0 -1.75656
HMM:MP-FE1-connect_211 -22.4769 5.98117 -1.23282 -23.3751 27.2673 -1.55741 4.27873 -4.09277 -0.0197 -0.13125 -13.6163 -9.76271 0 0 0 0 -0.50509 0 0.07203 0 0 0.91465 0 0 0 0 0 0 0 0 0 -38.2561
#END_POSE_ENERGIES_TABLE 

# All scores below are weighted scores, not raw scores.
#BEGIN_POSE_ENERGIES_TABLE UM_99_H46_penta3_HMM_onlyH_1__DE_3
label fa_atr fa_rep fa_sol fa_intra_atr_xover4 fa_intra_rep_xover4 fa_intra_sol_xover4 lk_ball lk_ball_iso lk_ball_bridge lk_ball_bridge_uncpl fa_elec fa_intra_elec pro_close hbond_sr_bb hbond_lr_bb hbond_bb_sc hbond_sc dslf_fa13 atom_pair_constraint coordinate_constraint angle_constraint dihedral_constraint omega fa_dun_dev fa_dun_rot fa_dun_semi p_aa_pp hxl_tors ref rama_prepro res_type_constraint total
weights 1 0.55 1 1 0.55 1 0.92 -0.38 -0.33 -0.33 1 1 1.25 1 1 1 1 1.25 1 1 1 1 0.48 0.69 0.76 0.78 0.61 1 1 0.5 1 NA
pose -1257.81 140.985 816.923 -96.2653 74.1573 41.596 504.691 -508.983 -0.871658 -6.30379 -434.895 -58.7585 0 -166.747 -17.1609 -24.8874 -19.5188 0 0.14407 0 0 1.82931 23.0831 18.2207 104.435 100.872 -57.9686 50.3451 54.7871 11.8641 0 -706.237
VAL:NtermProteinFull_1 -5.3184 2.1136 2.0509 -2.63036 5.80628 2.18772 1.11837 -1.26158 -0.00580987 -0.0132862 -3.25326 0.974545 0 0 0 0 0 0 0 0 0 0 0.057613 0.107305 0.124027 0 0 0 2.085 0 0 4.14266
SER_2 -5.60733 1.67768 5.84569 -0.0259966 0 0.0614492 2.87444 -2.34989 -0.0148437 -0.156512 -3.70963 -0.60071 0 0 0 -1.3206 0 0 0 0 0 0 0.00251686 0.0496016 0.226395 0 -0.37796 0.623954 -1.1772 -0.15703 0 -4.13597
LEU_3 -5.80666 0.301321 2.37698 -0.708778 0.495998 0.271149 1.65935 -1.8835 -0 -0 -0.377585 0.127021 0 0 0 0 0 0 0 0 0 0 0.034633 0.0224806 1.00667 0 -0.251611 0 0.729516 -0.0777556 0 -2.08078
GLU_4 -5.51111 0.650948 5.82501 -0.209419 0.0214054 0.291432 2.6151 -2.65375 -0 -0 -2.02125 -0.532433 0 0 0 0 -0.739315 0 0 0 0 0 0.0393523 0.00684045 0 4.26176 -0.148367 0 -2.5358 -0.0031095 0 -0.642705
GLN_5 -7.62891 0.715211 6.65084 -0.278469 0.0759677 0.247726 4.10232 -3.32561 -0.0148437 -0.156512 -3.32151 -0.5584 0 0 0 -1.3206 -0.909313 0 0 0 0 0 0.333586 0.855767 0 2.83948 -0.166364 0 -1.0644 -0.0986239 0 -3.02267
ALA_6 -6.82978 0.565567 3.42695 -0.0221561 0 0 2.84188 -2.86035 -0 -0 -2.16246 -0.356346 0 0 0 0 0 0 0 0 0 0 0.122571 0 0 0 -0.216228 0 2.3386 -0.0660479 0 -3.2178
LEU_7 -9.49736 1.1033 4.232 -0.48019 0.273825 0.111945 2.99815 -3.19485 -0 -0 -2.03568 0.194569 0 0 0 0 0 0 0 0 0 0 -0.0253496 0.579225 0.417561 0 -0.262363 0 0.729516 -0.0389047 0 -4.8946
TRP_8 -9.25049 1.2488 4.99159 -0.679247 0.351603 0.344154 3.46503 -3.34257 -0 -0 -3.34114 -0.450977 0 0 0 0 0 0 0 0 0 0 -0.0175146 0.0208383 0 3.96295 -0.110918 0 3.035 0.0463356 0 0.273449
ILE_9 -8.51273 1.14248 3.19696 -0.511776 0.534263 0.102174 3.02577 -2.88005 -0 -0 -2.21737 0.0702272 0 0 0 0 0 0 0 0 0 0 0.0538342 0.270774 0.604639 0 -0.414635 0 1.0317 0.19502 0 -4.30872
LEU_10 -8.24717 0.68258 2.50831 -0.48982 0.323388 0.115486 2.18181 -2.61617 -0 -0 -1.50819 0.238942 0 0 0 0 0 0 0 0 0 0 0.0617687 0.298573 0.566247 0 -0.220681 0 0.729516 0.349945 0 -5.02548
ALA_11 -5.49365 0.385597 3.46344 -0.022053 0 0 2.44579 -2.52271 -0 -0 -2.18437 -0.360562 0 0 0 0 0 0 0 0 0 0 0.0421346 0 0 0 -0.0740047 0 2.3386 0.126769 0 -1.85503
THR_12 -7.02158 0.861346 5.32071 -0.208242 0.194763 0.0766484 3.65555 -3.07146 -0.0128072 -0.127445 -3.61372 -0.0953111 0 0 0 0 0 0 0 0 0 0 0.290619 0.000426483 0.102205 0 -0.0149804 2.3032 -1.425 0.196846 0 -2.58823
ALA_13 -6.10787 0.38964 3.89371 -0.0225489 0 0 2.92362 -2.96244 -0 -0 -2.73428 -0.353685 0 0 0 0 0 0 0 0 0 0 0.0946234 0 0 0 -0.299506 0 2.3386 0.207671 0 -2.63246
ALA_14 -3.59596 0.185905 2.72722 -0.0224547 0 0 1.52851 -1.87732 -0 -0 -0.684806 -0.36816 0 0 0 0 0 0 0 0 0 0 0.0253694 0 0 0 -0.24481 0 2.3386 -0.127031 0 -0.114938
LEU_15 -5.08272 0.245619 2.37462 -0.506995 0.443503 0.125967 1.30967 -1.865 -0 -0 -0.604384 0.226062 0 0 0 0 0 0 0 0 0 0 0.268739 0.114673 0.349615 0 -0.291407 0 0.729516 -0.172789 0 -2.33531
LEU_16 -6.94494 1.08462 2.07084 -0.507231 0.396702 0.125091 1.83012 -2.00806 -0 -0 -0.664793 0.21507 0 0 0 0 0 0 0 0 0 0 -0.047305 0.0614823 0.344684 0 -0.295582 0 0.729516 -0.166394 0 -3.77618
GLY_17 -1.56367 0.0665528 2.13663 -5.64267e-05 0 0 0.997562 -1.05474 -0 -0 -0.879279 -0.385708 0 0 0 0 0 0 0 0 0 0 -0.129095 0 0 0 -1.49164 0 1.2108 0.214688 0 -0.877948
THR_18 -4.76757 0.610959 2.656 -0.198067 0.147759 0.0671197 1.50522 -1.80095 -0 -0 -1.02208 -0.855873 0 0 0 -0.195618 0 0 0 0 0 0 0.0682811 0.0486231 0.739419 0 -0.752308 2.30811 -1.425 0.77417 0 -2.0918
THR_19 -4.10012 0.397674 4.33363 -0.113105 0.0704056 0.075995 2.51048 -2.11712 -3.14961e-05 -0.000556385 -2.32192 -0.63825 0 0 0 -0.62666 0 0 0 0 0 0 0.111937 0.0915117 0.0391914 0 -0.486821 2.29974 -1.425 0.334512 0 -1.56451
VAL_20 -5.74583 1.47363 1.97978 -0.365616 0.299718 0.0880798 1.57176 -1.99929 -0.000324809 -0.000926482 -0.848691 0.115414 0 0 0 0 0 0 0 0 0 0 0.0105336 0.0153584 0.851138 0 0.0259331 0 2.085 -0.204037 0 -0.648369
GLU_21 -5.14818 0.783682 6.21342 -0.453989 0.134506 1.38979 2.74392 -2.82729 -0.0194266 -0.133564 -3.31091 -2.36908 0 0 0 0 -0.444503 0 0 0 0 0 0.111561 0.0956438 0 3.99319 -0.27059 0 -2.5358 -0.2467 0 -2.29433
GLU_22 -6.20976 0.577766 7.73064 -0.439137 0.0580505 0.86455 3.52206 -3.20202 -0.0221061 -0.193188 -4.23947 -0.448296 0 0 0 -0.431042 -0.439376 0 0 0 0 0 0.199944 0.0100784 0 3.36949 -0.314161 0 -2.5358 -0.439993 0 -2.58176
ALA_23 -5.64696 0.313133 2.71013 -0.0225655 0 0 2.33206 -2.46314 -3.14961e-05 -0.000556385 -1.84662 -0.382025 0 0 0 0 0 0 0 0 0 0 0.237382 0 0 0 -0.233362 0 2.3386 -0.351303 0 -3.01526
VAL_24 -6.86194 1.31631 3.12687 -0.309945 0.273123 0.0700452 2.77861 -2.58427 -0 -0 -2.13746 -0.0315362 0 0 0 0 0 0 0 0 0 0 -0.0536286 0.0364732 0.0235575 0 -0.309094 0 2.085 0.224877 0 -2.35301
LYS_25 -5.07368 0.154204 6.4269 -0.472886 0.203913 0.238582 2.87758 -2.77828 -0 -0 -4.29435 0.122945 0 0 0 0 -0.439376 0 0 0 0 0 0.0817214 0.0232663 2.53085 0 0.0168696 0 -1.6738 0.306407 0 -1.74914
ARG_26 -6.78062 0.396456 5.43063 -0.443311 0.0595029 0.222957 2.75155 -2.79033 -0.00300425 -0.0605507 -2.25731 0.393505 0 0 0 0 0 0 0 0 0 0 -0.00797029 0.264008 2.10009 0 -0.0551604 0 -1.281 0.041332 0 -2.01923
ALA_27 -6.19994 0.393927 3.3876 -0.021779 0 0 2.76534 -2.70499 -0 -0 -2.35587 -0.354814 0 0 0 0 0 0 0 0 0 0 0.00960339 0 0 0 -0.10806 0 2.3386 0.0444081 0 -2.80598
LEU_28 -5.8989 0.58559 4.44844 -0.514174 0.50924 0.126217 2.47763 -2.52451 -0 -0 -2.45432 0.266425 0 0 0 0 0 0 0 0 0 0 0.645239 0.0157687 0.341073 0 -0.2947 0 0.729516 -0.0893096 0 -1.63078
TRP_29 -6.38369 0.432485 5.34476 -1.27253 0.0679877 0.498082 2.73695 -2.63764 -0 -0 -2.42833 -0.260611 0 0 0 0 0 0 0 0 0 0 0.058441 0.0531318 0 1.73413 -0.228826 0 3.035 0.037223 0 0.786566
LEU_30 -9.76428 1.47551 3.88581 -0.487835 0.400248 0.11384 3.11974 -3.12893 -0.0205153 -0.125537 -2.08603 0.216414 0 0 0 0 0 0 0 0 0 0 -0.0051544 0.30506 0.363888 0 -0.273734 0 0.729516 0.105498 0 -5.17648
LYS_31 -7.57887 0.817671 6.89431 -0.408383 0.0756357 0.202438 3.59253 -3.38083 -0 -0 -2.21175 -0.0673918 0 0 0 0 0 0 0 0 0 0 -0.0117084 0.33337 1.70782 0 0.0351921 0 -1.6738 0.555155 0 -1.11861
THR_32 -3.09919 0.116321 4.07449 -0.202251 0.146409 0.0737453 1.64537 -1.87368 -0 -0 -1.29158 -0.111192 0 0 0 0 0 0 0 0 0 0 0.303252 0.00106627 0.0978868 0 -0.00974311 2.27763 -1.425 0.928825 0 1.65236
LYS_33 -4.39737 0.211589 3.45923 -0.772267 0.315533 0.617359 1.63075 -1.63243 -0 -0 -0.74306 -0.0604033 0 0 0 0 0 0 0 0 0 0 -0.0261031 0.0341461 2.65515 0 -0.00400273 0 -1.6738 0.308585 0 -0.0770957
LEU_34 -5.02852 0.469133 1.79242 -0.53139 0.444468 0.151174 1.25576 -1.50536 -0 -0 -1.29657 0.148676 0 0 0 0 0 0 0 0 0 0 -0.0199657 0.0367865 0.167348 0 -0.189278 0 0.729516 -0.280315 0 -3.65612
GLY_35 -1.77934 0.113148 2.11943 -4.82263e-05 0 0 1.09417 -1.1323 -0.00189171 -0.0458811 -0.320376 -0.390302 0 0 0 0 0 0 0 0 0 0 0.269343 0 0 0 -0.879938 0 1.2108 -0.148298 0 0.108516
VAL_36 -6.1927 0.960524 2.64719 -0.306068 0.222153 0.0606913 1.7357 -2.09031 -0.0205153 -0.125537 -1.24099 -0.197574 0 0 0 0 0 0 0 0 0 0 0.00889771 0.0148023 0.0473919 0 -0.499414 0 2.085 0.108347 0 -2.78242
SER_37 -4.53919 0.195698 4.8836 -0.0264235 0 0.0619829 2.94848 -2.29114 -0 -0 -2.45454 -0.515599 0 0 0 -1.65768 0 0 0 0 0 0 -0.0292674 0.0219419 0.144625 0 -0.475325 0.62073 -1.1772 -0.147971 0 -4.43728
LEU_38 -6.11164 0.362297 2.39036 -0.703231 0.460441 0.265651 1.70675 -1.95102 -0 -0 -0.386072 0.121885 0 0 0 0 0 0 0 0 0 0 -0.0189635 0.0426619 1.00151 0 -0.250567 0 0.729516 -0.112729 0 -2.45314
GLU_39 -4.97543 0.171842 4.64922 -0.22072 0.0349945 0.326619 2.0905 -2.14644 -0 -0 -1.86003 -0.619883 0 0 0 0 -0.909313 0 0 0 0 0 0.655806 0.0536663 0 3.28315 -0.257387 0 -2.5358 -0.109723 0 -2.36893
GLN_40 -6.01874 0.411774 5.8519 -0.250524 0.0242811 0.192352 3.04086 -2.78324 -0.00189171 -0.0458811 -2.613 -0.374675 0 0 0 -1.65768 0 0 0 0 0 0 0.469917 0.0351166 0 2.98936 -0.0881636 0 -1.0644 -0.159599 0 -2.04223
ALA_41 -6.57853 0.562909 3.33264 -0.0224437 0 0 2.91095 -2.76987 -0 -0 -1.99096 -0.349559 0 0 0 0 0 0 0 0 0 0 0.0402921 0 0 0 -0.251094 0 2.3386 -0.0807068 0 -2.85778
ILE_42 -8.76671 1.10585 4.4684 -0.508445 0.519769 0.101673 3.11828 -3.07089 -0 -0 -2.1569 -0.0651762 0 0 0 0 0 0 0 0 0 0 -0.0620874 0.176641 0.73944 0 -0.436792 0 1.0317 -0.0389047 0 -3.84416
LEU_43 -6.38142 0.496349 4.35428 -0.723407 0.643444 0.304843 2.75783 -2.67938 -4.2041e-05 -0.00111655 -2.21112 0.0782 0 0 0 0 0 0 0 0 0 0 0.197177 0.00143682 1.23094 0 -0.284153 0 0.729516 0.0942664 0 -1.39236
LEU_44 -8.46001 1.3044 3.04161 -0.721989 0.523146 0.305679 2.84606 -2.82013 -0 -0 -2.31376 0.135834 0 0 0 0 0 0 0 0 0 0 0.814671 0.11468 0.937112 0 -0.251632 0 0.729516 0.0770321 0 -3.73779
LEU_45 -10.035 2.80312 3.42823 -0.490351 0.245378 0.122859 2.58919 -2.86969 -0 -0 -2.71466 0.210579 0 0 0 0 0 0 0 0 0 0 0.378494 0.941949 0.288057 0 -0.279614 0 0.729516 0.0833523 0 -4.56863
HIS_D:MP-NE2-connect_46 -10.3558 4.42781 7.1546 -2.89306 2.06373 2.08788 3.11277 -3.61005 -0.0128072 -0.127445 -5.93556 -0.842339 0 0 0 0 0 0 0.072035 0 0 0.914654 0.0175882 0.724119 0 1.73669 -0.254634 0 0.134426 0.424415 0 -1.16094
ALA_47 -6.39476 1.76086 4.69346 -0.0219333 0 0 3.04203 -2.71951 -0.0087877 -0.129765 -4.28647 -0.345206 0 0 0 0 0 0 0 0 0 0 -0.0367993 0 0 0 -0.116674 0 2.3386 0.368511 0 -1.85644
ALA_48 -6.12633 0.384314 4.1812 -0.0217466 0 0 3.2693 -3.05294 -0.00982139 -0.0854913 -2.58323 -0.347662 0 0 0 0 0 0 0 0 0 0 0.499468 0 0 0 -0.0613067 0 2.3386 0.176513 0 -1.43913
ALA_49 -3.50432 0.0940891 2.47984 -0.0230904 2.82431e-05 0 1.30412 -1.74587 -0 -0 -0.669239 -0.355896 0 0 0 0 0 0 0 0 0 0 -0.0113569 0 0 0 -0.367041 0 2.3386 -0.011043 0 -0.471184
LEU_50 -7.12054 1.08224 2.5545 -0.488539 0.265238 0.117147 1.73563 -2.24023 -0 -0 -0.993594 0.179716 0 0 0 0 0 0 0 0 0 0 0.356916 0.602592 0.384049 0 -0.265891 0 0.729516 -0.242063 0 -3.34331
LEU_51 -6.7612 0.470054 2.20385 -0.505996 0.373729 0.127465 1.54481 -2.06636 -0.0061972 -0.0625722 -0.878027 0.233257 0 0 0 0 0 0 0 0 0 0 -0.0222954 0.320106 0.327131 0 -0.298953 0 0.729516 -0.0895599 0 -4.36125
GLY_52 -1.65627 0.112801 2.13501 -5.53642e-05 0 0 0.96033 -1.09531 -0.00915815 -0.0489278 -0.829803 -0.383814 0 0 0 0 0 0 0 0 0 0 -0.154227 0 0 0 -1.50483 0 1.2108 -0.25056 0 -1.51402
THR_53 -4.54941 0.435534 4.35621 -0.105657 0.0787978 0.0685447 2.04868 -2.11016 -0.0328352 -0.260318 -1.76898 -0.444701 0 0 0 0 0 0 0 0 0 0 0.126374 0.0566354 0.207022 0 -0.754725 2.28648 -1.425 -0.181942 0 -1.96944
THR_54 -4.97863 0.196388 6.03274 -0.113552 0.0827343 0.0750364 3.60522 -2.71168 -0.000667333 -0.00922003 -3.53977 -0.517621 0 0 0 -1.57799 0 0 0 0 0 0 -0.0258579 0.150302 0.0481276 0 -0.41297 2.41868 -1.425 -0.130439 0 -2.83417
VAL_55 -7.36822 1.89232 2.00151 -0.263156 0.262422 0.0423343 1.70409 -2.25544 -0 -0 -0.949954 0.520527 0 0 0 0 0 0 0 0 0 0 0.185802 0.46082 0.721227 0 0.0717499 0 2.085 -0.179177 0 -1.06815
GLU_56 -4.86763 0.572802 5.56449 -0.458681 0.205673 1.43106 2.06557 -2.51547 -0.0283333 -0.164743 -2.10168 -2.84619 0 0 0 0 0 0 0 0 0 0 0.187367 0.0106704 0 3.99369 -0.182913 0 -2.5358 -0.171051 0 -1.84117
GLU_57 -6.23654 0.504558 7.58226 -0.20614 0.0184683 0.289107 3.54626 -3.20163 -0.0283333 -0.164743 -3.48545 -0.480227 0 0 0 -1.57799 0 0 0 0 0 0 -0.021497 0.0577406 0 3.9571 -0.318662 0 -2.5358 -0.368655 0 -2.67018
ALA_58 -5.83828 0.330348 2.91347 -0.020949 0 0 2.56854 -2.57297 -0.00151435 -0.0124213 -1.89059 -0.351359 0 0 0 0 0 0 0 0 0 0 0.00430466 0 0 0 -0.132257 0 2.3386 -0.16312 0 -2.82818
VAL_59 -6.5573 0.610675 3.28852 -0.305808 0.236816 0.0687745 2.7876 -2.63144 -0 -0 -2.09434 -0.0870144 0 0 0 0 0 0 0 0 0 0 -0.0339482 0.0603975 0.0806984 0 -0.410655 0 2.085 0.253533 0 -2.6485
LYS_60 -4.70829 0.335976 4.87711 -0.30523 0.0256202 0.13494 2.19893 -2.27881 -0 -0 -1.83204 -0.0317997 0 0 0 0 0 0 0 0 0 0 0.135993 0.0701392 1.70041 0 -0.010742 0 -1.6738 0.181986 0 -1.1796
ARG_61 -6.65657 0.56563 5.30069 -0.624445 0.0917771 0.374646 2.29992 -2.77184 -0.0192058 -0.18527 -2.1706 0.421772 0 0 0 0 0 0 0 0 0 0 0.37284 0.057468 2.42779 0 -0.163141 0 -1.281 -0.137776 0 -2.09731
ALA_62 -6.67544 0.905095 3.62661 -0.0214233 0 0 3.32383 -2.96409 -0 -0 -2.74687 -0.354121 0 0 0 0 0 0 0 0 0 0 0.077223 0 0 0 -0.118979 0 2.3386 -0.202882 0 -2.81245
LEU_63 -6.27743 0.767252 4.43479 -0.495165 0.387437 0.119663 2.42765 -2.53316 -0 -0 -2.36568 0.223444 0 0 0 0 0 0 0 0 0 0 0.11942 0.37319 0.386833 0 -0.26926 0 0.729516 -0.0462752 0 -2.01777
LYS_64 -4.05337 0.266374 4.79369 -0.302756 0.0273039 0.132822 1.97831 -2.15721 -0 -0 -1.37721 0.00267853 0 0 0 0 0 0 0 0 0 0 0.0207288 0.013075 1.79215 0 0.0399028 0 -1.6738 0.0254206 0 -0.471889
LEU_65 -8.38946 1.01213 3.37761 -0.706373 0.693449 0.272313 2.65897 -2.68041 -0 -0 -1.76347 0.143598 0 0 0 0 0 0 0 0 0 0 0.245326 0.0495552 1.21064 0 -0.288318 0 0.729516 -0.0550318 0 -3.48996
LYS_66 -8.29399 1.57403 7.2969 -0.498915 0.121767 0.384626 3.77881 -3.56368 -0.00828349 -0.0214322 -3.30629 0.252418 0 0 0 0 0 0 0 0 0 0 0.073053 0.325881 2.05185 0 0.0233426 0 -1.6738 0.486496 0 -0.997221
THR_67 -2.74731 0.128962 3.75915 -0.206643 0.173057 0.0759282 1.28141 -1.73414 -0 -0 -0.937317 -0.129808 0 0 0 0 0 0 0 0 0 0 -0.0359881 0.00103989 0.144175 0 -0.00349576 2.28587 -1.425 0.778941 0 1.40883
LYS_68 -3.937 0.268996 4.41655 -0.430601 0.0779858 0.242369 2.17769 -1.97448 -0 -0 -2.30389 -0.0964045 0 0 0 0 0 0 0 0 0 0 0.0266243 0.00499507 2.03227 0 0.00974437 0 -1.6738 0.218388 0 -0.940563
LEU_69 -5.49258 0.605637 1.3844 -0.517951 0.472163 0.134024 1.03839 -1.41534 -0 -0 -0.639559 0.1984 0 0 0 0 0 0 0 0 0 0 0.0998368 0.0264975 0.239802 0 -0.279469 0 0.729516 -0.0622782 0 -3.4785
GLY_70 -1.78387 0.0767936 2.11648 -5.46416e-05 0 0 0.993344 -1.12263 -0 -0 -0.541466 -0.373264 0 0 0 0 0 0 0 0 0 0 0.0495381 0 0 0 -1.33859 0 1.2108 0.479597 0 -0.23333
VAL_71 -6.07785 1.08573 2.02073 -0.305754 0.204194 0.0595499 1.60094 -1.87896 -0.00828349 -0.0214322 -1.49648 -0.0904208 0 0 0 0 0 0 0 0 0 0 0.142953 0.0364612 0.0220482 0 -0.434475 0 2.085 0.824706 0 -2.23136
SER_72 -4.6759 0.303178 4.65454 -0.0234415 0 0.0200668 2.67238 -2.21778 -0 -0 -2.33683 -0.0269178 0 0 0 -0.889271 0 0 0 0 0 0 0.0891925 0.00342044 1.16797 0 -0.39308 0.600108 -1.1772 0.0108207 0 -2.21874
LEU_73 -6.28459 0.581357 3.22393 -0.700556 0.492761 0.258124 1.62963 -2.20461 -0 -0 -1.00048 0.156029 0 0 0 0 0 0 0 0 0 0 0.0188248 0.00358347 0.930453 0 -0.232639 0 0.729516 -0.134815 0 -2.53348
GLU_74 -4.15786 0.166332 5.09317 -0.466452 0.248241 1.459 1.70003 -2.20236 -0.0286544 -0.149196 -1.87779 -2.90783 0 0 0 0 0 0 0 0 0 0 0.00306385 0.0188079 0 4.01335 -0.299388 0 -2.5358 -0.0887698 0 -2.01212
GLN_75 -7.38809 0.607191 7.00337 -0.258922 0.0443731 0.197155 3.84173 -3.27305 -0.0286544 -0.149196 -3.25847 -0.478297 0 0 0 -0.889271 -0.96609 0 0 0 0 0 0.0604333 0.0264728 0 2.70252 -0.00329308 0 -1.0644 -0.124169 0 -3.39865
ALA_76 -7.04903 0.71038 3.51777 -0.0228863 0 0 2.96364 -2.96196 -0 -0 -2.20053 -0.38414 0 0 0 0 0 0 0 0 0 0 -0.00814004 0 0 0 -0.253526 0 2.3386 0.0384868 0 -3.31133
LEU_77 -7.36189 0.521456 3.58536 -0.703857 0.471471 0.264501 2.51258 -2.7527 -0.0196538 -0.130136 -1.93858 0.163853 0 0 0 0 0 0 0 0 0 0 0.0833833 4.16819e-05 0.841665 0 -0.225629 0 0.729516 0.048632 0 -3.90999
LYS_78 -7.07331 0.709173 8.33417 -0.306876 0.0276177 0.141599 3.98985 -3.55073 -0 -0 -7.40253 -0.0367652 0 0 0 0 -0.177411 0 0 0 0 0 0.0859151 0.0793187 1.74798 0 -0.0236304 0 -1.6738 -0.0390965 0 -5.16852
ILE_79 -8.89871 1.06503 2.65342 -0.508534 0.522755 0.100347 2.72731 -2.78031 -0 -0 -2.09219 0.0489817 0 0 0 0 0 0 0 0 0 0 -0.0431964 0.117149 0.572338 0 -0.413576 0 1.0317 0.0450221 0 -5.85246
LEU_80 -8.05583 0.624205 3.40379 -0.646808 0.429308 0.219849 2.36597 -2.80639 -0 -0 -1.77343 0.134069 0 0 0 0 0 0 0 0 0 0 -0.0356309 0.743324 0.92717 0 -0.214329 0 0.729516 0.412127 0 -3.5431
SER_81 -6.06767 0.798618 6.42774 -0.028515 0 0.0660787 3.50155 -3.18952 -0.0275738 -0.283996 -4.99757 -0.572688 0 0 0 0 -0.0625735 0 0 0 0 0 -0.0159102 0.0125346 0.660537 0 0.334943 0.63461 -1.1772 0.684453 0 -3.30216
VAL_82 -8.23387 1.19085 3.6121 -0.316551 0.313186 0.0725401 3.19916 -2.94791 -0 -0 -2.24172 -0.0776928 0 0 0 0 0 0 0 0 0 0 0.108242 0.273692 0.118745 0 -0.18549 0 2.085 0.651359 0 -2.37836
ALA_83 -6.46337 0.649036 4.00413 -0.0220075 0 0 2.97008 -3.15569 -0 -0 -2.83915 -0.360931 0 0 0 0 0 0 0 0 0 0 0.196408 0 0 0 -0.174941 0 2.3386 0.262452 0 -2.59539
ALA_84 -3.42963 0.0925107 2.94217 -0.0227855 0 0 1.60061 -1.89408 -0 -0 -0.638353 -0.359516 0 0 0 0 0 0 0 0 0 0 0.0136476 0 0 0 -0.30118 0 2.3386 -0.0899994 0 0.251998
GLN_85 -5.53331 0.591558 3.97584 -0.612526 0.0702139 0.641693 1.88812 -2.26374 -0.0187861 -0.15423 -1.78445 -0.395543 0 0 0 0 0 0 0 0 0 0 0.365039 0.296041 0 3.05002 -0.137983 0 -1.0644 -0.244939 0 -1.33138
LEU_86 -5.9363 0.632061 1.66367 -0.498882 0.61276 0.118078 1.27168 -1.72591 -0 -0 -0.632564 0.212822 0 0 0 0 0 0 0 0 0 0 -0.0489137 0.0835358 0.360897 0 -0.29243 0 0.729516 -0.14903 0 -3.599
GLY_87 -1.71306 0.108463 2.19089 -6.1008e-05 0 0 0.984053 -1.10506 -0.000797807 -0.0070183 -0.557406 -0.381572 0 0 0 0 0 0 0 0 0 0 0.0150286 0 0 0 -1.51784 0 1.2108 0.348507 0 -0.425067
THR_88 -4.90175 0.788483 3.35831 -0.180664 0.132624 0.0631505 1.79405 -2.03616 -0.00188625 -0.0254975 -2.68631 -0.942736 0 0 0 0 -0.296073 0 0 0 0 0 -0.0768118 0.148563 0.396533 0 -0.618459 2.2912 -1.425 1.41767 0 -2.80077
THR_89 -4.24867 0.594525 4.32906 -0.110887 0.0660596 0.0729629 2.39203 -2.20274 -0.00334005 -0.0673174 -2.64098 -0.712457 0 0 0 -0.458612 0 0 0 0 0 0 -0.0168075 0.0353942 0.0444002 0 -0.517033 2.28768 -1.425 0.873569 0 -1.70816
VAL_90 -6.11328 1.15345 2.26496 -0.272719 0.220144 0.0441418 1.71908 -2.14632 -0 -0 -0.975181 0.507092 0 0 0 0 0 0 0 0 0 0 -0.0374821 0.00726 0.655648 0 0.0912796 0 2.085 -0.161159 0 -0.958072
GLU_91 -4.97273 0.834162 6.62105 -0.456641 0.184979 1.42099 2.77635 -2.85316 -0.0245329 -0.158689 -4.12837 -2.73592 0 0 0 0 0 0 0 0 0 0 0.219504 0.039999 0 3.99954 -0.158025 0 -2.5358 -0.139508 0 -2.0668
GLU_92 -6.2503 0.325064 7.41892 -0.347568 0.0843075 0.421033 3.31255 -3.11345 -0.0288903 -0.242941 -4.21974 -0.590588 0 0 0 -0.458612 -1.30403 0 0 0 0 0 -0.0201073 0.00313931 0 4.01943 -0.264222 0 -2.5358 -0.29967 0 -4.09148
ALA_93 -5.90938 0.234385 2.32229 -0.0221793 0 0 2.39622 -2.45695 -7.10929e-05 -0.00154464 -1.58862 -0.379315 0 0 0 0 0 0 0 0 0 0 0.0863042 0 0 0 -0.26711 0 2.3386 -0.26758 0 -3.51495
VAL_94 -6.53356 0.815936 3.62293 -0.302203 0.207194 0.0669476 2.84427 -2.67308 -0 -0 -2.34751 -0.0347725 0 0 0 0 0 0 0 0 0 0 -0.0637539 0.0789786 0.0893113 0 -0.379974 0 2.085 0.0710043 0 -2.45328
LYS_95 -4.97198 0.269606 5.1951 -0.306783 0.0247609 0.135699 2.44404 -2.41117 -0 -0 -1.73543 0.00330445 0 0 0 0 0 0 0 0 0 0 0.142079 0.122903 1.71059 0 -0.00147691 0 -1.6738 0.135005 0 -0.91755
ARG_96 -6.95397 0.446268 6.31685 -0.629484 0.168097 0.351501 3.31236 -2.95511 -0 -0 -3.42061 0.272039 0 0 0 0 -1.00796 0 0 0 0 0 -0.0249021 0.0413755 2.53154 0 -0.0463045 0 -1.281 0.0144021 0 -2.86491
ALA_97 -6.83147 1.04017 3.48491 -0.0218772 0 0 3.2526 -2.94737 -0 -0 -2.39803 -0.387509 0 0 0 0 0 0 0 0 0 0 -0.00164792 0 0 0 -0.258273 0 2.3386 -0.113986 0 -2.84388
LEU_98 -6.31233 0.670829 4.93114 -0.515117 0.456654 0.129596 2.6756 -2.74187 -0 -0 -1.78071 0.260767 0 0 0 0 0 0 0 0 0 0 0.423416 0.0449118 0.297596 0 -0.309023 0 0.729516 -0.196986 0 -1.23601
LYS_99 -4.34327 0.356181 5.30809 -0.305235 0.0276242 0.136273 2.60826 -2.39876 -0 -0 -1.64623 -0.0139783 0 0 0 0 0 0 0 0 0 0 0.182935 0.00668271 1.7606 0 0.0144741 0 -1.6738 -0.1409 0 -0.121055
LEU_100 -8.83132 0.99366 3.37349 -0.489104 0.356597 0.114289 2.90752 -2.87135 -0.0257298 -0.139055 -2.00377 0.212929 0 0 0 0 0 0 0 0 0 0 -0.0459176 0.259628 0.361726 0 -0.28226 0 0.729516 -0.111011 0 -5.49016
LYS_101 -7.40543 0.712391 6.48668 -0.396005 0.0643851 0.183934 3.64728 -3.27207 -0 -0 -2.55251 -0.0457456 0 0 0 0 0 0 0 0 0 0 0.12753 0.173286 1.70704 0 0.0395041 0 -1.6738 0.517673 0 -1.68586
THR_102 -2.84584 0.103776 3.49348 -0.116788 0.0632225 0.0590262 1.42658 -1.70678 -0 -0 -0.179126 -1.29342 0 0 0 0 0 0 0 0 0 0 0.149824 0.026125 0.258938 0 -0.138252 2.29326 -1.425 0.451609 0 0.620642
LYS_103 -3.47208 0.21322 3.41854 -0.430093 0.0732547 0.237862 1.59552 -1.58327 -0 -0 -0.207367 -0.0715208 0 0 0 0 0 0 0 0 0 0 0.0365926 0.0195823 2.21449 0 -0.0641087 0 -1.6738 0.0292385 0 0.336081
LEU_104 -5.59297 0.640936 1.1008 -0.530198 0.466766 0.151768 1.1483 -1.38556 -0 -0 -1.12651 0.139271 0 0 0 0 0 0 0 0 0 0 0.0201482 0.0605992 0.196046 0 -0.178824 0 0.729516 -0.0675483 0 -4.22746
GLY_105 -1.71865 0.0916453 2.01467 -4.6514e-05 0 0 1.08199 -1.08501 -0.00190897 -0.0462106 -0.144563 -0.373798 0 0 0 0 0 0 0 0 0 0 0.295776 0 0 0 -0.851859 0 1.2108 -0.150511 0 0.322331
VAL_106 -6.12303 0.69741 2.34363 -0.309123 0.222484 0.0627 1.77875 -2.02531 -0.0257298 -0.139055 -1.19721 -0.210051 0 0 0 0 0 0 0 0 0 0 -0.00236233 0.0081432 0.0740532 0 -0.495981 0 2.085 0.00623521 0 -3.24946
SER_107 -4.4762 0.207002 4.86642 -0.0257065 0 0.0604628 2.91756 -2.28724 -0 -0 -2.34811 -0.529972 0 0 0 -1.68982 0 0 0 0 0 0 -0.0292649 0.024127 0.136497 0 -0.495994 0.620274 -1.1772 -0.199481 0 -4.42665
LEU_108 -5.8264 0.449445 2.53259 -0.692657 0.473268 0.25252 1.80105 -1.95909 -0 -0 -0.405637 0.119051 0 0 0 0 0 0 0 0 0 0 -0.0426937 0.0809629 0.996889 0 -0.247502 0 0.729516 -0.0616926 0 -1.80037
GLU_109 -4.792 0.341907 5.5198 -0.214427 0.0309514 0.305353 2.49648 -2.38663 -0 -0 -2.00859 -0.608074 0 0 0 0 -0.96609 0 0 0 0 0 0.415643 0.0466852 0 3.58341 -0.180793 0 -2.5358 -0.0330709 0 -0.985253
GLN_110 -6.13291 0.492663 5.75699 -0.256449 0.0306933 0.205264 3.18735 -2.79617 -0.00190897 -0.0462106 -2.34655 -0.388029 0 0 0 -1.68982 0 0 0 0 0 0 0.184212 0.0732729 0 2.94153 -0.181009 0 -1.0644 -0.153057 0 -2.18454
ALA_111 -7.09152 1.20764 3.50714 -0.0214658 0 0 3.02689 -2.96853 -0 -0 -2.03791 -0.374043 0 0 0 0 0 0 0 0 0 0 -0.00300224 0 0 0 -0.255913 0 2.3386 -0.161851 0 -2.83396
LEU_112 -9.231 0.986709 3.8016 -0.50316 0.386196 0.121794 3.09736 -3.06573 -0 -0 -2.2963 0.220562 0 0 0 0 0 0 0 0 0 0 0.545492 0.18553 0.344658 0 -0.289054 0 0.729516 -0.182323 0 -5.14816
PHE_113 -7.7485 0.507797 4.15456 -0.886562 0.0380608 0.366728 2.81973 -2.67802 -0 -0 -2.37677 0.0876788 0 0 0 0 0 0 0 0 0 0 0.475112 0.219486 0 2.30949 0.0129438 0 1.4028 -0.0438578 0 -1.33933
ILE_114 -8.68584 1.82395 2.4527 -0.51355 0.589574 0.101891 2.82118 -2.73678 -0 -0 -1.80546 0.114402 0 0 0 0 0 0 0 0 0 0 -0.00502119 0.165047 0.597271 0 -0.337228 0 1.0317 0.366012 0 -4.02014
LEU_115 -9.22859 0.933032 2.2935 -0.511877 0.486749 0.123088 2.78522 -2.7873 -0 -0 -1.68398 0.273756 0 0 0 0 0 0 0 0 0 0 0.120514 0.115023 0.327499 0 -0.281496 0 0.729516 0.355601 0 -5.94974
ALA_116 -5.92521 0.911939 3.22882 -0.0202307 0 0 2.83858 -2.71612 -6.27619e-05 -0.000624489 -2.0661 -0.33858 0 0 0 0 0 0 0 0 0 0 -0.00372425 0 0 0 -0.0881711 0 2.3386 0.134716 0 -1.70616
ALA_117 -5.9642 0.523623 3.52217 -0.0215442 0 0 2.96244 -2.71621 -0 -0 -2.51703 -0.3411 0 0 0 0 0 0 0 0 0 0 0.197635 0 0 0 -0.206378 0 2.3386 0.154987 0 -2.067
ALA_118 -5.70345 0.254686 3.94353 -0.0212382 0 0 2.83146 -2.86166 -0 -0 -2.41888 -0.355193 0 0 0 0 0 0 0 0 0 0 0.154555 0 0 0 -0.191825 0 2.3386 0.0203262 0 -2.00908
ALA_119 -3.82008 0.195199 2.65411 -0.0232455 0 0 1.61065 -1.90279 -0 -0 -0.841695 -0.36139 0 0 0 0 0 0 0 0 0 0 0.263109 0 0 0 -0.257503 0 2.3386 -0.1498 0 -0.294832
ILE_120 -6.2733 0.76006 1.41754 -0.517996 0.60484 0.103619 1.54096 -1.73698 -0 -0 -0.679198 0.0716735 0 0 0 0 0 0 0 0 0 0 -0.0696717 0.316724 0.594089 0 -0.467579 0 1.0317 -0.00431337 0 -3.30783
LEU_121 -6.44021 0.840688 1.99708 -0.503635 0.458482 0.120349 1.24355 -1.89778 -6.27619e-05 -0.000624489 -0.971502 0.243291 0 0 0 0 0 0 0 0 0 0 0.0935162 0.17782 0.35108 0 -0.301301 0 0.729516 0.0598805 0 -3.79985
GLY_122 -1.62833 0.0745334 2.08612 -5.41933e-05 0 0 1.02526 -1.07021 -0 -0 -0.813827 -0.397682 0 0 0 0 0 0 0 0 0 0 -0.0156287 0 0 0 -1.38844 0 1.2108 -0.102096 0 -1.01954
THR_123 -4.36671 0.215727 3.93187 -0.105385 0.0742931 0.0667051 1.32087 -1.94256 -0.000613912 -0.00221048 -1.7058 -0.488031 0 0 0 0 0 0 0 0 0 0 0.042016 0.0183033 0.22736 0 -0.79616 2.29767 -1.425 0.160795 0 -2.47686
THR_124 -3.76912 0.114179 4.62446 -0.113017 0.0601064 0.0754609 2.39184 -2.12601 -0.0259278 -0.184314 -2.53189 -0.525407 0 0 0 -0.563056 0 0 0 0 0 0 0.0195329 0.0180053 0.0451028 0 -0.374907 2.28653 -1.425 0.0133051 0 -1.99013
VAL_125 -5.35283 0.58666 2.01978 -0.305306 0.217813 0.0688988 1.5401 -1.9114 -0 -0 -1.10174 -0.0939207 0 0 0 0 0 0 0 0 0 0 -0.0388912 0.000727664 0.150112 0 -0.290097 0 2.085 -0.0990033 0 -2.5241
GLU_126 -4.37499 0.188893 5.32276 -0.469707 0.274753 1.47773 1.78989 -2.33243 -0.0269286 -0.159421 -2.0746 -2.88682 0 0 0 0 0 0 0 0 0 0 0.0387757 0.0533693 0 3.99764 -0.269142 0 -2.5358 -0.153863 0 -2.13991
GLU_127 -6.02656 0.236188 7.45367 -0.329679 0.0603568 0.385391 3.28954 -3.05162 -0.0517392 -0.328738 -3.38197 -0.585504 0 0 0 -0.563056 -0.98009 0 0 0 0 0 -0.00240262 0.00271425 0 3.4686 -0.176437 0 -2.5358 -0.329526 0 -3.44666
ALA_128 -5.20295 0.120539 2.71412 -0.0212437 0 0 2.18803 -2.33882 -0.00173114 -0.0172072 -1.47019 -0.362608 0 0 0 0 0 0 0 0 0 0 0.143486 0 0 0 -0.143112 0 2.3386 -0.0431515 0 -2.09624
VAL_129 -6.96463 1.13406 2.47017 -0.306216 0.237709 0.0688842 2.51126 -2.44289 -0 -0 -2.03156 -0.0426539 0 0 0 0 0 0 0 0 0 0 -0.0672171 0.00403326 0.0296412 0 -0.36855 0 2.085 0.329487 0 -3.35348
LYS_130 -4.95529 0.244407 5.2151 -0.306855 0.0264329 0.138572 2.52942 -2.41152 -0 -0 -2.13996 0.0145769 0 0 0 0 0 0 0 0 0 0 -0.00923093 0.0497987 1.72208 0 0.00736605 0 -1.6738 0.209506 0 -1.33941
ARG_131 -6.40326 0.51184 6.03467 -0.627149 0.173614 0.347896 3.21951 -2.78133 -0 -0 -3.41657 0.260147 0 0 0 0 -0.98009 0 0 0 0 0 0.00605376 0.0184815 2.52594 0 -0.0657889 0 -1.281 -0.0723573 0 -2.52939
ALA_132 -7.00499 1.07594 3.32279 -0.0218253 0 0 3.01748 -2.94027 -0 -0 -2.2876 -0.361065 0 0 0 0 0 0 0 0 0 0 0.0951634 0 0 0 -0.212465 0 2.3386 -0.162739 0 -3.14098
LEU_133 -6.33266 0.652018 4.59867 -0.513037 0.419515 0.131078 2.5692 -2.61232 -0 -0 -2.24982 0.259125 0 0 0 0 0 0 0 0 0 0 0.5677 0.167592 0.284621 0 -0.302839 0 0.729516 -0.183124 0 -1.81478
LYS_134 -4.71833 0.242609 5.55098 -0.302851 0.0283659 0.132403 2.45945 -2.44456 -0 -0 -2.01281 0.00667754 0 0 0 0 0 0 0 0 0 0 0.165164 0.00746703 1.80302 0 0.0469491 0 -1.6738 -0.00223636 0 -0.711502
LEU_135 -8.42547 0.804205 3.46624 -0.493354 0.417258 0.115211 2.85661 -2.79703 -0.0159649 -0.11157 -2.20271 0.228702 0 0 0 0 0 0 0 0 0 0 -0.0220705 0.153473 0.376729 0 -0.274423 0 0.729516 0.0306052 0 -5.16405
LYS_136 -7.38743 0.889456 6.56112 -0.483439 0.0924876 0.348798 3.4053 -3.20455 -0 -0 -2.49188 0.21752 0 0 0 0 0 0 0 0 0 0 -0.00867567 0.0901742 2.10303 0 0.0368022 0 -1.6738 0.43237 0 -1.07271
THR_137 -2.93492 0.0949012 3.79892 -0.205257 0.168595 0.0750825 1.40579 -1.7271 -0 -0 -1.16651 -0.0612762 0 0 0 0 0 0 0 0 0 0 0.136004 7.9519e-05 0.0975978 0 -0.00912125 2.29222 -1.425 0.829022 0 1.36903
LYS_138 -3.32437 0.106555 3.35919 -0.305745 0.0272785 0.140531 1.4341 -1.53953 -0 -0 -0.471884 -0.0294912 0 0 0 0 0 0 0 0 0 0 0.0382986 0.0276646 1.8338 0 -0.0783031 0 -1.6738 0.26075 0 -0.194965
LEU_139 -5.06965 0.500931 1.25721 -0.532468 0.511893 0.147676 1.21683 -1.39478 -0 -0 -1.09162 0.176589 0 0 0 0 0 0 0 0 0 0 0.0763653 0.0636413 0.190604 0 -0.200355 0 0.729516 -0.292625 0 -3.71023
GLY_140 -1.65662 0.0833738 1.96959 -4.80411e-05 0 0 0.934276 -1.05372 -0.000133413 -0.0045927 -0.294375 -0.367986 0 0 0 0 0 0 0 0 0 0 0.131713 0 0 0 -1.11489 0 1.2108 0.00471301 0 -0.157897
VAL_141 -5.80416 0.702931 2.10879 -0.30654 0.217904 0.06079 1.63658 -1.8771 -0.0159649 -0.11157 -1.29074 -0.163128 0 0 0 0 0 0 0 0 0 0 0.0143904 0.00295964 0.0441317 0 -0.494596 0 2.085 0.259956 0 -2.93037
SER_142 -4.56993 0.185635 4.83502 -0.0268158 0 0.063094 2.97018 -2.29002 -0 -0 -2.46704 -0.537486 0 0 0 -1.54538 0 0 0 0 0 0 0.00342658 0.0650378 0.171023 0 -0.449233 0.633399 -1.1772 -0.134386 0 -4.27067
LEU_143 -6.37765 0.398567 2.08944 -0.696956 0.52971 0.25389 1.85121 -1.94329 -0 -0 -0.599058 0.154205 0 0 0 0 0 0 0 0 0 0 0.0072507 0.0297366 0.977798 0 -0.258074 0 0.729516 -0.171536 0 -3.02524
LYS_144 -5.09842 0.375272 5.05821 -0.411642 0.0472041 0.228622 2.13932 -2.26722 -0 -0 -4.63734 -0.15229 0 0 0 0 -0.2651 0 0 0 0 0 0.168958 0.336047 2.09172 0 0.0279427 0 -1.6738 0.0269509 0 -4.00557
GLN_145 -6.92601 0.378382 6.72199 -0.26125 0.0493809 0.205399 3.83162 -3.09836 -0.000133413 -0.0045927 -3.1228 -0.482802 0 0 0 -1.54538 -0.734001 0 0 0 0 0 0.265197 0.104632 0 2.66403 -0.125716 0 -1.0644 -0.0248531 0 -3.16967
ALA_146 -6.93594 0.91567 3.33422 -0.0214612 0 0 2.95196 -2.89021 -0 -0 -1.93375 -0.354332 0 0 0 0 0 0 0 0 0 0 0.309238 0 0 0 -0.223336 0 2.3386 -0.0627165 0 -2.57206
LEU_147 -8.89292 0.933336 3.34516 -0.488815 0.240995 0.120893 2.61198 -2.87395 -0 -0 -2.21882 0.181506 0 0 0 0 0 0 0 0 0 0 0.133595 0.587741 0.344316 0 -0.280959 0 0.729516 -0.0724234 0 -5.59884
LEU_148 -8.89552 0.839361 3.50838 -0.713141 0.515743 0.282231 2.90954 -2.8538 -0 -0 -2.22408 0.129445 0 0 0 0 0 0 0 0 0 0 0.162291 0.000472839 1.11098 0 -0.272341 0 0.729516 0.0222425 0 -4.74868
ILE_149 -8.77432 1.47922 2.60682 -0.518194 0.680828 0.103045 2.6607 -2.7143 -0 -0 -1.6396 0.104414 0 0 0 0 0 0 0 0 0 0 -0.0096362 0.00203692 0.625708 0 -0.342514 0 1.0317 0.302493 0 -4.4016
LEU_150 -8.25742 1.06515 2.41231 -0.510656 0.34667 0.123548 2.13983 -2.52156 -0 -0 -1.45043 0.279272 0 0 0 0 0 0 0 0 0 0 0.173178 0.281973 0.339624 0 -0.270244 0 0.729516 0.29625 0 -4.82299
ILE_151 -7.82158 0.442928 2.66696 -0.520933 0.710686 0.104183 2.62606 -2.61596 -0 -0 -2.04129 0.0826785 0 0 0 0 0 0 0 0 0 0 0.0127296 0.0570006 0.587789 0 -0.423717 0 1.0317 0.200437 0 -4.90033
VAL_152 -8.6796 1.19793 2.77158 -0.316305 0.305881 0.072504 3.11052 -2.86693 -0 -0 -2.35836 -0.110033 0 0 0 0 0 0 0 0 0 0 0.0538193 0.121555 0.0571291 0 -0.261722 0 2.085 0.378928 0 -4.4381
ALA_153 -6.08456 0.428152 3.68785 -0.0214668 0 0 2.68001 -2.95132 -0 -0 -2.57803 -0.363305 0 0 0 0 0 0 0 0 0 0 0.136292 0 0 0 -0.185786 0 2.3386 0.295275 0 -2.61828
ALA_154 -3.01641 0.0524184 2.58982 -0.0224938 0 0 1.37336 -1.7087 -0 -0 -0.4281 -0.388537 0 0 0 0 0 0 0 0 0 0 -0.0144222 0 0 0 -0.170988 0 2.3386 -0.0313527 0 0.573189
ALA_155 -3.73254 0.446552 1.90653 -0.0220076 0 0 1.45625 -1.68763 -0 -0 -0.981469 -0.36961 0 0 0 0 0 0 0 0 0 0 -0.0186867 0 0 0 -0.0930187 0 2.3386 -0.234233 0 -0.991268
LEU_156 -6.34288 0.781519 2.25152 -0.509656 0.41896 0.128416 1.52902 -1.9705 -0 -0 -0.387339 0.198974 0 0 0 0 0 0 0 0 0 0 -0.012522 0.0789188 0.316443 0 -0.278873 0 0.729516 -0.217879 0 -3.28636
GLY_157 -1.69031 0.0743465 2.26948 -5.51228e-05 0 0 1.04675 -1.12737 -0 -0 -0.635298 -0.403176 0 0 0 0 0 0 0 0 0 0 -0.138697 0 0 0 -1.42275 0 1.2108 0.0883025 0 -0.727961
THR_158 -4.63882 0.726563 2.53289 -0.186261 0.147373 0.0623731 1.4709 -1.71854 -0 -0 -1.32979 -0.777434 0 0 0 -0.214186 0 0 0 0 0 0 0.00658071 0.0428041 0.637639 0 -0.719453 2.29332 -1.425 0.965387 0 -2.12366
THR_159 -4.16515 0.463176 4.31911 -0.112092 0.0712407 0.0749871 2.44252 -2.16046 -0.000244458 -0.00436474 -2.2772 -0.643595 0 0 0 -0.526548 0 0 0 0 0 0 -0.0245606 0.0392137 0.0329001 0 -0.469405 2.28795 -1.425 0.620345 0 -1.45718
VAL_160 -5.24903 0.737536 1.9804 -0.312726 0.265195 0.0719132 1.66072 -1.90486 -0 -0 -0.87564 -0.14832 0 0 0 0 0 0 0 0 0 0 -0.0710368 0.000215986 0.308554 0 -0.183533 0 2.085 -0.153743 0 -1.78936
GLU_161 -4.69677 0.349814 5.08238 -0.465874 0.272127 1.46462 2.03409 -2.42699 -0.0282456 -0.148121 -2.05909 -2.9598 0 0 0 0 0 0 0 0 0 0 -0.0454436 0.0295547 0 4.00466 -0.284206 0 -2.5358 -0.210465 0 -2.62357
GLU_162 -6.62596 0.443637 7.36313 -0.65477 0.199154 1.22384 3.47347 -3.13253 -0.0283834 -0.150035 -3.07053 -0.617971 0 0 0 -0.312362 -0.876427 0 0 0 0 0 0.345134 0.00124137 0 3.41453 -0.254048 0 -2.5358 -0.405915 0 -2.2006
ALA_163 -5.88553 0.288671 2.68506 -0.0215346 0 0 2.46073 -2.56213 -0.000244458 -0.00436474 -1.90912 -0.366166 0 0 0 0 0 0 0 0 0 0 0.166831 0 0 0 -0.331525 0 2.3386 -0.318344 0 -3.45906
VAL_164 -6.24187 0.588272 3.04597 -0.308216 0.253087 0.0700586 2.64186 -2.49479 -0 -0 -1.90896 -0.108524 0 0 0 0 0 0 0 0 0 0 -0.0616686 1.37225e-07 0.114424 0 -0.378854 0 2.085 -0.0132753 0 -2.71748
TYR_165 -5.67082 0.416096 5.17941 -0.600461 0.18899 0.279571 2.78122 -2.65464 -0 -0 -2.29728 -0.234767 0 0 0 0 0 0 0 0 0 0 0.133127 0.0197057 0 2.76035 0.150553 2.02554e-06 0.964136 0.136275 0 1.55146
ARG_166 -8.08441 0.687905 6.69425 -0.447786 0.0786208 0.227567 3.39571 -3.26971 -0 -0 -2.95578 0.397563 0 0 0 0 -0.876427 0 0 0 0 0 0.111245 0.476408 2.05709 0 -0.0979638 0 -1.281 -0.0488054 0 -2.93551
ALA_167 -6.56305 0.739686 3.1306 -0.0215896 0 0 2.86294 -2.80605 -0 -0 -2.23906 -0.380602 0 0 0 0 0 0 0 0 0 0 -0.00738817 0 0 0 -0.29194 0 2.3386 -0.211144 0 -3.449
LEU_168 -5.6391 0.506104 5.06034 -0.715869 0.567192 0.287533 2.79149 -2.65265 -0 -0 -2.36417 0.165651 0 0 0 0 0 0 0 0 0 0 0.2388 0.0154045 0.9937 0 -0.268368 0 0.729516 -0.137952 0 -0.422385
LYS_169 -4.49786 0.165374 5.32403 -0.303211 0.0261289 0.133473 2.38643 -2.4049 -0.000137873 -0.00191385 -2.19393 0.00236899 0 0 0 0 0 0 0 0 0 0 0.232118 0.0234696 1.73017 0 0.00880498 0 -1.6738 -0.0728317 0 -1.11622
LEU_170 -8.92612 1.45943 3.36217 -0.501615 0.336958 0.124084 2.98592 -2.90385 -0.0185366 -0.0924131 -2.03995 0.219767 0 0 0 0 0 0 0 0 0 0 0.194169 0.247267 0.384096 0 -0.272173 0 0.729516 -0.0811248 0 -4.7924
LYS_171 -7.06464 0.944279 6.54932 -0.483614 0.109318 0.316895 3.46764 -3.19072 -0 -0 -2.71374 0.296235 0 0 0 0 0 0 0 0 0 0 0.223639 0.279912 1.99951 0 0.0615749 0 -1.6738 0.71957 0 -0.158606
THR_172 -3.09239 0.140384 4.0328 -0.201942 0.138564 0.0727612 1.56182 -1.83034 -0 -0 -1.21432 -0.081589 0 0 0 0 0 0 0 0 0 0 0.063534 0.00205237 0.077382 0 -0.0264414 2.28993 -1.425 1.05096 0 1.55816
LYS_173 -3.51287 0.0975331 4.49445 -0.435282 0.0753699 0.249414 2.40195 -1.94298 -0 -0 -2.69644 -0.103764 0 0 0 0 -0.456235 0 0 0 0 0 0.309136 0.0109397 2.31954 0 -0.0501849 0 -1.6738 0.319655 0 -0.593585
LEU_174 -5.53301 0.511141 1.36815 -0.527986 0.520207 0.143095 1.17534 -1.4406 -0 -0 -0.875904 0.176648 0 0 0 0 0 0 0 0 0 0 0.0387747 0.0954065 0.212762 0 -0.216525 0 0.729516 -0.129604 0 -3.75258
GLY_175 -1.82315 0.0814878 2.1894 -4.91909e-05 0 0 1.19068 -1.1662 -0.00360718 -0.0748816 -0.497395 -0.381909 0 0 0 0 0 0 0 0 0 0 0.0585156 0 0 0 -1.09942 0 1.2108 0.00714923 0 -0.308579
VAL_176 -6.22175 0.912063 2.36801 -0.315023 0.234388 0.0661182 1.68717 -2.04518 -0.0185366 -0.0924131 -1.22886 -0.22979 0 0 0 0 0 0 0 0 0 0 -0.0319691 0.00810541 0.144658 0 -0.427631 0 2.085 0.0284089 0 -3.07722
SER_177 -4.48384 0.227127 4.98521 -0.0270964 0 0.0639001 3.02226 -2.34999 -0 -0 -2.59181 -0.502048 0 0 0 -1.58806 0 0 0 0 0 0 -0.020793 0.0584775 0.142612 0 -0.473676 0.602018 -1.1772 -0.300114 0 -4.41302
LEU_178 -5.71596 0.559583 2.85372 -0.502061 0.573897 0.11637 2.05335 -2.09272 -0 -0 -0.738189 0.264694 0 0 0 0 0 0 0 0 0 0 0.0145761 0.0449796 0.324377 0 -0.275041 0 0.729516 -0.175165 0 -1.96408
GLU_179 -5.92045 0.567559 5.78086 -0.336205 0.0803508 0.391209 2.8722 -2.69491 -0 -0 -2.03285 -0.568752 0 0 0 0 -0.995498 0 0 0 0 0 0.519355 0.0597546 0 3.30483 -0.111023 0 -2.5358 -0.00313096 0 -1.6225
GLN_180 -7.46417 0.625585 7.25258 -0.259503 0.0374979 0.202199 3.86465 -3.36139 -0.00360718 -0.0748816 -3.37339 -0.413289 0 0 0 -1.58806 -0.739315 0 0 0 0 0 0.0768984 0.105483 0 2.80457 -0.130025 0 -1.0644 0.00507164 0 -3.49751
ALA_181 -7.27614 1.74362 3.81825 -0.0219005 0 0 3.39413 -3.12855 -0 -0 -2.39515 -0.36785 0 0 0 0 0 0 0 0 0 0 -0.0521754 0 0 0 -0.237572 0 2.3386 -0.0876646 0 -2.27239
LEU_182 -10.0692 1.71524 3.82287 -0.492752 0.293663 0.120369 3.08453 -3.1404 -0 -0 -2.5723 0.197871 0 0 0 0 0 0 0 0 0 0 0.42556 0.328521 0.388388 0 -0.270587 0 0.729516 -0.117495 0 -5.55619
TRP_183 -10.6065 1.02431 3.60879 -0.981552 0.24925 0.386293 3.36633 -3.18193 -0 -0 -3.40643 -0.348977 0 0 0 0 -0.261498 0 0 0 0 0 1.53639 0.0264222 0 2.0042 0.171004 0 3.035 -0.133261 0 -3.51216
ILE_184 -8.95292 1.46113 2.57107 -0.513889 0.619403 0.101337 2.766 -2.73021 -0 -0 -1.75575 0.113183 0 0 0 0 0 0 0 0 0 0 -0.0107396 0.0509563 0.502379 0 -0.371647 0 1.0317 0.289617 0 -4.82838
LEU_185 -9.22156 1.11012 2.19556 -0.501895 0.48904 0.115113 2.45353 -2.63894 -0 -0 -1.67815 0.273495 0 0 0 0 0 0 0 0 0 0 0.156749 0.0878856 0.387937 0 -0.265612 0 0.729516 0.449757 0 -5.85746
LEU_186 -8.79053 0.965494 2.75527 -0.709038 0.918554 0.267113 2.20849 -2.76185 -0 -0 -1.45931 0.171618 0 0 0 0 0 0 0 0 0 0 0.464951 0.200045 1.12952 0 -0.291932 0 0.729516 -0.0270509 0 -4.22912
THR_187 -8.22254 1.17189 5.58173 -0.213754 0.236678 0.0787405 3.60264 -3.34625 -0 -0 -3.17502 -0.121371 0 0 0 0 0 0 0 0 0 0 0.376182 0.00303087 0.0786863 0 0.0194069 2.30106 -1.425 0.239957 0 -2.81393
ALA_188 -6.22498 0.348837 3.91365 -0.0221814 0 0 2.94211 -3.0319 -0 -0 -2.53289 -0.353497 0 0 0 0 0 0 0 0 0 0 -0.016572 0 0 0 -0.324158 0 2.3386 0.229663 0 -2.73333
ALA_189 -3.99419 0.354135 2.71613 -0.0207088 0 0 1.61102 -2.04405 -0 -0 -0.722922 -0.361623 0 0 0 0 0 0 0 0 0 0 -0.0100237 0 0 0 -0.0971792 0 2.3386 -0.000900397 0 -0.231718
ASP_190 -5.39635 0.411002 5.56821 -0.115546 0.0179644 0.361662 2.77509 -2.80359 -0 -0 -1.79531 -0.124853 0 0 0 0 0 0 0 0 0 0 0.304918 0.0729683 0 1.78789 0.0945598 0 -2.2837 0.0187444 0 -1.10634
LEU_191 -6.24047 0.754231 2.07304 -0.513138 0.509991 0.132871 1.09703 -1.88114 -0 -0 -0.470222 0.203017 0 0 0 0 0 0 0 0 0 0 -0.0329783 0.228318 0.311216 0 -0.280958 0 0.729516 -0.180279 0 -3.55995
GLY_192 -1.78077 0.112789 2.34697 -5.47626e-05 0 0 1.29385 -1.17706 -0 -0 -0.954224 -0.413324 0 0 0 0 0 0 0 0 0 0 -0.110844 0 0 0 -1.39707 0 1.2108 -0.146352 0 -1.01529
THR_193 -4.87431 0.758132 3.13108 -0.194099 0.148534 0.0664655 1.88281 -1.97718 -0.00141853 -0.0446533 -2.416 -0.884028 0 0 0 0 -0.23935 0 0 0 0 0 0.0599869 0.0046836 0.794026 0 -0.771532 2.3176 -1.425 0.414912 0 -3.24934
THR_194 -4.06119 0.515254 2.78712 -0.216189 0.159276 0.0796706 1.99113 -1.81339 -0.0144495 -0.074016 -2.27596 -0.815784 0 0 0 0 0 0 0 0 0 0 0.932004 0.0507704 1.98526 0 -0.549096 2.30586 -1.425 0.376814 0 -0.0619223
VAL_195 -5.28184 0.594899 1.39202 -0.304274 0.240713 0.0687019 1.63748 -1.70901 -0 -0 -0.989169 -0.0933774 0 0 0 0 0 0 0 0 0 0 0.0612093 0.0211858 0.187854 0 -0.388749 0 2.085 0.0271973 0 -2.45017
GLU_196 -4.04429 0.187856 5.05413 -0.419667 0.0580478 0.804482 2.72331 -2.29172 -0.0144495 -0.074016 -3.36618 -0.480721 0 0 0 0 -0.456235 0 0 0 0 0 -0.0529136 0.0682964 0 3.39106 -0.298851 0 -2.5358 -0.152165 0 -1.89981
GLU_197 -6.44192 0.627334 7.2295 -0.339495 0.0605584 0.377475 3.19227 -3.11776 -0 -0 -3.82565 -0.534778 0 0 0 0 -1.14345 0 0 0 0 0 0.245539 0.0171907 0 4.52963 -0.224197 0 -2.5358 -0.391582 0 -2.27515
ALA_198 -5.63457 0.169305 2.58859 -0.0224867 0 0 2.27288 -2.44159 -0 -0 -1.72521 -0.365974 0 0 0 0 0 0 0 0 0 0 0.243101 0 0 0 -0.404292 0 2.3386 -0.254158 0 -3.23579
VAL_199 -6.77319 0.972316 2.86013 -0.304675 0.243935 0.0680809 2.62106 -2.50792 -0 -0 -1.86733 -0.0194049 0 0 0 0 0 0 0 0 0 0 -0.0676061 0.0282563 0.0253042 0 -0.376552 0 2.085 0.188465 0 -2.82414
LYS_200 -5.01611 0.197249 5.20626 -0.306373 0.0274095 0.13691 2.48798 -2.4235 -0 -0 -2.06204 -0.0105554 0 0 0 0 0 0 0 0 0 0 0.110946 0.0136777 1.72869 0 0.00624758 0 -1.6738 0.203285 0 -1.37372
ARG_201 -6.55532 0.293235 6.09713 -0.629788 0.167797 0.354417 2.93399 -2.84956 -0.00141853 -0.0446533 -3.55527 0.252301 0 0 0 0 -0.904103 0 0 0 0 0 0.0400386 0.0403699 2.50895 0 -0.0951088 0 -1.281 -0.0819006 0 -3.3099
ALA_202 -6.54156 0.801437 3.25384 -0.0219227 0 0 2.93633 -2.7897 -0 -0 -2.52816 -0.365285 0 0 0 0 0 0 0 0 0 0 0.0302254 0 0 0 -0.153641 0 2.3386 -0.078814 0 -3.11864
LEU_203 -5.85475 0.336311 4.75367 -0.503183 0.358934 0.122366 2.69132 -2.58117 -0 -0 -2.55386 0.238967 0 0 0 0 0 0 0 0 0 0 0.396904 0.0992819 0.365303 0 -0.28029 0 0.729516 -0.110164 0 -1.79084
LYS_204 -4.55181 0.23604 5.41456 -0.305504 0.0270676 0.138108 2.47859 -2.45022 -0 -0 -2.19764 -0.0192198 0 0 0 0 0 0 0 0 0 0 0.254009 0.0230429 1.76457 0 -0.0130422 0 -1.6738 -0.15565 0 -1.03089
LEU_205 -7.79718 0.811399 3.48355 -0.716653 0.480072 0.293664 2.77536 -2.71803 -0.0115891 -0.065968 -1.76469 0.141737 0 0 0 0 0 0 0 0 0 0 0.185578 0.12971 0.928694 0 -0.251077 0 0.729516 -0.100216 0 -3.46613
LYS_206 -6.73249 0.453524 6.15581 -0.505786 0.108377 0.422167 2.48336 -2.87464 -0.00580987 -0.0132862 -1.09292 0.141458 0 0 0 0 0 0 0 0 0 0 0.0724063 0.0671685 2.39811 0 -0.0154588 0 -1.6738 0.0662741 0 -0.545541
THR_207 -2.99164 0.125669 3.94255 -0.200471 0.131179 0.072864 1.50146 -1.80304 -0 -0 -1.00191 -0.120564 0 0 0 0 0 0 0 0 0 0 -0.0252052 0.0106267 0.14307 0 0.00936715 2.28598 -1.425 0.394399 0 1.04934
LYS_208 -3.31014 0.122382 4.33371 -0.430574 0.0749832 0.243722 2.45824 -1.88558 -0 -0 -2.43812 -0.0815144 0 0 0 0 -0.444503 0 0 0 0 0 -0.0292806 0.0289338 2.21364 0 0.0198723 0 -1.6738 0.303316 0 -0.494719
LEU_209 -5.25023 1.28645 2.39809 -0.606559 0.378969 0.152862 1.15795 -1.51808 -0.0115891 -0.065968 -2.23261 0.355973 0 0 0 0 0 0 0 0 0 0 -0.0405926 0.0193052 0.559126 0 -0.371171 0 0.729516 -0.140111 0 -3.19867
GLY:CtermProteinFull_210 -1.38244 0.857087 1.5064 -0.415831 0.0486576 1.26554 0.0826471 -0.400229 -0 -0 -1.4896 -2.94526 0 0 0 0 0 0 0 0 0 0 0 0 0 0 0 0 1.2108 -0.0943373 0 -1.75656
HMM:MP-FE1-connect_211 -22.4769 5.98117 -1.23282 -23.3751 27.2673 -1.55741 4.27873 -4.09277 -0.0196958 -0.131253 -13.6163 -9.76271 0 0 0 0 -0.505085 0 0.072035 0 0 0.914654 0 0 0 0 0 0 0 0 0 -38.2561
#END_POSE_ENERGIES_TABLE UM_99_H46_penta3_HMM_onlyH_1__DE_3
