# Supplementary material for: Design of Heme Enzymes with a Tunable Substrate Binding Pocket Adjacent to an Open Metal Coordination Site
Source: J Am Chem Soc. 2023 Jun 21;145(26):14307–15. doi: 10.1021/jacs.3c02742 (PMC10326885; doi:10.1021/jacs.3c02742)
Supplement: Supplementary file 3 — ja3c02742_si_003.zip [file ja3c02742_si_003.zip › heme_binder_design_models/IK_HC015_19.pdb]

HEADER                                            xx-MMM-xx                     
EXPDTA    THEORETICAL MODEL                                                     
REMARK 666 MATCH TEMPLATE X HMM    0 MATCH MOTIF A HIS   46  1  1               
REMARK 220                                                                      
REMARK 220 EXPERIMENTAL DETAILS                                                 
REMARK 220  EXPERIMENT TYPE                : THEORETICAL MODELLING              
REMARK 220  DATE OF DATA COLLECTION        : 27-MAR-21                          
REMARK 220                                                                      
REMARK 220 REMARK: MODEL GENERATED BY ROSETTA                                   
REMARK 220  VERSION 2020.50+release.1295438                                     
HETNAM     HMM X   1  HMM                                                       
LINK         NE2 HIS A  46                FE1  HMM X   1                  2.34  
ATOM      1  N   VAL A   1       8.021 -32.838  14.640  1.00  0.00           N  
ATOM      2  CA  VAL A   1       6.967 -32.124  13.922  1.00  0.00           C  
ATOM      3  C   VAL A   1       5.585 -32.309  14.544  1.00  0.00           C  
ATOM      4  O   VAL A   1       5.173 -33.425  14.842  1.00  0.00           O  
ATOM      5  CB  VAL A   1       6.922 -32.599  12.457  1.00  0.00           C  
ATOM      6  CG1 VAL A   1       5.809 -31.888  11.702  1.00  0.00           C  
ATOM      7  CG2 VAL A   1       8.267 -32.354  11.792  1.00  0.00           C  
ATOM      8 1H   VAL A   1       8.899 -32.680  14.188  1.00  0.00           H  
ATOM      9 2H   VAL A   1       8.067 -32.506  15.582  1.00  0.00           H  
ATOM     10 3H   VAL A   1       7.819 -33.817  14.642  1.00  0.00           H  
ATOM     11  HA  VAL A   1       7.195 -31.058  13.943  1.00  0.00           H  
ATOM     12  HB  VAL A   1       6.693 -33.664  12.437  1.00  0.00           H  
ATOM     13 1HG1 VAL A   1       5.791 -32.235  10.668  1.00  0.00           H  
ATOM     14 2HG1 VAL A   1       4.851 -32.106  12.174  1.00  0.00           H  
ATOM     15 3HG1 VAL A   1       5.987 -30.812  11.719  1.00  0.00           H  
ATOM     16 1HG2 VAL A   1       8.228 -32.693  10.757  1.00  0.00           H  
ATOM     17 2HG2 VAL A   1       8.498 -31.289  11.817  1.00  0.00           H  
ATOM     18 3HG2 VAL A   1       9.042 -32.906  12.325  1.00  0.00           H  
ATOM     19  N   SER A   2       4.859 -31.213  14.722  1.00  0.00           N  
ATOM     20  CA  SER A   2       3.548 -31.299  15.344  1.00  0.00           C  
ATOM     21  C   SER A   2       2.469 -31.704  14.338  1.00  0.00           C  
ATOM     22  O   SER A   2       2.678 -31.678  13.117  1.00  0.00           O  
ATOM     23  CB  SER A   2       3.191 -29.969  15.977  1.00  0.00           C  
ATOM     24  OG  SER A   2       2.922 -29.003  14.998  1.00  0.00           O  
ATOM     25  H   SER A   2       5.206 -30.312  14.430  1.00  0.00           H  
ATOM     26  HA  SER A   2       3.571 -32.090  16.093  1.00  0.00           H  
ATOM     27 1HB  SER A   2       2.318 -30.093  16.618  1.00  0.00           H  
ATOM     28 2HB  SER A   2       4.013 -29.633  16.607  1.00  0.00           H  
ATOM     29  HG  SER A   2       2.846 -28.167  15.464  1.00  0.00           H  
ATOM     30  N   LEU A   3       1.177 -32.108  14.841  1.00  0.00           N  
ATOM     31  CA  LEU A   3      -0.028 -32.465  14.121  1.00  0.00           C  
ATOM     32  C   LEU A   3      -0.525 -31.262  13.345  1.00  0.00           C  
ATOM     33  O   LEU A   3      -1.007 -31.394  12.232  1.00  0.00           O  
ATOM     34  CB  LEU A   3      -1.113 -32.955  15.089  1.00  0.00           C  
ATOM     35  CG  LEU A   3      -2.392 -33.495  14.436  1.00  0.00           C  
ATOM     36  CD1 LEU A   3      -2.041 -34.655  13.514  1.00  0.00           C  
ATOM     37  CD2 LEU A   3      -3.368 -33.933  15.518  1.00  0.00           C  
ATOM     38  H   LEU A   3       1.171 -32.122  15.850  1.00  0.00           H  
ATOM     39  HA  LEU A   3       0.204 -33.285  13.444  1.00  0.00           H  
ATOM     40 1HB  LEU A   3      -0.695 -33.749  15.706  1.00  0.00           H  
ATOM     41 2HB  LEU A   3      -1.397 -32.128  15.740  1.00  0.00           H  
ATOM     42  HG  LEU A   3      -2.849 -32.713  13.830  1.00  0.00           H  
ATOM     43 1HD1 LEU A   3      -2.950 -35.039  13.050  1.00  0.00           H  
ATOM     44 2HD1 LEU A   3      -1.357 -34.309  12.739  1.00  0.00           H  
ATOM     45 3HD1 LEU A   3      -1.566 -35.447  14.091  1.00  0.00           H  
ATOM     46 1HD2 LEU A   3      -4.277 -34.316  15.055  1.00  0.00           H  
ATOM     47 2HD2 LEU A   3      -2.912 -34.716  16.125  1.00  0.00           H  
ATOM     48 3HD2 LEU A   3      -3.615 -33.081  16.152  1.00  0.00           H  
ATOM     49  N   GLU A   4      -0.388 -30.088  13.946  1.00  0.00           N  
ATOM     50  CA  GLU A   4      -0.709 -28.845  13.270  1.00  0.00           C  
ATOM     51  C   GLU A   4       0.192 -28.575  12.057  1.00  0.00           C  
ATOM     52  O   GLU A   4      -0.288 -28.223  10.980  1.00  0.00           O  
ATOM     53  CB  GLU A   4      -0.607 -27.681  14.258  1.00  0.00           C  
ATOM     54  CG  GLU A   4      -0.876 -26.313  13.648  1.00  0.00           C  
ATOM     55  CD  GLU A   4      -0.527 -25.181  14.574  1.00  0.00           C  
ATOM     56  OE1 GLU A   4      -0.144 -25.446  15.688  1.00  0.00           O  
ATOM     57  OE2 GLU A   4      -0.643 -24.049  14.166  1.00  0.00           O  
ATOM     58  H   GLU A   4      -0.052 -30.058  14.898  1.00  0.00           H  
ATOM     59  HA  GLU A   4      -1.735 -28.905  12.905  1.00  0.00           H  
ATOM     60 1HB  GLU A   4      -1.318 -27.830  15.071  1.00  0.00           H  
ATOM     61 2HB  GLU A   4       0.391 -27.662  14.696  1.00  0.00           H  
ATOM     62 1HG  GLU A   4      -0.291 -26.213  12.734  1.00  0.00           H  
ATOM     63 2HG  GLU A   4      -1.930 -26.246  13.382  1.00  0.00           H  
ATOM     64  N   GLN A   5       1.510 -28.735  12.215  1.00  0.00           N  
ATOM     65  CA  GLN A   5       2.431 -28.537  11.096  1.00  0.00           C  
ATOM     66  C   GLN A   5       2.128 -29.526   9.976  1.00  0.00           C  
ATOM     67  O   GLN A   5       2.278 -29.206   8.797  1.00  0.00           O  
ATOM     68  CB  GLN A   5       3.884 -28.693  11.554  1.00  0.00           C  
ATOM     69  CG  GLN A   5       4.393 -27.544  12.408  1.00  0.00           C  
ATOM     70  CD  GLN A   5       5.761 -27.825  13.000  1.00  0.00           C  
ATOM     71  OE1 GLN A   5       5.965 -28.840  13.673  1.00  0.00           O  
ATOM     72  NE2 GLN A   5       6.708 -26.927  12.753  1.00  0.00           N  
ATOM     73  H   GLN A   5       1.880 -28.996  13.116  1.00  0.00           H  
ATOM     74  HA  GLN A   5       2.307 -27.523  10.719  1.00  0.00           H  
ATOM     75 1HB  GLN A   5       3.987 -29.612  12.131  1.00  0.00           H  
ATOM     76 2HB  GLN A   5       4.533 -28.778  10.683  1.00  0.00           H  
ATOM     77 1HG  GLN A   5       4.466 -26.649  11.789  1.00  0.00           H  
ATOM     78 2HG  GLN A   5       3.694 -27.376  13.227  1.00  0.00           H  
ATOM     79 1HE2 GLN A   5       7.631 -27.059  13.118  1.00  0.00           H  
ATOM     80 2HE2 GLN A   5       6.500 -26.119  12.203  1.00  0.00           H  
ATOM     81  N   ALA A   6       1.764 -30.896  10.259  1.00  0.00           N  
ATOM     82  CA  ALA A   6       1.330 -31.944   9.342  1.00  0.00           C  
ATOM     83  C   ALA A   6       0.032 -31.559   8.635  1.00  0.00           C  
ATOM     84  O   ALA A   6      -0.108 -31.765   7.425  1.00  0.00           O  
ATOM     85  CB  ALA A   6       1.143 -33.240  10.084  1.00  0.00           C  
ATOM     86  H   ALA A   6       1.867 -31.112  11.238  1.00  0.00           H  
ATOM     87  HA  ALA A   6       2.104 -32.076   8.585  1.00  0.00           H  
ATOM     88 1HB  ALA A   6       0.818 -34.015   9.388  1.00  0.00           H  
ATOM     89 2HB  ALA A   6       2.087 -33.536  10.541  1.00  0.00           H  
ATOM     90 3HB  ALA A   6       0.389 -33.109  10.859  1.00  0.00           H  
ATOM     91  N   ALA A   7      -0.910 -31.005   9.396  1.00  0.00           N  
ATOM     92  CA  ALA A   7      -2.174 -30.527   8.831  1.00  0.00           C  
ATOM     93  C   ALA A   7      -1.909 -29.363   7.888  1.00  0.00           C  
ATOM     94  O   ALA A   7      -2.619 -29.178   6.899  1.00  0.00           O  
ATOM     95  CB  ALA A   7      -3.137 -30.115   9.933  1.00  0.00           C  
ATOM     96  H   ALA A   7      -0.747 -30.912  10.387  1.00  0.00           H  
ATOM     97  HA  ALA A   7      -2.619 -31.342   8.260  1.00  0.00           H  
ATOM     98 1HB  ALA A   7      -4.063 -29.750   9.490  1.00  0.00           H  
ATOM     99 2HB  ALA A   7      -3.354 -30.975  10.569  1.00  0.00           H  
ATOM    100 3HB  ALA A   7      -2.688 -29.326  10.535  1.00  0.00           H  
ATOM    101  N   TRP A   8      -0.863 -28.353   8.176  1.00  0.00           N  
ATOM    102  CA  TRP A   8      -0.556 -27.241   7.285  1.00  0.00           C  
ATOM    103  C   TRP A   8      -0.042 -27.790   5.941  1.00  0.00           C  
ATOM    104  O   TRP A   8      -0.476 -27.355   4.875  1.00  0.00           O  
ATOM    105  CB  TRP A   8       0.487 -26.316   7.915  1.00  0.00           C  
ATOM    106  CG  TRP A   8      -0.095 -25.330   8.883  1.00  0.00           C  
ATOM    107  CD1 TRP A   8       0.176 -25.240  10.216  1.00  0.00           C  
ATOM    108  CD2 TRP A   8      -1.053 -24.283   8.596  1.00  0.00           C  
ATOM    109  NE1 TRP A   8      -0.545 -24.215  10.776  1.00  0.00           N  
ATOM    110  CE2 TRP A   8      -1.302 -23.618   9.800  1.00  0.00           C  
ATOM    111  CE3 TRP A   8      -1.709 -23.864   7.432  1.00  0.00           C  
ATOM    112  CZ2 TRP A   8      -2.183 -22.551   9.879  1.00  0.00           C  
ATOM    113  CZ3 TRP A   8      -2.592 -22.793   7.512  1.00  0.00           C  
ATOM    114  CH2 TRP A   8      -2.822 -22.154   8.704  1.00  0.00           C  
ATOM    115  H   TRP A   8      -0.391 -28.414   9.067  1.00  0.00           H  
ATOM    116  HA  TRP A   8      -1.478 -26.687   7.105  1.00  0.00           H  
ATOM    117 1HB  TRP A   8       1.232 -26.913   8.441  1.00  0.00           H  
ATOM    118 2HB  TRP A   8       1.004 -25.763   7.132  1.00  0.00           H  
ATOM    119  HD1 TRP A   8       0.864 -25.887  10.757  1.00  0.00           H  
ATOM    120  HE1 TRP A   8      -0.524 -23.944  11.749  1.00  0.00           H  
ATOM    121  HE3 TRP A   8      -1.528 -24.366   6.483  1.00  0.00           H  
ATOM    122  HZ2 TRP A   8      -2.379 -22.030  10.817  1.00  0.00           H  
ATOM    123  HZ3 TRP A   8      -3.099 -22.474   6.602  1.00  0.00           H  
ATOM    124  HH2 TRP A   8      -3.520 -21.317   8.731  1.00  0.00           H  
ATOM    125  N   PHE A   9       0.974 -28.825   5.896  1.00  0.00           N  
ATOM    126  CA  PHE A   9       1.460 -29.433   4.663  1.00  0.00           C  
ATOM    127  C   PHE A   9       0.333 -30.138   3.894  1.00  0.00           C  
ATOM    128  O   PHE A   9       0.266 -30.068   2.667  1.00  0.00           O  
ATOM    129  CB  PHE A   9       2.577 -30.431   4.972  1.00  0.00           C  
ATOM    130  CG  PHE A   9       3.931 -29.799   5.120  1.00  0.00           C  
ATOM    131  CD1 PHE A   9       4.554 -29.740   6.358  1.00  0.00           C  
ATOM    132  CD2 PHE A   9       4.585 -29.261   4.021  1.00  0.00           C  
ATOM    133  CE1 PHE A   9       5.801 -29.158   6.494  1.00  0.00           C  
ATOM    134  CE2 PHE A   9       5.832 -28.680   4.155  1.00  0.00           C  
ATOM    135  CZ  PHE A   9       6.439 -28.629   5.394  1.00  0.00           C  
ATOM    136  H   PHE A   9       1.351 -29.137   6.780  1.00  0.00           H  
ATOM    137  HA  PHE A   9       1.847 -28.639   4.023  1.00  0.00           H  
ATOM    138 1HB  PHE A   9       2.346 -30.960   5.897  1.00  0.00           H  
ATOM    139 2HB  PHE A   9       2.632 -31.173   4.177  1.00  0.00           H  
ATOM    140  HD1 PHE A   9       4.050 -30.160   7.228  1.00  0.00           H  
ATOM    141  HD2 PHE A   9       4.105 -29.302   3.043  1.00  0.00           H  
ATOM    142  HE1 PHE A   9       6.278 -29.118   7.473  1.00  0.00           H  
ATOM    143  HE2 PHE A   9       6.335 -28.262   3.284  1.00  0.00           H  
ATOM    144  HZ  PHE A   9       7.421 -28.169   5.501  1.00  0.00           H  
ATOM    145  N   LEU A  10      -0.574 -30.837   4.650  1.00  0.00           N  
ATOM    146  CA  LEU A  10      -1.725 -31.488   4.037  1.00  0.00           C  
ATOM    147  C   LEU A  10      -2.680 -30.466   3.385  1.00  0.00           C  
ATOM    148  O   LEU A  10      -3.133 -30.656   2.257  1.00  0.00           O  
ATOM    149  CB  LEU A  10      -2.480 -32.308   5.092  1.00  0.00           C  
ATOM    150  CG  LEU A  10      -3.711 -33.070   4.586  1.00  0.00           C  
ATOM    151  CD1 LEU A  10      -3.277 -34.131   3.584  1.00  0.00           C  
ATOM    152  CD2 LEU A  10      -4.440 -33.697   5.765  1.00  0.00           C  
ATOM    153  H   LEU A  10      -0.444 -30.903   5.649  1.00  0.00           H  
ATOM    154  HA  LEU A  10      -1.362 -32.148   3.250  1.00  0.00           H  
ATOM    155 1HB  LEU A  10      -1.794 -33.035   5.522  1.00  0.00           H  
ATOM    156 2HB  LEU A  10      -2.808 -31.636   5.884  1.00  0.00           H  
ATOM    157  HG  LEU A  10      -4.380 -32.379   4.071  1.00  0.00           H  
ATOM    158 1HD1 LEU A  10      -4.152 -34.672   3.225  1.00  0.00           H  
ATOM    159 2HD1 LEU A  10      -2.776 -33.653   2.742  1.00  0.00           H  
ATOM    160 3HD1 LEU A  10      -2.592 -34.827   4.066  1.00  0.00           H  
ATOM    161 1HD2 LEU A  10      -5.316 -34.238   5.406  1.00  0.00           H  
ATOM    162 2HD2 LEU A  10      -3.772 -34.388   6.279  1.00  0.00           H  
ATOM    163 3HD2 LEU A  10      -4.755 -32.915   6.456  1.00  0.00           H  
ATOM    164  N   ALA A  11      -2.966 -29.396   4.114  1.00  0.00           N  
ATOM    165  CA  ALA A  11      -3.893 -28.390   3.629  1.00  0.00           C  
ATOM    166  C   ALA A  11      -3.361 -27.735   2.363  1.00  0.00           C  
ATOM    167  O   ALA A  11      -4.094 -27.557   1.389  1.00  0.00           O  
ATOM    168  CB  ALA A  11      -4.150 -27.345   4.704  1.00  0.00           C  
ATOM    169  H   ALA A  11      -2.538 -29.275   5.021  1.00  0.00           H  
ATOM    170  HA  ALA A  11      -4.833 -28.885   3.385  1.00  0.00           H  
ATOM    171 1HB  ALA A  11      -4.847 -26.596   4.324  1.00  0.00           H  
ATOM    172 2HB  ALA A  11      -4.579 -27.825   5.584  1.00  0.00           H  
ATOM    173 3HB  ALA A  11      -3.212 -26.863   4.974  1.00  0.00           H  
ATOM    174  N   ILE A  12      -1.942 -27.293   2.267  1.00  0.00           N  
ATOM    175  CA  ILE A  12      -1.310 -26.631   1.117  1.00  0.00           C  
ATOM    176  C   ILE A  12      -1.180 -27.542  -0.102  1.00  0.00           C  
ATOM    177  O   ILE A  12      -1.415 -27.119  -1.233  1.00  0.00           O  
ATOM    178  CB  ILE A  12       0.086 -26.106   1.499  1.00  0.00           C  
ATOM    179  CG1 ILE A  12      -0.016 -24.700   2.094  1.00  0.00           C  
ATOM    180  CG2 ILE A  12       1.005 -26.108   0.287  1.00  0.00           C  
ATOM    181  CD1 ILE A  12      -0.704 -24.655   3.440  1.00  0.00           C  
ATOM    182  H   ILE A  12      -1.390 -27.482   3.091  1.00  0.00           H  
ATOM    183  HA  ILE A  12      -1.939 -25.791   0.820  1.00  0.00           H  
ATOM    184  HB  ILE A  12       0.516 -26.744   2.270  1.00  0.00           H  
ATOM    185 1HG1 ILE A  12       0.982 -24.279   2.207  1.00  0.00           H  
ATOM    186 2HG1 ILE A  12      -0.567 -24.054   1.410  1.00  0.00           H  
ATOM    187 1HG2 ILE A  12       1.987 -25.734   0.574  1.00  0.00           H  
ATOM    188 2HG2 ILE A  12       1.101 -27.124  -0.095  1.00  0.00           H  
ATOM    189 3HG2 ILE A  12       0.585 -25.468  -0.489  1.00  0.00           H  
ATOM    190 1HD1 ILE A  12      -0.738 -23.626   3.797  1.00  0.00           H  
ATOM    191 2HD1 ILE A  12      -1.719 -25.040   3.343  1.00  0.00           H  
ATOM    192 3HD1 ILE A  12      -0.150 -25.267   4.151  1.00  0.00           H  
ATOM    193  N   ALA A  13      -0.756 -28.918   0.079  1.00  0.00           N  
ATOM    194  CA  ALA A  13      -0.751 -29.833  -1.054  1.00  0.00           C  
ATOM    195  C   ALA A  13      -2.123 -29.985  -1.689  1.00  0.00           C  
ATOM    196  O   ALA A  13      -2.242 -30.117  -2.908  1.00  0.00           O  
ATOM    197  CB  ALA A  13      -0.232 -31.199  -0.629  1.00  0.00           C  
ATOM    198  H   ALA A  13      -0.464 -29.254   0.986  1.00  0.00           H  
ATOM    199  HA  ALA A  13      -0.087 -29.425  -1.816  1.00  0.00           H  
ATOM    200 1HB  ALA A  13      -0.234 -31.873  -1.486  1.00  0.00           H  
ATOM    201 2HB  ALA A  13       0.784 -31.101  -0.247  1.00  0.00           H  
ATOM    202 3HB  ALA A  13      -0.875 -31.605   0.152  1.00  0.00           H  
ATOM    203  N   ALA A  14      -3.289 -30.041  -0.821  1.00  0.00           N  
ATOM    204  CA  ALA A  14      -4.665 -30.176  -1.314  1.00  0.00           C  
ATOM    205  C   ALA A  14      -5.062 -28.959  -2.139  1.00  0.00           C  
ATOM    206  O   ALA A  14      -5.714 -29.086  -3.175  1.00  0.00           O  
ATOM    207  CB  ALA A  14      -5.628 -30.373  -0.152  1.00  0.00           C  
ATOM    208  H   ALA A  14      -3.118 -30.060   0.174  1.00  0.00           H  
ATOM    209  HA  ALA A  14      -4.709 -31.053  -1.961  1.00  0.00           H  
ATOM    210 1HB  ALA A  14      -6.644 -30.471  -0.533  1.00  0.00           H  
ATOM    211 2HB  ALA A  14      -5.357 -31.275   0.396  1.00  0.00           H  
ATOM    212 3HB  ALA A  14      -5.573 -29.515   0.515  1.00  0.00           H  
ATOM    213  N   ALA A  15      -4.663 -27.781  -1.668  1.00  0.00           N  
ATOM    214  CA  ALA A  15      -4.953 -26.541  -2.364  1.00  0.00           C  
ATOM    215  C   ALA A  15      -4.205 -26.456  -3.701  1.00  0.00           C  
ATOM    216  O   ALA A  15      -4.781 -26.084  -4.723  1.00  0.00           O  
ATOM    217  CB  ALA A  15      -4.602 -25.353  -1.480  1.00  0.00           C  
ATOM    218  H   ALA A  15      -4.142 -27.751  -0.803  1.00  0.00           H  
ATOM    219  HA  ALA A  15      -6.022 -26.515  -2.580  1.00  0.00           H  
ATOM    220 1HB  ALA A  15      -4.833 -24.427  -2.005  1.00  0.00           H  
ATOM    221 2HB  ALA A  15      -5.182 -25.402  -0.558  1.00  0.00           H  
ATOM    222 3HB  ALA A  15      -3.540 -25.379  -1.241  1.00  0.00           H  
ATOM    223  N   LEU A  16      -2.921 -26.800  -3.707  1.00  0.00           N  
ATOM    224  CA  LEU A  16      -2.171 -26.773  -4.957  1.00  0.00           C  
ATOM    225  C   LEU A  16      -2.685 -27.817  -5.933  1.00  0.00           C  
ATOM    226  O   LEU A  16      -2.741 -27.583  -7.144  1.00  0.00           O  
ATOM    227  CB  LEU A  16      -0.680 -27.013  -4.686  1.00  0.00           C  
ATOM    228  CG  LEU A  16       0.067 -25.855  -4.012  1.00  0.00           C  
ATOM    229  CD1 LEU A  16       1.417 -26.348  -3.506  1.00  0.00           C  
ATOM    230  CD2 LEU A  16       0.238 -24.714  -5.004  1.00  0.00           C  
ATOM    231  H   LEU A  16      -2.453 -27.081  -2.857  1.00  0.00           H  
ATOM    232  HA  LEU A  16      -2.334 -25.809  -5.438  1.00  0.00           H  
ATOM    233 1HB  LEU A  16      -0.580 -27.889  -4.048  1.00  0.00           H  
ATOM    234 2HB  LEU A  16      -0.184 -27.220  -5.634  1.00  0.00           H  
ATOM    235  HG  LEU A  16      -0.504 -25.506  -3.151  1.00  0.00           H  
ATOM    236 1HD1 LEU A  16       1.948 -25.525  -3.027  1.00  0.00           H  
ATOM    237 2HD1 LEU A  16       1.264 -27.150  -2.784  1.00  0.00           H  
ATOM    238 3HD1 LEU A  16       2.005 -26.720  -4.344  1.00  0.00           H  
ATOM    239 1HD2 LEU A  16       0.769 -23.891  -4.524  1.00  0.00           H  
ATOM    240 2HD2 LEU A  16       0.810 -25.063  -5.864  1.00  0.00           H  
ATOM    241 3HD2 LEU A  16      -0.742 -24.370  -5.335  1.00  0.00           H  
ATOM    242  N   GLY A  17      -3.079 -28.965  -5.399  1.00  0.00           N  
ATOM    243  CA  GLY A  17      -3.506 -30.071  -6.231  1.00  0.00           C  
ATOM    244  C   GLY A  17      -2.348 -31.007  -6.537  1.00  0.00           C  
ATOM    245  O   GLY A  17      -2.303 -31.612  -7.599  1.00  0.00           O  
ATOM    246  H   GLY A  17      -3.082 -29.076  -4.394  1.00  0.00           H  
ATOM    247 1HA  GLY A  17      -4.299 -30.622  -5.726  1.00  0.00           H  
ATOM    248 2HA  GLY A  17      -3.923 -29.688  -7.160  1.00  0.00           H  
ATOM    249  N   THR A  18      -1.408 -31.117  -5.607  1.00  0.00           N  
ATOM    250  CA  THR A  18      -0.221 -31.939  -5.796  1.00  0.00           C  
ATOM    251  C   THR A  18      -0.032 -32.856  -4.594  1.00  0.00           C  
ATOM    252  O   THR A  18      -0.902 -32.939  -3.732  1.00  0.00           O  
ATOM    253  CB  THR A  18       1.036 -31.074  -6.002  1.00  0.00           C  
ATOM    254  OG1 THR A  18       2.136 -31.909  -6.386  1.00  0.00           O  
ATOM    255  CG2 THR A  18       1.389 -30.332  -4.722  1.00  0.00           C  
ATOM    256  H   THR A  18      -1.522 -30.611  -4.739  1.00  0.00           H  
ATOM    257  HA  THR A  18      -0.335 -32.503  -6.721  1.00  0.00           H  
ATOM    258  HB  THR A  18       0.853 -30.350  -6.796  1.00  0.00           H  
ATOM    259  HG1 THR A  18       2.050 -32.144  -7.313  1.00  0.00           H  
ATOM    260 1HG2 THR A  18       2.280 -29.726  -4.887  1.00  0.00           H  
ATOM    261 2HG2 THR A  18       0.559 -29.688  -4.434  1.00  0.00           H  
ATOM    262 3HG2 THR A  18       1.583 -31.051  -3.927  1.00  0.00           H  
ATOM    263  N   THR A  19       1.109 -33.534  -4.529  1.00  0.00           N  
ATOM    264  CA  THR A  19       1.363 -34.498  -3.459  1.00  0.00           C  
ATOM    265  C   THR A  19       1.915 -33.753  -2.241  1.00  0.00           C  
ATOM    266  O   THR A  19       2.375 -32.618  -2.367  1.00  0.00           O  
ATOM    267  CB  THR A  19       2.347 -35.596  -3.903  1.00  0.00           C  
ATOM    268  OG1 THR A  19       3.628 -35.012  -4.173  1.00  0.00           O  
ATOM    269  CG2 THR A  19       1.838 -36.293  -5.156  1.00  0.00           C  
ATOM    270  H   THR A  19       1.817 -33.382  -5.232  1.00  0.00           H  
ATOM    271  HA  THR A  19       0.433 -35.022  -3.237  1.00  0.00           H  
ATOM    272  HB  THR A  19       2.458 -36.329  -3.105  1.00  0.00           H  
ATOM    273  HG1 THR A  19       4.281 -35.708  -4.279  1.00  0.00           H  
ATOM    274 1HG2 THR A  19       2.546 -37.066  -5.455  1.00  0.00           H  
ATOM    275 2HG2 THR A  19       0.869 -36.748  -4.950  1.00  0.00           H  
ATOM    276 3HG2 THR A  19       1.734 -35.566  -5.960  1.00  0.00           H  
ATOM    277  N   VAL A  20       1.905 -34.378  -1.069  1.00  0.00           N  
ATOM    278  CA  VAL A  20       2.477 -33.705   0.098  1.00  0.00           C  
ATOM    279  C   VAL A  20       4.011 -33.612   0.033  1.00  0.00           C  
ATOM    280  O   VAL A  20       4.608 -32.668   0.568  1.00  0.00           O  
ATOM    281  CB  VAL A  20       2.069 -34.453   1.381  1.00  0.00           C  
ATOM    282  CG1 VAL A  20       2.849 -35.753   1.511  1.00  0.00           C  
ATOM    283  CG2 VAL A  20       2.298 -33.564   2.593  1.00  0.00           C  
ATOM    284  H   VAL A  20       1.514 -35.303  -0.961  1.00  0.00           H  
ATOM    285  HA  VAL A  20       2.154 -32.662   0.089  1.00  0.00           H  
ATOM    286  HB  VAL A  20       1.013 -34.717   1.317  1.00  0.00           H  
ATOM    287 1HG1 VAL A  20       2.548 -36.269   2.423  1.00  0.00           H  
ATOM    288 2HG1 VAL A  20       2.642 -36.389   0.650  1.00  0.00           H  
ATOM    289 3HG1 VAL A  20       3.916 -35.535   1.553  1.00  0.00           H  
ATOM    290 1HG2 VAL A  20       2.007 -34.098   3.497  1.00  0.00           H  
ATOM    291 2HG2 VAL A  20       3.353 -33.295   2.654  1.00  0.00           H  
ATOM    292 3HG2 VAL A  20       1.698 -32.658   2.499  1.00  0.00           H  
ATOM    293  N   GLU A  21       4.644 -34.575  -0.636  1.00  0.00           N  
ATOM    294  CA  GLU A  21       6.092 -34.540  -0.831  1.00  0.00           C  
ATOM    295  C   GLU A  21       6.466 -33.345  -1.681  1.00  0.00           C  
ATOM    296  O   GLU A  21       7.530 -32.771  -1.499  1.00  0.00           O  
ATOM    297  CB  GLU A  21       6.588 -35.828  -1.492  1.00  0.00           C  
ATOM    298  CG  GLU A  21       6.438 -37.075  -0.632  1.00  0.00           C  
ATOM    299  CD  GLU A  21       5.043 -37.636  -0.652  1.00  0.00           C  
ATOM    300  OE1 GLU A  21       4.216 -37.095  -1.346  1.00  0.00           O  
ATOM    301  OE2 GLU A  21       4.805 -38.607   0.026  1.00  0.00           O  
ATOM    302  H   GLU A  21       4.114 -35.347  -1.015  1.00  0.00           H  
ATOM    303  HA  GLU A  21       6.570 -34.423   0.143  1.00  0.00           H  
ATOM    304 1HB  GLU A  21       6.040 -35.995  -2.420  1.00  0.00           H  
ATOM    305 2HB  GLU A  21       7.642 -35.724  -1.749  1.00  0.00           H  
ATOM    306 1HG  GLU A  21       7.129 -37.837  -0.991  1.00  0.00           H  
ATOM    307 2HG  GLU A  21       6.711 -36.830   0.394  1.00  0.00           H  
ATOM    308  N   GLU A  22       5.680 -33.049  -2.671  1.00  0.00           N  
ATOM    309  CA  GLU A  22       6.022 -31.885  -3.480  1.00  0.00           C  
ATOM    310  C   GLU A  22       5.873 -30.605  -2.667  1.00  0.00           C  
ATOM    311  O   GLU A  22       6.720 -29.710  -2.741  1.00  0.00           O  
ATOM    312  CB  GLU A  22       5.138 -31.819  -4.728  1.00  0.00           C  
ATOM    313  CG  GLU A  22       5.450 -30.655  -5.657  1.00  0.00           C  
ATOM    314  CD  GLU A  22       6.808 -30.761  -6.294  1.00  0.00           C  
ATOM    315  OE1 GLU A  22       7.350 -31.840  -6.314  1.00  0.00           O  
ATOM    316  OE2 GLU A  22       7.303 -29.763  -6.761  1.00  0.00           O  
ATOM    317  H   GLU A  22       4.851 -33.581  -2.900  1.00  0.00           H  
ATOM    318  HA  GLU A  22       7.069 -31.964  -3.771  1.00  0.00           H  
ATOM    319 1HB  GLU A  22       5.245 -32.741  -5.299  1.00  0.00           H  
ATOM    320 2HB  GLU A  22       4.093 -31.738  -4.429  1.00  0.00           H  
ATOM    321 1HG  GLU A  22       4.695 -30.618  -6.443  1.00  0.00           H  
ATOM    322 2HG  GLU A  22       5.391 -29.726  -5.092  1.00  0.00           H  
ATOM    323  N   ALA A  23       4.814 -30.525  -1.867  1.00  0.00           N  
ATOM    324  CA  ALA A  23       4.644 -29.360  -1.011  1.00  0.00           C  
ATOM    325  C   ALA A  23       5.847 -29.213  -0.082  1.00  0.00           C  
ATOM    326  O   ALA A  23       6.260 -28.099   0.245  1.00  0.00           O  
ATOM    327  CB  ALA A  23       3.353 -29.453  -0.227  1.00  0.00           C  
ATOM    328  H   ALA A  23       4.120 -31.258  -1.842  1.00  0.00           H  
ATOM    329  HA  ALA A  23       4.605 -28.475  -1.646  1.00  0.00           H  
ATOM    330 1HB  ALA A  23       3.248 -28.572   0.407  1.00  0.00           H  
ATOM    331 2HB  ALA A  23       2.512 -29.506  -0.918  1.00  0.00           H  
ATOM    332 3HB  ALA A  23       3.370 -30.347   0.394  1.00  0.00           H  
ATOM    333  N   VAL A  24       6.514 -30.390   0.562  1.00  0.00           N  
ATOM    334  CA  VAL A  24       7.715 -30.373   1.397  1.00  0.00           C  
ATOM    335  C   VAL A  24       8.927 -29.888   0.615  1.00  0.00           C  
ATOM    336  O   VAL A  24       9.721 -29.073   1.120  1.00  0.00           O  
ATOM    337  CB  VAL A  24       8.000 -31.780   1.954  1.00  0.00           C  
ATOM    338  CG1 VAL A  24       9.356 -31.816   2.642  1.00  0.00           C  
ATOM    339  CG2 VAL A  24       6.896 -32.190   2.916  1.00  0.00           C  
ATOM    340  H   VAL A  24       6.056 -31.272   0.374  1.00  0.00           H  
ATOM    341  HA  VAL A  24       7.568 -29.651   2.201  1.00  0.00           H  
ATOM    342  HB  VAL A  24       8.042 -32.487   1.125  1.00  0.00           H  
ATOM    343 1HG1 VAL A  24       9.542 -32.818   3.029  1.00  0.00           H  
ATOM    344 2HG1 VAL A  24      10.135 -31.555   1.926  1.00  0.00           H  
ATOM    345 3HG1 VAL A  24       9.365 -31.102   3.466  1.00  0.00           H  
ATOM    346 1HG2 VAL A  24       7.104 -33.186   3.305  1.00  0.00           H  
ATOM    347 2HG2 VAL A  24       6.851 -31.480   3.742  1.00  0.00           H  
ATOM    348 3HG2 VAL A  24       5.940 -32.198   2.392  1.00  0.00           H  
ATOM    349  N   LYS A  25       9.189 -30.401  -0.755  1.00  0.00           N  
ATOM    350  CA  LYS A  25      10.287 -30.034  -1.624  1.00  0.00           C  
ATOM    351  C   LYS A  25      10.223 -28.544  -1.937  1.00  0.00           C  
ATOM    352  O   LYS A  25      11.230 -27.847  -1.880  1.00  0.00           O  
ATOM    353  CB  LYS A  25      10.257 -30.857  -2.913  1.00  0.00           C  
ATOM    354  CG  LYS A  25      10.613 -32.326  -2.730  1.00  0.00           C  
ATOM    355  CD  LYS A  25      10.444 -33.101  -4.028  1.00  0.00           C  
ATOM    356  CE  LYS A  25      10.693 -34.588  -3.823  1.00  0.00           C  
ATOM    357  NZ  LYS A  25      10.402 -35.377  -5.051  1.00  0.00           N  
ATOM    358  H   LYS A  25       8.525 -31.095  -1.069  1.00  0.00           H  
ATOM    359  HA  LYS A  25      11.223 -30.240  -1.104  1.00  0.00           H  
ATOM    360 1HB  LYS A  25       9.260 -30.806  -3.353  1.00  0.00           H  
ATOM    361 2HB  LYS A  25      10.955 -30.430  -3.634  1.00  0.00           H  
ATOM    362 1HG  LYS A  25      11.648 -32.411  -2.399  1.00  0.00           H  
ATOM    363 2HG  LYS A  25       9.969 -32.764  -1.969  1.00  0.00           H  
ATOM    364 1HD  LYS A  25       9.431 -32.960  -4.407  1.00  0.00           H  
ATOM    365 2HD  LYS A  25      11.146 -32.725  -4.772  1.00  0.00           H  
ATOM    366 1HE  LYS A  25      11.733 -34.747  -3.542  1.00  0.00           H  
ATOM    367 2HE  LYS A  25      10.061 -34.955  -3.013  1.00  0.00           H  
ATOM    368 1HZ  LYS A  25      10.579 -36.355  -4.873  1.00  0.00           H  
ATOM    369 2HZ  LYS A  25       9.434 -35.252  -5.310  1.00  0.00           H  
ATOM    370 3HZ  LYS A  25      10.996 -35.059  -5.804  1.00  0.00           H  
ATOM    371  N   ARG A  26       9.036 -28.060  -2.280  1.00  0.00           N  
ATOM    372  CA  ARG A  26       8.886 -26.662  -2.638  1.00  0.00           C  
ATOM    373  C   ARG A  26       9.139 -25.755  -1.426  1.00  0.00           C  
ATOM    374  O   ARG A  26       9.776 -24.703  -1.541  1.00  0.00           O  
ATOM    375  CB  ARG A  26       7.493 -26.402  -3.191  1.00  0.00           C  
ATOM    376  CG  ARG A  26       7.234 -26.982  -4.572  1.00  0.00           C  
ATOM    377  CD  ARG A  26       5.879 -26.633  -5.070  1.00  0.00           C  
ATOM    378  NE  ARG A  26       5.583 -27.280  -6.338  1.00  0.00           N  
ATOM    379  CZ  ARG A  26       4.533 -26.976  -7.125  1.00  0.00           C  
ATOM    380  NH1 ARG A  26       3.690 -26.035  -6.762  1.00  0.00           N  
ATOM    381  NH2 ARG A  26       4.351 -27.624  -8.263  1.00  0.00           N  
ATOM    382  H   ARG A  26       8.225 -28.662  -2.295  1.00  0.00           H  
ATOM    383  HA  ARG A  26       9.634 -26.415  -3.391  1.00  0.00           H  
ATOM    384 1HB  ARG A  26       6.749 -26.819  -2.514  1.00  0.00           H  
ATOM    385 2HB  ARG A  26       7.318 -25.327  -3.247  1.00  0.00           H  
ATOM    386 1HG  ARG A  26       7.969 -26.590  -5.275  1.00  0.00           H  
ATOM    387 2HG  ARG A  26       7.315 -28.069  -4.531  1.00  0.00           H  
ATOM    388 1HD  ARG A  26       5.132 -26.951  -4.343  1.00  0.00           H  
ATOM    389 2HD  ARG A  26       5.810 -25.556  -5.213  1.00  0.00           H  
ATOM    390  HE  ARG A  26       6.210 -28.010  -6.651  1.00  0.00           H  
ATOM    391 1HH1 ARG A  26       3.829 -25.540  -5.893  1.00  0.00           H  
ATOM    392 2HH1 ARG A  26       2.903 -25.808  -7.352  1.00  0.00           H  
ATOM    393 1HH2 ARG A  26       4.999 -28.348  -8.542  1.00  0.00           H  
ATOM    394 2HH2 ARG A  26       3.564 -27.397  -8.853  1.00  0.00           H  
ATOM    395  N   ALA A  27       8.574 -26.093  -0.098  1.00  0.00           N  
ATOM    396  CA  ALA A  27       8.746 -25.343   1.132  1.00  0.00           C  
ATOM    397  C   ALA A  27      10.213 -25.247   1.550  1.00  0.00           C  
ATOM    398  O   ALA A  27      10.662 -24.184   1.979  1.00  0.00           O  
ATOM    399  CB  ALA A  27       7.893 -25.922   2.243  1.00  0.00           C  
ATOM    400  H   ALA A  27       8.016 -26.934  -0.087  1.00  0.00           H  
ATOM    401  HA  ALA A  27       8.430 -24.316   0.950  1.00  0.00           H  
ATOM    402 1HB  ALA A  27       8.039 -25.340   3.154  1.00  0.00           H  
ATOM    403 2HB  ALA A  27       6.843 -25.882   1.953  1.00  0.00           H  
ATOM    404 3HB  ALA A  27       8.182 -26.956   2.422  1.00  0.00           H  
ATOM    405  N   LEU A  28      10.962 -26.336   1.408  1.00  0.00           N  
ATOM    406  CA  LEU A  28      12.393 -26.310   1.763  1.00  0.00           C  
ATOM    407  C   LEU A  28      13.240 -25.456   0.819  1.00  0.00           C  
ATOM    408  O   LEU A  28      14.151 -24.745   1.248  1.00  0.00           O  
ATOM    409  CB  LEU A  28      12.950 -27.739   1.777  1.00  0.00           C  
ATOM    410  CG  LEU A  28      12.442 -28.640   2.911  1.00  0.00           C  
ATOM    411  CD1 LEU A  28      12.831 -30.084   2.626  1.00  0.00           C  
ATOM    412  CD2 LEU A  28      13.025 -28.167   4.234  1.00  0.00           C  
ATOM    413  H   LEU A  28      10.559 -27.191   1.056  1.00  0.00           H  
ATOM    414  HA  LEU A  28      12.497 -25.861   2.749  1.00  0.00           H  
ATOM    415 1HB  LEU A  28      12.696 -28.220   0.834  1.00  0.00           H  
ATOM    416 2HB  LEU A  28      14.036 -27.689   1.855  1.00  0.00           H  
ATOM    417  HG  LEU A  28      11.354 -28.590   2.955  1.00  0.00           H  
ATOM    418 1HD1 LEU A  28      12.470 -30.724   3.432  1.00  0.00           H  
ATOM    419 2HD1 LEU A  28      12.385 -30.402   1.684  1.00  0.00           H  
ATOM    420 3HD1 LEU A  28      13.916 -30.162   2.559  1.00  0.00           H  
ATOM    421 1HD2 LEU A  28      12.664 -28.807   5.040  1.00  0.00           H  
ATOM    422 2HD2 LEU A  28      14.113 -28.217   4.192  1.00  0.00           H  
ATOM    423 3HD2 LEU A  28      12.717 -27.138   4.421  1.00  0.00           H  
ATOM    424  N   LYS A  29      12.934 -25.534  -0.471  1.00  0.00           N  
ATOM    425  CA  LYS A  29      13.630 -24.723  -1.457  1.00  0.00           C  
ATOM    426  C   LYS A  29      13.339 -23.226  -1.280  1.00  0.00           C  
ATOM    427  O   LYS A  29      14.253 -22.400  -1.382  1.00  0.00           O  
ATOM    428  CB  LYS A  29      13.247 -25.171  -2.868  1.00  0.00           C  
ATOM    429  CG  LYS A  29      13.829 -26.515  -3.282  1.00  0.00           C  
ATOM    430  CD  LYS A  29      13.367 -26.913  -4.676  1.00  0.00           C  
ATOM    431  CE  LYS A  29      13.933 -28.266  -5.083  1.00  0.00           C  
ATOM    432  NZ  LYS A  29      13.476 -28.675  -6.439  1.00  0.00           N  
ATOM    433  H   LYS A  29      12.209 -26.166  -0.776  1.00  0.00           H  
ATOM    434  HA  LYS A  29      14.704 -24.830  -1.299  1.00  0.00           H  
ATOM    435 1HB  LYS A  29      12.161 -25.238  -2.947  1.00  0.00           H  
ATOM    436 2HB  LYS A  29      13.581 -24.425  -3.590  1.00  0.00           H  
ATOM    437 1HG  LYS A  29      14.919 -26.459  -3.272  1.00  0.00           H  
ATOM    438 2HG  LYS A  29      13.517 -27.281  -2.572  1.00  0.00           H  
ATOM    439 1HD  LYS A  29      12.277 -26.963  -4.697  1.00  0.00           H  
ATOM    440 2HD  LYS A  29      13.693 -26.162  -5.395  1.00  0.00           H  
ATOM    441 1HE  LYS A  29      15.021 -28.221  -5.077  1.00  0.00           H  
ATOM    442 2HE  LYS A  29      13.619 -29.023  -4.364  1.00  0.00           H  
ATOM    443 1HZ  LYS A  29      13.872 -29.575  -6.670  1.00  0.00           H  
ATOM    444 2HZ  LYS A  29      12.468 -28.738  -6.450  1.00  0.00           H  
ATOM    445 3HZ  LYS A  29      13.778 -27.990  -7.117  1.00  0.00           H  
ATOM    446  N   LEU A  30      12.080 -22.881  -1.001  1.00  0.00           N  
ATOM    447  CA  LEU A  30      11.716 -21.483  -0.796  1.00  0.00           C  
ATOM    448  C   LEU A  30      12.345 -20.998   0.498  1.00  0.00           C  
ATOM    449  O   LEU A  30      12.816 -19.874   0.584  1.00  0.00           O  
ATOM    450  CB  LEU A  30      10.193 -21.315  -0.740  1.00  0.00           C  
ATOM    451  CG  LEU A  30       9.450 -21.532  -2.064  1.00  0.00           C  
ATOM    452  CD1 LEU A  30       7.959 -21.672  -1.793  1.00  0.00           C  
ATOM    453  CD2 LEU A  30       9.729 -20.365  -2.999  1.00  0.00           C  
ATOM    454  H   LEU A  30      11.365 -23.590  -0.929  1.00  0.00           H  
ATOM    455  HA  LEU A  30      12.075 -20.904  -1.645  1.00  0.00           H  
ATOM    456 1HB  LEU A  30       9.791 -22.021  -0.015  1.00  0.00           H  
ATOM    457 2HB  LEU A  30       9.968 -20.305  -0.394  1.00  0.00           H  
ATOM    458  HG  LEU A  30       9.795 -22.457  -2.527  1.00  0.00           H  
ATOM    459 1HD1 LEU A  30       7.431 -21.828  -2.734  1.00  0.00           H  
ATOM    460 2HD1 LEU A  30       7.786 -22.526  -1.137  1.00  0.00           H  
ATOM    461 3HD1 LEU A  30       7.588 -20.767  -1.314  1.00  0.00           H  
ATOM    462 1HD2 LEU A  30       9.201 -20.519  -3.942  1.00  0.00           H  
ATOM    463 2HD2 LEU A  30       9.384 -19.438  -2.538  1.00  0.00           H  
ATOM    464 3HD2 LEU A  30      10.799 -20.299  -3.190  1.00  0.00           H  
ATOM    465  N   LYS A  31      12.338 -21.866   1.501  1.00  0.00           N  
ATOM    466  CA  LYS A  31      12.909 -21.573   2.812  1.00  0.00           C  
ATOM    467  C   LYS A  31      14.316 -21.024   2.655  1.00  0.00           C  
ATOM    468  O   LYS A  31      14.641 -19.953   3.156  1.00  0.00           O  
ATOM    469  CB  LYS A  31      12.923 -22.822   3.695  1.00  0.00           C  
ATOM    470  CG  LYS A  31      13.497 -22.601   5.089  1.00  0.00           C  
ATOM    471  CD  LYS A  31      13.673 -23.919   5.828  1.00  0.00           C  
ATOM    472  CE  LYS A  31      14.351 -23.712   7.175  1.00  0.00           C  
ATOM    473  NZ  LYS A  31      14.716 -25.003   7.819  1.00  0.00           N  
ATOM    474  H   LYS A  31      11.915 -22.769   1.339  1.00  0.00           H  
ATOM    475  HA  LYS A  31      12.264 -20.853   3.316  1.00  0.00           H  
ATOM    476 1HB  LYS A  31      11.906 -23.199   3.808  1.00  0.00           H  
ATOM    477 2HB  LYS A  31      13.509 -23.603   3.212  1.00  0.00           H  
ATOM    478 1HG  LYS A  31      14.465 -22.106   5.009  1.00  0.00           H  
ATOM    479 2HG  LYS A  31      12.827 -21.960   5.660  1.00  0.00           H  
ATOM    480 1HD  LYS A  31      12.697 -24.380   5.989  1.00  0.00           H  
ATOM    481 2HD  LYS A  31      14.280 -24.595   5.227  1.00  0.00           H  
ATOM    482 1HE  LYS A  31      15.254 -23.119   7.040  1.00  0.00           H  
ATOM    483 2HE  LYS A  31      13.681 -23.166   7.839  1.00  0.00           H  
ATOM    484 1HZ  LYS A  31      15.161 -24.823   8.707  1.00  0.00           H  
ATOM    485 2HZ  LYS A  31      13.881 -25.554   7.966  1.00  0.00           H  
ATOM    486 3HZ  LYS A  31      15.352 -25.510   7.220  1.00  0.00           H  
ATOM    487  N   THR A  32      15.142 -21.778   1.940  1.00  0.00           N  
ATOM    488  CA  THR A  32      16.544 -21.446   1.766  1.00  0.00           C  
ATOM    489  C   THR A  32      16.695 -20.174   0.948  1.00  0.00           C  
ATOM    490  O   THR A  32      17.415 -19.266   1.350  1.00  0.00           O  
ATOM    491  CB  THR A  32      17.293 -22.587   1.066  1.00  0.00           C  
ATOM    492  OG1 THR A  32      17.216 -23.765   1.875  1.00  0.00           O  
ATOM    493  CG2 THR A  32      18.747 -22.224   0.868  1.00  0.00           C  
ATOM    494  H   THR A  32      14.776 -22.612   1.505  1.00  0.00           H  
ATOM    495  HA  THR A  32      16.987 -21.293   2.750  1.00  0.00           H  
ATOM    496  HB  THR A  32      16.836 -22.781   0.094  1.00  0.00           H  
ATOM    497  HG1 THR A  32      16.336 -24.141   1.808  1.00  0.00           H  
ATOM    498 1HG2 THR A  32      19.262 -23.045   0.369  1.00  0.00           H  
ATOM    499 2HG2 THR A  32      18.815 -21.327   0.254  1.00  0.00           H  
ATOM    500 3HG2 THR A  32      19.210 -22.039   1.835  1.00  0.00           H  
ATOM    501  N   LYS A  33      16.001 -20.125  -0.187  1.00  0.00           N  
ATOM    502  CA  LYS A  33      16.163 -19.074  -1.192  1.00  0.00           C  
ATOM    503  C   LYS A  33      15.691 -17.696  -0.719  1.00  0.00           C  
ATOM    504  O   LYS A  33      16.356 -16.691  -0.979  1.00  0.00           O  
ATOM    505  CB  LYS A  33      15.416 -19.460  -2.470  1.00  0.00           C  
ATOM    506  CG  LYS A  33      16.071 -20.581  -3.266  1.00  0.00           C  
ATOM    507  CD  LYS A  33      15.267 -20.914  -4.515  1.00  0.00           C  
ATOM    508  CE  LYS A  33      15.933 -22.016  -5.325  1.00  0.00           C  
ATOM    509  NZ  LYS A  33      15.170 -22.336  -6.562  1.00  0.00           N  
ATOM    510  H   LYS A  33      15.328 -20.860  -0.348  1.00  0.00           H  
ATOM    511  HA  LYS A  33      17.226 -18.960  -1.407  1.00  0.00           H  
ATOM    512 1HB  LYS A  33      14.403 -19.776  -2.218  1.00  0.00           H  
ATOM    513 2HB  LYS A  33      15.335 -18.590  -3.121  1.00  0.00           H  
ATOM    514 1HG  LYS A  33      17.076 -20.278  -3.562  1.00  0.00           H  
ATOM    515 2HG  LYS A  33      16.147 -21.473  -2.645  1.00  0.00           H  
ATOM    516 1HD  LYS A  33      14.266 -21.239  -4.227  1.00  0.00           H  
ATOM    517 2HD  LYS A  33      15.176 -20.024  -5.137  1.00  0.00           H  
ATOM    518 1HE  LYS A  33      16.939 -21.706  -5.603  1.00  0.00           H  
ATOM    519 2HE  LYS A  33      16.009 -22.918  -4.718  1.00  0.00           H  
ATOM    520 1HZ  LYS A  33      15.643 -23.070  -7.070  1.00  0.00           H  
ATOM    521 2HZ  LYS A  33      14.239 -22.643  -6.315  1.00  0.00           H  
ATOM    522 3HZ  LYS A  33      15.108 -21.512  -7.143  1.00  0.00           H  
ATOM    523  N   LEU A  34      14.570 -17.655  -0.001  1.00  0.00           N  
ATOM    524  CA  LEU A  34      13.964 -16.392   0.423  1.00  0.00           C  
ATOM    525  C   LEU A  34      14.439 -15.892   1.791  1.00  0.00           C  
ATOM    526  O   LEU A  34      14.133 -14.768   2.184  1.00  0.00           O  
ATOM    527  CB  LEU A  34      12.438 -16.546   0.450  1.00  0.00           C  
ATOM    528  CG  LEU A  34      11.780 -16.892  -0.892  1.00  0.00           C  
ATOM    529  CD1 LEU A  34      10.297 -17.164  -0.676  1.00  0.00           C  
ATOM    530  CD2 LEU A  34      11.989 -15.747  -1.871  1.00  0.00           C  
ATOM    531  H   LEU A  34      14.126 -18.525   0.260  1.00  0.00           H  
ATOM    532  HA  LEU A  34      14.248 -15.616  -0.289  1.00  0.00           H  
ATOM    533 1HB  LEU A  34      12.181 -17.332   1.158  1.00  0.00           H  
ATOM    534 2HB  LEU A  34      12.001 -15.611   0.802  1.00  0.00           H  
ATOM    535  HG  LEU A  34      12.230 -17.800  -1.294  1.00  0.00           H  
ATOM    536 1HD1 LEU A  34       9.830 -17.410  -1.629  1.00  0.00           H  
ATOM    537 2HD1 LEU A  34      10.177 -18.000   0.013  1.00  0.00           H  
ATOM    538 3HD1 LEU A  34       9.823 -16.277  -0.258  1.00  0.00           H  
ATOM    539 1HD2 LEU A  34      11.523 -15.993  -2.825  1.00  0.00           H  
ATOM    540 2HD2 LEU A  34      11.538 -14.838  -1.470  1.00  0.00           H  
ATOM    541 3HD2 LEU A  34      13.057 -15.586  -2.020  1.00  0.00           H  
ATOM    542  N   GLY A  35      15.175 -16.723   2.516  1.00  0.00           N  
ATOM    543  CA  GLY A  35      15.606 -16.366   3.856  1.00  0.00           C  
ATOM    544  C   GLY A  35      14.468 -16.385   4.865  1.00  0.00           C  
ATOM    545  O   GLY A  35      14.375 -15.523   5.741  1.00  0.00           O  
ATOM    546  H   GLY A  35      15.446 -17.619   2.135  1.00  0.00           H  
ATOM    547 1HA  GLY A  35      16.382 -17.058   4.186  1.00  0.00           H  
ATOM    548 2HA  GLY A  35      16.049 -15.370   3.841  1.00  0.00           H  
ATOM    549  N   VAL A  36      13.590 -17.375   4.746  1.00  0.00           N  
ATOM    550  CA  VAL A  36      12.404 -17.418   5.595  1.00  0.00           C  
ATOM    551  C   VAL A  36      12.304 -18.750   6.335  1.00  0.00           C  
ATOM    552  O   VAL A  36      13.043 -19.694   6.039  1.00  0.00           O  
ATOM    553  CB  VAL A  36      11.134 -17.207   4.749  1.00  0.00           C  
ATOM    554  CG1 VAL A  36      11.188 -15.865   4.034  1.00  0.00           C  
ATOM    555  CG2 VAL A  36      10.981 -18.343   3.751  1.00  0.00           C  
ATOM    556  H   VAL A  36      13.734 -18.106   4.065  1.00  0.00           H  
ATOM    557  HA  VAL A  36      12.498 -16.647   6.360  1.00  0.00           H  
ATOM    558  HB  VAL A  36      10.268 -17.184   5.411  1.00  0.00           H  
ATOM    559 1HG1 VAL A  36      10.283 -15.731   3.441  1.00  0.00           H  
ATOM    560 2HG1 VAL A  36      11.261 -15.064   4.769  1.00  0.00           H  
ATOM    561 3HG1 VAL A  36      12.058 -15.837   3.378  1.00  0.00           H  
ATOM    562 1HG2 VAL A  36      10.081 -18.188   3.157  1.00  0.00           H  
ATOM    563 2HG2 VAL A  36      11.851 -18.370   3.094  1.00  0.00           H  
ATOM    564 3HG2 VAL A  36      10.903 -19.290   4.287  1.00  0.00           H  
ATOM    565  N   SER A  37      11.398 -18.829   7.300  1.00  0.00           N  
ATOM    566  CA  SER A  37      11.129 -20.106   7.953  1.00  0.00           C  
ATOM    567  C   SER A  37      10.336 -21.042   7.042  1.00  0.00           C  
ATOM    568  O   SER A  37       9.752 -20.606   6.040  1.00  0.00           O  
ATOM    569  CB  SER A  37      10.368 -19.878   9.245  1.00  0.00           C  
ATOM    570  OG  SER A  37       9.047 -19.489   8.988  1.00  0.00           O  
ATOM    571  H   SER A  37      10.886 -18.010   7.595  1.00  0.00           H  
ATOM    572  HA  SER A  37      12.082 -20.587   8.178  1.00  0.00           H  
ATOM    573 1HB  SER A  37      10.373 -20.793   9.836  1.00  0.00           H  
ATOM    574 2HB  SER A  37      10.869 -19.108   9.831  1.00  0.00           H  
ATOM    575  HG  SER A  37       8.655 -19.302   9.844  1.00  0.00           H  
ATOM    576  N   LEU A  38      10.295 -22.431   7.383  1.00  0.00           N  
ATOM    577  CA  LEU A  38       9.602 -23.543   6.755  1.00  0.00           C  
ATOM    578  C   LEU A  38       8.100 -23.258   6.769  1.00  0.00           C  
ATOM    579  O   LEU A  38       7.380 -23.604   5.829  1.00  0.00           O  
ATOM    580  CB  LEU A  38       9.905 -24.856   7.488  1.00  0.00           C  
ATOM    581  CG  LEU A  38       9.259 -26.114   6.895  1.00  0.00           C  
ATOM    582  CD1 LEU A  38       9.746 -26.310   5.464  1.00  0.00           C  
ATOM    583  CD2 LEU A  38       9.602 -27.318   7.759  1.00  0.00           C  
ATOM    584  H   LEU A  38      10.846 -22.601   8.213  1.00  0.00           H  
ATOM    585  HA  LEU A  38       9.960 -23.640   5.731  1.00  0.00           H  
ATOM    586 1HB  LEU A  38      10.984 -25.010   7.494  1.00  0.00           H  
ATOM    587 2HB  LEU A  38       9.566 -24.765   8.520  1.00  0.00           H  
ATOM    588  HG  LEU A  38       8.176 -25.987   6.863  1.00  0.00           H  
ATOM    589 1HD1 LEU A  38       9.286 -27.204   5.043  1.00  0.00           H  
ATOM    590 2HD1 LEU A  38       9.470 -25.443   4.864  1.00  0.00           H  
ATOM    591 3HD1 LEU A  38      10.829 -26.424   5.462  1.00  0.00           H  
ATOM    592 1HD2 LEU A  38       9.142 -28.213   7.337  1.00  0.00           H  
ATOM    593 2HD2 LEU A  38      10.684 -27.447   7.789  1.00  0.00           H  
ATOM    594 3HD2 LEU A  38       9.226 -27.159   8.769  1.00  0.00           H  
ATOM    595  N   GLU A  39       7.429 -22.661   7.955  1.00  0.00           N  
ATOM    596  CA  GLU A  39       6.034 -22.258   8.076  1.00  0.00           C  
ATOM    597  C   GLU A  39       5.666 -21.071   7.182  1.00  0.00           C  
ATOM    598  O   GLU A  39       4.580 -21.029   6.604  1.00  0.00           O  
ATOM    599  CB  GLU A  39       5.721 -21.912   9.534  1.00  0.00           C  
ATOM    600  CG  GLU A  39       5.799 -23.094  10.491  1.00  0.00           C  
ATOM    601  CD  GLU A  39       7.211 -23.470  10.843  1.00  0.00           C  
ATOM    602  OE1 GLU A  39       8.106 -22.738  10.490  1.00  0.00           O  
ATOM    603  OE2 GLU A  39       7.397 -24.489  11.465  1.00  0.00           O  
ATOM    604  H   GLU A  39       8.047 -22.539   8.745  1.00  0.00           H  
ATOM    605  HA  GLU A  39       5.404 -23.095   7.773  1.00  0.00           H  
ATOM    606 1HB  GLU A  39       6.418 -21.151   9.885  1.00  0.00           H  
ATOM    607 2HB  GLU A  39       4.718 -21.493   9.602  1.00  0.00           H  
ATOM    608 1HG  GLU A  39       5.264 -22.843  11.406  1.00  0.00           H  
ATOM    609 2HG  GLU A  39       5.303 -23.950  10.035  1.00  0.00           H  
ATOM    610  N   GLN A  40       6.595 -19.992   7.036  1.00  0.00           N  
ATOM    611  CA  GLN A  40       6.450 -18.896   6.087  1.00  0.00           C  
ATOM    612  C   GLN A  40       6.454 -19.368   4.627  1.00  0.00           C  
ATOM    613  O   GLN A  40       5.768 -18.799   3.779  1.00  0.00           O  
ATOM    614  CB  GLN A  40       7.567 -17.871   6.303  1.00  0.00           C  
ATOM    615  CG  GLN A  40       7.428 -17.058   7.579  1.00  0.00           C  
ATOM    616  CD  GLN A  40       8.599 -16.119   7.797  1.00  0.00           C  
ATOM    617  OE1 GLN A  40       9.759 -16.538   7.784  1.00  0.00           O  
ATOM    618  NE2 GLN A  40       8.300 -14.840   7.998  1.00  0.00           N  
ATOM    619  H   GLN A  40       7.416 -20.028   7.625  1.00  0.00           H  
ATOM    620  HA  GLN A  40       5.486 -18.419   6.267  1.00  0.00           H  
ATOM    621 1HB  GLN A  40       8.529 -18.383   6.333  1.00  0.00           H  
ATOM    622 2HB  GLN A  40       7.591 -17.178   5.463  1.00  0.00           H  
ATOM    623 1HG  GLN A  40       6.517 -16.462   7.520  1.00  0.00           H  
ATOM    624 2HG  GLN A  40       7.374 -17.740   8.428  1.00  0.00           H  
ATOM    625 1HE2 GLN A  40       9.031 -14.173   8.148  1.00  0.00           H  
ATOM    626 2HE2 GLN A  40       7.345 -14.543   8.001  1.00  0.00           H  
ATOM    627  N   ALA A  41       7.329 -20.409   4.232  1.00  0.00           N  
ATOM    628  CA  ALA A  41       7.363 -21.032   2.908  1.00  0.00           C  
ATOM    629  C   ALA A  41       6.088 -21.811   2.578  1.00  0.00           C  
ATOM    630  O   ALA A  41       5.620 -21.784   1.442  1.00  0.00           O  
ATOM    631  CB  ALA A  41       8.584 -21.938   2.772  1.00  0.00           C  
ATOM    632  H   ALA A  41       8.022 -20.672   4.917  1.00  0.00           H  
ATOM    633  HA  ALA A  41       7.429 -20.237   2.163  1.00  0.00           H  
ATOM    634 1HB  ALA A  41       8.593 -22.392   1.783  1.00  0.00           H  
ATOM    635 2HB  ALA A  41       9.490 -21.349   2.912  1.00  0.00           H  
ATOM    636 3HB  ALA A  41       8.541 -22.720   3.531  1.00  0.00           H  
ATOM    637  N   VAL A  42       5.550 -22.530   3.563  1.00  0.00           N  
ATOM    638  CA  VAL A  42       4.286 -23.239   3.375  1.00  0.00           C  
ATOM    639  C   VAL A  42       3.194 -22.201   3.209  1.00  0.00           C  
ATOM    640  O   VAL A  42       2.309 -22.346   2.365  1.00  0.00           O  
ATOM    641  CB  VAL A  42       3.970 -24.152   4.574  1.00  0.00           C  
ATOM    642  CG1 VAL A  42       2.545 -24.678   4.482  1.00  0.00           C  
ATOM    643  CG2 VAL A  42       4.966 -25.300   4.628  1.00  0.00           C  
ATOM    644  H   VAL A  42       6.020 -22.591   4.455  1.00  0.00           H  
ATOM    645  HA  VAL A  42       4.364 -23.833   2.464  1.00  0.00           H  
ATOM    646  HB  VAL A  42       4.038 -23.567   5.492  1.00  0.00           H  
ATOM    647 1HG1 VAL A  42       2.339 -25.321   5.337  1.00  0.00           H  
ATOM    648 2HG1 VAL A  42       1.848 -23.841   4.481  1.00  0.00           H  
ATOM    649 3HG1 VAL A  42       2.428 -25.250   3.562  1.00  0.00           H  
ATOM    650 1HG2 VAL A  42       4.737 -25.941   5.479  1.00  0.00           H  
ATOM    651 2HG2 VAL A  42       4.903 -25.881   3.708  1.00  0.00           H  
ATOM    652 3HG2 VAL A  42       5.975 -24.901   4.736  1.00  0.00           H  
ATOM    653  N   THR A  43       3.261 -21.097   4.057  1.00  0.00           N  
ATOM    654  CA  THR A  43       2.260 -20.044   3.919  1.00  0.00           C  
ATOM    655  C   THR A  43       2.303 -19.405   2.538  1.00  0.00           C  
ATOM    656  O   THR A  43       1.266 -19.094   1.955  1.00  0.00           O  
ATOM    657  CB  THR A  43       2.451 -18.957   4.994  1.00  0.00           C  
ATOM    658  OG1 THR A  43       2.359 -19.548   6.296  1.00  0.00           O  
ATOM    659  CG2 THR A  43       1.388 -17.878   4.855  1.00  0.00           C  
ATOM    660  H   THR A  43       3.979 -21.005   4.762  1.00  0.00           H  
ATOM    661  HA  THR A  43       1.275 -20.495   4.044  1.00  0.00           H  
ATOM    662  HB  THR A  43       3.436 -18.505   4.883  1.00  0.00           H  
ATOM    663  HG1 THR A  43       3.127 -20.104   6.450  1.00  0.00           H  
ATOM    664 1HG2 THR A  43       1.539 -17.118   5.622  1.00  0.00           H  
ATOM    665 2HG2 THR A  43       1.463 -17.418   3.869  1.00  0.00           H  
ATOM    666 3HG2 THR A  43       0.401 -18.322   4.974  1.00  0.00           H  
ATOM    667  N   LEU A  44       3.604 -19.103   1.891  1.00  0.00           N  
ATOM    668  CA  LEU A  44       3.734 -18.575   0.538  1.00  0.00           C  
ATOM    669  C   LEU A  44       3.103 -19.525  -0.480  1.00  0.00           C  
ATOM    670  O   LEU A  44       2.529 -19.085  -1.470  1.00  0.00           O  
ATOM    671  CB  LEU A  44       5.212 -18.351   0.196  1.00  0.00           C  
ATOM    672  CG  LEU A  44       5.494 -17.811  -1.211  1.00  0.00           C  
ATOM    673  CD1 LEU A  44       4.811 -16.461  -1.385  1.00  0.00           C  
ATOM    674  CD2 LEU A  44       6.997 -17.694  -1.418  1.00  0.00           C  
ATOM    675  H   LEU A  44       4.437 -19.254   2.441  1.00  0.00           H  
ATOM    676  HA  LEU A  44       3.216 -17.617   0.489  1.00  0.00           H  
ATOM    677 1HB  LEU A  44       5.631 -17.645   0.912  1.00  0.00           H  
ATOM    678 2HB  LEU A  44       5.740 -19.298   0.300  1.00  0.00           H  
ATOM    679  HG  LEU A  44       5.078 -18.493  -1.953  1.00  0.00           H  
ATOM    680 1HD1 LEU A  44       5.012 -16.077  -2.385  1.00  0.00           H  
ATOM    681 2HD1 LEU A  44       3.736 -16.578  -1.251  1.00  0.00           H  
ATOM    682 3HD1 LEU A  44       5.196 -15.761  -0.644  1.00  0.00           H  
ATOM    683 1HD2 LEU A  44       7.198 -17.311  -2.419  1.00  0.00           H  
ATOM    684 2HD2 LEU A  44       7.414 -17.011  -0.678  1.00  0.00           H  
ATOM    685 3HD2 LEU A  44       7.457 -18.676  -1.307  1.00  0.00           H  
ATOM    686  N   LEU A  45       3.230 -21.022  -0.379  1.00  0.00           N  
ATOM    687  CA  LEU A  45       2.560 -22.018  -1.215  1.00  0.00           C  
ATOM    688  C   LEU A  45       1.030 -21.930  -1.111  1.00  0.00           C  
ATOM    689  O   LEU A  45       0.316 -22.148  -2.090  1.00  0.00           O  
ATOM    690  CB  LEU A  45       3.023 -23.426  -0.818  1.00  0.00           C  
ATOM    691  CG  LEU A  45       4.472 -23.776  -1.178  1.00  0.00           C  
ATOM    692  CD1 LEU A  45       4.859 -25.088  -0.510  1.00  0.00           C  
ATOM    693  CD2 LEU A  45       4.610 -23.872  -2.691  1.00  0.00           C  
ATOM    694  H   LEU A  45       3.848 -21.333   0.357  1.00  0.00           H  
ATOM    695  HA  LEU A  45       2.827 -21.822  -2.254  1.00  0.00           H  
ATOM    696 1HB  LEU A  45       2.914 -23.536   0.260  1.00  0.00           H  
ATOM    697 2HB  LEU A  45       2.375 -24.155  -1.304  1.00  0.00           H  
ATOM    698  HG  LEU A  45       5.139 -23.000  -0.801  1.00  0.00           H  
ATOM    699 1HD1 LEU A  45       5.889 -25.337  -0.766  1.00  0.00           H  
ATOM    700 2HD1 LEU A  45       4.770 -24.985   0.572  1.00  0.00           H  
ATOM    701 3HD1 LEU A  45       4.198 -25.882  -0.855  1.00  0.00           H  
ATOM    702 1HD2 LEU A  45       5.641 -24.120  -2.947  1.00  0.00           H  
ATOM    703 2HD2 LEU A  45       3.945 -24.648  -3.068  1.00  0.00           H  
ATOM    704 3HD2 LEU A  45       4.345 -22.916  -3.141  1.00  0.00           H  
ATOM    705  N   HIS A  46       0.354 -21.714   0.193  1.00  0.00           N  
ATOM    706  CA  HIS A  46      -1.057 -21.354   0.344  1.00  0.00           C  
ATOM    707  C   HIS A  46      -1.400 -20.077  -0.431  1.00  0.00           C  
ATOM    708  O   HIS A  46      -2.365 -20.039  -1.195  1.00  0.00           O  
ATOM    709  CB  HIS A  46      -1.408 -21.167   1.824  1.00  0.00           C  
ATOM    710  CG  HIS A  46      -2.747 -20.536   2.050  1.00  0.00           C  
ATOM    711  ND1 HIS A  46      -3.915 -21.267   2.099  1.00  0.00           N  
ATOM    712  CD2 HIS A  46      -3.102 -19.243   2.238  1.00  0.00           C  
ATOM    713  CE1 HIS A  46      -4.933 -20.449   2.309  1.00  0.00           C  
ATOM    714  NE2 HIS A  46      -4.466 -19.217   2.397  1.00  0.00           N  
ATOM    715  H   HIS A  46       0.941 -21.766   1.013  1.00  0.00           H  
ATOM    716  HA  HIS A  46      -1.682 -22.153  -0.054  1.00  0.00           H  
ATOM    717 1HB  HIS A  46      -1.399 -22.136   2.325  1.00  0.00           H  
ATOM    718 2HB  HIS A  46      -0.652 -20.544   2.301  1.00  0.00           H  
ATOM    719  HD1 HIS A  46      -3.991 -22.263   2.069  1.00  0.00           H  
ATOM    720  HD2 HIS A  46      -2.530 -18.316   2.278  1.00  0.00           H  
ATOM    721  HE1 HIS A  46      -5.949 -20.836   2.382  1.00  0.00           H  
ATOM    722  N   ALA A  47      -0.586 -19.042  -0.248  1.00  0.00           N  
ATOM    723  CA  ALA A  47      -0.810 -17.771  -0.919  1.00  0.00           C  
ATOM    724  C   ALA A  47      -0.851 -17.930  -2.429  1.00  0.00           C  
ATOM    725  O   ALA A  47      -1.748 -17.401  -3.072  1.00  0.00           O  
ATOM    726  CB  ALA A  47       0.269 -16.772  -0.526  1.00  0.00           C  
ATOM    727  H   ALA A  47       0.206 -19.140   0.371  1.00  0.00           H  
ATOM    728  HA  ALA A  47      -1.792 -17.397  -0.631  1.00  0.00           H  
ATOM    729 1HB  ALA A  47       0.087 -15.823  -1.030  1.00  0.00           H  
ATOM    730 2HB  ALA A  47       0.247 -16.619   0.554  1.00  0.00           H  
ATOM    731 3HB  ALA A  47       1.245 -17.157  -0.817  1.00  0.00           H  
ATOM    732  N   ALA A  48       0.127 -18.654  -3.125  1.00  0.00           N  
ATOM    733  CA  ALA A  48       0.151 -18.942  -4.559  1.00  0.00           C  
ATOM    734  C   ALA A  48      -1.021 -19.849  -4.978  1.00  0.00           C  
ATOM    735  O   ALA A  48      -1.676 -19.592  -5.984  1.00  0.00           O  
ATOM    736  CB  ALA A  48       1.480 -19.579  -4.939  1.00  0.00           C  
ATOM    737  H   ALA A  48       0.882 -18.992  -2.544  1.00  0.00           H  
ATOM    738  HA  ALA A  48      -0.001 -18.006  -5.094  1.00  0.00           H  
ATOM    739 1HB  ALA A  48       1.494 -19.779  -6.011  1.00  0.00           H  
ATOM    740 2HB  ALA A  48       2.295 -18.902  -4.687  1.00  0.00           H  
ATOM    741 3HB  ALA A  48       1.605 -20.514  -4.394  1.00  0.00           H  
ATOM    742  N   ALA A  49      -1.301 -20.876  -4.181  1.00  0.00           N  
ATOM    743  CA  ALA A  49      -2.378 -21.833  -4.482  1.00  0.00           C  
ATOM    744  C   ALA A  49      -3.783 -21.221  -4.588  1.00  0.00           C  
ATOM    745  O   ALA A  49      -4.581 -21.618  -5.437  1.00  0.00           O  
ATOM    746  CB  ALA A  49      -2.384 -22.928  -3.425  1.00  0.00           C  
ATOM    747  H   ALA A  49      -0.752 -20.999  -3.342  1.00  0.00           H  
ATOM    748  HA  ALA A  49      -2.171 -22.281  -5.454  1.00  0.00           H  
ATOM    749 1HB  ALA A  49      -3.159 -23.658  -3.662  1.00  0.00           H  
ATOM    750 2HB  ALA A  49      -1.413 -23.424  -3.410  1.00  0.00           H  
ATOM    751 3HB  ALA A  49      -2.585 -22.491  -2.449  1.00  0.00           H  
ATOM    752  N   LYS A  50      -4.090 -20.233  -3.709  1.00  0.00           N  
ATOM    753  CA  LYS A  50      -5.408 -19.613  -3.683  1.00  0.00           C  
ATOM    754  C   LYS A  50      -5.397 -18.341  -4.519  1.00  0.00           C  
ATOM    755  O   LYS A  50      -6.422 -17.940  -5.068  1.00  0.00           O  
ATOM    756  CB  LYS A  50      -5.839 -19.307  -2.248  1.00  0.00           C  
ATOM    757  CG  LYS A  50      -5.772 -20.499  -1.303  1.00  0.00           C  
ATOM    758  CD  LYS A  50      -6.656 -21.639  -1.787  1.00  0.00           C  
ATOM    759  CE  LYS A  50      -8.131 -21.299  -1.635  1.00  0.00           C  
ATOM    760  NZ  LYS A  50      -9.003 -22.474  -1.905  1.00  0.00           N  
ATOM    761  H   LYS A  50      -3.385 -19.919  -3.055  1.00  0.00           H  
ATOM    762  HA  LYS A  50      -6.120 -20.311  -4.126  1.00  0.00           H  
ATOM    763 1HB  LYS A  50      -5.207 -18.519  -1.839  1.00  0.00           H  
ATOM    764 2HB  LYS A  50      -6.865 -18.937  -2.247  1.00  0.00           H  
ATOM    765 1HG  LYS A  50      -4.742 -20.852  -1.235  1.00  0.00           H  
ATOM    766 2HG  LYS A  50      -6.098 -20.194  -0.309  1.00  0.00           H  
ATOM    767 1HD  LYS A  50      -6.444 -21.843  -2.837  1.00  0.00           H  
ATOM    768 2HD  LYS A  50      -6.439 -22.537  -1.209  1.00  0.00           H  
ATOM    769 1HE  LYS A  50      -8.321 -20.946  -0.623  1.00  0.00           H  
ATOM    770 2HE  LYS A  50      -8.394 -20.501  -2.330  1.00  0.00           H  
ATOM    771 1HZ  LYS A  50      -9.971 -22.208  -1.794  1.00  0.00           H  
ATOM    772 2HZ  LYS A  50      -8.849 -22.799  -2.849  1.00  0.00           H  
ATOM    773 3HZ  LYS A  50      -8.782 -23.214  -1.254  1.00  0.00           H  
ATOM    774  N   LEU A  51      -4.163 -17.546  -4.701  1.00  0.00           N  
ATOM    775  CA  LEU A  51      -3.999 -16.341  -5.515  1.00  0.00           C  
ATOM    776  C   LEU A  51      -4.132 -16.617  -7.002  1.00  0.00           C  
ATOM    777  O   LEU A  51      -4.598 -15.759  -7.743  1.00  0.00           O  
ATOM    778  CB  LEU A  51      -2.630 -15.706  -5.242  1.00  0.00           C  
ATOM    779  CG  LEU A  51      -2.357 -14.378  -5.959  1.00  0.00           C  
ATOM    780  CD1 LEU A  51      -3.411 -13.356  -5.556  1.00  0.00           C  
ATOM    781  CD2 LEU A  51      -0.959 -13.890  -5.610  1.00  0.00           C  
ATOM    782  H   LEU A  51      -3.372 -17.898  -4.179  1.00  0.00           H  
ATOM    783  HA  LEU A  51      -4.775 -15.626  -5.237  1.00  0.00           H  
ATOM    784 1HB  LEU A  51      -2.536 -15.529  -4.171  1.00  0.00           H  
ATOM    785 2HB  LEU A  51      -1.854 -16.410  -5.541  1.00  0.00           H  
ATOM    786  HG  LEU A  51      -2.431 -14.525  -7.037  1.00  0.00           H  
ATOM    787 1HD1 LEU A  51      -3.217 -12.412  -6.066  1.00  0.00           H  
ATOM    788 2HD1 LEU A  51      -4.399 -13.722  -5.835  1.00  0.00           H  
ATOM    789 3HD1 LEU A  51      -3.372 -13.200  -4.478  1.00  0.00           H  
ATOM    790 1HD2 LEU A  51      -0.765 -12.946  -6.121  1.00  0.00           H  
ATOM    791 2HD2 LEU A  51      -0.884 -13.741  -4.532  1.00  0.00           H  
ATOM    792 3HD2 LEU A  51      -0.225 -14.631  -5.925  1.00  0.00           H  
ATOM    793  N   GLY A  52      -3.663 -17.848  -7.576  1.00  0.00           N  
ATOM    794  CA  GLY A  52      -3.705 -18.286  -8.960  1.00  0.00           C  
ATOM    795  C   GLY A  52      -2.440 -17.908  -9.724  1.00  0.00           C  
ATOM    796  O   GLY A  52      -2.447 -17.787 -10.949  1.00  0.00           O  
ATOM    797  H   GLY A  52      -3.261 -18.460  -6.879  1.00  0.00           H  
ATOM    798 1HA  GLY A  52      -3.836 -19.369  -8.995  1.00  0.00           H  
ATOM    799 2HA  GLY A  52      -4.570 -17.844  -9.454  1.00  0.00           H  
ATOM    800  N   THR A  53      -1.352 -17.706  -8.993  1.00  0.00           N  
ATOM    801  CA  THR A  53      -0.089 -17.302  -9.590  1.00  0.00           C  
ATOM    802  C   THR A  53       1.026 -18.180  -9.020  1.00  0.00           C  
ATOM    803  O   THR A  53       0.791 -18.996  -8.131  1.00  0.00           O  
ATOM    804  CB  THR A  53       0.212 -15.814  -9.331  1.00  0.00           C  
ATOM    805  OG1 THR A  53       0.539 -15.625  -7.948  1.00  0.00           O  
ATOM    806  CG2 THR A  53      -0.994 -14.957  -9.684  1.00  0.00           C  
ATOM    807  H   THR A  53      -1.405 -17.837  -7.991  1.00  0.00           H  
ATOM    808  HA  THR A  53      -0.158 -17.437 -10.669  1.00  0.00           H  
ATOM    809  HB  THR A  53       1.062 -15.505  -9.938  1.00  0.00           H  
ATOM    810  HG1 THR A  53       1.421 -15.968  -7.779  1.00  0.00           H  
ATOM    811 1HG2 THR A  53      -0.762 -13.908  -9.494  1.00  0.00           H  
ATOM    812 2HG2 THR A  53      -1.238 -15.090 -10.737  1.00  0.00           H  
ATOM    813 3HG2 THR A  53      -1.844 -15.256  -9.073  1.00  0.00           H  
ATOM    814  N   THR A  54       2.245 -18.001  -9.514  1.00  0.00           N  
ATOM    815  CA  THR A  54       3.388 -18.694  -8.928  1.00  0.00           C  
ATOM    816  C   THR A  54       3.849 -18.030  -7.635  1.00  0.00           C  
ATOM    817  O   THR A  54       3.459 -16.902  -7.335  1.00  0.00           O  
ATOM    818  CB  THR A  54       4.564 -18.676  -9.880  1.00  0.00           C  
ATOM    819  OG1 THR A  54       4.954 -17.314 -10.083  1.00  0.00           O  
ATOM    820  CG2 THR A  54       4.174 -19.308 -11.215  1.00  0.00           C  
ATOM    821  H   THR A  54       2.394 -17.383 -10.299  1.00  0.00           H  
ATOM    822  HA  THR A  54       3.105 -19.732  -8.744  1.00  0.00           H  
ATOM    823  HB  THR A  54       5.392 -19.236  -9.446  1.00  0.00           H  
ATOM    824  HG1 THR A  54       4.269 -16.857 -10.577  1.00  0.00           H  
ATOM    825 1HG2 THR A  54       5.030 -19.288 -11.890  1.00  0.00           H  
ATOM    826 2HG2 THR A  54       3.864 -20.338 -11.054  1.00  0.00           H  
ATOM    827 3HG2 THR A  54       3.353 -18.746 -11.657  1.00  0.00           H  
ATOM    828  N   VAL A  55       4.695 -18.730  -6.881  1.00  0.00           N  
ATOM    829  CA  VAL A  55       5.218 -18.186  -5.634  1.00  0.00           C  
ATOM    830  C   VAL A  55       6.199 -17.043  -5.906  1.00  0.00           C  
ATOM    831  O   VAL A  55       6.263 -16.081  -5.142  1.00  0.00           O  
ATOM    832  CB  VAL A  55       5.926 -19.291  -4.825  1.00  0.00           C  
ATOM    833  CG1 VAL A  55       4.910 -20.278  -4.272  1.00  0.00           C  
ATOM    834  CG2 VAL A  55       6.948 -20.000  -5.700  1.00  0.00           C  
ATOM    835  H   VAL A  55       4.981 -19.652  -7.174  1.00  0.00           H  
ATOM    836  HA  VAL A  55       4.398 -17.716  -5.091  1.00  0.00           H  
ATOM    837  HB  VAL A  55       6.430 -18.836  -3.972  1.00  0.00           H  
ATOM    838 1HG1 VAL A  55       5.426 -21.052  -3.703  1.00  0.00           H  
ATOM    839 2HG1 VAL A  55       4.211 -19.755  -3.620  1.00  0.00           H  
ATOM    840 3HG1 VAL A  55       4.365 -20.739  -5.096  1.00  0.00           H  
ATOM    841 1HG2 VAL A  55       7.443 -20.778  -5.122  1.00  0.00           H  
ATOM    842 2HG2 VAL A  55       6.443 -20.448  -6.556  1.00  0.00           H  
ATOM    843 3HG2 VAL A  55       7.688 -19.281  -6.051  1.00  0.00           H  
ATOM    844  N   GLU A  56       6.922 -17.130  -7.023  1.00  0.00           N  
ATOM    845  CA  GLU A  56       7.856 -16.073  -7.416  1.00  0.00           C  
ATOM    846  C   GLU A  56       7.113 -14.769  -7.691  1.00  0.00           C  
ATOM    847  O   GLU A  56       7.586 -13.685  -7.348  1.00  0.00           O  
ATOM    848  CB  GLU A  56       8.650 -16.492  -8.656  1.00  0.00           C  
ATOM    849  CG  GLU A  56       9.606 -17.654  -8.428  1.00  0.00           C  
ATOM    850  CD  GLU A  56       8.920 -18.992  -8.465  1.00  0.00           C  
ATOM    851  OE1 GLU A  56       7.735 -19.025  -8.699  1.00  0.00           O  
ATOM    852  OE2 GLU A  56       9.581 -19.982  -8.261  1.00  0.00           O  
ATOM    853  H   GLU A  56       6.825 -17.945  -7.612  1.00  0.00           H  
ATOM    854  HA  GLU A  56       8.551 -15.901  -6.594  1.00  0.00           H  
ATOM    855 1HB  GLU A  56       7.960 -16.777  -9.451  1.00  0.00           H  
ATOM    856 2HB  GLU A  56       9.234 -15.646  -9.017  1.00  0.00           H  
ATOM    857 1HG  GLU A  56      10.378 -17.634  -9.196  1.00  0.00           H  
ATOM    858 2HG  GLU A  56      10.090 -17.528  -7.461  1.00  0.00           H  
ATOM    859  N   GLU A  57       5.845 -14.778  -8.426  1.00  0.00           N  
ATOM    860  CA  GLU A  57       4.966 -13.648  -8.707  1.00  0.00           C  
ATOM    861  C   GLU A  57       4.367 -13.097  -7.418  1.00  0.00           C  
ATOM    862  O   GLU A  57       4.265 -11.880  -7.239  1.00  0.00           O  
ATOM    863  CB  GLU A  57       3.850 -14.060  -9.669  1.00  0.00           C  
ATOM    864  CG  GLU A  57       4.309 -14.306 -11.099  1.00  0.00           C  
ATOM    865  CD  GLU A  57       3.269 -14.991 -11.939  1.00  0.00           C  
ATOM    866  OE1 GLU A  57       2.865 -14.425 -12.927  1.00  0.00           O  
ATOM    867  OE2 GLU A  57       2.876 -16.079 -11.592  1.00  0.00           O  
ATOM    868  H   GLU A  57       5.591 -15.696  -8.761  1.00  0.00           H  
ATOM    869  HA  GLU A  57       5.561 -12.848  -9.150  1.00  0.00           H  
ATOM    870 1HB  GLU A  57       3.379 -14.975  -9.307  1.00  0.00           H  
ATOM    871 2HB  GLU A  57       3.085 -13.285  -9.692  1.00  0.00           H  
ATOM    872 1HG  GLU A  57       4.560 -13.349 -11.558  1.00  0.00           H  
ATOM    873 2HG  GLU A  57       5.212 -14.914 -11.080  1.00  0.00           H  
ATOM    874  N   ALA A  58       3.979 -14.004  -6.525  1.00  0.00           N  
ATOM    875  CA  ALA A  58       3.382 -13.618  -5.257  1.00  0.00           C  
ATOM    876  C   ALA A  58       4.372 -12.816  -4.416  1.00  0.00           C  
ATOM    877  O   ALA A  58       3.989 -11.855  -3.739  1.00  0.00           O  
ATOM    878  CB  ALA A  58       2.909 -14.847  -4.495  1.00  0.00           C  
ATOM    879  H   ALA A  58       4.104 -14.985  -6.732  1.00  0.00           H  
ATOM    880  HA  ALA A  58       2.525 -12.977  -5.465  1.00  0.00           H  
ATOM    881 1HB  ALA A  58       2.464 -14.541  -3.548  1.00  0.00           H  
ATOM    882 2HB  ALA A  58       2.165 -15.379  -5.089  1.00  0.00           H  
ATOM    883 3HB  ALA A  58       3.755 -15.505  -4.304  1.00  0.00           H  
ATOM    884  N   VAL A  59       5.767 -13.225  -4.335  1.00  0.00           N  
ATOM    885  CA  VAL A  59       6.792 -12.520  -3.564  1.00  0.00           C  
ATOM    886  C   VAL A  59       7.138 -11.218  -4.254  1.00  0.00           C  
ATOM    887  O   VAL A  59       7.235 -10.168  -3.613  1.00  0.00           O  
ATOM    888  CB  VAL A  59       8.061 -13.380  -3.419  1.00  0.00           C  
ATOM    889  CG1 VAL A  59       9.182 -12.572  -2.784  1.00  0.00           C  
ATOM    890  CG2 VAL A  59       7.754 -14.620  -2.592  1.00  0.00           C  
ATOM    891  H   VAL A  59       6.004 -14.097  -4.785  1.00  0.00           H  
ATOM    892  HA  VAL A  59       6.406 -12.334  -2.563  1.00  0.00           H  
ATOM    893  HB  VAL A  59       8.401 -13.679  -4.411  1.00  0.00           H  
ATOM    894 1HG1 VAL A  59      10.072 -13.196  -2.689  1.00  0.00           H  
ATOM    895 2HG1 VAL A  59       9.410 -11.710  -3.411  1.00  0.00           H  
ATOM    896 3HG1 VAL A  59       8.872 -12.232  -1.796  1.00  0.00           H  
ATOM    897 1HG2 VAL A  59       8.656 -15.224  -2.494  1.00  0.00           H  
ATOM    898 2HG2 VAL A  59       7.408 -14.321  -1.603  1.00  0.00           H  
ATOM    899 3HG2 VAL A  59       6.978 -15.204  -3.087  1.00  0.00           H  
ATOM    900  N   LYS A  60       7.357 -11.153  -5.724  1.00  0.00           N  
ATOM    901  CA  LYS A  60       7.713  -9.928  -6.417  1.00  0.00           C  
ATOM    902  C   LYS A  60       6.644  -8.888  -6.149  1.00  0.00           C  
ATOM    903  O   LYS A  60       6.959  -7.754  -5.814  1.00  0.00           O  
ATOM    904  CB  LYS A  60       7.870 -10.166  -7.919  1.00  0.00           C  
ATOM    905  CG  LYS A  60       9.132 -10.925  -8.307  1.00  0.00           C  
ATOM    906  CD  LYS A  60       9.184 -11.182  -9.805  1.00  0.00           C  
ATOM    907  CE  LYS A  60      10.428 -11.970 -10.190  1.00  0.00           C  
ATOM    908  NZ  LYS A  60      10.479 -12.252 -11.650  1.00  0.00           N  
ATOM    909  H   LYS A  60       7.264 -12.007  -6.254  1.00  0.00           H  
ATOM    910  HA  LYS A  60       8.676  -9.584  -6.034  1.00  0.00           H  
ATOM    911 1HB  LYS A  60       7.013 -10.731  -8.289  1.00  0.00           H  
ATOM    912 2HB  LYS A  60       7.881  -9.209  -8.441  1.00  0.00           H  
ATOM    913 1HG  LYS A  60      10.010 -10.346  -8.015  1.00  0.00           H  
ATOM    914 2HG  LYS A  60       9.159 -11.880  -7.782  1.00  0.00           H  
ATOM    915 1HD  LYS A  60       8.301 -11.743 -10.110  1.00  0.00           H  
ATOM    916 2HD  LYS A  60       9.191 -10.230 -10.337  1.00  0.00           H  
ATOM    917 1HE  LYS A  60      11.317 -11.405  -9.911  1.00  0.00           H  
ATOM    918 2HE  LYS A  60      10.441 -12.916  -9.650  1.00  0.00           H  
ATOM    919 1HZ  LYS A  60      11.316 -12.774 -11.863  1.00  0.00           H  
ATOM    920 2HZ  LYS A  60       9.668 -12.791 -11.919  1.00  0.00           H  
ATOM    921 3HZ  LYS A  60      10.487 -11.381 -12.161  1.00  0.00           H  
ATOM    922  N   ARG A  61       5.253  -9.241  -6.311  1.00  0.00           N  
ATOM    923  CA  ARG A  61       4.151  -8.334  -6.014  1.00  0.00           C  
ATOM    924  C   ARG A  61       4.080  -7.897  -4.548  1.00  0.00           C  
ATOM    925  O   ARG A  61       3.708  -6.769  -4.260  1.00  0.00           O  
ATOM    926  CB  ARG A  61       2.831  -8.990  -6.393  1.00  0.00           C  
ATOM    927  CG  ARG A  61       2.597  -9.136  -7.888  1.00  0.00           C  
ATOM    928  CD  ARG A  61       1.350  -9.891  -8.177  1.00  0.00           C  
ATOM    929  NE  ARG A  61       0.162  -9.134  -7.816  1.00  0.00           N  
ATOM    930  CZ  ARG A  61      -1.081  -9.649  -7.745  1.00  0.00           C  
ATOM    931  NH1 ARG A  61      -1.282 -10.920  -8.012  1.00  0.00           N  
ATOM    932  NH2 ARG A  61      -2.098  -8.876  -7.406  1.00  0.00           N  
ATOM    933  H   ARG A  61       5.049 -10.185  -6.605  1.00  0.00           H  
ATOM    934  HA  ARG A  61       4.318  -7.398  -6.549  1.00  0.00           H  
ATOM    935 1HB  ARG A  61       2.779  -9.984  -5.952  1.00  0.00           H  
ATOM    936 2HB  ARG A  61       2.005  -8.407  -5.985  1.00  0.00           H  
ATOM    937 1HG  ARG A  61       2.513  -8.149  -8.342  1.00  0.00           H  
ATOM    938 2HG  ARG A  61       3.434  -9.672  -8.337  1.00  0.00           H  
ATOM    939 1HD  ARG A  61       1.300 -10.116  -9.242  1.00  0.00           H  
ATOM    940 2HD  ARG A  61       1.348 -10.820  -7.609  1.00  0.00           H  
ATOM    941  HE  ARG A  61       0.277  -8.152  -7.603  1.00  0.00           H  
ATOM    942 1HH1 ARG A  61      -0.504 -11.511  -8.271  1.00  0.00           H  
ATOM    943 2HH1 ARG A  61      -2.213 -11.306  -7.958  1.00  0.00           H  
ATOM    944 1HH2 ARG A  61      -1.943  -7.899  -7.201  1.00  0.00           H  
ATOM    945 2HH2 ARG A  61      -3.029  -9.262  -7.353  1.00  0.00           H  
ATOM    946  N   ALA A  62       4.384  -8.865  -3.565  1.00  0.00           N  
ATOM    947  CA  ALA A  62       4.375  -8.593  -2.125  1.00  0.00           C  
ATOM    948  C   ALA A  62       5.456  -7.591  -1.736  1.00  0.00           C  
ATOM    949  O   ALA A  62       5.230  -6.698  -0.920  1.00  0.00           O  
ATOM    950  CB  ALA A  62       4.531  -9.893  -1.330  1.00  0.00           C  
ATOM    951  H   ALA A  62       4.524  -9.811  -3.886  1.00  0.00           H  
ATOM    952  HA  ALA A  62       3.416  -8.140  -1.871  1.00  0.00           H  
ATOM    953 1HB  ALA A  62       4.523  -9.671  -0.263  1.00  0.00           H  
ATOM    954 2HB  ALA A  62       3.707 -10.566  -1.567  1.00  0.00           H  
ATOM    955 3HB  ALA A  62       5.473 -10.369  -1.593  1.00  0.00           H  
ATOM    956  N   LEU A  63       6.624  -7.741  -2.354  1.00  0.00           N  
ATOM    957  CA  LEU A  63       7.775  -6.876  -2.100  1.00  0.00           C  
ATOM    958  C   LEU A  63       7.496  -5.446  -2.551  1.00  0.00           C  
ATOM    959  O   LEU A  63       7.826  -4.486  -1.840  1.00  0.00           O  
ATOM    960  CB  LEU A  63       9.015  -7.414  -2.825  1.00  0.00           C  
ATOM    961  CG  LEU A  63       9.631  -8.687  -2.232  1.00  0.00           C  
ATOM    962  CD1 LEU A  63      10.673  -9.243  -3.194  1.00  0.00           C  
ATOM    963  CD2 LEU A  63      10.251  -8.370  -0.879  1.00  0.00           C  
ATOM    964  H   LEU A  63       6.708  -8.489  -3.027  1.00  0.00           H  
ATOM    965  HA  LEU A  63       7.962  -6.855  -1.027  1.00  0.00           H  
ATOM    966 1HB  LEU A  63       8.749  -7.625  -3.859  1.00  0.00           H  
ATOM    967 2HB  LEU A  63       9.783  -6.640  -2.820  1.00  0.00           H  
ATOM    968  HG  LEU A  63       8.855  -9.443  -2.107  1.00  0.00           H  
ATOM    969 1HD1 LEU A  63      11.111 -10.148  -2.773  1.00  0.00           H  
ATOM    970 2HD1 LEU A  63      10.199  -9.480  -4.147  1.00  0.00           H  
ATOM    971 3HD1 LEU A  63      11.455  -8.501  -3.351  1.00  0.00           H  
ATOM    972 1HD2 LEU A  63      10.688  -9.275  -0.458  1.00  0.00           H  
ATOM    973 2HD2 LEU A  63      11.028  -7.615  -1.003  1.00  0.00           H  
ATOM    974 3HD2 LEU A  63       9.481  -7.991  -0.206  1.00  0.00           H  
ATOM    975  N   LYS A  64       6.877  -5.310  -3.722  1.00  0.00           N  
ATOM    976  CA  LYS A  64       6.487  -3.994  -4.239  1.00  0.00           C  
ATOM    977  C   LYS A  64       5.466  -3.316  -3.322  1.00  0.00           C  
ATOM    978  O   LYS A  64       5.574  -2.127  -3.025  1.00  0.00           O  
ATOM    979  CB  LYS A  64       5.919  -4.121  -5.654  1.00  0.00           C  
ATOM    980  CG  LYS A  64       6.955  -4.451  -6.720  1.00  0.00           C  
ATOM    981  CD  LYS A  64       6.312  -4.587  -8.092  1.00  0.00           C  
ATOM    982  CE  LYS A  64       7.343  -4.932  -9.156  1.00  0.00           C  
ATOM    983  NZ  LYS A  64       6.725  -5.088 -10.501  1.00  0.00           N  
ATOM    984  H   LYS A  64       6.671  -6.134  -4.270  1.00  0.00           H  
ATOM    985  HA  LYS A  64       7.377  -3.365  -4.291  1.00  0.00           H  
ATOM    986 1HB  LYS A  64       5.160  -4.904  -5.672  1.00  0.00           H  
ATOM    987 2HB  LYS A  64       5.433  -3.187  -5.936  1.00  0.00           H  
ATOM    988 1HG  LYS A  64       7.704  -3.659  -6.757  1.00  0.00           H  
ATOM    989 2HG  LYS A  64       7.453  -5.386  -6.467  1.00  0.00           H  
ATOM    990 1HD  LYS A  64       5.555  -5.372  -8.063  1.00  0.00           H  
ATOM    991 2HD  LYS A  64       5.826  -3.649  -8.361  1.00  0.00           H  
ATOM    992 1HE  LYS A  64       8.093  -4.144  -9.204  1.00  0.00           H  
ATOM    993 2HE  LYS A  64       7.843  -5.863  -8.890  1.00  0.00           H  
ATOM    994 1HZ  LYS A  64       7.440  -5.316 -11.177  1.00  0.00           H  
ATOM    995 2HZ  LYS A  64       6.039  -5.830 -10.473  1.00  0.00           H  
ATOM    996 3HZ  LYS A  64       6.274  -4.224 -10.767  1.00  0.00           H  
ATOM    997  N   LEU A  65       4.464  -4.079  -2.893  1.00  0.00           N  
ATOM    998  CA  LEU A  65       3.427  -3.567  -1.999  1.00  0.00           C  
ATOM    999  C   LEU A  65       3.999  -3.294  -0.600  1.00  0.00           C  
ATOM   1000  O   LEU A  65       3.651  -2.310   0.047  1.00  0.00           O  
ATOM   1001  CB  LEU A  65       2.268  -4.567  -1.903  1.00  0.00           C  
ATOM   1002  CG  LEU A  65       1.054  -4.102  -1.089  1.00  0.00           C  
ATOM   1003  CD1 LEU A  65       0.459  -2.855  -1.729  1.00  0.00           C  
ATOM   1004  CD2 LEU A  65       0.028  -5.224  -1.021  1.00  0.00           C  
ATOM   1005  H   LEU A  65       4.420  -5.043  -3.196  1.00  0.00           H  
ATOM   1006  HA  LEU A  65       3.043  -2.636  -2.413  1.00  0.00           H  
ATOM   1007 1HB  LEU A  65       1.923  -4.796  -2.910  1.00  0.00           H  
ATOM   1008 2HB  LEU A  65       2.638  -5.486  -1.450  1.00  0.00           H  
ATOM   1009  HG  LEU A  65       1.372  -3.840  -0.079  1.00  0.00           H  
ATOM   1010 1HD1 LEU A  65      -0.403  -2.525  -1.150  1.00  0.00           H  
ATOM   1011 2HD1 LEU A  65       1.208  -2.063  -1.747  1.00  0.00           H  
ATOM   1012 3HD1 LEU A  65       0.147  -3.083  -2.747  1.00  0.00           H  
ATOM   1013 1HD2 LEU A  65      -0.834  -4.894  -0.441  1.00  0.00           H  
ATOM   1014 2HD2 LEU A  65      -0.291  -5.486  -2.030  1.00  0.00           H  
ATOM   1015 3HD2 LEU A  65       0.474  -6.096  -0.543  1.00  0.00           H  
ATOM   1016  N   LYS A  66       4.883  -4.186  -0.161  1.00  0.00           N  
ATOM   1017  CA  LYS A  66       5.588  -4.091   1.110  1.00  0.00           C  
ATOM   1018  C   LYS A  66       6.282  -2.747   1.287  1.00  0.00           C  
ATOM   1019  O   LYS A  66       6.100  -2.067   2.293  1.00  0.00           O  
ATOM   1020  CB  LYS A  66       6.609  -5.224   1.233  1.00  0.00           C  
ATOM   1021  CG  LYS A  66       7.373  -5.242   2.550  1.00  0.00           C  
ATOM   1022  CD  LYS A  66       8.522  -6.239   2.509  1.00  0.00           C  
ATOM   1023  CE  LYS A  66       9.269  -6.278   3.834  1.00  0.00           C  
ATOM   1024  NZ  LYS A  66      10.090  -5.055   4.046  1.00  0.00           N  
ATOM   1025  H   LYS A  66       5.064  -4.974  -0.766  1.00  0.00           H  
ATOM   1026  HA  LYS A  66       4.866  -4.220   1.918  1.00  0.00           H  
ATOM   1027 1HB  LYS A  66       6.103  -6.183   1.127  1.00  0.00           H  
ATOM   1028 2HB  LYS A  66       7.337  -5.146   0.425  1.00  0.00           H  
ATOM   1029 1HG  LYS A  66       7.773  -4.248   2.753  1.00  0.00           H  
ATOM   1030 2HG  LYS A  66       6.696  -5.513   3.360  1.00  0.00           H  
ATOM   1031 1HD  LYS A  66       8.132  -7.234   2.292  1.00  0.00           H  
ATOM   1032 2HD  LYS A  66       9.218  -5.959   1.719  1.00  0.00           H  
ATOM   1033 1HE  LYS A  66       8.556  -6.368   4.652  1.00  0.00           H  
ATOM   1034 2HE  LYS A  66       9.925  -7.148   3.856  1.00  0.00           H  
ATOM   1035 1HZ  LYS A  66      10.569  -5.120   4.933  1.00  0.00           H  
ATOM   1036 2HZ  LYS A  66      10.769  -4.971   3.303  1.00  0.00           H  
ATOM   1037 3HZ  LYS A  66       9.490  -4.242   4.047  1.00  0.00           H  
ATOM   1038  N   THR A  67       7.083  -2.362   0.302  1.00  0.00           N  
ATOM   1039  CA  THR A  67       7.805  -1.093   0.382  1.00  0.00           C  
ATOM   1040  C   THR A  67       6.859   0.106   0.376  1.00  0.00           C  
ATOM   1041  O   THR A  67       7.017   1.038   1.160  1.00  0.00           O  
ATOM   1042  CB  THR A  67       8.810  -0.961  -0.778  1.00  0.00           C  
ATOM   1043  OG1 THR A  67       9.770  -2.022  -0.708  1.00  0.00           O  
ATOM   1044  CG2 THR A  67       9.531   0.376  -0.708  1.00  0.00           C  
ATOM   1045  H   THR A  67       7.202  -2.946  -0.514  1.00  0.00           H  
ATOM   1046  HA  THR A  67       8.344  -1.060   1.330  1.00  0.00           H  
ATOM   1047  HB  THR A  67       8.279  -1.031  -1.728  1.00  0.00           H  
ATOM   1048  HG1 THR A  67       9.360  -2.844  -0.992  1.00  0.00           H  
ATOM   1049 1HG2 THR A  67      10.236   0.454  -1.536  1.00  0.00           H  
ATOM   1050 2HG2 THR A  67       8.806   1.186  -0.773  1.00  0.00           H  
ATOM   1051 3HG2 THR A  67      10.072   0.449   0.235  1.00  0.00           H  
ATOM   1052  N   LYS A  68       5.865   0.072  -0.505  1.00  0.00           N  
ATOM   1053  CA  LYS A  68       4.928   1.189  -0.640  1.00  0.00           C  
ATOM   1054  C   LYS A  68       4.113   1.459   0.644  1.00  0.00           C  
ATOM   1055  O   LYS A  68       3.863   2.617   0.986  1.00  0.00           O  
ATOM   1056  CB  LYS A  68       3.979   0.928  -1.811  1.00  0.00           C  
ATOM   1057  CG  LYS A  68       4.625   1.054  -3.183  1.00  0.00           C  
ATOM   1058  CD  LYS A  68       3.627   0.763  -4.293  1.00  0.00           C  
ATOM   1059  CE  LYS A  68       4.270   0.887  -5.666  1.00  0.00           C  
ATOM   1060  NZ  LYS A  68       3.303   0.606  -6.762  1.00  0.00           N  
ATOM   1061  H   LYS A  68       5.752  -0.740  -1.096  1.00  0.00           H  
ATOM   1062  HA  LYS A  68       5.501   2.106  -0.788  1.00  0.00           H  
ATOM   1063 1HB  LYS A  68       3.566  -0.077  -1.727  1.00  0.00           H  
ATOM   1064 2HB  LYS A  68       3.146   1.630  -1.767  1.00  0.00           H  
ATOM   1065 1HG  LYS A  68       5.014   2.065  -3.311  1.00  0.00           H  
ATOM   1066 2HG  LYS A  68       5.455   0.351  -3.262  1.00  0.00           H  
ATOM   1067 1HD  LYS A  68       3.233  -0.247  -4.175  1.00  0.00           H  
ATOM   1068 2HD  LYS A  68       2.795   1.466  -4.228  1.00  0.00           H  
ATOM   1069 1HE  LYS A  68       4.662   1.895  -5.794  1.00  0.00           H  
ATOM   1070 2HE  LYS A  68       5.101   0.186  -5.743  1.00  0.00           H  
ATOM   1071 1HZ  LYS A  68       3.768   0.698  -7.654  1.00  0.00           H  
ATOM   1072 2HZ  LYS A  68       2.946  -0.335  -6.664  1.00  0.00           H  
ATOM   1073 3HZ  LYS A  68       2.538   1.262  -6.713  1.00  0.00           H  
ATOM   1074  N   LEU A  69       3.716   0.405   1.360  1.00  0.00           N  
ATOM   1075  CA  LEU A  69       2.896   0.580   2.561  1.00  0.00           C  
ATOM   1076  C   LEU A  69       3.720   0.717   3.847  1.00  0.00           C  
ATOM   1077  O   LEU A  69       3.281   1.349   4.814  1.00  0.00           O  
ATOM   1078  CB  LEU A  69       1.934  -0.607   2.703  1.00  0.00           C  
ATOM   1079  CG  LEU A  69       0.954  -0.811   1.540  1.00  0.00           C  
ATOM   1080  CD1 LEU A  69       0.114  -2.055   1.797  1.00  0.00           C  
ATOM   1081  CD2 LEU A  69       0.076   0.422   1.393  1.00  0.00           C  
ATOM   1082  H   LEU A  69       3.981  -0.528   1.077  1.00  0.00           H  
ATOM   1083  HA  LEU A  69       2.340   1.513   2.466  1.00  0.00           H  
ATOM   1084 1HB  LEU A  69       2.520  -1.518   2.807  1.00  0.00           H  
ATOM   1085 2HB  LEU A  69       1.346  -0.471   3.611  1.00  0.00           H  
ATOM   1086  HG  LEU A  69       1.513  -0.971   0.618  1.00  0.00           H  
ATOM   1087 1HD1 LEU A  69      -0.582  -2.200   0.971  1.00  0.00           H  
ATOM   1088 2HD1 LEU A  69       0.766  -2.924   1.879  1.00  0.00           H  
ATOM   1089 3HD1 LEU A  69      -0.445  -1.931   2.724  1.00  0.00           H  
ATOM   1090 1HD2 LEU A  69      -0.620   0.277   0.566  1.00  0.00           H  
ATOM   1091 2HD2 LEU A  69      -0.484   0.582   2.315  1.00  0.00           H  
ATOM   1092 3HD2 LEU A  69       0.701   1.292   1.193  1.00  0.00           H  
ATOM   1093  N   GLY A  70       4.906   0.117   3.864  1.00  0.00           N  
ATOM   1094  CA  GLY A  70       5.681   0.043   5.089  1.00  0.00           C  
ATOM   1095  C   GLY A  70       5.223  -1.091   5.985  1.00  0.00           C  
ATOM   1096  O   GLY A  70       5.109  -0.935   7.200  1.00  0.00           O  
ATOM   1097  H   GLY A  70       5.279  -0.294   3.021  1.00  0.00           H  
ATOM   1098 1HA  GLY A  70       6.734  -0.094   4.845  1.00  0.00           H  
ATOM   1099 2HA  GLY A  70       5.597   0.985   5.629  1.00  0.00           H  
ATOM   1100  N   VAL A  71       4.952  -2.244   5.379  1.00  0.00           N  
ATOM   1101  CA  VAL A  71       4.422  -3.376   6.122  1.00  0.00           C  
ATOM   1102  C   VAL A  71       5.379  -4.531   5.950  1.00  0.00           C  
ATOM   1103  O   VAL A  71       6.352  -4.422   5.215  1.00  0.00           O  
ATOM   1104  CB  VAL A  71       3.021  -3.771   5.617  1.00  0.00           C  
ATOM   1105  CG1 VAL A  71       2.041  -2.624   5.812  1.00  0.00           C  
ATOM   1106  CG2 VAL A  71       3.093  -4.176   4.153  1.00  0.00           C  
ATOM   1107  H   VAL A  71       5.111  -2.337   4.387  1.00  0.00           H  
ATOM   1108  HA  VAL A  71       4.343  -3.094   7.173  1.00  0.00           H  
ATOM   1109  HB  VAL A  71       2.655  -4.611   6.209  1.00  0.00           H  
ATOM   1110 1HG1 VAL A  71       1.056  -2.921   5.451  1.00  0.00           H  
ATOM   1111 2HG1 VAL A  71       1.978  -2.376   6.872  1.00  0.00           H  
ATOM   1112 3HG1 VAL A  71       2.384  -1.754   5.254  1.00  0.00           H  
ATOM   1113 1HG2 VAL A  71       2.100  -4.455   3.803  1.00  0.00           H  
ATOM   1114 2HG2 VAL A  71       3.465  -3.338   3.562  1.00  0.00           H  
ATOM   1115 3HG2 VAL A  71       3.768  -5.025   4.042  1.00  0.00           H  
ATOM   1116  N   SER A  72       5.094  -5.637   6.620  1.00  0.00           N  
ATOM   1117  CA  SER A  72       5.891  -6.848   6.475  1.00  0.00           C  
ATOM   1118  C   SER A  72       5.514  -7.585   5.199  1.00  0.00           C  
ATOM   1119  O   SER A  72       4.492  -7.272   4.573  1.00  0.00           O  
ATOM   1120  CB  SER A  72       5.695  -7.755   7.674  1.00  0.00           C  
ATOM   1121  OG  SER A  72       4.426  -8.347   7.654  1.00  0.00           O  
ATOM   1122  H   SER A  72       4.304  -5.644   7.251  1.00  0.00           H  
ATOM   1123  HA  SER A  72       6.942  -6.563   6.421  1.00  0.00           H  
ATOM   1124 1HB  SER A  72       6.461  -8.531   7.672  1.00  0.00           H  
ATOM   1125 2HB  SER A  72       5.817  -7.178   8.589  1.00  0.00           H  
ATOM   1126  HG  SER A  72       4.348  -8.834   8.478  1.00  0.00           H  
ATOM   1127  N   LEU A  73       6.340  -8.556   4.818  1.00  0.00           N  
ATOM   1128  CA  LEU A  73       6.105  -9.352   3.613  1.00  0.00           C  
ATOM   1129  C   LEU A  73       4.800 -10.154   3.757  1.00  0.00           C  
ATOM   1130  O   LEU A  73       4.015 -10.280   2.804  1.00  0.00           O  
ATOM   1131  CB  LEU A  73       7.284 -10.302   3.362  1.00  0.00           C  
ATOM   1132  CG  LEU A  73       7.208 -11.128   2.072  1.00  0.00           C  
ATOM   1133  CD1 LEU A  73       7.245 -10.196   0.868  1.00  0.00           C  
ATOM   1134  CD2 LEU A  73       8.365 -12.116   2.034  1.00  0.00           C  
ATOM   1135  H   LEU A  73       7.156  -8.745   5.381  1.00  0.00           H  
ATOM   1136  HA  LEU A  73       6.017  -8.677   2.764  1.00  0.00           H  
ATOM   1137 1HB  LEU A  73       8.200  -9.716   3.327  1.00  0.00           H  
ATOM   1138 2HB  LEU A  73       7.353 -10.998   4.198  1.00  0.00           H  
ATOM   1139  HG  LEU A  73       6.264 -11.673   2.043  1.00  0.00           H  
ATOM   1140 1HD1 LEU A  73       7.191 -10.784  -0.048  1.00  0.00           H  
ATOM   1141 2HD1 LEU A  73       6.396  -9.514   0.911  1.00  0.00           H  
ATOM   1142 3HD1 LEU A  73       8.172  -9.625   0.879  1.00  0.00           H  
ATOM   1143 1HD2 LEU A  73       8.311 -12.704   1.117  1.00  0.00           H  
ATOM   1144 2HD2 LEU A  73       9.309 -11.572   2.061  1.00  0.00           H  
ATOM   1145 3HD2 LEU A  73       8.304 -12.781   2.896  1.00  0.00           H  
ATOM   1146  N   GLU A  74       4.586 -10.693   4.954  1.00  0.00           N  
ATOM   1147  CA  GLU A  74       3.407 -11.499   5.252  1.00  0.00           C  
ATOM   1148  C   GLU A  74       2.142 -10.676   5.117  1.00  0.00           C  
ATOM   1149  O   GLU A  74       1.138 -11.164   4.597  1.00  0.00           O  
ATOM   1150  CB  GLU A  74       3.498 -12.084   6.664  1.00  0.00           C  
ATOM   1151  CG  GLU A  74       4.573 -13.148   6.836  1.00  0.00           C  
ATOM   1152  CD  GLU A  74       4.642 -13.688   8.237  1.00  0.00           C  
ATOM   1153  OE1 GLU A  74       3.686 -13.537   8.959  1.00  0.00           O  
ATOM   1154  OE2 GLU A  74       5.652 -14.252   8.586  1.00  0.00           O  
ATOM   1155  H   GLU A  74       5.270 -10.536   5.680  1.00  0.00           H  
ATOM   1156  HA  GLU A  74       3.370 -12.332   4.548  1.00  0.00           H  
ATOM   1157 1HB  GLU A  74       3.701 -11.284   7.376  1.00  0.00           H  
ATOM   1158 2HB  GLU A  74       2.540 -12.529   6.935  1.00  0.00           H  
ATOM   1159 1HG  GLU A  74       4.368 -13.970   6.151  1.00  0.00           H  
ATOM   1160 2HG  GLU A  74       5.538 -12.720   6.568  1.00  0.00           H  
ATOM   1161  N   GLN A  75       2.208  -9.430   5.590  1.00  0.00           N  
ATOM   1162  CA  GLN A  75       1.094  -8.498   5.517  1.00  0.00           C  
ATOM   1163  C   GLN A  75       0.794  -8.091   4.081  1.00  0.00           C  
ATOM   1164  O   GLN A  75      -0.378  -7.966   3.694  1.00  0.00           O  
ATOM   1165  CB  GLN A  75       1.385  -7.253   6.359  1.00  0.00           C  
ATOM   1166  CG  GLN A  75       1.365  -7.497   7.859  1.00  0.00           C  
ATOM   1167  CD  GLN A  75       1.760  -6.266   8.650  1.00  0.00           C  
ATOM   1168  OE1 GLN A  75       2.779  -5.629   8.368  1.00  0.00           O  
ATOM   1169  NE2 GLN A  75       0.954  -5.920   9.647  1.00  0.00           N  
ATOM   1170  H   GLN A  75       3.073  -9.130   6.016  1.00  0.00           H  
ATOM   1171  HA  GLN A  75       0.207  -8.985   5.923  1.00  0.00           H  
ATOM   1172 1HB  GLN A  75       2.367  -6.856   6.096  1.00  0.00           H  
ATOM   1173 2HB  GLN A  75       0.650  -6.480   6.134  1.00  0.00           H  
ATOM   1174 1HG  GLN A  75       0.359  -7.786   8.155  1.00  0.00           H  
ATOM   1175 2HG  GLN A  75       2.070  -8.295   8.094  1.00  0.00           H  
ATOM   1176 1HE2 GLN A  75       1.162  -5.117  10.207  1.00  0.00           H  
ATOM   1177 2HE2 GLN A  75       0.137  -6.466   9.842  1.00  0.00           H  
ATOM   1178  N   ALA A  76       1.852  -7.855   3.313  1.00  0.00           N  
ATOM   1179  CA  ALA A  76       1.708  -7.503   1.915  1.00  0.00           C  
ATOM   1180  C   ALA A  76       0.959  -8.605   1.191  1.00  0.00           C  
ATOM   1181  O   ALA A  76       0.175  -8.332   0.297  1.00  0.00           O  
ATOM   1182  CB  ALA A  76       3.061  -7.283   1.266  1.00  0.00           C  
ATOM   1183  H   ALA A  76       2.779  -7.924   3.708  1.00  0.00           H  
ATOM   1184  HA  ALA A  76       1.141  -6.573   1.858  1.00  0.00           H  
ATOM   1185 1HB  ALA A  76       2.923  -7.019   0.217  1.00  0.00           H  
ATOM   1186 2HB  ALA A  76       3.583  -6.475   1.776  1.00  0.00           H  
ATOM   1187 3HB  ALA A  76       3.648  -8.198   1.336  1.00  0.00           H  
ATOM   1188  N   LEU A  77       1.214 -10.009   1.450  1.00  0.00           N  
ATOM   1189  CA  LEU A  77       0.548 -11.180   0.911  1.00  0.00           C  
ATOM   1190  C   LEU A  77      -0.909 -11.245   1.403  1.00  0.00           C  
ATOM   1191  O   LEU A  77      -1.783 -11.664   0.664  1.00  0.00           O  
ATOM   1192  CB  LEU A  77       1.305 -12.450   1.320  1.00  0.00           C  
ATOM   1193  CG  LEU A  77       2.670 -12.654   0.653  1.00  0.00           C  
ATOM   1194  CD1 LEU A  77       3.423 -13.768   1.367  1.00  0.00           C  
ATOM   1195  CD2 LEU A  77       2.472 -12.985  -0.819  1.00  0.00           C  
ATOM   1196  H   LEU A  77       1.974 -10.132   2.101  1.00  0.00           H  
ATOM   1197  HA  LEU A  77       0.482 -11.073  -0.171  1.00  0.00           H  
ATOM   1198 1HB  LEU A  77       1.462 -12.428   2.397  1.00  0.00           H  
ATOM   1199 2HB  LEU A  77       0.686 -13.315   1.081  1.00  0.00           H  
ATOM   1200  HG  LEU A  77       3.260 -11.742   0.743  1.00  0.00           H  
ATOM   1201 1HD1 LEU A  77       4.394 -13.914   0.892  1.00  0.00           H  
ATOM   1202 2HD1 LEU A  77       3.569 -13.497   2.412  1.00  0.00           H  
ATOM   1203 3HD1 LEU A  77       2.849 -14.692   1.307  1.00  0.00           H  
ATOM   1204 1HD2 LEU A  77       3.443 -13.130  -1.295  1.00  0.00           H  
ATOM   1205 2HD2 LEU A  77       1.883 -13.898  -0.911  1.00  0.00           H  
ATOM   1206 3HD2 LEU A  77       1.947 -12.164  -1.309  1.00  0.00           H  
ATOM   1207  N   LEU A  78      -1.172 -10.821   2.638  1.00  0.00           N  
ATOM   1208  CA  LEU A  78      -2.537 -10.893   3.151  1.00  0.00           C  
ATOM   1209  C   LEU A  78      -3.377  -9.796   2.516  1.00  0.00           C  
ATOM   1210  O   LEU A  78      -4.574  -9.969   2.291  1.00  0.00           O  
ATOM   1211  CB  LEU A  78      -2.551 -10.749   4.678  1.00  0.00           C  
ATOM   1212  CG  LEU A  78      -3.911 -10.966   5.354  1.00  0.00           C  
ATOM   1213  CD1 LEU A  78      -4.386 -12.389   5.094  1.00  0.00           C  
ATOM   1214  CD2 LEU A  78      -3.786 -10.696   6.846  1.00  0.00           C  
ATOM   1215  H   LEU A  78      -0.443 -10.448   3.229  1.00  0.00           H  
ATOM   1216  HA  LEU A  78      -2.964 -11.855   2.865  1.00  0.00           H  
ATOM   1217 1HB  LEU A  78      -1.852 -11.468   5.102  1.00  0.00           H  
ATOM   1218 2HB  LEU A  78      -2.210  -9.746   4.936  1.00  0.00           H  
ATOM   1219  HG  LEU A  78      -4.645 -10.286   4.922  1.00  0.00           H  
ATOM   1220 1HD1 LEU A  78      -5.353 -12.544   5.574  1.00  0.00           H  
ATOM   1221 2HD1 LEU A  78      -4.486 -12.549   4.020  1.00  0.00           H  
ATOM   1222 3HD1 LEU A  78      -3.662 -13.095   5.500  1.00  0.00           H  
ATOM   1223 1HD2 LEU A  78      -4.753 -10.850   7.326  1.00  0.00           H  
ATOM   1224 2HD2 LEU A  78      -3.053 -11.377   7.279  1.00  0.00           H  
ATOM   1225 3HD2 LEU A  78      -3.462  -9.667   7.004  1.00  0.00           H  
ATOM   1226  N   ILE A  79      -2.748  -8.660   2.226  1.00  0.00           N  
ATOM   1227  CA  ILE A  79      -3.452  -7.571   1.565  1.00  0.00           C  
ATOM   1228  C   ILE A  79      -3.788  -7.986   0.144  1.00  0.00           C  
ATOM   1229  O   ILE A  79      -4.910  -7.761  -0.312  1.00  0.00           O  
ATOM   1230  CB  ILE A  79      -2.612  -6.281   1.553  1.00  0.00           C  
ATOM   1231  CG1 ILE A  79      -2.452  -5.734   2.974  1.00  0.00           C  
ATOM   1232  CG2 ILE A  79      -3.250  -5.239   0.647  1.00  0.00           C  
ATOM   1233  CD1 ILE A  79      -1.381  -4.675   3.103  1.00  0.00           C  
ATOM   1234  H   ILE A  79      -1.773  -8.544   2.462  1.00  0.00           H  
ATOM   1235  HA  ILE A  79      -4.387  -7.392   2.094  1.00  0.00           H  
ATOM   1236  HB  ILE A  79      -1.610  -6.503   1.186  1.00  0.00           H  
ATOM   1237 1HG1 ILE A  79      -3.397  -5.307   3.308  1.00  0.00           H  
ATOM   1238 2HG1 ILE A  79      -2.206  -6.551   3.652  1.00  0.00           H  
ATOM   1239 1HG2 ILE A  79      -2.644  -4.334   0.650  1.00  0.00           H  
ATOM   1240 2HG2 ILE A  79      -3.314  -5.630  -0.368  1.00  0.00           H  
ATOM   1241 3HG2 ILE A  79      -4.252  -5.006   1.009  1.00  0.00           H  
ATOM   1242 1HD1 ILE A  79      -1.327  -4.337   4.139  1.00  0.00           H  
ATOM   1243 2HD1 ILE A  79      -0.418  -5.093   2.807  1.00  0.00           H  
ATOM   1244 3HD1 ILE A  79      -1.624  -3.831   2.459  1.00  0.00           H  
ATOM   1245  N   LEU A  80      -2.796  -8.602  -0.657  1.00  0.00           N  
ATOM   1246  CA  LEU A  80      -3.020  -9.179  -1.990  1.00  0.00           C  
ATOM   1247  C   LEU A  80      -4.100 -10.248  -1.912  1.00  0.00           C  
ATOM   1248  O   LEU A  80      -4.855 -10.466  -2.866  1.00  0.00           O  
ATOM   1249  CB  LEU A  80      -1.725  -9.784  -2.547  1.00  0.00           C  
ATOM   1250  CG  LEU A  80      -0.610  -8.782  -2.875  1.00  0.00           C  
ATOM   1251  CD1 LEU A  80       0.681  -9.536  -3.163  1.00  0.00           C  
ATOM   1252  CD2 LEU A  80      -1.026  -7.933  -4.067  1.00  0.00           C  
ATOM   1253  H   LEU A  80      -1.881  -8.679  -0.236  1.00  0.00           H  
ATOM   1254  HA  LEU A  80      -3.348  -8.382  -2.657  1.00  0.00           H  
ATOM   1255 1HB  LEU A  80      -1.331 -10.491  -1.819  1.00  0.00           H  
ATOM   1256 2HB  LEU A  80      -1.961 -10.329  -3.461  1.00  0.00           H  
ATOM   1257  HG  LEU A  80      -0.435  -8.137  -2.014  1.00  0.00           H  
ATOM   1258 1HD1 LEU A  80       1.473  -8.824  -3.396  1.00  0.00           H  
ATOM   1259 2HD1 LEU A  80       0.965 -10.119  -2.287  1.00  0.00           H  
ATOM   1260 3HD1 LEU A  80       0.532 -10.203  -4.012  1.00  0.00           H  
ATOM   1261 1HD2 LEU A  80      -0.233  -7.221  -4.300  1.00  0.00           H  
ATOM   1262 2HD2 LEU A  80      -1.200  -8.577  -4.930  1.00  0.00           H  
ATOM   1263 3HD2 LEU A  80      -1.941  -7.392  -3.828  1.00  0.00           H  
ATOM   1264  N   ALA A  81      -4.245 -11.104  -0.739  1.00  0.00           N  
ATOM   1265  CA  ALA A  81      -5.257 -12.105  -0.476  1.00  0.00           C  
ATOM   1266  C   ALA A  81      -6.649 -11.500  -0.456  1.00  0.00           C  
ATOM   1267  O   ALA A  81      -7.560 -11.994  -1.119  1.00  0.00           O  
ATOM   1268  CB  ALA A  81      -4.968 -12.810   0.841  1.00  0.00           C  
ATOM   1269  H   ALA A  81      -3.525 -10.940  -0.052  1.00  0.00           H  
ATOM   1270  HA  ALA A  81      -5.226 -12.837  -1.283  1.00  0.00           H  
ATOM   1271 1HB  ALA A  81      -5.732 -13.565   1.025  1.00  0.00           H  
ATOM   1272 2HB  ALA A  81      -3.990 -13.289   0.790  1.00  0.00           H  
ATOM   1273 3HB  ALA A  81      -4.973 -12.083   1.651  1.00  0.00           H  
ATOM   1274  N   ALA A  82      -6.771 -10.404   0.338  1.00  0.00           N  
ATOM   1275  CA  ALA A  82      -8.065  -9.729   0.424  1.00  0.00           C  
ATOM   1276  C   ALA A  82      -8.526  -9.215  -0.944  1.00  0.00           C  
ATOM   1277  O   ALA A  82      -9.682  -9.392  -1.327  1.00  0.00           O  
ATOM   1278  CB  ALA A  82      -7.994  -8.583   1.423  1.00  0.00           C  
ATOM   1279  H   ALA A  82      -5.991 -10.042   0.871  1.00  0.00           H  
ATOM   1280  HA  ALA A  82      -8.802 -10.456   0.769  1.00  0.00           H  
ATOM   1281 1HB  ALA A  82      -8.965  -8.093   1.483  1.00  0.00           H  
ATOM   1282 2HB  ALA A  82      -7.722  -8.972   2.404  1.00  0.00           H  
ATOM   1283 3HB  ALA A  82      -7.244  -7.864   1.098  1.00  0.00           H  
ATOM   1284  N   ALA A  83      -7.619  -8.565  -1.700  1.00  0.00           N  
ATOM   1285  CA  ALA A  83      -7.968  -8.065  -3.029  1.00  0.00           C  
ATOM   1286  C   ALA A  83      -8.383  -9.209  -3.968  1.00  0.00           C  
ATOM   1287  O   ALA A  83      -9.331  -9.078  -4.723  1.00  0.00           O  
ATOM   1288  CB  ALA A  83      -6.819  -7.262  -3.634  1.00  0.00           C  
ATOM   1289  H   ALA A  83      -6.683  -8.416  -1.347  1.00  0.00           H  
ATOM   1290  HA  ALA A  83      -8.832  -7.409  -2.930  1.00  0.00           H  
ATOM   1291 1HB  ALA A  83      -7.104  -6.902  -4.621  1.00  0.00           H  
ATOM   1292 2HB  ALA A  83      -6.591  -6.412  -2.989  1.00  0.00           H  
ATOM   1293 3HB  ALA A  83      -5.937  -7.898  -3.720  1.00  0.00           H  
ATOM   1294  N   ALA A  84      -7.606 -10.416  -3.965  1.00  0.00           N  
ATOM   1295  CA  ALA A  84      -7.899 -11.546  -4.846  1.00  0.00           C  
ATOM   1296  C   ALA A  84      -9.241 -12.197  -4.509  1.00  0.00           C  
ATOM   1297  O   ALA A  84     -10.008 -12.557  -5.402  1.00  0.00           O  
ATOM   1298  CB  ALA A  84      -6.785 -12.580  -4.768  1.00  0.00           C  
ATOM   1299  H   ALA A  84      -6.775 -10.440  -3.393  1.00  0.00           H  
ATOM   1300  HA  ALA A  84      -7.962 -11.171  -5.867  1.00  0.00           H  
ATOM   1301 1HB  ALA A  84      -7.017 -13.414  -5.430  1.00  0.00           H  
ATOM   1302 2HB  ALA A  84      -5.843 -12.124  -5.075  1.00  0.00           H  
ATOM   1303 3HB  ALA A  84      -6.696 -12.942  -3.744  1.00  0.00           H  
ATOM   1304  N   GLU A  85      -9.596 -12.377  -3.121  1.00  0.00           N  
ATOM   1305  CA  GLU A  85     -10.826 -13.042  -2.669  1.00  0.00           C  
ATOM   1306  C   GLU A  85     -12.085 -12.188  -2.801  1.00  0.00           C  
ATOM   1307  O   GLU A  85     -13.160 -12.694  -3.127  1.00  0.00           O  
ATOM   1308  CB  GLU A  85     -10.669 -13.476  -1.210  1.00  0.00           C  
ATOM   1309  CG  GLU A  85     -11.811 -14.333  -0.683  1.00  0.00           C  
ATOM   1310  CD  GLU A  85     -11.955 -15.634  -1.423  1.00  0.00           C  
ATOM   1311  OE1 GLU A  85     -11.006 -16.052  -2.041  1.00  0.00           O  
ATOM   1312  OE2 GLU A  85     -13.017 -16.210  -1.369  1.00  0.00           O  
ATOM   1313  H   GLU A  85      -8.928 -12.059  -2.433  1.00  0.00           H  
ATOM   1314  HA  GLU A  85     -10.986 -13.928  -3.283  1.00  0.00           H  
ATOM   1315 1HB  GLU A  85      -9.745 -14.042  -1.095  1.00  0.00           H  
ATOM   1316 2HB  GLU A  85     -10.593 -12.593  -0.574  1.00  0.00           H  
ATOM   1317 1HG  GLU A  85     -11.635 -14.546   0.372  1.00  0.00           H  
ATOM   1318 2HG  GLU A  85     -12.740 -13.771  -0.762  1.00  0.00           H  
ATOM   1319  N   LEU A  86     -12.040 -10.765  -2.547  1.00  0.00           N  
ATOM   1320  CA  LEU A  86     -13.123  -9.804  -2.611  1.00  0.00           C  
ATOM   1321  C   LEU A  86     -13.395  -9.486  -4.074  1.00  0.00           C  
ATOM   1322  O   LEU A  86     -14.463  -8.985  -4.423  1.00  0.00           O  
ATOM   1323  CB  LEU A  86     -12.767  -8.527  -1.839  1.00  0.00           C  
ATOM   1324  CG  LEU A  86     -13.124  -8.530  -0.347  1.00  0.00           C  
ATOM   1325  CD1 LEU A  86     -12.212  -9.499   0.392  1.00  0.00           C  
ATOM   1326  CD2 LEU A  86     -12.991  -7.120   0.210  1.00  0.00           C  
ATOM   1327  H   LEU A  86     -11.115 -10.449  -2.296  1.00  0.00           H  
ATOM   1328  HA  LEU A  86     -14.010 -10.263  -2.173  1.00  0.00           H  
ATOM   1329 1HB  LEU A  86     -11.695  -8.358  -1.923  1.00  0.00           H  
ATOM   1330 2HB  LEU A  86     -13.283  -7.686  -2.302  1.00  0.00           H  
ATOM   1331  HG  LEU A  86     -14.150  -8.875  -0.219  1.00  0.00           H  
ATOM   1332 1HD1 LEU A  86     -12.466  -9.501   1.452  1.00  0.00           H  
ATOM   1333 2HD1 LEU A  86     -12.342 -10.503  -0.013  1.00  0.00           H  
ATOM   1334 3HD1 LEU A  86     -11.175  -9.189   0.268  1.00  0.00           H  
ATOM   1335 1HD2 LEU A  86     -13.245  -7.122   1.270  1.00  0.00           H  
ATOM   1336 2HD2 LEU A  86     -11.964  -6.775   0.083  1.00  0.00           H  
ATOM   1337 3HD2 LEU A  86     -13.666  -6.452  -0.325  1.00  0.00           H  
ATOM   1338  N   GLY A  87     -12.420  -9.779  -4.933  1.00  0.00           N  
ATOM   1339  CA  GLY A  87     -12.573  -9.528  -6.347  1.00  0.00           C  
ATOM   1340  C   GLY A  87     -12.391  -8.047  -6.641  1.00  0.00           C  
ATOM   1341  O   GLY A  87     -12.988  -7.503  -7.573  1.00  0.00           O  
ATOM   1342  H   GLY A  87     -11.559 -10.182  -4.596  1.00  0.00           H  
ATOM   1343 1HA  GLY A  87     -11.840 -10.112  -6.902  1.00  0.00           H  
ATOM   1344 2HA  GLY A  87     -13.559  -9.858  -6.670  1.00  0.00           H  
ATOM   1345  N   THR A  88     -11.473  -7.289  -5.946  1.00  0.00           N  
ATOM   1346  CA  THR A  88     -11.224  -5.870  -6.012  1.00  0.00           C  
ATOM   1347  C   THR A  88      -9.759  -5.543  -6.238  1.00  0.00           C  
ATOM   1348  O   THR A  88      -8.936  -6.431  -6.414  1.00  0.00           O  
ATOM   1349  CB  THR A  88     -11.710  -5.177  -4.725  1.00  0.00           C  
ATOM   1350  OG1 THR A  88     -11.636  -3.755  -4.887  1.00  0.00           O  
ATOM   1351  CG2 THR A  88     -10.853  -5.593  -3.539  1.00  0.00           C  
ATOM   1352  H   THR A  88     -10.886  -7.864  -5.361  1.00  0.00           H  
ATOM   1353  HA  THR A  88     -11.737  -5.468  -6.886  1.00  0.00           H  
ATOM   1354  HB  THR A  88     -12.746  -5.453  -4.532  1.00  0.00           H  
ATOM   1355  HG1 THR A  88     -12.172  -3.327  -4.215  1.00  0.00           H  
ATOM   1356 1HG2 THR A  88     -11.211  -5.095  -2.639  1.00  0.00           H  
ATOM   1357 2HG2 THR A  88     -10.917  -6.674  -3.405  1.00  0.00           H  
ATOM   1358 3HG2 THR A  88      -9.817  -5.311  -3.721  1.00  0.00           H  
ATOM   1359  N   THR A  89      -9.397  -4.231  -6.207  1.00  0.00           N  
ATOM   1360  CA  THR A  89      -8.019  -3.839  -6.488  1.00  0.00           C  
ATOM   1361  C   THR A  89      -7.196  -3.958  -5.207  1.00  0.00           C  
ATOM   1362  O   THR A  89      -7.763  -4.069  -4.113  1.00  0.00           O  
ATOM   1363  CB  THR A  89      -7.936  -2.405  -7.041  1.00  0.00           C  
ATOM   1364  OG1 THR A  89      -8.363  -1.476  -6.036  1.00  0.00           O  
ATOM   1365  CG2 THR A  89      -8.819  -2.256  -8.271  1.00  0.00           C  
ATOM   1366  H   THR A  89     -10.075  -3.519  -5.977  1.00  0.00           H  
ATOM   1367  HA  THR A  89      -7.631  -4.484  -7.276  1.00  0.00           H  
ATOM   1368  HB  THR A  89      -6.905  -2.177  -7.312  1.00  0.00           H  
ATOM   1369  HG1 THR A  89      -8.129  -0.585  -6.304  1.00  0.00           H  
ATOM   1370 1HG2 THR A  89      -8.748  -1.236  -8.648  1.00  0.00           H  
ATOM   1371 2HG2 THR A  89      -8.490  -2.952  -9.042  1.00  0.00           H  
ATOM   1372 3HG2 THR A  89      -9.852  -2.473  -8.004  1.00  0.00           H  
ATOM   1373  N   VAL A  90      -5.868  -3.945  -5.348  1.00  0.00           N  
ATOM   1374  CA  VAL A  90      -4.995  -4.023  -4.185  1.00  0.00           C  
ATOM   1375  C   VAL A  90      -5.141  -2.770  -3.323  1.00  0.00           C  
ATOM   1376  O   VAL A  90      -5.204  -2.846  -2.076  1.00  0.00           O  
ATOM   1377  CB  VAL A  90      -3.527  -4.181  -4.623  1.00  0.00           C  
ATOM   1378  CG1 VAL A  90      -2.602  -4.125  -3.417  1.00  0.00           C  
ATOM   1379  CG2 VAL A  90      -3.350  -5.489  -5.379  1.00  0.00           C  
ATOM   1380  H   VAL A  90      -5.456  -3.878  -6.267  1.00  0.00           H  
ATOM   1381  HA  VAL A  90      -5.353  -4.825  -3.538  1.00  0.00           H  
ATOM   1382  HB  VAL A  90      -3.260  -3.347  -5.272  1.00  0.00           H  
ATOM   1383 1HG1 VAL A  90      -1.568  -4.238  -3.746  1.00  0.00           H  
ATOM   1384 2HG1 VAL A  90      -2.719  -3.166  -2.913  1.00  0.00           H  
ATOM   1385 3HG1 VAL A  90      -2.853  -4.931  -2.728  1.00  0.00           H  
ATOM   1386 1HG2 VAL A  90      -2.311  -5.594  -5.687  1.00  0.00           H  
ATOM   1387 2HG2 VAL A  90      -3.623  -6.323  -4.731  1.00  0.00           H  
ATOM   1388 3HG2 VAL A  90      -3.991  -5.490  -6.260  1.00  0.00           H  
ATOM   1389  N   GLU A  91      -5.229  -1.507  -3.951  1.00  0.00           N  
ATOM   1390  CA  GLU A  91      -5.402  -0.237  -3.257  1.00  0.00           C  
ATOM   1391  C   GLU A  91      -6.692  -0.240  -2.448  1.00  0.00           C  
ATOM   1392  O   GLU A  91      -6.752   0.371  -1.383  1.00  0.00           O  
ATOM   1393  CB  GLU A  91      -5.411   0.925  -4.253  1.00  0.00           C  
ATOM   1394  CG  GLU A  91      -4.096   1.129  -4.993  1.00  0.00           C  
ATOM   1395  CD  GLU A  91      -3.921   0.184  -6.148  1.00  0.00           C  
ATOM   1396  OE1 GLU A  91      -4.810  -0.595  -6.393  1.00  0.00           O  
ATOM   1397  OE2 GLU A  91      -2.896   0.240  -6.787  1.00  0.00           O  
ATOM   1398  H   GLU A  91      -5.187  -1.514  -4.961  1.00  0.00           H  
ATOM   1399  HA  GLU A  91      -4.582  -0.115  -2.549  1.00  0.00           H  
ATOM   1400 1HB  GLU A  91      -6.190   0.760  -4.997  1.00  0.00           H  
ATOM   1401 2HB  GLU A  91      -5.647   1.851  -3.730  1.00  0.00           H  
ATOM   1402 1HG  GLU A  91      -4.057   2.152  -5.366  1.00  0.00           H  
ATOM   1403 2HG  GLU A  91      -3.273   0.996  -4.292  1.00  0.00           H  
ATOM   1404  N   GLU A  92      -7.934  -0.908  -2.936  1.00  0.00           N  
ATOM   1405  CA  GLU A  92      -9.192  -1.010  -2.188  1.00  0.00           C  
ATOM   1406  C   GLU A  92      -9.062  -1.888  -0.946  1.00  0.00           C  
ATOM   1407  O   GLU A  92      -9.681  -1.609   0.078  1.00  0.00           O  
ATOM   1408  CB  GLU A  92     -10.297  -1.564  -3.092  1.00  0.00           C  
ATOM   1409  CG  GLU A  92     -10.868  -0.556  -4.078  1.00  0.00           C  
ATOM   1410  CD  GLU A  92     -11.688   0.514  -3.413  1.00  0.00           C  
ATOM   1411  OE1 GLU A  92     -12.612   0.178  -2.712  1.00  0.00           O  
ATOM   1412  OE2 GLU A  92     -11.389   1.669  -3.606  1.00  0.00           O  
ATOM   1413  H   GLU A  92      -7.883  -1.292  -3.869  1.00  0.00           H  
ATOM   1414  HA  GLU A  92      -9.496  -0.009  -1.886  1.00  0.00           H  
ATOM   1415 1HB  GLU A  92      -9.910  -2.409  -3.663  1.00  0.00           H  
ATOM   1416 2HB  GLU A  92     -11.118  -1.933  -2.477  1.00  0.00           H  
ATOM   1417 1HG  GLU A  92     -10.046  -0.085  -4.618  1.00  0.00           H  
ATOM   1418 2HG  GLU A  92     -11.486  -1.083  -4.803  1.00  0.00           H  
ATOM   1419  N   ALA A  93      -8.297  -2.970  -1.051  1.00  0.00           N  
ATOM   1420  CA  ALA A  93      -8.067  -3.832   0.104  1.00  0.00           C  
ATOM   1421  C   ALA A  93      -7.359  -3.038   1.200  1.00  0.00           C  
ATOM   1422  O   ALA A  93      -7.665  -3.172   2.376  1.00  0.00           O  
ATOM   1423  CB  ALA A  93      -7.252  -5.060  -0.286  1.00  0.00           C  
ATOM   1424  H   ALA A  93      -7.863  -3.205  -1.934  1.00  0.00           H  
ATOM   1425  HA  ALA A  93      -9.037  -4.161   0.477  1.00  0.00           H  
ATOM   1426 1HB  ALA A  93      -7.095  -5.686   0.593  1.00  0.00           H  
ATOM   1427 2HB  ALA A  93      -7.791  -5.627  -1.045  1.00  0.00           H  
ATOM   1428 3HB  ALA A  93      -6.288  -4.744  -0.683  1.00  0.00           H  
ATOM   1429  N   VAL A  94      -6.409  -2.210   0.785  1.00  0.00           N  
ATOM   1430  CA  VAL A  94      -5.634  -1.399   1.708  1.00  0.00           C  
ATOM   1431  C   VAL A  94      -6.541  -0.307   2.297  1.00  0.00           C  
ATOM   1432  O   VAL A  94      -6.639  -0.190   3.518  1.00  0.00           O  
ATOM   1433  CB  VAL A  94      -4.430  -0.760   0.991  1.00  0.00           C  
ATOM   1434  CG1 VAL A  94      -3.728   0.229   1.909  1.00  0.00           C  
ATOM   1435  CG2 VAL A  94      -3.468  -1.844   0.529  1.00  0.00           C  
ATOM   1436  H   VAL A  94      -6.220  -2.143  -0.206  1.00  0.00           H  
ATOM   1437  HA  VAL A  94      -5.312  -2.031   2.537  1.00  0.00           H  
ATOM   1438  HB  VAL A  94      -4.789  -0.199   0.128  1.00  0.00           H  
ATOM   1439 1HG1 VAL A  94      -2.879   0.672   1.385  1.00  0.00           H  
ATOM   1440 2HG1 VAL A  94      -4.425   1.015   2.198  1.00  0.00           H  
ATOM   1441 3HG1 VAL A  94      -3.373  -0.289   2.799  1.00  0.00           H  
ATOM   1442 1HG2 VAL A  94      -2.620  -1.385   0.022  1.00  0.00           H  
ATOM   1443 2HG2 VAL A  94      -3.114  -2.409   1.392  1.00  0.00           H  
ATOM   1444 3HG2 VAL A  94      -3.981  -2.517  -0.159  1.00  0.00           H  
ATOM   1445  N   LYS A  95      -7.256   0.427   1.431  1.00  0.00           N  
ATOM   1446  CA  LYS A  95      -8.142   1.508   1.885  1.00  0.00           C  
ATOM   1447  C   LYS A  95      -9.264   0.994   2.754  1.00  0.00           C  
ATOM   1448  O   LYS A  95      -9.677   1.664   3.695  1.00  0.00           O  
ATOM   1449  CB  LYS A  95      -8.726   2.264   0.690  1.00  0.00           C  
ATOM   1450  CG  LYS A  95      -7.721   3.130  -0.059  1.00  0.00           C  
ATOM   1451  CD  LYS A  95      -8.358   3.790  -1.273  1.00  0.00           C  
ATOM   1452  CE  LYS A  95      -7.347   4.628  -2.042  1.00  0.00           C  
ATOM   1453  NZ  LYS A  95      -7.946   5.250  -3.254  1.00  0.00           N  
ATOM   1454  H   LYS A  95      -7.186   0.232   0.444  1.00  0.00           H  
ATOM   1455  HA  LYS A  95      -7.558   2.204   2.489  1.00  0.00           H  
ATOM   1456 1HB  LYS A  95      -9.148   1.551  -0.020  1.00  0.00           H  
ATOM   1457 2HB  LYS A  95      -9.537   2.909   1.028  1.00  0.00           H  
ATOM   1458 1HG  LYS A  95      -7.340   3.904   0.607  1.00  0.00           H  
ATOM   1459 2HG  LYS A  95      -6.884   2.514  -0.388  1.00  0.00           H  
ATOM   1460 1HD  LYS A  95      -8.760   3.023  -1.936  1.00  0.00           H  
ATOM   1461 2HD  LYS A  95      -9.177   4.432  -0.950  1.00  0.00           H  
ATOM   1462 1HE  LYS A  95      -6.963   5.417  -1.396  1.00  0.00           H  
ATOM   1463 2HE  LYS A  95      -6.511   4.000  -2.347  1.00  0.00           H  
ATOM   1464 1HZ  LYS A  95      -7.245   5.796  -3.734  1.00  0.00           H  
ATOM   1465 2HZ  LYS A  95      -8.290   4.526  -3.869  1.00  0.00           H  
ATOM   1466 3HZ  LYS A  95      -8.711   5.850  -2.981  1.00  0.00           H  
ATOM   1467  N   ARG A  96      -9.966  -0.268   2.472  1.00  0.00           N  
ATOM   1468  CA  ARG A  96     -11.050  -0.844   3.268  1.00  0.00           C  
ATOM   1469  C   ARG A  96     -10.553  -1.354   4.616  1.00  0.00           C  
ATOM   1470  O   ARG A  96     -11.264  -1.282   5.609  1.00  0.00           O  
ATOM   1471  CB  ARG A  96     -11.738  -1.991   2.518  1.00  0.00           C  
ATOM   1472  CG  ARG A  96     -12.487  -1.529   1.290  1.00  0.00           C  
ATOM   1473  CD  ARG A  96     -12.996  -2.683   0.485  1.00  0.00           C  
ATOM   1474  NE  ARG A  96     -13.357  -2.244  -0.857  1.00  0.00           N  
ATOM   1475  CZ  ARG A  96     -14.069  -2.962  -1.713  1.00  0.00           C  
ATOM   1476  NH1 ARG A  96     -14.520  -4.167  -1.364  1.00  0.00           N  
ATOM   1477  NH2 ARG A  96     -14.324  -2.469  -2.910  1.00  0.00           N  
ATOM   1478  H   ARG A  96      -9.639  -0.763   1.655  1.00  0.00           H  
ATOM   1479  HA  ARG A  96     -11.790  -0.066   3.459  1.00  0.00           H  
ATOM   1480 1HB  ARG A  96     -10.994  -2.726   2.216  1.00  0.00           H  
ATOM   1481 2HB  ARG A  96     -12.440  -2.493   3.186  1.00  0.00           H  
ATOM   1482 1HG  ARG A  96     -13.337  -0.917   1.590  1.00  0.00           H  
ATOM   1483 2HG  ARG A  96     -11.820  -0.938   0.659  1.00  0.00           H  
ATOM   1484 1HD  ARG A  96     -12.224  -3.447   0.411  1.00  0.00           H  
ATOM   1485 2HD  ARG A  96     -13.876  -3.105   0.969  1.00  0.00           H  
ATOM   1486  HE  ARG A  96     -13.043  -1.328  -1.152  1.00  0.00           H  
ATOM   1487 1HH1 ARG A  96     -14.319  -4.535  -0.446  1.00  0.00           H  
ATOM   1488 2HH1 ARG A  96     -15.062  -4.712  -2.019  1.00  0.00           H  
ATOM   1489 1HH2 ARG A  96     -13.978  -1.554  -3.165  1.00  0.00           H  
ATOM   1490 2HH2 ARG A  96     -14.864  -3.005  -3.573  1.00  0.00           H  
ATOM   1491  N   ALA A  97      -9.225  -2.026   4.738  1.00  0.00           N  
ATOM   1492  CA  ALA A  97      -8.610  -2.504   5.959  1.00  0.00           C  
ATOM   1493  C   ALA A  97      -8.410  -1.309   6.891  1.00  0.00           C  
ATOM   1494  O   ALA A  97      -8.599  -1.431   8.081  1.00  0.00           O  
ATOM   1495  CB  ALA A  97      -7.288  -3.189   5.652  1.00  0.00           C  
ATOM   1496  H   ALA A  97      -8.748  -2.163   3.859  1.00  0.00           H  
ATOM   1497  HA  ALA A  97      -9.284  -3.229   6.417  1.00  0.00           H  
ATOM   1498 1HB  ALA A  97      -6.838  -3.544   6.579  1.00  0.00           H  
ATOM   1499 2HB  ALA A  97      -7.463  -4.035   4.987  1.00  0.00           H  
ATOM   1500 3HB  ALA A  97      -6.617  -2.481   5.170  1.00  0.00           H  
ATOM   1501  N   LEU A  98      -8.034  -0.158   6.330  1.00  0.00           N  
ATOM   1502  CA  LEU A  98      -7.863   1.070   7.107  1.00  0.00           C  
ATOM   1503  C   LEU A  98      -9.181   1.630   7.643  1.00  0.00           C  
ATOM   1504  O   LEU A  98      -9.240   2.070   8.774  1.00  0.00           O  
ATOM   1505  CB  LEU A  98      -7.175   2.135   6.244  1.00  0.00           C  
ATOM   1506  CG  LEU A  98      -6.909   3.479   6.933  1.00  0.00           C  
ATOM   1507  CD1 LEU A  98      -6.029   3.259   8.156  1.00  0.00           C  
ATOM   1508  CD2 LEU A  98      -6.247   4.432   5.949  1.00  0.00           C  
ATOM   1509  H   LEU A  98      -7.864  -0.138   5.335  1.00  0.00           H  
ATOM   1510  HA  LEU A  98      -7.256   0.842   7.984  1.00  0.00           H  
ATOM   1511 1HB  LEU A  98      -6.218   1.742   5.905  1.00  0.00           H  
ATOM   1512 2HB  LEU A  98      -7.796   2.328   5.369  1.00  0.00           H  
ATOM   1513  HG  LEU A  98      -7.852   3.907   7.274  1.00  0.00           H  
ATOM   1514 1HD1 LEU A  98      -5.840   4.214   8.646  1.00  0.00           H  
ATOM   1515 2HD1 LEU A  98      -6.535   2.589   8.852  1.00  0.00           H  
ATOM   1516 3HD1 LEU A  98      -5.083   2.816   7.848  1.00  0.00           H  
ATOM   1517 1HD2 LEU A  98      -6.059   5.388   6.438  1.00  0.00           H  
ATOM   1518 2HD2 LEU A  98      -5.303   4.007   5.608  1.00  0.00           H  
ATOM   1519 3HD2 LEU A  98      -6.905   4.586   5.093  1.00  0.00           H  
ATOM   1520  N   LYS A  99     -10.239   1.605   6.836  1.00  0.00           N  
ATOM   1521  CA  LYS A  99     -11.545   2.048   7.323  1.00  0.00           C  
ATOM   1522  C   LYS A  99     -12.010   1.184   8.484  1.00  0.00           C  
ATOM   1523  O   LYS A  99     -12.565   1.702   9.461  1.00  0.00           O  
ATOM   1524  CB  LYS A  99     -12.581   2.018   6.198  1.00  0.00           C  
ATOM   1525  CG  LYS A  99     -12.402   3.106   5.148  1.00  0.00           C  
ATOM   1526  CD  LYS A  99     -13.440   2.984   4.042  1.00  0.00           C  
ATOM   1527  CE  LYS A  99     -13.242   4.051   2.976  1.00  0.00           C  
ATOM   1528  NZ  LYS A  99     -14.231   3.924   1.871  1.00  0.00           N  
ATOM   1529  H   LYS A  99     -10.151   1.285   5.883  1.00  0.00           H  
ATOM   1530  HA  LYS A  99     -11.454   3.077   7.674  1.00  0.00           H  
ATOM   1531 1HB  LYS A  99     -12.540   1.054   5.691  1.00  0.00           H  
ATOM   1532 2HB  LYS A  99     -13.581   2.123   6.621  1.00  0.00           H  
ATOM   1533 1HG  LYS A  99     -12.499   4.086   5.619  1.00  0.00           H  
ATOM   1534 2HG  LYS A  99     -11.407   3.030   4.712  1.00  0.00           H  
ATOM   1535 1HD  LYS A  99     -13.362   2.000   3.578  1.00  0.00           H  
ATOM   1536 2HD  LYS A  99     -14.438   3.088   4.467  1.00  0.00           H  
ATOM   1537 1HE  LYS A  99     -13.345   5.038   3.427  1.00  0.00           H  
ATOM   1538 2HE  LYS A  99     -12.238   3.969   2.560  1.00  0.00           H  
ATOM   1539 1HZ  LYS A  99     -14.066   4.648   1.186  1.00  0.00           H  
ATOM   1540 2HZ  LYS A  99     -14.132   3.018   1.434  1.00  0.00           H  
ATOM   1541 3HZ  LYS A  99     -15.165   4.018   2.242  1.00  0.00           H  
ATOM   1542  N   LEU A 100     -11.810  -0.131   8.367  1.00  0.00           N  
ATOM   1543  CA  LEU A 100     -12.187  -1.044   9.438  1.00  0.00           C  
ATOM   1544  C   LEU A 100     -11.328  -0.770  10.670  1.00  0.00           C  
ATOM   1545  O   LEU A 100     -11.815  -0.796  11.800  1.00  0.00           O  
ATOM   1546  CB  LEU A 100     -12.020  -2.501   8.989  1.00  0.00           C  
ATOM   1547  CG  LEU A 100     -13.053  -3.007   7.974  1.00  0.00           C  
ATOM   1548  CD1 LEU A 100     -12.573  -4.321   7.372  1.00  0.00           C  
ATOM   1549  CD2 LEU A 100     -14.398  -3.181   8.663  1.00  0.00           C  
ATOM   1550  H   LEU A 100     -11.390  -0.504   7.528  1.00  0.00           H  
ATOM   1551  HA  LEU A 100     -13.236  -0.875   9.682  1.00  0.00           H  
ATOM   1552 1HB  LEU A 100     -11.033  -2.615   8.542  1.00  0.00           H  
ATOM   1553 2HB  LEU A 100     -12.075  -3.144   9.867  1.00  0.00           H  
ATOM   1554  HG  LEU A 100     -13.151  -2.285   7.163  1.00  0.00           H  
ATOM   1555 1HD1 LEU A 100     -13.307  -4.681   6.651  1.00  0.00           H  
ATOM   1556 2HD1 LEU A 100     -11.618  -4.164   6.869  1.00  0.00           H  
ATOM   1557 3HD1 LEU A 100     -12.449  -5.060   8.163  1.00  0.00           H  
ATOM   1558 1HD2 LEU A 100     -15.133  -3.540   7.942  1.00  0.00           H  
ATOM   1559 2HD2 LEU A 100     -14.302  -3.904   9.473  1.00  0.00           H  
ATOM   1560 3HD2 LEU A 100     -14.726  -2.223   9.068  1.00  0.00           H  
ATOM   1561  N   LYS A 101     -10.042  -0.526  10.440  1.00  0.00           N  
ATOM   1562  CA  LYS A 101      -9.119  -0.239  11.522  1.00  0.00           C  
ATOM   1563  C   LYS A 101      -9.703   0.868  12.415  1.00  0.00           C  
ATOM   1564  O   LYS A 101      -9.881   0.667  13.621  1.00  0.00           O  
ATOM   1565  CB  LYS A 101      -7.752   0.170  10.972  1.00  0.00           C  
ATOM   1566  CG  LYS A 101      -6.718   0.505  12.040  1.00  0.00           C  
ATOM   1567  CD  LYS A 101      -5.430   1.024  11.419  1.00  0.00           C  
ATOM   1568  CE  LYS A 101      -4.327   1.154  12.458  1.00  0.00           C  
ATOM   1569  NZ  LYS A 101      -4.593   2.261  13.417  1.00  0.00           N  
ATOM   1570  H   LYS A 101      -9.699  -0.538   9.490  1.00  0.00           H  
ATOM   1571  HA  LYS A 101      -9.019  -1.135  12.136  1.00  0.00           H  
ATOM   1572 1HB  LYS A 101      -7.350  -0.636  10.358  1.00  0.00           H  
ATOM   1573 2HB  LYS A 101      -7.864   1.045  10.331  1.00  0.00           H  
ATOM   1574 1HG  LYS A 101      -7.121   1.264  12.711  1.00  0.00           H  
ATOM   1575 2HG  LYS A 101      -6.496  -0.389  12.623  1.00  0.00           H  
ATOM   1576 1HD  LYS A 101      -5.102   0.340  10.636  1.00  0.00           H  
ATOM   1577 2HD  LYS A 101      -5.611   2.002  10.971  1.00  0.00           H  
ATOM   1578 1HE  LYS A 101      -4.239   0.222  13.014  1.00  0.00           H  
ATOM   1579 2HE  LYS A 101      -3.377   1.344  11.959  1.00  0.00           H  
ATOM   1580 1HZ  LYS A 101      -3.839   2.314  14.088  1.00  0.00           H  
ATOM   1581 2HZ  LYS A 101      -4.657   3.135  12.914  1.00  0.00           H  
ATOM   1582 3HZ  LYS A 101      -5.462   2.086  13.901  1.00  0.00           H  
ATOM   1583  N   THR A 102     -10.057   2.008  11.822  1.00  0.00           N  
ATOM   1584  CA  THR A 102     -10.458   3.165  12.618  1.00  0.00           C  
ATOM   1585  C   THR A 102     -11.932   3.121  13.020  1.00  0.00           C  
ATOM   1586  O   THR A 102     -12.341   3.721  14.014  1.00  0.00           O  
ATOM   1587  CB  THR A 102     -10.176   4.473  11.855  1.00  0.00           C  
ATOM   1588  OG1 THR A 102     -10.988   4.524  10.675  1.00  0.00           O  
ATOM   1589  CG2 THR A 102      -8.710   4.555  11.461  1.00  0.00           C  
ATOM   1590  H   THR A 102     -10.052   2.081  10.815  1.00  0.00           H  
ATOM   1591  HA  THR A 102      -9.885   3.163  13.546  1.00  0.00           H  
ATOM   1592  HB  THR A 102     -10.425   5.324  12.489  1.00  0.00           H  
ATOM   1593  HG1 THR A 102     -11.877   4.801  10.911  1.00  0.00           H  
ATOM   1594 1HG2 THR A 102      -8.529   5.486  10.923  1.00  0.00           H  
ATOM   1595 2HG2 THR A 102      -8.090   4.528  12.357  1.00  0.00           H  
ATOM   1596 3HG2 THR A 102      -8.457   3.712  10.820  1.00  0.00           H  
ATOM   1597  N   LYS A 103     -12.733   2.401  12.252  1.00  0.00           N  
ATOM   1598  CA  LYS A 103     -14.136   2.226  12.593  1.00  0.00           C  
ATOM   1599  C   LYS A 103     -14.361   1.265  13.766  1.00  0.00           C  
ATOM   1600  O   LYS A 103     -15.202   1.518  14.632  1.00  0.00           O  
ATOM   1601  CB  LYS A 103     -14.906   1.735  11.366  1.00  0.00           C  
ATOM   1602  CG  LYS A 103     -16.404   1.579  11.585  1.00  0.00           C  
ATOM   1603  CD  LYS A 103     -17.116   1.201  10.294  1.00  0.00           C  
ATOM   1604  CE  LYS A 103     -18.624   1.128  10.493  1.00  0.00           C  
ATOM   1605  NZ  LYS A 103     -19.336   0.814   9.224  1.00  0.00           N  
ATOM   1606  H   LYS A 103     -12.371   1.966  11.415  1.00  0.00           H  
ATOM   1607  HA  LYS A 103     -14.538   3.187  12.913  1.00  0.00           H  
ATOM   1608 1HB  LYS A 103     -14.759   2.432  10.541  1.00  0.00           H  
ATOM   1609 2HB  LYS A 103     -14.512   0.768  11.052  1.00  0.00           H  
ATOM   1610 1HG  LYS A 103     -16.586   0.804  12.330  1.00  0.00           H  
ATOM   1611 2HG  LYS A 103     -16.818   2.517  11.955  1.00  0.00           H  
ATOM   1612 1HD  LYS A 103     -16.895   1.943   9.525  1.00  0.00           H  
ATOM   1613 2HD  LYS A 103     -16.757   0.231   9.952  1.00  0.00           H  
ATOM   1614 1HE  LYS A 103     -18.855   0.358  11.226  1.00  0.00           H  
ATOM   1615 2HE  LYS A 103     -18.987   2.083  10.872  1.00  0.00           H  
ATOM   1616 1HZ  LYS A 103     -20.331   0.774   9.398  1.00  0.00           H  
ATOM   1617 2HZ  LYS A 103     -19.141   1.533   8.540  1.00  0.00           H  
ATOM   1618 3HZ  LYS A 103     -19.021  -0.078   8.873  1.00  0.00           H  
ATOM   1619  N   LEU A 104     -13.614   0.165  13.799  1.00  0.00           N  
ATOM   1620  CA  LEU A 104     -13.838  -0.870  14.809  1.00  0.00           C  
ATOM   1621  C   LEU A 104     -12.899  -0.761  16.016  1.00  0.00           C  
ATOM   1622  O   LEU A 104     -13.249  -1.203  17.112  1.00  0.00           O  
ATOM   1623  CB  LEU A 104     -13.676  -2.254  14.168  1.00  0.00           C  
ATOM   1624  CG  LEU A 104     -14.606  -2.551  12.985  1.00  0.00           C  
ATOM   1625  CD1 LEU A 104     -14.216  -3.881  12.354  1.00  0.00           C  
ATOM   1626  CD2 LEU A 104     -16.049  -2.577  13.466  1.00  0.00           C  
ATOM   1627  H   LEU A 104     -12.878   0.037  13.118  1.00  0.00           H  
ATOM   1628  HA  LEU A 104     -14.854  -0.770  15.188  1.00  0.00           H  
ATOM   1629 1HB  LEU A 104     -12.651  -2.357  13.817  1.00  0.00           H  
ATOM   1630 2HB  LEU A 104     -13.856  -3.013  14.929  1.00  0.00           H  
ATOM   1631  HG  LEU A 104     -14.490  -1.776  12.227  1.00  0.00           H  
ATOM   1632 1HD1 LEU A 104     -14.876  -4.092  11.513  1.00  0.00           H  
ATOM   1633 2HD1 LEU A 104     -13.186  -3.828  12.001  1.00  0.00           H  
ATOM   1634 3HD1 LEU A 104     -14.306  -4.675  13.094  1.00  0.00           H  
ATOM   1635 1HD2 LEU A 104     -16.710  -2.787  12.625  1.00  0.00           H  
ATOM   1636 2HD2 LEU A 104     -16.166  -3.353  14.223  1.00  0.00           H  
ATOM   1637 3HD2 LEU A 104     -16.306  -1.609  13.896  1.00  0.00           H  
ATOM   1638  N   GLY A 105     -11.711  -0.191  15.812  1.00  0.00           N  
ATOM   1639  CA  GLY A 105     -10.643  -0.261  16.798  1.00  0.00           C  
ATOM   1640  C   GLY A 105      -9.807  -1.537  16.745  1.00  0.00           C  
ATOM   1641  O   GLY A 105      -9.460  -2.100  17.787  1.00  0.00           O  
ATOM   1642  H   GLY A 105     -11.550   0.303  14.945  1.00  0.00           H  
ATOM   1643 1HA  GLY A 105      -9.971   0.586  16.666  1.00  0.00           H  
ATOM   1644 2HA  GLY A 105     -11.068  -0.181  17.798  1.00  0.00           H  
ATOM   1645  N   VAL A 106      -9.473  -1.993  15.535  1.00  0.00           N  
ATOM   1646  CA  VAL A 106      -8.780  -3.268  15.375  1.00  0.00           C  
ATOM   1647  C   VAL A 106      -7.492  -3.074  14.580  1.00  0.00           C  
ATOM   1648  O   VAL A 106      -7.281  -2.027  13.974  1.00  0.00           O  
ATOM   1649  CB  VAL A 106      -9.682  -4.288  14.656  1.00  0.00           C  
ATOM   1650  CG1 VAL A 106     -10.958  -4.524  15.451  1.00  0.00           C  
ATOM   1651  CG2 VAL A 106     -10.004  -3.795  13.253  1.00  0.00           C  
ATOM   1652  H   VAL A 106      -9.703  -1.450  14.715  1.00  0.00           H  
ATOM   1653  HA  VAL A 106      -8.491  -3.632  16.362  1.00  0.00           H  
ATOM   1654  HB  VAL A 106      -9.160  -5.242  14.595  1.00  0.00           H  
ATOM   1655 1HG1 VAL A 106     -11.584  -5.248  14.928  1.00  0.00           H  
ATOM   1656 2HG1 VAL A 106     -10.705  -4.910  16.438  1.00  0.00           H  
ATOM   1657 3HG1 VAL A 106     -11.500  -3.585  15.555  1.00  0.00           H  
ATOM   1658 1HG2 VAL A 106     -10.642  -4.521  12.750  1.00  0.00           H  
ATOM   1659 2HG2 VAL A 106     -10.522  -2.837  13.314  1.00  0.00           H  
ATOM   1660 3HG2 VAL A 106      -9.079  -3.672  12.689  1.00  0.00           H  
ATOM   1661  N   SER A 107      -6.617  -4.071  14.596  1.00  0.00           N  
ATOM   1662  CA  SER A 107      -5.409  -3.981  13.798  1.00  0.00           C  
ATOM   1663  C   SER A 107      -5.702  -4.179  12.297  1.00  0.00           C  
ATOM   1664  O   SER A 107      -6.772  -4.664  11.910  1.00  0.00           O  
ATOM   1665  CB  SER A 107      -4.406  -5.014  14.274  1.00  0.00           C  
ATOM   1666  OG  SER A 107      -4.834  -6.311  13.962  1.00  0.00           O  
ATOM   1667  H   SER A 107      -6.779  -4.896  15.154  1.00  0.00           H  
ATOM   1668  HA  SER A 107      -4.991  -2.981  13.914  1.00  0.00           H  
ATOM   1669 1HB  SER A 107      -3.440  -4.825  13.806  1.00  0.00           H  
ATOM   1670 2HB  SER A 107      -4.271  -4.920  15.350  1.00  0.00           H  
ATOM   1671  HG  SER A 107      -4.236  -6.905  14.422  1.00  0.00           H  
ATOM   1672  N   LEU A 108      -4.709  -3.765  11.362  1.00  0.00           N  
ATOM   1673  CA  LEU A 108      -4.832  -3.984   9.938  1.00  0.00           C  
ATOM   1674  C   LEU A 108      -4.879  -5.484   9.686  1.00  0.00           C  
ATOM   1675  O   LEU A 108      -5.583  -5.945   8.805  1.00  0.00           O  
ATOM   1676  CB  LEU A 108      -3.658  -3.347   9.185  1.00  0.00           C  
ATOM   1677  CG  LEU A 108      -3.644  -1.814   9.147  1.00  0.00           C  
ATOM   1678  CD1 LEU A 108      -2.307  -1.331   8.601  1.00  0.00           C  
ATOM   1679  CD2 LEU A 108      -4.797  -1.318   8.288  1.00  0.00           C  
ATOM   1680  H   LEU A 108      -3.879  -3.314  11.721  1.00  0.00           H  
ATOM   1681  HA  LEU A 108      -5.751  -3.511   9.594  1.00  0.00           H  
ATOM   1682 1HB  LEU A 108      -2.728  -3.676   9.648  1.00  0.00           H  
ATOM   1683 2HB  LEU A 108      -3.670  -3.705   8.155  1.00  0.00           H  
ATOM   1684  HG  LEU A 108      -3.750  -1.424  10.159  1.00  0.00           H  
ATOM   1685 1HD1 LEU A 108      -2.297  -0.241   8.574  1.00  0.00           H  
ATOM   1686 2HD1 LEU A 108      -1.502  -1.684   9.245  1.00  0.00           H  
ATOM   1687 3HD1 LEU A 108      -2.164  -1.720   7.593  1.00  0.00           H  
ATOM   1688 1HD2 LEU A 108      -4.788  -0.227   8.262  1.00  0.00           H  
ATOM   1689 2HD2 LEU A 108      -4.690  -1.705   7.275  1.00  0.00           H  
ATOM   1690 3HD2 LEU A 108      -5.741  -1.662   8.711  1.00  0.00           H  
ATOM   1691  N   ASP A 109      -4.038  -6.410  10.483  1.00  0.00           N  
ATOM   1692  CA  ASP A 109      -4.106  -7.854  10.302  1.00  0.00           C  
ATOM   1693  C   ASP A 109      -5.516  -8.384  10.528  1.00  0.00           C  
ATOM   1694  O   ASP A 109      -5.957  -9.312   9.850  1.00  0.00           O  
ATOM   1695  CB  ASP A 109      -3.134  -8.558  11.252  1.00  0.00           C  
ATOM   1696  CG  ASP A 109      -1.675  -8.249  10.943  1.00  0.00           C  
ATOM   1697  OD1 ASP A 109      -1.412  -7.702   9.898  1.00  0.00           O  
ATOM   1698  OD2 ASP A 109      -0.838  -8.563  11.756  1.00  0.00           O  
ATOM   1699  H   ASP A 109      -3.433  -6.032  11.198  1.00  0.00           H  
ATOM   1700  HA  ASP A 109      -3.830  -8.080   9.271  1.00  0.00           H  
ATOM   1701 1HB  ASP A 109      -3.345  -8.256  12.278  1.00  0.00           H  
ATOM   1702 2HB  ASP A 109      -3.283  -9.637  11.193  1.00  0.00           H  
ATOM   1703  N   GLN A 110      -6.264  -7.874  11.636  1.00  0.00           N  
ATOM   1704  CA  GLN A 110      -7.679  -8.155  11.871  1.00  0.00           C  
ATOM   1705  C   GLN A 110      -8.627  -7.561  10.826  1.00  0.00           C  
ATOM   1706  O   GLN A 110      -9.595  -8.202  10.416  1.00  0.00           O  
ATOM   1707  CB  GLN A 110      -8.076  -7.646  13.259  1.00  0.00           C  
ATOM   1708  CG  GLN A 110      -7.446  -8.413  14.409  1.00  0.00           C  
ATOM   1709  CD  GLN A 110      -7.605  -7.700  15.738  1.00  0.00           C  
ATOM   1710  OE1 GLN A 110      -7.361  -6.495  15.844  1.00  0.00           O  
ATOM   1711  NE2 GLN A 110      -8.013  -8.441  16.761  1.00  0.00           N  
ATOM   1712  H   GLN A 110      -5.771  -7.266  12.274  1.00  0.00           H  
ATOM   1713  HA  GLN A 110      -7.827  -9.234  11.841  1.00  0.00           H  
ATOM   1714 1HB  GLN A 110      -7.791  -6.598  13.358  1.00  0.00           H  
ATOM   1715 2HB  GLN A 110      -9.159  -7.702  13.371  1.00  0.00           H  
ATOM   1716 1HG  GLN A 110      -7.925  -9.390  14.486  1.00  0.00           H  
ATOM   1717 2HG  GLN A 110      -6.381  -8.534  14.210  1.00  0.00           H  
ATOM   1718 1HE2 GLN A 110      -8.135  -8.024  17.663  1.00  0.00           H  
ATOM   1719 2HE2 GLN A 110      -8.198  -9.415  16.631  1.00  0.00           H  
ATOM   1720  N   ALA A 111      -8.364  -6.327  10.384  1.00  0.00           N  
ATOM   1721  CA  ALA A 111      -9.225  -5.699   9.384  1.00  0.00           C  
ATOM   1722  C   ALA A 111      -9.169  -6.528   8.101  1.00  0.00           C  
ATOM   1723  O   ALA A 111     -10.181  -6.794   7.476  1.00  0.00           O  
ATOM   1724  CB  ALA A 111      -8.793  -4.264   9.121  1.00  0.00           C  
ATOM   1725  H   ALA A 111      -7.568  -5.820  10.738  1.00  0.00           H  
ATOM   1726  HA  ALA A 111     -10.243  -5.692   9.770  1.00  0.00           H  
ATOM   1727 1HB  ALA A 111      -9.449  -3.817   8.373  1.00  0.00           H  
ATOM   1728 2HB  ALA A 111      -8.855  -3.689  10.045  1.00  0.00           H  
ATOM   1729 3HB  ALA A 111      -7.767  -4.253   8.756  1.00  0.00           H  
ATOM   1730  N   LEU A 112      -7.970  -6.957   7.736  1.00  0.00           N  
ATOM   1731  CA  LEU A 112      -7.784  -7.770   6.538  1.00  0.00           C  
ATOM   1732  C   LEU A 112      -8.432  -9.121   6.689  1.00  0.00           C  
ATOM   1733  O   LEU A 112      -8.943  -9.685   5.721  1.00  0.00           O  
ATOM   1734  CB  LEU A 112      -6.291  -7.952   6.239  1.00  0.00           C  
ATOM   1735  CG  LEU A 112      -5.554  -6.701   5.743  1.00  0.00           C  
ATOM   1736  CD1 LEU A 112      -4.052  -6.938   5.803  1.00  0.00           C  
ATOM   1737  CD2 LEU A 112      -6.001  -6.378   4.325  1.00  0.00           C  
ATOM   1738  H   LEU A 112      -7.164  -6.716   8.297  1.00  0.00           H  
ATOM   1739  HA  LEU A 112      -8.266  -7.261   5.703  1.00  0.00           H  
ATOM   1740 1HB  LEU A 112      -5.794  -8.291   7.147  1.00  0.00           H  
ATOM   1741 2HB  LEU A 112      -6.180  -8.725   5.479  1.00  0.00           H  
ATOM   1742  HG  LEU A 112      -5.785  -5.860   6.397  1.00  0.00           H  
ATOM   1743 1HD1 LEU A 112      -3.528  -6.049   5.451  1.00  0.00           H  
ATOM   1744 2HD1 LEU A 112      -3.757  -7.148   6.832  1.00  0.00           H  
ATOM   1745 3HD1 LEU A 112      -3.792  -7.786   5.171  1.00  0.00           H  
ATOM   1746 1HD2 LEU A 112      -5.478  -5.488   3.973  1.00  0.00           H  
ATOM   1747 2HD2 LEU A 112      -5.769  -7.218   3.670  1.00  0.00           H  
ATOM   1748 3HD2 LEU A 112      -7.075  -6.196   4.314  1.00  0.00           H  
ATOM   1749  N   THR A 113      -8.362  -9.783   7.950  1.00  0.00           N  
ATOM   1750  CA  THR A 113      -9.108 -10.998   8.257  1.00  0.00           C  
ATOM   1751  C   THR A 113     -10.623 -10.831   8.126  1.00  0.00           C  
ATOM   1752  O   THR A 113     -11.313 -11.711   7.612  1.00  0.00           O  
ATOM   1753  CB  THR A 113      -8.774 -11.488   9.678  1.00  0.00           C  
ATOM   1754  OG1 THR A 113      -7.356 -11.650   9.810  1.00  0.00           O  
ATOM   1755  CG2 THR A 113      -9.461 -12.815   9.960  1.00  0.00           C  
ATOM   1756  H   THR A 113      -7.772  -9.375   8.661  1.00  0.00           H  
ATOM   1757  HA  THR A 113      -8.812 -11.766   7.543  1.00  0.00           H  
ATOM   1758  HB  THR A 113      -9.111 -10.749  10.406  1.00  0.00           H  
ATOM   1759  HG1 THR A 113      -6.927 -10.797   9.711  1.00  0.00           H  
ATOM   1760 1HG2 THR A 113      -9.215 -13.145  10.969  1.00  0.00           H  
ATOM   1761 2HG2 THR A 113     -10.541 -12.692   9.872  1.00  0.00           H  
ATOM   1762 3HG2 THR A 113      -9.121 -13.560   9.242  1.00  0.00           H  
ATOM   1763  N   ILE A 114     -11.141  -9.698   8.592  1.00  0.00           N  
ATOM   1764  CA  ILE A 114     -12.567  -9.405   8.463  1.00  0.00           C  
ATOM   1765  C   ILE A 114     -12.978  -9.315   6.993  1.00  0.00           C  
ATOM   1766  O   ILE A 114     -14.009  -9.856   6.592  1.00  0.00           O  
ATOM   1767  CB  ILE A 114     -12.924  -8.089   9.180  1.00  0.00           C  
ATOM   1768  CG1 ILE A 114     -12.762  -8.245  10.693  1.00  0.00           C  
ATOM   1769  CG2 ILE A 114     -14.342  -7.664   8.833  1.00  0.00           C  
ATOM   1770  CD1 ILE A 114     -12.705  -6.932  11.440  1.00  0.00           C  
ATOM   1771  H   ILE A 114     -10.539  -9.025   9.045  1.00  0.00           H  
ATOM   1772  HA  ILE A 114     -13.124 -10.224   8.918  1.00  0.00           H  
ATOM   1773  HB  ILE A 114     -12.233  -7.307   8.868  1.00  0.00           H  
ATOM   1774 1HG1 ILE A 114     -13.594  -8.826  11.090  1.00  0.00           H  
ATOM   1775 2HG1 ILE A 114     -11.848  -8.798  10.908  1.00  0.00           H  
ATOM   1776 1HG2 ILE A 114     -14.579  -6.733   9.348  1.00  0.00           H  
ATOM   1777 2HG2 ILE A 114     -14.424  -7.514   7.757  1.00  0.00           H  
ATOM   1778 3HG2 ILE A 114     -15.042  -8.439   9.146  1.00  0.00           H  
ATOM   1779 1HD1 ILE A 114     -12.590  -7.124  12.507  1.00  0.00           H  
ATOM   1780 2HD1 ILE A 114     -11.857  -6.347  11.082  1.00  0.00           H  
ATOM   1781 3HD1 ILE A 114     -13.626  -6.376  11.269  1.00  0.00           H  
ATOM   1782  N   LEU A 115     -12.148  -8.606   6.136  1.00  0.00           N  
ATOM   1783  CA  LEU A 115     -12.491  -8.475   4.730  1.00  0.00           C  
ATOM   1784  C   LEU A 115     -12.618  -9.841   4.078  1.00  0.00           C  
ATOM   1785  O   LEU A 115     -13.553 -10.070   3.329  1.00  0.00           O  
ATOM   1786  CB  LEU A 115     -11.432  -7.643   3.996  1.00  0.00           C  
ATOM   1787  CG  LEU A 115     -11.412  -6.146   4.331  1.00  0.00           C  
ATOM   1788  CD1 LEU A 115     -10.138  -5.519   3.781  1.00  0.00           C  
ATOM   1789  CD2 LEU A 115     -12.647  -5.479   3.743  1.00  0.00           C  
ATOM   1790  H   LEU A 115     -11.296  -8.182   6.476  1.00  0.00           H  
ATOM   1791  HA  LEU A 115     -13.454  -7.969   4.655  1.00  0.00           H  
ATOM   1792 1HB  LEU A 115     -10.448  -8.048   4.231  1.00  0.00           H  
ATOM   1793 2HB  LEU A 115     -11.594  -7.741   2.923  1.00  0.00           H  
ATOM   1794  HG  LEU A 115     -11.409  -6.014   5.413  1.00  0.00           H  
ATOM   1795 1HD1 LEU A 115     -10.125  -4.454   4.019  1.00  0.00           H  
ATOM   1796 2HD1 LEU A 115      -9.271  -6.001   4.233  1.00  0.00           H  
ATOM   1797 3HD1 LEU A 115     -10.106  -5.648   2.700  1.00  0.00           H  
ATOM   1798 1HD2 LEU A 115     -12.635  -4.414   3.981  1.00  0.00           H  
ATOM   1799 2HD2 LEU A 115     -12.651  -5.608   2.661  1.00  0.00           H  
ATOM   1800 3HD2 LEU A 115     -13.543  -5.934   4.165  1.00  0.00           H  
ATOM   1801  N   VAL A 116     -11.576 -10.839   4.341  1.00  0.00           N  
ATOM   1802  CA  VAL A 116     -11.634 -12.183   3.761  1.00  0.00           C  
ATOM   1803  C   VAL A 116     -12.833 -12.964   4.323  1.00  0.00           C  
ATOM   1804  O   VAL A 116     -13.566 -13.615   3.578  1.00  0.00           O  
ATOM   1805  CB  VAL A 116     -10.332 -12.951   4.056  1.00  0.00           C  
ATOM   1806  CG1 VAL A 116     -10.460 -14.403   3.621  1.00  0.00           C  
ATOM   1807  CG2 VAL A 116      -9.163 -12.279   3.353  1.00  0.00           C  
ATOM   1808  H   VAL A 116     -10.802 -10.597   4.945  1.00  0.00           H  
ATOM   1809  HA  VAL A 116     -11.770 -12.081   2.684  1.00  0.00           H  
ATOM   1810  HB  VAL A 116     -10.158 -12.952   5.133  1.00  0.00           H  
ATOM   1811 1HG1 VAL A 116      -9.531 -14.932   3.838  1.00  0.00           H  
ATOM   1812 2HG1 VAL A 116     -11.280 -14.875   4.164  1.00  0.00           H  
ATOM   1813 3HG1 VAL A 116     -10.660 -14.446   2.551  1.00  0.00           H  
ATOM   1814 1HG2 VAL A 116      -8.246 -12.827   3.568  1.00  0.00           H  
ATOM   1815 2HG2 VAL A 116      -9.340 -12.273   2.278  1.00  0.00           H  
ATOM   1816 3HG2 VAL A 116      -9.064 -11.254   3.711  1.00  0.00           H  
ATOM   1817  N   ALA A 117     -13.099 -12.927   5.778  1.00  0.00           N  
ATOM   1818  CA  ALA A 117     -14.241 -13.638   6.333  1.00  0.00           C  
ATOM   1819  C   ALA A 117     -15.570 -13.197   5.705  1.00  0.00           C  
ATOM   1820  O   ALA A 117     -16.462 -14.015   5.481  1.00  0.00           O  
ATOM   1821  CB  ALA A 117     -14.283 -13.443   7.841  1.00  0.00           C  
ATOM   1822  H   ALA A 117     -12.501 -12.398   6.396  1.00  0.00           H  
ATOM   1823  HA  ALA A 117     -14.118 -14.699   6.117  1.00  0.00           H  
ATOM   1824 1HB  ALA A 117     -15.128 -13.992   8.256  1.00  0.00           H  
ATOM   1825 2HB  ALA A 117     -13.358 -13.816   8.283  1.00  0.00           H  
ATOM   1826 3HB  ALA A 117     -14.392 -12.383   8.069  1.00  0.00           H  
ATOM   1827  N   ALA A 118     -15.810 -11.824   5.462  1.00  0.00           N  
ATOM   1828  CA  ALA A 118     -17.020 -11.316   4.833  1.00  0.00           C  
ATOM   1829  C   ALA A 118     -17.169 -11.854   3.393  1.00  0.00           C  
ATOM   1830  O   ALA A 118     -18.278 -12.166   2.946  1.00  0.00           O  
ATOM   1831  CB  ALA A 118     -17.024  -9.794   4.857  1.00  0.00           C  
ATOM   1832  H   ALA A 118     -15.105 -11.170   5.773  1.00  0.00           H  
ATOM   1833  HA  ALA A 118     -17.874 -11.681   5.402  1.00  0.00           H  
ATOM   1834 1HB  ALA A 118     -17.935  -9.426   4.384  1.00  0.00           H  
ATOM   1835 2HB  ALA A 118     -16.985  -9.448   5.889  1.00  0.00           H  
ATOM   1836 3HB  ALA A 118     -16.157  -9.420   4.315  1.00  0.00           H  
ATOM   1837  N   ALA A 119     -16.002 -11.910   2.494  1.00  0.00           N  
ATOM   1838  CA  ALA A 119     -15.990 -12.461   1.139  1.00  0.00           C  
ATOM   1839  C   ALA A 119     -16.304 -13.957   1.099  1.00  0.00           C  
ATOM   1840  O   ALA A 119     -16.961 -14.439   0.175  1.00  0.00           O  
ATOM   1841  CB  ALA A 119     -14.643 -12.211   0.478  1.00  0.00           C  
ATOM   1842  H   ALA A 119     -15.150 -11.528   2.877  1.00  0.00           H  
ATOM   1843  HA  ALA A 119     -16.766 -11.958   0.561  1.00  0.00           H  
ATOM   1844 1HB  ALA A 119     -14.651 -12.626  -0.531  1.00  0.00           H  
ATOM   1845 2HB  ALA A 119     -14.458 -11.138   0.425  1.00  0.00           H  
ATOM   1846 3HB  ALA A 119     -13.857 -12.687   1.060  1.00  0.00           H  
ATOM   1847  N   ARG A 120     -15.784 -14.771   2.120  1.00  0.00           N  
ATOM   1848  CA  ARG A 120     -16.057 -16.199   2.233  1.00  0.00           C  
ATOM   1849  C   ARG A 120     -17.479 -16.513   2.672  1.00  0.00           C  
ATOM   1850  O   ARG A 120     -18.077 -17.490   2.218  1.00  0.00           O  
ATOM   1851  CB  ARG A 120     -15.089 -16.837   3.219  1.00  0.00           C  
ATOM   1852  CG  ARG A 120     -13.627 -16.782   2.807  1.00  0.00           C  
ATOM   1853  CD  ARG A 120     -13.392 -17.483   1.518  1.00  0.00           C  
ATOM   1854  NE  ARG A 120     -13.781 -18.882   1.583  1.00  0.00           N  
ATOM   1855  CZ  ARG A 120     -14.045 -19.653   0.510  1.00  0.00           C  
ATOM   1856  NH1 ARG A 120     -13.957 -19.148  -0.700  1.00  0.00           N  
ATOM   1857  NH2 ARG A 120     -14.392 -20.918   0.675  1.00  0.00           N  
ATOM   1858  H   ARG A 120     -15.188 -14.329   2.806  1.00  0.00           H  
ATOM   1859  HA  ARG A 120     -15.927 -16.647   1.248  1.00  0.00           H  
ATOM   1860 1HB  ARG A 120     -15.178 -16.345   4.186  1.00  0.00           H  
ATOM   1861 2HB  ARG A 120     -15.352 -17.886   3.360  1.00  0.00           H  
ATOM   1862 1HG  ARG A 120     -13.320 -15.742   2.692  1.00  0.00           H  
ATOM   1863 2HG  ARG A 120     -13.014 -17.258   3.573  1.00  0.00           H  
ATOM   1864 1HD  ARG A 120     -13.975 -17.003   0.732  1.00  0.00           H  
ATOM   1865 2HD  ARG A 120     -12.334 -17.435   1.266  1.00  0.00           H  
ATOM   1866  HE  ARG A 120     -13.860 -19.306   2.498  1.00  0.00           H  
ATOM   1867 1HH1 ARG A 120     -13.692 -18.182  -0.826  1.00  0.00           H  
ATOM   1868 2HH1 ARG A 120     -14.155 -19.726  -1.504  1.00  0.00           H  
ATOM   1869 1HH2 ARG A 120     -14.460 -21.306   1.606  1.00  0.00           H  
ATOM   1870 2HH2 ARG A 120     -14.590 -21.496  -0.128  1.00  0.00           H  
ATOM   1871  N   LEU A 121     -18.018 -15.679   3.561  1.00  0.00           N  
ATOM   1872  CA  LEU A 121     -19.409 -15.772   4.008  1.00  0.00           C  
ATOM   1873  C   LEU A 121     -20.358 -15.265   2.938  1.00  0.00           C  
ATOM   1874  O   LEU A 121     -21.448 -15.792   2.764  1.00  0.00           O  
ATOM   1875  CB  LEU A 121     -19.612 -14.969   5.299  1.00  0.00           C  
ATOM   1876  CG  LEU A 121     -18.902 -15.518   6.543  1.00  0.00           C  
ATOM   1877  CD1 LEU A 121     -18.924 -14.468   7.646  1.00  0.00           C  
ATOM   1878  CD2 LEU A 121     -19.586 -16.800   6.993  1.00  0.00           C  
ATOM   1879  H   LEU A 121     -17.425 -14.956   3.941  1.00  0.00           H  
ATOM   1880  HA  LEU A 121     -19.631 -16.816   4.233  1.00  0.00           H  
ATOM   1881 1HB  LEU A 121     -19.255 -13.953   5.135  1.00  0.00           H  
ATOM   1882 2HB  LEU A 121     -20.679 -14.926   5.518  1.00  0.00           H  
ATOM   1883  HG  LEU A 121     -17.859 -15.728   6.304  1.00  0.00           H  
ATOM   1884 1HD1 LEU A 121     -18.420 -14.858   8.530  1.00  0.00           H  
ATOM   1885 2HD1 LEU A 121     -18.412 -13.569   7.303  1.00  0.00           H  
ATOM   1886 3HD1 LEU A 121     -19.957 -14.225   7.895  1.00  0.00           H  
ATOM   1887 1HD2 LEU A 121     -19.081 -17.190   7.877  1.00  0.00           H  
ATOM   1888 2HD2 LEU A 121     -20.629 -16.590   7.234  1.00  0.00           H  
ATOM   1889 3HD2 LEU A 121     -19.539 -17.538   6.193  1.00  0.00           H  
ATOM   1890  N   GLY A 122     -19.962 -14.179   2.125  1.00  0.00           N  
ATOM   1891  CA  GLY A 122     -20.843 -13.479   1.227  1.00  0.00           C  
ATOM   1892  C   GLY A 122     -21.733 -12.505   1.959  1.00  0.00           C  
ATOM   1893  O   GLY A 122     -22.870 -12.289   1.548  1.00  0.00           O  
ATOM   1894  H   GLY A 122     -18.992 -13.900   2.181  1.00  0.00           H  
ATOM   1895 1HA  GLY A 122     -20.253 -12.943   0.485  1.00  0.00           H  
ATOM   1896 2HA  GLY A 122     -21.461 -14.198   0.690  1.00  0.00           H  
ATOM   1897  N   THR A 123     -21.225 -11.782   3.071  1.00  0.00           N  
ATOM   1898  CA  THR A 123     -21.915 -10.865   3.971  1.00  0.00           C  
ATOM   1899  C   THR A 123     -21.185  -9.530   3.985  1.00  0.00           C  
ATOM   1900  O   THR A 123     -20.158  -9.371   3.319  1.00  0.00           O  
ATOM   1901  CB  THR A 123     -22.007 -11.432   5.400  1.00  0.00           C  
ATOM   1902  OG1 THR A 123     -20.693 -11.516   5.969  1.00  0.00           O  
ATOM   1903  CG2 THR A 123     -22.638 -12.816   5.385  1.00  0.00           C  
ATOM   1904  H   THR A 123     -20.242 -11.970   3.216  1.00  0.00           H  
ATOM   1905  HA  THR A 123     -22.945 -10.754   3.627  1.00  0.00           H  
ATOM   1906  HB  THR A 123     -22.613 -10.769   6.016  1.00  0.00           H  
ATOM   1907  HG1 THR A 123     -20.381 -10.634   6.183  1.00  0.00           H  
ATOM   1908 1HG2 THR A 123     -22.695 -13.200   6.404  1.00  0.00           H  
ATOM   1909 2HG2 THR A 123     -23.641 -12.753   4.964  1.00  0.00           H  
ATOM   1910 3HG2 THR A 123     -22.031 -13.486   4.778  1.00  0.00           H  
ATOM   1911  N   THR A 124     -21.687  -8.573   4.755  1.00  0.00           N  
ATOM   1912  CA  THR A 124     -20.984  -7.306   4.872  1.00  0.00           C  
ATOM   1913  C   THR A 124     -19.853  -7.496   5.870  1.00  0.00           C  
ATOM   1914  O   THR A 124     -19.792  -8.514   6.575  1.00  0.00           O  
ATOM   1915  CB  THR A 124     -21.916  -6.166   5.323  1.00  0.00           C  
ATOM   1916  OG1 THR A 124     -22.344  -6.400   6.671  1.00  0.00           O  
ATOM   1917  CG2 THR A 124     -23.134  -6.082   4.416  1.00  0.00           C  
ATOM   1918  H   THR A 124     -22.552  -8.705   5.261  1.00  0.00           H  
ATOM   1919  HA  THR A 124     -20.663  -6.995   3.879  1.00  0.00           H  
ATOM   1920  HB  THR A 124     -21.377  -5.219   5.286  1.00  0.00           H  
ATOM   1921  HG1 THR A 124     -22.752  -5.603   7.020  1.00  0.00           H  
ATOM   1922 1HG2 THR A 124     -23.781  -5.271   4.750  1.00  0.00           H  
ATOM   1923 2HG2 THR A 124     -22.813  -5.893   3.392  1.00  0.00           H  
ATOM   1924 3HG2 THR A 124     -23.682  -7.023   4.456  1.00  0.00           H  
ATOM   1925  N   VAL A 125     -18.968  -6.507   5.953  1.00  0.00           N  
ATOM   1926  CA  VAL A 125     -17.832  -6.597   6.850  1.00  0.00           C  
ATOM   1927  C   VAL A 125     -18.316  -6.448   8.284  1.00  0.00           C  
ATOM   1928  O   VAL A 125     -17.767  -7.075   9.197  1.00  0.00           O  
ATOM   1929  CB  VAL A 125     -16.794  -5.505   6.530  1.00  0.00           C  
ATOM   1930  CG1 VAL A 125     -16.223  -5.707   5.134  1.00  0.00           C  
ATOM   1931  CG2 VAL A 125     -17.433  -4.131   6.657  1.00  0.00           C  
ATOM   1932  H   VAL A 125     -19.084  -5.679   5.387  1.00  0.00           H  
ATOM   1933  HA  VAL A 125     -17.380  -7.583   6.738  1.00  0.00           H  
ATOM   1934  HB  VAL A 125     -15.965  -5.588   7.232  1.00  0.00           H  
ATOM   1935 1HG1 VAL A 125     -15.491  -4.926   4.924  1.00  0.00           H  
ATOM   1936 2HG1 VAL A 125     -15.739  -6.682   5.076  1.00  0.00           H  
ATOM   1937 3HG1 VAL A 125     -17.027  -5.655   4.401  1.00  0.00           H  
ATOM   1938 1HG2 VAL A 125     -16.694  -3.363   6.430  1.00  0.00           H  
ATOM   1939 2HG2 VAL A 125     -18.267  -4.050   5.959  1.00  0.00           H  
ATOM   1940 3HG2 VAL A 125     -17.798  -3.992   7.675  1.00  0.00           H  
ATOM   1941  N   GLU A 126     -19.372  -5.655   8.470  1.00  0.00           N  
ATOM   1942  CA  GLU A 126     -19.996  -5.496   9.786  1.00  0.00           C  
ATOM   1943  C   GLU A 126     -20.666  -6.780  10.254  1.00  0.00           C  
ATOM   1944  O   GLU A 126     -20.593  -7.137  11.424  1.00  0.00           O  
ATOM   1945  CB  GLU A 126     -21.024  -4.363   9.753  1.00  0.00           C  
ATOM   1946  CG  GLU A 126     -20.426  -2.977   9.555  1.00  0.00           C  
ATOM   1947  CD  GLU A 126     -20.097  -2.682   8.118  1.00  0.00           C  
ATOM   1948  OE1 GLU A 126     -20.424  -3.484   7.276  1.00  0.00           O  
ATOM   1949  OE2 GLU A 126     -19.517  -1.653   7.862  1.00  0.00           O  
ATOM   1950  H   GLU A 126     -19.750  -5.152   7.683  1.00  0.00           H  
ATOM   1951  HA  GLU A 126     -19.218  -5.258  10.512  1.00  0.00           H  
ATOM   1952 1HB  GLU A 126     -21.734  -4.539   8.945  1.00  0.00           H  
ATOM   1953 2HB  GLU A 126     -21.586  -4.355  10.687  1.00  0.00           H  
ATOM   1954 1HG  GLU A 126     -21.136  -2.232   9.913  1.00  0.00           H  
ATOM   1955 2HG  GLU A 126     -19.521  -2.895  10.155  1.00  0.00           H  
ATOM   1956  N   GLU A 127     -21.327  -7.478   9.343  1.00  0.00           N  
ATOM   1957  CA  GLU A 127     -21.951  -8.741   9.719  1.00  0.00           C  
ATOM   1958  C   GLU A 127     -20.878  -9.763  10.086  1.00  0.00           C  
ATOM   1959  O   GLU A 127     -21.053 -10.539  11.020  1.00  0.00           O  
ATOM   1960  CB  GLU A 127     -22.821  -9.275   8.579  1.00  0.00           C  
ATOM   1961  CG  GLU A 127     -24.118  -8.507   8.364  1.00  0.00           C  
ATOM   1962  CD  GLU A 127     -24.864  -8.950   7.137  1.00  0.00           C  
ATOM   1963  OE1 GLU A 127     -24.241  -9.122   6.116  1.00  0.00           O  
ATOM   1964  OE2 GLU A 127     -26.058  -9.117   7.219  1.00  0.00           O  
ATOM   1965  H   GLU A 127     -21.408  -7.152   8.389  1.00  0.00           H  
ATOM   1966  HA  GLU A 127     -22.583  -8.569  10.589  1.00  0.00           H  
ATOM   1967 1HB  GLU A 127     -22.258  -9.247   7.647  1.00  0.00           H  
ATOM   1968 2HB  GLU A 127     -23.079 -10.317   8.775  1.00  0.00           H  
ATOM   1969 1HG  GLU A 127     -24.758  -8.646   9.235  1.00  0.00           H  
ATOM   1970 2HG  GLU A 127     -23.889  -7.445   8.282  1.00  0.00           H  
ATOM   1971  N   ALA A 128     -19.760  -9.753   9.359  1.00  0.00           N  
ATOM   1972  CA  ALA A 128     -18.679 -10.685   9.642  1.00  0.00           C  
ATOM   1973  C   ALA A 128     -18.141 -10.505  11.073  1.00  0.00           C  
ATOM   1974  O   ALA A 128     -17.834 -11.485  11.765  1.00  0.00           O  
ATOM   1975  CB  ALA A 128     -17.561 -10.554   8.594  1.00  0.00           C  
ATOM   1976  H   ALA A 128     -19.657  -9.092   8.600  1.00  0.00           H  
ATOM   1977  HA  ALA A 128     -19.084 -11.696   9.598  1.00  0.00           H  
ATOM   1978 1HB  ALA A 128     -16.763 -11.260   8.826  1.00  0.00           H  
ATOM   1979 2HB  ALA A 128     -17.963 -10.772   7.605  1.00  0.00           H  
ATOM   1980 3HB  ALA A 128     -17.166  -9.540   8.610  1.00  0.00           H  
ATOM   1981  N   VAL A 129     -18.033  -9.247  11.497  1.00  0.00           N  
ATOM   1982  CA  VAL A 129     -17.563  -8.891  12.831  1.00  0.00           C  
ATOM   1983  C   VAL A 129     -18.582  -9.319  13.881  1.00  0.00           C  
ATOM   1984  O   VAL A 129     -18.234  -9.953  14.868  1.00  0.00           O  
ATOM   1985  CB  VAL A 129     -17.323  -7.373  12.933  1.00  0.00           C  
ATOM   1986  CG1 VAL A 129     -17.042  -6.974  14.374  1.00  0.00           C  
ATOM   1987  CG2 VAL A 129     -16.170  -6.969  12.027  1.00  0.00           C  
ATOM   1988  H   VAL A 129     -18.290  -8.511  10.854  1.00  0.00           H  
ATOM   1989  HA  VAL A 129     -16.620  -9.406  13.016  1.00  0.00           H  
ATOM   1990  HB  VAL A 129     -18.229  -6.850  12.625  1.00  0.00           H  
ATOM   1991 1HG1 VAL A 129     -16.875  -5.897  14.427  1.00  0.00           H  
ATOM   1992 2HG1 VAL A 129     -17.896  -7.239  14.998  1.00  0.00           H  
ATOM   1993 3HG1 VAL A 129     -16.155  -7.496  14.730  1.00  0.00           H  
ATOM   1994 1HG2 VAL A 129     -16.006  -5.895  12.103  1.00  0.00           H  
ATOM   1995 2HG2 VAL A 129     -15.266  -7.497  12.331  1.00  0.00           H  
ATOM   1996 3HG2 VAL A 129     -16.410  -7.227  10.995  1.00  0.00           H  
ATOM   1997  N   LYS A 130     -19.852  -8.978  13.652  1.00  0.00           N  
ATOM   1998  CA  LYS A 130     -20.936  -9.349  14.564  1.00  0.00           C  
ATOM   1999  C   LYS A 130     -21.105 -10.865  14.746  1.00  0.00           C  
ATOM   2000  O   LYS A 130     -21.337 -11.334  15.864  1.00  0.00           O  
ATOM   2001  CB  LYS A 130     -22.251  -8.743  14.073  1.00  0.00           C  
ATOM   2002  CG  LYS A 130     -22.351  -7.233  14.243  1.00  0.00           C  
ATOM   2003  CD  LYS A 130     -23.664  -6.700  13.689  1.00  0.00           C  
ATOM   2004  CE  LYS A 130     -23.758  -5.189  13.842  1.00  0.00           C  
ATOM   2005  NZ  LYS A 130     -25.030  -4.651  13.288  1.00  0.00           N  
ATOM   2006  H   LYS A 130     -20.068  -8.448  12.820  1.00  0.00           H  
ATOM   2007  HA  LYS A 130     -20.692  -8.978  15.561  1.00  0.00           H  
ATOM   2008 1HB  LYS A 130     -22.383  -8.970  13.014  1.00  0.00           H  
ATOM   2009 2HB  LYS A 130     -23.084  -9.197  14.611  1.00  0.00           H  
ATOM   2010 1HG  LYS A 130     -22.285  -6.981  15.302  1.00  0.00           H  
ATOM   2011 2HG  LYS A 130     -21.524  -6.753  13.721  1.00  0.00           H  
ATOM   2012 1HD  LYS A 130     -23.742  -6.955  12.631  1.00  0.00           H  
ATOM   2013 2HD  LYS A 130     -24.497  -7.162  14.218  1.00  0.00           H  
ATOM   2014 1HE  LYS A 130     -23.695  -4.927  14.897  1.00  0.00           H  
ATOM   2015 2HE  LYS A 130     -22.923  -4.718  13.324  1.00  0.00           H  
ATOM   2016 1HZ  LYS A 130     -25.053  -3.649  13.409  1.00  0.00           H  
ATOM   2017 2HZ  LYS A 130     -25.089  -4.873  12.304  1.00  0.00           H  
ATOM   2018 3HZ  LYS A 130     -25.811  -5.066  13.775  1.00  0.00           H  
ATOM   2019  N   ARG A 131     -21.010 -11.638  13.666  1.00  0.00           N  
ATOM   2020  CA  ARG A 131     -21.052 -13.096  13.798  1.00  0.00           C  
ATOM   2021  C   ARG A 131     -19.840 -13.589  14.595  1.00  0.00           C  
ATOM   2022  O   ARG A 131     -19.944 -14.504  15.412  1.00  0.00           O  
ATOM   2023  CB  ARG A 131     -21.072 -13.763  12.431  1.00  0.00           C  
ATOM   2024  CG  ARG A 131     -22.353 -13.560  11.638  1.00  0.00           C  
ATOM   2025  CD  ARG A 131     -22.250 -14.132  10.271  1.00  0.00           C  
ATOM   2026  NE  ARG A 131     -23.433 -13.850   9.474  1.00  0.00           N  
ATOM   2027  CZ  ARG A 131     -24.555 -14.595   9.481  1.00  0.00           C  
ATOM   2028  NH1 ARG A 131     -24.632 -15.661  10.247  1.00  0.00           N  
ATOM   2029  NH2 ARG A 131     -25.580 -14.254   8.719  1.00  0.00           N  
ATOM   2030  H   ARG A 131     -20.906 -11.231  12.748  1.00  0.00           H  
ATOM   2031  HA  ARG A 131     -21.949 -13.365  14.357  1.00  0.00           H  
ATOM   2032 1HB  ARG A 131     -20.248 -13.383  11.829  1.00  0.00           H  
ATOM   2033 2HB  ARG A 131     -20.923 -14.837  12.548  1.00  0.00           H  
ATOM   2034 1HG  ARG A 131     -23.181 -14.048  12.152  1.00  0.00           H  
ATOM   2035 2HG  ARG A 131     -22.560 -12.493  11.548  1.00  0.00           H  
ATOM   2036 1HD  ARG A 131     -21.386 -13.704   9.762  1.00  0.00           H  
ATOM   2037 2HD  ARG A 131     -22.133 -15.213  10.337  1.00  0.00           H  
ATOM   2038  HE  ARG A 131     -23.412 -13.037   8.873  1.00  0.00           H  
ATOM   2039 1HH1 ARG A 131     -23.849 -15.922  10.829  1.00  0.00           H  
ATOM   2040 2HH1 ARG A 131     -25.473 -16.220  10.252  1.00  0.00           H  
ATOM   2041 1HH2 ARG A 131     -25.521 -13.434   8.130  1.00  0.00           H  
ATOM   2042 2HH2 ARG A 131     -26.420 -14.812   8.724  1.00  0.00           H  
ATOM   2043  N   ALA A 132     -18.488 -13.020  14.334  1.00  0.00           N  
ATOM   2044  CA  ALA A 132     -17.263 -13.356  15.047  1.00  0.00           C  
ATOM   2045  C   ALA A 132     -17.366 -12.943  16.518  1.00  0.00           C  
ATOM   2046  O   ALA A 132     -16.820 -13.617  17.384  1.00  0.00           O  
ATOM   2047  CB  ALA A 132     -16.063 -12.719  14.379  1.00  0.00           C  
ATOM   2048  H   ALA A 132     -18.448 -12.361  13.570  1.00  0.00           H  
ATOM   2049  HA  ALA A 132     -17.141 -14.438  15.025  1.00  0.00           H  
ATOM   2050 1HB  ALA A 132     -15.159 -12.982  14.926  1.00  0.00           H  
ATOM   2051 2HB  ALA A 132     -15.985 -13.081  13.354  1.00  0.00           H  
ATOM   2052 3HB  ALA A 132     -16.182 -11.637  14.373  1.00  0.00           H  
ATOM   2053  N   LEU A 133     -18.059 -11.678  16.958  1.00  0.00           N  
ATOM   2054  CA  LEU A 133     -18.239 -11.265  18.359  1.00  0.00           C  
ATOM   2055  C   LEU A 133     -19.150 -12.210  19.179  1.00  0.00           C  
ATOM   2056  O   LEU A 133     -18.920 -12.410  20.370  1.00  0.00           O  
ATOM   2057  CB  LEU A 133     -18.819  -9.846  18.399  1.00  0.00           C  
ATOM   2058  CG  LEU A 133     -17.886  -8.732  17.909  1.00  0.00           C  
ATOM   2059  CD1 LEU A 133     -18.664  -7.427  17.801  1.00  0.00           C  
ATOM   2060  CD2 LEU A 133     -16.714  -8.592  18.869  1.00  0.00           C  
ATOM   2061  H   LEU A 133     -18.413 -11.084  16.222  1.00  0.00           H  
ATOM   2062  HA  LEU A 133     -17.274 -11.316  18.861  1.00  0.00           H  
ATOM   2063 1HB  LEU A 133     -19.717  -9.820  17.783  1.00  0.00           H  
ATOM   2064 2HB  LEU A 133     -19.101  -9.614  19.426  1.00  0.00           H  
ATOM   2065  HG  LEU A 133     -17.513  -8.981  16.915  1.00  0.00           H  
ATOM   2066 1HD1 LEU A 133     -18.001  -6.636  17.452  1.00  0.00           H  
ATOM   2067 2HD1 LEU A 133     -19.484  -7.550  17.093  1.00  0.00           H  
ATOM   2068 3HD1 LEU A 133     -19.065  -7.161  18.778  1.00  0.00           H  
ATOM   2069 1HD2 LEU A 133     -16.050  -7.800  18.520  1.00  0.00           H  
ATOM   2070 2HD2 LEU A 133     -17.086  -8.341  19.863  1.00  0.00           H  
ATOM   2071 3HD2 LEU A 133     -16.166  -9.532  18.913  1.00  0.00           H  
ATOM   2072  N   LYS A 134     -20.172 -12.777  18.532  1.00  0.00           N  
ATOM   2073  CA  LYS A 134     -21.029 -13.814  19.114  1.00  0.00           C  
ATOM   2074  C   LYS A 134     -20.232 -15.089  19.399  1.00  0.00           C  
ATOM   2075  O   LYS A 134     -20.363 -15.703  20.460  1.00  0.00           O  
ATOM   2076  CB  LYS A 134     -22.204 -14.123  18.185  1.00  0.00           C  
ATOM   2077  CG  LYS A 134     -23.252 -13.021  18.108  1.00  0.00           C  
ATOM   2078  CD  LYS A 134     -24.361 -13.381  17.131  1.00  0.00           C  
ATOM   2079  CE  LYS A 134     -25.396 -12.269  17.033  1.00  0.00           C  
ATOM   2080  NZ  LYS A 134     -26.471 -12.594  16.057  1.00  0.00           N  
ATOM   2081  H   LYS A 134     -20.351 -12.463  17.589  1.00  0.00           H  
ATOM   2082  HA  LYS A 134     -21.448 -13.433  20.045  1.00  0.00           H  
ATOM   2083 1HB  LYS A 134     -21.832 -14.303  17.176  1.00  0.00           H  
ATOM   2084 2HB  LYS A 134     -22.701 -15.034  18.518  1.00  0.00           H  
ATOM   2085 1HG  LYS A 134     -23.686 -12.861  19.095  1.00  0.00           H  
ATOM   2086 2HG  LYS A 134     -22.781 -12.093  17.783  1.00  0.00           H  
ATOM   2087 1HD  LYS A 134     -23.934 -13.557  16.143  1.00  0.00           H  
ATOM   2088 2HD  LYS A 134     -24.855 -14.294  17.463  1.00  0.00           H  
ATOM   2089 1HE  LYS A 134     -25.847 -12.104  18.010  1.00  0.00           H  
ATOM   2090 2HE  LYS A 134     -24.908 -11.345  16.722  1.00  0.00           H  
ATOM   2091 1HZ  LYS A 134     -27.135 -11.833  16.020  1.00  0.00           H  
ATOM   2092 2HZ  LYS A 134     -26.066 -12.731  15.141  1.00  0.00           H  
ATOM   2093 3HZ  LYS A 134     -26.943 -13.439  16.345  1.00  0.00           H  
ATOM   2094  N   LEU A 135     -19.327 -15.646  18.372  1.00  0.00           N  
ATOM   2095  CA  LEU A 135     -18.452 -16.797  18.515  1.00  0.00           C  
ATOM   2096  C   LEU A 135     -17.367 -16.496  19.546  1.00  0.00           C  
ATOM   2097  O   LEU A 135     -17.039 -17.345  20.377  1.00  0.00           O  
ATOM   2098  CB  LEU A 135     -17.815 -17.159  17.167  1.00  0.00           C  
ATOM   2099  CG  LEU A 135     -18.768 -17.741  16.116  1.00  0.00           C  
ATOM   2100  CD1 LEU A 135     -18.078 -17.761  14.759  1.00  0.00           C  
ATOM   2101  CD2 LEU A 135     -19.193 -19.140  16.535  1.00  0.00           C  
ATOM   2102  H   LEU A 135     -19.376 -15.174  17.479  1.00  0.00           H  
ATOM   2103  HA  LEU A 135     -19.048 -17.643  18.854  1.00  0.00           H  
ATOM   2104 1HB  LEU A 135     -17.363 -16.263  16.745  1.00  0.00           H  
ATOM   2105 2HB  LEU A 135     -17.026 -17.891  17.341  1.00  0.00           H  
ATOM   2106  HG  LEU A 135     -19.650 -17.104  16.032  1.00  0.00           H  
ATOM   2107 1HD1 LEU A 135     -18.755 -18.174  14.012  1.00  0.00           H  
ATOM   2108 2HD1 LEU A 135     -17.802 -16.745  14.476  1.00  0.00           H  
ATOM   2109 3HD1 LEU A 135     -17.181 -18.378  14.817  1.00  0.00           H  
ATOM   2110 1HD2 LEU A 135     -19.871 -19.554  15.787  1.00  0.00           H  
ATOM   2111 2HD2 LEU A 135     -18.312 -19.778  16.617  1.00  0.00           H  
ATOM   2112 3HD2 LEU A 135     -19.699 -19.094  17.499  1.00  0.00           H  
ATOM   2113  N   LYS A 136     -16.823 -15.278  19.484  1.00  0.00           N  
ATOM   2114  CA  LYS A 136     -15.778 -14.811  20.399  1.00  0.00           C  
ATOM   2115  C   LYS A 136     -16.184 -14.988  21.847  1.00  0.00           C  
ATOM   2116  O   LYS A 136     -15.464 -15.586  22.649  1.00  0.00           O  
ATOM   2117  CB  LYS A 136     -15.445 -13.343  20.131  1.00  0.00           C  
ATOM   2118  CG  LYS A 136     -14.282 -12.802  20.952  1.00  0.00           C  
ATOM   2119  CD  LYS A 136     -14.099 -11.307  20.733  1.00  0.00           C  
ATOM   2120  CE  LYS A 136     -12.898 -10.777  21.503  1.00  0.00           C  
ATOM   2121  NZ  LYS A 136     -13.129 -10.792  22.973  1.00  0.00           N  
ATOM   2122  H   LYS A 136     -17.160 -14.655  18.762  1.00  0.00           H  
ATOM   2123  HA  LYS A 136     -14.869 -15.381  20.203  1.00  0.00           H  
ATOM   2124 1HB  LYS A 136     -15.199 -13.212  19.077  1.00  0.00           H  
ATOM   2125 2HB  LYS A 136     -16.319 -12.727  20.343  1.00  0.00           H  
ATOM   2126 1HG  LYS A 136     -14.468 -12.985  22.011  1.00  0.00           H  
ATOM   2127 2HG  LYS A 136     -13.365 -13.317  20.668  1.00  0.00           H  
ATOM   2128 1HD  LYS A 136     -13.954 -11.110  19.670  1.00  0.00           H  
ATOM   2129 2HD  LYS A 136     -14.992 -10.779  21.065  1.00  0.00           H  
ATOM   2130 1HE  LYS A 136     -12.024 -11.387  21.279  1.00  0.00           H  
ATOM   2131 2HE  LYS A 136     -12.689  -9.754  21.191  1.00  0.00           H  
ATOM   2132 1HZ  LYS A 136     -12.311 -10.433  23.446  1.00  0.00           H  
ATOM   2133 2HZ  LYS A 136     -13.927 -10.213  23.195  1.00  0.00           H  
ATOM   2134 3HZ  LYS A 136     -13.305 -11.739  23.277  1.00  0.00           H  
ATOM   2135  N   THR A 137     -17.349 -14.448  22.180  1.00  0.00           N  
ATOM   2136  CA  THR A 137     -17.863 -14.493  23.540  1.00  0.00           C  
ATOM   2137  C   THR A 137     -18.193 -15.909  24.001  1.00  0.00           C  
ATOM   2138  O   THR A 137     -17.808 -16.310  25.096  1.00  0.00           O  
ATOM   2139  CB  THR A 137     -19.117 -13.608  23.673  1.00  0.00           C  
ATOM   2140  OG1 THR A 137     -18.783 -12.251  23.353  1.00  0.00           O  
ATOM   2141  CG2 THR A 137     -19.666 -13.671  25.090  1.00  0.00           C  
ATOM   2142  H   THR A 137     -17.894 -13.992  21.462  1.00  0.00           H  
ATOM   2143  HA  THR A 137     -17.100 -14.099  24.211  1.00  0.00           H  
ATOM   2144  HB  THR A 137     -19.881 -13.954  22.978  1.00  0.00           H  
ATOM   2145  HG1 THR A 137     -18.712 -12.156  22.400  1.00  0.00           H  
ATOM   2146 1HG2 THR A 137     -20.551 -13.041  25.165  1.00  0.00           H  
ATOM   2147 2HG2 THR A 137     -19.931 -14.700  25.332  1.00  0.00           H  
ATOM   2148 3HG2 THR A 137     -18.909 -13.318  25.789  1.00  0.00           H  
ATOM   2149  N   LYS A 138     -18.891 -16.666  23.156  1.00  0.00           N  
ATOM   2150  CA  LYS A 138     -19.310 -18.020  23.506  1.00  0.00           C  
ATOM   2151  C   LYS A 138     -18.144 -19.010  23.649  1.00  0.00           C  
ATOM   2152  O   LYS A 138     -18.182 -19.893  24.512  1.00  0.00           O  
ATOM   2153  CB  LYS A 138     -20.300 -18.537  22.461  1.00  0.00           C  
ATOM   2154  CG  LYS A 138     -21.672 -17.879  22.513  1.00  0.00           C  
ATOM   2155  CD  LYS A 138     -22.591 -18.430  21.433  1.00  0.00           C  
ATOM   2156  CE  LYS A 138     -23.962 -17.772  21.482  1.00  0.00           C  
ATOM   2157  NZ  LYS A 138     -24.870 -18.299  20.428  1.00  0.00           N  
ATOM   2158  H   LYS A 138     -19.137 -16.292  22.251  1.00  0.00           H  
ATOM   2159  HA  LYS A 138     -19.776 -17.995  24.492  1.00  0.00           H  
ATOM   2160 1HB  LYS A 138     -19.890 -18.379  21.463  1.00  0.00           H  
ATOM   2161 2HB  LYS A 138     -20.439 -19.611  22.591  1.00  0.00           H  
ATOM   2162 1HG  LYS A 138     -22.124 -18.057  23.489  1.00  0.00           H  
ATOM   2163 2HG  LYS A 138     -21.565 -16.804  22.372  1.00  0.00           H  
ATOM   2164 1HD  LYS A 138     -22.147 -18.254  20.452  1.00  0.00           H  
ATOM   2165 2HD  LYS A 138     -22.710 -19.505  21.571  1.00  0.00           H  
ATOM   2166 1HE  LYS A 138     -24.415 -17.948  22.457  1.00  0.00           H  
ATOM   2167 2HE  LYS A 138     -23.854 -16.696  21.346  1.00  0.00           H  
ATOM   2168 1HZ  LYS A 138     -25.767 -17.838  20.494  1.00  0.00           H  
ATOM   2169 2HZ  LYS A 138     -24.468 -18.124  19.518  1.00  0.00           H  
ATOM   2170 3HZ  LYS A 138     -24.994 -19.293  20.556  1.00  0.00           H  
ATOM   2171  N   LEU A 139     -17.116 -18.872  22.813  1.00  0.00           N  
ATOM   2172  CA  LEU A 139     -16.004 -19.826  22.822  1.00  0.00           C  
ATOM   2173  C   LEU A 139     -14.893 -19.456  23.788  1.00  0.00           C  
ATOM   2174  O   LEU A 139     -14.152 -20.331  24.238  1.00  0.00           O  
ATOM   2175  CB  LEU A 139     -15.415 -19.949  21.411  1.00  0.00           C  
ATOM   2176  CG  LEU A 139     -16.091 -20.979  20.496  1.00  0.00           C  
ATOM   2177  CD1 LEU A 139     -17.530 -20.557  20.232  1.00  0.00           C  
ATOM   2178  CD2 LEU A 139     -15.307 -21.095  19.197  1.00  0.00           C  
ATOM   2179  H   LEU A 139     -17.098 -18.101  22.161  1.00  0.00           H  
ATOM   2180  HA  LEU A 139     -16.386 -20.799  23.131  1.00  0.00           H  
ATOM   2181 1HB  LEU A 139     -15.480 -18.979  20.922  1.00  0.00           H  
ATOM   2182 2HB  LEU A 139     -14.363 -20.221  21.496  1.00  0.00           H  
ATOM   2183  HG  LEU A 139     -16.114 -21.948  20.994  1.00  0.00           H  
ATOM   2184 1HD1 LEU A 139     -18.010 -21.288  19.581  1.00  0.00           H  
ATOM   2185 2HD1 LEU A 139     -18.072 -20.501  21.176  1.00  0.00           H  
ATOM   2186 3HD1 LEU A 139     -17.539 -19.580  19.748  1.00  0.00           H  
ATOM   2187 1HD2 LEU A 139     -15.787 -21.827  18.547  1.00  0.00           H  
ATOM   2188 2HD2 LEU A 139     -15.285 -20.126  18.698  1.00  0.00           H  
ATOM   2189 3HD2 LEU A 139     -14.288 -21.415  19.414  1.00  0.00           H  
ATOM   2190  N   GLY A 140     -14.752 -18.164  24.084  1.00  0.00           N  
ATOM   2191  CA  GLY A 140     -13.610 -17.687  24.850  1.00  0.00           C  
ATOM   2192  C   GLY A 140     -12.329 -17.511  24.036  1.00  0.00           C  
ATOM   2193  O   GLY A 140     -11.234 -17.836  24.511  1.00  0.00           O  
ATOM   2194  H   GLY A 140     -15.447 -17.501  23.772  1.00  0.00           H  
ATOM   2195 1HA  GLY A 140     -13.854 -16.728  25.307  1.00  0.00           H  
ATOM   2196 2HA  GLY A 140     -13.401 -18.384  25.662  1.00  0.00           H  
ATOM   2197  N   VAL A 141     -12.458 -17.004  22.807  1.00  0.00           N  
ATOM   2198  CA  VAL A 141     -11.324 -16.900  21.883  1.00  0.00           C  
ATOM   2199  C   VAL A 141     -11.135 -15.462  21.408  1.00  0.00           C  
ATOM   2200  O   VAL A 141     -11.924 -14.590  21.750  1.00  0.00           O  
ATOM   2201  CB  VAL A 141     -11.537 -17.816  20.663  1.00  0.00           C  
ATOM   2202  CG1 VAL A 141     -11.608 -19.272  21.097  1.00  0.00           C  
ATOM   2203  CG2 VAL A 141     -12.805 -17.410  19.927  1.00  0.00           C  
ATOM   2204  H   VAL A 141     -13.367 -16.681  22.507  1.00  0.00           H  
ATOM   2205  HA  VAL A 141     -10.424 -17.232  22.402  1.00  0.00           H  
ATOM   2206  HB  VAL A 141     -10.681 -17.721  19.995  1.00  0.00           H  
ATOM   2207 1HG1 VAL A 141     -11.759 -19.905  20.222  1.00  0.00           H  
ATOM   2208 2HG1 VAL A 141     -10.677 -19.551  21.590  1.00  0.00           H  
ATOM   2209 3HG1 VAL A 141     -12.440 -19.406  21.788  1.00  0.00           H  
ATOM   2210 1HG2 VAL A 141     -12.949 -18.061  19.065  1.00  0.00           H  
ATOM   2211 2HG2 VAL A 141     -13.660 -17.499  20.597  1.00  0.00           H  
ATOM   2212 3HG2 VAL A 141     -12.715 -16.377  19.590  1.00  0.00           H  
ATOM   2213  N   SER A 142     -10.085 -15.213  20.630  1.00  0.00           N  
ATOM   2214  CA  SER A 142      -9.877 -13.886  20.058  1.00  0.00           C  
ATOM   2215  C   SER A 142     -10.814 -13.624  18.881  1.00  0.00           C  
ATOM   2216  O   SER A 142     -11.427 -14.548  18.346  1.00  0.00           O  
ATOM   2217  CB  SER A 142      -8.436 -13.736  19.608  1.00  0.00           C  
ATOM   2218  OG  SER A 142      -8.178 -14.525  18.479  1.00  0.00           O  
ATOM   2219  H   SER A 142      -9.420 -15.946  20.426  1.00  0.00           H  
ATOM   2220  HA  SER A 142     -10.100 -13.147  20.828  1.00  0.00           H  
ATOM   2221 1HB  SER A 142      -8.234 -12.690  19.379  1.00  0.00           H  
ATOM   2222 2HB  SER A 142      -7.770 -14.028  20.419  1.00  0.00           H  
ATOM   2223  HG  SER A 142      -7.224 -14.522  18.367  1.00  0.00           H  
ATOM   2224  N   LEU A 143     -10.918 -12.360  18.487  1.00  0.00           N  
ATOM   2225  CA  LEU A 143     -11.743 -11.995  17.339  1.00  0.00           C  
ATOM   2226  C   LEU A 143     -11.219 -12.686  16.079  1.00  0.00           C  
ATOM   2227  O   LEU A 143     -12.003 -13.153  15.232  1.00  0.00           O  
ATOM   2228  CB  LEU A 143     -11.747 -10.473  17.142  1.00  0.00           C  
ATOM   2229  CG  LEU A 143     -12.574  -9.958  15.956  1.00  0.00           C  
ATOM   2230  CD1 LEU A 143     -14.042 -10.296  16.175  1.00  0.00           C  
ATOM   2231  CD2 LEU A 143     -12.373  -8.457  15.812  1.00  0.00           C  
ATOM   2232  H   LEU A 143     -10.419 -11.637  18.986  1.00  0.00           H  
ATOM   2233  HA  LEU A 143     -12.764 -12.331  17.525  1.00  0.00           H  
ATOM   2234 1HB  LEU A 143     -12.138 -10.007  18.045  1.00  0.00           H  
ATOM   2235 2HB  LEU A 143     -10.720 -10.138  17.000  1.00  0.00           H  
ATOM   2236  HG  LEU A 143     -12.249 -10.457  15.043  1.00  0.00           H  
ATOM   2237 1HD1 LEU A 143     -14.629  -9.930  15.333  1.00  0.00           H  
ATOM   2238 2HD1 LEU A 143     -14.159 -11.377  16.256  1.00  0.00           H  
ATOM   2239 3HD1 LEU A 143     -14.391  -9.823  17.093  1.00  0.00           H  
ATOM   2240 1HD2 LEU A 143     -12.960  -8.091  14.969  1.00  0.00           H  
ATOM   2241 2HD2 LEU A 143     -12.699  -7.957  16.725  1.00  0.00           H  
ATOM   2242 3HD2 LEU A 143     -11.318  -8.246  15.639  1.00  0.00           H  
ATOM   2243  N   LYS A 144      -9.785 -12.747  15.756  1.00  0.00           N  
ATOM   2244  CA  LYS A 144      -9.148 -13.393  14.615  1.00  0.00           C  
ATOM   2245  C   LYS A 144      -9.496 -14.880  14.562  1.00  0.00           C  
ATOM   2246  O   LYS A 144      -9.788 -15.421  13.496  1.00  0.00           O  
ATOM   2247  CB  LYS A 144      -7.631 -13.207  14.673  1.00  0.00           C  
ATOM   2248  CG  LYS A 144      -6.876 -13.824  13.503  1.00  0.00           C  
ATOM   2249  CD  LYS A 144      -5.381 -13.566  13.611  1.00  0.00           C  
ATOM   2250  CE  LYS A 144      -4.620 -14.228  12.472  1.00  0.00           C  
ATOM   2251  NZ  LYS A 144      -3.154 -13.993  12.572  1.00  0.00           N  
ATOM   2252  H   LYS A 144      -9.210 -12.270  16.436  1.00  0.00           H  
ATOM   2253  HA  LYS A 144      -9.529 -12.928  13.705  1.00  0.00           H  
ATOM   2254 1HB  LYS A 144      -7.396 -12.142  14.698  1.00  0.00           H  
ATOM   2255 2HB  LYS A 144      -7.245 -13.649  15.591  1.00  0.00           H  
ATOM   2256 1HG  LYS A 144      -7.050 -14.900  13.485  1.00  0.00           H  
ATOM   2257 2HG  LYS A 144      -7.243 -13.399  12.569  1.00  0.00           H  
ATOM   2258 1HD  LYS A 144      -5.194 -12.491  13.586  1.00  0.00           H  
ATOM   2259 2HD  LYS A 144      -5.012 -13.958  14.559  1.00  0.00           H  
ATOM   2260 1HE  LYS A 144      -4.805 -15.301  12.487  1.00  0.00           H  
ATOM   2261 2HE  LYS A 144      -4.974 -13.833  11.520  1.00  0.00           H  
ATOM   2262 1HZ  LYS A 144      -2.686 -14.447  11.800  1.00  0.00           H  
ATOM   2263 2HZ  LYS A 144      -2.968 -13.000  12.541  1.00  0.00           H  
ATOM   2264 3HZ  LYS A 144      -2.810 -14.372  13.443  1.00  0.00           H  
ATOM   2265  N   GLN A 145      -9.419 -15.631  15.782  1.00  0.00           N  
ATOM   2266  CA  GLN A 145      -9.773 -17.042  15.889  1.00  0.00           C  
ATOM   2267  C   GLN A 145     -11.254 -17.270  15.571  1.00  0.00           C  
ATOM   2268  O   GLN A 145     -11.618 -18.266  14.945  1.00  0.00           O  
ATOM   2269  CB  GLN A 145      -9.450 -17.567  17.291  1.00  0.00           C  
ATOM   2270  CG  GLN A 145      -7.964 -17.687  17.583  1.00  0.00           C  
ATOM   2271  CD  GLN A 145      -7.686 -18.039  19.033  1.00  0.00           C  
ATOM   2272  OE1 GLN A 145      -8.261 -17.448  19.951  1.00  0.00           O  
ATOM   2273  NE2 GLN A 145      -6.800 -19.006  19.247  1.00  0.00           N  
ATOM   2274  H   GLN A 145      -9.131 -15.131  16.611  1.00  0.00           H  
ATOM   2275  HA  GLN A 145      -9.183 -17.603  15.163  1.00  0.00           H  
ATOM   2276 1HB  GLN A 145      -9.887 -16.904  18.037  1.00  0.00           H  
ATOM   2277 2HB  GLN A 145      -9.899 -18.551  17.423  1.00  0.00           H  
ATOM   2278 1HG  GLN A 145      -7.542 -18.472  16.954  1.00  0.00           H  
ATOM   2279 2HG  GLN A 145      -7.483 -16.734  17.365  1.00  0.00           H  
ATOM   2280 1HE2 GLN A 145      -6.576 -19.281  20.182  1.00  0.00           H  
ATOM   2281 2HE2 GLN A 145      -6.357 -19.458  18.473  1.00  0.00           H  
ATOM   2282  N   ALA A 146     -12.226 -16.359  16.089  1.00  0.00           N  
ATOM   2283  CA  ALA A 146     -13.645 -16.406  15.763  1.00  0.00           C  
ATOM   2284  C   ALA A 146     -13.890 -16.167  14.274  1.00  0.00           C  
ATOM   2285  O   ALA A 146     -14.801 -16.744  13.692  1.00  0.00           O  
ATOM   2286  CB  ALA A 146     -14.422 -15.381  16.606  1.00  0.00           C  
ATOM   2287  H   ALA A 146     -11.893 -15.666  16.746  1.00  0.00           H  
ATOM   2288  HA  ALA A 146     -14.014 -17.405  15.994  1.00  0.00           H  
ATOM   2289 1HB  ALA A 146     -15.481 -15.426  16.350  1.00  0.00           H  
ATOM   2290 2HB  ALA A 146     -14.295 -15.609  17.663  1.00  0.00           H  
ATOM   2291 3HB  ALA A 146     -14.044 -14.380  16.403  1.00  0.00           H  
ATOM   2292  N   LEU A 147     -13.112 -15.141  13.509  1.00  0.00           N  
ATOM   2293  CA  LEU A 147     -13.196 -14.892  12.074  1.00  0.00           C  
ATOM   2294  C   LEU A 147     -12.665 -16.085  11.288  1.00  0.00           C  
ATOM   2295  O   LEU A 147     -13.191 -16.427  10.229  1.00  0.00           O  
ATOM   2296  CB  LEU A 147     -12.405 -13.631  11.704  1.00  0.00           C  
ATOM   2297  CG  LEU A 147     -12.973 -12.310  12.238  1.00  0.00           C  
ATOM   2298  CD1 LEU A 147     -11.890 -11.240  12.201  1.00  0.00           C  
ATOM   2299  CD2 LEU A 147     -14.176 -11.899  11.403  1.00  0.00           C  
ATOM   2300  H   LEU A 147     -12.499 -14.569  14.072  1.00  0.00           H  
ATOM   2301  HA  LEU A 147     -14.245 -14.757  11.815  1.00  0.00           H  
ATOM   2302 1HB  LEU A 147     -11.390 -13.733  12.084  1.00  0.00           H  
ATOM   2303 2HB  LEU A 147     -12.359 -13.556  10.617  1.00  0.00           H  
ATOM   2304  HG  LEU A 147     -13.279 -12.438  13.276  1.00  0.00           H  
ATOM   2305 1HD1 LEU A 147     -12.293 -10.301  12.580  1.00  0.00           H  
ATOM   2306 2HD1 LEU A 147     -11.050 -11.550  12.822  1.00  0.00           H  
ATOM   2307 3HD1 LEU A 147     -11.552 -11.100  11.175  1.00  0.00           H  
ATOM   2308 1HD2 LEU A 147     -14.580 -10.960  11.783  1.00  0.00           H  
ATOM   2309 2HD2 LEU A 147     -13.871 -11.769  10.364  1.00  0.00           H  
ATOM   2310 3HD2 LEU A 147     -14.941 -12.673  11.461  1.00  0.00           H  
ATOM   2311  N   LEU A 148     -11.562 -16.783  11.805  1.00  0.00           N  
ATOM   2312  CA  LEU A 148     -11.068 -17.986  11.150  1.00  0.00           C  
ATOM   2313  C   LEU A 148     -12.078 -19.127  11.220  1.00  0.00           C  
ATOM   2314  O   LEU A 148     -12.203 -19.916  10.284  1.00  0.00           O  
ATOM   2315  CB  LEU A 148      -9.747 -18.429  11.793  1.00  0.00           C  
ATOM   2316  CG  LEU A 148      -8.535 -17.533  11.506  1.00  0.00           C  
ATOM   2317  CD1 LEU A 148      -7.386 -17.923  12.426  1.00  0.00           C  
ATOM   2318  CD2 LEU A 148      -8.136 -17.670  10.045  1.00  0.00           C  
ATOM   2319  H   LEU A 148     -11.098 -16.453  12.641  1.00  0.00           H  
ATOM   2320  HA  LEU A 148     -10.904 -17.757  10.098  1.00  0.00           H  
ATOM   2321 1HB  LEU A 148      -9.882 -18.468  12.872  1.00  0.00           H  
ATOM   2322 2HB  LEU A 148      -9.508 -19.432  11.441  1.00  0.00           H  
ATOM   2323  HG  LEU A 148      -8.793 -16.494  11.716  1.00  0.00           H  
ATOM   2324 1HD1 LEU A 148      -6.525 -17.286  12.223  1.00  0.00           H  
ATOM   2325 2HD1 LEU A 148      -7.693 -17.797  13.465  1.00  0.00           H  
ATOM   2326 3HD1 LEU A 148      -7.117 -18.964  12.250  1.00  0.00           H  
ATOM   2327 1HD2 LEU A 148      -7.275 -17.032   9.841  1.00  0.00           H  
ATOM   2328 2HD2 LEU A 148      -7.877 -18.708   9.834  1.00  0.00           H  
ATOM   2329 3HD2 LEU A 148      -8.969 -17.368   9.410  1.00  0.00           H  
ATOM   2330  N   PHE A 149     -12.802 -19.217  12.327  1.00  0.00           N  
ATOM   2331  CA  PHE A 149     -13.901 -20.169  12.405  1.00  0.00           C  
ATOM   2332  C   PHE A 149     -15.016 -19.886  11.372  1.00  0.00           C  
ATOM   2333  O   PHE A 149     -15.605 -20.810  10.813  1.00  0.00           O  
ATOM   2334  CB  PHE A 149     -14.493 -20.155  13.816  1.00  0.00           C  
ATOM   2335  CG  PHE A 149     -14.011 -21.280  14.686  1.00  0.00           C  
ATOM   2336  CD1 PHE A 149     -13.154 -21.037  15.749  1.00  0.00           C  
ATOM   2337  CD2 PHE A 149     -14.414 -22.585  14.444  1.00  0.00           C  
ATOM   2338  CE1 PHE A 149     -12.710 -22.072  16.550  1.00  0.00           C  
ATOM   2339  CE2 PHE A 149     -13.973 -23.621  15.244  1.00  0.00           C  
ATOM   2340  CZ  PHE A 149     -13.120 -23.364  16.298  1.00  0.00           C  
ATOM   2341  H   PHE A 149     -12.602 -18.630  13.123  1.00  0.00           H  
ATOM   2342  HA  PHE A 149     -13.505 -21.160  12.186  1.00  0.00           H  
ATOM   2343 1HB  PHE A 149     -14.242 -19.215  14.306  1.00  0.00           H  
ATOM   2344 2HB  PHE A 149     -15.579 -20.212  13.755  1.00  0.00           H  
ATOM   2345  HD1 PHE A 149     -12.831 -20.015  15.949  1.00  0.00           H  
ATOM   2346  HD2 PHE A 149     -15.087 -22.788  13.610  1.00  0.00           H  
ATOM   2347  HE1 PHE A 149     -12.037 -21.866  17.381  1.00  0.00           H  
ATOM   2348  HE2 PHE A 149     -14.297 -24.642  15.043  1.00  0.00           H  
ATOM   2349  HZ  PHE A 149     -12.770 -24.180  16.928  1.00  0.00           H  
ATOM   2350  N   LEU A 150     -15.423 -18.558  11.110  1.00  0.00           N  
ATOM   2351  CA  LEU A 150     -16.361 -18.174  10.045  1.00  0.00           C  
ATOM   2352  C   LEU A 150     -15.840 -18.567   8.664  1.00  0.00           C  
ATOM   2353  O   LEU A 150     -16.601 -19.023   7.810  1.00  0.00           O  
ATOM   2354  CB  LEU A 150     -16.615 -16.662  10.084  1.00  0.00           C  
ATOM   2355  CG  LEU A 150     -17.375 -16.146  11.313  1.00  0.00           C  
ATOM   2356  CD1 LEU A 150     -17.338 -14.624  11.331  1.00  0.00           C  
ATOM   2357  CD2 LEU A 150     -18.807 -16.658  11.276  1.00  0.00           C  
ATOM   2358  H   LEU A 150     -15.039 -17.842  11.710  1.00  0.00           H  
ATOM   2359  HA  LEU A 150     -17.297 -18.707  10.208  1.00  0.00           H  
ATOM   2360 1HB  LEU A 150     -15.656 -16.147  10.048  1.00  0.00           H  
ATOM   2361 2HB  LEU A 150     -17.187 -16.382   9.199  1.00  0.00           H  
ATOM   2362  HG  LEU A 150     -16.885 -16.503  12.219  1.00  0.00           H  
ATOM   2363 1HD1 LEU A 150     -17.878 -14.258  12.205  1.00  0.00           H  
ATOM   2364 2HD1 LEU A 150     -16.303 -14.286  11.378  1.00  0.00           H  
ATOM   2365 3HD1 LEU A 150     -17.807 -14.238  10.427  1.00  0.00           H  
ATOM   2366 1HD2 LEU A 150     -19.347 -16.292  12.150  1.00  0.00           H  
ATOM   2367 2HD2 LEU A 150     -19.298 -16.301  10.370  1.00  0.00           H  
ATOM   2368 3HD2 LEU A 150     -18.804 -17.748  11.281  1.00  0.00           H  
ATOM   2369  N   ILE A 151     -14.539 -18.392   8.432  1.00  0.00           N  
ATOM   2370  CA  ILE A 151     -13.887 -18.885   7.201  1.00  0.00           C  
ATOM   2371  C   ILE A 151     -13.859 -20.406   7.077  1.00  0.00           C  
ATOM   2372  O   ILE A 151     -14.092 -20.955   5.999  1.00  0.00           O  
ATOM   2373  CB  ILE A 151     -12.442 -18.361   7.115  1.00  0.00           C  
ATOM   2374  CG1 ILE A 151     -12.435 -16.843   6.911  1.00  0.00           C  
ATOM   2375  CG2 ILE A 151     -11.690 -19.056   5.990  1.00  0.00           C  
ATOM   2376  CD1 ILE A 151     -11.082 -16.204   7.122  1.00  0.00           C  
ATOM   2377  H   ILE A 151     -13.983 -17.907   9.123  1.00  0.00           H  
ATOM   2378  HA  ILE A 151     -14.454 -18.515   6.347  1.00  0.00           H  
ATOM   2379  HB  ILE A 151     -11.928 -18.554   8.056  1.00  0.00           H  
ATOM   2380 1HG1 ILE A 151     -12.769 -16.611   5.900  1.00  0.00           H  
ATOM   2381 2HG1 ILE A 151     -13.141 -16.380   7.601  1.00  0.00           H  
ATOM   2382 1HG2 ILE A 151     -10.671 -18.673   5.943  1.00  0.00           H  
ATOM   2383 2HG2 ILE A 151     -11.667 -20.128   6.177  1.00  0.00           H  
ATOM   2384 3HG2 ILE A 151     -12.194 -18.864   5.043  1.00  0.00           H  
ATOM   2385 1HD1 ILE A 151     -11.158 -15.129   6.960  1.00  0.00           H  
ATOM   2386 2HD1 ILE A 151     -10.744 -16.395   8.141  1.00  0.00           H  
ATOM   2387 3HD1 ILE A 151     -10.367 -16.627   6.417  1.00  0.00           H  
ATOM   2388  N   THR A 152     -13.560 -21.164   8.237  1.00  0.00           N  
ATOM   2389  CA  THR A 152     -13.551 -22.620   8.309  1.00  0.00           C  
ATOM   2390  C   THR A 152     -14.916 -23.193   7.973  1.00  0.00           C  
ATOM   2391  O   THR A 152     -15.029 -24.146   7.201  1.00  0.00           O  
ATOM   2392  CB  THR A 152     -13.116 -23.106   9.704  1.00  0.00           C  
ATOM   2393  OG1 THR A 152     -11.792 -22.634   9.986  1.00  0.00           O  
ATOM   2394  CG2 THR A 152     -13.134 -24.625   9.769  1.00  0.00           C  
ATOM   2395  H   THR A 152     -13.340 -20.630   9.066  1.00  0.00           H  
ATOM   2396  HA  THR A 152     -12.841 -22.990   7.569  1.00  0.00           H  
ATOM   2397  HB  THR A 152     -13.797 -22.708  10.456  1.00  0.00           H  
ATOM   2398  HG1 THR A 152     -11.808 -21.680  10.091  1.00  0.00           H  
ATOM   2399 1HG2 THR A 152     -12.825 -24.951  10.762  1.00  0.00           H  
ATOM   2400 2HG2 THR A 152     -14.142 -24.986   9.566  1.00  0.00           H  
ATOM   2401 3HG2 THR A 152     -12.448 -25.029   9.025  1.00  0.00           H  
ATOM   2402  N   ALA A 153     -15.948 -22.600   8.559  1.00  0.00           N  
ATOM   2403  CA  ALA A 153     -17.327 -23.004   8.305  1.00  0.00           C  
ATOM   2404  C   ALA A 153     -17.692 -22.809   6.833  1.00  0.00           C  
ATOM   2405  O   ALA A 153     -18.408 -23.623   6.245  1.00  0.00           O  
ATOM   2406  CB  ALA A 153     -18.280 -22.199   9.195  1.00  0.00           C  
ATOM   2407  H   ALA A 153     -15.767 -21.842   9.204  1.00  0.00           H  
ATOM   2408  HA  ALA A 153     -17.420 -24.063   8.547  1.00  0.00           H  
ATOM   2409 1HB  ALA A 153     -19.306 -22.504   9.001  1.00  0.00           H  
ATOM   2410 2HB  ALA A 153     -18.038 -22.381  10.245  1.00  0.00           H  
ATOM   2411 3HB  ALA A 153     -18.170 -21.136   8.979  1.00  0.00           H  
ATOM   2412  N   ALA A 154     -17.282 -21.604   6.087  1.00  0.00           N  
ATOM   2413  CA  ALA A 154     -17.496 -21.319   4.666  1.00  0.00           C  
ATOM   2414  C   ALA A 154     -16.762 -22.348   3.827  1.00  0.00           C  
ATOM   2415  O   ALA A 154     -17.263 -22.792   2.795  1.00  0.00           O  
ATOM   2416  CB  ALA A 154     -17.037 -19.907   4.334  1.00  0.00           C  
ATOM   2417  H   ALA A 154     -16.802 -20.923   6.659  1.00  0.00           H  
ATOM   2418  HA  ALA A 154     -18.564 -21.401   4.461  1.00  0.00           H  
ATOM   2419 1HB  ALA A 154     -17.203 -19.711   3.274  1.00  0.00           H  
ATOM   2420 2HB  ALA A 154     -17.604 -19.190   4.929  1.00  0.00           H  
ATOM   2421 3HB  ALA A 154     -15.977 -19.807   4.559  1.00  0.00           H  
ATOM   2422  N   SER A 155     -15.557 -22.723   4.284  1.00  0.00           N  
ATOM   2423  CA  SER A 155     -14.772 -23.723   3.589  1.00  0.00           C  
ATOM   2424  C   SER A 155     -15.437 -25.081   3.672  1.00  0.00           C  
ATOM   2425  O   SER A 155     -15.541 -25.794   2.674  1.00  0.00           O  
ATOM   2426  CB  SER A 155     -13.375 -23.793   4.174  1.00  0.00           C  
ATOM   2427  OG  SER A 155     -12.588 -24.724   3.484  1.00  0.00           O  
ATOM   2428  H   SER A 155     -15.188 -22.306   5.126  1.00  0.00           H  
ATOM   2429  HA  SER A 155     -14.703 -23.439   2.539  1.00  0.00           H  
ATOM   2430 1HB  SER A 155     -12.910 -22.809   4.123  1.00  0.00           H  
ATOM   2431 2HB  SER A 155     -13.435 -24.071   5.225  1.00  0.00           H  
ATOM   2432  HG  SER A 155     -12.295 -24.281   2.684  1.00  0.00           H  
ATOM   2433  N   LEU A 156     -15.883 -25.432   4.861  1.00  0.00           N  
ATOM   2434  CA  LEU A 156     -16.550 -26.703   5.055  1.00  0.00           C  
ATOM   2435  C   LEU A 156     -17.893 -26.763   4.318  1.00  0.00           C  
ATOM   2436  O   LEU A 156     -18.296 -27.818   3.829  1.00  0.00           O  
ATOM   2437  CB  LEU A 156     -16.768 -26.950   6.553  1.00  0.00           C  
ATOM   2438  CG  LEU A 156     -15.504 -27.253   7.368  1.00  0.00           C  
ATOM   2439  CD1 LEU A 156     -15.823 -27.158   8.854  1.00  0.00           C  
ATOM   2440  CD2 LEU A 156     -14.988 -28.638   7.007  1.00  0.00           C  
ATOM   2441  H   LEU A 156     -15.763 -24.814   5.652  1.00  0.00           H  
ATOM   2442  HA  LEU A 156     -15.914 -27.485   4.641  1.00  0.00           H  
ATOM   2443 1HB  LEU A 156     -17.237 -26.068   6.986  1.00  0.00           H  
ATOM   2444 2HB  LEU A 156     -17.449 -27.793   6.671  1.00  0.00           H  
ATOM   2445  HG  LEU A 156     -14.739 -26.510   7.143  1.00  0.00           H  
ATOM   2446 1HD1 LEU A 156     -14.924 -27.374   9.433  1.00  0.00           H  
ATOM   2447 2HD1 LEU A 156     -16.171 -26.152   9.088  1.00  0.00           H  
ATOM   2448 3HD1 LEU A 156     -16.599 -27.880   9.107  1.00  0.00           H  
ATOM   2449 1HD2 LEU A 156     -14.089 -28.854   7.586  1.00  0.00           H  
ATOM   2450 2HD2 LEU A 156     -15.752 -29.382   7.233  1.00  0.00           H  
ATOM   2451 3HD2 LEU A 156     -14.752 -28.673   5.943  1.00  0.00           H  
ATOM   2452  N   GLY A 157     -18.708 -25.581   4.234  1.00  0.00           N  
ATOM   2453  CA  GLY A 157     -20.011 -25.519   3.594  1.00  0.00           C  
ATOM   2454  C   GLY A 157     -21.081 -25.916   4.597  1.00  0.00           C  
ATOM   2455  O   GLY A 157     -22.096 -26.551   4.260  1.00  0.00           O  
ATOM   2456  H   GLY A 157     -18.315 -24.740   4.634  1.00  0.00           H  
ATOM   2457 1HA  GLY A 157     -20.186 -24.510   3.224  1.00  0.00           H  
ATOM   2458 2HA  GLY A 157     -20.026 -26.185   2.733  1.00  0.00           H  
ATOM   2459  N   THR A 158     -20.832 -25.563   5.855  1.00  0.00           N  
ATOM   2460  CA  THR A 158     -21.738 -25.912   6.938  1.00  0.00           C  
ATOM   2461  C   THR A 158     -21.978 -24.668   7.788  1.00  0.00           C  
ATOM   2462  O   THR A 158     -21.567 -23.567   7.405  1.00  0.00           O  
ATOM   2463  CB  THR A 158     -21.179 -27.055   7.805  1.00  0.00           C  
ATOM   2464  OG1 THR A 158     -22.193 -27.513   8.708  1.00  0.00           O  
ATOM   2465  CG2 THR A 158     -19.973 -26.580   8.601  1.00  0.00           C  
ATOM   2466  H   THR A 158     -19.995 -25.038   6.065  1.00  0.00           H  
ATOM   2467  HA  THR A 158     -22.691 -26.218   6.505  1.00  0.00           H  
ATOM   2468  HB  THR A 158     -20.880 -27.885   7.165  1.00  0.00           H  
ATOM   2469  HG1 THR A 158     -22.826 -28.055   8.230  1.00  0.00           H  
ATOM   2470 1HG2 THR A 158     -19.591 -27.401   9.208  1.00  0.00           H  
ATOM   2471 2HG2 THR A 158     -19.196 -26.241   7.917  1.00  0.00           H  
ATOM   2472 3HG2 THR A 158     -20.268 -25.756   9.251  1.00  0.00           H  
ATOM   2473  N   THR A 159     -22.657 -24.829   8.922  1.00  0.00           N  
ATOM   2474  CA  THR A 159     -22.978 -23.690   9.789  1.00  0.00           C  
ATOM   2475  C   THR A 159     -21.809 -23.340  10.717  1.00  0.00           C  
ATOM   2476  O   THR A 159     -20.873 -24.120  10.855  1.00  0.00           O  
ATOM   2477  CB  THR A 159     -24.237 -23.974  10.630  1.00  0.00           C  
ATOM   2478  OG1 THR A 159     -23.972 -25.047  11.543  1.00  0.00           O  
ATOM   2479  CG2 THR A 159     -25.404 -24.353   9.732  1.00  0.00           C  
ATOM   2480  H   THR A 159     -22.959 -25.755   9.194  1.00  0.00           H  
ATOM   2481  HA  THR A 159     -23.215 -22.831   9.159  1.00  0.00           H  
ATOM   2482  HB  THR A 159     -24.500 -23.084  11.202  1.00  0.00           H  
ATOM   2483  HG1 THR A 159     -24.690 -25.110  12.178  1.00  0.00           H  
ATOM   2484 1HG2 THR A 159     -26.284 -24.550  10.343  1.00  0.00           H  
ATOM   2485 2HG2 THR A 159     -25.615 -23.534   9.044  1.00  0.00           H  
ATOM   2486 3HG2 THR A 159     -25.150 -25.247   9.164  1.00  0.00           H  
ATOM   2487  N   VAL A 160     -21.863 -22.179  11.369  1.00  0.00           N  
ATOM   2488  CA  VAL A 160     -20.783 -21.816  12.278  1.00  0.00           C  
ATOM   2489  C   VAL A 160     -20.853 -22.661  13.542  1.00  0.00           C  
ATOM   2490  O   VAL A 160     -19.830 -22.975  14.124  1.00  0.00           O  
ATOM   2491  CB  VAL A 160     -20.866 -20.324  12.649  1.00  0.00           C  
ATOM   2492  CG1 VAL A 160     -20.867 -19.462  11.395  1.00  0.00           C  
ATOM   2493  CG2 VAL A 160     -22.112 -20.066  13.482  1.00  0.00           C  
ATOM   2494  H   VAL A 160     -22.637 -21.542  11.245  1.00  0.00           H  
ATOM   2495  HA  VAL A 160     -19.831 -22.040  11.791  1.00  0.00           H  
ATOM   2496  HB  VAL A 160     -19.980 -20.052  13.224  1.00  0.00           H  
ATOM   2497 1HG1 VAL A 160     -20.926 -18.410  11.676  1.00  0.00           H  
ATOM   2498 2HG1 VAL A 160     -19.949 -19.637  10.833  1.00  0.00           H  
ATOM   2499 3HG1 VAL A 160     -21.727 -19.721  10.777  1.00  0.00           H  
ATOM   2500 1HG2 VAL A 160     -22.164 -19.009  13.741  1.00  0.00           H  
ATOM   2501 2HG2 VAL A 160     -22.997 -20.343  12.908  1.00  0.00           H  
ATOM   2502 3HG2 VAL A 160     -22.070 -20.661  14.394  1.00  0.00           H  
ATOM   2503  N   GLU A 161     -22.050 -23.065  13.954  1.00  0.00           N  
ATOM   2504  CA  GLU A 161     -22.176 -23.912  15.142  1.00  0.00           C  
ATOM   2505  C   GLU A 161     -21.566 -25.285  14.918  1.00  0.00           C  
ATOM   2506  O   GLU A 161     -20.924 -25.838  15.794  1.00  0.00           O  
ATOM   2507  CB  GLU A 161     -23.647 -24.063  15.536  1.00  0.00           C  
ATOM   2508  CG  GLU A 161     -24.312 -22.772  15.988  1.00  0.00           C  
ATOM   2509  CD  GLU A 161     -24.733 -21.897  14.839  1.00  0.00           C  
ATOM   2510  OE1 GLU A 161     -24.567 -22.306  13.715  1.00  0.00           O  
ATOM   2511  OE2 GLU A 161     -25.221 -20.819  15.087  1.00  0.00           O  
ATOM   2512  H   GLU A 161     -22.884 -22.793  13.451  1.00  0.00           H  
ATOM   2513  HA  GLU A 161     -21.640 -23.439  15.964  1.00  0.00           H  
ATOM   2514 1HB  GLU A 161     -24.213 -24.453  14.690  1.00  0.00           H  
ATOM   2515 2HB  GLU A 161     -23.733 -24.785  16.348  1.00  0.00           H  
ATOM   2516 1HG  GLU A 161     -25.191 -23.017  16.585  1.00  0.00           H  
ATOM   2517 2HG  GLU A 161     -23.619 -22.220  16.623  1.00  0.00           H  
ATOM   2518  N   GLU A 162     -21.779 -25.834  13.733  1.00  0.00           N  
ATOM   2519  CA  GLU A 162     -21.230 -27.141  13.392  1.00  0.00           C  
ATOM   2520  C   GLU A 162     -19.704 -27.110  13.278  1.00  0.00           C  
ATOM   2521  O   GLU A 162     -19.019 -28.067  13.658  1.00  0.00           O  
ATOM   2522  CB  GLU A 162     -21.855 -27.651  12.091  1.00  0.00           C  
ATOM   2523  CG  GLU A 162     -21.376 -29.023  11.658  1.00  0.00           C  
ATOM   2524  CD  GLU A 162     -21.773 -30.130  12.629  1.00  0.00           C  
ATOM   2525  OE1 GLU A 162     -22.711 -29.932  13.437  1.00  0.00           O  
ATOM   2526  OE2 GLU A 162     -21.138 -31.203  12.577  1.00  0.00           O  
ATOM   2527  H   GLU A 162     -22.328 -25.337  13.047  1.00  0.00           H  
ATOM   2528  HA  GLU A 162     -21.472 -27.836  14.194  1.00  0.00           H  
ATOM   2529 1HB  GLU A 162     -22.939 -27.695  12.202  1.00  0.00           H  
ATOM   2530 2HB  GLU A 162     -21.638 -26.953  11.283  1.00  0.00           H  
ATOM   2531 1HG  GLU A 162     -21.796 -29.251  10.678  1.00  0.00           H  
ATOM   2532 2HG  GLU A 162     -20.292 -29.006  11.563  1.00  0.00           H  
ATOM   2533  N   ALA A 163     -19.017 -25.977  12.656  1.00  0.00           N  
ATOM   2534  CA  ALA A 163     -17.572 -25.839  12.580  1.00  0.00           C  
ATOM   2535  C   ALA A 163     -16.956 -25.835  13.992  1.00  0.00           C  
ATOM   2536  O   ALA A 163     -15.903 -26.427  14.211  1.00  0.00           O  
ATOM   2537  CB  ALA A 163     -17.202 -24.564  11.817  1.00  0.00           C  
ATOM   2538  H   ALA A 163     -19.603 -25.266  12.236  1.00  0.00           H  
ATOM   2539  HA  ALA A 163     -17.179 -26.701  12.042  1.00  0.00           H  
ATOM   2540 1HB  ALA A 163     -16.117 -24.475  11.767  1.00  0.00           H  
ATOM   2541 2HB  ALA A 163     -17.608 -24.613  10.808  1.00  0.00           H  
ATOM   2542 3HB  ALA A 163     -17.613 -23.700  12.332  1.00  0.00           H  
ATOM   2543  N   VAL A 164     -17.626 -25.179  14.939  1.00  0.00           N  
ATOM   2544  CA  VAL A 164     -17.173 -25.145  16.330  1.00  0.00           C  
ATOM   2545  C   VAL A 164     -17.352 -26.509  16.995  1.00  0.00           C  
ATOM   2546  O   VAL A 164     -16.458 -26.992  17.695  1.00  0.00           O  
ATOM   2547  CB  VAL A 164     -17.957 -24.083  17.124  1.00  0.00           C  
ATOM   2548  CG1 VAL A 164     -17.622 -24.169  18.605  1.00  0.00           C  
ATOM   2549  CG2 VAL A 164     -17.646 -22.697  16.580  1.00  0.00           C  
ATOM   2550  H   VAL A 164     -18.471 -24.688  14.685  1.00  0.00           H  
ATOM   2551  HA  VAL A 164     -16.111 -24.899  16.344  1.00  0.00           H  
ATOM   2552  HB  VAL A 164     -19.024 -24.281  17.024  1.00  0.00           H  
ATOM   2553 1HG1 VAL A 164     -18.185 -23.411  19.151  1.00  0.00           H  
ATOM   2554 2HG1 VAL A 164     -17.887 -25.157  18.980  1.00  0.00           H  
ATOM   2555 3HG1 VAL A 164     -16.554 -24.000  18.747  1.00  0.00           H  
ATOM   2556 1HG2 VAL A 164     -18.204 -21.950  17.145  1.00  0.00           H  
ATOM   2557 2HG2 VAL A 164     -16.577 -22.500  16.675  1.00  0.00           H  
ATOM   2558 3HG2 VAL A 164     -17.931 -22.644  15.529  1.00  0.00           H  
ATOM   2559  N   LYS A 165     -18.647 -27.287  16.847  1.00  0.00           N  
ATOM   2560  CA  LYS A 165     -18.861 -28.612  17.417  1.00  0.00           C  
ATOM   2561  C   LYS A 165     -17.825 -29.643  16.938  1.00  0.00           C  
ATOM   2562  O   LYS A 165     -17.408 -30.519  17.696  1.00  0.00           O  
ATOM   2563  CB  LYS A 165     -20.272 -29.100  17.083  1.00  0.00           C  
ATOM   2564  CG  LYS A 165     -21.382 -28.370  17.828  1.00  0.00           C  
ATOM   2565  CD  LYS A 165     -22.755 -28.831  17.363  1.00  0.00           C  
ATOM   2566  CE  LYS A 165     -23.864 -28.036  18.038  1.00  0.00           C  
ATOM   2567  NZ  LYS A 165     -25.209 -28.408  17.520  1.00  0.00           N  
ATOM   2568  H   LYS A 165     -19.389 -26.854  16.313  1.00  0.00           H  
ATOM   2569  HA  LYS A 165     -18.744 -28.545  18.500  1.00  0.00           H  
ATOM   2570 1HB  LYS A 165     -20.454 -28.984  16.015  1.00  0.00           H  
ATOM   2571 2HB  LYS A 165     -20.355 -30.162  17.316  1.00  0.00           H  
ATOM   2572 1HG  LYS A 165     -21.288 -28.560  18.898  1.00  0.00           H  
ATOM   2573 2HG  LYS A 165     -21.290 -27.298  17.658  1.00  0.00           H  
ATOM   2574 1HD  LYS A 165     -22.834 -28.704  16.282  1.00  0.00           H  
ATOM   2575 2HD  LYS A 165     -22.883 -29.887  17.598  1.00  0.00           H  
ATOM   2576 1HE  LYS A 165     -23.839 -28.217  19.111  1.00  0.00           H  
ATOM   2577 2HE  LYS A 165     -23.705 -26.972  17.867  1.00  0.00           H  
ATOM   2578 1HZ  LYS A 165     -25.915 -27.860  17.991  1.00  0.00           H  
ATOM   2579 2HZ  LYS A 165     -25.250 -28.227  16.527  1.00  0.00           H  
ATOM   2580 3HZ  LYS A 165     -25.376 -29.390  17.690  1.00  0.00           H  
ATOM   2581  N   ARG A 166     -17.426 -29.600  15.583  1.00  0.00           N  
ATOM   2582  CA  ARG A 166     -16.398 -30.462  15.012  1.00  0.00           C  
ATOM   2583  C   ARG A 166     -15.030 -30.164  15.574  1.00  0.00           C  
ATOM   2584  O   ARG A 166     -14.244 -31.076  15.833  1.00  0.00           O  
ATOM   2585  CB  ARG A 166     -16.353 -30.311  13.498  1.00  0.00           C  
ATOM   2586  CG  ARG A 166     -17.559 -30.876  12.765  1.00  0.00           C  
ATOM   2587  CD  ARG A 166     -17.504 -30.577  11.310  1.00  0.00           C  
ATOM   2588  NE  ARG A 166     -18.689 -31.057  10.614  1.00  0.00           N  
ATOM   2589  CZ  ARG A 166     -18.849 -31.038   9.277  1.00  0.00           C  
ATOM   2590  NH1 ARG A 166     -17.896 -30.564   8.506  1.00  0.00           N  
ATOM   2591  NH2 ARG A 166     -19.967 -31.497   8.739  1.00  0.00           N  
ATOM   2592  H   ARG A 166     -17.916 -28.956  14.981  1.00  0.00           H  
ATOM   2593  HA  ARG A 166     -16.647 -31.499  15.243  1.00  0.00           H  
ATOM   2594 1HB  ARG A 166     -16.276 -29.257  13.241  1.00  0.00           H  
ATOM   2595 2HB  ARG A 166     -15.466 -30.811  13.109  1.00  0.00           H  
ATOM   2596 1HG  ARG A 166     -17.587 -31.960  12.891  1.00  0.00           H  
ATOM   2597 2HG  ARG A 166     -18.471 -30.439  13.171  1.00  0.00           H  
ATOM   2598 1HD  ARG A 166     -17.435 -29.500  11.162  1.00  0.00           H  
ATOM   2599 2HD  ARG A 166     -16.633 -31.060  10.871  1.00  0.00           H  
ATOM   2600  HE  ARG A 166     -19.445 -31.428  11.174  1.00  0.00           H  
ATOM   2601 1HH1 ARG A 166     -17.041 -30.212   8.917  1.00  0.00           H  
ATOM   2602 2HH1 ARG A 166     -18.015 -30.551   7.504  1.00  0.00           H  
ATOM   2603 1HH2 ARG A 166     -20.701 -31.862   9.332  1.00  0.00           H  
ATOM   2604 2HH2 ARG A 166     -20.086 -31.483   7.736  1.00  0.00           H  
ATOM   2605  N   ALA A 167     -14.641 -28.754  15.778  1.00  0.00           N  
ATOM   2606  CA  ALA A 167     -13.359 -28.361  16.335  1.00  0.00           C  
ATOM   2607  C   ALA A 167     -13.254 -28.872  17.773  1.00  0.00           C  
ATOM   2608  O   ALA A 167     -12.182 -29.320  18.194  1.00  0.00           O  
ATOM   2609  CB  ALA A 167     -13.193 -26.847  16.273  1.00  0.00           C  
ATOM   2610  H   ALA A 167     -15.268 -28.042  15.433  1.00  0.00           H  
ATOM   2611  HA  ALA A 167     -12.575 -28.826  15.740  1.00  0.00           H  
ATOM   2612 1HB  ALA A 167     -12.228 -26.568  16.695  1.00  0.00           H  
ATOM   2613 2HB  ALA A 167     -13.244 -26.519  15.234  1.00  0.00           H  
ATOM   2614 3HB  ALA A 167     -13.989 -26.369  16.843  1.00  0.00           H  
ATOM   2615  N   LEU A 168     -14.370 -28.810  18.510  1.00  0.00           N  
ATOM   2616  CA  LEU A 168     -14.434 -29.295  19.901  1.00  0.00           C  
ATOM   2617  C   LEU A 168     -14.257 -30.813  20.013  1.00  0.00           C  
ATOM   2618  O   LEU A 168     -13.550 -31.286  20.904  1.00  0.00           O  
ATOM   2619  CB  LEU A 168     -15.776 -28.896  20.529  1.00  0.00           C  
ATOM   2620  CG  LEU A 168     -15.971 -29.304  21.995  1.00  0.00           C  
ATOM   2621  CD1 LEU A 168     -14.892 -28.657  22.851  1.00  0.00           C  
ATOM   2622  CD2 LEU A 168     -17.360 -28.888  22.457  1.00  0.00           C  
ATOM   2623  H   LEU A 168     -15.197 -28.413  18.089  1.00  0.00           H  
ATOM   2624  HA  LEU A 168     -13.610 -28.852  20.459  1.00  0.00           H  
ATOM   2625 1HB  LEU A 168     -15.878 -27.813  20.470  1.00  0.00           H  
ATOM   2626 2HB  LEU A 168     -16.580 -29.348  19.949  1.00  0.00           H  
ATOM   2627  HG  LEU A 168     -15.867 -30.386  22.088  1.00  0.00           H  
ATOM   2628 1HD1 LEU A 168     -15.031 -28.948  23.893  1.00  0.00           H  
ATOM   2629 2HD1 LEU A 168     -13.910 -28.988  22.511  1.00  0.00           H  
ATOM   2630 3HD1 LEU A 168     -14.960 -27.573  22.765  1.00  0.00           H  
ATOM   2631 1HD2 LEU A 168     -17.499 -29.179  23.499  1.00  0.00           H  
ATOM   2632 2HD2 LEU A 168     -17.464 -27.806  22.365  1.00  0.00           H  
ATOM   2633 3HD2 LEU A 168     -18.112 -29.378  21.839  1.00  0.00           H  
ATOM   2634  N   LYS A 169     -14.886 -31.579  19.119  1.00  0.00           N  
ATOM   2635  CA  LYS A 169     -14.670 -33.033  19.094  1.00  0.00           C  
ATOM   2636  C   LYS A 169     -13.200 -33.379  18.838  1.00  0.00           C  
ATOM   2637  O   LYS A 169     -12.641 -34.274  19.485  1.00  0.00           O  
ATOM   2638  CB  LYS A 169     -15.553 -33.686  18.029  1.00  0.00           C  
ATOM   2639  CG  LYS A 169     -17.032 -33.743  18.387  1.00  0.00           C  
ATOM   2640  CD  LYS A 169     -17.852 -34.348  17.257  1.00  0.00           C  
ATOM   2641  CE  LYS A 169     -19.334 -34.379  17.601  1.00  0.00           C  
ATOM   2642  NZ  LYS A 169     -20.152 -34.931  16.488  1.00  0.00           N  
ATOM   2643  H   LYS A 169     -15.517 -31.163  18.448  1.00  0.00           H  
ATOM   2644  HA  LYS A 169     -14.939 -33.439  20.068  1.00  0.00           H  
ATOM   2645 1HB  LYS A 169     -15.457 -33.139  17.091  1.00  0.00           H  
ATOM   2646 2HB  LYS A 169     -15.213 -34.706  17.850  1.00  0.00           H  
ATOM   2647 1HG  LYS A 169     -17.166 -34.348  19.285  1.00  0.00           H  
ATOM   2648 2HG  LYS A 169     -17.397 -32.737  18.591  1.00  0.00           H  
ATOM   2649 1HD  LYS A 169     -17.710 -33.759  16.349  1.00  0.00           H  
ATOM   2650 2HD  LYS A 169     -17.512 -35.366  17.065  1.00  0.00           H  
ATOM   2651 1HE  LYS A 169     -19.488 -34.992  18.488  1.00  0.00           H  
ATOM   2652 2HE  LYS A 169     -19.677 -33.368  17.821  1.00  0.00           H  
ATOM   2653 1HZ  LYS A 169     -21.127 -34.934  16.755  1.00  0.00           H  
ATOM   2654 2HZ  LYS A 169     -20.031 -34.358  15.664  1.00  0.00           H  
ATOM   2655 3HZ  LYS A 169     -19.856 -35.875  16.288  1.00  0.00           H  
ATOM   2656  N   LEU A 170     -12.580 -32.674  17.890  1.00  0.00           N  
ATOM   2657  CA  LEU A 170     -11.159 -32.854  17.623  1.00  0.00           C  
ATOM   2658  C   LEU A 170     -10.301 -32.395  18.790  1.00  0.00           C  
ATOM   2659  O   LEU A 170      -9.299 -33.025  19.101  1.00  0.00           O  
ATOM   2660  CB  LEU A 170     -10.759 -32.083  16.359  1.00  0.00           C  
ATOM   2661  CG  LEU A 170     -10.773 -32.891  15.055  1.00  0.00           C  
ATOM   2662  CD1 LEU A 170     -12.198 -33.326  14.742  1.00  0.00           C  
ATOM   2663  CD2 LEU A 170     -10.199 -32.045  13.928  1.00  0.00           C  
ATOM   2664  H   LEU A 170     -13.100 -32.002  17.345  1.00  0.00           H  
ATOM   2665  HA  LEU A 170     -10.960 -33.919  17.503  1.00  0.00           H  
ATOM   2666 1HB  LEU A 170     -11.440 -31.242  16.236  1.00  0.00           H  
ATOM   2667 2HB  LEU A 170      -9.751 -31.691  16.495  1.00  0.00           H  
ATOM   2668  HG  LEU A 170     -10.169 -33.790  15.177  1.00  0.00           H  
ATOM   2669 1HD1 LEU A 170     -12.208 -33.900  13.815  1.00  0.00           H  
ATOM   2670 2HD1 LEU A 170     -12.577 -33.945  15.555  1.00  0.00           H  
ATOM   2671 3HD1 LEU A 170     -12.831 -32.446  14.630  1.00  0.00           H  
ATOM   2672 1HD2 LEU A 170     -10.209 -32.619  13.001  1.00  0.00           H  
ATOM   2673 2HD2 LEU A 170     -10.803 -31.146  13.804  1.00  0.00           H  
ATOM   2674 3HD2 LEU A 170      -9.175 -31.763  14.170  1.00  0.00           H  
ATOM   2675  N   LYS A 171     -10.600 -31.167  19.559  1.00  0.00           N  
ATOM   2676  CA  LYS A 171      -9.896 -30.667  20.734  1.00  0.00           C  
ATOM   2677  C   LYS A 171      -9.702 -31.800  21.716  1.00  0.00           C  
ATOM   2678  O   LYS A 171      -8.589 -32.124  22.123  1.00  0.00           O  
ATOM   2679  CB  LYS A 171     -10.661 -29.516  21.390  1.00  0.00           C  
ATOM   2680  CG  LYS A 171     -10.019 -28.979  22.663  1.00  0.00           C  
ATOM   2681  CD  LYS A 171     -10.880 -27.901  23.303  1.00  0.00           C  
ATOM   2682  CE  LYS A 171     -10.274 -27.411  24.611  1.00  0.00           C  
ATOM   2683  NZ  LYS A 171     -11.148 -26.418  25.292  1.00  0.00           N  
ATOM   2684  H   LYS A 171     -11.362 -30.627  19.176  1.00  0.00           H  
ATOM   2685  HA  LYS A 171      -8.946 -30.237  20.414  1.00  0.00           H  
ATOM   2686 1HB  LYS A 171     -10.749 -28.689  20.685  1.00  0.00           H  
ATOM   2687 2HB  LYS A 171     -11.670 -29.844  21.638  1.00  0.00           H  
ATOM   2688 1HG  LYS A 171      -9.883 -29.794  23.374  1.00  0.00           H  
ATOM   2689 2HG  LYS A 171      -9.041 -28.559  22.428  1.00  0.00           H  
ATOM   2690 1HD  LYS A 171     -10.976 -27.057  22.619  1.00  0.00           H  
ATOM   2691 2HD  LYS A 171     -11.875 -28.300  23.502  1.00  0.00           H  
ATOM   2692 1HE  LYS A 171     -10.118 -28.257  25.278  1.00  0.00           H  
ATOM   2693 2HE  LYS A 171      -9.307 -26.950  24.413  1.00  0.00           H  
ATOM   2694 1HZ  LYS A 171     -10.711 -26.118  26.152  1.00  0.00           H  
ATOM   2695 2HZ  LYS A 171     -11.285 -25.619  24.688  1.00  0.00           H  
ATOM   2696 3HZ  LYS A 171     -12.042 -26.840  25.498  1.00  0.00           H  
ATOM   2697  N   THR A 172     -10.822 -32.399  22.095  1.00  0.00           N  
ATOM   2698  CA  THR A 172     -10.847 -33.398  23.140  1.00  0.00           C  
ATOM   2699  C   THR A 172     -10.099 -34.666  22.717  1.00  0.00           C  
ATOM   2700  O   THR A 172      -9.257 -35.171  23.468  1.00  0.00           O  
ATOM   2701  CB  THR A 172     -12.297 -33.750  23.525  1.00  0.00           C  
ATOM   2702  OG1 THR A 172     -12.958 -32.580  24.025  1.00  0.00           O  
ATOM   2703  CG2 THR A 172     -12.317 -34.834  24.591  1.00  0.00           C  
ATOM   2704  H   THR A 172     -11.686 -32.145  21.634  1.00  0.00           H  
ATOM   2705  HA  THR A 172     -10.322 -33.004  24.011  1.00  0.00           H  
ATOM   2706  HB  THR A 172     -12.831 -34.104  22.644  1.00  0.00           H  
ATOM   2707  HG1 THR A 172     -13.194 -32.008  23.291  1.00  0.00           H  
ATOM   2708 1HG2 THR A 172     -13.349 -35.070  24.850  1.00  0.00           H  
ATOM   2709 2HG2 THR A 172     -11.825 -35.729  24.210  1.00  0.00           H  
ATOM   2710 3HG2 THR A 172     -11.792 -34.482  25.478  1.00  0.00           H  
ATOM   2711  N   LYS A 173     -10.371 -35.158  21.512  1.00  0.00           N  
ATOM   2712  CA  LYS A 173      -9.787 -36.433  21.088  1.00  0.00           C  
ATOM   2713  C   LYS A 173      -8.300 -36.359  20.807  1.00  0.00           C  
ATOM   2714  O   LYS A 173      -7.563 -37.285  21.131  1.00  0.00           O  
ATOM   2715  CB  LYS A 173     -10.509 -36.951  19.843  1.00  0.00           C  
ATOM   2716  CG  LYS A 173     -11.929 -37.441  20.098  1.00  0.00           C  
ATOM   2717  CD  LYS A 173     -12.586 -37.922  18.813  1.00  0.00           C  
ATOM   2718  CE  LYS A 173     -13.998 -38.429  19.069  1.00  0.00           C  
ATOM   2719  NZ  LYS A 173     -14.654 -38.901  17.819  1.00  0.00           N  
ATOM   2720  H   LYS A 173     -10.979 -34.660  20.877  1.00  0.00           H  
ATOM   2721  HA  LYS A 173      -9.898 -37.151  21.901  1.00  0.00           H  
ATOM   2722 1HB  LYS A 173     -10.558 -36.159  19.095  1.00  0.00           H  
ATOM   2723 2HB  LYS A 173      -9.943 -37.776  19.411  1.00  0.00           H  
ATOM   2724 1HG  LYS A 173     -11.907 -38.262  20.815  1.00  0.00           H  
ATOM   2725 2HG  LYS A 173     -12.523 -36.630  20.519  1.00  0.00           H  
ATOM   2726 1HD  LYS A 173     -12.627 -37.101  18.096  1.00  0.00           H  
ATOM   2727 2HD  LYS A 173     -11.993 -38.729  18.381  1.00  0.00           H  
ATOM   2728 1HE  LYS A 173     -13.965 -39.252  19.781  1.00  0.00           H  
ATOM   2729 2HE  LYS A 173     -14.599 -37.628  19.499  1.00  0.00           H  
ATOM   2730 1HZ  LYS A 173     -15.586 -39.228  18.031  1.00  0.00           H  
ATOM   2731 2HZ  LYS A 173     -14.707 -38.139  17.157  1.00  0.00           H  
ATOM   2732 3HZ  LYS A 173     -14.116 -39.656  17.420  1.00  0.00           H  
ATOM   2733  N   LEU A 174      -7.867 -35.255  20.214  1.00  0.00           N  
ATOM   2734  CA  LEU A 174      -6.497 -35.123  19.756  1.00  0.00           C  
ATOM   2735  C   LEU A 174      -5.591 -34.462  20.776  1.00  0.00           C  
ATOM   2736  O   LEU A 174      -4.375 -34.613  20.707  1.00  0.00           O  
ATOM   2737  CB  LEU A 174      -6.463 -34.318  18.452  1.00  0.00           C  
ATOM   2738  CG  LEU A 174      -7.254 -34.914  17.280  1.00  0.00           C  
ATOM   2739  CD1 LEU A 174      -7.280 -33.921  16.127  1.00  0.00           C  
ATOM   2740  CD2 LEU A 174      -6.617 -36.229  16.855  1.00  0.00           C  
ATOM   2741  H   LEU A 174      -8.508 -34.485  20.076  1.00  0.00           H  
ATOM   2742  HA  LEU A 174      -6.104 -36.118  19.550  1.00  0.00           H  
ATOM   2743 1HB  LEU A 174      -6.860 -33.323  18.647  1.00  0.00           H  
ATOM   2744 2HB  LEU A 174      -5.425 -34.216  18.133  1.00  0.00           H  
ATOM   2745  HG  LEU A 174      -8.284 -35.093  17.590  1.00  0.00           H  
ATOM   2746 1HD1 LEU A 174      -7.842 -34.345  15.294  1.00  0.00           H  
ATOM   2747 2HD1 LEU A 174      -7.758 -32.997  16.453  1.00  0.00           H  
ATOM   2748 3HD1 LEU A 174      -6.261 -33.710  15.805  1.00  0.00           H  
ATOM   2749 1HD2 LEU A 174      -7.180 -36.654  16.023  1.00  0.00           H  
ATOM   2750 2HD2 LEU A 174      -5.588 -36.052  16.544  1.00  0.00           H  
ATOM   2751 3HD2 LEU A 174      -6.628 -36.926  17.694  1.00  0.00           H  
ATOM   2752  N   GLY A 175      -6.181 -33.717  21.709  1.00  0.00           N  
ATOM   2753  CA  GLY A 175      -5.415 -32.939  22.668  1.00  0.00           C  
ATOM   2754  C   GLY A 175      -4.822 -31.669  22.061  1.00  0.00           C  
ATOM   2755  O   GLY A 175      -3.678 -31.301  22.351  1.00  0.00           O  
ATOM   2756  H   GLY A 175      -7.190 -33.695  21.751  1.00  0.00           H  
ATOM   2757 1HA  GLY A 175      -6.057 -32.662  23.506  1.00  0.00           H  
ATOM   2758 2HA  GLY A 175      -4.607 -33.549  23.069  1.00  0.00           H  
ATOM   2759  N   VAL A 176      -5.596 -30.995  21.214  1.00  0.00           N  
ATOM   2760  CA  VAL A 176      -5.099 -29.833  20.477  1.00  0.00           C  
ATOM   2761  C   VAL A 176      -6.014 -28.643  20.748  1.00  0.00           C  
ATOM   2762  O   VAL A 176      -7.096 -28.805  21.300  1.00  0.00           O  
ATOM   2763  CB  VAL A 176      -5.049 -30.121  18.965  1.00  0.00           C  
ATOM   2764  CG1 VAL A 176      -4.145 -31.311  18.679  1.00  0.00           C  
ATOM   2765  CG2 VAL A 176      -6.454 -30.371  18.438  1.00  0.00           C  
ATOM   2766  H   VAL A 176      -6.551 -31.293  21.076  1.00  0.00           H  
ATOM   2767  HA  VAL A 176      -4.093 -29.603  20.832  1.00  0.00           H  
ATOM   2768  HB  VAL A 176      -4.617 -29.259  18.455  1.00  0.00           H  
ATOM   2769 1HG1 VAL A 176      -4.121 -31.500  17.605  1.00  0.00           H  
ATOM   2770 2HG1 VAL A 176      -3.137 -31.095  19.031  1.00  0.00           H  
ATOM   2771 3HG1 VAL A 176      -4.530 -32.191  19.193  1.00  0.00           H  
ATOM   2772 1HG2 VAL A 176      -6.411 -30.573  17.369  1.00  0.00           H  
ATOM   2773 2HG2 VAL A 176      -6.887 -31.229  18.953  1.00  0.00           H  
ATOM   2774 3HG2 VAL A 176      -7.072 -29.491  18.617  1.00  0.00           H  
ATOM   2775  N   SER A 177      -5.591 -27.443  20.386  1.00  0.00           N  
ATOM   2776  CA  SER A 177      -6.463 -26.292  20.572  1.00  0.00           C  
ATOM   2777  C   SER A 177      -7.556 -26.305  19.503  1.00  0.00           C  
ATOM   2778  O   SER A 177      -7.464 -27.021  18.518  1.00  0.00           O  
ATOM   2779  CB  SER A 177      -5.667 -25.004  20.498  1.00  0.00           C  
ATOM   2780  OG  SER A 177      -5.242 -24.751  19.186  1.00  0.00           O  
ATOM   2781  H   SER A 177      -4.674 -27.305  19.985  1.00  0.00           H  
ATOM   2782  HA  SER A 177      -6.907 -26.349  21.567  1.00  0.00           H  
ATOM   2783 1HB  SER A 177      -6.281 -24.176  20.850  1.00  0.00           H  
ATOM   2784 2HB  SER A 177      -4.802 -25.073  21.156  1.00  0.00           H  
ATOM   2785  HG  SER A 177      -4.523 -24.118  19.258  1.00  0.00           H  
ATOM   2786  N   LEU A 178      -8.676 -25.415  19.607  1.00  0.00           N  
ATOM   2787  CA  LEU A 178      -9.805 -25.233  18.706  1.00  0.00           C  
ATOM   2788  C   LEU A 178      -9.327 -24.728  17.346  1.00  0.00           C  
ATOM   2789  O   LEU A 178      -9.859 -25.108  16.293  1.00  0.00           O  
ATOM   2790  CB  LEU A 178     -10.813 -24.246  19.307  1.00  0.00           C  
ATOM   2791  CG  LEU A 178     -11.602 -24.757  20.519  1.00  0.00           C  
ATOM   2792  CD1 LEU A 178     -12.380 -23.606  21.142  1.00  0.00           C  
ATOM   2793  CD2 LEU A 178     -12.537 -25.876  20.082  1.00  0.00           C  
ATOM   2794  H   LEU A 178      -8.625 -24.861  20.449  1.00  0.00           H  
ATOM   2795  HA  LEU A 178     -10.308 -26.193  18.587  1.00  0.00           H  
ATOM   2796 1HB  LEU A 178     -10.279 -23.348  19.614  1.00  0.00           H  
ATOM   2797 2HB  LEU A 178     -11.532 -23.971  18.536  1.00  0.00           H  
ATOM   2798  HG  LEU A 178     -10.909 -25.136  21.271  1.00  0.00           H  
ATOM   2799 1HD1 LEU A 178     -12.941 -23.969  22.003  1.00  0.00           H  
ATOM   2800 2HD1 LEU A 178     -11.686 -22.829  21.463  1.00  0.00           H  
ATOM   2801 3HD1 LEU A 178     -13.071 -23.195  20.407  1.00  0.00           H  
ATOM   2802 1HD2 LEU A 178     -13.097 -26.239  20.944  1.00  0.00           H  
ATOM   2803 2HD2 LEU A 178     -13.231 -25.497  19.331  1.00  0.00           H  
ATOM   2804 3HD2 LEU A 178     -11.953 -26.693  19.658  1.00  0.00           H  
ATOM   2805  N   GLU A 179      -8.309 -23.878  17.387  1.00  0.00           N  
ATOM   2806  CA  GLU A 179      -7.694 -23.327  16.191  1.00  0.00           C  
ATOM   2807  C   GLU A 179      -6.950 -24.395  15.413  1.00  0.00           C  
ATOM   2808  O   GLU A 179      -7.056 -24.471  14.188  1.00  0.00           O  
ATOM   2809  CB  GLU A 179      -6.737 -22.191  16.558  1.00  0.00           C  
ATOM   2810  CG  GLU A 179      -6.132 -21.468  15.362  1.00  0.00           C  
ATOM   2811  CD  GLU A 179      -5.336 -20.255  15.754  1.00  0.00           C  
ATOM   2812  OE1 GLU A 179      -5.279 -19.957  16.923  1.00  0.00           O  
ATOM   2813  OE2 GLU A 179      -4.784 -19.624  14.883  1.00  0.00           O  
ATOM   2814  H   GLU A 179      -7.953 -23.608  18.292  1.00  0.00           H  
ATOM   2815  HA  GLU A 179      -8.487 -22.940  15.551  1.00  0.00           H  
ATOM   2816 1HB  GLU A 179      -7.263 -21.453  17.164  1.00  0.00           H  
ATOM   2817 2HB  GLU A 179      -5.918 -22.585  17.159  1.00  0.00           H  
ATOM   2818 1HG  GLU A 179      -5.481 -22.157  14.825  1.00  0.00           H  
ATOM   2819 2HG  GLU A 179      -6.934 -21.169  14.689  1.00  0.00           H  
ATOM   2820  N   GLN A 180      -6.199 -25.218  16.129  1.00  0.00           N  
ATOM   2821  CA  GLN A 180      -5.529 -26.353  15.505  1.00  0.00           C  
ATOM   2822  C   GLN A 180      -6.529 -27.354  14.979  1.00  0.00           C  
ATOM   2823  O   GLN A 180      -6.345 -27.923  13.903  1.00  0.00           O  
ATOM   2824  CB  GLN A 180      -4.586 -27.038  16.499  1.00  0.00           C  
ATOM   2825  CG  GLN A 180      -3.382 -26.200  16.892  1.00  0.00           C  
ATOM   2826  CD  GLN A 180      -2.572 -26.838  18.004  1.00  0.00           C  
ATOM   2827  OE1 GLN A 180      -3.119 -27.259  19.027  1.00  0.00           O  
ATOM   2828  NE2 GLN A 180      -1.260 -26.913  17.811  1.00  0.00           N  
ATOM   2829  H   GLN A 180      -6.084 -25.061  17.120  1.00  0.00           H  
ATOM   2830  HA  GLN A 180      -4.943 -25.989  14.662  1.00  0.00           H  
ATOM   2831 1HB  GLN A 180      -5.134 -27.288  17.407  1.00  0.00           H  
ATOM   2832 2HB  GLN A 180      -4.221 -27.971  16.070  1.00  0.00           H  
ATOM   2833 1HG  GLN A 180      -2.735 -26.081  16.023  1.00  0.00           H  
ATOM   2834 2HG  GLN A 180      -3.727 -25.225  17.237  1.00  0.00           H  
ATOM   2835 1HE2 GLN A 180      -0.673 -27.324  18.510  1.00  0.00           H  
ATOM   2836 2HE2 GLN A 180      -0.857 -26.559  16.967  1.00  0.00           H  
ATOM   2837  N   ALA A 181      -7.678 -27.623  15.744  1.00  0.00           N  
ATOM   2838  CA  ALA A 181      -8.705 -28.537  15.250  1.00  0.00           C  
ATOM   2839  C   ALA A 181      -9.354 -27.964  13.996  1.00  0.00           C  
ATOM   2840  O   ALA A 181      -9.753 -28.705  13.097  1.00  0.00           O  
ATOM   2841  CB  ALA A 181      -9.752 -28.801  16.323  1.00  0.00           C  
ATOM   2842  H   ALA A 181      -7.803 -27.183  16.644  1.00  0.00           H  
ATOM   2843  HA  ALA A 181      -8.223 -29.479  14.988  1.00  0.00           H  
ATOM   2844 1HB  ALA A 181     -10.513 -29.476  15.930  1.00  0.00           H  
ATOM   2845 2HB  ALA A 181      -9.277 -29.258  17.191  1.00  0.00           H  
ATOM   2846 3HB  ALA A 181     -10.218 -27.862  16.616  1.00  0.00           H  
ATOM   2847  N   ALA A 182      -9.602 -26.536  13.894  1.00  0.00           N  
ATOM   2848  CA  ALA A 182     -10.180 -25.855  12.743  1.00  0.00           C  
ATOM   2849  C   ALA A 182      -9.297 -26.044  11.519  1.00  0.00           C  
ATOM   2850  O   ALA A 182      -9.794 -26.200  10.404  1.00  0.00           O  
ATOM   2851  CB  ALA A 182     -10.375 -24.375  13.036  1.00  0.00           C  
ATOM   2852  H   ALA A 182      -9.399 -26.004  14.729  1.00  0.00           H  
ATOM   2853  HA  ALA A 182     -11.150 -26.305  12.536  1.00  0.00           H  
ATOM   2854 1HB  ALA A 182     -10.801 -23.883  12.162  1.00  0.00           H  
ATOM   2855 2HB  ALA A 182     -11.051 -24.258  13.883  1.00  0.00           H  
ATOM   2856 3HB  ALA A 182      -9.414 -23.922  13.276  1.00  0.00           H  
ATOM   2857  N   LEU A 183      -7.983 -26.030  11.725  1.00  0.00           N  
ATOM   2858  CA  LEU A 183      -7.054 -26.295  10.634  1.00  0.00           C  
ATOM   2859  C   LEU A 183      -7.226 -27.690  10.021  1.00  0.00           C  
ATOM   2860  O   LEU A 183      -7.284 -27.840   8.800  1.00  0.00           O  
ATOM   2861  CB  LEU A 183      -5.614 -26.134  11.138  1.00  0.00           C  
ATOM   2862  CG  LEU A 183      -4.514 -26.524  10.143  1.00  0.00           C  
ATOM   2863  CD1 LEU A 183      -4.560 -25.590   8.942  1.00  0.00           C  
ATOM   2864  CD2 LEU A 183      -3.159 -26.460  10.833  1.00  0.00           C  
ATOM   2865  H   LEU A 183      -7.617 -25.836  12.646  1.00  0.00           H  
ATOM   2866  HA  LEU A 183      -7.250 -25.573   9.841  1.00  0.00           H  
ATOM   2867 1HB  LEU A 183      -5.457 -25.092  11.414  1.00  0.00           H  
ATOM   2868 2HB  LEU A 183      -5.487 -26.747  12.030  1.00  0.00           H  
ATOM   2869  HG  LEU A 183      -4.691 -27.538   9.784  1.00  0.00           H  
ATOM   2870 1HD1 LEU A 183      -3.778 -25.867   8.235  1.00  0.00           H  
ATOM   2871 2HD1 LEU A 183      -5.533 -25.670   8.456  1.00  0.00           H  
ATOM   2872 3HD1 LEU A 183      -4.402 -24.564   9.272  1.00  0.00           H  
ATOM   2873 1HD2 LEU A 183      -2.377 -26.739  10.126  1.00  0.00           H  
ATOM   2874 2HD2 LEU A 183      -2.981 -25.446  11.191  1.00  0.00           H  
ATOM   2875 3HD2 LEU A 183      -3.148 -27.151  11.677  1.00  0.00           H  
ATOM   2876  N   ILE A 184      -7.311 -28.727  10.861  1.00  0.00           N  
ATOM   2877  CA  ILE A 184      -7.493 -30.102  10.367  1.00  0.00           C  
ATOM   2878  C   ILE A 184      -8.816 -30.279   9.623  1.00  0.00           C  
ATOM   2879  O   ILE A 184      -8.859 -30.879   8.549  1.00  0.00           O  
ATOM   2880  CB  ILE A 184      -7.429 -31.112  11.527  1.00  0.00           C  
ATOM   2881  CG1 ILE A 184      -6.027 -31.128  12.142  1.00  0.00           C  
ATOM   2882  CG2 ILE A 184      -7.819 -32.500  11.047  1.00  0.00           C  
ATOM   2883  CD1 ILE A 184      -5.955 -31.828  13.480  1.00  0.00           C  
ATOM   2884  H   ILE A 184      -7.250 -28.566  11.855  1.00  0.00           H  
ATOM   2885  HA  ILE A 184      -6.691 -30.316   9.660  1.00  0.00           H  
ATOM   2886  HB  ILE A 184      -8.114 -30.803  12.316  1.00  0.00           H  
ATOM   2887 1HG1 ILE A 184      -5.337 -31.625  11.461  1.00  0.00           H  
ATOM   2888 2HG1 ILE A 184      -5.675 -30.106  12.275  1.00  0.00           H  
ATOM   2889 1HG2 ILE A 184      -7.768 -33.202  11.880  1.00  0.00           H  
ATOM   2890 2HG2 ILE A 184      -8.835 -32.477  10.655  1.00  0.00           H  
ATOM   2891 3HG2 ILE A 184      -7.135 -32.819  10.261  1.00  0.00           H  
ATOM   2892 1HD1 ILE A 184      -4.931 -31.798  13.853  1.00  0.00           H  
ATOM   2893 2HD1 ILE A 184      -6.614 -31.325  14.190  1.00  0.00           H  
ATOM   2894 3HD1 ILE A 184      -6.270 -32.865  13.367  1.00  0.00           H  
ATOM   2895  N   ALA A 185      -9.938 -29.740  10.208  1.00  0.00           N  
ATOM   2896  CA  ALA A 185     -11.228 -29.782   9.526  1.00  0.00           C  
ATOM   2897  C   ALA A 185     -11.173 -28.989   8.219  1.00  0.00           C  
ATOM   2898  O   ALA A 185     -11.786 -29.372   7.222  1.00  0.00           O  
ATOM   2899  CB  ALA A 185     -12.327 -29.244  10.431  1.00  0.00           C  
ATOM   2900  H   ALA A 185      -9.877 -29.310  11.121  1.00  0.00           H  
ATOM   2901  HA  ALA A 185     -11.449 -30.822   9.281  1.00  0.00           H  
ATOM   2902 1HB  ALA A 185     -13.281 -29.279   9.905  1.00  0.00           H  
ATOM   2903 2HB  ALA A 185     -12.386 -29.853  11.333  1.00  0.00           H  
ATOM   2904 3HB  ALA A 185     -12.101 -28.214  10.704  1.00  0.00           H  
ATOM   2905  N   ALA A 186     -10.465 -27.679   8.218  1.00  0.00           N  
ATOM   2906  CA  ALA A 186     -10.290 -26.895   6.998  1.00  0.00           C  
ATOM   2907  C   ALA A 186      -9.561 -27.700   5.925  1.00  0.00           C  
ATOM   2908  O   ALA A 186      -9.869 -27.594   4.738  1.00  0.00           O  
ATOM   2909  CB  ALA A 186      -9.535 -25.608   7.300  1.00  0.00           C  
ATOM   2910  H   ALA A 186     -10.091 -27.326   9.088  1.00  0.00           H  
ATOM   2911  HA  ALA A 186     -11.280 -26.643   6.613  1.00  0.00           H  
ATOM   2912 1HB  ALA A 186      -9.413 -25.035   6.381  1.00  0.00           H  
ATOM   2913 2HB  ALA A 186     -10.097 -25.018   8.024  1.00  0.00           H  
ATOM   2914 3HB  ALA A 186      -8.556 -25.849   7.710  1.00  0.00           H  
ATOM   2915  N   ALA A 187      -8.452 -28.641   6.272  1.00  0.00           N  
ATOM   2916  CA  ALA A 187      -7.792 -29.561   5.355  1.00  0.00           C  
ATOM   2917  C   ALA A 187      -8.750 -30.549   4.689  1.00  0.00           C  
ATOM   2918  O   ALA A 187      -8.578 -30.907   3.524  1.00  0.00           O  
ATOM   2919  CB  ALA A 187      -6.697 -30.318   6.092  1.00  0.00           C  
ATOM   2920  H   ALA A 187      -8.157 -28.612   7.239  1.00  0.00           H  
ATOM   2921  HA  ALA A 187      -7.339 -28.975   4.556  1.00  0.00           H  
ATOM   2922 1HB  ALA A 187      -6.189 -30.989   5.399  1.00  0.00           H  
ATOM   2923 2HB  ALA A 187      -5.978 -29.610   6.503  1.00  0.00           H  
ATOM   2924 3HB  ALA A 187      -7.137 -30.899   6.901  1.00  0.00           H  
ATOM   2925  N   ALA A 188      -9.774 -31.006   5.418  1.00  0.00           N  
ATOM   2926  CA  ALA A 188     -10.795 -31.869   4.815  1.00  0.00           C  
ATOM   2927  C   ALA A 188     -11.580 -31.182   3.688  1.00  0.00           C  
ATOM   2928  O   ALA A 188     -11.965 -31.817   2.704  1.00  0.00           O  
ATOM   2929  CB  ALA A 188     -11.754 -32.400   5.880  1.00  0.00           C  
ATOM   2930  H   ALA A 188      -9.851 -30.759   6.395  1.00  0.00           H  
ATOM   2931  HA  ALA A 188     -10.288 -32.714   4.346  1.00  0.00           H  
ATOM   2932 1HB  ALA A 188     -12.501 -33.038   5.412  1.00  0.00           H  
ATOM   2933 2HB  ALA A 188     -11.192 -32.977   6.617  1.00  0.00           H  
ATOM   2934 3HB  ALA A 188     -12.246 -31.563   6.374  1.00  0.00           H  
ATOM   2935  N   ALA A 189     -11.866 -29.847   3.849  1.00  0.00           N  
ATOM   2936  CA  ALA A 189     -12.621 -29.091   2.857  1.00  0.00           C  
ATOM   2937  C   ALA A 189     -11.769 -28.956   1.597  1.00  0.00           C  
ATOM   2938  O   ALA A 189     -12.274 -29.075   0.480  1.00  0.00           O  
ATOM   2939  CB  ALA A 189     -13.019 -27.733   3.418  1.00  0.00           C  
ATOM   2940  H   ALA A 189     -11.541 -29.378   4.683  1.00  0.00           H  
ATOM   2941  HA  ALA A 189     -13.524 -29.653   2.618  1.00  0.00           H  
ATOM   2942 1HB  ALA A 189     -13.581 -27.180   2.664  1.00  0.00           H  
ATOM   2943 2HB  ALA A 189     -13.638 -27.872   4.303  1.00  0.00           H  
ATOM   2944 3HB  ALA A 189     -12.123 -27.173   3.683  1.00  0.00           H  
ATOM   2945  N   LYS A 190     -10.479 -28.705   1.791  1.00  0.00           N  
ATOM   2946  CA  LYS A 190      -9.533 -28.587   0.686  1.00  0.00           C  
ATOM   2947  C   LYS A 190      -9.318 -29.899  -0.075  1.00  0.00           C  
ATOM   2948  O   LYS A 190      -9.150 -29.901  -1.294  1.00  0.00           O  
ATOM   2949  CB  LYS A 190      -8.192 -28.068   1.206  1.00  0.00           C  
ATOM   2950  CG  LYS A 190      -8.227 -26.632   1.714  1.00  0.00           C  
ATOM   2951  CD  LYS A 190      -6.845 -26.165   2.145  1.00  0.00           C  
ATOM   2952  CE  LYS A 190      -6.881 -24.735   2.664  1.00  0.00           C  
ATOM   2953  NZ  LYS A 190      -7.483 -24.651   4.022  1.00  0.00           N  
ATOM   2954  H   LYS A 190     -10.146 -28.591   2.739  1.00  0.00           H  
ATOM   2955  HA  LYS A 190      -9.936 -27.870  -0.030  1.00  0.00           H  
ATOM   2956 1HB  LYS A 190      -7.848 -28.703   2.023  1.00  0.00           H  
ATOM   2957 2HB  LYS A 190      -7.447 -28.124   0.412  1.00  0.00           H  
ATOM   2958 1HG  LYS A 190      -8.594 -25.976   0.924  1.00  0.00           H  
ATOM   2959 2HG  LYS A 190      -8.906 -26.563   2.563  1.00  0.00           H  
ATOM   2960 1HD  LYS A 190      -6.468 -26.819   2.932  1.00  0.00           H  
ATOM   2961 2HD  LYS A 190      -6.163 -26.216   1.296  1.00  0.00           H  
ATOM   2962 1HE  LYS A 190      -5.867 -24.337   2.704  1.00  0.00           H  
ATOM   2963 2HE  LYS A 190      -7.464 -24.115   1.983  1.00  0.00           H  
ATOM   2964 1HZ  LYS A 190      -7.488 -23.688   4.329  1.00  0.00           H  
ATOM   2965 2HZ  LYS A 190      -8.431 -25.000   3.993  1.00  0.00           H  
ATOM   2966 3HZ  LYS A 190      -6.940 -25.206   4.667  1.00  0.00           H  
ATOM   2967  N   LEU A 191      -9.215 -31.122   0.616  1.00  0.00           N  
ATOM   2968  CA  LEU A 191      -9.113 -32.477   0.094  1.00  0.00           C  
ATOM   2969  C   LEU A 191     -10.403 -32.891  -0.583  1.00  0.00           C  
ATOM   2970  O   LEU A 191     -10.389 -33.594  -1.585  1.00  0.00           O  
ATOM   2971  CB  LEU A 191      -8.781 -33.461   1.223  1.00  0.00           C  
ATOM   2972  CG  LEU A 191      -7.371 -33.344   1.814  1.00  0.00           C  
ATOM   2973  CD1 LEU A 191      -7.307 -34.108   3.130  1.00  0.00           C  
ATOM   2974  CD2 LEU A 191      -6.356 -33.885   0.818  1.00  0.00           C  
ATOM   2975  H   LEU A 191      -9.185 -30.977   1.615  1.00  0.00           H  
ATOM   2976  HA  LEU A 191      -8.305 -32.505  -0.637  1.00  0.00           H  
ATOM   2977 1HB  LEU A 191      -9.493 -33.314   2.033  1.00  0.00           H  
ATOM   2978 2HB  LEU A 191      -8.899 -34.477   0.844  1.00  0.00           H  
ATOM   2979  HG  LEU A 191      -7.150 -32.298   2.025  1.00  0.00           H  
ATOM   2980 1HD1 LEU A 191      -6.304 -34.024   3.551  1.00  0.00           H  
ATOM   2981 2HD1 LEU A 191      -8.029 -33.687   3.830  1.00  0.00           H  
ATOM   2982 3HD1 LEU A 191      -7.540 -35.157   2.954  1.00  0.00           H  
ATOM   2983 1HD2 LEU A 191      -5.353 -33.801   1.239  1.00  0.00           H  
ATOM   2984 2HD2 LEU A 191      -6.575 -34.932   0.608  1.00  0.00           H  
ATOM   2985 3HD2 LEU A 191      -6.411 -33.310  -0.106  1.00  0.00           H  
ATOM   2986  N   GLY A 192     -11.527 -32.459  -0.027  1.00  0.00           N  
ATOM   2987  CA  GLY A 192     -12.809 -32.855  -0.568  1.00  0.00           C  
ATOM   2988  C   GLY A 192     -13.283 -34.130   0.103  1.00  0.00           C  
ATOM   2989  O   GLY A 192     -14.011 -34.923  -0.501  1.00  0.00           O  
ATOM   2990  H   GLY A 192     -11.501 -31.850   0.778  1.00  0.00           H  
ATOM   2991 1HA  GLY A 192     -13.533 -32.053  -0.414  1.00  0.00           H  
ATOM   2992 2HA  GLY A 192     -12.720 -33.004  -1.645  1.00  0.00           H  
ATOM   2993  N   THR A 193     -12.998 -34.366   1.452  1.00  0.00           N  
ATOM   2994  CA  THR A 193     -13.303 -35.539   2.279  1.00  0.00           C  
ATOM   2995  C   THR A 193     -13.860 -35.148   3.658  1.00  0.00           C  
ATOM   2996  O   THR A 193     -14.202 -33.988   3.890  1.00  0.00           O  
ATOM   2997  CB  THR A 193     -12.051 -36.417   2.459  1.00  0.00           C  
ATOM   2998  OG1 THR A 193     -12.418 -37.652   3.090  1.00  0.00           O  
ATOM   2999  CG2 THR A 193     -11.018 -35.703   3.317  1.00  0.00           C  
ATOM   3000  H   THR A 193     -12.533 -33.575   1.873  1.00  0.00           H  
ATOM   3001  HA  THR A 193     -14.041 -36.149   1.755  1.00  0.00           H  
ATOM   3002  HB  THR A 193     -11.616 -36.638   1.485  1.00  0.00           H  
ATOM   3003  HG1 THR A 193     -11.723 -38.301   2.950  1.00  0.00           H  
ATOM   3004 1HG2 THR A 193     -10.141 -36.339   3.435  1.00  0.00           H  
ATOM   3005 2HG2 THR A 193     -10.728 -34.770   2.837  1.00  0.00           H  
ATOM   3006 3HG2 THR A 193     -11.443 -35.490   4.297  1.00  0.00           H  
ATOM   3007  N   THR A 194     -13.963 -36.175   4.535  1.00  0.00           N  
ATOM   3008  CA  THR A 194     -14.499 -35.963   5.878  1.00  0.00           C  
ATOM   3009  C   THR A 194     -13.380 -35.539   6.798  1.00  0.00           C  
ATOM   3010  O   THR A 194     -12.208 -35.716   6.458  1.00  0.00           O  
ATOM   3011  CB  THR A 194     -15.181 -37.227   6.432  1.00  0.00           C  
ATOM   3012  OG1 THR A 194     -14.198 -38.250   6.644  1.00  0.00           O  
ATOM   3013  CG2 THR A 194     -16.233 -37.735   5.458  1.00  0.00           C  
ATOM   3014  H   THR A 194     -13.661 -37.100   4.266  1.00  0.00           H  
ATOM   3015  HA  THR A 194     -15.264 -35.187   5.828  1.00  0.00           H  
ATOM   3016  HB  THR A 194     -15.657 -36.997   7.385  1.00  0.00           H  
ATOM   3017  HG1 THR A 194     -14.586 -38.963   7.156  1.00  0.00           H  
ATOM   3018 1HG2 THR A 194     -16.705 -38.630   5.865  1.00  0.00           H  
ATOM   3019 2HG2 THR A 194     -16.988 -36.966   5.303  1.00  0.00           H  
ATOM   3020 3HG2 THR A 194     -15.761 -37.977   4.506  1.00  0.00           H  
ATOM   3021  N   VAL A 195     -13.747 -35.019   7.955  1.00  0.00           N  
ATOM   3022  CA  VAL A 195     -12.766 -34.524   8.928  1.00  0.00           C  
ATOM   3023  C   VAL A 195     -11.929 -35.667   9.514  1.00  0.00           C  
ATOM   3024  O   VAL A 195     -10.724 -35.523   9.723  1.00  0.00           O  
ATOM   3025  CB  VAL A 195     -13.480 -33.779  10.072  1.00  0.00           C  
ATOM   3026  CG1 VAL A 195     -12.488 -33.396  11.160  1.00  0.00           C  
ATOM   3027  CG2 VAL A 195     -14.184 -32.546   9.526  1.00  0.00           C  
ATOM   3028  H   VAL A 195     -14.733 -34.948   8.167  1.00  0.00           H  
ATOM   3029  HA  VAL A 195     -12.068 -33.865   8.411  1.00  0.00           H  
ATOM   3030  HB  VAL A 195     -14.213 -34.446  10.526  1.00  0.00           H  
ATOM   3031 1HG1 VAL A 195     -13.009 -32.871  11.960  1.00  0.00           H  
ATOM   3032 2HG1 VAL A 195     -12.022 -34.296  11.560  1.00  0.00           H  
ATOM   3033 3HG1 VAL A 195     -11.720 -32.746  10.740  1.00  0.00           H  
ATOM   3034 1HG2 VAL A 195     -14.688 -32.024  10.340  1.00  0.00           H  
ATOM   3035 2HG2 VAL A 195     -13.452 -31.882   9.067  1.00  0.00           H  
ATOM   3036 3HG2 VAL A 195     -14.919 -32.847   8.780  1.00  0.00           H  
ATOM   3037  N   GLU A 196     -12.581 -36.802   9.762  1.00  0.00           N  
ATOM   3038  CA  GLU A 196     -11.936 -37.962  10.364  1.00  0.00           C  
ATOM   3039  C   GLU A 196     -10.769 -38.370   9.470  1.00  0.00           C  
ATOM   3040  O   GLU A 196      -9.704 -38.777   9.947  1.00  0.00           O  
ATOM   3041  CB  GLU A 196     -12.920 -39.121  10.530  1.00  0.00           C  
ATOM   3042  CG  GLU A 196     -14.022 -38.870  11.550  1.00  0.00           C  
ATOM   3043  CD  GLU A 196     -15.139 -38.023  11.008  1.00  0.00           C  
ATOM   3044  OE1 GLU A 196     -15.087 -37.672   9.853  1.00  0.00           O  
ATOM   3045  OE2 GLU A 196     -16.047 -37.728  11.748  1.00  0.00           O  
ATOM   3046  H   GLU A 196     -13.560 -36.854   9.522  1.00  0.00           H  
ATOM   3047  HA  GLU A 196     -11.581 -37.685  11.358  1.00  0.00           H  
ATOM   3048 1HB  GLU A 196     -13.394 -39.337   9.572  1.00  0.00           H  
ATOM   3049 2HB  GLU A 196     -12.379 -40.017  10.836  1.00  0.00           H  
ATOM   3050 1HG  GLU A 196     -14.431 -39.828  11.872  1.00  0.00           H  
ATOM   3051 2HG  GLU A 196     -13.590 -38.379  12.422  1.00  0.00           H  
ATOM   3052  N   GLU A 197     -10.965 -38.274   8.122  1.00  0.00           N  
ATOM   3053  CA  GLU A 197      -9.897 -38.606   7.193  1.00  0.00           C  
ATOM   3054  C   GLU A 197      -8.771 -37.579   7.260  1.00  0.00           C  
ATOM   3055  O   GLU A 197      -7.599 -37.930   7.180  1.00  0.00           O  
ATOM   3056  CB  GLU A 197     -10.442 -38.693   5.765  1.00  0.00           C  
ATOM   3057  CG  GLU A 197     -11.353 -39.884   5.511  1.00  0.00           C  
ATOM   3058  CD  GLU A 197     -10.657 -41.204   5.690  1.00  0.00           C  
ATOM   3059  OE1 GLU A 197      -9.538 -41.328   5.251  1.00  0.00           O  
ATOM   3060  OE2 GLU A 197     -11.242 -42.089   6.268  1.00  0.00           O  
ATOM   3061  H   GLU A 197     -11.849 -37.944   7.759  1.00  0.00           H  
ATOM   3062  HA  GLU A 197      -9.466 -39.564   7.491  1.00  0.00           H  
ATOM   3063 1HB  GLU A 197     -11.002 -37.787   5.535  1.00  0.00           H  
ATOM   3064 2HB  GLU A 197      -9.610 -38.751   5.062  1.00  0.00           H  
ATOM   3065 1HG  GLU A 197     -12.198 -39.836   6.198  1.00  0.00           H  
ATOM   3066 2HG  GLU A 197     -11.744 -39.820   4.496  1.00  0.00           H  
ATOM   3067  N   ALA A 198      -9.119 -36.310   7.427  1.00  0.00           N  
ATOM   3068  CA  ALA A 198      -8.097 -35.273   7.590  1.00  0.00           C  
ATOM   3069  C   ALA A 198      -7.257 -35.492   8.845  1.00  0.00           C  
ATOM   3070  O   ALA A 198      -6.062 -35.205   8.870  1.00  0.00           O  
ATOM   3071  CB  ALA A 198      -8.739 -33.892   7.620  1.00  0.00           C  
ATOM   3072  H   ALA A 198     -10.096 -36.046   7.444  1.00  0.00           H  
ATOM   3073  HA  ALA A 198      -7.421 -35.327   6.736  1.00  0.00           H  
ATOM   3074 1HB  ALA A 198      -7.964 -33.134   7.742  1.00  0.00           H  
ATOM   3075 2HB  ALA A 198      -9.273 -33.718   6.685  1.00  0.00           H  
ATOM   3076 3HB  ALA A 198      -9.437 -33.833   8.453  1.00  0.00           H  
ATOM   3077  N   VAL A 199      -7.896 -35.998   9.893  1.00  0.00           N  
ATOM   3078  CA  VAL A 199      -7.204 -36.300  11.137  1.00  0.00           C  
ATOM   3079  C   VAL A 199      -6.148 -37.391  10.949  1.00  0.00           C  
ATOM   3080  O   VAL A 199      -4.994 -37.232  11.362  1.00  0.00           O  
ATOM   3081  CB  VAL A 199      -8.216 -36.750  12.207  1.00  0.00           C  
ATOM   3082  CG1 VAL A 199      -7.494 -37.349  13.405  1.00  0.00           C  
ATOM   3083  CG2 VAL A 199      -9.078 -35.571  12.632  1.00  0.00           C  
ATOM   3084  H   VAL A 199      -8.888 -36.176   9.825  1.00  0.00           H  
ATOM   3085  HA  VAL A 199      -6.676 -35.404  11.466  1.00  0.00           H  
ATOM   3086  HB  VAL A 199      -8.849 -37.532  11.790  1.00  0.00           H  
ATOM   3087 1HG1 VAL A 199      -8.224 -37.662  14.152  1.00  0.00           H  
ATOM   3088 2HG1 VAL A 199      -6.912 -38.213  13.084  1.00  0.00           H  
ATOM   3089 3HG1 VAL A 199      -6.829 -36.603  13.839  1.00  0.00           H  
ATOM   3090 1HG2 VAL A 199      -9.792 -35.896  13.389  1.00  0.00           H  
ATOM   3091 2HG2 VAL A 199      -8.444 -34.786  13.045  1.00  0.00           H  
ATOM   3092 3HG2 VAL A 199      -9.617 -35.184  11.767  1.00  0.00           H  
ATOM   3093  N   LYS A 200      -6.563 -38.476  10.308  1.00  0.00           N  
ATOM   3094  CA  LYS A 200      -5.698 -39.613  10.051  1.00  0.00           C  
ATOM   3095  C   LYS A 200      -4.539 -39.201   9.165  1.00  0.00           C  
ATOM   3096  O   LYS A 200      -3.406 -39.611   9.390  1.00  0.00           O  
ATOM   3097  CB  LYS A 200      -6.481 -40.756   9.404  1.00  0.00           C  
ATOM   3098  CG  LYS A 200      -7.436 -41.476  10.346  1.00  0.00           C  
ATOM   3099  CD  LYS A 200      -7.997 -42.738   9.707  1.00  0.00           C  
ATOM   3100  CE  LYS A 200      -8.960 -42.406   8.577  1.00  0.00           C  
ATOM   3101  NZ  LYS A 200      -9.628 -43.622   8.039  1.00  0.00           N  
ATOM   3102  H   LYS A 200      -7.521 -38.507   9.991  1.00  0.00           H  
ATOM   3103  HA  LYS A 200      -5.299 -39.966  11.004  1.00  0.00           H  
ATOM   3104 1HB  LYS A 200      -7.065 -40.368   8.567  1.00  0.00           H  
ATOM   3105 2HB  LYS A 200      -5.785 -41.493   9.005  1.00  0.00           H  
ATOM   3106 1HG  LYS A 200      -6.910 -41.747  11.262  1.00  0.00           H  
ATOM   3107 2HG  LYS A 200      -8.262 -40.813  10.605  1.00  0.00           H  
ATOM   3108 1HD  LYS A 200      -7.178 -43.339   9.309  1.00  0.00           H  
ATOM   3109 2HD  LYS A 200      -8.523 -43.324  10.459  1.00  0.00           H  
ATOM   3110 1HE  LYS A 200      -9.723 -41.719   8.940  1.00  0.00           H  
ATOM   3111 2HE  LYS A 200      -8.419 -41.917   7.768  1.00  0.00           H  
ATOM   3112 1HZ  LYS A 200     -10.257 -43.360   7.294  1.00  0.00           H  
ATOM   3113 2HZ  LYS A 200      -8.930 -44.260   7.682  1.00  0.00           H  
ATOM   3114 3HZ  LYS A 200     -10.150 -44.074   8.777  1.00  0.00           H  
ATOM   3115  N   ARG A 201      -4.819 -38.386   8.154  1.00  0.00           N  
ATOM   3116  CA  ARG A 201      -3.763 -37.945   7.248  1.00  0.00           C  
ATOM   3117  C   ARG A 201      -2.764 -37.058   7.965  1.00  0.00           C  
ATOM   3118  O   ARG A 201      -1.562 -37.215   7.793  1.00  0.00           O  
ATOM   3119  CB  ARG A 201      -4.349 -37.186   6.066  1.00  0.00           C  
ATOM   3120  CG  ARG A 201      -5.173 -38.031   5.108  1.00  0.00           C  
ATOM   3121  CD  ARG A 201      -4.310 -38.816   4.189  1.00  0.00           C  
ATOM   3122  NE  ARG A 201      -3.580 -37.961   3.266  1.00  0.00           N  
ATOM   3123  CZ  ARG A 201      -4.073 -37.498   2.100  1.00  0.00           C  
ATOM   3124  NH1 ARG A 201      -5.293 -37.815   1.730  1.00  0.00           N  
ATOM   3125  NH2 ARG A 201      -3.329 -36.725   1.330  1.00  0.00           N  
ATOM   3126  H   ARG A 201      -5.764 -38.062   8.005  1.00  0.00           H  
ATOM   3127  HA  ARG A 201      -3.221 -38.822   6.895  1.00  0.00           H  
ATOM   3128 1HB  ARG A 201      -4.989 -36.383   6.430  1.00  0.00           H  
ATOM   3129 2HB  ARG A 201      -3.544 -36.726   5.493  1.00  0.00           H  
ATOM   3130 1HG  ARG A 201      -5.792 -38.727   5.676  1.00  0.00           H  
ATOM   3131 2HG  ARG A 201      -5.812 -37.382   4.508  1.00  0.00           H  
ATOM   3132 1HD  ARG A 201      -3.586 -39.388   4.769  1.00  0.00           H  
ATOM   3133 2HD  ARG A 201      -4.927 -39.499   3.606  1.00  0.00           H  
ATOM   3134  HE  ARG A 201      -2.638 -37.695   3.517  1.00  0.00           H  
ATOM   3135 1HH1 ARG A 201      -5.863 -38.407   2.319  1.00  0.00           H  
ATOM   3136 2HH1 ARG A 201      -5.663 -37.468   0.856  1.00  0.00           H  
ATOM   3137 1HH2 ARG A 201      -2.389 -36.481   1.614  1.00  0.00           H  
ATOM   3138 2HH2 ARG A 201      -3.697 -36.377   0.456  1.00  0.00           H  
ATOM   3139  N   ALA A 202      -3.253 -36.130   8.779  1.00  0.00           N  
ATOM   3140  CA  ALA A 202      -2.345 -35.271   9.530  1.00  0.00           C  
ATOM   3141  C   ALA A 202      -1.527 -36.077  10.531  1.00  0.00           C  
ATOM   3142  O   ALA A 202      -0.373 -35.757  10.784  1.00  0.00           O  
ATOM   3143  CB  ALA A 202      -3.090 -34.147  10.209  1.00  0.00           C  
ATOM   3144  H   ALA A 202      -4.248 -36.011   8.887  1.00  0.00           H  
ATOM   3145  HA  ALA A 202      -1.631 -34.836   8.830  1.00  0.00           H  
ATOM   3146 1HB  ALA A 202      -2.385 -33.522  10.760  1.00  0.00           H  
ATOM   3147 2HB  ALA A 202      -3.598 -33.541   9.458  1.00  0.00           H  
ATOM   3148 3HB  ALA A 202      -3.822 -34.560  10.899  1.00  0.00           H  
ATOM   3149  N   LEU A 203      -2.124 -37.179  11.285  1.00  0.00           N  
ATOM   3150  CA  LEU A 203      -1.406 -38.050  12.214  1.00  0.00           C  
ATOM   3151  C   LEU A 203      -0.304 -38.855  11.524  1.00  0.00           C  
ATOM   3152  O   LEU A 203       0.751 -39.089  12.109  1.00  0.00           O  
ATOM   3153  CB  LEU A 203      -2.390 -39.009  12.895  1.00  0.00           C  
ATOM   3154  CG  LEU A 203      -3.337 -38.373  13.921  1.00  0.00           C  
ATOM   3155  CD1 LEU A 203      -4.484 -39.330  14.216  1.00  0.00           C  
ATOM   3156  CD2 LEU A 203      -2.563 -38.040  15.188  1.00  0.00           C  
ATOM   3157  H   LEU A 203      -3.112 -37.326  11.135  1.00  0.00           H  
ATOM   3158  HA  LEU A 203      -0.895 -37.426  12.946  1.00  0.00           H  
ATOM   3159 1HB  LEU A 203      -3.002 -39.481  12.127  1.00  0.00           H  
ATOM   3160 2HB  LEU A 203      -1.822 -39.786  13.406  1.00  0.00           H  
ATOM   3161  HG  LEU A 203      -3.763 -37.460  13.505  1.00  0.00           H  
ATOM   3162 1HD1 LEU A 203      -5.157 -38.878  14.945  1.00  0.00           H  
ATOM   3163 2HD1 LEU A 203      -5.032 -39.536  13.296  1.00  0.00           H  
ATOM   3164 3HD1 LEU A 203      -4.086 -40.261  14.618  1.00  0.00           H  
ATOM   3165 1HD2 LEU A 203      -3.236 -37.587  15.917  1.00  0.00           H  
ATOM   3166 2HD2 LEU A 203      -2.138 -38.953  15.605  1.00  0.00           H  
ATOM   3167 3HD2 LEU A 203      -1.761 -37.341  14.951  1.00  0.00           H  
ATOM   3168  N   LYS A 204      -0.555 -39.381  10.226  1.00  0.00           N  
ATOM   3169  CA  LYS A 204       0.456 -40.080   9.435  1.00  0.00           C  
ATOM   3170  C   LYS A 204       1.616 -39.162   9.044  1.00  0.00           C  
ATOM   3171  O   LYS A 204       2.775 -39.577   9.058  1.00  0.00           O  
ATOM   3172  CB  LYS A 204      -0.179 -40.682   8.180  1.00  0.00           C  
ATOM   3173  CG  LYS A 204      -1.080 -41.880   8.442  1.00  0.00           C  
ATOM   3174  CD  LYS A 204      -1.697 -42.401   7.153  1.00  0.00           C  
ATOM   3175  CE  LYS A 204      -2.593 -43.603   7.414  1.00  0.00           C  
ATOM   3176  NZ  LYS A 204      -3.206 -44.122   6.161  1.00  0.00           N  
ATOM   3177  H   LYS A 204      -1.493 -39.296   9.864  1.00  0.00           H  
ATOM   3178  HA  LYS A 204       0.878 -40.883  10.042  1.00  0.00           H  
ATOM   3179 1HB  LYS A 204      -0.773 -39.921   7.672  1.00  0.00           H  
ATOM   3180 2HB  LYS A 204       0.606 -40.997   7.491  1.00  0.00           H  
ATOM   3181 1HG  LYS A 204      -0.498 -42.679   8.905  1.00  0.00           H  
ATOM   3182 2HG  LYS A 204      -1.877 -41.593   9.127  1.00  0.00           H  
ATOM   3183 1HD  LYS A 204      -2.288 -41.611   6.688  1.00  0.00           H  
ATOM   3184 2HD  LYS A 204      -0.905 -42.693   6.463  1.00  0.00           H  
ATOM   3185 1HE  LYS A 204      -2.009 -44.399   7.874  1.00  0.00           H  
ATOM   3186 2HE  LYS A 204      -3.389 -43.321   8.103  1.00  0.00           H  
ATOM   3187 1HZ  LYS A 204      -3.791 -44.917   6.376  1.00  0.00           H  
ATOM   3188 2HZ  LYS A 204      -3.765 -43.397   5.734  1.00  0.00           H  
ATOM   3189 3HZ  LYS A 204      -2.478 -44.405   5.521  1.00  0.00           H  
ATOM   3190  N   LEU A 205       1.302 -37.923   8.675  1.00  0.00           N  
ATOM   3191  CA  LEU A 205       2.333 -36.972   8.268  1.00  0.00           C  
ATOM   3192  C   LEU A 205       3.104 -36.466   9.481  1.00  0.00           C  
ATOM   3193  O   LEU A 205       4.286 -36.165   9.379  1.00  0.00           O  
ATOM   3194  CB  LEU A 205       1.706 -35.789   7.520  1.00  0.00           C  
ATOM   3195  CG  LEU A 205       1.731 -35.882   5.989  1.00  0.00           C  
ATOM   3196  CD1 LEU A 205       3.166 -35.755   5.496  1.00  0.00           C  
ATOM   3197  CD2 LEU A 205       1.116 -37.202   5.549  1.00  0.00           C  
ATOM   3198  H   LEU A 205       0.336 -37.632   8.672  1.00  0.00           H  
ATOM   3199  HA  LEU A 205       3.032 -37.482   7.605  1.00  0.00           H  
ATOM   3200 1HB  LEU A 205       0.666 -35.695   7.829  1.00  0.00           H  
ATOM   3201 2HB  LEU A 205       2.232 -34.879   7.806  1.00  0.00           H  
ATOM   3202  HG  LEU A 205       1.159 -35.056   5.565  1.00  0.00           H  
ATOM   3203 1HD1 LEU A 205       3.184 -35.821   4.408  1.00  0.00           H  
ATOM   3204 2HD1 LEU A 205       3.575 -34.794   5.807  1.00  0.00           H  
ATOM   3205 3HD1 LEU A 205       3.767 -36.560   5.917  1.00  0.00           H  
ATOM   3206 1HD2 LEU A 205       1.133 -37.267   4.461  1.00  0.00           H  
ATOM   3207 2HD2 LEU A 205       1.688 -38.028   5.972  1.00  0.00           H  
ATOM   3208 3HD2 LEU A 205       0.085 -37.258   5.900  1.00  0.00           H  
ATOM   3209  N   LYS A 206       2.427 -36.374  10.621  1.00  0.00           N  
ATOM   3210  CA  LYS A 206       3.055 -36.011  11.898  1.00  0.00           C  
ATOM   3211  C   LYS A 206       4.244 -36.918  12.203  1.00  0.00           C  
ATOM   3212  O   LYS A 206       5.323 -36.447  12.557  1.00  0.00           O  
ATOM   3213  CB  LYS A 206       2.037 -36.081  13.038  1.00  0.00           C  
ATOM   3214  CG  LYS A 206       2.601 -35.725  14.407  1.00  0.00           C  
ATOM   3215  CD  LYS A 206       1.566 -35.934  15.502  1.00  0.00           C  
ATOM   3216  CE  LYS A 206       2.079 -35.446  16.849  1.00  0.00           C  
ATOM   3217  NZ  LYS A 206       3.185 -36.297  17.365  1.00  0.00           N  
ATOM   3218  H   LYS A 206       1.435 -36.563  10.596  1.00  0.00           H  
ATOM   3219  HA  LYS A 206       3.419 -34.986  11.826  1.00  0.00           H  
ATOM   3220 1HB  LYS A 206       1.211 -35.401  12.830  1.00  0.00           H  
ATOM   3221 2HB  LYS A 206       1.625 -37.088  13.097  1.00  0.00           H  
ATOM   3222 1HG  LYS A 206       3.470 -36.351  14.616  1.00  0.00           H  
ATOM   3223 2HG  LYS A 206       2.917 -34.683  14.411  1.00  0.00           H  
ATOM   3224 1HD  LYS A 206       0.655 -35.389  15.250  1.00  0.00           H  
ATOM   3225 2HD  LYS A 206       1.325 -36.994  15.578  1.00  0.00           H  
ATOM   3226 1HE  LYS A 206       2.439 -34.423  16.752  1.00  0.00           H  
ATOM   3227 2HE  LYS A 206       1.264 -35.454  17.573  1.00  0.00           H  
ATOM   3228 1HZ  LYS A 206       3.495 -35.942  18.258  1.00  0.00           H  
ATOM   3229 2HZ  LYS A 206       2.856 -37.246  17.477  1.00  0.00           H  
ATOM   3230 3HZ  LYS A 206       3.954 -36.283  16.712  1.00  0.00           H  
ATOM   3231  N   THR A 207       4.023 -38.225  12.058  1.00  0.00           N  
ATOM   3232  CA  THR A 207       5.055 -39.243  12.263  1.00  0.00           C  
ATOM   3233  C   THR A 207       6.091 -39.202  11.137  1.00  0.00           C  
ATOM   3234  O   THR A 207       7.291 -39.251  11.399  1.00  0.00           O  
ATOM   3235  CB  THR A 207       4.440 -40.651  12.354  1.00  0.00           C  
ATOM   3236  OG1 THR A 207       3.522 -40.704  13.453  1.00  0.00           O  
ATOM   3237  CG2 THR A 207       5.527 -41.696  12.555  1.00  0.00           C  
ATOM   3238  H   THR A 207       3.092 -38.515  11.794  1.00  0.00           H  
ATOM   3239  HA  THR A 207       5.569 -39.031  13.201  1.00  0.00           H  
ATOM   3240  HB  THR A 207       3.898 -40.871  11.434  1.00  0.00           H  
ATOM   3241  HG1 THR A 207       2.717 -40.236  13.219  1.00  0.00           H  
ATOM   3242 1HG2 THR A 207       5.073 -42.685  12.617  1.00  0.00           H  
ATOM   3243 2HG2 THR A 207       6.220 -41.666  11.714  1.00  0.00           H  
ATOM   3244 3HG2 THR A 207       6.065 -41.487  13.478  1.00  0.00           H  
ATOM   3245  N   LYS A 208       5.627 -39.074   9.895  1.00  0.00           N  
ATOM   3246  CA  LYS A 208       6.502 -39.100   8.710  1.00  0.00           C  
ATOM   3247  C   LYS A 208       7.437 -37.874   8.564  1.00  0.00           C  
ATOM   3248  O   LYS A 208       8.598 -38.005   8.185  1.00  0.00           O  
ATOM   3249  CB  LYS A 208       5.643 -39.236   7.452  1.00  0.00           C  
ATOM   3250  CG  LYS A 208       6.437 -39.377   6.160  1.00  0.00           C  
ATOM   3251  CD  LYS A 208       5.522 -39.649   4.975  1.00  0.00           C  
ATOM   3252  CE  LYS A 208       6.313 -39.771   3.681  1.00  0.00           C  
ATOM   3253  NZ  LYS A 208       5.433 -40.067   2.517  1.00  0.00           N  
ATOM   3254  H   LYS A 208       4.632 -38.957   9.768  1.00  0.00           H  
ATOM   3255  HA  LYS A 208       7.178 -39.950   8.798  1.00  0.00           H  
ATOM   3256 1HB  LYS A 208       4.997 -40.109   7.544  1.00  0.00           H  
ATOM   3257 2HB  LYS A 208       4.999 -38.361   7.354  1.00  0.00           H  
ATOM   3258 1HG  LYS A 208       6.996 -38.459   5.974  1.00  0.00           H  
ATOM   3259 2HG  LYS A 208       7.146 -40.199   6.257  1.00  0.00           H  
ATOM   3260 1HD  LYS A 208       4.973 -40.576   5.145  1.00  0.00           H  
ATOM   3261 2HD  LYS A 208       4.805 -38.834   4.876  1.00  0.00           H  
ATOM   3262 1HE  LYS A 208       6.846 -38.840   3.491  1.00  0.00           H  
ATOM   3263 2HE  LYS A 208       7.047 -40.571   3.777  1.00  0.00           H  
ATOM   3264 1HZ  LYS A 208       5.995 -40.140   1.681  1.00  0.00           H  
ATOM   3265 2HZ  LYS A 208       4.948 -40.939   2.675  1.00  0.00           H  
ATOM   3266 3HZ  LYS A 208       4.760 -39.322   2.406  1.00  0.00           H  
ATOM   3267  N   LEU A 209       6.934 -36.681   8.860  1.00  0.00           N  
ATOM   3268  CA  LEU A 209       7.728 -35.468   8.696  1.00  0.00           C  
ATOM   3269  C   LEU A 209       8.828 -35.360   9.754  1.00  0.00           C  
ATOM   3270  O   LEU A 209       8.628 -35.715  10.924  1.00  0.00           O  
ATOM   3271  CB  LEU A 209       6.820 -34.234   8.771  1.00  0.00           C  
ATOM   3272  CG  LEU A 209       5.801 -34.089   7.634  1.00  0.00           C  
ATOM   3273  CD1 LEU A 209       4.763 -33.040   8.012  1.00  0.00           C  
ATOM   3274  CD2 LEU A 209       6.522 -33.705   6.350  1.00  0.00           C  
ATOM   3275  H   LEU A 209       5.986 -36.606   9.204  1.00  0.00           H  
ATOM   3276  HA  LEU A 209       8.223 -35.507   7.726  1.00  0.00           H  
ATOM   3277 1HB  LEU A 209       6.268 -34.264   9.708  1.00  0.00           H  
ATOM   3278 2HB  LEU A 209       7.446 -33.341   8.770  1.00  0.00           H  
ATOM   3279  HG  LEU A 209       5.280 -35.036   7.488  1.00  0.00           H  
ATOM   3280 1HD1 LEU A 209       4.038 -32.937   7.204  1.00  0.00           H  
ATOM   3281 2HD1 LEU A 209       4.249 -33.349   8.922  1.00  0.00           H  
ATOM   3282 3HD1 LEU A 209       5.257 -32.084   8.180  1.00  0.00           H  
ATOM   3283 1HD2 LEU A 209       5.797 -33.603   5.542  1.00  0.00           H  
ATOM   3284 2HD2 LEU A 209       7.042 -32.758   6.494  1.00  0.00           H  
ATOM   3285 3HD2 LEU A 209       7.245 -34.480   6.094  1.00  0.00           H  
ATOM   3286  N   GLY A 210       9.991 -34.869   9.337  1.00  0.00           N  
ATOM   3287  CA  GLY A 210      11.101 -34.652  10.250  1.00  0.00           C  
ATOM   3288  C   GLY A 210      12.312 -33.984   9.619  1.00  0.00           C  
ATOM   3289  O   GLY A 210      13.358 -33.845  10.253  1.00  0.00           O  
ATOM   3290  OXT GLY A 210      12.286 -33.562   8.462  1.00  0.00           O  
ATOM   3291  H   GLY A 210      10.106 -34.638   8.360  1.00  0.00           H  
ATOM   3292 1HA  GLY A 210      10.770 -34.034  11.084  1.00  0.00           H  
ATOM   3293 2HA  GLY A 210      11.421 -35.607  10.665  1.00  0.00           H  
TER                                                                             
HETATM 3295 FE1  HMM X   1      -5.865 -17.388   2.820  1.00  0.00          FE  
HETATM 3296  C35 HMM X   1      -6.815 -15.597   3.506  1.00  0.00           C  
HETATM 3297  N4  HMM X   1      -4.085 -16.670   3.409  1.00  0.00           N  
HETATM 3298  C19 HMM X   1      -3.193 -15.962   2.636  1.00  0.00           C  
HETATM 3299  C18 HMM X   1      -2.053 -15.543   3.428  1.00  0.00           C  
HETATM 3300  C15 HMM X   1      -2.270 -16.019   4.705  1.00  0.00           C  
HETATM 3301  C14 HMM X   1      -3.549 -16.720   4.668  1.00  0.00           C  
HETATM 3302  C31 HMM X   1      -4.113 -17.390   5.749  1.00  0.00           C  
HETATM 3303  C12 HMM X   1      -5.286 -18.132   5.717  1.00  0.00           C  
HETATM 3304  N1  HMM X   1      -6.089 -18.284   4.618  1.00  0.00           N  
HETATM 3305  C6  HMM X   1      -7.084 -19.154   4.987  1.00  0.00           C  
HETATM 3306  C7  HMM X   1      -6.919 -19.556   6.382  1.00  0.00           C  
HETATM 3307  C11 HMM X   1      -5.796 -18.911   6.835  1.00  0.00           C  
HETATM 3308  C13 HMM X   1      -5.156 -18.973   8.187  1.00  0.00           C  
HETATM 3309  C8  HMM X   1      -7.795 -20.505   7.147  1.00  0.00           C  
HETATM 3310  C9  HMM X   1      -7.103 -21.830   7.543  1.00  0.00           C  
HETATM 3311  C10 HMM X   1      -6.716 -22.693   6.313  1.00  0.00           C  
HETATM 3312  O4  HMM X   1      -5.865 -23.603   6.543  1.00  0.00           O  
HETATM 3313  O2  HMM X   1      -7.266 -22.425   5.212  1.00  0.00           O  
HETATM 3314  C28 HMM X   1      -8.114 -19.588   4.161  1.00  0.00           C  
HETATM 3315  C1  HMM X   1      -8.340 -19.172   2.855  1.00  0.00           C  
HETATM 3316  N2  HMM X   1      -7.569 -18.275   2.164  1.00  0.00           N  
HETATM 3317  C33 HMM X   1      -8.207 -18.055   0.969  1.00  0.00           C  
HETATM 3318  C32 HMM X   1      -9.422 -18.851   0.891  1.00  0.00           C  
HETATM 3319  C2  HMM X   1      -9.496 -19.570   2.056  1.00  0.00           C  
HETATM 3320  C3  HMM X   1     -10.498 -20.629   2.414  1.00  0.00           C  
HETATM 3321  C4  HMM X   1     -10.081 -22.021   1.911  1.00  0.00           C  
HETATM 3322  C5  HMM X   1     -11.019 -22.633   0.833  1.00  0.00           C  
HETATM 3323  O1  HMM X   1     -10.792 -22.269  -0.353  1.00  0.00           O  
HETATM 3324  O3  HMM X   1     -11.932 -23.409   1.232  1.00  0.00           O  
HETATM 3325  C34 HMM X   1     -10.357 -18.886  -0.278  1.00  0.00           C  
HETATM 3326  C29 HMM X   1      -7.732 -17.239  -0.047  1.00  0.00           C  
HETATM 3327  C26 HMM X   1      -6.497 -16.595  -0.058  1.00  0.00           C  
HETATM 3328  C25 HMM X   1      -5.957 -15.900  -1.208  1.00  0.00           C  
HETATM 3329  C22 HMM X   1      -4.672 -15.526  -0.874  1.00  0.00           C  
HETATM 3330  C21 HMM X   1      -4.475 -15.950   0.513  1.00  0.00           C  
HETATM 3331  N3  HMM X   1      -5.590 -16.602   0.971  1.00  0.00           N  
HETATM 3332  C30 HMM X   1      -3.366 -15.644   1.293  1.00  0.00           C  
HETATM 3333  C23 HMM X   1      -3.727 -14.837  -1.747  1.00  0.00           C  
HETATM 3334  C24 HMM X   1      -2.397 -14.740  -1.594  1.00  0.00           C  
HETATM 3335  C27 HMM X   1      -6.680 -15.702  -2.504  1.00  0.00           C  
HETATM 3336  C16 HMM X   1      -1.453 -15.869   5.902  1.00  0.00           C  
HETATM 3337  C17 HMM X   1      -0.922 -14.731   6.381  1.00  0.00           C  
HETATM 3338  C20 HMM X   1      -0.908 -14.717   2.930  1.00  0.00           C  
HETATM 3339  H33 HMM X   1      -6.088 -14.898   3.933  1.00  0.00           H  
HETATM 3340  H31 HMM X   1      -7.329 -15.079   2.688  1.00  0.00           H  
HETATM 3341  H32 HMM X   1      -7.561 -15.812   4.280  1.00  0.00           H  
HETATM 3342  H29 HMM X   1      -3.570 -17.373   6.687  1.00  0.00           H  
HETATM 3343  H23 HMM X   1      -4.166 -19.445   8.145  1.00  0.00           H  
HETATM 3344  H22 HMM X   1      -5.014 -17.972   8.614  1.00  0.00           H  
HETATM 3345  H24 HMM X   1      -5.764 -19.550   8.890  1.00  0.00           H  
HETATM 3346  H3  HMM X   1      -8.151 -19.996   8.050  1.00  0.00           H  
HETATM 3347  H4  HMM X   1      -8.684 -20.769   6.562  1.00  0.00           H  
HETATM 3348  H11 HMM X   1      -7.811 -22.416   8.145  1.00  0.00           H  
HETATM 3349  H12 HMM X   1      -6.224 -21.628   8.165  1.00  0.00           H  
HETATM 3350  H28 HMM X   1      -8.813 -20.299   4.584  1.00  0.00           H  
HETATM 3351  H26 HMM X   1     -10.631 -20.687   3.498  1.00  0.00           H  
HETATM 3352  H27 HMM X   1     -11.479 -20.391   1.989  1.00  0.00           H  
HETATM 3353  H6  HMM X   1      -9.067 -21.970   1.486  1.00  0.00           H  
HETATM 3354  H5  HMM X   1     -10.017 -22.719   2.755  1.00  0.00           H  
HETATM 3355  H15 HMM X   1     -10.644 -17.877  -0.600  1.00  0.00           H  
HETATM 3356  H13 HMM X   1     -11.272 -19.431  -0.030  1.00  0.00           H  
HETATM 3357  H14 HMM X   1      -9.904 -19.381  -1.149  1.00  0.00           H  
HETATM 3358  H25 HMM X   1      -8.345 -17.147  -0.938  1.00  0.00           H  
HETATM 3359  H30 HMM X   1      -2.585 -15.062   0.822  1.00  0.00           H  
HETATM 3360  H1  HMM X   1      -4.166 -14.384  -2.636  1.00  0.00           H  
HETATM 3361  H7  HMM X   1      -1.868 -15.208  -0.770  1.00  0.00           H  
HETATM 3362  H8  HMM X   1      -1.792 -14.199  -2.317  1.00  0.00           H  
HETATM 3363  H17 HMM X   1      -6.103 -15.082  -3.196  1.00  0.00           H  
HETATM 3364  H16 HMM X   1      -6.879 -16.657  -3.007  1.00  0.00           H  
HETATM 3365  H18 HMM X   1      -7.650 -15.214  -2.346  1.00  0.00           H  
HETATM 3366  H2  HMM X   1      -1.260 -16.786   6.458  1.00  0.00           H  
HETATM 3367  H9  HMM X   1      -1.025 -13.778   5.874  1.00  0.00           H  
HETATM 3368  H10 HMM X   1      -0.342 -14.734   7.299  1.00  0.00           H  
HETATM 3369  H20 HMM X   1      -0.074 -15.337   2.575  1.00  0.00           H  
HETATM 3370  H21 HMM X   1      -0.516 -14.079   3.729  1.00  0.00           H  
HETATM 3371  H19 HMM X   1      -1.207 -14.071   2.098  1.00  0.00           H  
TER                                                                             
CONECT  714 3295                                                                
CONECT 3295  714 3296 3297 3304                                                 
CONECT 3295 3316 3331                                                           
CONECT 3296 3295 3339 3340 3341                                                 
CONECT 3297 3295 3298 3301                                                      
CONECT 3298 3297 3299 3332                                                      
CONECT 3299 3298 3300 3338                                                      
CONECT 3300 3299 3301 3336                                                      
CONECT 3301 3297 3300 3302                                                      
CONECT 3302 3301 3303 3342                                                      
CONECT 3303 3302 3304 3307                                                      
CONECT 3304 3295 3303 3305                                                      
CONECT 3305 3304 3306 3314                                                      
CONECT 3306 3305 3307 3309                                                      
CONECT 3307 3303 3306 3308                                                      
CONECT 3308 3307 3343 3344 3345                                                 
CONECT 3309 3306 3310 3346 3347                                                 
CONECT 3310 3309 3311 3348 3349                                                 
CONECT 3311 3310 3312 3313                                                      
CONECT 3312 3311                                                                
CONECT 3313 3311                                                                
CONECT 3314 3305 3315 3350                                                      
CONECT 3315 3314 3316 3319                                                      
CONECT 3316 3295 3315 3317                                                      
CONECT 3317 3316 3318 3326                                                      
CONECT 3318 3317 3319 3325                                                      
CONECT 3319 3315 3318 3320                                                      
CONECT 3320 3319 3321 3351 3352                                                 
CONECT 3321 3320 3322 3353 3354                                                 
CONECT 3322 3321 3323 3324                                                      
CONECT 3323 3322                                                                
CONECT 3324 3322                                                                
CONECT 3325 3318 3355 3356 3357                                                 
CONECT 3326 3317 3327 3358                                                      
CONECT 3327 3326 3328 3331                                                      
CONECT 3328 3327 3329 3335                                                      
CONECT 3329 3328 3330 3333                                                      
CONECT 3330 3329 3331 3332                                                      
CONECT 3331 3295 3327 3330                                                      
CONECT 3332 3298 3330 3359                                                      
CONECT 3333 3329 3334 3360                                                      
CONECT 3334 3333 3361 3362                                                      
CONECT 3335 3328 3363 3364 3365                                                 
CONECT 3336 3300 3337 3366                                                      
CONECT 3337 3336 3367 3368                                                      
CONECT 3338 3299 3369 3370 3371                                                 
CONECT 3339 3296                                                                
CONECT 3340 3296                                                                
CONECT 3341 3296                                                                
CONECT 3342 3302                                                                
CONECT 3343 3308                                                                
CONECT 3344 3308                                                                
CONECT 3345 3308                                                                
CONECT 3346 3309                                                                
CONECT 3347 3309                                                                
CONECT 3348 3310                                                                
CONECT 3349 3310                                                                
CONECT 3350 3314                                                                
CONECT 3351 3320                                                                
CONECT 3352 3320                                                                
CONECT 3353 3321                                                                
CONECT 3354 3321                                                                
CONECT 3355 3325                                                                
CONECT 3356 3325                                                                
CONECT 3357 3325                                                                
CONECT 3358 3326                                                                
CONECT 3359 3332                                                                
CONECT 3360 3333                                                                
CONECT 3361 3334                                                                
CONECT 3362 3334                                                                
CONECT 3363 3335                                                                
CONECT 3364 3335                                                                
CONECT 3365 3335                                                                
CONECT 3366 3336                                                                
CONECT 3367 3337                                                                
CONECT 3368 3337                                                                
CONECT 3369 3338                                                                
CONECT 3370 3338                                                                
CONECT 3371 3338                                                                
# All scores below are weighted scores, not raw scores.
#BEGIN_POSE_ENERGIES_TABLE 
label fa_atr fa_rep fa_sol fa_intra_atr_xover4 fa_intra_rep_xover4 fa_intra_sol_xover4 lk_ball lk_ball_iso lk_ball_bridge lk_ball_bridge_uncpl fa_elec fa_intra_elec pro_close hbond_sr_bb hbond_lr_bb hbond_bb_sc hbond_sc dslf_fa13 atom_pair_constraint coordinate_constraint angle_constraint dihedral_constraint omega fa_dun_dev fa_dun_rot fa_dun_semi p_aa_pp hxl_tors ref rama_prepro res_type_constraint total
weights 1 0.55 1 1 0.55 1 0.92 -0.38 -0.33 -0.33 1 1 1.25 1 1 1 1 1.25 1 1 1 1 0.48 0.69 0.76 0.78 0.61 1 1 0.5 1 NA
pose -1226.49 134.231 821.799 -92.8389 71.0476 42.9966 501.409 -507.614 -0.83768 -5.43806 -437.289 -62.5285 0 -163.788 -17.3348 -29.4289 -20.8671 0 0.76207 0 0.02875 0 27.8748 22.4349 119.32 90.7238 -55.8672 55.8837 49.7817 10.138 0 -671.893
VAL:NtermProteinFull_1 -5.11549 1.84778 2.23906 -2.62809 5.83497 2.19428 0.99605 -1.24713 -0.0248 -0.0812 -3.09233 0.94806 0 0 0 0 0 0 0 0 0 0 0.02057 0.05744 0.13928 0 0 0 2.085 0 0 4.17343
SER_2 -5.34126 1.58619 5.45237 -0.02673 0 0.06294 2.84119 -2.19338 -0 -0 -4.08917 -0.55887 0 0 0 -1.77342 0 0 0 0 0 0 -0.00578 0.06383 0.19546 0 -0.424 0.64608 -1.1772 -0.20695 0 -4.94871
LEU_3 -7.25064 1.02465 1.80869 -0.71041 0.81956 0.27201 1.65122 -2.06152 -0 -0 -0.58036 0.12991 0 0 0 0 0 0 0 0 0 0 0.4541 0.052 1.17279 0 -0.29712 0 0.72952 -0.24359 0 -3.02919
GLU_4 -6.39369 0.60064 5.93803 -0.34341 0.1699 0.43187 3.14237 -2.83803 -0 -0 -2.56042 -0.62782 0 0 0 0 -1.23105 0 0 0 0 0 0.08952 0.50948 0 3.19112 -0.06747 0 -2.5358 0.03353 0 -2.49123
GLN_5 -6.57048 0.39124 6.13532 -0.25416 0.02561 0.19373 3.60464 -3.07494 -0 -0 -3.55375 -0.40828 0 0 0 -1.77342 -0.59161 0 0 0 0 0 0.46721 0.12167 0 2.91061 -0.13705 0 -1.0644 0.11557 0 -3.4625
ALA_6 -6.47248 0.56785 3.16019 -0.02167 0 0 2.53513 -2.78678 -0 -0 -2.24281 -0.34801 0 0 0 0 0 0 0 0 0 0 0.16482 0 0 0 -0.15641 0 2.3386 0.11001 0 -3.15156
ALA_7 -6.02065 0.30021 3.11112 -0.02296 0 0 2.79961 -2.62774 -0 -0 -2.29894 -0.38549 0 0 0 0 0 0 0 0 0 0 0.05569 0 0 0 -0.20166 0 2.3386 -0.1087 0 -3.06091
TRP_8 -8.83773 1.27769 4.51112 -0.94375 0.14594 0.28417 3.63153 -3.28571 -0 -0 -2.85806 -0.47145 0 0 0 0 -0.56743 0 0 0 0 0 0.15779 0.21563 0 2.51321 -0.26546 0 3.035 -0.02629 0 -1.48379
PHE_9 -8.08912 0.50953 2.04077 -0.57269 0.04155 0.227 2.25566 -2.43727 -0 -0 -2.15553 -0.04914 0 0 0 0 0 0 0 0 0 0 0.16685 0.26059 0 2.70428 0.05635 0 1.4028 0.17566 0 -3.4627
LEU_10 -7.40645 0.6682 3.25022 -0.69325 0.41258 0.24906 2.29344 -2.65233 -0 -0 -1.69028 0.17542 0 0 0 0 0 0 0 0 0 0 -0.0268 0.13557 0.85748 0 -0.22341 0 0.72952 0.19924 0 -3.72179
ALA_11 -5.67187 0.36968 3.51804 -0.02081 0 0 3.05457 -2.64563 -0 -0 -2.1484 -0.3489 0 0 0 0 0 0 0 0 0 0 -0.02295 0 0 0 -0.05708 0 2.3386 0.35038 0 -1.28436
ILE_12 -8.5775 1.56229 3.67992 -0.64881 0.98618 0.15544 2.89738 -2.90165 -0 -0 -2.36005 0.04666 0 0 0 0 0 0 0 0 0 0 0.35035 0.51977 3.35587 0 -0.38897 0 1.0317 0.24504 0 -0.04637
ALA_13 -5.93735 0.46509 3.70226 -0.02289 0 0 2.88574 -2.89389 -0 -0 -2.91319 -0.36385 0 0 0 0 0 0 0 0 0 0 -0.01376 0 0 0 -0.32753 0 2.3386 -0.02576 0 -3.10652
ALA_14 -4.45876 0.35998 2.72394 -0.02159 0 0 1.5922 -2.10104 -0 -0 -0.56641 -0.36014 0 0 0 0 0 0 0 0 0 0 0.03026 0 0 0 -0.17098 0 2.3386 -0.13489 0 -0.76885
ALA_15 -3.87494 0.24326 2.4237 -0.0207 0 0 1.40672 -1.75657 -0 -0 0.00946 -0.33442 0 0 0 0 0 0 0 0 0 0 0.08226 0 0 0 0.02975 0 2.3386 0.17325 0 0.72036
LEU_16 -6.18579 0.75014 1.94723 -0.49729 0.30552 0.12243 1.29595 -1.88761 -0 -0 -0.4702 0.20118 0 0 0 0 0 0 0 0 0 0 -0.02616 0.36685 0.30529 0 -0.30567 0 0.72952 0.15031 0 -3.19831
GLY_17 -1.759 0.13098 2.32096 -6e-05 0 0 1.0359 -1.16119 -0 -0 -0.79333 -0.3758 0 0 0 0 0 0 0 0 0 0 -0.02761 0 0 0 -1.50206 0 1.2108 0.27856 0 -0.64186
THR_18 -4.44001 0.49634 2.50832 -0.19745 0.14793 0.0668 1.59957 -1.70636 -0 -0 -1.25888 -0.81771 0 0 0 -0.19146 0 0 0 0 0 0 0.0332 0.04854 0.77778 0 -0.78185 2.29649 -1.425 0.87234 0 -1.97139
THR_19 -4.0437 0.40396 4.24328 -0.11423 0.06153 0.07841 2.42766 -2.10446 -5e-05 -0.00085 -2.30874 -0.56258 0 0 0 -0.61942 0 0 0 0 0 0 -0.01543 0.02093 0.04292 0 -0.34294 2.29586 -1.425 0.31659 0 -1.64626
VAL_20 -5.73736 1.16899 2.46961 -0.37165 0.33321 0.09103 1.62501 -2.12489 -0 -0 -0.90816 0.04833 0 0 0 0 0 0 0 0 0 0 0.12927 0.00511 0.84617 0 0.15955 0 2.085 -0.25287 0 -0.43364
GLU_21 -5.19842 0.54411 6.39433 -0.46417 0.20853 1.44458 2.32314 -2.85976 -0.02817 -0.14959 -3.0788 -2.85906 0 0 0 0 0 0 0 0 0 0 0.0312 0.00231 0 4.00975 -0.27073 0 -2.5358 -0.25635 0 -2.7429
GLU_22 -6.61165 0.35782 7.71306 -0.63416 0.15873 1.16598 3.48094 -3.15922 -0.04339 -0.24485 -3.23383 -0.64125 0 0 0 -0.42796 -0.86875 0 0 0 0 0 0.18638 0.02135 0 3.38021 -0.23089 0 -2.5358 -0.38175 0 -2.54903
ALA_23 -5.66105 0.15805 2.71129 -0.02266 0 0 2.34059 -2.44937 -5e-05 -0.00085 -1.71225 -0.38904 0 0 0 0 0 0 0 0 0 0 0.23724 0 0 0 -0.32797 0 2.3386 -0.25239 0 -3.02986
VAL_24 -6.26003 0.53271 3.47859 -0.31187 0.27638 0.07108 2.52351 -2.53566 -0 -0 -2.05188 -0.07863 0 0 0 0 0 0 0 0 0 0 -0.05099 0.00643 0.06551 0 -0.29824 0 2.085 0.06457 0 -2.48352
LYS_25 -5.13895 0.18925 5.76553 -0.30681 0.03226 0.13926 2.38504 -2.51889 -0.01522 -0.09525 -2.35758 0.0117 0 0 0 0 0 0 0 0 0 0 -0.02597 0.15272 1.80365 0 0.05541 0 -1.6738 0.2196 0 -1.37805
ARG_26 -7.28659 0.50577 6.51819 -0.4388 0.06228 0.21865 3.13972 -3.03783 -0 -0 -3.35438 0.38484 0 0 0 0 -0.86875 0 0 0 0 0 0.03991 0.39119 2.082 0 -0.03194 0 -1.281 0.11687 0 -2.83985
ALA_27 -6.32153 0.52676 3.0011 -0.02171 0 0 2.65823 -2.66268 -0 -0 -2.0794 -0.35411 0 0 0 0 0 0 0 0 0 0 0.03691 0 0 0 -0.24555 0 2.3386 -0.00382 0 -3.12719
LEU_28 -5.35119 0.35385 4.41311 -0.50259 0.37333 0.12211 2.33257 -2.38897 -0 -0 -2.21965 0.24319 0 0 0 0 0 0 0 0 0 0 0.17002 0.15435 0.39595 0 -0.26814 0 0.72952 -0.07068 0 -1.51322
LYS_29 -4.96857 0.29272 5.78622 -0.30357 0.02714 0.13691 2.40399 -2.51457 -0 -0 -1.99971 -0.01818 0 0 0 0 0 0 0 0 0 0 0.03709 0.03063 1.77938 0 -0.01189 0 -1.6738 -0.11482 0 -1.11101
LEU_30 -8.12121 0.85721 3.76843 -0.48888 0.42176 0.1148 2.77773 -2.79701 -0.01349 -0.10739 -2.15162 0.20722 0 0 0 0 0 0 0 0 0 0 0.02185 0.26412 0.38342 0 -0.27355 0 0.72952 -0.12268 0 -4.52976
LYS_31 -7.48878 0.78926 6.88757 -0.41574 0.09757 0.20718 3.59304 -3.3241 -0 -0 -2.07406 -0.05023 0 0 0 0 0 0 0 0 0 0 0.0263 0.5742 1.6834 0 0.03171 0 -1.6738 0.57757 0 -0.55891
THR_32 -3.09635 0.1216 3.99175 -0.20089 0.14508 0.0725 1.52641 -1.81046 -0 -0 -1.22241 -0.08757 0 0 0 0 0 0 0 0 0 0 0.31743 0.00012 0.06283 0 -0.02035 2.27786 -1.425 1.07181 0 1.72437
LYS_33 -3.56277 0.16172 3.60474 -0.30483 0.02665 0.1369 1.48884 -1.6254 -0 -0 -0.46802 -0.0132 0 0 0 0 0 0 0 0 0 0 -0.0011 0.06026 1.79039 0 -0.03406 0 -1.6738 0.3498 0 -0.0639
LEU_34 -4.96566 0.47216 1.5318 -0.53101 0.43317 0.15026 1.25938 -1.47123 -0 -0 -1.16694 0.15391 0 0 0 0 0 0 0 0 0 0 -0.03462 0.04804 0.14197 0 -0.18948 0 0.72952 -0.34021 0 -3.77894
GLY_35 -1.70347 0.11606 2.06524 -5e-05 0 0 1.05354 -1.09722 -0.0016 -0.04023 -0.40088 -0.39345 0 0 0 0 0 0 0 0 0 0 0.06346 0 0 0 -0.94295 0 1.2108 -0.27166 0 -0.34241
VAL_36 -5.86841 0.79317 2.53211 -0.30721 0.22509 0.06127 1.71924 -1.99662 -0.01349 -0.10739 -1.3084 -0.19351 0 0 0 0 0 0 0 0 0 0 0.16968 0.01903 0.0521 0 -0.50141 0 2.085 -0.01719 0 -2.65694
SER_37 -4.6043 0.228 4.98591 -0.02801 0 0.06576 3.00249 -2.31549 -0 -0 -2.79119 -0.46977 0 0 0 -1.63354 0 0 0 0 0 0 -0.02749 0.10916 0.17403 0 -0.41955 0.60996 -1.1772 -0.22397 0 -4.51522
LEU_38 -5.74887 0.68535 2.93827 -0.71074 0.58389 0.28128 1.38141 -1.99901 -0.00045 -0.0013 -0.64192 0.09559 0 0 0 0 0 0 0 0 0 0 0.26402 0.00344 1.01631 0 -0.24812 0 0.72952 -0.16072 0 -1.53206
GLU_39 -4.12922 0.04685 5.49893 -0.46844 0.28 1.47756 2.43438 -2.40898 -0.02653 -0.16438 -3.49423 -2.80373 0 0 0 0 -0.59161 0 0 0 0 0 0.89261 0.04166 0 3.96823 -0.25857 0 -2.5358 -0.1059 0 -2.34717
GLN_40 -6.2564 0.3266 6.6445 -0.2545 0.02477 0.1895 3.60151 -2.99723 -0.02768 -0.20331 -3.74556 -0.38986 0 0 0 -1.63354 -0.81892 0 0 0 0 0 0.39727 0.03035 0 2.88562 -0.15707 0 -1.0644 -0.18044 0 -3.62877
ALA_41 -6.19661 0.44755 3.28086 -0.02228 0 0 2.61336 -2.68618 -0 -0 -1.84817 -0.34803 0 0 0 0 0 0 0 0 0 0 0.26909 0 0 0 -0.13448 0 2.3386 -0.02886 0 -2.31514
VAL_42 -7.38159 1.22942 3.52529 -0.31002 0.23824 0.07112 2.71171 -2.69259 -0 -0 -2.04545 -0.17823 0 0 0 0 0 0 0 0 0 0 -0.00781 0.12542 0.22973 0 -0.26368 0 2.085 -0.02899 0 -2.69244
THR_43 -5.30851 0.25548 4.75279 -0.2093 0.18769 0.07732 2.98185 -2.63665 -0 -0 -3.41577 -0.1353 0 0 0 0 0 0 0 0 0 0 0.25981 0.08117 0.16093 0 0.07037 2.2983 -1.425 0.21395 0 -1.79087
LEU_44 -7.91497 1.05238 2.36018 -0.72349 0.53798 0.31045 2.53266 -2.55269 -0 -0 -2.15862 0.09306 0 0 0 0 0 0 0 0 0 0 0.54379 0.03029 1.05711 0 -0.25627 0 0.72952 0.27137 0 -4.08725
LEU_45 -9.66272 1.54463 3.58913 -0.50922 0.48336 0.12556 2.85917 -2.85191 -0 -0 -3.59788 0.2637 0 0 0 0 0 0 0 0 0 0 1.70623 0.04313 0.4101 0 -0.25156 0 0.72952 0.15653 0 -4.96224
HIS_D:MP-NE2-connect_46 -9.97253 3.70252 7.40699 -3.0436 2.98748 2.24928 2.72678 -3.45996 -0.00176 -0.01014 -5.71299 -0.8812 0 0 0 0 0 0 0.38104 0 0.01438 0 -0.00646 0.44183 0 1.84466 -0.21244 0 0.13443 0.50384 0 -0.90789
ALA_47 -6.80967 2.78894 3.61601 -0.02102 0 0 2.93605 -2.67473 -0 -0 -3.6991 -0.34087 0 0 0 0 0 0 0 0 0 0 0.20671 0 0 0 0.00494 0 2.3386 0.76137 0 -0.89278
ALA_48 -5.36962 0.31591 3.79607 -0.0208 0 0 2.7615 -2.72048 -0.00013 -0.0021 -2.27329 -0.32966 0 0 0 0 0 0 0 0 0 0 -0.03278 0 0 0 -0.08771 0 2.3386 0.40632 0 -1.21818
ALA_49 -4.40105 0.53481 2.17226 -0.02249 0 0 1.67301 -1.8954 -0 -0 -0.759 -0.32766 0 0 0 0 0 0 0 0 0 0 -0.05892 0 0 0 -0.32662 0 2.3386 -0.06122 0 -1.13368
LYS_50 -6.85573 1.33075 5.26195 -0.82284 0.91846 0.52742 2.19886 -2.4726 -0 -0 -5.23046 0.21067 0 0 0 0 0 0 0 0 0 0 0.26144 0.44333 1.8531 0 -0.1752 0 -1.6738 -0.19419 0 -4.41885
LEU_51 -6.40401 1.02851 2.37369 -0.7328 0.74365 0.32377 1.72356 -2.03197 -0.00176 -0.01014 -0.45681 0.09994 0 0 0 0 0 0 0 0 0 0 -0.00733 0.00083 1.30911 0 -0.31327 0 0.72952 -0.15022 0 -1.77574
GLY_52 -1.52993 0.11926 1.96345 -6e-05 0 0 0.74968 -1.00107 -0.00924 -0.05159 -0.82093 -0.37887 0 0 0 0 0 0 0 0 0 0 -0.10326 0 0 0 -1.50093 0 1.2108 -0.13377 0 -1.48646
THR_53 -4.44455 0.5221 3.82281 -0.10657 0.08733 0.07045 1.73012 -1.94925 -0.0187 -0.11319 -1.40741 -0.45568 0 0 0 0 0 0 0 0 0 0 0.15312 0.14844 0.1897 0 -0.68255 2.28458 -1.425 -0.10041 0 -1.69467
THR_54 -4.91613 0.20138 5.98685 -0.13101 0.07832 0.0845 3.64378 -2.65719 -0.00594 -0.06813 -4.38522 -0.03337 0 0 0 -1.37159 -0.65047 0 0 0 0 0 -0.01384 2e-05 0.04532 0 -0.38201 4.21233 -1.425 -0.23554 0 -2.02295
VAL_55 -6.76396 1.19915 2.1971 -0.26236 0.27091 0.04212 1.69933 -2.20694 -0 -0 -1.18254 0.52258 0 0 0 0 0 0 0 0 0 0 0.02895 0.4809 0.72615 0 0.04323 0 2.085 -0.22975 0 -1.35013
GLU_56 -4.45453 0.60073 5.20734 -0.45806 0.20766 1.43105 1.76709 -2.34938 -0.02653 -0.16425 -1.91161 -2.83438 0 0 0 0 0 0 0 0 0 0 0.24898 8e-05 0 4.00332 -0.2005 0 -2.5358 -0.19561 0 -1.66441
GLU_57 -5.79293 0.22021 7.35024 -0.20875 0.0251 0.31935 3.52256 -3.06971 -0.02653 -0.16425 -4.67594 -0.51493 0 0 0 -1.37159 -0.65047 0 0 0 0 0 -0.02037 0.24784 0 3.93252 -0.22938 0 -2.5358 -0.32411 0 -3.96694
ALA_58 -5.1925 0.16435 2.83329 -0.02203 0 0 2.37231 -2.3763 -0.01386 -0.1037 -1.67218 -0.36737 0 0 0 0 0 0 0 0 0 0 0.00277 0 0 0 -0.1622 0 2.3386 -0.16084 0 -2.35966
VAL_59 -6.69923 0.91965 3.18856 -0.30697 0.23671 0.06953 2.69745 -2.61942 -0 -0 -2.23191 -0.08651 0 0 0 0 0 0 0 0 0 0 -0.05221 0.01579 0.19729 0 -0.37098 0 2.085 0.07576 0 -2.88148
LYS_60 -4.62664 0.212 5.01075 -0.30121 0.02569 0.12884 2.3313 -2.31083 -0 -0 -2.00169 -0.00179 0 0 0 0 0 0 0 0 0 0 0.15428 0.06896 1.82923 0 0.06051 0 -1.6738 0.24888 0 -0.84551
ARG_61 -6.13281 0.24629 4.99088 -0.62947 0.09536 0.37397 2.34078 -2.66425 -0.00142 -0.02393 -2.09321 0.45686 0 0 0 0 0 0 0 0 0 0 0.00662 0.04219 2.40695 0 -0.13376 0 -1.281 0.1226 0 -1.87736
ALA_62 -6.67915 0.96652 3.41877 -0.02136 0 0 3.26569 -2.89677 -0 -0 -2.51493 -0.35421 0 0 0 0 0 0 0 0 0 0 -0.02055 0 0 0 -0.15521 0 2.3386 -0.12588 0 -2.77848
LEU_63 -6.12442 0.6409 4.73183 -0.50007 0.48989 0.11863 2.67142 -2.60913 -0 -0 -2.72306 0.24518 0 0 0 0 0 0 0 0 0 0 0.18973 0.14518 0.46298 0 -0.25187 0 0.72952 -0.01015 0 -1.79345
LYS_64 -4.30664 0.20472 5.13685 -0.30274 0.02745 0.13254 2.12872 -2.27491 -0 -0 -1.61504 0.00765 0 0 0 0 0 0 0 0 0 0 0.02669 0.00799 1.7945 0 0.04683 0 -1.6738 0.08326 0 -0.57595
LEU_65 -8.14533 0.94009 3.21947 -0.70268 0.65407 0.26428 2.55659 -2.62016 -0 -0 -1.94911 0.15591 0 0 0 0 0 0 0 0 0 0 0.16313 0.07279 1.04788 0 -0.27468 0 0.72952 -0.00277 0 -3.89102
LYS_66 -8.23742 1.31903 7.38925 -0.49874 0.12385 0.38546 3.76792 -3.56933 -0.00862 -0.02089 -3.44962 0.2312 0 0 0 0 0 0 0 0 0 0 -0.00482 0.44633 2.09337 0 0.04859 0 -1.6738 0.43639 0 -1.22185
THR_67 -2.94182 0.1216 3.92113 -0.20611 0.17011 0.07554 1.4431 -1.79419 -0 -0 -1.2211 -0.12073 0 0 0 0 0 0 0 0 0 0 -0.03347 0.00119 0.11479 0 -0.01217 2.28577 -1.425 0.71945 0 1.09808
LYS_68 -3.33669 0.13177 3.32827 -0.30585 0.02633 0.13973 1.26622 -1.5436 -0 -0 -0.3928 -0.00052 0 0 0 0 0 0 0 0 0 0 -0.05939 0.03224 1.72358 0 -0.04073 0 -1.6738 0.07643 0 -0.62881
LEU_69 -5.59269 1.11301 1.16282 -0.51877 0.47348 0.13362 1.08582 -1.44672 -0 -0 -0.52955 0.20954 0 0 0 0 0 0 0 0 0 0 0.12422 0.05452 0.242 0 -0.282 0 0.72952 -0.2307 0 -3.27188
GLY_70 -1.79459 0.07468 2.14187 -5e-05 0 0 1.01224 -1.13282 -0 -0 -0.59584 -0.38031 0 0 0 0 0 0 0 0 0 0 0.07097 0 0 0 -1.2894 0 1.2108 0.32418 0 -0.35827
VAL_71 -6.10606 1.22962 2.17735 -0.30399 0.20565 0.05792 1.57585 -1.90043 -0.00862 -0.02089 -1.60535 -0.03951 0 0 0 0 0 0 0 0 0 0 0.03768 0.01222 0.01209 0 -0.38353 0 2.085 0.79708 0 -2.17794
SER_72 -4.84823 0.38753 5.09978 -0.02701 0 0.06377 3.08139 -2.38117 -0 -0 -2.34731 -0.55249 0 0 0 -1.60527 0 0 0 0 0 0 0.00751 0.11854 0.16958 0 -0.45363 0.61599 -1.1772 0.20288 0 -3.64533
LEU_73 -5.81425 0.37981 2.49651 -0.68767 0.53713 0.25015 1.65482 -1.90619 -0 -0 -0.23191 0.13823 0 0 0 0 0 0 0 0 0 0 -0.03675 0.16542 1.03207 0 -0.26994 0 0.72952 -0.19177 0 -1.75482
GLU_74 -4.22308 0.18896 4.77321 -0.21575 0.02824 0.29705 2.31399 -2.17299 -0 -0 -1.90871 -0.61687 0 0 0 0 -0.81892 0 0 0 0 0 0.0365 0.02045 0 3.51227 -0.22748 0 -2.5358 -0.15686 0 -1.70579
GLN_75 -7.11756 0.77358 7.16484 -0.25305 0.02796 0.1881 4.46042 -3.37777 -0 -0 -4.12154 -0.40598 0 0 0 -1.60527 -0.89208 0 0 0 0 0 0.1098 0.02463 0 2.81108 -0.05661 0 -1.0644 -0.12518 0 -3.45902
ALA_76 -6.94396 0.53815 3.36033 -0.02302 0 0 2.99034 -2.86036 -0 -0 -2.04158 -0.39033 0 0 0 0 0 0 0 0 0 0 0.20763 0 0 0 -0.28063 0 2.3386 0.02516 0 -3.07967
LEU_77 -8.05975 0.5115 3.14904 -0.49651 0.30299 0.12319 2.58611 -2.81457 -0 -0 -1.90806 0.20768 0 0 0 0 0 0 0 0 0 0 -0.04911 0.20065 0.29984 0 -0.31292 0 0.72952 -0.10398 0 -5.63439
LEU_78 -7.64037 0.57324 3.29471 -0.70282 0.66497 0.27526 2.82357 -2.75481 -0 -0 -1.81076 0.09814 0 0 0 0 0 0 0 0 0 0 0.17935 0.08823 1.42985 0 -0.29266 0 0.72952 -0.18169 0 -3.22625
ILE_79 -8.99421 2.14708 2.56009 -0.5097 0.55692 0.10064 2.89262 -2.87017 -0 -0 -1.83944 0.03025 0 0 0 0 0 0 0 0 0 0 0.46409 0.07111 0.58966 0 -0.47957 0 1.0317 0.0544 0 -4.19451
LEU_80 -7.88572 0.50368 3.15617 -0.50282 0.45903 0.12117 2.35118 -2.79305 -0 -0 -1.6809 0.23966 0 0 0 0 0 0 0 0 0 0 0.22615 0.10619 0.33567 0 -0.24076 0 0.72952 0.29331 0 -4.58152
ALA_81 -6.64956 2.14532 2.48606 -0.02013 0 0 2.92813 -2.84134 -2e-05 -0.00018 -1.98624 -0.33305 0 0 0 0 0 0 0 0 0 0 0.03123 0 0 0 0.10659 0 2.3386 0.59116 0 -1.20343
ALA_82 -5.4737 0.81924 2.76287 -0.02075 0 0 2.72032 -2.4599 -0 -0 -2.15201 -0.33675 0 0 0 0 0 0 0 0 0 0 0.0408 0 0 0 -0.07992 0 2.3386 0.64457 0 -1.19663
ALA_83 -5.82464 0.51655 3.40556 -0.0215 0 0 2.633 -2.85449 -0 -0 -2.11991 -0.35055 0 0 0 0 0 0 0 0 0 0 -0.03769 0 0 0 -0.1567 0 2.3386 0.25626 0 -2.21551
ALA_84 -3.43754 0.28688 2.28331 -0.0217 0 0 1.62461 -1.72282 -0 -0 -0.89008 -0.34874 0 0 0 0 0 0 0 0 0 0 -0.04047 0 0 0 -0.10504 0 2.3386 0.06185 0 0.02885
GLU_85 -5.40046 0.51669 4.76417 -0.672 0.22752 1.26903 2.03062 -2.35801 -0 -0 -2.58588 -0.60387 0 0 0 0 -0.56114 0 0 0 0 0 -0.00329 0.08789 0 3.42719 -0.27125 0 -2.5358 -0.16535 0 -2.83394
LEU_86 -6.08932 1.62878 1.67572 -0.52004 0.3795 0.12901 1.37006 -1.85118 -2e-05 -0.00018 -0.83805 -0.07795 0 0 0 0 0 0 0 0 0 0 0.02077 0.29764 2.83826 0 -0.19661 0 0.72952 -0.32097 0 -0.82509
GLY_87 -1.60068 0.10237 2.09692 -5e-05 0 0 1.1195 -1.05098 -0 -0 -0.44306 -0.41672 0 0 0 0 0 0 0 0 0 0 0.08582 0 0 0 -1.20888 0 1.2108 -0.20858 0 -0.31354
THR_88 -5.01278 0.45394 3.07592 -0.20143 0.14104 0.07055 1.84558 -1.99659 -0.01278 -0.14075 -1.27602 -0.94505 0 0 0 0 0 0 0 0 0 0 0.07036 0.08968 0.89591 0 -0.80796 2.28856 -1.425 0.29064 0 -2.59618
THR_89 -4.24287 0.24815 4.39993 -0.11311 0.06379 0.07636 2.48953 -2.1522 -0.00031 -0.00561 -2.1267 -0.60282 0 0 0 -0.51355 0 0 0 0 0 0 -0.00694 0.03735 0.04008 0 -0.37253 2.28957 -1.425 0.12707 0 -1.78981
VAL_90 -5.22719 0.78533 1.8765 -0.30558 0.23645 0.0694 1.78876 -1.86993 -0 -0 -0.88164 -0.1104 0 0 0 0 0 0 0 0 0 0 -0.02299 0.04583 0.20763 0 -0.25615 0 2.085 -0.18252 0 -1.7615
GLU_91 -4.26122 0.23884 4.98803 -0.46365 0.24061 1.45199 1.9219 -2.22012 -0.02407 -0.15135 -2.15598 -2.9578 0 0 0 0 0 0 0 0 0 0 0.15768 0.02088 0 3.97163 -0.30082 0 -2.5358 -0.15941 0 -2.23864
GLU_92 -6.60045 0.60301 7.63619 -0.44514 0.05007 0.83729 3.63236 -3.2069 -0.04961 -0.39043 -3.56115 -0.48011 0 0 0 -0.51355 -1.01306 0 0 0 0 0 0.16142 0.49206 0 3.33914 -0.3035 0 -2.5358 -0.42198 0 -2.77014
ALA_93 -5.58128 0.20621 2.64217 -0.02151 0 0 2.544 -2.51123 -0.00031 -0.00561 -1.81114 -0.36801 0 0 0 0 0 0 0 0 0 0 -0.03906 0 0 0 -0.23965 0 2.3386 -0.30569 0 -3.1525
VAL_94 -6.04566 0.96094 2.89434 -0.29434 0.18892 0.06244 2.48733 -2.37116 -0 -0 -1.68642 0.01304 0 0 0 0 0 0 0 0 0 0 -0.04608 0.00517 0.0357 0 -0.40877 0 2.085 0.18909 0 -1.93047
LYS_95 -4.86577 0.30651 5.30385 -0.31073 0.02788 0.14446 2.3775 -2.3789 -0.01276 -0.09833 -2.1983 -0.02108 0 0 0 0 0 0 0 0 0 0 0.01051 0.02785 1.73198 0 -0.01861 0 -1.6738 0.11621 0 -1.53153
ARG_96 -7.69152 0.71809 7.12309 -0.46297 0.09391 0.25059 3.7227 -3.35503 -0 -0 -3.5129 0.33112 0 0 0 0 -1.01306 0 0 0 0 0 0.17941 1.17093 2.03614 0 -0.11307 0 -1.281 -0.23004 0 -2.03361
ALA_97 -6.28168 0.66754 2.9637 -0.02192 0 0 2.73022 -2.66496 -0 -0 -2.28136 -0.38717 0 0 0 0 0 0 0 0 0 0 0.11175 0 0 0 -0.30347 0 2.3386 -0.21983 0 -3.34857
LEU_98 -5.40084 0.44266 4.68391 -0.72235 0.56713 0.30144 2.56377 -2.51909 -0 -0 -1.33501 0.16912 0 0 0 0 0 0 0 0 0 0 0.26815 0.01199 0.94825 0 -0.25607 0 0.72952 -0.12513 0 0.32746
LYS_99 -4.70214 0.33702 5.56291 -0.30523 0.02681 0.13576 2.72495 -2.53295 -0 -0 -1.74595 -0.01054 0 0 0 0 0 0 0 0 0 0 0.05709 0.0233 1.73628 0 0.01235 0 -1.6738 -0.0604 0 -0.41455
LEU_100 -9.05949 1.24638 3.68591 -0.48919 0.39933 0.11623 3.18345 -2.99428 -0.01702 -0.08892 -2.12253 0.2128 0 0 0 0 0 0 0 0 0 0 0.01456 0.33378 0.39602 0 -0.26787 0 0.72952 -0.06048 0 -4.78179
LYS_101 -7.32689 0.84319 6.30829 -0.46221 0.0909 0.28925 3.59496 -3.15882 -0 -0 -2.84077 0.27706 0 0 0 0 0 0 0 0 0 0 0.26056 0.22407 2.02808 0 0.0481 0 -1.6738 0.63897 0 -0.85906
THR_102 -3.2295 0.10442 3.53812 -0.12049 0.06719 0.05946 1.55503 -1.80675 -0 -0 -0.48936 -0.92278 0 0 0 0 0 0 0 0 0 0 0.33052 0.06339 0.26062 0 -0.10334 2.31179 -1.425 0.52292 0 0.71624
LYS_103 -3.75729 0.1929 4.57133 -0.43185 0.07074 0.24821 2.36923 -1.96148 -0 -0 -2.34292 -0.1145 0 0 0 0 -0.55882 0 0 0 0 0 0.02679 0.04351 2.39004 0 -0.10527 0 -1.6738 -0.10257 0 -1.13575
LEU_104 -5.41081 0.72663 1.35049 -0.51329 0.40172 0.13241 1.30755 -1.39857 -0 -0 -0.89409 0.1744 0 0 0 0 0 0 0 0 0 0 0.56713 0.15925 0.24842 0 -0.26585 0 0.72952 -0.02421 0 -2.70931
GLY_105 -1.72105 0.08428 1.99882 -5e-05 0 0 1.01493 -1.07381 -0.00043 -0.01318 -0.41305 -0.35673 0 0 0 0 0 0 0 0 0 0 0.29853 0 0 0 -1.35052 0 1.2108 0.3966 0 0.07516
VAL_106 -6.07295 0.66047 1.98104 -0.30996 0.2255 0.06333 1.59146 -1.88462 -0.01702 -0.08892 -1.22568 -0.22769 0 0 0 0 0 0 0 0 0 0 -0.01856 0.0105 0.0822 0 -0.4925 0 2.085 0.35062 0 -3.28778
SER_107 -4.46612 0.15191 4.97606 -0.02721 0 0.06357 3.12889 -2.35063 -0 -0 -2.88327 -0.46663 0 0 0 -1.65869 0 0 0 0 0 0 -0.00067 0.01907 0.18673 0 -0.40158 0.65374 -1.1772 -0.34412 0 -4.59614
LEU_108 -5.29755 0.35541 2.96431 -0.50035 0.54814 0.11995 1.81928 -1.99704 -0 -0 -0.73817 0.22435 0 0 0 0 0 0 0 0 0 0 0.12595 0.08648 0.29825 0 -0.28645 0 0.72952 -0.27681 0 -1.82473
ASP_109 -4.1045 0.10026 4.87997 -0.11372 0.00946 0.35685 2.41729 -2.25245 -0 -0 -3.08598 -0.2752 0 0 0 0 -0.89208 0 0 0 0 0 0.78819 0.24309 0 1.71777 0.23164 0 -2.2837 0.23783 0 -2.02527
GLN_110 -7.29414 0.48268 6.68505 -0.26328 0.05064 0.22211 3.59327 -3.2437 -0.01562 -0.10138 -2.53366 -0.43577 0 0 0 -1.65869 0 0 0 0 0 0 0.00129 0.28747 0 2.76912 -0.09183 0 -1.0644 0.27043 0 -2.34044
ALA_111 -7.20002 1.15923 3.70574 -0.02067 0 0 3.33441 -3.04861 -0 -0 -2.25611 -0.36142 0 0 0 0 0 0 0 0 0 0 0.01549 0 0 0 -0.15391 0 2.3386 0.06566 0 -2.4216
LEU_112 -8.96398 1.26903 3.7756 -0.50457 0.36655 0.12638 2.57328 -2.95299 -0 -0 -2.18265 0.2034 0 0 0 0 0 0 0 0 0 0 0.96036 0.24919 0.34189 0 -0.28771 0 0.72952 -0.00028 0 -4.29697
THR_113 -6.48347 0.47444 5.09328 -0.20685 0.16142 0.07582 3.06799 -2.8457 -0 -0 -3.09394 -0.0267 0 0 0 0 0 0 0 0 0 0 0.13435 0.38655 0.15921 0 0.10172 2.36751 -1.425 0.175 0 -1.88439
ILE_114 -9.52453 1.20294 2.6367 -0.51144 0.53074 0.10193 3.19831 -2.97076 -0 -0 -2.3466 0.06903 0 0 0 0 0 0 0 0 0 0 -0.06022 0.22563 0.59977 0 -0.39622 0 1.0317 0.40059 0 -5.81243
LEU_115 -8.65274 1.41401 2.47233 -0.49878 0.41624 0.11844 2.42574 -2.71373 -0 -0 -1.67048 0.25313 0 0 0 0 0 0 0 0 0 0 0.01526 0.12488 0.64138 0 -0.20918 0 0.72952 0.43162 0 -4.70236
VAL_116 -6.79312 0.50523 3.2075 -0.30643 0.24155 0.06931 2.61057 -2.59286 -0 -0 -2.1188 -0.07291 0 0 0 0 0 0 0 0 0 0 -0.03493 6e-05 0.08314 0 -0.33407 0 2.085 0.3669 0 -3.08385
ALA_117 -6.11567 0.39983 3.20406 -0.02233 0 0 2.68105 -2.56935 -0.00533 -0.08626 -2.27672 -0.35645 0 0 0 0 0 0 0 0 0 0 0.06891 0 0 0 -0.26111 0 2.3386 0.14959 0 -2.85117
ALA_118 -6.09964 0.44607 4.22777 -0.02167 0 0 3.09801 -3.08106 -0 -0 -3.15585 -0.36267 0 0 0 0 0 0 0 0 0 0 0.19805 0 0 0 -0.16183 0 2.3386 0.06337 0 -2.51083
ALA_119 -4.1842 0.40318 2.74615 -0.02281 0 0 1.679 -1.92655 -0 -0 -0.54824 -0.35036 0 0 0 0 0 0 0 0 0 0 0.14552 0 0 0 -0.25225 0 2.3386 -0.11119 0 -0.08313
ARG_120 -7.66939 0.63566 6.37808 -1.26956 0.69324 0.84806 2.11723 -2.97043 -0.00727 -0.11393 -2.66428 0.46156 0 0 0 0 -0.56114 0 0 0 0 0 0.42553 0.15353 2.46315 0 -0.13566 0 -1.281 -0.24831 0 -2.74494
LEU_121 -6.28032 0.94692 2.13361 -0.49814 0.43258 0.12049 1.40958 -1.89154 -0 -0 -0.58857 0.20988 0 0 0 0 0 0 0 0 0 0 0.39176 0.25431 0.36574 0 -0.28339 0 0.72952 -0.16879 0 -2.71636
GLY_122 -1.80737 0.06378 2.29569 -5e-05 0 0 1.23153 -1.1849 -0 -0 -0.73973 -0.40559 0 0 0 0 0 0 0 0 0 0 0.02909 0 0 0 -1.23906 0 1.2108 -0.04875 0 -0.59456
THR_123 -4.96627 0.5487 4.08985 -0.10491 0.06925 0.06659 1.88599 -2.11656 -0.00898 -0.10094 -2.40893 -0.44909 0 0 0 0 0 0 0 0 0 0 0.0301 0.00087 0.22526 0 -0.79495 2.28526 -1.425 0.1357 0 -3.03804
THR_124 -5.00912 0.22976 6.03114 -0.11276 0.07016 0.07446 3.42041 -2.72098 -0.00264 -0.03327 -3.50203 -0.60537 0 0 0 -1.65077 0 0 0 0 0 0 0.05389 0.11552 0.0546 0 -0.4793 2.28828 -1.425 -0.01129 0 -3.21433
VAL_125 -6.00063 1.52951 2.36337 -0.27243 0.21964 0.04415 1.68222 -2.14745 -0 -0 -0.81387 0.49956 0 0 0 0 0 0 0 0 0 0 0.16689 0.05337 0.70603 0 0.02834 0 2.085 -0.17516 0 -0.03146
GLU_126 -5.44693 0.85068 6.84755 -0.45794 0.18494 1.42593 3.00466 -2.99804 -0.02773 -0.15975 -3.73427 -2.60624 0 0 0 0 -0.55882 0 0 0 0 0 0.11109 0.00337 0 3.96867 -0.24864 0 -2.5358 -0.23343 0 -2.61069
GLU_127 -6.40877 0.51636 7.8094 -0.20902 0.02677 0.29987 3.81441 -3.29853 -0.02773 -0.15975 -3.5907 -0.52032 0 0 0 -1.65077 0 0 0 0 0 0 0.0059 0.12882 0 3.52537 -0.3016 0 -2.5358 -0.42163 0 -2.99772
ALA_128 -6.1182 0.27376 2.88226 -0.02105 0 0 2.62793 -2.70757 -0.00629 -0.04795 -1.80383 -0.36239 0 0 0 0 0 0 0 0 0 0 0.0168 0 0 0 -0.28968 0 2.3386 -0.31309 0 -3.53069
VAL_129 -7.15339 1.17255 3.29567 -0.30452 0.23436 0.06792 2.93513 -2.71222 -0 -0 -2.14324 -0.03147 0 0 0 0 0 0 0 0 0 0 -0.0201 0.03598 0.04802 0 -0.39218 0 2.085 0.13033 0 -2.75216
LYS_130 -5.18697 0.2076 5.30717 -0.30798 0.02803 0.14069 2.46086 -2.46753 -0 -0 -1.8175 0.01973 0 0 0 0 0 0 0 0 0 0 0.34478 0.01516 1.72401 0 0.00592 0 -1.6738 0.14302 0 -1.05681
ARG_131 -6.00315 0.28111 4.73867 -0.61788 0.16924 0.34933 2.34194 -2.4249 -0 -0 -2.28142 0.27459 0 0 0 0 0 0 0 0 0 0 0.12518 0.16786 2.52885 0 -0.05175 0 -1.281 -0.04337 0 -1.7267
ALA_132 -6.97231 0.97992 3.3424 -0.02285 0 0 3.07094 -2.93803 -0 -0 -2.5498 -0.3805 0 0 0 0 0 0 0 0 0 0 0.15279 0 0 0 -0.23847 0 2.3386 -0.1457 0 -3.36301
LEU_133 -5.74895 0.34452 4.4178 -0.51439 0.41121 0.12969 2.38259 -2.42482 -0 -0 -2.78335 0.27268 0 0 0 0 0 0 0 0 0 0 0.7518 0.02899 0.28388 0 -0.31329 0 0.72952 -0.23701 0 -2.26911
LYS_134 -4.33957 0.16398 5.12741 -0.30274 0.02835 0.13271 2.17047 -2.25503 -0 -0 -1.86302 0.00058 0 0 0 0 0 0 0 0 0 0 0.21938 0.01153 1.83596 0 0.05337 0 -1.6738 0.05596 0 -0.63447
LEU_135 -7.79817 0.77228 3.4556 -0.4932 0.43225 0.11447 2.75164 -2.7127 -0.00078 -0.01028 -1.93249 0.24053 0 0 0 0 0 0 0 0 0 0 0.01627 0.14949 0.43247 0 -0.25883 0 0.72952 0.15443 0 -3.9575
LYS_136 -7.62737 0.8653 6.73853 -0.48391 0.09448 0.35423 3.39593 -3.29126 -0.01574 -0.04549 -3.09953 0.24031 0 0 0 0 0 0 0 0 0 0 -0.00562 0.25869 2.07641 0 0.07206 0 -1.6738 0.55358 0 -1.59321
THR_137 -3.04273 0.09826 3.94463 -0.20502 0.16352 0.07465 1.49971 -1.79073 -0 -0 -1.33478 -0.0755 0 0 0 0 0 0 0 0 0 0 -0.02547 0.01037 0.0782 0 -0.02679 2.29297 -1.425 0.86607 0 1.10235
LYS_138 -3.31056 0.13859 3.14996 -0.30809 0.02759 0.14339 1.23116 -1.53324 -0 -0 -0.43417 -0.02338 0 0 0 0 0 0 0 0 0 0 -0.02864 0.02169 1.79647 0 -0.05824 0 -1.6738 0.15131 0 -0.70995
LEU_139 -5.86263 1.00648 0.79672 -0.53388 0.56051 0.1339 1.36649 -1.55534 -0 -0 -1.00306 -0.01023 0 0 0 0 0 0 0 0 0 0 0.18011 0.04633 2.79871 0 -0.2705 0 0.72952 -0.29124 0 -1.90812
GLY_140 -1.71421 0.07155 2.0413 -5e-05 0 0 0.99533 -1.08766 -0 -0 -0.51769 -0.36475 0 0 0 0 0 0 0 0 0 0 0.25325 0 0 0 -1.27149 0 1.2108 0.12503 0 -0.25859
VAL_141 -5.83354 0.98284 2.13685 -0.29905 0.19946 0.05598 1.48815 -1.83356 -0.01652 -0.05577 -1.56081 -0.06983 0 0 0 0 0 0 0 0 0 0 0.03432 0.045 0.01533 0 -0.42145 0 2.085 0.56889 0 -2.4787
SER_142 -4.49749 0.15794 4.75449 -0.02761 0 0.0645 2.8246 -2.22566 -0 -0 -2.37722 -0.49007 0 0 0 -1.66406 0 0 0 0 0 0 -0.02782 0.05084 0.169 0 -0.43787 0.67555 -1.1772 0.10142 0 -4.12668
LEU_143 -6.42043 0.27771 2.28604 -0.70605 0.44954 0.27339 1.70253 -1.96989 -0 -0 -0.38352 0.11366 0 0 0 0 0 0 0 0 0 0 0.05406 0.05643 0.93321 0 -0.23404 0 0.72952 -0.10648 0 -2.94432
LYS_144 -4.99613 0.35961 4.22605 -0.42574 0.07094 0.23895 1.93561 -2.06492 -0.0152 -0.08821 -0.77355 -0.13075 0 0 0 0 0 0 0 0 0 0 0.10584 0.00453 1.96016 0 0.03501 0 -1.6738 0.21331 0 -1.0183
GLN_145 -6.90135 0.42296 6.46707 -0.25452 0.03388 0.19628 3.34283 -3.01203 -0 -0 -3.43134 -0.4213 0 0 0 -1.66406 -0.59584 0 0 0 0 0 0.40291 0.04867 0 2.75865 -0.03726 0 -1.0644 0.18512 0 -3.52376
ALA_146 -6.60829 0.51861 3.17096 -0.0226 0 0 2.72807 -2.73971 -0 -0 -1.75599 -0.37161 0 0 0 0 0 0 0 0 0 0 0.29814 0 0 0 -0.22488 0 2.3386 0.02454 0 -2.64416
LEU_147 -10.2279 1.46735 3.47167 -0.48299 0.21121 0.11489 2.86352 -3.15047 -0 -0 -2.2766 0.18956 0 0 0 0 0 0 0 0 0 0 0.31107 0.76201 0.31385 0 -0.30335 0 0.72952 -0.15064 0 -6.15731
LEU_148 -6.9172 0.56436 4.81247 -0.50597 0.42895 0.12565 3.03078 -2.79883 -0 -0 -3.25079 0.22997 0 0 0 0 0 0 0 0 0 0 0.78636 0.18609 0.29962 0 -0.31062 0 0.72952 -0.1406 0 -2.73027
PHE_149 -8.94647 1.0278 3.30613 -0.59112 0.0352 0.193 2.75923 -2.94238 -0 -0 -2.24182 -0.15551 0 0 0 0 0 0 0 0 0 0 0.63482 1.97291 0 2.7224 0.01858 0 1.4028 -0.06258 0 -0.867
LEU_150 -8.83195 1.63133 2.60538 -0.50483 0.45057 0.11898 2.59864 -2.70124 -0 -0 -1.4658 0.28023 0 0 0 0 0 0 0 0 0 0 0.70072 0.06673 0.36264 0 -0.25936 0 0.72952 0.07372 0 -4.14473
ILE_151 -8.05946 0.36143 3.96068 -0.5219 0.7254 0.10524 2.80749 -2.80084 -0.00727 -0.11393 -2.29492 0.05038 0 0 0 0 0 0 0 0 0 0 0.05534 0.02579 0.77976 0 -0.34539 0 1.0317 0.13196 0 -4.10855
THR_152 -6.7958 0.42205 4.9574 -0.20462 0.15186 0.07455 3.49514 -2.99995 -0 -0 -3.47103 -0.11848 0 0 0 0 0 0 0 0 0 0 0.08857 0.02023 0.06927 0 -0.00046 2.31047 -1.425 0.3836 0 -3.0422
ALA_153 -6.15328 0.31694 3.9751 -0.0219 0 0 2.97847 -2.99227 -0 -0 -2.76709 -0.36203 0 0 0 0 0 0 0 0 0 0 0.19952 0 0 0 -0.18784 0 2.3386 0.32513 0 -2.35065
ALA_154 -4.11855 0.19552 3.13533 -0.02178 0 0 1.69982 -2.13441 -0 -0 -0.60698 -0.37401 0 0 0 0 0 0 0 0 0 0 0.05116 0 0 0 -0.25379 0 2.3386 -0.12155 0 -0.21064
SER_155 -4.67209 0.4098 4.92715 -0.03155 0 0.06497 2.60251 -2.42544 -0.02166 -0.18231 -2.78221 -0.70269 0 0 0 0 -0.72537 0 0 0 0 0 0.03609 0.02741 0.81838 0 0.32742 1.75599 -1.1772 0.18027 0 -1.57052
LEU_156 -6.77885 0.7991 2.21571 -0.50316 0.37975 0.12591 1.57755 -2.17934 -0 -0 -0.37702 0.21876 0 0 0 0 0 0 0 0 0 0 -0.05217 0.25307 0.30697 0 -0.30763 0 0.72952 0.24065 0 -3.3512
GLY_157 -1.68522 0.07496 2.30712 -6e-05 0 0 1.05272 -1.13737 -0 -0 -0.81314 -0.40461 0 0 0 0 0 0 0 0 0 0 -0.08211 0 0 0 -1.44545 0 1.2108 0.14648 0 -0.77587
THR_158 -4.55146 0.48552 2.55409 -0.19661 0.15471 0.06569 1.4408 -1.71245 -0 -0 -1.10214 -0.80632 0 0 0 -0.15768 0 0 0 0 0 0 -0.01545 0.00992 0.7707 0 -0.76557 2.29003 -1.425 0.67914 0 -2.28208
THR_159 -4.08921 0.37684 4.21277 -0.11228 0.06972 0.07474 2.33201 -2.0849 -0 -0 -2.31643 -0.58076 0 0 0 -0.60295 0 0 0 0 0 0 -0.00934 0.03707 0.04191 0 -0.44999 2.29833 -1.425 0.271 0 -1.95647
VAL_160 -5.16611 1.00518 2.39538 -0.28672 0.25991 0.04844 1.34942 -1.91416 -0 -0 -0.77015 0.49556 0 0 0 0 0 0 0 0 0 0 0.01509 0.12221 0.64432 0 0.08367 0 2.085 -0.23179 0 0.13526
GLU_161 -4.68365 0.6495 5.37749 -0.46307 0.23417 1.45238 1.86759 -2.44107 -0.02937 -0.1553 -2.1086 -2.82549 0 0 0 0 0 0 0 0 0 0 0.0323 0.01089 0 3.98867 -0.24839 0 -2.5358 -0.23311 0 -2.11085
GLU_162 -6.4913 0.29009 7.42466 -0.65355 0.17971 1.21922 3.12593 -3.04892 -0.03727 -0.22065 -2.97406 -0.57461 0 0 0 -0.44527 -0.75992 0 0 0 0 0 0.24633 0.01283 0 3.37746 -0.26307 0 -2.5358 -0.38828 0 -2.51647
ALA_163 -5.39323 0.2245 2.62884 -0.02144 0 0 2.01139 -2.32919 -0 -0 -1.93419 -0.3668 0 0 0 0 0 0 0 0 0 0 0.09631 0 0 0 -0.32645 0 2.3386 -0.30111 0 -3.37277
VAL_164 -6.50714 0.82556 2.97967 -0.30834 0.25405 0.07005 2.60379 -2.47091 -0 -0 -2.10119 -0.11069 0 0 0 0 0 0 0 0 0 0 0.03517 0.00717 0.11836 0 -0.38939 0 2.085 0.01212 0 -2.8967
LYS_165 -5.11666 0.28485 5.65989 -0.31255 0.03181 0.1476 2.44848 -2.50167 -0.0079 -0.06535 -2.31218 0.01548 0 0 0 0 0 0 0 0 0 0 0.2013 0.11035 1.67572 0 -0.04016 0 -1.6738 0.05258 0 -1.40222
ARG_166 -7.23996 0.51355 6.83999 -0.44896 0.05949 0.22711 3.2865 -3.17805 -0 -0 -2.97761 0.39356 0 0 0 0 -0.75992 0 0 0 0 0 0.04905 0.18445 2.06702 0 -0.06829 0 -1.281 -0.09352 0 -2.4266
ALA_167 -6.1793 0.57996 3.03207 -0.02156 0 0 2.95593 -2.67571 -0 -0 -2.42444 -0.3818 0 0 0 0 0 0 0 0 0 0 0.05579 0 0 0 -0.22733 0 2.3386 -0.16072 0 -3.10852
LEU_168 -5.32772 0.25775 4.93324 -0.716 0.5518 0.28808 2.47693 -2.55101 -0 -0 -2.23027 0.17385 0 0 0 0 0 0 0 0 0 0 0.40347 0.00187 0.93629 0 -0.25383 0 0.72952 -0.09208 0 -0.41811
LYS_169 -4.78751 0.2156 5.35435 -0.30323 0.02629 0.13335 2.29402 -2.41997 -0 -0 -2.03011 0.00541 0 0 0 0 0 0 0 0 0 0 0.24767 0.05474 1.74444 0 0.02408 0 -1.6738 0.01269 0 -1.10197
LEU_170 -8.71112 1.34623 3.48899 -0.52664 0.26196 0.12432 3.11623 -2.91205 -0.01443 -0.08896 -2.18931 0.01253 0 0 0 0 0 0 0 0 0 0 0.22041 0.2675 3.33202 0 -0.26925 0 0.72952 -0.02806 0 -1.84011
LYS_171 -6.7358 0.56705 6.40376 -0.40735 0.08569 0.19212 3.5538 -3.12265 -0 -0 -2.90906 -0.04147 0 0 0 0 0 0 0 0 0 0 0.19936 0.22434 1.59329 0 0.01922 0 -1.6738 0.81888 0 -1.23263
THR_172 -3.0001 0.0977 3.77855 -0.20134 0.13857 0.07226 1.37787 -1.71549 -0 -0 -1.05021 -0.08638 0 0 0 0 0 0 0 0 0 0 0.06145 0.00025 0.07666 0 -0.02496 2.29062 -1.425 1.19218 0 1.58263
LYS_173 -3.2804 0.09292 3.34022 -0.30836 0.02789 0.14261 1.30745 -1.52878 -0 -0 -0.42532 -0.03453 0 0 0 0 0 0 0 0 0 0 0.1161 0.01479 1.85063 0 -0.0913 0 -1.6738 0.25262 0 -0.19725
LEU_174 -6.13093 0.80314 0.93355 -0.52242 0.45651 0.13928 1.33307 -1.52289 -0 -0 -0.96715 0.15968 0 0 0 0 0 0 0 0 0 0 -0.00464 0.14334 0.21882 0 -0.23393 0 0.72952 -0.23114 0 -4.69618
GLY_175 -1.83823 0.08875 2.19696 -5e-05 0 0 1.17713 -1.17277 -0.00028 -0.00901 -0.53149 -0.38388 0 0 0 0 0 0 0 0 0 0 0.18267 0 0 0 -1.11274 0 1.2108 -0.02664 0 -0.21877
VAL_176 -6.07712 0.87799 2.21572 -0.3113 0.22807 0.06351 1.60017 -1.94788 -0.01443 -0.08896 -1.16379 -0.21004 0 0 0 0 0 0 0 0 0 0 -0.0324 0.0286 0.07101 0 -0.49788 0 2.085 0.04759 0 -3.12613
SER_177 -4.379 0.22243 4.85197 -0.02769 0 0.06478 3.06994 -2.29598 -0 -0 -2.85328 -0.49178 0 0 0 -1.62119 0 0 0 0 0 0 -0.03312 0.058 0.13249 0 -0.50302 0.79166 -1.1772 -0.17576 0 -4.36676
LEU_178 -6.15824 0.38801 1.91342 -0.5061 0.63303 0.12063 1.73356 -1.94439 -0 -0 -0.69765 0.25562 0 0 0 0 0 0 0 0 0 0 0.08008 0.06495 0.27879 0 -0.29921 0 0.72952 -0.16942 0 -3.57742
GLU_179 -4.30046 0.14824 4.61599 -0.32882 0.05085 0.37945 1.99031 -2.2004 -0 -0 -1.68548 -0.5616 0 0 0 0 -0.59584 0 0 0 0 0 0.41171 0.05009 0 3.44706 -0.15557 0 -2.5358 -0.08039 0 -1.35067
GLN_180 -7.26246 0.52575 7.054 -0.25673 0.03552 0.19748 3.76547 -3.18748 -0.00028 -0.00901 -3.38756 -0.40567 0 0 0 -1.62119 -0.66363 0 0 0 0 0 0.1537 0.06896 0 2.80129 -0.13161 0 -1.0644 -0.04327 0 -3.4311
ALA_181 -6.5124 0.90391 3.23242 -0.02285 0 0 2.90916 -2.85235 -0 -0 -2.15508 -0.38235 0 0 0 0 0 0 0 0 0 0 0.07042 0 0 0 -0.21116 0 2.3386 -0.14921 0 -2.83088
ALA_182 -5.05128 0.1913 3.42708 -0.02229 0 0 2.94668 -2.59017 -0 -0 -2.87452 -0.37975 0 0 0 0 0 0 0 0 0 0 0.26903 0 0 0 -0.31504 0 2.3386 -0.32176 0 -2.38213
LEU_183 -8.35175 0.795 3.66239 -0.71273 0.35692 0.27808 3.08683 -3.05513 -0 -0 -2.05886 0.17994 0 0 0 0 0 0 0 0 0 0 0.02773 0.21301 0.84163 0 -0.20818 0 0.72952 0.09363 0 -4.12196
ILE_184 -8.4085 0.8174 2.26045 -0.51329 0.60669 0.10145 2.59311 -2.73573 -0 -0 -1.29197 0.11103 0 0 0 0 0 0 0 0 0 0 0.15588 0.12044 0.55691 0 -0.42674 0 1.0317 0.46798 0 -4.5532
ALA_185 -5.31807 0.4109 2.20707 -0.02232 0 0 2.18751 -2.34531 -0 -0 -1.41645 -0.36923 0 0 0 0 0 0 0 0 0 0 0.23889 0 0 0 -0.17557 0 2.3386 0.20802 0 -2.05597
ALA_186 -5.21986 0.23176 4.54662 -0.0223 0 0 3.27555 -2.88818 -0 -0 -2.7334 -0.36951 0 0 0 0 0 0 0 0 0 0 0.64946 0 0 0 -0.39089 0 2.3386 -0.11307 0 -0.69521
ALA_187 -5.88047 0.31907 3.52873 -0.02283 0 0 2.8179 -2.71424 -0 -0 -2.47332 -0.35633 0 0 0 0 0 0 0 0 0 0 0.36063 0 0 0 -0.39991 0 2.3386 -0.27366 0 -2.75583
ALA_188 -6.42369 0.76061 3.67198 -0.02259 0 0 3.14187 -3.0764 -0 -0 -2.70242 -0.35478 0 0 0 0 0 0 0 0 0 0 -0.05111 0 0 0 -0.28128 0 2.3386 -0.34654 0 -3.34575
ALA_189 -4.07968 0.54496 2.85234 -0.02096 0 0 1.77131 -2.07606 -0 -0 -0.83662 -0.36844 0 0 0 0 0 0 0 0 0 0 0.09301 0 0 0 -0.04012 0 2.3386 -0.17161 0 0.00672
LYS_190 -6.88555 0.86626 7.30257 -0.37002 0.04499 0.23949 3.18501 -3.29684 -0.00285 -0.03406 -5.65904 0.36137 0 0 0 0 -0.54256 0 0 0 0 0 0.39093 0.24003 2.33637 0 -0.01878 0 -1.6738 -0.09593 0 -3.6124
LEU_191 -5.95335 0.77836 1.8617 -0.49679 0.35109 0.121 1.05112 -1.82121 -0 -0 -0.40944 0.20951 0 0 0 0 0 0 0 0 0 0 -0.05007 0.34787 0.3293 0 -0.30143 0 0.72952 -0.18365 0 -3.43649
GLY_192 -1.66167 0.0596 2.17599 -6e-05 0 0 1.07307 -1.0895 -0 -0 -0.80688 -0.39585 0 0 0 0 0 0 0 0 0 0 0.01163 0 0 0 -1.47989 0 1.2108 0.31493 0 -0.58784
THR_193 -4.3767 0.68063 2.32791 -0.18993 0.14183 0.06522 1.55817 -1.64851 -0.00014 -0.00303 -1.644 -0.90726 0 0 0 0 0 0 0 0 0 0 -0.04887 0.04131 0.67537 0 -0.7252 2.29191 -1.425 0.94801 0 -2.23826
THR_194 -4.1318 0.46638 4.2661 -0.11595 0.06598 0.08024 2.44849 -2.09923 -0 -0 -2.29968 -0.59675 0 0 0 0 0 0 0 0 0 0 0.12788 0.09826 0.03448 0 -0.39407 2.29242 -1.425 0.36595 0 -0.81628
VAL_195 -6.25497 0.94364 2.12289 -0.31307 0.29379 0.07206 2.11938 -2.24446 -0 -0 -1.00348 -0.16331 0 0 0 0 0 0 0 0 0 0 -0.0498 0.01186 0.40443 0 -0.17023 0 2.085 -0.21806 0 -2.36433
GLU_196 -4.35696 0.2815 5.23486 -0.46017 0.21186 1.43199 1.94026 -2.34445 -0.0279 -0.14939 -1.85771 -2.93845 0 0 0 0 0 0 0 0 0 0 0.04265 0.01554 0 3.98959 -0.26237 0 -2.5358 -0.17047 0 -1.95542
GLU_197 -5.98394 0.49857 7.63846 -0.4485 0.05935 0.89536 3.38169 -3.17081 -0.02805 -0.15241 -3.96026 -0.42895 0 0 0 0 -0.62396 0 0 0 0 0 0.29329 0.00622 0 3.25292 -0.30324 0 -2.5358 -0.37169 0 -1.98176
ALA_198 -6.23312 0.5735 2.89353 -0.02275 0 0 2.88978 -2.79435 -0 -0 -2.03104 -0.36455 0 0 0 0 0 0 0 0 0 0 0.08459 0 0 0 -0.29095 0 2.3386 -0.45701 0 -3.41376
VAL_199 -7.44845 1.15781 3.39037 -0.30888 0.27918 0.06879 2.97312 -2.79243 -0 -0 -2.32499 0.0246 0 0 0 0 0 0 0 0 0 0 -0.063 0.24616 0.02468 0 -0.33437 0 2.085 0.05609 0 -2.96633
LYS_200 -5.98305 0.28363 7.19912 -0.48128 0.23564 0.24301 3.22969 -3.12413 -0 -0 -4.05747 0.12907 0 0 0 0 -0.62396 0 0 0 0 0 -0.0231 0.02049 2.56619 0 0.00629 0 -1.6738 0.19671 0 -1.85694
ARG_201 -6.561 0.50547 5.11771 -0.9945 0.3934 0.62326 2.56859 -2.76888 -0 -0 -1.93437 0.28862 0 0 0 0 0 0 0 0 0 0 0.08939 0.4174 3.35588 0 -0.02713 0 -1.281 -0.03201 0 -0.23918
ALA_202 -6.49886 0.48762 3.27449 -0.02297 0 0 2.89327 -2.83958 -0 -0 -2.51547 -0.37785 0 0 0 0 0 0 0 0 0 0 0.18579 0 0 0 -0.18971 0 2.3386 -0.05058 0 -3.31525
LEU_203 -6.27422 0.65483 4.04763 -0.49705 0.25161 0.12517 2.36118 -2.4843 -0 -0 -2.08008 0.2106 0 0 0 0 0 0 0 0 0 0 0.30948 0.47087 0.32204 0 -0.27933 0 0.72952 -0.10651 0 -2.23858
LYS_204 -4.46856 0.13257 4.87735 -0.30576 0.02697 0.13725 2.30741 -2.28971 -0 -0 -2.28059 -0.00541 0 0 0 0 0 0 0 0 0 0 -0.03004 0.02422 1.75904 0 -0.00923 0 -1.6738 -0.11572 0 -1.91401
LEU_205 -7.85497 1.05844 4.09046 -0.78154 0.89931 0.22506 2.79172 -2.73104 -0 -0 -1.77941 0.3672 0 0 0 0 0 0 0 0 0 0 0.46864 0.32593 2.64904 0 -0.29369 0 0.72952 -0.23457 0 -0.06989
LYS_206 -6.94411 0.5051 6.07402 -0.49749 0.11642 0.39062 2.44771 -2.87639 -0.0248 -0.0812 -0.66643 0.1949 0 0 0 0 0 0 0 0 0 0 0.0789 0.17089 2.21725 0 0.0252 0 -1.6738 0.12698 0 -0.41622
THR_207 -2.58191 0.08988 3.4177 -0.20297 0.14322 0.07445 1.16475 -1.56586 -0 -0 -0.41532 -0.14054 0 0 0 0 0 0 0 0 0 0 -0.02471 0.00382 0.18544 0 0.01259 2.28582 -1.425 0.50861 0 1.52996
LYS_208 -3.58954 0.16319 4.08177 -0.43498 0.07023 0.25288 1.88764 -1.84462 -0 -0 -1.78045 -0.10639 0 0 0 0 0 0 0 0 0 0 -0.04397 0.01042 2.42173 0 -0.05056 0 -1.6738 0.16445 0 -0.47199
LEU_209 -6.73611 1.432 2.44835 -0.46699 0.29503 0.07976 1.39914 -1.75915 -0 -0 -2.49807 0.32034 0 0 0 0 0 0 0 0 0 0 -0.02168 0.41016 0.56882 0 -0.14445 0 0.72952 -0.40278 0 -4.34613
GLY:CtermProteinFull_210 -1.34009 0.82455 1.25805 -0.41578 0.04848 1.26506 0.1201 -0.33656 -0 -0 -1.55295 -2.92972 0 0 0 0 0 0 0 0 0 0 0 0 0 0 0 0 1.2108 -0.30009 0 -2.14816
HMM:MP-FE1-connect_211 -22.5117 5.88622 2.80406 -23.4388 25.0761 -1.6476 4.38941 -5.34372 -0.01881 -0.14824 -14.5459 -10.7809 0 0 0 0 -1.26793 0 0.38104 0 0.01438 0 0 0 0 0 0 0 0 0 0 -41.1523
#END_POSE_ENERGIES_TABLE 

# All scores below are weighted scores, not raw scores.
#BEGIN_POSE_ENERGIES_TABLE UM_98_H46_ar0068_HMM_onlyH_1__DE_2
label fa_atr fa_rep fa_sol fa_intra_atr_xover4 fa_intra_rep_xover4 fa_intra_sol_xover4 lk_ball lk_ball_iso lk_ball_bridge lk_ball_bridge_uncpl fa_elec fa_intra_elec pro_close hbond_sr_bb hbond_lr_bb hbond_bb_sc hbond_sc dslf_fa13 atom_pair_constraint coordinate_constraint angle_constraint dihedral_constraint omega fa_dun_dev fa_dun_rot fa_dun_semi p_aa_pp hxl_tors ref rama_prepro res_type_constraint total
weights 1 0.55 1 1 0.55 1 0.92 -0.38 -0.33 -0.33 1 1 1.25 1 1 1 1 1.25 1 1 1 1 0.48 0.69 0.76 0.78 0.61 1 1 0.5 1 NA
pose -1226.49 134.231 821.799 -92.8389 71.0476 42.9966 501.409 -507.614 -0.837681 -5.43806 -437.289 -62.5285 0 -163.788 -17.3348 -29.4289 -20.8671 0 0.76207 0 0.0287503 0 27.8748 22.4349 119.32 90.7238 -55.8672 55.8837 49.7817 10.138 0 -671.893
VAL:NtermProteinFull_1 -5.11549 1.84778 2.23906 -2.62809 5.83497 2.19428 0.996054 -1.24713 -0.0248045 -0.0811987 -3.09233 0.948057 0 0 0 0 0 0 0 0 0 0 0.0205692 0.0574374 0.139279 0 0 0 2.085 0 0 4.17343
SER_2 -5.34126 1.58619 5.45237 -0.0267261 0 0.0629354 2.84119 -2.19338 -0 -0 -4.08917 -0.558872 0 0 0 -1.77342 0 0 0 0 0 0 -0.00578257 0.0638323 0.19546 0 -0.423996 0.64608 -1.1772 -0.206945 0 -4.94871
LEU_3 -7.25064 1.02465 1.80869 -0.710407 0.819561 0.272009 1.65122 -2.06152 -0 -0 -0.580358 0.129912 0 0 0 0 0 0 0 0 0 0 0.454102 0.0520004 1.17279 0 -0.297121 0 0.729516 -0.243592 0 -3.02919
GLU_4 -6.39369 0.600643 5.93803 -0.343414 0.169904 0.431868 3.14237 -2.83803 -0 -0 -2.56042 -0.627823 0 0 0 0 -1.23105 0 0 0 0 0 0.0895172 0.509478 0 3.19112 -0.0674655 0 -2.5358 0.033528 0 -2.49123
GLN_5 -6.57048 0.391237 6.13532 -0.254161 0.02561 0.193729 3.60464 -3.07494 -0 -0 -3.55375 -0.408278 0 0 0 -1.77342 -0.591609 0 0 0 0 0 0.467205 0.121674 0 2.91061 -0.13705 0 -1.0644 0.115569 0 -3.4625
ALA_6 -6.47248 0.567849 3.16019 -0.0216746 0 0 2.53513 -2.78678 -0 -0 -2.24281 -0.34801 0 0 0 0 0 0 0 0 0 0 0.164818 0 0 0 -0.156411 0 2.3386 0.110009 0 -3.15156
ALA_7 -6.02065 0.30021 3.11112 -0.0229614 0 0 2.79961 -2.62774 -0 -0 -2.29894 -0.385492 0 0 0 0 0 0 0 0 0 0 0.0556881 0 0 0 -0.201664 0 2.3386 -0.108705 0 -3.06091
TRP_8 -8.83773 1.27769 4.51112 -0.943748 0.145942 0.284174 3.63153 -3.28571 -0 -0 -2.85806 -0.471449 0 0 0 0 -0.567428 0 0 0 0 0 0.157786 0.215632 0 2.51321 -0.265458 0 3.035 -0.0262876 0 -1.48379
PHE_9 -8.08912 0.509526 2.04077 -0.572689 0.0415477 0.227001 2.25566 -2.43727 -0 -0 -2.15553 -0.0491357 0 0 0 0 0 0 0 0 0 0 0.166853 0.260593 0 2.70428 0.0563511 0 1.4028 0.17566 0 -3.4627
LEU_10 -7.40645 0.668205 3.25022 -0.693246 0.412575 0.24906 2.29344 -2.65233 -0 -0 -1.69028 0.175423 0 0 0 0 0 0 0 0 0 0 -0.0267966 0.135568 0.85748 0 -0.22341 0 0.729516 0.199235 0 -3.72179
ALA_11 -5.67187 0.369679 3.51804 -0.0208122 0 0 3.05457 -2.64563 -0 -0 -2.1484 -0.348897 0 0 0 0 0 0 0 0 0 0 -0.0229459 0 0 0 -0.0570845 0 2.3386 0.350383 0 -1.28436
ILE_12 -8.5775 1.56229 3.67992 -0.648808 0.986184 0.155441 2.89738 -2.90165 -0 -0 -2.36005 0.0466573 0 0 0 0 0 0 0 0 0 0 0.350354 0.519771 3.35587 0 -0.388972 0 1.0317 0.24504 0 -0.0463732
ALA_13 -5.93735 0.465087 3.70226 -0.0228883 0 0 2.88574 -2.89389 -0 -0 -2.91319 -0.363852 0 0 0 0 0 0 0 0 0 0 -0.0137567 0 0 0 -0.32753 0 2.3386 -0.0257561 0 -3.10652
ALA_14 -4.45876 0.359975 2.72394 -0.0215933 0 0 1.5922 -2.10104 -0 -0 -0.566414 -0.360144 0 0 0 0 0 0 0 0 0 0 0.0302583 0 0 0 -0.170983 0 2.3386 -0.134885 0 -0.768851
ALA_15 -3.87494 0.243264 2.4237 -0.020704 0 0 1.40672 -1.75657 -0 -0 0.0094607 -0.334422 0 0 0 0 0 0 0 0 0 0 0.0822578 0 0 0 0.0297482 0 2.3386 0.17325 0 0.720359
LEU_16 -6.18579 0.750138 1.94723 -0.497293 0.305523 0.122431 1.29595 -1.88761 -0 -0 -0.470204 0.20118 0 0 0 0 0 0 0 0 0 0 -0.0261596 0.366853 0.305286 0 -0.305669 0 0.729516 0.150306 0 -3.19831
GLY_17 -1.759 0.130979 2.32096 -5.8945e-05 0 0 1.0359 -1.16119 -0 -0 -0.793334 -0.375804 0 0 0 0 0 0 0 0 0 0 -0.0276141 0 0 0 -1.50206 0 1.2108 0.278558 0 -0.641858
THR_18 -4.44001 0.496343 2.50832 -0.197447 0.147932 0.0668015 1.59957 -1.70636 -0 -0 -1.25888 -0.817711 0 0 0 -0.191459 0 0 0 0 0 0 0.0332043 0.0485369 0.777785 0 -0.781851 2.29649 -1.425 0.872338 0 -1.97139
THR_19 -4.0437 0.403961 4.24328 -0.11423 0.0615269 0.0784096 2.42766 -2.10446 -4.89732e-05 -0.000845229 -2.30874 -0.562585 0 0 0 -0.619419 0 0 0 0 0 0 -0.0154265 0.0209273 0.0429224 0 -0.342941 2.29586 -1.425 0.316593 0 -1.64626
VAL_20 -5.73736 1.16899 2.46961 -0.371648 0.333214 0.0910306 1.62501 -2.12489 -0 -0 -0.908162 0.0483319 0 0 0 0 0 0 0 0 0 0 0.129266 0.00511186 0.846173 0 0.159553 0 2.085 -0.252872 0 -0.433637
GLU_21 -5.19842 0.544106 6.39433 -0.464172 0.208533 1.44458 2.32314 -2.85976 -0.0281708 -0.149595 -3.0788 -2.85906 0 0 0 0 0 0 0 0 0 0 0.0312045 0.00230635 0 4.00975 -0.270733 0 -2.5358 -0.256351 0 -2.7429
GLU_22 -6.61165 0.357824 7.71306 -0.634159 0.158731 1.16598 3.48094 -3.15922 -0.0433874 -0.244846 -3.23383 -0.641251 0 0 0 -0.42796 -0.868747 0 0 0 0 0 0.18638 0.0213456 0 3.38021 -0.230894 0 -2.5358 -0.38175 0 -2.54903
ALA_23 -5.66105 0.158051 2.71129 -0.0226584 0 0 2.34059 -2.44937 -4.89732e-05 -0.000845229 -1.71225 -0.389038 0 0 0 0 0 0 0 0 0 0 0.237239 0 0 0 -0.327969 0 2.3386 -0.25239 0 -3.02986
VAL_24 -6.26003 0.532706 3.47859 -0.311865 0.27638 0.0710804 2.52351 -2.53566 -0 -0 -2.05188 -0.0786286 0 0 0 0 0 0 0 0 0 0 -0.0509923 0.00642785 0.0655142 0 -0.298239 0 2.085 0.0645671 0 -2.48352
LYS_25 -5.13895 0.189254 5.76553 -0.306815 0.0322635 0.139256 2.38504 -2.51889 -0.0152165 -0.0952506 -2.35758 0.0117039 0 0 0 0 0 0 0 0 0 0 -0.0259716 0.152721 1.80365 0 0.0554074 0 -1.6738 0.219599 0 -1.37805
ARG_26 -7.28659 0.505768 6.51819 -0.438804 0.0622848 0.218648 3.13972 -3.03783 -0 -0 -3.35438 0.384845 0 0 0 0 -0.868747 0 0 0 0 0 0.0399143 0.391192 2.082 0 -0.0319368 0 -1.281 0.116868 0 -2.83985
ALA_27 -6.32153 0.52676 3.0011 -0.0217097 0 0 2.65823 -2.66268 -0 -0 -2.0794 -0.354111 0 0 0 0 0 0 0 0 0 0 0.0369057 0 0 0 -0.245549 0 2.3386 -0.00381674 0 -3.12719
LEU_28 -5.35119 0.353854 4.41311 -0.502591 0.373329 0.122114 2.33257 -2.38897 -0 -0 -2.21965 0.243192 0 0 0 0 0 0 0 0 0 0 0.170019 0.154345 0.395948 0 -0.268139 0 0.729516 -0.0706805 0 -1.51322
LYS_29 -4.96857 0.292722 5.78622 -0.303566 0.0271449 0.136913 2.40399 -2.51457 -0 -0 -1.99971 -0.0181786 0 0 0 0 0 0 0 0 0 0 0.0370868 0.030635 1.77938 0 -0.0118937 0 -1.6738 -0.114817 0 -1.11101
LEU_30 -8.12121 0.857206 3.76843 -0.488875 0.421763 0.114804 2.77773 -2.79701 -0.013486 -0.107391 -2.15162 0.207223 0 0 0 0 0 0 0 0 0 0 0.0218451 0.264122 0.383416 0 -0.273552 0 0.729516 -0.122681 0 -4.52976
LYS_31 -7.48878 0.78926 6.88757 -0.415735 0.097572 0.207181 3.59304 -3.3241 -0 -0 -2.07406 -0.0502328 0 0 0 0 0 0 0 0 0 0 0.0262985 0.574195 1.6834 0 0.0317091 0 -1.6738 0.577571 0 -0.558914
THR_32 -3.09635 0.121604 3.99175 -0.200889 0.145081 0.0725002 1.52641 -1.81046 -0 -0 -1.22241 -0.0875669 0 0 0 0 0 0 0 0 0 0 0.317428 0.000122693 0.0628312 0 -0.0203512 2.27786 -1.425 1.07181 0 1.72437
LYS_33 -3.56277 0.161715 3.60474 -0.304834 0.0266473 0.136898 1.48884 -1.6254 -0 -0 -0.468017 -0.0132024 0 0 0 0 0 0 0 0 0 0 -0.00110007 0.0602633 1.79039 0 -0.0340583 0 -1.6738 0.349796 0 -0.0638987
LEU_34 -4.96566 0.472163 1.5318 -0.531009 0.433165 0.150261 1.25938 -1.47123 -0 -0 -1.16694 0.153909 0 0 0 0 0 0 0 0 0 0 -0.0346151 0.0480356 0.141967 0 -0.189481 0 0.729516 -0.340209 0 -3.77894
GLY_35 -1.70347 0.116058 2.06524 -4.79734e-05 0 0 1.05354 -1.09722 -0.0016034 -0.0402332 -0.40088 -0.393452 0 0 0 0 0 0 0 0 0 0 0.0634649 0 0 0 -0.942947 0 1.2108 -0.271662 0 -0.342413
VAL_36 -5.86841 0.793175 2.53211 -0.307207 0.225091 0.0612657 1.71924 -1.99662 -0.013486 -0.107391 -1.3084 -0.19351 0 0 0 0 0 0 0 0 0 0 0.16968 0.0190266 0.0521031 0 -0.501415 0 2.085 -0.017192 0 -2.65694
SER_37 -4.6043 0.228004 4.98591 -0.0280126 0 0.0657602 3.00249 -2.31549 -0 -0 -2.79119 -0.469775 0 0 0 -1.63354 0 0 0 0 0 0 -0.0274942 0.109157 0.174026 0 -0.419549 0.609957 -1.1772 -0.223969 0 -4.51522
LEU_38 -5.74887 0.685347 2.93827 -0.71074 0.58389 0.281282 1.38141 -1.99901 -0.000454452 -0.00130478 -0.641917 0.0955899 0 0 0 0 0 0 0 0 0 0 0.264022 0.00343919 1.01631 0 -0.248121 0 0.729516 -0.160715 0 -1.53206
GLU_39 -4.12922 0.046847 5.49893 -0.468436 0.279997 1.47756 2.43438 -2.40898 -0.0265297 -0.164379 -3.49423 -2.80373 0 0 0 0 -0.591609 0 0 0 0 0 0.892615 0.0416578 0 3.96823 -0.258571 0 -2.5358 -0.1059 0 -2.34717
GLN_40 -6.2564 0.326603 6.6445 -0.2545 0.0247697 0.189497 3.60151 -2.99723 -0.0276787 -0.203308 -3.74556 -0.389856 0 0 0 -1.63354 -0.818922 0 0 0 0 0 0.397274 0.0303543 0 2.88562 -0.157068 0 -1.0644 -0.180438 0 -3.62877
ALA_41 -6.19661 0.447546 3.28086 -0.0222837 0 0 2.61336 -2.68618 -0 -0 -1.84817 -0.348027 0 0 0 0 0 0 0 0 0 0 0.269093 0 0 0 -0.134481 0 2.3386 -0.028859 0 -2.31514
VAL_42 -7.38159 1.22942 3.52529 -0.310016 0.238239 0.0711201 2.71171 -2.69259 -0 -0 -2.04545 -0.178233 0 0 0 0 0 0 0 0 0 0 -0.00781451 0.12542 0.229732 0 -0.263684 0 2.085 -0.0289876 0 -2.69244
THR_43 -5.30851 0.255478 4.75279 -0.209296 0.187687 0.0773238 2.98185 -2.63665 -0 -0 -3.41577 -0.135305 0 0 0 0 0 0 0 0 0 0 0.259813 0.081167 0.16093 0 0.0703686 2.2983 -1.425 0.213951 0 -1.79087
LEU_44 -7.91497 1.05238 2.36018 -0.723488 0.53798 0.310453 2.53266 -2.55269 -0 -0 -2.15862 0.0930568 0 0 0 0 0 0 0 0 0 0 0.543786 0.0302888 1.05711 0 -0.256266 0 0.729516 0.271372 0 -4.08725
LEU_45 -9.66272 1.54463 3.58913 -0.509224 0.483358 0.125559 2.85917 -2.85191 -0 -0 -3.59788 0.263702 0 0 0 0 0 0 0 0 0 0 1.70623 0.0431339 0.410097 0 -0.251558 0 0.729516 0.156533 0 -4.96224
HIS_D:MP-NE2-connect_46 -9.97253 3.70252 7.40699 -3.0436 2.98748 2.24928 2.72678 -3.45996 -0.00176049 -0.0101447 -5.71299 -0.8812 0 0 0 0 0 0 0.381035 0 0.0143751 0 -0.0064643 0.441827 0 1.84466 -0.212442 0 0.134426 0.503839 0 -0.907886
ALA_47 -6.80967 2.78894 3.61601 -0.0210221 0 0 2.93605 -2.67473 -0 -0 -3.6991 -0.340865 0 0 0 0 0 0 0 0 0 0 0.206706 0 0 0 0.00493618 0 2.3386 0.76137 0 -0.892779
ALA_48 -5.36962 0.315908 3.79607 -0.020804 0 0 2.7615 -2.72048 -0.000127548 -0.00210416 -2.27329 -0.329664 0 0 0 0 0 0 0 0 0 0 -0.0327782 0 0 0 -0.0877058 0 2.3386 0.40632 0 -1.21818
ALA_49 -4.40105 0.534814 2.17226 -0.0224935 0 0 1.67301 -1.8954 -0 -0 -0.758998 -0.327655 0 0 0 0 0 0 0 0 0 0 -0.0589232 0 0 0 -0.326618 0 2.3386 -0.061223 0 -1.13368
LYS_50 -6.85573 1.33075 5.26195 -0.822839 0.918459 0.527423 2.19886 -2.4726 -0 -0 -5.23046 0.210667 0 0 0 0 0 0 0 0 0 0 0.261441 0.44333 1.8531 0 -0.175199 0 -1.6738 -0.194194 0 -4.41885
LEU_51 -6.40401 1.02851 2.37369 -0.732796 0.743646 0.323773 1.72356 -2.03197 -0.00176049 -0.0101447 -0.456813 0.0999374 0 0 0 0 0 0 0 0 0 0 -0.00732535 0.000834802 1.30911 0 -0.313273 0 0.729516 -0.150217 0 -1.77574
GLY_52 -1.52993 0.11926 1.96345 -5.53931e-05 0 0 0.74968 -1.00107 -0.00924253 -0.0515893 -0.820928 -0.378872 0 0 0 0 0 0 0 0 0 0 -0.103256 0 0 0 -1.50093 0 1.2108 -0.133767 0 -1.48646
THR_53 -4.44455 0.522099 3.82281 -0.106571 0.087332 0.0704481 1.73012 -1.94925 -0.0187024 -0.113193 -1.40741 -0.455683 0 0 0 0 0 0 0 0 0 0 0.15312 0.148443 0.189703 0 -0.682549 2.28458 -1.425 -0.100409 0 -1.69467
THR_54 -4.91613 0.201384 5.98685 -0.131009 0.0783173 0.084505 3.64378 -2.65719 -0.00594492 -0.0681325 -4.38522 -0.0333713 0 0 0 -1.37159 -0.650468 0 0 0 0 0 -0.0138387 1.90645e-05 0.0453182 0 -0.382005 4.21233 -1.425 -0.235544 0 -2.02295
VAL_55 -6.76396 1.19915 2.1971 -0.262355 0.27091 0.0421188 1.69933 -2.20694 -0 -0 -1.18254 0.522583 0 0 0 0 0 0 0 0 0 0 0.0289451 0.480905 0.726152 0 0.0432254 0 2.085 -0.229754 0 -1.35013
GLU_56 -4.45453 0.600732 5.20734 -0.458062 0.20766 1.43105 1.76709 -2.34938 -0.0265287 -0.164248 -1.91161 -2.83438 0 0 0 0 0 0 0 0 0 0 0.248976 7.71706e-05 0 4.00332 -0.200499 0 -2.5358 -0.195607 0 -1.66441
GLU_57 -5.79293 0.220214 7.35024 -0.208747 0.0251013 0.319353 3.52256 -3.06971 -0.0265287 -0.164248 -4.67594 -0.514935 0 0 0 -1.37159 -0.650468 0 0 0 0 0 -0.0203746 0.247838 0 3.93252 -0.229384 0 -2.5358 -0.324109 0 -3.96694
ALA_58 -5.1925 0.164348 2.83329 -0.0220301 0 0 2.37231 -2.3763 -0.0138593 -0.103702 -1.67218 -0.367368 0 0 0 0 0 0 0 0 0 0 0.00277312 0 0 0 -0.162202 0 2.3386 -0.160838 0 -2.35966
VAL_59 -6.69923 0.919651 3.18856 -0.30697 0.236711 0.0695341 2.69745 -2.61942 -0 -0 -2.23191 -0.0865077 0 0 0 0 0 0 0 0 0 0 -0.0522138 0.0157872 0.197292 0 -0.370975 0 2.085 0.0757647 0 -2.88148
LYS_60 -4.62664 0.212004 5.01075 -0.301207 0.0256876 0.128842 2.3313 -2.31083 -0 -0 -2.00169 -0.00179151 0 0 0 0 0 0 0 0 0 0 0.154284 0.0689578 1.82923 0 0.0605057 0 -1.6738 0.248881 0 -0.845508
ARG_61 -6.13281 0.246289 4.99088 -0.629475 0.0953557 0.373973 2.34078 -2.66425 -0.00141794 -0.0239299 -2.09321 0.456864 0 0 0 0 0 0 0 0 0 0 0.00662206 0.0421913 2.40695 0 -0.13376 0 -1.281 0.122598 0 -1.87736
ALA_62 -6.67915 0.966524 3.41877 -0.0213626 0 0 3.26569 -2.89677 -0 -0 -2.51493 -0.354207 0 0 0 0 0 0 0 0 0 0 -0.020547 0 0 0 -0.155212 0 2.3386 -0.125876 0 -2.77848
LEU_63 -6.12442 0.640896 4.73183 -0.500069 0.489886 0.118634 2.67142 -2.60913 -0 -0 -2.72306 0.245177 0 0 0 0 0 0 0 0 0 0 0.189733 0.145185 0.462978 0 -0.251875 0 0.729516 -0.0101483 0 -1.79345
LYS_64 -4.30664 0.204718 5.13685 -0.302741 0.027452 0.132536 2.12872 -2.27491 -0 -0 -1.61504 0.00765283 0 0 0 0 0 0 0 0 0 0 0.0266912 0.00798648 1.7945 0 0.0468276 0 -1.6738 0.0832554 0 -0.575948
LEU_65 -8.14533 0.940088 3.21947 -0.702682 0.654067 0.264277 2.55659 -2.62016 -0 -0 -1.94911 0.155908 0 0 0 0 0 0 0 0 0 0 0.163132 0.0727861 1.04788 0 -0.274682 0 0.729516 -0.00276513 0 -3.89102
LYS_66 -8.23742 1.31903 7.38925 -0.498736 0.123847 0.385459 3.76792 -3.56933 -0.00862261 -0.0208911 -3.44962 0.231196 0 0 0 0 0 0 0 0 0 0 -0.00482025 0.446334 2.09337 0 0.0485879 0 -1.6738 0.436389 0 -1.22185
THR_67 -2.94182 0.121599 3.92113 -0.206115 0.170106 0.0755384 1.4431 -1.79419 -0 -0 -1.2211 -0.120731 0 0 0 0 0 0 0 0 0 0 -0.0334717 0.0011895 0.114794 0 -0.0121655 2.28577 -1.425 0.719446 0 1.09808
LYS_68 -3.33669 0.131767 3.32827 -0.305851 0.0263282 0.139735 1.26622 -1.5436 -0 -0 -0.3928 -0.000516629 0 0 0 0 0 0 0 0 0 0 -0.0593931 0.0322375 1.72358 0 -0.0407332 0 -1.6738 0.0764313 0 -0.628806
LEU_69 -5.59269 1.11301 1.16282 -0.518767 0.473484 0.133622 1.08582 -1.44672 -0 -0 -0.52955 0.209541 0 0 0 0 0 0 0 0 0 0 0.124217 0.0545182 0.241997 0 -0.282002 0 0.729516 -0.230699 0 -3.27188
GLY_70 -1.79459 0.0746813 2.14187 -5.32879e-05 0 0 1.01224 -1.13282 -0 -0 -0.595841 -0.380306 0 0 0 0 0 0 0 0 0 0 0.070965 0 0 0 -1.2894 0 1.2108 0.324183 0 -0.358271
VAL_71 -6.10606 1.22962 2.17735 -0.303991 0.205645 0.0579219 1.57585 -1.90043 -0.00862261 -0.0208911 -1.60535 -0.0395107 0 0 0 0 0 0 0 0 0 0 0.0376791 0.0122175 0.0120932 0 -0.383529 0 2.085 0.797075 0 -2.17794
SER_72 -4.84823 0.387526 5.09978 -0.0270141 0 0.0637731 3.08139 -2.38117 -0 -0 -2.34731 -0.552488 0 0 0 -1.60527 0 0 0 0 0 0 0.00750639 0.118539 0.169582 0 -0.45363 0.615993 -1.1772 0.20288 0 -3.64533
LEU_73 -5.81425 0.379815 2.49651 -0.687672 0.537132 0.250148 1.65482 -1.90619 -0 -0 -0.231914 0.138234 0 0 0 0 0 0 0 0 0 0 -0.0367452 0.165422 1.03207 0 -0.269943 0 0.729516 -0.191768 0 -1.75482
GLU_74 -4.22308 0.188965 4.77321 -0.215745 0.0282403 0.297047 2.31399 -2.17299 -0 -0 -1.90871 -0.616874 0 0 0 0 -0.818922 0 0 0 0 0 0.0364966 0.0204499 0 3.51227 -0.227476 0 -2.5358 -0.15686 0 -1.70579
GLN_75 -7.11756 0.77358 7.16484 -0.25305 0.0279605 0.188102 4.46042 -3.37777 -0 -0 -4.12154 -0.405984 0 0 0 -1.60527 -0.892076 0 0 0 0 0 0.109801 0.0246302 0 2.81108 -0.0566061 0 -1.0644 -0.125183 0 -3.45902
ALA_76 -6.94396 0.538149 3.36033 -0.0230173 0 0 2.99034 -2.86036 -0 -0 -2.04158 -0.390329 0 0 0 0 0 0 0 0 0 0 0.207631 0 0 0 -0.280632 0 2.3386 0.0251557 0 -3.07967
LEU_77 -8.05975 0.511495 3.14904 -0.496514 0.302985 0.123187 2.58611 -2.81457 -0 -0 -1.90806 0.207676 0 0 0 0 0 0 0 0 0 0 -0.0491131 0.200648 0.299841 0 -0.312916 0 0.729516 -0.103979 0 -5.63439
LEU_78 -7.64037 0.573244 3.29471 -0.702817 0.664975 0.275263 2.82357 -2.75481 -0 -0 -1.81076 0.0981391 0 0 0 0 0 0 0 0 0 0 0.179355 0.0882298 1.42985 0 -0.292661 0 0.729516 -0.181693 0 -3.22625
ILE_79 -8.99421 2.14708 2.56009 -0.509697 0.556916 0.100644 2.89262 -2.87017 -0 -0 -1.83944 0.0302454 0 0 0 0 0 0 0 0 0 0 0.464091 0.0711126 0.589664 0 -0.479569 0 1.0317 0.0544031 0 -4.19451
LEU_80 -7.88572 0.503685 3.15617 -0.50282 0.459031 0.121174 2.35118 -2.79305 -0 -0 -1.6809 0.239663 0 0 0 0 0 0 0 0 0 0 0.226153 0.106186 0.335669 0 -0.240763 0 0.729516 0.293311 0 -4.58152
ALA_81 -6.64956 2.14532 2.48606 -0.020129 0 0 2.92813 -2.84134 -2.48323e-05 -0.000182642 -1.98624 -0.333049 0 0 0 0 0 0 0 0 0 0 0.0312296 0 0 0 0.10659 0 2.3386 0.591163 0 -1.20343
ALA_82 -5.4737 0.819242 2.76287 -0.0207516 0 0 2.72032 -2.4599 -0 -0 -2.15201 -0.336751 0 0 0 0 0 0 0 0 0 0 0.040804 0 0 0 -0.0799212 0 2.3386 0.644567 0 -1.19663
ALA_83 -5.82464 0.516547 3.40556 -0.0215008 0 0 2.633 -2.85449 -0 -0 -2.11991 -0.350554 0 0 0 0 0 0 0 0 0 0 -0.0376872 0 0 0 -0.156702 0 2.3386 0.256265 0 -2.21551
ALA_84 -3.43754 0.286879 2.28331 -0.0216976 0 0 1.62461 -1.72282 -0 -0 -0.890078 -0.348739 0 0 0 0 0 0 0 0 0 0 -0.0404701 0 0 0 -0.105037 0 2.3386 0.0618462 0 0.0288497
GLU_85 -5.40046 0.516688 4.76417 -0.671999 0.227522 1.26903 2.03062 -2.35801 -0 -0 -2.58588 -0.603868 0 0 0 0 -0.561143 0 0 0 0 0 -0.00328899 0.0878944 0 3.42719 -0.271252 0 -2.5358 -0.165355 0 -2.83394
LEU_86 -6.08932 1.62878 1.67572 -0.520041 0.379496 0.129006 1.37006 -1.85118 -2.48323e-05 -0.000182642 -0.838054 -0.0779464 0 0 0 0 0 0 0 0 0 0 0.020773 0.297636 2.83826 0 -0.196607 0 0.729516 -0.320972 0 -0.82509
GLY_87 -1.60068 0.102365 2.09692 -5.17441e-05 0 0 1.1195 -1.05098 -0 -0 -0.443061 -0.416715 0 0 0 0 0 0 0 0 0 0 0.0858238 0 0 0 -1.20888 0 1.2108 -0.208577 0 -0.313539
THR_88 -5.01278 0.453937 3.07592 -0.20143 0.141043 0.0705512 1.84558 -1.99659 -0.0127815 -0.140746 -1.27602 -0.945054 0 0 0 0 0 0 0 0 0 0 0.0703611 0.0896753 0.895909 0 -0.807958 2.28856 -1.425 0.290638 0 -2.59618
THR_89 -4.24287 0.248146 4.39993 -0.113111 0.0637869 0.0763579 2.48953 -2.1522 -0.000310361 -0.00560992 -2.1267 -0.602815 0 0 0 -0.513548 0 0 0 0 0 0 -0.00694127 0.0373519 0.040079 0 -0.372529 2.28957 -1.425 0.127068 0 -1.78981
VAL_90 -5.22719 0.785332 1.8765 -0.305575 0.236445 0.0694035 1.78876 -1.86993 -0 -0 -0.881638 -0.110399 0 0 0 0 0 0 0 0 0 0 -0.0229926 0.0458339 0.207631 0 -0.256152 0 2.085 -0.182523 0 -1.7615
GLU_91 -4.26122 0.238836 4.98803 -0.463646 0.240613 1.45199 1.9219 -2.22012 -0.0240693 -0.15135 -2.15598 -2.9578 0 0 0 0 0 0 0 0 0 0 0.157677 0.0208807 0 3.97163 -0.300816 0 -2.5358 -0.159406 0 -2.23864
GLU_92 -6.60045 0.603012 7.63619 -0.445136 0.0500669 0.837291 3.63236 -3.2069 -0.0496143 -0.390427 -3.56115 -0.480105 0 0 0 -0.513548 -1.01306 0 0 0 0 0 0.161416 0.49206 0 3.33914 -0.303498 0 -2.5358 -0.421983 0 -2.77014
ALA_93 -5.58128 0.206206 2.64217 -0.0215095 0 0 2.544 -2.51123 -0.000310361 -0.00560992 -1.81114 -0.368006 0 0 0 0 0 0 0 0 0 0 -0.0390612 0 0 0 -0.239645 0 2.3386 -0.305694 0 -3.1525
VAL_94 -6.04566 0.960944 2.89434 -0.294342 0.188916 0.0624402 2.48733 -2.37116 -0 -0 -1.68642 0.0130403 0 0 0 0 0 0 0 0 0 0 -0.046079 0.00516797 0.0356984 0 -0.408768 0 2.085 0.189088 0 -1.93047
LYS_95 -4.86577 0.306513 5.30385 -0.310725 0.0278752 0.144465 2.3775 -2.3789 -0.0127634 -0.0983307 -2.1983 -0.0210828 0 0 0 0 0 0 0 0 0 0 0.0105122 0.027853 1.73198 0 -0.0186112 0 -1.6738 0.116206 0 -1.53153
ARG_96 -7.69152 0.718094 7.12309 -0.462965 0.0939127 0.250595 3.7227 -3.35503 -0 -0 -3.5129 0.331119 0 0 0 0 -1.01306 0 0 0 0 0 0.179413 1.17093 2.03614 0 -0.113069 0 -1.281 -0.230044 0 -2.03361
ALA_97 -6.28168 0.667542 2.9637 -0.0219211 0 0 2.73022 -2.66496 -0 -0 -2.28136 -0.387174 0 0 0 0 0 0 0 0 0 0 0.111753 0 0 0 -0.303466 0 2.3386 -0.219829 0 -3.34857
LEU_98 -5.40084 0.442662 4.68391 -0.722353 0.56713 0.30144 2.56377 -2.51909 -0 -0 -1.33501 0.169119 0 0 0 0 0 0 0 0 0 0 0.26815 0.0119876 0.948255 0 -0.256066 0 0.729516 -0.125134 0 0.327456
LYS_99 -4.70214 0.337024 5.56291 -0.305229 0.0268096 0.13576 2.72495 -2.53295 -0 -0 -1.74595 -0.0105387 0 0 0 0 0 0 0 0 0 0 0.0570903 0.0232982 1.73628 0 0.0123453 0 -1.6738 -0.0604034 0 -0.414553
LEU_100 -9.05949 1.24638 3.68591 -0.489186 0.399331 0.116226 3.18345 -2.99428 -0.0170158 -0.0889219 -2.12253 0.212801 0 0 0 0 0 0 0 0 0 0 0.0145638 0.333776 0.396025 0 -0.267868 0 0.729516 -0.0604848 0 -4.78179
LYS_101 -7.32689 0.843191 6.30829 -0.46221 0.0908972 0.289253 3.59496 -3.15882 -0 -0 -2.84077 0.277061 0 0 0 0 0 0 0 0 0 0 0.260556 0.224071 2.02808 0 0.0480978 0 -1.6738 0.638969 0 -0.859065
THR_102 -3.2295 0.104421 3.53812 -0.120492 0.0671887 0.0594589 1.55503 -1.80675 -0 -0 -0.489356 -0.922778 0 0 0 0 0 0 0 0 0 0 0.330516 0.0633947 0.260621 0 -0.103336 2.31179 -1.425 0.522919 0 0.716239
LYS_103 -3.75729 0.192902 4.57133 -0.431847 0.0707417 0.24821 2.36923 -1.96148 -0 -0 -2.34292 -0.114498 0 0 0 0 -0.558818 0 0 0 0 0 0.0267923 0.0435084 2.39004 0 -0.105267 0 -1.6738 -0.102572 0 -1.13575
LEU_104 -5.41081 0.726629 1.35049 -0.513292 0.401717 0.132413 1.30755 -1.39857 -0 -0 -0.894093 0.174399 0 0 0 0 0 0 0 0 0 0 0.56713 0.159248 0.248421 0 -0.265854 0 0.729516 -0.0242117 0 -2.70931
GLY_105 -1.72105 0.0842775 1.99882 -5.05725e-05 0 0 1.01493 -1.07381 -0.00042718 -0.0131757 -0.413048 -0.356727 0 0 0 0 0 0 0 0 0 0 0.298533 0 0 0 -1.35052 0 1.2108 0.396602 0 0.0751619
VAL_106 -6.07295 0.660467 1.98104 -0.309957 0.225501 0.0633344 1.59146 -1.88462 -0.0170158 -0.0889219 -1.22568 -0.227686 0 0 0 0 0 0 0 0 0 0 -0.0185649 0.0104984 0.0821953 0 -0.492502 0 2.085 0.350622 0 -3.28778
SER_107 -4.46612 0.151914 4.97606 -0.02721 0 0.0635748 3.12889 -2.35063 -0 -0 -2.88327 -0.466628 0 0 0 -1.65869 0 0 0 0 0 0 -0.000673274 0.0190723 0.186734 0 -0.401576 0.653742 -1.1772 -0.344123 0 -4.59614
LEU_108 -5.29755 0.355407 2.96431 -0.500348 0.548143 0.119952 1.81928 -1.99704 -0 -0 -0.738175 0.224354 0 0 0 0 0 0 0 0 0 0 0.125954 0.0864794 0.298249 0 -0.286453 0 0.729516 -0.276808 0 -1.82473
ASP_109 -4.1045 0.100261 4.87997 -0.113719 0.00945892 0.356851 2.41729 -2.25245 -0 -0 -3.08598 -0.275195 0 0 0 0 -0.892076 0 0 0 0 0 0.788194 0.243087 0 1.71777 0.231641 0 -2.2837 0.237827 0 -2.02527
GLN_110 -7.29414 0.482679 6.68505 -0.263283 0.0506445 0.222106 3.59327 -3.2437 -0.0156222 -0.101383 -2.53366 -0.435767 0 0 0 -1.65869 0 0 0 0 0 0 0.00128713 0.287469 0 2.76912 -0.0918299 0 -1.0644 0.270427 0 -2.34044
ALA_111 -7.20002 1.15923 3.70574 -0.020674 0 0 3.33441 -3.04861 -0 -0 -2.25611 -0.361423 0 0 0 0 0 0 0 0 0 0 0.0154936 0 0 0 -0.153909 0 2.3386 0.065665 0 -2.4216
LEU_112 -8.96398 1.26903 3.7756 -0.504566 0.366549 0.126383 2.57328 -2.95299 -0 -0 -2.18265 0.203399 0 0 0 0 0 0 0 0 0 0 0.960358 0.249189 0.341895 0 -0.287705 0 0.729516 -0.000275402 0 -4.29697
THR_113 -6.48347 0.474444 5.09328 -0.206854 0.161425 0.075816 3.06799 -2.8457 -0 -0 -3.09394 -0.0266987 0 0 0 0 0 0 0 0 0 0 0.134348 0.386545 0.159206 0 0.101722 2.36751 -1.425 0.174995 0 -1.88439
ILE_114 -9.52453 1.20294 2.6367 -0.511441 0.530741 0.101928 3.19831 -2.97076 -0 -0 -2.3466 0.0690251 0 0 0 0 0 0 0 0 0 0 -0.0602192 0.22563 0.599769 0 -0.396219 0 1.0317 0.400594 0 -5.81243
LEU_115 -8.65274 1.41401 2.47233 -0.498782 0.416243 0.118439 2.42574 -2.71373 -0 -0 -1.67048 0.253129 0 0 0 0 0 0 0 0 0 0 0.0152606 0.124877 0.641381 0 -0.209176 0 0.729516 0.43162 0 -4.70236
VAL_116 -6.79312 0.505226 3.2075 -0.306434 0.241554 0.0693126 2.61057 -2.59286 -0 -0 -2.1188 -0.0729086 0 0 0 0 0 0 0 0 0 0 -0.0349314 5.70206e-05 0.0831388 0 -0.334065 0 2.085 0.366902 0 -3.08385
ALA_117 -6.11567 0.399832 3.20406 -0.0223267 0 0 2.68105 -2.56935 -0.00532792 -0.0862604 -2.27672 -0.356449 0 0 0 0 0 0 0 0 0 0 0.0689074 0 0 0 -0.261106 0 2.3386 0.149586 0 -2.85117
ALA_118 -6.09964 0.446072 4.22777 -0.0216709 0 0 3.09801 -3.08106 -0 -0 -3.15585 -0.362669 0 0 0 0 0 0 0 0 0 0 0.198055 0 0 0 -0.161833 0 2.3386 0.0633725 0 -2.51083
ALA_119 -4.1842 0.403185 2.74615 -0.022814 0 0 1.679 -1.92655 -0 -0 -0.548238 -0.350357 0 0 0 0 0 0 0 0 0 0 0.145524 0 0 0 -0.25225 0 2.3386 -0.111189 0 -0.0831307
ARG_120 -7.66939 0.635656 6.37808 -1.26956 0.693239 0.848065 2.11723 -2.97043 -0.00727373 -0.113927 -2.66428 0.461559 0 0 0 0 -0.561143 0 0 0 0 0 0.42553 0.153528 2.46315 0 -0.135662 0 -1.281 -0.248313 0 -2.74494
LEU_121 -6.28032 0.946922 2.13361 -0.498143 0.432577 0.120492 1.40958 -1.89154 -0 -0 -0.588572 0.209883 0 0 0 0 0 0 0 0 0 0 0.391765 0.254308 0.36574 0 -0.283391 0 0.729516 -0.168791 0 -2.71636
GLY_122 -1.80737 0.0637824 2.29569 -5.21256e-05 0 0 1.23153 -1.1849 -0 -0 -0.739733 -0.405595 0 0 0 0 0 0 0 0 0 0 0.0290876 0 0 0 -1.23906 0 1.2108 -0.0487466 0 -0.594558
THR_123 -4.96627 0.548697 4.08985 -0.104909 0.069249 0.0665907 1.88599 -2.11656 -0.00897522 -0.100938 -2.40893 -0.449089 0 0 0 0 0 0 0 0 0 0 0.0301035 0.000872558 0.225257 0 -0.794946 2.28526 -1.425 0.135704 0 -3.03804
THR_124 -5.00912 0.22976 6.03114 -0.112764 0.0701554 0.0744584 3.42041 -2.72098 -0.00264389 -0.0332732 -3.50203 -0.605368 0 0 0 -1.65077 0 0 0 0 0 0 0.0538879 0.115525 0.0545961 0 -0.479299 2.28828 -1.425 -0.0112856 0 -3.21433
VAL_125 -6.00063 1.52951 2.36337 -0.272433 0.219643 0.0441485 1.68222 -2.14745 -0 -0 -0.813873 0.499563 0 0 0 0 0 0 0 0 0 0 0.166891 0.0533656 0.706032 0 0.0283412 0 2.085 -0.175164 0 -0.0314633
GLU_126 -5.44693 0.850678 6.84755 -0.457939 0.184944 1.42593 3.00466 -2.99804 -0.0277305 -0.159752 -3.73427 -2.60624 0 0 0 0 -0.558818 0 0 0 0 0 0.111087 0.00337004 0 3.96867 -0.248645 0 -2.5358 -0.23343 0 -2.61069
GLU_127 -6.40877 0.516355 7.8094 -0.209016 0.0267687 0.299867 3.81441 -3.29853 -0.0277305 -0.159752 -3.5907 -0.520324 0 0 0 -1.65077 0 0 0 0 0 0 0.00590289 0.128823 0 3.52537 -0.301601 0 -2.5358 -0.421632 0 -2.99772
ALA_128 -6.1182 0.273763 2.88226 -0.0210485 0 0 2.62793 -2.70757 -0.00629119 -0.0479505 -1.80383 -0.362387 0 0 0 0 0 0 0 0 0 0 0.0168032 0 0 0 -0.289678 0 2.3386 -0.313088 0 -3.53069
VAL_129 -7.15339 1.17255 3.29567 -0.304517 0.234359 0.0679183 2.93513 -2.71222 -0 -0 -2.14324 -0.0314741 0 0 0 0 0 0 0 0 0 0 -0.0200954 0.035976 0.0480185 0 -0.392178 0 2.085 0.130334 0 -2.75216
LYS_130 -5.18697 0.2076 5.30717 -0.30798 0.0280311 0.140691 2.46086 -2.46753 -0 -0 -1.8175 0.019727 0 0 0 0 0 0 0 0 0 0 0.344777 0.015161 1.72401 0 0.00592245 0 -1.6738 0.143025 0 -1.05681
ARG_131 -6.00315 0.281107 4.73867 -0.617878 0.169237 0.349328 2.34194 -2.4249 -0 -0 -2.28142 0.274595 0 0 0 0 0 0 0 0 0 0 0.125184 0.167865 2.52885 0 -0.0517465 0 -1.281 -0.0433749 0 -1.7267
ALA_132 -6.97231 0.97992 3.3424 -0.0228535 0 0 3.07094 -2.93803 -0 -0 -2.5498 -0.380504 0 0 0 0 0 0 0 0 0 0 0.152786 0 0 0 -0.23847 0 2.3386 -0.145697 0 -3.36301
LEU_133 -5.74895 0.344522 4.4178 -0.514385 0.411214 0.129685 2.38259 -2.42482 -0 -0 -2.78335 0.27268 0 0 0 0 0 0 0 0 0 0 0.7518 0.0289859 0.283881 0 -0.313287 0 0.729516 -0.237005 0 -2.26911
LYS_134 -4.33957 0.163978 5.12741 -0.302735 0.0283471 0.132714 2.17047 -2.25503 -0 -0 -1.86302 0.000577078 0 0 0 0 0 0 0 0 0 0 0.219379 0.0115287 1.83596 0 0.0533716 0 -1.6738 0.0559577 0 -0.634475
LEU_135 -7.79817 0.772283 3.4556 -0.493199 0.432245 0.114473 2.75164 -2.7127 -0.000780825 -0.0102767 -1.93249 0.240527 0 0 0 0 0 0 0 0 0 0 0.016268 0.149487 0.432474 0 -0.258831 0 0.729516 0.154433 0 -3.9575
LYS_136 -7.62737 0.865301 6.73853 -0.483909 0.094485 0.354227 3.39593 -3.29126 -0.015742 -0.0454889 -3.09953 0.240312 0 0 0 0 0 0 0 0 0 0 -0.00561903 0.258693 2.07641 0 0.0720566 0 -1.6738 0.553581 0 -1.59321
THR_137 -3.04273 0.0982643 3.94463 -0.20502 0.163516 0.0746485 1.49971 -1.79073 -0 -0 -1.33478 -0.0755032 0 0 0 0 0 0 0 0 0 0 -0.0254735 0.0103674 0.0781956 0 -0.0267917 2.29297 -1.425 0.866066 0 1.10235
LYS_138 -3.31056 0.138593 3.14996 -0.308093 0.0275932 0.143391 1.23116 -1.53324 -0 -0 -0.434166 -0.0233819 0 0 0 0 0 0 0 0 0 0 -0.0286356 0.0216871 1.79647 0 -0.0582382 0 -1.6738 0.15131 0 -0.709953
LEU_139 -5.86263 1.00648 0.796718 -0.533876 0.560508 0.133901 1.36649 -1.55534 -0 -0 -1.00306 -0.0102338 0 0 0 0 0 0 0 0 0 0 0.180107 0.0463289 2.79871 0 -0.270498 0 0.729516 -0.291237 0 -1.90812
GLY_140 -1.71421 0.0715497 2.0413 -4.90403e-05 0 0 0.99533 -1.08766 -0 -0 -0.517688 -0.364747 0 0 0 0 0 0 0 0 0 0 0.253249 0 0 0 -1.27149 0 1.2108 0.125028 0 -0.258586
VAL_141 -5.83354 0.982843 2.13685 -0.299046 0.199459 0.0559844 1.48815 -1.83356 -0.0165228 -0.0557656 -1.56081 -0.0698278 0 0 0 0 0 0 0 0 0 0 0.0343211 0.0449982 0.0153291 0 -0.421446 0 2.085 0.568893 0 -2.4787
SER_142 -4.49749 0.157938 4.75449 -0.0276087 0 0.0644973 2.8246 -2.22566 -0 -0 -2.37722 -0.490069 0 0 0 -1.66406 0 0 0 0 0 0 -0.0278216 0.0508423 0.169001 0 -0.437875 0.675552 -1.1772 0.101418 0 -4.12668
LEU_143 -6.42043 0.277713 2.28604 -0.706054 0.449541 0.273393 1.70253 -1.96989 -0 -0 -0.383516 0.113663 0 0 0 0 0 0 0 0 0 0 0.0540577 0.0564331 0.933207 0 -0.234038 0 0.729516 -0.106478 0 -2.94432
LYS_144 -4.99613 0.359609 4.22605 -0.425739 0.0709353 0.238945 1.93561 -2.06492 -0.0151951 -0.0882071 -0.773548 -0.13075 0 0 0 0 0 0 0 0 0 0 0.105839 0.00453306 1.96016 0 0.0350089 0 -1.6738 0.213306 0 -1.0183
GLN_145 -6.90135 0.422958 6.46707 -0.254524 0.033881 0.196276 3.34283 -3.01203 -0 -0 -3.43134 -0.421302 0 0 0 -1.66406 -0.595843 0 0 0 0 0 0.402911 0.0486687 0 2.75865 -0.0372628 0 -1.0644 0.185119 0 -3.52376
ALA_146 -6.60829 0.518614 3.17096 -0.0226008 0 0 2.72807 -2.73971 -0 -0 -1.75599 -0.371611 0 0 0 0 0 0 0 0 0 0 0.298139 0 0 0 -0.224876 0 2.3386 0.024539 0 -2.64416
LEU_147 -10.2279 1.46735 3.47167 -0.482994 0.211212 0.114892 2.86352 -3.15047 -0 -0 -2.2766 0.189557 0 0 0 0 0 0 0 0 0 0 0.311067 0.762015 0.313854 0 -0.303352 0 0.729516 -0.150642 0 -6.15731
LEU_148 -6.9172 0.564357 4.81247 -0.505967 0.428945 0.125645 3.03078 -2.79883 -0 -0 -3.25079 0.22997 0 0 0 0 0 0 0 0 0 0 0.786357 0.186087 0.299621 0 -0.310619 0 0.729516 -0.140601 0 -2.73027
PHE_149 -8.94647 1.0278 3.30613 -0.59112 0.0352049 0.192996 2.75923 -2.94238 -0 -0 -2.24182 -0.155505 0 0 0 0 0 0 0 0 0 0 0.634818 1.97291 0 2.7224 0.018579 0 1.4028 -0.0625837 0 -0.866997
LEU_150 -8.83195 1.63133 2.60538 -0.504827 0.450572 0.118979 2.59864 -2.70124 -0 -0 -1.4658 0.280225 0 0 0 0 0 0 0 0 0 0 0.700716 0.0667346 0.362641 0 -0.259355 0 0.729516 0.0737183 0 -4.14473
ILE_151 -8.05946 0.361434 3.96068 -0.5219 0.725395 0.105243 2.80749 -2.80084 -0.00727373 -0.113927 -2.29492 0.050383 0 0 0 0 0 0 0 0 0 0 0.0553377 0.0257922 0.779757 0 -0.345395 0 1.0317 0.131956 0 -4.10855
THR_152 -6.7958 0.422047 4.9574 -0.204619 0.151859 0.0745479 3.49514 -2.99995 -0 -0 -3.47103 -0.11848 0 0 0 0 0 0 0 0 0 0 0.0885658 0.0202283 0.0692662 0 -0.000456305 2.31047 -1.425 0.383604 0 -3.0422
ALA_153 -6.15328 0.316938 3.9751 -0.0218972 0 0 2.97847 -2.99227 -0 -0 -2.76709 -0.362028 0 0 0 0 0 0 0 0 0 0 0.199518 0 0 0 -0.187844 0 2.3386 0.325127 0 -2.35065
ALA_154 -4.11855 0.195521 3.13533 -0.0217803 0 0 1.69982 -2.13441 -0 -0 -0.606984 -0.374007 0 0 0 0 0 0 0 0 0 0 0.0511636 0 0 0 -0.253789 0 2.3386 -0.121546 0 -0.210638
SER_155 -4.67209 0.409802 4.92715 -0.0315544 0 0.0649668 2.60251 -2.42544 -0.0216612 -0.182308 -2.78221 -0.702687 0 0 0 0 -0.725372 0 0 0 0 0 0.0360881 0.0274094 0.818385 0 0.327424 1.75599 -1.1772 0.180269 0 -1.57052
LEU_156 -6.77885 0.799102 2.21571 -0.503162 0.379745 0.125907 1.57755 -2.17934 -0 -0 -0.377021 0.218762 0 0 0 0 0 0 0 0 0 0 -0.0521734 0.253065 0.306975 0 -0.307631 0 0.729516 0.240646 0 -3.3512
GLY_157 -1.68522 0.074955 2.30712 -5.50235e-05 0 0 1.05272 -1.13737 -0 -0 -0.813137 -0.404607 0 0 0 0 0 0 0 0 0 0 -0.0821059 0 0 0 -1.44545 0 1.2108 0.14648 0 -0.775871
THR_158 -4.55146 0.485525 2.55409 -0.196614 0.154712 0.0656856 1.4408 -1.71245 -0 -0 -1.10214 -0.806323 0 0 0 -0.157683 0 0 0 0 0 0 -0.0154453 0.00991874 0.770703 0 -0.765571 2.29003 -1.425 0.679136 0 -2.28208
THR_159 -4.08921 0.376844 4.21277 -0.112277 0.0697238 0.074736 2.33201 -2.0849 -0 -0 -2.31643 -0.580756 0 0 0 -0.602951 0 0 0 0 0 0 -0.0093367 0.0370709 0.041913 0 -0.44999 2.29833 -1.425 0.270998 0 -1.95647
VAL_160 -5.16611 1.00518 2.39538 -0.286719 0.259912 0.0484433 1.34942 -1.91416 -0 -0 -0.770148 0.495563 0 0 0 0 0 0 0 0 0 0 0.0150877 0.12221 0.64432 0 0.0836744 0 2.085 -0.231791 0 0.135262
GLU_161 -4.68365 0.649505 5.37749 -0.463068 0.234169 1.45238 1.86759 -2.44107 -0.0293729 -0.155304 -2.1086 -2.82549 0 0 0 0 0 0 0 0 0 0 0.0323022 0.0108946 0 3.98867 -0.248392 0 -2.5358 -0.233108 0 -2.11085
GLU_162 -6.4913 0.290087 7.42466 -0.653545 0.179709 1.21922 3.12593 -3.04892 -0.0372717 -0.220653 -2.97406 -0.574608 0 0 0 -0.445268 -0.759919 0 0 0 0 0 0.246325 0.0128341 0 3.37746 -0.263071 0 -2.5358 -0.388282 0 -2.51647
ALA_163 -5.39323 0.224498 2.62884 -0.0214374 0 0 2.01139 -2.32919 -0 -0 -1.93419 -0.366798 0 0 0 0 0 0 0 0 0 0 0.0963145 0 0 0 -0.326446 0 2.3386 -0.301114 0 -3.37277
VAL_164 -6.50714 0.825564 2.97967 -0.308343 0.254054 0.0700532 2.60379 -2.47091 -0 -0 -2.10119 -0.110687 0 0 0 0 0 0 0 0 0 0 0.0351713 0.00717061 0.118358 0 -0.389385 0 2.085 0.0121207 0 -2.8967
LYS_165 -5.11666 0.284854 5.65989 -0.312553 0.0318056 0.147597 2.44848 -2.50167 -0.00789875 -0.0653486 -2.31218 0.0154763 0 0 0 0 0 0 0 0 0 0 0.2013 0.110352 1.67572 0 -0.0401559 0 -1.6738 0.0525763 0 -1.40222
ARG_166 -7.23996 0.513546 6.83999 -0.448964 0.0594858 0.227107 3.2865 -3.17805 -0 -0 -2.97761 0.39356 0 0 0 0 -0.759919 0 0 0 0 0 0.0490476 0.18445 2.06702 0 -0.0682882 0 -1.281 -0.0935156 0 -2.4266
ALA_167 -6.1793 0.579963 3.03207 -0.0215577 0 0 2.95593 -2.67571 -0 -0 -2.42444 -0.381803 0 0 0 0 0 0 0 0 0 0 0.0557885 0 0 0 -0.22733 0 2.3386 -0.160722 0 -3.10852
LEU_168 -5.32772 0.257752 4.93324 -0.716002 0.551797 0.288082 2.47693 -2.55101 -0 -0 -2.23027 0.17385 0 0 0 0 0 0 0 0 0 0 0.403471 0.00187401 0.936291 0 -0.253832 0 0.729516 -0.092078 0 -0.418111
LYS_169 -4.78751 0.215604 5.35435 -0.303227 0.0262854 0.133347 2.29402 -2.41997 -0 -0 -2.03011 0.00541188 0 0 0 0 0 0 0 0 0 0 0.247672 0.0547414 1.74444 0 0.0240824 0 -1.6738 0.0126945 0 -1.10197
LEU_170 -8.71112 1.34623 3.48899 -0.526637 0.261961 0.124324 3.11623 -2.91205 -0.0144297 -0.0889619 -2.18931 0.0125304 0 0 0 0 0 0 0 0 0 0 0.22041 0.267497 3.33202 0 -0.269245 0 0.729516 -0.0280552 0 -1.84011
LYS_171 -6.7358 0.567052 6.40376 -0.407352 0.0856894 0.19212 3.5538 -3.12265 -0 -0 -2.90906 -0.0414743 0 0 0 0 0 0 0 0 0 0 0.199359 0.224339 1.59329 0 0.0192249 0 -1.6738 0.818877 0 -1.23263
THR_172 -3.0001 0.0977004 3.77855 -0.201342 0.138573 0.0722584 1.37787 -1.71549 -0 -0 -1.05021 -0.0863777 0 0 0 0 0 0 0 0 0 0 0.0614545 0.000247862 0.0766638 0 -0.0249614 2.29062 -1.425 1.19218 0 1.58263
LYS_173 -3.2804 0.0929239 3.34022 -0.308361 0.0278921 0.142614 1.30745 -1.52878 -0 -0 -0.425323 -0.0345312 0 0 0 0 0 0 0 0 0 0 0.116101 0.0147866 1.85063 0 -0.0913045 0 -1.6738 0.25262 0 -0.19725
LEU_174 -6.13093 0.803144 0.933547 -0.522423 0.456511 0.139279 1.33307 -1.52289 -0 -0 -0.967152 0.159684 0 0 0 0 0 0 0 0 0 0 -0.00463961 0.143342 0.218817 0 -0.233926 0 0.729516 -0.231136 0 -4.69618
GLY_175 -1.83823 0.0887496 2.19696 -4.88997e-05 0 0 1.17713 -1.17277 -0.000278791 -0.00900891 -0.531492 -0.383882 0 0 0 0 0 0 0 0 0 0 0.182668 0 0 0 -1.11274 0 1.2108 -0.0266387 0 -0.218773
VAL_176 -6.07712 0.877992 2.21572 -0.311301 0.228068 0.0635073 1.60017 -1.94788 -0.0144297 -0.0889619 -1.16379 -0.210044 0 0 0 0 0 0 0 0 0 0 -0.0323995 0.028602 0.0710137 0 -0.497879 0 2.085 0.0475933 0 -3.12613
SER_177 -4.379 0.222431 4.85197 -0.0276945 0 0.0647776 3.06994 -2.29598 -0 -0 -2.85328 -0.491779 0 0 0 -1.62119 0 0 0 0 0 0 -0.033124 0.0579986 0.132487 0 -0.503018 0.791665 -1.1772 -0.17576 0 -4.36676
LEU_178 -6.15824 0.388009 1.91342 -0.506099 0.633027 0.120627 1.73356 -1.94439 -0 -0 -0.697652 0.255617 0 0 0 0 0 0 0 0 0 0 0.0800813 0.064951 0.27879 0 -0.299212 0 0.729516 -0.169424 0 -3.57742
GLU_179 -4.30046 0.148244 4.61599 -0.328822 0.0508525 0.379448 1.99031 -2.2004 -0 -0 -1.68548 -0.561604 0 0 0 0 -0.595843 0 0 0 0 0 0.411707 0.0500855 0 3.44706 -0.155574 0 -2.5358 -0.0803901 0 -1.35067
GLN_180 -7.26246 0.525754 7.054 -0.256727 0.0355155 0.197484 3.76547 -3.18748 -0.000278791 -0.00900891 -3.38756 -0.405673 0 0 0 -1.62119 -0.663626 0 0 0 0 0 0.153699 0.0689634 0 2.80129 -0.131607 0 -1.0644 -0.0432668 0 -3.4311
ALA_181 -6.5124 0.903912 3.23242 -0.0228454 0 0 2.90916 -2.85235 -0 -0 -2.15508 -0.382351 0 0 0 0 0 0 0 0 0 0 0.070424 0 0 0 -0.21116 0 2.3386 -0.149207 0 -2.83088
ALA_182 -5.05128 0.191296 3.42708 -0.0222896 0 0 2.94668 -2.59017 -0 -0 -2.87452 -0.37975 0 0 0 0 0 0 0 0 0 0 0.26903 0 0 0 -0.315039 0 2.3386 -0.321757 0 -2.38213
LEU_183 -8.35175 0.795005 3.66239 -0.712727 0.356923 0.278078 3.08683 -3.05513 -0 -0 -2.05886 0.179945 0 0 0 0 0 0 0 0 0 0 0.027732 0.213009 0.84163 0 -0.208177 0 0.729516 0.0936332 0 -4.12196
ILE_184 -8.4085 0.817405 2.26045 -0.513294 0.606689 0.101446 2.59311 -2.73573 -0 -0 -1.29197 0.111028 0 0 0 0 0 0 0 0 0 0 0.155877 0.120443 0.556913 0 -0.426742 0 1.0317 0.467985 0 -4.5532
ALA_185 -5.31807 0.410903 2.20707 -0.022319 0 0 2.18751 -2.34531 -0 -0 -1.41645 -0.369234 0 0 0 0 0 0 0 0 0 0 0.238889 0 0 0 -0.175571 0 2.3386 0.208018 0 -2.05597
ALA_186 -5.21986 0.231758 4.54662 -0.0222965 0 0 3.27555 -2.88818 -0 -0 -2.7334 -0.369506 0 0 0 0 0 0 0 0 0 0 0.649458 0 0 0 -0.390893 0 2.3386 -0.113074 0 -0.695213
ALA_187 -5.88047 0.319068 3.52873 -0.0228329 0 0 2.8179 -2.71424 -0 -0 -2.47332 -0.356326 0 0 0 0 0 0 0 0 0 0 0.360628 0 0 0 -0.399907 0 2.3386 -0.273663 0 -2.75583
ALA_188 -6.42369 0.760611 3.67198 -0.0225881 0 0 3.14187 -3.0764 -0 -0 -2.70242 -0.354784 0 0 0 0 0 0 0 0 0 0 -0.0511105 0 0 0 -0.281282 0 2.3386 -0.346544 0 -3.34575
ALA_189 -4.07968 0.544961 2.85234 -0.0209632 0 0 1.77131 -2.07606 -0 -0 -0.836623 -0.368442 0 0 0 0 0 0 0 0 0 0 0.0930118 0 0 0 -0.0401248 0 2.3386 -0.171607 0 0.00671799
LYS_190 -6.88555 0.866261 7.30257 -0.37002 0.0449916 0.239494 3.18501 -3.29684 -0.00284994 -0.034064 -5.65904 0.361372 0 0 0 0 -0.54256 0 0 0 0 0 0.390927 0.240026 2.33637 0 -0.0187757 0 -1.6738 -0.0959254 0 -3.6124
LEU_191 -5.95335 0.778358 1.8617 -0.496794 0.351089 0.120999 1.05112 -1.82121 -0 -0 -0.40944 0.20951 0 0 0 0 0 0 0 0 0 0 -0.0500726 0.347873 0.329305 0 -0.301433 0 0.729516 -0.183651 0 -3.43649
GLY_192 -1.66167 0.0595983 2.17599 -5.82853e-05 0 0 1.07307 -1.0895 -0 -0 -0.806883 -0.395851 0 0 0 0 0 0 0 0 0 0 0.0116271 0 0 0 -1.47989 0 1.2108 0.31493 0 -0.587836
THR_193 -4.3767 0.680627 2.32791 -0.189925 0.141829 0.0652207 1.55817 -1.64851 -0.000142543 -0.00302851 -1.644 -0.907255 0 0 0 0 0 0 0 0 0 0 -0.0488665 0.0413136 0.675365 0 -0.725198 2.29191 -1.425 0.948012 0 -2.23826
THR_194 -4.1318 0.466379 4.2661 -0.115947 0.0659777 0.0802425 2.44849 -2.09923 -0 -0 -2.29968 -0.596747 0 0 0 0 0 0 0 0 0 0 0.127884 0.0982604 0.0344782 0 -0.394065 2.29242 -1.425 0.365949 0 -0.816283
VAL_195 -6.25497 0.943636 2.12289 -0.31307 0.293794 0.0720603 2.11938 -2.24446 -0 -0 -1.00348 -0.163307 0 0 0 0 0 0 0 0 0 0 -0.0498041 0.0118558 0.404435 0 -0.170225 0 2.085 -0.21806 0 -2.36433
GLU_196 -4.35696 0.281495 5.23486 -0.460172 0.211863 1.43199 1.94026 -2.34445 -0.0279041 -0.149385 -1.85771 -2.93845 0 0 0 0 0 0 0 0 0 0 0.0426453 0.0155427 0 3.98959 -0.26237 0 -2.5358 -0.170467 0 -1.95542
GLU_197 -5.98394 0.498573 7.63846 -0.448497 0.0593523 0.895362 3.38169 -3.17081 -0.0280466 -0.152414 -3.96026 -0.428951 0 0 0 0 -0.623962 0 0 0 0 0 0.293286 0.00622271 0 3.25292 -0.303245 0 -2.5358 -0.371689 0 -1.98176
ALA_198 -6.23312 0.573499 2.89353 -0.0227505 0 0 2.88978 -2.79435 -0 -0 -2.03104 -0.36455 0 0 0 0 0 0 0 0 0 0 0.0845903 0 0 0 -0.290949 0 2.3386 -0.457008 0 -3.41376
VAL_199 -7.44845 1.15781 3.39037 -0.308884 0.279175 0.06879 2.97312 -2.79243 -0 -0 -2.32499 0.0246039 0 0 0 0 0 0 0 0 0 0 -0.0629967 0.246162 0.0246772 0 -0.334374 0 2.085 0.0560925 0 -2.96633
LYS_200 -5.98305 0.283629 7.19912 -0.481285 0.235639 0.243014 3.22969 -3.12413 -0 -0 -4.05747 0.129068 0 0 0 0 -0.623962 0 0 0 0 0 -0.0230967 0.0204899 2.56619 0 0.00629464 0 -1.6738 0.196707 0 -1.85694
ARG_201 -6.561 0.505468 5.11771 -0.994501 0.393399 0.623257 2.56859 -2.76888 -0 -0 -1.93437 0.288624 0 0 0 0 0 0 0 0 0 0 0.0893901 0.417397 3.35588 0 -0.0271277 0 -1.281 -0.0320134 0 -0.239179
ALA_202 -6.49886 0.487615 3.27449 -0.022967 0 0 2.89327 -2.83958 -0 -0 -2.51547 -0.37785 0 0 0 0 0 0 0 0 0 0 0.185788 0 0 0 -0.189706 0 2.3386 -0.050579 0 -3.31525
LEU_203 -6.27422 0.654833 4.04763 -0.497047 0.251607 0.125165 2.36118 -2.4843 -0 -0 -2.08008 0.210604 0 0 0 0 0 0 0 0 0 0 0.309475 0.47087 0.322041 0 -0.279333 0 0.729516 -0.106514 0 -2.23858
LYS_204 -4.46856 0.132571 4.87735 -0.305757 0.0269745 0.137247 2.30741 -2.28971 -0 -0 -2.28059 -0.00541126 0 0 0 0 0 0 0 0 0 0 -0.030041 0.0242171 1.75904 0 -0.00922889 0 -1.6738 -0.115721 0 -1.91401
LEU_205 -7.85497 1.05844 4.09046 -0.781536 0.899312 0.225062 2.79172 -2.73104 -0 -0 -1.77941 0.367199 0 0 0 0 0 0 0 0 0 0 0.46864 0.325932 2.64904 0 -0.29369 0 0.729516 -0.234569 0 -0.0698856
LYS_206 -6.94411 0.505099 6.07402 -0.497485 0.116423 0.390617 2.44771 -2.87639 -0.0248045 -0.0811987 -0.666427 0.194902 0 0 0 0 0 0 0 0 0 0 0.0788952 0.170889 2.21725 0 0.025199 0 -1.6738 0.126982 0 -0.416223
THR_207 -2.58191 0.0898756 3.4177 -0.202967 0.143225 0.0744452 1.16475 -1.56586 -0 -0 -0.415317 -0.140542 0 0 0 0 0 0 0 0 0 0 -0.0247065 0.00381815 0.185436 0 0.012588 2.28582 -1.425 0.508606 0 1.52996
LYS_208 -3.58954 0.163185 4.08177 -0.43498 0.0702329 0.252875 1.88764 -1.84462 -0 -0 -1.78045 -0.106386 0 0 0 0 0 0 0 0 0 0 -0.0439702 0.0104177 2.42173 0 -0.0505568 0 -1.6738 0.164455 0 -0.471995
LEU_209 -6.73611 1.432 2.44835 -0.466989 0.29503 0.0797582 1.39914 -1.75915 -0 -0 -2.49807 0.320342 0 0 0 0 0 0 0 0 0 0 -0.0216809 0.410155 0.568816 0 -0.14445 0 0.729516 -0.402776 0 -4.34613
GLY:CtermProteinFull_210 -1.34009 0.824553 1.25805 -0.41578 0.0484778 1.26506 0.120099 -0.336564 -0 -0 -1.55295 -2.92972 0 0 0 0 0 0 0 0 0 0 0 0 0 0 0 0 1.2108 -0.300091 0 -2.14816
HMM:MP-FE1-connect_211 -22.5117 5.88622 2.80406 -23.4388 25.0761 -1.6476 4.38941 -5.34372 -0.0188113 -0.148244 -14.5459 -10.7809 0 0 0 0 -1.26793 0 0.381035 0 0.0143751 0 0 0 0 0 0 0 0 0 0 -41.1523
#END_POSE_ENERGIES_TABLE UM_98_H46_ar0068_HMM_onlyH_1__DE_2
