# Supplementary material for: Design of Heme Enzymes with a Tunable Substrate Binding Pocket Adjacent to an Open Metal Coordination Site
Source: J Am Chem Soc. 2023 Jun 21;145(26):14307–15. doi: 10.1021/jacs.3c02742 (PMC10326885; doi:10.1021/jacs.3c02742)
Supplement: Supplementary file 3 — ja3c02742_si_003.zip [file ja3c02742_si_003.zip › heme_binder_design_models/IK_HC015_10.pdb]

HEADER                                            xx-MMM-xx                     
EXPDTA    THEORETICAL MODEL                                                     
REMARK 666 MATCH TEMPLATE X HMM    0 MATCH MOTIF A HIS  183  1  1               
REMARK 220                                                                      
REMARK 220 EXPERIMENTAL DETAILS                                                 
REMARK 220  EXPERIMENT TYPE                : THEORETICAL MODELLING              
REMARK 220  DATE OF DATA COLLECTION        : 27-MAR-21                          
REMARK 220                                                                      
REMARK 220 REMARK: MODEL GENERATED BY ROSETTA                                   
REMARK 220  VERSION 2020.50+release.1295438                                     
HETNAM     HMM X   1  HMM                                                       
LINK         NE2 HIS A 183                FE1  HMM X   1                  2.31  
ATOM      1  N   VAL A   1       8.021 -32.838  14.640  1.00  0.00           N  
ATOM      2  CA  VAL A   1       6.967 -32.124  13.922  1.00  0.00           C  
ATOM      3  C   VAL A   1       5.585 -32.309  14.544  1.00  0.00           C  
ATOM      4  O   VAL A   1       5.215 -33.410  14.937  1.00  0.00           O  
ATOM      5  CB  VAL A   1       6.922 -32.599  12.457  1.00  0.00           C  
ATOM      6  CG1 VAL A   1       5.838 -31.855  11.690  1.00  0.00           C  
ATOM      7  CG2 VAL A   1       8.281 -32.395  11.806  1.00  0.00           C  
ATOM      8 1H   VAL A   1       8.899 -32.680  14.188  1.00  0.00           H  
ATOM      9 2H   VAL A   1       8.067 -32.506  15.582  1.00  0.00           H  
ATOM     10 3H   VAL A   1       7.819 -33.817  14.642  1.00  0.00           H  
ATOM     11  HA  VAL A   1       7.195 -31.058  13.943  1.00  0.00           H  
ATOM     12  HB  VAL A   1       6.662 -33.657  12.436  1.00  0.00           H  
ATOM     13 1HG1 VAL A   1       5.820 -32.203  10.657  1.00  0.00           H  
ATOM     14 2HG1 VAL A   1       4.869 -32.043  12.153  1.00  0.00           H  
ATOM     15 3HG1 VAL A   1       6.049 -30.786  11.708  1.00  0.00           H  
ATOM     16 1HG2 VAL A   1       8.242 -32.734  10.770  1.00  0.00           H  
ATOM     17 2HG2 VAL A   1       8.542 -31.338  11.832  1.00  0.00           H  
ATOM     18 3HG2 VAL A   1       9.033 -32.970  12.345  1.00  0.00           H  
ATOM     19  N   ASP A   2       4.812 -31.232  14.613  1.00  0.00           N  
ATOM     20  CA  ASP A   2       3.467 -31.334  15.154  1.00  0.00           C  
ATOM     21  C   ASP A   2       2.441 -31.654  14.067  1.00  0.00           C  
ATOM     22  O   ASP A   2       2.767 -31.742  12.874  1.00  0.00           O  
ATOM     23  CB  ASP A   2       3.081 -30.033  15.862  1.00  0.00           C  
ATOM     24  CG  ASP A   2       2.003 -30.232  16.920  1.00  0.00           C  
ATOM     25  OD1 ASP A   2       1.501 -31.325  17.031  1.00  0.00           O  
ATOM     26  OD2 ASP A   2       1.692 -29.288  17.606  1.00  0.00           O  
ATOM     27  H   ASP A   2       5.148 -30.336  14.296  1.00  0.00           H  
ATOM     28  HA  ASP A   2       3.436 -32.171  15.852  1.00  0.00           H  
ATOM     29 1HB  ASP A   2       3.962 -29.603  16.339  1.00  0.00           H  
ATOM     30 2HB  ASP A   2       2.720 -29.312  15.128  1.00  0.00           H  
ATOM     31  N   LEU A   3       1.198 -31.839  14.507  1.00  0.00           N  
ATOM     32  CA  LEU A   3       0.088 -32.110  13.618  1.00  0.00           C  
ATOM     33  C   LEU A   3      -0.331 -30.827  12.932  1.00  0.00           C  
ATOM     34  O   LEU A   3      -0.554 -30.803  11.734  1.00  0.00           O  
ATOM     35  CB  LEU A   3      -1.094 -32.707  14.392  1.00  0.00           C  
ATOM     36  CG  LEU A   3      -2.336 -33.041  13.557  1.00  0.00           C  
ATOM     37  CD1 LEU A   3      -1.979 -34.088  12.511  1.00  0.00           C  
ATOM     38  CD2 LEU A   3      -3.445 -33.538  14.472  1.00  0.00           C  
ATOM     39  H   LEU A   3       1.031 -31.789  15.502  1.00  0.00           H  
ATOM     40  HA  LEU A   3       0.407 -32.846  12.882  1.00  0.00           H  
ATOM     41 1HB  LEU A   3      -0.764 -33.625  14.876  1.00  0.00           H  
ATOM     42 2HB  LEU A   3      -1.395 -32.000  15.166  1.00  0.00           H  
ATOM     43  HG  LEU A   3      -2.673 -32.146  13.032  1.00  0.00           H  
ATOM     44 1HD1 LEU A   3      -2.862 -34.325  11.917  1.00  0.00           H  
ATOM     45 2HD1 LEU A   3      -1.197 -33.699  11.858  1.00  0.00           H  
ATOM     46 3HD1 LEU A   3      -1.623 -34.990  13.007  1.00  0.00           H  
ATOM     47 1HD2 LEU A   3      -4.329 -33.774  13.878  1.00  0.00           H  
ATOM     48 2HD2 LEU A   3      -3.110 -34.433  14.997  1.00  0.00           H  
ATOM     49 3HD2 LEU A   3      -3.693 -32.763  15.198  1.00  0.00           H  
ATOM     50  N   ILE A   4      -0.425 -29.758  13.711  1.00  0.00           N  
ATOM     51  CA  ILE A   4      -0.746 -28.449  13.174  1.00  0.00           C  
ATOM     52  C   ILE A   4       0.334 -27.914  12.223  1.00  0.00           C  
ATOM     53  O   ILE A   4       0.014 -27.182  11.291  1.00  0.00           O  
ATOM     54  CB  ILE A   4      -0.960 -27.444  14.320  1.00  0.00           C  
ATOM     55  CG1 ILE A   4      -1.632 -26.172  13.796  1.00  0.00           C  
ATOM     56  CG2 ILE A   4       0.364 -27.113  14.992  1.00  0.00           C  
ATOM     57  CD1 ILE A   4      -2.205 -25.292  14.884  1.00  0.00           C  
ATOM     58  H   ILE A   4      -0.270 -29.857  14.705  1.00  0.00           H  
ATOM     59  HA  ILE A   4      -1.641 -28.538  12.560  1.00  0.00           H  
ATOM     60  HB  ILE A   4      -1.635 -27.874  15.060  1.00  0.00           H  
ATOM     61 1HG1 ILE A   4      -0.909 -25.587  13.229  1.00  0.00           H  
ATOM     62 2HG1 ILE A   4      -2.440 -26.441  13.116  1.00  0.00           H  
ATOM     63 1HG2 ILE A   4       0.194 -26.401  15.799  1.00  0.00           H  
ATOM     64 2HG2 ILE A   4       0.803 -28.023  15.398  1.00  0.00           H  
ATOM     65 3HG2 ILE A   4       1.044 -26.676  14.261  1.00  0.00           H  
ATOM     66 1HD1 ILE A   4      -2.664 -24.411  14.434  1.00  0.00           H  
ATOM     67 2HD1 ILE A   4      -2.958 -25.848  15.443  1.00  0.00           H  
ATOM     68 3HD1 ILE A   4      -1.408 -24.981  15.557  1.00  0.00           H  
ATOM     69  N   GLU A   5       1.600 -28.275  12.454  1.00  0.00           N  
ATOM     70  CA  GLU A   5       2.675 -27.879  11.542  1.00  0.00           C  
ATOM     71  C   GLU A   5       2.539 -28.614  10.212  1.00  0.00           C  
ATOM     72  O   GLU A   5       2.687 -28.016   9.146  1.00  0.00           O  
ATOM     73  CB  GLU A   5       4.045 -28.168  12.161  1.00  0.00           C  
ATOM     74  CG  GLU A   5       4.387 -27.298  13.362  1.00  0.00           C  
ATOM     75  CD  GLU A   5       5.596 -27.785  14.111  1.00  0.00           C  
ATOM     76  OE1 GLU A   5       6.111 -28.820  13.762  1.00  0.00           O  
ATOM     77  OE2 GLU A   5       6.006 -27.120  15.033  1.00  0.00           O  
ATOM     78  H   GLU A   5       1.823 -28.827  13.267  1.00  0.00           H  
ATOM     79  HA  GLU A   5       2.602 -26.808  11.365  1.00  0.00           H  
ATOM     80 1HB  GLU A   5       4.088 -29.209  12.479  1.00  0.00           H  
ATOM     81 2HB  GLU A   5       4.821 -28.022  11.410  1.00  0.00           H  
ATOM     82 1HG  GLU A   5       4.571 -26.280  13.020  1.00  0.00           H  
ATOM     83 2HG  GLU A   5       3.532 -27.276  14.037  1.00  0.00           H  
ATOM     84  N   ALA A   6       2.272 -29.914  10.283  1.00  0.00           N  
ATOM     85  CA  ALA A   6       2.103 -30.735   9.088  1.00  0.00           C  
ATOM     86  C   ALA A   6       0.935 -30.244   8.240  1.00  0.00           C  
ATOM     87  O   ALA A   6       1.036 -30.174   7.011  1.00  0.00           O  
ATOM     88  CB  ALA A   6       1.890 -32.175   9.471  1.00  0.00           C  
ATOM     89  H   ALA A   6       2.183 -30.344  11.191  1.00  0.00           H  
ATOM     90  HA  ALA A   6       3.013 -30.657   8.493  1.00  0.00           H  
ATOM     91 1HB  ALA A   6       1.765 -32.776   8.572  1.00  0.00           H  
ATOM     92 2HB  ALA A   6       2.753 -32.533  10.032  1.00  0.00           H  
ATOM     93 3HB  ALA A   6       0.996 -32.257  10.089  1.00  0.00           H  
ATOM     94  N   ALA A   7      -0.174 -29.909   8.900  1.00  0.00           N  
ATOM     95  CA  ALA A   7      -1.362 -29.408   8.209  1.00  0.00           C  
ATOM     96  C   ALA A   7      -1.047 -28.077   7.542  1.00  0.00           C  
ATOM     97  O   ALA A   7      -1.499 -27.800   6.434  1.00  0.00           O  
ATOM     98  CB  ALA A   7      -2.529 -29.261   9.174  1.00  0.00           C  
ATOM     99  H   ALA A   7      -0.190 -30.003   9.907  1.00  0.00           H  
ATOM    100  HA  ALA A   7      -1.654 -30.136   7.453  1.00  0.00           H  
ATOM    101 1HB  ALA A   7      -3.396 -28.873   8.639  1.00  0.00           H  
ATOM    102 2HB  ALA A   7      -2.772 -30.233   9.602  1.00  0.00           H  
ATOM    103 3HB  ALA A   7      -2.257 -28.572   9.971  1.00  0.00           H  
ATOM    104  N   ALA A   8      -0.269 -27.085   8.256  1.00  0.00           N  
ATOM    105  CA  ALA A   8       0.118 -25.785   7.721  1.00  0.00           C  
ATOM    106  C   ALA A   8       1.050 -25.986   6.513  1.00  0.00           C  
ATOM    107  O   ALA A   8       1.029 -25.199   5.568  1.00  0.00           O  
ATOM    108  CB  ALA A   8       0.790 -24.941   8.794  1.00  0.00           C  
ATOM    109  H   ALA A   8      -0.049 -27.304   9.218  1.00  0.00           H  
ATOM    110  HA  ALA A   8      -0.777 -25.283   7.349  1.00  0.00           H  
ATOM    111 1HB  ALA A   8       1.079 -23.978   8.372  1.00  0.00           H  
ATOM    112 2HB  ALA A   8       0.096 -24.782   9.619  1.00  0.00           H  
ATOM    113 3HB  ALA A   8       1.676 -25.456   9.160  1.00  0.00           H  
ATOM    114  N   ILE A   9       2.048 -27.039   6.519  1.00  0.00           N  
ATOM    115  CA  ILE A   9       2.934 -27.340   5.399  1.00  0.00           C  
ATOM    116  C   ILE A   9       2.151 -27.814   4.165  1.00  0.00           C  
ATOM    117  O   ILE A   9       2.445 -27.395   3.035  1.00  0.00           O  
ATOM    118  CB  ILE A   9       3.964 -28.413   5.798  1.00  0.00           C  
ATOM    119  CG1 ILE A   9       4.931 -27.860   6.848  1.00  0.00           C  
ATOM    120  CG2 ILE A   9       4.724 -28.901   4.574  1.00  0.00           C  
ATOM    121  CD1 ILE A   9       5.746 -28.924   7.547  1.00  0.00           C  
ATOM    122  H   ILE A   9       2.112 -27.593   7.360  1.00  0.00           H  
ATOM    123  HA  ILE A   9       3.436 -26.423   5.098  1.00  0.00           H  
ATOM    124  HB  ILE A   9       3.451 -29.258   6.256  1.00  0.00           H  
ATOM    125 1HG1 ILE A   9       5.618 -27.159   6.376  1.00  0.00           H  
ATOM    126 2HG1 ILE A   9       4.371 -27.309   7.604  1.00  0.00           H  
ATOM    127 1HG2 ILE A   9       5.449 -29.658   4.874  1.00  0.00           H  
ATOM    128 2HG2 ILE A   9       4.024 -29.331   3.859  1.00  0.00           H  
ATOM    129 3HG2 ILE A   9       5.246 -28.063   4.111  1.00  0.00           H  
ATOM    130 1HD1 ILE A   9       6.407 -28.455   8.277  1.00  0.00           H  
ATOM    131 2HD1 ILE A   9       5.078 -29.618   8.057  1.00  0.00           H  
ATOM    132 3HD1 ILE A   9       6.342 -29.465   6.814  1.00  0.00           H  
ATOM    133  N   LEU A  10       1.143 -28.715   4.392  1.00  0.00           N  
ATOM    134  CA  LEU A  10       0.272 -29.162   3.313  1.00  0.00           C  
ATOM    135  C   LEU A  10      -0.500 -27.988   2.676  1.00  0.00           C  
ATOM    136  O   LEU A  10      -0.642 -27.897   1.444  1.00  0.00           O  
ATOM    137  CB  LEU A  10      -0.715 -30.209   3.843  1.00  0.00           C  
ATOM    138  CG  LEU A  10      -0.126 -31.597   4.124  1.00  0.00           C  
ATOM    139  CD1 LEU A  10      -1.063 -32.371   5.041  1.00  0.00           C  
ATOM    140  CD2 LEU A  10       0.085 -32.334   2.810  1.00  0.00           C  
ATOM    141  H   LEU A  10       1.000 -29.079   5.324  1.00  0.00           H  
ATOM    142  HA  LEU A  10       0.894 -29.592   2.526  1.00  0.00           H  
ATOM    143 1HB  LEU A  10      -1.148 -29.839   4.772  1.00  0.00           H  
ATOM    144 2HB  LEU A  10      -1.517 -30.330   3.116  1.00  0.00           H  
ATOM    145  HG  LEU A  10       0.830 -31.490   4.637  1.00  0.00           H  
ATOM    146 1HD1 LEU A  10      -0.644 -33.358   5.241  1.00  0.00           H  
ATOM    147 2HD1 LEU A  10      -1.180 -31.831   5.981  1.00  0.00           H  
ATOM    148 3HD1 LEU A  10      -2.034 -32.480   4.561  1.00  0.00           H  
ATOM    149 1HD2 LEU A  10       0.504 -33.321   3.009  1.00  0.00           H  
ATOM    150 2HD2 LEU A  10      -0.871 -32.443   2.296  1.00  0.00           H  
ATOM    151 3HD2 LEU A  10       0.772 -31.768   2.181  1.00  0.00           H  
ATOM    152  N   ALA A  11      -1.172 -26.963   3.525  1.00  0.00           N  
ATOM    153  CA  ALA A  11      -1.871 -25.779   3.063  1.00  0.00           C  
ATOM    154  C   ALA A  11      -0.912 -24.822   2.369  1.00  0.00           C  
ATOM    155  O   ALA A  11      -1.254 -24.226   1.357  1.00  0.00           O  
ATOM    156  CB  ALA A  11      -2.570 -25.087   4.224  1.00  0.00           C  
ATOM    157  H   ALA A  11      -1.128 -27.150   4.516  1.00  0.00           H  
ATOM    158  HA  ALA A  11      -2.622 -26.083   2.332  1.00  0.00           H  
ATOM    159 1HB  ALA A  11      -3.089 -24.200   3.861  1.00  0.00           H  
ATOM    160 2HB  ALA A  11      -3.289 -25.771   4.675  1.00  0.00           H  
ATOM    161 3HB  ALA A  11      -1.831 -24.795   4.970  1.00  0.00           H  
ATOM    162  N   THR A  12       0.288 -24.691   2.912  1.00  0.00           N  
ATOM    163  CA  THR A  12       1.310 -23.817   2.318  1.00  0.00           C  
ATOM    164  C   THR A  12       1.760 -24.280   0.933  1.00  0.00           C  
ATOM    165  O   THR A  12       1.900 -23.464   0.032  1.00  0.00           O  
ATOM    166  CB  THR A  12       2.541 -23.715   3.238  1.00  0.00           C  
ATOM    167  OG1 THR A  12       2.154 -23.150   4.497  1.00  0.00           O  
ATOM    168  CG2 THR A  12       3.611 -22.840   2.602  1.00  0.00           C  
ATOM    169  H   THR A  12       0.509 -25.201   3.754  1.00  0.00           H  
ATOM    170  HA  THR A  12       0.864 -22.841   2.130  1.00  0.00           H  
ATOM    171  HB  THR A  12       2.949 -24.710   3.411  1.00  0.00           H  
ATOM    172  HG1 THR A  12       1.624 -23.787   4.983  1.00  0.00           H  
ATOM    173 1HG2 THR A  12       4.473 -22.780   3.266  1.00  0.00           H  
ATOM    174 2HG2 THR A  12       3.916 -23.273   1.649  1.00  0.00           H  
ATOM    175 3HG2 THR A  12       3.211 -21.841   2.435  1.00  0.00           H  
ATOM    176  N   ALA A  13       2.049 -25.700   0.726  1.00  0.00           N  
ATOM    177  CA  ALA A  13       2.448 -26.223  -0.574  1.00  0.00           C  
ATOM    178  C   ALA A  13       1.407 -25.968  -1.651  1.00  0.00           C  
ATOM    179  O   ALA A  13       1.752 -25.586  -2.778  1.00  0.00           O  
ATOM    180  CB  ALA A  13       2.713 -27.712  -0.482  1.00  0.00           C  
ATOM    181  H   ALA A  13       1.987 -26.329   1.513  1.00  0.00           H  
ATOM    182  HA  ALA A  13       3.367 -25.719  -0.875  1.00  0.00           H  
ATOM    183 1HB  ALA A  13       3.010 -28.089  -1.461  1.00  0.00           H  
ATOM    184 2HB  ALA A  13       3.513 -27.897   0.235  1.00  0.00           H  
ATOM    185 3HB  ALA A  13       1.809 -28.223  -0.156  1.00  0.00           H  
ATOM    186  N   ALA A  14       0.051 -26.199  -1.322  1.00  0.00           N  
ATOM    187  CA  ALA A  14      -1.017 -25.970  -2.303  1.00  0.00           C  
ATOM    188  C   ALA A  14      -1.081 -24.499  -2.694  1.00  0.00           C  
ATOM    189  O   ALA A  14      -1.405 -24.167  -3.837  1.00  0.00           O  
ATOM    190  CB  ALA A  14      -2.360 -26.436  -1.763  1.00  0.00           C  
ATOM    191  H   ALA A  14      -0.194 -26.512  -0.394  1.00  0.00           H  
ATOM    192  HA  ALA A  14      -0.782 -26.545  -3.199  1.00  0.00           H  
ATOM    193 1HB  ALA A  14      -3.134 -26.254  -2.508  1.00  0.00           H  
ATOM    194 2HB  ALA A  14      -2.313 -27.500  -1.540  1.00  0.00           H  
ATOM    195 3HB  ALA A  14      -2.597 -25.885  -0.853  1.00  0.00           H  
ATOM    196  N   LYS A  15      -0.861 -23.476  -1.707  1.00  0.00           N  
ATOM    197  CA  LYS A  15      -0.830 -22.047  -1.965  1.00  0.00           C  
ATOM    198  C   LYS A  15       0.426 -21.644  -2.750  1.00  0.00           C  
ATOM    199  O   LYS A  15       0.370 -20.765  -3.610  1.00  0.00           O  
ATOM    200  CB  LYS A  15      -0.904 -21.272  -0.648  1.00  0.00           C  
ATOM    201  CG  LYS A  15      -2.259 -21.336   0.044  1.00  0.00           C  
ATOM    202  CD  LYS A  15      -2.241 -20.581   1.364  1.00  0.00           C  
ATOM    203  CE  LYS A  15      -3.582 -20.680   2.077  1.00  0.00           C  
ATOM    204  NZ  LYS A  15      -3.570 -19.972   3.386  1.00  0.00           N  
ATOM    205  H   LYS A  15      -0.795 -23.805  -0.755  1.00  0.00           H  
ATOM    206  HA  LYS A  15      -1.691 -21.789  -2.579  1.00  0.00           H  
ATOM    207 1HB  LYS A  15      -0.156 -21.659   0.044  1.00  0.00           H  
ATOM    208 2HB  LYS A  15      -0.670 -20.223  -0.830  1.00  0.00           H  
ATOM    209 1HG  LYS A  15      -3.020 -20.900  -0.604  1.00  0.00           H  
ATOM    210 2HG  LYS A  15      -2.522 -22.377   0.233  1.00  0.00           H  
ATOM    211 1HD  LYS A  15      -1.465 -20.995   2.010  1.00  0.00           H  
ATOM    212 2HD  LYS A  15      -2.015 -19.531   1.180  1.00  0.00           H  
ATOM    213 1HE  LYS A  15      -4.359 -20.246   1.451  1.00  0.00           H  
ATOM    214 2HE  LYS A  15      -3.827 -21.728   2.249  1.00  0.00           H  
ATOM    215 1HZ  LYS A  15      -4.475 -20.061   3.826  1.00  0.00           H  
ATOM    216 2HZ  LYS A  15      -2.863 -20.379   3.983  1.00  0.00           H  
ATOM    217 3HZ  LYS A  15      -3.362 -18.994   3.239  1.00  0.00           H  
ATOM    218  N   LEU A  16       1.558 -22.281  -2.462  1.00  0.00           N  
ATOM    219  CA  LEU A  16       2.758 -22.012  -3.244  1.00  0.00           C  
ATOM    220  C   LEU A  16       2.618 -22.523  -4.666  1.00  0.00           C  
ATOM    221  O   LEU A  16       3.096 -21.900  -5.618  1.00  0.00           O  
ATOM    222  CB  LEU A  16       3.980 -22.661  -2.581  1.00  0.00           C  
ATOM    223  CG  LEU A  16       4.427 -22.036  -1.254  1.00  0.00           C  
ATOM    224  CD1 LEU A  16       5.453 -22.942  -0.586  1.00  0.00           C  
ATOM    225  CD2 LEU A  16       5.006 -20.653  -1.513  1.00  0.00           C  
ATOM    226  H   LEU A  16       1.602 -22.952  -1.707  1.00  0.00           H  
ATOM    227  HA  LEU A  16       2.883 -20.932  -3.327  1.00  0.00           H  
ATOM    228 1HB  LEU A  16       3.757 -23.710  -2.395  1.00  0.00           H  
ATOM    229 2HB  LEU A  16       4.820 -22.607  -3.273  1.00  0.00           H  
ATOM    230  HG  LEU A  16       3.571 -21.952  -0.584  1.00  0.00           H  
ATOM    231 1HD1 LEU A  16       5.771 -22.498   0.357  1.00  0.00           H  
ATOM    232 2HD1 LEU A  16       5.007 -23.918  -0.395  1.00  0.00           H  
ATOM    233 3HD1 LEU A  16       6.316 -23.059  -1.241  1.00  0.00           H  
ATOM    234 1HD2 LEU A  16       5.323 -20.208  -0.569  1.00  0.00           H  
ATOM    235 2HD2 LEU A  16       5.863 -20.736  -2.182  1.00  0.00           H  
ATOM    236 3HD2 LEU A  16       4.246 -20.021  -1.974  1.00  0.00           H  
ATOM    237  N   GLY A  17       1.945 -23.657  -4.810  1.00  0.00           N  
ATOM    238  CA  GLY A  17       1.765 -24.263  -6.115  1.00  0.00           C  
ATOM    239  C   GLY A  17       2.810 -25.335  -6.370  1.00  0.00           C  
ATOM    240  O   GLY A  17       3.192 -25.570  -7.507  1.00  0.00           O  
ATOM    241  H   GLY A  17       1.549 -24.111  -3.998  1.00  0.00           H  
ATOM    242 1HA  GLY A  17       0.769 -24.697  -6.179  1.00  0.00           H  
ATOM    243 2HA  GLY A  17       1.831 -23.495  -6.882  1.00  0.00           H  
ATOM    244  N   THR A  18       3.278 -25.979  -5.308  1.00  0.00           N  
ATOM    245  CA  THR A  18       4.307 -27.002  -5.411  1.00  0.00           C  
ATOM    246  C   THR A  18       3.910 -28.219  -4.584  1.00  0.00           C  
ATOM    247  O   THR A  18       2.794 -28.288  -4.077  1.00  0.00           O  
ATOM    248  CB  THR A  18       5.677 -26.472  -4.948  1.00  0.00           C  
ATOM    249  OG1 THR A  18       6.694 -27.434  -5.257  1.00  0.00           O  
ATOM    250  CG2 THR A  18       5.668 -26.212  -3.449  1.00  0.00           C  
ATOM    251  H   THR A  18       2.905 -25.747  -4.398  1.00  0.00           H  
ATOM    252  HA  THR A  18       4.439 -27.255  -6.464  1.00  0.00           H  
ATOM    253  HB  THR A  18       5.904 -25.543  -5.470  1.00  0.00           H  
ATOM    254  HG1 THR A  18       6.926 -27.366  -6.186  1.00  0.00           H  
ATOM    255 1HG2 THR A  18       6.644 -25.838  -3.139  1.00  0.00           H  
ATOM    256 2HG2 THR A  18       4.904 -25.473  -3.212  1.00  0.00           H  
ATOM    257 3HG2 THR A  18       5.452 -27.140  -2.920  1.00  0.00           H  
ATOM    258  N   THR A  19       4.825 -29.171  -4.437  1.00  0.00           N  
ATOM    259  CA  THR A  19       4.520 -30.420  -3.742  1.00  0.00           C  
ATOM    260  C   THR A  19       4.766 -30.227  -2.244  1.00  0.00           C  
ATOM    261  O   THR A  19       5.380 -29.240  -1.841  1.00  0.00           O  
ATOM    262  CB  THR A  19       5.369 -31.590  -4.273  1.00  0.00           C  
ATOM    263  OG1 THR A  19       6.746 -31.376  -3.938  1.00  0.00           O  
ATOM    264  CG2 THR A  19       5.231 -31.706  -5.784  1.00  0.00           C  
ATOM    265  H   THR A  19       5.751 -29.032  -4.812  1.00  0.00           H  
ATOM    266  HA  THR A  19       3.488 -30.695  -3.959  1.00  0.00           H  
ATOM    267  HB  THR A  19       5.037 -32.520  -3.812  1.00  0.00           H  
ATOM    268  HG1 THR A  19       7.247 -32.175  -4.119  1.00  0.00           H  
ATOM    269 1HG2 THR A  19       5.837 -32.537  -6.143  1.00  0.00           H  
ATOM    270 2HG2 THR A  19       4.186 -31.880  -6.041  1.00  0.00           H  
ATOM    271 3HG2 THR A  19       5.570 -30.782  -6.251  1.00  0.00           H  
ATOM    272  N   VAL A  20       4.323 -31.163  -1.412  1.00  0.00           N  
ATOM    273  CA  VAL A  20       4.504 -30.976   0.027  1.00  0.00           C  
ATOM    274  C   VAL A  20       5.978 -31.078   0.456  1.00  0.00           C  
ATOM    275  O   VAL A  20       6.413 -30.388   1.388  1.00  0.00           O  
ATOM    276  CB  VAL A  20       3.680 -32.025   0.796  1.00  0.00           C  
ATOM    277  CG1 VAL A  20       4.334 -33.395   0.695  1.00  0.00           C  
ATOM    278  CG2 VAL A  20       3.533 -31.604   2.250  1.00  0.00           C  
ATOM    279  H   VAL A  20       3.866 -32.000  -1.744  1.00  0.00           H  
ATOM    280  HA  VAL A  20       4.234 -29.948   0.280  1.00  0.00           H  
ATOM    281  HB  VAL A  20       2.694 -32.105   0.339  1.00  0.00           H  
ATOM    282 1HG1 VAL A  20       3.738 -34.124   1.244  1.00  0.00           H  
ATOM    283 2HG1 VAL A  20       4.396 -33.692  -0.351  1.00  0.00           H  
ATOM    284 3HG1 VAL A  20       5.336 -33.352   1.121  1.00  0.00           H  
ATOM    285 1HG2 VAL A  20       2.948 -32.350   2.788  1.00  0.00           H  
ATOM    286 2HG2 VAL A  20       4.519 -31.518   2.706  1.00  0.00           H  
ATOM    287 3HG2 VAL A  20       3.025 -30.640   2.301  1.00  0.00           H  
ATOM    288  N   GLU A  21       6.747 -31.920  -0.233  1.00  0.00           N  
ATOM    289  CA  GLU A  21       8.172 -32.062   0.059  1.00  0.00           C  
ATOM    290  C   GLU A  21       8.905 -30.799  -0.338  1.00  0.00           C  
ATOM    291  O   GLU A  21       9.871 -30.419   0.309  1.00  0.00           O  
ATOM    292  CB  GLU A  21       8.766 -33.265  -0.677  1.00  0.00           C  
ATOM    293  CG  GLU A  21       8.313 -34.616  -0.142  1.00  0.00           C  
ATOM    294  CD  GLU A  21       6.960 -35.024  -0.655  1.00  0.00           C  
ATOM    295  OE1 GLU A  21       6.430 -34.335  -1.493  1.00  0.00           O  
ATOM    296  OE2 GLU A  21       6.455 -36.027  -0.208  1.00  0.00           O  
ATOM    297  H   GLU A  21       6.338 -32.475  -0.971  1.00  0.00           H  
ATOM    298  HA  GLU A  21       8.294 -32.197   1.135  1.00  0.00           H  
ATOM    299 1HB  GLU A  21       8.496 -33.215  -1.732  1.00  0.00           H  
ATOM    300 2HB  GLU A  21       9.854 -33.229  -0.616  1.00  0.00           H  
ATOM    301 1HG  GLU A  21       9.042 -35.373  -0.431  1.00  0.00           H  
ATOM    302 2HG  GLU A  21       8.286 -34.574   0.946  1.00  0.00           H  
ATOM    303  N   GLU A  22       8.544 -30.223  -1.444  1.00  0.00           N  
ATOM    304  CA  GLU A  22       9.240 -29.002  -1.828  1.00  0.00           C  
ATOM    305  C   GLU A  22       8.957 -27.885  -0.831  1.00  0.00           C  
ATOM    306  O   GLU A  22       9.830 -27.062  -0.544  1.00  0.00           O  
ATOM    307  CB  GLU A  22       8.824 -28.566  -3.235  1.00  0.00           C  
ATOM    308  CG  GLU A  22       9.318 -29.479  -4.349  1.00  0.00           C  
ATOM    309  CD  GLU A  22      10.816 -29.479  -4.483  1.00  0.00           C  
ATOM    310  OE1 GLU A  22      11.408 -28.439  -4.324  1.00  0.00           O  
ATOM    311  OE2 GLU A  22      11.368 -30.521  -4.746  1.00  0.00           O  
ATOM    312  H   GLU A  22       7.809 -30.578  -2.041  1.00  0.00           H  
ATOM    313  HA  GLU A  22      10.313 -29.195  -1.804  1.00  0.00           H  
ATOM    314 1HB  GLU A  22       7.736 -28.523  -3.296  1.00  0.00           H  
ATOM    315 2HB  GLU A  22       9.203 -27.563  -3.432  1.00  0.00           H  
ATOM    316 1HG  GLU A  22       8.984 -30.496  -4.145  1.00  0.00           H  
ATOM    317 2HG  GLU A  22       8.873 -29.160  -5.290  1.00  0.00           H  
ATOM    318  N   ALA A  23       7.625 -27.714  -0.248  1.00  0.00           N  
ATOM    319  CA  ALA A  23       7.302 -26.736   0.783  1.00  0.00           C  
ATOM    320  C   ALA A  23       8.133 -27.002   2.035  1.00  0.00           C  
ATOM    321  O   ALA A  23       8.492 -26.074   2.762  1.00  0.00           O  
ATOM    322  CB  ALA A  23       5.821 -26.751   1.093  1.00  0.00           C  
ATOM    323  H   ALA A  23       6.892 -28.309  -0.607  1.00  0.00           H  
ATOM    324  HA  ALA A  23       7.571 -25.748   0.408  1.00  0.00           H  
ATOM    325 1HB  ALA A  23       5.603 -26.014   1.867  1.00  0.00           H  
ATOM    326 2HB  ALA A  23       5.259 -26.510   0.192  1.00  0.00           H  
ATOM    327 3HB  ALA A  23       5.534 -27.740   1.444  1.00  0.00           H  
ATOM    328  N   VAL A  24       8.474 -28.384   2.478  1.00  0.00           N  
ATOM    329  CA  VAL A  24       9.321 -28.790   3.600  1.00  0.00           C  
ATOM    330  C   VAL A  24      10.762 -28.340   3.400  1.00  0.00           C  
ATOM    331  O   VAL A  24      11.360 -27.718   4.297  1.00  0.00           O  
ATOM    332  CB  VAL A  24       9.288 -30.321   3.770  1.00  0.00           C  
ATOM    333  CG1 VAL A  24      10.374 -30.774   4.734  1.00  0.00           C  
ATOM    334  CG2 VAL A  24       7.916 -30.757   4.260  1.00  0.00           C  
ATOM    335  H   VAL A  24       8.009 -29.094   1.929  1.00  0.00           H  
ATOM    336  HA  VAL A  24       8.972 -28.283   4.501  1.00  0.00           H  
ATOM    337  HB  VAL A  24       9.497 -30.788   2.807  1.00  0.00           H  
ATOM    338 1HG1 VAL A  24      10.336 -31.858   4.842  1.00  0.00           H  
ATOM    339 2HG1 VAL A  24      11.350 -30.482   4.345  1.00  0.00           H  
ATOM    340 3HG1 VAL A  24      10.216 -30.307   5.706  1.00  0.00           H  
ATOM    341 1HG2 VAL A  24       7.899 -31.841   4.377  1.00  0.00           H  
ATOM    342 2HG2 VAL A  24       7.705 -30.285   5.219  1.00  0.00           H  
ATOM    343 3HG2 VAL A  24       7.159 -30.460   3.534  1.00  0.00           H  
ATOM    344  N   LYS A  25      11.307 -28.625   2.217  1.00  0.00           N  
ATOM    345  CA  LYS A  25      12.682 -28.280   1.924  1.00  0.00           C  
ATOM    346  C   LYS A  25      12.857 -26.767   1.977  1.00  0.00           C  
ATOM    347  O   LYS A  25      13.873 -26.269   2.445  1.00  0.00           O  
ATOM    348  CB  LYS A  25      13.098 -28.821   0.556  1.00  0.00           C  
ATOM    349  CG  LYS A  25      13.293 -30.331   0.510  1.00  0.00           C  
ATOM    350  CD  LYS A  25      13.964 -30.763  -0.786  1.00  0.00           C  
ATOM    351  CE  LYS A  25      13.015 -30.640  -1.968  1.00  0.00           C  
ATOM    352  NZ  LYS A  25      13.615 -31.173  -3.221  1.00  0.00           N  
ATOM    353  H   LYS A  25      10.758 -29.091   1.509  1.00  0.00           H  
ATOM    354  HA  LYS A  25      13.321 -28.730   2.684  1.00  0.00           H  
ATOM    355 1HB  LYS A  25      12.341 -28.560  -0.184  1.00  0.00           H  
ATOM    356 2HB  LYS A  25      14.033 -28.353   0.248  1.00  0.00           H  
ATOM    357 1HG  LYS A  25      13.913 -30.643   1.352  1.00  0.00           H  
ATOM    358 2HG  LYS A  25      12.326 -30.826   0.591  1.00  0.00           H  
ATOM    359 1HD  LYS A  25      14.841 -30.139  -0.967  1.00  0.00           H  
ATOM    360 2HD  LYS A  25      14.289 -31.799  -0.699  1.00  0.00           H  
ATOM    361 1HE  LYS A  25      12.098 -31.188  -1.757  1.00  0.00           H  
ATOM    362 2HE  LYS A  25      12.758 -29.592  -2.122  1.00  0.00           H  
ATOM    363 1HZ  LYS A  25      12.957 -31.073  -3.980  1.00  0.00           H  
ATOM    364 2HZ  LYS A  25      14.458 -30.659  -3.437  1.00  0.00           H  
ATOM    365 3HZ  LYS A  25      13.841 -32.150  -3.098  1.00  0.00           H  
ATOM    366  N   ARG A  26      11.837 -25.912   1.416  1.00  0.00           N  
ATOM    367  CA  ARG A  26      11.874 -24.460   1.454  1.00  0.00           C  
ATOM    368  C   ARG A  26      11.810 -23.950   2.901  1.00  0.00           C  
ATOM    369  O   ARG A  26      12.580 -23.069   3.296  1.00  0.00           O  
ATOM    370  CB  ARG A  26      10.719 -23.877   0.653  1.00  0.00           C  
ATOM    371  CG  ARG A  26      10.862 -23.999  -0.855  1.00  0.00           C  
ATOM    372  CD  ARG A  26       9.590 -23.682  -1.554  1.00  0.00           C  
ATOM    373  NE  ARG A  26       9.149 -22.323  -1.287  1.00  0.00           N  
ATOM    374  CZ  ARG A  26       9.534 -21.241  -1.991  1.00  0.00           C  
ATOM    375  NH1 ARG A  26      10.367 -21.375  -2.999  1.00  0.00           N  
ATOM    376  NH2 ARG A  26       9.075 -20.044  -1.668  1.00  0.00           N  
ATOM    377  H   ARG A  26      11.072 -26.372   0.943  1.00  0.00           H  
ATOM    378  HA  ARG A  26      12.822 -24.127   1.031  1.00  0.00           H  
ATOM    379 1HB  ARG A  26       9.793 -24.374   0.938  1.00  0.00           H  
ATOM    380 2HB  ARG A  26      10.610 -22.819   0.890  1.00  0.00           H  
ATOM    381 1HG  ARG A  26      11.627 -23.307  -1.206  1.00  0.00           H  
ATOM    382 2HG  ARG A  26      11.150 -25.019  -1.113  1.00  0.00           H  
ATOM    383 1HD  ARG A  26       9.729 -23.790  -2.630  1.00  0.00           H  
ATOM    384 2HD  ARG A  26       8.811 -24.366  -1.219  1.00  0.00           H  
ATOM    385  HE  ARG A  26       8.507 -22.180  -0.519  1.00  0.00           H  
ATOM    386 1HH1 ARG A  26      10.718 -22.290  -3.246  1.00  0.00           H  
ATOM    387 2HH1 ARG A  26      10.656 -20.564  -3.527  1.00  0.00           H  
ATOM    388 1HH2 ARG A  26       8.435 -19.941  -0.893  1.00  0.00           H  
ATOM    389 2HH2 ARG A  26       9.364 -19.234  -2.196  1.00  0.00           H  
ATOM    390  N   ALA A  27      10.871 -24.549   3.721  1.00  0.00           N  
ATOM    391  CA  ALA A  27      10.738 -24.138   5.106  1.00  0.00           C  
ATOM    392  C   ALA A  27      12.019 -24.377   5.906  1.00  0.00           C  
ATOM    393  O   ALA A  27      12.363 -23.571   6.771  1.00  0.00           O  
ATOM    394  CB  ALA A  27       9.546 -24.807   5.759  1.00  0.00           C  
ATOM    395  H   ALA A  27      10.258 -25.267   3.361  1.00  0.00           H  
ATOM    396  HA  ALA A  27      10.583 -23.058   5.125  1.00  0.00           H  
ATOM    397 1HB  ALA A  27       9.468 -24.479   6.797  1.00  0.00           H  
ATOM    398 2HB  ALA A  27       8.638 -24.534   5.223  1.00  0.00           H  
ATOM    399 3HB  ALA A  27       9.676 -25.888   5.729  1.00  0.00           H  
ATOM    400  N   LEU A  28      12.743 -25.589   5.694  1.00  0.00           N  
ATOM    401  CA  LEU A  28      13.998 -25.967   6.369  1.00  0.00           C  
ATOM    402  C   LEU A  28      15.194 -25.105   5.961  1.00  0.00           C  
ATOM    403  O   LEU A  28      16.042 -24.761   6.787  1.00  0.00           O  
ATOM    404  CB  LEU A  28      14.320 -27.439   6.077  1.00  0.00           C  
ATOM    405  CG  LEU A  28      13.378 -28.466   6.717  1.00  0.00           C  
ATOM    406  CD1 LEU A  28      13.695 -29.852   6.175  1.00  0.00           C  
ATOM    407  CD2 LEU A  28      13.531 -28.422   8.230  1.00  0.00           C  
ATOM    408  H   LEU A  28      12.327 -26.232   5.036  1.00  0.00           H  
ATOM    409  HA  LEU A  28      13.872 -25.818   7.441  1.00  0.00           H  
ATOM    410 1HB  LEU A  28      14.295 -27.592   5.000  1.00  0.00           H  
ATOM    411 2HB  LEU A  28      15.330 -27.649   6.430  1.00  0.00           H  
ATOM    412  HG  LEU A  28      12.347 -28.231   6.449  1.00  0.00           H  
ATOM    413 1HD1 LEU A  28      13.025 -30.582   6.629  1.00  0.00           H  
ATOM    414 2HD1 LEU A  28      13.558 -29.860   5.093  1.00  0.00           H  
ATOM    415 3HD1 LEU A  28      14.726 -30.109   6.413  1.00  0.00           H  
ATOM    416 1HD2 LEU A  28      12.861 -29.152   8.685  1.00  0.00           H  
ATOM    417 2HD2 LEU A  28      14.560 -28.659   8.499  1.00  0.00           H  
ATOM    418 3HD2 LEU A  28      13.281 -27.425   8.592  1.00  0.00           H  
ATOM    419  N   TRP A  29      15.254 -24.759   4.681  1.00  0.00           N  
ATOM    420  CA  TRP A  29      16.263 -23.829   4.201  1.00  0.00           C  
ATOM    421  C   TRP A  29      16.092 -22.430   4.808  1.00  0.00           C  
ATOM    422  O   TRP A  29      17.058 -21.815   5.258  1.00  0.00           O  
ATOM    423  CB  TRP A  29      16.205 -23.739   2.674  1.00  0.00           C  
ATOM    424  CG  TRP A  29      17.276 -22.871   2.085  1.00  0.00           C  
ATOM    425  CD1 TRP A  29      18.554 -23.242   1.791  1.00  0.00           C  
ATOM    426  CD2 TRP A  29      17.167 -21.476   1.715  1.00  0.00           C  
ATOM    427  NE1 TRP A  29      19.246 -22.179   1.265  1.00  0.00           N  
ATOM    428  CE2 TRP A  29      18.412 -21.090   1.210  1.00  0.00           C  
ATOM    429  CE3 TRP A  29      16.128 -20.538   1.768  1.00  0.00           C  
ATOM    430  CZ2 TRP A  29      18.654 -19.801   0.760  1.00  0.00           C  
ATOM    431  CZ3 TRP A  29      16.371 -19.246   1.316  1.00  0.00           C  
ATOM    432  CH2 TRP A  29      17.600 -18.888   0.825  1.00  0.00           C  
ATOM    433  H   TRP A  29      14.591 -25.146   4.024  1.00  0.00           H  
ATOM    434  HA  TRP A  29      17.245 -24.204   4.491  1.00  0.00           H  
ATOM    435 1HB  TRP A  29      16.298 -24.737   2.247  1.00  0.00           H  
ATOM    436 2HB  TRP A  29      15.236 -23.341   2.371  1.00  0.00           H  
ATOM    437  HD1 TRP A  29      18.967 -24.237   1.948  1.00  0.00           H  
ATOM    438  HE1 TRP A  29      20.210 -22.193   0.967  1.00  0.00           H  
ATOM    439  HE3 TRP A  29      15.149 -20.818   2.155  1.00  0.00           H  
ATOM    440  HZ2 TRP A  29      19.624 -19.498   0.366  1.00  0.00           H  
ATOM    441  HZ3 TRP A  29      15.557 -18.522   1.364  1.00  0.00           H  
ATOM    442  HH2 TRP A  29      17.757 -17.866   0.479  1.00  0.00           H  
ATOM    443  N   LEU A  30      14.858 -21.922   4.822  1.00  0.00           N  
ATOM    444  CA  LEU A  30      14.594 -20.618   5.423  1.00  0.00           C  
ATOM    445  C   LEU A  30      14.903 -20.693   6.907  1.00  0.00           C  
ATOM    446  O   LEU A  30      15.442 -19.761   7.484  1.00  0.00           O  
ATOM    447  CB  LEU A  30      13.135 -20.198   5.206  1.00  0.00           C  
ATOM    448  CG  LEU A  30      12.744 -19.876   3.758  1.00  0.00           C  
ATOM    449  CD1 LEU A  30      11.228 -19.785   3.649  1.00  0.00           C  
ATOM    450  CD2 LEU A  30      13.402 -18.571   3.333  1.00  0.00           C  
ATOM    451  H   LEU A  30      14.093 -22.437   4.412  1.00  0.00           H  
ATOM    452  HA  LEU A  30      15.221 -19.877   4.932  1.00  0.00           H  
ATOM    453 1HB  LEU A  30      12.487 -21.002   5.553  1.00  0.00           H  
ATOM    454 2HB  LEU A  30      12.935 -19.312   5.809  1.00  0.00           H  
ATOM    455  HG  LEU A  30      13.079 -20.680   3.103  1.00  0.00           H  
ATOM    456 1HD1 LEU A  30      10.950 -19.556   2.620  1.00  0.00           H  
ATOM    457 2HD1 LEU A  30      10.785 -20.738   3.940  1.00  0.00           H  
ATOM    458 3HD1 LEU A  30      10.862 -18.998   4.307  1.00  0.00           H  
ATOM    459 1HD2 LEU A  30      13.124 -18.342   2.304  1.00  0.00           H  
ATOM    460 2HD2 LEU A  30      13.067 -17.765   3.987  1.00  0.00           H  
ATOM    461 3HD2 LEU A  30      14.485 -18.669   3.404  1.00  0.00           H  
ATOM    462  N   LYS A  31      14.498 -21.806   7.674  1.00  0.00           N  
ATOM    463  CA  LYS A  31      14.783 -22.078   9.080  1.00  0.00           C  
ATOM    464  C   LYS A  31      16.257 -21.852   9.362  1.00  0.00           C  
ATOM    465  O   LYS A  31      16.627 -21.192  10.329  1.00  0.00           O  
ATOM    466  CB  LYS A  31      14.384 -23.506   9.454  1.00  0.00           C  
ATOM    467  CG  LYS A  31      14.558 -23.843  10.928  1.00  0.00           C  
ATOM    468  CD  LYS A  31      14.267 -25.311  11.198  1.00  0.00           C  
ATOM    469  CE  LYS A  31      14.515 -25.667  12.657  1.00  0.00           C  
ATOM    470  NZ  LYS A  31      14.336 -27.122  12.913  1.00  0.00           N  
ATOM    471  H   LYS A  31      13.986 -22.489   7.134  1.00  0.00           H  
ATOM    472  HA  LYS A  31      14.165 -21.419   9.690  1.00  0.00           H  
ATOM    473 1HB  LYS A  31      13.338 -23.671   9.194  1.00  0.00           H  
ATOM    474 2HB  LYS A  31      14.979 -24.213   8.876  1.00  0.00           H  
ATOM    475 1HG  LYS A  31      15.581 -23.622  11.234  1.00  0.00           H  
ATOM    476 2HG  LYS A  31      13.880 -23.232  11.524  1.00  0.00           H  
ATOM    477 1HD  LYS A  31      13.226 -25.528  10.952  1.00  0.00           H  
ATOM    478 2HD  LYS A  31      14.907 -25.931  10.569  1.00  0.00           H  
ATOM    479 1HE  LYS A  31      15.530 -25.385  12.932  1.00  0.00           H  
ATOM    480 2HE  LYS A  31      13.823 -25.112  13.289  1.00  0.00           H  
ATOM    481 1HZ  LYS A  31      14.508 -27.316  13.889  1.00  0.00           H  
ATOM    482 2HZ  LYS A  31      13.390 -27.392  12.678  1.00  0.00           H  
ATOM    483 3HZ  LYS A  31      14.986 -27.647  12.346  1.00  0.00           H  
ATOM    484  N   THR A  32      17.208 -22.423   8.460  1.00  0.00           N  
ATOM    485  CA  THR A  32      18.645 -22.288   8.612  1.00  0.00           C  
ATOM    486  C   THR A  32      19.091 -20.878   8.259  1.00  0.00           C  
ATOM    487  O   THR A  32      19.801 -20.245   9.032  1.00  0.00           O  
ATOM    488  CB  THR A  32      19.386 -23.289   7.715  1.00  0.00           C  
ATOM    489  OG1 THR A  32      19.013 -24.620   8.091  1.00  0.00           O  
ATOM    490  CG2 THR A  32      20.881 -23.138   7.874  1.00  0.00           C  
ATOM    491  H   THR A  32      16.844 -23.010   7.725  1.00  0.00           H  
ATOM    492  HA  THR A  32      18.904 -22.496   9.651  1.00  0.00           H  
ATOM    493  HB  THR A  32      19.116 -23.116   6.674  1.00  0.00           H  
ATOM    494  HG1 THR A  32      18.128 -24.804   7.772  1.00  0.00           H  
ATOM    495 1HG2 THR A  32      21.390 -23.856   7.232  1.00  0.00           H  
ATOM    496 2HG2 THR A  32      21.175 -22.128   7.592  1.00  0.00           H  
ATOM    497 3HG2 THR A  32      21.156 -23.321   8.912  1.00  0.00           H  
ATOM    498  N   LYS A  33      18.654 -20.403   7.093  1.00  0.00           N  
ATOM    499  CA  LYS A  33      19.166 -19.182   6.473  1.00  0.00           C  
ATOM    500  C   LYS A  33      18.840 -17.911   7.262  1.00  0.00           C  
ATOM    501  O   LYS A  33      19.704 -17.049   7.432  1.00  0.00           O  
ATOM    502  CB  LYS A  33      18.618 -19.055   5.050  1.00  0.00           C  
ATOM    503  CG  LYS A  33      19.088 -17.815   4.303  1.00  0.00           C  
ATOM    504  CD  LYS A  33      20.578 -17.884   3.999  1.00  0.00           C  
ATOM    505  CE  LYS A  33      21.019 -16.721   3.123  1.00  0.00           C  
ATOM    506  NZ  LYS A  33      22.484 -16.747   2.860  1.00  0.00           N  
ATOM    507  H   LYS A  33      17.929 -20.927   6.625  1.00  0.00           H  
ATOM    508  HA  LYS A  33      20.255 -19.236   6.444  1.00  0.00           H  
ATOM    509 1HB  LYS A  33      18.913 -19.929   4.468  1.00  0.00           H  
ATOM    510 2HB  LYS A  33      17.529 -19.035   5.081  1.00  0.00           H  
ATOM    511 1HG  LYS A  33      18.539 -17.724   3.365  1.00  0.00           H  
ATOM    512 2HG  LYS A  33      18.890 -16.929   4.906  1.00  0.00           H  
ATOM    513 1HD  LYS A  33      21.141 -17.859   4.933  1.00  0.00           H  
ATOM    514 2HD  LYS A  33      20.801 -18.819   3.485  1.00  0.00           H  
ATOM    515 1HE  LYS A  33      20.491 -16.762   2.171  1.00  0.00           H  
ATOM    516 2HE  LYS A  33      20.768 -15.780   3.613  1.00  0.00           H  
ATOM    517 1HZ  LYS A  33      22.736 -15.962   2.277  1.00  0.00           H  
ATOM    518 2HZ  LYS A  33      22.985 -16.691   3.735  1.00  0.00           H  
ATOM    519 3HZ  LYS A  33      22.726 -17.607   2.388  1.00  0.00           H  
ATOM    520  N   LEU A  34      17.613 -17.814   7.772  1.00  0.00           N  
ATOM    521  CA  LEU A  34      17.157 -16.616   8.479  1.00  0.00           C  
ATOM    522  C   LEU A  34      17.327 -16.679  10.000  1.00  0.00           C  
ATOM    523  O   LEU A  34      17.125 -15.684  10.692  1.00  0.00           O  
ATOM    524  CB  LEU A  34      15.679 -16.364   8.152  1.00  0.00           C  
ATOM    525  CG  LEU A  34      15.355 -16.141   6.670  1.00  0.00           C  
ATOM    526  CD1 LEU A  34      13.847 -16.031   6.491  1.00  0.00           C  
ATOM    527  CD2 LEU A  34      16.057 -14.884   6.180  1.00  0.00           C  
ATOM    528  H   LEU A  34      16.978 -18.594   7.664  1.00  0.00           H  
ATOM    529  HA  LEU A  34      17.762 -15.770   8.150  1.00  0.00           H  
ATOM    530 1HB  LEU A  34      15.098 -17.219   8.493  1.00  0.00           H  
ATOM    531 2HB  LEU A  34      15.348 -15.482   8.701  1.00  0.00           H  
ATOM    532  HG  LEU A  34      15.697 -16.997   6.090  1.00  0.00           H  
ATOM    533 1HD1 LEU A  34      13.616 -15.873   5.437  1.00  0.00           H  
ATOM    534 2HD1 LEU A  34      13.371 -16.950   6.832  1.00  0.00           H  
ATOM    535 3HD1 LEU A  34      13.472 -15.190   7.075  1.00  0.00           H  
ATOM    536 1HD2 LEU A  34      15.827 -14.726   5.125  1.00  0.00           H  
ATOM    537 2HD2 LEU A  34      15.714 -14.026   6.759  1.00  0.00           H  
ATOM    538 3HD2 LEU A  34      17.134 -14.997   6.303  1.00  0.00           H  
ATOM    539  N   GLY A  35      17.688 -17.845  10.519  1.00  0.00           N  
ATOM    540  CA  GLY A  35      17.790 -18.022  11.958  1.00  0.00           C  
ATOM    541  C   GLY A  35      16.435 -18.054  12.645  1.00  0.00           C  
ATOM    542  O   GLY A  35      16.240 -17.457  13.706  1.00  0.00           O  
ATOM    543  H   GLY A  35      17.899 -18.625   9.912  1.00  0.00           H  
ATOM    544 1HA  GLY A  35      18.316 -18.953  12.173  1.00  0.00           H  
ATOM    545 2HA  GLY A  35      18.383 -17.213  12.383  1.00  0.00           H  
ATOM    546  N   VAL A  36      15.482 -18.754  12.039  1.00  0.00           N  
ATOM    547  CA  VAL A  36      14.111 -18.731  12.542  1.00  0.00           C  
ATOM    548  C   VAL A  36      13.602 -20.143  12.820  1.00  0.00           C  
ATOM    549  O   VAL A  36      14.251 -21.130  12.464  1.00  0.00           O  
ATOM    550  CB  VAL A  36      13.180 -18.043  11.525  1.00  0.00           C  
ATOM    551  CG1 VAL A  36      13.639 -16.616  11.264  1.00  0.00           C  
ATOM    552  CG2 VAL A  36      13.144 -18.844  10.232  1.00  0.00           C  
ATOM    553  H   VAL A  36      15.696 -19.309  11.224  1.00  0.00           H  
ATOM    554  HA  VAL A  36      14.103 -18.207  13.498  1.00  0.00           H  
ATOM    555  HB  VAL A  36      12.177 -17.986  11.946  1.00  0.00           H  
ATOM    556 1HG1 VAL A  36      12.970 -16.145  10.544  1.00  0.00           H  
ATOM    557 2HG1 VAL A  36      13.623 -16.052  12.196  1.00  0.00           H  
ATOM    558 3HG1 VAL A  36      14.652 -16.628  10.863  1.00  0.00           H  
ATOM    559 1HG2 VAL A  36      12.484 -18.352   9.519  1.00  0.00           H  
ATOM    560 2HG2 VAL A  36      14.149 -18.906   9.815  1.00  0.00           H  
ATOM    561 3HG2 VAL A  36      12.774 -19.848  10.437  1.00  0.00           H  
ATOM    562  N   SER A  37      12.444 -20.243  13.462  1.00  0.00           N  
ATOM    563  CA  SER A  37      11.858 -21.554  13.719  1.00  0.00           C  
ATOM    564  C   SER A  37      11.159 -22.106  12.478  1.00  0.00           C  
ATOM    565  O   SER A  37      10.964 -21.389  11.488  1.00  0.00           O  
ATOM    566  CB  SER A  37      10.874 -21.464  14.869  1.00  0.00           C  
ATOM    567  OG  SER A  37       9.728 -20.750  14.495  1.00  0.00           O  
ATOM    568  H   SER A  37      11.957 -19.417  13.776  1.00  0.00           H  
ATOM    569  HA  SER A  37      12.660 -22.243  13.988  1.00  0.00           H  
ATOM    570 1HB  SER A  37      10.592 -22.469  15.184  1.00  0.00           H  
ATOM    571 2HB  SER A  37      11.349 -20.976  15.719  1.00  0.00           H  
ATOM    572  HG  SER A  37       9.198 -20.664  15.291  1.00  0.00           H  
ATOM    573  N   LEU A  38      10.800 -23.386  12.529  1.00  0.00           N  
ATOM    574  CA  LEU A  38      10.146 -24.033  11.404  1.00  0.00           C  
ATOM    575  C   LEU A  38       8.794 -23.360  11.168  1.00  0.00           C  
ATOM    576  O   LEU A  38       8.412 -23.089  10.027  1.00  0.00           O  
ATOM    577  CB  LEU A  38       9.958 -25.532  11.673  1.00  0.00           C  
ATOM    578  CG  LEU A  38       9.274 -26.328  10.555  1.00  0.00           C  
ATOM    579  CD1 LEU A  38      10.121 -26.260   9.291  1.00  0.00           C  
ATOM    580  CD2 LEU A  38       9.076 -27.768  11.004  1.00  0.00           C  
ATOM    581  H   LEU A  38      10.987 -23.921  13.364  1.00  0.00           H  
ATOM    582  HA  LEU A  38      10.783 -23.926  10.527  1.00  0.00           H  
ATOM    583 1HB  LEU A  38      10.936 -25.978  11.847  1.00  0.00           H  
ATOM    584 2HB  LEU A  38       9.361 -25.650  12.577  1.00  0.00           H  
ATOM    585  HG  LEU A  38       8.305 -25.881  10.331  1.00  0.00           H  
ATOM    586 1HD1 LEU A  38       9.635 -26.825   8.497  1.00  0.00           H  
ATOM    587 2HD1 LEU A  38      10.230 -25.221   8.981  1.00  0.00           H  
ATOM    588 3HD1 LEU A  38      11.104 -26.685   9.489  1.00  0.00           H  
ATOM    589 1HD2 LEU A  38       8.589 -28.333  10.210  1.00  0.00           H  
ATOM    590 2HD2 LEU A  38      10.045 -28.215  11.226  1.00  0.00           H  
ATOM    591 3HD2 LEU A  38       8.453 -27.787  11.898  1.00  0.00           H  
ATOM    592  N   VAL A  39       8.097 -23.074  12.265  1.00  0.00           N  
ATOM    593  CA  VAL A  39       6.785 -22.438  12.229  1.00  0.00           C  
ATOM    594  C   VAL A  39       6.805 -21.047  11.590  1.00  0.00           C  
ATOM    595  O   VAL A  39       5.919 -20.692  10.800  1.00  0.00           O  
ATOM    596  CB  VAL A  39       6.226 -22.324  13.659  1.00  0.00           C  
ATOM    597  CG1 VAL A  39       4.959 -21.482  13.670  1.00  0.00           C  
ATOM    598  CG2 VAL A  39       5.957 -23.711  14.223  1.00  0.00           C  
ATOM    599  H   VAL A  39       8.505 -23.311  13.158  1.00  0.00           H  
ATOM    600  HA  VAL A  39       6.119 -23.054  11.622  1.00  0.00           H  
ATOM    601  HB  VAL A  39       6.957 -21.812  14.285  1.00  0.00           H  
ATOM    602 1HG1 VAL A  39       4.578 -21.411  14.690  1.00  0.00           H  
ATOM    603 2HG1 VAL A  39       5.183 -20.483  13.297  1.00  0.00           H  
ATOM    604 3HG1 VAL A  39       4.207 -21.948  13.034  1.00  0.00           H  
ATOM    605 1HG2 VAL A  39       5.563 -23.622  15.235  1.00  0.00           H  
ATOM    606 2HG2 VAL A  39       5.231 -24.224  13.593  1.00  0.00           H  
ATOM    607 3HG2 VAL A  39       6.886 -24.281  14.244  1.00  0.00           H  
ATOM    608  N   GLN A  40       7.882 -20.150  11.931  1.00  0.00           N  
ATOM    609  CA  GLN A  40       8.097 -18.865  11.279  1.00  0.00           C  
ATOM    610  C   GLN A  40       8.339 -18.997   9.770  1.00  0.00           C  
ATOM    611  O   GLN A  40       7.817 -18.205   8.976  1.00  0.00           O  
ATOM    612  CB  GLN A  40       9.278 -18.144  11.934  1.00  0.00           C  
ATOM    613  CG  GLN A  40       8.992 -17.621  13.331  1.00  0.00           C  
ATOM    614  CD  GLN A  40      10.225 -17.043  13.997  1.00  0.00           C  
ATOM    615  OE1 GLN A  40      11.219 -17.743  14.208  1.00  0.00           O  
ATOM    616  NE2 GLN A  40      10.169 -15.759  14.334  1.00  0.00           N  
ATOM    617  H   GLN A  40       8.523 -20.450  12.649  1.00  0.00           H  
ATOM    618  HA  GLN A  40       7.180 -18.280  11.361  1.00  0.00           H  
ATOM    619 1HB  GLN A  40      10.129 -18.821  11.996  1.00  0.00           H  
ATOM    620 2HB  GLN A  40       9.575 -17.297  11.314  1.00  0.00           H  
ATOM    621 1HG  GLN A  40       8.237 -16.835  13.268  1.00  0.00           H  
ATOM    622 2HG  GLN A  40       8.623 -18.442  13.947  1.00  0.00           H  
ATOM    623 1HE2 GLN A  40      10.954 -15.322  14.776  1.00  0.00           H  
ATOM    624 2HE2 GLN A  40       9.343 -15.229  14.145  1.00  0.00           H  
ATOM    625  N   ALA A  41       9.114 -20.002   9.380  1.00  0.00           N  
ATOM    626  CA  ALA A  41       9.362 -20.278   7.964  1.00  0.00           C  
ATOM    627  C   ALA A  41       8.102 -20.695   7.204  1.00  0.00           C  
ATOM    628  O   ALA A  41       7.930 -20.335   6.041  1.00  0.00           O  
ATOM    629  CB  ALA A  41      10.448 -21.339   7.806  1.00  0.00           C  
ATOM    630  H   ALA A  41       9.542 -20.593  10.078  1.00  0.00           H  
ATOM    631  HA  ALA A  41       9.701 -19.353   7.496  1.00  0.00           H  
ATOM    632 1HB  ALA A  41      10.619 -21.530   6.747  1.00  0.00           H  
ATOM    633 2HB  ALA A  41      11.371 -20.985   8.266  1.00  0.00           H  
ATOM    634 3HB  ALA A  41      10.129 -22.259   8.295  1.00  0.00           H  
ATOM    635  N   ILE A  42       7.242 -21.480   7.849  1.00  0.00           N  
ATOM    636  CA  ILE A  42       6.003 -21.925   7.213  1.00  0.00           C  
ATOM    637  C   ILE A  42       5.117 -20.710   7.023  1.00  0.00           C  
ATOM    638  O   ILE A  42       4.553 -20.503   5.952  1.00  0.00           O  
ATOM    639  CB  ILE A  42       5.273 -22.989   8.053  1.00  0.00           C  
ATOM    640  CG1 ILE A  42       6.089 -24.283   8.103  1.00  0.00           C  
ATOM    641  CG2 ILE A  42       3.886 -23.253   7.489  1.00  0.00           C  
ATOM    642  CD1 ILE A  42       5.647 -25.243   9.184  1.00  0.00           C  
ATOM    643  H   ILE A  42       7.444 -21.776   8.794  1.00  0.00           H  
ATOM    644  HA  ILE A  42       6.251 -22.364   6.247  1.00  0.00           H  
ATOM    645  HB  ILE A  42       5.176 -22.638   9.080  1.00  0.00           H  
ATOM    646 1HG1 ILE A  42       6.020 -24.794   7.143  1.00  0.00           H  
ATOM    647 2HG1 ILE A  42       7.140 -24.045   8.270  1.00  0.00           H  
ATOM    648 1HG2 ILE A  42       3.384 -24.007   8.094  1.00  0.00           H  
ATOM    649 2HG2 ILE A  42       3.306 -22.331   7.504  1.00  0.00           H  
ATOM    650 3HG2 ILE A  42       3.972 -23.610   6.462  1.00  0.00           H  
ATOM    651 1HD1 ILE A  42       6.273 -26.136   9.156  1.00  0.00           H  
ATOM    652 2HD1 ILE A  42       5.743 -24.763  10.158  1.00  0.00           H  
ATOM    653 3HD1 ILE A  42       4.608 -25.524   9.018  1.00  0.00           H  
ATOM    654  N   LEU A  43       4.931 -19.904   8.145  1.00  0.00           N  
ATOM    655  CA  LEU A  43       4.069 -18.731   8.030  1.00  0.00           C  
ATOM    656  C   LEU A  43       4.629 -17.717   7.044  1.00  0.00           C  
ATOM    657  O   LEU A  43       3.867 -17.032   6.352  1.00  0.00           O  
ATOM    658  CB  LEU A  43       3.893 -18.069   9.403  1.00  0.00           C  
ATOM    659  CG  LEU A  43       3.097 -18.879  10.435  1.00  0.00           C  
ATOM    660  CD1 LEU A  43       3.253 -18.243  11.809  1.00  0.00           C  
ATOM    661  CD2 LEU A  43       1.635 -18.932  10.019  1.00  0.00           C  
ATOM    662  H   LEU A  43       5.346 -20.124   9.039  1.00  0.00           H  
ATOM    663  HA  LEU A  43       3.104 -19.049   7.633  1.00  0.00           H  
ATOM    664 1HB  LEU A  43       4.879 -17.875   9.824  1.00  0.00           H  
ATOM    665 2HB  LEU A  43       3.385 -17.115   9.266  1.00  0.00           H  
ATOM    666  HG  LEU A  43       3.496 -19.892  10.489  1.00  0.00           H  
ATOM    667 1HD1 LEU A  43       2.687 -18.818  12.543  1.00  0.00           H  
ATOM    668 2HD1 LEU A  43       4.306 -18.235  12.090  1.00  0.00           H  
ATOM    669 3HD1 LEU A  43       2.877 -17.221  11.782  1.00  0.00           H  
ATOM    670 1HD2 LEU A  43       1.069 -19.508  10.752  1.00  0.00           H  
ATOM    671 2HD2 LEU A  43       1.234 -17.920   9.966  1.00  0.00           H  
ATOM    672 3HD2 LEU A  43       1.551 -19.407   9.042  1.00  0.00           H  
ATOM    673  N   LEU A  44       5.979 -17.546   6.923  1.00  0.00           N  
ATOM    674  CA  LEU A  44       6.702 -16.640   6.038  1.00  0.00           C  
ATOM    675  C   LEU A  44       6.423 -16.970   4.572  1.00  0.00           C  
ATOM    676  O   LEU A  44       6.256 -16.074   3.752  1.00  0.00           O  
ATOM    677  CB  LEU A  44       8.209 -16.720   6.313  1.00  0.00           C  
ATOM    678  CG  LEU A  44       9.100 -15.886   5.383  1.00  0.00           C  
ATOM    679  CD1 LEU A  44       8.703 -14.419   5.481  1.00  0.00           C  
ATOM    680  CD2 LEU A  44      10.559 -16.084   5.766  1.00  0.00           C  
ATOM    681  H   LEU A  44       6.500 -18.130   7.561  1.00  0.00           H  
ATOM    682  HA  LEU A  44       6.367 -15.622   6.236  1.00  0.00           H  
ATOM    683 1HB  LEU A  44       8.394 -16.389   7.333  1.00  0.00           H  
ATOM    684 2HB  LEU A  44       8.523 -17.760   6.227  1.00  0.00           H  
ATOM    685  HG  LEU A  44       8.948 -16.204   4.352  1.00  0.00           H  
ATOM    686 1HD1 LEU A  44       9.336 -13.826   4.821  1.00  0.00           H  
ATOM    687 2HD1 LEU A  44       7.660 -14.303   5.183  1.00  0.00           H  
ATOM    688 3HD1 LEU A  44       8.828 -14.076   6.507  1.00  0.00           H  
ATOM    689 1HD2 LEU A  44      11.192 -15.491   5.105  1.00  0.00           H  
ATOM    690 2HD2 LEU A  44      10.711 -15.764   6.797  1.00  0.00           H  
ATOM    691 3HD2 LEU A  44      10.820 -17.138   5.670  1.00  0.00           H  
ATOM    692  N   GLN A  45       6.409 -18.315   4.222  1.00  0.00           N  
ATOM    693  CA  GLN A  45       6.075 -18.732   2.861  1.00  0.00           C  
ATOM    694  C   GLN A  45       4.633 -18.361   2.479  1.00  0.00           C  
ATOM    695  O   GLN A  45       4.366 -17.948   1.368  1.00  0.00           O  
ATOM    696  CB  GLN A  45       6.282 -20.241   2.708  1.00  0.00           C  
ATOM    697  CG  GLN A  45       7.740 -20.668   2.667  1.00  0.00           C  
ATOM    698  CD  GLN A  45       7.903 -22.135   2.319  1.00  0.00           C  
ATOM    699  OE1 GLN A  45       8.072 -22.496   1.150  1.00  0.00           O  
ATOM    700  NE2 GLN A  45       7.854 -22.992   3.332  1.00  0.00           N  
ATOM    701  H   GLN A  45       6.641 -19.017   4.909  1.00  0.00           H  
ATOM    702  HA  GLN A  45       6.746 -18.225   2.170  1.00  0.00           H  
ATOM    703 1HB  GLN A  45       5.803 -20.760   3.537  1.00  0.00           H  
ATOM    704 2HB  GLN A  45       5.806 -20.582   1.788  1.00  0.00           H  
ATOM    705 1HG  GLN A  45       8.260 -20.078   1.912  1.00  0.00           H  
ATOM    706 2HG  GLN A  45       8.185 -20.497   3.647  1.00  0.00           H  
ATOM    707 1HE2 GLN A  45       7.956 -23.973   3.164  1.00  0.00           H  
ATOM    708 2HE2 GLN A  45       7.715 -22.657   4.265  1.00  0.00           H  
ATOM    709  N   VAL A  46       3.714 -18.519   3.425  1.00  0.00           N  
ATOM    710  CA  VAL A  46       2.298 -18.205   3.219  1.00  0.00           C  
ATOM    711  C   VAL A  46       2.087 -16.717   2.921  1.00  0.00           C  
ATOM    712  O   VAL A  46       1.374 -16.350   1.987  1.00  0.00           O  
ATOM    713  CB  VAL A  46       1.481 -18.594   4.466  1.00  0.00           C  
ATOM    714  CG1 VAL A  46       0.056 -18.073   4.353  1.00  0.00           C  
ATOM    715  CG2 VAL A  46       1.491 -20.105   4.639  1.00  0.00           C  
ATOM    716  H   VAL A  46       4.015 -18.871   4.322  1.00  0.00           H  
ATOM    717  HA  VAL A  46       1.921 -18.764   2.363  1.00  0.00           H  
ATOM    718  HB  VAL A  46       1.927 -18.124   5.342  1.00  0.00           H  
ATOM    719 1HG1 VAL A  46      -0.507 -18.358   5.242  1.00  0.00           H  
ATOM    720 2HG1 VAL A  46       0.072 -16.987   4.266  1.00  0.00           H  
ATOM    721 3HG1 VAL A  46      -0.419 -18.502   3.471  1.00  0.00           H  
ATOM    722 1HG2 VAL A  46       0.912 -20.374   5.523  1.00  0.00           H  
ATOM    723 2HG2 VAL A  46       1.051 -20.576   3.760  1.00  0.00           H  
ATOM    724 3HG2 VAL A  46       2.518 -20.451   4.760  1.00  0.00           H  
ATOM    725  N   GLU A  47       2.738 -15.864   3.708  1.00  0.00           N  
ATOM    726  CA  GLU A  47       2.643 -14.427   3.511  1.00  0.00           C  
ATOM    727  C   GLU A  47       3.239 -13.996   2.182  1.00  0.00           C  
ATOM    728  O   GLU A  47       2.722 -13.085   1.550  1.00  0.00           O  
ATOM    729  CB  GLU A  47       3.344 -13.690   4.655  1.00  0.00           C  
ATOM    730  CG  GLU A  47       2.669 -13.844   6.010  1.00  0.00           C  
ATOM    731  CD  GLU A  47       1.297 -13.232   6.054  1.00  0.00           C  
ATOM    732  OE1 GLU A  47       0.905 -12.628   5.084  1.00  0.00           O  
ATOM    733  OE2 GLU A  47       0.639 -13.369   7.058  1.00  0.00           O  
ATOM    734  H   GLU A  47       3.311 -16.222   4.459  1.00  0.00           H  
ATOM    735  HA  GLU A  47       1.589 -14.151   3.469  1.00  0.00           H  
ATOM    736 1HB  GLU A  47       4.368 -14.052   4.747  1.00  0.00           H  
ATOM    737 2HB  GLU A  47       3.393 -12.625   4.425  1.00  0.00           H  
ATOM    738 1HG  GLU A  47       2.589 -14.905   6.245  1.00  0.00           H  
ATOM    739 2HG  GLU A  47       3.294 -13.378   6.770  1.00  0.00           H  
ATOM    740  N   ALA A  48       4.489 -14.612   1.699  1.00  0.00           N  
ATOM    741  CA  ALA A  48       5.070 -14.308   0.392  1.00  0.00           C  
ATOM    742  C   ALA A  48       4.110 -14.673  -0.757  1.00  0.00           C  
ATOM    743  O   ALA A  48       3.979 -13.923  -1.719  1.00  0.00           O  
ATOM    744  CB  ALA A  48       6.397 -15.037   0.229  1.00  0.00           C  
ATOM    745  H   ALA A  48       4.969 -15.258   2.311  1.00  0.00           H  
ATOM    746  HA  ALA A  48       5.206 -13.229   0.326  1.00  0.00           H  
ATOM    747 1HB  ALA A  48       6.827 -14.796  -0.742  1.00  0.00           H  
ATOM    748 2HB  ALA A  48       7.082 -14.726   1.016  1.00  0.00           H  
ATOM    749 3HB  ALA A  48       6.231 -16.111   0.296  1.00  0.00           H  
ATOM    750  N   ALA A  49       3.417 -15.799  -0.625  1.00  0.00           N  
ATOM    751  CA  ALA A  49       2.379 -16.200  -1.590  1.00  0.00           C  
ATOM    752  C   ALA A  49       1.182 -15.243  -1.694  1.00  0.00           C  
ATOM    753  O   ALA A  49       0.640 -15.051  -2.773  1.00  0.00           O  
ATOM    754  CB  ALA A  49       1.889 -17.636  -1.300  1.00  0.00           C  
ATOM    755  H   ALA A  49       3.614 -16.397   0.164  1.00  0.00           H  
ATOM    756  HA  ALA A  49       2.815 -16.173  -2.589  1.00  0.00           H  
ATOM    757 1HB  ALA A  49       1.122 -17.911  -2.025  1.00  0.00           H  
ATOM    758 2HB  ALA A  49       2.728 -18.328  -1.379  1.00  0.00           H  
ATOM    759 3HB  ALA A  49       1.472 -17.684  -0.296  1.00  0.00           H  
ATOM    760  N   LEU A  50       0.740 -14.686  -0.536  1.00  0.00           N  
ATOM    761  CA  LEU A  50      -0.344 -13.709  -0.521  1.00  0.00           C  
ATOM    762  C   LEU A  50       0.122 -12.412  -1.164  1.00  0.00           C  
ATOM    763  O   LEU A  50      -0.666 -11.719  -1.800  1.00  0.00           O  
ATOM    764  CB  LEU A  50      -0.815 -13.446   0.915  1.00  0.00           C  
ATOM    765  CG  LEU A  50      -1.493 -14.627   1.621  1.00  0.00           C  
ATOM    766  CD1 LEU A  50      -1.679 -14.299   3.096  1.00  0.00           C  
ATOM    767  CD2 LEU A  50      -2.827 -14.920   0.952  1.00  0.00           C  
ATOM    768  H   LEU A  50       1.140 -14.991   0.339  1.00  0.00           H  
ATOM    769  HA  LEU A  50      -1.183 -14.113  -1.087  1.00  0.00           H  
ATOM    770 1HB  LEU A  50       0.047 -13.153   1.514  1.00  0.00           H  
ATOM    771 2HB  LEU A  50      -1.522 -12.617   0.901  1.00  0.00           H  
ATOM    772  HG  LEU A  50      -0.851 -15.507   1.555  1.00  0.00           H  
ATOM    773 1HD1 LEU A  50      -2.161 -15.138   3.596  1.00  0.00           H  
ATOM    774 2HD1 LEU A  50      -0.709 -14.113   3.553  1.00  0.00           H  
ATOM    775 3HD1 LEU A  50      -2.305 -13.411   3.193  1.00  0.00           H  
ATOM    776 1HD2 LEU A  50      -3.308 -15.761   1.452  1.00  0.00           H  
ATOM    777 2HD2 LEU A  50      -3.468 -14.042   1.018  1.00  0.00           H  
ATOM    778 3HD2 LEU A  50      -2.661 -15.170  -0.096  1.00  0.00           H  
ATOM    779  N   LEU A  51       1.488 -11.941  -0.971  1.00  0.00           N  
ATOM    780  CA  LEU A  51       2.094 -10.768  -1.602  1.00  0.00           C  
ATOM    781  C   LEU A  51       2.269 -10.937  -3.101  1.00  0.00           C  
ATOM    782  O   LEU A  51       2.194  -9.963  -3.839  1.00  0.00           O  
ATOM    783  CB  LEU A  51       3.458 -10.476  -0.964  1.00  0.00           C  
ATOM    784  CG  LEU A  51       3.423 -10.014   0.499  1.00  0.00           C  
ATOM    785  CD1 LEU A  51       4.840  -9.982   1.055  1.00  0.00           C  
ATOM    786  CD2 LEU A  51       2.771  -8.642   0.583  1.00  0.00           C  
ATOM    787  H   LEU A  51       2.030 -12.475  -0.305  1.00  0.00           H  
ATOM    788  HA  LEU A  51       1.442  -9.909  -1.438  1.00  0.00           H  
ATOM    789 1HB  LEU A  51       4.065 -11.378  -1.012  1.00  0.00           H  
ATOM    790 2HB  LEU A  51       3.954  -9.698  -1.545  1.00  0.00           H  
ATOM    791  HG  LEU A  51       2.849 -10.727   1.091  1.00  0.00           H  
ATOM    792 1HD1 LEU A  51       4.816  -9.655   2.095  1.00  0.00           H  
ATOM    793 2HD1 LEU A  51       5.276 -10.980   1.000  1.00  0.00           H  
ATOM    794 3HD1 LEU A  51       5.445  -9.289   0.471  1.00  0.00           H  
ATOM    795 1HD2 LEU A  51       2.746  -8.315   1.623  1.00  0.00           H  
ATOM    796 2HD2 LEU A  51       3.346  -7.929  -0.008  1.00  0.00           H  
ATOM    797 3HD2 LEU A  51       1.754  -8.699   0.196  1.00  0.00           H  
ATOM    798  N   GLY A  52       2.528 -12.198  -3.575  1.00  0.00           N  
ATOM    799  CA  GLY A  52       2.768 -12.458  -4.982  1.00  0.00           C  
ATOM    800  C   GLY A  52       4.246 -12.353  -5.345  1.00  0.00           C  
ATOM    801  O   GLY A  52       4.606 -12.131  -6.501  1.00  0.00           O  
ATOM    802  H   GLY A  52       2.535 -12.970  -2.924  1.00  0.00           H  
ATOM    803 1HA  GLY A  52       2.407 -13.457  -5.234  1.00  0.00           H  
ATOM    804 2HA  GLY A  52       2.200 -11.750  -5.585  1.00  0.00           H  
ATOM    805  N   THR A  53       5.106 -12.502  -4.347  1.00  0.00           N  
ATOM    806  CA  THR A  53       6.540 -12.351  -4.538  1.00  0.00           C  
ATOM    807  C   THR A  53       7.242 -13.594  -3.990  1.00  0.00           C  
ATOM    808  O   THR A  53       6.600 -14.488  -3.440  1.00  0.00           O  
ATOM    809  CB  THR A  53       7.077 -11.084  -3.848  1.00  0.00           C  
ATOM    810  OG1 THR A  53       7.026 -11.254  -2.425  1.00  0.00           O  
ATOM    811  CG2 THR A  53       6.245  -9.872  -4.238  1.00  0.00           C  
ATOM    812  H   THR A  53       4.754 -12.724  -3.425  1.00  0.00           H  
ATOM    813  HA  THR A  53       6.737 -12.250  -5.605  1.00  0.00           H  
ATOM    814  HB  THR A  53       8.111 -10.918  -4.145  1.00  0.00           H  
ATOM    815  HG1 THR A  53       7.693 -11.892  -2.157  1.00  0.00           H  
ATOM    816 1HG2 THR A  53       6.640  -8.985  -3.742  1.00  0.00           H  
ATOM    817 2HG2 THR A  53       6.290  -9.732  -5.319  1.00  0.00           H  
ATOM    818 3HG2 THR A  53       5.210 -10.027  -3.937  1.00  0.00           H  
ATOM    819  N   THR A  54       8.650 -13.714  -4.159  1.00  0.00           N  
ATOM    820  CA  THR A  54       9.410 -14.736  -3.446  1.00  0.00           C  
ATOM    821  C   THR A  54       9.571 -14.392  -1.969  1.00  0.00           C  
ATOM    822  O   THR A  54       9.308 -13.264  -1.555  1.00  0.00           O  
ATOM    823  CB  THR A  54      10.798 -14.934  -4.082  1.00  0.00           C  
ATOM    824  OG1 THR A  54      11.593 -13.758  -3.878  1.00  0.00           O  
ATOM    825  CG2 THR A  54      10.670 -15.201  -5.573  1.00  0.00           C  
ATOM    826  H   THR A  54       9.145 -13.027  -4.709  1.00  0.00           H  
ATOM    827  HA  THR A  54       8.897 -15.692  -3.561  1.00  0.00           H  
ATOM    828  HB  THR A  54      11.298 -15.779  -3.609  1.00  0.00           H  
ATOM    829  HG1 THR A  54      12.470 -13.898  -4.240  1.00  0.00           H  
ATOM    830 1HG2 THR A  54      11.660 -15.340  -6.005  1.00  0.00           H  
ATOM    831 2HG2 THR A  54      10.075 -16.102  -5.731  1.00  0.00           H  
ATOM    832 3HG2 THR A  54      10.179 -14.355  -6.053  1.00  0.00           H  
ATOM    833  N   VAL A  55      10.005 -15.375  -1.102  1.00  0.00           N  
ATOM    834  CA  VAL A  55      10.255 -15.119   0.311  1.00  0.00           C  
ATOM    835  C   VAL A  55      11.423 -14.144   0.489  1.00  0.00           C  
ATOM    836  O   VAL A  55      11.361 -13.247   1.329  1.00  0.00           O  
ATOM    837  CB  VAL A  55      10.567 -16.436   1.045  1.00  0.00           C  
ATOM    838  CG1 VAL A  55      11.048 -16.156   2.461  1.00  0.00           C  
ATOM    839  CG2 VAL A  55       9.333 -17.325   1.061  1.00  0.00           C  
ATOM    840  H   VAL A  55      10.176 -16.297  -1.472  1.00  0.00           H  
ATOM    841  HA  VAL A  55       9.396 -14.591   0.725  1.00  0.00           H  
ATOM    842  HB  VAL A  55      11.378 -16.948   0.526  1.00  0.00           H  
ATOM    843 1HG1 VAL A  55      11.264 -17.098   2.965  1.00  0.00           H  
ATOM    844 2HG1 VAL A  55      11.952 -15.549   2.425  1.00  0.00           H  
ATOM    845 3HG1 VAL A  55      10.272 -15.622   3.009  1.00  0.00           H  
ATOM    846 1HG2 VAL A  55       9.561 -18.255   1.581  1.00  0.00           H  
ATOM    847 2HG2 VAL A  55       8.521 -16.811   1.575  1.00  0.00           H  
ATOM    848 3HG2 VAL A  55       9.031 -17.547   0.037  1.00  0.00           H  
ATOM    849  N   GLU A  56      12.558 -14.273  -0.343  1.00  0.00           N  
ATOM    850  CA  GLU A  56      13.671 -13.321  -0.292  1.00  0.00           C  
ATOM    851  C   GLU A  56      13.173 -11.895  -0.500  1.00  0.00           C  
ATOM    852  O   GLU A  56      13.662 -10.954   0.124  1.00  0.00           O  
ATOM    853  CB  GLU A  56      14.724 -13.665  -1.348  1.00  0.00           C  
ATOM    854  CG  GLU A  56      15.434 -14.992  -1.120  1.00  0.00           C  
ATOM    855  CD  GLU A  56      14.639 -16.172  -1.606  1.00  0.00           C  
ATOM    856  OE1 GLU A  56      13.570 -15.969  -2.131  1.00  0.00           O  
ATOM    857  OE2 GLU A  56      15.100 -17.278  -1.452  1.00  0.00           O  
ATOM    858  H   GLU A  56      12.581 -15.017  -1.028  1.00  0.00           H  
ATOM    859  HA  GLU A  56      14.131 -13.379   0.694  1.00  0.00           H  
ATOM    860 1HB  GLU A  56      14.254 -13.701  -2.331  1.00  0.00           H  
ATOM    861 2HB  GLU A  56      15.481 -12.882  -1.376  1.00  0.00           H  
ATOM    862 1HG  GLU A  56      16.391 -14.974  -1.641  1.00  0.00           H  
ATOM    863 2HG  GLU A  56      15.633 -15.108  -0.056  1.00  0.00           H  
ATOM    864  N   GLU A  57      12.153 -11.657  -1.485  1.00  0.00           N  
ATOM    865  CA  GLU A  57      11.558 -10.352  -1.764  1.00  0.00           C  
ATOM    866  C   GLU A  57      10.695  -9.895  -0.595  1.00  0.00           C  
ATOM    867  O   GLU A  57      10.698  -8.715  -0.231  1.00  0.00           O  
ATOM    868  CB  GLU A  57      10.722 -10.404  -3.044  1.00  0.00           C  
ATOM    869  CG  GLU A  57      11.536 -10.517  -4.324  1.00  0.00           C  
ATOM    870  CD  GLU A  57      10.681 -10.673  -5.551  1.00  0.00           C  
ATOM    871  OE1 GLU A  57       9.965 -11.643  -5.632  1.00  0.00           O  
ATOM    872  OE2 GLU A  57      10.743  -9.823  -6.407  1.00  0.00           O  
ATOM    873  H   GLU A  57      11.894 -12.448  -2.056  1.00  0.00           H  
ATOM    874  HA  GLU A  57      12.362  -9.622  -1.873  1.00  0.00           H  
ATOM    875 1HB  GLU A  57      10.046 -11.258  -3.002  1.00  0.00           H  
ATOM    876 2HB  GLU A  57      10.109  -9.505  -3.115  1.00  0.00           H  
ATOM    877 1HG  GLU A  57      12.147  -9.620  -4.434  1.00  0.00           H  
ATOM    878 2HG  GLU A  57      12.207 -11.371  -4.243  1.00  0.00           H  
ATOM    879  N   ALA A  58       9.960 -10.839  -0.010  1.00  0.00           N  
ATOM    880  CA  ALA A  58       9.067 -10.535   1.096  1.00  0.00           C  
ATOM    881  C   ALA A  58       9.849  -9.973   2.282  1.00  0.00           C  
ATOM    882  O   ALA A  58       9.387  -9.048   2.958  1.00  0.00           O  
ATOM    883  CB  ALA A  58       8.289 -11.776   1.508  1.00  0.00           C  
ATOM    884  H   ALA A  58      10.026 -11.791  -0.343  1.00  0.00           H  
ATOM    885  HA  ALA A  58       8.366  -9.769   0.765  1.00  0.00           H  
ATOM    886 1HB  ALA A  58       7.627 -11.532   2.338  1.00  0.00           H  
ATOM    887 2HB  ALA A  58       7.698 -12.132   0.664  1.00  0.00           H  
ATOM    888 3HB  ALA A  58       8.985 -12.554   1.816  1.00  0.00           H  
ATOM    889  N   VAL A  59      11.037 -10.531   2.517  1.00  0.00           N  
ATOM    890  CA  VAL A  59      11.902 -10.086   3.607  1.00  0.00           C  
ATOM    891  C   VAL A  59      12.499  -8.739   3.265  1.00  0.00           C  
ATOM    892  O   VAL A  59      12.535  -7.831   4.098  1.00  0.00           O  
ATOM    893  CB  VAL A  59      13.033 -11.100   3.861  1.00  0.00           C  
ATOM    894  CG1 VAL A  59      14.047 -10.532   4.844  1.00  0.00           C  
ATOM    895  CG2 VAL A  59      12.451 -12.406   4.381  1.00  0.00           C  
ATOM    896  H   VAL A  59      11.346 -11.287   1.920  1.00  0.00           H  
ATOM    897  HA  VAL A  59      11.307 -10.023   4.518  1.00  0.00           H  
ATOM    898  HB  VAL A  59      13.561 -11.284   2.925  1.00  0.00           H  
ATOM    899 1HG1 VAL A  59      14.839 -11.262   5.012  1.00  0.00           H  
ATOM    900 2HG1 VAL A  59      14.477  -9.618   4.436  1.00  0.00           H  
ATOM    901 3HG1 VAL A  59      13.552 -10.311   5.790  1.00  0.00           H  
ATOM    902 1HG2 VAL A  59      13.256 -13.118   4.558  1.00  0.00           H  
ATOM    903 2HG2 VAL A  59      11.918 -12.220   5.314  1.00  0.00           H  
ATOM    904 3HG2 VAL A  59      11.760 -12.815   3.644  1.00  0.00           H  
ATOM    905  N   LYS A  60      12.995  -8.626   2.001  1.00  0.00           N  
ATOM    906  CA  LYS A  60      13.619  -7.376   1.606  1.00  0.00           C  
ATOM    907  C   LYS A  60      12.618  -6.253   1.783  1.00  0.00           C  
ATOM    908  O   LYS A  60      12.950  -5.213   2.334  1.00  0.00           O  
ATOM    909  CB  LYS A  60      14.112  -7.437   0.159  1.00  0.00           C  
ATOM    910  CG  LYS A  60      15.357  -8.291  -0.046  1.00  0.00           C  
ATOM    911  CD  LYS A  60      15.749  -8.352  -1.515  1.00  0.00           C  
ATOM    912  CE  LYS A  60      16.975  -9.228  -1.725  1.00  0.00           C  
ATOM    913  NZ  LYS A  60      17.349  -9.326  -3.162  1.00  0.00           N  
ATOM    914  H   LYS A  60      12.953  -9.386   1.337  1.00  0.00           H  
ATOM    915  HA  LYS A  60      14.488  -7.208   2.245  1.00  0.00           H  
ATOM    916 1HB  LYS A  60      13.323  -7.837  -0.478  1.00  0.00           H  
ATOM    917 2HB  LYS A  60      14.336  -6.429  -0.192  1.00  0.00           H  
ATOM    918 1HG  LYS A  60      16.185  -7.870   0.525  1.00  0.00           H  
ATOM    919 2HG  LYS A  60      15.167  -9.302   0.313  1.00  0.00           H  
ATOM    920 1HD  LYS A  60      14.919  -8.755  -2.097  1.00  0.00           H  
ATOM    921 2HD  LYS A  60      15.967  -7.346  -1.875  1.00  0.00           H  
ATOM    922 1HE  LYS A  60      17.816  -8.816  -1.170  1.00  0.00           H  
ATOM    923 2HE  LYS A  60      16.774 -10.231  -1.346  1.00  0.00           H  
ATOM    924 1HZ  LYS A  60      18.164  -9.915  -3.259  1.00  0.00           H  
ATOM    925 2HZ  LYS A  60      16.582  -9.725  -3.684  1.00  0.00           H  
ATOM    926 3HZ  LYS A  60      17.556  -8.405  -3.520  1.00  0.00           H  
ATOM    927  N   ARG A  61      11.379  -6.487   1.352  1.00  0.00           N  
ATOM    928  CA  ARG A  61      10.331  -5.488   1.537  1.00  0.00           C  
ATOM    929  C   ARG A  61       9.973  -5.225   3.001  1.00  0.00           C  
ATOM    930  O   ARG A  61       9.714  -4.090   3.377  1.00  0.00           O  
ATOM    931  CB  ARG A  61       9.074  -5.920   0.796  1.00  0.00           C  
ATOM    932  CG  ARG A  61       9.181  -5.881  -0.720  1.00  0.00           C  
ATOM    933  CD  ARG A  61       7.947  -6.392  -1.370  1.00  0.00           C  
ATOM    934  NE  ARG A  61       6.828  -5.479  -1.206  1.00  0.00           N  
ATOM    935  CZ  ARG A  61       5.548  -5.775  -1.503  1.00  0.00           C  
ATOM    936  NH1 ARG A  61       5.242  -6.962  -1.978  1.00  0.00           N  
ATOM    937  NH2 ARG A  61       4.600  -4.874  -1.317  1.00  0.00           N  
ATOM    938  H   ARG A  61      11.154  -7.356   0.892  1.00  0.00           H  
ATOM    939  HA  ARG A  61      10.705  -4.524   1.190  1.00  0.00           H  
ATOM    940 1HB  ARG A  61       8.817  -6.939   1.082  1.00  0.00           H  
ATOM    941 2HB  ARG A  61       8.243  -5.278   1.086  1.00  0.00           H  
ATOM    942 1HG  ARG A  61       9.339  -4.853  -1.047  1.00  0.00           H  
ATOM    943 2HG  ARG A  61      10.020  -6.498  -1.043  1.00  0.00           H  
ATOM    944 1HD  ARG A  61       8.125  -6.524  -2.437  1.00  0.00           H  
ATOM    945 2HD  ARG A  61       7.673  -7.350  -0.928  1.00  0.00           H  
ATOM    946  HE  ARG A  61       7.025  -4.556  -0.842  1.00  0.00           H  
ATOM    947 1HH1 ARG A  61       5.966  -7.652  -2.121  1.00  0.00           H  
ATOM    948 2HH1 ARG A  61       4.282  -7.185  -2.201  1.00  0.00           H  
ATOM    949 1HH2 ARG A  61       4.836  -3.961  -0.952  1.00  0.00           H  
ATOM    950 2HH2 ARG A  61       3.641  -5.095  -1.540  1.00  0.00           H  
ATOM    951  N   ALA A  62       9.918  -6.312   3.812  1.00  0.00           N  
ATOM    952  CA  ALA A  62       9.626  -6.143   5.240  1.00  0.00           C  
ATOM    953  C   ALA A  62      10.685  -5.294   5.934  1.00  0.00           C  
ATOM    954  O   ALA A  62      10.375  -4.459   6.782  1.00  0.00           O  
ATOM    955  CB  ALA A  62       9.486  -7.504   5.926  1.00  0.00           C  
ATOM    956  H   ALA A  62      10.047  -7.243   3.444  1.00  0.00           H  
ATOM    957  HA  ALA A  62       8.681  -5.605   5.330  1.00  0.00           H  
ATOM    958 1HB  ALA A  62       9.270  -7.358   6.984  1.00  0.00           H  
ATOM    959 2HB  ALA A  62       8.675  -8.065   5.464  1.00  0.00           H  
ATOM    960 3HB  ALA A  62      10.415  -8.061   5.820  1.00  0.00           H  
ATOM    961  N   LEU A  63      11.938  -5.508   5.538  1.00  0.00           N  
ATOM    962  CA  LEU A  63      13.081  -4.790   6.098  1.00  0.00           C  
ATOM    963  C   LEU A  63      13.008  -3.302   5.772  1.00  0.00           C  
ATOM    964  O   LEU A  63      13.299  -2.455   6.628  1.00  0.00           O  
ATOM    965  CB  LEU A  63      14.393  -5.374   5.558  1.00  0.00           C  
ATOM    966  CG  LEU A  63      14.794  -6.743   6.124  1.00  0.00           C  
ATOM    967  CD1 LEU A  63      15.909  -7.337   5.274  1.00  0.00           C  
ATOM    968  CD2 LEU A  63      15.235  -6.584   7.571  1.00  0.00           C  
ATOM    969  H   LEU A  63      12.093  -6.198   4.817  1.00  0.00           H  
ATOM    970  HA  LEU A  63      13.058  -4.893   7.182  1.00  0.00           H  
ATOM    971 1HB  LEU A  63      14.309  -5.475   4.477  1.00  0.00           H  
ATOM    972 2HB  LEU A  63      15.200  -4.676   5.776  1.00  0.00           H  
ATOM    973  HG  LEU A  63      13.941  -7.421   6.077  1.00  0.00           H  
ATOM    974 1HD1 LEU A  63      16.194  -8.309   5.676  1.00  0.00           H  
ATOM    975 2HD1 LEU A  63      15.560  -7.458   4.248  1.00  0.00           H  
ATOM    976 3HD1 LEU A  63      16.771  -6.672   5.289  1.00  0.00           H  
ATOM    977 1HD2 LEU A  63      15.520  -7.557   7.974  1.00  0.00           H  
ATOM    978 2HD2 LEU A  63      16.089  -5.907   7.620  1.00  0.00           H  
ATOM    979 3HD2 LEU A  63      14.414  -6.174   8.159  1.00  0.00           H  
ATOM    980  N   LYS A  64      12.608  -2.991   4.541  1.00  0.00           N  
ATOM    981  CA  LYS A  64      12.445  -1.597   4.115  1.00  0.00           C  
ATOM    982  C   LYS A  64      11.347  -0.894   4.916  1.00  0.00           C  
ATOM    983  O   LYS A  64      11.513   0.245   5.350  1.00  0.00           O  
ATOM    984  CB  LYS A  64      12.129  -1.529   2.620  1.00  0.00           C  
ATOM    985  CG  LYS A  64      13.304  -1.870   1.712  1.00  0.00           C  
ATOM    986  CD  LYS A  64      12.904  -1.811   0.245  1.00  0.00           C  
ATOM    987  CE  LYS A  64      14.072  -2.168  -0.662  1.00  0.00           C  
ATOM    988  NZ  LYS A  64      13.688  -2.143  -2.100  1.00  0.00           N  
ATOM    989  H   LYS A  64      12.412  -3.732   3.883  1.00  0.00           H  
ATOM    990  HA  LYS A  64      13.385  -1.072   4.282  1.00  0.00           H  
ATOM    991 1HB  LYS A  64      11.316  -2.218   2.388  1.00  0.00           H  
ATOM    992 2HB  LYS A  64      11.790  -0.525   2.365  1.00  0.00           H  
ATOM    993 1HG  LYS A  64      14.116  -1.164   1.887  1.00  0.00           H  
ATOM    994 2HG  LYS A  64      13.662  -2.873   1.942  1.00  0.00           H  
ATOM    995 1HD  LYS A  64      12.086  -2.508   0.062  1.00  0.00           H  
ATOM    996 2HD  LYS A  64      12.562  -0.805   0.002  1.00  0.00           H  
ATOM    997 1HE  LYS A  64      14.885  -1.461  -0.504  1.00  0.00           H  
ATOM    998 2HE  LYS A  64      14.434  -3.166  -0.414  1.00  0.00           H  
ATOM    999 1HZ  LYS A  64      14.488  -2.386  -2.667  1.00  0.00           H  
ATOM   1000 2HZ  LYS A  64      12.946  -2.810  -2.262  1.00  0.00           H  
ATOM   1001 3HZ  LYS A  64      13.368  -1.218  -2.347  1.00  0.00           H  
ATOM   1002  N   LEU A  65      10.220  -1.577   5.092  1.00  0.00           N  
ATOM   1003  CA  LEU A  65       9.092  -1.032   5.849  1.00  0.00           C  
ATOM   1004  C   LEU A  65       9.408  -1.005   7.352  1.00  0.00           C  
ATOM   1005  O   LEU A  65       9.010  -0.090   8.067  1.00  0.00           O  
ATOM   1006  CB  LEU A  65       7.830  -1.865   5.594  1.00  0.00           C  
ATOM   1007  CG  LEU A  65       6.538  -1.325   6.221  1.00  0.00           C  
ATOM   1008  CD1 LEU A  65       6.238   0.056   5.656  1.00  0.00           C  
ATOM   1009  CD2 LEU A  65       5.396  -2.290   5.942  1.00  0.00           C  
ATOM   1010  H   LEU A  65      10.141  -2.501   4.690  1.00  0.00           H  
ATOM   1011  HA  LEU A  65       8.907  -0.015   5.507  1.00  0.00           H  
ATOM   1012 1HB  LEU A  65       7.671  -1.936   4.519  1.00  0.00           H  
ATOM   1013 2HB  LEU A  65       7.992  -2.870   5.984  1.00  0.00           H  
ATOM   1014  HG  LEU A  65       6.672  -1.223   7.299  1.00  0.00           H  
ATOM   1015 1HD1 LEU A  65       5.320   0.440   6.102  1.00  0.00           H  
ATOM   1016 2HD1 LEU A  65       7.063   0.731   5.887  1.00  0.00           H  
ATOM   1017 3HD1 LEU A  65       6.116  -0.011   4.576  1.00  0.00           H  
ATOM   1018 1HD2 LEU A  65       4.478  -1.907   6.389  1.00  0.00           H  
ATOM   1019 2HD2 LEU A  65       5.260  -2.392   4.865  1.00  0.00           H  
ATOM   1020 3HD2 LEU A  65       5.629  -3.264   6.372  1.00  0.00           H  
ATOM   1021  N   LYS A  66      10.129  -2.026   7.802  1.00  0.00           N  
ATOM   1022  CA  LYS A  66      10.600  -2.163   9.174  1.00  0.00           C  
ATOM   1023  C   LYS A  66      11.299  -0.905   9.672  1.00  0.00           C  
ATOM   1024  O   LYS A  66      10.959  -0.363  10.721  1.00  0.00           O  
ATOM   1025  CB  LYS A  66      11.542  -3.362   9.292  1.00  0.00           C  
ATOM   1026  CG  LYS A  66      12.057  -3.621  10.701  1.00  0.00           C  
ATOM   1027  CD  LYS A  66      13.136  -4.693  10.707  1.00  0.00           C  
ATOM   1028  CE  LYS A  66      13.624  -4.982  12.119  1.00  0.00           C  
ATOM   1029  NZ  LYS A  66      14.408  -3.848  12.680  1.00  0.00           N  
ATOM   1030  H   LYS A  66      10.358  -2.747   7.130  1.00  0.00           H  
ATOM   1031  HA  LYS A  66       9.742  -2.363   9.817  1.00  0.00           H  
ATOM   1032 1HB  LYS A  66      11.029  -4.263   8.952  1.00  0.00           H  
ATOM   1033 2HB  LYS A  66      12.404  -3.213   8.642  1.00  0.00           H  
ATOM   1034 1HG  LYS A  66      12.470  -2.699  11.113  1.00  0.00           H  
ATOM   1035 2HG  LYS A  66      11.233  -3.944  11.336  1.00  0.00           H  
ATOM   1036 1HD  LYS A  66      12.739  -5.612  10.273  1.00  0.00           H  
ATOM   1037 2HD  LYS A  66      13.981  -4.362  10.102  1.00  0.00           H  
ATOM   1038 1HE  LYS A  66      12.770  -5.172  12.766  1.00  0.00           H  
ATOM   1039 2HE  LYS A  66      14.252  -5.873  12.112  1.00  0.00           H  
ATOM   1040 1HZ  LYS A  66      14.713  -4.079  13.615  1.00  0.00           H  
ATOM   1041 2HZ  LYS A  66      15.215  -3.674  12.096  1.00  0.00           H  
ATOM   1042 3HZ  LYS A  66      13.830  -3.021  12.709  1.00  0.00           H  
ATOM   1043  N   THR A  67      12.283  -0.436   8.915  1.00  0.00           N  
ATOM   1044  CA  THR A  67      12.989   0.789   9.284  1.00  0.00           C  
ATOM   1045  C   THR A  67      12.081   2.016   9.213  1.00  0.00           C  
ATOM   1046  O   THR A  67      12.094   2.862  10.104  1.00  0.00           O  
ATOM   1047  CB  THR A  67      14.218   1.007   8.382  1.00  0.00           C  
ATOM   1048  OG1 THR A  67      15.125  -0.093   8.531  1.00  0.00           O  
ATOM   1049  CG2 THR A  67      14.929   2.299   8.753  1.00  0.00           C  
ATOM   1050  H   THR A  67      12.554  -0.926   8.074  1.00  0.00           H  
ATOM   1051  HA  THR A  67      13.314   0.703  10.322  1.00  0.00           H  
ATOM   1052  HB  THR A  67      13.900   1.060   7.341  1.00  0.00           H  
ATOM   1053  HG1 THR A  67      14.775  -0.859   8.070  1.00  0.00           H  
ATOM   1054 1HG2 THR A  67      15.795   2.438   8.105  1.00  0.00           H  
ATOM   1055 2HG2 THR A  67      14.247   3.139   8.631  1.00  0.00           H  
ATOM   1056 3HG2 THR A  67      15.259   2.248   9.789  1.00  0.00           H  
ATOM   1057  N   LYS A  68      11.283   2.102   8.155  1.00  0.00           N  
ATOM   1058  CA  LYS A  68      10.397   3.251   7.961  1.00  0.00           C  
ATOM   1059  C   LYS A  68       9.412   3.466   9.130  1.00  0.00           C  
ATOM   1060  O   LYS A  68       9.215   4.600   9.573  1.00  0.00           O  
ATOM   1061  CB  LYS A  68       9.621   3.089   6.653  1.00  0.00           C  
ATOM   1062  CG  LYS A  68       8.682   4.244   6.331  1.00  0.00           C  
ATOM   1063  CD  LYS A  68       7.989   4.036   4.993  1.00  0.00           C  
ATOM   1064  CE  LYS A  68       7.016   5.166   4.691  1.00  0.00           C  
ATOM   1065  NZ  LYS A  68       6.331   4.977   3.384  1.00  0.00           N  
ATOM   1066  H   LYS A  68      11.286   1.361   7.469  1.00  0.00           H  
ATOM   1067  HA  LYS A  68      11.003   4.159   7.954  1.00  0.00           H  
ATOM   1068 1HB  LYS A  68      10.322   2.988   5.824  1.00  0.00           H  
ATOM   1069 2HB  LYS A  68       9.027   2.176   6.693  1.00  0.00           H  
ATOM   1070 1HG  LYS A  68       7.926   4.327   7.113  1.00  0.00           H  
ATOM   1071 2HG  LYS A  68       9.247   5.174   6.297  1.00  0.00           H  
ATOM   1072 1HD  LYS A  68       8.736   3.989   4.199  1.00  0.00           H  
ATOM   1073 2HD  LYS A  68       7.441   3.094   5.009  1.00  0.00           H  
ATOM   1074 1HE  LYS A  68       6.263   5.218   5.477  1.00  0.00           H  
ATOM   1075 2HE  LYS A  68       7.554   6.114   4.671  1.00  0.00           H  
ATOM   1076 1HZ  LYS A  68       5.696   5.746   3.221  1.00  0.00           H  
ATOM   1077 2HZ  LYS A  68       7.019   4.947   2.644  1.00  0.00           H  
ATOM   1078 3HZ  LYS A  68       5.813   4.111   3.397  1.00  0.00           H  
ATOM   1079  N   LEU A  69       8.809   2.390   9.639  1.00  0.00           N  
ATOM   1080  CA  LEU A  69       7.787   2.523  10.679  1.00  0.00           C  
ATOM   1081  C   LEU A  69       8.349   2.415  12.102  1.00  0.00           C  
ATOM   1082  O   LEU A  69       7.780   2.966  13.050  1.00  0.00           O  
ATOM   1083  CB  LEU A  69       6.708   1.451  10.480  1.00  0.00           C  
ATOM   1084  CG  LEU A  69       5.958   1.503   9.143  1.00  0.00           C  
ATOM   1085  CD1 LEU A  69       4.980   0.339   9.063  1.00  0.00           C  
ATOM   1086  CD2 LEU A  69       5.233   2.835   9.019  1.00  0.00           C  
ATOM   1087  H   LEU A  69       9.055   1.468   9.306  1.00  0.00           H  
ATOM   1088  HA  LEU A  69       7.352   3.520  10.608  1.00  0.00           H  
ATOM   1089 1HB  LEU A  69       7.175   0.470  10.559  1.00  0.00           H  
ATOM   1090 2HB  LEU A  69       5.972   1.546  11.277  1.00  0.00           H  
ATOM   1091  HG  LEU A  69       6.668   1.399   8.322  1.00  0.00           H  
ATOM   1092 1HD1 LEU A  69       4.447   0.376   8.113  1.00  0.00           H  
ATOM   1093 2HD1 LEU A  69       5.527  -0.602   9.134  1.00  0.00           H  
ATOM   1094 3HD1 LEU A  69       4.266   0.407   9.882  1.00  0.00           H  
ATOM   1095 1HD2 LEU A  69       4.700   2.873   8.069  1.00  0.00           H  
ATOM   1096 2HD2 LEU A  69       4.521   2.940   9.838  1.00  0.00           H  
ATOM   1097 3HD2 LEU A  69       5.957   3.649   9.062  1.00  0.00           H  
ATOM   1098  N   GLY A  70       9.454   1.694  12.254  1.00  0.00           N  
ATOM   1099  CA  GLY A  70       9.967   1.395  13.579  1.00  0.00           C  
ATOM   1100  C   GLY A  70       9.291   0.184  14.192  1.00  0.00           C  
ATOM   1101  O   GLY A  70       8.911   0.191  15.362  1.00  0.00           O  
ATOM   1102  H   GLY A  70       9.949   1.346  11.445  1.00  0.00           H  
ATOM   1103 1HA  GLY A  70      11.041   1.218  13.522  1.00  0.00           H  
ATOM   1104 2HA  GLY A  70       9.819   2.256  14.228  1.00  0.00           H  
ATOM   1105  N   VAL A  71       9.136  -0.867  13.391  1.00  0.00           N  
ATOM   1106  CA  VAL A  71       8.437  -2.060  13.845  1.00  0.00           C  
ATOM   1107  C   VAL A  71       9.375  -3.232  13.693  1.00  0.00           C  
ATOM   1108  O   VAL A  71      10.478  -3.078  13.185  1.00  0.00           O  
ATOM   1109  CB  VAL A  71       7.153  -2.303  13.030  1.00  0.00           C  
ATOM   1110  CG1 VAL A  71       6.181  -1.147  13.211  1.00  0.00           C  
ATOM   1111  CG2 VAL A  71       7.501  -2.490  11.561  1.00  0.00           C  
ATOM   1112  H   VAL A  71       9.505  -0.839  12.452  1.00  0.00           H  
ATOM   1113  HA  VAL A  71       8.159  -1.920  14.891  1.00  0.00           H  
ATOM   1114  HB  VAL A  71       6.660  -3.199  13.405  1.00  0.00           H  
ATOM   1115 1HG1 VAL A  71       5.279  -1.335  12.627  1.00  0.00           H  
ATOM   1116 2HG1 VAL A  71       5.918  -1.054  14.264  1.00  0.00           H  
ATOM   1117 3HG1 VAL A  71       6.647  -0.223  12.868  1.00  0.00           H  
ATOM   1118 1HG2 VAL A  71       6.588  -2.662  10.990  1.00  0.00           H  
ATOM   1119 2HG2 VAL A  71       7.999  -1.596  11.187  1.00  0.00           H  
ATOM   1120 3HG2 VAL A  71       8.164  -3.348  11.451  1.00  0.00           H  
ATOM   1121  N   SER A  72       8.928  -4.403  14.122  1.00  0.00           N  
ATOM   1122  CA  SER A  72       9.704  -5.626  13.957  1.00  0.00           C  
ATOM   1123  C   SER A  72       9.579  -6.147  12.534  1.00  0.00           C  
ATOM   1124  O   SER A  72       8.723  -5.685  11.770  1.00  0.00           O  
ATOM   1125  CB  SER A  72       9.236  -6.683  14.939  1.00  0.00           C  
ATOM   1126  OG  SER A  72       7.994  -7.206  14.559  1.00  0.00           O  
ATOM   1127  H   SER A  72       8.028  -4.452  14.578  1.00  0.00           H  
ATOM   1128  HA  SER A  72      10.751  -5.399  14.160  1.00  0.00           H  
ATOM   1129 1HB  SER A  72       9.973  -7.485  14.987  1.00  0.00           H  
ATOM   1130 2HB  SER A  72       9.161  -6.247  15.934  1.00  0.00           H  
ATOM   1131  HG  SER A  72       7.737  -7.813  15.258  1.00  0.00           H  
ATOM   1132  N   LEU A  73      10.435  -7.104  12.183  1.00  0.00           N  
ATOM   1133  CA  LEU A  73      10.454  -7.682  10.840  1.00  0.00           C  
ATOM   1134  C   LEU A  73       9.123  -8.401  10.558  1.00  0.00           C  
ATOM   1135  O   LEU A  73       8.551  -8.289   9.461  1.00  0.00           O  
ATOM   1136  CB  LEU A  73      11.625  -8.662  10.695  1.00  0.00           C  
ATOM   1137  CG  LEU A  73      11.759  -9.341   9.326  1.00  0.00           C  
ATOM   1138  CD1 LEU A  73      11.987  -8.283   8.255  1.00  0.00           C  
ATOM   1139  CD2 LEU A  73      12.908 -10.337   9.364  1.00  0.00           C  
ATOM   1140  H   LEU A  73      11.094  -7.439  12.871  1.00  0.00           H  
ATOM   1141  HA  LEU A  73      10.583  -6.877  10.118  1.00  0.00           H  
ATOM   1142 1HB  LEU A  73      12.552  -8.126  10.892  1.00  0.00           H  
ATOM   1143 2HB  LEU A  73      11.517  -9.446  11.445  1.00  0.00           H  
ATOM   1144  HG  LEU A  73      10.833  -9.864   9.086  1.00  0.00           H  
ATOM   1145 1HD1 LEU A  73      12.083  -8.765   7.282  1.00  0.00           H  
ATOM   1146 2HD1 LEU A  73      11.142  -7.595   8.236  1.00  0.00           H  
ATOM   1147 3HD1 LEU A  73      12.900  -7.731   8.477  1.00  0.00           H  
ATOM   1148 1HD2 LEU A  73      13.003 -10.820   8.391  1.00  0.00           H  
ATOM   1149 2HD2 LEU A  73      13.835  -9.815   9.602  1.00  0.00           H  
ATOM   1150 3HD2 LEU A  73      12.711 -11.092  10.126  1.00  0.00           H  
ATOM   1151  N   GLU A  74       8.645  -9.141  11.556  1.00  0.00           N  
ATOM   1152  CA  GLU A  74       7.402  -9.896  11.447  1.00  0.00           C  
ATOM   1153  C   GLU A  74       6.219  -8.965  11.270  1.00  0.00           C  
ATOM   1154  O   GLU A  74       5.318  -9.252  10.480  1.00  0.00           O  
ATOM   1155  CB  GLU A  74       7.193 -10.770  12.686  1.00  0.00           C  
ATOM   1156  CG  GLU A  74       8.115 -11.979  12.765  1.00  0.00           C  
ATOM   1157  CD  GLU A  74       7.850 -12.839  13.969  1.00  0.00           C  
ATOM   1158  OE1 GLU A  74       7.640 -12.297  15.028  1.00  0.00           O  
ATOM   1159  OE2 GLU A  74       7.856 -14.038  13.830  1.00  0.00           O  
ATOM   1160  H   GLU A  74       9.169  -9.177  12.419  1.00  0.00           H  
ATOM   1161  HA  GLU A  74       7.471 -10.555  10.582  1.00  0.00           H  
ATOM   1162 1HB  GLU A  74       7.349 -10.171  13.584  1.00  0.00           H  
ATOM   1163 2HB  GLU A  74       6.165 -11.130  12.708  1.00  0.00           H  
ATOM   1164 1HG  GLU A  74       7.985 -12.581  11.866  1.00  0.00           H  
ATOM   1165 2HG  GLU A  74       9.148 -11.634  12.791  1.00  0.00           H  
ATOM   1166  N   GLN A  75       6.237  -7.855  12.011  1.00  0.00           N  
ATOM   1167  CA  GLN A  75       5.193  -6.845  11.948  1.00  0.00           C  
ATOM   1168  C   GLN A  75       5.171  -6.141  10.598  1.00  0.00           C  
ATOM   1169  O   GLN A  75       4.094  -5.853  10.056  1.00  0.00           O  
ATOM   1170  CB  GLN A  75       5.378  -5.819  13.067  1.00  0.00           C  
ATOM   1171  CG  GLN A  75       5.066  -6.348  14.457  1.00  0.00           C  
ATOM   1172  CD  GLN A  75       5.478  -5.382  15.551  1.00  0.00           C  
ATOM   1173  OE1 GLN A  75       6.374  -4.554  15.362  1.00  0.00           O  
ATOM   1174  NE2 GLN A  75       4.828  -5.483  16.704  1.00  0.00           N  
ATOM   1175  H   GLN A  75       7.016  -7.719  12.640  1.00  0.00           H  
ATOM   1176  HA  GLN A  75       4.229  -7.335  12.089  1.00  0.00           H  
ATOM   1177 1HB  GLN A  75       6.408  -5.461  13.068  1.00  0.00           H  
ATOM   1178 2HB  GLN A  75       4.734  -4.958  12.883  1.00  0.00           H  
ATOM   1179 1HG  GLN A  75       3.992  -6.518  14.537  1.00  0.00           H  
ATOM   1180 2HG  GLN A  75       5.603  -7.285  14.606  1.00  0.00           H  
ATOM   1181 1HE2 GLN A  75       5.056  -4.873  17.464  1.00  0.00           H  
ATOM   1182 2HE2 GLN A  75       4.108  -6.170  16.815  1.00  0.00           H  
ATOM   1183  N   ALA A  76       6.381  -5.759  10.003  1.00  0.00           N  
ATOM   1184  CA  ALA A  76       6.504  -5.132   8.703  1.00  0.00           C  
ATOM   1185  C   ALA A  76       5.915  -6.045   7.643  1.00  0.00           C  
ATOM   1186  O   ALA A  76       5.333  -5.572   6.679  1.00  0.00           O  
ATOM   1187  CB  ALA A  76       7.956  -4.831   8.379  1.00  0.00           C  
ATOM   1188  H   ALA A  76       7.213  -5.922  10.551  1.00  0.00           H  
ATOM   1189  HA  ALA A  76       5.953  -4.192   8.727  1.00  0.00           H  
ATOM   1190 1HB  ALA A  76       8.019  -4.360   7.397  1.00  0.00           H  
ATOM   1191 2HB  ALA A  76       8.365  -4.158   9.131  1.00  0.00           H  
ATOM   1192 3HB  ALA A  76       8.525  -5.761   8.373  1.00  0.00           H  
ATOM   1193  N   LEU A  77       6.119  -7.444   7.700  1.00  0.00           N  
ATOM   1194  CA  LEU A  77       5.577  -8.440   6.795  1.00  0.00           C  
ATOM   1195  C   LEU A  77       4.042  -8.483   6.899  1.00  0.00           C  
ATOM   1196  O   LEU A  77       3.365  -8.554   5.889  1.00  0.00           O  
ATOM   1197  CB  LEU A  77       6.170  -9.818   7.113  1.00  0.00           C  
ATOM   1198  CG  LEU A  77       5.681 -10.973   6.229  1.00  0.00           C  
ATOM   1199  CD1 LEU A  77       6.077 -10.709   4.783  1.00  0.00           C  
ATOM   1200  CD2 LEU A  77       6.274 -12.282   6.729  1.00  0.00           C  
ATOM   1201  H   LEU A  77       6.725  -7.738   8.451  1.00  0.00           H  
ATOM   1202  HA  LEU A  77       5.788  -8.129   5.772  1.00  0.00           H  
ATOM   1203 1HB  LEU A  77       7.253  -9.762   7.015  1.00  0.00           H  
ATOM   1204 2HB  LEU A  77       5.932 -10.069   8.147  1.00  0.00           H  
ATOM   1205  HG  LEU A  77       4.593 -11.028   6.272  1.00  0.00           H  
ATOM   1206 1HD1 LEU A  77       5.730 -11.529   4.155  1.00  0.00           H  
ATOM   1207 2HD1 LEU A  77       5.624  -9.777   4.445  1.00  0.00           H  
ATOM   1208 3HD1 LEU A  77       7.162 -10.632   4.711  1.00  0.00           H  
ATOM   1209 1HD2 LEU A  77       5.926 -13.102   6.101  1.00  0.00           H  
ATOM   1210 2HD2 LEU A  77       7.362 -12.228   6.685  1.00  0.00           H  
ATOM   1211 3HD2 LEU A  77       5.960 -12.454   7.758  1.00  0.00           H  
ATOM   1212  N   LYS A  78       3.495  -8.427   8.112  1.00  0.00           N  
ATOM   1213  CA  LYS A  78       2.044  -8.499   8.256  1.00  0.00           C  
ATOM   1214  C   LYS A  78       1.412  -7.254   7.655  1.00  0.00           C  
ATOM   1215  O   LYS A  78       0.353  -7.330   7.035  1.00  0.00           O  
ATOM   1216  CB  LYS A  78       1.643  -8.647   9.724  1.00  0.00           C  
ATOM   1217  CG  LYS A  78       2.009  -9.989  10.344  1.00  0.00           C  
ATOM   1218  CD  LYS A  78       1.120 -11.103   9.815  1.00  0.00           C  
ATOM   1219  CE  LYS A  78       1.473 -12.442  10.446  1.00  0.00           C  
ATOM   1220  NZ  LYS A  78       0.642 -13.550   9.901  1.00  0.00           N  
ATOM   1221  H   LYS A  78       4.067  -8.333   8.940  1.00  0.00           H  
ATOM   1222  HA  LYS A  78       1.687  -9.376   7.715  1.00  0.00           H  
ATOM   1223 1HB  LYS A  78       2.123  -7.864  10.313  1.00  0.00           H  
ATOM   1224 2HB  LYS A  78       0.566  -8.516   9.823  1.00  0.00           H  
ATOM   1225 1HG  LYS A  78       3.049 -10.225  10.114  1.00  0.00           H  
ATOM   1226 2HG  LYS A  78       1.900  -9.931  11.427  1.00  0.00           H  
ATOM   1227 1HD  LYS A  78       0.076 -10.872  10.034  1.00  0.00           H  
ATOM   1228 2HD  LYS A  78       1.237 -11.180   8.734  1.00  0.00           H  
ATOM   1229 1HE  LYS A  78       2.522 -12.666  10.260  1.00  0.00           H  
ATOM   1230 2HE  LYS A  78       1.321 -12.388  11.524  1.00  0.00           H  
ATOM   1231 1HZ  LYS A  78       0.906 -14.419  10.345  1.00  0.00           H  
ATOM   1232 2HZ  LYS A  78      -0.334 -13.362  10.085  1.00  0.00           H  
ATOM   1233 3HZ  LYS A  78       0.789 -13.623   8.905  1.00  0.00           H  
ATOM   1234  N   ILE A  79       2.057  -6.107   7.852  1.00  0.00           N  
ATOM   1235  CA  ILE A  79       1.508  -4.854   7.353  1.00  0.00           C  
ATOM   1236  C   ILE A  79       1.473  -4.897   5.836  1.00  0.00           C  
ATOM   1237  O   ILE A  79       0.475  -4.496   5.235  1.00  0.00           O  
ATOM   1238  CB  ILE A  79       2.336  -3.645   7.827  1.00  0.00           C  
ATOM   1239  CG1 ILE A  79       2.185  -3.453   9.338  1.00  0.00           C  
ATOM   1240  CG2 ILE A  79       1.915  -2.387   7.082  1.00  0.00           C  
ATOM   1241  CD1 ILE A  79       3.221  -2.534   9.944  1.00  0.00           C  
ATOM   1242  H   ILE A  79       2.934  -6.097   8.351  1.00  0.00           H  
ATOM   1243  HA  ILE A  79       0.485  -4.757   7.713  1.00  0.00           H  
ATOM   1244  HB  ILE A  79       3.392  -3.832   7.638  1.00  0.00           H  
ATOM   1245 1HG1 ILE A  79       1.198  -3.046   9.556  1.00  0.00           H  
ATOM   1246 2HG1 ILE A  79       2.255  -4.420   9.837  1.00  0.00           H  
ATOM   1247 1HG2 ILE A  79       2.510  -1.543   7.430  1.00  0.00           H  
ATOM   1248 2HG2 ILE A  79       2.073  -2.527   6.014  1.00  0.00           H  
ATOM   1249 3HG2 ILE A  79       0.860  -2.189   7.270  1.00  0.00           H  
ATOM   1250 1HD1 ILE A  79       3.048  -2.449  11.017  1.00  0.00           H  
ATOM   1251 2HD1 ILE A  79       4.216  -2.943   9.768  1.00  0.00           H  
ATOM   1252 3HD1 ILE A  79       3.145  -1.550   9.485  1.00  0.00           H  
ATOM   1253  N   LEU A  80       2.557  -5.401   5.239  1.00  0.00           N  
ATOM   1254  CA  LEU A  80       2.662  -5.560   3.782  1.00  0.00           C  
ATOM   1255  C   LEU A  80       1.562  -6.486   3.286  1.00  0.00           C  
ATOM   1256  O   LEU A  80       0.959  -6.255   2.230  1.00  0.00           O  
ATOM   1257  CB  LEU A  80       4.034  -6.125   3.394  1.00  0.00           C  
ATOM   1258  CG  LEU A  80       5.213  -5.150   3.518  1.00  0.00           C  
ATOM   1259  CD1 LEU A  80       6.523  -5.922   3.419  1.00  0.00           C  
ATOM   1260  CD2 LEU A  80       5.116  -4.095   2.426  1.00  0.00           C  
ATOM   1261  H   LEU A  80       3.331  -5.684   5.823  1.00  0.00           H  
ATOM   1262  HA  LEU A  80       2.546  -4.580   3.320  1.00  0.00           H  
ATOM   1263 1HB  LEU A  80       4.248  -6.984   4.027  1.00  0.00           H  
ATOM   1264 2HB  LEU A  80       3.991  -6.462   2.360  1.00  0.00           H  
ATOM   1265  HG  LEU A  80       5.185  -4.665   4.494  1.00  0.00           H  
ATOM   1266 1HD1 LEU A  80       7.360  -5.229   3.506  1.00  0.00           H  
ATOM   1267 2HD1 LEU A  80       6.574  -6.656   4.223  1.00  0.00           H  
ATOM   1268 3HD1 LEU A  80       6.572  -6.431   2.458  1.00  0.00           H  
ATOM   1269 1HD2 LEU A  80       5.954  -3.403   2.513  1.00  0.00           H  
ATOM   1270 2HD2 LEU A  80       5.147  -4.579   1.448  1.00  0.00           H  
ATOM   1271 3HD2 LEU A  80       4.180  -3.547   2.530  1.00  0.00           H  
ATOM   1272  N   ALA A  81       1.266  -7.691   4.025  1.00  0.00           N  
ATOM   1273  CA  ALA A  81       0.257  -8.659   3.660  1.00  0.00           C  
ATOM   1274  C   ALA A  81      -1.137  -8.061   3.716  1.00  0.00           C  
ATOM   1275  O   ALA A  81      -1.964  -8.341   2.852  1.00  0.00           O  
ATOM   1276  CB  ALA A  81       0.347  -9.877   4.566  1.00  0.00           C  
ATOM   1277  H   ALA A  81       1.881  -7.890   4.802  1.00  0.00           H  
ATOM   1278  HA  ALA A  81       0.444  -8.984   2.635  1.00  0.00           H  
ATOM   1279 1HB  ALA A  81      -0.414 -10.603   4.276  1.00  0.00           H  
ATOM   1280 2HB  ALA A  81       1.334 -10.331   4.471  1.00  0.00           H  
ATOM   1281 3HB  ALA A  81       0.185  -9.574   5.600  1.00  0.00           H  
ATOM   1282  N   VAL A  82      -1.357  -7.257   4.790  1.00  0.00           N  
ATOM   1283  CA  VAL A  82      -2.653  -6.596   4.927  1.00  0.00           C  
ATOM   1284  C   VAL A  82      -2.873  -5.549   3.828  1.00  0.00           C  
ATOM   1285  O   VAL A  82      -3.957  -5.491   3.227  1.00  0.00           O  
ATOM   1286  CB  VAL A  82      -2.757  -5.917   6.306  1.00  0.00           C  
ATOM   1287  CG1 VAL A  82      -3.975  -5.006   6.360  1.00  0.00           C  
ATOM   1288  CG2 VAL A  82      -2.824  -6.972   7.399  1.00  0.00           C  
ATOM   1289  H   VAL A  82      -0.653  -7.112   5.498  1.00  0.00           H  
ATOM   1290  HA  VAL A  82      -3.439  -7.337   4.775  1.00  0.00           H  
ATOM   1291  HB  VAL A  82      -1.879  -5.289   6.459  1.00  0.00           H  
ATOM   1292 1HG1 VAL A  82      -4.033  -4.534   7.341  1.00  0.00           H  
ATOM   1293 2HG1 VAL A  82      -3.889  -4.237   5.593  1.00  0.00           H  
ATOM   1294 3HG1 VAL A  82      -4.876  -5.593   6.187  1.00  0.00           H  
ATOM   1295 1HG2 VAL A  82      -2.897  -6.485   8.371  1.00  0.00           H  
ATOM   1296 2HG2 VAL A  82      -3.699  -7.603   7.243  1.00  0.00           H  
ATOM   1297 3HG2 VAL A  82      -1.923  -7.586   7.368  1.00  0.00           H  
ATOM   1298  N   ALA A  83      -1.856  -4.705   3.564  1.00  0.00           N  
ATOM   1299  CA  ALA A  83      -1.969  -3.698   2.510  1.00  0.00           C  
ATOM   1300  C   ALA A  83      -2.233  -4.345   1.141  1.00  0.00           C  
ATOM   1301  O   ALA A  83      -3.000  -3.827   0.347  1.00  0.00           O  
ATOM   1302  CB  ALA A  83      -0.725  -2.813   2.459  1.00  0.00           C  
ATOM   1303  H   ALA A  83      -1.003  -4.763   4.100  1.00  0.00           H  
ATOM   1304  HA  ALA A  83      -2.831  -3.069   2.733  1.00  0.00           H  
ATOM   1305 1HB  ALA A  83      -0.836  -2.074   1.667  1.00  0.00           H  
ATOM   1306 2HB  ALA A  83      -0.601  -2.306   3.415  1.00  0.00           H  
ATOM   1307 3HB  ALA A  83       0.151  -3.431   2.258  1.00  0.00           H  
ATOM   1308  N   ALA A  84      -1.513  -5.549   0.764  1.00  0.00           N  
ATOM   1309  CA  ALA A  84      -1.747  -6.277  -0.483  1.00  0.00           C  
ATOM   1310  C   ALA A  84      -3.158  -6.863  -0.544  1.00  0.00           C  
ATOM   1311  O   ALA A  84      -3.767  -6.874  -1.601  1.00  0.00           O  
ATOM   1312  CB  ALA A  84      -0.721  -7.367  -0.639  1.00  0.00           C  
ATOM   1313  H   ALA A  84      -0.783  -5.863   1.388  1.00  0.00           H  
ATOM   1314  HA  ALA A  84      -1.649  -5.573  -1.309  1.00  0.00           H  
ATOM   1315 1HB  ALA A  84      -0.900  -7.905  -1.572  1.00  0.00           H  
ATOM   1316 2HB  ALA A  84       0.278  -6.927  -0.661  1.00  0.00           H  
ATOM   1317 3HB  ALA A  84      -0.794  -8.057   0.199  1.00  0.00           H  
ATOM   1318  N   LYS A  85      -3.670  -7.338   0.588  1.00  0.00           N  
ATOM   1319  CA  LYS A  85      -5.027  -7.895   0.669  1.00  0.00           C  
ATOM   1320  C   LYS A  85      -6.138  -6.847   0.619  1.00  0.00           C  
ATOM   1321  O   LYS A  85      -7.201  -7.102   0.078  1.00  0.00           O  
ATOM   1322  CB  LYS A  85      -5.171  -8.722   1.948  1.00  0.00           C  
ATOM   1323  CG  LYS A  85      -4.340  -9.998   1.969  1.00  0.00           C  
ATOM   1324  CD  LYS A  85      -5.207 -11.227   1.742  1.00  0.00           C  
ATOM   1325  CE  LYS A  85      -5.280 -11.589   0.266  1.00  0.00           C  
ATOM   1326  NZ  LYS A  85      -6.085 -12.819   0.034  1.00  0.00           N  
ATOM   1327  H   LYS A  85      -3.099  -7.313   1.422  1.00  0.00           H  
ATOM   1328  HA  LYS A  85      -5.178  -8.562  -0.180  1.00  0.00           H  
ATOM   1329 1HB  LYS A  85      -4.879  -8.118   2.807  1.00  0.00           H  
ATOM   1330 2HB  LYS A  85      -6.216  -9.002   2.084  1.00  0.00           H  
ATOM   1331 1HG  LYS A  85      -3.580  -9.950   1.188  1.00  0.00           H  
ATOM   1332 2HG  LYS A  85      -3.839 -10.090   2.932  1.00  0.00           H  
ATOM   1333 1HD  LYS A  85      -4.794 -12.071   2.295  1.00  0.00           H  
ATOM   1334 2HD  LYS A  85      -6.215 -11.034   2.109  1.00  0.00           H  
ATOM   1335 1HE  LYS A  85      -5.729 -10.766  -0.289  1.00  0.00           H  
ATOM   1336 2HE  LYS A  85      -4.273 -11.751  -0.119  1.00  0.00           H  
ATOM   1337 1HZ  LYS A  85      -6.109 -13.025  -0.955  1.00  0.00           H  
ATOM   1338 2HZ  LYS A  85      -5.667 -13.594   0.529  1.00  0.00           H  
ATOM   1339 3HZ  LYS A  85      -7.026 -12.674   0.369  1.00  0.00           H  
ATOM   1340  N   LEU A  86      -5.911  -5.695   1.240  1.00  0.00           N  
ATOM   1341  CA  LEU A  86      -6.869  -4.609   1.207  1.00  0.00           C  
ATOM   1342  C   LEU A  86      -6.848  -3.993  -0.186  1.00  0.00           C  
ATOM   1343  O   LEU A  86      -7.875  -3.547  -0.695  1.00  0.00           O  
ATOM   1344  CB  LEU A  86      -6.534  -3.552   2.266  1.00  0.00           C  
ATOM   1345  CG  LEU A  86      -6.724  -3.990   3.725  1.00  0.00           C  
ATOM   1346  CD1 LEU A  86      -6.148  -2.928   4.653  1.00  0.00           C  
ATOM   1347  CD2 LEU A  86      -8.205  -4.211   4.001  1.00  0.00           C  
ATOM   1348  H   LEU A  86      -5.046  -5.575   1.748  1.00  0.00           H  
ATOM   1349  HA  LEU A  86      -7.850  -5.004   1.464  1.00  0.00           H  
ATOM   1350 1HB  LEU A  86      -5.495  -3.253   2.144  1.00  0.00           H  
ATOM   1351 2HB  LEU A  86      -7.165  -2.678   2.098  1.00  0.00           H  
ATOM   1352  HG  LEU A  86      -6.180  -4.917   3.901  1.00  0.00           H  
ATOM   1353 1HD1 LEU A  86      -6.283  -3.239   5.689  1.00  0.00           H  
ATOM   1354 2HD1 LEU A  86      -5.084  -2.804   4.448  1.00  0.00           H  
ATOM   1355 3HD1 LEU A  86      -6.663  -1.982   4.489  1.00  0.00           H  
ATOM   1356 1HD2 LEU A  86      -8.340  -4.523   5.036  1.00  0.00           H  
ATOM   1357 2HD2 LEU A  86      -8.750  -3.283   3.826  1.00  0.00           H  
ATOM   1358 3HD2 LEU A  86      -8.586  -4.987   3.335  1.00  0.00           H  
ATOM   1359  N   GLY A  87      -5.664  -3.951  -0.794  1.00  0.00           N  
ATOM   1360  CA  GLY A  87      -5.517  -3.337  -2.093  1.00  0.00           C  
ATOM   1361  C   GLY A  87      -5.104  -1.883  -1.943  1.00  0.00           C  
ATOM   1362  O   GLY A  87      -5.464  -1.029  -2.757  1.00  0.00           O  
ATOM   1363  H   GLY A  87      -4.854  -4.352  -0.345  1.00  0.00           H  
ATOM   1364 1HA  GLY A  87      -4.770  -3.882  -2.671  1.00  0.00           H  
ATOM   1365 2HA  GLY A  87      -6.458  -3.407  -2.638  1.00  0.00           H  
ATOM   1366  N   THR A  88      -4.338  -1.590  -0.900  1.00  0.00           N  
ATOM   1367  CA  THR A  88      -3.969  -0.214  -0.670  1.00  0.00           C  
ATOM   1368  C   THR A  88      -2.521  -0.059  -0.244  1.00  0.00           C  
ATOM   1369  O   THR A  88      -1.708  -0.954  -0.443  1.00  0.00           O  
ATOM   1370  CB  THR A  88      -4.885   0.420   0.394  1.00  0.00           C  
ATOM   1371  OG1 THR A  88      -4.602   1.822   0.498  1.00  0.00           O  
ATOM   1372  CG2 THR A  88      -4.667  -0.239   1.747  1.00  0.00           C  
ATOM   1373  H   THR A  88      -4.004  -2.300  -0.265  1.00  0.00           H  
ATOM   1374  HA  THR A  88      -4.041   0.326  -1.613  1.00  0.00           H  
ATOM   1375  HB  THR A  88      -5.927   0.294   0.099  1.00  0.00           H  
ATOM   1376  HG1 THR A  88      -5.333   2.263   0.937  1.00  0.00           H  
ATOM   1377 1HG2 THR A  88      -5.322   0.221   2.486  1.00  0.00           H  
ATOM   1378 2HG2 THR A  88      -4.892  -1.303   1.674  1.00  0.00           H  
ATOM   1379 3HG2 THR A  88      -3.629  -0.109   2.052  1.00  0.00           H  
ATOM   1380  N   THR A  89      -2.172   1.094   0.389  1.00  0.00           N  
ATOM   1381  CA  THR A  89      -0.779   1.346   0.749  1.00  0.00           C  
ATOM   1382  C   THR A  89      -0.524   0.812   2.156  1.00  0.00           C  
ATOM   1383  O   THR A  89      -1.471   0.445   2.861  1.00  0.00           O  
ATOM   1384  CB  THR A  89      -0.437   2.845   0.679  1.00  0.00           C  
ATOM   1385  OG1 THR A  89      -1.174   3.555   1.683  1.00  0.00           O  
ATOM   1386  CG2 THR A  89      -0.782   3.409  -0.691  1.00  0.00           C  
ATOM   1387  H   THR A  89      -2.874   1.779   0.627  1.00  0.00           H  
ATOM   1388  HA  THR A  89      -0.139   0.861   0.013  1.00  0.00           H  
ATOM   1389  HB  THR A  89       0.629   2.984   0.864  1.00  0.00           H  
ATOM   1390  HG1 THR A  89      -0.808   4.437   1.785  1.00  0.00           H  
ATOM   1391 1HG2 THR A  89      -0.532   4.468  -0.723  1.00  0.00           H  
ATOM   1392 2HG2 THR A  89      -0.214   2.878  -1.456  1.00  0.00           H  
ATOM   1393 3HG2 THR A  89      -1.847   3.281  -0.878  1.00  0.00           H  
ATOM   1394  N   VAL A  90       0.751   0.762   2.553  1.00  0.00           N  
ATOM   1395  CA  VAL A  90       1.097   0.285   3.885  1.00  0.00           C  
ATOM   1396  C   VAL A  90       0.679   1.303   4.942  1.00  0.00           C  
ATOM   1397  O   VAL A  90       0.288   0.938   6.073  1.00  0.00           O  
ATOM   1398  CB  VAL A  90       2.613   0.027   3.986  1.00  0.00           C  
ATOM   1399  CG1 VAL A  90       3.037  -1.050   2.999  1.00  0.00           C  
ATOM   1400  CG2 VAL A  90       3.375   1.319   3.736  1.00  0.00           C  
ATOM   1401  H   VAL A  90       1.487   1.058   1.930  1.00  0.00           H  
ATOM   1402  HA  VAL A  90       0.484  -0.589   4.109  1.00  0.00           H  
ATOM   1403  HB  VAL A  90       2.843  -0.344   4.985  1.00  0.00           H  
ATOM   1404 1HG1 VAL A  90       4.111  -1.220   3.085  1.00  0.00           H  
ATOM   1405 2HG1 VAL A  90       2.505  -1.976   3.220  1.00  0.00           H  
ATOM   1406 3HG1 VAL A  90       2.801  -0.727   1.985  1.00  0.00           H  
ATOM   1407 1HG2 VAL A  90       4.446   1.130   3.810  1.00  0.00           H  
ATOM   1408 2HG2 VAL A  90       3.141   1.693   2.739  1.00  0.00           H  
ATOM   1409 3HG2 VAL A  90       3.086   2.062   4.479  1.00  0.00           H  
ATOM   1410  N   GLU A  91       0.706   2.574   4.555  1.00  0.00           N  
ATOM   1411  CA  GLU A  91       0.330   3.652   5.464  1.00  0.00           C  
ATOM   1412  C   GLU A  91      -1.126   3.510   5.890  1.00  0.00           C  
ATOM   1413  O   GLU A  91      -1.439   3.657   7.069  1.00  0.00           O  
ATOM   1414  CB  GLU A  91       0.552   5.014   4.804  1.00  0.00           C  
ATOM   1415  CG  GLU A  91       2.015   5.384   4.602  1.00  0.00           C  
ATOM   1416  CD  GLU A  91       2.620   4.736   3.389  1.00  0.00           C  
ATOM   1417  OE1 GLU A  91       1.914   4.046   2.692  1.00  0.00           O  
ATOM   1418  OE2 GLU A  91       3.791   4.930   3.158  1.00  0.00           O  
ATOM   1419  H   GLU A  91       0.993   2.802   3.614  1.00  0.00           H  
ATOM   1420  HA  GLU A  91       0.936   3.570   6.367  1.00  0.00           H  
ATOM   1421 1HB  GLU A  91       0.066   5.030   3.829  1.00  0.00           H  
ATOM   1422 2HB  GLU A  91       0.091   5.793   5.412  1.00  0.00           H  
ATOM   1423 1HG  GLU A  91       2.094   6.466   4.500  1.00  0.00           H  
ATOM   1424 2HG  GLU A  91       2.579   5.088   5.486  1.00  0.00           H  
ATOM   1425  N   GLU A  92      -2.048   3.160   4.909  1.00  0.00           N  
ATOM   1426  CA  GLU A  92      -3.462   2.958   5.250  1.00  0.00           C  
ATOM   1427  C   GLU A  92      -3.683   1.708   6.098  1.00  0.00           C  
ATOM   1428  O   GLU A  92      -4.526   1.706   6.992  1.00  0.00           O  
ATOM   1429  CB  GLU A  92      -4.303   2.865   3.975  1.00  0.00           C  
ATOM   1430  CG  GLU A  92      -5.800   2.738   4.217  1.00  0.00           C  
ATOM   1431  CD  GLU A  92      -6.604   2.779   2.947  1.00  0.00           C  
ATOM   1432  OE1 GLU A  92      -6.128   3.329   1.983  1.00  0.00           O  
ATOM   1433  OE2 GLU A  92      -7.695   2.259   2.941  1.00  0.00           O  
ATOM   1434  H   GLU A  92      -1.771   3.156   3.938  1.00  0.00           H  
ATOM   1435  HA  GLU A  92      -3.811   3.830   5.802  1.00  0.00           H  
ATOM   1436 1HB  GLU A  92      -4.137   3.752   3.363  1.00  0.00           H  
ATOM   1437 2HB  GLU A  92      -3.984   2.001   3.391  1.00  0.00           H  
ATOM   1438 1HG  GLU A  92      -5.996   1.796   4.728  1.00  0.00           H  
ATOM   1439 2HG  GLU A  92      -6.121   3.548   4.871  1.00  0.00           H  
ATOM   1440  N   ALA A  93      -2.962   0.635   5.787  1.00  0.00           N  
ATOM   1441  CA  ALA A  93      -3.115  -0.606   6.542  1.00  0.00           C  
ATOM   1442  C   ALA A  93      -2.811  -0.345   8.017  1.00  0.00           C  
ATOM   1443  O   ALA A  93      -3.486  -0.854   8.899  1.00  0.00           O  
ATOM   1444  CB  ALA A  93      -2.206  -1.697   5.988  1.00  0.00           C  
ATOM   1445  H   ALA A  93      -2.298   0.669   5.026  1.00  0.00           H  
ATOM   1446  HA  ALA A  93      -4.150  -0.933   6.448  1.00  0.00           H  
ATOM   1447 1HB  ALA A  93      -2.339  -2.609   6.567  1.00  0.00           H  
ATOM   1448 2HB  ALA A  93      -2.462  -1.888   4.946  1.00  0.00           H  
ATOM   1449 3HB  ALA A  93      -1.168  -1.373   6.054  1.00  0.00           H  
ATOM   1450  N   VAL A  94      -1.782   0.456   8.257  1.00  0.00           N  
ATOM   1451  CA  VAL A  94      -1.359   0.786   9.607  1.00  0.00           C  
ATOM   1452  C   VAL A  94      -2.410   1.705  10.249  1.00  0.00           C  
ATOM   1453  O   VAL A  94      -2.877   1.418  11.351  1.00  0.00           O  
ATOM   1454  CB  VAL A  94       0.016   1.481   9.591  1.00  0.00           C  
ATOM   1455  CG1 VAL A  94       0.350   2.032  10.970  1.00  0.00           C  
ATOM   1456  CG2 VAL A  94       1.085   0.503   9.128  1.00  0.00           C  
ATOM   1457  H   VAL A  94      -1.278   0.849   7.474  1.00  0.00           H  
ATOM   1458  HA  VAL A  94      -1.332  -0.132  10.195  1.00  0.00           H  
ATOM   1459  HB  VAL A  94      -0.024   2.328   8.907  1.00  0.00           H  
ATOM   1460 1HG1 VAL A  94       1.325   2.520  10.940  1.00  0.00           H  
ATOM   1461 2HG1 VAL A  94      -0.409   2.756  11.266  1.00  0.00           H  
ATOM   1462 3HG1 VAL A  94       0.375   1.215  11.691  1.00  0.00           H  
ATOM   1463 1HG2 VAL A  94       2.054   1.001   9.118  1.00  0.00           H  
ATOM   1464 2HG2 VAL A  94       1.120  -0.348   9.809  1.00  0.00           H  
ATOM   1465 3HG2 VAL A  94       0.847   0.153   8.123  1.00  0.00           H  
ATOM   1466  N   LYS A  95      -2.830   2.753   9.525  1.00  0.00           N  
ATOM   1467  CA  LYS A  95      -3.823   3.703  10.048  1.00  0.00           C  
ATOM   1468  C   LYS A  95      -5.106   3.015  10.453  1.00  0.00           C  
ATOM   1469  O   LYS A  95      -5.689   3.348  11.479  1.00  0.00           O  
ATOM   1470  CB  LYS A  95      -4.129   4.786   9.012  1.00  0.00           C  
ATOM   1471  CG  LYS A  95      -3.027   5.824   8.844  1.00  0.00           C  
ATOM   1472  CD  LYS A  95      -3.374   6.826   7.753  1.00  0.00           C  
ATOM   1473  CE  LYS A  95      -2.265   7.851   7.569  1.00  0.00           C  
ATOM   1474  NZ  LYS A  95      -2.578   8.821   6.485  1.00  0.00           N  
ATOM   1475  H   LYS A  95      -2.457   2.895   8.599  1.00  0.00           H  
ATOM   1476  HA  LYS A  95      -3.415   4.176  10.942  1.00  0.00           H  
ATOM   1477 1HB  LYS A  95      -4.303   4.323   8.041  1.00  0.00           H  
ATOM   1478 2HB  LYS A  95      -5.042   5.310   9.293  1.00  0.00           H  
ATOM   1479 1HG  LYS A  95      -2.884   6.358   9.784  1.00  0.00           H  
ATOM   1480 2HG  LYS A  95      -2.094   5.325   8.584  1.00  0.00           H  
ATOM   1481 1HD  LYS A  95      -3.531   6.299   6.811  1.00  0.00           H  
ATOM   1482 2HD  LYS A  95      -4.295   7.346   8.016  1.00  0.00           H  
ATOM   1483 1HE  LYS A  95      -2.118   8.399   8.499  1.00  0.00           H  
ATOM   1484 2HE  LYS A  95      -1.334   7.340   7.324  1.00  0.00           H  
ATOM   1485 1HZ  LYS A  95      -1.819   9.482   6.394  1.00  0.00           H  
ATOM   1486 2HZ  LYS A  95      -2.698   8.325   5.613  1.00  0.00           H  
ATOM   1487 3HZ  LYS A  95      -3.429   9.316   6.710  1.00  0.00           H  
ATOM   1488  N   ARG A  96      -5.557   2.068   9.639  1.00  0.00           N  
ATOM   1489  CA  ARG A  96      -6.740   1.276   9.980  1.00  0.00           C  
ATOM   1490  C   ARG A  96      -6.486   0.367  11.178  1.00  0.00           C  
ATOM   1491  O   ARG A  96      -7.348   0.209  12.032  1.00  0.00           O  
ATOM   1492  CB  ARG A  96      -7.175   0.429   8.794  1.00  0.00           C  
ATOM   1493  CG  ARG A  96      -7.811   1.206   7.652  1.00  0.00           C  
ATOM   1494  CD  ARG A  96      -8.230   0.310   6.544  1.00  0.00           C  
ATOM   1495  NE  ARG A  96      -8.798   1.053   5.431  1.00  0.00           N  
ATOM   1496  CZ  ARG A  96     -10.083   1.448   5.350  1.00  0.00           C  
ATOM   1497  NH1 ARG A  96     -10.920   1.164   6.324  1.00  0.00           N  
ATOM   1498  NH2 ARG A  96     -10.503   2.121   4.293  1.00  0.00           N  
ATOM   1499  H   ARG A  96      -5.080   1.889   8.768  1.00  0.00           H  
ATOM   1500  HA  ARG A  96      -7.547   1.958  10.246  1.00  0.00           H  
ATOM   1501 1HB  ARG A  96      -6.313  -0.102   8.391  1.00  0.00           H  
ATOM   1502 2HB  ARG A  96      -7.895  -0.319   9.125  1.00  0.00           H  
ATOM   1503 1HG  ARG A  96      -8.692   1.734   8.018  1.00  0.00           H  
ATOM   1504 2HG  ARG A  96      -7.094   1.927   7.258  1.00  0.00           H  
ATOM   1505 1HD  ARG A  96      -7.366  -0.245   6.179  1.00  0.00           H  
ATOM   1506 2HD  ARG A  96      -8.983  -0.389   6.906  1.00  0.00           H  
ATOM   1507  HE  ARG A  96      -8.184   1.290   4.662  1.00  0.00           H  
ATOM   1508 1HH1 ARG A  96     -10.599   0.649   7.132  1.00  0.00           H  
ATOM   1509 2HH1 ARG A  96     -11.884   1.459   6.264  1.00  0.00           H  
ATOM   1510 1HH2 ARG A  96      -9.860   2.339   3.545  1.00  0.00           H  
ATOM   1511 2HH2 ARG A  96     -11.466   2.416   4.233  1.00  0.00           H  
ATOM   1512  N   ALA A  97      -5.308  -0.249  11.211  1.00  0.00           N  
ATOM   1513  CA  ALA A  97      -4.971  -1.153  12.293  1.00  0.00           C  
ATOM   1514  C   ALA A  97      -4.957  -0.352  13.595  1.00  0.00           C  
ATOM   1515  O   ALA A  97      -5.397  -0.844  14.611  1.00  0.00           O  
ATOM   1516  CB  ALA A  97      -3.623  -1.806  12.035  1.00  0.00           C  
ATOM   1517  H   ALA A  97      -4.636  -0.088  10.476  1.00  0.00           H  
ATOM   1518  HA  ALA A  97      -5.736  -1.929  12.337  1.00  0.00           H  
ATOM   1519 1HB  ALA A  97      -3.383  -2.482  12.854  1.00  0.00           H  
ATOM   1520 2HB  ALA A  97      -3.665  -2.368  11.100  1.00  0.00           H  
ATOM   1521 3HB  ALA A  97      -2.856  -1.037  11.962  1.00  0.00           H  
ATOM   1522  N   LEU A  98      -4.454   0.882  13.543  1.00  0.00           N  
ATOM   1523  CA  LEU A  98      -4.403   1.754  14.717  1.00  0.00           C  
ATOM   1524  C   LEU A  98      -5.788   2.160  15.224  1.00  0.00           C  
ATOM   1525  O   LEU A  98      -5.990   2.274  16.417  1.00  0.00           O  
ATOM   1526  CB  LEU A  98      -3.595   3.016  14.389  1.00  0.00           C  
ATOM   1527  CG  LEU A  98      -2.091   2.805  14.175  1.00  0.00           C  
ATOM   1528  CD1 LEU A  98      -1.470   4.086  13.632  1.00  0.00           C  
ATOM   1529  CD2 LEU A  98      -1.442   2.398  15.489  1.00  0.00           C  
ATOM   1530  H   LEU A  98      -4.097   1.222  12.663  1.00  0.00           H  
ATOM   1531  HA  LEU A  98      -3.933   1.206  15.535  1.00  0.00           H  
ATOM   1532 1HB  LEU A  98      -3.999   3.461  13.482  1.00  0.00           H  
ATOM   1533 2HB  LEU A  98      -3.717   3.729  15.204  1.00  0.00           H  
ATOM   1534  HG  LEU A  98      -1.935   2.020  13.435  1.00  0.00           H  
ATOM   1535 1HD1 LEU A  98      -0.401   3.936  13.480  1.00  0.00           H  
ATOM   1536 2HD1 LEU A  98      -1.939   4.343  12.683  1.00  0.00           H  
ATOM   1537 3HD1 LEU A  98      -1.625   4.895  14.345  1.00  0.00           H  
ATOM   1538 1HD2 LEU A  98      -0.373   2.247  15.337  1.00  0.00           H  
ATOM   1539 2HD2 LEU A  98      -1.596   3.183  16.230  1.00  0.00           H  
ATOM   1540 3HD2 LEU A  98      -1.892   1.470  15.845  1.00  0.00           H  
ATOM   1541  N   LYS A  99      -6.742   2.370  14.320  1.00  0.00           N  
ATOM   1542  CA  LYS A  99      -8.112   2.646  14.749  1.00  0.00           C  
ATOM   1543  C   LYS A  99      -8.698   1.455  15.490  1.00  0.00           C  
ATOM   1544  O   LYS A  99      -9.384   1.630  16.504  1.00  0.00           O  
ATOM   1545  CB  LYS A  99      -8.993   3.002  13.550  1.00  0.00           C  
ATOM   1546  CG  LYS A  99      -8.698   4.364  12.936  1.00  0.00           C  
ATOM   1547  CD  LYS A  99      -9.584   4.630  11.728  1.00  0.00           C  
ATOM   1548  CE  LYS A  99      -9.276   5.981  11.101  1.00  0.00           C  
ATOM   1549  NZ  LYS A  99     -10.110   6.238   9.896  1.00  0.00           N  
ATOM   1550  H   LYS A  99      -6.531   2.341  13.334  1.00  0.00           H  
ATOM   1551  HA  LYS A  99      -8.098   3.499  15.427  1.00  0.00           H  
ATOM   1552 1HB  LYS A  99      -8.869   2.250  12.771  1.00  0.00           H  
ATOM   1553 2HB  LYS A  99     -10.041   2.992  13.852  1.00  0.00           H  
ATOM   1554 1HG  LYS A  99      -8.868   5.144  13.680  1.00  0.00           H  
ATOM   1555 2HG  LYS A  99      -7.654   4.405  12.626  1.00  0.00           H  
ATOM   1556 1HD  LYS A  99      -9.428   3.848  10.984  1.00  0.00           H  
ATOM   1557 2HD  LYS A  99     -10.630   4.612  12.034  1.00  0.00           H  
ATOM   1558 1HE  LYS A  99      -9.458   6.770  11.829  1.00  0.00           H  
ATOM   1559 2HE  LYS A  99      -8.225   6.018  10.814  1.00  0.00           H  
ATOM   1560 1HZ  LYS A  99      -9.875   7.142   9.510  1.00  0.00           H  
ATOM   1561 2HZ  LYS A  99      -9.935   5.522   9.205  1.00  0.00           H  
ATOM   1562 3HZ  LYS A  99     -11.086   6.226  10.153  1.00  0.00           H  
ATOM   1563  N   LEU A 100      -8.449   0.249  14.972  1.00  0.00           N  
ATOM   1564  CA  LEU A 100      -8.904  -0.961  15.642  1.00  0.00           C  
ATOM   1565  C   LEU A 100      -8.137  -1.141  16.951  1.00  0.00           C  
ATOM   1566  O   LEU A 100      -8.698  -1.570  17.959  1.00  0.00           O  
ATOM   1567  CB  LEU A 100      -8.704  -2.186  14.739  1.00  0.00           C  
ATOM   1568  CG  LEU A 100      -9.585  -2.237  13.485  1.00  0.00           C  
ATOM   1569  CD1 LEU A 100      -9.049  -3.298  12.531  1.00  0.00           C  
ATOM   1570  CD2 LEU A 100     -11.022  -2.537  13.885  1.00  0.00           C  
ATOM   1571  H   LEU A 100      -7.940   0.169  14.104  1.00  0.00           H  
ATOM   1572  HA  LEU A 100      -9.968  -0.860  15.857  1.00  0.00           H  
ATOM   1573 1HB  LEU A 100      -7.665  -2.212  14.415  1.00  0.00           H  
ATOM   1574 2HB  LEU A 100      -8.904  -3.084  15.322  1.00  0.00           H  
ATOM   1575  HG  LEU A 100      -9.543  -1.277  12.971  1.00  0.00           H  
ATOM   1576 1HD1 LEU A 100      -9.676  -3.335  11.640  1.00  0.00           H  
ATOM   1577 2HD1 LEU A 100      -8.027  -3.048  12.247  1.00  0.00           H  
ATOM   1578 3HD1 LEU A 100      -9.063  -4.269  13.025  1.00  0.00           H  
ATOM   1579 1HD2 LEU A 100     -11.648  -2.573  12.992  1.00  0.00           H  
ATOM   1580 2HD2 LEU A 100     -11.064  -3.498  14.397  1.00  0.00           H  
ATOM   1581 3HD2 LEU A 100     -11.385  -1.754  14.551  1.00  0.00           H  
ATOM   1582  N   LYS A 101      -6.847  -0.825  16.915  1.00  0.00           N  
ATOM   1583  CA  LYS A 101      -5.990  -1.008  18.072  1.00  0.00           C  
ATOM   1584  C   LYS A 101      -6.643  -0.356  19.303  1.00  0.00           C  
ATOM   1585  O   LYS A 101      -6.865  -1.024  20.317  1.00  0.00           O  
ATOM   1586  CB  LYS A 101      -4.604  -0.416  17.815  1.00  0.00           C  
ATOM   1587  CG  LYS A 101      -3.615  -0.612  18.957  1.00  0.00           C  
ATOM   1588  CD  LYS A 101      -2.297   0.094  18.674  1.00  0.00           C  
ATOM   1589  CE  LYS A 101      -1.340  -0.025  19.851  1.00  0.00           C  
ATOM   1590  NZ  LYS A 101      -0.086   0.746  19.630  1.00  0.00           N  
ATOM   1591  H   LYS A 101      -6.452  -0.450  16.065  1.00  0.00           H  
ATOM   1592  HA  LYS A 101      -5.906  -2.076  18.275  1.00  0.00           H  
ATOM   1593 1HB  LYS A 101      -4.175  -0.867  16.921  1.00  0.00           H  
ATOM   1594 2HB  LYS A 101      -4.693   0.655  17.630  1.00  0.00           H  
ATOM   1595 1HG  LYS A 101      -4.040  -0.213  19.879  1.00  0.00           H  
ATOM   1596 2HG  LYS A 101      -3.425  -1.676  19.095  1.00  0.00           H  
ATOM   1597 1HD  LYS A 101      -1.830  -0.345  17.792  1.00  0.00           H  
ATOM   1598 2HD  LYS A 101      -2.484   1.150  18.476  1.00  0.00           H  
ATOM   1599 1HE  LYS A 101      -1.826   0.346  20.753  1.00  0.00           H  
ATOM   1600 2HE  LYS A 101      -1.084  -1.073  20.007  1.00  0.00           H  
ATOM   1601 1HZ  LYS A 101       0.520   0.640  20.431  1.00  0.00           H  
ATOM   1602 2HZ  LYS A 101       0.382   0.397  18.805  1.00  0.00           H  
ATOM   1603 3HZ  LYS A 101      -0.310   1.722  19.503  1.00  0.00           H  
ATOM   1604  N   THR A 102      -7.008   0.922  19.195  1.00  0.00           N  
ATOM   1605  CA  THR A 102      -7.511   1.650  20.357  1.00  0.00           C  
ATOM   1606  C   THR A 102      -9.014   1.459  20.565  1.00  0.00           C  
ATOM   1607  O   THR A 102      -9.529   1.599  21.673  1.00  0.00           O  
ATOM   1608  CB  THR A 102      -7.201   3.153  20.233  1.00  0.00           C  
ATOM   1609  OG1 THR A 102      -7.887   3.693  19.096  1.00  0.00           O  
ATOM   1610  CG2 THR A 102      -5.705   3.377  20.070  1.00  0.00           C  
ATOM   1611  H   THR A 102      -6.938   1.400  18.308  1.00  0.00           H  
ATOM   1612  HA  THR A 102      -7.025   1.257  21.249  1.00  0.00           H  
ATOM   1613  HB  THR A 102      -7.544   3.671  21.128  1.00  0.00           H  
ATOM   1614  HG1 THR A 102      -7.935   4.649  19.177  1.00  0.00           H  
ATOM   1615 1HG2 THR A 102      -5.504   4.444  19.984  1.00  0.00           H  
ATOM   1616 2HG2 THR A 102      -5.181   2.977  20.938  1.00  0.00           H  
ATOM   1617 3HG2 THR A 102      -5.357   2.869  19.171  1.00  0.00           H  
ATOM   1618  N   LYS A 103      -9.721   1.129  19.497  1.00  0.00           N  
ATOM   1619  CA  LYS A 103     -11.152   0.884  19.594  1.00  0.00           C  
ATOM   1620  C   LYS A 103     -11.496  -0.443  20.282  1.00  0.00           C  
ATOM   1621  O   LYS A 103     -12.383  -0.494  21.137  1.00  0.00           O  
ATOM   1622  CB  LYS A 103     -11.777   0.921  18.198  1.00  0.00           C  
ATOM   1623  CG  LYS A 103     -13.282   0.696  18.177  1.00  0.00           C  
ATOM   1624  CD  LYS A 103     -13.842   0.835  16.770  1.00  0.00           C  
ATOM   1625  CE  LYS A 103     -15.343   0.587  16.742  1.00  0.00           C  
ATOM   1626  NZ  LYS A 103     -15.904   0.712  15.370  1.00  0.00           N  
ATOM   1627  H   LYS A 103      -9.268   1.045  18.599  1.00  0.00           H  
ATOM   1628  HA  LYS A 103     -11.596   1.665  20.212  1.00  0.00           H  
ATOM   1629 1HB  LYS A 103     -11.576   1.888  17.735  1.00  0.00           H  
ATOM   1630 2HB  LYS A 103     -11.316   0.156  17.573  1.00  0.00           H  
ATOM   1631 1HG  LYS A 103     -13.507  -0.303  18.551  1.00  0.00           H  
ATOM   1632 2HG  LYS A 103     -13.768   1.426  18.825  1.00  0.00           H  
ATOM   1633 1HD  LYS A 103     -13.641   1.839  16.394  1.00  0.00           H  
ATOM   1634 2HD  LYS A 103     -13.353   0.117  16.111  1.00  0.00           H  
ATOM   1635 1HE  LYS A 103     -15.553  -0.414  17.118  1.00  0.00           H  
ATOM   1636 2HE  LYS A 103     -15.842   1.306  17.391  1.00  0.00           H  
ATOM   1637 1HZ  LYS A 103     -16.899   0.541  15.395  1.00  0.00           H  
ATOM   1638 2HZ  LYS A 103     -15.731   1.644  15.019  1.00  0.00           H  
ATOM   1639 3HZ  LYS A 103     -15.462   0.037  14.763  1.00  0.00           H  
ATOM   1640  N   LEU A 104     -10.799  -1.513  19.914  1.00  0.00           N  
ATOM   1641  CA  LEU A 104     -11.134  -2.844  20.423  1.00  0.00           C  
ATOM   1642  C   LEU A 104     -10.282  -3.273  21.622  1.00  0.00           C  
ATOM   1643  O   LEU A 104     -10.536  -4.327  22.213  1.00  0.00           O  
ATOM   1644  CB  LEU A 104     -10.977  -3.876  19.299  1.00  0.00           C  
ATOM   1645  CG  LEU A 104     -11.840  -3.638  18.052  1.00  0.00           C  
ATOM   1646  CD1 LEU A 104     -11.490  -4.670  16.988  1.00  0.00           C  
ATOM   1647  CD2 LEU A 104     -13.311  -3.718  18.429  1.00  0.00           C  
ATOM   1648  H   LEU A 104     -10.024  -1.413  19.274  1.00  0.00           H  
ATOM   1649  HA  LEU A 104     -12.172  -2.835  20.757  1.00  0.00           H  
ATOM   1650 1HB  LEU A 104      -9.935  -3.891  18.983  1.00  0.00           H  
ATOM   1651 2HB  LEU A 104     -11.230  -4.861  19.693  1.00  0.00           H  
ATOM   1652  HG  LEU A 104     -11.623  -2.651  17.643  1.00  0.00           H  
ATOM   1653 1HD1 LEU A 104     -12.103  -4.500  16.102  1.00  0.00           H  
ATOM   1654 2HD1 LEU A 104     -10.437  -4.577  16.723  1.00  0.00           H  
ATOM   1655 3HD1 LEU A 104     -11.681  -5.670  17.375  1.00  0.00           H  
ATOM   1656 1HD2 LEU A 104     -13.924  -3.549  17.544  1.00  0.00           H  
ATOM   1657 2HD2 LEU A 104     -13.529  -4.706  18.837  1.00  0.00           H  
ATOM   1658 3HD2 LEU A 104     -13.537  -2.959  19.178  1.00  0.00           H  
ATOM   1659  N   GLY A 105      -9.274  -2.475  21.969  1.00  0.00           N  
ATOM   1660  CA  GLY A 105      -8.335  -2.830  23.021  1.00  0.00           C  
ATOM   1661  C   GLY A 105      -7.368  -3.956  22.663  1.00  0.00           C  
ATOM   1662  O   GLY A 105      -7.106  -4.840  23.483  1.00  0.00           O  
ATOM   1663  H   GLY A 105      -9.159  -1.597  21.482  1.00  0.00           H  
ATOM   1664 1HA  GLY A 105      -7.744  -1.956  23.292  1.00  0.00           H  
ATOM   1665 2HA  GLY A 105      -8.886  -3.134  23.911  1.00  0.00           H  
ATOM   1666  N   VAL A 106      -6.830  -3.927  21.442  1.00  0.00           N  
ATOM   1667  CA  VAL A 106      -6.010  -5.031  20.952  1.00  0.00           C  
ATOM   1668  C   VAL A 106      -4.644  -4.520  20.504  1.00  0.00           C  
ATOM   1669  O   VAL A 106      -4.437  -3.317  20.372  1.00  0.00           O  
ATOM   1670  CB  VAL A 106      -6.707  -5.740  19.773  1.00  0.00           C  
ATOM   1671  CG1 VAL A 106      -8.056  -6.292  20.208  1.00  0.00           C  
ATOM   1672  CG2 VAL A 106      -6.870  -4.773  18.611  1.00  0.00           C  
ATOM   1673  H   VAL A 106      -6.989  -3.129  20.843  1.00  0.00           H  
ATOM   1674  HA  VAL A 106      -5.836  -5.726  21.775  1.00  0.00           H  
ATOM   1675  HB  VAL A 106      -6.098  -6.588  19.460  1.00  0.00           H  
ATOM   1676 1HG1 VAL A 106      -8.535  -6.790  19.365  1.00  0.00           H  
ATOM   1677 2HG1 VAL A 106      -7.912  -7.009  21.016  1.00  0.00           H  
ATOM   1678 3HG1 VAL A 106      -8.690  -5.476  20.553  1.00  0.00           H  
ATOM   1679 1HG2 VAL A 106      -7.362  -5.279  17.782  1.00  0.00           H  
ATOM   1680 2HG2 VAL A 106      -7.474  -3.921  18.926  1.00  0.00           H  
ATOM   1681 3HG2 VAL A 106      -5.889  -4.421  18.290  1.00  0.00           H  
ATOM   1682  N   SER A 107      -3.701  -5.428  20.291  1.00  0.00           N  
ATOM   1683  CA  SER A 107      -2.407  -5.016  19.777  1.00  0.00           C  
ATOM   1684  C   SER A 107      -2.480  -4.653  18.279  1.00  0.00           C  
ATOM   1685  O   SER A 107      -3.468  -4.942  17.596  1.00  0.00           O  
ATOM   1686  CB  SER A 107      -1.395  -6.122  19.998  1.00  0.00           C  
ATOM   1687  OG  SER A 107      -1.649  -7.211  19.153  1.00  0.00           O  
ATOM   1688  H   SER A 107      -3.867  -6.406  20.480  1.00  0.00           H  
ATOM   1689  HA  SER A 107      -2.094  -4.117  20.309  1.00  0.00           H  
ATOM   1690 1HB  SER A 107      -0.392  -5.740  19.812  1.00  0.00           H  
ATOM   1691 2HB  SER A 107      -1.433  -6.449  21.036  1.00  0.00           H  
ATOM   1692  HG  SER A 107      -1.031  -7.899  19.414  1.00  0.00           H  
ATOM   1693  N   LEU A 108      -1.420  -4.017  17.790  1.00  0.00           N  
ATOM   1694  CA  LEU A 108      -1.333  -3.627  16.401  1.00  0.00           C  
ATOM   1695  C   LEU A 108      -1.374  -4.884  15.547  1.00  0.00           C  
ATOM   1696  O   LEU A 108      -2.028  -4.918  14.517  1.00  0.00           O  
ATOM   1697  CB  LEU A 108      -0.045  -2.837  16.134  1.00  0.00           C  
ATOM   1698  CG  LEU A 108       0.172  -2.387  14.684  1.00  0.00           C  
ATOM   1699  CD1 LEU A 108      -0.927  -1.413  14.284  1.00  0.00           C  
ATOM   1700  CD2 LEU A 108       1.545  -1.745  14.552  1.00  0.00           C  
ATOM   1701  H   LEU A 108      -0.653  -3.802  18.411  1.00  0.00           H  
ATOM   1702  HA  LEU A 108      -2.180  -2.982  16.169  1.00  0.00           H  
ATOM   1703 1HB  LEU A 108      -0.049  -1.945  16.760  1.00  0.00           H  
ATOM   1704 2HB  LEU A 108       0.807  -3.452  16.422  1.00  0.00           H  
ATOM   1705  HG  LEU A 108       0.109  -3.251  14.022  1.00  0.00           H  
ATOM   1706 1HD1 LEU A 108      -0.773  -1.094  13.253  1.00  0.00           H  
ATOM   1707 2HD1 LEU A 108      -1.897  -1.904  14.370  1.00  0.00           H  
ATOM   1708 3HD1 LEU A 108      -0.901  -0.544  14.940  1.00  0.00           H  
ATOM   1709 1HD2 LEU A 108       1.700  -1.427  13.520  1.00  0.00           H  
ATOM   1710 2HD2 LEU A 108       1.608  -0.880  15.212  1.00  0.00           H  
ATOM   1711 3HD2 LEU A 108       2.313  -2.469  14.827  1.00  0.00           H  
ATOM   1712  N   GLU A 109      -0.673  -5.922  15.990  1.00  0.00           N  
ATOM   1713  CA  GLU A 109      -0.621  -7.182  15.259  1.00  0.00           C  
ATOM   1714  C   GLU A 109      -1.999  -7.817  15.137  1.00  0.00           C  
ATOM   1715  O   GLU A 109      -2.340  -8.378  14.093  1.00  0.00           O  
ATOM   1716  CB  GLU A 109       0.338  -8.156  15.948  1.00  0.00           C  
ATOM   1717  CG  GLU A 109       1.802  -7.745  15.888  1.00  0.00           C  
ATOM   1718  CD  GLU A 109       2.687  -8.607  16.746  1.00  0.00           C  
ATOM   1719  OE1 GLU A 109       2.303  -9.714  17.038  1.00  0.00           O  
ATOM   1720  OE2 GLU A 109       3.748  -8.158  17.109  1.00  0.00           O  
ATOM   1721  H   GLU A 109      -0.163  -5.833  16.858  1.00  0.00           H  
ATOM   1722  HA  GLU A 109      -0.266  -6.982  14.250  1.00  0.00           H  
ATOM   1723 1HB  GLU A 109       0.061  -8.257  16.998  1.00  0.00           H  
ATOM   1724 2HB  GLU A 109       0.248  -9.141  15.489  1.00  0.00           H  
ATOM   1725 1HG  GLU A 109       2.144  -7.807  14.856  1.00  0.00           H  
ATOM   1726 2HG  GLU A 109       1.891  -6.709  16.210  1.00  0.00           H  
ATOM   1727  N   GLN A 110      -2.841  -7.834  16.260  1.00  0.00           N  
ATOM   1728  CA  GLN A 110      -4.237  -8.264  16.237  1.00  0.00           C  
ATOM   1729  C   GLN A 110      -5.156  -7.400  15.366  1.00  0.00           C  
ATOM   1730  O   GLN A 110      -6.046  -7.930  14.699  1.00  0.00           O  
ATOM   1731  CB  GLN A 110      -4.783  -8.297  17.667  1.00  0.00           C  
ATOM   1732  CG  GLN A 110      -4.182  -9.386  18.539  1.00  0.00           C  
ATOM   1733  CD  GLN A 110      -4.628  -9.282  19.985  1.00  0.00           C  
ATOM   1734  OE1 GLN A 110      -4.541  -8.216  20.601  1.00  0.00           O  
ATOM   1735  NE2 GLN A 110      -5.109 -10.391  20.536  1.00  0.00           N  
ATOM   1736  H   GLN A 110      -2.448  -7.482  17.123  1.00  0.00           H  
ATOM   1737  HA  GLN A 110      -4.293  -9.228  15.732  1.00  0.00           H  
ATOM   1738 1HB  GLN A 110      -4.596  -7.338  18.150  1.00  0.00           H  
ATOM   1739 2HB  GLN A 110      -5.863  -8.444  17.641  1.00  0.00           H  
ATOM   1740 1HG  GLN A 110      -4.493 -10.357  18.154  1.00  0.00           H  
ATOM   1741 2HG  GLN A 110      -3.096  -9.302  18.509  1.00  0.00           H  
ATOM   1742 1HE2 GLN A 110      -5.419 -10.383  21.488  1.00  0.00           H  
ATOM   1743 2HE2 GLN A 110      -5.161 -11.234  20.000  1.00  0.00           H  
ATOM   1744  N   ALA A 111      -4.941  -6.081  15.362  1.00  0.00           N  
ATOM   1745  CA  ALA A 111      -5.712  -5.206  14.482  1.00  0.00           C  
ATOM   1746  C   ALA A 111      -5.422  -5.595  13.033  1.00  0.00           C  
ATOM   1747  O   ALA A 111      -6.291  -5.547  12.179  1.00  0.00           O  
ATOM   1748  CB  ALA A 111      -5.368  -3.746  14.729  1.00  0.00           C  
ATOM   1749  H   ALA A 111      -4.244  -5.677  15.970  1.00  0.00           H  
ATOM   1750  HA  ALA A 111      -6.769  -5.358  14.695  1.00  0.00           H  
ATOM   1751 1HB  ALA A 111      -5.954  -3.114  14.062  1.00  0.00           H  
ATOM   1752 2HB  ALA A 111      -5.597  -3.487  15.763  1.00  0.00           H  
ATOM   1753 3HB  ALA A 111      -4.308  -3.582  14.542  1.00  0.00           H  
ATOM   1754  N   LEU A 112      -4.109  -5.931  12.614  1.00  0.00           N  
ATOM   1755  CA  LEU A 112      -3.707  -6.319  11.266  1.00  0.00           C  
ATOM   1756  C   LEU A 112      -4.352  -7.614  10.853  1.00  0.00           C  
ATOM   1757  O   LEU A 112      -4.785  -7.760   9.711  1.00  0.00           O  
ATOM   1758  CB  LEU A 112      -2.182  -6.461  11.180  1.00  0.00           C  
ATOM   1759  CG  LEU A 112      -1.387  -5.152  11.260  1.00  0.00           C  
ATOM   1760  CD1 LEU A 112       0.093  -5.466  11.432  1.00  0.00           C  
ATOM   1761  CD2 LEU A 112      -1.629  -4.333  10.000  1.00  0.00           C  
ATOM   1762  H   LEU A 112      -3.406  -5.855  13.334  1.00  0.00           H  
ATOM   1763  HA  LEU A 112      -4.057  -5.560  10.568  1.00  0.00           H  
ATOM   1764 1HB  LEU A 112      -1.847  -7.102  11.994  1.00  0.00           H  
ATOM   1765 2HB  LEU A 112      -1.931  -6.946  10.237  1.00  0.00           H  
ATOM   1766  HG  LEU A 112      -1.710  -4.582  12.131  1.00  0.00           H  
ATOM   1767 1HD1 LEU A 112       0.658  -4.536  11.488  1.00  0.00           H  
ATOM   1768 2HD1 LEU A 112       0.241  -6.035  12.349  1.00  0.00           H  
ATOM   1769 3HD1 LEU A 112       0.442  -6.052  10.581  1.00  0.00           H  
ATOM   1770 1HD2 LEU A 112      -1.064  -3.403  10.056  1.00  0.00           H  
ATOM   1771 2HD2 LEU A 112      -1.305  -4.902   9.128  1.00  0.00           H  
ATOM   1772 3HD2 LEU A 112      -2.692  -4.109   9.912  1.00  0.00           H  
ATOM   1773  N   LYS A 113      -4.467  -8.531  11.812  1.00  0.00           N  
ATOM   1774  CA  LYS A 113      -5.190  -9.779  11.597  1.00  0.00           C  
ATOM   1775  C   LYS A 113      -6.673  -9.575  11.279  1.00  0.00           C  
ATOM   1776  O   LYS A 113      -7.241 -10.291  10.458  1.00  0.00           O  
ATOM   1777  CB  LYS A 113      -5.045 -10.679  12.825  1.00  0.00           C  
ATOM   1778  CG  LYS A 113      -3.664 -11.298  12.993  1.00  0.00           C  
ATOM   1779  CD  LYS A 113      -3.584 -12.137  14.259  1.00  0.00           C  
ATOM   1780  CE  LYS A 113      -2.212 -12.774  14.417  1.00  0.00           C  
ATOM   1781  NZ  LYS A 113      -2.099 -13.547  15.684  1.00  0.00           N  
ATOM   1782  H   LYS A 113      -4.041  -8.357  12.710  1.00  0.00           H  
ATOM   1783  HA  LYS A 113      -4.777 -10.272  10.715  1.00  0.00           H  
ATOM   1784 1HB  LYS A 113      -5.266 -10.105  13.725  1.00  0.00           H  
ATOM   1785 2HB  LYS A 113      -5.771 -11.491  12.768  1.00  0.00           H  
ATOM   1786 1HG  LYS A 113      -3.442 -11.931  12.133  1.00  0.00           H  
ATOM   1787 2HG  LYS A 113      -2.915 -10.508  13.043  1.00  0.00           H  
ATOM   1788 1HD  LYS A 113      -3.785 -11.507  15.127  1.00  0.00           H  
ATOM   1789 2HD  LYS A 113      -4.337 -12.924  14.222  1.00  0.00           H  
ATOM   1790 1HE  LYS A 113      -2.024 -13.444  13.579  1.00  0.00           H  
ATOM   1791 2HE  LYS A 113      -1.447 -11.998  14.411  1.00  0.00           H  
ATOM   1792 1HZ  LYS A 113      -1.176 -13.952  15.750  1.00  0.00           H  
ATOM   1793 2HZ  LYS A 113      -2.253 -12.931  16.469  1.00  0.00           H  
ATOM   1794 3HZ  LYS A 113      -2.790 -14.283  15.693  1.00  0.00           H  
ATOM   1795  N   ILE A 114      -7.303  -8.622  11.957  1.00  0.00           N  
ATOM   1796  CA  ILE A 114      -8.692  -8.273  11.666  1.00  0.00           C  
ATOM   1797  C   ILE A 114      -8.842  -7.762  10.233  1.00  0.00           C  
ATOM   1798  O   ILE A 114      -9.764  -8.135   9.523  1.00  0.00           O  
ATOM   1799  CB  ILE A 114      -9.209  -7.208  12.650  1.00  0.00           C  
ATOM   1800  CG1 ILE A 114      -9.361  -7.805  14.052  1.00  0.00           C  
ATOM   1801  CG2 ILE A 114     -10.531  -6.635  12.167  1.00  0.00           C  
ATOM   1802  CD1 ILE A 114      -9.542  -6.772  15.141  1.00  0.00           C  
ATOM   1803  H   ILE A 114      -6.815  -8.124  12.687  1.00  0.00           H  
ATOM   1804  HA  ILE A 114      -9.301  -9.172  11.766  1.00  0.00           H  
ATOM   1805  HB  ILE A 114      -8.480  -6.402  12.729  1.00  0.00           H  
ATOM   1806 1HG1 ILE A 114     -10.221  -8.474  14.072  1.00  0.00           H  
ATOM   1807 2HG1 ILE A 114      -8.480  -8.402  14.291  1.00  0.00           H  
ATOM   1808 1HG2 ILE A 114     -10.882  -5.882  12.874  1.00  0.00           H  
ATOM   1809 2HG2 ILE A 114     -10.393  -6.173  11.190  1.00  0.00           H  
ATOM   1810 3HG2 ILE A 114     -11.269  -7.433  12.091  1.00  0.00           H  
ATOM   1811 1HD1 ILE A 114      -9.641  -7.272  16.105  1.00  0.00           H  
ATOM   1812 2HD1 ILE A 114      -8.672  -6.112  15.162  1.00  0.00           H  
ATOM   1813 3HD1 ILE A 114     -10.436  -6.186  14.942  1.00  0.00           H  
ATOM   1814  N   LEU A 115      -7.910  -6.836   9.782  1.00  0.00           N  
ATOM   1815  CA  LEU A 115      -8.029  -6.275   8.446  1.00  0.00           C  
ATOM   1816  C   LEU A 115      -7.875  -7.361   7.393  1.00  0.00           C  
ATOM   1817  O   LEU A 115      -8.591  -7.351   6.405  1.00  0.00           O  
ATOM   1818  CB  LEU A 115      -6.971  -5.186   8.229  1.00  0.00           C  
ATOM   1819  CG  LEU A 115      -7.103  -3.947   9.122  1.00  0.00           C  
ATOM   1820  CD1 LEU A 115      -5.878  -3.057   8.941  1.00  0.00           C  
ATOM   1821  CD2 LEU A 115      -8.378  -3.196   8.767  1.00  0.00           C  
ATOM   1822  H   LEU A 115      -7.141  -6.549  10.369  1.00  0.00           H  
ATOM   1823  HA  LEU A 115      -9.019  -5.836   8.341  1.00  0.00           H  
ATOM   1824 1HB  LEU A 115      -5.987  -5.618   8.402  1.00  0.00           H  
ATOM   1825 2HB  LEU A 115      -7.023  -4.854   7.191  1.00  0.00           H  
ATOM   1826  HG  LEU A 115      -7.140  -4.253  10.168  1.00  0.00           H  
ATOM   1827 1HD1 LEU A 115      -5.970  -2.177   9.578  1.00  0.00           H  
ATOM   1828 2HD1 LEU A 115      -4.983  -3.613   9.221  1.00  0.00           H  
ATOM   1829 3HD1 LEU A 115      -5.804  -2.748   7.900  1.00  0.00           H  
ATOM   1830 1HD2 LEU A 115      -8.471  -2.316   9.405  1.00  0.00           H  
ATOM   1831 2HD2 LEU A 115      -8.340  -2.887   7.723  1.00  0.00           H  
ATOM   1832 3HD2 LEU A 115      -9.237  -3.848   8.923  1.00  0.00           H  
ATOM   1833  N   LYS A 116      -6.906  -8.221   7.664  1.00  0.00           N  
ATOM   1834  CA  LYS A 116      -6.667  -9.337   6.744  1.00  0.00           C  
ATOM   1835  C   LYS A 116      -7.904 -10.247   6.666  1.00  0.00           C  
ATOM   1836  O   LYS A 116      -8.366 -10.621   5.590  1.00  0.00           O  
ATOM   1837  CB  LYS A 116      -5.441 -10.141   7.181  1.00  0.00           C  
ATOM   1838  CG  LYS A 116      -5.007 -11.214   6.191  1.00  0.00           C  
ATOM   1839  CD  LYS A 116      -3.746 -11.923   6.663  1.00  0.00           C  
ATOM   1840  CE  LYS A 116      -4.069 -13.013   7.675  1.00  0.00           C  
ATOM   1841  NZ  LYS A 116      -4.763 -14.169   7.046  1.00  0.00           N  
ATOM   1842  H   LYS A 116      -6.320  -8.127   8.482  1.00  0.00           H  
ATOM   1843  HA  LYS A 116      -6.493  -8.932   5.747  1.00  0.00           H  
ATOM   1844 1HB  LYS A 116      -4.598  -9.466   7.334  1.00  0.00           H  
ATOM   1845 2HB  LYS A 116      -5.647 -10.629   8.134  1.00  0.00           H  
ATOM   1846 1HG  LYS A 116      -5.806 -11.948   6.077  1.00  0.00           H  
ATOM   1847 2HG  LYS A 116      -4.815 -10.757   5.221  1.00  0.00           H  
ATOM   1848 1HD  LYS A 116      -3.239 -12.372   5.807  1.00  0.00           H  
ATOM   1849 2HD  LYS A 116      -3.073 -11.201   7.124  1.00  0.00           H  
ATOM   1850 1HE  LYS A 116      -3.147 -13.366   8.135  1.00  0.00           H  
ATOM   1851 2HE  LYS A 116      -4.707 -12.605   8.458  1.00  0.00           H  
ATOM   1852 1HZ  LYS A 116      -4.960 -14.868   7.748  1.00  0.00           H  
ATOM   1853 2HZ  LYS A 116      -5.630 -13.856   6.631  1.00  0.00           H  
ATOM   1854 3HZ  LYS A 116      -4.173 -14.568   6.330  1.00  0.00           H  
ATOM   1855  N   ALA A 117      -8.452 -10.577   7.818  1.00  0.00           N  
ATOM   1856  CA  ALA A 117      -9.631 -11.429   7.863  1.00  0.00           C  
ATOM   1857  C   ALA A 117     -10.812 -10.841   7.081  1.00  0.00           C  
ATOM   1858  O   ALA A 117     -11.510 -11.565   6.367  1.00  0.00           O  
ATOM   1859  CB  ALA A 117     -10.030 -11.677   9.310  1.00  0.00           C  
ATOM   1860  H   ALA A 117      -8.057 -10.238   8.682  1.00  0.00           H  
ATOM   1861  HA  ALA A 117      -9.391 -12.373   7.374  1.00  0.00           H  
ATOM   1862 1HB  ALA A 117     -10.902 -12.330   9.340  1.00  0.00           H  
ATOM   1863 2HB  ALA A 117      -9.203 -12.152   9.839  1.00  0.00           H  
ATOM   1864 3HB  ALA A 117     -10.270 -10.729   9.789  1.00  0.00           H  
ATOM   1865  N   ALA A 118     -11.037  -9.538   7.214  1.00  0.00           N  
ATOM   1866  CA  ALA A 118     -12.085  -8.882   6.449  1.00  0.00           C  
ATOM   1867  C   ALA A 118     -11.827  -8.999   4.930  1.00  0.00           C  
ATOM   1868  O   ALA A 118     -12.764  -9.147   4.139  1.00  0.00           O  
ATOM   1869  CB  ALA A 118     -12.212  -7.426   6.877  1.00  0.00           C  
ATOM   1870  H   ALA A 118     -10.477  -8.993   7.853  1.00  0.00           H  
ATOM   1871  HA  ALA A 118     -13.025  -9.393   6.656  1.00  0.00           H  
ATOM   1872 1HB  ALA A 118     -13.001  -6.945   6.298  1.00  0.00           H  
ATOM   1873 2HB  ALA A 118     -12.459  -7.380   7.937  1.00  0.00           H  
ATOM   1874 3HB  ALA A 118     -11.268  -6.913   6.701  1.00  0.00           H  
ATOM   1875  N   ALA A 119     -10.482  -8.831   4.444  1.00  0.00           N  
ATOM   1876  CA  ALA A 119     -10.106  -9.003   3.039  1.00  0.00           C  
ATOM   1877  C   ALA A 119     -10.313 -10.432   2.535  1.00  0.00           C  
ATOM   1878  O   ALA A 119     -10.678 -10.648   1.392  1.00  0.00           O  
ATOM   1879  CB  ALA A 119      -8.672  -8.575   2.814  1.00  0.00           C  
ATOM   1880  H   ALA A 119      -9.786  -8.514   5.102  1.00  0.00           H  
ATOM   1881  HA  ALA A 119     -10.760  -8.372   2.434  1.00  0.00           H  
ATOM   1882 1HB  ALA A 119      -8.412  -8.711   1.764  1.00  0.00           H  
ATOM   1883 2HB  ALA A 119      -8.561  -7.525   3.084  1.00  0.00           H  
ATOM   1884 3HB  ALA A 119      -8.012  -9.180   3.433  1.00  0.00           H  
ATOM   1885  N   ASP A 120      -9.998 -11.448   3.394  1.00  0.00           N  
ATOM   1886  CA  ASP A 120     -10.237 -12.840   3.034  1.00  0.00           C  
ATOM   1887  C   ASP A 120     -11.714 -13.208   2.975  1.00  0.00           C  
ATOM   1888  O   ASP A 120     -12.100 -14.049   2.170  1.00  0.00           O  
ATOM   1889  CB  ASP A 120      -9.529 -13.763   4.029  1.00  0.00           C  
ATOM   1890  CG  ASP A 120      -8.025 -13.832   3.806  1.00  0.00           C  
ATOM   1891  OD1 ASP A 120      -7.581 -13.434   2.755  1.00  0.00           O  
ATOM   1892  OD2 ASP A 120      -7.334 -14.283   4.688  1.00  0.00           O  
ATOM   1893  H   ASP A 120      -9.579 -11.237   4.287  1.00  0.00           H  
ATOM   1894  HA  ASP A 120      -9.810 -13.020   2.048  1.00  0.00           H  
ATOM   1895 1HB  ASP A 120      -9.716 -13.414   5.045  1.00  0.00           H  
ATOM   1896 2HB  ASP A 120      -9.941 -14.770   3.947  1.00  0.00           H  
ATOM   1897  N   LEU A 121     -12.585 -12.650   3.911  1.00  0.00           N  
ATOM   1898  CA  LEU A 121     -14.036 -12.836   3.965  1.00  0.00           C  
ATOM   1899  C   LEU A 121     -14.720 -12.102   2.824  1.00  0.00           C  
ATOM   1900  O   LEU A 121     -15.763 -12.519   2.347  1.00  0.00           O  
ATOM   1901  CB  LEU A 121     -14.591 -12.337   5.306  1.00  0.00           C  
ATOM   1902  CG  LEU A 121     -14.158 -13.134   6.543  1.00  0.00           C  
ATOM   1903  CD1 LEU A 121     -14.537 -12.365   7.801  1.00  0.00           C  
ATOM   1904  CD2 LEU A 121     -14.818 -14.505   6.520  1.00  0.00           C  
ATOM   1905  H   LEU A 121     -12.138 -12.062   4.599  1.00  0.00           H  
ATOM   1906  HA  LEU A 121     -14.252 -13.902   3.898  1.00  0.00           H  
ATOM   1907 1HB  LEU A 121     -14.275 -11.305   5.449  1.00  0.00           H  
ATOM   1908 2HB  LEU A 121     -15.680 -12.360   5.261  1.00  0.00           H  
ATOM   1909  HG  LEU A 121     -13.074 -13.253   6.538  1.00  0.00           H  
ATOM   1910 1HD1 LEU A 121     -14.229 -12.931   8.680  1.00  0.00           H  
ATOM   1911 2HD1 LEU A 121     -14.036 -11.397   7.800  1.00  0.00           H  
ATOM   1912 3HD1 LEU A 121     -15.616 -12.216   7.825  1.00  0.00           H  
ATOM   1913 1HD2 LEU A 121     -14.509 -15.072   7.399  1.00  0.00           H  
ATOM   1914 2HD2 LEU A 121     -15.902 -14.388   6.526  1.00  0.00           H  
ATOM   1915 3HD2 LEU A 121     -14.516 -15.040   5.620  1.00  0.00           H  
ATOM   1916  N   GLY A 122     -14.115 -10.870   2.306  1.00  0.00           N  
ATOM   1917  CA  GLY A 122     -14.777 -10.052   1.326  1.00  0.00           C  
ATOM   1918  C   GLY A 122     -15.817  -9.154   1.950  1.00  0.00           C  
ATOM   1919  O   GLY A 122     -16.794  -8.803   1.294  1.00  0.00           O  
ATOM   1920  H   GLY A 122     -13.219 -10.578   2.670  1.00  0.00           H  
ATOM   1921 1HA  GLY A 122     -14.040  -9.442   0.804  1.00  0.00           H  
ATOM   1922 2HA  GLY A 122     -15.252 -10.690   0.581  1.00  0.00           H  
ATOM   1923  N   THR A 123     -15.621  -8.778   3.212  1.00  0.00           N  
ATOM   1924  CA  THR A 123     -16.610  -7.968   3.913  1.00  0.00           C  
ATOM   1925  C   THR A 123     -15.956  -6.679   4.391  1.00  0.00           C  
ATOM   1926  O   THR A 123     -14.759  -6.467   4.174  1.00  0.00           O  
ATOM   1927  CB  THR A 123     -17.221  -8.724   5.107  1.00  0.00           C  
ATOM   1928  OG1 THR A 123     -16.223  -8.912   6.119  1.00  0.00           O  
ATOM   1929  CG2 THR A 123     -17.750 -10.080   4.665  1.00  0.00           C  
ATOM   1930  H   THR A 123     -14.777  -9.054   3.694  1.00  0.00           H  
ATOM   1931  HA  THR A 123     -17.438  -7.766   3.232  1.00  0.00           H  
ATOM   1932  HB  THR A 123     -18.040  -8.140   5.527  1.00  0.00           H  
ATOM   1933  HG1 THR A 123     -16.104  -8.092   6.606  1.00  0.00           H  
ATOM   1934 1HG2 THR A 123     -18.179 -10.600   5.522  1.00  0.00           H  
ATOM   1935 2HG2 THR A 123     -18.518  -9.940   3.904  1.00  0.00           H  
ATOM   1936 3HG2 THR A 123     -16.934 -10.672   4.253  1.00  0.00           H  
ATOM   1937  N   THR A 124     -16.719  -5.824   5.060  1.00  0.00           N  
ATOM   1938  CA  THR A 124     -16.126  -4.619   5.616  1.00  0.00           C  
ATOM   1939  C   THR A 124     -15.359  -5.014   6.868  1.00  0.00           C  
ATOM   1940  O   THR A 124     -15.532  -6.122   7.394  1.00  0.00           O  
ATOM   1941  CB  THR A 124     -17.185  -3.551   5.945  1.00  0.00           C  
ATOM   1942  OG1 THR A 124     -18.051  -4.037   6.979  1.00  0.00           O  
ATOM   1943  CG2 THR A 124     -18.011  -3.220   4.710  1.00  0.00           C  
ATOM   1944  H   THR A 124     -17.705  -5.992   5.191  1.00  0.00           H  
ATOM   1945  HA  THR A 124     -15.517  -4.145   4.844  1.00  0.00           H  
ATOM   1946  HB  THR A 124     -16.693  -2.645   6.299  1.00  0.00           H  
ATOM   1947  HG1 THR A 124     -18.570  -3.308   7.330  1.00  0.00           H  
ATOM   1948 1HG2 THR A 124     -18.754  -2.464   4.962  1.00  0.00           H  
ATOM   1949 2HG2 THR A 124     -17.357  -2.840   3.926  1.00  0.00           H  
ATOM   1950 3HG2 THR A 124     -18.514  -4.119   4.358  1.00  0.00           H  
ATOM   1951  N   VAL A 125     -14.531  -4.099   7.365  1.00  0.00           N  
ATOM   1952  CA  VAL A 125     -13.745  -4.375   8.553  1.00  0.00           C  
ATOM   1953  C   VAL A 125     -14.679  -4.535   9.742  1.00  0.00           C  
ATOM   1954  O   VAL A 125     -14.523  -5.469  10.537  1.00  0.00           O  
ATOM   1955  CB  VAL A 125     -12.743  -3.237   8.822  1.00  0.00           C  
ATOM   1956  CG1 VAL A 125     -12.050  -3.444  10.161  1.00  0.00           C  
ATOM   1957  CG2 VAL A 125     -11.725  -3.166   7.693  1.00  0.00           C  
ATOM   1958  H   VAL A 125     -14.445  -3.201   6.914  1.00  0.00           H  
ATOM   1959  HA  VAL A 125     -13.210  -5.312   8.403  1.00  0.00           H  
ATOM   1960  HB  VAL A 125     -13.285  -2.294   8.883  1.00  0.00           H  
ATOM   1961 1HG1 VAL A 125     -11.345  -2.630  10.335  1.00  0.00           H  
ATOM   1962 2HG1 VAL A 125     -12.793  -3.455  10.957  1.00  0.00           H  
ATOM   1963 3HG1 VAL A 125     -11.513  -4.392  10.150  1.00  0.00           H  
ATOM   1964 1HG2 VAL A 125     -11.020  -2.359   7.890  1.00  0.00           H  
ATOM   1965 2HG2 VAL A 125     -11.186  -4.111   7.629  1.00  0.00           H  
ATOM   1966 3HG2 VAL A 125     -12.240  -2.976   6.751  1.00  0.00           H  
ATOM   1967  N   GLU A 126     -15.676  -3.654   9.833  1.00  0.00           N  
ATOM   1968  CA  GLU A 126     -16.611  -3.659  10.961  1.00  0.00           C  
ATOM   1969  C   GLU A 126     -17.474  -4.912  10.975  1.00  0.00           C  
ATOM   1970  O   GLU A 126     -17.736  -5.481  12.026  1.00  0.00           O  
ATOM   1971  CB  GLU A 126     -17.509  -2.421  10.913  1.00  0.00           C  
ATOM   1972  CG  GLU A 126     -16.769  -1.101  11.091  1.00  0.00           C  
ATOM   1973  CD  GLU A 126     -16.052  -0.659   9.845  1.00  0.00           C  
ATOM   1974  OE1 GLU A 126     -16.225  -1.287   8.828  1.00  0.00           O  
ATOM   1975  OE2 GLU A 126     -15.330   0.308   9.912  1.00  0.00           O  
ATOM   1976  H   GLU A 126     -15.786  -2.965   9.105  1.00  0.00           H  
ATOM   1977  HA  GLU A 126     -16.036  -3.653  11.887  1.00  0.00           H  
ATOM   1978 1HB  GLU A 126     -18.029  -2.384   9.955  1.00  0.00           H  
ATOM   1979 2HB  GLU A 126     -18.264  -2.488  11.695  1.00  0.00           H  
ATOM   1980 1HG  GLU A 126     -17.485  -0.330  11.376  1.00  0.00           H  
ATOM   1981 2HG  GLU A 126     -16.050  -1.207  11.901  1.00  0.00           H  
ATOM   1982  N   GLU A 127     -17.921  -5.346   9.806  1.00  0.00           N  
ATOM   1983  CA  GLU A 127     -18.755  -6.542   9.756  1.00  0.00           C  
ATOM   1984  C   GLU A 127     -17.967  -7.747  10.261  1.00  0.00           C  
ATOM   1985  O   GLU A 127     -18.503  -8.578  10.986  1.00  0.00           O  
ATOM   1986  CB  GLU A 127     -19.252  -6.795   8.331  1.00  0.00           C  
ATOM   1987  CG  GLU A 127     -20.173  -7.999   8.191  1.00  0.00           C  
ATOM   1988  CD  GLU A 127     -20.707  -8.168   6.796  1.00  0.00           C  
ATOM   1989  OE1 GLU A 127     -20.475  -7.305   5.982  1.00  0.00           O  
ATOM   1990  OE2 GLU A 127     -21.348  -9.161   6.543  1.00  0.00           O  
ATOM   1991  H   GLU A 127     -17.696  -4.865   8.947  1.00  0.00           H  
ATOM   1992  HA  GLU A 127     -19.618  -6.390  10.402  1.00  0.00           H  
ATOM   1993 1HB  GLU A 127     -19.792  -5.918   7.972  1.00  0.00           H  
ATOM   1994 2HB  GLU A 127     -18.399  -6.948   7.670  1.00  0.00           H  
ATOM   1995 1HG  GLU A 127     -19.624  -8.898   8.468  1.00  0.00           H  
ATOM   1996 2HG  GLU A 127     -21.007  -7.888   8.883  1.00  0.00           H  
ATOM   1997  N   ALA A 128     -16.584  -7.939   9.840  1.00  0.00           N  
ATOM   1998  CA  ALA A 128     -15.757  -9.054  10.281  1.00  0.00           C  
ATOM   1999  C   ALA A 128     -15.606  -9.070  11.812  1.00  0.00           C  
ATOM   2000  O   ALA A 128     -15.599 -10.139  12.440  1.00  0.00           O  
ATOM   2001  CB  ALA A 128     -14.392  -9.031   9.575  1.00  0.00           C  
ATOM   2002  H   ALA A 128     -16.203  -7.274   9.182  1.00  0.00           H  
ATOM   2003  HA  ALA A 128     -16.271  -9.979  10.020  1.00  0.00           H  
ATOM   2004 1HB  ALA A 128     -13.791  -9.872   9.919  1.00  0.00           H  
ATOM   2005 2HB  ALA A 128     -14.539  -9.106   8.497  1.00  0.00           H  
ATOM   2006 3HB  ALA A 128     -13.880  -8.099   9.807  1.00  0.00           H  
ATOM   2007  N   VAL A 129     -15.436  -7.823  12.473  1.00  0.00           N  
ATOM   2008  CA  VAL A 129     -15.273  -7.688  13.917  1.00  0.00           C  
ATOM   2009  C   VAL A 129     -16.579  -8.021  14.628  1.00  0.00           C  
ATOM   2010  O   VAL A 129     -16.596  -8.806  15.567  1.00  0.00           O  
ATOM   2011  CB  VAL A 129     -14.837  -6.257  14.281  1.00  0.00           C  
ATOM   2012  CG1 VAL A 129     -14.861  -6.061  15.790  1.00  0.00           C  
ATOM   2013  CG2 VAL A 129     -13.449  -5.981  13.724  1.00  0.00           C  
ATOM   2014  H   VAL A 129     -15.386  -6.996  11.895  1.00  0.00           H  
ATOM   2015  HA  VAL A 129     -14.498  -8.384  14.244  1.00  0.00           H  
ATOM   2016  HB  VAL A 129     -15.548  -5.550  13.855  1.00  0.00           H  
ATOM   2017 1HG1 VAL A 129     -14.550  -5.044  16.030  1.00  0.00           H  
ATOM   2018 2HG1 VAL A 129     -15.871  -6.229  16.163  1.00  0.00           H  
ATOM   2019 3HG1 VAL A 129     -14.177  -6.769  16.260  1.00  0.00           H  
ATOM   2020 1HG2 VAL A 129     -13.147  -4.967  13.984  1.00  0.00           H  
ATOM   2021 2HG2 VAL A 129     -12.739  -6.692  14.146  1.00  0.00           H  
ATOM   2022 3HG2 VAL A 129     -13.466  -6.086  12.638  1.00  0.00           H  
ATOM   2023  N   LYS A 130     -17.679  -7.426  14.162  1.00  0.00           N  
ATOM   2024  CA  LYS A 130     -18.992  -7.621  14.781  1.00  0.00           C  
ATOM   2025  C   LYS A 130     -19.473  -9.080  14.774  1.00  0.00           C  
ATOM   2026  O   LYS A 130     -20.090  -9.535  15.740  1.00  0.00           O  
ATOM   2027  CB  LYS A 130     -20.026  -6.738  14.081  1.00  0.00           C  
ATOM   2028  CG  LYS A 130     -19.903  -5.254  14.397  1.00  0.00           C  
ATOM   2029  CD  LYS A 130     -20.935  -4.438  13.633  1.00  0.00           C  
ATOM   2030  CE  LYS A 130     -20.812  -2.955  13.946  1.00  0.00           C  
ATOM   2031  NZ  LYS A 130     -21.799  -2.142  13.184  1.00  0.00           N  
ATOM   2032  H   LYS A 130     -17.598  -6.824  13.356  1.00  0.00           H  
ATOM   2033  HA  LYS A 130     -18.919  -7.361  15.837  1.00  0.00           H  
ATOM   2034 1HB  LYS A 130     -19.938  -6.859  13.002  1.00  0.00           H  
ATOM   2035 2HB  LYS A 130     -21.029  -7.059  14.365  1.00  0.00           H  
ATOM   2036 1HG  LYS A 130     -20.047  -5.096  15.467  1.00  0.00           H  
ATOM   2037 2HG  LYS A 130     -18.906  -4.906  14.127  1.00  0.00           H  
ATOM   2038 1HD  LYS A 130     -20.797  -4.588  12.561  1.00  0.00           H  
ATOM   2039 2HD  LYS A 130     -21.937  -4.775  13.902  1.00  0.00           H  
ATOM   2040 1HE  LYS A 130     -20.969  -2.792  15.011  1.00  0.00           H  
ATOM   2041 2HE  LYS A 130     -19.808  -2.612  13.693  1.00  0.00           H  
ATOM   2042 1HZ  LYS A 130     -21.685  -1.165  13.419  1.00  0.00           H  
ATOM   2043 2HZ  LYS A 130     -21.649  -2.270  12.194  1.00  0.00           H  
ATOM   2044 3HZ  LYS A 130     -22.734  -2.437  13.425  1.00  0.00           H  
ATOM   2045  N   ARG A 131     -19.271  -9.860  13.601  1.00  0.00           N  
ATOM   2046  CA  ARG A 131     -19.609 -11.282  13.508  1.00  0.00           C  
ATOM   2047  C   ARG A 131     -18.714 -12.099  14.447  1.00  0.00           C  
ATOM   2048  O   ARG A 131     -19.160 -13.057  15.080  1.00  0.00           O  
ATOM   2049  CB  ARG A 131     -19.447 -11.783  12.080  1.00  0.00           C  
ATOM   2050  CG  ARG A 131     -20.495 -11.280  11.102  1.00  0.00           C  
ATOM   2051  CD  ARG A 131     -20.308 -11.862   9.748  1.00  0.00           C  
ATOM   2052  NE  ARG A 131     -21.266 -11.332   8.792  1.00  0.00           N  
ATOM   2053  CZ  ARG A 131     -22.528 -11.781   8.645  1.00  0.00           C  
ATOM   2054  NH1 ARG A 131     -22.966 -12.768   9.395  1.00  0.00           N  
ATOM   2055  NH2 ARG A 131     -23.324 -11.231   7.744  1.00  0.00           N  
ATOM   2056  H   ARG A 131     -18.915  -9.385  12.785  1.00  0.00           H  
ATOM   2057  HA  ARG A 131     -20.640 -11.414  13.833  1.00  0.00           H  
ATOM   2058 1HB  ARG A 131     -18.470 -11.486  11.699  1.00  0.00           H  
ATOM   2059 2HB  ARG A 131     -19.482 -12.873  12.071  1.00  0.00           H  
ATOM   2060 1HG  ARG A 131     -21.488 -11.554  11.458  1.00  0.00           H  
ATOM   2061 2HG  ARG A 131     -20.426 -10.195  11.021  1.00  0.00           H  
ATOM   2062 1HD  ARG A 131     -19.305 -11.634   9.388  1.00  0.00           H  
ATOM   2063 2HD  ARG A 131     -20.438 -12.943   9.797  1.00  0.00           H  
ATOM   2064  HE  ARG A 131     -20.965 -10.572   8.197  1.00  0.00           H  
ATOM   2065 1HH1 ARG A 131     -22.358 -13.188  10.082  1.00  0.00           H  
ATOM   2066 2HH1 ARG A 131     -23.912 -13.104   9.283  1.00  0.00           H  
ATOM   2067 1HH2 ARG A 131     -22.987 -10.473   7.167  1.00  0.00           H  
ATOM   2068 2HH2 ARG A 131     -24.269 -11.568   7.633  1.00  0.00           H  
ATOM   2069  N   ALA A 132     -17.306 -11.741  14.535  1.00  0.00           N  
ATOM   2070  CA  ALA A 132     -16.379 -12.458  15.402  1.00  0.00           C  
ATOM   2071  C   ALA A 132     -16.735 -12.231  16.873  1.00  0.00           C  
ATOM   2072  O   ALA A 132     -16.648 -13.155  17.674  1.00  0.00           O  
ATOM   2073  CB  ALA A 132     -14.950 -12.047  15.110  1.00  0.00           C  
ATOM   2074  H   ALA A 132     -16.950 -11.024  13.920  1.00  0.00           H  
ATOM   2075  HA  ALA A 132     -16.483 -13.523  15.206  1.00  0.00           H  
ATOM   2076 1HB  ALA A 132     -14.274 -12.592  15.768  1.00  0.00           H  
ATOM   2077 2HB  ALA A 132     -14.712 -12.277  14.072  1.00  0.00           H  
ATOM   2078 3HB  ALA A 132     -14.838 -10.979  15.280  1.00  0.00           H  
ATOM   2079  N   LEU A 133     -17.165 -11.018  17.220  1.00  0.00           N  
ATOM   2080  CA  LEU A 133     -17.555 -10.711  18.605  1.00  0.00           C  
ATOM   2081  C   LEU A 133     -18.782 -11.510  19.103  1.00  0.00           C  
ATOM   2082  O   LEU A 133     -18.838 -11.894  20.270  1.00  0.00           O  
ATOM   2083  CB  LEU A 133     -17.846  -9.210  18.728  1.00  0.00           C  
ATOM   2084  CG  LEU A 133     -16.621  -8.288  18.678  1.00  0.00           C  
ATOM   2085  CD1 LEU A 133     -17.079  -6.841  18.561  1.00  0.00           C  
ATOM   2086  CD2 LEU A 133     -15.778  -8.496  19.926  1.00  0.00           C  
ATOM   2087  H   LEU A 133     -17.227 -10.293  16.519  1.00  0.00           H  
ATOM   2088  HA  LEU A 133     -16.746 -11.017  19.266  1.00  0.00           H  
ATOM   2089 1HB  LEU A 133     -18.514  -8.918  17.919  1.00  0.00           H  
ATOM   2090 2HB  LEU A 133     -18.356  -9.032  19.675  1.00  0.00           H  
ATOM   2091  HG  LEU A 133     -16.026  -8.522  17.794  1.00  0.00           H  
ATOM   2092 1HD1 LEU A 133     -16.209  -6.186  18.525  1.00  0.00           H  
ATOM   2093 2HD1 LEU A 133     -17.664  -6.716  17.649  1.00  0.00           H  
ATOM   2094 3HD1 LEU A 133     -17.692  -6.582  19.424  1.00  0.00           H  
ATOM   2095 1HD2 LEU A 133     -14.906  -7.841  19.890  1.00  0.00           H  
ATOM   2096 2HD2 LEU A 133     -16.371  -8.261  20.810  1.00  0.00           H  
ATOM   2097 3HD2 LEU A 133     -15.449  -9.534  19.975  1.00  0.00           H  
ATOM   2098  N   LYS A 134     -19.750 -11.748  18.215  1.00  0.00           N  
ATOM   2099  CA  LYS A 134     -20.910 -12.602  18.484  1.00  0.00           C  
ATOM   2100  C   LYS A 134     -20.479 -14.046  18.753  1.00  0.00           C  
ATOM   2101  O   LYS A 134     -20.991 -14.710  19.656  1.00  0.00           O  
ATOM   2102  CB  LYS A 134     -21.893 -12.556  17.314  1.00  0.00           C  
ATOM   2103  CG  LYS A 134     -22.644 -11.238  17.175  1.00  0.00           C  
ATOM   2104  CD  LYS A 134     -23.569 -11.254  15.967  1.00  0.00           C  
ATOM   2105  CE  LYS A 134     -24.305  -9.931  15.815  1.00  0.00           C  
ATOM   2106  NZ  LYS A 134     -25.189  -9.920  14.617  1.00  0.00           N  
ATOM   2107  H   LYS A 134     -19.664 -11.307  17.311  1.00  0.00           H  
ATOM   2108  HA  LYS A 134     -21.433 -12.212  19.358  1.00  0.00           H  
ATOM   2109 1HB  LYS A 134     -21.358 -12.735  16.381  1.00  0.00           H  
ATOM   2110 2HB  LYS A 134     -22.630 -13.351  17.426  1.00  0.00           H  
ATOM   2111 1HG  LYS A 134     -23.235 -11.060  18.073  1.00  0.00           H  
ATOM   2112 2HG  LYS A 134     -21.930 -10.422  17.064  1.00  0.00           H  
ATOM   2113 1HD  LYS A 134     -22.986 -11.442  15.064  1.00  0.00           H  
ATOM   2114 2HD  LYS A 134     -24.301 -12.054  16.080  1.00  0.00           H  
ATOM   2115 1HE  LYS A 134     -24.913  -9.749  16.701  1.00  0.00           H  
ATOM   2116 2HE  LYS A 134     -23.582  -9.120  15.725  1.00  0.00           H  
ATOM   2117 1HZ  LYS A 134     -25.657  -9.027  14.553  1.00  0.00           H  
ATOM   2118 2HZ  LYS A 134     -24.632 -10.069  13.787  1.00  0.00           H  
ATOM   2119 3HZ  LYS A 134     -25.876 -10.654  14.699  1.00  0.00           H  
ATOM   2120  N   LEU A 135     -19.510 -14.671  17.889  1.00  0.00           N  
ATOM   2121  CA  LEU A 135     -18.940 -15.995  18.068  1.00  0.00           C  
ATOM   2122  C   LEU A 135     -18.099 -16.027  19.342  1.00  0.00           C  
ATOM   2123  O   LEU A 135     -18.112 -17.016  20.077  1.00  0.00           O  
ATOM   2124  CB  LEU A 135     -18.081 -16.377  16.856  1.00  0.00           C  
ATOM   2125  CG  LEU A 135     -18.846 -16.620  15.549  1.00  0.00           C  
ATOM   2126  CD1 LEU A 135     -17.861 -16.683  14.388  1.00  0.00           C  
ATOM   2127  CD2 LEU A 135     -19.644 -17.910  15.659  1.00  0.00           C  
ATOM   2128  H   LEU A 135     -19.237 -14.123  17.085  1.00  0.00           H  
ATOM   2129  HA  LEU A 135     -19.755 -16.713  18.155  1.00  0.00           H  
ATOM   2130 1HB  LEU A 135     -17.360 -15.581  16.675  1.00  0.00           H  
ATOM   2131 2HB  LEU A 135     -17.532 -17.290  17.093  1.00  0.00           H  
ATOM   2132  HG  LEU A 135     -19.525 -15.788  15.365  1.00  0.00           H  
ATOM   2133 1HD1 LEU A 135     -18.406 -16.854  13.459  1.00  0.00           H  
ATOM   2134 2HD1 LEU A 135     -17.318 -15.740  14.322  1.00  0.00           H  
ATOM   2135 3HD1 LEU A 135     -17.157 -17.496  14.553  1.00  0.00           H  
ATOM   2136 1HD2 LEU A 135     -20.189 -18.082  14.731  1.00  0.00           H  
ATOM   2137 2HD2 LEU A 135     -18.965 -18.744  15.842  1.00  0.00           H  
ATOM   2138 3HD2 LEU A 135     -20.351 -17.831  16.485  1.00  0.00           H  
ATOM   2139  N   LYS A 136     -17.251 -14.959  19.661  1.00  0.00           N  
ATOM   2140  CA  LYS A 136     -16.404 -14.789  20.844  1.00  0.00           C  
ATOM   2141  C   LYS A 136     -17.190 -14.980  22.125  1.00  0.00           C  
ATOM   2142  O   LYS A 136     -16.797 -15.737  23.014  1.00  0.00           O  
ATOM   2143  CB  LYS A 136     -15.747 -13.407  20.842  1.00  0.00           C  
ATOM   2144  CG  LYS A 136     -14.780 -13.169  21.993  1.00  0.00           C  
ATOM   2145  CD  LYS A 136     -14.193 -11.766  21.941  1.00  0.00           C  
ATOM   2146  CE  LYS A 136     -13.140 -11.565  23.021  1.00  0.00           C  
ATOM   2147  NZ  LYS A 136     -13.741 -11.513  24.381  1.00  0.00           N  
ATOM   2148  H   LYS A 136     -17.284 -14.223  18.967  1.00  0.00           H  
ATOM   2149  HA  LYS A 136     -15.599 -15.523  20.799  1.00  0.00           H  
ATOM   2150 1HB  LYS A 136     -15.199 -13.267  19.909  1.00  0.00           H  
ATOM   2151 2HB  LYS A 136     -16.518 -12.638  20.887  1.00  0.00           H  
ATOM   2152 1HG  LYS A 136     -15.303 -13.300  22.941  1.00  0.00           H  
ATOM   2153 2HG  LYS A 136     -13.969 -13.895  21.943  1.00  0.00           H  
ATOM   2154 1HD  LYS A 136     -13.737 -11.598  20.964  1.00  0.00           H  
ATOM   2155 2HD  LYS A 136     -14.988 -11.034  22.081  1.00  0.00           H  
ATOM   2156 1HE  LYS A 136     -12.422 -12.382  22.985  1.00  0.00           H  
ATOM   2157 2HE  LYS A 136     -12.606 -10.633  22.838  1.00  0.00           H  
ATOM   2158 1HZ  LYS A 136     -13.012 -11.378  25.067  1.00  0.00           H  
ATOM   2159 2HZ  LYS A 136     -14.397 -10.745  24.431  1.00  0.00           H  
ATOM   2160 3HZ  LYS A 136     -14.224 -12.380  24.570  1.00  0.00           H  
ATOM   2161  N   THR A 137     -18.400 -14.226  22.282  1.00  0.00           N  
ATOM   2162  CA  THR A 137     -19.271 -14.300  23.444  1.00  0.00           C  
ATOM   2163  C   THR A 137     -20.013 -15.629  23.541  1.00  0.00           C  
ATOM   2164  O   THR A 137     -20.091 -16.219  24.615  1.00  0.00           O  
ATOM   2165  CB  THR A 137     -20.289 -13.162  23.415  1.00  0.00           C  
ATOM   2166  OG1 THR A 137     -19.583 -11.921  23.444  1.00  0.00           O  
ATOM   2167  CG2 THR A 137     -21.235 -13.250  24.609  1.00  0.00           C  
ATOM   2168  H   THR A 137     -18.622 -13.579  21.540  1.00  0.00           H  
ATOM   2169  HA  THR A 137     -18.660 -14.200  24.341  1.00  0.00           H  
ATOM   2170  HB  THR A 137     -20.872 -13.219  22.497  1.00  0.00           H  
ATOM   2171  HG1 THR A 137     -19.211 -11.745  22.574  1.00  0.00           H  
ATOM   2172 1HG2 THR A 137     -21.951 -12.429  24.566  1.00  0.00           H  
ATOM   2173 2HG2 THR A 137     -21.770 -14.200  24.582  1.00  0.00           H  
ATOM   2174 3HG2 THR A 137     -20.663 -13.182  25.534  1.00  0.00           H  
ATOM   2175  N   LYS A 138     -20.642 -16.189  22.368  1.00  0.00           N  
ATOM   2176  CA  LYS A 138     -21.467 -17.394  22.369  1.00  0.00           C  
ATOM   2177  C   LYS A 138     -20.665 -18.691  22.563  1.00  0.00           C  
ATOM   2178  O   LYS A 138     -21.108 -19.596  23.277  1.00  0.00           O  
ATOM   2179  CB  LYS A 138     -22.265 -17.472  21.067  1.00  0.00           C  
ATOM   2180  CG  LYS A 138     -23.392 -16.452  20.958  1.00  0.00           C  
ATOM   2181  CD  LYS A 138     -24.137 -16.593  19.640  1.00  0.00           C  
ATOM   2182  CE  LYS A 138     -25.273 -15.584  19.534  1.00  0.00           C  
ATOM   2183  NZ  LYS A 138     -26.008 -15.707  18.248  1.00  0.00           N  
ATOM   2184  H   LYS A 138     -20.539 -15.665  21.512  1.00  0.00           H  
ATOM   2185  HA  LYS A 138     -22.140 -17.354  23.227  1.00  0.00           H  
ATOM   2186 1HB  LYS A 138     -21.595 -17.322  20.220  1.00  0.00           H  
ATOM   2187 2HB  LYS A 138     -22.702 -18.465  20.967  1.00  0.00           H  
ATOM   2188 1HG  LYS A 138     -24.094 -16.597  21.780  1.00  0.00           H  
ATOM   2189 2HG  LYS A 138     -22.981 -15.447  21.029  1.00  0.00           H  
ATOM   2190 1HD  LYS A 138     -23.446 -16.435  18.812  1.00  0.00           H  
ATOM   2191 2HD  LYS A 138     -24.549 -17.597  19.559  1.00  0.00           H  
ATOM   2192 1HE  LYS A 138     -25.972 -15.738  20.355  1.00  0.00           H  
ATOM   2193 2HE  LYS A 138     -24.870 -14.574  19.614  1.00  0.00           H  
ATOM   2194 1HZ  LYS A 138     -26.751 -15.022  18.217  1.00  0.00           H  
ATOM   2195 2HZ  LYS A 138     -25.372 -15.547  17.478  1.00  0.00           H  
ATOM   2196 3HZ  LYS A 138     -26.403 -16.633  18.172  1.00  0.00           H  
ATOM   2197  N   LEU A 139     -19.496 -18.788  21.932  1.00  0.00           N  
ATOM   2198  CA  LEU A 139     -18.743 -20.046  21.931  1.00  0.00           C  
ATOM   2199  C   LEU A 139     -17.743 -20.157  23.066  1.00  0.00           C  
ATOM   2200  O   LEU A 139     -17.246 -21.251  23.345  1.00  0.00           O  
ATOM   2201  CB  LEU A 139     -18.000 -20.204  20.599  1.00  0.00           C  
ATOM   2202  CG  LEU A 139     -18.881 -20.216  19.343  1.00  0.00           C  
ATOM   2203  CD1 LEU A 139     -18.000 -20.288  18.104  1.00  0.00           C  
ATOM   2204  CD2 LEU A 139     -19.837 -21.399  19.405  1.00  0.00           C  
ATOM   2205  H   LEU A 139     -19.118 -17.988  21.446  1.00  0.00           H  
ATOM   2206  HA  LEU A 139     -19.447 -20.871  22.041  1.00  0.00           H  
ATOM   2207 1HB  LEU A 139     -17.291 -19.384  20.497  1.00  0.00           H  
ATOM   2208 2HB  LEU A 139     -17.442 -21.140  20.620  1.00  0.00           H  
ATOM   2209  HG  LEU A 139     -19.454 -19.289  19.291  1.00  0.00           H  
ATOM   2210 1HD1 LEU A 139     -18.626 -20.297  17.211  1.00  0.00           H  
ATOM   2211 2HD1 LEU A 139     -17.340 -19.421  18.075  1.00  0.00           H  
ATOM   2212 3HD1 LEU A 139     -17.402 -21.199  18.135  1.00  0.00           H  
ATOM   2213 1HD2 LEU A 139     -20.464 -21.406  18.512  1.00  0.00           H  
ATOM   2214 2HD2 LEU A 139     -19.266 -22.326  19.455  1.00  0.00           H  
ATOM   2215 3HD2 LEU A 139     -20.466 -21.312  20.290  1.00  0.00           H  
ATOM   2216  N   GLY A 140     -17.420 -19.033  23.703  1.00  0.00           N  
ATOM   2217  CA  GLY A 140     -16.365 -19.010  24.706  1.00  0.00           C  
ATOM   2218  C   GLY A 140     -14.949 -19.095  24.139  1.00  0.00           C  
ATOM   2219  O   GLY A 140     -14.056 -19.682  24.763  1.00  0.00           O  
ATOM   2220  H   GLY A 140     -17.913 -18.178  23.490  1.00  0.00           H  
ATOM   2221 1HA  GLY A 140     -16.439 -18.093  25.292  1.00  0.00           H  
ATOM   2222 2HA  GLY A 140     -16.502 -19.842  25.395  1.00  0.00           H  
ATOM   2223  N   VAL A 141     -14.623 -18.401  23.021  1.00  0.00           N  
ATOM   2224  CA  VAL A 141     -13.363 -18.423  22.270  1.00  0.00           C  
ATOM   2225  C   VAL A 141     -12.766 -17.023  22.164  1.00  0.00           C  
ATOM   2226  O   VAL A 141     -13.437 -16.041  22.458  1.00  0.00           O  
ATOM   2227  CB  VAL A 141     -13.588 -18.988  20.855  1.00  0.00           C  
ATOM   2228  CG1 VAL A 141     -14.158 -20.397  20.929  1.00  0.00           C  
ATOM   2229  CG2 VAL A 141     -14.516 -18.072  20.073  1.00  0.00           C  
ATOM   2230  H   VAL A 141     -15.335 -17.732  22.766  1.00  0.00           H  
ATOM   2231  HA  VAL A 141     -12.663 -19.078  22.789  1.00  0.00           H  
ATOM   2232  HB  VAL A 141     -12.628 -19.057  20.344  1.00  0.00           H  
ATOM   2233 1HG1 VAL A 141     -14.311 -20.781  19.921  1.00  0.00           H  
ATOM   2234 2HG1 VAL A 141     -13.461 -21.044  21.462  1.00  0.00           H  
ATOM   2235 3HG1 VAL A 141     -15.112 -20.376  21.457  1.00  0.00           H  
ATOM   2236 1HG2 VAL A 141     -14.670 -18.477  19.073  1.00  0.00           H  
ATOM   2237 2HG2 VAL A 141     -15.474 -17.999  20.587  1.00  0.00           H  
ATOM   2238 3HG2 VAL A 141     -14.069 -17.080  19.997  1.00  0.00           H  
ATOM   2239  N   SER A 142     -11.503 -16.931  21.755  1.00  0.00           N  
ATOM   2240  CA  SER A 142     -10.878 -15.628  21.545  1.00  0.00           C  
ATOM   2241  C   SER A 142     -11.388 -14.955  20.275  1.00  0.00           C  
ATOM   2242  O   SER A 142     -12.005 -15.597  19.412  1.00  0.00           O  
ATOM   2243  CB  SER A 142      -9.371 -15.782  21.473  1.00  0.00           C  
ATOM   2244  OG  SER A 142      -8.991 -16.457  20.306  1.00  0.00           O  
ATOM   2245  H   SER A 142     -10.964 -17.768  21.585  1.00  0.00           H  
ATOM   2246  HA  SER A 142     -11.126 -14.987  22.393  1.00  0.00           H  
ATOM   2247 1HB  SER A 142      -8.903 -14.798  21.496  1.00  0.00           H  
ATOM   2248 2HB  SER A 142      -9.019 -16.332  22.345  1.00  0.00           H  
ATOM   2249  HG  SER A 142      -8.049 -16.625  20.391  1.00  0.00           H  
ATOM   2250  N   LEU A 143     -11.126 -13.657  20.156  1.00  0.00           N  
ATOM   2251  CA  LEU A 143     -11.536 -12.912  18.966  1.00  0.00           C  
ATOM   2252  C   LEU A 143     -10.830 -13.475  17.730  1.00  0.00           C  
ATOM   2253  O   LEU A 143     -11.436 -13.604  16.652  1.00  0.00           O  
ATOM   2254  CB  LEU A 143     -11.211 -11.422  19.126  1.00  0.00           C  
ATOM   2255  CG  LEU A 143     -11.659 -10.516  17.972  1.00  0.00           C  
ATOM   2256  CD1 LEU A 143     -13.176 -10.566  17.845  1.00  0.00           C  
ATOM   2257  CD2 LEU A 143     -11.179  -9.095  18.226  1.00  0.00           C  
ATOM   2258  H   LEU A 143     -10.638 -13.176  20.895  1.00  0.00           H  
ATOM   2259  HA  LEU A 143     -12.612 -13.030  18.838  1.00  0.00           H  
ATOM   2260 1HB  LEU A 143     -11.686 -11.058  20.036  1.00  0.00           H  
ATOM   2261 2HB  LEU A 143     -10.132 -11.311  19.234  1.00  0.00           H  
ATOM   2262  HG  LEU A 143     -11.234 -10.881  17.036  1.00  0.00           H  
ATOM   2263 1HD1 LEU A 143     -13.494  -9.923  17.025  1.00  0.00           H  
ATOM   2264 2HD1 LEU A 143     -13.490 -11.591  17.644  1.00  0.00           H  
ATOM   2265 3HD1 LEU A 143     -13.630 -10.222  18.774  1.00  0.00           H  
ATOM   2266 1HD2 LEU A 143     -11.496  -8.451  17.405  1.00  0.00           H  
ATOM   2267 2HD2 LEU A 143     -11.604  -8.728  19.161  1.00  0.00           H  
ATOM   2268 3HD2 LEU A 143     -10.091  -9.085  18.295  1.00  0.00           H  
ATOM   2269  N   GLU A 144      -9.559 -13.835  17.909  1.00  0.00           N  
ATOM   2270  CA  GLU A 144      -8.745 -14.364  16.821  1.00  0.00           C  
ATOM   2271  C   GLU A 144      -9.322 -15.672  16.288  1.00  0.00           C  
ATOM   2272  O   GLU A 144      -9.308 -15.916  15.080  1.00  0.00           O  
ATOM   2273  CB  GLU A 144      -7.305 -14.582  17.290  1.00  0.00           C  
ATOM   2274  CG  GLU A 144      -6.567 -13.307  17.672  1.00  0.00           C  
ATOM   2275  CD  GLU A 144      -5.175 -13.564  18.176  1.00  0.00           C  
ATOM   2276  OE1 GLU A 144      -4.623 -14.586  17.845  1.00  0.00           O  
ATOM   2277  OE2 GLU A 144      -4.662 -12.738  18.894  1.00  0.00           O  
ATOM   2278  H   GLU A 144      -9.152 -13.738  18.828  1.00  0.00           H  
ATOM   2279  HA  GLU A 144      -8.777 -13.660  15.989  1.00  0.00           H  
ATOM   2280 1HB  GLU A 144      -7.300 -15.243  18.156  1.00  0.00           H  
ATOM   2281 2HB  GLU A 144      -6.735 -15.074  16.500  1.00  0.00           H  
ATOM   2282 1HG  GLU A 144      -6.511 -12.657  16.799  1.00  0.00           H  
ATOM   2283 2HG  GLU A 144      -7.137 -12.787  18.441  1.00  0.00           H  
ATOM   2284  N   THR A 145      -9.782 -16.675  17.227  1.00  0.00           N  
ATOM   2285  CA  THR A 145     -10.435 -17.923  16.848  1.00  0.00           C  
ATOM   2286  C   THR A 145     -11.766 -17.663  16.135  1.00  0.00           C  
ATOM   2287  O   THR A 145     -12.093 -18.323  15.147  1.00  0.00           O  
ATOM   2288  CB  THR A 145     -10.672 -18.815  18.081  1.00  0.00           C  
ATOM   2289  OG1 THR A 145      -9.413 -19.155  18.677  1.00  0.00           O  
ATOM   2290  CG2 THR A 145     -11.401 -20.090  17.684  1.00  0.00           C  
ATOM   2291  H   THR A 145      -9.621 -16.480  18.204  1.00  0.00           H  
ATOM   2292  HA  THR A 145      -9.769 -18.477  16.188  1.00  0.00           H  
ATOM   2293  HB  THR A 145     -11.271 -18.274  18.812  1.00  0.00           H  
ATOM   2294  HG1 THR A 145      -9.563 -19.717  19.441  1.00  0.00           H  
ATOM   2295 1HG2 THR A 145     -11.560 -20.708  18.567  1.00  0.00           H  
ATOM   2296 2HG2 THR A 145     -12.364 -19.835  17.241  1.00  0.00           H  
ATOM   2297 3HG2 THR A 145     -10.803 -20.641  16.959  1.00  0.00           H  
ATOM   2298  N   ALA A 146     -12.525 -16.702  16.655  1.00  0.00           N  
ATOM   2299  CA  ALA A 146     -13.804 -16.303  16.083  1.00  0.00           C  
ATOM   2300  C   ALA A 146     -13.653 -15.816  14.643  1.00  0.00           C  
ATOM   2301  O   ALA A 146     -14.455 -16.156  13.782  1.00  0.00           O  
ATOM   2302  CB  ALA A 146     -14.461 -15.216  16.952  1.00  0.00           C  
ATOM   2303  H   ALA A 146     -12.188 -16.236  17.485  1.00  0.00           H  
ATOM   2304  HA  ALA A 146     -14.454 -17.178  16.061  1.00  0.00           H  
ATOM   2305 1HB  ALA A 146     -15.417 -14.928  16.511  1.00  0.00           H  
ATOM   2306 2HB  ALA A 146     -14.628 -15.604  17.955  1.00  0.00           H  
ATOM   2307 3HB  ALA A 146     -13.809 -14.345  17.001  1.00  0.00           H  
ATOM   2308  N   LEU A 147     -12.614 -15.026  14.386  1.00  0.00           N  
ATOM   2309  CA  LEU A 147     -12.310 -14.623  13.018  1.00  0.00           C  
ATOM   2310  C   LEU A 147     -11.921 -15.831  12.175  1.00  0.00           C  
ATOM   2311  O   LEU A 147     -12.233 -15.893  10.978  1.00  0.00           O  
ATOM   2312  CB  LEU A 147     -11.174 -13.592  13.006  1.00  0.00           C  
ATOM   2313  CG  LEU A 147     -11.520 -12.214  13.584  1.00  0.00           C  
ATOM   2314  CD1 LEU A 147     -10.237 -11.452  13.883  1.00  0.00           C  
ATOM   2315  CD2 LEU A 147     -12.391 -11.453  12.596  1.00  0.00           C  
ATOM   2316  H   LEU A 147     -12.023 -14.700  15.138  1.00  0.00           H  
ATOM   2317  HA  LEU A 147     -13.212 -14.201  12.574  1.00  0.00           H  
ATOM   2318 1HB  LEU A 147     -10.337 -13.991  13.577  1.00  0.00           H  
ATOM   2319 2HB  LEU A 147     -10.847 -13.447  11.976  1.00  0.00           H  
ATOM   2320  HG  LEU A 147     -12.060 -12.339  14.523  1.00  0.00           H  
ATOM   2321 1HD1 LEU A 147     -10.483 -10.473  14.295  1.00  0.00           H  
ATOM   2322 2HD1 LEU A 147      -9.642 -12.009  14.607  1.00  0.00           H  
ATOM   2323 3HD1 LEU A 147      -9.666 -11.326  12.964  1.00  0.00           H  
ATOM   2324 1HD2 LEU A 147     -12.638 -10.474  13.008  1.00  0.00           H  
ATOM   2325 2HD2 LEU A 147     -11.851 -11.327  11.658  1.00  0.00           H  
ATOM   2326 3HD2 LEU A 147     -13.309 -12.012  12.414  1.00  0.00           H  
ATOM   2327  N   LEU A 148     -11.048 -16.940  12.731  1.00  0.00           N  
ATOM   2328  CA  LEU A 148     -10.710 -18.177  12.040  1.00  0.00           C  
ATOM   2329  C   LEU A 148     -11.949 -19.008  11.717  1.00  0.00           C  
ATOM   2330  O   LEU A 148     -12.044 -19.609  10.646  1.00  0.00           O  
ATOM   2331  CB  LEU A 148      -9.743 -19.006  12.894  1.00  0.00           C  
ATOM   2332  CG  LEU A 148      -9.253 -20.316  12.263  1.00  0.00           C  
ATOM   2333  CD1 LEU A 148      -8.521 -20.011  10.963  1.00  0.00           C  
ATOM   2334  CD2 LEU A 148      -8.346 -21.044  13.244  1.00  0.00           C  
ATOM   2335  H   LEU A 148     -10.666 -16.770  13.650  1.00  0.00           H  
ATOM   2336  HA  LEU A 148     -10.313 -17.928  11.057  1.00  0.00           H  
ATOM   2337 1HB  LEU A 148      -8.868 -18.398  13.117  1.00  0.00           H  
ATOM   2338 2HB  LEU A 148     -10.236 -19.255  13.834  1.00  0.00           H  
ATOM   2339  HG  LEU A 148     -10.110 -20.947  12.024  1.00  0.00           H  
ATOM   2340 1HD1 LEU A 148      -8.173 -20.942  10.515  1.00  0.00           H  
ATOM   2341 2HD1 LEU A 148      -9.199 -19.508  10.273  1.00  0.00           H  
ATOM   2342 3HD1 LEU A 148      -7.667 -19.367  11.169  1.00  0.00           H  
ATOM   2343 1HD2 LEU A 148      -7.999 -21.975  12.796  1.00  0.00           H  
ATOM   2344 2HD2 LEU A 148      -7.489 -20.414  13.483  1.00  0.00           H  
ATOM   2345 3HD2 LEU A 148      -8.900 -21.265  14.156  1.00  0.00           H  
ATOM   2346  N   ILE A 149     -12.921 -19.005  12.618  1.00  0.00           N  
ATOM   2347  CA  ILE A 149     -14.183 -19.667  12.331  1.00  0.00           C  
ATOM   2348  C   ILE A 149     -14.911 -19.069  11.106  1.00  0.00           C  
ATOM   2349  O   ILE A 149     -15.411 -19.807  10.240  1.00  0.00           O  
ATOM   2350  CB  ILE A 149     -15.107 -19.596  13.561  1.00  0.00           C  
ATOM   2351  CG1 ILE A 149     -14.550 -20.459  14.697  1.00  0.00           C  
ATOM   2352  CG2 ILE A 149     -16.516 -20.037  13.195  1.00  0.00           C  
ATOM   2353  CD1 ILE A 149     -15.220 -20.220  16.030  1.00  0.00           C  
ATOM   2354  H   ILE A 149     -12.796 -18.548  13.510  1.00  0.00           H  
ATOM   2355  HA  ILE A 149     -13.979 -20.702  12.064  1.00  0.00           H  
ATOM   2356  HB  ILE A 149     -15.141 -18.572  13.932  1.00  0.00           H  
ATOM   2357 1HG1 ILE A 149     -14.664 -21.513  14.442  1.00  0.00           H  
ATOM   2358 2HG1 ILE A 149     -13.484 -20.265  14.812  1.00  0.00           H  
ATOM   2359 1HG2 ILE A 149     -17.155 -19.981  14.076  1.00  0.00           H  
ATOM   2360 2HG2 ILE A 149     -16.911 -19.383  12.418  1.00  0.00           H  
ATOM   2361 3HG2 ILE A 149     -16.492 -21.063  12.828  1.00  0.00           H  
ATOM   2362 1HD1 ILE A 149     -14.772 -20.867  16.785  1.00  0.00           H  
ATOM   2363 2HD1 ILE A 149     -15.088 -19.177  16.322  1.00  0.00           H  
ATOM   2364 3HD1 ILE A 149     -16.283 -20.442  15.949  1.00  0.00           H  
ATOM   2365  N   LEU A 150     -15.010 -17.635  11.000  1.00  0.00           N  
ATOM   2366  CA  LEU A 150     -15.622 -16.969   9.840  1.00  0.00           C  
ATOM   2367  C   LEU A 150     -14.870 -17.281   8.547  1.00  0.00           C  
ATOM   2368  O   LEU A 150     -15.492 -17.571   7.522  1.00  0.00           O  
ATOM   2369  CB  LEU A 150     -15.655 -15.451  10.059  1.00  0.00           C  
ATOM   2370  CG  LEU A 150     -16.523 -14.966  11.227  1.00  0.00           C  
ATOM   2371  CD1 LEU A 150     -16.281 -13.481  11.458  1.00  0.00           C  
ATOM   2372  CD2 LEU A 150     -17.988 -15.239  10.918  1.00  0.00           C  
ATOM   2373  H   LEU A 150     -14.634 -17.071  11.748  1.00  0.00           H  
ATOM   2374  HA  LEU A 150     -16.621 -17.378   9.692  1.00  0.00           H  
ATOM   2375 1HB  LEU A 150     -14.638 -15.103  10.236  1.00  0.00           H  
ATOM   2376 2HB  LEU A 150     -16.026 -14.977   9.151  1.00  0.00           H  
ATOM   2377  HG  LEU A 150     -16.239 -15.496  12.136  1.00  0.00           H  
ATOM   2378 1HD1 LEU A 150     -16.898 -13.136  12.288  1.00  0.00           H  
ATOM   2379 2HD1 LEU A 150     -15.230 -13.316  11.696  1.00  0.00           H  
ATOM   2380 3HD1 LEU A 150     -16.541 -12.925  10.558  1.00  0.00           H  
ATOM   2381 1HD2 LEU A 150     -18.605 -14.895  11.749  1.00  0.00           H  
ATOM   2382 2HD2 LEU A 150     -18.274 -14.709  10.010  1.00  0.00           H  
ATOM   2383 3HD2 LEU A 150     -18.136 -16.310  10.775  1.00  0.00           H  
ATOM   2384  N   ARG A 151     -13.537 -17.251   8.597  1.00  0.00           N  
ATOM   2385  CA  ARG A 151     -12.700 -17.614   7.435  1.00  0.00           C  
ATOM   2386  C   ARG A 151     -12.862 -19.060   6.976  1.00  0.00           C  
ATOM   2387  O   ARG A 151     -12.826 -19.363   5.775  1.00  0.00           O  
ATOM   2388  CB  ARG A 151     -11.232 -17.376   7.755  1.00  0.00           C  
ATOM   2389  CG  ARG A 151     -10.824 -15.913   7.835  1.00  0.00           C  
ATOM   2390  CD  ARG A 151      -9.384 -15.762   8.169  1.00  0.00           C  
ATOM   2391  NE  ARG A 151      -8.526 -16.181   7.073  1.00  0.00           N  
ATOM   2392  CZ  ARG A 151      -7.882 -17.363   7.014  1.00  0.00           C  
ATOM   2393  NH1 ARG A 151      -8.008 -18.230   7.994  1.00  0.00           N  
ATOM   2394  NH2 ARG A 151      -7.123 -17.650   5.971  1.00  0.00           N  
ATOM   2395  H   ARG A 151     -13.088 -16.976   9.459  1.00  0.00           H  
ATOM   2396  HA  ARG A 151     -12.953 -16.950   6.608  1.00  0.00           H  
ATOM   2397 1HB  ARG A 151     -10.989 -17.839   8.711  1.00  0.00           H  
ATOM   2398 2HB  ARG A 151     -10.612 -17.850   6.995  1.00  0.00           H  
ATOM   2399 1HG  ARG A 151     -11.005 -15.432   6.874  1.00  0.00           H  
ATOM   2400 2HG  ARG A 151     -11.410 -15.414   8.608  1.00  0.00           H  
ATOM   2401 1HD  ARG A 151      -9.170 -14.717   8.390  1.00  0.00           H  
ATOM   2402 2HD  ARG A 151      -9.147 -16.373   9.040  1.00  0.00           H  
ATOM   2403  HE  ARG A 151      -8.405 -15.540   6.300  1.00  0.00           H  
ATOM   2404 1HH1 ARG A 151      -8.588 -18.010   8.791  1.00  0.00           H  
ATOM   2405 2HH1 ARG A 151      -7.525 -19.115   7.950  1.00  0.00           H  
ATOM   2406 1HH2 ARG A 151      -7.026 -16.983   5.217  1.00  0.00           H  
ATOM   2407 2HH2 ARG A 151      -6.640 -18.535   5.927  1.00  0.00           H  
ATOM   2408  N   THR A 152     -13.017 -20.061   7.957  1.00  0.00           N  
ATOM   2409  CA  THR A 152     -13.213 -21.484   7.711  1.00  0.00           C  
ATOM   2410  C   THR A 152     -14.488 -21.733   6.921  1.00  0.00           C  
ATOM   2411  O   THR A 152     -14.495 -22.494   5.946  1.00  0.00           O  
ATOM   2412  CB  THR A 152     -13.261 -22.275   9.032  1.00  0.00           C  
ATOM   2413  OG1 THR A 152     -12.028 -22.099   9.742  1.00  0.00           O  
ATOM   2414  CG2 THR A 152     -13.478 -23.755   8.760  1.00  0.00           C  
ATOM   2415  H   THR A 152     -12.972 -19.729   8.910  1.00  0.00           H  
ATOM   2416  HA  THR A 152     -12.385 -21.848   7.104  1.00  0.00           H  
ATOM   2417  HB  THR A 152     -14.077 -21.901   9.650  1.00  0.00           H  
ATOM   2418  HG1 THR A 152     -11.943 -21.181  10.011  1.00  0.00           H  
ATOM   2419 1HG2 THR A 152     -13.509 -24.298   9.705  1.00  0.00           H  
ATOM   2420 2HG2 THR A 152     -14.420 -23.894   8.230  1.00  0.00           H  
ATOM   2421 3HG2 THR A 152     -12.660 -24.137   8.150  1.00  0.00           H  
ATOM   2422  N   ALA A 153     -15.559 -21.072   7.340  1.00  0.00           N  
ATOM   2423  CA  ALA A 153     -16.843 -21.155   6.650  1.00  0.00           C  
ATOM   2424  C   ALA A 153     -16.729 -20.640   5.216  1.00  0.00           C  
ATOM   2425  O   ALA A 153     -17.282 -21.230   4.284  1.00  0.00           O  
ATOM   2426  CB  ALA A 153     -17.901 -20.353   7.418  1.00  0.00           C  
ATOM   2427  H   ALA A 153     -15.478 -20.494   8.166  1.00  0.00           H  
ATOM   2428  HA  ALA A 153     -17.144 -22.204   6.619  1.00  0.00           H  
ATOM   2429 1HB  ALA A 153     -18.855 -20.419   6.899  1.00  0.00           H  
ATOM   2430 2HB  ALA A 153     -18.005 -20.758   8.425  1.00  0.00           H  
ATOM   2431 3HB  ALA A 153     -17.592 -19.310   7.478  1.00  0.00           H  
ATOM   2432  N   ALA A 154     -16.000 -19.536   5.047  1.00  0.00           N  
ATOM   2433  CA  ALA A 154     -15.800 -18.928   3.728  1.00  0.00           C  
ATOM   2434  C   ALA A 154     -15.010 -19.876   2.848  1.00  0.00           C  
ATOM   2435  O   ALA A 154     -15.248 -19.966   1.637  1.00  0.00           O  
ATOM   2436  CB  ALA A 154     -15.068 -17.581   3.856  1.00  0.00           C  
ATOM   2437  H   ALA A 154     -15.575 -19.105   5.856  1.00  0.00           H  
ATOM   2438  HA  ALA A 154     -16.780 -18.752   3.284  1.00  0.00           H  
ATOM   2439 1HB  ALA A 154     -14.928 -17.147   2.866  1.00  0.00           H  
ATOM   2440 2HB  ALA A 154     -15.658 -16.901   4.471  1.00  0.00           H  
ATOM   2441 3HB  ALA A 154     -14.095 -17.739   4.322  1.00  0.00           H  
ATOM   2442  N   TRP A 155     -13.927 -20.622   3.357  1.00  0.00           N  
ATOM   2443  CA  TRP A 155     -13.085 -21.607   2.711  1.00  0.00           C  
ATOM   2444  C   TRP A 155     -13.892 -22.833   2.328  1.00  0.00           C  
ATOM   2445  O   TRP A 155     -13.748 -23.379   1.239  1.00  0.00           O  
ATOM   2446  CB  TRP A 155     -11.933 -22.013   3.632  1.00  0.00           C  
ATOM   2447  CG  TRP A 155     -10.683 -21.214   3.415  1.00  0.00           C  
ATOM   2448  CD1 TRP A 155     -10.121 -20.328   4.284  1.00  0.00           C  
ATOM   2449  CD2 TRP A 155      -9.830 -21.226   2.245  1.00  0.00           C  
ATOM   2450  NE1 TRP A 155      -8.982 -19.788   3.739  1.00  0.00           N  
ATOM   2451  CE2 TRP A 155      -8.788 -20.328   2.492  1.00  0.00           C  
ATOM   2452  CE3 TRP A 155      -9.865 -21.916   1.027  1.00  0.00           C  
ATOM   2453  CZ2 TRP A 155      -7.785 -20.095   1.565  1.00  0.00           C  
ATOM   2454  CZ3 TRP A 155      -8.858 -21.685   0.098  1.00  0.00           C  
ATOM   2455  CH2 TRP A 155      -7.845 -20.798   0.361  1.00  0.00           C  
ATOM   2456  H   TRP A 155     -13.718 -20.345   4.305  1.00  0.00           H  
ATOM   2457  HA  TRP A 155     -12.659 -21.164   1.812  1.00  0.00           H  
ATOM   2458 1HB  TRP A 155     -12.239 -21.895   4.672  1.00  0.00           H  
ATOM   2459 2HB  TRP A 155     -11.697 -23.066   3.478  1.00  0.00           H  
ATOM   2460  HD1 TRP A 155     -10.517 -20.084   5.268  1.00  0.00           H  
ATOM   2461  HE1 TRP A 155      -8.385 -19.105   4.181  1.00  0.00           H  
ATOM   2462  HE3 TRP A 155     -10.666 -22.624   0.815  1.00  0.00           H  
ATOM   2463  HZ2 TRP A 155      -6.971 -19.395   1.754  1.00  0.00           H  
ATOM   2464  HZ3 TRP A 155      -8.894 -22.226  -0.848  1.00  0.00           H  
ATOM   2465  HH2 TRP A 155      -7.070 -20.640  -0.390  1.00  0.00           H  
ATOM   2466  N   LEU A 156     -14.771 -23.246   3.219  1.00  0.00           N  
ATOM   2467  CA  LEU A 156     -15.554 -24.440   2.986  1.00  0.00           C  
ATOM   2468  C   LEU A 156     -16.735 -24.177   2.045  1.00  0.00           C  
ATOM   2469  O   LEU A 156     -17.166 -25.069   1.312  1.00  0.00           O  
ATOM   2470  CB  LEU A 156     -16.067 -24.992   4.322  1.00  0.00           C  
ATOM   2471  CG  LEU A 156     -14.995 -25.552   5.265  1.00  0.00           C  
ATOM   2472  CD1 LEU A 156     -15.620 -25.861   6.619  1.00  0.00           C  
ATOM   2473  CD2 LEU A 156     -14.378 -26.800   4.650  1.00  0.00           C  
ATOM   2474  H   LEU A 156     -14.905 -22.728   4.078  1.00  0.00           H  
ATOM   2475  HA  LEU A 156     -14.928 -25.167   2.466  1.00  0.00           H  
ATOM   2476 1HB  LEU A 156     -16.589 -24.197   4.849  1.00  0.00           H  
ATOM   2477 2HB  LEU A 156     -16.779 -25.792   4.117  1.00  0.00           H  
ATOM   2478  HG  LEU A 156     -14.219 -24.802   5.420  1.00  0.00           H  
ATOM   2479 1HD1 LEU A 156     -14.858 -26.258   7.289  1.00  0.00           H  
ATOM   2480 2HD1 LEU A 156     -16.037 -24.948   7.045  1.00  0.00           H  
ATOM   2481 3HD1 LEU A 156     -16.413 -26.598   6.494  1.00  0.00           H  
ATOM   2482 1HD2 LEU A 156     -13.615 -27.198   5.321  1.00  0.00           H  
ATOM   2483 2HD2 LEU A 156     -15.153 -27.551   4.497  1.00  0.00           H  
ATOM   2484 3HD2 LEU A 156     -13.923 -26.547   3.693  1.00  0.00           H  
ATOM   2485  N   GLY A 157     -17.244 -22.947   2.044  1.00  0.00           N  
ATOM   2486  CA  GLY A 157     -18.369 -22.618   1.185  1.00  0.00           C  
ATOM   2487  C   GLY A 157     -19.660 -23.045   1.862  1.00  0.00           C  
ATOM   2488  O   GLY A 157     -20.624 -23.497   1.219  1.00  0.00           O  
ATOM   2489  H   GLY A 157     -16.853 -22.231   2.640  1.00  0.00           H  
ATOM   2490 1HA  GLY A 157     -18.374 -21.547   0.989  1.00  0.00           H  
ATOM   2491 2HA  GLY A 157     -18.253 -23.120   0.225  1.00  0.00           H  
ATOM   2492  N   THR A 158     -19.663 -22.932   3.188  1.00  0.00           N  
ATOM   2493  CA  THR A 158     -20.810 -23.341   3.985  1.00  0.00           C  
ATOM   2494  C   THR A 158     -21.140 -22.221   4.966  1.00  0.00           C  
ATOM   2495  O   THR A 158     -20.673 -21.089   4.797  1.00  0.00           O  
ATOM   2496  CB  THR A 158     -20.541 -24.656   4.739  1.00  0.00           C  
ATOM   2497  OG1 THR A 158     -21.754 -25.117   5.349  1.00  0.00           O  
ATOM   2498  CG2 THR A 158     -19.486 -24.447   5.815  1.00  0.00           C  
ATOM   2499  H   THR A 158     -18.853 -22.553   3.653  1.00  0.00           H  
ATOM   2500  HA  THR A 158     -21.663 -23.474   3.318  1.00  0.00           H  
ATOM   2501  HB  THR A 158     -20.192 -25.414   4.038  1.00  0.00           H  
ATOM   2502  HG1 THR A 158     -22.314 -25.519   4.681  1.00  0.00           H  
ATOM   2503 1HG2 THR A 158     -19.308 -25.387   6.338  1.00  0.00           H  
ATOM   2504 2HG2 THR A 158     -18.559 -24.109   5.353  1.00  0.00           H  
ATOM   2505 3HG2 THR A 158     -19.833 -23.697   6.524  1.00  0.00           H  
ATOM   2506  N   THR A 159     -21.959 -22.519   5.974  1.00  0.00           N  
ATOM   2507  CA  THR A 159     -22.412 -21.492   6.918  1.00  0.00           C  
ATOM   2508  C   THR A 159     -21.459 -21.362   8.113  1.00  0.00           C  
ATOM   2509  O   THR A 159     -20.608 -22.222   8.321  1.00  0.00           O  
ATOM   2510  CB  THR A 159     -23.833 -21.798   7.425  1.00  0.00           C  
ATOM   2511  OG1 THR A 159     -23.816 -23.001   8.206  1.00  0.00           O  
ATOM   2512  CG2 THR A 159     -24.791 -21.971   6.257  1.00  0.00           C  
ATOM   2513  H   THR A 159     -22.276 -23.472   6.093  1.00  0.00           H  
ATOM   2514  HA  THR A 159     -22.472 -20.539   6.391  1.00  0.00           H  
ATOM   2515  HB  THR A 159     -24.180 -20.978   8.054  1.00  0.00           H  
ATOM   2516  HG1 THR A 159     -24.644 -23.081   8.687  1.00  0.00           H  
ATOM   2517 1HG2 THR A 159     -25.791 -22.187   6.634  1.00  0.00           H  
ATOM   2518 2HG2 THR A 159     -24.815 -21.055   5.667  1.00  0.00           H  
ATOM   2519 3HG2 THR A 159     -24.455 -22.797   5.630  1.00  0.00           H  
ATOM   2520  N   VAL A 160     -21.603 -20.304   8.907  1.00  0.00           N  
ATOM   2521  CA  VAL A 160     -20.749 -20.166  10.081  1.00  0.00           C  
ATOM   2522  C   VAL A 160     -21.045 -21.275  11.082  1.00  0.00           C  
ATOM   2523  O   VAL A 160     -20.132 -21.831  11.662  1.00  0.00           O  
ATOM   2524  CB  VAL A 160     -20.967 -18.796  10.751  1.00  0.00           C  
ATOM   2525  CG1 VAL A 160     -20.221 -18.725  12.075  1.00  0.00           C  
ATOM   2526  CG2 VAL A 160     -20.512 -17.685   9.816  1.00  0.00           C  
ATOM   2527  H   VAL A 160     -22.293 -19.592   8.714  1.00  0.00           H  
ATOM   2528  HA  VAL A 160     -19.711 -20.281   9.766  1.00  0.00           H  
ATOM   2529  HB  VAL A 160     -22.027 -18.674  10.972  1.00  0.00           H  
ATOM   2530 1HG1 VAL A 160     -20.386 -17.750  12.534  1.00  0.00           H  
ATOM   2531 2HG1 VAL A 160     -20.588 -19.506  12.741  1.00  0.00           H  
ATOM   2532 3HG1 VAL A 160     -19.155 -18.867  11.900  1.00  0.00           H  
ATOM   2533 1HG2 VAL A 160     -20.669 -16.719  10.295  1.00  0.00           H  
ATOM   2534 2HG2 VAL A 160     -19.453 -17.810   9.590  1.00  0.00           H  
ATOM   2535 3HG2 VAL A 160     -21.088 -17.729   8.891  1.00  0.00           H  
ATOM   2536  N   GLU A 161     -22.314 -21.628  11.259  1.00  0.00           N  
ATOM   2537  CA  GLU A 161     -22.663 -22.669  12.229  1.00  0.00           C  
ATOM   2538  C   GLU A 161     -22.068 -24.012  11.847  1.00  0.00           C  
ATOM   2539  O   GLU A 161     -21.604 -24.759  12.694  1.00  0.00           O  
ATOM   2540  CB  GLU A 161     -24.182 -22.798  12.352  1.00  0.00           C  
ATOM   2541  CG  GLU A 161     -24.874 -21.567  12.921  1.00  0.00           C  
ATOM   2542  CD  GLU A 161     -25.059 -20.477  11.902  1.00  0.00           C  
ATOM   2543  OE1 GLU A 161     -24.705 -20.685  10.767  1.00  0.00           O  
ATOM   2544  OE2 GLU A 161     -25.559 -19.435  12.260  1.00  0.00           O  
ATOM   2545  H   GLU A 161     -23.050 -21.185  10.726  1.00  0.00           H  
ATOM   2546  HA  GLU A 161     -22.254 -22.387  13.200  1.00  0.00           H  
ATOM   2547 1HB  GLU A 161     -24.611 -22.999  11.370  1.00  0.00           H  
ATOM   2548 2HB  GLU A 161     -24.425 -23.646  12.994  1.00  0.00           H  
ATOM   2549 1HG  GLU A 161     -25.850 -21.858  13.308  1.00  0.00           H  
ATOM   2550 2HG  GLU A 161     -24.285 -21.183  13.753  1.00  0.00           H  
ATOM   2551  N   GLU A 162     -22.088 -24.318  10.561  1.00  0.00           N  
ATOM   2552  CA  GLU A 162     -21.547 -25.580  10.071  1.00  0.00           C  
ATOM   2553  C   GLU A 162     -20.030 -25.663  10.252  1.00  0.00           C  
ATOM   2554  O   GLU A 162     -19.484 -26.728  10.569  1.00  0.00           O  
ATOM   2555  CB  GLU A 162     -21.924 -25.781   8.599  1.00  0.00           C  
ATOM   2556  CG  GLU A 162     -21.448 -27.088   7.999  1.00  0.00           C  
ATOM   2557  CD  GLU A 162     -22.076 -28.312   8.656  1.00  0.00           C  
ATOM   2558  OE1 GLU A 162     -23.100 -28.171   9.366  1.00  0.00           O  
ATOM   2559  OE2 GLU A 162     -21.534 -29.418   8.456  1.00  0.00           O  
ATOM   2560  H   GLU A 162     -22.483 -23.664   9.900  1.00  0.00           H  
ATOM   2561  HA  GLU A 162     -21.978 -26.392  10.656  1.00  0.00           H  
ATOM   2562 1HB  GLU A 162     -23.009 -25.740   8.495  1.00  0.00           H  
ATOM   2563 2HB  GLU A 162     -21.507 -24.969   8.003  1.00  0.00           H  
ATOM   2564 1HG  GLU A 162     -21.692 -27.097   6.937  1.00  0.00           H  
ATOM   2565 2HG  GLU A 162     -20.365 -27.148   8.096  1.00  0.00           H  
ATOM   2566  N   ALA A 163     -19.125 -24.502   9.960  1.00  0.00           N  
ATOM   2567  CA  ALA A 163     -17.704 -24.483  10.262  1.00  0.00           C  
ATOM   2568  C   ALA A 163     -17.465 -24.771  11.754  1.00  0.00           C  
ATOM   2569  O   ALA A 163     -16.478 -25.408  12.115  1.00  0.00           O  
ATOM   2570  CB  ALA A 163     -17.096 -23.135   9.859  1.00  0.00           C  
ATOM   2571  H   ALA A 163     -19.553 -23.682   9.547  1.00  0.00           H  
ATOM   2572  HA  ALA A 163     -17.226 -25.272   9.683  1.00  0.00           H  
ATOM   2573 1HB  ALA A 163     -16.031 -23.135  10.090  1.00  0.00           H  
ATOM   2574 2HB  ALA A 163     -17.236 -22.977   8.791  1.00  0.00           H  
ATOM   2575 3HB  ALA A 163     -17.587 -22.336  10.412  1.00  0.00           H  
ATOM   2576  N   VAL A 164     -18.371 -24.229  12.728  1.00  0.00           N  
ATOM   2577  CA  VAL A 164     -18.313 -24.461  14.171  1.00  0.00           C  
ATOM   2578  C   VAL A 164     -18.654 -25.912  14.504  1.00  0.00           C  
ATOM   2579  O   VAL A 164     -17.982 -26.549  15.319  1.00  0.00           O  
ATOM   2580  CB  VAL A 164     -19.290 -23.524  14.905  1.00  0.00           C  
ATOM   2581  CG1 VAL A 164     -19.358 -23.877  16.383  1.00  0.00           C  
ATOM   2582  CG2 VAL A 164     -18.862 -22.077  14.716  1.00  0.00           C  
ATOM   2583  H   VAL A 164     -19.083 -23.617  12.356  1.00  0.00           H  
ATOM   2584  HA  VAL A 164     -17.296 -24.267  14.513  1.00  0.00           H  
ATOM   2585  HB  VAL A 164     -20.291 -23.665  14.495  1.00  0.00           H  
ATOM   2586 1HG1 VAL A 164     -20.054 -23.206  16.887  1.00  0.00           H  
ATOM   2587 2HG1 VAL A 164     -19.702 -24.905  16.496  1.00  0.00           H  
ATOM   2588 3HG1 VAL A 164     -18.369 -23.774  16.828  1.00  0.00           H  
ATOM   2589 1HG2 VAL A 164     -19.558 -21.420  15.236  1.00  0.00           H  
ATOM   2590 2HG2 VAL A 164     -17.859 -21.939  15.120  1.00  0.00           H  
ATOM   2591 3HG2 VAL A 164     -18.860 -21.834  13.652  1.00  0.00           H  
ATOM   2592  N   TYR A 165     -19.758 -26.462  13.887  1.00  0.00           N  
ATOM   2593  CA  TYR A 165     -20.120 -27.841  14.191  1.00  0.00           C  
ATOM   2594  C   TYR A 165     -19.057 -28.853  13.735  1.00  0.00           C  
ATOM   2595  O   TYR A 165     -18.759 -29.818  14.441  1.00  0.00           O  
ATOM   2596  CB  TYR A 165     -21.470 -28.175  13.552  1.00  0.00           C  
ATOM   2597  CG  TYR A 165     -22.653 -27.571  14.276  1.00  0.00           C  
ATOM   2598  CD1 TYR A 165     -23.546 -26.760  13.590  1.00  0.00           C  
ATOM   2599  CD2 TYR A 165     -22.846 -27.828  15.626  1.00  0.00           C  
ATOM   2600  CE1 TYR A 165     -24.627 -26.209  14.252  1.00  0.00           C  
ATOM   2601  CE2 TYR A 165     -23.926 -27.277  16.286  1.00  0.00           C  
ATOM   2602  CZ  TYR A 165     -24.814 -26.470  15.604  1.00  0.00           C  
ATOM   2603  OH  TYR A 165     -25.890 -25.921  16.263  1.00  0.00           O  
ATOM   2604  H   TYR A 165     -20.319 -25.938  13.230  1.00  0.00           H  
ATOM   2605  HA  TYR A 165     -20.211 -27.945  15.272  1.00  0.00           H  
ATOM   2606 1HB  TYR A 165     -21.483 -27.818  12.522  1.00  0.00           H  
ATOM   2607 2HB  TYR A 165     -21.603 -29.256  13.526  1.00  0.00           H  
ATOM   2608  HD1 TYR A 165     -23.395 -26.559  12.530  1.00  0.00           H  
ATOM   2609  HD2 TYR A 165     -22.144 -28.464  16.165  1.00  0.00           H  
ATOM   2610  HE1 TYR A 165     -25.329 -25.572  13.712  1.00  0.00           H  
ATOM   2611  HE2 TYR A 165     -24.077 -27.478  17.348  1.00  0.00           H  
ATOM   2612  HH  TYR A 165     -25.876 -26.196  17.182  1.00  0.00           H  
ATOM   2613  N   ARG A 166     -18.463 -28.611  12.490  1.00  0.00           N  
ATOM   2614  CA  ARG A 166     -17.404 -29.467  11.972  1.00  0.00           C  
ATOM   2615  C   ARG A 166     -16.157 -29.401  12.815  1.00  0.00           C  
ATOM   2616  O   ARG A 166     -15.444 -30.395  12.963  1.00  0.00           O  
ATOM   2617  CB  ARG A 166     -17.054 -29.079  10.542  1.00  0.00           C  
ATOM   2618  CG  ARG A 166     -18.113 -29.432   9.508  1.00  0.00           C  
ATOM   2619  CD  ARG A 166     -17.683 -29.061   8.135  1.00  0.00           C  
ATOM   2620  NE  ARG A 166     -18.728 -29.307   7.154  1.00  0.00           N  
ATOM   2621  CZ  ARG A 166     -18.530 -29.365   5.824  1.00  0.00           C  
ATOM   2622  NH1 ARG A 166     -17.323 -29.191   5.330  1.00  0.00           N  
ATOM   2623  NH2 ARG A 166     -19.547 -29.595   5.013  1.00  0.00           N  
ATOM   2624  H   ARG A 166     -18.788 -27.835  11.930  1.00  0.00           H  
ATOM   2625  HA  ARG A 166     -17.763 -30.498  11.965  1.00  0.00           H  
ATOM   2626 1HB  ARG A 166     -16.886 -28.005  10.488  1.00  0.00           H  
ATOM   2627 2HB  ARG A 166     -16.128 -29.573  10.248  1.00  0.00           H  
ATOM   2628 1HG  ARG A 166     -18.299 -30.507   9.529  1.00  0.00           H  
ATOM   2629 2HG  ARG A 166     -19.036 -28.899   9.735  1.00  0.00           H  
ATOM   2630 1HD  ARG A 166     -17.434 -28.001   8.108  1.00  0.00           H  
ATOM   2631 2HD  ARG A 166     -16.809 -29.647   7.856  1.00  0.00           H  
ATOM   2632  HE  ARG A 166     -19.670 -29.445   7.497  1.00  0.00           H  
ATOM   2633 1HH1 ARG A 166     -16.544 -29.016   5.950  1.00  0.00           H  
ATOM   2634 2HH1 ARG A 166     -17.174 -29.236   4.333  1.00  0.00           H  
ATOM   2635 1HH2 ARG A 166     -20.475 -29.729   5.391  1.00  0.00           H  
ATOM   2636 2HH2 ARG A 166     -19.398 -29.639   4.015  1.00  0.00           H  
ATOM   2637  N   ALA A 167     -15.731 -28.063  13.444  1.00  0.00           N  
ATOM   2638  CA  ALA A 167     -14.590 -27.917  14.329  1.00  0.00           C  
ATOM   2639  C   ALA A 167     -14.812 -28.762  15.586  1.00  0.00           C  
ATOM   2640  O   ALA A 167     -13.872 -29.392  16.081  1.00  0.00           O  
ATOM   2641  CB  ALA A 167     -14.373 -26.450  14.679  1.00  0.00           C  
ATOM   2642  H   ALA A 167     -16.240 -27.242  13.155  1.00  0.00           H  
ATOM   2643  HA  ALA A 167     -13.708 -28.290  13.810  1.00  0.00           H  
ATOM   2644 1HB  ALA A 167     -13.513 -26.357  15.343  1.00  0.00           H  
ATOM   2645 2HB  ALA A 167     -14.189 -25.883  13.767  1.00  0.00           H  
ATOM   2646 3HB  ALA A 167     -15.261 -26.060  15.177  1.00  0.00           H  
ATOM   2647  N   LEU A 168     -16.055 -28.774  16.083  1.00  0.00           N  
ATOM   2648  CA  LEU A 168     -16.429 -29.551  17.278  1.00  0.00           C  
ATOM   2649  C   LEU A 168     -16.343 -31.065  17.057  1.00  0.00           C  
ATOM   2650  O   LEU A 168     -15.884 -31.793  17.939  1.00  0.00           O  
ATOM   2651  CB  LEU A 168     -17.854 -29.184  17.712  1.00  0.00           C  
ATOM   2652  CG  LEU A 168     -18.359 -29.873  18.986  1.00  0.00           C  
ATOM   2653  CD1 LEU A 168     -17.459 -29.500  20.157  1.00  0.00           C  
ATOM   2654  CD2 LEU A 168     -19.799 -29.459  19.251  1.00  0.00           C  
ATOM   2655  H   LEU A 168     -16.762 -28.224  15.613  1.00  0.00           H  
ATOM   2656  HA  LEU A 168     -15.720 -29.322  18.074  1.00  0.00           H  
ATOM   2657 1HB  LEU A 168     -17.901 -28.109  17.876  1.00  0.00           H  
ATOM   2658 2HB  LEU A 168     -18.539 -29.438  16.904  1.00  0.00           H  
ATOM   2659  HG  LEU A 168     -18.310 -30.955  18.859  1.00  0.00           H  
ATOM   2660 1HD1 LEU A 168     -17.817 -29.990  21.062  1.00  0.00           H  
ATOM   2661 2HD1 LEU A 168     -16.439 -29.825  19.949  1.00  0.00           H  
ATOM   2662 3HD1 LEU A 168     -17.474 -28.420  20.298  1.00  0.00           H  
ATOM   2663 1HD2 LEU A 168     -20.158 -29.949  20.156  1.00  0.00           H  
ATOM   2664 2HD2 LEU A 168     -19.849 -28.377  19.379  1.00  0.00           H  
ATOM   2665 3HD2 LEU A 168     -20.423 -29.753  18.407  1.00  0.00           H  
ATOM   2666  N   LYS A 169     -16.774 -31.547  15.889  1.00  0.00           N  
ATOM   2667  CA  LYS A 169     -16.648 -32.977  15.575  1.00  0.00           C  
ATOM   2668  C   LYS A 169     -15.183 -33.426  15.572  1.00  0.00           C  
ATOM   2669  O   LYS A 169     -14.854 -34.507  16.078  1.00  0.00           O  
ATOM   2670  CB  LYS A 169     -17.291 -33.287  14.222  1.00  0.00           C  
ATOM   2671  CG  LYS A 169     -18.813 -33.237  14.223  1.00  0.00           C  
ATOM   2672  CD  LYS A 169     -19.377 -33.533  12.841  1.00  0.00           C  
ATOM   2673  CE  LYS A 169     -20.897 -33.470  12.838  1.00  0.00           C  
ATOM   2674  NZ  LYS A 169     -21.462 -33.736  11.487  1.00  0.00           N  
ATOM   2675  H   LYS A 169     -17.191 -30.928  15.207  1.00  0.00           H  
ATOM   2676  HA  LYS A 169     -17.165 -33.548  16.347  1.00  0.00           H  
ATOM   2677 1HB  LYS A 169     -16.934 -32.575  13.478  1.00  0.00           H  
ATOM   2678 2HB  LYS A 169     -16.989 -34.282  13.895  1.00  0.00           H  
ATOM   2679 1HG  LYS A 169     -19.201 -33.972  14.930  1.00  0.00           H  
ATOM   2680 2HG  LYS A 169     -19.145 -32.248  14.537  1.00  0.00           H  
ATOM   2681 1HD  LYS A 169     -18.989 -32.806  12.127  1.00  0.00           H  
ATOM   2682 2HD  LYS A 169     -19.064 -34.529  12.526  1.00  0.00           H  
ATOM   2683 1HE  LYS A 169     -21.293 -34.206  13.535  1.00  0.00           H  
ATOM   2684 2HE  LYS A 169     -21.221 -32.482  13.164  1.00  0.00           H  
ATOM   2685 1HZ  LYS A 169     -22.470 -33.684  11.526  1.00  0.00           H  
ATOM   2686 2HZ  LYS A 169     -21.115 -33.046  10.834  1.00  0.00           H  
ATOM   2687 3HZ  LYS A 169     -21.184 -34.657  11.181  1.00  0.00           H  
ATOM   2688  N   LEU A 170     -14.310 -32.598  14.997  1.00  0.00           N  
ATOM   2689  CA  LEU A 170     -12.880 -32.881  15.011  1.00  0.00           C  
ATOM   2690  C   LEU A 170     -12.303 -32.815  16.415  1.00  0.00           C  
ATOM   2691  O   LEU A 170     -11.460 -33.627  16.771  1.00  0.00           O  
ATOM   2692  CB  LEU A 170     -12.138 -31.889  14.106  1.00  0.00           C  
ATOM   2693  CG  LEU A 170     -12.354 -32.074  12.599  1.00  0.00           C  
ATOM   2694  CD1 LEU A 170     -11.835 -30.850  11.857  1.00  0.00           C  
ATOM   2695  CD2 LEU A 170     -11.644 -33.336  12.134  1.00  0.00           C  
ATOM   2696  H   LEU A 170     -14.640 -31.758  14.543  1.00  0.00           H  
ATOM   2697  HA  LEU A 170     -12.725 -33.904  14.668  1.00  0.00           H  
ATOM   2698 1HB  LEU A 170     -12.455 -30.879  14.364  1.00  0.00           H  
ATOM   2699 2HB  LEU A 170     -11.069 -31.973  14.301  1.00  0.00           H  
ATOM   2700  HG  LEU A 170     -13.422 -32.161  12.392  1.00  0.00           H  
ATOM   2701 1HD1 LEU A 170     -11.988 -30.981  10.786  1.00  0.00           H  
ATOM   2702 2HD1 LEU A 170     -12.374 -29.964  12.194  1.00  0.00           H  
ATOM   2703 3HD1 LEU A 170     -10.772 -30.726  12.058  1.00  0.00           H  
ATOM   2704 1HD2 LEU A 170     -11.798 -33.468  11.063  1.00  0.00           H  
ATOM   2705 2HD2 LEU A 170     -10.577 -33.250  12.340  1.00  0.00           H  
ATOM   2706 3HD2 LEU A 170     -12.048 -34.197  12.668  1.00  0.00           H  
ATOM   2707  N   LYS A 171     -12.743 -31.837  17.203  1.00  0.00           N  
ATOM   2708  CA  LYS A 171     -12.301 -31.732  18.589  1.00  0.00           C  
ATOM   2709  C   LYS A 171     -12.469 -33.072  19.267  1.00  0.00           C  
ATOM   2710  O   LYS A 171     -11.530 -33.646  19.812  1.00  0.00           O  
ATOM   2711  CB  LYS A 171     -13.081 -30.652  19.340  1.00  0.00           C  
ATOM   2712  CG  LYS A 171     -12.788 -30.587  20.833  1.00  0.00           C  
ATOM   2713  CD  LYS A 171     -13.608 -29.499  21.510  1.00  0.00           C  
ATOM   2714  CE  LYS A 171     -13.209 -29.332  22.969  1.00  0.00           C  
ATOM   2715  NZ  LYS A 171     -13.603 -30.507  23.793  1.00  0.00           N  
ATOM   2716  H   LYS A 171     -13.392 -31.155  16.840  1.00  0.00           H  
ATOM   2717  HA  LYS A 171     -11.263 -31.395  18.598  1.00  0.00           H  
ATOM   2718 1HB  LYS A 171     -12.855 -29.675  18.912  1.00  0.00           H  
ATOM   2719 2HB  LYS A 171     -14.151 -30.823  19.216  1.00  0.00           H  
ATOM   2720 1HG  LYS A 171     -13.025 -31.548  21.292  1.00  0.00           H  
ATOM   2721 2HG  LYS A 171     -11.730 -30.382  20.987  1.00  0.00           H  
ATOM   2722 1HD  LYS A 171     -13.457 -28.553  20.990  1.00  0.00           H  
ATOM   2723 2HD  LYS A 171     -14.666 -29.757  21.461  1.00  0.00           H  
ATOM   2724 1HE  LYS A 171     -12.130 -29.201  23.038  1.00  0.00           H  
ATOM   2725 2HE  LYS A 171     -13.687 -28.442  23.377  1.00  0.00           H  
ATOM   2726 1HZ  LYS A 171     -13.322 -30.357  24.751  1.00  0.00           H  
ATOM   2727 2HZ  LYS A 171     -14.606 -30.627  23.751  1.00  0.00           H  
ATOM   2728 3HZ  LYS A 171     -13.151 -31.336  23.436  1.00  0.00           H  
ATOM   2729  N   THR A 172     -13.700 -33.561  19.224  1.00  0.00           N  
ATOM   2730  CA  THR A 172     -14.083 -34.752  19.951  1.00  0.00           C  
ATOM   2731  C   THR A 172     -13.341 -35.986  19.429  1.00  0.00           C  
ATOM   2732  O   THR A 172     -12.790 -36.761  20.219  1.00  0.00           O  
ATOM   2733  CB  THR A 172     -15.603 -34.981  19.863  1.00  0.00           C  
ATOM   2734  OG1 THR A 172     -16.290 -33.865  20.445  1.00  0.00           O  
ATOM   2735  CG2 THR A 172     -15.994 -36.253  20.599  1.00  0.00           C  
ATOM   2736  H   THR A 172     -14.390 -33.083  18.661  1.00  0.00           H  
ATOM   2737  HA  THR A 172     -13.789 -34.632  20.994  1.00  0.00           H  
ATOM   2738  HB  THR A 172     -15.898 -35.067  18.818  1.00  0.00           H  
ATOM   2739  HG1 THR A 172     -16.270 -33.124  19.834  1.00  0.00           H  
ATOM   2740 1HG2 THR A 172     -17.072 -36.397  20.527  1.00  0.00           H  
ATOM   2741 2HG2 THR A 172     -15.482 -37.105  20.152  1.00  0.00           H  
ATOM   2742 3HG2 THR A 172     -15.710 -36.168  21.647  1.00  0.00           H  
ATOM   2743  N   LYS A 173     -13.288 -36.152  18.110  1.00  0.00           N  
ATOM   2744  CA  LYS A 173     -12.702 -37.369  17.543  1.00  0.00           C  
ATOM   2745  C   LYS A 173     -11.200 -37.456  17.711  1.00  0.00           C  
ATOM   2746  O   LYS A 173     -10.675 -38.513  18.048  1.00  0.00           O  
ATOM   2747  CB  LYS A 173     -13.051 -37.475  16.058  1.00  0.00           C  
ATOM   2748  CG  LYS A 173     -12.550 -38.745  15.383  1.00  0.00           C  
ATOM   2749  CD  LYS A 173     -13.032 -38.833  13.943  1.00  0.00           C  
ATOM   2750  CE  LYS A 173     -12.568 -40.122  13.281  1.00  0.00           C  
ATOM   2751  NZ  LYS A 173     -13.050 -40.231  11.877  1.00  0.00           N  
ATOM   2752  H   LYS A 173     -13.649 -35.443  17.487  1.00  0.00           H  
ATOM   2753  HA  LYS A 173     -13.110 -38.228  18.076  1.00  0.00           H  
ATOM   2754 1HB  LYS A 173     -14.133 -37.434  15.934  1.00  0.00           H  
ATOM   2755 2HB  LYS A 173     -12.628 -36.624  15.523  1.00  0.00           H  
ATOM   2756 1HG  LYS A 173     -11.460 -38.758  15.394  1.00  0.00           H  
ATOM   2757 2HG  LYS A 173     -12.911 -39.614  15.932  1.00  0.00           H  
ATOM   2758 1HD  LYS A 173     -14.122 -38.795  13.921  1.00  0.00           H  
ATOM   2759 2HD  LYS A 173     -12.645 -37.986  13.377  1.00  0.00           H  
ATOM   2760 1HE  LYS A 173     -11.480 -40.161  13.283  1.00  0.00           H  
ATOM   2761 2HE  LYS A 173     -12.941 -40.976  13.847  1.00  0.00           H  
ATOM   2762 1HZ  LYS A 173     -12.722 -41.098  11.475  1.00  0.00           H  
ATOM   2763 2HZ  LYS A 173     -14.060 -40.216  11.865  1.00  0.00           H  
ATOM   2764 3HZ  LYS A 173     -12.695 -39.455  11.338  1.00  0.00           H  
ATOM   2765  N   LEU A 174     -10.515 -36.342  17.482  1.00  0.00           N  
ATOM   2766  CA  LEU A 174      -9.066 -36.340  17.419  1.00  0.00           C  
ATOM   2767  C   LEU A 174      -8.415 -36.001  18.746  1.00  0.00           C  
ATOM   2768  O   LEU A 174      -7.237 -36.285  18.943  1.00  0.00           O  
ATOM   2769  CB  LEU A 174      -8.597 -35.339  16.355  1.00  0.00           C  
ATOM   2770  CG  LEU A 174      -9.120 -35.585  14.934  1.00  0.00           C  
ATOM   2771  CD1 LEU A 174      -8.643 -34.467  14.017  1.00  0.00           C  
ATOM   2772  CD2 LEU A 174      -8.635 -36.940  14.442  1.00  0.00           C  
ATOM   2773  H   LEU A 174     -11.016 -35.476  17.347  1.00  0.00           H  
ATOM   2774  HA  LEU A 174      -8.730 -37.332  17.121  1.00  0.00           H  
ATOM   2775 1HB  LEU A 174      -8.910 -34.340  16.656  1.00  0.00           H  
ATOM   2776 2HB  LEU A 174      -7.508 -35.359  16.316  1.00  0.00           H  
ATOM   2777  HG  LEU A 174     -10.210 -35.569  14.940  1.00  0.00           H  
ATOM   2778 1HD1 LEU A 174      -9.015 -34.641  13.007  1.00  0.00           H  
ATOM   2779 2HD1 LEU A 174      -9.021 -33.511  14.382  1.00  0.00           H  
ATOM   2780 3HD1 LEU A 174      -7.554 -34.446  14.004  1.00  0.00           H  
ATOM   2781 1HD2 LEU A 174      -9.007 -37.115  13.432  1.00  0.00           H  
ATOM   2782 2HD2 LEU A 174      -7.544 -36.956  14.434  1.00  0.00           H  
ATOM   2783 3HD2 LEU A 174      -9.004 -37.722  15.105  1.00  0.00           H  
ATOM   2784  N   GLY A 175      -9.176 -35.380  19.646  1.00  0.00           N  
ATOM   2785  CA  GLY A 175      -8.633 -34.882  20.899  1.00  0.00           C  
ATOM   2786  C   GLY A 175      -7.814 -33.605  20.722  1.00  0.00           C  
ATOM   2787  O   GLY A 175      -6.734 -33.457  21.304  1.00  0.00           O  
ATOM   2788  H   GLY A 175     -10.159 -35.253  19.452  1.00  0.00           H  
ATOM   2789 1HA  GLY A 175      -9.448 -34.685  21.596  1.00  0.00           H  
ATOM   2790 2HA  GLY A 175      -8.001 -35.646  21.351  1.00  0.00           H  
ATOM   2791  N   VAL A 176      -8.321 -32.677  19.915  1.00  0.00           N  
ATOM   2792  CA  VAL A 176      -7.580 -31.462  19.576  1.00  0.00           C  
ATOM   2793  C   VAL A 176      -8.407 -30.246  19.982  1.00  0.00           C  
ATOM   2794  O   VAL A 176      -9.598 -30.364  20.247  1.00  0.00           O  
ATOM   2795  CB  VAL A 176      -7.274 -31.407  18.068  1.00  0.00           C  
ATOM   2796  CG1 VAL A 176      -6.396 -32.581  17.659  1.00  0.00           C  
ATOM   2797  CG2 VAL A 176      -8.572 -31.403  17.275  1.00  0.00           C  
ATOM   2798  H   VAL A 176      -9.244 -32.816  19.525  1.00  0.00           H  
ATOM   2799  HA  VAL A 176      -6.643 -31.464  20.134  1.00  0.00           H  
ATOM   2800  HB  VAL A 176      -6.714 -30.497  17.853  1.00  0.00           H  
ATOM   2801 1HG1 VAL A 176      -6.189 -32.526  16.590  1.00  0.00           H  
ATOM   2802 2HG1 VAL A 176      -5.458 -32.543  18.212  1.00  0.00           H  
ATOM   2803 3HG1 VAL A 176      -6.912 -33.515  17.880  1.00  0.00           H  
ATOM   2804 1HG2 VAL A 176      -8.348 -31.363  16.210  1.00  0.00           H  
ATOM   2805 2HG2 VAL A 176      -9.135 -32.310  17.494  1.00  0.00           H  
ATOM   2806 3HG2 VAL A 176      -9.166 -30.532  17.554  1.00  0.00           H  
ATOM   2807  N   SER A 177      -7.785 -28.991  20.052  1.00  0.00           N  
ATOM   2808  CA  SER A 177      -8.483 -27.746  20.338  1.00  0.00           C  
ATOM   2809  C   SER A 177      -9.314 -27.338  19.122  1.00  0.00           C  
ATOM   2810  O   SER A 177      -9.143 -27.870  18.035  1.00  0.00           O  
ATOM   2811  CB  SER A 177      -7.495 -26.651  20.695  1.00  0.00           C  
ATOM   2812  OG  SER A 177      -6.734 -26.280  19.578  1.00  0.00           O  
ATOM   2813  H   SER A 177      -6.791 -28.964  19.865  1.00  0.00           H  
ATOM   2814  HA  SER A 177      -9.130 -27.903  21.204  1.00  0.00           H  
ATOM   2815 1HB  SER A 177      -8.036 -25.784  21.075  1.00  0.00           H  
ATOM   2816 2HB  SER A 177      -6.837 -26.999  21.488  1.00  0.00           H  
ATOM   2817  HG  SER A 177      -6.115 -25.615  19.890  1.00  0.00           H  
ATOM   2818  N   LEU A 178     -10.215 -26.390  19.313  1.00  0.00           N  
ATOM   2819  CA  LEU A 178     -11.053 -25.885  18.236  1.00  0.00           C  
ATOM   2820  C   LEU A 178     -10.201 -25.186  17.179  1.00  0.00           C  
ATOM   2821  O   LEU A 178     -10.462 -25.284  15.970  1.00  0.00           O  
ATOM   2822  CB  LEU A 178     -12.103 -24.913  18.789  1.00  0.00           C  
ATOM   2823  CG  LEU A 178     -13.187 -25.539  19.675  1.00  0.00           C  
ATOM   2824  CD1 LEU A 178     -14.007 -24.437  20.331  1.00  0.00           C  
ATOM   2825  CD2 LEU A 178     -14.069 -26.450  18.834  1.00  0.00           C  
ATOM   2826  H   LEU A 178     -10.320 -26.005  20.239  1.00  0.00           H  
ATOM   2827  HA  LEU A 178     -11.583 -26.726  17.788  1.00  0.00           H  
ATOM   2828 1HB  LEU A 178     -11.595 -24.150  19.376  1.00  0.00           H  
ATOM   2829 2HB  LEU A 178     -12.601 -24.426  17.951  1.00  0.00           H  
ATOM   2830  HG  LEU A 178     -12.717 -26.122  20.469  1.00  0.00           H  
ATOM   2831 1HD1 LEU A 178     -14.777 -24.882  20.961  1.00  0.00           H  
ATOM   2832 2HD1 LEU A 178     -13.355 -23.812  20.942  1.00  0.00           H  
ATOM   2833 3HD1 LEU A 178     -14.477 -23.826  19.561  1.00  0.00           H  
ATOM   2834 1HD2 LEU A 178     -14.839 -26.896  19.464  1.00  0.00           H  
ATOM   2835 2HD2 LEU A 178     -14.540 -25.868  18.041  1.00  0.00           H  
ATOM   2836 3HD2 LEU A 178     -13.460 -27.239  18.392  1.00  0.00           H  
ATOM   2837  N   GLU A 179      -9.173 -24.493  17.651  1.00  0.00           N  
ATOM   2838  CA  GLU A 179      -8.235 -23.791  16.793  1.00  0.00           C  
ATOM   2839  C   GLU A 179      -7.481 -24.754  15.897  1.00  0.00           C  
ATOM   2840  O   GLU A 179      -7.304 -24.504  14.696  1.00  0.00           O  
ATOM   2841  CB  GLU A 179      -7.246 -22.981  17.633  1.00  0.00           C  
ATOM   2842  CG  GLU A 179      -7.864 -21.797  18.364  1.00  0.00           C  
ATOM   2843  CD  GLU A 179      -8.605 -22.199  19.608  1.00  0.00           C  
ATOM   2844  OE1 GLU A 179      -8.585 -23.360  19.940  1.00  0.00           O  
ATOM   2845  OE2 GLU A 179      -9.191 -21.343  20.229  1.00  0.00           O  
ATOM   2846  H   GLU A 179      -9.045 -24.458  18.651  1.00  0.00           H  
ATOM   2847  HA  GLU A 179      -8.794 -23.093  16.167  1.00  0.00           H  
ATOM   2848 1HB  GLU A 179      -6.785 -23.630  18.378  1.00  0.00           H  
ATOM   2849 2HB  GLU A 179      -6.450 -22.600  16.993  1.00  0.00           H  
ATOM   2850 1HG  GLU A 179      -7.073 -21.098  18.635  1.00  0.00           H  
ATOM   2851 2HG  GLU A 179      -8.548 -21.284  17.689  1.00  0.00           H  
ATOM   2852  N   GLN A 180      -7.056 -25.869  16.471  1.00  0.00           N  
ATOM   2853  CA  GLN A 180      -6.436 -26.927  15.683  1.00  0.00           C  
ATOM   2854  C   GLN A 180      -7.422 -27.538  14.718  1.00  0.00           C  
ATOM   2855  O   GLN A 180      -7.065 -27.889  13.587  1.00  0.00           O  
ATOM   2856  CB  GLN A 180      -5.862 -28.014  16.595  1.00  0.00           C  
ATOM   2857  CG  GLN A 180      -4.635 -27.584  17.381  1.00  0.00           C  
ATOM   2858  CD  GLN A 180      -4.228 -28.607  18.425  1.00  0.00           C  
ATOM   2859  OE1 GLN A 180      -5.049 -29.050  19.233  1.00  0.00           O  
ATOM   2860  NE2 GLN A 180      -2.957 -28.990  18.413  1.00  0.00           N  
ATOM   2861  H   GLN A 180      -7.162 -25.996  17.467  1.00  0.00           H  
ATOM   2862  HA  GLN A 180      -5.612 -26.496  15.113  1.00  0.00           H  
ATOM   2863 1HB  GLN A 180      -6.624 -28.332  17.307  1.00  0.00           H  
ATOM   2864 2HB  GLN A 180      -5.590 -28.884  15.997  1.00  0.00           H  
ATOM   2865 1HG  GLN A 180      -3.802 -27.450  16.691  1.00  0.00           H  
ATOM   2866 2HG  GLN A 180      -4.853 -26.645  17.890  1.00  0.00           H  
ATOM   2867 1HE2 GLN A 180      -2.630 -29.663  19.078  1.00  0.00           H  
ATOM   2868 2HE2 GLN A 180      -2.325 -28.606  17.740  1.00  0.00           H  
ATOM   2869  N   ALA A 181      -8.736 -27.773  15.156  1.00  0.00           N  
ATOM   2870  CA  ALA A 181      -9.734 -28.339  14.254  1.00  0.00           C  
ATOM   2871  C   ALA A 181      -9.970 -27.396  13.079  1.00  0.00           C  
ATOM   2872  O   ALA A 181     -10.129 -27.829  11.941  1.00  0.00           O  
ATOM   2873  CB  ALA A 181     -11.038 -28.589  14.997  1.00  0.00           C  
ATOM   2874  H   ALA A 181      -8.990 -27.584  16.114  1.00  0.00           H  
ATOM   2875  HA  ALA A 181      -9.353 -29.288  13.880  1.00  0.00           H  
ATOM   2876 1HB  ALA A 181     -11.773 -29.011  14.311  1.00  0.00           H  
ATOM   2877 2HB  ALA A 181     -10.863 -29.288  15.815  1.00  0.00           H  
ATOM   2878 3HB  ALA A 181     -11.415 -27.649  15.396  1.00  0.00           H  
ATOM   2879  N   LEU A 182      -9.989 -26.099  13.371  1.00  0.00           N  
ATOM   2880  CA  LEU A 182     -10.236 -25.099  12.341  1.00  0.00           C  
ATOM   2881  C   LEU A 182      -9.075 -25.051  11.360  1.00  0.00           C  
ATOM   2882  O   LEU A 182      -9.280 -24.809  10.173  1.00  0.00           O  
ATOM   2883  CB  LEU A 182     -10.443 -23.718  12.974  1.00  0.00           C  
ATOM   2884  CG  LEU A 182     -11.746 -23.535  13.762  1.00  0.00           C  
ATOM   2885  CD1 LEU A 182     -11.632 -22.308  14.656  1.00  0.00           C  
ATOM   2886  CD2 LEU A 182     -12.911 -23.400  12.794  1.00  0.00           C  
ATOM   2887  H   LEU A 182      -9.829 -25.798  14.322  1.00  0.00           H  
ATOM   2888  HA  LEU A 182     -11.113 -25.401  11.771  1.00  0.00           H  
ATOM   2889 1HB  LEU A 182      -9.615 -23.519  13.652  1.00  0.00           H  
ATOM   2890 2HB  LEU A 182     -10.426 -22.967  12.183  1.00  0.00           H  
ATOM   2891  HG  LEU A 182     -11.907 -24.402  14.405  1.00  0.00           H  
ATOM   2892 1HD1 LEU A 182     -12.558 -22.178  15.216  1.00  0.00           H  
ATOM   2893 2HD1 LEU A 182     -10.803 -22.440  15.351  1.00  0.00           H  
ATOM   2894 3HD1 LEU A 182     -11.454 -21.426  14.041  1.00  0.00           H  
ATOM   2895 1HD2 LEU A 182     -13.838 -23.272  13.354  1.00  0.00           H  
ATOM   2896 2HD2 LEU A 182     -12.752 -22.534  12.151  1.00  0.00           H  
ATOM   2897 3HD2 LEU A 182     -12.980 -24.299  12.180  1.00  0.00           H  
ATOM   2898  N   HIS A 183      -7.619 -25.172  11.813  1.00  0.00           N  
ATOM   2899  CA  HIS A 183      -6.485 -25.319  10.910  1.00  0.00           C  
ATOM   2900  C   HIS A 183      -6.636 -26.496   9.938  1.00  0.00           C  
ATOM   2901  O   HIS A 183      -6.228 -26.399   8.781  1.00  0.00           O  
ATOM   2902  CB  HIS A 183      -5.193 -25.489  11.716  1.00  0.00           C  
ATOM   2903  CG  HIS A 183      -4.702 -24.219  12.339  1.00  0.00           C  
ATOM   2904  ND1 HIS A 183      -5.361 -23.598  13.379  1.00  0.00           N  
ATOM   2905  CD2 HIS A 183      -3.618 -23.454  12.070  1.00  0.00           C  
ATOM   2906  CE1 HIS A 183      -4.702 -22.505  13.723  1.00  0.00           C  
ATOM   2907  NE2 HIS A 183      -3.641 -22.396  12.944  1.00  0.00           N  
ATOM   2908  H   HIS A 183      -7.459 -25.175  12.810  1.00  0.00           H  
ATOM   2909  HA  HIS A 183      -6.427 -24.430  10.279  1.00  0.00           H  
ATOM   2910 1HB  HIS A 183      -5.352 -26.219  12.510  1.00  0.00           H  
ATOM   2911 2HB  HIS A 183      -4.408 -25.876  11.067  1.00  0.00           H  
ATOM   2912  HD1 HIS A 183      -6.162 -23.948  13.865  1.00  0.00           H  
ATOM   2913  HD2 HIS A 183      -2.813 -23.542  11.340  1.00  0.00           H  
ATOM   2914  HE1 HIS A 183      -5.063 -21.870  14.532  1.00  0.00           H  
ATOM   2915  N   ILE A 184      -7.189 -27.708  10.407  1.00  0.00           N  
ATOM   2916  CA  ILE A 184      -7.508 -28.908   9.619  1.00  0.00           C  
ATOM   2917  C   ILE A 184      -8.577 -28.637   8.560  1.00  0.00           C  
ATOM   2918  O   ILE A 184      -8.448 -29.040   7.395  1.00  0.00           O  
ATOM   2919  CB  ILE A 184      -7.986 -30.051  10.535  1.00  0.00           C  
ATOM   2920  CG1 ILE A 184      -6.828 -30.566  11.393  1.00  0.00           C  
ATOM   2921  CG2 ILE A 184      -8.583 -31.179   9.710  1.00  0.00           C  
ATOM   2922  CD1 ILE A 184      -7.267 -31.413  12.565  1.00  0.00           C  
ATOM   2923  H   ILE A 184      -7.370 -27.710  11.401  1.00  0.00           H  
ATOM   2924  HA  ILE A 184      -6.610 -29.223   9.089  1.00  0.00           H  
ATOM   2925  HB  ILE A 184      -8.744 -29.675  11.221  1.00  0.00           H  
ATOM   2926 1HG1 ILE A 184      -6.154 -31.158  10.777  1.00  0.00           H  
ATOM   2927 2HG1 ILE A 184      -6.258 -29.721  11.780  1.00  0.00           H  
ATOM   2928 1HG2 ILE A 184      -8.915 -31.978  10.371  1.00  0.00           H  
ATOM   2929 2HG2 ILE A 184      -9.434 -30.804   9.140  1.00  0.00           H  
ATOM   2930 3HG2 ILE A 184      -7.830 -31.566   9.022  1.00  0.00           H  
ATOM   2931 1HD1 ILE A 184      -6.391 -31.740  13.127  1.00  0.00           H  
ATOM   2932 2HD1 ILE A 184      -7.916 -30.826  13.216  1.00  0.00           H  
ATOM   2933 3HD1 ILE A 184      -7.808 -32.284  12.202  1.00  0.00           H  
ATOM   2934  N   LEU A 185      -9.767 -27.924   8.930  1.00  0.00           N  
ATOM   2935  CA  LEU A 185     -10.872 -27.638   8.017  1.00  0.00           C  
ATOM   2936  C   LEU A 185     -10.410 -26.716   6.887  1.00  0.00           C  
ATOM   2937  O   LEU A 185     -10.751 -26.914   5.713  1.00  0.00           O  
ATOM   2938  CB  LEU A 185     -12.037 -26.990   8.776  1.00  0.00           C  
ATOM   2939  CG  LEU A 185     -12.763 -27.896   9.779  1.00  0.00           C  
ATOM   2940  CD1 LEU A 185     -13.723 -27.062  10.615  1.00  0.00           C  
ATOM   2941  CD2 LEU A 185     -13.503 -28.994   9.029  1.00  0.00           C  
ATOM   2942  H   LEU A 185      -9.846 -27.650   9.899  1.00  0.00           H  
ATOM   2943  HA  LEU A 185     -11.212 -28.577   7.581  1.00  0.00           H  
ATOM   2944 1HB  LEU A 185     -11.660 -26.128   9.322  1.00  0.00           H  
ATOM   2945 2HB  LEU A 185     -12.773 -26.642   8.051  1.00  0.00           H  
ATOM   2946  HG  LEU A 185     -12.036 -28.346  10.455  1.00  0.00           H  
ATOM   2947 1HD1 LEU A 185     -14.239 -27.706  11.328  1.00  0.00           H  
ATOM   2948 2HD1 LEU A 185     -13.165 -26.297  11.156  1.00  0.00           H  
ATOM   2949 3HD1 LEU A 185     -14.454 -26.586   9.962  1.00  0.00           H  
ATOM   2950 1HD2 LEU A 185     -14.018 -29.639   9.742  1.00  0.00           H  
ATOM   2951 2HD2 LEU A 185     -14.231 -28.546   8.353  1.00  0.00           H  
ATOM   2952 3HD2 LEU A 185     -12.790 -29.586   8.454  1.00  0.00           H  
ATOM   2953  N   VAL A 186      -9.623 -25.711   7.258  1.00  0.00           N  
ATOM   2954  CA  VAL A 186      -9.037 -24.797   6.279  1.00  0.00           C  
ATOM   2955  C   VAL A 186      -8.015 -25.512   5.400  1.00  0.00           C  
ATOM   2956  O   VAL A 186      -8.050 -25.386   4.178  1.00  0.00           O  
ATOM   2957  CB  VAL A 186      -8.359 -23.613   6.992  1.00  0.00           C  
ATOM   2958  CG1 VAL A 186      -7.556 -22.783   6.001  1.00  0.00           C  
ATOM   2959  CG2 VAL A 186      -9.407 -22.757   7.687  1.00  0.00           C  
ATOM   2960  H   VAL A 186      -9.422 -25.577   8.239  1.00  0.00           H  
ATOM   2961  HA  VAL A 186      -9.833 -24.439   5.622  1.00  0.00           H  
ATOM   2962  HB  VAL A 186      -7.656 -23.999   7.730  1.00  0.00           H  
ATOM   2963 1HG1 VAL A 186      -7.083 -21.950   6.522  1.00  0.00           H  
ATOM   2964 2HG1 VAL A 186      -6.789 -23.406   5.542  1.00  0.00           H  
ATOM   2965 3HG1 VAL A 186      -8.221 -22.396   5.228  1.00  0.00           H  
ATOM   2966 1HG2 VAL A 186      -8.920 -21.922   8.190  1.00  0.00           H  
ATOM   2967 2HG2 VAL A 186     -10.113 -22.376   6.949  1.00  0.00           H  
ATOM   2968 3HG2 VAL A 186      -9.940 -23.361   8.422  1.00  0.00           H  
ATOM   2969  N   THR A 187      -7.134 -26.304   6.012  1.00  0.00           N  
ATOM   2970  CA  THR A 187      -6.183 -27.080   5.226  1.00  0.00           C  
ATOM   2971  C   THR A 187      -6.843 -27.941   4.148  1.00  0.00           C  
ATOM   2972  O   THR A 187      -6.353 -27.992   3.014  1.00  0.00           O  
ATOM   2973  CB  THR A 187      -5.338 -27.981   6.146  1.00  0.00           C  
ATOM   2974  OG1 THR A 187      -4.577 -27.168   7.048  1.00  0.00           O  
ATOM   2975  CG2 THR A 187      -4.392 -28.844   5.325  1.00  0.00           C  
ATOM   2976  H   THR A 187      -7.117 -26.377   7.018  1.00  0.00           H  
ATOM   2977  HA  THR A 187      -5.587 -26.390   4.625  1.00  0.00           H  
ATOM   2978  HB  THR A 187      -5.996 -28.626   6.728  1.00  0.00           H  
ATOM   2979  HG1 THR A 187      -5.175 -26.661   7.604  1.00  0.00           H  
ATOM   2980 1HG2 THR A 187      -3.803 -29.474   5.992  1.00  0.00           H  
ATOM   2981 2HG2 THR A 187      -4.968 -29.472   4.646  1.00  0.00           H  
ATOM   2982 3HG2 THR A 187      -3.725 -28.204   4.749  1.00  0.00           H  
ATOM   2983  N   ALA A 188      -8.028 -28.694   4.472  1.00  0.00           N  
ATOM   2984  CA  ALA A 188      -8.789 -29.445   3.467  1.00  0.00           C  
ATOM   2985  C   ALA A 188      -9.308 -28.567   2.321  1.00  0.00           C  
ATOM   2986  O   ALA A 188      -9.267 -28.958   1.152  1.00  0.00           O  
ATOM   2987  CB  ALA A 188      -9.943 -30.204   4.120  1.00  0.00           C  
ATOM   2988  H   ALA A 188      -8.337 -28.704   5.433  1.00  0.00           H  
ATOM   2989  HA  ALA A 188      -8.114 -30.165   3.002  1.00  0.00           H  
ATOM   2990 1HB  ALA A 188     -10.493 -30.754   3.356  1.00  0.00           H  
ATOM   2991 2HB  ALA A 188      -9.547 -30.903   4.858  1.00  0.00           H  
ATOM   2992 3HB  ALA A 188     -10.609 -29.498   4.610  1.00  0.00           H  
ATOM   2993  N   ALA A 189      -9.856 -27.353   2.662  1.00  0.00           N  
ATOM   2994  CA  ALA A 189     -10.413 -26.446   1.666  1.00  0.00           C  
ATOM   2995  C   ALA A 189      -9.290 -25.994   0.734  1.00  0.00           C  
ATOM   2996  O   ALA A 189      -9.469 -25.921  -0.476  1.00  0.00           O  
ATOM   2997  CB  ALA A 189     -11.065 -25.249   2.340  1.00  0.00           C  
ATOM   2998  H   ALA A 189      -9.909 -27.104   3.640  1.00  0.00           H  
ATOM   2999  HA  ALA A 189     -11.171 -26.989   1.100  1.00  0.00           H  
ATOM   3000 1HB  ALA A 189     -11.473 -24.582   1.581  1.00  0.00           H  
ATOM   3001 2HB  ALA A 189     -11.866 -25.592   2.992  1.00  0.00           H  
ATOM   3002 3HB  ALA A 189     -10.320 -24.713   2.928  1.00  0.00           H  
ATOM   3003  N   VAL A 190      -8.126 -25.725   1.318  1.00  0.00           N  
ATOM   3004  CA  VAL A 190      -6.957 -25.296   0.560  1.00  0.00           C  
ATOM   3005  C   VAL A 190      -6.383 -26.388  -0.349  1.00  0.00           C  
ATOM   3006  O   VAL A 190      -5.971 -26.116  -1.477  1.00  0.00           O  
ATOM   3007  CB  VAL A 190      -5.857 -24.827   1.531  1.00  0.00           C  
ATOM   3008  CG1 VAL A 190      -4.556 -24.579   0.783  1.00  0.00           C  
ATOM   3009  CG2 VAL A 190      -6.310 -23.569   2.257  1.00  0.00           C  
ATOM   3010  H   VAL A 190      -8.054 -25.824   2.320  1.00  0.00           H  
ATOM   3011  HA  VAL A 190      -7.256 -24.491  -0.112  1.00  0.00           H  
ATOM   3012  HB  VAL A 190      -5.665 -25.617   2.257  1.00  0.00           H  
ATOM   3013 1HG1 VAL A 190      -3.790 -24.248   1.485  1.00  0.00           H  
ATOM   3014 2HG1 VAL A 190      -4.232 -25.501   0.301  1.00  0.00           H  
ATOM   3015 3HG1 VAL A 190      -4.711 -23.809   0.028  1.00  0.00           H  
ATOM   3016 1HG2 VAL A 190      -5.528 -23.244   2.943  1.00  0.00           H  
ATOM   3017 2HG2 VAL A 190      -6.507 -22.781   1.531  1.00  0.00           H  
ATOM   3018 3HG2 VAL A 190      -7.220 -23.781   2.819  1.00  0.00           H  
ATOM   3019  N   LEU A 191      -6.296 -27.639   0.171  1.00  0.00           N  
ATOM   3020  CA  LEU A 191      -5.849 -28.791  -0.599  1.00  0.00           C  
ATOM   3021  C   LEU A 191      -6.868 -29.155  -1.658  1.00  0.00           C  
ATOM   3022  O   LEU A 191      -6.530 -29.743  -2.679  1.00  0.00           O  
ATOM   3023  CB  LEU A 191      -5.609 -29.992   0.324  1.00  0.00           C  
ATOM   3024  CG  LEU A 191      -4.418 -29.867   1.283  1.00  0.00           C  
ATOM   3025  CD1 LEU A 191      -4.434 -31.029   2.266  1.00  0.00           C  
ATOM   3026  CD2 LEU A 191      -3.124 -29.844   0.485  1.00  0.00           C  
ATOM   3027  H   LEU A 191      -6.500 -27.753   1.153  1.00  0.00           H  
ATOM   3028  HA  LEU A 191      -4.907 -28.537  -1.086  1.00  0.00           H  
ATOM   3029 1HB  LEU A 191      -6.503 -30.153   0.925  1.00  0.00           H  
ATOM   3030 2HB  LEU A 191      -5.447 -30.877  -0.292  1.00  0.00           H  
ATOM   3031  HG  LEU A 191      -4.509 -28.944   1.856  1.00  0.00           H  
ATOM   3032 1HD1 LEU A 191      -3.588 -30.940   2.948  1.00  0.00           H  
ATOM   3033 2HD1 LEU A 191      -5.362 -31.010   2.838  1.00  0.00           H  
ATOM   3034 3HD1 LEU A 191      -4.362 -31.970   1.721  1.00  0.00           H  
ATOM   3035 1HD2 LEU A 191      -2.277 -29.754   1.167  1.00  0.00           H  
ATOM   3036 2HD2 LEU A 191      -3.032 -30.766  -0.088  1.00  0.00           H  
ATOM   3037 3HD2 LEU A 191      -3.133 -28.993  -0.198  1.00  0.00           H  
ATOM   3038  N   GLY A 192      -8.126 -28.817  -1.412  1.00  0.00           N  
ATOM   3039  CA  GLY A 192      -9.170 -29.143  -2.357  1.00  0.00           C  
ATOM   3040  C   GLY A 192      -9.673 -30.552  -2.106  1.00  0.00           C  
ATOM   3041  O   GLY A 192     -10.069 -31.253  -3.042  1.00  0.00           O  
ATOM   3042  H   GLY A 192      -8.368 -28.326  -0.563  1.00  0.00           H  
ATOM   3043 1HA  GLY A 192      -9.987 -28.427  -2.260  1.00  0.00           H  
ATOM   3044 2HA  GLY A 192      -8.784 -29.054  -3.372  1.00  0.00           H  
ATOM   3045  N   THR A 193      -9.637 -30.971  -0.839  1.00  0.00           N  
ATOM   3046  CA  THR A 193     -10.050 -32.323  -0.448  1.00  0.00           C  
ATOM   3047  C   THR A 193     -11.039 -32.309   0.731  1.00  0.00           C  
ATOM   3048  O   THR A 193     -11.528 -31.251   1.125  1.00  0.00           O  
ATOM   3049  CB  THR A 193      -8.826 -33.183  -0.081  1.00  0.00           C  
ATOM   3050  OG1 THR A 193      -9.230 -34.549   0.081  1.00  0.00           O  
ATOM   3051  CG2 THR A 193      -8.194 -32.688   1.211  1.00  0.00           C  
ATOM   3052  H   THR A 193      -9.311 -30.331  -0.129  1.00  0.00           H  
ATOM   3053  HA  THR A 193     -10.525 -32.802  -1.305  1.00  0.00           H  
ATOM   3054  HB  THR A 193      -8.090 -33.129  -0.883  1.00  0.00           H  
ATOM   3055  HG1 THR A 193      -8.546 -35.127  -0.263  1.00  0.00           H  
ATOM   3056 1HG2 THR A 193      -7.331 -33.307   1.454  1.00  0.00           H  
ATOM   3057 2HG2 THR A 193      -7.876 -31.653   1.086  1.00  0.00           H  
ATOM   3058 3HG2 THR A 193      -8.923 -32.748   2.018  1.00  0.00           H  
ATOM   3059  N   THR A 194     -11.329 -33.531   1.238  1.00  0.00           N  
ATOM   3060  CA  THR A 194     -12.276 -33.681   2.340  1.00  0.00           C  
ATOM   3061  C   THR A 194     -11.538 -33.544   3.649  1.00  0.00           C  
ATOM   3062  O   THR A 194     -10.306 -33.514   3.658  1.00  0.00           O  
ATOM   3063  CB  THR A 194     -13.008 -35.035   2.290  1.00  0.00           C  
ATOM   3064  OG1 THR A 194     -14.050 -35.054   3.275  1.00  0.00           O  
ATOM   3065  CG2 THR A 194     -12.039 -36.175   2.561  1.00  0.00           C  
ATOM   3066  H   THR A 194     -10.883 -34.353   0.857  1.00  0.00           H  
ATOM   3067  HA  THR A 194     -13.037 -32.903   2.251  1.00  0.00           H  
ATOM   3068  HB  THR A 194     -13.454 -35.171   1.306  1.00  0.00           H  
ATOM   3069  HG1 THR A 194     -14.693 -35.730   3.046  1.00  0.00           H  
ATOM   3070 1HG2 THR A 194     -12.574 -37.124   2.522  1.00  0.00           H  
ATOM   3071 2HG2 THR A 194     -11.251 -36.170   1.808  1.00  0.00           H  
ATOM   3072 3HG2 THR A 194     -11.597 -36.050   3.549  1.00  0.00           H  
ATOM   3073  N   VAL A 195     -12.289 -33.497   4.736  1.00  0.00           N  
ATOM   3074  CA  VAL A 195     -11.731 -33.152   6.049  1.00  0.00           C  
ATOM   3075  C   VAL A 195     -10.896 -34.302   6.624  1.00  0.00           C  
ATOM   3076  O   VAL A 195      -9.789 -34.092   7.118  1.00  0.00           O  
ATOM   3077  CB  VAL A 195     -12.864 -32.804   7.034  1.00  0.00           C  
ATOM   3078  CG1 VAL A 195     -12.303 -32.568   8.429  1.00  0.00           C  
ATOM   3079  CG2 VAL A 195     -13.620 -31.579   6.542  1.00  0.00           C  
ATOM   3080  H   VAL A 195     -13.278 -33.688   4.653  1.00  0.00           H  
ATOM   3081  HA  VAL A 195     -11.051 -32.310   5.926  1.00  0.00           H  
ATOM   3082  HB  VAL A 195     -13.547 -33.651   7.102  1.00  0.00           H  
ATOM   3083 1HG1 VAL A 195     -13.117 -32.324   9.112  1.00  0.00           H  
ATOM   3084 2HG1 VAL A 195     -11.797 -33.470   8.775  1.00  0.00           H  
ATOM   3085 3HG1 VAL A 195     -11.594 -31.741   8.400  1.00  0.00           H  
ATOM   3086 1HG2 VAL A 195     -14.419 -31.340   7.243  1.00  0.00           H  
ATOM   3087 2HG2 VAL A 195     -12.935 -30.734   6.469  1.00  0.00           H  
ATOM   3088 3HG2 VAL A 195     -14.047 -31.786   5.561  1.00  0.00           H  
ATOM   3089  N   GLU A 196     -11.438 -35.517   6.542  1.00  0.00           N  
ATOM   3090  CA  GLU A 196     -10.815 -36.695   7.134  1.00  0.00           C  
ATOM   3091  C   GLU A 196      -9.480 -36.926   6.432  1.00  0.00           C  
ATOM   3092  O   GLU A 196      -8.490 -37.331   7.049  1.00  0.00           O  
ATOM   3093  CB  GLU A 196     -11.715 -37.926   6.999  1.00  0.00           C  
ATOM   3094  CG  GLU A 196     -13.010 -37.848   7.795  1.00  0.00           C  
ATOM   3095  CD  GLU A 196     -12.784 -37.858   9.282  1.00  0.00           C  
ATOM   3096  OE1 GLU A 196     -12.146 -38.764   9.760  1.00  0.00           O  
ATOM   3097  OE2 GLU A 196     -13.251 -36.957   9.939  1.00  0.00           O  
ATOM   3098  H   GLU A 196     -12.314 -35.618   6.050  1.00  0.00           H  
ATOM   3099  HA  GLU A 196     -10.666 -36.511   8.198  1.00  0.00           H  
ATOM   3100 1HB  GLU A 196     -11.975 -38.073   5.951  1.00  0.00           H  
ATOM   3101 2HB  GLU A 196     -11.172 -38.812   7.329  1.00  0.00           H  
ATOM   3102 1HG  GLU A 196     -13.536 -36.932   7.525  1.00  0.00           H  
ATOM   3103 2HG  GLU A 196     -13.643 -38.691   7.523  1.00  0.00           H  
ATOM   3104  N   GLU A 197      -9.440 -36.672   5.090  1.00  0.00           N  
ATOM   3105  CA  GLU A 197      -8.219 -36.901   4.332  1.00  0.00           C  
ATOM   3106  C   GLU A 197      -7.133 -35.905   4.729  1.00  0.00           C  
ATOM   3107  O   GLU A 197      -5.975 -36.276   4.883  1.00  0.00           O  
ATOM   3108  CB  GLU A 197      -8.498 -36.799   2.831  1.00  0.00           C  
ATOM   3109  CG  GLU A 197      -7.288 -37.065   1.947  1.00  0.00           C  
ATOM   3110  CD  GLU A 197      -7.627 -37.090   0.482  1.00  0.00           C  
ATOM   3111  OE1 GLU A 197      -8.391 -37.935   0.083  1.00  0.00           O  
ATOM   3112  OE2 GLU A 197      -7.121 -36.262  -0.238  1.00  0.00           O  
ATOM   3113  H   GLU A 197     -10.250 -36.299   4.617  1.00  0.00           H  
ATOM   3114  HA  GLU A 197      -7.840 -37.894   4.576  1.00  0.00           H  
ATOM   3115 1HB  GLU A 197      -9.276 -37.513   2.556  1.00  0.00           H  
ATOM   3116 2HB  GLU A 197      -8.871 -35.802   2.596  1.00  0.00           H  
ATOM   3117 1HG  GLU A 197      -6.545 -36.287   2.123  1.00  0.00           H  
ATOM   3118 2HG  GLU A 197      -6.847 -38.020   2.229  1.00  0.00           H  
ATOM   3119  N   ALA A 198      -7.505 -34.645   4.914  1.00  0.00           N  
ATOM   3120  CA  ALA A 198      -6.529 -33.636   5.339  1.00  0.00           C  
ATOM   3121  C   ALA A 198      -5.848 -34.020   6.649  1.00  0.00           C  
ATOM   3122  O   ALA A 198      -4.668 -33.746   6.857  1.00  0.00           O  
ATOM   3123  CB  ALA A 198      -7.195 -32.273   5.468  1.00  0.00           C  
ATOM   3124  H   ALA A 198      -8.465 -34.368   4.764  1.00  0.00           H  
ATOM   3125  HA  ALA A 198      -5.752 -33.577   4.577  1.00  0.00           H  
ATOM   3126 1HB  ALA A 198      -6.456 -31.537   5.784  1.00  0.00           H  
ATOM   3127 2HB  ALA A 198      -7.612 -31.980   4.505  1.00  0.00           H  
ATOM   3128 3HB  ALA A 198      -7.992 -32.328   6.207  1.00  0.00           H  
ATOM   3129  N   VAL A 199      -6.606 -34.649   7.538  1.00  0.00           N  
ATOM   3130  CA  VAL A 199      -6.065 -35.131   8.801  1.00  0.00           C  
ATOM   3131  C   VAL A 199      -5.064 -36.268   8.592  1.00  0.00           C  
ATOM   3132  O   VAL A 199      -3.962 -36.254   9.154  1.00  0.00           O  
ATOM   3133  CB  VAL A 199      -7.207 -35.617   9.713  1.00  0.00           C  
ATOM   3134  CG1 VAL A 199      -6.645 -36.260  10.973  1.00  0.00           C  
ATOM   3135  CG2 VAL A 199      -8.122 -34.454  10.063  1.00  0.00           C  
ATOM   3136  H   VAL A 199      -7.584 -34.798   7.333  1.00  0.00           H  
ATOM   3137  HA  VAL A 199      -5.519 -34.315   9.277  1.00  0.00           H  
ATOM   3138  HB  VAL A 199      -7.777 -36.384   9.188  1.00  0.00           H  
ATOM   3139 1HG1 VAL A 199      -7.466 -36.599  11.605  1.00  0.00           H  
ATOM   3140 2HG1 VAL A 199      -6.023 -37.112  10.700  1.00  0.00           H  
ATOM   3141 3HG1 VAL A 199      -6.046 -35.531  11.517  1.00  0.00           H  
ATOM   3142 1HG2 VAL A 199      -8.927 -34.805  10.707  1.00  0.00           H  
ATOM   3143 2HG2 VAL A 199      -7.550 -33.685  10.583  1.00  0.00           H  
ATOM   3144 3HG2 VAL A 199      -8.544 -34.036   9.149  1.00  0.00           H  
ATOM   3145  N   LYS A 200      -5.462 -37.230   7.770  1.00  0.00           N  
ATOM   3146  CA  LYS A 200      -4.634 -38.376   7.446  1.00  0.00           C  
ATOM   3147  C   LYS A 200      -3.361 -37.924   6.756  1.00  0.00           C  
ATOM   3148  O   LYS A 200      -2.284 -38.435   7.040  1.00  0.00           O  
ATOM   3149  CB  LYS A 200      -5.398 -39.363   6.562  1.00  0.00           C  
ATOM   3150  CG  LYS A 200      -6.504 -40.125   7.279  1.00  0.00           C  
ATOM   3151  CD  LYS A 200      -7.247 -41.050   6.326  1.00  0.00           C  
ATOM   3152  CE  LYS A 200      -8.367 -41.795   7.037  1.00  0.00           C  
ATOM   3153  NZ  LYS A 200      -9.122 -42.680   6.109  1.00  0.00           N  
ATOM   3154  H   LYS A 200      -6.382 -37.157   7.359  1.00  0.00           H  
ATOM   3155  HA  LYS A 200      -4.366 -38.884   8.373  1.00  0.00           H  
ATOM   3156 1HB  LYS A 200      -5.848 -38.829   5.724  1.00  0.00           H  
ATOM   3157 2HB  LYS A 200      -4.703 -40.094   6.147  1.00  0.00           H  
ATOM   3158 1HG  LYS A 200      -6.073 -40.719   8.086  1.00  0.00           H  
ATOM   3159 2HG  LYS A 200      -7.212 -39.417   7.711  1.00  0.00           H  
ATOM   3160 1HD  LYS A 200      -7.671 -40.465   5.508  1.00  0.00           H  
ATOM   3161 2HD  LYS A 200      -6.550 -41.775   5.907  1.00  0.00           H  
ATOM   3162 1HE  LYS A 200      -7.949 -42.401   7.839  1.00  0.00           H  
ATOM   3163 2HE  LYS A 200      -9.059 -41.077   7.477  1.00  0.00           H  
ATOM   3164 1HZ  LYS A 200      -9.855 -43.155   6.618  1.00  0.00           H  
ATOM   3165 2HZ  LYS A 200      -9.531 -42.124   5.371  1.00  0.00           H  
ATOM   3166 3HZ  LYS A 200      -8.495 -43.363   5.709  1.00  0.00           H  
ATOM   3167  N   ARG A 201      -3.481 -36.963   5.846  1.00  0.00           N  
ATOM   3168  CA  ARG A 201      -2.303 -36.450   5.157  1.00  0.00           C  
ATOM   3169  C   ARG A 201      -1.360 -35.764   6.127  1.00  0.00           C  
ATOM   3170  O   ARG A 201      -0.149 -35.880   5.999  1.00  0.00           O  
ATOM   3171  CB  ARG A 201      -2.703 -35.468   4.065  1.00  0.00           C  
ATOM   3172  CG  ARG A 201      -3.334 -36.101   2.835  1.00  0.00           C  
ATOM   3173  CD  ARG A 201      -3.679 -35.084   1.809  1.00  0.00           C  
ATOM   3174  NE  ARG A 201      -4.346 -35.677   0.661  1.00  0.00           N  
ATOM   3175  CZ  ARG A 201      -3.712 -36.262  -0.373  1.00  0.00           C  
ATOM   3176  NH1 ARG A 201      -2.399 -36.327  -0.390  1.00  0.00           N  
ATOM   3177  NH2 ARG A 201      -4.412 -36.773  -1.373  1.00  0.00           N  
ATOM   3178  H   ARG A 201      -4.387 -36.580   5.626  1.00  0.00           H  
ATOM   3179  HA  ARG A 201      -1.760 -37.290   4.722  1.00  0.00           H  
ATOM   3180 1HB  ARG A 201      -3.415 -34.748   4.467  1.00  0.00           H  
ATOM   3181 2HB  ARG A 201      -1.826 -34.912   3.736  1.00  0.00           H  
ATOM   3182 1HG  ARG A 201      -2.635 -36.811   2.393  1.00  0.00           H  
ATOM   3183 2HG  ARG A 201      -4.248 -36.622   3.122  1.00  0.00           H  
ATOM   3184 1HD  ARG A 201      -4.345 -34.340   2.245  1.00  0.00           H  
ATOM   3185 2HD  ARG A 201      -2.769 -34.596   1.460  1.00  0.00           H  
ATOM   3186  HE  ARG A 201      -5.356 -35.647   0.638  1.00  0.00           H  
ATOM   3187 1HH1 ARG A 201      -1.866 -35.936   0.374  1.00  0.00           H  
ATOM   3188 2HH1 ARG A 201      -1.925 -36.765  -1.165  1.00  0.00           H  
ATOM   3189 1HH2 ARG A 201      -5.422 -36.723  -1.361  1.00  0.00           H  
ATOM   3190 2HH2 ARG A 201      -3.937 -37.211  -2.148  1.00  0.00           H  
ATOM   3191  N   ALA A 202      -1.882 -34.878   7.146  1.00  0.00           N  
ATOM   3192  CA  ALA A 202      -1.068 -34.228   8.166  1.00  0.00           C  
ATOM   3193  C   ALA A 202      -0.359 -35.254   9.039  1.00  0.00           C  
ATOM   3194  O   ALA A 202       0.774 -35.039   9.451  1.00  0.00           O  
ATOM   3195  CB  ALA A 202      -1.889 -33.273   8.996  1.00  0.00           C  
ATOM   3196  H   ALA A 202      -2.877 -34.707   7.124  1.00  0.00           H  
ATOM   3197  HA  ALA A 202      -0.285 -33.659   7.662  1.00  0.00           H  
ATOM   3198 1HB  ALA A 202      -1.253 -32.803   9.748  1.00  0.00           H  
ATOM   3199 2HB  ALA A 202      -2.316 -32.505   8.352  1.00  0.00           H  
ATOM   3200 3HB  ALA A 202      -2.689 -33.818   9.492  1.00  0.00           H  
ATOM   3201  N   LEU A 203      -1.028 -36.457   9.429  1.00  0.00           N  
ATOM   3202  CA  LEU A 203      -0.471 -37.565  10.202  1.00  0.00           C  
ATOM   3203  C   LEU A 203       0.619 -38.320   9.439  1.00  0.00           C  
ATOM   3204  O   LEU A 203       1.638 -38.689  10.018  1.00  0.00           O  
ATOM   3205  CB  LEU A 203      -1.588 -38.540  10.594  1.00  0.00           C  
ATOM   3206  CG  LEU A 203      -2.600 -38.014  11.621  1.00  0.00           C  
ATOM   3207  CD1 LEU A 203      -3.785 -38.967  11.700  1.00  0.00           C  
ATOM   3208  CD2 LEU A 203      -1.922 -37.871  12.975  1.00  0.00           C  
ATOM   3209  H   LEU A 203      -1.999 -36.491   9.149  1.00  0.00           H  
ATOM   3210  HA  LEU A 203       0.021 -37.156  11.084  1.00  0.00           H  
ATOM   3211 1HB  LEU A 203      -2.139 -38.816   9.697  1.00  0.00           H  
ATOM   3212 2HB  LEU A 203      -1.134 -39.441  11.008  1.00  0.00           H  
ATOM   3213  HG  LEU A 203      -2.974 -37.043  11.298  1.00  0.00           H  
ATOM   3214 1HD1 LEU A 203      -4.504 -38.594  12.429  1.00  0.00           H  
ATOM   3215 2HD1 LEU A 203      -4.262 -39.037  10.723  1.00  0.00           H  
ATOM   3216 3HD1 LEU A 203      -3.438 -39.954  12.006  1.00  0.00           H  
ATOM   3217 1HD2 LEU A 203      -2.641 -37.496  13.704  1.00  0.00           H  
ATOM   3218 2HD2 LEU A 203      -1.548 -38.842  13.299  1.00  0.00           H  
ATOM   3219 3HD2 LEU A 203      -1.090 -37.171  12.893  1.00  0.00           H  
ATOM   3220  N   LYS A 204       0.412 -38.533   8.142  1.00  0.00           N  
ATOM   3221  CA  LYS A 204       1.425 -39.164   7.297  1.00  0.00           C  
ATOM   3222  C   LYS A 204       2.665 -38.285   7.134  1.00  0.00           C  
ATOM   3223  O   LYS A 204       3.790 -38.785   7.121  1.00  0.00           O  
ATOM   3224  CB  LYS A 204       0.837 -39.496   5.924  1.00  0.00           C  
ATOM   3225  CG  LYS A 204      -0.154 -40.652   5.927  1.00  0.00           C  
ATOM   3226  CD  LYS A 204      -0.723 -40.895   4.538  1.00  0.00           C  
ATOM   3227  CE  LYS A 204      -1.724 -42.041   4.541  1.00  0.00           C  
ATOM   3228  NZ  LYS A 204      -2.310 -42.272   3.193  1.00  0.00           N  
ATOM   3229  H   LYS A 204      -0.466 -38.253   7.733  1.00  0.00           H  
ATOM   3230  HA  LYS A 204       1.753 -40.088   7.777  1.00  0.00           H  
ATOM   3231 1HB  LYS A 204       0.327 -38.619   5.526  1.00  0.00           H  
ATOM   3232 2HB  LYS A 204       1.642 -39.747   5.234  1.00  0.00           H  
ATOM   3233 1HG  LYS A 204       0.345 -41.559   6.271  1.00  0.00           H  
ATOM   3234 2HG  LYS A 204      -0.973 -40.427   6.611  1.00  0.00           H  
ATOM   3235 1HD  LYS A 204      -1.221 -39.991   4.184  1.00  0.00           H  
ATOM   3236 2HD  LYS A 204       0.087 -41.136   3.850  1.00  0.00           H  
ATOM   3237 1HE  LYS A 204      -1.230 -42.955   4.871  1.00  0.00           H  
ATOM   3238 2HE  LYS A 204      -2.531 -41.819   5.240  1.00  0.00           H  
ATOM   3239 1HZ  LYS A 204      -2.968 -43.039   3.238  1.00  0.00           H  
ATOM   3240 2HZ  LYS A 204      -2.788 -41.437   2.885  1.00  0.00           H  
ATOM   3241 3HZ  LYS A 204      -1.575 -42.499   2.540  1.00  0.00           H  
ATOM   3242  N   LEU A 205       2.503 -36.888   6.888  1.00  0.00           N  
ATOM   3243  CA  LEU A 205       3.606 -35.934   6.819  1.00  0.00           C  
ATOM   3244  C   LEU A 205       4.281 -35.795   8.177  1.00  0.00           C  
ATOM   3245  O   LEU A 205       5.498 -35.685   8.255  1.00  0.00           O  
ATOM   3246  CB  LEU A 205       3.100 -34.565   6.346  1.00  0.00           C  
ATOM   3247  CG  LEU A 205       4.154 -33.453   6.280  1.00  0.00           C  
ATOM   3248  CD1 LEU A 205       5.254 -33.853   5.305  1.00  0.00           C  
ATOM   3249  CD2 LEU A 205       3.493 -32.151   5.854  1.00  0.00           C  
ATOM   3250  H   LEU A 205       1.558 -36.559   6.758  1.00  0.00           H  
ATOM   3251  HA  LEU A 205       4.342 -36.306   6.107  1.00  0.00           H  
ATOM   3252 1HB  LEU A 205       2.673 -34.677   5.351  1.00  0.00           H  
ATOM   3253 2HB  LEU A 205       2.311 -34.235   7.022  1.00  0.00           H  
ATOM   3254  HG  LEU A 205       4.611 -33.324   7.263  1.00  0.00           H  
ATOM   3255 1HD1 LEU A 205       6.003 -33.061   5.259  1.00  0.00           H  
ATOM   3256 2HD1 LEU A 205       5.722 -34.776   5.644  1.00  0.00           H  
ATOM   3257 3HD1 LEU A 205       4.825 -34.005   4.316  1.00  0.00           H  
ATOM   3258 1HD2 LEU A 205       4.243 -31.360   5.807  1.00  0.00           H  
ATOM   3259 2HD2 LEU A 205       3.037 -32.278   4.871  1.00  0.00           H  
ATOM   3260 3HD2 LEU A 205       2.723 -31.879   6.578  1.00  0.00           H  
ATOM   3261  N   LYS A 206       3.489 -35.746   9.339  1.00  0.00           N  
ATOM   3262  CA  LYS A 206       3.974 -35.680  10.725  1.00  0.00           C  
ATOM   3263  C   LYS A 206       4.936 -36.827  11.023  1.00  0.00           C  
ATOM   3264  O   LYS A 206       5.983 -36.630  11.641  1.00  0.00           O  
ATOM   3265  CB  LYS A 206       2.803 -35.711  11.709  1.00  0.00           C  
ATOM   3266  CG  LYS A 206       3.207 -35.597  13.172  1.00  0.00           C  
ATOM   3267  CD  LYS A 206       1.991 -35.637  14.086  1.00  0.00           C  
ATOM   3268  CE  LYS A 206       2.381 -35.399  15.538  1.00  0.00           C  
ATOM   3269  NZ  LYS A 206       3.166 -36.532  16.096  1.00  0.00           N  
ATOM   3270  H   LYS A 206       2.493 -35.745   9.166  1.00  0.00           H  
ATOM   3271  HA  LYS A 206       4.511 -34.742  10.860  1.00  0.00           H  
ATOM   3272 1HB  LYS A 206       2.119 -34.891  11.486  1.00  0.00           H  
ATOM   3273 2HB  LYS A 206       2.249 -36.642  11.586  1.00  0.00           H  
ATOM   3274 1HG  LYS A 206       3.873 -36.422  13.431  1.00  0.00           H  
ATOM   3275 2HG  LYS A 206       3.740 -34.661  13.330  1.00  0.00           H  
ATOM   3276 1HD  LYS A 206       1.281 -34.869  13.779  1.00  0.00           H  
ATOM   3277 2HD  LYS A 206       1.506 -36.609  14.005  1.00  0.00           H  
ATOM   3278 1HE  LYS A 206       2.977 -34.489  15.609  1.00  0.00           H  
ATOM   3279 2HE  LYS A 206       1.482 -35.266  16.139  1.00  0.00           H  
ATOM   3280 1HZ  LYS A 206       3.404 -36.336  17.059  1.00  0.00           H  
ATOM   3281 2HZ  LYS A 206       2.616 -37.379  16.052  1.00  0.00           H  
ATOM   3282 3HZ  LYS A 206       4.013 -36.653  15.559  1.00  0.00           H  
ATOM   3283  N   THR A 207       4.561 -38.026  10.574  1.00  0.00           N  
ATOM   3284  CA  THR A 207       5.373 -39.234  10.734  1.00  0.00           C  
ATOM   3285  C   THR A 207       6.599 -39.191   9.816  1.00  0.00           C  
ATOM   3286  O   THR A 207       7.713 -39.462  10.260  1.00  0.00           O  
ATOM   3287  CB  THR A 207       4.550 -40.501  10.443  1.00  0.00           C  
ATOM   3288  OG1 THR A 207       3.437 -40.569  11.343  1.00  0.00           O  
ATOM   3289  CG2 THR A 207       5.408 -41.746  10.611  1.00  0.00           C  
ATOM   3290  H   THR A 207       3.671 -38.091  10.104  1.00  0.00           H  
ATOM   3291  HA  THR A 207       5.727 -39.281  11.764  1.00  0.00           H  
ATOM   3292  HB  THR A 207       4.172 -40.463   9.421  1.00  0.00           H  
ATOM   3293  HG1 THR A 207       2.773 -39.928  11.078  1.00  0.00           H  
ATOM   3294 1HG2 THR A 207       4.809 -42.632  10.400  1.00  0.00           H  
ATOM   3295 2HG2 THR A 207       6.250 -41.703   9.919  1.00  0.00           H  
ATOM   3296 3HG2 THR A 207       5.781 -41.795  11.633  1.00  0.00           H  
ATOM   3297  N   LYS A 208       6.395 -38.815   8.555  1.00  0.00           N  
ATOM   3298  CA  LYS A 208       7.465 -38.801   7.544  1.00  0.00           C  
ATOM   3299  C   LYS A 208       8.612 -37.798   7.823  1.00  0.00           C  
ATOM   3300  O   LYS A 208       9.788 -38.119   7.656  1.00  0.00           O  
ATOM   3301  CB  LYS A 208       6.858 -38.508   6.171  1.00  0.00           C  
ATOM   3302  CG  LYS A 208       7.855 -38.547   5.021  1.00  0.00           C  
ATOM   3303  CD  LYS A 208       7.163 -38.341   3.682  1.00  0.00           C  
ATOM   3304  CE  LYS A 208       8.152 -38.419   2.528  1.00  0.00           C  
ATOM   3305  NZ  LYS A 208       7.482 -38.267   1.208  1.00  0.00           N  
ATOM   3306  H   LYS A 208       5.462 -38.530   8.288  1.00  0.00           H  
ATOM   3307  HA  LYS A 208       7.950 -39.777   7.540  1.00  0.00           H  
ATOM   3308 1HB  LYS A 208       6.073 -39.234   5.957  1.00  0.00           H  
ATOM   3309 2HB  LYS A 208       6.397 -37.520   6.181  1.00  0.00           H  
ATOM   3310 1HG  LYS A 208       8.601 -37.763   5.159  1.00  0.00           H  
ATOM   3311 2HG  LYS A 208       8.364 -39.510   5.013  1.00  0.00           H  
ATOM   3312 1HD  LYS A 208       6.398 -39.106   3.546  1.00  0.00           H  
ATOM   3313 2HD  LYS A 208       6.681 -37.363   3.668  1.00  0.00           H  
ATOM   3314 1HE  LYS A 208       8.899 -37.633   2.635  1.00  0.00           H  
ATOM   3315 2HE  LYS A 208       8.664 -39.381   2.552  1.00  0.00           H  
ATOM   3316 1HZ  LYS A 208       8.170 -38.325   0.472  1.00  0.00           H  
ATOM   3317 2HZ  LYS A 208       6.799 -39.003   1.090  1.00  0.00           H  
ATOM   3318 3HZ  LYS A 208       7.019 -37.370   1.166  1.00  0.00           H  
ATOM   3319  N   LEU A 209       8.277 -36.585   8.245  1.00  0.00           N  
ATOM   3320  CA  LEU A 209       9.290 -35.559   8.465  1.00  0.00           C  
ATOM   3321  C   LEU A 209       9.768 -35.530   9.917  1.00  0.00           C  
ATOM   3322  O   LEU A 209       8.964 -35.413  10.853  1.00  0.00           O  
ATOM   3323  CB  LEU A 209       8.733 -34.183   8.078  1.00  0.00           C  
ATOM   3324  CG  LEU A 209       9.670 -32.994   8.323  1.00  0.00           C  
ATOM   3325  CD1 LEU A 209      10.903 -33.128   7.440  1.00  0.00           C  
ATOM   3326  CD2 LEU A 209       8.929 -31.696   8.035  1.00  0.00           C  
ATOM   3327  H   LEU A 209       7.306 -36.365   8.420  1.00  0.00           H  
ATOM   3328  HA  LEU A 209      10.158 -35.792   7.849  1.00  0.00           H  
ATOM   3329 1HB  LEU A 209       8.482 -34.195   7.019  1.00  0.00           H  
ATOM   3330 2HB  LEU A 209       7.818 -34.007   8.645  1.00  0.00           H  
ATOM   3331  HG  LEU A 209      10.001 -32.999   9.362  1.00  0.00           H  
ATOM   3332 1HD1 LEU A 209      11.569 -32.282   7.614  1.00  0.00           H  
ATOM   3333 2HD1 LEU A 209      11.424 -34.054   7.681  1.00  0.00           H  
ATOM   3334 3HD1 LEU A 209      10.601 -33.142   6.394  1.00  0.00           H  
ATOM   3335 1HD2 LEU A 209       9.595 -30.850   8.210  1.00  0.00           H  
ATOM   3336 2HD2 LEU A 209       8.598 -31.689   6.996  1.00  0.00           H  
ATOM   3337 3HD2 LEU A 209       8.063 -31.618   8.692  1.00  0.00           H  
ATOM   3338  N   GLY A 210      11.081 -35.639  10.101  1.00  0.00           N  
ATOM   3339  CA  GLY A 210      11.672 -35.604  11.428  1.00  0.00           C  
ATOM   3340  C   GLY A 210      13.185 -35.765  11.445  1.00  0.00           C  
ATOM   3341  O   GLY A 210      13.796 -35.865  12.510  1.00  0.00           O  
ATOM   3342  OXT GLY A 210      13.841 -35.799  10.405  1.00  0.00           O  
ATOM   3343  H   GLY A 210      11.683 -35.746   9.296  1.00  0.00           H  
ATOM   3344 1HA  GLY A 210      11.427 -34.658  11.911  1.00  0.00           H  
ATOM   3345 2HA  GLY A 210      11.242 -36.397  12.038  1.00  0.00           H  
TER                                                                             
HETATM 3347 FE1  HMM X   1      -2.160 -20.737  13.556  1.00  0.00          FE  
HETATM 3348  C35 HMM X   1      -0.892 -19.084  14.045  1.00  0.00           C  
HETATM 3349  N4  HMM X   1      -2.473 -21.020  15.541  1.00  0.00           N  
HETATM 3350  C19 HMM X   1      -1.687 -21.744  16.403  1.00  0.00           C  
HETATM 3351  C18 HMM X   1      -2.225 -21.698  17.747  1.00  0.00           C  
HETATM 3352  C15 HMM X   1      -3.380 -20.943  17.678  1.00  0.00           C  
HETATM 3353  C14 HMM X   1      -3.511 -20.527  16.283  1.00  0.00           C  
HETATM 3354  C31 HMM X   1      -4.543 -19.734  15.790  1.00  0.00           C  
HETATM 3355  C12 HMM X   1      -4.652 -19.248  14.495  1.00  0.00           C  
HETATM 3356  N1  HMM X   1      -3.802 -19.547  13.462  1.00  0.00           N  
HETATM 3357  C6  HMM X   1      -4.227 -18.810  12.386  1.00  0.00           C  
HETATM 3358  C7  HMM X   1      -5.390 -18.005  12.748  1.00  0.00           C  
HETATM 3359  C11 HMM X   1      -5.666 -18.296  14.058  1.00  0.00           C  
HETATM 3360  C13 HMM X   1      -6.763 -17.763  14.926  1.00  0.00           C  
HETATM 3361  C8  HMM X   1      -6.101 -17.086  11.801  1.00  0.00           C  
HETATM 3362  C9  HMM X   1      -5.289 -15.835  11.390  1.00  0.00           C  
HETATM 3363  C10 HMM X   1      -5.784 -15.127  10.093  1.00  0.00           C  
HETATM 3364  O4  HMM X   1      -6.432 -14.048  10.230  1.00  0.00           O  
HETATM 3365  O2  HMM X   1      -5.450 -15.680   9.013  1.00  0.00           O  
HETATM 3366  C28 HMM X   1      -3.679 -18.867  11.109  1.00  0.00           C  
HETATM 3367  C1  HMM X   1      -2.653 -19.723  10.717  1.00  0.00           C  
HETATM 3368  N2  HMM X   1      -1.957 -20.554  11.555  1.00  0.00           N  
HETATM 3369  C33 HMM X   1      -1.090 -21.261  10.757  1.00  0.00           C  
HETATM 3370  C32 HMM X   1      -1.240 -20.862   9.365  1.00  0.00           C  
HETATM 3371  C2  HMM X   1      -2.210 -19.894   9.337  1.00  0.00           C  
HETATM 3372  C3  HMM X   1      -2.795 -19.211   8.137  1.00  0.00           C  
HETATM 3373  C4  HMM X   1      -4.128 -19.840   7.699  1.00  0.00           C  
HETATM 3374  C5  HMM X   1      -4.503 -19.621   6.205  1.00  0.00           C  
HETATM 3375  O1  HMM X   1      -3.616 -19.059   5.504  1.00  0.00           O  
HETATM 3376  O3  HMM X   1      -5.647 -19.995   5.832  1.00  0.00           O  
HETATM 3377  C34 HMM X   1      -0.463 -21.429   8.216  1.00  0.00           C  
HETATM 3378  C29 HMM X   1      -0.174 -22.199  11.212  1.00  0.00           C  
HETATM 3379  C26 HMM X   1       0.050 -22.542  12.543  1.00  0.00           C  
HETATM 3380  C25 HMM X   1       1.110 -23.427  12.981  1.00  0.00           C  
HETATM 3381  C22 HMM X   1       1.074 -23.432  14.359  1.00  0.00           C  
HETATM 3382  C21 HMM X   1      -0.060 -22.591  14.740  1.00  0.00           C  
HETATM 3383  N3  HMM X   1      -0.641 -22.048  13.622  1.00  0.00           N  
HETATM 3384  C30 HMM X   1      -0.553 -22.458  16.032  1.00  0.00           C  
HETATM 3385  C23 HMM X   1       2.001 -24.139  15.237  1.00  0.00           C  
HETATM 3386  C24 HMM X   1       2.428 -23.751  16.450  1.00  0.00           C  
HETATM 3387  C27 HMM X   1       2.076 -24.122  12.071  1.00  0.00           C  
HETATM 3388  C16 HMM X   1      -4.299 -20.555  18.738  1.00  0.00           C  
HETATM 3389  C17 HMM X   1      -4.722 -19.313  19.028  1.00  0.00           C  
HETATM 3390  C20 HMM X   1      -1.596 -22.324  18.953  1.00  0.00           C  
HETATM 3391  H33 HMM X   1      -0.828 -18.937  15.129  1.00  0.00           H  
HETATM 3392  H31 HMM X   1       0.127 -19.238  13.671  1.00  0.00           H  
HETATM 3393  H32 HMM X   1      -1.266 -18.151  13.606  1.00  0.00           H  
HETATM 3394  H29 HMM X   1      -5.311 -19.426  16.489  1.00  0.00           H  
HETATM 3395  H23 HMM X   1      -7.381 -18.570  15.341  1.00  0.00           H  
HETATM 3396  H22 HMM X   1      -6.370 -17.193  15.779  1.00  0.00           H  
HETATM 3397  H24 HMM X   1      -7.424 -17.098  14.362  1.00  0.00           H  
HETATM 3398  H3  HMM X   1      -6.404 -17.648  10.911  1.00  0.00           H  
HETATM 3399  H4  HMM X   1      -7.017 -16.715  12.275  1.00  0.00           H  
HETATM 3400  H11 HMM X   1      -4.226 -16.073  11.270  1.00  0.00           H  
HETATM 3401  H12 HMM X   1      -5.336 -15.081  12.187  1.00  0.00           H  
HETATM 3402  H28 HMM X   1      -4.124 -18.228  10.352  1.00  0.00           H  
HETATM 3403  H26 HMM X   1      -2.959 -18.147   8.335  1.00  0.00           H  
HETATM 3404  H27 HMM X   1      -2.101 -19.266   7.292  1.00  0.00           H  
HETATM 3405  H6  HMM X   1      -4.098 -20.924   7.883  1.00  0.00           H  
HETATM 3406  H5  HMM X   1      -4.945 -19.456   8.324  1.00  0.00           H  
HETATM 3407  H15 HMM X   1       0.619 -21.381   8.395  1.00  0.00           H  
HETATM 3408  H13 HMM X   1      -0.672 -20.879   7.294  1.00  0.00           H  
HETATM 3409  H14 HMM X   1      -0.710 -22.483   8.035  1.00  0.00           H  
HETATM 3410  H25 HMM X   1       0.453 -22.678  10.468  1.00  0.00           H  
HETATM 3411  H30 HMM X   1      -0.043 -23.012  16.808  1.00  0.00           H  
HETATM 3412  H1  HMM X   1       2.408 -25.065  14.831  1.00  0.00           H  
HETATM 3413  H7  HMM X   1       2.118 -22.815  16.904  1.00  0.00           H  
HETATM 3414  H8  HMM X   1       3.128 -24.361  17.013  1.00  0.00           H  
HETATM 3415  H17 HMM X   1       2.706 -24.827  12.619  1.00  0.00           H  
HETATM 3416  H16 HMM X   1       1.556 -24.678  11.282  1.00  0.00           H  
HETATM 3417  H18 HMM X   1       2.742 -23.407  11.571  1.00  0.00           H  
HETATM 3418  H2  HMM X   1      -4.677 -21.370  19.354  1.00  0.00           H  
HETATM 3419  H9  HMM X   1      -4.371 -18.435  18.496  1.00  0.00           H  
HETATM 3420  H10 HMM X   1      -5.430 -19.143  19.834  1.00  0.00           H  
HETATM 3421  H20 HMM X   1      -1.996 -23.326  19.156  1.00  0.00           H  
HETATM 3422  H21 HMM X   1      -1.785 -21.717  19.846  1.00  0.00           H  
HETATM 3423  H19 HMM X   1      -0.513 -22.424  18.835  1.00  0.00           H  
TER                                                                             
CONECT 2907 3347                                                                
CONECT 3347 2907 3348 3349 3356                                                 
CONECT 3347 3368 3383                                                           
CONECT 3348 3347 3391 3392 3393                                                 
CONECT 3349 3347 3350 3353                                                      
CONECT 3350 3349 3351 3384                                                      
CONECT 3351 3350 3352 3390                                                      
CONECT 3352 3351 3353 3388                                                      
CONECT 3353 3349 3352 3354                                                      
CONECT 3354 3353 3355 3394                                                      
CONECT 3355 3354 3356 3359                                                      
CONECT 3356 3347 3355 3357                                                      
CONECT 3357 3356 3358 3366                                                      
CONECT 3358 3357 3359 3361                                                      
CONECT 3359 3355 3358 3360                                                      
CONECT 3360 3359 3395 3396 3397                                                 
CONECT 3361 3358 3362 3398 3399                                                 
CONECT 3362 3361 3363 3400 3401                                                 
CONECT 3363 3362 3364 3365                                                      
CONECT 3364 3363                                                                
CONECT 3365 3363                                                                
CONECT 3366 3357 3367 3402                                                      
CONECT 3367 3366 3368 3371                                                      
CONECT 3368 3347 3367 3369                                                      
CONECT 3369 3368 3370 3378                                                      
CONECT 3370 3369 3371 3377                                                      
CONECT 3371 3367 3370 3372                                                      
CONECT 3372 3371 3373 3403 3404                                                 
CONECT 3373 3372 3374 3405 3406                                                 
CONECT 3374 3373 3375 3376                                                      
CONECT 3375 3374                                                                
CONECT 3376 3374                                                                
CONECT 3377 3370 3407 3408 3409                                                 
CONECT 3378 3369 3379 3410                                                      
CONECT 3379 3378 3380 3383                                                      
CONECT 3380 3379 3381 3387                                                      
CONECT 3381 3380 3382 3385                                                      
CONECT 3382 3381 3383 3384                                                      
CONECT 3383 3347 3379 3382                                                      
CONECT 3384 3350 3382 3411                                                      
CONECT 3385 3381 3386 3412                                                      
CONECT 3386 3385 3413 3414                                                      
CONECT 3387 3380 3415 3416 3417                                                 
CONECT 3388 3352 3389 3418                                                      
CONECT 3389 3388 3419 3420                                                      
CONECT 3390 3351 3421 3422 3423                                                 
CONECT 3391 3348                                                                
CONECT 3392 3348                                                                
CONECT 3393 3348                                                                
CONECT 3394 3354                                                                
CONECT 3395 3360                                                                
CONECT 3396 3360                                                                
CONECT 3397 3360                                                                
CONECT 3398 3361                                                                
CONECT 3399 3361                                                                
CONECT 3400 3362                                                                
CONECT 3401 3362                                                                
CONECT 3402 3366                                                                
CONECT 3403 3372                                                                
CONECT 3404 3372                                                                
CONECT 3405 3373                                                                
CONECT 3406 3373                                                                
CONECT 3407 3377                                                                
CONECT 3408 3377                                                                
CONECT 3409 3377                                                                
CONECT 3410 3378                                                                
CONECT 3411 3384                                                                
CONECT 3412 3385                                                                
CONECT 3413 3386                                                                
CONECT 3414 3386                                                                
CONECT 3415 3387                                                                
CONECT 3416 3387                                                                
CONECT 3417 3387                                                                
CONECT 3418 3388                                                                
CONECT 3419 3389                                                                
CONECT 3420 3389                                                                
CONECT 3421 3390                                                                
CONECT 3422 3390                                                                
CONECT 3423 3390                                                                
# All scores below are weighted scores, not raw scores.
#BEGIN_POSE_ENERGIES_TABLE 
label fa_atr fa_rep fa_sol fa_intra_atr_xover4 fa_intra_rep_xover4 fa_intra_sol_xover4 lk_ball lk_ball_iso lk_ball_bridge lk_ball_bridge_uncpl fa_elec fa_intra_elec pro_close hbond_sr_bb hbond_lr_bb hbond_bb_sc hbond_sc dslf_fa13 atom_pair_constraint coordinate_constraint angle_constraint dihedral_constraint omega fa_dun_dev fa_dun_rot fa_dun_semi p_aa_pp hxl_tors ref rama_prepro res_type_constraint total
weights 1 0.55 1 1 0.55 1 0.92 -0.38 -0.33 -0.33 1 1 1.25 1 1 1 1 1.25 1 1 1 1 0.48 0.69 0.76 0.78 0.61 1 1 0.5 1 NA
pose -1243.51 131.502 855.18 -95.0731 68.4448 41.1421 510.935 -516.33 -0.85925 -5.69553 -457.435 -61.8596 0 -168.521 -16.6317 -24.0918 -22.7281 0 0.41966 0 0.02347 0.2014 23.066 15.7378 112.014 97.7779 -58.1437 54.2496 43.1658 10.5828 0 -706.44
VAL:NtermProteinFull_1 -5.1555 2.08686 2.33699 -2.62017 5.74516 2.20263 1.19237 -1.33333 -0.01595 -0.12129 -3.20544 0.86991 0 0 0 0 0 0 0 0 0 0 0.0226 0.2149 0.20529 0 0 0 2.085 0 0 4.51001
ASP_2 -6.20892 2.10366 6.8518 -0.11303 0.02788 0.33889 2.70687 -2.65852 -0.03194 -0.26756 -5.62499 -1.20758 0 0 0 -1.0576 0 0 0 0 0 0 -0.00849 0.01192 0 2.5219 -0.21168 0 -2.2837 -0.0531 0 -5.16418
LEU_3 -5.80504 0.49709 3.10736 -0.70246 0.50623 0.25799 2.03605 -2.20033 -0 -0 -2.17199 0.17179 0 0 0 -0.46709 0 0 0 0 0 0 0.25671 0.03338 0.79236 0 -0.18634 0 0.72952 0.14708 0 -2.9977
ILE_4 -7.94713 1.25154 1.99856 -0.60367 0.5033 0.17552 1.37587 -2.21817 -0 -0 -0.66031 0.31472 0 0 0 0 0 0 0 0 0 0 0.10585 0.07568 1.47245 0 0.09351 0 1.0317 0.20263 0 -2.82795
GLU_5 -8.03239 0.85586 6.20518 -0.21494 0.04691 0.32313 3.33507 -3.40816 -0.02049 -0.15664 -3.08822 -0.61217 0 0 0 -0.5905 0 0 0 0 0 0 0.03115 0.1792 0 3.14914 -0.1524 0 -2.5358 -0.02652 0 -4.7126
ALA_6 -6.86741 0.59607 3.25962 -0.02177 0 0 2.98613 -2.88602 -0 -0 -1.87182 -0.34807 0 0 0 0 0 0 0 0 0 0 0.01543 0 0 0 -0.17536 0 2.3386 0.01635 0 -2.95825
ALA_7 -5.48551 0.1991 3.62274 -0.02188 0 0 2.57734 -2.62821 -0 -0 -1.9693 -0.36895 0 0 0 0 0 0 0 0 0 0 0.04145 0 0 0 -0.11888 0 2.3386 0.08797 0 -1.72553
ALA_8 -5.55172 0.66056 3.00621 -0.02262 0 0 2.76102 -2.52352 -0 -0 -2.96693 -0.3894 0 0 0 0 0 0 0 0 0 0 0.14484 0 0 0 -0.22454 0 2.3386 -0.09217 0 -2.85967
ILE_9 -8.46168 0.87678 3.10346 -0.51399 0.58959 0.10255 2.83056 -2.82002 -0 -0 -2.33381 0.05725 0 0 0 0 0 0 0 0 0 0 0.17174 0.09022 0.63518 0 -0.39295 0 1.0317 0.01084 0 -5.02257
LEU_10 -8.40536 1.00947 2.60278 -0.48135 0.22184 0.11467 2.2279 -2.68138 -0 -0 -1.54283 0.20871 0 0 0 0 0 0 0 0 0 0 0.16807 0.73521 0.61947 0 -0.21768 0 0.72952 0.3546 0 -4.33637
ALA_11 -5.44425 0.28449 3.52844 -0.02198 0 0 2.3495 -2.51974 -0 -0 -2.07867 -0.36177 0 0 0 0 0 0 0 0 0 0 0.04496 0 0 0 -0.1883 0 2.3386 0.1159 0 -1.95284
THR_12 -7.25013 0.55471 5.26771 -0.21044 0.20599 0.07757 3.55305 -3.0976 -0 -0 -3.47942 -0.13224 0 0 0 0 0 0 0 0 0 0 0.07755 0.00134 0.09173 0 -0.0188 2.29233 -1.425 0.18429 0 -3.30737
ALA_13 -6.40841 0.6158 4.08815 -0.02196 0 0 3.13817 -3.13004 -0 -0 -3.12431 -0.34461 0 0 0 0 0 0 0 0 0 0 -0.00081 0 0 0 -0.16889 0 2.3386 0.37049 0 -2.64782
ALA_14 -3.53522 0.46551 2.43592 -0.02295 0 0 1.28855 -1.79075 -0 -0 -0.47966 -0.37534 0 0 0 0 0 0 0 0 0 0 0.18018 0 0 0 -0.24858 0 2.3386 -0.06452 0 0.19174
LYS_15 -5.51275 1.05567 5.84526 -0.30745 0.02909 0.14188 2.1739 -2.69499 -0.01173 -0.06698 -5.857 -0.02265 0 0 0 0 0 0 0 0 0 0 0.36755 0.01707 1.84551 0 -0.08793 0 -1.6738 -0.31178 0 -5.07113
LEU_16 -6.34096 0.70246 2.35172 -0.5021 0.35268 0.12208 1.54285 -1.99478 -0 -0 -0.63955 0.2134 0 0 0 0 0 0 0 0 0 0 -0.04236 0.1258 0.32685 0 -0.30519 0 0.72952 -0.23308 0 -3.59064
GLY_17 -1.7587 0.12731 2.30286 -6e-05 0 0 1.04009 -1.15495 -0 -0 -0.86724 -0.37129 0 0 0 0 0 0 0 0 0 0 -0.06411 0 0 0 -1.51991 0 1.2108 0.297 0 -0.7582
THR_18 -4.5327 0.49054 2.55973 -0.19807 0.14776 0.06712 1.66454 -1.7785 -0 -0 -1.28538 -0.85587 0 0 0 -0.19562 0 0 0 0 0 0 0.06828 0.04862 0.73942 0 -0.75231 2.30811 -1.425 0.86758 0 -2.06174
THR_19 -4.20158 0.50695 4.36292 -0.11311 0.07041 0.076 2.47895 -2.15824 -0 -0 -2.27085 -0.63825 0 0 0 -0.62148 0 0 0 0 0 0 0.11194 0.09151 0.03919 0 -0.48682 2.29974 -1.425 0.33451 0 -1.54322
VAL_20 -6.03352 1.65085 1.99047 -0.36562 0.29972 0.08808 1.5609 -2.06602 -0.00035 -0.00101 -0.83714 0.11541 0 0 0 0 0 0 0 0 0 0 0.01053 0.01536 0.85114 0 0.02593 0 2.085 -0.20404 0 -0.8143
GLU_21 -5.27203 0.81206 6.36483 -0.45399 0.13438 1.38994 2.68243 -2.86451 -0.02549 -0.15146 -3.31047 -2.36152 0 0 0 0 -0.45701 0 0 0 0 0 0.01604 0.09712 0 3.97844 -0.25711 0 -2.5358 -0.23182 0 -2.44597
GLU_22 -6.09115 0.47188 7.6034 -0.44185 0.05805 0.87064 3.4657 -3.1304 -0.02514 -0.15044 -3.90041 -0.44774 0 0 0 -0.42586 -0.54248 0 0 0 0 0 0.34834 0.00937 0 3.40385 -0.279 0 -2.5358 -0.40441 0 -2.14345
ALA_23 -5.90097 0.36681 3.08812 -0.02302 0 0 2.60219 -2.62641 -0 -0 -2.47202 -0.39404 0 0 0 0 0 0 0 0 0 0 0.24266 0 0 0 -0.34562 0 2.3386 -0.41968 0 -3.54338
VAL_24 -6.96529 1.17088 3.15129 -0.30754 0.27377 0.06838 2.71698 -2.59292 -0 -0 -2.17043 0.0465 0 0 0 0 0 0 0 0 0 0 -0.06208 0.2048 0.02371 0 -0.34062 0 2.085 0.0942 0 -2.60337
LYS_25 -5.39245 0.20413 6.65382 -0.47295 0.20391 0.23954 2.97548 -2.88831 -0 -0 -4.35354 0.11168 0 0 0 0 -0.54248 0 0 0 0 0 0.10853 0.03774 2.56401 0 -0.00062 0 -1.6738 0.18643 0 -2.03886
ARG_26 -7.22114 0.48857 6.54111 -0.80965 0.19929 0.46801 3.37494 -3.18674 -0.0199 -0.11415 -3.00383 0.35856 0 0 0 0 -0.51549 0 0 0 0 0 0.00759 0.26486 3.01209 0 -0.02265 0 -1.281 0.00272 0 -1.45682
ALA_27 -6.04728 0.39528 3.85292 -0.02257 0 0 2.65889 -2.80482 -0 -0 -2.02457 -0.36902 0 0 0 0 0 0 0 0 0 0 0.00982 0 0 0 -0.22587 0 2.3386 0.07303 0 -2.16558
LEU_28 -5.76642 0.35644 4.3934 -0.51377 0.50924 0.12528 2.38647 -2.49128 -0 -0 -2.44254 0.27231 0 0 0 0 0 0 0 0 0 0 0.59272 0.01373 0.3599 0 -0.28451 0 0.72952 -0.08464 0 -1.84417
TRP_29 -6.2635 0.33495 5.31518 -1.27019 0.06787 0.49353 2.83829 -2.60767 -0 -0 -2.60269 -0.26096 0 0 0 0 0 0 0 0 0 0 0.10811 0.0496 0 1.72735 -0.21969 0 3.035 0.08058 0 0.82575
LEU_30 -9.0412 1.12193 3.81588 -0.49285 0.45246 0.1144 2.76684 -2.95297 -0.02402 -0.1388 -2.1099 0.23113 0 0 0 0 0 0 0 0 0 0 0.27105 0.15338 0.47513 0 -0.24812 0 0.72952 0.20542 0 -4.67072
LYS_31 -7.02279 0.55551 6.35265 -0.41461 0.07308 0.22132 3.20975 -3.11525 -0 -0 -1.76592 -0.11949 0 0 0 0 0 0 0 0 0 0 -0.00894 0.27364 1.67951 0 -0.05225 0 -1.6738 0.52698 0 -1.2806
THR_32 -3.07407 0.09602 4.02769 -0.19936 0.13582 0.07152 1.68791 -1.8636 -0 -0 -1.36894 -0.07814 0 0 0 0 0 0 0 0 0 0 0.58645 0.00034 0.0939 0 0.02081 2.27763 -1.425 0.99677 0 1.98577
LYS_33 -4.17129 0.12553 3.22514 -0.77227 0.31553 0.61736 1.51295 -1.5197 -0 -0 -0.75333 -0.0604 0 0 0 0 0 0 0 0 0 0 -0.0261 0.03415 2.65515 0 -0.004 0 -1.6738 0.47708 0 -0.018
LEU_34 -4.82233 0.34354 1.55659 -0.53139 0.44447 0.15117 1.1241 -1.41077 -0 -0 -1.00684 0.14868 0 0 0 0 0 0 0 0 0 0 -0.01997 0.03679 0.16735 0 -0.18928 0 0.72952 -0.28032 0 -3.55869
GLY_35 -1.74781 0.10724 2.06495 -5e-05 0 0 0.93048 -1.1068 -0.00348 -0.07289 -0.25183 -0.3903 0 0 0 0 0 0 0 0 0 0 0.26934 0 0 0 -0.87994 0 1.2108 -0.1483 0 -0.01858
VAL_36 -6.00979 0.82867 2.66273 -0.30584 0.2223 0.06031 1.7322 -2.06123 -0.02402 -0.1388 -1.02294 -0.1646 0 0 0 0 0 0 0 0 0 0 -0.03692 0.01882 0.04293 0 -0.49398 0 2.085 0.15232 0 -2.45285
SER_37 -4.48432 0.19329 4.7537 -0.02594 0 0.06108 2.82548 -2.233 -0 -0 -2.15764 -0.55838 0 0 0 -1.73764 0 0 0 0 0 0 0.03877 0.03369 0.16119 0 -0.47042 0.61648 -1.1772 -0.09103 0 -4.25189
LEU_38 -5.89608 0.31039 2.60279 -0.69927 0.48763 0.25752 1.74674 -1.99723 -0 -0 -0.45443 0.13782 0 0 0 0 0 0 0 0 0 0 -0.01856 0.03692 0.984 0 -0.25957 0 0.72952 -0.13807 0 -2.16989
VAL_39 -5.67527 0.30268 2.89477 -0.31531 0.31814 0.0719 1.88823 -2.09604 -0 -0 -0.93178 -0.05976 0 0 0 0 0 0 0 0 0 0 0.48244 7e-05 0.12108 0 -0.2127 0 2.085 0.16304 0 -0.96353
GLN_40 -6.33974 0.41412 6.44331 -0.25105 0.02324 0.1931 3.45501 -3.03347 -0.00348 -0.07289 -3.56605 -0.36025 0 0 0 -1.73764 -0.5309 0 0 0 0 0 0.17835 0.03827 0 3.02881 -0.08407 0 -1.0644 0.22453 0 -3.0452
ALA_41 -6.21963 0.43129 3.51932 -0.0226 0 0 2.8163 -2.72923 -0 -0 -2.21523 -0.35039 0 0 0 0 0 0 0 0 0 0 0.00326 0 0 0 -0.20406 0 2.3386 -0.03705 0 -2.66942
ILE_42 -8.54835 0.74234 3.84183 -0.50259 0.48995 0.0977 3.15766 -2.9431 -0 -0 -1.43687 0.05698 0 0 0 0 0 0 0 0 0 0 -0.06561 0.12961 0.48285 0 -0.4934 0 1.0317 0.17171 0 -3.78759
LEU_43 -6.23417 0.46672 3.76601 -0.50602 0.35225 0.12509 2.423 -2.45888 -0 -0 -2.04538 0.23723 0 0 0 0 0 0 0 0 0 0 -0.01342 0.15276 0.27326 0 -0.30841 0 0.72952 0.26609 0 -2.77437
LEU_44 -7.18759 1.45847 3.11289 -0.72339 0.4945 0.31056 2.42429 -2.49335 -0 -0 -2.06458 0.12376 0 0 0 0 0 0 0 0 0 0 0.19909 0.15642 0.98363 0 -0.25154 0 0.72952 0.02743 0 -2.6999
GLN_45 -9.32834 0.90481 6.19125 -0.27873 0.01483 0.20075 3.72979 -3.7859 -0 -0 -3.65677 -0.26029 0 0 0 0 -0.51549 0 0 0 0 0 -0.00538 0.49524 0 3.90772 -0.1287 0 -1.0644 0.09826 0 -3.48138
VAL_46 -6.5152 0.47733 4.14135 -0.30816 0.26574 0.0693 2.78662 -2.74304 -0 -0 -2.02877 -0.00552 0 0 0 0 0 0 0 0 0 0 -0.02232 0.01046 0.04837 0 -0.30349 0 2.085 0.21047 0 -1.83187
GLU_47 -7.13494 0.59663 7.14283 -0.47195 0.29889 0.98497 3.65212 -3.33829 -0 -0 -4.08785 -0.631 0 0 0 0 -0.63955 0 0 0 0 0 0.27076 0.02682 0 3.89791 -0.23842 0 -2.5358 0.00042 0 -2.20646
ALA_48 -5.86529 0.18993 4.14477 -0.02147 0 0 3.00916 -2.92976 -0.00674 -0.04516 -2.39485 -0.34541 0 0 0 0 0 0 0 0 0 0 0.41734 0 0 0 -0.29398 0 2.3386 -0.28465 0 -2.08751
ALA_49 -3.53331 0.118 2.8558 -0.02252 0 0 1.61895 -1.88545 -0 -0 -0.80226 -0.33965 0 0 0 0 0 0 0 0 0 0 0.17432 0 0 0 -0.26496 0 2.3386 -0.23565 0 0.02186
LEU_50 -4.74291 0.21222 3.58577 -0.50617 0.49202 0.12267 1.73273 -1.94777 -0 -0 -0.58737 0.23692 0 0 0 0 0 0 0 0 0 0 0.34891 0.07872 0.3411 0 -0.29844 0 0.72952 -0.2107 0 -0.41278
LEU_51 -6.5993 0.43075 2.5075 -0.52051 0.52876 0.13239 1.5535 -2.15821 -0.01665 -0.11753 -0.73679 0.26057 0 0 0 0 0 0 0 0 0 0 -0.05561 0.04874 0.31041 0 -0.31936 0 0.72952 -0.17074 0 -4.19256
GLY_52 -1.75459 0.11236 2.21673 -5e-05 0 0 1.05819 -1.14353 -0 -0 -0.81546 -0.38529 0 0 0 0 0 0 0 0 0 0 0.02592 0 0 0 -1.4914 0 1.2108 -0.25695 0 -1.22329
THR_53 -4.60068 0.26539 4.27427 -0.10637 0.08277 0.06866 1.78498 -2.09412 -0.01871 -0.16176 -2.00798 -0.44555 0 0 0 0 0 0 0 0 0 0 0.69609 0.10516 0.17044 0 -0.73565 2.29011 -1.425 -0.22341 0 -2.08137
THR_54 -4.66881 0.16074 5.96649 -0.11365 0.0812 0.07552 3.70907 -2.63367 -0.00017 -0.00254 -3.55363 -0.55256 0 0 0 -1.4818 0 0 0 0 0 0 -0.02303 0.17752 0.04208 0 -0.30942 2.41868 -1.425 -0.18357 0 -2.31656
VAL_55 -6.66391 1.90101 1.86693 -0.31274 0.27305 0.07171 1.92226 -2.15262 -0.01991 -0.11416 -0.61149 -0.14529 0 0 0 0 0 0 0 0 0 0 0.15703 0.02845 0.2476 0 -0.20475 0 2.085 -0.09939 0 -1.7712
GLU_56 -4.31392 0.38577 5.12134 -0.45901 0.21688 1.43066 2.07868 -2.25137 -0.02856 -0.16406 -1.83777 -2.92045 0 0 0 0 0 0 0 0 0 0 0.04773 0.01639 0 4.0105 -0.20127 0 -2.5358 -0.01213 0 -1.4164
GLU_57 -6.50806 0.53748 7.96357 -0.20479 0.01847 0.28744 3.82036 -3.36293 -0.02856 -0.16405 -3.61002 -0.47466 0 0 0 -1.4818 0 0 0 0 0 0 -0.03854 0.06316 0 3.98884 -0.26158 0 -2.5358 -0.21927 0 -2.21075
ALA_58 -5.59562 0.19145 3.34126 -0.02187 0 0 2.76303 -2.61923 -0.00064 -0.00427 -1.99798 -0.36684 0 0 0 0 0 0 0 0 0 0 0.00122 0 0 0 -0.3029 0 2.3386 -0.31825 0 -2.59204
VAL_59 -6.57729 0.5856 3.58009 -0.30888 0.24889 0.07026 2.95392 -2.76486 -0 -0 -2.12874 -0.13874 0 0 0 0 0 0 0 0 0 0 -0.04571 0.06106 0.16701 0 -0.38655 0 2.085 -0.04551 0 -2.64445
LYS_60 -5.39725 0.57713 5.66391 -0.30146 0.02562 0.12906 2.70279 -2.62278 -0 -0 -1.71193 -0.0056 0 0 0 0 0 0 0 0 0 0 0.13136 0.07265 1.74427 0 0.02305 0 -1.6738 0.1152 0 -0.52777
ARG_61 -7.05277 0.6007 5.82821 -0.62088 0.09154 0.36258 2.68252 -3.05937 -0.02813 -0.2324 -2.36829 0.47851 0 0 0 0 0 0 0 0 0 0 0.0985 0.06093 2.40006 0 -0.08349 0 -1.281 -0.01898 0 -2.14179
ALA_62 -6.97161 1.17098 3.79335 -0.0216 0 0 3.47176 -3.12651 -0 -0 -2.78412 -0.35614 0 0 0 0 0 0 0 0 0 0 -0.03367 0 0 0 -0.28598 0 2.3386 -0.17655 0 -2.98148
LEU_63 -6.43555 0.83409 4.73175 -0.49516 0.38744 0.11966 2.632 -2.65922 -0 -0 -2.54429 0.22344 0 0 0 0 0 0 0 0 0 0 0.11942 0.37319 0.38683 0 -0.26926 0 0.72952 -0.11609 0 -1.98224
LYS_64 -4.03027 0.17694 4.81951 -0.30276 0.0273 0.13282 2.08339 -2.17381 -0 -0 -1.5611 0.00268 0 0 0 0 0 0 0 0 0 0 0.02073 0.01308 1.79215 0 0.0399 0 -1.6738 0.02542 0 -0.60782
LEU_65 -8.82223 1.3652 3.19109 -0.70637 0.69345 0.27231 2.71576 -2.67994 -0 -0 -1.99026 0.1436 0 0 0 0 0 0 0 0 0 0 0.24533 0.04956 1.21064 0 -0.28832 0 0.72952 -0.05503 0 -3.92571
LYS_66 -8.33856 1.45607 7.36946 -0.49892 0.12177 0.38463 3.78379 -3.58817 -0.01075 -0.02767 -3.35016 0.25242 0 0 0 0 0 0 0 0 0 0 0.07305 0.32588 2.05185 0 0.02334 0 -1.6738 0.4865 0 -1.15928
THR_67 -2.74705 0.12896 3.75898 -0.20664 0.17306 0.07593 1.28104 -1.734 -0 -0 -0.93763 -0.12981 0 0 0 0 0 0 0 0 0 0 -0.03599 0.00104 0.14417 0 -0.0035 2.28587 -1.425 0.77894 0 1.40838
LYS_68 -3.91796 0.20894 4.36444 -0.4306 0.07799 0.24237 2.12898 -1.9581 -0 -0 -2.16338 -0.0964 0 0 0 0 0 0 0 0 0 0 0.02662 0.005 2.03227 0 0.00974 0 -1.6738 0.21839 0 -0.92551
LEU_69 -5.47436 0.6843 1.40448 -0.51795 0.47216 0.13402 1.03839 -1.41591 -0 -0 -0.64178 0.1984 0 0 0 0 0 0 0 0 0 0 0.09984 0.0265 0.2398 0 -0.27947 0 0.72952 -0.06228 0 -3.36433
GLY_70 -1.78849 0.0784 2.11937 -5e-05 0 0 0.99633 -1.12472 -0 -0 -0.53533 -0.37326 0 0 0 0 0 0 0 0 0 0 0.04954 0 0 0 -1.33859 0 1.2108 0.4796 0 -0.22643
VAL_71 -6.09633 1.10414 2.11143 -0.30304 0.20213 0.05766 1.63958 -1.90238 -0.01075 -0.02767 -1.54349 -0.06182 0 0 0 0 0 0 0 0 0 0 0.03096 0.03237 0.01169 0 -0.39397 0 2.085 0.94248 0 -2.12202
SER_72 -4.95439 0.43721 5.30476 -0.02709 0 0.06406 3.11257 -2.47729 -0.00191 -0.04487 -2.60017 -0.55666 0 0 0 -1.47798 0 0 0 0 0 0 0.06572 0.17893 0.16459 0 -0.46038 0.61029 -1.1772 0.20122 0 -3.63858
LEU_73 -5.65336 0.51023 2.41183 -0.70296 0.49472 0.26366 1.55222 -1.86342 -0 -0 -0.30892 0.14906 0 0 0 0 0 0 0 0 0 0 -0.02319 0.01457 0.95434 0 -0.25093 0 0.72952 -0.13434 0 -1.85697
GLU_74 -3.70685 0.17622 4.6351 -0.2091 0.01983 0.27375 2.04512 -2.04229 -0.00191 -0.04487 -1.77167 -0.48989 0 0 0 0 -0.5309 0 0 0 0 0 0.03452 0.1274 0 3.48113 -0.23403 0 -2.5358 -0.11327 0 -0.88752
GLN_75 -7.44206 0.80634 7.10746 -0.26127 0.04919 0.20452 4.26754 -3.30473 -0 -0 -3.42372 -0.48917 0 0 0 -1.47798 -0.79821 0 0 0 0 0 0.1353 0.14283 0 2.65614 -0.00701 0 -1.0644 -0.07312 0 -2.97234
ALA_76 -7.1912 0.99221 3.33629 -0.02317 0 0 2.94098 -2.95016 -0 -0 -2.10898 -0.39387 0 0 0 0 0 0 0 0 0 0 0.1179 0 0 0 -0.3044 0 2.3386 0.02819 0 -3.21762
LEU_77 -7.36789 0.56057 4.01611 -0.7029 0.41952 0.26689 2.52426 -2.71426 -0 -0 -2.18108 0.14362 0 0 0 0 0 0 0 0 0 0 -0.03777 0.0449 0.94603 0 -0.25255 0 0.72952 -0.02373 0 -3.62875
LYS_78 -6.23734 0.4398 6.63484 -0.52153 0.3536 0.31787 3.78879 -3.14098 -0 -0 -3.75918 0.14183 0 0 0 0 -0.63955 0 0 0 0 0 -0.04929 0.10304 2.25225 0 -0.04268 0 -1.6738 -0.10046 0 -2.13279
ILE_79 -9.28195 1.18312 2.75724 -0.51072 0.53799 0.10151 2.92627 -2.89118 -0 -0 -2.08631 0.02754 0 0 0 0 0 0 0 0 0 0 0.02289 0.13344 0.6729 0 -0.38413 0 1.0317 -0.04067 0 -5.80036
LEU_80 -8.68863 1.15353 3.57631 -0.49228 0.42893 0.11676 2.60506 -3.05955 -0 -0 -1.6744 0.22889 0 0 0 0 0 0 0 0 0 0 -0.02354 0.25565 0.49183 0 -0.23525 0 0.72952 0.25116 0 -4.336
ALA_81 -5.28652 0.41699 4.16558 -0.02221 0 0 2.83524 -2.68712 -0 -0 -2.38339 -0.3661 0 0 0 0 0 0 0 0 0 0 0.07487 0 0 0 -0.14983 0 2.3386 0.12507 0 -0.93883
VAL_82 -8.59613 1.44589 3.7161 -0.31197 0.28236 0.07085 3.32452 -3.00512 -0 -0 -2.68225 -0.07203 0 0 0 0 0 0 0 0 0 0 -0.01987 0.17418 0.07916 0 -0.35852 0 2.085 0.12523 0 -3.74261
ALA_83 -6.36006 0.33869 4.00774 -0.02199 0 0 3.08641 -3.11747 -0 -0 -3.04875 -0.36036 0 0 0 0 0 0 0 0 0 0 0.17751 0 0 0 -0.2425 0 2.3386 0.12879 0 -3.07338
ALA_84 -3.40044 0.09422 2.87902 -0.02281 0 0 1.44355 -1.8523 -0 -0 -0.88315 -0.35689 0 0 0 0 0 0 0 0 0 0 0.05909 0 0 0 -0.23009 0 2.3386 -0.18142 0 -0.1126
LYS_85 -5.62292 0.57782 5.12333 -0.75445 0.27799 0.49731 2.49847 -2.36327 -0 -0 -2.16953 0.10297 0 0 0 0 0 0 0 0 0 0 0.19867 0.72681 2.3675 0 -0.12069 0 -1.6738 -0.27917 0 -0.61296
LEU_86 -5.92662 0.71412 1.86818 -0.502 0.69655 0.11938 1.19863 -1.7569 -0 -0 -0.63979 0.21859 0 0 0 0 0 0 0 0 0 0 -0.04955 0.04944 0.36133 0 -0.29199 0 0.72952 -0.18014 0 -3.39126
GLY_87 -1.78138 0.13516 2.27277 -6e-05 0 0 1.02185 -1.14741 -0.00079 -0.00694 -0.53218 -0.38503 0 0 0 0 0 0 0 0 0 0 0.02744 0 0 0 -1.50507 0 1.2108 0.32969 0 -0.36114
THR_88 -4.82489 0.79155 3.3647 -0.18066 0.13262 0.06315 1.75439 -2.00887 -0.00098 -0.01093 -2.72001 -0.94274 0 0 0 0 -0.28859 0 0 0 0 0 -0.07681 0.14856 0.39653 0 -0.61846 2.2912 -1.425 1.3982 0 -2.75702
THR_89 -4.21522 0.52872 4.33811 -0.11089 0.06606 0.07296 2.38498 -2.17804 -0.00491 -0.08723 -2.55653 -0.71246 0 0 0 -0.37401 0 0 0 0 0 0 -0.01681 0.03539 0.0444 0 -0.51703 2.28768 -1.425 0.87357 0 -1.56624
VAL_90 -6.28344 1.25981 2.32068 -0.27272 0.22014 0.04414 1.80342 -2.17097 -0 -0 -0.82834 0.50709 0 0 0 0 0 0 0 0 0 0 -0.03748 0.00726 0.65565 0 0.09128 0 2.085 -0.16116 0 -0.75964
GLU_91 -5.17228 0.85264 6.83419 -0.45427 0.18654 1.41741 2.97959 -2.94146 -0.02747 -0.16473 -4.11131 -2.75782 0 0 0 0 0 0 0 0 0 0 0.0931 0.03722 0 4.02112 -0.18348 0 -2.5358 -0.17155 0 -2.09836
GLU_92 -6.47078 0.42444 7.69846 -0.34819 0.0855 0.42265 3.42948 -3.2408 -0.03257 -0.25593 -4.12346 -0.59466 0 0 0 -0.37401 -1.2949 0 0 0 0 0 -0.0111 0.00199 0 4.09115 -0.27253 0 -2.5358 -0.32623 0 -3.72729
ALA_93 -6.17091 0.23133 2.47417 -0.02149 0 0 2.55198 -2.57843 -0 -1e-05 -1.65818 -0.37118 0 0 0 0 0 0 0 0 0 0 -0.04324 0 0 0 -0.29385 0 2.3386 -0.23966 0 -3.78087
VAL_94 -6.90308 0.96236 3.86819 -0.29899 0.20174 0.06501 3.24541 -2.83792 -0 -0 -2.33644 -0.02764 0 0 0 0 0 0 0 0 0 0 -0.05064 0.0994 0.0776 0 -0.40286 0 2.085 0.12805 0 -2.1248
LYS_95 -5.37325 0.39576 5.52816 -0.30723 0.02476 0.13645 2.5822 -2.57518 -0 -0 -1.67503 0.00049 0 0 0 0 0 0 0 0 0 0 0.24026 0.12402 1.6949 0 -0.01476 0 -1.6738 0.1504 0 -0.74185
ARG_96 -7.22231 0.55417 6.48585 -0.62729 0.1668 0.35159 3.36694 -3.07064 -0 -0 -3.48379 0.26733 0 0 0 0 -1.00631 0 0 0 0 0 -0.02986 0.02457 2.52991 0 -0.06044 0 -1.281 -0.03507 0 -3.06957
ALA_97 -7.03405 1.19912 3.64927 -0.0219 0 0 3.4941 -3.06827 -0 -0 -2.4733 -0.38172 0 0 0 0 0 0 0 0 0 0 0.01651 0 0 0 -0.25308 0 2.3386 -0.14951 0 -2.68424
LEU_98 -6.47157 0.70268 4.99951 -0.51512 0.45665 0.1296 2.74144 -2.79679 -0 -0 -1.73742 0.26077 0 0 0 0 0 0 0 0 0 0 0.42342 0.04491 0.2976 0 -0.30902 0 0.72952 -0.20225 0 -1.24608
LYS_99 -4.28587 0.31069 5.25143 -0.30524 0.02762 0.13627 2.58019 -2.37948 -0 -0 -1.61392 -0.01398 0 0 0 0 0 0 0 0 0 0 0.18293 0.00668 1.7606 0 0.01447 0 -1.6738 -0.1409 0 -0.14228
LEU_100 -8.92193 1.17669 3.42234 -0.4891 0.3566 0.11429 2.94308 -2.8971 -0.02573 -0.13905 -2.06479 0.21293 0 0 0 0 0 0 0 0 0 0 -0.04592 0.25963 0.36173 0 -0.28226 0 0.72952 -0.11101 0 -5.4001
LYS_101 -7.56072 0.71623 6.57507 -0.396 0.06439 0.18393 3.6768 -3.30884 -0 -0 -2.50697 -0.04575 0 0 0 0 0 0 0 0 0 0 0.12753 0.17329 1.70704 0 0.0395 0 -1.6738 0.51767 0 -1.71063
THR_102 -2.84596 0.10378 3.49336 -0.11679 0.06322 0.05903 1.42653 -1.70674 -0 -0 -0.17895 -1.29342 0 0 0 0 0 0 0 0 0 0 0.14982 0.02612 0.25894 0 -0.13825 2.29326 -1.425 0.45161 0 0.62058
LYS_103 -3.48022 0.21322 3.43736 -0.43009 0.07325 0.23786 1.60233 -1.58978 -0 -0 -0.21472 -0.07152 0 0 0 0 0 0 0 0 0 0 0.03659 0.01958 2.21449 0 -0.06411 0 -1.6738 0.02924 0 0.33969
LEU_104 -5.52359 0.54616 1.12939 -0.5302 0.46677 0.15177 1.1483 -1.38556 -0 -0 -1.11722 0.13927 0 0 0 0 0 0 0 0 0 0 0.02015 0.0606 0.19605 0 -0.17882 0 0.72952 -0.06755 0 -4.21498
GLY_105 -1.71883 0.09165 2.01486 -5e-05 0 0 1.08199 -1.08511 -0.00197 -0.04746 -0.14389 -0.3738 0 0 0 0 0 0 0 0 0 0 0.29578 0 0 0 -0.85186 0 1.2108 -0.15051 0 0.3216
VAL_106 -6.16165 0.72294 2.38087 -0.30912 0.22248 0.0627 1.82316 -2.04532 -0.02573 -0.13905 -1.22535 -0.21005 0 0 0 0 0 0 0 0 0 0 -0.00236 0.00814 0.07405 0 -0.49598 0 2.085 0.00624 0 -3.22904
SER_107 -4.5712 0.22039 4.99249 -0.02628 0 0.06185 2.9948 -2.34141 -0 -0 -2.51074 -0.50774 0 0 0 -1.74131 0 0 0 0 0 0 -0.02129 0.05179 0.13825 0 -0.48255 0.6196 -1.1772 -0.22513 0 -4.52568
LEU_108 -5.78512 0.38251 2.5826 -0.69975 0.43258 0.26233 1.78461 -1.94853 -0 -0 -0.29907 0.11133 0 0 0 0 0 0 0 0 0 0 -0.02955 0.13643 1.0243 0 -0.26188 0 0.72952 -0.13306 0 -1.71074
GLU_109 -4.79783 0.45742 5.12771 -0.21688 0.03173 0.31965 2.32429 -2.24918 -0 -0 -1.55697 -0.61932 0 0 0 0 -0.79821 0 0 0 0 0 0.67752 0.09744 0 3.63318 -0.14621 0 -2.5358 -0.03181 0 -0.28326
GLN_110 -7.03942 0.5598 6.88175 -0.25622 0.03466 0.2032 3.7913 -3.16351 -0.00197 -0.04746 -3.20703 -0.39296 0 0 0 -1.74131 -0.84099 0 0 0 0 0 0.3102 0.04268 0 2.84853 -0.18476 0 -1.0644 -0.09365 0 -3.36157
ALA_111 -7.10021 1.49689 3.46121 -0.02225 0 0 3.09351 -2.96512 -0 -0 -2.0347 -0.38562 0 0 0 0 0 0 0 0 0 0 -0.01299 0 0 0 -0.22567 0 2.3386 -0.07896 0 -2.43532
LEU_112 -9.25983 0.96817 3.87491 -0.50715 0.41177 0.12231 3.00842 -3.01895 -0 -0 -2.35022 0.24041 0 0 0 0 0 0 0 0 0 0 0.5314 0.10825 0.30191 0 -0.29463 0 0.72952 -0.09897 0 -5.23269
LYS_113 -5.87695 0.27353 6.70556 -0.30826 0.02674 0.14085 2.8946 -2.97362 -0.00106 -0.00436 -2.52032 -0.00867 0 0 0 0 0 0 0 0 0 0 0.30405 0.05374 1.72143 0 -0.01974 0 -1.6738 -0.17339 0 -1.43967
ILE_114 -8.42536 1.4237 2.45412 -0.51408 0.60403 0.10212 2.8762 -2.67845 -0 -0 -1.83545 0.08622 0 0 0 0 0 0 0 0 0 0 -0.03471 0.11221 0.54869 0 -0.4125 0 1.0317 0.10324 0 -4.55832
LEU_115 -9.35661 1.0283 2.36837 -0.50879 0.46167 0.12004 2.65702 -2.77508 -0 -0 -1.5034 0.27518 0 0 0 0 0 0 0 0 0 0 0.04497 0.18602 0.42214 0 -0.25872 0 0.72952 0.28788 0 -5.8215
LYS_116 -7.03912 0.56766 9.06138 -0.66101 0.26814 0.46538 4.19887 -3.98825 -0 -0 -8.09786 0.38904 0 0 0 0 -0.57728 0 0 0 0 0 0.01111 0.14318 3.24208 0 0.05716 0 -1.6738 0.12735 0 -3.50597
ALA_117 -5.73406 0.44607 4.316 -0.02156 0 0 2.88367 -2.7781 -0 -0 -2.48883 -0.34387 0 0 0 0 0 0 0 0 0 0 0.19456 0 0 0 -0.23951 0 2.3386 0.10735 0 -1.31968
ALA_118 -6.00615 0.31006 4.18652 -0.02197 0 0 3.04257 -3.02655 -0 -0 -2.61726 -0.36672 0 0 0 0 0 0 0 0 0 0 0.23736 0 0 0 -0.23652 0 2.3386 -0.01735 0 -2.17741
ALA_119 -4.06159 0.43323 3.06738 -0.023 0 0 1.75649 -2.0859 -0 -0 -0.73678 -0.35748 0 0 0 0 0 0 0 0 0 0 0.22888 0 0 0 -0.21497 0 2.3386 -0.1561 0 0.18875
ASP_120 -4.29706 0.05609 6.55984 -0.11865 0.02998 0.37305 2.90032 -2.68407 -0 -0 -4.45962 -0.16475 0 0 0 0 -0.70963 0 0 0 0 0 0.21502 0.13736 0 1.79529 0.04843 0 -2.2837 -0.18839 0 -2.79051
LEU_121 -6.46132 0.95068 2.30202 -0.50541 0.46132 0.12555 1.3066 -2.01976 -0 -0 -0.92208 0.21478 0 0 0 0 0 0 0 0 0 0 0.08809 0.18734 0.33572 0 -0.30629 0 0.72952 -0.19883 0 -3.71209
GLY_122 -1.76888 0.09379 2.28225 -5e-05 0 0 1.1252 -1.16969 -0 -0 -0.70144 -0.4019 0 0 0 0 0 0 0 0 0 0 -0.067 0 0 0 -1.35749 0 1.2108 -0.35885 0 -1.11326
THR_123 -4.44467 0.21104 4.08211 -0.10539 0.07429 0.06671 1.50155 -2.01629 -0.00222 -0.00841 -1.82652 -0.48803 0 0 0 0 0 0 0 0 0 0 0.04202 0.0183 0.22736 0 -0.79616 2.29767 -1.425 -0.06506 0 -2.65671
THR_124 -3.821 0.13198 4.71717 -0.11302 0.06011 0.07546 2.45529 -2.16054 -0.00865 -0.05787 -2.492 -0.52541 0 0 0 -0.48778 0 0 0 0 0 0 0.01953 0.01801 0.0451 0 -0.37491 2.28653 -1.425 0.01331 0 -1.64368
VAL_125 -5.40668 0.61428 1.99536 -0.30531 0.21781 0.0689 1.5055 -1.90984 -0 -0 -0.89286 -0.09392 0 0 0 0 0 0 0 0 0 0 -0.03889 0.00073 0.15011 0 -0.2901 0 2.085 -0.099 0 -2.39891
GLU_126 -4.59467 0.23278 5.56076 -0.46782 0.26935 1.47504 1.89199 -2.42211 -0.02793 -0.14886 -2.09583 -2.84144 0 0 0 0 0 0 0 0 0 0 -0.00843 0.04764 0 3.96832 -0.24869 0 -2.5358 -0.13301 0 -2.07871
GLU_127 -5.97104 0.22982 7.41778 -0.33418 0.06458 0.39783 3.3297 -3.02839 -0.03643 -0.20464 -3.36682 -0.60496 0 0 0 -0.48778 -1.0124 0 0 0 0 0 0.01007 0.0022 0 3.37504 -0.15639 0 -2.5358 -0.28574 0 -3.19756
ALA_128 -5.26132 0.15023 2.80641 -0.0214 0 0 2.23689 -2.38211 -0.00238 -0.01049 -1.68196 -0.36997 0 0 0 0 0 0 0 0 0 0 -0.03714 0 0 0 -0.30461 0 2.3386 -0.17604 0 -2.7153
VAL_129 -6.9588 0.89872 2.7908 -0.3036 0.23021 0.06751 2.68774 -2.52179 -0 -0 -2.05552 -0.01636 0 0 0 0 0 0 0 0 0 0 -0.04088 0.02249 0.05181 0 -0.40445 0 2.085 0.13156 0 -3.33555
LYS_130 -5.09426 0.27773 5.18241 -0.30849 0.02643 0.14162 2.23526 -2.37871 -0 -0 -1.85495 0.00087 0 0 0 0 0 0 0 0 0 0 0.24131 0.05325 1.72741 0 0.00729 0 -1.6738 0.14265 0 -1.27398
ARG_131 -6.12617 0.34554 5.71277 -0.62963 0.17361 0.35062 2.95372 -2.65382 -0 -0 -3.15407 0.26151 0 0 0 0 -1.0124 0 0 0 0 0 -0.0018 0.01862 2.52071 0 -0.07518 0 -1.281 -0.11003 0 -2.707
ALA_132 -6.92914 0.88971 3.28107 -0.022 0 0 3.06085 -2.90604 -0 -0 -2.53694 -0.36665 0 0 0 0 0 0 0 0 0 0 0.04412 0 0 0 -0.15362 0 2.3386 -0.18577 0 -3.48581
LEU_133 -6.245 0.6383 4.36856 -0.51304 0.41952 0.13108 2.46135 -2.52076 -0 -0 -2.57234 0.25912 0 0 0 0 0 0 0 0 0 0 0.5677 0.16759 0.28462 0 -0.30284 0 0.72952 -0.19323 0 -2.31983
LYS_134 -4.48227 0.22936 5.28468 -0.30406 0.02837 0.13403 2.27875 -2.31657 -0 -0 -1.89834 0.00186 0 0 0 0 0 0 0 0 0 0 0.27074 0.00709 1.80369 0 0.05027 0 -1.6738 0.00578 0 -0.58044
LEU_135 -8.34234 0.94116 3.00377 -0.49486 0.41726 0.11625 2.75919 -2.64715 -0.01735 -0.11345 -2.03124 0.23312 0 0 0 0 0 0 0 0 0 0 0.09196 0.14257 0.44253 0 -0.25645 0 0.72952 0.0921 0 -4.93341
LYS_136 -7.07691 0.5685 5.98861 -0.48048 0.08773 0.34117 3.00639 -2.93947 -0 -0 -2.36075 0.20966 0 0 0 0 0 0 0 0 0 0 0.01335 0.07729 2.10097 0 0.03893 0 -1.6738 0.49098 0 -1.60784
THR_137 -2.60188 0.02575 3.40019 -0.20841 0.18498 0.07679 1.27639 -1.54393 -0 -0 -1.20592 -0.0802 0 0 0 0 0 0 0 0 0 0 0.02763 7e-05 0.13095 0 -0.00198 2.29222 -1.425 0.77279 0 1.12044
LYS_138 -3.12005 0.09664 3.17906 -0.30551 0.02728 0.13929 1.34678 -1.44981 -0 -0 -0.4647 -0.01728 0 0 0 0 0 0 0 0 0 0 0.13917 0.02927 1.86158 0 -0.09272 0 -1.6738 0.26952 0 -0.03529
LEU_139 -5.06945 0.58187 1.13854 -0.53247 0.51189 0.14768 1.20716 -1.34741 -0 -0 -1.02265 0.17659 0 0 0 0 0 0 0 0 0 0 0.07637 0.06364 0.1906 0 -0.20035 0 0.72952 -0.2225 0 -3.57097
GLY_140 -1.56199 0.05164 1.85798 -5e-05 0 0 0.83802 -0.99599 -0 -0 -0.23125 -0.38176 0 0 0 0 0 0 0 0 0 0 0.05121 0 0 0 -1.00951 0 1.2108 -0.11102 0 -0.28192
VAL_141 -5.6759 0.61317 1.71135 -0.31083 0.23374 0.06411 1.38787 -1.78191 -0.01735 -0.11345 -0.61517 -0.3013 0 0 0 0 0 0 0 0 0 0 -0.00893 0.04656 0.07829 0 -0.48336 0 2.085 0.03847 0 -3.04964
SER_142 -3.94945 0.16199 4.39554 -0.02747 0 0.06406 2.27408 -2.04549 -0.01142 -0.14276 -1.74871 -0.47079 0 0 0 -0.68858 0 0 0 0 0 0 -0.02461 0.00734 0.16182 0 -0.4399 0.63581 -1.1772 -0.25772 0 -3.28344
LEU_143 -6.45134 0.39481 2.26687 -0.69868 0.55104 0.26048 1.75418 -1.94738 -0 -0 -0.52128 0.13235 0 0 0 0 0 0 0 0 0 0 -0.04967 0.04775 1.10747 0 -0.28238 0 0.72952 -0.23918 0 -2.94545
GLU_144 -5.13656 0.48682 5.65585 -0.2142 0.03437 0.30628 2.35262 -2.58906 -0 -0 -3.08656 -0.603 0 0 0 0 -0.84099 0 0 0 0 0 0.2757 0.19357 0 3.67724 -0.13372 0 -2.5358 -0.06319 0 -2.22062
THR_145 -7.36012 0.60372 5.75215 -0.20377 0.18332 0.07667 3.27054 -3.08781 -0.00371 -0.02124 -2.46424 -0.44311 0 0 0 -0.68858 -0.61948 0 0 0 0 0 0.06005 0.00115 0.15791 0 0.03527 2.48926 -1.425 0.12837 0 -3.55862
ALA_146 -7.2069 1.018 3.32422 -0.02116 0 0 2.9369 -2.94883 -0 -0 -1.74067 -0.34982 0 0 0 0 0 0 0 0 0 0 0.48802 0 0 0 -0.22529 0 2.3386 0.20843 0 -2.17848
LEU_147 -8.16698 0.79831 3.69475 -0.48885 0.23975 0.11905 2.57028 -2.85027 -0 -0 -2.65342 0.18867 0 0 0 0 0 0 0 0 0 0 0.36889 0.49068 0.35294 0 -0.27843 0 0.72952 0.01036 0 -4.87476
LEU_148 -9.50378 1.05283 4.46024 -0.71547 0.51691 0.28872 3.24985 -3.08697 -0 -0 -2.87315 0.12117 0 0 0 0 0 0 0 0 0 0 0.46157 0.0026 1.16965 0 -0.2858 0 0.72952 -0.00294 0 -4.41505
ILE_149 -9.20528 1.44825 2.899 -0.51498 0.65202 0.10119 2.80603 -2.87317 -0 -0 -2.18357 0.14501 0 0 0 0 0 0 0 0 0 0 0.07855 0.01 0.54026 0 -0.40616 0 1.0317 0.27616 0 -5.195
LEU_150 -8.34104 1.02434 2.64295 -0.50011 0.32299 0.11441 2.45747 -2.63721 -0 -0 -1.56201 0.28282 0 0 0 0 0 0 0 0 0 0 0.21532 0.24099 0.46972 0 -0.24397 0 0.72952 0.37091 0 -4.41289
ARG_151 -9.19526 0.42656 9.76072 -1.09871 0.6155 0.76432 4.28512 -4.46131 -0.01173 -0.06698 -5.86137 0.53743 0 0 0 0 -1.08882 0 0 0 0 0 0.04485 0.10609 3.61219 0 -0.12921 0 -1.281 0.0278 0 -3.01383
THR_152 -8.20675 0.73269 5.25075 -0.20322 0.14247 0.07353 3.65608 -3.24088 -0 -0 -3.32649 -0.10943 0 0 0 0 0 0 0 0 0 0 0.14386 0.03306 0.06971 0 -0.00407 2.33719 -1.425 0.23857 0 -3.83794
ALA_153 -6.10504 0.3845 3.88808 -0.0211 0 0 2.88617 -3.00207 -0 -0 -2.64388 -0.35163 0 0 0 0 0 0 0 0 0 0 -0.01124 0 0 0 -0.21117 0 2.3386 0.30078 0 -2.54799
ALA_154 -3.26967 0.16291 2.78873 -0.02208 0 0 1.64758 -1.83479 -0 -0 -0.53446 -0.37695 0 0 0 0 0 0 0 0 0 0 0.14439 0 0 0 -0.15687 0 2.3386 -0.06985 0 0.81754
TRP_155 -7.26405 0.84101 3.26208 -0.98759 0.06099 0.26936 1.78409 -2.47914 -0 -0 -0.92334 -0.54753 0 0 0 0 0 0 0 0 0 0 -0.04072 1.05501 0 1.95555 -0.03334 0 3.035 -0.03864 0 -0.05127
LEU_156 -6.51988 0.79005 2.31445 -0.5105 0.40778 0.13031 1.64179 -2.00352 -0 -0 -0.49765 0.19139 0 0 0 0 0 0 0 0 0 0 0.00414 0.09381 0.29028 0 -0.27081 0 0.72952 -0.11012 0 -3.31895
GLY_157 -1.66599 0.08378 2.29217 -5e-05 0 0 1.0841 -1.12855 -0 -0 -0.77854 -0.40827 0 0 0 0 0 0 0 0 0 0 -0.12475 0 0 0 -1.37663 0 1.2108 -0.05176 0 -0.86369
THR_158 -4.64884 0.7867 2.47188 -0.18626 0.14737 0.06237 1.3583 -1.70116 -0 -0 -1.28509 -0.77743 0 0 0 -0.21419 0 0 0 0 0 0 0.00658 0.0428 0.63764 0 -0.71945 2.29332 -1.425 0.85401 0 -2.29643
THR_159 -4.13295 0.43974 4.29855 -0.11209 0.07124 0.07499 2.40439 -2.13878 -0 -0 -2.40345 -0.6436 0 0 0 -0.64874 0 0 0 0 0 0 -0.02456 0.03921 0.0329 0 -0.46941 2.28795 -1.425 0.62034 0 -1.72926
VAL_160 -5.07459 0.67833 1.98226 -0.31273 0.26519 0.07191 1.52606 -1.84778 -0 -0 -0.84975 -0.14832 0 0 0 0 0 0 0 0 0 0 -0.07104 0.00022 0.30855 0 -0.18353 0 2.085 -0.15374 0 -1.72396
GLU_161 -4.69372 0.44572 4.99288 -0.46513 0.26833 1.46364 1.92646 -2.38584 -0.02919 -0.15219 -2.08075 -2.93598 0 0 0 0 0 0 0 0 0 0 -0.01619 0.02825 0 4.00576 -0.25088 0 -2.5358 -0.19645 0 -2.61107
GLU_162 -6.54605 0.42723 7.22392 -0.6583 0.20639 1.23448 3.37604 -3.06421 -0.02922 -0.15273 -3.14339 -0.61991 0 0 0 -0.43455 -0.88106 0 0 0 0 0 0.69538 0.00237 0 3.411 -0.19747 0 -2.5358 -0.33052 0 -2.01642
ALA_163 -5.80737 0.26253 2.45925 -0.02232 0 0 2.22782 -2.45807 -0 -0 -1.87034 -0.38113 0 0 0 0 0 0 0 0 0 0 0.12791 0 0 0 -0.38403 0 2.3386 -0.19143 0 -3.69859
VAL_164 -6.09046 0.54369 2.84277 -0.30808 0.25229 0.06995 2.45941 -2.39125 -0 -0 -1.91514 -0.08354 0 0 0 0 0 0 0 0 0 0 -0.06535 0.00073 0.09163 0 -0.37363 0 2.085 0.06919 0 -2.8128
TYR_165 -5.61277 0.48203 5.00948 -0.59897 0.18899 0.27876 2.65582 -2.57852 -0 -0 -2.26265 -0.22617 0 0 0 0 0 0 0 0 0 0 0.12532 0.02458 0 2.82128 0.09294 0 0.96414 0.1669 0 1.53114
ARG_166 -7.70226 0.46328 6.44663 -0.44959 0.07867 0.2305 3.25988 -3.10457 -0 -0 -2.91988 0.39329 0 0 0 0 -0.88106 0 0 0 0 0 0.21616 0.4803 2.04888 0 -0.13561 0 -1.281 -0.06884 0 -2.92521
ALA_167 -6.16054 0.45174 3.005 -0.02141 0 0 2.7139 -2.65678 -0 -0 -2.21587 -0.38107 0 0 0 0 0 0 0 0 0 0 0.00726 0 0 0 -0.25527 0 2.3386 -0.21269 0 -3.38714
LEU_168 -5.25889 0.37101 4.91499 -0.71587 0.56719 0.28753 2.68921 -2.52018 -0 -0 -2.35347 0.16565 0 0 0 0 0 0 0 0 0 0 0.2388 0.0154 0.9937 0 -0.26837 0 0.72952 -0.10577 0 -0.24953
LYS_169 -4.45666 0.16522 5.25065 -0.30321 0.02613 0.13347 2.34238 -2.37022 -4e-05 -0.00054 -2.12134 0.00237 0 0 0 0 0 0 0 0 0 0 0.23212 0.02347 1.73017 0 0.0088 0 -1.6738 -0.07283 0 -1.08386
LEU_170 -8.69356 1.15452 3.36669 -0.50162 0.33696 0.12408 2.9423 -2.86306 -0.01598 -0.08149 -1.85096 0.21977 0 0 0 0 0 0 0 0 0 0 0.19417 0.24727 0.3841 0 -0.27217 0 0.72952 -0.08112 0 -4.66059
LYS_171 -6.6833 0.71862 6.33846 -0.48361 0.10932 0.3169 3.41678 -3.10338 -0 -0 -2.74766 0.29623 0 0 0 0 0 0 0 0 0 0 0.22364 0.27991 1.99951 0 0.06157 0 -1.6738 0.71957 0 -0.21124
THR_172 -3.09181 0.14038 4.02479 -0.20194 0.13856 0.07276 1.55795 -1.82738 -0 -0 -1.23208 -0.08159 0 0 0 0 0 0 0 0 0 0 0.06353 0.00205 0.07738 0 -0.02644 2.28993 -1.425 1.05096 0 1.53207
LYS_173 -3.509 0.09683 4.48786 -0.43528 0.07537 0.24941 2.39817 -1.94108 -0 -0 -2.69612 -0.10376 0 0 0 0 -0.46171 0 0 0 0 0 0.30914 0.01094 2.31954 0 -0.05018 0 -1.6738 0.31965 0 -0.60402
LEU_174 -5.51203 0.47426 1.36193 -0.52799 0.52021 0.14309 1.18048 -1.44067 -0 -0 -0.88589 0.17665 0 0 0 0 0 0 0 0 0 0 0.03877 0.09541 0.21276 0 -0.21652 0 0.72952 -0.1296 0 -3.77962
GLY_175 -1.81689 0.08079 2.17672 -5e-05 0 0 1.19368 -1.1605 -0.00153 -0.03871 -0.4989 -0.38054 0 0 0 0 0 0 0 0 0 0 0.1282 0 0 0 -1.02755 0 1.2108 0.06913 0 -0.06535
VAL_176 -6.02845 0.69257 2.2284 -0.31088 0.2153 0.06418 1.53908 -1.95224 -0.01598 -0.08149 -1.17566 -0.21154 0 0 0 0 0 0 0 0 0 0 0.00814 0.01672 0.10272 0 -0.46313 0 2.085 0.13732 0 -3.14995
SER_177 -4.60809 0.19082 5.3336 -0.02695 0 0.06329 3.35809 -2.45102 -0 -0 -2.92502 -0.49329 0 0 0 -1.72897 0 0 0 0 0 0 -0.02995 0.00479 0.13937 0 -0.47618 0.603 -1.1772 -0.24155 0 -4.46526
LEU_178 -5.73795 0.37832 3.32389 -0.5044 0.59269 0.11824 1.94163 -2.20973 -0 -0 -1.24709 0.2568 0 0 0 0 0 0 0 0 0 0 0.05676 0.03705 0.29437 0 -0.30114 0 0.72952 -0.23099 0 -2.50205
GLU_179 -7.00668 0.60021 6.84188 -0.46196 0.24424 1.44822 3.15245 -3.15493 -0.03704 -0.2838 -3.7537 -2.85514 0 0 0 0 -0.61948 0 0 0 0 0 0.47784 0.02658 0 4.00283 -0.17451 0 -2.5358 -0.16665 0 -4.25544
GLN_180 -6.98888 0.45816 6.35987 -0.257 0.0319 0.19966 3.41607 -3.086 -0.03086 -0.20099 -2.50701 -0.42164 0 0 0 -1.72897 0 0 0 0 0 0 0.04353 0.10355 0 2.83094 -0.08419 0 -1.0644 -0.07764 0 -3.00391
ALA_181 -6.92556 1.0556 3.60714 -0.02188 0 0 3.0611 -2.94243 -0 -0 -2.28499 -0.36818 0 0 0 0 0 0 0 0 0 0 -0.05111 0 0 0 -0.25025 0 2.3386 -0.07069 0 -2.85265
LEU_182 -10.9107 2.43434 4.96241 -0.48906 0.22576 0.12204 3.22333 -3.25211 -0 -0 -4.10583 0.16929 0 0 0 0 0 0 0 0 0 0 0.98271 0.52382 0.37853 0 -0.27512 0 0.72952 -0.13724 0 -5.41836
HIS_D:MP-NE2-connect_183 -10.1659 2.61541 7.9436 -2.69751 2.06745 2.32775 3.26683 -3.64376 -0 -0 -8.07929 -0.59893 0 0 0 0 0 0 0.20983 0 0.01173 0.1007 0.32714 0.05089 0 3.65746 0.08915 0 0.13443 0.22761 0 -2.15541
ILE_184 -8.48329 1.56822 3.6256 -0.51233 0.57946 0.10119 2.70991 -2.59533 -0 -0 -3.45025 0.1198 0 0 0 0 0 0 0 0 0 0 -0.05419 0.18068 0.50006 0 -0.44418 0 1.0317 0.5279 0 -4.59502
LEU_185 -9.10643 0.89003 2.21632 -0.49893 0.49884 0.11331 2.41866 -2.65371 -0 -0 -1.69497 0.27363 0 0 0 0 0 0 0 0 0 0 0.23156 0.03615 0.44389 0 -0.25493 0 0.72952 0.32874 0 -6.02832
VAL_186 -7.13223 0.66679 4.31781 -0.3078 0.25636 0.06926 3.28902 -3.02342 -0 -0 -2.59654 -0.03901 0 0 0 0 0 0 0 0 0 0 0.12821 0.05191 0.08994 0 -0.35871 0 2.085 0.17568 0 -2.32773
THR_187 -7.60114 0.47353 5.19458 -0.21274 0.21424 0.07758 3.55104 -3.2776 -0 -0 -3.24627 -0.10957 0 0 0 0 0 0 0 0 0 0 0.39412 0.01681 0.09861 0 0.09907 2.39968 -1.425 0.51557 0 -2.83747
ALA_188 -6.58098 0.4997 4.20472 -0.02157 0 0 3.20103 -3.22574 -0 -0 -2.88801 -0.34166 0 0 0 0 0 0 0 0 0 0 -0.03838 0 0 0 -0.19073 0 2.3386 0.47027 0 -2.57275
ALA_189 -4.67092 0.5488 2.5704 -0.02119 0 0 1.82506 -2.13309 -0 -0 -0.90785 -0.36965 0 0 0 0 0 0 0 0 0 0 0.01503 0 0 0 -0.18255 0 2.3386 0.01766 0 -0.96969
VAL_190 -6.9063 1.23663 2.09544 -0.31862 0.34831 0.07323 1.99369 -2.26068 -0 -0 -0.94252 -0.16262 0 0 0 0 0 0 0 0 0 0 0.13531 0.03201 0.19281 0 -0.30538 0 2.085 -0.02038 0 -2.72408
LEU_191 -6.42507 0.98231 2.04634 -0.52004 0.59936 0.13365 1.17423 -1.92371 -0 -0 -0.60277 0.22748 0 0 0 0 0 0 0 0 0 0 -0.04622 0.04992 0.30795 0 -0.2809 0 0.72952 -0.06922 0 -3.61718
GLY_192 -1.83709 0.16155 2.4148 -6e-05 0 0 1.31989 -1.20839 -0 -0 -0.86402 -0.40214 0 0 0 0 0 0 0 0 0 0 -0.11242 0 0 0 -1.43069 0 1.2108 -0.03088 0 -0.77865
THR_193 -5.10674 0.85269 3.29586 -0.19301 0.14606 0.06626 1.96318 -2.08848 -0.00014 -0.00412 -2.52635 -0.89415 0 0 0 0 -0.20924 0 0 0 0 0 -0.02143 0.01843 0.8121 0 -0.78931 2.55423 -1.425 0.52406 0 -3.02511
THR_194 -4.11158 0.57639 2.83501 -0.21619 0.15928 0.07967 2.0079 -1.85087 -0.01445 -0.07402 -2.26826 -0.81578 0 0 0 0 0 0 0 0 0 0 0.932 0.05077 1.98526 0 -0.5491 2.30586 -1.425 0.39645 0 0.00336
VAL_195 -5.26868 0.63615 1.37616 -0.30427 0.24071 0.0687 1.62596 -1.71625 -0 -0 -0.93786 -0.09338 0 0 0 0 0 0 0 0 0 0 0.06121 0.02119 0.18785 0 -0.38875 0 2.085 0.0272 0 -2.37906
GLU_196 -4.10931 0.22264 5.12542 -0.42014 0.05805 0.80546 2.77213 -2.3258 -0.01445 -0.07402 -3.29155 -0.48256 0 0 0 0 -0.46171 0 0 0 0 0 -0.05736 0.06755 0 3.39351 -0.31046 0 -2.5358 -0.15594 0 -1.79432
GLU_197 -6.73181 0.76973 7.63214 -0.33167 0.05205 0.35656 3.40258 -3.27821 -0 -0 -4.0368 -0.5015 0 0 0 0 -1.10378 0 0 0 0 0 0.10611 0.01699 0 4.53792 -0.22014 0 -2.5358 -0.38096 0 -2.24659
ALA_198 -5.67813 0.30395 2.91624 -0.02268 0 0 2.35883 -2.51901 -0 -0 -1.79379 -0.36929 0 0 0 0 0 0 0 0 0 0 0.14569 0 0 0 -0.41211 0 2.3386 -0.28301 0 -3.01471
VAL_199 -6.94656 1.14425 3.12279 -0.30424 0.24252 0.06786 2.77819 -2.627 -0 -0 -1.8838 -0.01798 0 0 0 0 0 0 0 0 0 0 -0.04524 0.02238 0.05391 0 -0.3748 0 2.085 0.04601 0 -2.63671
LYS_200 -5.47717 0.27965 5.63926 -0.30521 0.02741 0.1357 2.68294 -2.6135 -0 -0 -2.07464 -0.0139 0 0 0 0 0 0 0 0 0 0 0.042 0.01451 1.73547 0 0.00745 0 -1.6738 0.09712 0 -1.49671
ARG_201 -7.03616 0.52627 6.63806 -0.62912 0.1678 0.35339 3.18491 -3.08621 -0.00014 -0.00412 -3.89202 0.25409 0 0 0 0 -0.89454 0 0 0 0 0 0.19439 0.04106 2.53203 0 -0.04609 0 -1.281 -0.05029 0 -3.02771
ALA_202 -6.37705 0.52617 3.26116 -0.02269 0 0 2.84693 -2.82791 -0 -0 -2.4662 -0.37816 0 0 0 0 0 0 0 0 0 0 0.16955 0 0 0 -0.31197 0 2.3386 -0.0906 0 -3.33217
LEU_203 -5.90634 0.30283 4.59251 -0.50298 0.35893 0.12122 2.50972 -2.53043 -0 -0 -2.67364 0.2501 0 0 0 0 0 0 0 0 0 0 0.28791 0.0928 0.39474 0 -0.26905 0 0.72952 -0.1348 0 -2.37695
LYS_204 -4.41339 0.17589 5.1817 -0.30561 0.02707 0.13877 2.3501 -2.32889 -0 -0 -2.15283 -0.02657 0 0 0 0 0 0 0 0 0 0 0.36002 0.02328 1.80383 0 0.00695 0 -1.6738 -0.01778 0 -0.85126
LEU_205 -7.69115 0.96703 3.03675 -0.72007 0.48898 0.30356 2.42474 -2.55282 -0.01147 -0.06869 -1.89823 0.1217 0 0 0 0 0 0 0 0 0 0 0.19154 0.10887 0.97884 0 -0.26466 0 0.72952 0.00194 0 -3.85362
LYS_206 -6.88517 0.35167 6.19167 -0.49379 0.0939 0.38792 2.35826 -2.86157 -0.0045 -0.01037 -1.17037 0.14298 0 0 0 0 0 0 0 0 0 0 0.05464 0.04077 2.34871 0 -0.00237 0 -1.6738 0.09646 0 -1.03497
THR_207 -2.88192 0.08289 3.79409 -0.20047 0.13118 0.07286 1.37278 -1.73201 -0 -0 -0.99925 -0.12056 0 0 0 0 0 0 0 0 0 0 -0.02521 0.01063 0.14307 0 0.00937 2.28598 -1.425 0.43459 0 0.95302
LYS_208 -3.26759 0.11258 4.26958 -0.43057 0.07498 0.24372 2.33323 -1.85189 -0 -0 -2.25895 -0.08151 0 0 0 0 -0.45701 0 0 0 0 0 -0.02928 0.02893 2.21364 0 0.01987 0 -1.6738 0.30332 0 -0.45076
LEU_209 -5.29459 1.4938 2.36353 -0.60656 0.37897 0.15286 1.14348 -1.51009 -0.01147 -0.06869 -2.20412 0.35597 0 0 0 0 0 0 0 0 0 0 -0.04059 0.01931 0.55913 0 -0.37117 0 0.72952 -0.14011 0 -3.05083
GLY:CtermProteinFull_210 -1.38485 0.85709 1.50589 -0.41583 0.04866 1.26554 0.08265 -0.4007 -0 -0 -1.48873 -2.94526 0 0 0 0 0 0 0 0 0 0 0 0 0 0 0 0 1.2108 -0.09434 0 -1.7591
HMM:MP-FE1-connect_211 -16.48 3.9658 2.54202 -22.719 21.933 -3.32942 3.61152 -4.02997 -0.00106 -0.00436 -15.4123 -12.7386 0 0 0 0 -0.95647 0 0.20983 0 0.01173 0.1007 0 0 0 0 0 0 0 0 0 -43.2966
#END_POSE_ENERGIES_TABLE 

# All scores below are weighted scores, not raw scores.
#BEGIN_POSE_ENERGIES_TABLE UM_296_H183_penta3_HMM_onlyH_1__DE_4
label fa_atr fa_rep fa_sol fa_intra_atr_xover4 fa_intra_rep_xover4 fa_intra_sol_xover4 lk_ball lk_ball_iso lk_ball_bridge lk_ball_bridge_uncpl fa_elec fa_intra_elec pro_close hbond_sr_bb hbond_lr_bb hbond_bb_sc hbond_sc dslf_fa13 atom_pair_constraint coordinate_constraint angle_constraint dihedral_constraint omega fa_dun_dev fa_dun_rot fa_dun_semi p_aa_pp hxl_tors ref rama_prepro res_type_constraint total
weights 1 0.55 1 1 0.55 1 0.92 -0.38 -0.33 -0.33 1 1 1.25 1 1 1 1 1.25 1 1 1 1 0.48 0.69 0.76 0.78 0.61 1 1 0.5 1 NA
pose -1243.51 131.502 855.18 -95.0731 68.4448 41.1421 510.935 -516.33 -0.85925 -5.69553 -457.435 -61.8596 0 -168.521 -16.6317 -24.0918 -22.7281 0 0.419659 0 0.0234675 0.201397 23.066 15.7378 112.014 97.7779 -58.1437 54.2496 43.1658 10.5828 0 -706.44
VAL:NtermProteinFull_1 -5.1555 2.08686 2.33699 -2.62017 5.74516 2.20263 1.19237 -1.33333 -0.0159492 -0.121292 -3.20544 0.869908 0 0 0 0 0 0 0 0 0 0 0.0225982 0.214896 0.205287 0 0 0 2.085 0 0 4.51001
ASP_2 -6.20892 2.10366 6.8518 -0.113026 0.0278751 0.338894 2.70687 -2.65852 -0.0319384 -0.267564 -5.62499 -1.20758 0 0 0 -1.0576 0 0 0 0 0 0 -0.0084916 0.0119157 0 2.5219 -0.211676 0 -2.2837 -0.0530981 0 -5.16418
LEU_3 -5.80504 0.497089 3.10736 -0.702461 0.506228 0.257987 2.03605 -2.20033 -0 -0 -2.17199 0.171786 0 0 0 -0.467094 0 0 0 0 0 0 0.25671 0.0333804 0.792362 0 -0.186343 0 0.729516 0.147084 0 -2.9977
ILE_4 -7.94713 1.25154 1.99856 -0.603665 0.503303 0.17552 1.37587 -2.21817 -0 -0 -0.660314 0.314719 0 0 0 0 0 0 0 0 0 0 0.10585 0.075675 1.47245 0 0.0935071 0 1.0317 0.202633 0 -2.82795
GLU_5 -8.03239 0.855859 6.20518 -0.214936 0.046912 0.323126 3.33507 -3.40816 -0.0204865 -0.156642 -3.08822 -0.612174 0 0 0 -0.590505 0 0 0 0 0 0 0.031153 0.179203 0 3.14914 -0.152396 0 -2.5358 -0.026524 0 -4.7126
ALA_6 -6.86741 0.59607 3.25962 -0.0217737 0 0 2.98613 -2.88602 -0 -0 -1.87182 -0.34807 0 0 0 0 0 0 0 0 0 0 0.015427 0 0 0 -0.175361 0 2.3386 0.0163545 0 -2.95825
ALA_7 -5.48551 0.199097 3.62274 -0.0218772 0 0 2.57734 -2.62821 -0 -0 -1.9693 -0.368946 0 0 0 0 0 0 0 0 0 0 0.0414492 0 0 0 -0.118878 0 2.3386 0.0879716 0 -1.72553
ALA_8 -5.55172 0.660555 3.00621 -0.022619 0 0 2.76102 -2.52352 -0 -0 -2.96693 -0.389396 0 0 0 0 0 0 0 0 0 0 0.144835 0 0 0 -0.22454 0 2.3386 -0.0921716 0 -2.85967
ILE_9 -8.46168 0.876783 3.10346 -0.51399 0.589594 0.102549 2.83056 -2.82002 -0 -0 -2.33381 0.0572529 0 0 0 0 0 0 0 0 0 0 0.171739 0.0902164 0.635179 0 -0.392946 0 1.0317 0.0108405 0 -5.02257
LEU_10 -8.40536 1.00947 2.60278 -0.481351 0.221843 0.114672 2.2279 -2.68138 -0 -0 -1.54283 0.208706 0 0 0 0 0 0 0 0 0 0 0.168074 0.735212 0.619466 0 -0.217683 0 0.729516 0.354599 0 -4.33637
ALA_11 -5.44425 0.284488 3.52844 -0.0219847 0 0 2.3495 -2.51974 -0 -0 -2.07867 -0.361774 0 0 0 0 0 0 0 0 0 0 0.0449552 0 0 0 -0.188295 0 2.3386 0.115897 0 -1.95284
THR_12 -7.25013 0.554711 5.26771 -0.210442 0.205987 0.0775675 3.55305 -3.0976 -0 -0 -3.47942 -0.132245 0 0 0 0 0 0 0 0 0 0 0.0775454 0.00133966 0.0917301 0 -0.0188043 2.29233 -1.425 0.184287 0 -3.30737
ALA_13 -6.40841 0.615801 4.08815 -0.0219617 0 0 3.13817 -3.13004 -0 -0 -3.12431 -0.344609 0 0 0 0 0 0 0 0 0 0 -0.00081169 0 0 0 -0.168888 0 2.3386 0.370488 0 -2.64782
ALA_14 -3.53522 0.465506 2.43592 -0.0229498 0 0 1.28855 -1.79075 -0 -0 -0.479657 -0.37534 0 0 0 0 0 0 0 0 0 0 0.180178 0 0 0 -0.248577 0 2.3386 -0.0645153 0 0.19174
LYS_15 -5.51275 1.05567 5.84526 -0.307448 0.0290875 0.14188 2.1739 -2.69499 -0.0117311 -0.0669813 -5.857 -0.0226496 0 0 0 0 0 0 0 0 0 0 0.367549 0.0170698 1.84551 0 -0.0879343 0 -1.6738 -0.311775 0 -5.07113
LEU_16 -6.34096 0.702465 2.35172 -0.502096 0.352682 0.122078 1.54285 -1.99478 -0 -0 -0.639546 0.213402 0 0 0 0 0 0 0 0 0 0 -0.0423589 0.125802 0.326847 0 -0.305194 0 0.729516 -0.233076 0 -3.59064
GLY_17 -1.7587 0.12731 2.30286 -6.07001e-05 0 0 1.04009 -1.15495 -0 -0 -0.867239 -0.371294 0 0 0 0 0 0 0 0 0 0 -0.0641137 0 0 0 -1.51991 0 1.2108 0.297004 0 -0.758202
THR_18 -4.5327 0.49054 2.55973 -0.198067 0.147759 0.0671197 1.66454 -1.7785 -0 -0 -1.28538 -0.855873 0 0 0 -0.195618 0 0 0 0 0 0 0.0682811 0.0486231 0.739419 0 -0.752308 2.30811 -1.425 0.867585 0 -2.06174
THR_19 -4.20158 0.506949 4.36292 -0.113105 0.0704056 0.075995 2.47895 -2.15824 -0 -0 -2.27085 -0.63825 0 0 0 -0.621476 0 0 0 0 0 0 0.111937 0.0915117 0.0391914 0 -0.486821 2.29974 -1.425 0.334512 0 -1.54322
VAL_20 -6.03352 1.65085 1.99047 -0.365616 0.299718 0.0880798 1.5609 -2.06602 -0.000353491 -0.00101055 -0.837136 0.115414 0 0 0 0 0 0 0 0 0 0 0.0105336 0.0153584 0.851138 0 0.0259331 0 2.085 -0.204037 0 -0.814301
GLU_21 -5.27203 0.81206 6.36483 -0.453991 0.134377 1.38994 2.68243 -2.86451 -0.025494 -0.151455 -3.31047 -2.36152 0 0 0 0 -0.457011 0 0 0 0 0 0.0160365 0.0971218 0 3.97844 -0.257115 0 -2.5358 -0.231819 0 -2.44597
GLU_22 -6.09115 0.471876 7.6034 -0.441846 0.0580505 0.870637 3.4657 -3.1304 -0.0251405 -0.150445 -3.90041 -0.447736 0 0 0 -0.425858 -0.542476 0 0 0 0 0 0.348336 0.00936947 0 3.40385 -0.278999 0 -2.5358 -0.404407 0 -2.14345
ALA_23 -5.90097 0.366812 3.08812 -0.023024 0 0 2.60219 -2.62641 -0 -0 -2.47202 -0.394037 0 0 0 0 0 0 0 0 0 0 0.242661 0 0 0 -0.345621 0 2.3386 -0.419681 0 -3.54338
VAL_24 -6.96529 1.17088 3.15129 -0.307539 0.273765 0.0683839 2.71698 -2.59292 -0 -0 -2.17043 0.0464982 0 0 0 0 0 0 0 0 0 0 -0.0620817 0.204798 0.0237102 0 -0.340617 0 2.085 0.0941988 0 -2.60337
LYS_25 -5.39245 0.204134 6.65382 -0.472945 0.203913 0.239536 2.97548 -2.88831 -0 -0 -4.35354 0.111678 0 0 0 0 -0.542476 0 0 0 0 0 0.108525 0.0377426 2.56401 0 -0.000622406 0 -1.6738 0.186431 0 -2.03886
ARG_26 -7.22114 0.488572 6.54111 -0.809648 0.199286 0.468009 3.37494 -3.18674 -0.0199029 -0.114145 -3.00383 0.358563 0 0 0 0 -0.515493 0 0 0 0 0 0.00759016 0.264862 3.01209 0 -0.0226505 0 -1.281 0.00271511 0 -1.45682
ALA_27 -6.04728 0.395284 3.85292 -0.02257 0 0 2.65889 -2.80482 -0 -0 -2.02457 -0.369017 0 0 0 0 0 0 0 0 0 0 0.00981578 0 0 0 -0.22587 0 2.3386 0.0730325 0 -2.16558
LEU_28 -5.76642 0.356438 4.3934 -0.513773 0.50924 0.125276 2.38647 -2.49128 -0 -0 -2.44254 0.272309 0 0 0 0 0 0 0 0 0 0 0.592724 0.01373 0.3599 0 -0.284512 0 0.729516 -0.084644 0 -1.84417
TRP_29 -6.2635 0.334948 5.31518 -1.27019 0.06787 0.49353 2.83829 -2.60767 -0 -0 -2.60269 -0.260964 0 0 0 0 0 0 0 0 0 0 0.108107 0.0496014 0 1.72735 -0.219689 0 3.035 0.0805836 0 0.825749
LEU_30 -9.0412 1.12193 3.81588 -0.492852 0.452463 0.114403 2.76684 -2.95297 -0.0240223 -0.138797 -2.1099 0.231129 0 0 0 0 0 0 0 0 0 0 0.271047 0.153385 0.475127 0 -0.248116 0 0.729516 0.205417 0 -4.67072
LYS_31 -7.02279 0.555511 6.35265 -0.414608 0.0730805 0.221321 3.20975 -3.11525 -0 -0 -1.76592 -0.119487 0 0 0 0 0 0 0 0 0 0 -0.00894139 0.273641 1.67951 0 -0.0522452 0 -1.6738 0.526979 0 -1.2806
THR_32 -3.07407 0.0960206 4.02769 -0.19936 0.135819 0.071518 1.68791 -1.8636 -0 -0 -1.36894 -0.0781419 0 0 0 0 0 0 0 0 0 0 0.586455 0.000343021 0.093901 0 0.0208144 2.27763 -1.425 0.996775 0 1.98577
LYS_33 -4.17129 0.125534 3.22514 -0.772267 0.315533 0.617359 1.51295 -1.5197 -0 -0 -0.753325 -0.0604033 0 0 0 0 0 0 0 0 0 0 -0.0261031 0.0341461 2.65515 0 -0.00400273 0 -1.6738 0.477077 0 -0.0179977
LEU_34 -4.82233 0.343538 1.55659 -0.53139 0.444468 0.151174 1.1241 -1.41077 -0 -0 -1.00684 0.148676 0 0 0 0 0 0 0 0 0 0 -0.0199657 0.0367865 0.167348 0 -0.189278 0 0.729516 -0.280315 0 -3.55869
GLY_35 -1.74781 0.10724 2.06495 -4.82263e-05 0 0 0.930478 -1.1068 -0.00347634 -0.0728923 -0.251828 -0.390302 0 0 0 0 0 0 0 0 0 0 0.269343 0 0 0 -0.879938 0 1.2108 -0.148298 0 -0.0185777
VAL_36 -6.00979 0.82867 2.66273 -0.305842 0.222304 0.0603053 1.7322 -2.06123 -0.0240223 -0.138797 -1.02294 -0.164598 0 0 0 0 0 0 0 0 0 0 -0.0369221 0.0188178 0.0429286 0 -0.493984 0 2.085 0.152321 0 -2.45285
SER_37 -4.48432 0.193293 4.7537 -0.0259434 0 0.0610788 2.82548 -2.233 -0 -0 -2.15764 -0.558381 0 0 0 -1.73764 0 0 0 0 0 0 0.0387695 0.0336919 0.161188 0 -0.470419 0.616485 -1.1772 -0.0910327 0 -4.25189
LEU_38 -5.89608 0.310391 2.60279 -0.699266 0.487628 0.257516 1.74674 -1.99723 -0 -0 -0.454433 0.137818 0 0 0 0 0 0 0 0 0 0 -0.0185637 0.0369246 0.983996 0 -0.25957 0 0.729516 -0.138067 0 -2.16989
VAL_39 -5.67527 0.302678 2.89477 -0.315314 0.31814 0.0718979 1.88823 -2.09604 -0 -0 -0.931777 -0.0597612 0 0 0 0 0 0 0 0 0 0 0.482437 6.94375e-05 0.121084 0 -0.212696 0 2.085 0.163035 0 -0.963527
GLN_40 -6.33974 0.414119 6.44331 -0.25105 0.0232392 0.193099 3.45501 -3.03347 -0.00347634 -0.0728923 -3.56605 -0.360247 0 0 0 -1.73764 -0.530902 0 0 0 0 0 0.178351 0.0382668 0 3.02881 -0.0840654 0 -1.0644 0.224527 0 -3.0452
ALA_41 -6.21963 0.431291 3.51932 -0.0225964 0 0 2.8163 -2.72923 -0 -0 -2.21523 -0.350387 0 0 0 0 0 0 0 0 0 0 0.00325788 0 0 0 -0.20406 0 2.3386 -0.0370489 0 -2.66942
ILE_42 -8.54835 0.74234 3.84183 -0.502594 0.48995 0.0976978 3.15766 -2.9431 -0 -0 -1.43687 0.056984 0 0 0 0 0 0 0 0 0 0 -0.0656062 0.129609 0.482846 0 -0.493397 0 1.0317 0.171711 0 -3.78759
LEU_43 -6.23417 0.46672 3.76601 -0.50602 0.352247 0.125093 2.423 -2.45888 -0 -0 -2.04538 0.237227 0 0 0 0 0 0 0 0 0 0 -0.0134247 0.152758 0.273263 0 -0.308414 0 0.729516 0.26609 0 -2.77437
LEU_44 -7.18759 1.45847 3.11289 -0.723392 0.494498 0.310561 2.42429 -2.49335 -0 -0 -2.06458 0.123755 0 0 0 0 0 0 0 0 0 0 0.199088 0.156422 0.983626 0 -0.251539 0 0.729516 0.0274292 0 -2.6999
GLN_45 -9.32834 0.904808 6.19125 -0.278735 0.0148253 0.200752 3.72979 -3.7859 -0 -0 -3.65677 -0.260295 0 0 0 0 -0.515493 0 0 0 0 0 -0.00537907 0.495239 0 3.90772 -0.128699 0 -1.0644 0.0982625 0 -3.48138
VAL_46 -6.5152 0.477329 4.14135 -0.308164 0.265743 0.0693026 2.78662 -2.74304 -0 -0 -2.02877 -0.00551619 0 0 0 0 0 0 0 0 0 0 -0.0223227 0.0104585 0.0483661 0 -0.303494 0 2.085 0.210468 0 -1.83187
GLU_47 -7.13494 0.596633 7.14283 -0.471948 0.298891 0.984969 3.65212 -3.33829 -0 -0 -4.08785 -0.631002 0 0 0 0 -0.639551 0 0 0 0 0 0.270759 0.0268179 0 3.89791 -0.238415 0 -2.5358 0.000418411 0 -2.20646
ALA_48 -5.86529 0.18993 4.14477 -0.0214693 0 0 3.00916 -2.92976 -0.00674433 -0.0451569 -2.39485 -0.345408 0 0 0 0 0 0 0 0 0 0 0.417342 0 0 0 -0.293979 0 2.3386 -0.284648 0 -2.08751
ALA_49 -3.53331 0.118001 2.8558 -0.0225228 0 0 1.61895 -1.88545 -0 -0 -0.802261 -0.33965 0 0 0 0 0 0 0 0 0 0 0.174319 0 0 0 -0.264959 0 2.3386 -0.235652 0 0.0218589
LEU_50 -4.74291 0.212225 3.58577 -0.506168 0.492019 0.122668 1.73273 -1.94777 -0 -0 -0.587367 0.236922 0 0 0 0 0 0 0 0 0 0 0.348906 0.0787181 0.341102 0 -0.298441 0 0.729516 -0.210703 0 -0.41278
LEU_51 -6.5993 0.430749 2.5075 -0.520507 0.528758 0.132389 1.5535 -2.15821 -0.0166465 -0.117528 -0.73679 0.260569 0 0 0 0 0 0 0 0 0 0 -0.0556068 0.0487386 0.310409 0 -0.319357 0 0.729516 -0.170743 0 -4.19256
GLY_52 -1.75459 0.112358 2.21673 -5.43339e-05 0 0 1.05819 -1.14353 -0 -0 -0.815465 -0.385288 0 0 0 0 0 0 0 0 0 0 0.0259161 0 0 0 -1.4914 0 1.2108 -0.256951 0 -1.22329
THR_53 -4.60068 0.265387 4.27427 -0.106372 0.0827719 0.0686598 1.78498 -2.09412 -0.0187061 -0.161761 -2.00798 -0.445553 0 0 0 0 0 0 0 0 0 0 0.696089 0.105158 0.170443 0 -0.735654 2.29011 -1.425 -0.223411 0 -2.08137
THR_54 -4.66881 0.160738 5.96649 -0.113654 0.0812036 0.0755151 3.70907 -2.63367 -0.000169055 -0.00254065 -3.55363 -0.552564 0 0 0 -1.4818 0 0 0 0 0 0 -0.0230274 0.177517 0.0420818 0 -0.30942 2.41868 -1.425 -0.183572 0 -2.31656
VAL_55 -6.66391 1.90101 1.86693 -0.312736 0.27305 0.0717138 1.92226 -2.15262 -0.0199069 -0.114156 -0.611487 -0.145294 0 0 0 0 0 0 0 0 0 0 0.157026 0.0284514 0.247605 0 -0.204746 0 2.085 -0.0993877 0 -1.7712
GLU_56 -4.31392 0.385767 5.12134 -0.459014 0.216881 1.43066 2.07868 -2.25137 -0.0285593 -0.16406 -1.83777 -2.92045 0 0 0 0 0 0 0 0 0 0 0.0477277 0.016389 0 4.0105 -0.201266 0 -2.5358 -0.0121349 0 -1.4164
GLU_57 -6.50806 0.53748 7.96357 -0.204787 0.0184683 0.28744 3.82036 -3.36293 -0.0285553 -0.164049 -3.61002 -0.474665 0 0 0 -1.4818 0 0 0 0 0 0 -0.0385403 0.0631598 0 3.98884 -0.261581 0 -2.5358 -0.219268 0 -2.21075
ALA_58 -5.59562 0.191447 3.34126 -0.0218657 0 0 2.76303 -2.61923 -0.000643216 -0.00427353 -1.99798 -0.36684 0 0 0 0 0 0 0 0 0 0 0.00121545 0 0 0 -0.302899 0 2.3386 -0.318247 0 -2.59204
VAL_59 -6.57729 0.5856 3.58009 -0.308878 0.24889 0.070261 2.95392 -2.76486 -0 -0 -2.12874 -0.13874 0 0 0 0 0 0 0 0 0 0 -0.0457082 0.0610617 0.167007 0 -0.386547 0 2.085 -0.0455124 0 -2.64445
LYS_60 -5.39725 0.577125 5.66391 -0.30146 0.0256202 0.129064 2.70279 -2.62278 -0 -0 -1.71193 -0.00560055 0 0 0 0 0 0 0 0 0 0 0.131364 0.0726544 1.74427 0 0.0230487 0 -1.6738 0.1152 0 -0.527769
ARG_61 -7.05277 0.600698 5.82821 -0.620882 0.0915397 0.362577 2.68252 -3.05937 -0.0281341 -0.2324 -2.36829 0.47851 0 0 0 0 0 0 0 0 0 0 0.0985021 0.0609273 2.40006 0 -0.0834909 0 -1.281 -0.0189845 0 -2.14179
ALA_62 -6.97161 1.17098 3.79335 -0.0216049 0 0 3.47176 -3.12651 -0 -0 -2.78412 -0.356138 0 0 0 0 0 0 0 0 0 0 -0.033668 0 0 0 -0.28598 0 2.3386 -0.176549 0 -2.98148
LEU_63 -6.43555 0.83409 4.73175 -0.495165 0.387437 0.119663 2.632 -2.65922 -0 -0 -2.54429 0.223444 0 0 0 0 0 0 0 0 0 0 0.11942 0.37319 0.386833 0 -0.26926 0 0.729516 -0.116092 0 -1.98224
LYS_64 -4.03027 0.17694 4.81951 -0.302756 0.0273039 0.132822 2.08339 -2.17381 -0 -0 -1.5611 0.00267853 0 0 0 0 0 0 0 0 0 0 0.0207288 0.013075 1.79215 0 0.0399028 0 -1.6738 0.0254206 0 -0.607816
LEU_65 -8.82223 1.3652 3.19109 -0.706373 0.693449 0.272313 2.71576 -2.67994 -0 -0 -1.99026 0.143598 0 0 0 0 0 0 0 0 0 0 0.245326 0.0495552 1.21064 0 -0.288318 0 0.729516 -0.0550318 0 -3.92571
LYS_66 -8.33856 1.45607 7.36946 -0.498915 0.121767 0.384626 3.78379 -3.58817 -0.0107495 -0.0276675 -3.35016 0.252418 0 0 0 0 0 0 0 0 0 0 0.073053 0.325881 2.05185 0 0.0233426 0 -1.6738 0.486496 0 -1.15928
THR_67 -2.74705 0.128962 3.75898 -0.206643 0.173057 0.0759282 1.28104 -1.734 -0 -0 -0.937626 -0.129808 0 0 0 0 0 0 0 0 0 0 -0.0359881 0.00103989 0.144175 0 -0.00349576 2.28587 -1.425 0.778941 0 1.40838
LYS_68 -3.91796 0.208941 4.36444 -0.430601 0.0779858 0.242369 2.12898 -1.9581 -0 -0 -2.16338 -0.0964045 0 0 0 0 0 0 0 0 0 0 0.0266243 0.00499507 2.03227 0 0.00974437 0 -1.6738 0.218388 0 -0.925514
LEU_69 -5.47436 0.684304 1.40448 -0.517951 0.472163 0.134024 1.03839 -1.41591 -0 -0 -0.641782 0.1984 0 0 0 0 0 0 0 0 0 0 0.0998368 0.0264975 0.239802 0 -0.279469 0 0.729516 -0.0622782 0 -3.36433
GLY_70 -1.78849 0.0783974 2.11937 -5.46416e-05 0 0 0.996329 -1.12472 -0 -0 -0.535325 -0.373264 0 0 0 0 0 0 0 0 0 0 0.0495381 0 0 0 -1.33859 0 1.2108 0.479597 0 -0.226425
VAL_71 -6.09633 1.10414 2.11143 -0.303037 0.202125 0.0576635 1.63958 -1.90238 -0.0107495 -0.0276675 -1.54349 -0.0618211 0 0 0 0 0 0 0 0 0 0 0.0309553 0.0323702 0.0116863 0 -0.393971 0 2.085 0.942477 0 -2.12202
SER_72 -4.95439 0.437211 5.30476 -0.0270874 0 0.0640631 3.11257 -2.47729 -0.00191258 -0.0448665 -2.60017 -0.556664 0 0 0 -1.47798 0 0 0 0 0 0 0.0657201 0.178927 0.164589 0 -0.460384 0.610294 -1.1772 0.201221 0 -3.63858
LEU_73 -5.65336 0.51023 2.41183 -0.702961 0.494715 0.263663 1.55222 -1.86342 -0 -0 -0.308922 0.149057 0 0 0 0 0 0 0 0 0 0 -0.0231868 0.0145731 0.954339 0 -0.25093 0 0.729516 -0.134339 0 -1.85697
GLU_74 -3.70685 0.176218 4.6351 -0.209098 0.0198287 0.273751 2.04512 -2.04229 -0.00191258 -0.0448665 -1.77167 -0.489893 0 0 0 0 -0.530902 0 0 0 0 0 0.0345203 0.127402 0 3.48113 -0.234029 0 -2.5358 -0.113272 0 -0.887516
GLN_75 -7.44206 0.806343 7.10746 -0.26127 0.0491898 0.20452 4.26754 -3.30473 -0 -0 -3.42372 -0.489172 0 0 0 -1.47798 -0.798208 0 0 0 0 0 0.1353 0.142834 0 2.65614 -0.00701155 0 -1.0644 -0.0731174 0 -2.97234
ALA_76 -7.1912 0.992213 3.33629 -0.0231718 0 0 2.94098 -2.95016 -0 -0 -2.10898 -0.393866 0 0 0 0 0 0 0 0 0 0 0.117897 0 0 0 -0.304403 0 2.3386 0.0281903 0 -3.21762
LEU_77 -7.36789 0.560571 4.01611 -0.7029 0.419521 0.266893 2.52426 -2.71426 -0 -0 -2.18108 0.143622 0 0 0 0 0 0 0 0 0 0 -0.0377669 0.044895 0.946029 0 -0.252547 0 0.729516 -0.0237309 0 -3.62875
LYS_78 -6.23734 0.439804 6.63484 -0.521525 0.3536 0.317867 3.78879 -3.14098 -0 -0 -3.75918 0.141827 0 0 0 0 -0.639551 0 0 0 0 0 -0.0492906 0.103038 2.25225 0 -0.0426767 0 -1.6738 -0.100459 0 -2.13279
ILE_79 -9.28195 1.18312 2.75724 -0.510719 0.537986 0.101506 2.92627 -2.89118 -0 -0 -2.08631 0.0275424 0 0 0 0 0 0 0 0 0 0 0.0228902 0.133435 0.672898 0 -0.384128 0 1.0317 -0.0406663 0 -5.80036
LEU_80 -8.68863 1.15353 3.57631 -0.492279 0.428933 0.116758 2.60506 -3.05955 -0 -0 -1.6744 0.228894 0 0 0 0 0 0 0 0 0 0 -0.0235359 0.255649 0.491834 0 -0.235252 0 0.729516 0.25116 0 -4.336
ALA_81 -5.28652 0.416986 4.16558 -0.0222103 0 0 2.83524 -2.68712 -0 -0 -2.38339 -0.366105 0 0 0 0 0 0 0 0 0 0 0.0748651 0 0 0 -0.149829 0 2.3386 0.125074 0 -0.938834
VAL_82 -8.59613 1.44589 3.7161 -0.311971 0.282355 0.0708493 3.32452 -3.00512 -0 -0 -2.68225 -0.0720335 0 0 0 0 0 0 0 0 0 0 -0.019867 0.174179 0.0791551 0 -0.358517 0 2.085 0.125234 0 -3.74261
ALA_83 -6.36006 0.338694 4.00774 -0.0219883 0 0 3.08641 -3.11747 -0 -0 -3.04875 -0.360358 0 0 0 0 0 0 0 0 0 0 0.177512 0 0 0 -0.242502 0 2.3386 0.128786 0 -3.07338
ALA_84 -3.40044 0.0942233 2.87902 -0.0228068 0 0 1.44355 -1.8523 -0 -0 -0.883147 -0.356887 0 0 0 0 0 0 0 0 0 0 0.0590911 0 0 0 -0.230086 0 2.3386 -0.181419 0 -0.112597
LYS_85 -5.62292 0.577824 5.12333 -0.754447 0.277988 0.497306 2.49847 -2.36327 -0 -0 -2.16953 0.102966 0 0 0 0 0 0 0 0 0 0 0.198667 0.726814 2.3675 0 -0.120685 0 -1.6738 -0.279169 0 -0.612963
LEU_86 -5.92662 0.714118 1.86818 -0.502001 0.696548 0.119378 1.19863 -1.7569 -0 -0 -0.639789 0.218589 0 0 0 0 0 0 0 0 0 0 -0.0495513 0.0494351 0.361333 0 -0.291992 0 0.729516 -0.180139 0 -3.39126
GLY_87 -1.78138 0.135164 2.27277 -5.97466e-05 0 0 1.02185 -1.14741 -0.000788059 -0.00694251 -0.532183 -0.385031 0 0 0 0 0 0 0 0 0 0 0.0274433 0 0 0 -1.50507 0 1.2108 0.329687 0 -0.361141
THR_88 -4.82489 0.791548 3.3647 -0.180664 0.132624 0.0631505 1.75439 -2.00887 -0.000977696 -0.0109286 -2.72001 -0.942736 0 0 0 0 -0.288587 0 0 0 0 0 -0.0768118 0.148563 0.396533 0 -0.618459 2.2912 -1.425 1.3982 0 -2.75702
THR_89 -4.21522 0.528717 4.33811 -0.110887 0.0660596 0.0729629 2.38498 -2.17804 -0.00490852 -0.0872288 -2.55653 -0.712457 0 0 0 -0.374015 0 0 0 0 0 0 -0.0168075 0.0353942 0.0444002 0 -0.517033 2.28768 -1.425 0.873569 0 -1.56624
VAL_90 -6.28344 1.25981 2.32068 -0.272719 0.220144 0.0441418 1.80342 -2.17097 -0 -0 -0.828341 0.507092 0 0 0 0 0 0 0 0 0 0 -0.0374821 0.00726 0.655648 0 0.0912796 0 2.085 -0.161159 0 -0.75964
GLU_91 -5.17228 0.852645 6.83419 -0.454267 0.18654 1.41741 2.97959 -2.94146 -0.0274718 -0.164725 -4.11131 -2.75782 0 0 0 0 0 0 0 0 0 0 0.0931033 0.03722 0 4.02112 -0.183484 0 -2.5358 -0.17155 0 -2.09836
GLU_92 -6.47078 0.424443 7.69846 -0.34819 0.0854977 0.422654 3.42948 -3.2408 -0.0325697 -0.255934 -4.12346 -0.594661 0 0 0 -0.374015 -1.2949 0 0 0 0 0 -0.0111011 0.00199383 0 4.09115 -0.272531 0 -2.5358 -0.326233 0 -3.72729
ALA_93 -6.17091 0.231326 2.47417 -0.0214931 0 0 2.55198 -2.57843 -2.19206e-07 -5.58657e-06 -1.65818 -0.37118 0 0 0 0 0 0 0 0 0 0 -0.0432394 0 0 0 -0.293851 0 2.3386 -0.239657 0 -3.78087
VAL_94 -6.90308 0.962359 3.86819 -0.298988 0.201742 0.0650149 3.24541 -2.83792 -0 -0 -2.33644 -0.0276393 0 0 0 0 0 0 0 0 0 0 -0.0506442 0.0994043 0.0776035 0 -0.402856 0 2.085 0.128048 0 -2.1248
LYS_95 -5.37325 0.395756 5.52816 -0.307228 0.0247609 0.136449 2.5822 -2.57518 -0 -0 -1.67503 0.000491525 0 0 0 0 0 0 0 0 0 0 0.240257 0.124022 1.6949 0 -0.0147601 0 -1.6738 0.1504 0 -0.741848
ARG_96 -7.22231 0.554165 6.48585 -0.627287 0.166795 0.351587 3.36694 -3.07064 -0 -0 -3.48379 0.267329 0 0 0 0 -1.00631 0 0 0 0 0 -0.029863 0.0245663 2.52991 0 -0.0604404 0 -1.281 -0.0350709 0 -3.06957
ALA_97 -7.03405 1.19912 3.64927 -0.0218981 0 0 3.4941 -3.06827 -0 -0 -2.4733 -0.381723 0 0 0 0 0 0 0 0 0 0 0.0165119 0 0 0 -0.253083 0 2.3386 -0.149514 0 -2.68424
LEU_98 -6.47157 0.70268 4.99951 -0.515117 0.456654 0.129596 2.74144 -2.79679 -0 -0 -1.73742 0.260767 0 0 0 0 0 0 0 0 0 0 0.423416 0.0449118 0.297596 0 -0.309023 0 0.729516 -0.202247 0 -1.24608
LYS_99 -4.28587 0.310691 5.25143 -0.305235 0.0276242 0.136273 2.58019 -2.37948 -0 -0 -1.61392 -0.0139783 0 0 0 0 0 0 0 0 0 0 0.182935 0.00668271 1.7606 0 0.0144741 0 -1.6738 -0.1409 0 -0.142281
LEU_100 -8.92193 1.17669 3.42234 -0.489104 0.356597 0.114289 2.94308 -2.8971 -0.0257298 -0.139055 -2.06479 0.212929 0 0 0 0 0 0 0 0 0 0 -0.0459176 0.259628 0.361726 0 -0.28226 0 0.729516 -0.111011 0 -5.4001
LYS_101 -7.56072 0.716235 6.57507 -0.396005 0.0643851 0.183934 3.6768 -3.30884 -0 -0 -2.50697 -0.0457456 0 0 0 0 0 0 0 0 0 0 0.12753 0.173286 1.70704 0 0.0395041 0 -1.6738 0.517673 0 -1.71063
THR_102 -2.84596 0.103776 3.49336 -0.116788 0.0632225 0.0590262 1.42653 -1.70674 -0 -0 -0.178946 -1.29342 0 0 0 0 0 0 0 0 0 0 0.149824 0.026125 0.258938 0 -0.138252 2.29326 -1.425 0.451609 0 0.620576
LYS_103 -3.48022 0.21322 3.43736 -0.430093 0.0732547 0.237862 1.60233 -1.58978 -0 -0 -0.214719 -0.0715208 0 0 0 0 0 0 0 0 0 0 0.0365926 0.0195823 2.21449 0 -0.0641087 0 -1.6738 0.0292385 0 0.33969
LEU_104 -5.52359 0.546157 1.12939 -0.530198 0.466766 0.151768 1.1483 -1.38556 -0 -0 -1.11722 0.139271 0 0 0 0 0 0 0 0 0 0 0.0201482 0.0605992 0.196046 0 -0.178824 0 0.729516 -0.0675483 0 -4.21498
GLY_105 -1.71883 0.0916453 2.01486 -4.6514e-05 0 0 1.08199 -1.08511 -0.00197476 -0.0474573 -0.143887 -0.373798 0 0 0 0 0 0 0 0 0 0 0.295776 0 0 0 -0.851859 0 1.2108 -0.150511 0 0.3216
VAL_106 -6.16165 0.722939 2.38087 -0.309123 0.222484 0.0627 1.82316 -2.04532 -0.0257298 -0.139055 -1.22535 -0.210051 0 0 0 0 0 0 0 0 0 0 -0.00236233 0.0081432 0.0740532 0 -0.495981 0 2.085 0.00623521 0 -3.22904
SER_107 -4.5712 0.220388 4.99249 -0.0262789 0 0.0618503 2.9948 -2.34141 -0 -0 -2.51074 -0.507739 0 0 0 -1.74131 0 0 0 0 0 0 -0.0212925 0.0517879 0.138246 0 -0.482547 0.619597 -1.1772 -0.225126 0 -4.52568
LEU_108 -5.78512 0.382506 2.5826 -0.699747 0.432584 0.262334 1.78461 -1.94853 -0 -0 -0.299074 0.111333 0 0 0 0 0 0 0 0 0 0 -0.0295454 0.136434 1.0243 0 -0.26188 0 0.729516 -0.133061 0 -1.71074
GLU_109 -4.79783 0.457421 5.12771 -0.216876 0.0317272 0.319649 2.32429 -2.24918 -0 -0 -1.55697 -0.61932 0 0 0 0 -0.798208 0 0 0 0 0 0.677521 0.0974421 0 3.63318 -0.146206 0 -2.5358 -0.031812 0 -0.283262
GLN_110 -7.03942 0.559798 6.88175 -0.256218 0.0346612 0.203198 3.7913 -3.16351 -0.00197476 -0.0474573 -3.20703 -0.392959 0 0 0 -1.74131 -0.840991 0 0 0 0 0 0.310199 0.0426752 0 2.84853 -0.184765 0 -1.0644 -0.0936522 0 -3.36157
ALA_111 -7.10021 1.49689 3.46121 -0.0222522 0 0 3.09351 -2.96512 -0 -0 -2.0347 -0.385617 0 0 0 0 0 0 0 0 0 0 -0.0129918 0 0 0 -0.225673 0 2.3386 -0.0789609 0 -2.43532
LEU_112 -9.25983 0.96817 3.87491 -0.507152 0.411769 0.122312 3.00842 -3.01895 -0 -0 -2.35022 0.240412 0 0 0 0 0 0 0 0 0 0 0.531398 0.108248 0.301908 0 -0.294631 0 0.729516 -0.0989716 0 -5.23269
LYS_113 -5.87695 0.273533 6.70556 -0.308263 0.0267371 0.140849 2.8946 -2.97362 -0.00106241 -0.00435975 -2.52032 -0.00867391 0 0 0 0 0 0 0 0 0 0 0.304051 0.0537435 1.72143 0 -0.0197433 0 -1.6738 -0.173389 0 -1.43967
ILE_114 -8.42536 1.4237 2.45412 -0.514082 0.604028 0.102118 2.8762 -2.67845 -0 -0 -1.83545 0.0862158 0 0 0 0 0 0 0 0 0 0 -0.0347055 0.112205 0.548688 0 -0.412495 0 1.0317 0.103241 0 -4.55832
LEU_115 -9.35661 1.0283 2.36837 -0.508795 0.46167 0.120043 2.65702 -2.77508 -0 -0 -1.5034 0.275176 0 0 0 0 0 0 0 0 0 0 0.0449735 0.186024 0.422135 0 -0.258721 0 0.729516 0.287877 0 -5.8215
LYS_116 -7.03912 0.567664 9.06138 -0.661009 0.268137 0.465383 4.19887 -3.98825 -0 -0 -8.09786 0.389041 0 0 0 0 -0.577281 0 0 0 0 0 0.0111077 0.143184 3.24208 0 0.0571585 0 -1.6738 0.127353 0 -3.50597
ALA_117 -5.73406 0.44607 4.316 -0.0215598 0 0 2.88367 -2.7781 -0 -0 -2.48883 -0.343869 0 0 0 0 0 0 0 0 0 0 0.194562 0 0 0 -0.239509 0 2.3386 0.10735 0 -1.31968
ALA_118 -6.00615 0.310065 4.18652 -0.0219698 0 0 3.04257 -3.02655 -0 -0 -2.61726 -0.366723 0 0 0 0 0 0 0 0 0 0 0.237364 0 0 0 -0.236521 0 2.3386 -0.017352 0 -2.17741
ALA_119 -4.06159 0.433229 3.06738 -0.0229989 0 0 1.75649 -2.0859 -0 -0 -0.736781 -0.357479 0 0 0 0 0 0 0 0 0 0 0.22888 0 0 0 -0.214969 0 2.3386 -0.156096 0 0.188754
ASP_120 -4.29706 0.0560893 6.55984 -0.118651 0.02998 0.373051 2.90032 -2.68407 -0 -0 -4.45962 -0.164747 0 0 0 0 -0.709631 0 0 0 0 0 0.215022 0.137357 0 1.79529 0.0484292 0 -2.2837 -0.188392 0 -2.79051
LEU_121 -6.46132 0.950675 2.30202 -0.505406 0.461318 0.125551 1.3066 -2.01976 -0 -0 -0.922085 0.214782 0 0 0 0 0 0 0 0 0 0 0.0880904 0.187339 0.335718 0 -0.306295 0 0.729516 -0.198834 0 -3.71209
GLY_122 -1.76888 0.0937924 2.28225 -5.39679e-05 0 0 1.1252 -1.16969 -0 -0 -0.701441 -0.401902 0 0 0 0 0 0 0 0 0 0 -0.0669987 0 0 0 -1.35749 0 1.2108 -0.358845 0 -1.11326
THR_123 -4.44467 0.211041 4.08211 -0.105385 0.0742931 0.0667051 1.50155 -2.01629 -0.0022211 -0.00840568 -1.82652 -0.488031 0 0 0 0 0 0 0 0 0 0 0.042016 0.0183033 0.22736 0 -0.79616 2.29767 -1.425 -0.0650597 0 -2.65671
THR_124 -3.821 0.131982 4.71717 -0.113017 0.0601064 0.0754609 2.45529 -2.16054 -0.0086498 -0.0578698 -2.492 -0.525407 0 0 0 -0.487781 0 0 0 0 0 0 0.0195329 0.0180053 0.0451028 0 -0.374907 2.28653 -1.425 0.0133051 0 -1.64368
VAL_125 -5.40668 0.614282 1.99536 -0.305306 0.217813 0.0688988 1.5055 -1.90984 -0 -0 -0.892861 -0.0939207 0 0 0 0 0 0 0 0 0 0 -0.0388912 0.000727664 0.150112 0 -0.290097 0 2.085 -0.0990033 0 -2.39891
GLU_126 -4.59467 0.232783 5.56076 -0.467822 0.269355 1.47504 1.89199 -2.42211 -0.0279317 -0.148862 -2.09583 -2.84144 0 0 0 0 0 0 0 0 0 0 -0.00843368 0.0476364 0 3.96832 -0.248692 0 -2.5358 -0.133014 0 -2.07871
GLU_127 -5.97104 0.229817 7.41778 -0.334183 0.0645827 0.39783 3.3297 -3.02839 -0.0364271 -0.204643 -3.36682 -0.604965 0 0 0 -0.487781 -1.0124 0 0 0 0 0 0.0100743 0.00220378 0 3.37504 -0.156391 0 -2.5358 -0.285741 0 -3.19756
ALA_128 -5.26132 0.150226 2.80641 -0.0214034 0 0 2.23689 -2.38211 -0.00237554 -0.0104941 -1.68196 -0.369974 0 0 0 0 0 0 0 0 0 0 -0.0371428 0 0 0 -0.304615 0 2.3386 -0.176036 0 -2.7153
VAL_129 -6.9588 0.898725 2.7908 -0.303603 0.230209 0.0675103 2.68774 -2.52179 -0 -0 -2.05552 -0.0163604 0 0 0 0 0 0 0 0 0 0 -0.0408811 0.0224947 0.0518103 0 -0.404455 0 2.085 0.131564 0 -3.33555
LYS_130 -5.09426 0.277733 5.18241 -0.308493 0.0264329 0.141619 2.23526 -2.37871 -0 -0 -1.85495 0.000874947 0 0 0 0 0 0 0 0 0 0 0.241313 0.0532486 1.72741 0 0.00728689 0 -1.6738 0.142648 0 -1.27398
ARG_131 -6.12617 0.345535 5.71277 -0.629628 0.173614 0.35062 2.95372 -2.65382 -0 -0 -3.15407 0.261509 0 0 0 0 -1.0124 0 0 0 0 0 -0.00179504 0.0186205 2.52071 0 -0.0751828 0 -1.281 -0.110034 0 -2.707
ALA_132 -6.92914 0.889713 3.28107 -0.0220017 0 0 3.06085 -2.90604 -0 -0 -2.53694 -0.366648 0 0 0 0 0 0 0 0 0 0 0.0441157 0 0 0 -0.153617 0 2.3386 -0.185769 0 -3.48581
LEU_133 -6.245 0.638303 4.36856 -0.513037 0.419515 0.131078 2.46135 -2.52076 -0 -0 -2.57234 0.259125 0 0 0 0 0 0 0 0 0 0 0.5677 0.167592 0.284621 0 -0.302839 0 0.729516 -0.193233 0 -2.31983
LYS_134 -4.48227 0.229362 5.28468 -0.304062 0.0283659 0.134029 2.27875 -2.31657 -0 -0 -1.89834 0.00185883 0 0 0 0 0 0 0 0 0 0 0.270744 0.00709179 1.80369 0 0.0502664 0 -1.6738 0.00577587 0 -0.580437
LEU_135 -8.34234 0.941156 3.00377 -0.494856 0.417258 0.116248 2.75919 -2.64715 -0.017347 -0.113452 -2.03124 0.23312 0 0 0 0 0 0 0 0 0 0 0.0919582 0.142571 0.44253 0 -0.25645 0 0.729516 0.0921049 0 -4.93341
LYS_136 -7.07691 0.568497 5.98861 -0.480483 0.0877265 0.34117 3.00639 -2.93947 -0 -0 -2.36075 0.209659 0 0 0 0 0 0 0 0 0 0 0.0133542 0.0772904 2.10097 0 0.0389324 0 -1.6738 0.490976 0 -1.60784
THR_137 -2.60188 0.0257484 3.40019 -0.208413 0.184985 0.0767946 1.27639 -1.54393 -0 -0 -1.20592 -0.0802045 0 0 0 0 0 0 0 0 0 0 0.0276286 7.32283e-05 0.130951 0 -0.00197759 2.29222 -1.425 0.772787 0 1.12044
LYS_138 -3.12005 0.0966383 3.17906 -0.305509 0.0272785 0.139295 1.34678 -1.44981 -0 -0 -0.464698 -0.0172804 0 0 0 0 0 0 0 0 0 0 0.139172 0.0292675 1.86158 0 -0.0927204 0 -1.6738 0.269517 0 -0.0352907
LEU_139 -5.06945 0.58187 1.13854 -0.532468 0.511893 0.147676 1.20716 -1.34741 -0 -0 -1.02265 0.176589 0 0 0 0 0 0 0 0 0 0 0.0763653 0.0636413 0.190604 0 -0.200355 0 0.729516 -0.222505 0 -3.57097
GLY_140 -1.56199 0.051642 1.85798 -4.63383e-05 0 0 0.838015 -0.995989 -0 -0 -0.231252 -0.381755 0 0 0 0 0 0 0 0 0 0 0.0512056 0 0 0 -1.00951 0 1.2108 -0.111021 0 -0.281916
VAL_141 -5.6759 0.613169 1.71135 -0.310832 0.233741 0.0641114 1.38787 -1.78191 -0.017347 -0.113452 -0.615166 -0.3013 0 0 0 0 0 0 0 0 0 0 -0.00892619 0.0465556 0.078286 0 -0.483356 0 2.085 0.0384722 0 -3.04964
SER_142 -3.94945 0.161988 4.39554 -0.0274679 0 0.0640616 2.27408 -2.04549 -0.0114198 -0.142759 -1.74871 -0.470793 0 0 0 -0.688575 0 0 0 0 0 0 -0.0246085 0.00733801 0.16182 0 -0.439896 0.635814 -1.1772 -0.257718 0 -3.28344
LEU_143 -6.45134 0.394809 2.26687 -0.698679 0.551038 0.260481 1.75418 -1.94738 -0 -0 -0.521276 0.132348 0 0 0 0 0 0 0 0 0 0 -0.0496719 0.0477549 1.10747 0 -0.282382 0 0.729516 -0.239178 0 -2.94545
GLU_144 -5.13656 0.486816 5.65585 -0.214198 0.034368 0.306284 2.35262 -2.58906 -0 -0 -3.08656 -0.603002 0 0 0 0 -0.840991 0 0 0 0 0 0.275703 0.193574 0 3.67724 -0.133716 0 -2.5358 -0.063189 0 -2.22062
THR_145 -7.36012 0.603723 5.75215 -0.203767 0.183322 0.076669 3.27054 -3.08781 -0.00370865 -0.0212374 -2.46424 -0.443108 0 0 0 -0.688575 -0.61948 0 0 0 0 0 0.0600515 0.00115377 0.157909 0 0.035273 2.48926 -1.425 0.128375 0 -3.55862
ALA_146 -7.2069 1.018 3.32422 -0.0211589 0 0 2.9369 -2.94883 -0 -0 -1.74067 -0.349817 0 0 0 0 0 0 0 0 0 0 0.488024 0 0 0 -0.225289 0 2.3386 0.208429 0 -2.17848
LEU_147 -8.16698 0.798307 3.69475 -0.488849 0.239747 0.119054 2.57028 -2.85027 -0 -0 -2.65342 0.188667 0 0 0 0 0 0 0 0 0 0 0.368891 0.490676 0.352941 0 -0.27843 0 0.729516 0.0103597 0 -4.87476
LEU_148 -9.50378 1.05283 4.46024 -0.715474 0.516911 0.288722 3.24985 -3.08697 -0 -0 -2.87315 0.121167 0 0 0 0 0 0 0 0 0 0 0.461569 0.00260268 1.16965 0 -0.285799 0 0.729516 -0.00293647 0 -4.41505
ILE_149 -9.20528 1.44825 2.899 -0.51498 0.652016 0.101193 2.80603 -2.87317 -0 -0 -2.18357 0.14501 0 0 0 0 0 0 0 0 0 0 0.0785535 0.00999762 0.540262 0 -0.40616 0 1.0317 0.276159 0 -5.195
LEU_150 -8.34104 1.02434 2.64295 -0.500105 0.322994 0.114414 2.45747 -2.63721 -0 -0 -1.56201 0.282819 0 0 0 0 0 0 0 0 0 0 0.215321 0.240991 0.469721 0 -0.243966 0 0.729516 0.370906 0 -4.41289
ARG_151 -9.19526 0.426555 9.76072 -1.09871 0.6155 0.764321 4.28512 -4.46131 -0.0117311 -0.0669813 -5.86137 0.537427 0 0 0 0 -1.08882 0 0 0 0 0 0.0448516 0.106093 3.61219 0 -0.129214 0 -1.281 0.0277967 0 -3.01383
THR_152 -8.20675 0.73269 5.25075 -0.20322 0.142465 0.0735306 3.65608 -3.24088 -0 -0 -3.32649 -0.109426 0 0 0 0 0 0 0 0 0 0 0.143861 0.03306 0.0697073 0 -0.00407104 2.33719 -1.425 0.23857 0 -3.83794
ALA_153 -6.10504 0.3845 3.88808 -0.0211024 0 0 2.88617 -3.00207 -0 -0 -2.64388 -0.351627 0 0 0 0 0 0 0 0 0 0 -0.0112358 0 0 0 -0.211173 0 2.3386 0.300777 0 -2.54799
ALA_154 -3.26967 0.16291 2.78873 -0.0220823 0 0 1.64758 -1.83479 -0 -0 -0.534457 -0.376948 0 0 0 0 0 0 0 0 0 0 0.144393 0 0 0 -0.156871 0 2.3386 -0.0698541 0 0.817536
TRP_155 -7.26405 0.841006 3.26208 -0.987588 0.0609878 0.26936 1.78409 -2.47914 -0 -0 -0.923337 -0.547532 0 0 0 0 0 0 0 0 0 0 -0.0407187 1.05501 0 1.95555 -0.0333394 0 3.035 -0.0386449 0 -0.0512653
LEU_156 -6.51988 0.790048 2.31445 -0.510499 0.407785 0.130315 1.64179 -2.00352 -0 -0 -0.497653 0.19139 0 0 0 0 0 0 0 0 0 0 0.00413685 0.0938117 0.290284 0 -0.270808 0 0.729516 -0.110122 0 -3.31895
GLY_157 -1.66599 0.0837798 2.29217 -5.38384e-05 0 0 1.0841 -1.12855 -0 -0 -0.77854 -0.408265 0 0 0 0 0 0 0 0 0 0 -0.124752 0 0 0 -1.37663 0 1.2108 -0.0517587 0 -0.863693
THR_158 -4.64884 0.786705 2.47188 -0.186261 0.147373 0.0623731 1.3583 -1.70116 -0 -0 -1.28509 -0.777434 0 0 0 -0.214186 0 0 0 0 0 0 0.00658071 0.0428041 0.637639 0 -0.719453 2.29332 -1.425 0.854013 0 -2.29643
THR_159 -4.13295 0.439739 4.29855 -0.112092 0.0712407 0.0749871 2.40439 -2.13878 -0 -0 -2.40345 -0.643595 0 0 0 -0.648738 0 0 0 0 0 0 -0.0245606 0.0392137 0.0329001 0 -0.469405 2.28795 -1.425 0.620345 0 -1.72926
VAL_160 -5.07459 0.678332 1.98226 -0.312726 0.265195 0.0719132 1.52606 -1.84778 -0 -0 -0.849755 -0.14832 0 0 0 0 0 0 0 0 0 0 -0.0710368 0.000215986 0.308554 0 -0.183533 0 2.085 -0.153743 0 -1.72396
GLU_161 -4.69372 0.445722 4.99288 -0.465126 0.268326 1.46364 1.92646 -2.38584 -0.0291858 -0.152191 -2.08075 -2.93598 0 0 0 0 0 0 0 0 0 0 -0.0161888 0.0282544 0 4.00576 -0.250884 0 -2.5358 -0.196447 0 -2.61107
GLU_162 -6.54605 0.427229 7.22392 -0.658295 0.206386 1.23448 3.37604 -3.06421 -0.029225 -0.152732 -3.14339 -0.619914 0 0 0 -0.434552 -0.881061 0 0 0 0 0 0.695381 0.00236786 0 3.411 -0.197474 0 -2.5358 -0.330522 0 -2.01642
ALA_163 -5.80737 0.262526 2.45925 -0.0223175 0 0 2.22782 -2.45807 -0 -0 -1.87034 -0.381135 0 0 0 0 0 0 0 0 0 0 0.127915 0 0 0 -0.38403 0 2.3386 -0.191432 0 -3.69859
VAL_164 -6.09046 0.543694 2.84277 -0.308085 0.252289 0.0699481 2.45941 -2.39125 -0 -0 -1.91514 -0.0835408 0 0 0 0 0 0 0 0 0 0 -0.0653508 0.000730819 0.0916316 0 -0.373629 0 2.085 0.0691883 0 -2.8128
TYR_165 -5.61277 0.482032 5.00948 -0.598972 0.18899 0.278757 2.65582 -2.57852 -0 -0 -2.26265 -0.226171 0 0 0 0 0 0 0 0 0 0 0.125318 0.0245794 0 2.82128 0.0929382 2.02554e-06 0.964136 0.1669 0 1.53114
ARG_166 -7.70226 0.463281 6.44663 -0.44959 0.078674 0.230504 3.25988 -3.10457 -0 -0 -2.91988 0.393294 0 0 0 0 -0.881061 0 0 0 0 0 0.216162 0.480295 2.04888 0 -0.135611 0 -1.281 -0.0688364 0 -2.92521
ALA_167 -6.16054 0.451739 3.005 -0.0214122 0 0 2.7139 -2.65678 -0 -0 -2.21587 -0.381075 0 0 0 0 0 0 0 0 0 0 0.00725998 0 0 0 -0.255266 0 2.3386 -0.212688 0 -3.38714
LEU_168 -5.25889 0.371012 4.91499 -0.715869 0.567192 0.287533 2.68921 -2.52018 -0 -0 -2.35347 0.165651 0 0 0 0 0 0 0 0 0 0 0.2388 0.0154045 0.9937 0 -0.268368 0 0.729516 -0.105767 0 -0.249528
LYS_169 -4.45666 0.165218 5.25065 -0.303211 0.0261289 0.133473 2.34238 -2.37022 -3.91395e-05 -0.000540976 -2.12134 0.00236899 0 0 0 0 0 0 0 0 0 0 0.232118 0.0234696 1.73017 0 0.00880498 0 -1.6738 -0.0728317 0 -1.08386
LEU_170 -8.69356 1.15452 3.36669 -0.501615 0.336958 0.124084 2.9423 -2.86306 -0.0159789 -0.0814871 -1.85096 0.219767 0 0 0 0 0 0 0 0 0 0 0.194169 0.247267 0.384096 0 -0.272173 0 0.729516 -0.0811248 0 -4.66059
LYS_171 -6.6833 0.718621 6.33846 -0.483614 0.109318 0.316895 3.41678 -3.10338 -0 -0 -2.74766 0.296235 0 0 0 0 0 0 0 0 0 0 0.223639 0.279912 1.99951 0 0.0615749 0 -1.6738 0.71957 0 -0.21124
THR_172 -3.09181 0.140384 4.02479 -0.201942 0.138564 0.0727612 1.55795 -1.82738 -0 -0 -1.23208 -0.081589 0 0 0 0 0 0 0 0 0 0 0.063534 0.00205237 0.077382 0 -0.0264414 2.28993 -1.425 1.05096 0 1.53207
LYS_173 -3.509 0.096826 4.48786 -0.435282 0.0753699 0.249414 2.39817 -1.94108 -0 -0 -2.69612 -0.103764 0 0 0 0 -0.461708 0 0 0 0 0 0.309136 0.0109397 2.31954 0 -0.0501849 0 -1.6738 0.319655 0 -0.604018
LEU_174 -5.51203 0.474264 1.36193 -0.527986 0.520207 0.143095 1.18048 -1.44067 -0 -0 -0.88589 0.176648 0 0 0 0 0 0 0 0 0 0 0.0387747 0.0954065 0.212762 0 -0.216525 0 0.729516 -0.129604 0 -3.77962
GLY_175 -1.81689 0.0807908 2.17672 -4.9212e-05 0 0 1.19368 -1.1605 -0.00152792 -0.0387057 -0.498896 -0.380538 0 0 0 0 0 0 0 0 0 0 0.128199 0 0 0 -1.02755 0 1.2108 0.0691288 0 -0.065346
VAL_176 -6.02845 0.692565 2.2284 -0.310877 0.215301 0.0641787 1.53908 -1.95224 -0.0159789 -0.0814871 -1.17566 -0.211545 0 0 0 0 0 0 0 0 0 0 0.00814459 0.0167241 0.102716 0 -0.463127 0 2.085 0.137315 0 -3.14995
SER_177 -4.60809 0.190824 5.3336 -0.0269528 0 0.0632901 3.35809 -2.45102 -0 -0 -2.92502 -0.493287 0 0 0 -1.72897 0 0 0 0 0 0 -0.0299496 0.00478922 0.139369 0 -0.476179 0.602997 -1.1772 -0.241547 0 -4.46526
LEU_178 -5.73795 0.378319 3.32389 -0.504398 0.592688 0.118236 1.94163 -2.20973 -0 -0 -1.24709 0.256798 0 0 0 0 0 0 0 0 0 0 0.0567612 0.0370503 0.294368 0 -0.301143 0 0.729516 -0.230988 0 -2.50205
GLU_179 -7.00668 0.600209 6.84188 -0.461963 0.244241 1.44822 3.15245 -3.15493 -0.0370439 -0.283801 -3.7537 -2.85514 0 0 0 0 -0.61948 0 0 0 0 0 0.477843 0.0265816 0 4.00283 -0.174506 0 -2.5358 -0.166648 0 -4.25544
GLN_180 -6.98888 0.458156 6.35987 -0.257 0.031901 0.199661 3.41607 -3.086 -0.0308607 -0.200985 -2.50701 -0.421643 0 0 0 -1.72897 0 0 0 0 0 0 0.0435284 0.103546 0 2.83094 -0.0841899 0 -1.0644 -0.0776385 0 -3.00391
ALA_181 -6.92556 1.0556 3.60714 -0.0218766 0 0 3.0611 -2.94243 -0 -0 -2.28499 -0.368184 0 0 0 0 0 0 0 0 0 0 -0.0511114 0 0 0 -0.250249 0 2.3386 -0.0706911 0 -2.85265
LEU_182 -10.9107 2.43434 4.96241 -0.489062 0.225762 0.122038 3.22333 -3.25211 -0 -0 -4.10583 0.169286 0 0 0 0 0 0 0 0 0 0 0.982711 0.523822 0.37853 0 -0.275115 0 0.729516 -0.13724 0 -5.41836
HIS_D:MP-NE2-connect_183 -10.1659 2.61541 7.9436 -2.69751 2.06745 2.32775 3.26683 -3.64376 -0 -0 -8.07929 -0.598928 0 0 0 0 0 0 0.20983 0 0.0117338 0.100699 0.327144 0.050892 0 3.65746 0.0891487 0 0.134426 0.22761 0 -2.15541
ILE_184 -8.48329 1.56822 3.6256 -0.512331 0.579465 0.101187 2.70991 -2.59533 -0 -0 -3.45025 0.119805 0 0 0 0 0 0 0 0 0 0 -0.0541864 0.180685 0.500058 0 -0.444176 0 1.0317 0.527896 0 -4.59502
LEU_185 -9.10643 0.890034 2.21632 -0.498931 0.498843 0.113314 2.41866 -2.65371 -0 -0 -1.69497 0.273627 0 0 0 0 0 0 0 0 0 0 0.231556 0.0361521 0.443886 0 -0.254928 0 0.729516 0.328737 0 -6.02832
VAL_186 -7.13223 0.666787 4.31781 -0.307804 0.256361 0.0692562 3.28902 -3.02342 -0 -0 -2.59654 -0.0390149 0 0 0 0 0 0 0 0 0 0 0.128214 0.0519145 0.0899429 0 -0.358712 0 2.085 0.175677 0 -2.32773
THR_187 -7.60114 0.473527 5.19458 -0.212736 0.21424 0.0775798 3.55104 -3.2776 -0 -0 -3.24627 -0.109571 0 0 0 0 0 0 0 0 0 0 0.39412 0.0168114 0.0986149 0 0.0990744 2.39968 -1.425 0.51557 0 -2.83747
ALA_188 -6.58098 0.499703 4.20472 -0.0215719 0 0 3.20103 -3.22574 -0 -0 -2.88801 -0.34166 0 0 0 0 0 0 0 0 0 0 -0.0383773 0 0 0 -0.190726 0 2.3386 0.470271 0 -2.57275
ALA_189 -4.67092 0.548797 2.5704 -0.0211878 0 0 1.82506 -2.13309 -0 -0 -0.907848 -0.369646 0 0 0 0 0 0 0 0 0 0 0.0150295 0 0 0 -0.182546 0 2.3386 0.0176577 0 -0.969691
VAL_190 -6.9063 1.23663 2.09544 -0.318624 0.348315 0.0732328 1.99369 -2.26068 -0 -0 -0.942525 -0.16262 0 0 0 0 0 0 0 0 0 0 0.135307 0.0320063 0.192808 0 -0.305383 0 2.085 -0.0203768 0 -2.72408
LEU_191 -6.42507 0.982307 2.04634 -0.520044 0.59936 0.133653 1.17423 -1.92371 -0 -0 -0.602765 0.227477 0 0 0 0 0 0 0 0 0 0 -0.0462203 0.0499171 0.307947 0 -0.280896 0 0.729516 -0.0692172 0 -3.61718
GLY_192 -1.83709 0.161553 2.4148 -5.60293e-05 0 0 1.31989 -1.20839 -0 -0 -0.864019 -0.402144 0 0 0 0 0 0 0 0 0 0 -0.112417 0 0 0 -1.43069 0 1.2108 -0.0308759 0 -0.778647
THR_193 -5.10674 0.852685 3.29586 -0.193008 0.146058 0.066261 1.96318 -2.08848 -0.000144368 -0.00412446 -2.52635 -0.89415 0 0 0 0 -0.209244 0 0 0 0 0 -0.0214298 0.018435 0.812096 0 -0.789307 2.55423 -1.425 0.524055 0 -3.02511
THR_194 -4.11158 0.57639 2.83501 -0.216189 0.159276 0.0796706 2.0079 -1.85087 -0.0144495 -0.074016 -2.26826 -0.815784 0 0 0 0 0 0 0 0 0 0 0.932004 0.0507704 1.98526 0 -0.549096 2.30586 -1.425 0.396447 0 0.00335656
VAL_195 -5.26868 0.636152 1.37616 -0.304274 0.240713 0.0687019 1.62596 -1.71625 -0 -0 -0.937863 -0.0933774 0 0 0 0 0 0 0 0 0 0 0.0612093 0.0211858 0.187854 0 -0.388749 0 2.085 0.0271973 0 -2.37906
GLU_196 -4.10931 0.222643 5.12542 -0.42014 0.0580478 0.805457 2.77213 -2.3258 -0.0144495 -0.074016 -3.29155 -0.482559 0 0 0 0 -0.461708 0 0 0 0 0 -0.0573619 0.0675516 0 3.39351 -0.310464 0 -2.5358 -0.155935 0 -1.79432
GLU_197 -6.73181 0.769726 7.63214 -0.331666 0.0520531 0.356565 3.40258 -3.27821 -0 -0 -4.0368 -0.5015 0 0 0 0 -1.10378 0 0 0 0 0 0.106107 0.0169913 0 4.53792 -0.220137 0 -2.5358 -0.380962 0 -2.24659
ALA_198 -5.67813 0.303948 2.91624 -0.0226839 0 0 2.35883 -2.51901 -0 -0 -1.79379 -0.369292 0 0 0 0 0 0 0 0 0 0 0.145692 0 0 0 -0.412107 0 2.3386 -0.283009 0 -3.01471
VAL_199 -6.94656 1.14425 3.12279 -0.304237 0.242515 0.0678585 2.77819 -2.627 -0 -0 -1.8838 -0.0179827 0 0 0 0 0 0 0 0 0 0 -0.0452385 0.0223784 0.0539094 0 -0.374795 0 2.085 0.0460138 0 -2.63671
LYS_200 -5.47717 0.279652 5.63926 -0.305215 0.0274095 0.135703 2.68294 -2.6135 -0 -0 -2.07464 -0.0139023 0 0 0 0 0 0 0 0 0 0 0.0420001 0.014512 1.73547 0 0.00744762 0 -1.6738 0.0971234 0 -1.49671
ARG_201 -7.03616 0.526265 6.63806 -0.629116 0.167797 0.353389 3.18491 -3.08621 -0.000144368 -0.00412446 -3.89202 0.254089 0 0 0 0 -0.894536 0 0 0 0 0 0.194389 0.0410586 2.53203 0 -0.0460884 0 -1.281 -0.0502879 0 -3.02771
ALA_202 -6.37705 0.52617 3.26116 -0.0226946 0 0 2.84693 -2.82791 -0 -0 -2.4662 -0.378163 0 0 0 0 0 0 0 0 0 0 0.169549 0 0 0 -0.311968 0 2.3386 -0.0905956 0 -3.33217
LEU_203 -5.90634 0.302829 4.59251 -0.502975 0.358934 0.12122 2.50972 -2.53043 -0 -0 -2.67364 0.250104 0 0 0 0 0 0 0 0 0 0 0.28791 0.0927998 0.394739 0 -0.269047 0 0.729516 -0.134798 0 -2.37695
LYS_204 -4.41339 0.175886 5.1817 -0.305605 0.0270676 0.138774 2.3501 -2.32889 -0 -0 -2.15283 -0.0265701 0 0 0 0 0 0 0 0 0 0 0.360019 0.0232803 1.80383 0 0.00694947 0 -1.6738 -0.0177772 0 -0.851259
LEU_205 -7.69115 0.967028 3.03675 -0.720068 0.488979 0.303558 2.42474 -2.55282 -0.0114667 -0.0686886 -1.89823 0.121698 0 0 0 0 0 0 0 0 0 0 0.191544 0.108866 0.97884 0 -0.264657 0 0.729516 0.00194055 0 -3.85362
LYS_206 -6.88517 0.351668 6.19167 -0.493788 0.0938969 0.387921 2.35826 -2.86157 -0.0044973 -0.01037 -1.17037 0.142976 0 0 0 0 0 0 0 0 0 0 0.0546415 0.0407749 2.34871 0 -0.00237246 0 -1.6738 0.0964614 0 -1.03497
THR_207 -2.88192 0.0828945 3.79409 -0.200471 0.131179 0.072864 1.37278 -1.73201 -0 -0 -0.999251 -0.120564 0 0 0 0 0 0 0 0 0 0 -0.0252052 0.0106267 0.14307 0 0.00936715 2.28598 -1.425 0.434591 0 0.953023
LYS_208 -3.26759 0.11258 4.26958 -0.430574 0.0749832 0.243722 2.33323 -1.85189 -0 -0 -2.25895 -0.0815144 0 0 0 0 -0.457011 0 0 0 0 0 -0.0292806 0.0289338 2.21364 0 0.0198723 0 -1.6738 0.303316 0 -0.450761
LEU_209 -5.29459 1.4938 2.36353 -0.606559 0.378969 0.152862 1.14348 -1.51009 -0.0114667 -0.0686886 -2.20412 0.355973 0 0 0 0 0 0 0 0 0 0 -0.0405926 0.0193052 0.559126 0 -0.371171 0 0.729516 -0.140111 0 -3.05083
GLY:CtermProteinFull_210 -1.38485 0.857087 1.50589 -0.415831 0.0486576 1.26554 0.0826471 -0.400705 -0 -0 -1.48873 -2.94526 0 0 0 0 0 0 0 0 0 0 0 0 0 0 0 0 1.2108 -0.0943373 0 -1.7591
HMM:MP-FE1-connect_211 -16.48 3.9658 2.54202 -22.719 21.933 -3.32942 3.61152 -4.02997 -0.00106241 -0.00435975 -15.4123 -12.7386 0 0 0 0 -0.956473 0 0.20983 0 0.0117338 0.100699 0 0 0 0 0 0 0 0 0 -43.2966
#END_POSE_ENERGIES_TABLE UM_296_H183_penta3_HMM_onlyH_1__DE_4
