# Supplementary material for: Design of Heme Enzymes with a Tunable Substrate Binding Pocket Adjacent to an Open Metal Coordination Site
Source: J Am Chem Soc. 2023 Jun 21;145(26):14307–15. doi: 10.1021/jacs.3c02742 (PMC10326885; doi:10.1021/jacs.3c02742)
Supplement: Supplementary file 3 — ja3c02742_si_003.zip [file ja3c02742_si_003.zip › heme_binder_design_models/IK_HC015_17.pdb]

HEADER                                            xx-MMM-xx                     
EXPDTA    THEORETICAL MODEL                                                     
REMARK 666 MATCH TEMPLATE X HMM    0 MATCH MOTIF A HIS   46  1  1               
REMARK 220                                                                      
REMARK 220 EXPERIMENTAL DETAILS                                                 
REMARK 220  EXPERIMENT TYPE                : THEORETICAL MODELLING              
REMARK 220  DATE OF DATA COLLECTION        : 27-MAR-21                          
REMARK 220                                                                      
REMARK 220 REMARK: MODEL GENERATED BY ROSETTA                                   
REMARK 220  VERSION 2020.50+release.1295438                                     
HETNAM     HMM X   1  HMM                                                       
LINK         NE2 HIS A  46                FE1  HMM X   1                  2.26  
ATOM      1  N   VAL A   1       8.021 -32.838  14.640  1.00  0.00           N  
ATOM      2  CA  VAL A   1       6.967 -32.124  13.922  1.00  0.00           C  
ATOM      3  C   VAL A   1       5.585 -32.309  14.544  1.00  0.00           C  
ATOM      4  O   VAL A   1       5.176 -33.424  14.849  1.00  0.00           O  
ATOM      5  CB  VAL A   1       6.922 -32.599  12.457  1.00  0.00           C  
ATOM      6  CG1 VAL A   1       5.799 -31.900  11.706  1.00  0.00           C  
ATOM      7  CG2 VAL A   1       8.262 -32.339  11.787  1.00  0.00           C  
ATOM      8 1H   VAL A   1       8.899 -32.680  14.188  1.00  0.00           H  
ATOM      9 2H   VAL A   1       8.067 -32.506  15.582  1.00  0.00           H  
ATOM     10 3H   VAL A   1       7.819 -33.817  14.642  1.00  0.00           H  
ATOM     11  HA  VAL A   1       7.195 -31.058  13.943  1.00  0.00           H  
ATOM     12  HB  VAL A   1       6.705 -33.666  12.437  1.00  0.00           H  
ATOM     13 1HG1 VAL A   1       5.781 -32.247  10.672  1.00  0.00           H  
ATOM     14 2HG1 VAL A   1       4.845 -32.129  12.182  1.00  0.00           H  
ATOM     15 3HG1 VAL A   1       5.965 -30.822  11.723  1.00  0.00           H  
ATOM     16 1HG2 VAL A   1       8.223 -32.678  10.752  1.00  0.00           H  
ATOM     17 2HG2 VAL A   1       8.481 -31.272  11.812  1.00  0.00           H  
ATOM     18 3HG2 VAL A   1       9.045 -32.883  12.317  1.00  0.00           H  
ATOM     19  N   SER A   2       4.856 -31.214  14.714  1.00  0.00           N  
ATOM     20  CA  SER A   2       3.561 -31.294  15.371  1.00  0.00           C  
ATOM     21  C   SER A   2       2.449 -31.664  14.388  1.00  0.00           C  
ATOM     22  O   SER A   2       2.632 -31.641  13.163  1.00  0.00           O  
ATOM     23  CB  SER A   2       3.241 -29.970  16.038  1.00  0.00           C  
ATOM     24  OG  SER A   2       2.928 -28.991  15.085  1.00  0.00           O  
ATOM     25  H   SER A   2       5.188 -30.318  14.392  1.00  0.00           H  
ATOM     26  HA  SER A   2       3.594 -32.100  16.104  1.00  0.00           H  
ATOM     27 1HB  SER A   2       2.400 -30.100  16.719  1.00  0.00           H  
ATOM     28 2HB  SER A   2       4.095 -29.646  16.631  1.00  0.00           H  
ATOM     29  HG  SER A   2       2.696 -28.203  15.583  1.00  0.00           H  
ATOM     30  N   LEU A   3       1.157 -32.031  14.919  1.00  0.00           N  
ATOM     31  CA  LEU A   3      -0.073 -32.354  14.225  1.00  0.00           C  
ATOM     32  C   LEU A   3      -0.577 -31.124  13.498  1.00  0.00           C  
ATOM     33  O   LEU A   3      -1.122 -31.222  12.411  1.00  0.00           O  
ATOM     34  CB  LEU A   3      -1.135 -32.859  15.210  1.00  0.00           C  
ATOM     35  CG  LEU A   3      -2.411 -33.428  14.578  1.00  0.00           C  
ATOM     36  CD1 LEU A   3      -2.048 -34.575  13.644  1.00  0.00           C  
ATOM     37  CD2 LEU A   3      -3.357 -33.895  15.675  1.00  0.00           C  
ATOM     38  H   LEU A   3       1.172 -32.045  15.928  1.00  0.00           H  
ATOM     39  HA  LEU A   3       0.129 -33.157  13.519  1.00  0.00           H  
ATOM     40 1HB  LEU A   3      -0.693 -33.641  15.826  1.00  0.00           H  
ATOM     41 2HB  LEU A   3      -1.426 -32.034  15.860  1.00  0.00           H  
ATOM     42  HG  LEU A   3      -2.899 -32.655  13.983  1.00  0.00           H  
ATOM     43 1HD1 LEU A   3      -2.955 -34.979  13.195  1.00  0.00           H  
ATOM     44 2HD1 LEU A   3      -1.387 -34.209  12.858  1.00  0.00           H  
ATOM     45 3HD1 LEU A   3      -1.543 -35.358  14.209  1.00  0.00           H  
ATOM     46 1HD2 LEU A   3      -4.264 -34.299  15.226  1.00  0.00           H  
ATOM     47 2HD2 LEU A   3      -2.871 -34.669  16.270  1.00  0.00           H  
ATOM     48 3HD2 LEU A   3      -3.613 -33.052  16.317  1.00  0.00           H  
ATOM     49  N   GLU A   4      -0.375 -29.965  14.110  1.00  0.00           N  
ATOM     50  CA  GLU A   4      -0.698 -28.702  13.475  1.00  0.00           C  
ATOM     51  C   GLU A   4       0.109 -28.454  12.193  1.00  0.00           C  
ATOM     52  O   GLU A   4      -0.438 -28.032  11.174  1.00  0.00           O  
ATOM     53  CB  GLU A   4      -0.465 -27.555  14.461  1.00  0.00           C  
ATOM     54  CG  GLU A   4      -0.794 -26.175  13.910  1.00  0.00           C  
ATOM     55  CD  GLU A   4      -0.486 -25.069  14.881  1.00  0.00           C  
ATOM     56  OE1 GLU A   4       0.171 -25.329  15.860  1.00  0.00           O  
ATOM     57  OE2 GLU A   4      -0.908 -23.962  14.643  1.00  0.00           O  
ATOM     58  H   GLU A   4       0.014 -29.962  15.043  1.00  0.00           H  
ATOM     59  HA  GLU A   4      -1.753 -28.714  13.196  1.00  0.00           H  
ATOM     60 1HB  GLU A   4      -1.073 -27.713  15.352  1.00  0.00           H  
ATOM     61 2HB  GLU A   4       0.579 -27.551  14.774  1.00  0.00           H  
ATOM     62 1HG  GLU A   4      -0.219 -26.013  12.999  1.00  0.00           H  
ATOM     63 2HG  GLU A   4      -1.851 -26.141  13.651  1.00  0.00           H  
ATOM     64  N   GLN A   5       1.420 -28.712  12.226  1.00  0.00           N  
ATOM     65  CA  GLN A   5       2.252 -28.537  11.035  1.00  0.00           C  
ATOM     66  C   GLN A   5       1.815 -29.499   9.935  1.00  0.00           C  
ATOM     67  O   GLN A   5       1.754 -29.128   8.763  1.00  0.00           O  
ATOM     68  CB  GLN A   5       3.730 -28.755  11.367  1.00  0.00           C  
ATOM     69  CG  GLN A   5       4.346 -27.656  12.216  1.00  0.00           C  
ATOM     70  CD  GLN A   5       5.760 -27.987  12.654  1.00  0.00           C  
ATOM     71  OE1 GLN A   5       5.985 -28.937  13.409  1.00  0.00           O  
ATOM     72  NE2 GLN A   5       6.723 -27.203  12.182  1.00  0.00           N  
ATOM     73  H   GLN A   5       1.848 -29.031  13.081  1.00  0.00           H  
ATOM     74  HA  GLN A   5       2.137 -27.514  10.679  1.00  0.00           H  
ATOM     75 1HB  GLN A   5       3.848 -29.698  11.901  1.00  0.00           H  
ATOM     76 2HB  GLN A   5       4.304 -28.828  10.443  1.00  0.00           H  
ATOM     77 1HG  GLN A   5       4.375 -26.735  11.634  1.00  0.00           H  
ATOM     78 2HG  GLN A   5       3.736 -27.515  13.108  1.00  0.00           H  
ATOM     79 1HE2 GLN A   5       7.676 -27.373  12.436  1.00  0.00           H  
ATOM     80 2HE2 GLN A   5       6.497 -26.444  11.572  1.00  0.00           H  
ATOM     81  N   ALA A   6       1.523 -30.738  10.321  1.00  0.00           N  
ATOM     82  CA  ALA A   6       1.023 -31.740   9.386  1.00  0.00           C  
ATOM     83  C   ALA A   6      -0.312 -31.315   8.779  1.00  0.00           C  
ATOM     84  O   ALA A   6      -0.585 -31.591   7.606  1.00  0.00           O  
ATOM     85  CB  ALA A   6       0.872 -33.068  10.077  1.00  0.00           C  
ATOM     86  H   ALA A   6       1.651 -30.990  11.288  1.00  0.00           H  
ATOM     87  HA  ALA A   6       1.748 -31.841   8.576  1.00  0.00           H  
ATOM     88 1HB  ALA A   6       0.498 -33.807   9.368  1.00  0.00           H  
ATOM     89 2HB  ALA A   6       1.840 -33.389  10.460  1.00  0.00           H  
ATOM     90 3HB  ALA A   6       0.169 -32.969  10.903  1.00  0.00           H  
ATOM     91  N   ALA A   7      -1.308 -30.664   9.582  1.00  0.00           N  
ATOM     92  CA  ALA A   7      -2.619 -30.173   9.150  1.00  0.00           C  
ATOM     93  C   ALA A   7      -2.441 -29.069   8.119  1.00  0.00           C  
ATOM     94  O   ALA A   7      -3.169 -29.007   7.129  1.00  0.00           O  
ATOM     95  CB  ALA A   7      -3.426 -29.672  10.338  1.00  0.00           C  
ATOM     96  H   ALA A   7      -1.071 -30.638  10.562  1.00  0.00           H  
ATOM     97  HA  ALA A   7      -3.154 -31.000   8.684  1.00  0.00           H  
ATOM     98 1HB  ALA A   7      -4.390 -29.299   9.992  1.00  0.00           H  
ATOM     99 2HB  ALA A   7      -3.587 -30.491  11.042  1.00  0.00           H  
ATOM    100 3HB  ALA A   7      -2.884 -28.869  10.836  1.00  0.00           H  
ATOM    101  N   VAL A   8      -1.472 -28.197   8.356  1.00  0.00           N  
ATOM    102  CA  VAL A   8      -1.245 -27.101   7.422  1.00  0.00           C  
ATOM    103  C   VAL A   8      -0.682 -27.661   6.103  1.00  0.00           C  
ATOM    104  O   VAL A   8      -1.161 -27.325   5.020  1.00  0.00           O  
ATOM    105  CB  VAL A   8      -0.267 -26.074   8.020  1.00  0.00           C  
ATOM    106  CG1 VAL A   8       0.136 -25.047   6.972  1.00  0.00           C  
ATOM    107  CG2 VAL A   8      -0.899 -25.394   9.225  1.00  0.00           C  
ATOM    108  H   VAL A   8      -0.883 -28.277   9.172  1.00  0.00           H  
ATOM    109  HA  VAL A   8      -2.205 -26.626   7.218  1.00  0.00           H  
ATOM    110  HB  VAL A   8       0.642 -26.590   8.330  1.00  0.00           H  
ATOM    111 1HG1 VAL A   8       0.829 -24.329   7.412  1.00  0.00           H  
ATOM    112 2HG1 VAL A   8       0.619 -25.551   6.135  1.00  0.00           H  
ATOM    113 3HG1 VAL A   8      -0.752 -24.523   6.617  1.00  0.00           H  
ATOM    114 1HG2 VAL A   8      -0.201 -24.671   9.643  1.00  0.00           H  
ATOM    115 2HG2 VAL A   8      -1.812 -24.883   8.917  1.00  0.00           H  
ATOM    116 3HG2 VAL A   8      -1.141 -26.143   9.979  1.00  0.00           H  
ATOM    117  N   ILE A   9       0.347 -28.527   6.194  1.00  0.00           N  
ATOM    118  CA  ILE A   9       0.992 -29.071   5.004  1.00  0.00           C  
ATOM    119  C   ILE A   9       0.005 -29.864   4.134  1.00  0.00           C  
ATOM    120  O   ILE A   9       0.015 -29.754   2.908  1.00  0.00           O  
ATOM    121  CB  ILE A   9       2.175 -29.975   5.395  1.00  0.00           C  
ATOM    122  CG1 ILE A   9       3.311 -29.140   5.991  1.00  0.00           C  
ATOM    123  CG2 ILE A   9       2.665 -30.761   4.189  1.00  0.00           C  
ATOM    124  CD1 ILE A   9       4.345 -29.956   6.732  1.00  0.00           C  
ATOM    125  H   ILE A   9       0.682 -28.805   7.106  1.00  0.00           H  
ATOM    126  HA  ILE A   9       1.359 -28.236   4.406  1.00  0.00           H  
ATOM    127  HB  ILE A   9       1.859 -30.674   6.168  1.00  0.00           H  
ATOM    128 1HG1 ILE A   9       3.815 -28.591   5.197  1.00  0.00           H  
ATOM    129 2HG1 ILE A   9       2.898 -28.406   6.683  1.00  0.00           H  
ATOM    130 1HG2 ILE A   9       3.502 -31.395   4.483  1.00  0.00           H  
ATOM    131 2HG2 ILE A   9       1.856 -31.383   3.807  1.00  0.00           H  
ATOM    132 3HG2 ILE A   9       2.989 -30.070   3.411  1.00  0.00           H  
ATOM    133 1HD1 ILE A   9       5.117 -29.295   7.127  1.00  0.00           H  
ATOM    134 2HD1 ILE A   9       3.867 -30.488   7.556  1.00  0.00           H  
ATOM    135 3HD1 ILE A   9       4.798 -30.675   6.051  1.00  0.00           H  
ATOM    136  N   LEU A  10      -0.868 -30.685   4.801  1.00  0.00           N  
ATOM    137  CA  LEU A  10      -1.934 -31.386   4.095  1.00  0.00           C  
ATOM    138  C   LEU A  10      -2.911 -30.404   3.416  1.00  0.00           C  
ATOM    139  O   LEU A  10      -3.323 -30.611   2.275  1.00  0.00           O  
ATOM    140  CB  LEU A  10      -2.697 -32.289   5.072  1.00  0.00           C  
ATOM    141  CG  LEU A  10      -3.882 -33.061   4.478  1.00  0.00           C  
ATOM    142  CD1 LEU A  10      -3.381 -34.007   3.395  1.00  0.00           C  
ATOM    143  CD2 LEU A  10      -4.597 -33.824   5.583  1.00  0.00           C  
ATOM    144  H   LEU A  10      -0.774 -30.809   5.799  1.00  0.00           H  
ATOM    145  HA  LEU A  10      -1.480 -31.993   3.312  1.00  0.00           H  
ATOM    146 1HB  LEU A  10      -2.002 -33.018   5.486  1.00  0.00           H  
ATOM    147 2HB  LEU A  10      -3.077 -31.676   5.889  1.00  0.00           H  
ATOM    148  HG  LEU A  10      -4.576 -32.360   4.013  1.00  0.00           H  
ATOM    149 1HD1 LEU A  10      -4.224 -34.555   2.972  1.00  0.00           H  
ATOM    150 2HD1 LEU A  10      -2.892 -33.433   2.608  1.00  0.00           H  
ATOM    151 3HD1 LEU A  10      -2.671 -34.711   3.827  1.00  0.00           H  
ATOM    152 1HD2 LEU A  10      -5.440 -34.372   5.161  1.00  0.00           H  
ATOM    153 2HD2 LEU A  10      -3.904 -34.526   6.047  1.00  0.00           H  
ATOM    154 3HD2 LEU A  10      -4.959 -33.122   6.334  1.00  0.00           H  
ATOM    155  N   ALA A  11      -3.403 -29.221   4.166  1.00  0.00           N  
ATOM    156  CA  ALA A  11      -4.294 -28.221   3.607  1.00  0.00           C  
ATOM    157  C   ALA A  11      -3.637 -27.513   2.431  1.00  0.00           C  
ATOM    158  O   ALA A  11      -4.284 -27.233   1.421  1.00  0.00           O  
ATOM    159  CB  ALA A  11      -4.701 -27.217   4.675  1.00  0.00           C  
ATOM    160  H   ALA A  11      -3.134 -29.153   5.137  1.00  0.00           H  
ATOM    161  HA  ALA A  11      -5.186 -28.729   3.240  1.00  0.00           H  
ATOM    162 1HB  ALA A  11      -5.368 -26.472   4.239  1.00  0.00           H  
ATOM    163 2HB  ALA A  11      -5.216 -27.735   5.484  1.00  0.00           H  
ATOM    164 3HB  ALA A  11      -3.813 -26.723   5.067  1.00  0.00           H  
ATOM    165  N   VAL A  12      -2.195 -27.141   2.469  1.00  0.00           N  
ATOM    166  CA  VAL A  12      -1.438 -26.470   1.402  1.00  0.00           C  
ATOM    167  C   VAL A  12      -1.283 -27.326   0.147  1.00  0.00           C  
ATOM    168  O   VAL A  12      -1.483 -26.850  -0.970  1.00  0.00           O  
ATOM    169  CB  VAL A  12      -0.039 -26.085   1.917  1.00  0.00           C  
ATOM    170  CG1 VAL A  12       0.834 -25.597   0.770  1.00  0.00           C  
ATOM    171  CG2 VAL A  12      -0.158 -25.019   2.995  1.00  0.00           C  
ATOM    172  H   VAL A  12      -1.724 -27.389   3.326  1.00  0.00           H  
ATOM    173  HA  VAL A  12      -1.986 -25.573   1.110  1.00  0.00           H  
ATOM    174  HB  VAL A  12       0.442 -26.971   2.332  1.00  0.00           H  
ATOM    175 1HG1 VAL A  12       1.820 -25.330   1.151  1.00  0.00           H  
ATOM    176 2HG1 VAL A  12       0.936 -26.388   0.028  1.00  0.00           H  
ATOM    177 3HG1 VAL A  12       0.375 -24.723   0.310  1.00  0.00           H  
ATOM    178 1HG2 VAL A  12       0.835 -24.752   3.354  1.00  0.00           H  
ATOM    179 2HG2 VAL A  12      -0.644 -24.135   2.581  1.00  0.00           H  
ATOM    180 3HG2 VAL A  12      -0.752 -25.404   3.824  1.00  0.00           H  
ATOM    181  N   ALA A  13      -0.873 -28.714   0.289  1.00  0.00           N  
ATOM    182  CA  ALA A  13      -0.791 -29.609  -0.856  1.00  0.00           C  
ATOM    183  C   ALA A  13      -2.126 -29.780  -1.562  1.00  0.00           C  
ATOM    184  O   ALA A  13      -2.188 -29.824  -2.792  1.00  0.00           O  
ATOM    185  CB  ALA A  13      -0.262 -30.971  -0.429  1.00  0.00           C  
ATOM    186  H   ALA A  13      -0.638 -29.066   1.207  1.00  0.00           H  
ATOM    187  HA  ALA A  13      -0.100 -29.173  -1.577  1.00  0.00           H  
ATOM    188 1HB  ALA A  13      -0.206 -31.628  -1.296  1.00  0.00           H  
ATOM    189 2HB  ALA A  13       0.732 -30.856   0.004  1.00  0.00           H  
ATOM    190 3HB  ALA A  13      -0.933 -31.404   0.312  1.00  0.00           H  
ATOM    191  N   ALA A  14      -3.284 -29.888  -0.759  1.00  0.00           N  
ATOM    192  CA  ALA A  14      -4.613 -30.048  -1.363  1.00  0.00           C  
ATOM    193  C   ALA A  14      -4.998 -28.804  -2.152  1.00  0.00           C  
ATOM    194  O   ALA A  14      -5.607 -28.898  -3.217  1.00  0.00           O  
ATOM    195  CB  ALA A  14      -5.650 -30.345  -0.289  1.00  0.00           C  
ATOM    196  H   ALA A  14      -3.201 -29.854   0.246  1.00  0.00           H  
ATOM    197  HA  ALA A  14      -4.571 -30.889  -2.056  1.00  0.00           H  
ATOM    198 1HB  ALA A  14      -6.630 -30.461  -0.752  1.00  0.00           H  
ATOM    199 2HB  ALA A  14      -5.383 -31.265   0.230  1.00  0.00           H  
ATOM    200 3HB  ALA A  14      -5.681 -29.523   0.422  1.00  0.00           H  
ATOM    201  N   ARG A  15      -4.637 -27.641  -1.618  1.00  0.00           N  
ATOM    202  CA  ARG A  15      -4.916 -26.378  -2.276  1.00  0.00           C  
ATOM    203  C   ARG A  15      -4.006 -26.163  -3.493  1.00  0.00           C  
ATOM    204  O   ARG A  15      -4.429 -25.607  -4.506  1.00  0.00           O  
ATOM    205  CB  ARG A  15      -4.738 -25.225  -1.298  1.00  0.00           C  
ATOM    206  CG  ARG A  15      -5.779 -25.158  -0.192  1.00  0.00           C  
ATOM    207  CD  ARG A  15      -7.051 -24.560  -0.671  1.00  0.00           C  
ATOM    208  NE  ARG A  15      -6.936 -23.124  -0.867  1.00  0.00           N  
ATOM    209  CZ  ARG A  15      -7.775 -22.385  -1.620  1.00  0.00           C  
ATOM    210  NH1 ARG A  15      -8.782 -22.960  -2.239  1.00  0.00           N  
ATOM    211  NH2 ARG A  15      -7.584 -21.082  -1.736  1.00  0.00           N  
ATOM    212  H   ARG A  15      -4.155 -27.638  -0.729  1.00  0.00           H  
ATOM    213  HA  ARG A  15      -5.946 -26.400  -2.632  1.00  0.00           H  
ATOM    214 1HB  ARG A  15      -3.759 -25.296  -0.826  1.00  0.00           H  
ATOM    215 2HB  ARG A  15      -4.771 -24.280  -1.841  1.00  0.00           H  
ATOM    216 1HG  ARG A  15      -5.988 -26.164   0.172  1.00  0.00           H  
ATOM    217 2HG  ARG A  15      -5.400 -24.546   0.628  1.00  0.00           H  
ATOM    218 1HD  ARG A  15      -7.331 -25.013  -1.622  1.00  0.00           H  
ATOM    219 2HD  ARG A  15      -7.837 -24.742   0.062  1.00  0.00           H  
ATOM    220  HE  ARG A  15      -6.173 -22.646  -0.407  1.00  0.00           H  
ATOM    221 1HH1 ARG A  15      -8.928 -23.956  -2.150  1.00  0.00           H  
ATOM    222 2HH1 ARG A  15      -9.410 -22.406  -2.803  1.00  0.00           H  
ATOM    223 1HH2 ARG A  15      -6.809 -20.640  -1.260  1.00  0.00           H  
ATOM    224 2HH2 ARG A  15      -8.212 -20.529  -2.300  1.00  0.00           H  
ATOM    225  N   LEU A  16      -2.754 -26.603  -3.406  1.00  0.00           N  
ATOM    226  CA  LEU A  16      -1.890 -26.559  -4.580  1.00  0.00           C  
ATOM    227  C   LEU A  16      -2.386 -27.496  -5.667  1.00  0.00           C  
ATOM    228  O   LEU A  16      -2.308 -27.186  -6.859  1.00  0.00           O  
ATOM    229  CB  LEU A  16      -0.453 -26.932  -4.195  1.00  0.00           C  
ATOM    230  CG  LEU A  16       0.303 -25.892  -3.359  1.00  0.00           C  
ATOM    231  CD1 LEU A  16       1.573 -26.517  -2.797  1.00  0.00           C  
ATOM    232  CD2 LEU A  16       0.626 -24.683  -4.223  1.00  0.00           C  
ATOM    233  H   LEU A  16      -2.389 -26.968  -2.538  1.00  0.00           H  
ATOM    234  HA  LEU A  16      -1.935 -25.557  -5.006  1.00  0.00           H  
ATOM    235 1HB  LEU A  16      -0.476 -27.861  -3.626  1.00  0.00           H  
ATOM    236 2HB  LEU A  16       0.118 -27.103  -5.107  1.00  0.00           H  
ATOM    237  HG  LEU A  16      -0.316 -25.582  -2.517  1.00  0.00           H  
ATOM    238 1HD1 LEU A  16       2.110 -25.778  -2.202  1.00  0.00           H  
ATOM    239 2HD1 LEU A  16       1.312 -27.368  -2.167  1.00  0.00           H  
ATOM    240 3HD1 LEU A  16       2.206 -26.853  -3.617  1.00  0.00           H  
ATOM    241 1HD2 LEU A  16       1.162 -23.943  -3.629  1.00  0.00           H  
ATOM    242 2HD2 LEU A  16       1.246 -24.992  -5.065  1.00  0.00           H  
ATOM    243 3HD2 LEU A  16      -0.300 -24.245  -4.597  1.00  0.00           H  
ATOM    244  N   GLY A  17      -2.916 -28.638  -5.250  1.00  0.00           N  
ATOM    245  CA  GLY A  17      -3.352 -29.650  -6.191  1.00  0.00           C  
ATOM    246  C   GLY A  17      -2.233 -30.632  -6.498  1.00  0.00           C  
ATOM    247  O   GLY A  17      -2.169 -31.177  -7.591  1.00  0.00           O  
ATOM    248  H   GLY A  17      -3.018 -28.812  -4.259  1.00  0.00           H  
ATOM    249 1HA  GLY A  17      -4.207 -30.185  -5.780  1.00  0.00           H  
ATOM    250 2HA  GLY A  17      -3.684 -29.173  -7.111  1.00  0.00           H  
ATOM    251  N   THR A  18      -1.348 -30.849  -5.534  1.00  0.00           N  
ATOM    252  CA  THR A  18      -0.203 -31.729  -5.715  1.00  0.00           C  
ATOM    253  C   THR A  18      -0.068 -32.655  -4.512  1.00  0.00           C  
ATOM    254  O   THR A  18      -0.945 -32.692  -3.655  1.00  0.00           O  
ATOM    255  CB  THR A  18       1.098 -30.929  -5.913  1.00  0.00           C  
ATOM    256  OG1 THR A  18       2.157 -31.818  -6.289  1.00  0.00           O  
ATOM    257  CG2 THR A  18       1.479 -30.205  -4.630  1.00  0.00           C  
ATOM    258  H   THR A  18      -1.475 -30.385  -4.645  1.00  0.00           H  
ATOM    259  HA  THR A  18      -0.338 -32.287  -6.641  1.00  0.00           H  
ATOM    260  HB  THR A  18       0.957 -30.196  -6.708  1.00  0.00           H  
ATOM    261  HG1 THR A  18       2.066 -32.048  -7.217  1.00  0.00           H  
ATOM    262 1HG2 THR A  18       2.400 -29.645  -4.789  1.00  0.00           H  
ATOM    263 2HG2 THR A  18       0.680 -29.520  -4.347  1.00  0.00           H  
ATOM    264 3HG2 THR A  18       1.631 -30.933  -3.834  1.00  0.00           H  
ATOM    265  N   THR A  19       1.062 -33.434  -4.357  1.00  0.00           N  
ATOM    266  CA  THR A  19       1.337 -34.423  -3.315  1.00  0.00           C  
ATOM    267  C   THR A  19       1.914 -33.707  -2.092  1.00  0.00           C  
ATOM    268  O   THR A  19       2.365 -32.566  -2.199  1.00  0.00           O  
ATOM    269  CB  THR A  19       2.311 -35.511  -3.805  1.00  0.00           C  
ATOM    270  OG1 THR A  19       3.586 -34.921  -4.087  1.00  0.00           O  
ATOM    271  CG2 THR A  19       1.776 -36.178  -5.063  1.00  0.00           C  
ATOM    272  H   THR A  19       1.769 -33.242  -5.051  1.00  0.00           H  
ATOM    273  HA  THR A  19       0.411 -34.952  -3.087  1.00  0.00           H  
ATOM    274  HB  THR A  19       2.437 -36.262  -3.027  1.00  0.00           H  
ATOM    275  HG1 THR A  19       4.236 -35.615  -4.223  1.00  0.00           H  
ATOM    276 1HG2 THR A  19       2.477 -36.944  -5.394  1.00  0.00           H  
ATOM    277 2HG2 THR A  19       0.811 -36.637  -4.848  1.00  0.00           H  
ATOM    278 3HG2 THR A  19       1.656 -35.432  -5.848  1.00  0.00           H  
ATOM    279  N   VAL A  20       1.936 -34.363  -0.937  1.00  0.00           N  
ATOM    280  CA  VAL A  20       2.558 -33.729   0.227  1.00  0.00           C  
ATOM    281  C   VAL A  20       4.080 -33.571   0.070  1.00  0.00           C  
ATOM    282  O   VAL A  20       4.643 -32.521   0.411  1.00  0.00           O  
ATOM    283  CB  VAL A  20       2.263 -34.557   1.491  1.00  0.00           C  
ATOM    284  CG1 VAL A  20       3.104 -34.063   2.659  1.00  0.00           C  
ATOM    285  CG2 VAL A  20       0.781 -34.484   1.824  1.00  0.00           C  
ATOM    286  H   VAL A  20       1.536 -35.285  -0.839  1.00  0.00           H  
ATOM    287  HA  VAL A  20       2.197 -32.700   0.295  1.00  0.00           H  
ATOM    288  HB  VAL A  20       2.545 -35.594   1.309  1.00  0.00           H  
ATOM    289 1HG1 VAL A  20       2.883 -34.659   3.545  1.00  0.00           H  
ATOM    290 2HG1 VAL A  20       4.161 -34.158   2.413  1.00  0.00           H  
ATOM    291 3HG1 VAL A  20       2.869 -33.017   2.860  1.00  0.00           H  
ATOM    292 1HG2 VAL A  20       0.580 -35.072   2.719  1.00  0.00           H  
ATOM    293 2HG2 VAL A  20       0.498 -33.446   2.001  1.00  0.00           H  
ATOM    294 3HG2 VAL A  20       0.201 -34.881   0.991  1.00  0.00           H  
ATOM    295  N   GLU A  21       4.740 -34.599  -0.461  1.00  0.00           N  
ATOM    296  CA  GLU A  21       6.192 -34.571  -0.620  1.00  0.00           C  
ATOM    297  C   GLU A  21       6.587 -33.423  -1.523  1.00  0.00           C  
ATOM    298  O   GLU A  21       7.639 -32.829  -1.337  1.00  0.00           O  
ATOM    299  CB  GLU A  21       6.707 -35.892  -1.197  1.00  0.00           C  
ATOM    300  CG  GLU A  21       6.536 -37.091  -0.275  1.00  0.00           C  
ATOM    301  CD  GLU A  21       5.143 -37.656  -0.301  1.00  0.00           C  
ATOM    302  OE1 GLU A  21       4.334 -37.155  -1.045  1.00  0.00           O  
ATOM    303  OE2 GLU A  21       4.888 -38.589   0.422  1.00  0.00           O  
ATOM    304  H   GLU A  21       4.227 -35.417  -0.759  1.00  0.00           H  
ATOM    305  HA  GLU A  21       6.644 -34.400   0.359  1.00  0.00           H  
ATOM    306 1HB  GLU A  21       6.184 -36.110  -2.128  1.00  0.00           H  
ATOM    307 2HB  GLU A  21       7.768 -35.799  -1.431  1.00  0.00           H  
ATOM    308 1HG  GLU A  21       7.237 -37.869  -0.574  1.00  0.00           H  
ATOM    309 2HG  GLU A  21       6.782 -36.790   0.743  1.00  0.00           H  
ATOM    310  N   GLU A  22       5.740 -33.047  -2.669  1.00  0.00           N  
ATOM    311  CA  GLU A  22       6.021 -31.886  -3.505  1.00  0.00           C  
ATOM    312  C   GLU A  22       5.865 -30.599  -2.705  1.00  0.00           C  
ATOM    313  O   GLU A  22       6.683 -29.682  -2.820  1.00  0.00           O  
ATOM    314  CB  GLU A  22       5.093 -31.862  -4.722  1.00  0.00           C  
ATOM    315  CG  GLU A  22       5.339 -30.704  -5.677  1.00  0.00           C  
ATOM    316  CD  GLU A  22       6.677 -30.782  -6.360  1.00  0.00           C  
ATOM    317  OE1 GLU A  22       7.248 -31.846  -6.384  1.00  0.00           O  
ATOM    318  OE2 GLU A  22       7.127 -29.777  -6.858  1.00  0.00           O  
ATOM    319  H   GLU A  22       4.944 -33.631  -2.889  1.00  0.00           H  
ATOM    320  HA  GLU A  22       7.059 -31.940  -3.832  1.00  0.00           H  
ATOM    321 1HB  GLU A  22       5.205 -32.789  -5.284  1.00  0.00           H  
ATOM    322 2HB  GLU A  22       4.057 -31.806  -4.387  1.00  0.00           H  
ATOM    323 1HG  GLU A  22       4.557 -30.699  -6.436  1.00  0.00           H  
ATOM    324 2HG  GLU A  22       5.274 -29.769  -5.123  1.00  0.00           H  
ATOM    325  N   ALA A  23       4.832 -30.536  -1.869  1.00  0.00           N  
ATOM    326  CA  ALA A  23       4.657 -29.362  -1.027  1.00  0.00           C  
ATOM    327  C   ALA A  23       5.847 -29.213  -0.082  1.00  0.00           C  
ATOM    328  O   ALA A  23       6.248 -28.099   0.258  1.00  0.00           O  
ATOM    329  CB  ALA A  23       3.354 -29.439  -0.262  1.00  0.00           C  
ATOM    330  H   ALA A  23       4.162 -31.289  -1.808  1.00  0.00           H  
ATOM    331  HA  ALA A  23       4.633 -28.483  -1.671  1.00  0.00           H  
ATOM    332 1HB  ALA A  23       3.245 -28.551   0.362  1.00  0.00           H  
ATOM    333 2HB  ALA A  23       2.523 -29.493  -0.965  1.00  0.00           H  
ATOM    334 3HB  ALA A  23       3.356 -30.327   0.368  1.00  0.00           H  
ATOM    335  N   VAL A  24       6.514 -30.390   0.562  1.00  0.00           N  
ATOM    336  CA  VAL A  24       7.715 -30.373   1.397  1.00  0.00           C  
ATOM    337  C   VAL A  24       8.927 -29.888   0.615  1.00  0.00           C  
ATOM    338  O   VAL A  24       9.721 -29.073   1.120  1.00  0.00           O  
ATOM    339  CB  VAL A  24       8.000 -31.780   1.954  1.00  0.00           C  
ATOM    340  CG1 VAL A  24       9.356 -31.816   2.642  1.00  0.00           C  
ATOM    341  CG2 VAL A  24       6.896 -32.190   2.916  1.00  0.00           C  
ATOM    342  H   VAL A  24       6.056 -31.272   0.374  1.00  0.00           H  
ATOM    343  HA  VAL A  24       7.568 -29.651   2.201  1.00  0.00           H  
ATOM    344  HB  VAL A  24       8.042 -32.487   1.125  1.00  0.00           H  
ATOM    345 1HG1 VAL A  24       9.542 -32.818   3.029  1.00  0.00           H  
ATOM    346 2HG1 VAL A  24      10.135 -31.555   1.926  1.00  0.00           H  
ATOM    347 3HG1 VAL A  24       9.365 -31.102   3.466  1.00  0.00           H  
ATOM    348 1HG2 VAL A  24       7.104 -33.186   3.305  1.00  0.00           H  
ATOM    349 2HG2 VAL A  24       6.851 -31.480   3.742  1.00  0.00           H  
ATOM    350 3HG2 VAL A  24       5.940 -32.198   2.392  1.00  0.00           H  
ATOM    351  N   LYS A  25       9.189 -30.401  -0.755  1.00  0.00           N  
ATOM    352  CA  LYS A  25      10.287 -30.034  -1.624  1.00  0.00           C  
ATOM    353  C   LYS A  25      10.214 -28.547  -1.950  1.00  0.00           C  
ATOM    354  O   LYS A  25      11.220 -27.847  -1.918  1.00  0.00           O  
ATOM    355  CB  LYS A  25      10.267 -30.869  -2.906  1.00  0.00           C  
ATOM    356  CG  LYS A  25      10.632 -32.333  -2.709  1.00  0.00           C  
ATOM    357  CD  LYS A  25      10.473 -33.121  -4.000  1.00  0.00           C  
ATOM    358  CE  LYS A  25      10.731 -34.604  -3.781  1.00  0.00           C  
ATOM    359  NZ  LYS A  25      10.450 -35.406  -5.003  1.00  0.00           N  
ATOM    360  H   LYS A  25       8.525 -31.095  -1.069  1.00  0.00           H  
ATOM    361  HA  LYS A  25      11.223 -30.229  -1.099  1.00  0.00           H  
ATOM    362 1HB  LYS A  25       9.271 -30.828  -3.349  1.00  0.00           H  
ATOM    363 2HB  LYS A  25      10.964 -30.443  -3.628  1.00  0.00           H  
ATOM    364 1HG  LYS A  25      11.667 -32.408  -2.374  1.00  0.00           H  
ATOM    365 2HG  LYS A  25       9.989 -32.769  -1.946  1.00  0.00           H  
ATOM    366 1HD  LYS A  25       9.460 -32.990  -4.383  1.00  0.00           H  
ATOM    367 2HD  LYS A  25      11.174 -32.747  -4.746  1.00  0.00           H  
ATOM    368 1HE  LYS A  25      11.772 -34.754  -3.496  1.00  0.00           H  
ATOM    369 2HE  LYS A  25      10.100 -34.969  -2.970  1.00  0.00           H  
ATOM    370 1HZ  LYS A  25      10.633 -36.381  -4.816  1.00  0.00           H  
ATOM    371 2HZ  LYS A  25       9.482 -35.290  -5.266  1.00  0.00           H  
ATOM    372 3HZ  LYS A  25      11.044 -35.091  -5.757  1.00  0.00           H  
ATOM    373  N   ARG A  26       9.019 -28.070  -2.277  1.00  0.00           N  
ATOM    374  CA  ARG A  26       8.855 -26.670  -2.622  1.00  0.00           C  
ATOM    375  C   ARG A  26       9.111 -25.771  -1.405  1.00  0.00           C  
ATOM    376  O   ARG A  26       9.793 -24.746  -1.503  1.00  0.00           O  
ATOM    377  CB  ARG A  26       7.455 -26.417  -3.160  1.00  0.00           C  
ATOM    378  CG  ARG A  26       7.189 -26.987  -4.544  1.00  0.00           C  
ATOM    379  CD  ARG A  26       5.827 -26.645  -5.027  1.00  0.00           C  
ATOM    380  NE  ARG A  26       5.525 -27.284  -6.298  1.00  0.00           N  
ATOM    381  CZ  ARG A  26       4.465 -26.982  -7.073  1.00  0.00           C  
ATOM    382  NH1 ARG A  26       3.618 -26.051  -6.695  1.00  0.00           N  
ATOM    383  NH2 ARG A  26       4.279 -27.622  -8.215  1.00  0.00           N  
ATOM    384  H   ARG A  26       8.213 -28.678  -2.288  1.00  0.00           H  
ATOM    385  HA  ARG A  26       9.594 -26.411  -3.379  1.00  0.00           H  
ATOM    386 1HB  ARG A  26       6.721 -26.845  -2.481  1.00  0.00           H  
ATOM    387 2HB  ARG A  26       7.271 -25.343  -3.206  1.00  0.00           H  
ATOM    388 1HG  ARG A  26       7.914 -26.583  -5.250  1.00  0.00           H  
ATOM    389 2HG  ARG A  26       7.279 -28.074  -4.513  1.00  0.00           H  
ATOM    390 1HD  ARG A  26       5.089 -26.975  -4.296  1.00  0.00           H  
ATOM    391 2HD  ARG A  26       5.748 -25.567  -5.161  1.00  0.00           H  
ATOM    392  HE  ARG A  26       6.155 -28.006  -6.623  1.00  0.00           H  
ATOM    393 1HH1 ARG A  26       3.761 -25.562  -5.823  1.00  0.00           H  
ATOM    394 2HH1 ARG A  26       2.824 -25.825  -7.276  1.00  0.00           H  
ATOM    395 1HH2 ARG A  26       4.930 -28.338  -8.506  1.00  0.00           H  
ATOM    396 2HH2 ARG A  26       3.485 -27.396  -8.796  1.00  0.00           H  
ATOM    397  N   ALA A  27       8.449 -26.097  -0.132  1.00  0.00           N  
ATOM    398  CA  ALA A  27       8.599 -25.241   1.030  1.00  0.00           C  
ATOM    399  C   ALA A  27      10.053 -25.140   1.490  1.00  0.00           C  
ATOM    400  O   ALA A  27      10.482 -24.080   1.945  1.00  0.00           O  
ATOM    401  CB  ALA A  27       7.694 -25.696   2.158  1.00  0.00           C  
ATOM    402  H   ALA A  27       7.845 -26.904  -0.073  1.00  0.00           H  
ATOM    403  HA  ALA A  27       8.316 -24.228   0.743  1.00  0.00           H  
ATOM    404 1HB  ALA A  27       7.824 -25.035   3.016  1.00  0.00           H  
ATOM    405 2HB  ALA A  27       6.656 -25.659   1.828  1.00  0.00           H  
ATOM    406 3HB  ALA A  27       7.950 -26.715   2.441  1.00  0.00           H  
ATOM    407  N   LEU A  28      10.897 -26.323   1.455  1.00  0.00           N  
ATOM    408  CA  LEU A  28      12.318 -26.309   1.849  1.00  0.00           C  
ATOM    409  C   LEU A  28      13.209 -25.524   0.886  1.00  0.00           C  
ATOM    410  O   LEU A  28      14.213 -24.932   1.287  1.00  0.00           O  
ATOM    411  CB  LEU A  28      12.841 -27.747   1.953  1.00  0.00           C  
ATOM    412  CG  LEU A  28      12.282 -28.575   3.118  1.00  0.00           C  
ATOM    413  CD1 LEU A  28      12.646 -30.040   2.919  1.00  0.00           C  
ATOM    414  CD2 LEU A  28      12.840 -28.046   4.430  1.00  0.00           C  
ATOM    415  H   LEU A  28      10.475 -27.193   1.168  1.00  0.00           H  
ATOM    416  HA  LEU A  28      12.405 -25.811   2.812  1.00  0.00           H  
ATOM    417 1HB  LEU A  28      12.602 -28.271   1.029  1.00  0.00           H  
ATOM    418 2HB  LEU A  28      13.926 -27.716   2.059  1.00  0.00           H  
ATOM    419  HG  LEU A  28      11.195 -28.500   3.128  1.00  0.00           H  
ATOM    420 1HD1 LEU A  28      12.248 -30.629   3.747  1.00  0.00           H  
ATOM    421 2HD1 LEU A  28      12.218 -30.398   1.983  1.00  0.00           H  
ATOM    422 3HD1 LEU A  28      13.730 -30.145   2.887  1.00  0.00           H  
ATOM    423 1HD2 LEU A  28      12.442 -28.634   5.258  1.00  0.00           H  
ATOM    424 2HD2 LEU A  28      13.927 -28.121   4.422  1.00  0.00           H  
ATOM    425 3HD2 LEU A  28      12.550 -27.002   4.554  1.00  0.00           H  
ATOM    426  N   LYS A  29      12.916 -25.557  -0.549  1.00  0.00           N  
ATOM    427  CA  LYS A  29      13.620 -24.718  -1.506  1.00  0.00           C  
ATOM    428  C   LYS A  29      13.339 -23.226  -1.280  1.00  0.00           C  
ATOM    429  O   LYS A  29      14.260 -22.404  -1.345  1.00  0.00           O  
ATOM    430  CB  LYS A  29      13.239 -25.117  -2.932  1.00  0.00           C  
ATOM    431  CG  LYS A  29      13.813 -26.450  -3.389  1.00  0.00           C  
ATOM    432  CD  LYS A  29      13.353 -26.798  -4.796  1.00  0.00           C  
ATOM    433  CE  LYS A  29      13.911 -28.141  -5.247  1.00  0.00           C  
ATOM    434  NZ  LYS A  29      13.455 -28.502  -6.617  1.00  0.00           N  
ATOM    435  H   LYS A  29      12.237 -26.223  -0.885  1.00  0.00           H  
ATOM    436  HA  LYS A  29      14.693 -24.838  -1.348  1.00  0.00           H  
ATOM    437 1HB  LYS A  29      12.153 -25.173  -3.016  1.00  0.00           H  
ATOM    438 2HB  LYS A  29      13.580 -24.349  -3.628  1.00  0.00           H  
ATOM    439 1HG  LYS A  29      14.903 -26.402  -3.374  1.00  0.00           H  
ATOM    440 2HG  LYS A  29      13.494 -27.237  -2.705  1.00  0.00           H  
ATOM    441 1HD  LYS A  29      12.263 -26.840  -4.822  1.00  0.00           H  
ATOM    442 2HD  LYS A  29      13.686 -26.026  -5.489  1.00  0.00           H  
ATOM    443 1HE  LYS A  29      14.999 -28.104  -5.236  1.00  0.00           H  
ATOM    444 2HE  LYS A  29      13.590 -28.919  -4.554  1.00  0.00           H  
ATOM    445 1HZ  LYS A  29      13.846 -29.396  -6.876  1.00  0.00           H  
ATOM    446 2HZ  LYS A  29      12.447 -28.557  -6.633  1.00  0.00           H  
ATOM    447 3HZ  LYS A  29      13.764 -27.797  -7.271  1.00  0.00           H  
ATOM    448  N   LEU A  30      12.080 -22.881  -1.001  1.00  0.00           N  
ATOM    449  CA  LEU A  30      11.716 -21.483  -0.796  1.00  0.00           C  
ATOM    450  C   LEU A  30      12.345 -20.998   0.498  1.00  0.00           C  
ATOM    451  O   LEU A  30      12.816 -19.874   0.584  1.00  0.00           O  
ATOM    452  CB  LEU A  30      10.193 -21.315  -0.740  1.00  0.00           C  
ATOM    453  CG  LEU A  30       9.450 -21.532  -2.064  1.00  0.00           C  
ATOM    454  CD1 LEU A  30       7.959 -21.672  -1.793  1.00  0.00           C  
ATOM    455  CD2 LEU A  30       9.729 -20.365  -2.999  1.00  0.00           C  
ATOM    456  H   LEU A  30      11.365 -23.590  -0.929  1.00  0.00           H  
ATOM    457  HA  LEU A  30      12.075 -20.904  -1.645  1.00  0.00           H  
ATOM    458 1HB  LEU A  30       9.791 -22.021  -0.015  1.00  0.00           H  
ATOM    459 2HB  LEU A  30       9.968 -20.305  -0.394  1.00  0.00           H  
ATOM    460  HG  LEU A  30       9.795 -22.457  -2.527  1.00  0.00           H  
ATOM    461 1HD1 LEU A  30       7.431 -21.828  -2.734  1.00  0.00           H  
ATOM    462 2HD1 LEU A  30       7.786 -22.526  -1.137  1.00  0.00           H  
ATOM    463 3HD1 LEU A  30       7.588 -20.767  -1.314  1.00  0.00           H  
ATOM    464 1HD2 LEU A  30       9.201 -20.519  -3.942  1.00  0.00           H  
ATOM    465 2HD2 LEU A  30       9.384 -19.438  -2.538  1.00  0.00           H  
ATOM    466 3HD2 LEU A  30      10.799 -20.299  -3.190  1.00  0.00           H  
ATOM    467  N   LYS A  31      12.338 -21.866   1.501  1.00  0.00           N  
ATOM    468  CA  LYS A  31      12.909 -21.573   2.812  1.00  0.00           C  
ATOM    469  C   LYS A  31      14.316 -21.024   2.655  1.00  0.00           C  
ATOM    470  O   LYS A  31      14.641 -19.953   3.156  1.00  0.00           O  
ATOM    471  CB  LYS A  31      12.923 -22.822   3.695  1.00  0.00           C  
ATOM    472  CG  LYS A  31      13.497 -22.601   5.089  1.00  0.00           C  
ATOM    473  CD  LYS A  31      13.673 -23.919   5.828  1.00  0.00           C  
ATOM    474  CE  LYS A  31      14.351 -23.712   7.175  1.00  0.00           C  
ATOM    475  NZ  LYS A  31      14.716 -25.003   7.819  1.00  0.00           N  
ATOM    476  H   LYS A  31      11.915 -22.769   1.339  1.00  0.00           H  
ATOM    477  HA  LYS A  31      12.264 -20.853   3.316  1.00  0.00           H  
ATOM    478 1HB  LYS A  31      11.906 -23.199   3.808  1.00  0.00           H  
ATOM    479 2HB  LYS A  31      13.509 -23.603   3.212  1.00  0.00           H  
ATOM    480 1HG  LYS A  31      14.465 -22.106   5.009  1.00  0.00           H  
ATOM    481 2HG  LYS A  31      12.827 -21.960   5.660  1.00  0.00           H  
ATOM    482 1HD  LYS A  31      12.697 -24.380   5.989  1.00  0.00           H  
ATOM    483 2HD  LYS A  31      14.280 -24.595   5.227  1.00  0.00           H  
ATOM    484 1HE  LYS A  31      15.254 -23.119   7.040  1.00  0.00           H  
ATOM    485 2HE  LYS A  31      13.681 -23.166   7.839  1.00  0.00           H  
ATOM    486 1HZ  LYS A  31      15.161 -24.823   8.707  1.00  0.00           H  
ATOM    487 2HZ  LYS A  31      13.881 -25.554   7.966  1.00  0.00           H  
ATOM    488 3HZ  LYS A  31      15.352 -25.510   7.220  1.00  0.00           H  
ATOM    489  N   THR A  32      15.142 -21.778   1.940  1.00  0.00           N  
ATOM    490  CA  THR A  32      16.544 -21.446   1.766  1.00  0.00           C  
ATOM    491  C   THR A  32      16.695 -20.174   0.948  1.00  0.00           C  
ATOM    492  O   THR A  32      17.415 -19.266   1.350  1.00  0.00           O  
ATOM    493  CB  THR A  32      17.293 -22.587   1.066  1.00  0.00           C  
ATOM    494  OG1 THR A  32      17.216 -23.765   1.875  1.00  0.00           O  
ATOM    495  CG2 THR A  32      18.747 -22.224   0.868  1.00  0.00           C  
ATOM    496  H   THR A  32      14.776 -22.612   1.505  1.00  0.00           H  
ATOM    497  HA  THR A  32      16.987 -21.293   2.750  1.00  0.00           H  
ATOM    498  HB  THR A  32      16.836 -22.781   0.094  1.00  0.00           H  
ATOM    499  HG1 THR A  32      16.336 -24.141   1.808  1.00  0.00           H  
ATOM    500 1HG2 THR A  32      19.262 -23.045   0.369  1.00  0.00           H  
ATOM    501 2HG2 THR A  32      18.815 -21.327   0.254  1.00  0.00           H  
ATOM    502 3HG2 THR A  32      19.210 -22.039   1.835  1.00  0.00           H  
ATOM    503  N   LYS A  33      16.001 -20.125  -0.187  1.00  0.00           N  
ATOM    504  CA  LYS A  33      16.163 -19.074  -1.192  1.00  0.00           C  
ATOM    505  C   LYS A  33      15.691 -17.696  -0.719  1.00  0.00           C  
ATOM    506  O   LYS A  33      16.356 -16.691  -0.979  1.00  0.00           O  
ATOM    507  CB  LYS A  33      15.416 -19.460  -2.470  1.00  0.00           C  
ATOM    508  CG  LYS A  33      16.071 -20.581  -3.266  1.00  0.00           C  
ATOM    509  CD  LYS A  33      15.267 -20.914  -4.515  1.00  0.00           C  
ATOM    510  CE  LYS A  33      15.933 -22.016  -5.325  1.00  0.00           C  
ATOM    511  NZ  LYS A  33      15.170 -22.336  -6.562  1.00  0.00           N  
ATOM    512  H   LYS A  33      15.328 -20.860  -0.348  1.00  0.00           H  
ATOM    513  HA  LYS A  33      17.226 -18.960  -1.407  1.00  0.00           H  
ATOM    514 1HB  LYS A  33      14.403 -19.776  -2.218  1.00  0.00           H  
ATOM    515 2HB  LYS A  33      15.335 -18.590  -3.121  1.00  0.00           H  
ATOM    516 1HG  LYS A  33      17.076 -20.278  -3.562  1.00  0.00           H  
ATOM    517 2HG  LYS A  33      16.147 -21.473  -2.645  1.00  0.00           H  
ATOM    518 1HD  LYS A  33      14.266 -21.239  -4.227  1.00  0.00           H  
ATOM    519 2HD  LYS A  33      15.176 -20.024  -5.137  1.00  0.00           H  
ATOM    520 1HE  LYS A  33      16.939 -21.706  -5.603  1.00  0.00           H  
ATOM    521 2HE  LYS A  33      16.009 -22.918  -4.718  1.00  0.00           H  
ATOM    522 1HZ  LYS A  33      15.643 -23.070  -7.070  1.00  0.00           H  
ATOM    523 2HZ  LYS A  33      14.239 -22.643  -6.315  1.00  0.00           H  
ATOM    524 3HZ  LYS A  33      15.108 -21.512  -7.143  1.00  0.00           H  
ATOM    525  N   LEU A  34      14.570 -17.655  -0.001  1.00  0.00           N  
ATOM    526  CA  LEU A  34      13.964 -16.392   0.423  1.00  0.00           C  
ATOM    527  C   LEU A  34      14.439 -15.892   1.791  1.00  0.00           C  
ATOM    528  O   LEU A  34      14.133 -14.768   2.184  1.00  0.00           O  
ATOM    529  CB  LEU A  34      12.438 -16.546   0.450  1.00  0.00           C  
ATOM    530  CG  LEU A  34      11.780 -16.892  -0.892  1.00  0.00           C  
ATOM    531  CD1 LEU A  34      10.297 -17.164  -0.676  1.00  0.00           C  
ATOM    532  CD2 LEU A  34      11.989 -15.747  -1.871  1.00  0.00           C  
ATOM    533  H   LEU A  34      14.126 -18.525   0.260  1.00  0.00           H  
ATOM    534  HA  LEU A  34      14.248 -15.616  -0.289  1.00  0.00           H  
ATOM    535 1HB  LEU A  34      12.181 -17.332   1.158  1.00  0.00           H  
ATOM    536 2HB  LEU A  34      12.001 -15.611   0.802  1.00  0.00           H  
ATOM    537  HG  LEU A  34      12.230 -17.800  -1.294  1.00  0.00           H  
ATOM    538 1HD1 LEU A  34       9.830 -17.410  -1.629  1.00  0.00           H  
ATOM    539 2HD1 LEU A  34      10.177 -18.000   0.013  1.00  0.00           H  
ATOM    540 3HD1 LEU A  34       9.823 -16.277  -0.258  1.00  0.00           H  
ATOM    541 1HD2 LEU A  34      11.523 -15.993  -2.825  1.00  0.00           H  
ATOM    542 2HD2 LEU A  34      11.538 -14.838  -1.470  1.00  0.00           H  
ATOM    543 3HD2 LEU A  34      13.057 -15.586  -2.020  1.00  0.00           H  
ATOM    544  N   GLY A  35      15.175 -16.723   2.516  1.00  0.00           N  
ATOM    545  CA  GLY A  35      15.606 -16.366   3.856  1.00  0.00           C  
ATOM    546  C   GLY A  35      14.468 -16.385   4.865  1.00  0.00           C  
ATOM    547  O   GLY A  35      14.375 -15.523   5.741  1.00  0.00           O  
ATOM    548  H   GLY A  35      15.446 -17.619   2.135  1.00  0.00           H  
ATOM    549 1HA  GLY A  35      16.382 -17.058   4.186  1.00  0.00           H  
ATOM    550 2HA  GLY A  35      16.049 -15.370   3.841  1.00  0.00           H  
ATOM    551  N   VAL A  36      13.590 -17.375   4.746  1.00  0.00           N  
ATOM    552  CA  VAL A  36      12.404 -17.418   5.595  1.00  0.00           C  
ATOM    553  C   VAL A  36      12.278 -18.768   6.298  1.00  0.00           C  
ATOM    554  O   VAL A  36      13.086 -19.675   6.073  1.00  0.00           O  
ATOM    555  CB  VAL A  36      11.138 -17.158   4.757  1.00  0.00           C  
ATOM    556  CG1 VAL A  36      11.218 -15.798   4.079  1.00  0.00           C  
ATOM    557  CG2 VAL A  36      10.962 -18.264   3.728  1.00  0.00           C  
ATOM    558  H   VAL A  36      13.734 -18.106   4.065  1.00  0.00           H  
ATOM    559  HA  VAL A  36      12.514 -16.671   6.381  1.00  0.00           H  
ATOM    560  HB  VAL A  36      10.273 -17.137   5.420  1.00  0.00           H  
ATOM    561 1HG1 VAL A  36      10.315 -15.631   3.491  1.00  0.00           H  
ATOM    562 2HG1 VAL A  36      11.307 -15.020   4.836  1.00  0.00           H  
ATOM    563 3HG1 VAL A  36      12.088 -15.770   3.423  1.00  0.00           H  
ATOM    564 1HG2 VAL A  36      10.064 -18.075   3.140  1.00  0.00           H  
ATOM    565 2HG2 VAL A  36      11.830 -18.290   3.069  1.00  0.00           H  
ATOM    566 3HG2 VAL A  36      10.865 -19.223   4.238  1.00  0.00           H  
ATOM    567  N   SER A  37      11.270 -18.968   7.300  1.00  0.00           N  
ATOM    568  CA  SER A  37      10.901 -20.222   7.947  1.00  0.00           C  
ATOM    569  C   SER A  37      10.110 -21.126   7.002  1.00  0.00           C  
ATOM    570  O   SER A  37       9.582 -20.666   5.980  1.00  0.00           O  
ATOM    571  CB  SER A  37      10.087 -19.944   9.195  1.00  0.00           C  
ATOM    572  OG  SER A  37       8.807 -19.480   8.866  1.00  0.00           O  
ATOM    573  H   SER A  37      10.795 -18.119   7.569  1.00  0.00           H  
ATOM    574  HA  SER A  37      11.815 -20.750   8.226  1.00  0.00           H  
ATOM    575 1HB  SER A  37      10.007 -20.855   9.787  1.00  0.00           H  
ATOM    576 2HB  SER A  37      10.600 -19.201   9.805  1.00  0.00           H  
ATOM    577  HG  SER A  37       8.401 -19.213   9.694  1.00  0.00           H  
ATOM    578  N   LEU A  38      10.004 -22.513   7.335  1.00  0.00           N  
ATOM    579  CA  LEU A  38       9.260 -23.589   6.701  1.00  0.00           C  
ATOM    580  C   LEU A  38       7.779 -23.212   6.672  1.00  0.00           C  
ATOM    581  O   LEU A  38       7.061 -23.532   5.722  1.00  0.00           O  
ATOM    582  CB  LEU A  38       9.462 -24.909   7.456  1.00  0.00           C  
ATOM    583  CG  LEU A  38       8.755 -26.132   6.860  1.00  0.00           C  
ATOM    584  CD1 LEU A  38       9.266 -26.375   5.445  1.00  0.00           C  
ATOM    585  CD2 LEU A  38       9.001 -27.344   7.745  1.00  0.00           C  
ATOM    586  H   LEU A  38      10.546 -22.713   8.164  1.00  0.00           H  
ATOM    587  HA  LEU A  38       9.638 -23.720   5.688  1.00  0.00           H  
ATOM    588 1HB  LEU A  38      10.529 -25.129   7.493  1.00  0.00           H  
ATOM    589 2HB  LEU A  38       9.103 -24.784   8.477  1.00  0.00           H  
ATOM    590  HG  LEU A  38       7.683 -25.939   6.798  1.00  0.00           H  
ATOM    591 1HD1 LEU A  38       8.762 -27.244   5.021  1.00  0.00           H  
ATOM    592 2HD1 LEU A  38       9.059 -25.500   4.829  1.00  0.00           H  
ATOM    593 3HD1 LEU A  38      10.339 -26.556   5.473  1.00  0.00           H  
ATOM    594 1HD2 LEU A  38       8.497 -28.213   7.322  1.00  0.00           H  
ATOM    595 2HD2 LEU A  38      10.071 -27.539   7.806  1.00  0.00           H  
ATOM    596 3HD2 LEU A  38       8.610 -27.149   8.744  1.00  0.00           H  
ATOM    597  N   LYS A  39       7.118 -22.549   7.829  1.00  0.00           N  
ATOM    598  CA  LYS A  39       5.762 -22.018   7.892  1.00  0.00           C  
ATOM    599  C   LYS A  39       5.514 -20.873   6.907  1.00  0.00           C  
ATOM    600  O   LYS A  39       4.486 -20.836   6.231  1.00  0.00           O  
ATOM    601  CB  LYS A  39       5.456 -21.549   9.316  1.00  0.00           C  
ATOM    602  CG  LYS A  39       4.061 -20.966   9.500  1.00  0.00           C  
ATOM    603  CD  LYS A  39       3.814 -20.572  10.948  1.00  0.00           C  
ATOM    604  CE  LYS A  39       2.499 -19.821  11.101  1.00  0.00           C  
ATOM    605  NZ  LYS A  39       1.327 -20.683  10.790  1.00  0.00           N  
ATOM    606  H   LYS A  39       7.712 -22.481   8.644  1.00  0.00           H  
ATOM    607  HA  LYS A  39       5.065 -22.817   7.638  1.00  0.00           H  
ATOM    608 1HB  LYS A  39       5.563 -22.387  10.006  1.00  0.00           H  
ATOM    609 2HB  LYS A  39       6.179 -20.788   9.611  1.00  0.00           H  
ATOM    610 1HG  LYS A  39       3.949 -20.084   8.868  1.00  0.00           H  
ATOM    611 2HG  LYS A  39       3.317 -21.703   9.200  1.00  0.00           H  
ATOM    612 1HD  LYS A  39       3.786 -21.468  11.570  1.00  0.00           H  
ATOM    613 2HD  LYS A  39       4.627 -19.935  11.296  1.00  0.00           H  
ATOM    614 1HE  LYS A  39       2.406 -19.457  12.123  1.00  0.00           H  
ATOM    615 2HE  LYS A  39       2.491 -18.962  10.431  1.00  0.00           H  
ATOM    616 1HZ  LYS A  39       0.477 -20.149  10.903  1.00  0.00           H  
ATOM    617 2HZ  LYS A  39       1.393 -21.012   9.837  1.00  0.00           H  
ATOM    618 3HZ  LYS A  39       1.313 -21.473  11.418  1.00  0.00           H  
ATOM    619  N   GLN A  40       6.461 -19.948   6.835  1.00  0.00           N  
ATOM    620  CA  GLN A  40       6.363 -18.852   5.881  1.00  0.00           C  
ATOM    621  C   GLN A  40       6.416 -19.326   4.422  1.00  0.00           C  
ATOM    622  O   GLN A  40       5.702 -18.807   3.564  1.00  0.00           O  
ATOM    623  CB  GLN A  40       7.484 -17.840   6.137  1.00  0.00           C  
ATOM    624  CG  GLN A  40       7.312 -17.030   7.411  1.00  0.00           C  
ATOM    625  CD  GLN A  40       8.511 -16.149   7.703  1.00  0.00           C  
ATOM    626  OE1 GLN A  40       9.650 -16.622   7.750  1.00  0.00           O  
ATOM    627  NE2 GLN A  40       8.263 -14.859   7.901  1.00  0.00           N  
ATOM    628  H   GLN A  40       7.264 -19.997   7.447  1.00  0.00           H  
ATOM    629  HA  GLN A  40       5.399 -18.364   6.024  1.00  0.00           H  
ATOM    630 1HB  GLN A  40       8.438 -18.361   6.196  1.00  0.00           H  
ATOM    631 2HB  GLN A  40       7.542 -17.143   5.300  1.00  0.00           H  
ATOM    632 1HG  GLN A  40       6.435 -16.391   7.307  1.00  0.00           H  
ATOM    633 2HG  GLN A  40       7.178 -17.715   8.248  1.00  0.00           H  
ATOM    634 1HE2 GLN A  40       9.014 -14.229   8.098  1.00  0.00           H  
ATOM    635 2HE2 GLN A  40       7.324 -14.517   7.853  1.00  0.00           H  
ATOM    636  N   ALA A  41       7.263 -20.312   4.149  1.00  0.00           N  
ATOM    637  CA  ALA A  41       7.328 -20.925   2.822  1.00  0.00           C  
ATOM    638  C   ALA A  41       6.048 -21.672   2.442  1.00  0.00           C  
ATOM    639  O   ALA A  41       5.609 -21.608   1.296  1.00  0.00           O  
ATOM    640  CB  ALA A  41       8.532 -21.858   2.721  1.00  0.00           C  
ATOM    641  H   ALA A  41       7.877 -20.647   4.877  1.00  0.00           H  
ATOM    642  HA  ALA A  41       7.438 -20.126   2.087  1.00  0.00           H  
ATOM    643 1HB  ALA A  41       8.565 -22.305   1.728  1.00  0.00           H  
ATOM    644 2HB  ALA A  41       9.446 -21.292   2.896  1.00  0.00           H  
ATOM    645 3HB  ALA A  41       8.445 -22.645   3.470  1.00  0.00           H  
ATOM    646  N   LEU A  42       5.473 -22.405   3.395  1.00  0.00           N  
ATOM    647  CA  LEU A  42       4.206 -23.092   3.155  1.00  0.00           C  
ATOM    648  C   LEU A  42       3.138 -22.036   2.951  1.00  0.00           C  
ATOM    649  O   LEU A  42       2.227 -22.210   2.141  1.00  0.00           O  
ATOM    650  CB  LEU A  42       3.837 -24.006   4.330  1.00  0.00           C  
ATOM    651  CG  LEU A  42       4.675 -25.284   4.468  1.00  0.00           C  
ATOM    652  CD1 LEU A  42       4.475 -25.875   5.857  1.00  0.00           C  
ATOM    653  CD2 LEU A  42       4.270 -26.276   3.388  1.00  0.00           C  
ATOM    654  H   LEU A  42       5.917 -22.491   4.299  1.00  0.00           H  
ATOM    655  HA  LEU A  42       4.309 -23.685   2.247  1.00  0.00           H  
ATOM    656 1HB  LEU A  42       3.940 -23.442   5.255  1.00  0.00           H  
ATOM    657 2HB  LEU A  42       2.794 -24.304   4.224  1.00  0.00           H  
ATOM    658  HG  LEU A  42       5.732 -25.040   4.358  1.00  0.00           H  
ATOM    659 1HD1 LEU A  42       5.071 -26.783   5.955  1.00  0.00           H  
ATOM    660 2HD1 LEU A  42       4.791 -25.152   6.609  1.00  0.00           H  
ATOM    661 3HD1 LEU A  42       3.423 -26.115   6.003  1.00  0.00           H  
ATOM    662 1HD2 LEU A  42       4.866 -27.184   3.486  1.00  0.00           H  
ATOM    663 2HD2 LEU A  42       3.213 -26.522   3.498  1.00  0.00           H  
ATOM    664 3HD2 LEU A  42       4.439 -25.834   2.406  1.00  0.00           H  
ATOM    665  N   LEU A  43       3.094 -20.814   3.780  1.00  0.00           N  
ATOM    666  CA  LEU A  43       2.099 -19.762   3.600  1.00  0.00           C  
ATOM    667  C   LEU A  43       2.218 -19.103   2.233  1.00  0.00           C  
ATOM    668  O   LEU A  43       1.215 -18.766   1.606  1.00  0.00           O  
ATOM    669  CB  LEU A  43       2.248 -18.701   4.697  1.00  0.00           C  
ATOM    670  CG  LEU A  43       1.186 -17.595   4.703  1.00  0.00           C  
ATOM    671  CD1 LEU A  43      -0.187 -18.210   4.942  1.00  0.00           C  
ATOM    672  CD2 LEU A  43       1.522 -16.573   5.779  1.00  0.00           C  
ATOM    673  H   LEU A  43       3.758 -20.739   4.536  1.00  0.00           H  
ATOM    674  HA  LEU A  43       1.110 -20.218   3.662  1.00  0.00           H  
ATOM    675 1HB  LEU A  43       2.216 -19.196   5.666  1.00  0.00           H  
ATOM    676 2HB  LEU A  43       3.222 -18.224   4.589  1.00  0.00           H  
ATOM    677  HG  LEU A  43       1.166 -17.104   3.730  1.00  0.00           H  
ATOM    678 1HD1 LEU A  43      -0.942 -17.424   4.946  1.00  0.00           H  
ATOM    679 2HD1 LEU A  43      -0.410 -18.922   4.147  1.00  0.00           H  
ATOM    680 3HD1 LEU A  43      -0.193 -18.723   5.903  1.00  0.00           H  
ATOM    681 1HD2 LEU A  43       0.766 -15.786   5.782  1.00  0.00           H  
ATOM    682 2HD2 LEU A  43       1.540 -17.063   6.753  1.00  0.00           H  
ATOM    683 3HD2 LEU A  43       2.499 -16.136   5.574  1.00  0.00           H  
ATOM    684  N   LEU A  44       3.458 -18.902   1.738  1.00  0.00           N  
ATOM    685  CA  LEU A  44       3.639 -18.349   0.402  1.00  0.00           C  
ATOM    686  C   LEU A  44       3.004 -19.254  -0.654  1.00  0.00           C  
ATOM    687  O   LEU A  44       2.393 -18.772  -1.602  1.00  0.00           O  
ATOM    688  CB  LEU A  44       5.132 -18.167   0.102  1.00  0.00           C  
ATOM    689  CG  LEU A  44       5.470 -17.644  -1.300  1.00  0.00           C  
ATOM    690  CD1 LEU A  44       4.862 -16.260  -1.487  1.00  0.00           C  
ATOM    691  CD2 LEU A  44       6.980 -17.606  -1.478  1.00  0.00           C  
ATOM    692  H   LEU A  44       4.272 -19.123   2.292  1.00  0.00           H  
ATOM    693  HA  LEU A  44       3.155 -17.373   0.362  1.00  0.00           H  
ATOM    694 1HB  LEU A  44       5.549 -17.468   0.825  1.00  0.00           H  
ATOM    695 2HB  LEU A  44       5.632 -19.127   0.226  1.00  0.00           H  
ATOM    696  HG  LEU A  44       5.032 -18.303  -2.050  1.00  0.00           H  
ATOM    697 1HD1 LEU A  44       5.102 -15.888  -2.483  1.00  0.00           H  
ATOM    698 2HD1 LEU A  44       3.780 -16.320  -1.373  1.00  0.00           H  
ATOM    699 3HD1 LEU A  44       5.269 -15.580  -0.739  1.00  0.00           H  
ATOM    700 1HD2 LEU A  44       7.220 -17.235  -2.475  1.00  0.00           H  
ATOM    701 2HD2 LEU A  44       7.418 -16.946  -0.730  1.00  0.00           H  
ATOM    702 3HD2 LEU A  44       7.386 -18.611  -1.358  1.00  0.00           H  
ATOM    703  N   LEU A  45       3.184 -20.689  -0.587  1.00  0.00           N  
ATOM    704  CA  LEU A  45       2.476 -21.653  -1.430  1.00  0.00           C  
ATOM    705  C   LEU A  45       0.950 -21.526  -1.302  1.00  0.00           C  
ATOM    706  O   LEU A  45       0.223 -21.635  -2.289  1.00  0.00           O  
ATOM    707  CB  LEU A  45       2.907 -23.078  -1.064  1.00  0.00           C  
ATOM    708  CG  LEU A  45       4.326 -23.475  -1.491  1.00  0.00           C  
ATOM    709  CD1 LEU A  45       4.739 -24.747  -0.761  1.00  0.00           C  
ATOM    710  CD2 LEU A  45       4.367 -23.671  -2.999  1.00  0.00           C  
ATOM    711  H   LEU A  45       3.816 -21.029   0.124  1.00  0.00           H  
ATOM    712  HA  LEU A  45       2.734 -21.445  -2.469  1.00  0.00           H  
ATOM    713 1HB  LEU A  45       2.842 -23.194   0.017  1.00  0.00           H  
ATOM    714 2HB  LEU A  45       2.214 -23.781  -1.526  1.00  0.00           H  
ATOM    715  HG  LEU A  45       5.025 -22.687  -1.209  1.00  0.00           H  
ATOM    716 1HD1 LEU A  45       5.748 -25.028  -1.065  1.00  0.00           H  
ATOM    717 2HD1 LEU A  45       4.720 -24.572   0.314  1.00  0.00           H  
ATOM    718 3HD1 LEU A  45       4.048 -25.551  -1.012  1.00  0.00           H  
ATOM    719 1HD2 LEU A  45       5.375 -23.953  -3.302  1.00  0.00           H  
ATOM    720 2HD2 LEU A  45       3.669 -24.460  -3.282  1.00  0.00           H  
ATOM    721 3HD2 LEU A  45       4.084 -22.743  -3.494  1.00  0.00           H  
ATOM    722  N   HIS A  46       0.477 -21.296  -0.080  1.00  0.00           N  
ATOM    723  CA  HIS A  46      -0.951 -21.153   0.207  1.00  0.00           C  
ATOM    724  C   HIS A  46      -1.533 -19.891  -0.441  1.00  0.00           C  
ATOM    725  O   HIS A  46      -2.554 -19.944  -1.127  1.00  0.00           O  
ATOM    726  CB  HIS A  46      -1.195 -21.114   1.719  1.00  0.00           C  
ATOM    727  CG  HIS A  46      -2.644 -21.090   2.095  1.00  0.00           C  
ATOM    728  ND1 HIS A  46      -3.529 -22.074   1.707  1.00  0.00           N  
ATOM    729  CD2 HIS A  46      -3.362 -20.201   2.821  1.00  0.00           C  
ATOM    730  CE1 HIS A  46      -4.731 -21.791   2.181  1.00  0.00           C  
ATOM    731  NE2 HIS A  46      -4.655 -20.660   2.859  1.00  0.00           N  
ATOM    732  H   HIS A  46       1.143 -21.218   0.676  1.00  0.00           H  
ATOM    733  HA  HIS A  46      -1.492 -22.006  -0.202  1.00  0.00           H  
ATOM    734 1HB  HIS A  46      -0.736 -21.988   2.184  1.00  0.00           H  
ATOM    735 2HB  HIS A  46      -0.718 -20.231   2.141  1.00  0.00           H  
ATOM    736  HD1 HIS A  46      -3.300 -22.917   1.220  1.00  0.00           H  
ATOM    737  HD2 HIS A  46      -3.097 -19.273   3.327  1.00  0.00           H  
ATOM    738  HE1 HIS A  46      -5.574 -22.452   1.984  1.00  0.00           H  
ATOM    739  N   ILE A  47      -0.859 -18.764  -0.239  1.00  0.00           N  
ATOM    740  CA  ILE A  47      -1.316 -17.496  -0.787  1.00  0.00           C  
ATOM    741  C   ILE A  47      -1.221 -17.471  -2.303  1.00  0.00           C  
ATOM    742  O   ILE A  47      -2.140 -17.006  -2.963  1.00  0.00           O  
ATOM    743  CB  ILE A  47      -0.502 -16.326  -0.206  1.00  0.00           C  
ATOM    744  CG1 ILE A  47      -1.149 -15.816   1.085  1.00  0.00           C  
ATOM    745  CG2 ILE A  47      -0.383 -15.203  -1.225  1.00  0.00           C  
ATOM    746  CD1 ILE A  47      -1.559 -16.915   2.038  1.00  0.00           C  
ATOM    747  H   ILE A  47      -0.010 -18.786   0.309  1.00  0.00           H  
ATOM    748  HA  ILE A  47      -2.373 -17.380  -0.552  1.00  0.00           H  
ATOM    749  HB  ILE A  47       0.497 -16.672   0.058  1.00  0.00           H  
ATOM    750 1HG1 ILE A  47      -0.454 -15.156   1.604  1.00  0.00           H  
ATOM    751 2HG1 ILE A  47      -2.035 -15.229   0.841  1.00  0.00           H  
ATOM    752 1HG2 ILE A  47       0.194 -14.383  -0.797  1.00  0.00           H  
ATOM    753 2HG2 ILE A  47       0.120 -15.574  -2.117  1.00  0.00           H  
ATOM    754 3HG2 ILE A  47      -1.378 -14.846  -1.491  1.00  0.00           H  
ATOM    755 1HD1 ILE A  47      -2.009 -16.476   2.928  1.00  0.00           H  
ATOM    756 2HD1 ILE A  47      -2.283 -17.568   1.550  1.00  0.00           H  
ATOM    757 3HD1 ILE A  47      -0.682 -17.494   2.324  1.00  0.00           H  
ATOM    758  N   ALA A  48      -0.126 -17.993  -2.853  1.00  0.00           N  
ATOM    759  CA  ALA A  48       0.013 -18.117  -4.304  1.00  0.00           C  
ATOM    760  C   ALA A  48      -1.132 -18.945  -4.917  1.00  0.00           C  
ATOM    761  O   ALA A  48      -1.620 -18.624  -5.998  1.00  0.00           O  
ATOM    762  CB  ALA A  48       1.361 -18.737  -4.645  1.00  0.00           C  
ATOM    763  H   ALA A  48       0.626 -18.312  -2.259  1.00  0.00           H  
ATOM    764  HA  ALA A  48      -0.081 -17.123  -4.739  1.00  0.00           H  
ATOM    765 1HB  ALA A  48       1.460 -18.815  -5.728  1.00  0.00           H  
ATOM    766 2HB  ALA A  48       2.161 -18.112  -4.252  1.00  0.00           H  
ATOM    767 3HB  ALA A  48       1.427 -19.730  -4.202  1.00  0.00           H  
ATOM    768  N   ALA A  49      -1.570 -20.157  -4.216  1.00  0.00           N  
ATOM    769  CA  ALA A  49      -2.767 -20.897  -4.646  1.00  0.00           C  
ATOM    770  C   ALA A  49      -4.087 -20.117  -4.547  1.00  0.00           C  
ATOM    771  O   ALA A  49      -4.943 -20.213  -5.426  1.00  0.00           O  
ATOM    772  CB  ALA A  49      -2.879 -22.182  -3.837  1.00  0.00           C  
ATOM    773  H   ALA A  49      -1.047 -20.487  -3.417  1.00  0.00           H  
ATOM    774  HA  ALA A  49      -2.647 -21.153  -5.699  1.00  0.00           H  
ATOM    775 1HB  ALA A  49      -3.746 -22.751  -4.175  1.00  0.00           H  
ATOM    776 2HB  ALA A  49      -1.978 -22.779  -3.977  1.00  0.00           H  
ATOM    777 3HB  ALA A  49      -2.995 -21.938  -2.782  1.00  0.00           H  
ATOM    778  N   ALA A  50      -4.253 -19.329  -3.455  1.00  0.00           N  
ATOM    779  CA  ALA A  50      -5.420 -18.470  -3.301  1.00  0.00           C  
ATOM    780  C   ALA A  50      -5.418 -17.399  -4.382  1.00  0.00           C  
ATOM    781  O   ALA A  50      -6.468 -17.039  -4.914  1.00  0.00           O  
ATOM    782  CB  ALA A  50      -5.446 -17.837  -1.917  1.00  0.00           C  
ATOM    783  H   ALA A  50      -3.549 -19.338  -2.729  1.00  0.00           H  
ATOM    784  HA  ALA A  50      -6.312 -19.084  -3.424  1.00  0.00           H  
ATOM    785 1HB  ALA A  50      -6.319 -17.190  -1.829  1.00  0.00           H  
ATOM    786 2HB  ALA A  50      -5.496 -18.619  -1.160  1.00  0.00           H  
ATOM    787 3HB  ALA A  50      -4.543 -17.247  -1.770  1.00  0.00           H  
ATOM    788  N   LEU A  51      -4.164 -16.756  -4.832  1.00  0.00           N  
ATOM    789  CA  LEU A  51      -4.009 -15.775  -5.908  1.00  0.00           C  
ATOM    790  C   LEU A  51      -4.191 -16.384  -7.286  1.00  0.00           C  
ATOM    791  O   LEU A  51      -4.652 -15.707  -8.198  1.00  0.00           O  
ATOM    792  CB  LEU A  51      -2.625 -15.121  -5.825  1.00  0.00           C  
ATOM    793  CG  LEU A  51      -2.391 -14.209  -4.613  1.00  0.00           C  
ATOM    794  CD1 LEU A  51      -0.911 -13.868  -4.511  1.00  0.00           C  
ATOM    795  CD2 LEU A  51      -3.233 -12.949  -4.756  1.00  0.00           C  
ATOM    796  H   LEU A  51      -3.350 -17.041  -4.306  1.00  0.00           H  
ATOM    797  HA  LEU A  51      -4.768 -15.000  -5.782  1.00  0.00           H  
ATOM    798 1HB  LEU A  51      -1.871 -15.906  -5.798  1.00  0.00           H  
ATOM    799 2HB  LEU A  51      -2.467 -14.525  -6.723  1.00  0.00           H  
ATOM    800  HG  LEU A  51      -2.677 -14.734  -3.702  1.00  0.00           H  
ATOM    801 1HD1 LEU A  51      -0.745 -13.220  -3.650  1.00  0.00           H  
ATOM    802 2HD1 LEU A  51      -0.334 -14.785  -4.390  1.00  0.00           H  
ATOM    803 3HD1 LEU A  51      -0.592 -13.355  -5.417  1.00  0.00           H  
ATOM    804 1HD2 LEU A  51      -3.068 -12.301  -3.895  1.00  0.00           H  
ATOM    805 2HD2 LEU A  51      -2.948 -12.422  -5.667  1.00  0.00           H  
ATOM    806 3HD2 LEU A  51      -4.288 -13.221  -4.809  1.00  0.00           H  
ATOM    807  N   GLY A  52      -3.772 -17.731  -7.566  1.00  0.00           N  
ATOM    808  CA  GLY A  52      -3.763 -18.440  -8.833  1.00  0.00           C  
ATOM    809  C   GLY A  52      -2.538 -18.100  -9.676  1.00  0.00           C  
ATOM    810  O   GLY A  52      -2.554 -18.220 -10.901  1.00  0.00           O  
ATOM    811  H   GLY A  52      -3.454 -18.207  -6.734  1.00  0.00           H  
ATOM    812 1HA  GLY A  52      -3.785 -19.516  -8.648  1.00  0.00           H  
ATOM    813 2HA  GLY A  52      -4.665 -18.194  -9.393  1.00  0.00           H  
ATOM    814  N   THR A  53      -1.360 -17.744  -9.034  1.00  0.00           N  
ATOM    815  CA  THR A  53      -0.092 -17.310  -9.598  1.00  0.00           C  
ATOM    816  C   THR A  53       1.026 -18.180  -9.020  1.00  0.00           C  
ATOM    817  O   THR A  53       0.793 -18.990  -8.125  1.00  0.00           O  
ATOM    818  CB  THR A  53       0.181 -15.822  -9.308  1.00  0.00           C  
ATOM    819  OG1 THR A  53       0.477 -15.652  -7.915  1.00  0.00           O  
ATOM    820  CG2 THR A  53      -1.031 -14.978  -9.671  1.00  0.00           C  
ATOM    821  H   THR A  53      -1.450 -17.829  -8.030  1.00  0.00           H  
ATOM    822  HA  THR A  53      -0.136 -17.428 -10.680  1.00  0.00           H  
ATOM    823  HB  THR A  53       1.038 -15.489  -9.892  1.00  0.00           H  
ATOM    824  HG1 THR A  53       1.325 -16.058  -7.718  1.00  0.00           H  
ATOM    825 1HG2 THR A  53      -0.820 -13.929  -9.459  1.00  0.00           H  
ATOM    826 2HG2 THR A  53      -1.252 -15.097 -10.731  1.00  0.00           H  
ATOM    827 3HG2 THR A  53      -1.889 -15.300  -9.083  1.00  0.00           H  
ATOM    828  N   THR A  54       2.245 -18.001  -9.514  1.00  0.00           N  
ATOM    829  CA  THR A  54       3.388 -18.694  -8.928  1.00  0.00           C  
ATOM    830  C   THR A  54       3.849 -18.030  -7.635  1.00  0.00           C  
ATOM    831  O   THR A  54       3.459 -16.902  -7.335  1.00  0.00           O  
ATOM    832  CB  THR A  54       4.564 -18.676  -9.880  1.00  0.00           C  
ATOM    833  OG1 THR A  54       4.954 -17.314 -10.083  1.00  0.00           O  
ATOM    834  CG2 THR A  54       4.174 -19.308 -11.215  1.00  0.00           C  
ATOM    835  H   THR A  54       2.394 -17.383 -10.299  1.00  0.00           H  
ATOM    836  HA  THR A  54       3.105 -19.732  -8.744  1.00  0.00           H  
ATOM    837  HB  THR A  54       5.392 -19.236  -9.446  1.00  0.00           H  
ATOM    838  HG1 THR A  54       4.269 -16.857 -10.577  1.00  0.00           H  
ATOM    839 1HG2 THR A  54       5.030 -19.288 -11.890  1.00  0.00           H  
ATOM    840 2HG2 THR A  54       3.864 -20.338 -11.054  1.00  0.00           H  
ATOM    841 3HG2 THR A  54       3.353 -18.746 -11.657  1.00  0.00           H  
ATOM    842  N   VAL A  55       4.695 -18.730  -6.881  1.00  0.00           N  
ATOM    843  CA  VAL A  55       5.218 -18.186  -5.634  1.00  0.00           C  
ATOM    844  C   VAL A  55       6.199 -17.043  -5.906  1.00  0.00           C  
ATOM    845  O   VAL A  55       6.263 -16.081  -5.142  1.00  0.00           O  
ATOM    846  CB  VAL A  55       5.926 -19.291  -4.825  1.00  0.00           C  
ATOM    847  CG1 VAL A  55       4.910 -20.278  -4.272  1.00  0.00           C  
ATOM    848  CG2 VAL A  55       6.948 -20.000  -5.700  1.00  0.00           C  
ATOM    849  H   VAL A  55       4.981 -19.652  -7.174  1.00  0.00           H  
ATOM    850  HA  VAL A  55       4.398 -17.716  -5.091  1.00  0.00           H  
ATOM    851  HB  VAL A  55       6.430 -18.836  -3.972  1.00  0.00           H  
ATOM    852 1HG1 VAL A  55       5.426 -21.052  -3.703  1.00  0.00           H  
ATOM    853 2HG1 VAL A  55       4.211 -19.755  -3.620  1.00  0.00           H  
ATOM    854 3HG1 VAL A  55       4.365 -20.739  -5.096  1.00  0.00           H  
ATOM    855 1HG2 VAL A  55       7.443 -20.778  -5.122  1.00  0.00           H  
ATOM    856 2HG2 VAL A  55       6.443 -20.448  -6.556  1.00  0.00           H  
ATOM    857 3HG2 VAL A  55       7.688 -19.281  -6.051  1.00  0.00           H  
ATOM    858  N   GLU A  56       6.922 -17.130  -7.023  1.00  0.00           N  
ATOM    859  CA  GLU A  56       7.856 -16.073  -7.416  1.00  0.00           C  
ATOM    860  C   GLU A  56       7.108 -14.783  -7.741  1.00  0.00           C  
ATOM    861  O   GLU A  56       7.509 -13.696  -7.326  1.00  0.00           O  
ATOM    862  CB  GLU A  56       8.686 -16.512  -8.624  1.00  0.00           C  
ATOM    863  CG  GLU A  56       9.647 -17.660  -8.344  1.00  0.00           C  
ATOM    864  CD  GLU A  56       8.974 -19.005  -8.369  1.00  0.00           C  
ATOM    865  OE1 GLU A  56       7.796 -19.055  -8.632  1.00  0.00           O  
ATOM    866  OE2 GLU A  56       9.639 -19.983  -8.124  1.00  0.00           O  
ATOM    867  H   GLU A  56       6.825 -17.945  -7.612  1.00  0.00           H  
ATOM    868  HA  GLU A  56       8.528 -15.875  -6.580  1.00  0.00           H  
ATOM    869 1HB  GLU A  56       8.021 -16.822  -9.430  1.00  0.00           H  
ATOM    870 2HB  GLU A  56       9.272 -15.669  -8.990  1.00  0.00           H  
ATOM    871 1HG  GLU A  56      10.439 -17.649  -9.093  1.00  0.00           H  
ATOM    872 2HG  GLU A  56      10.105 -17.506  -7.368  1.00  0.00           H  
ATOM    873  N   GLU A  57       6.004 -14.917  -8.464  1.00  0.00           N  
ATOM    874  CA  GLU A  57       5.180 -13.759  -8.797  1.00  0.00           C  
ATOM    875  C   GLU A  57       4.568 -13.153  -7.538  1.00  0.00           C  
ATOM    876  O   GLU A  57       4.477 -11.930  -7.408  1.00  0.00           O  
ATOM    877  CB  GLU A  57       4.075 -14.150  -9.780  1.00  0.00           C  
ATOM    878  CG  GLU A  57       4.561 -14.433 -11.194  1.00  0.00           C  
ATOM    879  CD  GLU A  57       3.518 -15.094 -12.051  1.00  0.00           C  
ATOM    880  OE1 GLU A  57       3.200 -14.557 -13.086  1.00  0.00           O  
ATOM    881  OE2 GLU A  57       3.038 -16.135 -11.671  1.00  0.00           O  
ATOM    882  H   GLU A  57       5.725 -15.830  -8.791  1.00  0.00           H  
ATOM    883  HA  GLU A  57       5.819 -12.995  -9.241  1.00  0.00           H  
ATOM    884 1HB  GLU A  57       3.564 -15.043  -9.417  1.00  0.00           H  
ATOM    885 2HB  GLU A  57       3.336 -13.350  -9.834  1.00  0.00           H  
ATOM    886 1HG  GLU A  57       4.856 -13.493 -11.661  1.00  0.00           H  
ATOM    887 2HG  GLU A  57       5.440 -15.072 -11.143  1.00  0.00           H  
ATOM    888  N   ALA A  58       4.020 -14.020  -6.455  1.00  0.00           N  
ATOM    889  CA  ALA A  58       3.414 -13.581  -5.208  1.00  0.00           C  
ATOM    890  C   ALA A  58       4.407 -12.767  -4.382  1.00  0.00           C  
ATOM    891  O   ALA A  58       4.025 -11.800  -3.714  1.00  0.00           O  
ATOM    892  CB  ALA A  58       2.911 -14.777  -4.412  1.00  0.00           C  
ATOM    893  H   ALA A  58       4.076 -15.009  -6.655  1.00  0.00           H  
ATOM    894  HA  ALA A  58       2.570 -12.935  -5.449  1.00  0.00           H  
ATOM    895 1HB  ALA A  58       2.460 -14.432  -3.482  1.00  0.00           H  
ATOM    896 2HB  ALA A  58       2.167 -15.316  -4.998  1.00  0.00           H  
ATOM    897 3HB  ALA A  58       3.745 -15.441  -4.188  1.00  0.00           H  
ATOM    898  N   VAL A  59       5.795 -13.168  -4.325  1.00  0.00           N  
ATOM    899  CA  VAL A  59       6.839 -12.467  -3.577  1.00  0.00           C  
ATOM    900  C   VAL A  59       7.155 -11.153  -4.258  1.00  0.00           C  
ATOM    901  O   VAL A  59       7.246 -10.109  -3.607  1.00  0.00           O  
ATOM    902  CB  VAL A  59       8.118 -13.322  -3.488  1.00  0.00           C  
ATOM    903  CG1 VAL A  59       9.268 -12.501  -2.922  1.00  0.00           C  
ATOM    904  CG2 VAL A  59       7.860 -14.551  -2.630  1.00  0.00           C  
ATOM    905  H   VAL A  59       6.022 -14.035  -4.791  1.00  0.00           H  
ATOM    906  HA  VAL A  59       6.485 -12.299  -2.561  1.00  0.00           H  
ATOM    907  HB  VAL A  59       8.408 -13.632  -4.491  1.00  0.00           H  
ATOM    908 1HG1 VAL A  59      10.163 -13.120  -2.866  1.00  0.00           H  
ATOM    909 2HG1 VAL A  59       9.458 -11.646  -3.571  1.00  0.00           H  
ATOM    910 3HG1 VAL A  59       9.007 -12.149  -1.924  1.00  0.00           H  
ATOM    911 1HG2 VAL A  59       8.768 -15.151  -2.572  1.00  0.00           H  
ATOM    912 2HG2 VAL A  59       7.564 -14.240  -1.628  1.00  0.00           H  
ATOM    913 3HG2 VAL A  59       7.062 -15.145  -3.076  1.00  0.00           H  
ATOM    914  N   LYS A  60       7.347 -11.225  -5.605  1.00  0.00           N  
ATOM    915  CA  LYS A  60       7.754 -10.027  -6.316  1.00  0.00           C  
ATOM    916  C   LYS A  60       6.666  -8.982  -6.174  1.00  0.00           C  
ATOM    917  O   LYS A  60       6.959  -7.802  -6.041  1.00  0.00           O  
ATOM    918  CB  LYS A  60       8.029 -10.324  -7.790  1.00  0.00           C  
ATOM    919  CG  LYS A  60       9.318 -11.091  -8.048  1.00  0.00           C  
ATOM    920  CD  LYS A  60       9.488 -11.407  -9.527  1.00  0.00           C  
ATOM    921  CE  LYS A  60      10.759 -12.204  -9.782  1.00  0.00           C  
ATOM    922  NZ  LYS A  60      10.924 -12.543 -11.221  1.00  0.00           N  
ATOM    923  H   LYS A  60       7.227 -12.085  -6.120  1.00  0.00           H  
ATOM    924  HA  LYS A  60       8.683  -9.663  -5.873  1.00  0.00           H  
ATOM    925 1HB  LYS A  60       7.204 -10.907  -8.203  1.00  0.00           H  
ATOM    926 2HB  LYS A  60       8.079  -9.388  -8.348  1.00  0.00           H  
ATOM    927 1HG  LYS A  60      10.170 -10.497  -7.712  1.00  0.00           H  
ATOM    928 2HG  LYS A  60       9.306 -12.024  -7.485  1.00  0.00           H  
ATOM    929 1HD  LYS A  60       8.632 -11.984  -9.877  1.00  0.00           H  
ATOM    930 2HD  LYS A  60       9.534 -10.477 -10.094  1.00  0.00           H  
ATOM    931 1HE  LYS A  60      11.623 -11.624  -9.457  1.00  0.00           H  
ATOM    932 2HE  LYS A  60      10.732 -13.128  -9.205  1.00  0.00           H  
ATOM    933 1HZ  LYS A  60      11.777 -13.069 -11.347  1.00  0.00           H  
ATOM    934 2HZ  LYS A  60      10.138 -13.097 -11.530  1.00  0.00           H  
ATOM    935 3HZ  LYS A  60      10.971 -11.693 -11.764  1.00  0.00           H  
ATOM    936  N   ARG A  61       5.269  -9.346  -6.321  1.00  0.00           N  
ATOM    937  CA  ARG A  61       4.166  -8.437  -6.034  1.00  0.00           C  
ATOM    938  C   ARG A  61       4.119  -7.951  -4.583  1.00  0.00           C  
ATOM    939  O   ARG A  61       3.801  -6.798  -4.330  1.00  0.00           O  
ATOM    940  CB  ARG A  61       2.844  -9.113  -6.366  1.00  0.00           C  
ATOM    941  CG  ARG A  61       2.605  -9.357  -7.848  1.00  0.00           C  
ATOM    942  CD  ARG A  61       1.451 -10.264  -8.077  1.00  0.00           C  
ATOM    943  NE  ARG A  61       0.185  -9.614  -7.781  1.00  0.00           N  
ATOM    944  CZ  ARG A  61      -0.995 -10.254  -7.666  1.00  0.00           C  
ATOM    945  NH1 ARG A  61      -1.053 -11.558  -7.823  1.00  0.00           N  
ATOM    946  NH2 ARG A  61      -2.094  -9.572  -7.394  1.00  0.00           N  
ATOM    947  H   ARG A  61       5.067 -10.281  -6.639  1.00  0.00           H  
ATOM    948  HA  ARG A  61       4.315  -7.518  -6.604  1.00  0.00           H  
ATOM    949 1HB  ARG A  61       2.792 -10.077  -5.862  1.00  0.00           H  
ATOM    950 2HB  ARG A  61       2.020  -8.504  -5.996  1.00  0.00           H  
ATOM    951 1HG  ARG A  61       2.399  -8.408  -8.344  1.00  0.00           H  
ATOM    952 2HG  ARG A  61       3.492  -9.812  -8.290  1.00  0.00           H  
ATOM    953 1HD  ARG A  61       1.438 -10.579  -9.120  1.00  0.00           H  
ATOM    954 2HD  ARG A  61       1.543 -11.138  -7.434  1.00  0.00           H  
ATOM    955  HE  ARG A  61       0.189  -8.610  -7.653  1.00  0.00           H  
ATOM    956 1HH1 ARG A  61      -0.213 -12.080  -8.030  1.00  0.00           H  
ATOM    957 2HH1 ARG A  61      -1.937 -12.038  -7.735  1.00  0.00           H  
ATOM    958 1HH2 ARG A  61      -2.049  -8.570  -7.273  1.00  0.00           H  
ATOM    959 2HH2 ARG A  61      -2.977 -10.052  -7.307  1.00  0.00           H  
ATOM    960  N   ALA A  62       4.405  -8.899  -3.553  1.00  0.00           N  
ATOM    961  CA  ALA A  62       4.378  -8.598  -2.119  1.00  0.00           C  
ATOM    962  C   ALA A  62       5.456  -7.591  -1.736  1.00  0.00           C  
ATOM    963  O   ALA A  62       5.228  -6.694  -0.924  1.00  0.00           O  
ATOM    964  CB  ALA A  62       4.519  -9.881  -1.296  1.00  0.00           C  
ATOM    965  H   ALA A  62       4.575  -9.847  -3.854  1.00  0.00           H  
ATOM    966  HA  ALA A  62       3.417  -8.137  -1.887  1.00  0.00           H  
ATOM    967 1HB  ALA A  62       4.497  -9.638  -0.234  1.00  0.00           H  
ATOM    968 2HB  ALA A  62       3.696 -10.557  -1.530  1.00  0.00           H  
ATOM    969 3HB  ALA A  62       5.463 -10.366  -1.536  1.00  0.00           H  
ATOM    970  N   LEU A  63       6.624  -7.741  -2.354  1.00  0.00           N  
ATOM    971  CA  LEU A  63       7.775  -6.876  -2.100  1.00  0.00           C  
ATOM    972  C   LEU A  63       7.496  -5.446  -2.551  1.00  0.00           C  
ATOM    973  O   LEU A  63       7.826  -4.486  -1.840  1.00  0.00           O  
ATOM    974  CB  LEU A  63       9.015  -7.414  -2.825  1.00  0.00           C  
ATOM    975  CG  LEU A  63       9.631  -8.687  -2.232  1.00  0.00           C  
ATOM    976  CD1 LEU A  63      10.673  -9.243  -3.194  1.00  0.00           C  
ATOM    977  CD2 LEU A  63      10.251  -8.370  -0.879  1.00  0.00           C  
ATOM    978  H   LEU A  63       6.708  -8.489  -3.027  1.00  0.00           H  
ATOM    979  HA  LEU A  63       7.962  -6.855  -1.027  1.00  0.00           H  
ATOM    980 1HB  LEU A  63       8.749  -7.625  -3.859  1.00  0.00           H  
ATOM    981 2HB  LEU A  63       9.783  -6.640  -2.820  1.00  0.00           H  
ATOM    982  HG  LEU A  63       8.855  -9.443  -2.107  1.00  0.00           H  
ATOM    983 1HD1 LEU A  63      11.111 -10.148  -2.773  1.00  0.00           H  
ATOM    984 2HD1 LEU A  63      10.199  -9.480  -4.147  1.00  0.00           H  
ATOM    985 3HD1 LEU A  63      11.455  -8.501  -3.351  1.00  0.00           H  
ATOM    986 1HD2 LEU A  63      10.688  -9.275  -0.458  1.00  0.00           H  
ATOM    987 2HD2 LEU A  63      11.028  -7.615  -1.003  1.00  0.00           H  
ATOM    988 3HD2 LEU A  63       9.481  -7.991  -0.206  1.00  0.00           H  
ATOM    989  N   LYS A  64       6.877  -5.310  -3.722  1.00  0.00           N  
ATOM    990  CA  LYS A  64       6.487  -3.994  -4.239  1.00  0.00           C  
ATOM    991  C   LYS A  64       5.466  -3.316  -3.322  1.00  0.00           C  
ATOM    992  O   LYS A  64       5.574  -2.127  -3.025  1.00  0.00           O  
ATOM    993  CB  LYS A  64       5.919  -4.121  -5.654  1.00  0.00           C  
ATOM    994  CG  LYS A  64       6.955  -4.451  -6.720  1.00  0.00           C  
ATOM    995  CD  LYS A  64       6.312  -4.587  -8.092  1.00  0.00           C  
ATOM    996  CE  LYS A  64       7.343  -4.932  -9.156  1.00  0.00           C  
ATOM    997  NZ  LYS A  64       6.725  -5.088 -10.501  1.00  0.00           N  
ATOM    998  H   LYS A  64       6.671  -6.134  -4.270  1.00  0.00           H  
ATOM    999  HA  LYS A  64       7.377  -3.365  -4.291  1.00  0.00           H  
ATOM   1000 1HB  LYS A  64       5.160  -4.904  -5.672  1.00  0.00           H  
ATOM   1001 2HB  LYS A  64       5.433  -3.187  -5.936  1.00  0.00           H  
ATOM   1002 1HG  LYS A  64       7.704  -3.659  -6.757  1.00  0.00           H  
ATOM   1003 2HG  LYS A  64       7.453  -5.386  -6.467  1.00  0.00           H  
ATOM   1004 1HD  LYS A  64       5.555  -5.372  -8.063  1.00  0.00           H  
ATOM   1005 2HD  LYS A  64       5.826  -3.649  -8.361  1.00  0.00           H  
ATOM   1006 1HE  LYS A  64       8.093  -4.144  -9.204  1.00  0.00           H  
ATOM   1007 2HE  LYS A  64       7.843  -5.863  -8.890  1.00  0.00           H  
ATOM   1008 1HZ  LYS A  64       7.440  -5.316 -11.177  1.00  0.00           H  
ATOM   1009 2HZ  LYS A  64       6.039  -5.830 -10.473  1.00  0.00           H  
ATOM   1010 3HZ  LYS A  64       6.274  -4.224 -10.767  1.00  0.00           H  
ATOM   1011  N   LEU A  65       4.464  -4.079  -2.893  1.00  0.00           N  
ATOM   1012  CA  LEU A  65       3.427  -3.567  -1.999  1.00  0.00           C  
ATOM   1013  C   LEU A  65       3.999  -3.294  -0.600  1.00  0.00           C  
ATOM   1014  O   LEU A  65       3.651  -2.310   0.047  1.00  0.00           O  
ATOM   1015  CB  LEU A  65       2.268  -4.567  -1.903  1.00  0.00           C  
ATOM   1016  CG  LEU A  65       1.054  -4.102  -1.089  1.00  0.00           C  
ATOM   1017  CD1 LEU A  65       0.459  -2.855  -1.729  1.00  0.00           C  
ATOM   1018  CD2 LEU A  65       0.028  -5.224  -1.021  1.00  0.00           C  
ATOM   1019  H   LEU A  65       4.420  -5.043  -3.196  1.00  0.00           H  
ATOM   1020  HA  LEU A  65       3.043  -2.636  -2.413  1.00  0.00           H  
ATOM   1021 1HB  LEU A  65       1.923  -4.796  -2.910  1.00  0.00           H  
ATOM   1022 2HB  LEU A  65       2.638  -5.486  -1.450  1.00  0.00           H  
ATOM   1023  HG  LEU A  65       1.372  -3.840  -0.079  1.00  0.00           H  
ATOM   1024 1HD1 LEU A  65      -0.403  -2.525  -1.150  1.00  0.00           H  
ATOM   1025 2HD1 LEU A  65       1.208  -2.063  -1.747  1.00  0.00           H  
ATOM   1026 3HD1 LEU A  65       0.147  -3.083  -2.747  1.00  0.00           H  
ATOM   1027 1HD2 LEU A  65      -0.834  -4.894  -0.441  1.00  0.00           H  
ATOM   1028 2HD2 LEU A  65      -0.291  -5.486  -2.030  1.00  0.00           H  
ATOM   1029 3HD2 LEU A  65       0.474  -6.096  -0.543  1.00  0.00           H  
ATOM   1030  N   LYS A  66       4.883  -4.186  -0.161  1.00  0.00           N  
ATOM   1031  CA  LYS A  66       5.588  -4.091   1.110  1.00  0.00           C  
ATOM   1032  C   LYS A  66       6.282  -2.747   1.287  1.00  0.00           C  
ATOM   1033  O   LYS A  66       6.100  -2.067   2.293  1.00  0.00           O  
ATOM   1034  CB  LYS A  66       6.609  -5.224   1.233  1.00  0.00           C  
ATOM   1035  CG  LYS A  66       7.373  -5.242   2.550  1.00  0.00           C  
ATOM   1036  CD  LYS A  66       8.522  -6.239   2.509  1.00  0.00           C  
ATOM   1037  CE  LYS A  66       9.269  -6.278   3.834  1.00  0.00           C  
ATOM   1038  NZ  LYS A  66      10.090  -5.055   4.046  1.00  0.00           N  
ATOM   1039  H   LYS A  66       5.064  -4.974  -0.766  1.00  0.00           H  
ATOM   1040  HA  LYS A  66       4.866  -4.220   1.918  1.00  0.00           H  
ATOM   1041 1HB  LYS A  66       6.103  -6.183   1.127  1.00  0.00           H  
ATOM   1042 2HB  LYS A  66       7.337  -5.146   0.425  1.00  0.00           H  
ATOM   1043 1HG  LYS A  66       7.773  -4.248   2.753  1.00  0.00           H  
ATOM   1044 2HG  LYS A  66       6.696  -5.513   3.360  1.00  0.00           H  
ATOM   1045 1HD  LYS A  66       8.132  -7.234   2.292  1.00  0.00           H  
ATOM   1046 2HD  LYS A  66       9.218  -5.959   1.719  1.00  0.00           H  
ATOM   1047 1HE  LYS A  66       8.556  -6.368   4.652  1.00  0.00           H  
ATOM   1048 2HE  LYS A  66       9.925  -7.148   3.856  1.00  0.00           H  
ATOM   1049 1HZ  LYS A  66      10.569  -5.120   4.933  1.00  0.00           H  
ATOM   1050 2HZ  LYS A  66      10.769  -4.971   3.303  1.00  0.00           H  
ATOM   1051 3HZ  LYS A  66       9.490  -4.242   4.047  1.00  0.00           H  
ATOM   1052  N   THR A  67       7.083  -2.362   0.302  1.00  0.00           N  
ATOM   1053  CA  THR A  67       7.805  -1.093   0.382  1.00  0.00           C  
ATOM   1054  C   THR A  67       6.859   0.106   0.376  1.00  0.00           C  
ATOM   1055  O   THR A  67       7.017   1.038   1.160  1.00  0.00           O  
ATOM   1056  CB  THR A  67       8.810  -0.961  -0.778  1.00  0.00           C  
ATOM   1057  OG1 THR A  67       9.770  -2.022  -0.708  1.00  0.00           O  
ATOM   1058  CG2 THR A  67       9.531   0.376  -0.708  1.00  0.00           C  
ATOM   1059  H   THR A  67       7.202  -2.946  -0.514  1.00  0.00           H  
ATOM   1060  HA  THR A  67       8.344  -1.060   1.330  1.00  0.00           H  
ATOM   1061  HB  THR A  67       8.279  -1.031  -1.728  1.00  0.00           H  
ATOM   1062  HG1 THR A  67       9.360  -2.844  -0.992  1.00  0.00           H  
ATOM   1063 1HG2 THR A  67      10.236   0.454  -1.536  1.00  0.00           H  
ATOM   1064 2HG2 THR A  67       8.806   1.186  -0.773  1.00  0.00           H  
ATOM   1065 3HG2 THR A  67      10.072   0.449   0.235  1.00  0.00           H  
ATOM   1066  N   LYS A  68       5.865   0.072  -0.505  1.00  0.00           N  
ATOM   1067  CA  LYS A  68       4.928   1.189  -0.640  1.00  0.00           C  
ATOM   1068  C   LYS A  68       4.113   1.459   0.644  1.00  0.00           C  
ATOM   1069  O   LYS A  68       3.863   2.617   0.986  1.00  0.00           O  
ATOM   1070  CB  LYS A  68       3.979   0.928  -1.811  1.00  0.00           C  
ATOM   1071  CG  LYS A  68       4.625   1.054  -3.183  1.00  0.00           C  
ATOM   1072  CD  LYS A  68       3.627   0.763  -4.293  1.00  0.00           C  
ATOM   1073  CE  LYS A  68       4.270   0.887  -5.666  1.00  0.00           C  
ATOM   1074  NZ  LYS A  68       3.303   0.606  -6.762  1.00  0.00           N  
ATOM   1075  H   LYS A  68       5.752  -0.740  -1.096  1.00  0.00           H  
ATOM   1076  HA  LYS A  68       5.501   2.106  -0.788  1.00  0.00           H  
ATOM   1077 1HB  LYS A  68       3.566  -0.077  -1.727  1.00  0.00           H  
ATOM   1078 2HB  LYS A  68       3.146   1.630  -1.767  1.00  0.00           H  
ATOM   1079 1HG  LYS A  68       5.014   2.065  -3.311  1.00  0.00           H  
ATOM   1080 2HG  LYS A  68       5.455   0.351  -3.262  1.00  0.00           H  
ATOM   1081 1HD  LYS A  68       3.233  -0.247  -4.175  1.00  0.00           H  
ATOM   1082 2HD  LYS A  68       2.795   1.466  -4.228  1.00  0.00           H  
ATOM   1083 1HE  LYS A  68       4.662   1.895  -5.794  1.00  0.00           H  
ATOM   1084 2HE  LYS A  68       5.101   0.186  -5.743  1.00  0.00           H  
ATOM   1085 1HZ  LYS A  68       3.768   0.698  -7.654  1.00  0.00           H  
ATOM   1086 2HZ  LYS A  68       2.946  -0.335  -6.664  1.00  0.00           H  
ATOM   1087 3HZ  LYS A  68       2.538   1.262  -6.713  1.00  0.00           H  
ATOM   1088  N   LEU A  69       3.716   0.405   1.360  1.00  0.00           N  
ATOM   1089  CA  LEU A  69       2.896   0.580   2.561  1.00  0.00           C  
ATOM   1090  C   LEU A  69       3.720   0.717   3.847  1.00  0.00           C  
ATOM   1091  O   LEU A  69       3.281   1.349   4.814  1.00  0.00           O  
ATOM   1092  CB  LEU A  69       1.934  -0.607   2.703  1.00  0.00           C  
ATOM   1093  CG  LEU A  69       0.954  -0.811   1.540  1.00  0.00           C  
ATOM   1094  CD1 LEU A  69       0.114  -2.055   1.797  1.00  0.00           C  
ATOM   1095  CD2 LEU A  69       0.076   0.422   1.393  1.00  0.00           C  
ATOM   1096  H   LEU A  69       3.981  -0.528   1.077  1.00  0.00           H  
ATOM   1097  HA  LEU A  69       2.340   1.513   2.466  1.00  0.00           H  
ATOM   1098 1HB  LEU A  69       2.520  -1.518   2.807  1.00  0.00           H  
ATOM   1099 2HB  LEU A  69       1.346  -0.471   3.611  1.00  0.00           H  
ATOM   1100  HG  LEU A  69       1.513  -0.971   0.618  1.00  0.00           H  
ATOM   1101 1HD1 LEU A  69      -0.582  -2.200   0.971  1.00  0.00           H  
ATOM   1102 2HD1 LEU A  69       0.766  -2.924   1.879  1.00  0.00           H  
ATOM   1103 3HD1 LEU A  69      -0.445  -1.931   2.724  1.00  0.00           H  
ATOM   1104 1HD2 LEU A  69      -0.620   0.277   0.566  1.00  0.00           H  
ATOM   1105 2HD2 LEU A  69      -0.484   0.582   2.315  1.00  0.00           H  
ATOM   1106 3HD2 LEU A  69       0.701   1.292   1.193  1.00  0.00           H  
ATOM   1107  N   GLY A  70       4.906   0.117   3.864  1.00  0.00           N  
ATOM   1108  CA  GLY A  70       5.681   0.043   5.089  1.00  0.00           C  
ATOM   1109  C   GLY A  70       5.223  -1.091   5.985  1.00  0.00           C  
ATOM   1110  O   GLY A  70       5.109  -0.935   7.200  1.00  0.00           O  
ATOM   1111  H   GLY A  70       5.279  -0.294   3.021  1.00  0.00           H  
ATOM   1112 1HA  GLY A  70       6.734  -0.094   4.845  1.00  0.00           H  
ATOM   1113 2HA  GLY A  70       5.597   0.985   5.629  1.00  0.00           H  
ATOM   1114  N   VAL A  71       4.952  -2.244   5.379  1.00  0.00           N  
ATOM   1115  CA  VAL A  71       4.422  -3.376   6.122  1.00  0.00           C  
ATOM   1116  C   VAL A  71       5.379  -4.531   5.950  1.00  0.00           C  
ATOM   1117  O   VAL A  71       6.352  -4.422   5.215  1.00  0.00           O  
ATOM   1118  CB  VAL A  71       3.021  -3.771   5.617  1.00  0.00           C  
ATOM   1119  CG1 VAL A  71       2.041  -2.624   5.812  1.00  0.00           C  
ATOM   1120  CG2 VAL A  71       3.093  -4.176   4.153  1.00  0.00           C  
ATOM   1121  H   VAL A  71       5.111  -2.337   4.387  1.00  0.00           H  
ATOM   1122  HA  VAL A  71       4.343  -3.094   7.173  1.00  0.00           H  
ATOM   1123  HB  VAL A  71       2.655  -4.611   6.209  1.00  0.00           H  
ATOM   1124 1HG1 VAL A  71       1.056  -2.921   5.451  1.00  0.00           H  
ATOM   1125 2HG1 VAL A  71       1.978  -2.376   6.872  1.00  0.00           H  
ATOM   1126 3HG1 VAL A  71       2.384  -1.754   5.254  1.00  0.00           H  
ATOM   1127 1HG2 VAL A  71       2.100  -4.455   3.803  1.00  0.00           H  
ATOM   1128 2HG2 VAL A  71       3.465  -3.338   3.562  1.00  0.00           H  
ATOM   1129 3HG2 VAL A  71       3.768  -5.025   4.042  1.00  0.00           H  
ATOM   1130  N   SER A  72       5.094  -5.637   6.620  1.00  0.00           N  
ATOM   1131  CA  SER A  72       5.891  -6.848   6.475  1.00  0.00           C  
ATOM   1132  C   SER A  72       5.513  -7.585   5.199  1.00  0.00           C  
ATOM   1133  O   SER A  72       4.498  -7.264   4.567  1.00  0.00           O  
ATOM   1134  CB  SER A  72       5.695  -7.755   7.674  1.00  0.00           C  
ATOM   1135  OG  SER A  72       4.420  -8.334   7.663  1.00  0.00           O  
ATOM   1136  H   SER A  72       4.304  -5.644   7.251  1.00  0.00           H  
ATOM   1137  HA  SER A  72       6.942  -6.563   6.420  1.00  0.00           H  
ATOM   1138 1HB  SER A  72       6.453  -8.539   7.665  1.00  0.00           H  
ATOM   1139 2HB  SER A  72       5.830  -7.181   8.589  1.00  0.00           H  
ATOM   1140  HG  SER A  72       4.336  -8.805   8.496  1.00  0.00           H  
ATOM   1141  N   LEU A  73       6.332  -8.565   4.826  1.00  0.00           N  
ATOM   1142  CA  LEU A  73       6.098  -9.361   3.621  1.00  0.00           C  
ATOM   1143  C   LEU A  73       4.808 -10.185   3.776  1.00  0.00           C  
ATOM   1144  O   LEU A  73       4.001 -10.299   2.839  1.00  0.00           O  
ATOM   1145  CB  LEU A  73       7.288 -10.291   3.354  1.00  0.00           C  
ATOM   1146  CG  LEU A  73       7.210 -11.120   2.065  1.00  0.00           C  
ATOM   1147  CD1 LEU A  73       7.215 -10.188   0.861  1.00  0.00           C  
ATOM   1148  CD2 LEU A  73       8.381 -12.089   2.012  1.00  0.00           C  
ATOM   1149  H   LEU A  73       7.142  -8.762   5.394  1.00  0.00           H  
ATOM   1150  HA  LEU A  73       5.989  -8.685   2.775  1.00  0.00           H  
ATOM   1151 1HB  LEU A  73       8.195  -9.689   3.305  1.00  0.00           H  
ATOM   1152 2HB  LEU A  73       7.382 -10.984   4.189  1.00  0.00           H  
ATOM   1153  HG  LEU A  73       6.274 -11.680   2.050  1.00  0.00           H  
ATOM   1154 1HD1 LEU A  73       7.158 -10.777  -0.055  1.00  0.00           H  
ATOM   1155 2HD1 LEU A  73       6.356  -9.519   0.914  1.00  0.00           H  
ATOM   1156 3HD1 LEU A  73       8.133  -9.602   0.858  1.00  0.00           H  
ATOM   1157 1HD2 LEU A  73       8.325 -12.678   1.097  1.00  0.00           H  
ATOM   1158 2HD2 LEU A  73       9.317 -11.529   2.027  1.00  0.00           H  
ATOM   1159 3HD2 LEU A  73       8.343 -12.754   2.875  1.00  0.00           H  
ATOM   1160  N   LYS A  74       4.629 -10.756   4.964  1.00  0.00           N  
ATOM   1161  CA  LYS A  74       3.448 -11.548   5.286  1.00  0.00           C  
ATOM   1162  C   LYS A  74       2.185 -10.727   5.118  1.00  0.00           C  
ATOM   1163  O   LYS A  74       1.175 -11.237   4.630  1.00  0.00           O  
ATOM   1164  CB  LYS A  74       3.534 -12.094   6.712  1.00  0.00           C  
ATOM   1165  CG  LYS A  74       2.339 -12.938   7.136  1.00  0.00           C  
ATOM   1166  CD  LYS A  74       2.504 -13.455   8.557  1.00  0.00           C  
ATOM   1167  CE  LYS A  74       1.354 -14.370   8.951  1.00  0.00           C  
ATOM   1168  NZ  LYS A  74       0.077 -13.621   9.110  1.00  0.00           N  
ATOM   1169  H   LYS A  74       5.344 -10.633   5.667  1.00  0.00           H  
ATOM   1170  HA  LYS A  74       3.411 -12.404   4.610  1.00  0.00           H  
ATOM   1171 1HB  LYS A  74       4.429 -12.707   6.814  1.00  0.00           H  
ATOM   1172 2HB  LYS A  74       3.623 -11.264   7.414  1.00  0.00           H  
ATOM   1173 1HG  LYS A  74       1.431 -12.337   7.080  1.00  0.00           H  
ATOM   1174 2HG  LYS A  74       2.234 -13.785   6.459  1.00  0.00           H  
ATOM   1175 1HD  LYS A  74       3.441 -14.009   8.636  1.00  0.00           H  
ATOM   1176 2HD  LYS A  74       2.540 -12.614   9.249  1.00  0.00           H  
ATOM   1177 1HE  LYS A  74       1.220 -15.135   8.188  1.00  0.00           H  
ATOM   1178 2HE  LYS A  74       1.589 -14.864   9.893  1.00  0.00           H  
ATOM   1179 1HZ  LYS A  74      -0.659 -14.262   9.371  1.00  0.00           H  
ATOM   1180 2HZ  LYS A  74       0.184 -12.920   9.829  1.00  0.00           H  
ATOM   1181 3HZ  LYS A  74      -0.162 -13.173   8.237  1.00  0.00           H  
ATOM   1182  N   GLN A  75       2.181  -9.406   5.591  1.00  0.00           N  
ATOM   1183  CA  GLN A  75       1.059  -8.491   5.466  1.00  0.00           C  
ATOM   1184  C   GLN A  75       0.800  -8.114   4.013  1.00  0.00           C  
ATOM   1185  O   GLN A  75      -0.360  -8.017   3.586  1.00  0.00           O  
ATOM   1186  CB  GLN A  75       1.308  -7.229   6.296  1.00  0.00           C  
ATOM   1187  CG  GLN A  75       1.274  -7.455   7.798  1.00  0.00           C  
ATOM   1188  CD  GLN A  75       1.694  -6.224   8.578  1.00  0.00           C  
ATOM   1189  OE1 GLN A  75       2.741  -5.628   8.309  1.00  0.00           O  
ATOM   1190  NE2 GLN A  75       0.879  -5.834   9.552  1.00  0.00           N  
ATOM   1191  H   GLN A  75       3.014  -9.101   6.073  1.00  0.00           H  
ATOM   1192  HA  GLN A  75       0.165  -8.983   5.852  1.00  0.00           H  
ATOM   1193 1HB  GLN A  75       2.283  -6.813   6.041  1.00  0.00           H  
ATOM   1194 2HB  GLN A  75       0.557  -6.478   6.052  1.00  0.00           H  
ATOM   1195 1HG  GLN A  75       0.257  -7.716   8.093  1.00  0.00           H  
ATOM   1196 2HG  GLN A  75       1.955  -8.268   8.049  1.00  0.00           H  
ATOM   1197 1HE2 GLN A  75       1.103  -5.028  10.101  1.00  0.00           H  
ATOM   1198 2HE2 GLN A  75       0.040  -6.346   9.737  1.00  0.00           H  
ATOM   1199  N   ALA A  76       1.879  -7.872   3.277  1.00  0.00           N  
ATOM   1200  CA  ALA A  76       1.775  -7.530   1.873  1.00  0.00           C  
ATOM   1201  C   ALA A  76       1.121  -8.673   1.122  1.00  0.00           C  
ATOM   1202  O   ALA A  76       0.355  -8.447   0.200  1.00  0.00           O  
ATOM   1203  CB  ALA A  76       3.139  -7.234   1.281  1.00  0.00           C  
ATOM   1204  H   ALA A  76       2.794  -7.929   3.701  1.00  0.00           H  
ATOM   1205  HA  ALA A  76       1.159  -6.633   1.789  1.00  0.00           H  
ATOM   1206 1HB  ALA A  76       3.031  -6.979   0.226  1.00  0.00           H  
ATOM   1207 2HB  ALA A  76       3.592  -6.397   1.811  1.00  0.00           H  
ATOM   1208 3HB  ALA A  76       3.774  -8.114   1.379  1.00  0.00           H  
ATOM   1209  N   LEU A  77       1.452 -10.060   1.388  1.00  0.00           N  
ATOM   1210  CA  LEU A  77       0.866 -11.268   0.839  1.00  0.00           C  
ATOM   1211  C   LEU A  77      -0.596 -11.414   1.295  1.00  0.00           C  
ATOM   1212  O   LEU A  77      -1.447 -11.785   0.505  1.00  0.00           O  
ATOM   1213  CB  LEU A  77       1.682 -12.493   1.271  1.00  0.00           C  
ATOM   1214  CG  LEU A  77       3.066 -12.632   0.625  1.00  0.00           C  
ATOM   1215  CD1 LEU A  77       3.885 -13.659   1.395  1.00  0.00           C  
ATOM   1216  CD2 LEU A  77       2.908 -13.039  -0.832  1.00  0.00           C  
ATOM   1217  H   LEU A  77       2.205 -10.138   2.055  1.00  0.00           H  
ATOM   1218  HA  LEU A  77       0.821 -11.168  -0.245  1.00  0.00           H  
ATOM   1219 1HB  LEU A  77       1.822 -12.453   2.350  1.00  0.00           H  
ATOM   1220 2HB  LEU A  77       1.113 -13.391   1.032  1.00  0.00           H  
ATOM   1221  HG  LEU A  77       3.591 -11.677   0.681  1.00  0.00           H  
ATOM   1222 1HD1 LEU A  77       4.869 -13.757   0.936  1.00  0.00           H  
ATOM   1223 2HD1 LEU A  77       3.999 -13.333   2.429  1.00  0.00           H  
ATOM   1224 3HD1 LEU A  77       3.376 -14.622   1.371  1.00  0.00           H  
ATOM   1225 1HD2 LEU A  77       3.893 -13.137  -1.291  1.00  0.00           H  
ATOM   1226 2HD2 LEU A  77       2.385 -13.994  -0.888  1.00  0.00           H  
ATOM   1227 3HD2 LEU A  77       2.335 -12.279  -1.362  1.00  0.00           H  
ATOM   1228  N   THR A  78      -0.890 -11.112   2.559  1.00  0.00           N  
ATOM   1229  CA  THR A  78      -2.274 -11.187   3.016  1.00  0.00           C  
ATOM   1230  C   THR A  78      -3.121 -10.190   2.241  1.00  0.00           C  
ATOM   1231  O   THR A  78      -4.223 -10.508   1.798  1.00  0.00           O  
ATOM   1232  CB  THR A  78      -2.389 -10.912   4.527  1.00  0.00           C  
ATOM   1233  OG1 THR A  78      -1.652 -11.904   5.253  1.00  0.00           O  
ATOM   1234  CG2 THR A  78      -3.845 -10.945   4.966  1.00  0.00           C  
ATOM   1235  H   THR A  78      -0.171 -10.830   3.210  1.00  0.00           H  
ATOM   1236  HA  THR A  78      -2.654 -12.188   2.806  1.00  0.00           H  
ATOM   1237  HB  THR A  78      -1.970  -9.931   4.751  1.00  0.00           H  
ATOM   1238  HG1 THR A  78      -0.721 -11.840   5.026  1.00  0.00           H  
ATOM   1239 1HG2 THR A  78      -3.907 -10.748   6.037  1.00  0.00           H  
ATOM   1240 2HG2 THR A  78      -4.406 -10.184   4.424  1.00  0.00           H  
ATOM   1241 3HG2 THR A  78      -4.267 -11.927   4.754  1.00  0.00           H  
ATOM   1242  N   ILE A  79      -2.666  -8.822   2.033  1.00  0.00           N  
ATOM   1243  CA  ILE A  79      -3.409  -7.769   1.358  1.00  0.00           C  
ATOM   1244  C   ILE A  79      -3.664  -8.184  -0.080  1.00  0.00           C  
ATOM   1245  O   ILE A  79      -4.759  -7.962  -0.598  1.00  0.00           O  
ATOM   1246  CB  ILE A  79      -2.650  -6.430   1.393  1.00  0.00           C  
ATOM   1247  CG1 ILE A  79      -2.570  -5.899   2.827  1.00  0.00           C  
ATOM   1248  CG2 ILE A  79      -3.322  -5.414   0.483  1.00  0.00           C  
ATOM   1249  CD1 ILE A  79      -1.549  -4.801   3.015  1.00  0.00           C  
ATOM   1250  H   ILE A  79      -1.742  -8.621   2.390  1.00  0.00           H  
ATOM   1251  HA  ILE A  79      -4.373  -7.655   1.852  1.00  0.00           H  
ATOM   1252  HB  ILE A  79      -1.625  -6.584   1.057  1.00  0.00           H  
ATOM   1253 1HG1 ILE A  79      -3.544  -5.514   3.127  1.00  0.00           H  
ATOM   1254 2HG1 ILE A  79      -2.319  -6.716   3.504  1.00  0.00           H  
ATOM   1255 1HG2 ILE A  79      -2.773  -4.473   0.520  1.00  0.00           H  
ATOM   1256 2HG2 ILE A  79      -3.328  -5.790  -0.540  1.00  0.00           H  
ATOM   1257 3HG2 ILE A  79      -4.347  -5.249   0.815  1.00  0.00           H  
ATOM   1258 1HD1 ILE A  79      -1.550  -4.476   4.056  1.00  0.00           H  
ATOM   1259 2HD1 ILE A  79      -0.559  -5.175   2.754  1.00  0.00           H  
ATOM   1260 3HD1 ILE A  79      -1.799  -3.957   2.373  1.00  0.00           H  
ATOM   1261  N   LEU A  80      -2.600  -8.804  -0.931  1.00  0.00           N  
ATOM   1262  CA  LEU A  80      -2.746  -9.263  -2.320  1.00  0.00           C  
ATOM   1263  C   LEU A  80      -3.810 -10.349  -2.391  1.00  0.00           C  
ATOM   1264  O   LEU A  80      -4.643 -10.369  -3.304  1.00  0.00           O  
ATOM   1265  CB  LEU A  80      -1.415  -9.798  -2.860  1.00  0.00           C  
ATOM   1266  CG  LEU A  80      -0.298  -8.759  -3.026  1.00  0.00           C  
ATOM   1267  CD1 LEU A  80       1.023  -9.471  -3.289  1.00  0.00           C  
ATOM   1268  CD2 LEU A  80      -0.647  -7.816  -4.168  1.00  0.00           C  
ATOM   1269  H   LEU A  80      -1.699  -8.881  -0.480  1.00  0.00           H  
ATOM   1270  HA  LEU A  80      -3.054  -8.414  -2.930  1.00  0.00           H  
ATOM   1271 1HB  LEU A  80      -1.051 -10.570  -2.184  1.00  0.00           H  
ATOM   1272 2HB  LEU A  80      -1.593 -10.252  -3.835  1.00  0.00           H  
ATOM   1273  HG  LEU A  80      -0.192  -8.189  -2.104  1.00  0.00           H  
ATOM   1274 1HD1 LEU A  80       1.817  -8.732  -3.406  1.00  0.00           H  
ATOM   1275 2HD1 LEU A  80       1.257 -10.124  -2.447  1.00  0.00           H  
ATOM   1276 3HD1 LEU A  80       0.942 -10.064  -4.198  1.00  0.00           H  
ATOM   1277 1HD2 LEU A  80       0.146  -7.078  -4.285  1.00  0.00           H  
ATOM   1278 2HD2 LEU A  80      -0.753  -8.386  -5.091  1.00  0.00           H  
ATOM   1279 3HD2 LEU A  80      -1.586  -7.309  -3.946  1.00  0.00           H  
ATOM   1280  N   ALA A  81      -3.850 -11.445  -1.430  1.00  0.00           N  
ATOM   1281  CA  ALA A  81      -4.813 -12.521  -1.330  1.00  0.00           C  
ATOM   1282  C   ALA A  81      -6.195 -12.001  -0.975  1.00  0.00           C  
ATOM   1283  O   ALA A  81      -7.204 -12.530  -1.439  1.00  0.00           O  
ATOM   1284  CB  ALA A  81      -4.353 -13.545  -0.303  1.00  0.00           C  
ATOM   1285  H   ALA A  81      -3.087 -11.406  -0.769  1.00  0.00           H  
ATOM   1286  HA  ALA A  81      -4.882 -13.004  -2.305  1.00  0.00           H  
ATOM   1287 1HB  ALA A  81      -5.083 -14.352  -0.241  1.00  0.00           H  
ATOM   1288 2HB  ALA A  81      -3.387 -13.951  -0.602  1.00  0.00           H  
ATOM   1289 3HB  ALA A  81      -4.259 -13.066   0.670  1.00  0.00           H  
ATOM   1290  N   THR A  82      -6.300 -10.961  -0.002  1.00  0.00           N  
ATOM   1291  CA  THR A  82      -7.535 -10.301   0.418  1.00  0.00           C  
ATOM   1292  C   THR A  82      -8.211  -9.573  -0.750  1.00  0.00           C  
ATOM   1293  O   THR A  82      -9.419  -9.692  -0.952  1.00  0.00           O  
ATOM   1294  CB  THR A  82      -7.265  -9.305   1.562  1.00  0.00           C  
ATOM   1295  OG1 THR A  82      -6.654  -9.992   2.662  1.00  0.00           O  
ATOM   1296  CG2 THR A  82      -8.563  -8.664   2.027  1.00  0.00           C  
ATOM   1297  H   THR A  82      -5.426 -10.692   0.431  1.00  0.00           H  
ATOM   1298  HA  THR A  82      -8.224 -11.068   0.773  1.00  0.00           H  
ATOM   1299  HB  THR A  82      -6.586  -8.527   1.213  1.00  0.00           H  
ATOM   1300  HG1 THR A  82      -5.786 -10.310   2.398  1.00  0.00           H  
ATOM   1301 1HG2 THR A  82      -8.352  -7.962   2.835  1.00  0.00           H  
ATOM   1302 2HG2 THR A  82      -9.024  -8.132   1.195  1.00  0.00           H  
ATOM   1303 3HG2 THR A  82      -9.242  -9.435   2.385  1.00  0.00           H  
ATOM   1304  N   ALA A  83      -7.432  -8.804  -1.536  1.00  0.00           N  
ATOM   1305  CA  ALA A  83      -7.989  -8.109  -2.696  1.00  0.00           C  
ATOM   1306  C   ALA A  83      -8.551  -9.101  -3.726  1.00  0.00           C  
ATOM   1307  O   ALA A  83      -9.609  -8.876  -4.289  1.00  0.00           O  
ATOM   1308  CB  ALA A  83      -6.949  -7.195  -3.340  1.00  0.00           C  
ATOM   1309  H   ALA A  83      -6.450  -8.699  -1.323  1.00  0.00           H  
ATOM   1310  HA  ALA A  83      -8.824  -7.496  -2.358  1.00  0.00           H  
ATOM   1311 1HB  ALA A  83      -7.387  -6.691  -4.200  1.00  0.00           H  
ATOM   1312 2HB  ALA A  83      -6.618  -6.452  -2.613  1.00  0.00           H  
ATOM   1313 3HB  ALA A  83      -6.094  -7.789  -3.665  1.00  0.00           H  
ATOM   1314  N   ALA A  84      -7.737 -10.280  -4.025  1.00  0.00           N  
ATOM   1315  CA  ALA A  84      -8.198 -11.270  -4.997  1.00  0.00           C  
ATOM   1316  C   ALA A  84      -9.506 -11.930  -4.559  1.00  0.00           C  
ATOM   1317  O   ALA A  84     -10.401 -12.156  -5.373  1.00  0.00           O  
ATOM   1318  CB  ALA A  84      -7.129 -12.330  -5.221  1.00  0.00           C  
ATOM   1319  H   ALA A  84      -6.826 -10.391  -3.604  1.00  0.00           H  
ATOM   1320  HA  ALA A  84      -8.389 -10.756  -5.939  1.00  0.00           H  
ATOM   1321 1HB  ALA A  84      -7.488 -13.059  -5.948  1.00  0.00           H  
ATOM   1322 2HB  ALA A  84      -6.222 -11.858  -5.598  1.00  0.00           H  
ATOM   1323 3HB  ALA A  84      -6.912 -12.832  -4.279  1.00  0.00           H  
ATOM   1324  N   GLN A  85      -9.628 -12.247  -3.271  1.00  0.00           N  
ATOM   1325  CA  GLN A  85     -10.836 -12.879  -2.726  1.00  0.00           C  
ATOM   1326  C   GLN A  85     -12.044 -11.949  -2.634  1.00  0.00           C  
ATOM   1327  O   GLN A  85     -13.185 -12.375  -2.817  1.00  0.00           O  
ATOM   1328  CB  GLN A  85     -10.538 -13.451  -1.337  1.00  0.00           C  
ATOM   1329  CG  GLN A  85     -11.631 -14.353  -0.788  1.00  0.00           C  
ATOM   1330  CD  GLN A  85     -11.885 -15.559  -1.672  1.00  0.00           C  
ATOM   1331  OE1 GLN A  85     -10.971 -16.072  -2.323  1.00  0.00           O  
ATOM   1332  NE2 GLN A  85     -13.130 -16.019  -1.700  1.00  0.00           N  
ATOM   1333  H   GLN A  85      -8.858 -12.041  -2.651  1.00  0.00           H  
ATOM   1334  HA  GLN A  85     -11.126 -13.699  -3.384  1.00  0.00           H  
ATOM   1335 1HB  GLN A  85      -9.613 -14.026  -1.371  1.00  0.00           H  
ATOM   1336 2HB  GLN A  85     -10.390 -12.634  -0.631  1.00  0.00           H  
ATOM   1337 1HG  GLN A  85     -11.332 -14.708   0.199  1.00  0.00           H  
ATOM   1338 2HG  GLN A  85     -12.556 -13.781  -0.715  1.00  0.00           H  
ATOM   1339 1HE2 GLN A  85     -13.358 -16.813  -2.265  1.00  0.00           H  
ATOM   1340 2HE2 GLN A  85     -13.841 -15.573  -1.156  1.00  0.00           H  
ATOM   1341  N   LEU A  86     -11.871 -10.546  -2.330  1.00  0.00           N  
ATOM   1342  CA  LEU A  86     -12.872  -9.498  -2.313  1.00  0.00           C  
ATOM   1343  C   LEU A  86     -13.407  -9.323  -3.727  1.00  0.00           C  
ATOM   1344  O   LEU A  86     -14.590  -9.045  -3.924  1.00  0.00           O  
ATOM   1345  CB  LEU A  86     -12.277  -8.182  -1.796  1.00  0.00           C  
ATOM   1346  CG  LEU A  86     -12.022  -8.115  -0.285  1.00  0.00           C  
ATOM   1347  CD1 LEU A  86     -11.170  -6.893   0.033  1.00  0.00           C  
ATOM   1348  CD2 LEU A  86     -13.351  -8.062   0.453  1.00  0.00           C  
ATOM   1349  H   LEU A  86     -10.913 -10.316  -2.109  1.00  0.00           H  
ATOM   1350  HA  LEU A  86     -13.685  -9.815  -1.659  1.00  0.00           H  
ATOM   1351 1HB  LEU A  86     -11.328  -8.008  -2.300  1.00  0.00           H  
ATOM   1352 2HB  LEU A  86     -12.955  -7.369  -2.054  1.00  0.00           H  
ATOM   1353  HG  LEU A  86     -11.467  -8.999   0.030  1.00  0.00           H  
ATOM   1354 1HD1 LEU A  86     -10.989  -6.845   1.107  1.00  0.00           H  
ATOM   1355 2HD1 LEU A  86     -10.218  -6.967  -0.492  1.00  0.00           H  
ATOM   1356 3HD1 LEU A  86     -11.693  -5.992  -0.286  1.00  0.00           H  
ATOM   1357 1HD2 LEU A  86     -13.170  -8.015   1.527  1.00  0.00           H  
ATOM   1358 2HD2 LEU A  86     -13.906  -7.177   0.139  1.00  0.00           H  
ATOM   1359 3HD2 LEU A  86     -13.932  -8.955   0.221  1.00  0.00           H  
ATOM   1360  N   GLY A  87     -12.468  -9.465  -4.832  1.00  0.00           N  
ATOM   1361  CA  GLY A  87     -12.817  -9.217  -6.211  1.00  0.00           C  
ATOM   1362  C   GLY A  87     -12.549  -7.764  -6.568  1.00  0.00           C  
ATOM   1363  O   GLY A  87     -13.225  -7.180  -7.418  1.00  0.00           O  
ATOM   1364  H   GLY A  87     -11.527  -9.753  -4.607  1.00  0.00           H  
ATOM   1365 1HA  GLY A  87     -12.236  -9.875  -6.858  1.00  0.00           H  
ATOM   1366 2HA  GLY A  87     -13.867  -9.457  -6.369  1.00  0.00           H  
ATOM   1367  N   THR A  88     -11.554  -7.170  -5.921  1.00  0.00           N  
ATOM   1368  CA  THR A  88     -11.268  -5.785  -6.204  1.00  0.00           C  
ATOM   1369  C   THR A  88      -9.782  -5.513  -6.355  1.00  0.00           C  
ATOM   1370  O   THR A  88      -8.986  -6.432  -6.495  1.00  0.00           O  
ATOM   1371  CB  THR A  88     -11.844  -4.878  -5.100  1.00  0.00           C  
ATOM   1372  OG1 THR A  88     -11.724  -3.505  -5.494  1.00  0.00           O  
ATOM   1373  CG2 THR A  88     -11.100  -5.093  -3.791  1.00  0.00           C  
ATOM   1374  H   THR A  88     -10.992  -7.658  -5.240  1.00  0.00           H  
ATOM   1375  HA  THR A  88     -11.696  -5.534  -7.175  1.00  0.00           H  
ATOM   1376  HB  THR A  88     -12.899  -5.109  -4.954  1.00  0.00           H  
ATOM   1377  HG1 THR A  88     -12.305  -2.965  -4.953  1.00  0.00           H  
ATOM   1378 1HG2 THR A  88     -11.521  -4.445  -3.023  1.00  0.00           H  
ATOM   1379 2HG2 THR A  88     -11.200  -6.134  -3.482  1.00  0.00           H  
ATOM   1380 3HG2 THR A  88     -10.046  -4.855  -3.928  1.00  0.00           H  
ATOM   1381  N   THR A  89      -9.372  -4.216  -6.298  1.00  0.00           N  
ATOM   1382  CA  THR A  89      -7.974  -3.873  -6.540  1.00  0.00           C  
ATOM   1383  C   THR A  89      -7.197  -3.991  -5.231  1.00  0.00           C  
ATOM   1384  O   THR A  89      -7.803  -4.091  -4.157  1.00  0.00           O  
ATOM   1385  CB  THR A  89      -7.828  -2.454  -7.118  1.00  0.00           C  
ATOM   1386  OG1 THR A  89      -8.258  -1.492  -6.146  1.00  0.00           O  
ATOM   1387  CG2 THR A  89      -8.665  -2.303  -8.379  1.00  0.00           C  
ATOM   1388  H   THR A  89     -10.028  -3.482  -6.074  1.00  0.00           H  
ATOM   1389  HA  THR A  89      -7.581  -4.546  -7.302  1.00  0.00           H  
ATOM   1390  HB  THR A  89      -6.782  -2.264  -7.359  1.00  0.00           H  
ATOM   1391  HG1 THR A  89      -7.987  -0.614  -6.424  1.00  0.00           H  
ATOM   1392 1HG2 THR A  89      -8.550  -1.294  -8.774  1.00  0.00           H  
ATOM   1393 2HG2 THR A  89      -8.333  -3.025  -9.125  1.00  0.00           H  
ATOM   1394 3HG2 THR A  89      -9.713  -2.482  -8.143  1.00  0.00           H  
ATOM   1395  N   VAL A  90      -5.865  -3.989  -5.325  1.00  0.00           N  
ATOM   1396  CA  VAL A  90      -5.034  -4.061  -4.131  1.00  0.00           C  
ATOM   1397  C   VAL A  90      -5.201  -2.798  -3.288  1.00  0.00           C  
ATOM   1398  O   VAL A  90      -5.347  -2.863  -2.047  1.00  0.00           O  
ATOM   1399  CB  VAL A  90      -3.553  -4.233  -4.518  1.00  0.00           C  
ATOM   1400  CG1 VAL A  90      -2.667  -4.144  -3.284  1.00  0.00           C  
ATOM   1401  CG2 VAL A  90      -3.354  -5.563  -5.227  1.00  0.00           C  
ATOM   1402  H   VAL A  90      -5.421  -3.935  -6.230  1.00  0.00           H  
ATOM   1403  HA  VAL A  90      -5.420  -4.854  -3.489  1.00  0.00           H  
ATOM   1404  HB  VAL A  90      -3.262  -3.419  -5.182  1.00  0.00           H  
ATOM   1405 1HG1 VAL A  90      -1.623  -4.266  -3.575  1.00  0.00           H  
ATOM   1406 2HG1 VAL A  90      -2.799  -3.169  -2.812  1.00  0.00           H  
ATOM   1407 3HG1 VAL A  90      -2.941  -4.929  -2.580  1.00  0.00           H  
ATOM   1408 1HG2 VAL A  90      -2.305  -5.678  -5.499  1.00  0.00           H  
ATOM   1409 2HG2 VAL A  90      -3.650  -6.377  -4.565  1.00  0.00           H  
ATOM   1410 3HG2 VAL A  90      -3.966  -5.589  -6.130  1.00  0.00           H  
ATOM   1411  N   GLU A  91      -5.237  -1.657  -3.969  1.00  0.00           N  
ATOM   1412  CA  GLU A  91      -5.375  -0.374  -3.290  1.00  0.00           C  
ATOM   1413  C   GLU A  91      -6.682  -0.319  -2.510  1.00  0.00           C  
ATOM   1414  O   GLU A  91      -6.742   0.304  -1.452  1.00  0.00           O  
ATOM   1415  CB  GLU A  91      -5.317   0.777  -4.296  1.00  0.00           C  
ATOM   1416  CG  GLU A  91      -3.979   0.923  -5.009  1.00  0.00           C  
ATOM   1417  CD  GLU A  91      -3.816  -0.039  -6.151  1.00  0.00           C  
ATOM   1418  OE1 GLU A  91      -4.730  -0.786  -6.409  1.00  0.00           O  
ATOM   1419  OE2 GLU A  91      -2.776  -0.029  -6.767  1.00  0.00           O  
ATOM   1420  H   GLU A  91      -5.166  -1.675  -4.977  1.00  0.00           H  
ATOM   1421  HA  GLU A  91      -4.567  -0.277  -2.565  1.00  0.00           H  
ATOM   1422 1HB  GLU A  91      -6.086   0.635  -5.056  1.00  0.00           H  
ATOM   1423 2HB  GLU A  91      -5.529   1.717  -3.787  1.00  0.00           H  
ATOM   1424 1HG  GLU A  91      -3.893   1.940  -5.390  1.00  0.00           H  
ATOM   1425 2HG  GLU A  91      -3.178   0.765  -4.288  1.00  0.00           H  
ATOM   1426  N   GLU A  92      -7.910  -0.928  -3.046  1.00  0.00           N  
ATOM   1427  CA  GLU A  92      -9.163  -0.986  -2.287  1.00  0.00           C  
ATOM   1428  C   GLU A  92      -9.055  -1.870  -1.047  1.00  0.00           C  
ATOM   1429  O   GLU A  92      -9.669  -1.580  -0.023  1.00  0.00           O  
ATOM   1430  CB  GLU A  92     -10.296  -1.498  -3.182  1.00  0.00           C  
ATOM   1431  CG  GLU A  92     -10.839  -0.468  -4.162  1.00  0.00           C  
ATOM   1432  CD  GLU A  92     -11.614   0.630  -3.488  1.00  0.00           C  
ATOM   1433  OE1 GLU A  92     -12.543   0.326  -2.779  1.00  0.00           O  
ATOM   1434  OE2 GLU A  92     -11.275   1.773  -3.681  1.00  0.00           O  
ATOM   1435  H   GLU A  92      -7.877  -1.327  -3.973  1.00  0.00           H  
ATOM   1436  HA  GLU A  92      -9.429   0.025  -1.981  1.00  0.00           H  
ATOM   1437 1HB  GLU A  92      -9.945  -2.356  -3.758  1.00  0.00           H  
ATOM   1438 2HB  GLU A  92     -11.125  -1.838  -2.560  1.00  0.00           H  
ATOM   1439 1HG  GLU A  92     -10.005  -0.027  -4.707  1.00  0.00           H  
ATOM   1440 2HG  GLU A  92     -11.481  -0.972  -4.882  1.00  0.00           H  
ATOM   1441  N   ALA A  93      -8.304  -3.106  -1.065  1.00  0.00           N  
ATOM   1442  CA  ALA A  93      -8.108  -3.949   0.110  1.00  0.00           C  
ATOM   1443  C   ALA A  93      -7.354  -3.162   1.181  1.00  0.00           C  
ATOM   1444  O   ALA A  93      -7.591  -3.323   2.369  1.00  0.00           O  
ATOM   1445  CB  ALA A  93      -7.357  -5.225  -0.252  1.00  0.00           C  
ATOM   1446  H   ALA A  93      -7.933  -3.410  -1.956  1.00  0.00           H  
ATOM   1447  HA  ALA A  93      -9.090  -4.220   0.498  1.00  0.00           H  
ATOM   1448 1HB  ALA A  93      -7.224  -5.835   0.642  1.00  0.00           H  
ATOM   1449 2HB  ALA A  93      -7.929  -5.784  -0.993  1.00  0.00           H  
ATOM   1450 3HB  ALA A  93      -6.382  -4.967  -0.664  1.00  0.00           H  
ATOM   1451  N   VAL A  94      -6.283  -2.252   0.811  1.00  0.00           N  
ATOM   1452  CA  VAL A  94      -5.511  -1.414   1.713  1.00  0.00           C  
ATOM   1453  C   VAL A  94      -6.435  -0.347   2.318  1.00  0.00           C  
ATOM   1454  O   VAL A  94      -6.421  -0.146   3.532  1.00  0.00           O  
ATOM   1455  CB  VAL A  94      -4.343  -0.744   0.966  1.00  0.00           C  
ATOM   1456  CG1 VAL A  94      -3.649   0.269   1.864  1.00  0.00           C  
ATOM   1457  CG2 VAL A  94      -3.360  -1.802   0.486  1.00  0.00           C  
ATOM   1458  H   VAL A  94      -6.053  -2.256  -0.174  1.00  0.00           H  
ATOM   1459  HA  VAL A  94      -5.152  -2.033   2.536  1.00  0.00           H  
ATOM   1460  HB  VAL A  94      -4.737  -0.198   0.109  1.00  0.00           H  
ATOM   1461 1HG1 VAL A  94      -2.825   0.734   1.318  1.00  0.00           H  
ATOM   1462 2HG1 VAL A  94      -4.361   1.036   2.165  1.00  0.00           H  
ATOM   1463 3HG1 VAL A  94      -3.259  -0.235   2.747  1.00  0.00           H  
ATOM   1464 1HG2 VAL A  94      -2.538  -1.321  -0.042  1.00  0.00           H  
ATOM   1465 2HG2 VAL A  94      -2.970  -2.353   1.343  1.00  0.00           H  
ATOM   1466 3HG2 VAL A  94      -3.869  -2.493  -0.188  1.00  0.00           H  
ATOM   1467  N   LYS A  95      -7.256   0.444   1.424  1.00  0.00           N  
ATOM   1468  CA  LYS A  95      -8.153   1.516   1.876  1.00  0.00           C  
ATOM   1469  C   LYS A  95      -9.264   0.994   2.754  1.00  0.00           C  
ATOM   1470  O   LYS A  95      -9.668   1.657   3.704  1.00  0.00           O  
ATOM   1471  CB  LYS A  95      -8.753   2.256   0.678  1.00  0.00           C  
ATOM   1472  CG  LYS A  95      -7.764   3.130  -0.082  1.00  0.00           C  
ATOM   1473  CD  LYS A  95      -8.415   3.773  -1.297  1.00  0.00           C  
ATOM   1474  CE  LYS A  95      -7.419   4.619  -2.077  1.00  0.00           C  
ATOM   1475  NZ  LYS A  95      -8.033   5.224  -3.290  1.00  0.00           N  
ATOM   1476  H   LYS A  95      -7.165   0.263   0.436  1.00  0.00           H  
ATOM   1477  HA  LYS A  95      -7.575   2.224   2.472  1.00  0.00           H  
ATOM   1478 1HB  LYS A  95      -9.170   1.533  -0.024  1.00  0.00           H  
ATOM   1479 2HB  LYS A  95      -9.571   2.893   1.016  1.00  0.00           H  
ATOM   1480 1HG  LYS A  95      -7.389   3.914   0.577  1.00  0.00           H  
ATOM   1481 2HG  LYS A  95      -6.920   2.523  -0.411  1.00  0.00           H  
ATOM   1482 1HD  LYS A  95      -8.811   2.996  -1.953  1.00  0.00           H  
ATOM   1483 2HD  LYS A  95      -9.241   4.407  -0.974  1.00  0.00           H  
ATOM   1484 1HE  LYS A  95      -7.042   5.417  -1.439  1.00  0.00           H  
ATOM   1485 2HE  LYS A  95      -6.577   4.000  -2.382  1.00  0.00           H  
ATOM   1486 1HZ  LYS A  95      -7.342   5.776  -3.778  1.00  0.00           H  
ATOM   1487 2HZ  LYS A  95      -8.371   4.492  -3.899  1.00  0.00           H  
ATOM   1488 3HZ  LYS A  95      -8.804   5.816  -3.018  1.00  0.00           H  
ATOM   1489  N   ARG A  96      -9.966  -0.268   2.472  1.00  0.00           N  
ATOM   1490  CA  ARG A  96     -11.050  -0.844   3.268  1.00  0.00           C  
ATOM   1491  C   ARG A  96     -10.553  -1.354   4.616  1.00  0.00           C  
ATOM   1492  O   ARG A  96     -11.264  -1.282   5.609  1.00  0.00           O  
ATOM   1493  CB  ARG A  96     -11.738  -1.991   2.518  1.00  0.00           C  
ATOM   1494  CG  ARG A  96     -12.487  -1.529   1.290  1.00  0.00           C  
ATOM   1495  CD  ARG A  96     -12.996  -2.683   0.485  1.00  0.00           C  
ATOM   1496  NE  ARG A  96     -13.357  -2.244  -0.857  1.00  0.00           N  
ATOM   1497  CZ  ARG A  96     -14.069  -2.962  -1.713  1.00  0.00           C  
ATOM   1498  NH1 ARG A  96     -14.520  -4.167  -1.364  1.00  0.00           N  
ATOM   1499  NH2 ARG A  96     -14.324  -2.469  -2.910  1.00  0.00           N  
ATOM   1500  H   ARG A  96      -9.639  -0.763   1.655  1.00  0.00           H  
ATOM   1501  HA  ARG A  96     -11.790  -0.066   3.459  1.00  0.00           H  
ATOM   1502 1HB  ARG A  96     -10.994  -2.726   2.216  1.00  0.00           H  
ATOM   1503 2HB  ARG A  96     -12.440  -2.493   3.186  1.00  0.00           H  
ATOM   1504 1HG  ARG A  96     -13.337  -0.917   1.590  1.00  0.00           H  
ATOM   1505 2HG  ARG A  96     -11.820  -0.938   0.659  1.00  0.00           H  
ATOM   1506 1HD  ARG A  96     -12.224  -3.447   0.411  1.00  0.00           H  
ATOM   1507 2HD  ARG A  96     -13.876  -3.105   0.969  1.00  0.00           H  
ATOM   1508  HE  ARG A  96     -13.043  -1.328  -1.152  1.00  0.00           H  
ATOM   1509 1HH1 ARG A  96     -14.319  -4.535  -0.446  1.00  0.00           H  
ATOM   1510 2HH1 ARG A  96     -15.062  -4.712  -2.019  1.00  0.00           H  
ATOM   1511 1HH2 ARG A  96     -13.978  -1.554  -3.165  1.00  0.00           H  
ATOM   1512 2HH2 ARG A  96     -14.864  -3.005  -3.573  1.00  0.00           H  
ATOM   1513  N   ALA A  97      -9.225  -2.026   4.738  1.00  0.00           N  
ATOM   1514  CA  ALA A  97      -8.610  -2.504   5.959  1.00  0.00           C  
ATOM   1515  C   ALA A  97      -8.410  -1.309   6.891  1.00  0.00           C  
ATOM   1516  O   ALA A  97      -8.599  -1.431   8.081  1.00  0.00           O  
ATOM   1517  CB  ALA A  97      -7.288  -3.189   5.652  1.00  0.00           C  
ATOM   1518  H   ALA A  97      -8.748  -2.163   3.859  1.00  0.00           H  
ATOM   1519  HA  ALA A  97      -9.284  -3.229   6.417  1.00  0.00           H  
ATOM   1520 1HB  ALA A  97      -6.838  -3.544   6.579  1.00  0.00           H  
ATOM   1521 2HB  ALA A  97      -7.463  -4.035   4.987  1.00  0.00           H  
ATOM   1522 3HB  ALA A  97      -6.617  -2.481   5.170  1.00  0.00           H  
ATOM   1523  N   LEU A  98      -8.034  -0.158   6.330  1.00  0.00           N  
ATOM   1524  CA  LEU A  98      -7.863   1.070   7.107  1.00  0.00           C  
ATOM   1525  C   LEU A  98      -9.181   1.630   7.643  1.00  0.00           C  
ATOM   1526  O   LEU A  98      -9.240   2.070   8.774  1.00  0.00           O  
ATOM   1527  CB  LEU A  98      -7.175   2.135   6.244  1.00  0.00           C  
ATOM   1528  CG  LEU A  98      -6.909   3.479   6.933  1.00  0.00           C  
ATOM   1529  CD1 LEU A  98      -6.029   3.259   8.156  1.00  0.00           C  
ATOM   1530  CD2 LEU A  98      -6.247   4.432   5.949  1.00  0.00           C  
ATOM   1531  H   LEU A  98      -7.864  -0.138   5.335  1.00  0.00           H  
ATOM   1532  HA  LEU A  98      -7.256   0.842   7.984  1.00  0.00           H  
ATOM   1533 1HB  LEU A  98      -6.218   1.742   5.905  1.00  0.00           H  
ATOM   1534 2HB  LEU A  98      -7.796   2.328   5.369  1.00  0.00           H  
ATOM   1535  HG  LEU A  98      -7.852   3.907   7.274  1.00  0.00           H  
ATOM   1536 1HD1 LEU A  98      -5.840   4.214   8.646  1.00  0.00           H  
ATOM   1537 2HD1 LEU A  98      -6.535   2.589   8.852  1.00  0.00           H  
ATOM   1538 3HD1 LEU A  98      -5.083   2.816   7.848  1.00  0.00           H  
ATOM   1539 1HD2 LEU A  98      -6.059   5.388   6.438  1.00  0.00           H  
ATOM   1540 2HD2 LEU A  98      -5.303   4.007   5.608  1.00  0.00           H  
ATOM   1541 3HD2 LEU A  98      -6.905   4.586   5.093  1.00  0.00           H  
ATOM   1542  N   LYS A  99     -10.239   1.605   6.836  1.00  0.00           N  
ATOM   1543  CA  LYS A  99     -11.545   2.048   7.323  1.00  0.00           C  
ATOM   1544  C   LYS A  99     -12.010   1.184   8.484  1.00  0.00           C  
ATOM   1545  O   LYS A  99     -12.565   1.702   9.461  1.00  0.00           O  
ATOM   1546  CB  LYS A  99     -12.581   2.018   6.198  1.00  0.00           C  
ATOM   1547  CG  LYS A  99     -12.402   3.106   5.148  1.00  0.00           C  
ATOM   1548  CD  LYS A  99     -13.440   2.984   4.042  1.00  0.00           C  
ATOM   1549  CE  LYS A  99     -13.242   4.051   2.976  1.00  0.00           C  
ATOM   1550  NZ  LYS A  99     -14.231   3.924   1.871  1.00  0.00           N  
ATOM   1551  H   LYS A  99     -10.151   1.285   5.883  1.00  0.00           H  
ATOM   1552  HA  LYS A  99     -11.454   3.077   7.674  1.00  0.00           H  
ATOM   1553 1HB  LYS A  99     -12.540   1.054   5.691  1.00  0.00           H  
ATOM   1554 2HB  LYS A  99     -13.581   2.123   6.621  1.00  0.00           H  
ATOM   1555 1HG  LYS A  99     -12.499   4.086   5.619  1.00  0.00           H  
ATOM   1556 2HG  LYS A  99     -11.407   3.030   4.712  1.00  0.00           H  
ATOM   1557 1HD  LYS A  99     -13.362   2.000   3.578  1.00  0.00           H  
ATOM   1558 2HD  LYS A  99     -14.438   3.088   4.467  1.00  0.00           H  
ATOM   1559 1HE  LYS A  99     -13.345   5.038   3.427  1.00  0.00           H  
ATOM   1560 2HE  LYS A  99     -12.238   3.969   2.560  1.00  0.00           H  
ATOM   1561 1HZ  LYS A  99     -14.066   4.648   1.186  1.00  0.00           H  
ATOM   1562 2HZ  LYS A  99     -14.132   3.018   1.434  1.00  0.00           H  
ATOM   1563 3HZ  LYS A  99     -15.165   4.018   2.242  1.00  0.00           H  
ATOM   1564  N   LEU A 100     -11.810  -0.131   8.367  1.00  0.00           N  
ATOM   1565  CA  LEU A 100     -12.187  -1.044   9.438  1.00  0.00           C  
ATOM   1566  C   LEU A 100     -11.328  -0.770  10.670  1.00  0.00           C  
ATOM   1567  O   LEU A 100     -11.815  -0.796  11.800  1.00  0.00           O  
ATOM   1568  CB  LEU A 100     -12.020  -2.501   8.989  1.00  0.00           C  
ATOM   1569  CG  LEU A 100     -13.053  -3.007   7.974  1.00  0.00           C  
ATOM   1570  CD1 LEU A 100     -12.573  -4.321   7.372  1.00  0.00           C  
ATOM   1571  CD2 LEU A 100     -14.398  -3.181   8.663  1.00  0.00           C  
ATOM   1572  H   LEU A 100     -11.390  -0.504   7.528  1.00  0.00           H  
ATOM   1573  HA  LEU A 100     -13.236  -0.875   9.682  1.00  0.00           H  
ATOM   1574 1HB  LEU A 100     -11.033  -2.615   8.542  1.00  0.00           H  
ATOM   1575 2HB  LEU A 100     -12.075  -3.144   9.867  1.00  0.00           H  
ATOM   1576  HG  LEU A 100     -13.151  -2.285   7.163  1.00  0.00           H  
ATOM   1577 1HD1 LEU A 100     -13.307  -4.681   6.651  1.00  0.00           H  
ATOM   1578 2HD1 LEU A 100     -11.618  -4.164   6.869  1.00  0.00           H  
ATOM   1579 3HD1 LEU A 100     -12.449  -5.060   8.163  1.00  0.00           H  
ATOM   1580 1HD2 LEU A 100     -15.133  -3.540   7.942  1.00  0.00           H  
ATOM   1581 2HD2 LEU A 100     -14.302  -3.904   9.473  1.00  0.00           H  
ATOM   1582 3HD2 LEU A 100     -14.726  -2.223   9.068  1.00  0.00           H  
ATOM   1583  N   LYS A 101     -10.042  -0.526  10.440  1.00  0.00           N  
ATOM   1584  CA  LYS A 101      -9.119  -0.239  11.522  1.00  0.00           C  
ATOM   1585  C   LYS A 101      -9.703   0.868  12.415  1.00  0.00           C  
ATOM   1586  O   LYS A 101      -9.881   0.667  13.621  1.00  0.00           O  
ATOM   1587  CB  LYS A 101      -7.752   0.170  10.972  1.00  0.00           C  
ATOM   1588  CG  LYS A 101      -6.718   0.505  12.040  1.00  0.00           C  
ATOM   1589  CD  LYS A 101      -5.430   1.024  11.419  1.00  0.00           C  
ATOM   1590  CE  LYS A 101      -4.327   1.154  12.458  1.00  0.00           C  
ATOM   1591  NZ  LYS A 101      -4.593   2.261  13.417  1.00  0.00           N  
ATOM   1592  H   LYS A 101      -9.699  -0.538   9.490  1.00  0.00           H  
ATOM   1593  HA  LYS A 101      -9.019  -1.135  12.136  1.00  0.00           H  
ATOM   1594 1HB  LYS A 101      -7.350  -0.636  10.358  1.00  0.00           H  
ATOM   1595 2HB  LYS A 101      -7.864   1.045  10.331  1.00  0.00           H  
ATOM   1596 1HG  LYS A 101      -7.121   1.264  12.711  1.00  0.00           H  
ATOM   1597 2HG  LYS A 101      -6.496  -0.389  12.623  1.00  0.00           H  
ATOM   1598 1HD  LYS A 101      -5.102   0.340  10.636  1.00  0.00           H  
ATOM   1599 2HD  LYS A 101      -5.611   2.002  10.971  1.00  0.00           H  
ATOM   1600 1HE  LYS A 101      -4.239   0.222  13.014  1.00  0.00           H  
ATOM   1601 2HE  LYS A 101      -3.377   1.344  11.959  1.00  0.00           H  
ATOM   1602 1HZ  LYS A 101      -3.839   2.314  14.088  1.00  0.00           H  
ATOM   1603 2HZ  LYS A 101      -4.657   3.135  12.914  1.00  0.00           H  
ATOM   1604 3HZ  LYS A 101      -5.462   2.086  13.901  1.00  0.00           H  
ATOM   1605  N   THR A 102     -10.057   2.008  11.822  1.00  0.00           N  
ATOM   1606  CA  THR A 102     -10.458   3.165  12.618  1.00  0.00           C  
ATOM   1607  C   THR A 102     -11.932   3.121  13.020  1.00  0.00           C  
ATOM   1608  O   THR A 102     -12.341   3.721  14.014  1.00  0.00           O  
ATOM   1609  CB  THR A 102     -10.176   4.473  11.855  1.00  0.00           C  
ATOM   1610  OG1 THR A 102     -10.988   4.524  10.675  1.00  0.00           O  
ATOM   1611  CG2 THR A 102      -8.710   4.555  11.461  1.00  0.00           C  
ATOM   1612  H   THR A 102     -10.052   2.081  10.815  1.00  0.00           H  
ATOM   1613  HA  THR A 102      -9.885   3.163  13.546  1.00  0.00           H  
ATOM   1614  HB  THR A 102     -10.425   5.324  12.489  1.00  0.00           H  
ATOM   1615  HG1 THR A 102     -11.877   4.801  10.911  1.00  0.00           H  
ATOM   1616 1HG2 THR A 102      -8.529   5.486  10.923  1.00  0.00           H  
ATOM   1617 2HG2 THR A 102      -8.090   4.528  12.357  1.00  0.00           H  
ATOM   1618 3HG2 THR A 102      -8.457   3.712  10.820  1.00  0.00           H  
ATOM   1619  N   LYS A 103     -12.733   2.401  12.252  1.00  0.00           N  
ATOM   1620  CA  LYS A 103     -14.136   2.226  12.593  1.00  0.00           C  
ATOM   1621  C   LYS A 103     -14.361   1.265  13.766  1.00  0.00           C  
ATOM   1622  O   LYS A 103     -15.202   1.518  14.632  1.00  0.00           O  
ATOM   1623  CB  LYS A 103     -14.906   1.735  11.366  1.00  0.00           C  
ATOM   1624  CG  LYS A 103     -16.404   1.579  11.585  1.00  0.00           C  
ATOM   1625  CD  LYS A 103     -17.116   1.201  10.294  1.00  0.00           C  
ATOM   1626  CE  LYS A 103     -18.624   1.128  10.493  1.00  0.00           C  
ATOM   1627  NZ  LYS A 103     -19.336   0.814   9.224  1.00  0.00           N  
ATOM   1628  H   LYS A 103     -12.371   1.966  11.415  1.00  0.00           H  
ATOM   1629  HA  LYS A 103     -14.538   3.187  12.913  1.00  0.00           H  
ATOM   1630 1HB  LYS A 103     -14.759   2.432  10.541  1.00  0.00           H  
ATOM   1631 2HB  LYS A 103     -14.512   0.768  11.052  1.00  0.00           H  
ATOM   1632 1HG  LYS A 103     -16.586   0.804  12.330  1.00  0.00           H  
ATOM   1633 2HG  LYS A 103     -16.818   2.517  11.955  1.00  0.00           H  
ATOM   1634 1HD  LYS A 103     -16.895   1.943   9.525  1.00  0.00           H  
ATOM   1635 2HD  LYS A 103     -16.757   0.231   9.952  1.00  0.00           H  
ATOM   1636 1HE  LYS A 103     -18.855   0.358  11.226  1.00  0.00           H  
ATOM   1637 2HE  LYS A 103     -18.987   2.083  10.872  1.00  0.00           H  
ATOM   1638 1HZ  LYS A 103     -20.331   0.774   9.398  1.00  0.00           H  
ATOM   1639 2HZ  LYS A 103     -19.141   1.533   8.540  1.00  0.00           H  
ATOM   1640 3HZ  LYS A 103     -19.021  -0.078   8.873  1.00  0.00           H  
ATOM   1641  N   LEU A 104     -13.614   0.165  13.799  1.00  0.00           N  
ATOM   1642  CA  LEU A 104     -13.838  -0.870  14.809  1.00  0.00           C  
ATOM   1643  C   LEU A 104     -12.899  -0.761  16.016  1.00  0.00           C  
ATOM   1644  O   LEU A 104     -13.249  -1.203  17.112  1.00  0.00           O  
ATOM   1645  CB  LEU A 104     -13.676  -2.254  14.168  1.00  0.00           C  
ATOM   1646  CG  LEU A 104     -14.606  -2.551  12.985  1.00  0.00           C  
ATOM   1647  CD1 LEU A 104     -14.216  -3.881  12.354  1.00  0.00           C  
ATOM   1648  CD2 LEU A 104     -16.049  -2.577  13.466  1.00  0.00           C  
ATOM   1649  H   LEU A 104     -12.878   0.037  13.118  1.00  0.00           H  
ATOM   1650  HA  LEU A 104     -14.854  -0.770  15.188  1.00  0.00           H  
ATOM   1651 1HB  LEU A 104     -12.651  -2.357  13.817  1.00  0.00           H  
ATOM   1652 2HB  LEU A 104     -13.856  -3.013  14.929  1.00  0.00           H  
ATOM   1653  HG  LEU A 104     -14.490  -1.776  12.227  1.00  0.00           H  
ATOM   1654 1HD1 LEU A 104     -14.876  -4.092  11.513  1.00  0.00           H  
ATOM   1655 2HD1 LEU A 104     -13.186  -3.828  12.001  1.00  0.00           H  
ATOM   1656 3HD1 LEU A 104     -14.306  -4.675  13.094  1.00  0.00           H  
ATOM   1657 1HD2 LEU A 104     -16.710  -2.787  12.625  1.00  0.00           H  
ATOM   1658 2HD2 LEU A 104     -16.166  -3.353  14.223  1.00  0.00           H  
ATOM   1659 3HD2 LEU A 104     -16.306  -1.609  13.896  1.00  0.00           H  
ATOM   1660  N   GLY A 105     -11.711  -0.191  15.812  1.00  0.00           N  
ATOM   1661  CA  GLY A 105     -10.643  -0.261  16.798  1.00  0.00           C  
ATOM   1662  C   GLY A 105      -9.807  -1.537  16.745  1.00  0.00           C  
ATOM   1663  O   GLY A 105      -9.460  -2.100  17.787  1.00  0.00           O  
ATOM   1664  H   GLY A 105     -11.550   0.303  14.945  1.00  0.00           H  
ATOM   1665 1HA  GLY A 105      -9.971   0.586  16.666  1.00  0.00           H  
ATOM   1666 2HA  GLY A 105     -11.068  -0.181  17.798  1.00  0.00           H  
ATOM   1667  N   VAL A 106      -9.473  -1.993  15.535  1.00  0.00           N  
ATOM   1668  CA  VAL A 106      -8.780  -3.268  15.375  1.00  0.00           C  
ATOM   1669  C   VAL A 106      -7.492  -3.074  14.580  1.00  0.00           C  
ATOM   1670  O   VAL A 106      -7.281  -2.027  13.974  1.00  0.00           O  
ATOM   1671  CB  VAL A 106      -9.682  -4.288  14.656  1.00  0.00           C  
ATOM   1672  CG1 VAL A 106     -10.958  -4.524  15.451  1.00  0.00           C  
ATOM   1673  CG2 VAL A 106     -10.004  -3.795  13.253  1.00  0.00           C  
ATOM   1674  H   VAL A 106      -9.703  -1.450  14.715  1.00  0.00           H  
ATOM   1675  HA  VAL A 106      -8.491  -3.632  16.362  1.00  0.00           H  
ATOM   1676  HB  VAL A 106      -9.160  -5.242  14.595  1.00  0.00           H  
ATOM   1677 1HG1 VAL A 106     -11.584  -5.248  14.928  1.00  0.00           H  
ATOM   1678 2HG1 VAL A 106     -10.705  -4.910  16.438  1.00  0.00           H  
ATOM   1679 3HG1 VAL A 106     -11.500  -3.585  15.555  1.00  0.00           H  
ATOM   1680 1HG2 VAL A 106     -10.642  -4.521  12.750  1.00  0.00           H  
ATOM   1681 2HG2 VAL A 106     -10.522  -2.837  13.314  1.00  0.00           H  
ATOM   1682 3HG2 VAL A 106      -9.079  -3.672  12.689  1.00  0.00           H  
ATOM   1683  N   SER A 107      -6.617  -4.071  14.596  1.00  0.00           N  
ATOM   1684  CA  SER A 107      -5.409  -3.981  13.798  1.00  0.00           C  
ATOM   1685  C   SER A 107      -5.699  -4.199  12.299  1.00  0.00           C  
ATOM   1686  O   SER A 107      -6.776  -4.671  11.915  1.00  0.00           O  
ATOM   1687  CB  SER A 107      -4.398  -5.000  14.287  1.00  0.00           C  
ATOM   1688  OG  SER A 107      -4.816  -6.304  13.990  1.00  0.00           O  
ATOM   1689  H   SER A 107      -6.779  -4.896  15.154  1.00  0.00           H  
ATOM   1690  HA  SER A 107      -4.999  -2.976  13.902  1.00  0.00           H  
ATOM   1691 1HB  SER A 107      -3.433  -4.809  13.818  1.00  0.00           H  
ATOM   1692 2HB  SER A 107      -4.265  -4.893  15.362  1.00  0.00           H  
ATOM   1693  HG  SER A 107      -4.214  -6.888  14.458  1.00  0.00           H  
ATOM   1694  N   LEU A 108      -4.724  -3.848  11.466  1.00  0.00           N  
ATOM   1695  CA  LEU A 108      -4.825  -4.045  10.037  1.00  0.00           C  
ATOM   1696  C   LEU A 108      -4.884  -5.540   9.763  1.00  0.00           C  
ATOM   1697  O   LEU A 108      -5.624  -5.986   8.903  1.00  0.00           O  
ATOM   1698  CB  LEU A 108      -3.631  -3.411   9.313  1.00  0.00           C  
ATOM   1699  CG  LEU A 108      -3.600  -1.878   9.298  1.00  0.00           C  
ATOM   1700  CD1 LEU A 108      -2.249  -1.402   8.781  1.00  0.00           C  
ATOM   1701  CD2 LEU A 108      -4.733  -1.356   8.427  1.00  0.00           C  
ATOM   1702  H   LEU A 108      -3.886  -3.430  11.847  1.00  0.00           H  
ATOM   1703  HA  LEU A 108      -5.732  -3.556   9.685  1.00  0.00           H  
ATOM   1704 1HB  LEU A 108      -2.713  -3.757   9.787  1.00  0.00           H  
ATOM   1705 2HB  LEU A 108      -3.630  -3.753   8.278  1.00  0.00           H  
ATOM   1706  HG  LEU A 108      -3.719  -1.501  10.313  1.00  0.00           H  
ATOM   1707 1HD1 LEU A 108      -2.226  -0.312   8.770  1.00  0.00           H  
ATOM   1708 2HD1 LEU A 108      -1.458  -1.773   9.433  1.00  0.00           H  
ATOM   1709 3HD1 LEU A 108      -2.093  -1.778   7.770  1.00  0.00           H  
ATOM   1710 1HD2 LEU A 108      -4.711  -0.266   8.416  1.00  0.00           H  
ATOM   1711 2HD2 LEU A 108      -4.613  -1.730   7.410  1.00  0.00           H  
ATOM   1712 3HD2 LEU A 108      -5.687  -1.695   8.829  1.00  0.00           H  
ATOM   1713  N   ASP A 109      -4.102  -6.308  10.513  1.00  0.00           N  
ATOM   1714  CA  ASP A 109      -4.110  -7.760  10.393  1.00  0.00           C  
ATOM   1715  C   ASP A 109      -5.494  -8.339  10.664  1.00  0.00           C  
ATOM   1716  O   ASP A 109      -5.908  -9.305  10.024  1.00  0.00           O  
ATOM   1717  CB  ASP A 109      -3.096  -8.380  11.358  1.00  0.00           C  
ATOM   1718  CG  ASP A 109      -1.655  -8.038  11.003  1.00  0.00           C  
ATOM   1719  OD1 ASP A 109      -1.434  -7.519   9.935  1.00  0.00           O  
ATOM   1720  OD2 ASP A 109      -0.790  -8.299  11.804  1.00  0.00           O  
ATOM   1721  H   ASP A 109      -3.485  -5.874  11.184  1.00  0.00           H  
ATOM   1722  HA  ASP A 109      -3.840  -8.018   9.368  1.00  0.00           H  
ATOM   1723 1HB  ASP A 109      -3.298  -8.033  12.371  1.00  0.00           H  
ATOM   1724 2HB  ASP A 109      -3.208  -9.465  11.355  1.00  0.00           H  
ATOM   1725  N   GLN A 110      -6.306  -7.860  11.778  1.00  0.00           N  
ATOM   1726  CA  GLN A 110      -7.707  -8.192  12.031  1.00  0.00           C  
ATOM   1727  C   GLN A 110      -8.683  -7.681  10.968  1.00  0.00           C  
ATOM   1728  O   GLN A 110      -9.659  -8.354  10.633  1.00  0.00           O  
ATOM   1729  CB  GLN A 110      -8.121  -7.646  13.400  1.00  0.00           C  
ATOM   1730  CG  GLN A 110      -7.470  -8.353  14.576  1.00  0.00           C  
ATOM   1731  CD  GLN A 110      -7.723  -7.641  15.892  1.00  0.00           C  
ATOM   1732  OE1 GLN A 110      -7.538  -6.427  16.002  1.00  0.00           O  
ATOM   1733  NE2 GLN A 110      -8.149  -8.396  16.898  1.00  0.00           N  
ATOM   1734  H   GLN A 110      -5.824  -7.242  12.414  1.00  0.00           H  
ATOM   1735  HA  GLN A 110      -7.808  -9.277  12.044  1.00  0.00           H  
ATOM   1736 1HB  GLN A 110      -7.867  -6.588  13.461  1.00  0.00           H  
ATOM   1737 2HB  GLN A 110      -9.202  -7.730  13.513  1.00  0.00           H  
ATOM   1738 1HG  GLN A 110      -7.875  -9.362  14.650  1.00  0.00           H  
ATOM   1739 2HG  GLN A 110      -6.393  -8.393  14.411  1.00  0.00           H  
ATOM   1740 1HE2 GLN A 110      -8.332  -7.982  17.791  1.00  0.00           H  
ATOM   1741 2HE2 GLN A 110      -8.285  -9.378  16.765  1.00  0.00           H  
ATOM   1742  N   ALA A 111      -8.458  -6.412  10.402  1.00  0.00           N  
ATOM   1743  CA  ALA A 111      -9.259  -5.722   9.393  1.00  0.00           C  
ATOM   1744  C   ALA A 111      -9.194  -6.518   8.090  1.00  0.00           C  
ATOM   1745  O   ALA A 111     -10.196  -6.735   7.432  1.00  0.00           O  
ATOM   1746  CB  ALA A 111      -8.761  -4.300   9.185  1.00  0.00           C  
ATOM   1747  H   ALA A 111      -7.684  -5.930  10.832  1.00  0.00           H  
ATOM   1748  HA  ALA A 111     -10.288  -5.683   9.746  1.00  0.00           H  
ATOM   1749 1HB  ALA A 111      -9.373  -3.806   8.429  1.00  0.00           H  
ATOM   1750 2HB  ALA A 111      -8.830  -3.748  10.122  1.00  0.00           H  
ATOM   1751 3HB  ALA A 111      -7.724  -4.321   8.854  1.00  0.00           H  
ATOM   1752  N   LEU A 112      -7.999  -6.974   7.745  1.00  0.00           N  
ATOM   1753  CA  LEU A 112      -7.817  -7.821   6.569  1.00  0.00           C  
ATOM   1754  C   LEU A 112      -8.479  -9.160   6.753  1.00  0.00           C  
ATOM   1755  O   LEU A 112      -9.013  -9.733   5.803  1.00  0.00           O  
ATOM   1756  CB  LEU A 112      -6.325  -8.025   6.281  1.00  0.00           C  
ATOM   1757  CG  LEU A 112      -5.569  -6.788   5.779  1.00  0.00           C  
ATOM   1758  CD1 LEU A 112      -4.070  -7.054   5.825  1.00  0.00           C  
ATOM   1759  CD2 LEU A 112      -6.021  -6.456   4.365  1.00  0.00           C  
ATOM   1760  H   LEU A 112      -7.194  -6.732   8.306  1.00  0.00           H  
ATOM   1761  HA  LEU A 112      -8.292  -7.328   5.719  1.00  0.00           H  
ATOM   1762 1HB  LEU A 112      -5.837  -8.362   7.194  1.00  0.00           H  
ATOM   1763 2HB  LEU A 112      -6.220  -8.806   5.528  1.00  0.00           H  
ATOM   1764  HG  LEU A 112      -5.778  -5.942   6.435  1.00  0.00           H  
ATOM   1765 1HD1 LEU A 112      -3.533  -6.175   5.468  1.00  0.00           H  
ATOM   1766 2HD1 LEU A 112      -3.771  -7.270   6.851  1.00  0.00           H  
ATOM   1767 3HD1 LEU A 112      -3.833  -7.907   5.190  1.00  0.00           H  
ATOM   1768 1HD2 LEU A 112      -5.485  -5.576   4.008  1.00  0.00           H  
ATOM   1769 2HD2 LEU A 112      -5.812  -7.300   3.708  1.00  0.00           H  
ATOM   1770 3HD2 LEU A 112      -7.092  -6.253   4.364  1.00  0.00           H  
ATOM   1771  N   THR A 113      -8.403  -9.839   8.024  1.00  0.00           N  
ATOM   1772  CA  THR A 113      -9.149 -11.049   8.351  1.00  0.00           C  
ATOM   1773  C   THR A 113     -10.665 -10.878   8.240  1.00  0.00           C  
ATOM   1774  O   THR A 113     -11.368 -11.769   7.764  1.00  0.00           O  
ATOM   1775  CB  THR A 113      -8.797 -11.526   9.773  1.00  0.00           C  
ATOM   1776  OG1 THR A 113      -7.387 -11.772   9.861  1.00  0.00           O  
ATOM   1777  CG2 THR A 113      -9.552 -12.803  10.108  1.00  0.00           C  
ATOM   1778  H   THR A 113      -7.795  -9.432   8.720  1.00  0.00           H  
ATOM   1779  HA  THR A 113      -8.866 -11.824   7.639  1.00  0.00           H  
ATOM   1780  HB  THR A 113      -9.064 -10.754  10.493  1.00  0.00           H  
ATOM   1781  HG1 THR A 113      -6.917 -10.934   9.865  1.00  0.00           H  
ATOM   1782 1HG2 THR A 113      -9.291 -13.126  11.115  1.00  0.00           H  
ATOM   1783 2HG2 THR A 113     -10.624 -12.617  10.053  1.00  0.00           H  
ATOM   1784 3HG2 THR A 113      -9.282 -13.584   9.397  1.00  0.00           H  
ATOM   1785  N   ILE A 114     -11.170  -9.728   8.680  1.00  0.00           N  
ATOM   1786  CA  ILE A 114     -12.586  -9.408   8.516  1.00  0.00           C  
ATOM   1787  C   ILE A 114     -12.966  -9.341   7.036  1.00  0.00           C  
ATOM   1788  O   ILE A 114     -13.984  -9.895   6.620  1.00  0.00           O  
ATOM   1789  CB  ILE A 114     -12.930  -8.071   9.197  1.00  0.00           C  
ATOM   1790  CG1 ILE A 114     -12.813  -8.202  10.718  1.00  0.00           C  
ATOM   1791  CG2 ILE A 114     -14.329  -7.618   8.805  1.00  0.00           C  
ATOM   1792  CD1 ILE A 114     -12.742  -6.876  11.441  1.00  0.00           C  
ATOM   1793  H   ILE A 114     -10.564  -9.062   9.137  1.00  0.00           H  
ATOM   1794  HA  ILE A 114     -13.170 -10.205   8.976  1.00  0.00           H  
ATOM   1795  HB  ILE A 114     -12.213  -7.311   8.890  1.00  0.00           H  
ATOM   1796 1HG1 ILE A 114     -13.668  -8.756  11.103  1.00  0.00           H  
ATOM   1797 2HG1 ILE A 114     -11.917  -8.772  10.966  1.00  0.00           H  
ATOM   1798 1HG2 ILE A 114     -14.556  -6.673   9.297  1.00  0.00           H  
ATOM   1799 2HG2 ILE A 114     -14.379  -7.487   7.725  1.00  0.00           H  
ATOM   1800 3HG2 ILE A 114     -15.055  -8.371   9.114  1.00  0.00           H  
ATOM   1801 1HD1 ILE A 114     -12.660  -7.051  12.514  1.00  0.00           H  
ATOM   1802 2HD1 ILE A 114     -11.871  -6.319  11.096  1.00  0.00           H  
ATOM   1803 3HD1 ILE A 114     -13.645  -6.302  11.236  1.00  0.00           H  
ATOM   1804  N   LEU A 115     -12.123  -8.637   6.188  1.00  0.00           N  
ATOM   1805  CA  LEU A 115     -12.419  -8.555   4.767  1.00  0.00           C  
ATOM   1806  C   LEU A 115     -12.433  -9.938   4.141  1.00  0.00           C  
ATOM   1807  O   LEU A 115     -13.250 -10.202   3.273  1.00  0.00           O  
ATOM   1808  CB  LEU A 115     -11.385  -7.672   4.057  1.00  0.00           C  
ATOM   1809  CG  LEU A 115     -11.475  -6.170   4.356  1.00  0.00           C  
ATOM   1810  CD1 LEU A 115     -10.223  -5.473   3.840  1.00  0.00           C  
ATOM   1811  CD2 LEU A 115     -12.726  -5.598   3.708  1.00  0.00           C  
ATOM   1812  H   LEU A 115     -11.293  -8.183   6.544  1.00  0.00           H  
ATOM   1813  HA  LEU A 115     -13.408  -8.113   4.645  1.00  0.00           H  
ATOM   1814 1HB  LEU A 115     -10.388  -8.007   4.342  1.00  0.00           H  
ATOM   1815 2HB  LEU A 115     -11.496  -7.803   2.981  1.00  0.00           H  
ATOM   1816  HG  LEU A 115     -11.521  -6.016   5.434  1.00  0.00           H  
ATOM   1817 1HD1 LEU A 115     -10.287  -4.406   4.052  1.00  0.00           H  
ATOM   1818 2HD1 LEU A 115      -9.345  -5.889   4.334  1.00  0.00           H  
ATOM   1819 3HD1 LEU A 115     -10.140  -5.624   2.764  1.00  0.00           H  
ATOM   1820 1HD2 LEU A 115     -12.791  -4.530   3.921  1.00  0.00           H  
ATOM   1821 2HD2 LEU A 115     -12.680  -5.750   2.629  1.00  0.00           H  
ATOM   1822 3HD2 LEU A 115     -13.606  -6.101   4.108  1.00  0.00           H  
ATOM   1823  N   ILE A 116     -11.410 -10.917   4.521  1.00  0.00           N  
ATOM   1824  CA  ILE A 116     -11.383 -12.285   3.996  1.00  0.00           C  
ATOM   1825  C   ILE A 116     -12.621 -13.068   4.464  1.00  0.00           C  
ATOM   1826  O   ILE A 116     -13.279 -13.739   3.670  1.00  0.00           O  
ATOM   1827  CB  ILE A 116     -10.104 -13.019   4.439  1.00  0.00           C  
ATOM   1828  CG1 ILE A 116      -8.870 -12.373   3.805  1.00  0.00           C  
ATOM   1829  CG2 ILE A 116     -10.184 -14.494   4.073  1.00  0.00           C  
ATOM   1830  CD1 ILE A 116      -7.563 -12.823   4.417  1.00  0.00           C  
ATOM   1831  H   ILE A 116     -10.705 -10.631   5.185  1.00  0.00           H  
ATOM   1832  HA  ILE A 116     -11.407 -12.231   2.908  1.00  0.00           H  
ATOM   1833  HB  ILE A 116      -9.988 -12.929   5.519  1.00  0.00           H  
ATOM   1834 1HG1 ILE A 116      -8.846 -12.602   2.740  1.00  0.00           H  
ATOM   1835 2HG1 ILE A 116      -8.936 -11.289   3.904  1.00  0.00           H  
ATOM   1836 1HG2 ILE A 116      -9.272 -14.998   4.393  1.00  0.00           H  
ATOM   1837 2HG2 ILE A 116     -11.041 -14.946   4.570  1.00  0.00           H  
ATOM   1838 3HG2 ILE A 116     -10.295 -14.595   2.994  1.00  0.00           H  
ATOM   1839 1HD1 ILE A 116      -6.735 -12.321   3.915  1.00  0.00           H  
ATOM   1840 2HD1 ILE A 116      -7.551 -12.570   5.477  1.00  0.00           H  
ATOM   1841 3HD1 ILE A 116      -7.458 -13.900   4.298  1.00  0.00           H  
ATOM   1842  N   ALA A 117     -12.916 -12.968   5.743  1.00  0.00           N  
ATOM   1843  CA  ALA A 117     -14.066 -13.666   6.297  1.00  0.00           C  
ATOM   1844  C   ALA A 117     -15.385 -13.248   5.633  1.00  0.00           C  
ATOM   1845  O   ALA A 117     -16.209 -14.092   5.283  1.00  0.00           O  
ATOM   1846  CB  ALA A 117     -14.136 -13.430   7.798  1.00  0.00           C  
ATOM   1847  H   ALA A 117     -12.342 -12.404   6.353  1.00  0.00           H  
ATOM   1848  HA  ALA A 117     -13.937 -14.733   6.113  1.00  0.00           H  
ATOM   1849 1HB  ALA A 117     -14.987 -13.970   8.213  1.00  0.00           H  
ATOM   1850 2HB  ALA A 117     -13.218 -13.788   8.267  1.00  0.00           H  
ATOM   1851 3HB  ALA A 117     -14.252 -12.365   7.995  1.00  0.00           H  
ATOM   1852  N   ALA A 118     -15.713 -11.824   5.390  1.00  0.00           N  
ATOM   1853  CA  ALA A 118     -16.902 -11.303   4.732  1.00  0.00           C  
ATOM   1854  C   ALA A 118     -17.007 -11.816   3.279  1.00  0.00           C  
ATOM   1855  O   ALA A 118     -18.104 -12.102   2.788  1.00  0.00           O  
ATOM   1856  CB  ALA A 118     -16.904  -9.781   4.782  1.00  0.00           C  
ATOM   1857  H   ALA A 118     -15.023 -11.176   5.745  1.00  0.00           H  
ATOM   1858  HA  ALA A 118     -17.774 -11.674   5.268  1.00  0.00           H  
ATOM   1859 1HB  ALA A 118     -17.799  -9.403   4.287  1.00  0.00           H  
ATOM   1860 2HB  ALA A 118     -16.896  -9.452   5.820  1.00  0.00           H  
ATOM   1861 3HB  ALA A 118     -16.019  -9.400   4.273  1.00  0.00           H  
ATOM   1862  N   ALA A 119     -15.809 -11.878   2.422  1.00  0.00           N  
ATOM   1863  CA  ALA A 119     -15.757 -12.407   1.059  1.00  0.00           C  
ATOM   1864  C   ALA A 119     -16.104 -13.894   0.981  1.00  0.00           C  
ATOM   1865  O   ALA A 119     -16.745 -14.342   0.030  1.00  0.00           O  
ATOM   1866  CB  ALA A 119     -14.379 -12.179   0.455  1.00  0.00           C  
ATOM   1867  H   ALA A 119     -14.965 -11.517   2.843  1.00  0.00           H  
ATOM   1868  HA  ALA A 119     -16.498 -11.875   0.461  1.00  0.00           H  
ATOM   1869 1HB  ALA A 119     -14.357 -12.577  -0.560  1.00  0.00           H  
ATOM   1870 2HB  ALA A 119     -14.167 -11.110   0.429  1.00  0.00           H  
ATOM   1871 3HB  ALA A 119     -13.628 -12.683   1.060  1.00  0.00           H  
ATOM   1872  N   LEU A 120     -15.672 -14.691   2.004  1.00  0.00           N  
ATOM   1873  CA  LEU A 120     -16.004 -16.111   2.045  1.00  0.00           C  
ATOM   1874  C   LEU A 120     -17.436 -16.387   2.479  1.00  0.00           C  
ATOM   1875  O   LEU A 120     -18.068 -17.330   2.001  1.00  0.00           O  
ATOM   1876  CB  LEU A 120     -15.043 -16.836   2.995  1.00  0.00           C  
ATOM   1877  CG  LEU A 120     -13.816 -17.480   2.337  1.00  0.00           C  
ATOM   1878  CD1 LEU A 120     -12.901 -16.392   1.793  1.00  0.00           C  
ATOM   1879  CD2 LEU A 120     -13.090 -18.347   3.354  1.00  0.00           C  
ATOM   1880  H   LEU A 120     -15.114 -14.295   2.747  1.00  0.00           H  
ATOM   1881  HA  LEU A 120     -15.899 -16.512   1.038  1.00  0.00           H  
ATOM   1882 1HB  LEU A 120     -14.685 -16.125   3.737  1.00  0.00           H  
ATOM   1883 2HB  LEU A 120     -15.593 -17.623   3.512  1.00  0.00           H  
ATOM   1884  HG  LEU A 120     -14.136 -18.098   1.497  1.00  0.00           H  
ATOM   1885 1HD1 LEU A 120     -12.030 -16.849   1.324  1.00  0.00           H  
ATOM   1886 2HD1 LEU A 120     -13.440 -15.799   1.053  1.00  0.00           H  
ATOM   1887 3HD1 LEU A 120     -12.577 -15.747   2.609  1.00  0.00           H  
ATOM   1888 1HD2 LEU A 120     -12.218 -18.806   2.886  1.00  0.00           H  
ATOM   1889 2HD2 LEU A 120     -12.768 -17.731   4.194  1.00  0.00           H  
ATOM   1890 3HD2 LEU A 120     -13.761 -19.127   3.713  1.00  0.00           H  
ATOM   1891  N   LEU A 121     -17.944 -15.558   3.391  1.00  0.00           N  
ATOM   1892  CA  LEU A 121     -19.311 -15.670   3.903  1.00  0.00           C  
ATOM   1893  C   LEU A 121     -20.317 -15.183   2.876  1.00  0.00           C  
ATOM   1894  O   LEU A 121     -21.411 -15.718   2.766  1.00  0.00           O  
ATOM   1895  CB  LEU A 121     -19.466 -14.863   5.198  1.00  0.00           C  
ATOM   1896  CG  LEU A 121     -18.682 -15.391   6.407  1.00  0.00           C  
ATOM   1897  CD1 LEU A 121     -18.632 -14.317   7.487  1.00  0.00           C  
ATOM   1898  CD2 LEU A 121     -19.343 -16.658   6.927  1.00  0.00           C  
ATOM   1899  H   LEU A 121     -17.344 -14.826   3.742  1.00  0.00           H  
ATOM   1900  HA  LEU A 121     -19.506 -16.716   4.143  1.00  0.00           H  
ATOM   1901 1HB  LEU A 121     -19.139 -13.842   5.013  1.00  0.00           H  
ATOM   1902 2HB  LEU A 121     -20.521 -14.843   5.470  1.00  0.00           H  
ATOM   1903  HG  LEU A 121     -17.658 -15.611   6.109  1.00  0.00           H  
ATOM   1904 1HD1 LEU A 121     -18.074 -14.692   8.346  1.00  0.00           H  
ATOM   1905 2HD1 LEU A 121     -18.136 -13.429   7.094  1.00  0.00           H  
ATOM   1906 3HD1 LEU A 121     -19.645 -14.063   7.795  1.00  0.00           H  
ATOM   1907 1HD2 LEU A 121     -18.786 -17.034   7.787  1.00  0.00           H  
ATOM   1908 2HD2 LEU A 121     -20.368 -16.438   7.228  1.00  0.00           H  
ATOM   1909 3HD2 LEU A 121     -19.350 -17.414   6.141  1.00  0.00           H  
ATOM   1910  N   GLY A 122     -19.935 -14.149   2.139  1.00  0.00           N  
ATOM   1911  CA  GLY A 122     -20.849 -13.494   1.240  1.00  0.00           C  
ATOM   1912  C   GLY A 122     -21.733 -12.505   1.959  1.00  0.00           C  
ATOM   1913  O   GLY A 122     -22.864 -12.277   1.537  1.00  0.00           O  
ATOM   1914  H   GLY A 122     -18.985 -13.811   2.208  1.00  0.00           H  
ATOM   1915 1HA  GLY A 122     -20.287 -12.979   0.463  1.00  0.00           H  
ATOM   1916 2HA  GLY A 122     -21.471 -14.241   0.747  1.00  0.00           H  
ATOM   1917  N   THR A 123     -21.225 -11.782   3.071  1.00  0.00           N  
ATOM   1918  CA  THR A 123     -21.915 -10.865   3.971  1.00  0.00           C  
ATOM   1919  C   THR A 123     -21.185  -9.530   3.985  1.00  0.00           C  
ATOM   1920  O   THR A 123     -20.158  -9.371   3.319  1.00  0.00           O  
ATOM   1921  CB  THR A 123     -22.007 -11.432   5.400  1.00  0.00           C  
ATOM   1922  OG1 THR A 123     -20.693 -11.516   5.969  1.00  0.00           O  
ATOM   1923  CG2 THR A 123     -22.638 -12.816   5.385  1.00  0.00           C  
ATOM   1924  H   THR A 123     -20.242 -11.970   3.216  1.00  0.00           H  
ATOM   1925  HA  THR A 123     -22.945 -10.754   3.627  1.00  0.00           H  
ATOM   1926  HB  THR A 123     -22.613 -10.769   6.016  1.00  0.00           H  
ATOM   1927  HG1 THR A 123     -20.381 -10.634   6.183  1.00  0.00           H  
ATOM   1928 1HG2 THR A 123     -22.695 -13.200   6.404  1.00  0.00           H  
ATOM   1929 2HG2 THR A 123     -23.641 -12.753   4.964  1.00  0.00           H  
ATOM   1930 3HG2 THR A 123     -22.031 -13.486   4.778  1.00  0.00           H  
ATOM   1931  N   THR A 124     -21.687  -8.573   4.755  1.00  0.00           N  
ATOM   1932  CA  THR A 124     -20.984  -7.306   4.872  1.00  0.00           C  
ATOM   1933  C   THR A 124     -19.853  -7.496   5.870  1.00  0.00           C  
ATOM   1934  O   THR A 124     -19.792  -8.514   6.575  1.00  0.00           O  
ATOM   1935  CB  THR A 124     -21.916  -6.166   5.323  1.00  0.00           C  
ATOM   1936  OG1 THR A 124     -22.344  -6.400   6.671  1.00  0.00           O  
ATOM   1937  CG2 THR A 124     -23.134  -6.082   4.416  1.00  0.00           C  
ATOM   1938  H   THR A 124     -22.552  -8.705   5.261  1.00  0.00           H  
ATOM   1939  HA  THR A 124     -20.663  -6.995   3.879  1.00  0.00           H  
ATOM   1940  HB  THR A 124     -21.377  -5.219   5.286  1.00  0.00           H  
ATOM   1941  HG1 THR A 124     -22.752  -5.603   7.020  1.00  0.00           H  
ATOM   1942 1HG2 THR A 124     -23.781  -5.271   4.750  1.00  0.00           H  
ATOM   1943 2HG2 THR A 124     -22.813  -5.893   3.392  1.00  0.00           H  
ATOM   1944 3HG2 THR A 124     -23.682  -7.023   4.456  1.00  0.00           H  
ATOM   1945  N   VAL A 125     -18.968  -6.507   5.953  1.00  0.00           N  
ATOM   1946  CA  VAL A 125     -17.832  -6.597   6.850  1.00  0.00           C  
ATOM   1947  C   VAL A 125     -18.316  -6.448   8.284  1.00  0.00           C  
ATOM   1948  O   VAL A 125     -17.767  -7.075   9.197  1.00  0.00           O  
ATOM   1949  CB  VAL A 125     -16.794  -5.505   6.530  1.00  0.00           C  
ATOM   1950  CG1 VAL A 125     -16.223  -5.707   5.134  1.00  0.00           C  
ATOM   1951  CG2 VAL A 125     -17.433  -4.131   6.657  1.00  0.00           C  
ATOM   1952  H   VAL A 125     -19.084  -5.679   5.387  1.00  0.00           H  
ATOM   1953  HA  VAL A 125     -17.380  -7.583   6.738  1.00  0.00           H  
ATOM   1954  HB  VAL A 125     -15.965  -5.588   7.232  1.00  0.00           H  
ATOM   1955 1HG1 VAL A 125     -15.491  -4.926   4.924  1.00  0.00           H  
ATOM   1956 2HG1 VAL A 125     -15.739  -6.682   5.076  1.00  0.00           H  
ATOM   1957 3HG1 VAL A 125     -17.027  -5.655   4.401  1.00  0.00           H  
ATOM   1958 1HG2 VAL A 125     -16.694  -3.363   6.430  1.00  0.00           H  
ATOM   1959 2HG2 VAL A 125     -18.267  -4.050   5.959  1.00  0.00           H  
ATOM   1960 3HG2 VAL A 125     -17.798  -3.992   7.675  1.00  0.00           H  
ATOM   1961  N   GLU A 126     -19.372  -5.655   8.470  1.00  0.00           N  
ATOM   1962  CA  GLU A 126     -19.996  -5.496   9.786  1.00  0.00           C  
ATOM   1963  C   GLU A 126     -20.666  -6.780  10.254  1.00  0.00           C  
ATOM   1964  O   GLU A 126     -20.593  -7.137  11.424  1.00  0.00           O  
ATOM   1965  CB  GLU A 126     -21.024  -4.363   9.753  1.00  0.00           C  
ATOM   1966  CG  GLU A 126     -20.426  -2.977   9.555  1.00  0.00           C  
ATOM   1967  CD  GLU A 126     -20.097  -2.682   8.118  1.00  0.00           C  
ATOM   1968  OE1 GLU A 126     -20.424  -3.484   7.276  1.00  0.00           O  
ATOM   1969  OE2 GLU A 126     -19.517  -1.653   7.862  1.00  0.00           O  
ATOM   1970  H   GLU A 126     -19.750  -5.152   7.683  1.00  0.00           H  
ATOM   1971  HA  GLU A 126     -19.218  -5.258  10.512  1.00  0.00           H  
ATOM   1972 1HB  GLU A 126     -21.734  -4.539   8.945  1.00  0.00           H  
ATOM   1973 2HB  GLU A 126     -21.586  -4.355  10.687  1.00  0.00           H  
ATOM   1974 1HG  GLU A 126     -21.136  -2.232   9.913  1.00  0.00           H  
ATOM   1975 2HG  GLU A 126     -19.521  -2.895  10.155  1.00  0.00           H  
ATOM   1976  N   GLU A 127     -21.327  -7.478   9.343  1.00  0.00           N  
ATOM   1977  CA  GLU A 127     -21.951  -8.741   9.719  1.00  0.00           C  
ATOM   1978  C   GLU A 127     -20.878  -9.763  10.086  1.00  0.00           C  
ATOM   1979  O   GLU A 127     -21.053 -10.539  11.020  1.00  0.00           O  
ATOM   1980  CB  GLU A 127     -22.821  -9.275   8.579  1.00  0.00           C  
ATOM   1981  CG  GLU A 127     -24.118  -8.507   8.364  1.00  0.00           C  
ATOM   1982  CD  GLU A 127     -24.864  -8.950   7.137  1.00  0.00           C  
ATOM   1983  OE1 GLU A 127     -24.241  -9.122   6.116  1.00  0.00           O  
ATOM   1984  OE2 GLU A 127     -26.058  -9.117   7.219  1.00  0.00           O  
ATOM   1985  H   GLU A 127     -21.408  -7.152   8.389  1.00  0.00           H  
ATOM   1986  HA  GLU A 127     -22.583  -8.569  10.589  1.00  0.00           H  
ATOM   1987 1HB  GLU A 127     -22.258  -9.247   7.647  1.00  0.00           H  
ATOM   1988 2HB  GLU A 127     -23.079 -10.317   8.775  1.00  0.00           H  
ATOM   1989 1HG  GLU A 127     -24.758  -8.646   9.235  1.00  0.00           H  
ATOM   1990 2HG  GLU A 127     -23.889  -7.445   8.282  1.00  0.00           H  
ATOM   1991  N   ALA A 128     -19.760  -9.753   9.359  1.00  0.00           N  
ATOM   1992  CA  ALA A 128     -18.679 -10.685   9.642  1.00  0.00           C  
ATOM   1993  C   ALA A 128     -18.141 -10.505  11.073  1.00  0.00           C  
ATOM   1994  O   ALA A 128     -17.834 -11.485  11.765  1.00  0.00           O  
ATOM   1995  CB  ALA A 128     -17.561 -10.554   8.594  1.00  0.00           C  
ATOM   1996  H   ALA A 128     -19.657  -9.092   8.600  1.00  0.00           H  
ATOM   1997  HA  ALA A 128     -19.084 -11.696   9.598  1.00  0.00           H  
ATOM   1998 1HB  ALA A 128     -16.763 -11.260   8.826  1.00  0.00           H  
ATOM   1999 2HB  ALA A 128     -17.963 -10.772   7.605  1.00  0.00           H  
ATOM   2000 3HB  ALA A 128     -17.166  -9.540   8.610  1.00  0.00           H  
ATOM   2001  N   VAL A 129     -18.033  -9.247  11.497  1.00  0.00           N  
ATOM   2002  CA  VAL A 129     -17.563  -8.891  12.831  1.00  0.00           C  
ATOM   2003  C   VAL A 129     -18.582  -9.319  13.881  1.00  0.00           C  
ATOM   2004  O   VAL A 129     -18.234  -9.953  14.868  1.00  0.00           O  
ATOM   2005  CB  VAL A 129     -17.323  -7.373  12.933  1.00  0.00           C  
ATOM   2006  CG1 VAL A 129     -17.042  -6.974  14.374  1.00  0.00           C  
ATOM   2007  CG2 VAL A 129     -16.170  -6.969  12.027  1.00  0.00           C  
ATOM   2008  H   VAL A 129     -18.290  -8.511  10.854  1.00  0.00           H  
ATOM   2009  HA  VAL A 129     -16.620  -9.406  13.016  1.00  0.00           H  
ATOM   2010  HB  VAL A 129     -18.229  -6.850  12.625  1.00  0.00           H  
ATOM   2011 1HG1 VAL A 129     -16.875  -5.897  14.427  1.00  0.00           H  
ATOM   2012 2HG1 VAL A 129     -17.896  -7.239  14.998  1.00  0.00           H  
ATOM   2013 3HG1 VAL A 129     -16.155  -7.496  14.730  1.00  0.00           H  
ATOM   2014 1HG2 VAL A 129     -16.006  -5.895  12.103  1.00  0.00           H  
ATOM   2015 2HG2 VAL A 129     -15.266  -7.497  12.331  1.00  0.00           H  
ATOM   2016 3HG2 VAL A 129     -16.410  -7.227  10.995  1.00  0.00           H  
ATOM   2017  N   LYS A 130     -19.852  -8.978  13.652  1.00  0.00           N  
ATOM   2018  CA  LYS A 130     -20.936  -9.349  14.564  1.00  0.00           C  
ATOM   2019  C   LYS A 130     -21.105 -10.865  14.746  1.00  0.00           C  
ATOM   2020  O   LYS A 130     -21.337 -11.334  15.864  1.00  0.00           O  
ATOM   2021  CB  LYS A 130     -22.251  -8.743  14.073  1.00  0.00           C  
ATOM   2022  CG  LYS A 130     -22.351  -7.233  14.243  1.00  0.00           C  
ATOM   2023  CD  LYS A 130     -23.664  -6.700  13.689  1.00  0.00           C  
ATOM   2024  CE  LYS A 130     -23.758  -5.189  13.842  1.00  0.00           C  
ATOM   2025  NZ  LYS A 130     -25.030  -4.651  13.288  1.00  0.00           N  
ATOM   2026  H   LYS A 130     -20.068  -8.448  12.820  1.00  0.00           H  
ATOM   2027  HA  LYS A 130     -20.692  -8.978  15.561  1.00  0.00           H  
ATOM   2028 1HB  LYS A 130     -22.383  -8.970  13.014  1.00  0.00           H  
ATOM   2029 2HB  LYS A 130     -23.084  -9.197  14.611  1.00  0.00           H  
ATOM   2030 1HG  LYS A 130     -22.285  -6.981  15.302  1.00  0.00           H  
ATOM   2031 2HG  LYS A 130     -21.524  -6.753  13.721  1.00  0.00           H  
ATOM   2032 1HD  LYS A 130     -23.742  -6.955  12.631  1.00  0.00           H  
ATOM   2033 2HD  LYS A 130     -24.497  -7.162  14.218  1.00  0.00           H  
ATOM   2034 1HE  LYS A 130     -23.695  -4.927  14.897  1.00  0.00           H  
ATOM   2035 2HE  LYS A 130     -22.923  -4.718  13.324  1.00  0.00           H  
ATOM   2036 1HZ  LYS A 130     -25.053  -3.649  13.409  1.00  0.00           H  
ATOM   2037 2HZ  LYS A 130     -25.089  -4.873  12.304  1.00  0.00           H  
ATOM   2038 3HZ  LYS A 130     -25.811  -5.066  13.775  1.00  0.00           H  
ATOM   2039  N   ARG A 131     -21.010 -11.638  13.666  1.00  0.00           N  
ATOM   2040  CA  ARG A 131     -21.052 -13.096  13.798  1.00  0.00           C  
ATOM   2041  C   ARG A 131     -19.840 -13.589  14.595  1.00  0.00           C  
ATOM   2042  O   ARG A 131     -19.944 -14.504  15.412  1.00  0.00           O  
ATOM   2043  CB  ARG A 131     -21.072 -13.763  12.431  1.00  0.00           C  
ATOM   2044  CG  ARG A 131     -22.353 -13.560  11.638  1.00  0.00           C  
ATOM   2045  CD  ARG A 131     -22.250 -14.132  10.271  1.00  0.00           C  
ATOM   2046  NE  ARG A 131     -23.433 -13.850   9.474  1.00  0.00           N  
ATOM   2047  CZ  ARG A 131     -24.555 -14.595   9.481  1.00  0.00           C  
ATOM   2048  NH1 ARG A 131     -24.632 -15.661  10.247  1.00  0.00           N  
ATOM   2049  NH2 ARG A 131     -25.580 -14.254   8.719  1.00  0.00           N  
ATOM   2050  H   ARG A 131     -20.906 -11.231  12.748  1.00  0.00           H  
ATOM   2051  HA  ARG A 131     -21.949 -13.365  14.357  1.00  0.00           H  
ATOM   2052 1HB  ARG A 131     -20.248 -13.383  11.829  1.00  0.00           H  
ATOM   2053 2HB  ARG A 131     -20.923 -14.837  12.548  1.00  0.00           H  
ATOM   2054 1HG  ARG A 131     -23.181 -14.048  12.152  1.00  0.00           H  
ATOM   2055 2HG  ARG A 131     -22.560 -12.493  11.548  1.00  0.00           H  
ATOM   2056 1HD  ARG A 131     -21.386 -13.704   9.762  1.00  0.00           H  
ATOM   2057 2HD  ARG A 131     -22.133 -15.213  10.337  1.00  0.00           H  
ATOM   2058  HE  ARG A 131     -23.412 -13.037   8.873  1.00  0.00           H  
ATOM   2059 1HH1 ARG A 131     -23.849 -15.922  10.829  1.00  0.00           H  
ATOM   2060 2HH1 ARG A 131     -25.473 -16.220  10.252  1.00  0.00           H  
ATOM   2061 1HH2 ARG A 131     -25.521 -13.434   8.130  1.00  0.00           H  
ATOM   2062 2HH2 ARG A 131     -26.420 -14.812   8.724  1.00  0.00           H  
ATOM   2063  N   ALA A 132     -18.488 -13.020  14.334  1.00  0.00           N  
ATOM   2064  CA  ALA A 132     -17.263 -13.356  15.047  1.00  0.00           C  
ATOM   2065  C   ALA A 132     -17.366 -12.943  16.518  1.00  0.00           C  
ATOM   2066  O   ALA A 132     -16.820 -13.617  17.384  1.00  0.00           O  
ATOM   2067  CB  ALA A 132     -16.063 -12.719  14.379  1.00  0.00           C  
ATOM   2068  H   ALA A 132     -18.448 -12.361  13.570  1.00  0.00           H  
ATOM   2069  HA  ALA A 132     -17.141 -14.438  15.025  1.00  0.00           H  
ATOM   2070 1HB  ALA A 132     -15.159 -12.982  14.926  1.00  0.00           H  
ATOM   2071 2HB  ALA A 132     -15.985 -13.081  13.354  1.00  0.00           H  
ATOM   2072 3HB  ALA A 132     -16.182 -11.637  14.373  1.00  0.00           H  
ATOM   2073  N   LEU A 133     -18.059 -11.678  16.958  1.00  0.00           N  
ATOM   2074  CA  LEU A 133     -18.239 -11.265  18.359  1.00  0.00           C  
ATOM   2075  C   LEU A 133     -19.150 -12.210  19.179  1.00  0.00           C  
ATOM   2076  O   LEU A 133     -18.920 -12.410  20.370  1.00  0.00           O  
ATOM   2077  CB  LEU A 133     -18.819  -9.846  18.399  1.00  0.00           C  
ATOM   2078  CG  LEU A 133     -17.886  -8.732  17.909  1.00  0.00           C  
ATOM   2079  CD1 LEU A 133     -18.664  -7.427  17.801  1.00  0.00           C  
ATOM   2080  CD2 LEU A 133     -16.714  -8.592  18.869  1.00  0.00           C  
ATOM   2081  H   LEU A 133     -18.413 -11.084  16.222  1.00  0.00           H  
ATOM   2082  HA  LEU A 133     -17.274 -11.316  18.861  1.00  0.00           H  
ATOM   2083 1HB  LEU A 133     -19.717  -9.820  17.783  1.00  0.00           H  
ATOM   2084 2HB  LEU A 133     -19.101  -9.614  19.426  1.00  0.00           H  
ATOM   2085  HG  LEU A 133     -17.513  -8.981  16.915  1.00  0.00           H  
ATOM   2086 1HD1 LEU A 133     -18.001  -6.636  17.452  1.00  0.00           H  
ATOM   2087 2HD1 LEU A 133     -19.484  -7.550  17.093  1.00  0.00           H  
ATOM   2088 3HD1 LEU A 133     -19.065  -7.161  18.778  1.00  0.00           H  
ATOM   2089 1HD2 LEU A 133     -16.050  -7.800  18.520  1.00  0.00           H  
ATOM   2090 2HD2 LEU A 133     -17.086  -8.341  19.863  1.00  0.00           H  
ATOM   2091 3HD2 LEU A 133     -16.166  -9.532  18.913  1.00  0.00           H  
ATOM   2092  N   LYS A 134     -20.172 -12.777  18.532  1.00  0.00           N  
ATOM   2093  CA  LYS A 134     -21.029 -13.814  19.114  1.00  0.00           C  
ATOM   2094  C   LYS A 134     -20.232 -15.089  19.399  1.00  0.00           C  
ATOM   2095  O   LYS A 134     -20.363 -15.703  20.460  1.00  0.00           O  
ATOM   2096  CB  LYS A 134     -22.204 -14.123  18.185  1.00  0.00           C  
ATOM   2097  CG  LYS A 134     -23.252 -13.021  18.108  1.00  0.00           C  
ATOM   2098  CD  LYS A 134     -24.361 -13.381  17.131  1.00  0.00           C  
ATOM   2099  CE  LYS A 134     -25.396 -12.269  17.033  1.00  0.00           C  
ATOM   2100  NZ  LYS A 134     -26.471 -12.594  16.057  1.00  0.00           N  
ATOM   2101  H   LYS A 134     -20.351 -12.463  17.589  1.00  0.00           H  
ATOM   2102  HA  LYS A 134     -21.448 -13.433  20.045  1.00  0.00           H  
ATOM   2103 1HB  LYS A 134     -21.832 -14.303  17.176  1.00  0.00           H  
ATOM   2104 2HB  LYS A 134     -22.701 -15.034  18.518  1.00  0.00           H  
ATOM   2105 1HG  LYS A 134     -23.686 -12.861  19.095  1.00  0.00           H  
ATOM   2106 2HG  LYS A 134     -22.781 -12.093  17.783  1.00  0.00           H  
ATOM   2107 1HD  LYS A 134     -23.934 -13.557  16.143  1.00  0.00           H  
ATOM   2108 2HD  LYS A 134     -24.855 -14.294  17.463  1.00  0.00           H  
ATOM   2109 1HE  LYS A 134     -25.847 -12.104  18.010  1.00  0.00           H  
ATOM   2110 2HE  LYS A 134     -24.908 -11.345  16.722  1.00  0.00           H  
ATOM   2111 1HZ  LYS A 134     -27.135 -11.833  16.020  1.00  0.00           H  
ATOM   2112 2HZ  LYS A 134     -26.066 -12.731  15.141  1.00  0.00           H  
ATOM   2113 3HZ  LYS A 134     -26.943 -13.439  16.345  1.00  0.00           H  
ATOM   2114  N   LEU A 135     -19.327 -15.646  18.372  1.00  0.00           N  
ATOM   2115  CA  LEU A 135     -18.452 -16.797  18.515  1.00  0.00           C  
ATOM   2116  C   LEU A 135     -17.367 -16.496  19.546  1.00  0.00           C  
ATOM   2117  O   LEU A 135     -17.039 -17.345  20.377  1.00  0.00           O  
ATOM   2118  CB  LEU A 135     -17.815 -17.159  17.167  1.00  0.00           C  
ATOM   2119  CG  LEU A 135     -18.768 -17.741  16.116  1.00  0.00           C  
ATOM   2120  CD1 LEU A 135     -18.078 -17.761  14.759  1.00  0.00           C  
ATOM   2121  CD2 LEU A 135     -19.193 -19.140  16.535  1.00  0.00           C  
ATOM   2122  H   LEU A 135     -19.376 -15.174  17.479  1.00  0.00           H  
ATOM   2123  HA  LEU A 135     -19.048 -17.643  18.854  1.00  0.00           H  
ATOM   2124 1HB  LEU A 135     -17.363 -16.263  16.745  1.00  0.00           H  
ATOM   2125 2HB  LEU A 135     -17.026 -17.891  17.341  1.00  0.00           H  
ATOM   2126  HG  LEU A 135     -19.650 -17.104  16.032  1.00  0.00           H  
ATOM   2127 1HD1 LEU A 135     -18.755 -18.174  14.012  1.00  0.00           H  
ATOM   2128 2HD1 LEU A 135     -17.802 -16.745  14.476  1.00  0.00           H  
ATOM   2129 3HD1 LEU A 135     -17.181 -18.378  14.817  1.00  0.00           H  
ATOM   2130 1HD2 LEU A 135     -19.871 -19.554  15.787  1.00  0.00           H  
ATOM   2131 2HD2 LEU A 135     -18.312 -19.778  16.617  1.00  0.00           H  
ATOM   2132 3HD2 LEU A 135     -19.699 -19.094  17.499  1.00  0.00           H  
ATOM   2133  N   LYS A 136     -16.823 -15.278  19.484  1.00  0.00           N  
ATOM   2134  CA  LYS A 136     -15.778 -14.811  20.399  1.00  0.00           C  
ATOM   2135  C   LYS A 136     -16.184 -14.988  21.847  1.00  0.00           C  
ATOM   2136  O   LYS A 136     -15.464 -15.586  22.649  1.00  0.00           O  
ATOM   2137  CB  LYS A 136     -15.445 -13.343  20.131  1.00  0.00           C  
ATOM   2138  CG  LYS A 136     -14.282 -12.802  20.952  1.00  0.00           C  
ATOM   2139  CD  LYS A 136     -14.099 -11.307  20.733  1.00  0.00           C  
ATOM   2140  CE  LYS A 136     -12.898 -10.777  21.503  1.00  0.00           C  
ATOM   2141  NZ  LYS A 136     -13.129 -10.792  22.973  1.00  0.00           N  
ATOM   2142  H   LYS A 136     -17.160 -14.655  18.762  1.00  0.00           H  
ATOM   2143  HA  LYS A 136     -14.869 -15.381  20.203  1.00  0.00           H  
ATOM   2144 1HB  LYS A 136     -15.199 -13.212  19.077  1.00  0.00           H  
ATOM   2145 2HB  LYS A 136     -16.319 -12.727  20.343  1.00  0.00           H  
ATOM   2146 1HG  LYS A 136     -14.468 -12.985  22.011  1.00  0.00           H  
ATOM   2147 2HG  LYS A 136     -13.365 -13.317  20.668  1.00  0.00           H  
ATOM   2148 1HD  LYS A 136     -13.954 -11.110  19.670  1.00  0.00           H  
ATOM   2149 2HD  LYS A 136     -14.992 -10.779  21.065  1.00  0.00           H  
ATOM   2150 1HE  LYS A 136     -12.024 -11.387  21.279  1.00  0.00           H  
ATOM   2151 2HE  LYS A 136     -12.689  -9.754  21.191  1.00  0.00           H  
ATOM   2152 1HZ  LYS A 136     -12.311 -10.433  23.446  1.00  0.00           H  
ATOM   2153 2HZ  LYS A 136     -13.927 -10.213  23.195  1.00  0.00           H  
ATOM   2154 3HZ  LYS A 136     -13.305 -11.739  23.277  1.00  0.00           H  
ATOM   2155  N   THR A 137     -17.349 -14.448  22.180  1.00  0.00           N  
ATOM   2156  CA  THR A 137     -17.863 -14.493  23.540  1.00  0.00           C  
ATOM   2157  C   THR A 137     -18.193 -15.909  24.001  1.00  0.00           C  
ATOM   2158  O   THR A 137     -17.808 -16.310  25.096  1.00  0.00           O  
ATOM   2159  CB  THR A 137     -19.117 -13.608  23.673  1.00  0.00           C  
ATOM   2160  OG1 THR A 137     -18.783 -12.251  23.353  1.00  0.00           O  
ATOM   2161  CG2 THR A 137     -19.666 -13.671  25.090  1.00  0.00           C  
ATOM   2162  H   THR A 137     -17.894 -13.992  21.462  1.00  0.00           H  
ATOM   2163  HA  THR A 137     -17.100 -14.099  24.211  1.00  0.00           H  
ATOM   2164  HB  THR A 137     -19.881 -13.954  22.978  1.00  0.00           H  
ATOM   2165  HG1 THR A 137     -18.712 -12.156  22.400  1.00  0.00           H  
ATOM   2166 1HG2 THR A 137     -20.551 -13.041  25.165  1.00  0.00           H  
ATOM   2167 2HG2 THR A 137     -19.931 -14.700  25.332  1.00  0.00           H  
ATOM   2168 3HG2 THR A 137     -18.909 -13.318  25.789  1.00  0.00           H  
ATOM   2169  N   LYS A 138     -18.891 -16.666  23.156  1.00  0.00           N  
ATOM   2170  CA  LYS A 138     -19.310 -18.020  23.506  1.00  0.00           C  
ATOM   2171  C   LYS A 138     -18.144 -19.010  23.649  1.00  0.00           C  
ATOM   2172  O   LYS A 138     -18.182 -19.893  24.512  1.00  0.00           O  
ATOM   2173  CB  LYS A 138     -20.300 -18.537  22.461  1.00  0.00           C  
ATOM   2174  CG  LYS A 138     -21.672 -17.879  22.513  1.00  0.00           C  
ATOM   2175  CD  LYS A 138     -22.591 -18.430  21.433  1.00  0.00           C  
ATOM   2176  CE  LYS A 138     -23.962 -17.772  21.482  1.00  0.00           C  
ATOM   2177  NZ  LYS A 138     -24.870 -18.299  20.428  1.00  0.00           N  
ATOM   2178  H   LYS A 138     -19.137 -16.292  22.251  1.00  0.00           H  
ATOM   2179  HA  LYS A 138     -19.776 -17.995  24.492  1.00  0.00           H  
ATOM   2180 1HB  LYS A 138     -19.890 -18.379  21.463  1.00  0.00           H  
ATOM   2181 2HB  LYS A 138     -20.439 -19.611  22.591  1.00  0.00           H  
ATOM   2182 1HG  LYS A 138     -22.124 -18.057  23.489  1.00  0.00           H  
ATOM   2183 2HG  LYS A 138     -21.565 -16.804  22.372  1.00  0.00           H  
ATOM   2184 1HD  LYS A 138     -22.147 -18.254  20.452  1.00  0.00           H  
ATOM   2185 2HD  LYS A 138     -22.710 -19.505  21.571  1.00  0.00           H  
ATOM   2186 1HE  LYS A 138     -24.415 -17.948  22.457  1.00  0.00           H  
ATOM   2187 2HE  LYS A 138     -23.854 -16.696  21.346  1.00  0.00           H  
ATOM   2188 1HZ  LYS A 138     -25.767 -17.838  20.494  1.00  0.00           H  
ATOM   2189 2HZ  LYS A 138     -24.468 -18.124  19.518  1.00  0.00           H  
ATOM   2190 3HZ  LYS A 138     -24.994 -19.293  20.556  1.00  0.00           H  
ATOM   2191  N   LEU A 139     -17.116 -18.872  22.813  1.00  0.00           N  
ATOM   2192  CA  LEU A 139     -16.004 -19.826  22.822  1.00  0.00           C  
ATOM   2193  C   LEU A 139     -14.893 -19.456  23.788  1.00  0.00           C  
ATOM   2194  O   LEU A 139     -14.152 -20.331  24.238  1.00  0.00           O  
ATOM   2195  CB  LEU A 139     -15.415 -19.949  21.411  1.00  0.00           C  
ATOM   2196  CG  LEU A 139     -16.091 -20.979  20.496  1.00  0.00           C  
ATOM   2197  CD1 LEU A 139     -17.530 -20.557  20.232  1.00  0.00           C  
ATOM   2198  CD2 LEU A 139     -15.307 -21.095  19.197  1.00  0.00           C  
ATOM   2199  H   LEU A 139     -17.098 -18.101  22.161  1.00  0.00           H  
ATOM   2200  HA  LEU A 139     -16.386 -20.799  23.131  1.00  0.00           H  
ATOM   2201 1HB  LEU A 139     -15.480 -18.979  20.922  1.00  0.00           H  
ATOM   2202 2HB  LEU A 139     -14.363 -20.221  21.496  1.00  0.00           H  
ATOM   2203  HG  LEU A 139     -16.114 -21.948  20.994  1.00  0.00           H  
ATOM   2204 1HD1 LEU A 139     -18.010 -21.288  19.581  1.00  0.00           H  
ATOM   2205 2HD1 LEU A 139     -18.072 -20.501  21.176  1.00  0.00           H  
ATOM   2206 3HD1 LEU A 139     -17.539 -19.580  19.748  1.00  0.00           H  
ATOM   2207 1HD2 LEU A 139     -15.787 -21.827  18.547  1.00  0.00           H  
ATOM   2208 2HD2 LEU A 139     -15.285 -20.126  18.698  1.00  0.00           H  
ATOM   2209 3HD2 LEU A 139     -14.288 -21.415  19.414  1.00  0.00           H  
ATOM   2210  N   GLY A 140     -14.752 -18.164  24.084  1.00  0.00           N  
ATOM   2211  CA  GLY A 140     -13.610 -17.687  24.850  1.00  0.00           C  
ATOM   2212  C   GLY A 140     -12.329 -17.511  24.036  1.00  0.00           C  
ATOM   2213  O   GLY A 140     -11.234 -17.836  24.511  1.00  0.00           O  
ATOM   2214  H   GLY A 140     -15.447 -17.501  23.772  1.00  0.00           H  
ATOM   2215 1HA  GLY A 140     -13.854 -16.728  25.307  1.00  0.00           H  
ATOM   2216 2HA  GLY A 140     -13.401 -18.384  25.662  1.00  0.00           H  
ATOM   2217  N   VAL A 141     -12.458 -17.004  22.807  1.00  0.00           N  
ATOM   2218  CA  VAL A 141     -11.324 -16.900  21.883  1.00  0.00           C  
ATOM   2219  C   VAL A 141     -11.135 -15.462  21.408  1.00  0.00           C  
ATOM   2220  O   VAL A 141     -11.924 -14.590  21.750  1.00  0.00           O  
ATOM   2221  CB  VAL A 141     -11.537 -17.816  20.663  1.00  0.00           C  
ATOM   2222  CG1 VAL A 141     -11.608 -19.272  21.097  1.00  0.00           C  
ATOM   2223  CG2 VAL A 141     -12.805 -17.410  19.927  1.00  0.00           C  
ATOM   2224  H   VAL A 141     -13.367 -16.681  22.507  1.00  0.00           H  
ATOM   2225  HA  VAL A 141     -10.424 -17.232  22.402  1.00  0.00           H  
ATOM   2226  HB  VAL A 141     -10.681 -17.721  19.995  1.00  0.00           H  
ATOM   2227 1HG1 VAL A 141     -11.759 -19.905  20.222  1.00  0.00           H  
ATOM   2228 2HG1 VAL A 141     -10.677 -19.551  21.590  1.00  0.00           H  
ATOM   2229 3HG1 VAL A 141     -12.440 -19.406  21.788  1.00  0.00           H  
ATOM   2230 1HG2 VAL A 141     -12.949 -18.061  19.065  1.00  0.00           H  
ATOM   2231 2HG2 VAL A 141     -13.660 -17.499  20.597  1.00  0.00           H  
ATOM   2232 3HG2 VAL A 141     -12.715 -16.377  19.590  1.00  0.00           H  
ATOM   2233  N   SER A 142     -10.085 -15.213  20.630  1.00  0.00           N  
ATOM   2234  CA  SER A 142      -9.877 -13.886  20.058  1.00  0.00           C  
ATOM   2235  C   SER A 142     -10.814 -13.624  18.881  1.00  0.00           C  
ATOM   2236  O   SER A 142     -11.427 -14.548  18.346  1.00  0.00           O  
ATOM   2237  CB  SER A 142      -8.436 -13.736  19.608  1.00  0.00           C  
ATOM   2238  OG  SER A 142      -8.178 -14.525  18.479  1.00  0.00           O  
ATOM   2239  H   SER A 142      -9.420 -15.946  20.426  1.00  0.00           H  
ATOM   2240  HA  SER A 142     -10.100 -13.147  20.828  1.00  0.00           H  
ATOM   2241 1HB  SER A 142      -8.234 -12.690  19.379  1.00  0.00           H  
ATOM   2242 2HB  SER A 142      -7.770 -14.028  20.419  1.00  0.00           H  
ATOM   2243  HG  SER A 142      -7.224 -14.522  18.367  1.00  0.00           H  
ATOM   2244  N   LEU A 143     -10.918 -12.360  18.487  1.00  0.00           N  
ATOM   2245  CA  LEU A 143     -11.743 -11.995  17.339  1.00  0.00           C  
ATOM   2246  C   LEU A 143     -11.197 -12.656  16.072  1.00  0.00           C  
ATOM   2247  O   LEU A 143     -11.964 -13.155  15.229  1.00  0.00           O  
ATOM   2248  CB  LEU A 143     -11.777 -10.471  17.164  1.00  0.00           C  
ATOM   2249  CG  LEU A 143     -12.607  -9.955  15.981  1.00  0.00           C  
ATOM   2250  CD1 LEU A 143     -14.069 -10.327  16.185  1.00  0.00           C  
ATOM   2251  CD2 LEU A 143     -12.436  -8.448  15.860  1.00  0.00           C  
ATOM   2252  H   LEU A 143     -10.419 -11.637  18.986  1.00  0.00           H  
ATOM   2253  HA  LEU A 143     -12.758 -12.355  17.513  1.00  0.00           H  
ATOM   2254 1HB  LEU A 143     -12.184 -10.026  18.072  1.00  0.00           H  
ATOM   2255 2HB  LEU A 143     -10.756 -10.112  17.034  1.00  0.00           H  
ATOM   2256  HG  LEU A 143     -12.266 -10.434  15.063  1.00  0.00           H  
ATOM   2257 1HD1 LEU A 143     -14.658  -9.960  15.344  1.00  0.00           H  
ATOM   2258 2HD1 LEU A 143     -14.164 -11.411  16.249  1.00  0.00           H  
ATOM   2259 3HD1 LEU A 143     -14.434  -9.875  17.107  1.00  0.00           H  
ATOM   2260 1HD2 LEU A 143     -13.025  -8.082  15.019  1.00  0.00           H  
ATOM   2261 2HD2 LEU A 143     -12.778  -7.969  16.778  1.00  0.00           H  
ATOM   2262 3HD2 LEU A 143     -11.385  -8.213  15.697  1.00  0.00           H  
ATOM   2263  N   LYS A 144      -9.708 -12.679  15.799  1.00  0.00           N  
ATOM   2264  CA  LYS A 144      -9.172 -13.323  14.606  1.00  0.00           C  
ATOM   2265  C   LYS A 144      -9.584 -14.793  14.546  1.00  0.00           C  
ATOM   2266  O   LYS A 144      -9.959 -15.299  13.488  1.00  0.00           O  
ATOM   2267  CB  LYS A 144      -7.648 -13.199  14.569  1.00  0.00           C  
ATOM   2268  CG  LYS A 144      -6.996 -13.820  13.341  1.00  0.00           C  
ATOM   2269  CD  LYS A 144      -5.487 -13.633  13.363  1.00  0.00           C  
ATOM   2270  CE  LYS A 144      -4.829 -14.292  12.159  1.00  0.00           C  
ATOM   2271  NZ  LYS A 144      -3.351 -14.123  12.171  1.00  0.00           N  
ATOM   2272  H   LYS A 144      -9.072 -12.230  16.444  1.00  0.00           H  
ATOM   2273  HA  LYS A 144      -9.591 -12.822  13.733  1.00  0.00           H  
ATOM   2274 1HB  LYS A 144      -7.368 -12.146  14.601  1.00  0.00           H  
ATOM   2275 2HB  LYS A 144      -7.223 -13.677  15.452  1.00  0.00           H  
ATOM   2276 1HG  LYS A 144      -7.222 -14.887  13.309  1.00  0.00           H  
ATOM   2277 2HG  LYS A 144      -7.398 -13.355  12.442  1.00  0.00           H  
ATOM   2278 1HD  LYS A 144      -5.251 -12.568  13.358  1.00  0.00           H  
ATOM   2279 2HD  LYS A 144      -5.079 -14.073  14.273  1.00  0.00           H  
ATOM   2280 1HE  LYS A 144      -5.061 -15.356  12.155  1.00  0.00           H  
ATOM   2281 2HE  LYS A 144      -5.224 -13.853  11.243  1.00  0.00           H  
ATOM   2282 1HZ  LYS A 144      -2.953 -14.573  11.358  1.00  0.00           H  
ATOM   2283 2HZ  LYS A 144      -3.123 -13.139  12.156  1.00  0.00           H  
ATOM   2284 3HZ  LYS A 144      -2.970 -14.544  13.007  1.00  0.00           H  
ATOM   2285  N   GLN A 145      -9.542 -15.620  15.732  1.00  0.00           N  
ATOM   2286  CA  GLN A 145      -9.898 -17.027  15.880  1.00  0.00           C  
ATOM   2287  C   GLN A 145     -11.386 -17.257  15.595  1.00  0.00           C  
ATOM   2288  O   GLN A 145     -11.771 -18.296  15.057  1.00  0.00           O  
ATOM   2289  CB  GLN A 145      -9.552 -17.519  17.288  1.00  0.00           C  
ATOM   2290  CG  GLN A 145      -8.061 -17.635  17.558  1.00  0.00           C  
ATOM   2291  CD  GLN A 145      -7.760 -18.011  18.996  1.00  0.00           C  
ATOM   2292  OE1 GLN A 145      -8.317 -17.430  19.933  1.00  0.00           O  
ATOM   2293  NE2 GLN A 145      -6.877 -18.985  19.181  1.00  0.00           N  
ATOM   2294  H   GLN A 145      -9.215 -15.108  16.539  1.00  0.00           H  
ATOM   2295  HA  GLN A 145      -9.324 -17.608  15.158  1.00  0.00           H  
ATOM   2296 1HB  GLN A 145      -9.975 -16.838  18.026  1.00  0.00           H  
ATOM   2297 2HB  GLN A 145     -10.001 -18.499  17.452  1.00  0.00           H  
ATOM   2298 1HG  GLN A 145      -7.644 -18.405  16.910  1.00  0.00           H  
ATOM   2299 2HG  GLN A 145      -7.588 -16.675  17.349  1.00  0.00           H  
ATOM   2300 1HE2 GLN A 145      -6.638 -19.276  20.108  1.00  0.00           H  
ATOM   2301 2HE2 GLN A 145      -6.449 -19.428  18.392  1.00  0.00           H  
ATOM   2302  N   ALA A 146     -12.322 -16.314  16.041  1.00  0.00           N  
ATOM   2303  CA  ALA A 146     -13.740 -16.308  15.710  1.00  0.00           C  
ATOM   2304  C   ALA A 146     -13.973 -16.022  14.227  1.00  0.00           C  
ATOM   2305  O   ALA A 146     -14.810 -16.656  13.594  1.00  0.00           O  
ATOM   2306  CB  ALA A 146     -14.488 -15.281  16.578  1.00  0.00           C  
ATOM   2307  H   ALA A 146     -11.969 -15.642  16.709  1.00  0.00           H  
ATOM   2308  HA  ALA A 146     -14.141 -17.300  15.913  1.00  0.00           H  
ATOM   2309 1HB  ALA A 146     -15.548 -15.288  16.317  1.00  0.00           H  
ATOM   2310 2HB  ALA A 146     -14.372 -15.542  17.628  1.00  0.00           H  
ATOM   2311 3HB  ALA A 146     -14.079 -14.288  16.401  1.00  0.00           H  
ATOM   2312  N   LEU A 147     -13.220 -15.074  13.676  1.00  0.00           N  
ATOM   2313  CA  LEU A 147     -13.324 -14.780  12.251  1.00  0.00           C  
ATOM   2314  C   LEU A 147     -12.836 -15.961  11.421  1.00  0.00           C  
ATOM   2315  O   LEU A 147     -13.327 -16.200  10.317  1.00  0.00           O  
ATOM   2316  CB  LEU A 147     -12.508 -13.528  11.904  1.00  0.00           C  
ATOM   2317  CG  LEU A 147     -13.089 -12.197  12.400  1.00  0.00           C  
ATOM   2318  CD1 LEU A 147     -11.997 -11.135  12.402  1.00  0.00           C  
ATOM   2319  CD2 LEU A 147     -14.251 -11.786  11.508  1.00  0.00           C  
ATOM   2320  H   LEU A 147     -12.568 -14.548  14.241  1.00  0.00           H  
ATOM   2321  HA  LEU A 147     -14.373 -14.610  12.016  1.00  0.00           H  
ATOM   2322 1HB  LEU A 147     -11.512 -13.633  12.330  1.00  0.00           H  
ATOM   2323 2HB  LEU A 147     -12.413 -13.464  10.821  1.00  0.00           H  
ATOM   2324  HG  LEU A 147     -13.442 -12.314  13.425  1.00  0.00           H  
ATOM   2325 1HD1 LEU A 147     -12.410 -10.190  12.754  1.00  0.00           H  
ATOM   2326 2HD1 LEU A 147     -11.188 -11.446  13.063  1.00  0.00           H  
ATOM   2327 3HD1 LEU A 147     -11.613 -11.008  11.391  1.00  0.00           H  
ATOM   2328 1HD2 LEU A 147     -14.664 -10.841  11.861  1.00  0.00           H  
ATOM   2329 2HD2 LEU A 147     -13.898 -11.668  10.483  1.00  0.00           H  
ATOM   2330 3HD2 LEU A 147     -15.023 -12.554  11.540  1.00  0.00           H  
ATOM   2331  N   LEU A 148     -11.658 -16.778  11.842  1.00  0.00           N  
ATOM   2332  CA  LEU A 148     -11.177 -17.991  11.194  1.00  0.00           C  
ATOM   2333  C   LEU A 148     -12.207 -19.114  11.254  1.00  0.00           C  
ATOM   2334  O   LEU A 148     -12.273 -19.957  10.359  1.00  0.00           O  
ATOM   2335  CB  LEU A 148      -9.871 -18.454  11.853  1.00  0.00           C  
ATOM   2336  CG  LEU A 148      -8.643 -17.573  11.588  1.00  0.00           C  
ATOM   2337  CD1 LEU A 148      -7.504 -18.002  12.502  1.00  0.00           C  
ATOM   2338  CD2 LEU A 148      -8.243 -17.687  10.125  1.00  0.00           C  
ATOM   2339  H   LEU A 148     -11.153 -16.413  12.638  1.00  0.00           H  
ATOM   2340  HA  LEU A 148     -10.997 -17.767  10.144  1.00  0.00           H  
ATOM   2341 1HB  LEU A 148     -10.022 -18.497  12.930  1.00  0.00           H  
ATOM   2342 2HB  LEU A 148      -9.641 -19.459  11.499  1.00  0.00           H  
ATOM   2343  HG  LEU A 148      -8.884 -16.535  11.819  1.00  0.00           H  
ATOM   2344 1HD1 LEU A 148      -6.631 -17.376  12.314  1.00  0.00           H  
ATOM   2345 2HD1 LEU A 148      -7.811 -17.893  13.542  1.00  0.00           H  
ATOM   2346 3HD1 LEU A 148      -7.252 -19.044  12.305  1.00  0.00           H  
ATOM   2347 1HD2 LEU A 148      -7.371 -17.060   9.936  1.00  0.00           H  
ATOM   2348 2HD2 LEU A 148      -8.001 -18.724   9.893  1.00  0.00           H  
ATOM   2349 3HD2 LEU A 148      -9.069 -17.357   9.495  1.00  0.00           H  
ATOM   2350  N   PHE A 149     -13.068 -19.292  12.426  1.00  0.00           N  
ATOM   2351  CA  PHE A 149     -14.190 -20.217  12.492  1.00  0.00           C  
ATOM   2352  C   PHE A 149     -15.283 -19.913  11.443  1.00  0.00           C  
ATOM   2353  O   PHE A 149     -15.869 -20.825  10.861  1.00  0.00           O  
ATOM   2354  CB  PHE A 149     -14.800 -20.182  13.895  1.00  0.00           C  
ATOM   2355  CG  PHE A 149     -14.292 -21.266  14.803  1.00  0.00           C  
ATOM   2356  CD1 PHE A 149     -13.531 -20.955  15.919  1.00  0.00           C  
ATOM   2357  CD2 PHE A 149     -14.575 -22.598  14.542  1.00  0.00           C  
ATOM   2358  CE1 PHE A 149     -13.063 -21.951  16.756  1.00  0.00           C  
ATOM   2359  CE2 PHE A 149     -14.110 -23.596  15.378  1.00  0.00           C  
ATOM   2360  CZ  PHE A 149     -13.353 -23.272  16.485  1.00  0.00           C  
ATOM   2361  H   PHE A 149     -12.877 -18.694  13.217  1.00  0.00           H  
ATOM   2362  HA  PHE A 149     -13.814 -21.219  12.283  1.00  0.00           H  
ATOM   2363 1HB  PHE A 149     -14.587 -19.221  14.361  1.00  0.00           H  
ATOM   2364 2HB  PHE A 149     -15.882 -20.278  13.822  1.00  0.00           H  
ATOM   2365  HD1 PHE A 149     -13.303 -19.910  16.134  1.00  0.00           H  
ATOM   2366  HD2 PHE A 149     -15.173 -22.854  13.668  1.00  0.00           H  
ATOM   2367  HE1 PHE A 149     -12.467 -21.692  17.630  1.00  0.00           H  
ATOM   2368  HE2 PHE A 149     -14.340 -24.639  15.161  1.00  0.00           H  
ATOM   2369  HZ  PHE A 149     -12.984 -24.057  17.144  1.00  0.00           H  
ATOM   2370  N   LEU A 150     -15.541 -18.571  11.214  1.00  0.00           N  
ATOM   2371  CA  LEU A 150     -16.449 -18.184  10.125  1.00  0.00           C  
ATOM   2372  C   LEU A 150     -15.911 -18.613   8.761  1.00  0.00           C  
ATOM   2373  O   LEU A 150     -16.659 -19.106   7.916  1.00  0.00           O  
ATOM   2374  CB  LEU A 150     -16.668 -16.665  10.133  1.00  0.00           C  
ATOM   2375  CG  LEU A 150     -17.398 -16.105  11.360  1.00  0.00           C  
ATOM   2376  CD1 LEU A 150     -17.410 -14.584  11.293  1.00  0.00           C  
ATOM   2377  CD2 LEU A 150     -18.814 -16.662  11.408  1.00  0.00           C  
ATOM   2378  H   LEU A 150     -15.118 -17.851  11.782  1.00  0.00           H  
ATOM   2379  HA  LEU A 150     -17.400 -18.692  10.279  1.00  0.00           H  
ATOM   2380 1HB  LEU A 150     -15.699 -16.174  10.070  1.00  0.00           H  
ATOM   2381 2HB  LEU A 150     -17.247 -16.394   9.250  1.00  0.00           H  
ATOM   2382  HG  LEU A 150     -16.863 -16.396  12.265  1.00  0.00           H  
ATOM   2383 1HD1 LEU A 150     -17.928 -14.186  12.166  1.00  0.00           H  
ATOM   2384 2HD1 LEU A 150     -16.384 -14.212  11.280  1.00  0.00           H  
ATOM   2385 3HD1 LEU A 150     -17.925 -14.264  10.389  1.00  0.00           H  
ATOM   2386 1HD2 LEU A 150     -19.331 -16.264  12.281  1.00  0.00           H  
ATOM   2387 2HD2 LEU A 150     -19.350 -16.371  10.504  1.00  0.00           H  
ATOM   2388 3HD2 LEU A 150     -18.775 -17.749  11.473  1.00  0.00           H  
ATOM   2389  N   GLN A 151     -14.611 -18.427   8.534  1.00  0.00           N  
ATOM   2390  CA  GLN A 151     -13.944 -18.941   7.321  1.00  0.00           C  
ATOM   2391  C   GLN A 151     -13.933 -20.464   7.212  1.00  0.00           C  
ATOM   2392  O   GLN A 151     -14.070 -21.019   6.121  1.00  0.00           O  
ATOM   2393  CB  GLN A 151     -12.502 -18.429   7.261  1.00  0.00           C  
ATOM   2394  CG  GLN A 151     -12.383 -16.931   7.037  1.00  0.00           C  
ATOM   2395  CD  GLN A 151     -10.940 -16.467   6.980  1.00  0.00           C  
ATOM   2396  OE1 GLN A 151     -10.079 -17.141   6.408  1.00  0.00           O  
ATOM   2397  NE2 GLN A 151     -10.667 -15.311   7.575  1.00  0.00           N  
ATOM   2398  H   GLN A 151     -14.066 -17.919   9.217  1.00  0.00           H  
ATOM   2399  HA  GLN A 151     -14.491 -18.573   6.453  1.00  0.00           H  
ATOM   2400 1HB  GLN A 151     -11.991 -18.671   8.192  1.00  0.00           H  
ATOM   2401 2HB  GLN A 151     -11.970 -18.933   6.454  1.00  0.00           H  
ATOM   2402 1HG  GLN A 151     -12.862 -16.676   6.091  1.00  0.00           H  
ATOM   2403 2HG  GLN A 151     -12.878 -16.411   7.858  1.00  0.00           H  
ATOM   2404 1HE2 GLN A 151      -9.732 -14.954   7.570  1.00  0.00           H  
ATOM   2405 2HE2 GLN A 151     -11.396 -14.797   8.027  1.00  0.00           H  
ATOM   2406  N   LEU A 152     -13.769 -21.119   8.357  1.00  0.00           N  
ATOM   2407  CA  LEU A 152     -13.790 -22.576   8.405  1.00  0.00           C  
ATOM   2408  C   LEU A 152     -15.129 -23.121   7.939  1.00  0.00           C  
ATOM   2409  O   LEU A 152     -15.189 -24.012   7.091  1.00  0.00           O  
ATOM   2410  CB  LEU A 152     -13.501 -23.066   9.829  1.00  0.00           C  
ATOM   2411  CG  LEU A 152     -13.655 -24.575  10.058  1.00  0.00           C  
ATOM   2412  CD1 LEU A 152     -12.667 -25.326   9.176  1.00  0.00           C  
ATOM   2413  CD2 LEU A 152     -13.426 -24.891  11.529  1.00  0.00           C  
ATOM   2414  H   LEU A 152     -13.628 -20.602   9.211  1.00  0.00           H  
ATOM   2415  HA  LEU A 152     -13.023 -22.947   7.725  1.00  0.00           H  
ATOM   2416 1HB  LEU A 152     -12.479 -22.794  10.089  1.00  0.00           H  
ATOM   2417 2HB  LEU A 152     -14.176 -22.556  10.516  1.00  0.00           H  
ATOM   2418  HG  LEU A 152     -14.660 -24.886   9.772  1.00  0.00           H  
ATOM   2419 1HD1 LEU A 152     -12.776 -26.398   9.339  1.00  0.00           H  
ATOM   2420 2HD1 LEU A 152     -12.866 -25.097   8.130  1.00  0.00           H  
ATOM   2421 3HD1 LEU A 152     -11.651 -25.023   9.428  1.00  0.00           H  
ATOM   2422 1HD2 LEU A 152     -13.536 -25.964  11.692  1.00  0.00           H  
ATOM   2423 2HD2 LEU A 152     -12.420 -24.582  11.815  1.00  0.00           H  
ATOM   2424 3HD2 LEU A 152     -14.156 -24.355  12.134  1.00  0.00           H  
ATOM   2425  N   ALA A 153     -16.198 -22.574   8.503  1.00  0.00           N  
ATOM   2426  CA  ALA A 153     -17.556 -22.984   8.159  1.00  0.00           C  
ATOM   2427  C   ALA A 153     -17.831 -22.774   6.670  1.00  0.00           C  
ATOM   2428  O   ALA A 153     -18.552 -23.553   6.043  1.00  0.00           O  
ATOM   2429  CB  ALA A 153     -18.568 -22.197   8.999  1.00  0.00           C  
ATOM   2430  H   ALA A 153     -16.062 -21.849   9.194  1.00  0.00           H  
ATOM   2431  HA  ALA A 153     -17.656 -24.047   8.383  1.00  0.00           H  
ATOM   2432 1HB  ALA A 153     -19.578 -22.506   8.738  1.00  0.00           H  
ATOM   2433 2HB  ALA A 153     -18.390 -22.390  10.059  1.00  0.00           H  
ATOM   2434 3HB  ALA A 153     -18.453 -21.131   8.803  1.00  0.00           H  
ATOM   2435  N   ALA A 154     -17.325 -21.590   5.950  1.00  0.00           N  
ATOM   2436  CA  ALA A 154     -17.477 -21.280   4.526  1.00  0.00           C  
ATOM   2437  C   ALA A 154     -16.718 -22.303   3.701  1.00  0.00           C  
ATOM   2438  O   ALA A 154     -17.149 -22.679   2.612  1.00  0.00           O  
ATOM   2439  CB  ALA A 154     -16.991 -19.867   4.236  1.00  0.00           C  
ATOM   2440  H   ALA A 154     -16.823 -20.944   6.543  1.00  0.00           H  
ATOM   2441  HA  ALA A 154     -18.536 -21.348   4.275  1.00  0.00           H  
ATOM   2442 1HB  ALA A 154     -17.110 -19.653   3.174  1.00  0.00           H  
ATOM   2443 2HB  ALA A 154     -17.576 -19.155   4.819  1.00  0.00           H  
ATOM   2444 3HB  ALA A 154     -15.940 -19.782   4.507  1.00  0.00           H  
ATOM   2445  N   ALA A 155     -15.428 -22.768   4.145  1.00  0.00           N  
ATOM   2446  CA  ALA A 155     -14.650 -23.787   3.472  1.00  0.00           C  
ATOM   2447  C   ALA A 155     -15.342 -25.131   3.549  1.00  0.00           C  
ATOM   2448  O   ALA A 155     -15.295 -25.920   2.605  1.00  0.00           O  
ATOM   2449  CB  ALA A 155     -13.254 -23.872   4.070  1.00  0.00           C  
ATOM   2450  H   ALA A 155     -15.027 -22.284   4.935  1.00  0.00           H  
ATOM   2451  HA  ALA A 155     -14.554 -23.511   2.421  1.00  0.00           H  
ATOM   2452 1HB  ALA A 155     -12.683 -24.644   3.555  1.00  0.00           H  
ATOM   2453 2HB  ALA A 155     -12.750 -22.912   3.957  1.00  0.00           H  
ATOM   2454 3HB  ALA A 155     -13.326 -24.120   5.128  1.00  0.00           H  
ATOM   2455  N   LEU A 156     -15.964 -25.546   4.769  1.00  0.00           N  
ATOM   2456  CA  LEU A 156     -16.697 -26.773   4.999  1.00  0.00           C  
ATOM   2457  C   LEU A 156     -18.058 -26.768   4.293  1.00  0.00           C  
ATOM   2458  O   LEU A 156     -18.519 -27.802   3.808  1.00  0.00           O  
ATOM   2459  CB  LEU A 156     -16.894 -26.984   6.506  1.00  0.00           C  
ATOM   2460  CG  LEU A 156     -15.620 -27.276   7.308  1.00  0.00           C  
ATOM   2461  CD1 LEU A 156     -15.933 -27.218   8.797  1.00  0.00           C  
ATOM   2462  CD2 LEU A 156     -15.074 -28.641   6.917  1.00  0.00           C  
ATOM   2463  H   LEU A 156     -15.799 -24.919   5.544  1.00  0.00           H  
ATOM   2464  HA  LEU A 156     -16.116 -27.597   4.584  1.00  0.00           H  
ATOM   2465 1HB  LEU A 156     -17.352 -26.089   6.924  1.00  0.00           H  
ATOM   2466 2HB  LEU A 156     -17.578 -27.820   6.653  1.00  0.00           H  
ATOM   2467  HG  LEU A 156     -14.872 -26.511   7.095  1.00  0.00           H  
ATOM   2468 1HD1 LEU A 156     -15.027 -27.425   9.368  1.00  0.00           H  
ATOM   2469 2HD1 LEU A 156     -16.302 -26.225   9.053  1.00  0.00           H  
ATOM   2470 3HD1 LEU A 156     -16.691 -27.961   9.039  1.00  0.00           H  
ATOM   2471 1HD2 LEU A 156     -14.168 -28.848   7.487  1.00  0.00           H  
ATOM   2472 2HD2 LEU A 156     -15.821 -29.406   7.131  1.00  0.00           H  
ATOM   2473 3HD2 LEU A 156     -14.843 -28.648   5.852  1.00  0.00           H  
ATOM   2474  N   GLY A 157     -18.704 -25.608   4.232  1.00  0.00           N  
ATOM   2475  CA  GLY A 157     -20.008 -25.524   3.595  1.00  0.00           C  
ATOM   2476  C   GLY A 157     -21.081 -25.916   4.597  1.00  0.00           C  
ATOM   2477  O   GLY A 157     -22.098 -26.547   4.259  1.00  0.00           O  
ATOM   2478  H   GLY A 157     -18.295 -24.772   4.626  1.00  0.00           H  
ATOM   2479 1HA  GLY A 157     -20.171 -24.510   3.234  1.00  0.00           H  
ATOM   2480 2HA  GLY A 157     -20.033 -26.184   2.729  1.00  0.00           H  
ATOM   2481  N   THR A 158     -20.832 -25.563   5.855  1.00  0.00           N  
ATOM   2482  CA  THR A 158     -21.738 -25.912   6.938  1.00  0.00           C  
ATOM   2483  C   THR A 158     -21.978 -24.668   7.788  1.00  0.00           C  
ATOM   2484  O   THR A 158     -21.567 -23.567   7.405  1.00  0.00           O  
ATOM   2485  CB  THR A 158     -21.179 -27.055   7.805  1.00  0.00           C  
ATOM   2486  OG1 THR A 158     -22.193 -27.513   8.708  1.00  0.00           O  
ATOM   2487  CG2 THR A 158     -19.973 -26.580   8.601  1.00  0.00           C  
ATOM   2488  H   THR A 158     -19.995 -25.038   6.065  1.00  0.00           H  
ATOM   2489  HA  THR A 158     -22.691 -26.218   6.505  1.00  0.00           H  
ATOM   2490  HB  THR A 158     -20.880 -27.885   7.165  1.00  0.00           H  
ATOM   2491  HG1 THR A 158     -22.826 -28.055   8.230  1.00  0.00           H  
ATOM   2492 1HG2 THR A 158     -19.591 -27.401   9.208  1.00  0.00           H  
ATOM   2493 2HG2 THR A 158     -19.196 -26.241   7.917  1.00  0.00           H  
ATOM   2494 3HG2 THR A 158     -20.268 -25.756   9.251  1.00  0.00           H  
ATOM   2495  N   THR A 159     -22.657 -24.829   8.922  1.00  0.00           N  
ATOM   2496  CA  THR A 159     -22.978 -23.690   9.789  1.00  0.00           C  
ATOM   2497  C   THR A 159     -21.809 -23.340  10.717  1.00  0.00           C  
ATOM   2498  O   THR A 159     -20.873 -24.120  10.855  1.00  0.00           O  
ATOM   2499  CB  THR A 159     -24.237 -23.974  10.630  1.00  0.00           C  
ATOM   2500  OG1 THR A 159     -23.972 -25.047  11.543  1.00  0.00           O  
ATOM   2501  CG2 THR A 159     -25.404 -24.353   9.732  1.00  0.00           C  
ATOM   2502  H   THR A 159     -22.959 -25.755   9.194  1.00  0.00           H  
ATOM   2503  HA  THR A 159     -23.215 -22.831   9.159  1.00  0.00           H  
ATOM   2504  HB  THR A 159     -24.500 -23.084  11.202  1.00  0.00           H  
ATOM   2505  HG1 THR A 159     -24.690 -25.110  12.178  1.00  0.00           H  
ATOM   2506 1HG2 THR A 159     -26.284 -24.550  10.343  1.00  0.00           H  
ATOM   2507 2HG2 THR A 159     -25.615 -23.534   9.044  1.00  0.00           H  
ATOM   2508 3HG2 THR A 159     -25.150 -25.247   9.164  1.00  0.00           H  
ATOM   2509  N   VAL A 160     -21.863 -22.179  11.369  1.00  0.00           N  
ATOM   2510  CA  VAL A 160     -20.783 -21.816  12.278  1.00  0.00           C  
ATOM   2511  C   VAL A 160     -20.853 -22.661  13.542  1.00  0.00           C  
ATOM   2512  O   VAL A 160     -19.830 -22.975  14.124  1.00  0.00           O  
ATOM   2513  CB  VAL A 160     -20.866 -20.324  12.649  1.00  0.00           C  
ATOM   2514  CG1 VAL A 160     -20.867 -19.462  11.395  1.00  0.00           C  
ATOM   2515  CG2 VAL A 160     -22.112 -20.066  13.482  1.00  0.00           C  
ATOM   2516  H   VAL A 160     -22.637 -21.542  11.245  1.00  0.00           H  
ATOM   2517  HA  VAL A 160     -19.831 -22.040  11.791  1.00  0.00           H  
ATOM   2518  HB  VAL A 160     -19.980 -20.052  13.224  1.00  0.00           H  
ATOM   2519 1HG1 VAL A 160     -20.926 -18.410  11.676  1.00  0.00           H  
ATOM   2520 2HG1 VAL A 160     -19.949 -19.637  10.833  1.00  0.00           H  
ATOM   2521 3HG1 VAL A 160     -21.727 -19.721  10.777  1.00  0.00           H  
ATOM   2522 1HG2 VAL A 160     -22.164 -19.009  13.741  1.00  0.00           H  
ATOM   2523 2HG2 VAL A 160     -22.997 -20.343  12.908  1.00  0.00           H  
ATOM   2524 3HG2 VAL A 160     -22.070 -20.661  14.394  1.00  0.00           H  
ATOM   2525  N   GLU A 161     -22.050 -23.065  13.954  1.00  0.00           N  
ATOM   2526  CA  GLU A 161     -22.176 -23.912  15.142  1.00  0.00           C  
ATOM   2527  C   GLU A 161     -21.557 -25.281  14.922  1.00  0.00           C  
ATOM   2528  O   GLU A 161     -20.933 -25.839  15.808  1.00  0.00           O  
ATOM   2529  CB  GLU A 161     -23.648 -24.072  15.530  1.00  0.00           C  
ATOM   2530  CG  GLU A 161     -24.323 -22.784  15.978  1.00  0.00           C  
ATOM   2531  CD  GLU A 161     -24.744 -21.913  14.827  1.00  0.00           C  
ATOM   2532  OE1 GLU A 161     -24.571 -22.321  13.704  1.00  0.00           O  
ATOM   2533  OE2 GLU A 161     -25.240 -20.838  15.072  1.00  0.00           O  
ATOM   2534  H   GLU A 161     -22.884 -22.793  13.451  1.00  0.00           H  
ATOM   2535  HA  GLU A 161     -21.646 -23.435  15.966  1.00  0.00           H  
ATOM   2536 1HB  GLU A 161     -24.208 -24.466  14.682  1.00  0.00           H  
ATOM   2537 2HB  GLU A 161     -23.733 -24.794  16.342  1.00  0.00           H  
ATOM   2538 1HG  GLU A 161     -25.203 -23.034  16.571  1.00  0.00           H  
ATOM   2539 2HG  GLU A 161     -23.636 -22.228  16.616  1.00  0.00           H  
ATOM   2540  N   GLU A 162     -21.741 -25.822  13.728  1.00  0.00           N  
ATOM   2541  CA  GLU A 162     -21.179 -27.124  13.389  1.00  0.00           C  
ATOM   2542  C   GLU A 162     -19.652 -27.085  13.303  1.00  0.00           C  
ATOM   2543  O   GLU A 162     -18.967 -28.023  13.729  1.00  0.00           O  
ATOM   2544  CB  GLU A 162     -21.778 -27.630  12.074  1.00  0.00           C  
ATOM   2545  CG  GLU A 162     -21.285 -28.997  11.642  1.00  0.00           C  
ATOM   2546  CD  GLU A 162     -21.694 -30.111  12.599  1.00  0.00           C  
ATOM   2547  OE1 GLU A 162     -22.647 -29.923  13.391  1.00  0.00           O  
ATOM   2548  OE2 GLU A 162     -21.052 -31.181  12.552  1.00  0.00           O  
ATOM   2549  H   GLU A 162     -22.277 -25.322  13.034  1.00  0.00           H  
ATOM   2550  HA  GLU A 162     -21.432 -27.825  14.183  1.00  0.00           H  
ATOM   2551 1HB  GLU A 162     -22.864 -27.680  12.165  1.00  0.00           H  
ATOM   2552 2HB  GLU A 162     -21.550 -26.926  11.274  1.00  0.00           H  
ATOM   2553 1HG  GLU A 162     -21.686 -29.221  10.653  1.00  0.00           H  
ATOM   2554 2HG  GLU A 162     -20.199 -28.974  11.567  1.00  0.00           H  
ATOM   2555  N   ALA A 163     -19.125 -26.001  12.738  1.00  0.00           N  
ATOM   2556  CA  ALA A 163     -17.687 -25.809  12.645  1.00  0.00           C  
ATOM   2557  C   ALA A 163     -17.054 -25.793  14.049  1.00  0.00           C  
ATOM   2558  O   ALA A 163     -15.990 -26.370  14.257  1.00  0.00           O  
ATOM   2559  CB  ALA A 163     -17.374 -24.516  11.888  1.00  0.00           C  
ATOM   2560  H   ALA A 163     -19.742 -25.291  12.365  1.00  0.00           H  
ATOM   2561  HA  ALA A 163     -17.269 -26.652  12.095  1.00  0.00           H  
ATOM   2562 1HB  ALA A 163     -16.294 -24.386  11.825  1.00  0.00           H  
ATOM   2563 2HB  ALA A 163     -17.791 -24.572  10.883  1.00  0.00           H  
ATOM   2564 3HB  ALA A 163     -17.811 -23.671  12.415  1.00  0.00           H  
ATOM   2565  N   VAL A 164     -17.721 -25.144  15.003  1.00  0.00           N  
ATOM   2566  CA  VAL A 164     -17.259 -25.111  16.391  1.00  0.00           C  
ATOM   2567  C   VAL A 164     -17.393 -26.486  17.043  1.00  0.00           C  
ATOM   2568  O   VAL A 164     -16.505 -26.926  17.778  1.00  0.00           O  
ATOM   2569  CB  VAL A 164     -18.067 -24.080  17.201  1.00  0.00           C  
ATOM   2570  CG1 VAL A 164     -17.718 -24.172  18.679  1.00  0.00           C  
ATOM   2571  CG2 VAL A 164     -17.800 -22.680  16.670  1.00  0.00           C  
ATOM   2572  H   VAL A 164     -18.571 -24.657  14.756  1.00  0.00           H  
ATOM   2573  HA  VAL A 164     -16.204 -24.835  16.399  1.00  0.00           H  
ATOM   2574  HB  VAL A 164     -19.129 -24.308  17.107  1.00  0.00           H  
ATOM   2575 1HG1 VAL A 164     -18.299 -23.436  19.237  1.00  0.00           H  
ATOM   2576 2HG1 VAL A 164     -17.952 -25.171  19.046  1.00  0.00           H  
ATOM   2577 3HG1 VAL A 164     -16.655 -23.973  18.815  1.00  0.00           H  
ATOM   2578 1HG2 VAL A 164     -18.375 -21.956  17.247  1.00  0.00           H  
ATOM   2579 2HG2 VAL A 164     -16.737 -22.454  16.759  1.00  0.00           H  
ATOM   2580 3HG2 VAL A 164     -18.095 -22.625  15.622  1.00  0.00           H  
ATOM   2581  N   LYS A 165     -18.658 -27.309  16.887  1.00  0.00           N  
ATOM   2582  CA  LYS A 165     -18.850 -28.645  17.440  1.00  0.00           C  
ATOM   2583  C   LYS A 165     -17.777 -29.644  16.975  1.00  0.00           C  
ATOM   2584  O   LYS A 165     -17.324 -30.490  17.746  1.00  0.00           O  
ATOM   2585  CB  LYS A 165     -20.240 -29.165  17.069  1.00  0.00           C  
ATOM   2586  CG  LYS A 165     -21.385 -28.472  17.796  1.00  0.00           C  
ATOM   2587  CD  LYS A 165     -22.735 -28.963  17.295  1.00  0.00           C  
ATOM   2588  CE  LYS A 165     -23.879 -28.204  17.952  1.00  0.00           C  
ATOM   2589  NZ  LYS A 165     -25.202 -28.605  17.400  1.00  0.00           N  
ATOM   2590  H   LYS A 165     -19.414 -26.873  16.377  1.00  0.00           H  
ATOM   2591  HA  LYS A 165     -18.759 -28.586  18.526  1.00  0.00           H  
ATOM   2592 1HB  LYS A 165     -20.401 -29.043  15.998  1.00  0.00           H  
ATOM   2593 2HB  LYS A 165     -20.301 -30.231  17.290  1.00  0.00           H  
ATOM   2594 1HG  LYS A 165     -21.310 -28.670  18.866  1.00  0.00           H  
ATOM   2595 2HG  LYS A 165     -21.317 -27.396  17.638  1.00  0.00           H  
ATOM   2596 1HD  LYS A 165     -22.793 -28.827  16.214  1.00  0.00           H  
ATOM   2597 2HD  LYS A 165     -22.841 -30.024  17.517  1.00  0.00           H  
ATOM   2598 1HE  LYS A 165     -23.873 -28.395  19.024  1.00  0.00           H  
ATOM   2599 2HE  LYS A 165     -23.744 -27.134  17.795  1.00  0.00           H  
ATOM   2600 1HZ  LYS A 165     -25.932 -28.080  17.860  1.00  0.00           H  
ATOM   2601 2HZ  LYS A 165     -25.225 -28.415  16.408  1.00  0.00           H  
ATOM   2602 3HZ  LYS A 165     -25.347 -29.592  17.557  1.00  0.00           H  
ATOM   2603  N   ARG A 166     -17.364 -29.532  15.642  1.00  0.00           N  
ATOM   2604  CA  ARG A 166     -16.320 -30.390  15.095  1.00  0.00           C  
ATOM   2605  C   ARG A 166     -14.962 -30.067  15.667  1.00  0.00           C  
ATOM   2606  O   ARG A 166     -14.172 -30.967  15.959  1.00  0.00           O  
ATOM   2607  CB  ARG A 166     -16.260 -30.261  13.580  1.00  0.00           C  
ATOM   2608  CG  ARG A 166     -17.460 -30.836  12.843  1.00  0.00           C  
ATOM   2609  CD  ARG A 166     -17.414 -30.518  11.392  1.00  0.00           C  
ATOM   2610  NE  ARG A 166     -18.581 -31.030  10.689  1.00  0.00           N  
ATOM   2611  CZ  ARG A 166     -18.701 -31.088   9.349  1.00  0.00           C  
ATOM   2612  NH1 ARG A 166     -17.721 -30.666   8.581  1.00  0.00           N  
ATOM   2613  NH2 ARG A 166     -19.806 -31.571   8.805  1.00  0.00           N  
ATOM   2614  H   ARG A 166     -17.809 -28.856  15.040  1.00  0.00           H  
ATOM   2615  HA  ARG A 166     -16.559 -31.426  15.339  1.00  0.00           H  
ATOM   2616 1HB  ARG A 166     -16.180 -29.210  13.308  1.00  0.00           H  
ATOM   2617 2HB  ARG A 166     -15.370 -30.767  13.206  1.00  0.00           H  
ATOM   2618 1HG  ARG A 166     -17.470 -31.921  12.956  1.00  0.00           H  
ATOM   2619 2HG  ARG A 166     -18.377 -30.418  13.257  1.00  0.00           H  
ATOM   2620 1HD  ARG A 166     -17.382 -29.438  11.257  1.00  0.00           H  
ATOM   2621 2HD  ARG A 166     -16.527 -30.966  10.948  1.00  0.00           H  
ATOM   2622  HE  ARG A 166     -19.357 -31.363  11.246  1.00  0.00           H  
ATOM   2623 1HH1 ARG A 166     -16.876 -30.297   8.997  1.00  0.00           H  
ATOM   2624 2HH1 ARG A 166     -17.810 -30.711   7.577  1.00  0.00           H  
ATOM   2625 1HH2 ARG A 166     -20.560 -31.896   9.395  1.00  0.00           H  
ATOM   2626 2HH2 ARG A 166     -19.895 -31.615   7.800  1.00  0.00           H  
ATOM   2627  N   ALA A 167     -14.658 -28.693  15.794  1.00  0.00           N  
ATOM   2628  CA  ALA A 167     -13.356 -28.350  16.339  1.00  0.00           C  
ATOM   2629  C   ALA A 167     -13.254 -28.872  17.773  1.00  0.00           C  
ATOM   2630  O   ALA A 167     -12.184 -29.328  18.191  1.00  0.00           O  
ATOM   2631  CB  ALA A 167     -13.135 -26.843  16.282  1.00  0.00           C  
ATOM   2632  H   ALA A 167     -15.279 -27.954  15.499  1.00  0.00           H  
ATOM   2633  HA  ALA A 167     -12.596 -28.841  15.733  1.00  0.00           H  
ATOM   2634 1HB  ALA A 167     -12.156 -26.602  16.694  1.00  0.00           H  
ATOM   2635 2HB  ALA A 167     -13.186 -26.508  15.245  1.00  0.00           H  
ATOM   2636 3HB  ALA A 167     -13.907 -26.339  16.863  1.00  0.00           H  
ATOM   2637  N   LEU A 168     -14.370 -28.810  18.510  1.00  0.00           N  
ATOM   2638  CA  LEU A 168     -14.434 -29.295  19.901  1.00  0.00           C  
ATOM   2639  C   LEU A 168     -14.257 -30.813  20.013  1.00  0.00           C  
ATOM   2640  O   LEU A 168     -13.550 -31.286  20.904  1.00  0.00           O  
ATOM   2641  CB  LEU A 168     -15.776 -28.896  20.529  1.00  0.00           C  
ATOM   2642  CG  LEU A 168     -15.971 -29.304  21.995  1.00  0.00           C  
ATOM   2643  CD1 LEU A 168     -14.892 -28.657  22.851  1.00  0.00           C  
ATOM   2644  CD2 LEU A 168     -17.360 -28.888  22.457  1.00  0.00           C  
ATOM   2645  H   LEU A 168     -15.197 -28.413  18.089  1.00  0.00           H  
ATOM   2646  HA  LEU A 168     -13.610 -28.852  20.459  1.00  0.00           H  
ATOM   2647 1HB  LEU A 168     -15.878 -27.813  20.470  1.00  0.00           H  
ATOM   2648 2HB  LEU A 168     -16.580 -29.348  19.949  1.00  0.00           H  
ATOM   2649  HG  LEU A 168     -15.867 -30.386  22.088  1.00  0.00           H  
ATOM   2650 1HD1 LEU A 168     -15.031 -28.948  23.893  1.00  0.00           H  
ATOM   2651 2HD1 LEU A 168     -13.910 -28.988  22.511  1.00  0.00           H  
ATOM   2652 3HD1 LEU A 168     -14.960 -27.573  22.765  1.00  0.00           H  
ATOM   2653 1HD2 LEU A 168     -17.499 -29.179  23.499  1.00  0.00           H  
ATOM   2654 2HD2 LEU A 168     -17.464 -27.806  22.365  1.00  0.00           H  
ATOM   2655 3HD2 LEU A 168     -18.112 -29.378  21.839  1.00  0.00           H  
ATOM   2656  N   LYS A 169     -14.886 -31.579  19.119  1.00  0.00           N  
ATOM   2657  CA  LYS A 169     -14.670 -33.033  19.094  1.00  0.00           C  
ATOM   2658  C   LYS A 169     -13.200 -33.379  18.838  1.00  0.00           C  
ATOM   2659  O   LYS A 169     -12.641 -34.274  19.485  1.00  0.00           O  
ATOM   2660  CB  LYS A 169     -15.553 -33.686  18.029  1.00  0.00           C  
ATOM   2661  CG  LYS A 169     -17.032 -33.743  18.387  1.00  0.00           C  
ATOM   2662  CD  LYS A 169     -17.852 -34.348  17.257  1.00  0.00           C  
ATOM   2663  CE  LYS A 169     -19.334 -34.379  17.601  1.00  0.00           C  
ATOM   2664  NZ  LYS A 169     -20.152 -34.931  16.488  1.00  0.00           N  
ATOM   2665  H   LYS A 169     -15.517 -31.163  18.448  1.00  0.00           H  
ATOM   2666  HA  LYS A 169     -14.939 -33.439  20.068  1.00  0.00           H  
ATOM   2667 1HB  LYS A 169     -15.457 -33.139  17.091  1.00  0.00           H  
ATOM   2668 2HB  LYS A 169     -15.213 -34.706  17.850  1.00  0.00           H  
ATOM   2669 1HG  LYS A 169     -17.166 -34.348  19.285  1.00  0.00           H  
ATOM   2670 2HG  LYS A 169     -17.397 -32.737  18.591  1.00  0.00           H  
ATOM   2671 1HD  LYS A 169     -17.710 -33.759  16.349  1.00  0.00           H  
ATOM   2672 2HD  LYS A 169     -17.512 -35.366  17.065  1.00  0.00           H  
ATOM   2673 1HE  LYS A 169     -19.488 -34.992  18.488  1.00  0.00           H  
ATOM   2674 2HE  LYS A 169     -19.677 -33.368  17.821  1.00  0.00           H  
ATOM   2675 1HZ  LYS A 169     -21.127 -34.934  16.755  1.00  0.00           H  
ATOM   2676 2HZ  LYS A 169     -20.031 -34.358  15.664  1.00  0.00           H  
ATOM   2677 3HZ  LYS A 169     -19.856 -35.875  16.288  1.00  0.00           H  
ATOM   2678  N   LEU A 170     -12.580 -32.674  17.890  1.00  0.00           N  
ATOM   2679  CA  LEU A 170     -11.159 -32.854  17.623  1.00  0.00           C  
ATOM   2680  C   LEU A 170     -10.301 -32.395  18.790  1.00  0.00           C  
ATOM   2681  O   LEU A 170      -9.299 -33.025  19.101  1.00  0.00           O  
ATOM   2682  CB  LEU A 170     -10.759 -32.083  16.359  1.00  0.00           C  
ATOM   2683  CG  LEU A 170     -10.773 -32.891  15.055  1.00  0.00           C  
ATOM   2684  CD1 LEU A 170     -12.198 -33.326  14.742  1.00  0.00           C  
ATOM   2685  CD2 LEU A 170     -10.199 -32.045  13.928  1.00  0.00           C  
ATOM   2686  H   LEU A 170     -13.100 -32.002  17.345  1.00  0.00           H  
ATOM   2687  HA  LEU A 170     -10.960 -33.919  17.503  1.00  0.00           H  
ATOM   2688 1HB  LEU A 170     -11.440 -31.242  16.236  1.00  0.00           H  
ATOM   2689 2HB  LEU A 170      -9.751 -31.691  16.495  1.00  0.00           H  
ATOM   2690  HG  LEU A 170     -10.169 -33.790  15.177  1.00  0.00           H  
ATOM   2691 1HD1 LEU A 170     -12.208 -33.900  13.815  1.00  0.00           H  
ATOM   2692 2HD1 LEU A 170     -12.577 -33.945  15.555  1.00  0.00           H  
ATOM   2693 3HD1 LEU A 170     -12.831 -32.446  14.630  1.00  0.00           H  
ATOM   2694 1HD2 LEU A 170     -10.209 -32.619  13.001  1.00  0.00           H  
ATOM   2695 2HD2 LEU A 170     -10.803 -31.146  13.804  1.00  0.00           H  
ATOM   2696 3HD2 LEU A 170      -9.175 -31.763  14.170  1.00  0.00           H  
ATOM   2697  N   LYS A 171     -10.600 -31.167  19.559  1.00  0.00           N  
ATOM   2698  CA  LYS A 171      -9.896 -30.667  20.734  1.00  0.00           C  
ATOM   2699  C   LYS A 171      -9.702 -31.800  21.716  1.00  0.00           C  
ATOM   2700  O   LYS A 171      -8.589 -32.124  22.123  1.00  0.00           O  
ATOM   2701  CB  LYS A 171     -10.661 -29.516  21.390  1.00  0.00           C  
ATOM   2702  CG  LYS A 171     -10.019 -28.979  22.663  1.00  0.00           C  
ATOM   2703  CD  LYS A 171     -10.880 -27.901  23.303  1.00  0.00           C  
ATOM   2704  CE  LYS A 171     -10.274 -27.411  24.611  1.00  0.00           C  
ATOM   2705  NZ  LYS A 171     -11.148 -26.418  25.292  1.00  0.00           N  
ATOM   2706  H   LYS A 171     -11.362 -30.627  19.176  1.00  0.00           H  
ATOM   2707  HA  LYS A 171      -8.946 -30.237  20.414  1.00  0.00           H  
ATOM   2708 1HB  LYS A 171     -10.749 -28.689  20.685  1.00  0.00           H  
ATOM   2709 2HB  LYS A 171     -11.670 -29.844  21.638  1.00  0.00           H  
ATOM   2710 1HG  LYS A 171      -9.883 -29.794  23.374  1.00  0.00           H  
ATOM   2711 2HG  LYS A 171      -9.041 -28.559  22.428  1.00  0.00           H  
ATOM   2712 1HD  LYS A 171     -10.976 -27.057  22.619  1.00  0.00           H  
ATOM   2713 2HD  LYS A 171     -11.875 -28.300  23.502  1.00  0.00           H  
ATOM   2714 1HE  LYS A 171     -10.118 -28.257  25.278  1.00  0.00           H  
ATOM   2715 2HE  LYS A 171      -9.307 -26.950  24.413  1.00  0.00           H  
ATOM   2716 1HZ  LYS A 171     -10.711 -26.118  26.152  1.00  0.00           H  
ATOM   2717 2HZ  LYS A 171     -11.285 -25.619  24.688  1.00  0.00           H  
ATOM   2718 3HZ  LYS A 171     -12.042 -26.840  25.498  1.00  0.00           H  
ATOM   2719  N   THR A 172     -10.822 -32.399  22.095  1.00  0.00           N  
ATOM   2720  CA  THR A 172     -10.847 -33.398  23.140  1.00  0.00           C  
ATOM   2721  C   THR A 172     -10.099 -34.666  22.717  1.00  0.00           C  
ATOM   2722  O   THR A 172      -9.257 -35.171  23.468  1.00  0.00           O  
ATOM   2723  CB  THR A 172     -12.297 -33.750  23.525  1.00  0.00           C  
ATOM   2724  OG1 THR A 172     -12.958 -32.580  24.025  1.00  0.00           O  
ATOM   2725  CG2 THR A 172     -12.317 -34.834  24.591  1.00  0.00           C  
ATOM   2726  H   THR A 172     -11.686 -32.145  21.634  1.00  0.00           H  
ATOM   2727  HA  THR A 172     -10.322 -33.004  24.011  1.00  0.00           H  
ATOM   2728  HB  THR A 172     -12.831 -34.104  22.644  1.00  0.00           H  
ATOM   2729  HG1 THR A 172     -13.194 -32.008  23.291  1.00  0.00           H  
ATOM   2730 1HG2 THR A 172     -13.349 -35.070  24.850  1.00  0.00           H  
ATOM   2731 2HG2 THR A 172     -11.825 -35.729  24.210  1.00  0.00           H  
ATOM   2732 3HG2 THR A 172     -11.792 -34.482  25.478  1.00  0.00           H  
ATOM   2733  N   LYS A 173     -10.371 -35.158  21.512  1.00  0.00           N  
ATOM   2734  CA  LYS A 173      -9.787 -36.433  21.088  1.00  0.00           C  
ATOM   2735  C   LYS A 173      -8.300 -36.359  20.807  1.00  0.00           C  
ATOM   2736  O   LYS A 173      -7.563 -37.285  21.131  1.00  0.00           O  
ATOM   2737  CB  LYS A 173     -10.509 -36.951  19.843  1.00  0.00           C  
ATOM   2738  CG  LYS A 173     -11.929 -37.441  20.098  1.00  0.00           C  
ATOM   2739  CD  LYS A 173     -12.586 -37.922  18.813  1.00  0.00           C  
ATOM   2740  CE  LYS A 173     -13.998 -38.429  19.069  1.00  0.00           C  
ATOM   2741  NZ  LYS A 173     -14.654 -38.901  17.819  1.00  0.00           N  
ATOM   2742  H   LYS A 173     -10.979 -34.660  20.877  1.00  0.00           H  
ATOM   2743  HA  LYS A 173      -9.898 -37.151  21.901  1.00  0.00           H  
ATOM   2744 1HB  LYS A 173     -10.558 -36.159  19.095  1.00  0.00           H  
ATOM   2745 2HB  LYS A 173      -9.943 -37.776  19.411  1.00  0.00           H  
ATOM   2746 1HG  LYS A 173     -11.907 -38.262  20.815  1.00  0.00           H  
ATOM   2747 2HG  LYS A 173     -12.523 -36.630  20.519  1.00  0.00           H  
ATOM   2748 1HD  LYS A 173     -12.627 -37.101  18.096  1.00  0.00           H  
ATOM   2749 2HD  LYS A 173     -11.993 -38.729  18.381  1.00  0.00           H  
ATOM   2750 1HE  LYS A 173     -13.965 -39.252  19.781  1.00  0.00           H  
ATOM   2751 2HE  LYS A 173     -14.599 -37.628  19.499  1.00  0.00           H  
ATOM   2752 1HZ  LYS A 173     -15.586 -39.228  18.031  1.00  0.00           H  
ATOM   2753 2HZ  LYS A 173     -14.707 -38.139  17.157  1.00  0.00           H  
ATOM   2754 3HZ  LYS A 173     -14.116 -39.656  17.420  1.00  0.00           H  
ATOM   2755  N   LEU A 174      -7.867 -35.255  20.214  1.00  0.00           N  
ATOM   2756  CA  LEU A 174      -6.497 -35.123  19.756  1.00  0.00           C  
ATOM   2757  C   LEU A 174      -5.591 -34.462  20.776  1.00  0.00           C  
ATOM   2758  O   LEU A 174      -4.375 -34.613  20.707  1.00  0.00           O  
ATOM   2759  CB  LEU A 174      -6.463 -34.318  18.452  1.00  0.00           C  
ATOM   2760  CG  LEU A 174      -7.254 -34.914  17.280  1.00  0.00           C  
ATOM   2761  CD1 LEU A 174      -7.280 -33.921  16.127  1.00  0.00           C  
ATOM   2762  CD2 LEU A 174      -6.617 -36.229  16.855  1.00  0.00           C  
ATOM   2763  H   LEU A 174      -8.508 -34.485  20.076  1.00  0.00           H  
ATOM   2764  HA  LEU A 174      -6.104 -36.118  19.550  1.00  0.00           H  
ATOM   2765 1HB  LEU A 174      -6.860 -33.323  18.647  1.00  0.00           H  
ATOM   2766 2HB  LEU A 174      -5.425 -34.216  18.133  1.00  0.00           H  
ATOM   2767  HG  LEU A 174      -8.284 -35.093  17.590  1.00  0.00           H  
ATOM   2768 1HD1 LEU A 174      -7.842 -34.345  15.294  1.00  0.00           H  
ATOM   2769 2HD1 LEU A 174      -7.758 -32.997  16.453  1.00  0.00           H  
ATOM   2770 3HD1 LEU A 174      -6.261 -33.710  15.805  1.00  0.00           H  
ATOM   2771 1HD2 LEU A 174      -7.180 -36.654  16.023  1.00  0.00           H  
ATOM   2772 2HD2 LEU A 174      -5.588 -36.052  16.544  1.00  0.00           H  
ATOM   2773 3HD2 LEU A 174      -6.628 -36.926  17.694  1.00  0.00           H  
ATOM   2774  N   GLY A 175      -6.181 -33.717  21.709  1.00  0.00           N  
ATOM   2775  CA  GLY A 175      -5.415 -32.939  22.668  1.00  0.00           C  
ATOM   2776  C   GLY A 175      -4.785 -31.692  22.050  1.00  0.00           C  
ATOM   2777  O   GLY A 175      -3.685 -31.280  22.435  1.00  0.00           O  
ATOM   2778  H   GLY A 175      -7.190 -33.695  21.751  1.00  0.00           H  
ATOM   2779 1HA  GLY A 175      -6.065 -32.634  23.490  1.00  0.00           H  
ATOM   2780 2HA  GLY A 175      -4.627 -33.559  23.093  1.00  0.00           H  
ATOM   2781  N   VAL A 176      -5.463 -30.958  21.208  1.00  0.00           N  
ATOM   2782  CA  VAL A 176      -5.079 -29.774  20.438  1.00  0.00           C  
ATOM   2783  C   VAL A 176      -6.018 -28.624  20.792  1.00  0.00           C  
ATOM   2784  O   VAL A 176      -7.046 -28.835  21.424  1.00  0.00           O  
ATOM   2785  CB  VAL A 176      -5.145 -30.056  18.925  1.00  0.00           C  
ATOM   2786  CG1 VAL A 176      -4.227 -31.212  18.559  1.00  0.00           C  
ATOM   2787  CG2 VAL A 176      -6.579 -30.354  18.516  1.00  0.00           C  
ATOM   2788  H   VAL A 176      -6.428 -31.254  21.206  1.00  0.00           H  
ATOM   2789  HA  VAL A 176      -4.057 -29.502  20.708  1.00  0.00           H  
ATOM   2790  HB  VAL A 176      -4.788 -29.178  18.386  1.00  0.00           H  
ATOM   2791 1HG1 VAL A 176      -4.286 -31.397  17.486  1.00  0.00           H  
ATOM   2792 2HG1 VAL A 176      -3.201 -30.962  18.827  1.00  0.00           H  
ATOM   2793 3HG1 VAL A 176      -4.537 -32.107  19.098  1.00  0.00           H  
ATOM   2794 1HG2 VAL A 176      -6.619 -30.552  17.446  1.00  0.00           H  
ATOM   2795 2HG2 VAL A 176      -6.938 -31.228  19.060  1.00  0.00           H  
ATOM   2796 3HG2 VAL A 176      -7.211 -29.497  18.750  1.00  0.00           H  
ATOM   2797  N   SER A 177      -5.684 -27.295  20.467  1.00  0.00           N  
ATOM   2798  CA  SER A 177      -6.515 -26.111  20.627  1.00  0.00           C  
ATOM   2799  C   SER A 177      -7.609 -26.109  19.559  1.00  0.00           C  
ATOM   2800  O   SER A 177      -7.538 -26.842  18.584  1.00  0.00           O  
ATOM   2801  CB  SER A 177      -5.677 -24.839  20.493  1.00  0.00           C  
ATOM   2802  OG  SER A 177      -5.284 -24.646  19.148  1.00  0.00           O  
ATOM   2803  H   SER A 177      -4.745 -27.191  20.108  1.00  0.00           H  
ATOM   2804  HA  SER A 177      -6.959 -26.131  21.624  1.00  0.00           H  
ATOM   2805 1HB  SER A 177      -6.257 -23.984  20.837  1.00  0.00           H  
ATOM   2806 2HB  SER A 177      -4.799 -24.914  21.131  1.00  0.00           H  
ATOM   2807  HG  SER A 177      -4.638 -23.933  19.159  1.00  0.00           H  
ATOM   2808  N   LEU A 178      -8.705 -25.188  19.652  1.00  0.00           N  
ATOM   2809  CA  LEU A 178      -9.826 -24.985  18.746  1.00  0.00           C  
ATOM   2810  C   LEU A 178      -9.332 -24.501  17.384  1.00  0.00           C  
ATOM   2811  O   LEU A 178      -9.875 -24.869  16.332  1.00  0.00           O  
ATOM   2812  CB  LEU A 178     -10.812 -23.970  19.337  1.00  0.00           C  
ATOM   2813  CG  LEU A 178     -11.596 -24.442  20.569  1.00  0.00           C  
ATOM   2814  CD1 LEU A 178     -12.363 -23.270  21.164  1.00  0.00           C  
ATOM   2815  CD2 LEU A 178     -12.540 -25.567  20.168  1.00  0.00           C  
ATOM   2816  H   LEU A 178      -8.641 -24.628  20.488  1.00  0.00           H  
ATOM   2817  HA  LEU A 178     -10.353 -25.932  18.632  1.00  0.00           H  
ATOM   2818 1HB  LEU A 178     -10.261 -23.074  19.620  1.00  0.00           H  
ATOM   2819 2HB  LEU A 178     -11.535 -23.699  18.568  1.00  0.00           H  
ATOM   2820  HG  LEU A 178     -10.899 -24.805  21.326  1.00  0.00           H  
ATOM   2821 1HD1 LEU A 178     -12.919 -23.606  22.039  1.00  0.00           H  
ATOM   2822 2HD1 LEU A 178     -11.661 -22.489  21.459  1.00  0.00           H  
ATOM   2823 3HD1 LEU A 178     -13.055 -22.875  20.423  1.00  0.00           H  
ATOM   2824 1HD2 LEU A 178     -13.096 -25.903  21.043  1.00  0.00           H  
ATOM   2825 2HD2 LEU A 178     -13.237 -25.204  19.412  1.00  0.00           H  
ATOM   2826 3HD2 LEU A 178     -11.964 -26.399  19.762  1.00  0.00           H  
ATOM   2827  N   GLU A 179      -8.287 -23.683  17.422  1.00  0.00           N  
ATOM   2828  CA  GLU A 179      -7.648 -23.168  16.224  1.00  0.00           C  
ATOM   2829  C   GLU A 179      -6.892 -24.259  15.491  1.00  0.00           C  
ATOM   2830  O   GLU A 179      -6.965 -24.362  14.266  1.00  0.00           O  
ATOM   2831  CB  GLU A 179      -6.694 -22.025  16.578  1.00  0.00           C  
ATOM   2832  CG  GLU A 179      -6.054 -21.345  15.376  1.00  0.00           C  
ATOM   2833  CD  GLU A 179      -5.206 -20.163  15.755  1.00  0.00           C  
ATOM   2834  OE1 GLU A 179      -5.254 -19.762  16.893  1.00  0.00           O  
ATOM   2835  OE2 GLU A 179      -4.509 -19.660  14.905  1.00  0.00           O  
ATOM   2836  H   GLU A 179      -7.930 -23.413  18.326  1.00  0.00           H  
ATOM   2837  HA  GLU A 179      -8.425 -22.797  15.557  1.00  0.00           H  
ATOM   2838 1HB  GLU A 179      -7.232 -21.265  17.145  1.00  0.00           H  
ATOM   2839 2HB  GLU A 179      -5.893 -22.402  17.214  1.00  0.00           H  
ATOM   2840 1HG  GLU A 179      -5.433 -22.069  14.850  1.00  0.00           H  
ATOM   2841 2HG  GLU A 179      -6.840 -21.019  14.695  1.00  0.00           H  
ATOM   2842  N   GLN A 180      -6.167 -25.071  16.246  1.00  0.00           N  
ATOM   2843  CA  GLN A 180      -5.454 -26.200  15.660  1.00  0.00           C  
ATOM   2844  C   GLN A 180      -6.414 -27.229  15.117  1.00  0.00           C  
ATOM   2845  O   GLN A 180      -6.195 -27.792  14.044  1.00  0.00           O  
ATOM   2846  CB  GLN A 180      -4.528 -26.850  16.692  1.00  0.00           C  
ATOM   2847  CG  GLN A 180      -3.322 -26.005  17.066  1.00  0.00           C  
ATOM   2848  CD  GLN A 180      -2.542 -26.591  18.227  1.00  0.00           C  
ATOM   2849  OE1 GLN A 180      -3.123 -27.075  19.202  1.00  0.00           O  
ATOM   2850  NE2 GLN A 180      -1.218 -26.551  18.130  1.00  0.00           N  
ATOM   2851  H   GLN A 180      -6.104 -24.911  17.241  1.00  0.00           H  
ATOM   2852  HA  GLN A 180      -4.848 -25.834  14.831  1.00  0.00           H  
ATOM   2853 1HB  GLN A 180      -5.088 -27.058  17.604  1.00  0.00           H  
ATOM   2854 2HB  GLN A 180      -4.165 -27.802  16.307  1.00  0.00           H  
ATOM   2855 1HG  GLN A 180      -2.656 -25.940  16.205  1.00  0.00           H  
ATOM   2856 2HG  GLN A 180      -3.662 -25.009  17.350  1.00  0.00           H  
ATOM   2857 1HE2 GLN A 180      -0.650 -26.923  18.866  1.00  0.00           H  
ATOM   2858 2HE2 GLN A 180      -0.787 -26.150  17.322  1.00  0.00           H  
ATOM   2859  N   ALA A 181      -7.567 -27.533  15.862  1.00  0.00           N  
ATOM   2860  CA  ALA A 181      -8.570 -28.459  15.341  1.00  0.00           C  
ATOM   2861  C   ALA A 181      -9.171 -27.907  14.055  1.00  0.00           C  
ATOM   2862  O   ALA A 181      -9.501 -28.660  13.138  1.00  0.00           O  
ATOM   2863  CB  ALA A 181      -9.657 -28.715  16.375  1.00  0.00           C  
ATOM   2864  H   ALA A 181      -7.713 -27.110  16.768  1.00  0.00           H  
ATOM   2865  HA  ALA A 181      -8.072 -29.402  15.111  1.00  0.00           H  
ATOM   2866 1HB  ALA A 181     -10.398 -29.399  15.962  1.00  0.00           H  
ATOM   2867 2HB  ALA A 181      -9.214 -29.157  17.268  1.00  0.00           H  
ATOM   2868 3HB  ALA A 181     -10.138 -27.774  16.637  1.00  0.00           H  
ATOM   2869  N   ALA A 182      -9.392 -26.470  13.964  1.00  0.00           N  
ATOM   2870  CA  ALA A 182      -9.944 -25.763  12.815  1.00  0.00           C  
ATOM   2871  C   ALA A 182      -9.072 -25.985  11.589  1.00  0.00           C  
ATOM   2872  O   ALA A 182      -9.577 -26.135  10.477  1.00  0.00           O  
ATOM   2873  CB  ALA A 182     -10.078 -24.278  13.113  1.00  0.00           C  
ATOM   2874  H   ALA A 182      -9.154 -25.947  14.795  1.00  0.00           H  
ATOM   2875  HA  ALA A 182     -10.932 -26.173  12.608  1.00  0.00           H  
ATOM   2876 1HB  ALA A 182     -10.485 -23.766  12.240  1.00  0.00           H  
ATOM   2877 2HB  ALA A 182     -10.748 -24.135  13.960  1.00  0.00           H  
ATOM   2878 3HB  ALA A 182      -9.099 -23.864  13.352  1.00  0.00           H  
ATOM   2879  N   LYS A 183      -7.757 -26.005  11.790  1.00  0.00           N  
ATOM   2880  CA  LYS A 183      -6.836 -26.226  10.682  1.00  0.00           C  
ATOM   2881  C   LYS A 183      -6.914 -27.647  10.108  1.00  0.00           C  
ATOM   2882  O   LYS A 183      -6.818 -27.843   8.897  1.00  0.00           O  
ATOM   2883  CB  LYS A 183      -5.405 -25.927  11.132  1.00  0.00           C  
ATOM   2884  CG  LYS A 183      -5.116 -24.451  11.369  1.00  0.00           C  
ATOM   2885  CD  LYS A 183      -3.659 -24.227  11.748  1.00  0.00           C  
ATOM   2886  CE  LYS A 183      -3.394 -22.769  12.091  1.00  0.00           C  
ATOM   2887  NZ  LYS A 183      -1.944 -22.499  12.289  1.00  0.00           N  
ATOM   2888  H   LYS A 183      -7.384 -25.867  12.719  1.00  0.00           H  
ATOM   2889  HA  LYS A 183      -7.106 -25.544   9.876  1.00  0.00           H  
ATOM   2890 1HB  LYS A 183      -5.195 -26.463  12.058  1.00  0.00           H  
ATOM   2891 2HB  LYS A 183      -4.704 -26.289  10.379  1.00  0.00           H  
ATOM   2892 1HG  LYS A 183      -5.338 -23.886  10.463  1.00  0.00           H  
ATOM   2893 2HG  LYS A 183      -5.752 -24.081  12.172  1.00  0.00           H  
ATOM   2894 1HD  LYS A 183      -3.408 -24.847  12.610  1.00  0.00           H  
ATOM   2895 2HD  LYS A 183      -3.018 -24.517  10.915  1.00  0.00           H  
ATOM   2896 1HE  LYS A 183      -3.763 -22.133  11.288  1.00  0.00           H  
ATOM   2897 2HE  LYS A 183      -3.926 -22.507  13.005  1.00  0.00           H  
ATOM   2898 1HZ  LYS A 183      -1.810 -21.524  12.515  1.00  0.00           H  
ATOM   2899 2HZ  LYS A 183      -1.594 -23.071  13.045  1.00  0.00           H  
ATOM   2900 3HZ  LYS A 183      -1.441 -22.720  11.441  1.00  0.00           H  
ATOM   2901  N   ILE A 184      -7.090 -28.652  10.972  1.00  0.00           N  
ATOM   2902  CA  ILE A 184      -7.348 -30.026  10.508  1.00  0.00           C  
ATOM   2903  C   ILE A 184      -8.669 -30.142   9.749  1.00  0.00           C  
ATOM   2904  O   ILE A 184      -8.740 -30.791   8.705  1.00  0.00           O  
ATOM   2905  CB  ILE A 184      -7.361 -31.008  11.694  1.00  0.00           C  
ATOM   2906  CG1 ILE A 184      -5.970 -31.099  12.328  1.00  0.00           C  
ATOM   2907  CG2 ILE A 184      -7.834 -32.381  11.242  1.00  0.00           C  
ATOM   2908  CD1 ILE A 184      -5.960 -31.766  13.684  1.00  0.00           C  
ATOM   2909  H   ILE A 184      -7.046 -28.468  11.963  1.00  0.00           H  
ATOM   2910  HA  ILE A 184      -6.550 -30.306   9.820  1.00  0.00           H  
ATOM   2911  HB  ILE A 184      -8.035 -30.638  12.466  1.00  0.00           H  
ATOM   2912 1HG1 ILE A 184      -5.306 -31.655  11.668  1.00  0.00           H  
ATOM   2913 2HG1 ILE A 184      -5.555 -30.097  12.439  1.00  0.00           H  
ATOM   2914 1HG2 ILE A 184      -7.837 -33.063  12.092  1.00  0.00           H  
ATOM   2915 2HG2 ILE A 184      -8.842 -32.303  10.836  1.00  0.00           H  
ATOM   2916 3HG2 ILE A 184      -7.162 -32.763  10.473  1.00  0.00           H  
ATOM   2917 1HD1 ILE A 184      -4.940 -31.793  14.069  1.00  0.00           H  
ATOM   2918 2HD1 ILE A 184      -6.593 -31.204  14.372  1.00  0.00           H  
ATOM   2919 3HD1 ILE A 184      -6.338 -32.783  13.592  1.00  0.00           H  
ATOM   2920  N   LEU A 185      -9.756 -29.491  10.285  1.00  0.00           N  
ATOM   2921  CA  LEU A 185     -11.038 -29.481   9.585  1.00  0.00           C  
ATOM   2922  C   LEU A 185     -10.922 -28.730   8.257  1.00  0.00           C  
ATOM   2923  O   LEU A 185     -11.495 -29.141   7.248  1.00  0.00           O  
ATOM   2924  CB  LEU A 185     -12.117 -28.830  10.460  1.00  0.00           C  
ATOM   2925  CG  LEU A 185     -12.421 -29.546  11.782  1.00  0.00           C  
ATOM   2926  CD1 LEU A 185     -13.288 -28.650  12.657  1.00  0.00           C  
ATOM   2927  CD2 LEU A 185     -13.117 -30.868  11.496  1.00  0.00           C  
ATOM   2928  H   LEU A 185      -9.675 -29.014  11.172  1.00  0.00           H  
ATOM   2929  HA  LEU A 185     -11.313 -30.514   9.367  1.00  0.00           H  
ATOM   2930 1HB  LEU A 185     -11.805 -27.814  10.697  1.00  0.00           H  
ATOM   2931 2HB  LEU A 185     -13.044 -28.780   9.889  1.00  0.00           H  
ATOM   2932  HG  LEU A 185     -11.490 -29.734  12.317  1.00  0.00           H  
ATOM   2933 1HD1 LEU A 185     -13.504 -29.158  13.597  1.00  0.00           H  
ATOM   2934 2HD1 LEU A 185     -12.758 -27.719  12.862  1.00  0.00           H  
ATOM   2935 3HD1 LEU A 185     -14.221 -28.430  12.140  1.00  0.00           H  
ATOM   2936 1HD2 LEU A 185     -13.333 -31.377  12.435  1.00  0.00           H  
ATOM   2937 2HD2 LEU A 185     -14.049 -30.680  10.962  1.00  0.00           H  
ATOM   2938 3HD2 LEU A 185     -12.469 -31.495  10.884  1.00  0.00           H  
ATOM   2939  N   ALA A 186     -10.172 -27.633   8.289  1.00  0.00           N  
ATOM   2940  CA  ALA A 186      -9.922 -26.843   7.086  1.00  0.00           C  
ATOM   2941  C   ALA A 186      -9.242 -27.683   6.007  1.00  0.00           C  
ATOM   2942  O   ALA A 186      -9.565 -27.572   4.824  1.00  0.00           O  
ATOM   2943  CB  ALA A 186      -9.075 -25.624   7.420  1.00  0.00           C  
ATOM   2944  H   ALA A 186      -9.766 -27.337   9.165  1.00  0.00           H  
ATOM   2945  HA  ALA A 186     -10.884 -26.510   6.694  1.00  0.00           H  
ATOM   2946 1HB  ALA A 186      -8.897 -25.045   6.513  1.00  0.00           H  
ATOM   2947 2HB  ALA A 186      -9.599 -25.005   8.148  1.00  0.00           H  
ATOM   2948 3HB  ALA A 186      -8.122 -25.946   7.836  1.00  0.00           H  
ATOM   2949  N   ALA A 187      -8.166 -28.666   6.343  1.00  0.00           N  
ATOM   2950  CA  ALA A 187      -7.556 -29.615   5.420  1.00  0.00           C  
ATOM   2951  C   ALA A 187      -8.562 -30.565   4.770  1.00  0.00           C  
ATOM   2952  O   ALA A 187      -8.450 -30.892   3.589  1.00  0.00           O  
ATOM   2953  CB  ALA A 187      -6.484 -30.414   6.146  1.00  0.00           C  
ATOM   2954  H   ALA A 187      -7.856 -28.644   7.304  1.00  0.00           H  
ATOM   2955  HA  ALA A 187      -7.089 -29.051   4.613  1.00  0.00           H  
ATOM   2956 1HB  ALA A 187      -6.013 -31.108   5.449  1.00  0.00           H  
ATOM   2957 2HB  ALA A 187      -5.731 -29.735   6.546  1.00  0.00           H  
ATOM   2958 3HB  ALA A 187      -6.937 -30.973   6.963  1.00  0.00           H  
ATOM   2959  N   ALA A 188      -9.562 -31.023   5.532  1.00  0.00           N  
ATOM   2960  CA  ALA A 188     -10.648 -31.815   4.943  1.00  0.00           C  
ATOM   2961  C   ALA A 188     -11.423 -31.063   3.852  1.00  0.00           C  
ATOM   2962  O   ALA A 188     -11.823 -31.645   2.841  1.00  0.00           O  
ATOM   2963  CB  ALA A 188     -11.604 -32.312   6.026  1.00  0.00           C  
ATOM   2964  H   ALA A 188      -9.576 -30.827   6.523  1.00  0.00           H  
ATOM   2965  HA  ALA A 188     -10.203 -32.678   4.444  1.00  0.00           H  
ATOM   2966 1HB  ALA A 188     -12.400 -32.897   5.568  1.00  0.00           H  
ATOM   2967 2HB  ALA A 188     -11.056 -32.934   6.736  1.00  0.00           H  
ATOM   2968 3HB  ALA A 188     -12.034 -31.459   6.549  1.00  0.00           H  
ATOM   2969  N   ALA A 189     -11.685 -29.732   4.076  1.00  0.00           N  
ATOM   2970  CA  ALA A 189     -12.411 -28.913   3.113  1.00  0.00           C  
ATOM   2971  C   ALA A 189     -11.591 -28.832   1.827  1.00  0.00           C  
ATOM   2972  O   ALA A 189     -12.131 -28.962   0.728  1.00  0.00           O  
ATOM   2973  CB  ALA A 189     -12.686 -27.533   3.694  1.00  0.00           C  
ATOM   2974  H   ALA A 189     -11.363 -29.312   4.937  1.00  0.00           H  
ATOM   2975  HA  ALA A 189     -13.361 -29.401   2.900  1.00  0.00           H  
ATOM   2976 1HB  ALA A 189     -13.227 -26.932   2.962  1.00  0.00           H  
ATOM   2977 2HB  ALA A 189     -13.285 -27.631   4.598  1.00  0.00           H  
ATOM   2978 3HB  ALA A 189     -11.742 -27.045   3.934  1.00  0.00           H  
ATOM   2979  N   ALA A 190     -10.289 -28.616   1.980  1.00  0.00           N  
ATOM   2980  CA  ALA A 190      -9.379 -28.506   0.844  1.00  0.00           C  
ATOM   2981  C   ALA A 190      -9.295 -29.785   0.005  1.00  0.00           C  
ATOM   2982  O   ALA A 190      -9.171 -29.729  -1.219  1.00  0.00           O  
ATOM   2983  CB  ALA A 190      -7.993 -28.118   1.336  1.00  0.00           C  
ATOM   2984  H   ALA A 190      -9.921 -28.524   2.917  1.00  0.00           H  
ATOM   2985  HA  ALA A 190      -9.752 -27.721   0.186  1.00  0.00           H  
ATOM   2986 1HB  ALA A 190      -7.320 -28.014   0.485  1.00  0.00           H  
ATOM   2987 2HB  ALA A 190      -8.049 -27.169   1.871  1.00  0.00           H  
ATOM   2988 3HB  ALA A 190      -7.615 -28.889   2.005  1.00  0.00           H  
ATOM   2989  N   LEU A 191      -9.288 -31.037   0.662  1.00  0.00           N  
ATOM   2990  CA  LEU A 191      -9.098 -32.320   0.001  1.00  0.00           C  
ATOM   2991  C   LEU A 191     -10.410 -32.840  -0.550  1.00  0.00           C  
ATOM   2992  O   LEU A 191     -10.433 -33.571  -1.531  1.00  0.00           O  
ATOM   2993  CB  LEU A 191      -8.505 -33.342   0.978  1.00  0.00           C  
ATOM   2994  CG  LEU A 191      -8.039 -34.665   0.355  1.00  0.00           C  
ATOM   2995  CD1 LEU A 191      -6.929 -34.391  -0.650  1.00  0.00           C  
ATOM   2996  CD2 LEU A 191      -7.563 -35.604   1.454  1.00  0.00           C  
ATOM   2997  H   LEU A 191      -9.324 -31.005   1.671  1.00  0.00           H  
ATOM   2998  HA  LEU A 191      -8.398 -32.183  -0.823  1.00  0.00           H  
ATOM   2999 1HB  LEU A 191      -7.647 -32.891   1.475  1.00  0.00           H  
ATOM   3000 2HB  LEU A 191      -9.254 -33.577   1.733  1.00  0.00           H  
ATOM   3001  HG  LEU A 191      -8.869 -35.126  -0.182  1.00  0.00           H  
ATOM   3002 1HD1 LEU A 191      -6.599 -35.330  -1.093  1.00  0.00           H  
ATOM   3003 2HD1 LEU A 191      -7.303 -33.733  -1.435  1.00  0.00           H  
ATOM   3004 3HD1 LEU A 191      -6.091 -33.913  -0.145  1.00  0.00           H  
ATOM   3005 1HD2 LEU A 191      -7.233 -36.544   1.011  1.00  0.00           H  
ATOM   3006 2HD2 LEU A 191      -6.732 -35.144   1.990  1.00  0.00           H  
ATOM   3007 3HD2 LEU A 191      -8.381 -35.796   2.148  1.00  0.00           H  
ATOM   3008  N   GLY A 192     -11.509 -32.468   0.092  1.00  0.00           N  
ATOM   3009  CA  GLY A 192     -12.811 -32.859  -0.401  1.00  0.00           C  
ATOM   3010  C   GLY A 192     -13.228 -34.176   0.226  1.00  0.00           C  
ATOM   3011  O   GLY A 192     -13.848 -35.016  -0.434  1.00  0.00           O  
ATOM   3012  H   GLY A 192     -11.450 -31.908   0.930  1.00  0.00           H  
ATOM   3013 1HA  GLY A 192     -13.539 -32.081  -0.168  1.00  0.00           H  
ATOM   3014 2HA  GLY A 192     -12.777 -32.951  -1.488  1.00  0.00           H  
ATOM   3015  N   THR A 193     -12.868 -34.360   1.498  1.00  0.00           N  
ATOM   3016  CA  THR A 193     -13.192 -35.586   2.236  1.00  0.00           C  
ATOM   3017  C   THR A 193     -13.759 -35.288   3.635  1.00  0.00           C  
ATOM   3018  O   THR A 193     -14.117 -34.150   3.937  1.00  0.00           O  
ATOM   3019  CB  THR A 193     -11.950 -36.487   2.365  1.00  0.00           C  
ATOM   3020  OG1 THR A 193     -12.335 -37.760   2.902  1.00  0.00           O  
ATOM   3021  CG2 THR A 193     -10.919 -35.846   3.281  1.00  0.00           C  
ATOM   3022  H   THR A 193     -12.354 -33.626   1.964  1.00  0.00           H  
ATOM   3023  HA  THR A 193     -13.931 -36.149   1.664  1.00  0.00           H  
ATOM   3024  HB  THR A 193     -11.508 -36.642   1.381  1.00  0.00           H  
ATOM   3025  HG1 THR A 193     -11.645 -38.404   2.723  1.00  0.00           H  
ATOM   3026 1HG2 THR A 193     -10.049 -36.498   3.361  1.00  0.00           H  
ATOM   3027 2HG2 THR A 193     -10.616 -34.884   2.871  1.00  0.00           H  
ATOM   3028 3HG2 THR A 193     -11.352 -35.699   4.270  1.00  0.00           H  
ATOM   3029  N   THR A 194     -13.851 -36.369   4.446  1.00  0.00           N  
ATOM   3030  CA  THR A 194     -14.436 -36.257   5.781  1.00  0.00           C  
ATOM   3031  C   THR A 194     -13.391 -35.738   6.738  1.00  0.00           C  
ATOM   3032  O   THR A 194     -12.203 -35.747   6.412  1.00  0.00           O  
ATOM   3033  CB  THR A 194     -14.984 -37.605   6.284  1.00  0.00           C  
ATOM   3034  OG1 THR A 194     -13.897 -38.517   6.493  1.00  0.00           O  
ATOM   3035  CG2 THR A 194     -15.951 -38.199   5.272  1.00  0.00           C  
ATOM   3036  H   THR A 194     -13.507 -37.265   4.133  1.00  0.00           H  
ATOM   3037  HA  THR A 194     -15.282 -35.570   5.732  1.00  0.00           H  
ATOM   3038  HB  THR A 194     -15.503 -37.457   7.231  1.00  0.00           H  
ATOM   3039  HG1 THR A 194     -14.213 -39.284   6.977  1.00  0.00           H  
ATOM   3040 1HG2 THR A 194     -16.328 -39.152   5.644  1.00  0.00           H  
ATOM   3041 2HG2 THR A 194     -16.784 -37.514   5.119  1.00  0.00           H  
ATOM   3042 3HG2 THR A 194     -15.435 -38.359   4.326  1.00  0.00           H  
ATOM   3043  N   VAL A 195     -13.836 -35.324   7.911  1.00  0.00           N  
ATOM   3044  CA  VAL A 195     -12.935 -34.773   8.931  1.00  0.00           C  
ATOM   3045  C   VAL A 195     -12.077 -35.869   9.574  1.00  0.00           C  
ATOM   3046  O   VAL A 195     -10.941 -35.623   9.982  1.00  0.00           O  
ATOM   3047  CB  VAL A 195     -13.747 -34.053  10.025  1.00  0.00           C  
ATOM   3048  CG1 VAL A 195     -14.578 -32.932   9.421  1.00  0.00           C  
ATOM   3049  CG2 VAL A 195     -14.634 -35.052  10.752  1.00  0.00           C  
ATOM   3050  H   VAL A 195     -14.827 -35.375   8.103  1.00  0.00           H  
ATOM   3051  HA  VAL A 195     -12.242 -34.085   8.445  1.00  0.00           H  
ATOM   3052  HB  VAL A 195     -13.057 -33.596  10.734  1.00  0.00           H  
ATOM   3053 1HG1 VAL A 195     -15.145 -32.434  10.208  1.00  0.00           H  
ATOM   3054 2HG1 VAL A 195     -13.920 -32.211   8.937  1.00  0.00           H  
ATOM   3055 3HG1 VAL A 195     -15.268 -33.346   8.685  1.00  0.00           H  
ATOM   3056 1HG2 VAL A 195     -15.204 -34.537  11.524  1.00  0.00           H  
ATOM   3057 2HG2 VAL A 195     -15.320 -35.514  10.041  1.00  0.00           H  
ATOM   3058 3HG2 VAL A 195     -14.015 -35.822  11.211  1.00  0.00           H  
ATOM   3059  N   GLU A 196     -12.631 -37.079   9.646  1.00  0.00           N  
ATOM   3060  CA  GLU A 196     -11.938 -38.226  10.219  1.00  0.00           C  
ATOM   3061  C   GLU A 196     -10.740 -38.546   9.330  1.00  0.00           C  
ATOM   3062  O   GLU A 196      -9.658 -38.902   9.810  1.00  0.00           O  
ATOM   3063  CB  GLU A 196     -12.866 -39.437  10.330  1.00  0.00           C  
ATOM   3064  CG  GLU A 196     -13.993 -39.274  11.341  1.00  0.00           C  
ATOM   3065  CD  GLU A 196     -15.143 -38.465  10.810  1.00  0.00           C  
ATOM   3066  OE1 GLU A 196     -15.092 -38.073   9.668  1.00  0.00           O  
ATOM   3067  OE2 GLU A 196     -16.075 -38.239  11.545  1.00  0.00           O  
ATOM   3068  H   GLU A 196     -13.567 -37.199   9.289  1.00  0.00           H  
ATOM   3069  HA  GLU A 196     -11.611 -37.966  11.227  1.00  0.00           H  
ATOM   3070 1HB  GLU A 196     -13.315 -39.642   9.358  1.00  0.00           H  
ATOM   3071 2HB  GLU A 196     -12.286 -40.315  10.614  1.00  0.00           H  
ATOM   3072 1HG  GLU A 196     -14.359 -40.262  11.623  1.00  0.00           H  
ATOM   3073 2HG  GLU A 196     -13.598 -38.794  12.235  1.00  0.00           H  
ATOM   3074  N   GLU A 197     -10.863 -38.449   7.868  1.00  0.00           N  
ATOM   3075  CA  GLU A 197      -9.758 -38.761   6.975  1.00  0.00           C  
ATOM   3076  C   GLU A 197      -8.643 -37.727   7.098  1.00  0.00           C  
ATOM   3077  O   GLU A 197      -7.467 -38.071   7.075  1.00  0.00           O  
ATOM   3078  CB  GLU A 197     -10.249 -38.832   5.527  1.00  0.00           C  
ATOM   3079  CG  GLU A 197     -11.141 -40.027   5.223  1.00  0.00           C  
ATOM   3080  CD  GLU A 197     -10.442 -41.344   5.411  1.00  0.00           C  
ATOM   3081  OE1 GLU A 197      -9.307 -41.455   5.013  1.00  0.00           O  
ATOM   3082  OE2 GLU A 197     -11.042 -42.240   5.955  1.00  0.00           O  
ATOM   3083  H   GLU A 197     -11.744 -38.148   7.475  1.00  0.00           H  
ATOM   3084  HA  GLU A 197      -9.332 -39.720   7.277  1.00  0.00           H  
ATOM   3085 1HB  GLU A 197     -10.807 -37.927   5.288  1.00  0.00           H  
ATOM   3086 2HB  GLU A 197      -9.391 -38.876   4.854  1.00  0.00           H  
ATOM   3087 1HG  GLU A 197     -12.011 -39.994   5.879  1.00  0.00           H  
ATOM   3088 2HG  GLU A 197     -11.494 -39.952   4.195  1.00  0.00           H  
ATOM   3089  N   ALA A 198      -9.007 -36.461   7.249  1.00  0.00           N  
ATOM   3090  CA  ALA A 198      -8.000 -35.415   7.443  1.00  0.00           C  
ATOM   3091  C   ALA A 198      -7.195 -35.628   8.722  1.00  0.00           C  
ATOM   3092  O   ALA A 198      -6.004 -35.332   8.782  1.00  0.00           O  
ATOM   3093  CB  ALA A 198      -8.654 -34.040   7.455  1.00  0.00           C  
ATOM   3094  H   ALA A 198      -9.986 -36.204   7.232  1.00  0.00           H  
ATOM   3095  HA  ALA A 198      -7.298 -35.462   6.609  1.00  0.00           H  
ATOM   3096 1HB  ALA A 198      -7.890 -33.275   7.600  1.00  0.00           H  
ATOM   3097 2HB  ALA A 198      -9.162 -33.869   6.505  1.00  0.00           H  
ATOM   3098 3HB  ALA A 198      -9.377 -33.988   8.267  1.00  0.00           H  
ATOM   3099  N   VAL A 199      -7.869 -36.134   9.906  1.00  0.00           N  
ATOM   3100  CA  VAL A 199      -7.194 -36.436  11.159  1.00  0.00           C  
ATOM   3101  C   VAL A 199      -6.174 -37.565  10.996  1.00  0.00           C  
ATOM   3102  O   VAL A 199      -5.029 -37.453  11.448  1.00  0.00           O  
ATOM   3103  CB  VAL A 199      -8.225 -36.832  12.231  1.00  0.00           C  
ATOM   3104  CG1 VAL A 199      -7.530 -37.433  13.444  1.00  0.00           C  
ATOM   3105  CG2 VAL A 199      -9.049 -35.617  12.630  1.00  0.00           C  
ATOM   3106  H   VAL A 199      -8.860 -36.314   9.824  1.00  0.00           H  
ATOM   3107  HA  VAL A 199      -6.637 -35.553  11.474  1.00  0.00           H  
ATOM   3108  HB  VAL A 199      -8.882 -37.600  11.825  1.00  0.00           H  
ATOM   3109 1HG1 VAL A 199      -8.273 -37.708  14.192  1.00  0.00           H  
ATOM   3110 2HG1 VAL A 199      -6.976 -38.322  13.142  1.00  0.00           H  
ATOM   3111 3HG1 VAL A 199      -6.842 -36.702  13.868  1.00  0.00           H  
ATOM   3112 1HG2 VAL A 199      -9.778 -35.904  13.389  1.00  0.00           H  
ATOM   3113 2HG2 VAL A 199      -8.391 -34.847  13.032  1.00  0.00           H  
ATOM   3114 3HG2 VAL A 199      -9.571 -35.229  11.755  1.00  0.00           H  
ATOM   3115  N   LYS A 200      -6.609 -38.629  10.333  1.00  0.00           N  
ATOM   3116  CA  LYS A 200      -5.777 -39.794  10.090  1.00  0.00           C  
ATOM   3117  C   LYS A 200      -4.591 -39.420   9.223  1.00  0.00           C  
ATOM   3118  O   LYS A 200      -3.469 -39.834   9.490  1.00  0.00           O  
ATOM   3119  CB  LYS A 200      -6.587 -40.910   9.430  1.00  0.00           C  
ATOM   3120  CG  LYS A 200      -7.580 -41.599  10.356  1.00  0.00           C  
ATOM   3121  CD  LYS A 200      -8.170 -42.842   9.708  1.00  0.00           C  
ATOM   3122  CE  LYS A 200      -9.105 -42.480   8.564  1.00  0.00           C  
ATOM   3123  NZ  LYS A 200      -9.803 -43.673   8.015  1.00  0.00           N  
ATOM   3124  H   LYS A 200      -7.558 -38.624   9.989  1.00  0.00           H  
ATOM   3125  HA  LYS A 200      -5.405 -40.160  11.049  1.00  0.00           H  
ATOM   3126 1HB  LYS A 200      -7.144 -40.505   8.584  1.00  0.00           H  
ATOM   3127 2HB  LYS A 200      -5.909 -41.670   9.042  1.00  0.00           H  
ATOM   3128 1HG  LYS A 200      -7.077 -41.887  11.280  1.00  0.00           H  
ATOM   3129 2HG  LYS A 200      -8.387 -40.909  10.603  1.00  0.00           H  
ATOM   3130 1HD  LYS A 200      -7.365 -43.470   9.323  1.00  0.00           H  
ATOM   3131 2HD  LYS A 200      -8.728 -43.411  10.452  1.00  0.00           H  
ATOM   3132 1HE  LYS A 200      -9.851 -41.768   8.914  1.00  0.00           H  
ATOM   3133 2HE  LYS A 200      -8.535 -42.008   7.763  1.00  0.00           H  
ATOM   3134 1HZ  LYS A 200     -10.411 -43.391   7.259  1.00  0.00           H  
ATOM   3135 2HZ  LYS A 200      -9.121 -44.333   7.669  1.00  0.00           H  
ATOM   3136 3HZ  LYS A 200     -10.351 -44.108   8.743  1.00  0.00           H  
ATOM   3137  N   ARG A 201      -4.837 -38.633   8.181  1.00  0.00           N  
ATOM   3138  CA  ARG A 201      -3.752 -38.223   7.294  1.00  0.00           C  
ATOM   3139  C   ARG A 201      -2.759 -37.338   8.022  1.00  0.00           C  
ATOM   3140  O   ARG A 201      -1.556 -37.471   7.832  1.00  0.00           O  
ATOM   3141  CB  ARG A 201      -4.296 -37.478   6.084  1.00  0.00           C  
ATOM   3142  CG  ARG A 201      -4.982 -38.354   5.049  1.00  0.00           C  
ATOM   3143  CD  ARG A 201      -5.558 -37.548   3.942  1.00  0.00           C  
ATOM   3144  NE  ARG A 201      -6.234 -38.381   2.960  1.00  0.00           N  
ATOM   3145  CZ  ARG A 201      -5.625 -38.988   1.923  1.00  0.00           C  
ATOM   3146  NH1 ARG A 201      -4.330 -38.846   1.746  1.00  0.00           N  
ATOM   3147  NH2 ARG A 201      -6.329 -39.726   1.083  1.00  0.00           N  
ATOM   3148  H   ARG A 201      -5.774 -38.309   7.994  1.00  0.00           H  
ATOM   3149  HA  ARG A 201      -3.213 -39.114   6.972  1.00  0.00           H  
ATOM   3150 1HB  ARG A 201      -5.016 -36.729   6.412  1.00  0.00           H  
ATOM   3151 2HB  ARG A 201      -3.482 -36.952   5.585  1.00  0.00           H  
ATOM   3152 1HG  ARG A 201      -4.258 -39.051   4.625  1.00  0.00           H  
ATOM   3153 2HG  ARG A 201      -5.789 -38.914   5.523  1.00  0.00           H  
ATOM   3154 1HD  ARG A 201      -6.283 -36.842   4.346  1.00  0.00           H  
ATOM   3155 2HD  ARG A 201      -4.762 -37.003   3.437  1.00  0.00           H  
ATOM   3156  HE  ARG A 201      -7.231 -38.514   3.063  1.00  0.00           H  
ATOM   3157 1HH1 ARG A 201      -3.792 -38.281   2.388  1.00  0.00           H  
ATOM   3158 2HH1 ARG A 201      -3.874 -39.300   0.969  1.00  0.00           H  
ATOM   3159 1HH2 ARG A 201      -7.325 -39.835   1.218  1.00  0.00           H  
ATOM   3160 2HH2 ARG A 201      -5.873 -40.180   0.306  1.00  0.00           H  
ATOM   3161  N   ALA A 202      -3.214 -36.256   8.935  1.00  0.00           N  
ATOM   3162  CA  ALA A 202      -2.375 -35.358   9.720  1.00  0.00           C  
ATOM   3163  C   ALA A 202      -1.562 -36.129  10.753  1.00  0.00           C  
ATOM   3164  O   ALA A 202      -0.417 -35.786  11.018  1.00  0.00           O  
ATOM   3165  CB  ALA A 202      -3.193 -34.269  10.368  1.00  0.00           C  
ATOM   3166  H   ALA A 202      -4.216 -36.148   8.967  1.00  0.00           H  
ATOM   3167  HA  ALA A 202      -1.654 -34.892   9.047  1.00  0.00           H  
ATOM   3168 1HB  ALA A 202      -2.538 -33.614  10.946  1.00  0.00           H  
ATOM   3169 2HB  ALA A 202      -3.698 -33.685   9.598  1.00  0.00           H  
ATOM   3170 3HB  ALA A 202      -3.933 -34.713  11.030  1.00  0.00           H  
ATOM   3171  N   LEU A 203      -2.169 -37.241  11.514  1.00  0.00           N  
ATOM   3172  CA  LEU A 203      -1.464 -38.064  12.495  1.00  0.00           C  
ATOM   3173  C   LEU A 203      -0.361 -38.912  11.858  1.00  0.00           C  
ATOM   3174  O   LEU A 203       0.681 -39.135  12.471  1.00  0.00           O  
ATOM   3175  CB  LEU A 203      -2.459 -38.980  13.218  1.00  0.00           C  
ATOM   3176  CG  LEU A 203      -3.410 -38.284  14.201  1.00  0.00           C  
ATOM   3177  CD1 LEU A 203      -4.565 -39.217  14.537  1.00  0.00           C  
ATOM   3178  CD2 LEU A 203      -2.645 -37.887  15.454  1.00  0.00           C  
ATOM   3179  H   LEU A 203      -3.148 -37.413  11.340  1.00  0.00           H  
ATOM   3180  HA  LEU A 203      -0.955 -37.405  13.197  1.00  0.00           H  
ATOM   3181 1HB  LEU A 203      -3.068 -39.489  12.472  1.00  0.00           H  
ATOM   3182 2HB  LEU A 203      -1.900 -39.731  13.775  1.00  0.00           H  
ATOM   3183  HG  LEU A 203      -3.828 -37.392  13.732  1.00  0.00           H  
ATOM   3184 1HD1 LEU A 203      -5.242 -38.722  15.235  1.00  0.00           H  
ATOM   3185 2HD1 LEU A 203      -5.107 -39.469  13.625  1.00  0.00           H  
ATOM   3186 3HD1 LEU A 203      -4.177 -40.127  14.992  1.00  0.00           H  
ATOM   3187 1HD2 LEU A 203      -3.320 -37.392  16.151  1.00  0.00           H  
ATOM   3188 2HD2 LEU A 203      -2.228 -38.779  15.923  1.00  0.00           H  
ATOM   3189 3HD2 LEU A 203      -1.836 -37.207  15.186  1.00  0.00           H  
ATOM   3190  N   LYS A 204      -0.618 -39.569  10.608  1.00  0.00           N  
ATOM   3191  CA  LYS A 204       0.400 -40.315   9.869  1.00  0.00           C  
ATOM   3192  C   LYS A 204       1.474 -39.395   9.284  1.00  0.00           C  
ATOM   3193  O   LYS A 204       2.654 -39.742   9.270  1.00  0.00           O  
ATOM   3194  CB  LYS A 204      -0.252 -41.132   8.752  1.00  0.00           C  
ATOM   3195  CG  LYS A 204      -1.055 -42.332   9.236  1.00  0.00           C  
ATOM   3196  CD  LYS A 204      -1.696 -43.074   8.072  1.00  0.00           C  
ATOM   3197  CE  LYS A 204      -2.494 -44.276   8.555  1.00  0.00           C  
ATOM   3198  NZ  LYS A 204      -3.129 -45.011   7.427  1.00  0.00           N  
ATOM   3199  H   LYS A 204      -1.560 -39.530  10.247  1.00  0.00           H  
ATOM   3200  HA  LYS A 204       0.905 -40.991  10.560  1.00  0.00           H  
ATOM   3201 1HB  LYS A 204      -0.921 -40.493   8.175  1.00  0.00           H  
ATOM   3202 2HB  LYS A 204       0.518 -41.498   8.072  1.00  0.00           H  
ATOM   3203 1HG  LYS A 204      -0.398 -43.017   9.774  1.00  0.00           H  
ATOM   3204 2HG  LYS A 204      -1.837 -41.996   9.916  1.00  0.00           H  
ATOM   3205 1HD  LYS A 204      -2.362 -42.399   7.533  1.00  0.00           H  
ATOM   3206 2HD  LYS A 204      -0.920 -43.416   7.387  1.00  0.00           H  
ATOM   3207 1HE  LYS A 204      -1.835 -44.959   9.091  1.00  0.00           H  
ATOM   3208 2HE  LYS A 204      -3.273 -43.945   9.241  1.00  0.00           H  
ATOM   3209 1HZ  LYS A 204      -3.647 -45.799   7.788  1.00  0.00           H  
ATOM   3210 2HZ  LYS A 204      -3.757 -44.393   6.934  1.00  0.00           H  
ATOM   3211 3HZ  LYS A 204      -2.415 -45.340   6.794  1.00  0.00           H  
ATOM   3212  N   LEU A 205       1.061 -38.235   8.781  1.00  0.00           N  
ATOM   3213  CA  LEU A 205       2.009 -37.268   8.234  1.00  0.00           C  
ATOM   3214  C   LEU A 205       2.873 -36.680   9.342  1.00  0.00           C  
ATOM   3215  O   LEU A 205       4.065 -36.476   9.152  1.00  0.00           O  
ATOM   3216  CB  LEU A 205       1.266 -36.145   7.501  1.00  0.00           C  
ATOM   3217  CG  LEU A 205       2.150 -35.056   6.881  1.00  0.00           C  
ATOM   3218  CD1 LEU A 205       3.146 -35.694   5.922  1.00  0.00           C  
ATOM   3219  CD2 LEU A 205       1.276 -34.038   6.164  1.00  0.00           C  
ATOM   3220  H   LEU A 205       0.076 -38.016   8.772  1.00  0.00           H  
ATOM   3221  HA  LEU A 205       2.660 -37.784   7.528  1.00  0.00           H  
ATOM   3222 1HB  LEU A 205       0.673 -36.585   6.701  1.00  0.00           H  
ATOM   3223 2HB  LEU A 205       0.588 -35.661   8.204  1.00  0.00           H  
ATOM   3224  HG  LEU A 205       2.718 -34.556   7.667  1.00  0.00           H  
ATOM   3225 1HD1 LEU A 205       3.775 -34.920   5.482  1.00  0.00           H  
ATOM   3226 2HD1 LEU A 205       3.771 -36.403   6.466  1.00  0.00           H  
ATOM   3227 3HD1 LEU A 205       2.607 -36.216   5.133  1.00  0.00           H  
ATOM   3228 1HD2 LEU A 205       1.905 -33.264   5.724  1.00  0.00           H  
ATOM   3229 2HD2 LEU A 205       0.709 -34.536   5.376  1.00  0.00           H  
ATOM   3230 3HD2 LEU A 205       0.586 -33.585   6.876  1.00  0.00           H  
ATOM   3231  N   LYS A 206       2.264 -36.409  10.492  1.00  0.00           N  
ATOM   3232  CA  LYS A 206       2.980 -35.944  11.687  1.00  0.00           C  
ATOM   3233  C   LYS A 206       4.178 -36.840  11.993  1.00  0.00           C  
ATOM   3234  O   LYS A 206       5.277 -36.356  12.256  1.00  0.00           O  
ATOM   3235  CB  LYS A 206       2.041 -35.896  12.893  1.00  0.00           C  
ATOM   3236  CG  LYS A 206       2.711 -35.478  14.196  1.00  0.00           C  
ATOM   3237  CD  LYS A 206       1.752 -35.590  15.371  1.00  0.00           C  
ATOM   3238  CE  LYS A 206       2.407 -35.134  16.667  1.00  0.00           C  
ATOM   3239  NZ  LYS A 206       3.444 -36.093  17.134  1.00  0.00           N  
ATOM   3240  H   LYS A 206       1.262 -36.531  10.534  1.00  0.00           H  
ATOM   3241  HA  LYS A 206       3.349 -34.936  11.500  1.00  0.00           H  
ATOM   3242 1HB  LYS A 206       1.230 -35.195  12.695  1.00  0.00           H  
ATOM   3243 2HB  LYS A 206       1.594 -36.878  13.047  1.00  0.00           H  
ATOM   3244 1HG  LYS A 206       3.576 -36.117  14.381  1.00  0.00           H  
ATOM   3245 2HG  LYS A 206       3.054 -34.447  14.114  1.00  0.00           H  
ATOM   3246 1HD  LYS A 206       0.871 -34.975  15.183  1.00  0.00           H  
ATOM   3247 2HD  LYS A 206       1.432 -36.626  15.483  1.00  0.00           H  
ATOM   3248 1HE  LYS A 206       2.871 -34.160  16.516  1.00  0.00           H  
ATOM   3249 2HE  LYS A 206       1.648 -35.033  17.442  1.00  0.00           H  
ATOM   3250 1HZ  LYS A 206       3.853 -35.755  17.994  1.00  0.00           H  
ATOM   3251 2HZ  LYS A 206       3.020 -36.996  17.295  1.00  0.00           H  
ATOM   3252 3HZ  LYS A 206       4.164 -36.180  16.431  1.00  0.00           H  
ATOM   3253  N   THR A 207       4.006 -38.246  12.042  1.00  0.00           N  
ATOM   3254  CA  THR A 207       5.055 -39.243  12.263  1.00  0.00           C  
ATOM   3255  C   THR A 207       6.091 -39.202  11.137  1.00  0.00           C  
ATOM   3256  O   THR A 207       7.291 -39.251  11.399  1.00  0.00           O  
ATOM   3257  CB  THR A 207       4.464 -40.660  12.375  1.00  0.00           C  
ATOM   3258  OG1 THR A 207       3.546 -40.711  13.474  1.00  0.00           O  
ATOM   3259  CG2 THR A 207       5.568 -41.683  12.593  1.00  0.00           C  
ATOM   3260  H   THR A 207       3.050 -38.553  11.937  1.00  0.00           H  
ATOM   3261  HA  THR A 207       5.565 -39.008  13.198  1.00  0.00           H  
ATOM   3262  HB  THR A 207       3.926 -40.903  11.458  1.00  0.00           H  
ATOM   3263  HG1 THR A 207       2.733 -40.261  13.233  1.00  0.00           H  
ATOM   3264 1HG2 THR A 207       5.131 -42.679  12.669  1.00  0.00           H  
ATOM   3265 2HG2 THR A 207       6.261 -41.654  11.752  1.00  0.00           H  
ATOM   3266 3HG2 THR A 207       6.102 -41.451  13.513  1.00  0.00           H  
ATOM   3267  N   LYS A 208       5.627 -39.074   9.895  1.00  0.00           N  
ATOM   3268  CA  LYS A 208       6.502 -39.100   8.710  1.00  0.00           C  
ATOM   3269  C   LYS A 208       7.437 -37.874   8.564  1.00  0.00           C  
ATOM   3270  O   LYS A 208       8.598 -38.005   8.185  1.00  0.00           O  
ATOM   3271  CB  LYS A 208       5.643 -39.236   7.452  1.00  0.00           C  
ATOM   3272  CG  LYS A 208       6.437 -39.377   6.160  1.00  0.00           C  
ATOM   3273  CD  LYS A 208       5.522 -39.649   4.975  1.00  0.00           C  
ATOM   3274  CE  LYS A 208       6.313 -39.771   3.681  1.00  0.00           C  
ATOM   3275  NZ  LYS A 208       5.433 -40.067   2.517  1.00  0.00           N  
ATOM   3276  H   LYS A 208       4.632 -38.957   9.768  1.00  0.00           H  
ATOM   3277  HA  LYS A 208       7.178 -39.950   8.798  1.00  0.00           H  
ATOM   3278 1HB  LYS A 208       4.997 -40.109   7.544  1.00  0.00           H  
ATOM   3279 2HB  LYS A 208       4.999 -38.361   7.354  1.00  0.00           H  
ATOM   3280 1HG  LYS A 208       6.996 -38.459   5.974  1.00  0.00           H  
ATOM   3281 2HG  LYS A 208       7.146 -40.199   6.257  1.00  0.00           H  
ATOM   3282 1HD  LYS A 208       4.973 -40.576   5.145  1.00  0.00           H  
ATOM   3283 2HD  LYS A 208       4.805 -38.834   4.876  1.00  0.00           H  
ATOM   3284 1HE  LYS A 208       6.846 -38.840   3.491  1.00  0.00           H  
ATOM   3285 2HE  LYS A 208       7.047 -40.571   3.777  1.00  0.00           H  
ATOM   3286 1HZ  LYS A 208       5.995 -40.140   1.681  1.00  0.00           H  
ATOM   3287 2HZ  LYS A 208       4.948 -40.939   2.675  1.00  0.00           H  
ATOM   3288 3HZ  LYS A 208       4.760 -39.322   2.406  1.00  0.00           H  
ATOM   3289  N   LEU A 209       6.934 -36.681   8.860  1.00  0.00           N  
ATOM   3290  CA  LEU A 209       7.728 -35.468   8.696  1.00  0.00           C  
ATOM   3291  C   LEU A 209       8.828 -35.360   9.754  1.00  0.00           C  
ATOM   3292  O   LEU A 209       8.628 -35.715  10.924  1.00  0.00           O  
ATOM   3293  CB  LEU A 209       6.820 -34.234   8.771  1.00  0.00           C  
ATOM   3294  CG  LEU A 209       5.801 -34.089   7.634  1.00  0.00           C  
ATOM   3295  CD1 LEU A 209       4.763 -33.040   8.012  1.00  0.00           C  
ATOM   3296  CD2 LEU A 209       6.522 -33.705   6.350  1.00  0.00           C  
ATOM   3297  H   LEU A 209       5.986 -36.606   9.204  1.00  0.00           H  
ATOM   3298  HA  LEU A 209       8.223 -35.507   7.726  1.00  0.00           H  
ATOM   3299 1HB  LEU A 209       6.268 -34.264   9.708  1.00  0.00           H  
ATOM   3300 2HB  LEU A 209       7.446 -33.341   8.770  1.00  0.00           H  
ATOM   3301  HG  LEU A 209       5.280 -35.036   7.488  1.00  0.00           H  
ATOM   3302 1HD1 LEU A 209       4.038 -32.937   7.204  1.00  0.00           H  
ATOM   3303 2HD1 LEU A 209       4.249 -33.349   8.922  1.00  0.00           H  
ATOM   3304 3HD1 LEU A 209       5.257 -32.084   8.180  1.00  0.00           H  
ATOM   3305 1HD2 LEU A 209       5.797 -33.603   5.542  1.00  0.00           H  
ATOM   3306 2HD2 LEU A 209       7.042 -32.758   6.494  1.00  0.00           H  
ATOM   3307 3HD2 LEU A 209       7.245 -34.480   6.094  1.00  0.00           H  
ATOM   3308  N   GLY A 210       9.991 -34.869   9.337  1.00  0.00           N  
ATOM   3309  CA  GLY A 210      11.101 -34.652  10.250  1.00  0.00           C  
ATOM   3310  C   GLY A 210      12.312 -33.984   9.619  1.00  0.00           C  
ATOM   3311  O   GLY A 210      13.358 -33.845  10.253  1.00  0.00           O  
ATOM   3312  OXT GLY A 210      12.286 -33.562   8.462  1.00  0.00           O  
ATOM   3313  H   GLY A 210      10.106 -34.638   8.360  1.00  0.00           H  
ATOM   3314 1HA  GLY A 210      10.770 -34.034  11.084  1.00  0.00           H  
ATOM   3315 2HA  GLY A 210      11.421 -35.607  10.665  1.00  0.00           H  
TER                                                                             
HETATM 3317 FE1  HMM X   1      -6.397 -19.834   4.047  1.00  0.00          FE  
HETATM 3318  C35 HMM X   1      -7.988 -19.184   5.321  1.00  0.00           C  
HETATM 3319  N4  HMM X   1      -7.237 -18.767   2.537  1.00  0.00           N  
HETATM 3320  C19 HMM X   1      -8.229 -19.187   1.686  1.00  0.00           C  
HETATM 3321  C18 HMM X   1      -8.580 -18.137   0.752  1.00  0.00           C  
HETATM 3322  C15 HMM X   1      -7.754 -17.068   1.041  1.00  0.00           C  
HETATM 3323  C14 HMM X   1      -6.923 -17.489   2.167  1.00  0.00           C  
HETATM 3324  C31 HMM X   1      -5.959 -16.691   2.778  1.00  0.00           C  
HETATM 3325  C12 HMM X   1      -5.216 -17.025   3.901  1.00  0.00           C  
HETATM 3326  N1  HMM X   1      -5.247 -18.236   4.542  1.00  0.00           N  
HETATM 3327  C6  HMM X   1      -4.422 -18.119   5.631  1.00  0.00           C  
HETATM 3328  C7  HMM X   1      -3.847 -16.779   5.692  1.00  0.00           C  
HETATM 3329  C11 HMM X   1      -4.326 -16.104   4.600  1.00  0.00           C  
HETATM 3330  C13 HMM X   1      -4.046 -14.698   4.167  1.00  0.00           C  
HETATM 3331  C8  HMM X   1      -2.901 -16.319   6.760  1.00  0.00           C  
HETATM 3332  C9  HMM X   1      -3.539 -16.174   8.163  1.00  0.00           C  
HETATM 3333  C10 HMM X   1      -2.527 -16.157   9.347  1.00  0.00           C  
HETATM 3334  O4  HMM X   1      -2.282 -15.039   9.889  1.00  0.00           O  
HETATM 3335  O2  HMM X   1      -2.073 -17.280   9.687  1.00  0.00           O  
HETATM 3336  C28 HMM X   1      -4.116 -19.144   6.519  1.00  0.00           C  
HETATM 3337  C1  HMM X   1      -4.555 -20.461   6.400  1.00  0.00           C  
HETATM 3338  N2  HMM X   1      -5.442 -20.915   5.460  1.00  0.00           N  
HETATM 3339  C33 HMM X   1      -5.549 -22.270   5.659  1.00  0.00           C  
HETATM 3340  C32 HMM X   1      -4.700 -22.690   6.765  1.00  0.00           C  
HETATM 3341  C2  HMM X   1      -4.085 -21.560   7.238  1.00  0.00           C  
HETATM 3342  C3  HMM X   1      -3.052 -21.459   8.320  1.00  0.00           C  
HETATM 3343  C4  HMM X   1      -1.622 -21.387   7.758  1.00  0.00           C  
HETATM 3344  C5  HMM X   1      -0.504 -21.858   8.732  1.00  0.00           C  
HETATM 3345  O1  HMM X   1      -0.911 -22.353   9.819  1.00  0.00           O  
HETATM 3346  O3  HMM X   1       0.691 -21.686   8.370  1.00  0.00           O  
HETATM 3347  C34 HMM X   1      -4.559 -24.098   7.258  1.00  0.00           C  
HETATM 3348  C29 HMM X   1      -6.372 -23.119   4.933  1.00  0.00           C  
HETATM 3349  C26 HMM X   1      -7.254 -22.736   3.925  1.00  0.00           C  
HETATM 3350  C25 HMM X   1      -8.191 -23.637   3.288  1.00  0.00           C  
HETATM 3351  C22 HMM X   1      -8.954 -22.871   2.432  1.00  0.00           C  
HETATM 3352  C21 HMM X   1      -8.419 -21.512   2.516  1.00  0.00           C  
HETATM 3353  N3  HMM X   1      -7.411 -21.459   3.444  1.00  0.00           N  
HETATM 3354  C30 HMM X   1      -8.792 -20.459   1.690  1.00  0.00           C  
HETATM 3355  C23 HMM X   1     -10.070 -23.346   1.621  1.00  0.00           C  
HETATM 3356  C24 HMM X   1     -11.178 -22.666   1.285  1.00  0.00           C  
HETATM 3357  C27 HMM X   1      -8.315 -25.099   3.590  1.00  0.00           C  
HETATM 3358  C16 HMM X   1      -7.699 -15.747   0.432  1.00  0.00           C  
HETATM 3359  C17 HMM X   1      -7.752 -14.562   1.063  1.00  0.00           C  
HETATM 3360  C20 HMM X   1      -9.662 -18.222  -0.279  1.00  0.00           C  
HETATM 3361  H33 HMM X   1      -8.688 -18.534   4.784  1.00  0.00           H  
HETATM 3362  H31 HMM X   1      -8.560 -20.034   5.712  1.00  0.00           H  
HETATM 3363  H32 HMM X   1      -7.606 -18.621   6.180  1.00  0.00           H  
HETATM 3364  H29 HMM X   1      -5.803 -15.700   2.370  1.00  0.00           H  
HETATM 3365  H23 HMM X   1      -3.646 -14.661   3.146  1.00  0.00           H  
HETATM 3366  H22 HMM X   1      -4.953 -14.079   4.176  1.00  0.00           H  
HETATM 3367  H24 HMM X   1      -3.314 -14.222   4.826  1.00  0.00           H  
HETATM 3368  H3  HMM X   1      -2.047 -17.004   6.804  1.00  0.00           H  
HETATM 3369  H4  HMM X   1      -2.509 -15.330   6.497  1.00  0.00           H  
HETATM 3370  H11 HMM X   1      -4.275 -16.963   8.348  1.00  0.00           H  
HETATM 3371  H12 HMM X   1      -4.096 -15.229   8.222  1.00  0.00           H  
HETATM 3372  H28 HMM X   1      -3.441 -18.906   7.335  1.00  0.00           H  
HETATM 3373  H26 HMM X   1      -3.226 -20.578   8.945  1.00  0.00           H  
HETATM 3374  H27 HMM X   1      -3.111 -22.328   8.985  1.00  0.00           H  
HETATM 3375  H6  HMM X   1      -1.556 -22.001   6.848  1.00  0.00           H  
HETATM 3376  H5  HMM X   1      -1.398 -20.360   7.439  1.00  0.00           H  
HETATM 3377  H15 HMM X   1      -5.534 -24.550   7.478  1.00  0.00           H  
HETATM 3378  H13 HMM X   1      -3.961 -24.133   8.173  1.00  0.00           H  
HETATM 3379  H14 HMM X   1      -4.068 -24.743   6.517  1.00  0.00           H  
HETATM 3380  H25 HMM X   1      -6.359 -24.169   5.202  1.00  0.00           H  
HETATM 3381  H30 HMM X   1      -9.545 -20.667   0.943  1.00  0.00           H  
HETATM 3382  H1  HMM X   1      -9.996 -24.383   1.292  1.00  0.00           H  
HETATM 3383  H7  HMM X   1     -11.361 -21.649   1.618  1.00  0.00           H  
HETATM 3384  H8  HMM X   1     -11.951 -23.128   0.677  1.00  0.00           H  
HETATM 3385  H17 HMM X   1      -9.005 -25.594   2.903  1.00  0.00           H  
HETATM 3386  H16 HMM X   1      -7.346 -25.607   3.518  1.00  0.00           H  
HETATM 3387  H18 HMM X   1      -8.689 -25.268   4.608  1.00  0.00           H  
HETATM 3388  H2  HMM X   1      -7.604 -15.733  -0.654  1.00  0.00           H  
HETATM 3389  H9  HMM X   1      -7.885 -14.474   2.136  1.00  0.00           H  
HETATM 3390  H10 HMM X   1      -7.681 -13.633   0.503  1.00  0.00           H  
HETATM 3391  H20 HMM X   1      -9.278 -18.542  -1.257  1.00  0.00           H  
HETATM 3392  H21 HMM X   1     -10.133 -17.244  -0.425  1.00  0.00           H  
HETATM 3393  H19 HMM X   1     -10.440 -18.933   0.013  1.00  0.00           H  
TER                                                                             
CONECT  731 3317                                                                
CONECT 3317  731 3318 3319 3326                                                 
CONECT 3317 3338 3353                                                           
CONECT 3318 3317 3361 3362 3363                                                 
CONECT 3319 3317 3320 3323                                                      
CONECT 3320 3319 3321 3354                                                      
CONECT 3321 3320 3322 3360                                                      
CONECT 3322 3321 3323 3358                                                      
CONECT 3323 3319 3322 3324                                                      
CONECT 3324 3323 3325 3364                                                      
CONECT 3325 3324 3326 3329                                                      
CONECT 3326 3317 3325 3327                                                      
CONECT 3327 3326 3328 3336                                                      
CONECT 3328 3327 3329 3331                                                      
CONECT 3329 3325 3328 3330                                                      
CONECT 3330 3329 3365 3366 3367                                                 
CONECT 3331 3328 3332 3368 3369                                                 
CONECT 3332 3331 3333 3370 3371                                                 
CONECT 3333 3332 3334 3335                                                      
CONECT 3334 3333                                                                
CONECT 3335 3333                                                                
CONECT 3336 3327 3337 3372                                                      
CONECT 3337 3336 3338 3341                                                      
CONECT 3338 3317 3337 3339                                                      
CONECT 3339 3338 3340 3348                                                      
CONECT 3340 3339 3341 3347                                                      
CONECT 3341 3337 3340 3342                                                      
CONECT 3342 3341 3343 3373 3374                                                 
CONECT 3343 3342 3344 3375 3376                                                 
CONECT 3344 3343 3345 3346                                                      
CONECT 3345 3344                                                                
CONECT 3346 3344                                                                
CONECT 3347 3340 3377 3378 3379                                                 
CONECT 3348 3339 3349 3380                                                      
CONECT 3349 3348 3350 3353                                                      
CONECT 3350 3349 3351 3357                                                      
CONECT 3351 3350 3352 3355                                                      
CONECT 3352 3351 3353 3354                                                      
CONECT 3353 3317 3349 3352                                                      
CONECT 3354 3320 3352 3381                                                      
CONECT 3355 3351 3356 3382                                                      
CONECT 3356 3355 3383 3384                                                      
CONECT 3357 3350 3385 3386 3387                                                 
CONECT 3358 3322 3359 3388                                                      
CONECT 3359 3358 3389 3390                                                      
CONECT 3360 3321 3391 3392 3393                                                 
CONECT 3361 3318                                                                
CONECT 3362 3318                                                                
CONECT 3363 3318                                                                
CONECT 3364 3324                                                                
CONECT 3365 3330                                                                
CONECT 3366 3330                                                                
CONECT 3367 3330                                                                
CONECT 3368 3331                                                                
CONECT 3369 3331                                                                
CONECT 3370 3332                                                                
CONECT 3371 3332                                                                
CONECT 3372 3336                                                                
CONECT 3373 3342                                                                
CONECT 3374 3342                                                                
CONECT 3375 3343                                                                
CONECT 3376 3343                                                                
CONECT 3377 3347                                                                
CONECT 3378 3347                                                                
CONECT 3379 3347                                                                
CONECT 3380 3348                                                                
CONECT 3381 3354                                                                
CONECT 3382 3355                                                                
CONECT 3383 3356                                                                
CONECT 3384 3356                                                                
CONECT 3385 3357                                                                
CONECT 3386 3357                                                                
CONECT 3387 3357                                                                
CONECT 3388 3358                                                                
CONECT 3389 3359                                                                
CONECT 3390 3359                                                                
CONECT 3391 3360                                                                
CONECT 3392 3360                                                                
CONECT 3393 3360                                                                
# All scores below are weighted scores, not raw scores.
#BEGIN_POSE_ENERGIES_TABLE 
label fa_atr fa_rep fa_sol fa_intra_atr_xover4 fa_intra_rep_xover4 fa_intra_sol_xover4 lk_ball lk_ball_iso lk_ball_bridge lk_ball_bridge_uncpl fa_elec fa_intra_elec pro_close hbond_sr_bb hbond_lr_bb hbond_bb_sc hbond_sc dslf_fa13 atom_pair_constraint coordinate_constraint angle_constraint dihedral_constraint omega fa_dun_dev fa_dun_rot fa_dun_semi p_aa_pp hxl_tors ref rama_prepro res_type_constraint total
weights 1 0.55 1 1 0.55 1 0.92 -0.38 -0.33 -0.33 1 1 1.25 1 1 1 1 1.25 1 1 1 1 0.48 0.69 0.76 0.78 0.61 1 1 0.5 1 NA
pose -1228.84 130.934 812.01 -91.4463 66.8663 38.7665 495.391 -504.337 -0.85518 -4.87448 -442.01 -59.1055 0 -163.923 -17.934 -30.5272 -17.4417 0 0.05849 0 0 0.0095 28.9137 22.0563 119.375 81.8089 -57.6157 54.0426 51.2075 10.5512 0 -706.919
VAL:NtermProteinFull_1 -5.22665 1.93576 2.36876 -2.6275 5.86157 2.19697 0.99406 -1.2887 -0.00709 -0.01644 -3.24449 0.94218 0 0 0 0 0 0 0 0 0 0 0.0868 0.0315 0.14311 0 0 0 2.085 0 0 4.23483
SER_2 -5.34678 1.63344 5.3933 -0.02637 0 0.0625 2.75479 -2.15194 -0.00729 -0.08468 -3.77076 -0.59132 0 0 0 -1.56549 0 0 0 0 0 0 -0.00518 0.11953 0.20419 0 -0.41517 0.60455 -1.1772 -0.16319 0 -4.53307
LEU_3 -7.25975 1.21186 1.8638 -0.70818 1.00525 0.26848 1.56836 -2.06071 -0 -0 -0.42817 0.133 0 0 0 0 0 0 0 0 0 0 0.45675 0.13341 1.27041 0 -0.31098 0 0.72952 -0.23434 0 -2.36126
GLU_4 -5.66662 0.51901 6.40841 -0.33835 0.10568 0.40957 3.14314 -2.79603 -0.00729 -0.08468 -3.43897 -0.62405 0 0 0 0 -1.37647 0 0 0 0 0 0.07022 0.08597 0 3.35671 -0.11012 0 -2.5358 -0.09373 0 -2.97338
GLN_5 -6.15642 0.41114 5.53263 -0.25077 0.02199 0.18853 3.29749 -2.89403 -0 -0 -2.81283 -0.37291 0 0 0 -1.56549 0 0 0 0 0 0 0.19374 0.03897 0 3.10749 -0.05045 0 -1.0644 0.06613 0 -2.30918
ALA_6 -6.7428 0.42169 3.00645 -0.02301 0 0 2.64897 -2.78854 -0 -0 -1.93271 -0.36738 0 0 0 0 0 0 0 0 0 0 0.03929 0 0 0 -0.26564 0 2.3386 -0.017 0 -3.68208
ALA_7 -5.71777 0.38768 3.4656 -0.02151 0 0 2.63095 -2.6775 -0 -0 -2.45296 -0.37108 0 0 0 0 0 0 0 0 0 0 -0.03027 0 0 0 -0.18894 0 2.3386 -0.14307 0 -2.78026
VAL_8 -7.14982 0.73463 4.4466 -0.30114 0.21106 0.06668 3.14833 -2.99402 -0 -0 -2.59378 -0.05758 0 0 0 0 0 0 0 0 0 0 -0.03287 0.04344 0.05942 0 -0.39841 0 2.085 0.15477 0 -2.57767
ILE_9 -7.82952 1.0466 2.63311 -0.51576 0.58352 0.10375 2.453 -2.56574 -0 -0 -2.00735 0.05536 0 0 0 0 0 0 0 0 0 0 0.32473 0.15603 0.71706 0 -0.29788 0 1.0317 0.36994 0 -3.74146
LEU_10 -6.65744 0.21417 2.9783 -0.71023 0.4176 0.27726 2.16305 -2.45107 -0 -0 -1.85409 0.15212 0 0 0 0 0 0 0 0 0 0 0.06955 0.02507 0.90123 0 -0.22542 0 0.72952 0.35007 0 -3.62032
ALA_11 -5.72281 0.41362 2.86231 -0.02182 0 0 2.68865 -2.60253 -0 -0 -2.26257 -0.36896 0 0 0 0 0 0 0 0 0 0 0.00648 0 0 0 -0.2348 0 2.3386 0.08887 0 -2.81496
VAL_12 -7.64259 0.78067 3.75268 -0.31328 0.30973 0.07127 3.06623 -2.83453 -0 -0 -2.79732 -0.0462 0 0 0 0 0 0 0 0 0 0 0.16003 0.04189 0.05991 0 -0.36301 0 2.085 0.08078 0 -3.58874
ALA_13 -6.0639 0.20966 3.83378 -0.02228 0 0 3.03226 -2.92909 -0 -0 -2.94237 -0.35152 0 0 0 0 0 0 0 0 0 0 -0.01158 0 0 0 -0.28063 0 2.3386 0.08284 0 -3.10424
ALA_14 -4.38167 0.28751 2.59055 -0.02203 0 0 1.5593 -2.08793 -0 -0 -0.66219 -0.35966 0 0 0 0 0 0 0 0 0 0 0.04971 0 0 0 -0.17431 0 2.3386 -0.21455 0 -1.07666
ARG_15 -7.27164 0.44856 4.89698 -0.89042 0.31469 0.53626 1.88184 -2.76307 -0 -0 -0.3953 0.43028 0 0 0 0 0 0 0 0 0 0 0.67031 0.55574 2.44442 0 -0.13988 0 -1.281 -0.23311 0 -0.79533
LEU_16 -6.64199 0.92482 2.14361 -0.49962 0.32988 0.12233 1.6197 -2.00967 -0 -0 -0.58557 0.20997 0 0 0 0 0 0 0 0 0 0 -0.03706 0.24043 0.30042 0 -0.30664 0 0.72952 -0.16585 0 -3.62571
GLY_17 -1.79048 0.13474 2.35537 -6e-05 0 0 1.12311 -1.17766 -0 -0 -0.87259 -0.38102 0 0 0 0 0 0 0 0 0 0 -0.06202 0 0 0 -1.49066 0 1.2108 0.15573 0 -0.79473
THR_18 -4.4943 0.4691 2.5255 -0.19753 0.1479 0.06688 1.59734 -1.70141 -0 -0 -1.26497 -0.84824 0 0 0 -0.32742 0 0 0 0 0 0 0.00476 0.04403 0.69183 0 -0.74208 2.29649 -1.425 0.79669 0 -2.36042
THR_19 -3.81735 0.25856 4.00066 -0.11389 0.06151 0.078 2.30444 -2.00074 -0.00086 -0.01186 -2.22953 -0.59052 0 0 0 -0.81641 0 0 0 0 0 0 -0.00712 0.01982 0.04058 0 -0.36123 2.29586 -1.425 0.36501 0 -1.95007
VAL_20 -5.49765 1.02226 1.90799 -0.31458 0.30749 0.07195 1.86267 -1.99998 -0 -0 -1.16461 -0.11111 0 0 0 0 0 0 0 0 0 0 -0.06334 0.12142 0.22697 0 -0.27355 0 2.085 -0.18976 0 -2.00882
GLU_21 -4.71328 0.28923 6.24541 -0.46431 0.21481 1.4441 2.63865 -2.70737 -0.02481 -0.15045 -3.60333 -2.92041 0 0 0 0 0 0 0 0 0 0 0.3427 0.01074 0 3.97515 -0.31689 0 -2.5358 -0.18578 0 -2.46165
GLU_22 -6.52115 0.36983 7.53281 -0.63418 0.15865 1.16583 3.39039 -3.09608 -0.03262 -0.21095 -3.24338 -0.65121 0 0 0 -0.48899 -0.87072 0 0 0 0 0 0.16136 0.01279 0 3.43494 -0.22629 0 -2.5358 -0.3779 0 -2.66267
ALA_23 -5.39836 0.13464 2.78397 -0.02284 0 0 2.51815 -2.4439 -0.00086 -0.01186 -1.92473 -0.38817 0 0 0 0 0 0 0 0 0 0 0.35772 0 0 0 -0.2793 0 2.3386 -0.32212 0 -2.65907
VAL_24 -5.61889 0.3241 3.70199 -0.31187 0.27638 0.07108 2.52849 -2.47533 -0 -0 -2.2359 -0.07863 0 0 0 0 0 0 0 0 0 0 -0.05099 0.00643 0.06551 0 -0.29824 0 2.085 -0.00117 0 -2.01204
LYS_25 -4.88264 0.19266 5.542 -0.30725 0.03226 0.13999 2.34791 -2.4314 -0.00781 -0.0605 -2.33869 0.00558 0 0 0 0 0 0 0 0 0 0 -0.02258 0.15356 1.78577 0 0.04503 0 -1.6738 0.16998 0 -1.30992
ARG_26 -7.26484 0.36529 6.60925 -0.43704 0.06228 0.21592 3.19393 -3.05602 -0 -0 -3.28512 0.39375 0 0 0 0 -0.87072 0 0 0 0 0 -0.00978 0.39227 2.11285 0 0.02579 0 -1.281 0.30074 0 -2.53244
ALA_27 -6.12832 0.49299 2.90514 -0.02274 0 0 2.46479 -2.56944 -0 -0 -2.17855 -0.37444 0 0 0 0 0 0 0 0 0 0 0.04758 0 0 0 -0.27645 0 2.3386 0.1601 0 -3.14075
LEU_28 -5.05137 0.23518 4.09133 -0.50933 0.37343 0.1299 2.05082 -2.23269 -0 -0 -2.10332 0.23186 0 0 0 0 0 0 0 0 0 0 0.7162 0.18252 0.32839 0 -0.30688 0 0.72952 -0.20335 0 -1.33778
LYS_29 -4.78126 0.23822 5.62838 -0.30437 0.02714 0.13664 2.37531 -2.44185 -0 -0 -2.12564 0.00066 0 0 0 0 0 0 0 0 0 0 -0.03478 0.02859 1.76877 0 0.00143 0 -1.6738 -0.17164 0 -1.32819
LEU_30 -8.11667 0.77838 3.64832 -0.48888 0.42176 0.1148 2.77592 -2.76773 -0.01349 -0.10739 -2.20528 0.20722 0 0 0 0 0 0 0 0 0 0 0.02185 0.26412 0.38342 0 -0.27355 0 0.72952 -0.11641 0 -4.74407
LYS_31 -7.01597 0.56338 6.54245 -0.41574 0.09757 0.20718 3.33149 -3.18337 -0 -0 -1.98259 -0.05023 0 0 0 0 0 0 0 0 0 0 0.0263 0.5742 1.6834 0 0.03171 0 -1.6738 0.57757 0 -0.68646
THR_32 -3.0566 0.1216 3.92716 -0.20089 0.14508 0.0725 1.46776 -1.78303 -0 -0 -1.10432 -0.08757 0 0 0 0 0 0 0 0 0 0 0.31743 0.00012 0.06283 0 -0.02035 2.27786 -1.425 1.07181 0 1.7864
LYS_33 -3.59401 0.15002 3.62647 -0.30483 0.02665 0.1369 1.47927 -1.62938 -0 -0 -0.45605 -0.0132 0 0 0 0 0 0 0 0 0 0 -0.0011 0.06026 1.79039 0 -0.03406 0 -1.6738 0.3498 0 -0.08669
LEU_34 -4.96896 0.49359 1.5367 -0.53101 0.43317 0.15026 1.25965 -1.47379 -0 -0 -1.16737 0.15391 0 0 0 0 0 0 0 0 0 0 -0.03462 0.04804 0.14197 0 -0.18948 0 0.72952 -0.34021 0 -3.75865
GLY_35 -1.70207 0.12444 2.04676 -5e-05 0 0 1.05354 -1.09141 -0.00037 -0.01161 -0.41343 -0.39345 0 0 0 0 0 0 0 0 0 0 0.06346 0 0 0 -0.94295 0 1.2108 -0.27166 0 -0.32802
VAL_36 -5.72708 0.71845 2.38856 -0.29995 0.21808 0.0562 1.5569 -1.91905 -0.01349 -0.10739 -1.30298 -0.11961 0 0 0 0 0 0 0 0 0 0 0.2803 0.02137 0.03171 0 -0.47385 0 2.085 0.10902 0 -2.49782
SER_37 -4.44189 0.16584 4.68328 -0.02851 0 0.06669 2.86173 -2.20095 -0 -0 -2.55153 -0.44518 0 0 0 -1.65604 0 0 0 0 0 0 0.00832 0.09103 0.19774 0 -0.38584 0.63428 -1.1772 -0.12294 0 -4.30117
LEU_38 -4.82758 0.2245 2.42997 -0.71158 0.58551 0.28318 1.38064 -1.71792 -0 -0 -0.17451 0.08876 0 0 0 0 0 0 0 0 0 0 0.52819 0.00249 0.99945 0 -0.23485 0 0.72952 -0.14022 0 -0.55448
LYS_39 -4.29931 0.44923 6.52868 -0.50139 0.10663 0.33095 2.70072 -2.77361 -0.00715 -0.05128 -5.62325 0.20838 0 0 0 0 -0.32748 0 0 0 0 0 0.17867 0.01832 2.58923 0 0.041 0 -1.6738 0.14488 0 -1.96057
GLN_40 -5.93231 0.31586 5.68267 -0.25372 0.02822 0.19507 3.01715 -2.70521 -0.00037 -0.01161 -2.6166 -0.38876 0 0 0 -1.65604 0 0 0 0 0 0 0.37858 0.05166 0 2.8778 -0.1476 0 -1.0644 0.00099 0 -2.22862
ALA_41 -6.21857 0.4554 3.29608 -0.02207 0 0 2.60134 -2.68477 -0 -0 -1.77415 -0.33978 0 0 0 0 0 0 0 0 0 0 0.22382 0 0 0 -0.12093 0 2.3386 -0.00618 0 -2.2512
LEU_42 -8.25996 0.77781 3.33899 -0.48123 0.2852 0.11595 2.78217 -2.75203 -0 -0 -1.94996 0.1657 0 0 0 0 0 0 0 0 0 0 0.04529 0.52792 0.39484 0 -0.26858 0 0.72952 0.00209 0 -4.54629
LEU_43 -7.13697 0.83683 4.62766 -0.70962 0.59459 0.27478 3.15731 -2.76729 -0 -0 -2.99638 0.12307 0 0 0 0 0 0 0 0 0 0 0.22252 0.07188 1.13487 0 -0.2896 0 0.72952 -0.01637 0 -2.1432
LEU_44 -8.25919 1.06466 2.99763 -0.71653 0.45406 0.29327 2.71474 -2.67826 -0 -0 -2.43337 0.12391 0 0 0 0 0 0 0 0 0 0 0.83717 0.04142 0.946 0 -0.23361 0 0.72952 0.11895 0 -3.99963
LEU_45 -9.6569 2.21327 3.14985 -0.49562 0.32957 0.12058 2.52751 -2.71329 -0 -0 -2.94654 0.24051 0 0 0 0 0 0 0 0 0 0 -0.03452 0.37417 0.41622 0 -0.23323 0 0.72952 0.28721 0 -5.69169
HIS_D:MP-NE2-connect_46 -10.3695 3.94274 6.84529 -2.96126 2.19161 2.22231 3.10342 -3.45664 -0 -0 -5.55204 -0.84929 0 0 0 0 0 0 0.02925 0 0 0.00475 -0.00358 0.04937 0 2.02915 -0.18559 0 0.13443 0.42425 0 -2.40129
ILE_47 -9.85218 2.53334 3.88236 -0.68722 1.26542 0.169 3.0693 -2.93618 -0 -0 -4.20051 0.20522 0 0 0 0 0 0 0 0 0 0 0.25195 0.26421 3.36852 0 -0.3736 0 1.0317 0.33496 0 -1.6737
ALA_48 -6.20274 0.40031 4.18213 -0.022 0 0 3.157 -3.05792 -0.00178 -0.01194 -2.54517 -0.35574 0 0 0 0 0 0 0 0 0 0 0.73204 0 0 0 -0.26096 0 2.3386 0.08511 0 -1.56307
ALA_49 -3.86479 0.13964 3.04404 -0.02225 0 0 1.75058 -2.08286 -0 -0 -0.71741 -0.3204 0 0 0 0 0 0 0 0 0 0 0.29827 0 0 0 -0.22547 0 2.3386 -0.06305 0 0.2749
ALA_50 -3.74411 0.11302 1.88081 -0.02206 0 0 1.63291 -1.6938 -0 -0 -0.58196 -0.37295 0 0 0 0 0 0 0 0 0 0 0.23846 0 0 0 -0.20371 0 2.3386 -0.23909 0 -0.65388
LEU_51 -6.98735 0.65148 2.4641 -0.51411 0.44893 0.13243 1.65596 -2.23631 -0 -0 -1.17066 0.22445 0 0 0 0 0 0 0 0 0 0 0.02049 0.15477 0.34808 0 -0.30409 0 0.72952 -0.2485 0 -4.63082
GLY_52 -1.70371 0.04898 2.17829 -5e-05 0 0 1.13104 -1.11871 -0 -0 -0.94942 -0.3962 0 0 0 0 0 0 0 0 0 0 -0.01078 0 0 0 -1.37293 0 1.2108 -0.27061 0 -1.25329
THR_53 -4.17129 0.13526 3.83504 -0.10877 0.08874 0.07195 1.62135 -1.92913 -0.02434 -0.15171 -1.73724 -0.44422 0 0 0 0 0 0 0 0 0 0 0.11428 0.17937 0.15494 0 -0.7184 2.30589 -1.425 -0.27104 0 -2.47433
THR_54 -4.88354 0.26793 6.01268 -0.13101 0.07832 0.0845 3.6074 -2.65247 -0.00293 -0.0353 -4.35172 -0.03337 0 0 0 -1.4428 -0.63738 0 0 0 0 0 -0.01384 2e-05 0.04532 0 -0.38201 4.21233 -1.425 -0.28209 0 -1.96498
VAL_55 -6.89032 1.27083 2.25095 -0.26236 0.27091 0.04212 1.69467 -2.22111 -0 -0 -1.05965 0.52258 0 0 0 0 0 0 0 0 0 0 0.02895 0.4809 0.72615 0 0.04323 0 2.085 -0.22975 0 -1.2469
GLU_56 -4.64906 0.64834 5.43842 -0.45553 0.20456 1.42808 1.91589 -2.43718 -0.02971 -0.15925 -1.92478 -2.77747 0 0 0 0 0 0 0 0 0 0 0.10928 0.00023 0 3.9682 -0.17071 0 -2.5358 -0.15061 0 -1.57711
GLU_57 -5.75908 0.2943 7.33419 -0.20982 0.02542 0.31993 3.60062 -3.05666 -0.02971 -0.15925 -4.69362 -0.52223 0 0 0 -1.4428 -0.63738 0 0 0 0 0 -0.00402 0.25726 0 3.85367 -0.21727 0 -2.5358 -0.26884 0 -3.85109
ALA_58 -5.68329 0.23095 2.77131 -0.02239 0 0 2.41367 -2.47981 -0.01443 -0.09201 -1.85572 -0.37786 0 0 0 0 0 0 0 0 0 0 -0.01221 0 0 0 -0.29372 0 2.3386 -0.2689 0 -3.34582
VAL_59 -6.98343 1.08972 3.30948 -0.30791 0.24574 0.06954 2.81122 -2.68869 -0 -0 -2.29354 -0.06904 0 0 0 0 0 0 0 0 0 0 0.05663 0.11844 0.08935 0 -0.40357 0 2.085 0.05174 0 -2.81933
LYS_60 -4.82065 0.23843 5.0003 -0.3049 0.02569 0.13577 2.18144 -2.31814 -0 -0 -1.65686 -0.04637 0 0 0 0 0 0 0 0 0 0 0.73404 0.08765 1.76354 0 0.02978 0 -1.6738 0.12332 0 -0.50077
ARG_61 -6.71317 0.36154 5.3649 -0.6192 0.10109 0.3595 2.41817 -2.85252 -0.01105 -0.08307 -2.14958 0.50334 0 0 0 0 0 0 0 0 0 0 -0.04592 0.25695 2.41364 0 -0.11264 0 -1.281 -0.04199 0 -2.131
ALA_62 -6.99703 1.48416 3.43534 -0.02158 0 0 3.34997 -2.99518 -0 -0 -2.67513 -0.3555 0 0 0 0 0 0 0 0 0 0 -0.03282 0 0 0 -0.18124 0 2.3386 -0.12111 0 -2.77151
LEU_63 -6.16913 0.78198 4.67115 -0.50007 0.48989 0.11863 2.57767 -2.59575 -0 -0 -2.70487 0.24518 0 0 0 0 0 0 0 0 0 0 0.18973 0.14518 0.46298 0 -0.25187 0 0.72952 -0.06066 0 -1.87044
LYS_64 -4.20946 0.21055 5.10951 -0.30274 0.02745 0.13254 2.17 -2.25607 -0 -0 -1.5461 0.00765 0 0 0 0 0 0 0 0 0 0 0.02669 0.00799 1.7945 0 0.04683 0 -1.6738 0.08326 0 -0.37121
LEU_65 -8.18926 0.90432 3.12761 -0.70268 0.65407 0.26428 2.49969 -2.59144 -0 -0 -1.86672 0.15591 0 0 0 0 0 0 0 0 0 0 0.16313 0.07279 1.04788 0 -0.27468 0 0.72952 -0.00277 0 -4.00837
LYS_66 -8.26567 1.32174 7.37371 -0.49874 0.12385 0.38546 3.76504 -3.57148 -0.00862 -0.02089 -3.47065 0.2312 0 0 0 0 0 0 0 0 0 0 -0.00482 0.44633 2.09337 0 0.04859 0 -1.6738 0.43639 0 -1.289
THR_67 -2.94201 0.1216 3.92126 -0.20611 0.17011 0.07554 1.44315 -1.79424 -0 -0 -1.22119 -0.12073 0 0 0 0 0 0 0 0 0 0 -0.03347 0.00119 0.11479 0 -0.01217 2.28577 -1.425 0.71945 0 1.09793
LYS_68 -3.3367 0.13177 3.32827 -0.30585 0.02633 0.13973 1.26622 -1.5436 -0 -0 -0.39294 -0.00052 0 0 0 0 0 0 0 0 0 0 -0.05939 0.03224 1.72358 0 -0.04073 0 -1.6738 0.07643 0 -0.62895
LEU_69 -5.57505 0.89595 1.19278 -0.51877 0.47348 0.13362 1.08582 -1.44672 -0 -0 -0.52737 0.20954 0 0 0 0 0 0 0 0 0 0 0.12422 0.05452 0.242 0 -0.282 0 0.72952 -0.2307 0 -3.43916
GLY_70 -1.79463 0.07468 2.14176 -5e-05 0 0 1.01224 -1.1328 -0 -0 -0.59613 -0.38031 0 0 0 0 0 0 0 0 0 0 0.07097 0 0 0 -1.2894 0 1.2108 0.32418 0 -0.35869
VAL_71 -6.07614 1.31245 2.23588 -0.30399 0.20565 0.05792 1.577 -1.90641 -0.00862 -0.02089 -1.61993 -0.03951 0 0 0 0 0 0 0 0 0 0 0.03768 0.01222 0.01209 0 -0.38353 0 2.085 0.79708 0 -2.02606
SER_72 -4.76744 0.29725 4.99883 -0.02672 0 0.06302 3.00887 -2.34605 -0 -0 -2.31595 -0.55632 0 0 0 -1.63121 0 0 0 0 0 0 0.0072 0.08275 0.16405 0 -0.46398 0.62477 -1.1772 0.21888 0 -3.81924
LEU_73 -6.04581 0.43481 2.50825 -0.6854 0.5248 0.24613 1.7393 -1.97459 -0 -0 -0.4264 0.14938 0 0 0 0 0 0 0 0 0 0 0.04841 0.17882 0.95484 0 -0.25713 0 0.72952 -0.1561 0 -2.03116
LYS_74 -4.65034 0.23321 5.62009 -0.51174 0.11237 0.43066 2.4994 -2.49738 -0.06351 -0.16499 -4.40496 0.08159 0 0 0 0 -0.4579 0 0 0 0 0 0.06046 0.06563 2.46617 0 0.00779 0 -1.6738 0.01548 0 -2.83174
GLN_75 -7.1502 0.69211 7.25194 -0.25524 0.03312 0.19753 4.12559 -3.39411 -0 -0 -4.20931 -0.40419 0 0 0 -1.63121 -0.91789 0 0 0 0 0 0.05949 0.04237 0 2.82394 -0.05045 0 -1.0644 0.03739 0 -3.81352
ALA_76 -6.93743 0.51076 3.25825 -0.02293 0 0 2.8645 -2.82888 -0 -0 -1.93183 -0.3852 0 0 0 0 0 0 0 0 0 0 0.31195 0 0 0 -0.21869 0 2.3386 0.03963 0 -3.00128
LEU_77 -8.31477 0.67225 3.4497 -0.48692 0.25259 0.11717 2.38907 -2.78582 -0 -0 -2.33117 0.20606 0 0 0 0 0 0 0 0 0 0 0.12683 0.32387 0.40351 0 -0.26628 0 0.72952 -0.01329 0 -5.52768
THR_78 -6.2103 0.22495 4.98006 -0.20455 0.14571 0.07479 3.3461 -2.82366 -0 -0 -4.15334 -0.20972 0 0 0 0 0 0 0 0 0 0 -0.02316 0 0.07173 0 -0.01738 2.3831 -1.425 0.31766 0 -3.523
ILE_79 -8.68939 1.30081 2.70616 -0.51307 0.54329 0.10311 2.72942 -2.74406 -0 -0 -2.27156 -0.01074 0 0 0 0 0 0 0 0 0 0 -0.02254 0.13589 0.60037 0 -0.38307 0 1.0317 0.51615 0 -4.96753
LEU_80 -8.23279 1.00679 2.88067 -0.49244 0.41065 0.11061 2.16924 -2.74565 -0 -0 -1.55296 0.26454 0 0 0 0 0 0 0 0 0 0 0.10845 0.15346 0.59647 0 -0.22047 0 0.72952 0.40103 0 -4.41288
ALA_81 -5.48215 0.4725 2.64239 -0.02284 0 0 2.12474 -2.36611 -0.00034 -0.01042 -2.16703 -0.37079 0 0 0 0 0 0 0 0 0 0 0.16341 0 0 0 -0.14479 0 2.3386 0.1559 0 -2.66693
THR_82 -8.01303 0.51448 5.18065 -0.20114 0.1255 0.07253 3.37097 -3.09464 -0 -0 -3.53272 -0.04943 0 0 0 0 0 0 0 0 0 0 0.085 0.20407 0.06401 0 -0.01478 2.34337 -1.425 0.29483 0 -4.07533
ALA_83 -6.18892 0.58756 3.78525 -0.02146 0 0 2.862 -2.99198 -0 -0 -2.62939 -0.34921 0 0 0 0 0 0 0 0 0 0 -0.01263 0 0 0 -0.12509 0 2.3386 0.42991 0 -2.31536
ALA_84 -3.14409 0.07399 2.7794 -0.02181 0 0 1.41588 -1.77308 -0 -0 -0.70491 -0.35194 0 0 0 0 0 0 0 0 0 0 -0.00677 0 0 0 -0.21903 0 2.3386 0.04618 0 0.43243
GLN_85 -5.3261 0.78889 3.06936 -0.83253 0.21312 0.8877 1.45301 -1.96035 -0.00034 -0.01042 -0.74989 -0.83601 0 0 0 0 0 0 0 0 0 0 0.52072 0.18367 0 3.31748 -0.17708 0 -1.0644 -0.15058 0 -0.67376
LEU_86 -6.62341 0.87081 1.77912 -0.49504 0.44333 0.12187 1.46646 -1.9033 -0 -0 -0.55327 0.19157 0 0 0 0 0 0 0 0 0 0 0.02655 0.43644 0.29043 0 -0.30152 0 0.72952 -0.14777 0 -3.66823
GLY_87 -1.63044 0.09367 2.15797 -6e-05 0 0 1.03851 -1.07339 -0.00339 -0.02983 -0.68764 -0.39249 0 0 0 0 0 0 0 0 0 0 -0.12357 0 0 0 -1.48771 0 1.2108 0.18162 0 -0.74595
THR_88 -4.81956 0.55694 2.89078 -0.1878 0.141 0.065 1.57312 -1.85387 -0.00379 -0.03722 -1.34452 -0.90384 0 0 0 -0.01233 0 0 0 0 0 0 0.0012 0.02702 0.53976 0 -0.68347 2.28856 -1.425 1.04529 0 -2.14272
THR_89 -4.28554 0.45101 4.47758 -0.11227 0.06375 0.07503 2.51468 -2.17564 -0 -0 -2.40209 -0.64122 0 0 0 -0.58027 0 0 0 0 0 0 -0.01639 0.0301 0.03414 0 -0.43415 2.28957 -1.425 0.62839 0 -1.50831
VAL_90 -5.4694 0.67695 2.07633 -0.3045 0.23244 0.06865 1.80069 -1.97457 -0 -0 -1.02559 -0.07918 0 0 0 0 0 0 0 0 0 0 -0.07176 0.00832 0.18853 0 -0.26806 0 2.085 -0.15088 0 -2.20703
GLU_91 -4.31766 0.19086 5.04633 -0.46368 0.24159 1.45201 1.78084 -2.23856 -0.02496 -0.15049 -2.08141 -2.96229 0 0 0 0 0 0 0 0 0 0 0.31176 0.01964 0 3.99235 -0.29107 0 -2.5358 -0.16494 0 -2.19549
GLU_92 -6.40815 0.4033 7.26272 -0.44572 0.05008 0.83941 3.40678 -3.0725 -0.05315 -0.31327 -3.4582 -0.47546 0 0 0 -0.56794 -0.90294 0 0 0 0 0 0.21752 0.46415 0 3.38365 -0.28609 0 -2.5358 -0.42661 0 -2.91821
ALA_93 -5.6202 0.32759 2.1867 -0.02249 0 0 2.3622 -2.36568 -0 -0 -1.67679 -0.38726 0 0 0 0 0 0 0 0 0 0 0.07019 0 0 0 -0.29969 0 2.3386 -0.36955 0 -3.45638
VAL_94 -5.70622 0.58098 2.47679 -0.30148 0.2013 0.06707 2.15097 -2.16163 -0 -0 -1.75561 -0.03755 0 0 0 0 0 0 0 0 0 0 -0.06243 2e-05 0.01926 0 -0.37763 0 2.085 0.17547 0 -2.64567
LYS_95 -4.65768 0.20079 5.12752 -0.31064 0.02787 0.14358 2.31203 -2.28792 -0.02779 -0.1554 -2.2236 -0.01027 0 0 0 0 0 0 0 0 0 0 -0.01417 0.02789 1.74617 0 -0.00712 0 -1.6738 0.19673 0 -1.5858
ARG_96 -7.47496 0.4333 6.67193 -0.46297 0.09391 0.25059 3.37213 -3.18051 -0 -0 -3.21981 0.33112 0 0 0 0 -0.90294 0 0 0 0 0 0.17941 1.17093 2.03614 0 -0.11307 0 -1.281 -0.2093 0 -2.30508
ALA_97 -6.09266 0.5314 2.88315 -0.02192 0 0 2.57091 -2.58998 -0 -0 -2.11209 -0.38717 0 0 0 0 0 0 0 0 0 0 0.11175 0 0 0 -0.30347 0 2.3386 -0.21983 0 -3.29131
LEU_98 -5.32475 0.4431 4.6555 -0.72235 0.56713 0.30144 2.53976 -2.49427 -0 -0 -1.2187 0.16912 0 0 0 0 0 0 0 0 0 0 0.26815 0.01199 0.94825 0 -0.25607 0 0.72952 -0.12513 0 0.49268
LYS_99 -4.70222 0.33301 5.55191 -0.30523 0.02681 0.13576 2.71313 -2.52877 -0 -0 -1.73779 -0.01054 0 0 0 0 0 0 0 0 0 0 0.05709 0.0233 1.73628 0 0.01235 0 -1.6738 -0.0604 0 -0.42912
LEU_100 -9.07507 1.15128 3.6773 -0.48919 0.39933 0.11623 3.201 -2.99625 -0.01702 -0.08892 -2.11295 0.2128 0 0 0 0 0 0 0 0 0 0 0.01456 0.33378 0.39602 0 -0.26787 0 0.72952 -0.06048 0 -4.87594
LYS_101 -7.33217 0.87233 6.27941 -0.46221 0.0909 0.28925 3.59496 -3.14924 -0 -0 -2.84982 0.27706 0 0 0 0 0 0 0 0 0 0 0.26056 0.22407 2.02808 0 0.0481 0 -1.6738 0.63897 0 -0.86357
THR_102 -3.2295 0.10442 3.53812 -0.12049 0.06719 0.05946 1.55503 -1.80675 -0 -0 -0.48936 -0.92278 0 0 0 0 0 0 0 0 0 0 0.33052 0.06339 0.26062 0 -0.10334 2.31179 -1.425 0.52292 0 0.71624
LYS_103 -3.75729 0.1929 4.57133 -0.43185 0.07074 0.24821 2.36923 -1.96148 -0 -0 -2.34292 -0.1145 0 0 0 0 -0.55882 0 0 0 0 0 0.02679 0.04351 2.39004 0 -0.10527 0 -1.6738 -0.10257 0 -1.13575
LEU_104 -5.42832 0.77415 1.34596 -0.51329 0.40172 0.13241 1.30755 -1.39857 -0 -0 -0.89327 0.1744 0 0 0 0 0 0 0 0 0 0 0.56713 0.15925 0.24842 0 -0.26585 0 0.72952 -0.02421 0 -2.68302
GLY_105 -1.72559 0.08428 2.00683 -5e-05 0 0 1.01493 -1.07732 -0.00334 -0.07085 -0.38211 -0.35673 0 0 0 0 0 0 0 0 0 0 0.29853 0 0 0 -1.35052 0 1.2108 0.3966 0 0.04545
VAL_106 -6.15846 0.77104 1.99506 -0.30996 0.2255 0.06333 1.6244 -1.90491 -0.01702 -0.08892 -1.20906 -0.22769 0 0 0 0 0 0 0 0 0 0 -0.01856 0.0105 0.0822 0 -0.4925 0 2.085 0.35062 0 -3.21942
SER_107 -4.56579 0.19912 4.99087 -0.02667 0 0.06242 3.10093 -2.36422 -0 -0 -2.6942 -0.48965 0 0 0 -1.83687 0 0 0 0 0 0 -0.02978 0.01588 0.15572 0 -0.45302 0.65374 -1.1772 -0.29958 0 -4.75828
LEU_108 -5.27119 0.36357 3.07747 -0.49762 0.54814 0.11709 1.80582 -2.00663 -0 -0 -0.7057 0.22863 0 0 0 0 0 0 0 0 0 0 0.15733 0.08704 0.3317 0 -0.28562 0 0.72952 -0.24891 0 -1.56935
ASP_109 -3.83041 0.16009 4.98058 -0.11371 0.00986 0.35665 2.23555 -2.19449 -0 -0 -2.82231 -0.29884 0 0 0 0 -0.91789 0 0 0 0 0 0.91009 0.18983 0 1.74845 0.26562 0 -2.2837 0.22646 0 -1.37818
GLN_110 -7.16796 0.5953 6.43487 -0.26126 0.04052 0.21093 3.49947 -3.14493 -0.02394 -0.18036 -2.43881 -0.40616 0 0 0 -1.83687 0 0 0 0 0 0 -0.03582 0.12053 0 2.81437 -0.1689 0 -1.0644 0.22786 0 -2.78555
ALA_111 -7.13299 0.90916 3.56656 -0.02055 0 0 3.23588 -2.98862 -0 -0 -2.30545 -0.36361 0 0 0 0 0 0 0 0 0 0 0.25086 0 0 0 -0.07679 0 2.3386 0.07213 0 -2.5148
LEU_112 -8.78777 0.80117 4.08749 -0.50577 0.39318 0.12492 2.9231 -3.01623 -0 -0 -2.34774 0.21398 0 0 0 0 0 0 0 0 0 0 0.83839 0.14522 0.39428 0 -0.26916 0 0.72952 0.08816 0 -4.18726
THR_113 -6.93942 0.54294 5.45612 -0.21069 0.20333 0.07749 3.10925 -3.00182 -0 -0 -3.05037 -0.08316 0 0 0 0 0 0 0 0 0 0 0.39014 0.0736 0.20368 0 0.14383 2.28547 -1.425 0.19748 0 -2.02715
ILE_114 -9.61657 1.31246 2.58857 -0.50982 0.52186 0.1009 3.17319 -2.97131 -0 -0 -2.25787 0.09906 0 0 0 0 0 0 0 0 0 0 -0.02967 0.22505 0.53516 0 -0.42347 0 1.0317 0.44902 0 -5.77175
LEU_115 -9.10762 0.96459 2.37536 -0.50425 0.42383 0.12485 2.55354 -2.72592 -0 -0 -1.62386 0.23342 0 0 0 0 0 0 0 0 0 0 0.08773 0.16626 0.40471 0 -0.25364 0 0.72952 0.31856 0 -5.83293
ILE_116 -8.49754 0.69686 3.77156 -0.50712 0.58656 0.09841 2.92297 -2.95764 -0 -0 -1.81086 0.11904 0 0 0 0 0 0 0 0 0 0 -0.0628 0.04499 0.52254 0 -0.4646 0 1.0317 0.29566 0 -4.21028
ALA_117 -6.3082 0.58727 3.65705 -0.02085 0 0 3.0026 -2.76514 -0.00047 -0.01271 -2.30963 -0.3326 0 0 0 0 0 0 0 0 0 0 0.09479 0 0 0 -0.08972 0 2.3386 0.40997 0 -1.74904
ALA_118 -5.89869 0.27986 4.02554 -0.02184 0 0 2.90236 -2.93931 -0 -0 -3.10013 -0.36609 0 0 0 0 0 0 0 0 0 0 0.18297 0 0 0 -0.22394 0 2.3386 0.17819 0 -2.64247
ALA_119 -4.08977 0.42033 2.29954 -0.02273 0 0 1.51844 -1.88692 -0 -0 -0.72464 -0.3491 0 0 0 0 0 0 0 0 0 0 0.12741 0 0 0 -0.28112 0 2.3386 -0.19676 0 -0.84671
LEU_120 -6.28419 0.64006 1.78612 -0.52326 0.24476 0.12884 1.64513 -1.93183 -0 -0 -0.7107 0.0154 0 0 0 0 0 0 0 0 0 0 0.06551 0.43708 3.05011 0 -0.28082 0 0.72952 -0.24922 0 -1.23751
LEU_121 -6.3034 1.05148 2.18229 -0.49389 0.36178 0.11972 1.34585 -1.92931 -0 -0 -0.53111 0.19682 0 0 0 0 0 0 0 0 0 0 0.11808 0.39447 0.37246 0 -0.2782 0 0.72952 -0.1151 0 -2.77853
GLY_122 -1.73425 0.07109 2.22027 -5e-05 0 0 1.07938 -1.14107 -0 -0 -0.81403 -0.40151 0 0 0 0 0 0 0 0 0 0 0.17153 0 0 0 -1.35443 0 1.2108 -0.04106 0 -0.73334
THR_123 -4.83522 0.46594 3.97322 -0.10491 0.06925 0.06659 1.7723 -2.04332 -0.00412 -0.02739 -2.23822 -0.44909 0 0 0 0 0 0 0 0 0 0 0.0301 0.00087 0.22526 0 -0.79495 2.28526 -1.425 0.13068 0 -2.90274
THR_124 -4.97002 0.22414 6.00656 -0.11276 0.07016 0.07446 3.42041 -2.69533 -0.00264 -0.03327 -3.51829 -0.60537 0 0 0 -1.65077 0 0 0 0 0 0 0.05389 0.11552 0.0546 0 -0.4793 2.28828 -1.425 -0.01129 0 -3.19604
VAL_125 -5.9768 1.47634 2.35859 -0.27243 0.21964 0.04415 1.68277 -2.13244 -0 -0 -0.81486 0.49956 0 0 0 0 0 0 0 0 0 0 0.16689 0.05337 0.70603 0 0.02834 0 2.085 -0.17516 0 -0.05103
GLU_126 -5.44661 0.85068 6.84779 -0.45794 0.18494 1.42593 3.00466 -2.99819 -0.02773 -0.15975 -3.73305 -2.60624 0 0 0 0 -0.55882 0 0 0 0 0 0.11109 0.00337 0 3.96867 -0.24864 0 -2.5358 -0.23343 0 -2.60908
GLU_127 -6.40716 0.51636 7.81103 -0.20902 0.02677 0.29987 3.81841 -3.29848 -0.02773 -0.15975 -3.59638 -0.52032 0 0 0 -1.65077 0 0 0 0 0 0 0.0059 0.12882 0 3.52537 -0.3016 0 -2.5358 -0.42163 0 -2.99612
ALA_128 -6.1015 0.2313 2.91023 -0.02105 0 0 2.63466 -2.69639 -0.00629 -0.04795 -1.82588 -0.36239 0 0 0 0 0 0 0 0 0 0 0.0168 0 0 0 -0.28968 0 2.3386 -0.31309 0 -3.53263
VAL_129 -7.22528 1.18618 3.27417 -0.30452 0.23436 0.06792 2.93667 -2.72152 -0 -0 -2.14983 -0.03147 0 0 0 0 0 0 0 0 0 0 -0.0201 0.03598 0.04802 0 -0.39218 0 2.085 0.13033 0 -2.84626
LYS_130 -5.18764 0.2076 5.30717 -0.30798 0.02803 0.14069 2.46086 -2.46753 -0 -0 -1.81619 0.01973 0 0 0 0 0 0 0 0 0 0 0.34478 0.01516 1.72401 0 0.00592 0 -1.6738 0.14302 0 -1.05617
ARG_131 -5.96007 0.30114 4.73944 -0.61788 0.16924 0.34933 2.34194 -2.42494 -0 -0 -2.29606 0.27459 0 0 0 0 0 0 0 0 0 0 0.12518 0.16786 2.52885 0 -0.05175 0 -1.281 -0.04337 0 -1.6775
ALA_132 -7.17983 1.41316 3.2914 -0.02285 0 0 3.07247 -2.99012 -0 -0 -2.51751 -0.3805 0 0 0 0 0 0 0 0 0 0 0.15279 0 0 0 -0.23847 0 2.3386 -0.1457 0 -3.20656
LEU_133 -5.77495 0.34703 4.41433 -0.51439 0.41121 0.12969 2.38259 -2.43089 -0 -0 -2.78007 0.27268 0 0 0 0 0 0 0 0 0 0 0.7518 0.02899 0.28388 0 -0.31329 0 0.72952 -0.23701 0 -2.29887
LYS_134 -4.33991 0.16398 5.12741 -0.30274 0.02835 0.13271 2.17047 -2.25503 -0 -0 -1.86302 0.00058 0 0 0 0 0 0 0 0 0 0 0.21938 0.01153 1.83596 0 0.05337 0 -1.6738 0.05596 0 -0.63482
LEU_135 -7.96391 0.80484 3.41466 -0.4932 0.43225 0.11447 2.72536 -2.72114 -0.00078 -0.01028 -1.95486 0.24053 0 0 0 0 0 0 0 0 0 0 0.01627 0.14949 0.43247 0 -0.25883 0 0.72952 0.15443 0 -4.18872
LYS_136 -7.64985 0.8683 6.74578 -0.48391 0.09448 0.35423 3.39593 -3.29474 -0.01574 -0.04549 -3.09747 0.24031 0 0 0 0 0 0 0 0 0 0 -0.00562 0.25869 2.07641 0 0.07206 0 -1.6738 0.55358 0 -1.60685
THR_137 -3.04282 0.09826 3.94463 -0.20502 0.16352 0.07465 1.49971 -1.79073 -0 -0 -1.33461 -0.0755 0 0 0 0 0 0 0 0 0 0 -0.02547 0.01037 0.0782 0 -0.02679 2.29297 -1.425 0.86607 0 1.10243
LYS_138 -3.31059 0.13859 3.14969 -0.30809 0.02759 0.14339 1.23116 -1.53314 -0 -0 -0.43272 -0.02338 0 0 0 0 0 0 0 0 0 0 -0.02864 0.02169 1.79647 0 -0.05824 0 -1.6738 0.15131 0 -0.70871
LEU_139 -6.09342 1.16674 0.72804 -0.53388 0.56051 0.1339 1.37836 -1.56159 -0 -0 -0.98206 -0.01023 0 0 0 0 0 0 0 0 0 0 0.18011 0.04633 2.79871 0 -0.2705 0 0.72952 -0.29124 0 -2.02072
GLY_140 -1.7154 0.07155 2.04178 -5e-05 0 0 0.99533 -1.08789 -0 -0 -0.51727 -0.36475 0 0 0 0 0 0 0 0 0 0 0.25325 0 0 0 -1.27149 0 1.2108 0.12503 0 -0.25911
VAL_141 -5.9648 1.03209 2.09599 -0.29905 0.19946 0.05598 1.49562 -1.83928 -0.01652 -0.05577 -1.59289 -0.06983 0 0 0 0 0 0 0 0 0 0 0.03432 0.045 0.01533 0 -0.42145 0 2.085 0.56889 0 -2.63189
SER_142 -4.4978 0.1884 4.76133 -0.02761 0 0.0645 2.79931 -2.22897 -0 -0 -2.30974 -0.49007 0 0 0 -1.55357 0 0 0 0 0 0 -0.02782 0.05084 0.169 0 -0.43787 0.67555 -1.1772 0.10142 0 -3.94031
LEU_143 -6.73729 0.41476 2.39237 -0.70299 0.44487 0.26676 1.84858 -2.0658 -0 -0 -0.50734 0.12784 0 0 0 0 0 0 0 0 0 0 0.02925 0.07864 0.94987 0 -0.24614 0 0.72952 -0.15382 0 -3.13089
LYS_144 -5.70977 0.43471 5.94039 -0.42662 0.0734 0.24106 2.83154 -2.65477 -0.0841 -0.27449 -4.69182 -0.13621 0 0 0 0 -0.4225 0 0 0 0 0 -0.00455 0.01336 2.03359 0 0.00178 0 -1.6738 0.07879 0 -4.43001
GLN_145 -7.02239 0.47086 6.49599 -0.25478 0.03013 0.19089 3.3402 -3.04351 -0 -0 -3.199 -0.41198 0 0 0 -1.55357 -0.68125 0 0 0 0 0 0.76981 0.01169 0 2.78163 -0.14862 0 -1.0644 -0.00267 0 -3.29096
ALA_146 -6.81439 0.79393 3.26006 -0.02128 0 0 2.81033 -2.82426 -0 -0 -1.906 -0.34973 0 0 0 0 0 0 0 0 0 0 0.18991 0 0 0 -0.06778 0 2.3386 0.03576 0 -2.55485
LEU_147 -10.4556 1.72152 3.49062 -0.48775 0.22185 0.12353 2.9094 -3.21408 -0 -0 -2.53866 0.16492 0 0 0 0 0 0 0 0 0 0 0.46811 0.82678 0.3288 0 -0.29218 0 0.72952 -0.01767 0 -6.02086
LEU_148 -6.3608 0.40675 5.14559 -0.51348 0.4699 0.13053 2.48846 -2.7594 -0 -0 -2.32125 0.24064 0 0 0 0 0 0 0 0 0 0 0.91965 0.10218 0.27662 0 -0.30115 0 0.72952 -0.08122 0 -1.42747
PHE_149 -9.27308 1.11821 2.7146 -0.58377 0.05324 0.19606 2.69814 -2.80633 -0 -0 -2.08902 -0.11561 0 0 0 0 0 0 0 0 0 0 0.63199 1.47856 0 2.68419 0.12836 0 1.4028 -0.01145 0 -1.77311
LEU_150 -8.92607 1.76326 2.70402 -0.51123 0.55598 0.11839 2.6196 -2.75294 -0 -0 -1.46229 0.30444 0 0 0 0 0 0 0 0 0 0 0.62835 0.13152 0.44502 0 -0.25153 0 0.72952 0.09706 0 -3.80689
GLN_151 -8.41268 0.63051 5.52385 -0.27603 0.02997 0.21443 3.01465 -3.43258 -0 -0 -2.46025 -0.41323 0 0 0 0 0 0 0 0 0 0 0.10858 0.0574 0 3.20231 -0.20757 0 -1.0644 0.03224 0 -3.45281
LEU_152 -9.00533 1.35069 3.34456 -0.71073 0.3736 0.27275 3.34281 -3.08386 -0 -0 -2.30872 0.1703 0 0 0 0 0 0 0 0 0 0 0.01947 0.13545 0.78784 0 -0.19173 0 0.72952 0.31853 0 -4.45486
ALA_153 -6.18732 0.23328 4.01701 -0.02247 0 0 2.97898 -3.02687 -0 -0 -3.03647 -0.37384 0 0 0 0 0 0 0 0 0 0 0.06249 0 0 0 -0.32808 0 2.3386 0.25355 0 -3.09115
ALA_154 -3.67024 0.18553 2.47843 -0.02239 0 0 1.39344 -1.83248 -0 -0 -0.38601 -0.38015 0 0 0 0 0 0 0 0 0 0 0.18693 0 0 0 -0.14062 0 2.3386 -0.17045 0 -0.0194
ALA_155 -3.6167 0.33825 1.7067 -0.02262 0 0 1.33096 -1.62166 -0 -0 -0.84145 -0.37996 0 0 0 0 0 0 0 0 0 0 0.09821 0 0 0 -0.07773 0 2.3386 -0.03662 0 -0.78403
LEU_156 -6.87081 0.63928 1.99534 -0.50848 0.45734 0.12405 1.30708 -1.99109 -0 -0 -0.47828 0.24639 0 0 0 0 0 0 0 0 0 0 -0.02511 0.06531 0.3579 0 -0.29488 0 0.72952 -0.05137 0 -4.29781
GLY_157 -1.6912 0.08086 2.2785 -5e-05 0 0 1.04876 -1.13137 -0 -0 -0.85247 -0.40537 0 0 0 0 0 0 0 0 0 0 -0.0859 0 0 0 -1.4067 0 1.2108 0.07136 0 -0.88278
THR_158 -4.73173 0.61624 2.57627 -0.19661 0.15471 0.06569 1.52945 -1.76629 -0 -0 -1.14387 -0.80632 0 0 0 -0.15768 0 0 0 0 0 0 -0.01545 0.00992 0.7707 0 -0.76557 2.29003 -1.425 0.61137 0 -2.38414
THR_159 -4.18072 0.38008 4.22462 -0.11228 0.06972 0.07474 2.39344 -2.12051 -0.00141 -0.02003 -2.30071 -0.58076 0 0 0 -0.56321 0 0 0 0 0 0 -0.00934 0.03707 0.04191 0 -0.44999 2.29833 -1.425 0.271 0 -1.97303
VAL_160 -5.33762 1.07968 2.47912 -0.28672 0.25991 0.04844 1.42936 -1.98525 -0 -0 -0.85263 0.49556 0 0 0 0 0 0 0 0 0 0 0.01509 0.12221 0.64432 0 0.08367 0 2.085 -0.23179 0 0.04836
GLU_161 -4.74909 0.64166 5.41882 -0.46359 0.23497 1.45308 1.93982 -2.48703 -0.029 -0.15395 -2.06421 -2.83724 0 0 0 0 0 0 0 0 0 0 0.03185 0.01025 0 4.00819 -0.27604 0 -2.5358 -0.25838 0 -2.11569
GLU_162 -6.63467 0.32751 7.60542 -0.64867 0.1677 1.20485 3.2693 -3.12942 -0.04155 -0.24382 -2.99317 -0.57276 0 0 0 -0.40553 -0.80979 0 0 0 0 0 0.16154 0.01411 0 3.37065 -0.26502 0 -2.5358 -0.41373 0 -2.57285
ALA_163 -6.08867 0.28461 2.71955 -0.02116 0 0 2.28288 -2.52377 -0.00141 -0.02003 -1.88287 -0.35956 0 0 0 0 0 0 0 0 0 0 0.14786 0 0 0 -0.27498 0 2.3386 -0.25507 0 -3.65402
VAL_164 -6.69123 0.97966 3.00709 -0.31173 0.27349 0.07144 2.60184 -2.51333 -0 -0 -2.0394 -0.15444 0 0 0 0 0 0 0 0 0 0 0.01795 0.00388 0.11634 0 -0.37422 0 2.085 0.04856 0 -2.87909
LYS_165 -5.17457 0.25946 5.77456 -0.31182 0.03181 0.14585 2.57219 -2.55334 -0.01255 -0.08987 -2.43909 0.0327 0 0 0 0 0 0 0 0 0 0 0.07178 0.11136 1.66567 0 -0.05691 0 -1.6738 0.05015 0 -1.59642
ARG_166 -8.584 0.92452 6.80997 -0.45037 0.07169 0.2291 3.45333 -3.39703 -0 -0 -2.96033 0.38245 0 0 0 0 -0.80979 0 0 0 0 0 -0.00018 0.33517 2.06426 0 -0.04674 0 -1.281 -0.03218 0 -3.29115
ALA_167 -6.48409 0.7126 2.90743 -0.02192 0 0 2.85969 -2.74234 -0 -0 -2.32224 -0.3837 0 0 0 0 0 0 0 0 0 0 0.01952 0 0 0 -0.27899 0 2.3386 -0.17015 0 -3.56559
LEU_168 -5.31139 0.33029 5.05572 -0.716 0.5518 0.28808 2.54201 -2.58209 -0 -0 -2.11635 0.17385 0 0 0 0 0 0 0 0 0 0 0.40347 0.00187 0.93629 0 -0.25383 0 0.72952 -0.15547 0 -0.12225
LYS_169 -4.81351 0.20386 5.3817 -0.30323 0.02629 0.13335 2.32329 -2.43538 -0 -0 -2.09884 0.00541 0 0 0 0 0 0 0 0 0 0 0.24767 0.05474 1.74444 0 0.02408 0 -1.6738 0.01269 0 -1.16721
LEU_170 -8.86066 0.90239 3.40784 -0.52664 0.26196 0.12432 3.08831 -2.88983 -0.01267 -0.09067 -2.33015 0.01253 0 0 0 0 0 0 0 0 0 0 0.22041 0.2675 3.33202 0 -0.26925 0 0.72952 -0.02806 0 -2.66111
LYS_171 -6.562 0.55029 6.26302 -0.40735 0.08569 0.19212 3.49582 -3.0753 -0 -0 -2.91887 -0.04147 0 0 0 0 0 0 0 0 0 0 0.19936 0.22434 1.59329 0 0.01922 0 -1.6738 0.81888 0 -1.23677
THR_172 -2.99851 0.0977 3.76839 -0.20134 0.13857 0.07226 1.37137 -1.7117 -0 -0 -1.04769 -0.08638 0 0 0 0 0 0 0 0 0 0 0.06145 0.00025 0.07666 0 -0.02496 2.29062 -1.425 1.19218 0 1.57387
LYS_173 -3.27992 0.09292 3.34023 -0.30836 0.02789 0.14261 1.30745 -1.52878 -0 -0 -0.43157 -0.03453 0 0 0 0 0 0 0 0 0 0 0.1161 0.01479 1.85063 0 -0.0913 0 -1.6738 0.25262 0 -0.20302
LEU_174 -6.23401 0.88308 0.81767 -0.52242 0.45651 0.13928 1.33055 -1.50592 -0 -0 -0.97686 0.15968 0 0 0 0 0 0 0 0 0 0 -0.00464 0.14334 0.21882 0 -0.23393 0 0.72952 -0.23114 0 -4.83046
GLY_175 -1.78414 0.05134 2.15665 -5e-05 0 0 1.17221 -1.14689 -1e-05 -0.0003 -0.60547 -0.39404 0 0 0 0 0 0 0 0 0 0 -0.09239 0 0 0 -1.0032 0 1.2108 -0.01958 0 -0.45508
VAL_176 -6.00707 0.8125 1.91351 -0.31162 0.2315 0.06415 1.4714 -1.82394 -0.01267 -0.09067 -1.21475 -0.29649 0 0 0 0 0 0 0 0 0 0 0.08753 0.05291 0.12156 0 -0.44752 0 2.085 0.00841 0 -3.35626
SER_177 -4.43308 0.21097 4.9496 -0.02877 0 0.06773 3.17017 -2.32263 -0 -0 -3.00695 -0.46246 0 0 0 -1.746 0 0 0 0 0 0 -0.0356 0.07948 0.12809 0 -0.50311 0.65798 -1.1772 -0.22119 0 -4.67298
LEU_178 -5.78253 0.43089 1.55245 -0.50773 0.64751 0.12046 1.5536 -1.7567 -0 -0 -0.4449 0.26165 0 0 0 0 0 0 0 0 0 0 0.12756 0.02314 0.27672 0 -0.30205 0 0.72952 -0.17428 0 -3.24468
GLU_179 -4.86884 0.33701 5.2139 -0.33041 0.0595 0.38814 2.35019 -2.39419 -0 -0 -1.7889 -0.56226 0 0 0 0 -0.68125 0 0 0 0 0 0.20957 0.00552 0 3.57471 -0.17709 0 -2.5358 -0.09376 0 -1.29396
GLN_180 -7.46886 0.50488 7.23619 -0.25648 0.0374 0.19685 3.65268 -3.24201 -1e-05 -0.0003 -3.43124 -0.43517 0 0 0 -1.746 -0.53702 0 0 0 0 0 0.25542 0.08503 0 2.7088 -0.08206 0 -1.0644 -0.02045 0 -3.60673
ALA_181 -6.79951 0.68205 3.55781 -0.02258 0 0 2.94938 -2.9342 -0 -0 -2.35926 -0.38036 0 0 0 0 0 0 0 0 0 0 -0.00566 0 0 0 -0.29172 0 2.3386 -0.14428 0 -3.40972
ALA_182 -5.77214 0.70766 3.6518 -0.02212 0 0 3.17947 -2.76275 -0 -0 -2.57995 -0.37583 0 0 0 0 0 0 0 0 0 0 -0.00404 0 0 0 -0.33245 0 2.3386 -0.30674 0 -2.27848
LYS_183 -7.98326 0.50253 8.29969 -0.30732 0.02714 0.14274 4.88327 -3.81313 -0 -0 -6.57826 -0.01098 0 0 0 0 -1.07896 0 0 0 0 0 0.80852 0.29615 1.80069 0 -0.05602 0 -1.6738 -0.28548 0 -5.02647
ILE_184 -8.23434 0.99993 2.30569 -0.5151 0.61724 0.10257 2.56248 -2.65214 -0 -0 -1.36324 0.07593 0 0 0 0 0 0 0 0 0 0 0.11219 0.10977 0.6353 0 -0.39485 0 1.0317 -0.01438 0 -4.62125
LEU_185 -9.5093 1.85817 2.52278 -0.49546 0.33063 0.11297 2.54472 -2.86864 -0 -0 -1.57289 0.2607 0 0 0 0 0 0 0 0 0 0 0.13509 0.4516 0.34329 0 -0.28081 0 0.72952 0.13154 0 -5.30609
ALA_186 -5.53295 1.15807 2.93252 -0.02176 0 0 2.95711 -2.71205 -0 -0 -2.46571 -0.35936 0 0 0 0 0 0 0 0 0 0 0.60794 0 0 0 -0.29508 0 2.3386 -0.07216 0 -1.46483
ALA_187 -5.78199 0.34973 2.94138 -0.02236 0 0 2.70031 -2.68672 -0 -0 -2.22066 -0.3485 0 0 0 0 0 0 0 0 0 0 0.59863 0 0 0 -0.3563 0 2.3386 -0.15464 0 -2.64252
ALA_188 -5.62378 0.49828 3.54504 -0.02213 0 0 2.9421 -2.8244 -0 -0 -2.66415 -0.34905 0 0 0 0 0 0 0 0 0 0 -0.02166 0 0 0 -0.28893 0 2.3386 -0.17111 0 -2.64119
ALA_189 -4.07694 0.54875 2.34216 -0.02039 0 0 1.73808 -2.01499 -0 -0 -0.63622 -0.36524 0 0 0 0 0 0 0 0 0 0 -0.01369 0 0 0 -0.08727 0 2.3386 0.03856 0 -0.20861
ALA_190 -4.34405 0.62288 1.44998 -0.02272 0 0 1.32913 -1.76607 -0 -0 -0.24994 -0.34882 0 0 0 0 0 0 0 0 0 0 0.04767 0 0 0 -0.24038 0 2.3386 0.01337 0 -1.17037
LEU_191 -4.34271 0.37789 2.23046 -0.7113 0.85167 0.28561 0.97471 -1.54259 -0 -0 -0.31235 0.0876 0 0 0 0 0 0 0 0 0 0 0.27314 0.1777 1.46014 0 -0.27312 0 0.72952 -0.19841 0 0.06797
GLY_192 -1.62169 0.05785 2.15206 -6e-05 0 0 0.93649 -1.06107 -0 -0 -0.76431 -0.38524 0 0 0 0 0 0 0 0 0 0 -0.09702 0 0 0 -1.48164 0 1.2108 0.36868 0 -0.68516
THR_193 -4.2921 0.69974 2.40113 -0.18818 0.14183 0.06451 1.36666 -1.59132 -0.00066 -0.01241 -1.38499 -0.87178 0 0 0 0 0 0 0 0 0 0 -0.01257 0.03193 0.67344 0 -0.73912 2.29191 -1.425 1.08955 0 -1.75741
THR_194 -4.22335 0.49208 4.32867 -0.11538 0.06646 0.0789 2.47587 -2.09317 -0 -0 -2.54202 -0.56309 0 0 0 -0.22097 0 0 0 0 0 0 0.0634 0.10063 0.04226 0 -0.41953 2.29242 -1.425 0.42093 0 -1.2409
VAL_195 -5.47721 1.42132 2.53272 -0.28071 0.2312 0.04664 1.44652 -2.00506 -0 -0 -0.86262 0.4951 0 0 0 0 0 0 0 0 0 0 -0.02176 0.01443 0.63136 0 0.09359 0 2.085 -0.24425 0 0.10628
GLU_196 -4.733 0.64382 5.38721 -0.45899 0.20142 1.43152 2.00567 -2.47666 -0.02448 -0.14466 -1.99233 -2.80834 0 0 0 0 0 0 0 0 0 0 -0.03651 0.00745 0 4.00787 -0.26944 0 -2.5358 -0.2539 0 -2.04914
GLU_197 -6.04488 0.40452 7.63872 -0.44822 0.05935 0.89366 3.47343 -3.15007 -0.02513 -0.15707 -4.32719 -0.43535 0 0 0 -0.22097 -0.5182 0 0 0 0 0 0.20259 0.00527 0 3.29313 -0.28542 0 -2.5358 -0.42592 0 -2.60355
ALA_198 -5.57852 0.35846 2.74962 -0.02274 0 0 2.30071 -2.49648 -0 -0 -1.85398 -0.36468 0 0 0 0 0 0 0 0 0 0 0.15686 0 0 0 -0.28773 0 2.3386 -0.38224 0 -3.08212
VAL_199 -6.84248 1.03195 3.31655 -0.31111 0.28547 0.06998 2.80401 -2.59967 -0 -0 -2.04442 -0.02523 0 0 0 0 0 0 0 0 0 0 -0.05982 0.23847 0.03913 0 -0.32377 0 2.085 0.04027 0 -2.29567
LYS_200 -5.71618 0.20072 7.02728 -0.47991 0.23564 0.24114 3.03834 -3.01258 -0 -0 -4.11372 0.1335 0 0 0 0 -0.5182 0 0 0 0 0 -0.0032 0.01884 2.61612 0 0.03137 0 -1.6738 0.18518 0 -1.78946
ARG_201 -6.04453 0.34518 5.09004 -0.62194 0.16431 0.3498 2.42765 -2.5678 -0 -0 -2.49964 0.25969 0 0 0 0 0 0 0 0 0 0 0.07834 0.18338 2.53354 0 -0.0405 0 -1.281 0.00873 0 -1.61474
ALA_202 -6.14546 0.5301 3.23181 -0.02263 0 0 2.75807 -2.70441 -0 -0 -2.56054 -0.37437 0 0 0 0 0 0 0 0 0 0 0.07903 0 0 0 -0.18567 0 2.3386 -0.01265 0 -3.06812
LEU_203 -5.90725 0.48098 3.60616 -0.4972 0.25161 0.12608 1.99783 -2.27581 -0 -0 -2.04375 0.20282 0 0 0 0 0 0 0 0 0 0 0.35431 0.43794 0.44818 0 -0.2551 0 0.72952 -0.00671 0 -2.3504
LYS_204 -3.86736 0.06906 4.69718 -0.30515 0.02697 0.13818 2.05957 -2.13196 -0 -0 -2.01939 -0.02906 0 0 0 0 0 0 0 0 0 0 0.0978 0.03074 1.81508 0 -0.06088 0 -1.6738 -0.08138 0 -1.23441
LEU_205 -8.43979 1.53381 3.50553 -0.72245 0.61736 0.30685 2.88974 -2.7728 -0 -0 -1.91767 0.13762 0 0 0 0 0 0 0 0 0 0 0.41493 0.10616 1.02222 0 -0.27287 0 0.72952 -0.14465 0 -3.00648
LYS_206 -7.4014 0.7119 6.60054 -0.5103 0.137 0.41864 2.51342 -3.08747 -0.00709 -0.01644 -0.8515 0.17816 0 0 0 0 0 0 0 0 0 0 0.12921 0.22694 2.11208 0 -0.00205 0 -1.6738 0.39398 0 -0.12818
THR_207 -2.55581 0.06515 3.41879 -0.20476 0.14988 0.07517 1.15457 -1.56328 -0 -0 -0.54296 -0.10871 0 0 0 0 0 0 0 0 0 0 -0.01942 0.01914 0.14759 0 0.03225 2.28582 -1.425 0.61564 0 1.54405
LYS_208 -3.45803 0.13236 4.31341 -0.43498 0.07023 0.25288 2.33568 -1.89624 -0 -0 -2.41824 -0.10639 0 0 0 0 0 0 0 0 0 0 -0.04397 0.01042 2.42173 0 -0.05056 0 -1.6738 0.09439 0 -0.4511
LEU_209 -6.76011 2.15531 2.12293 -0.46699 0.29503 0.07976 1.25372 -1.66427 -0 -0 -2.31184 0.32034 0 0 0 0 0 0 0 0 0 0 -0.02168 0.41016 0.56882 0 -0.14445 0 0.72952 -0.40278 0 -3.83654
GLY:CtermProteinFull_210 -1.33893 0.82299 1.26003 -0.41578 0.04848 1.26506 0.1201 -0.33654 -0 -0 -1.55243 -2.92972 0 0 0 0 0 0 0 0 0 0 0 0 0 0 0 0 1.2108 -0.30009 0 -2.14602
HMM:MP-FE1-connect_211 -18.9194 3.90448 1.78021 -22.719 21.933 -3.32942 4.28338 -4.57728 -0.00715 -0.05128 -18.6266 -12.7386 0 0 0 0 -1.44739 0 0.02925 0 0 0.00475 0 0 0 0 0 0 0 0 0 -50.4811
#END_POSE_ENERGIES_TABLE 

# All scores below are weighted scores, not raw scores.
#BEGIN_POSE_ENERGIES_TABLE UM_97_H46_ar0068_HMM_onlyH_1__DE_2
label fa_atr fa_rep fa_sol fa_intra_atr_xover4 fa_intra_rep_xover4 fa_intra_sol_xover4 lk_ball lk_ball_iso lk_ball_bridge lk_ball_bridge_uncpl fa_elec fa_intra_elec pro_close hbond_sr_bb hbond_lr_bb hbond_bb_sc hbond_sc dslf_fa13 atom_pair_constraint coordinate_constraint angle_constraint dihedral_constraint omega fa_dun_dev fa_dun_rot fa_dun_semi p_aa_pp hxl_tors ref rama_prepro res_type_constraint total
weights 1 0.55 1 1 0.55 1 0.92 -0.38 -0.33 -0.33 1 1 1.25 1 1 1 1 1.25 1 1 1 1 0.48 0.69 0.76 0.78 0.61 1 1 0.5 1 NA
pose -1228.84 130.934 812.01 -91.4463 66.8663 38.7665 495.391 -504.337 -0.855177 -4.87448 -442.01 -59.1055 0 -163.923 -17.934 -30.5272 -17.4417 0 0.0584912 0 0 0.009497 28.9137 22.0563 119.375 81.8089 -57.6157 54.0426 51.2075 10.5512 0 -706.919
VAL:NtermProteinFull_1 -5.22665 1.93576 2.36876 -2.6275 5.86157 2.19697 0.994061 -1.2887 -0.00709173 -0.0164446 -3.24449 0.942179 0 0 0 0 0 0 0 0 0 0 0.0868021 0.0315049 0.143108 0 0 0 2.085 0 0 4.23483
SER_2 -5.34678 1.63344 5.3933 -0.0263655 0 0.0624971 2.75479 -2.15194 -0.00728976 -0.0846767 -3.77076 -0.591318 0 0 0 -1.56549 0 0 0 0 0 0 -0.00517992 0.119528 0.204187 0 -0.415171 0.604547 -1.1772 -0.163187 0 -4.53307
LEU_3 -7.25975 1.21186 1.8638 -0.708178 1.00525 0.268485 1.56836 -2.06071 -0 -0 -0.428173 0.133001 0 0 0 0 0 0 0 0 0 0 0.456753 0.133415 1.27041 0 -0.310983 0 0.729516 -0.234336 0 -2.36126
GLU_4 -5.66662 0.519007 6.40841 -0.33835 0.105685 0.409572 3.14314 -2.79603 -0.00728976 -0.0846767 -3.43897 -0.624045 0 0 0 0 -1.37647 0 0 0 0 0 0.0702162 0.0859714 0 3.35671 -0.110116 0 -2.5358 -0.0937321 0 -2.97338
GLN_5 -6.15642 0.41114 5.53263 -0.250772 0.0219889 0.188532 3.29749 -2.89403 -0 -0 -2.81283 -0.372912 0 0 0 -1.56549 0 0 0 0 0 0 0.193742 0.0389674 0 3.10749 -0.0504468 0 -1.0644 0.0661347 0 -2.30918
ALA_6 -6.7428 0.421687 3.00645 -0.0230059 0 0 2.64897 -2.78854 -0 -0 -1.93271 -0.36738 0 0 0 0 0 0 0 0 0 0 0.0392934 0 0 0 -0.265642 0 2.3386 -0.0170014 0 -3.68208
ALA_7 -5.71777 0.387681 3.4656 -0.021511 0 0 2.63095 -2.6775 -0 -0 -2.45296 -0.371076 0 0 0 0 0 0 0 0 0 0 -0.0302737 0 0 0 -0.188937 0 2.3386 -0.143074 0 -2.78026
VAL_8 -7.14982 0.73463 4.4466 -0.301136 0.211061 0.0666841 3.14833 -2.99402 -0 -0 -2.59378 -0.0575796 0 0 0 0 0 0 0 0 0 0 -0.0328663 0.0434372 0.0594193 0 -0.398406 0 2.085 0.154772 0 -2.57767
ILE_9 -7.82952 1.0466 2.63311 -0.515761 0.583515 0.10375 2.453 -2.56574 -0 -0 -2.00735 0.0553629 0 0 0 0 0 0 0 0 0 0 0.324733 0.156032 0.71706 0 -0.297881 0 1.0317 0.369939 0 -3.74146
LEU_10 -6.65744 0.214172 2.9783 -0.710232 0.417599 0.277262 2.16305 -2.45107 -0 -0 -1.85409 0.152122 0 0 0 0 0 0 0 0 0 0 0.0695549 0.0250693 0.901228 0 -0.225424 0 0.729516 0.350071 0 -3.62032
ALA_11 -5.72281 0.413619 2.86231 -0.0218224 0 0 2.68865 -2.60253 -0 -0 -2.26257 -0.368958 0 0 0 0 0 0 0 0 0 0 0.0064822 0 0 0 -0.234801 0 2.3386 0.0888659 0 -2.81496
VAL_12 -7.64259 0.780666 3.75268 -0.313284 0.309735 0.0712715 3.06623 -2.83453 -0 -0 -2.79732 -0.046204 0 0 0 0 0 0 0 0 0 0 0.16003 0.0418867 0.0599122 0 -0.363011 0 2.085 0.0807815 0 -3.58874
ALA_13 -6.0639 0.209665 3.83378 -0.0222841 0 0 3.03226 -2.92909 -0 -0 -2.94237 -0.351524 0 0 0 0 0 0 0 0 0 0 -0.0115843 0 0 0 -0.280633 0 2.3386 0.0828353 0 -3.10424
ALA_14 -4.38167 0.287506 2.59055 -0.022032 0 0 1.5593 -2.08793 -0 -0 -0.662191 -0.359657 0 0 0 0 0 0 0 0 0 0 0.0497102 0 0 0 -0.174309 0 2.3386 -0.214546 0 -1.07666
ARG_15 -7.27164 0.448561 4.89698 -0.890416 0.314692 0.536258 1.88184 -2.76307 -0 -0 -0.395303 0.430279 0 0 0 0 0 0 0 0 0 0 0.670313 0.555744 2.44442 0 -0.139877 0 -1.281 -0.233112 0 -0.795327
LEU_16 -6.64199 0.924823 2.14361 -0.499622 0.329884 0.122332 1.6197 -2.00967 -0 -0 -0.585566 0.209974 0 0 0 0 0 0 0 0 0 0 -0.0370611 0.240429 0.300417 0 -0.306641 0 0.729516 -0.165854 0 -3.62571
GLY_17 -1.79048 0.134741 2.35537 -5.78527e-05 0 0 1.12311 -1.17766 -0 -0 -0.872587 -0.381017 0 0 0 0 0 0 0 0 0 0 -0.0620215 0 0 0 -1.49066 0 1.2108 0.155732 0 -0.79473
THR_18 -4.4943 0.469103 2.5255 -0.197526 0.147904 0.0668846 1.59734 -1.70141 -0 -0 -1.26497 -0.848241 0 0 0 -0.32742 0 0 0 0 0 0 0.00475828 0.0440253 0.691829 0 -0.742076 2.29649 -1.425 0.796686 0 -2.36042
THR_19 -3.81735 0.258561 4.00066 -0.113889 0.0615117 0.0779985 2.30444 -2.00074 -0.000856505 -0.0118632 -2.22953 -0.590523 0 0 0 -0.816415 0 0 0 0 0 0 -0.00711936 0.0198233 0.0405768 0 -0.361227 2.29586 -1.425 0.365012 0 -1.95007
VAL_20 -5.49765 1.02226 1.90799 -0.31458 0.307492 0.0719548 1.86267 -1.99998 -0 -0 -1.16461 -0.111108 0 0 0 0 0 0 0 0 0 0 -0.0633387 0.121425 0.226966 0 -0.273552 0 2.085 -0.189765 0 -2.00882
GLU_21 -4.71328 0.289227 6.24541 -0.464312 0.214814 1.4441 2.63865 -2.70737 -0.024815 -0.150449 -3.60333 -2.92041 0 0 0 0 0 0 0 0 0 0 0.342698 0.0107434 0 3.97515 -0.316886 0 -2.5358 -0.185784 0 -2.46165
GLU_22 -6.52115 0.369831 7.53281 -0.634178 0.158653 1.16583 3.39039 -3.09608 -0.0326235 -0.210947 -3.24338 -0.651213 0 0 0 -0.488995 -0.870715 0 0 0 0 0 0.161356 0.012792 0 3.43494 -0.226288 0 -2.5358 -0.377902 0 -2.66267
ALA_23 -5.39836 0.13464 2.78397 -0.0228447 0 0 2.51815 -2.4439 -0.000856505 -0.0118632 -1.92473 -0.388168 0 0 0 0 0 0 0 0 0 0 0.357721 0 0 0 -0.279296 0 2.3386 -0.322121 0 -2.65907
VAL_24 -5.61889 0.324098 3.70199 -0.311865 0.27638 0.0710804 2.52849 -2.47533 -0 -0 -2.2359 -0.0786286 0 0 0 0 0 0 0 0 0 0 -0.0509923 0.00642785 0.0655142 0 -0.298239 0 2.085 -0.00116837 0 -2.01204
LYS_25 -4.88264 0.192659 5.542 -0.307246 0.0322635 0.139986 2.34791 -2.4314 -0.00780853 -0.0604984 -2.33869 0.00557941 0 0 0 0 0 0 0 0 0 0 -0.0225788 0.153561 1.78577 0 0.0450344 0 -1.6738 0.169984 0 -1.30992
ARG_26 -7.26484 0.365289 6.60925 -0.437043 0.0622848 0.215924 3.19393 -3.05602 -0 -0 -3.28512 0.393753 0 0 0 0 -0.870715 0 0 0 0 0 -0.00977773 0.392265 2.11285 0 0.0257913 0 -1.281 0.300741 0 -2.53244
ALA_27 -6.12832 0.492988 2.90514 -0.0227443 0 0 2.46479 -2.56944 -0 -0 -2.17855 -0.374442 0 0 0 0 0 0 0 0 0 0 0.0475784 0 0 0 -0.276448 0 2.3386 0.160103 0 -3.14075
LEU_28 -5.05137 0.235179 4.09133 -0.50933 0.373428 0.129902 2.05082 -2.23269 -0 -0 -2.10332 0.231863 0 0 0 0 0 0 0 0 0 0 0.716204 0.182523 0.328387 0 -0.306881 0 0.729516 -0.203347 0 -1.33778
LYS_29 -4.78126 0.238216 5.62838 -0.304368 0.0271449 0.136638 2.37531 -2.44185 -0 -0 -2.12564 0.00065839 0 0 0 0 0 0 0 0 0 0 -0.0347759 0.0285926 1.76877 0 0.00143474 0 -1.6738 -0.171639 0 -1.32819
LEU_30 -8.11667 0.778377 3.64832 -0.488875 0.421763 0.114804 2.77592 -2.76773 -0.013486 -0.107391 -2.20528 0.207223 0 0 0 0 0 0 0 0 0 0 0.0218451 0.264122 0.383416 0 -0.273552 0 0.729516 -0.116405 0 -4.74407
LYS_31 -7.01597 0.563378 6.54245 -0.415735 0.097572 0.207181 3.33149 -3.18337 -0 -0 -1.98259 -0.0502328 0 0 0 0 0 0 0 0 0 0 0.0262985 0.574195 1.6834 0 0.0317091 0 -1.6738 0.577571 0 -0.686456
THR_32 -3.0566 0.121604 3.92716 -0.200889 0.145081 0.0725002 1.46776 -1.78303 -0 -0 -1.10432 -0.0875669 0 0 0 0 0 0 0 0 0 0 0.317428 0.000122693 0.0628312 0 -0.0203512 2.27786 -1.425 1.07181 0 1.7864
LYS_33 -3.59401 0.150018 3.62647 -0.304834 0.0266473 0.136898 1.47927 -1.62938 -0 -0 -0.45605 -0.0132024 0 0 0 0 0 0 0 0 0 0 -0.00110007 0.0602633 1.79039 0 -0.0340583 0 -1.6738 0.349796 0 -0.0866858
LEU_34 -4.96896 0.493586 1.5367 -0.531009 0.433165 0.150261 1.25965 -1.47379 -0 -0 -1.16737 0.153909 0 0 0 0 0 0 0 0 0 0 -0.0346151 0.0480356 0.141967 0 -0.189481 0 0.729516 -0.340209 0 -3.75865
GLY_35 -1.70207 0.12444 2.04676 -4.79734e-05 0 0 1.05354 -1.09141 -0.000370416 -0.0116141 -0.413435 -0.393452 0 0 0 0 0 0 0 0 0 0 0.0634649 0 0 0 -0.942947 0 1.2108 -0.271662 0 -0.328017
VAL_36 -5.72708 0.718447 2.38856 -0.299953 0.218076 0.0562 1.5569 -1.91905 -0.013486 -0.107391 -1.30298 -0.119607 0 0 0 0 0 0 0 0 0 0 0.2803 0.0213733 0.0317087 0 -0.473851 0 2.085 0.109016 0 -2.49782
SER_37 -4.44189 0.165837 4.68328 -0.0285075 0 0.0666917 2.86173 -2.20095 -0 -0 -2.55153 -0.445176 0 0 0 -1.65604 0 0 0 0 0 0 0.00832431 0.0910286 0.197739 0 -0.385841 0.634279 -1.1772 -0.122944 0 -4.30117
LEU_38 -4.82758 0.224502 2.42997 -0.711579 0.585506 0.283179 1.38064 -1.71792 -0 -0 -0.174514 0.0887598 0 0 0 0 0 0 0 0 0 0 0.528189 0.00248515 0.999449 0 -0.234854 0 0.729516 -0.14022 0 -0.554482
LYS_39 -4.29931 0.449229 6.52868 -0.501388 0.106626 0.330951 2.70072 -2.77361 -0.00715138 -0.0512777 -5.62325 0.208384 0 0 0 0 -0.327484 0 0 0 0 0 0.178674 0.0183245 2.58923 0 0.0409996 0 -1.6738 0.144882 0 -1.96057
GLN_40 -5.93231 0.315858 5.68267 -0.253717 0.0282244 0.195068 3.01715 -2.70521 -0.000370416 -0.0116141 -2.6166 -0.388755 0 0 0 -1.65604 0 0 0 0 0 0 0.378577 0.0516581 0 2.8778 -0.147604 0 -1.0644 0.000992461 0 -2.22862
ALA_41 -6.21857 0.455399 3.29608 -0.0220651 0 0 2.60134 -2.68477 -0 -0 -1.77415 -0.33978 0 0 0 0 0 0 0 0 0 0 0.223821 0 0 0 -0.120929 0 2.3386 -0.00618125 0 -2.2512
LEU_42 -8.25996 0.777807 3.33899 -0.481231 0.285199 0.115954 2.78217 -2.75203 -0 -0 -1.94996 0.165701 0 0 0 0 0 0 0 0 0 0 0.0452903 0.527919 0.394845 0 -0.26858 0 0.729516 0.00208877 0 -4.54629
LEU_43 -7.13697 0.836828 4.62766 -0.709618 0.594589 0.274776 3.15731 -2.76729 -0 -0 -2.99638 0.123072 0 0 0 0 0 0 0 0 0 0 0.222521 0.0718775 1.13487 0 -0.289605 0 0.729516 -0.0163654 0 -2.1432
LEU_44 -8.25919 1.06466 2.99763 -0.716533 0.454058 0.293274 2.71474 -2.67826 -0 -0 -2.43337 0.123908 0 0 0 0 0 0 0 0 0 0 0.837174 0.0414157 0.945998 0 -0.233608 0 0.729516 0.11895 0 -3.99963
LEU_45 -9.6569 2.21327 3.14985 -0.495621 0.329574 0.120581 2.52751 -2.71329 -0 -0 -2.94654 0.240507 0 0 0 0 0 0 0 0 0 0 -0.0345181 0.374166 0.416217 0 -0.233226 0 0.729516 0.287209 0 -5.69169
HIS_D:MP-NE2-connect_46 -10.3695 3.94274 6.84529 -2.96126 2.19161 2.22231 3.10342 -3.45664 -0 -0 -5.55204 -0.84929 0 0 0 0 0 0 0.0292456 0 0 0.0047485 -0.00357514 0.0493705 0 2.02915 -0.185591 0 0.134426 0.42425 0 -2.40129
ILE_47 -9.85218 2.53334 3.88236 -0.687217 1.26542 0.168997 3.0693 -2.93618 -0 -0 -4.20051 0.205224 0 0 0 0 0 0 0 0 0 0 0.251952 0.264208 3.36852 0 -0.373595 0 1.0317 0.334961 0 -1.6737
ALA_48 -6.20274 0.400314 4.18213 -0.0220047 0 0 3.157 -3.05792 -0.00178255 -0.0119404 -2.54517 -0.355743 0 0 0 0 0 0 0 0 0 0 0.732044 0 0 0 -0.260963 0 2.3386 0.085107 0 -1.56307
ALA_49 -3.86479 0.139635 3.04404 -0.0222501 0 0 1.75058 -2.08286 -0 -0 -0.717412 -0.320396 0 0 0 0 0 0 0 0 0 0 0.298272 0 0 0 -0.225473 0 2.3386 -0.0630486 0 0.274901
ALA_50 -3.74411 0.113015 1.88081 -0.0220583 0 0 1.63291 -1.6938 -0 -0 -0.581956 -0.372952 0 0 0 0 0 0 0 0 0 0 0.238457 0 0 0 -0.203706 0 2.3386 -0.23909 0 -0.65388
LEU_51 -6.98735 0.651483 2.4641 -0.514115 0.448932 0.132426 1.65596 -2.23631 -0 -0 -1.17066 0.224446 0 0 0 0 0 0 0 0 0 0 0.02049 0.154772 0.34808 0 -0.304089 0 0.729516 -0.248502 0 -4.63082
GLY_52 -1.70371 0.0489844 2.17829 -5.09732e-05 0 0 1.13104 -1.11871 -0 -0 -0.949417 -0.396196 0 0 0 0 0 0 0 0 0 0 -0.0107828 0 0 0 -1.37293 0 1.2108 -0.270609 0 -1.25329
THR_53 -4.17129 0.135264 3.83504 -0.108772 0.0887388 0.0719457 1.62135 -1.92913 -0.024338 -0.151714 -1.73724 -0.444215 0 0 0 0 0 0 0 0 0 0 0.114275 0.179369 0.154938 0 -0.718404 2.30589 -1.425 -0.271036 0 -2.47433
THR_54 -4.88354 0.267929 6.01268 -0.131009 0.0783173 0.084505 3.6074 -2.65247 -0.00292662 -0.0353034 -4.35172 -0.0333713 0 0 0 -1.4428 -0.637384 0 0 0 0 0 -0.0138387 1.90645e-05 0.0453182 0 -0.382005 4.21233 -1.425 -0.282095 0 -1.96498
VAL_55 -6.89032 1.27083 2.25095 -0.262355 0.27091 0.0421188 1.69467 -2.22111 -0 -0 -1.05965 0.522583 0 0 0 0 0 0 0 0 0 0 0.0289451 0.480905 0.726152 0 0.0432254 0 2.085 -0.229754 0 -1.2469
GLU_56 -4.64906 0.64834 5.43842 -0.455534 0.204561 1.42808 1.91589 -2.43718 -0.029707 -0.159251 -1.92478 -2.77747 0 0 0 0 0 0 0 0 0 0 0.109275 0.000233855 0 3.9682 -0.170708 0 -2.5358 -0.15061 0 -1.57711
GLU_57 -5.75908 0.294304 7.33419 -0.209824 0.0254151 0.319931 3.60062 -3.05666 -0.029707 -0.159251 -4.69362 -0.522232 0 0 0 -1.4428 -0.637384 0 0 0 0 0 -0.00402233 0.257262 0 3.85367 -0.217271 0 -2.5358 -0.268837 0 -3.85109
ALA_58 -5.68329 0.23095 2.77131 -0.022395 0 0 2.41367 -2.47981 -0.0144283 -0.0920093 -1.85572 -0.377859 0 0 0 0 0 0 0 0 0 0 -0.0122121 0 0 0 -0.293719 0 2.3386 -0.268899 0 -3.34582
VAL_59 -6.98343 1.08972 3.30948 -0.307911 0.245736 0.0695429 2.81122 -2.68869 -0 -0 -2.29354 -0.0690439 0 0 0 0 0 0 0 0 0 0 0.056631 0.118439 0.0893459 0 -0.403567 0 2.085 0.0517407 0 -2.81933
LYS_60 -4.82065 0.238425 5.0003 -0.304898 0.0256876 0.135765 2.18144 -2.31814 -0 -0 -1.65686 -0.0463749 0 0 0 0 0 0 0 0 0 0 0.734038 0.0876521 1.76354 0 0.0297833 0 -1.6738 0.123325 0 -0.500767
ARG_61 -6.71317 0.361544 5.3649 -0.619203 0.101094 0.359499 2.41817 -2.85252 -0.0110537 -0.0830673 -2.14958 0.503339 0 0 0 0 0 0 0 0 0 0 -0.045923 0.256949 2.41364 0 -0.112639 0 -1.281 -0.0419878 0 -2.131
ALA_62 -6.99703 1.48416 3.43534 -0.0215811 0 0 3.34997 -2.99518 -0 -0 -2.67513 -0.355495 0 0 0 0 0 0 0 0 0 0 -0.0328158 0 0 0 -0.181237 0 2.3386 -0.121107 0 -2.77151
LEU_63 -6.16913 0.781983 4.67115 -0.500069 0.489886 0.118634 2.57767 -2.59575 -0 -0 -2.70487 0.245177 0 0 0 0 0 0 0 0 0 0 0.189733 0.145185 0.462978 0 -0.251875 0 0.729516 -0.0606624 0 -1.87044
LYS_64 -4.20946 0.210552 5.10951 -0.302741 0.027452 0.132536 2.17 -2.25607 -0 -0 -1.5461 0.00765283 0 0 0 0 0 0 0 0 0 0 0.0266912 0.00798648 1.7945 0 0.0468276 0 -1.6738 0.0832554 0 -0.371211
LEU_65 -8.18926 0.904318 3.12761 -0.702682 0.654067 0.264277 2.49969 -2.59144 -0 -0 -1.86672 0.155908 0 0 0 0 0 0 0 0 0 0 0.163132 0.0727861 1.04788 0 -0.274682 0 0.729516 -0.00276513 0 -4.00837
LYS_66 -8.26567 1.32174 7.37371 -0.498736 0.123847 0.385459 3.76504 -3.57148 -0.00862261 -0.0208911 -3.47065 0.231196 0 0 0 0 0 0 0 0 0 0 -0.00482025 0.446334 2.09337 0 0.0485879 0 -1.6738 0.436389 0 -1.289
THR_67 -2.94201 0.121599 3.92126 -0.206115 0.170106 0.0755384 1.44315 -1.79424 -0 -0 -1.22119 -0.120731 0 0 0 0 0 0 0 0 0 0 -0.0334717 0.0011895 0.114794 0 -0.0121655 2.28577 -1.425 0.719446 0 1.09793
LYS_68 -3.3367 0.131767 3.32827 -0.305851 0.0263282 0.139735 1.26622 -1.5436 -0 -0 -0.39294 -0.000516629 0 0 0 0 0 0 0 0 0 0 -0.0593931 0.0322375 1.72358 0 -0.0407332 0 -1.6738 0.0764313 0 -0.62895
LEU_69 -5.57505 0.895954 1.19278 -0.518767 0.473484 0.133622 1.08582 -1.44672 -0 -0 -0.527374 0.209541 0 0 0 0 0 0 0 0 0 0 0.124217 0.0545182 0.241997 0 -0.282002 0 0.729516 -0.230699 0 -3.43916
GLY_70 -1.79463 0.0746813 2.14176 -5.32879e-05 0 0 1.01224 -1.1328 -0 -0 -0.596128 -0.380306 0 0 0 0 0 0 0 0 0 0 0.070965 0 0 0 -1.2894 0 1.2108 0.324183 0 -0.358689
VAL_71 -6.07614 1.31245 2.23588 -0.303991 0.205645 0.0579219 1.577 -1.90641 -0.00862261 -0.0208911 -1.61993 -0.0395107 0 0 0 0 0 0 0 0 0 0 0.0376791 0.0122175 0.0120932 0 -0.383529 0 2.085 0.797075 0 -2.02606
SER_72 -4.76744 0.297249 4.99883 -0.0267221 0 0.0630243 3.00887 -2.34605 -0 -0 -2.31595 -0.556319 0 0 0 -1.63121 0 0 0 0 0 0 0.00719598 0.0827534 0.164053 0 -0.463977 0.624769 -1.1772 0.218884 0 -3.81924
LEU_73 -6.04581 0.43481 2.50825 -0.6854 0.524804 0.246131 1.7393 -1.97459 -0 -0 -0.4264 0.149375 0 0 0 0 0 0 0 0 0 0 0.0484106 0.17882 0.954837 0 -0.257128 0 0.729516 -0.156098 0 -2.03116
LYS_74 -4.65034 0.233213 5.62009 -0.511736 0.11237 0.430663 2.4994 -2.49738 -0.0635098 -0.164986 -4.40496 0.0815938 0 0 0 0 -0.457899 0 0 0 0 0 0.0604559 0.0656319 2.46617 0 0.00778522 0 -1.6738 0.0154813 0 -2.83174
GLN_75 -7.1502 0.692114 7.25194 -0.255242 0.0331228 0.197533 4.12559 -3.39411 -0 -0 -4.20931 -0.404188 0 0 0 -1.63121 -0.917894 0 0 0 0 0 0.0594868 0.0423684 0 2.82394 -0.05045 0 -1.0644 0.0373925 0 -3.81352
ALA_76 -6.93743 0.510765 3.25825 -0.0229289 0 0 2.8645 -2.82888 -0 -0 -1.93183 -0.385204 0 0 0 0 0 0 0 0 0 0 0.311949 0 0 0 -0.218693 0 2.3386 0.0396273 0 -3.00128
LEU_77 -8.31477 0.672248 3.4497 -0.486917 0.252585 0.117174 2.38907 -2.78582 -0 -0 -2.33117 0.206055 0 0 0 0 0 0 0 0 0 0 0.126827 0.323871 0.403509 0 -0.266278 0 0.729516 -0.0132852 0 -5.52768
THR_78 -6.2103 0.224953 4.98006 -0.20455 0.145706 0.0747943 3.3461 -2.82366 -0 -0 -4.15334 -0.209719 0 0 0 0 0 0 0 0 0 0 -0.0231601 3.38438e-06 0.0717306 0 -0.0173829 2.3831 -1.425 0.317659 0 -3.523
ILE_79 -8.68939 1.30081 2.70616 -0.513074 0.543291 0.103106 2.72942 -2.74406 -0 -0 -2.27156 -0.0107393 0 0 0 0 0 0 0 0 0 0 -0.0225354 0.135888 0.600366 0 -0.383065 0 1.0317 0.516149 0 -4.96753
LEU_80 -8.23279 1.00679 2.88067 -0.492439 0.410648 0.11061 2.16924 -2.74565 -0 -0 -1.55296 0.264541 0 0 0 0 0 0 0 0 0 0 0.108452 0.153464 0.596469 0 -0.220466 0 0.729516 0.401033 0 -4.41288
ALA_81 -5.48215 0.472504 2.64239 -0.0228399 0 0 2.12474 -2.36611 -0.000335825 -0.0104239 -2.16703 -0.370792 0 0 0 0 0 0 0 0 0 0 0.16341 0 0 0 -0.144789 0 2.3386 0.155897 0 -2.66693
THR_82 -8.01303 0.514477 5.18065 -0.201141 0.125498 0.0725346 3.37097 -3.09464 -0 -0 -3.53272 -0.0494259 0 0 0 0 0 0 0 0 0 0 0.0850001 0.204067 0.0640063 0 -0.0147772 2.34337 -1.425 0.294831 0 -4.07533
ALA_83 -6.18892 0.587559 3.78525 -0.0214631 0 0 2.862 -2.99198 -0 -0 -2.62939 -0.349209 0 0 0 0 0 0 0 0 0 0 -0.0126325 0 0 0 -0.125091 0 2.3386 0.429907 0 -2.31536
ALA_84 -3.14409 0.073991 2.7794 -0.021806 0 0 1.41588 -1.77308 -0 -0 -0.704906 -0.351944 0 0 0 0 0 0 0 0 0 0 -0.00677009 0 0 0 -0.219033 0 2.3386 0.0461806 0 0.432428
GLN_85 -5.3261 0.788892 3.06936 -0.832526 0.213121 0.887698 1.45301 -1.96035 -0.000335825 -0.0104239 -0.749888 -0.836011 0 0 0 0 0 0 0 0 0 0 0.520719 0.183671 0 3.31748 -0.177085 0 -1.0644 -0.150583 0 -0.673759
LEU_86 -6.62341 0.870806 1.77912 -0.495043 0.443334 0.12187 1.46646 -1.9033 -0 -0 -0.553273 0.191566 0 0 0 0 0 0 0 0 0 0 0.026551 0.436439 0.290432 0 -0.301518 0 0.729516 -0.147773 0 -3.66823
GLY_87 -1.63044 0.0936741 2.15797 -5.8005e-05 0 0 1.03851 -1.07339 -0.00338907 -0.029834 -0.687636 -0.392486 0 0 0 0 0 0 0 0 0 0 -0.123574 0 0 0 -1.48771 0 1.2108 0.181616 0 -0.745952
THR_88 -4.81956 0.556945 2.89078 -0.187797 0.140999 0.0650016 1.57312 -1.85387 -0.00378876 -0.0372171 -1.34452 -0.903841 0 0 0 -0.0123323 0 0 0 0 0 0 0.00120225 0.0270165 0.539763 0 -0.683466 2.28856 -1.425 1.04529 0 -2.14272
THR_89 -4.28554 0.451015 4.47758 -0.112273 0.0637476 0.0750264 2.51468 -2.17564 -0 -0 -2.40209 -0.641223 0 0 0 -0.580272 0 0 0 0 0 0 -0.0163883 0.0301038 0.0341434 0 -0.434147 2.28957 -1.425 0.628394 0 -1.50831
VAL_90 -5.4694 0.676947 2.07633 -0.304497 0.232435 0.068653 1.80069 -1.97457 -0 -0 -1.02559 -0.0791826 0 0 0 0 0 0 0 0 0 0 -0.0717592 0.00831948 0.188526 0 -0.26806 0 2.085 -0.150878 0 -2.20703
GLU_91 -4.31766 0.190859 5.04633 -0.463684 0.241592 1.45201 1.78084 -2.23856 -0.0249648 -0.150485 -2.08141 -2.96229 0 0 0 0 0 0 0 0 0 0 0.311759 0.0196395 0 3.99235 -0.291067 0 -2.5358 -0.164943 0 -2.19549
GLU_92 -6.40815 0.403304 7.26272 -0.445715 0.0500797 0.839409 3.40678 -3.0725 -0.0531509 -0.31327 -3.4582 -0.475465 0 0 0 -0.56794 -0.90294 0 0 0 0 0 0.217524 0.464149 0 3.38365 -0.286087 0 -2.5358 -0.42661 0 -2.91821
ALA_93 -5.6202 0.327588 2.1867 -0.0224939 0 0 2.3622 -2.36568 -0 -0 -1.67679 -0.387262 0 0 0 0 0 0 0 0 0 0 0.070192 0 0 0 -0.29969 0 2.3386 -0.369548 0 -3.45638
VAL_94 -5.70622 0.58098 2.47679 -0.301476 0.201303 0.0670705 2.15097 -2.16163 -0 -0 -1.75561 -0.0375495 0 0 0 0 0 0 0 0 0 0 -0.062433 2.18511e-05 0.0192642 0 -0.37763 0 2.085 0.175474 0 -2.64567
LYS_95 -4.65768 0.200794 5.12752 -0.310639 0.0278692 0.143576 2.31203 -2.28792 -0.0277863 -0.155401 -2.2236 -0.0102686 0 0 0 0 0 0 0 0 0 0 -0.0141736 0.0278871 1.74617 0 -0.00711674 0 -1.6738 0.196729 0 -1.5858
ARG_96 -7.47496 0.433303 6.67193 -0.462965 0.0939127 0.250595 3.37213 -3.18051 -0 -0 -3.21981 0.331119 0 0 0 0 -0.90294 0 0 0 0 0 0.179413 1.17093 2.03614 0 -0.113069 0 -1.281 -0.209301 0 -2.30508
ALA_97 -6.09266 0.531399 2.88315 -0.0219211 0 0 2.57091 -2.58998 -0 -0 -2.11209 -0.387174 0 0 0 0 0 0 0 0 0 0 0.111753 0 0 0 -0.303466 0 2.3386 -0.219829 0 -3.29131
LEU_98 -5.32475 0.443104 4.6555 -0.722353 0.56713 0.30144 2.53976 -2.49427 -0 -0 -1.2187 0.169119 0 0 0 0 0 0 0 0 0 0 0.26815 0.0119876 0.948255 0 -0.256066 0 0.729516 -0.125134 0 0.492685
LYS_99 -4.70222 0.33301 5.55191 -0.305229 0.0268096 0.13576 2.71313 -2.52877 -0 -0 -1.73779 -0.0105387 0 0 0 0 0 0 0 0 0 0 0.0570903 0.0232982 1.73628 0 0.0123453 0 -1.6738 -0.0604034 0 -0.429124
LEU_100 -9.07507 1.15128 3.6773 -0.489186 0.399331 0.116226 3.201 -2.99625 -0.0170158 -0.0889219 -2.11295 0.212801 0 0 0 0 0 0 0 0 0 0 0.0145638 0.333776 0.396025 0 -0.267868 0 0.729516 -0.0604848 0 -4.87594
LYS_101 -7.33217 0.872331 6.27941 -0.46221 0.0908972 0.289253 3.59496 -3.14924 -0 -0 -2.84982 0.277061 0 0 0 0 0 0 0 0 0 0 0.260556 0.224071 2.02808 0 0.0480978 0 -1.6738 0.638969 0 -0.86357
THR_102 -3.2295 0.104421 3.53812 -0.120492 0.0671887 0.0594589 1.55503 -1.80675 -0 -0 -0.489356 -0.922778 0 0 0 0 0 0 0 0 0 0 0.330516 0.0633947 0.260621 0 -0.103336 2.31179 -1.425 0.522919 0 0.716239
LYS_103 -3.75729 0.192902 4.57133 -0.431847 0.0707417 0.24821 2.36923 -1.96148 -0 -0 -2.34292 -0.114498 0 0 0 0 -0.558818 0 0 0 0 0 0.0267923 0.0435084 2.39004 0 -0.105267 0 -1.6738 -0.102572 0 -1.13575
LEU_104 -5.42832 0.774146 1.34596 -0.513292 0.401717 0.132413 1.30755 -1.39857 -0 -0 -0.893267 0.174399 0 0 0 0 0 0 0 0 0 0 0.56713 0.159248 0.248421 0 -0.265854 0 0.729516 -0.0242117 0 -2.68302
GLY_105 -1.72559 0.0842775 2.00683 -5.05725e-05 0 0 1.01493 -1.07732 -0.00334424 -0.0708518 -0.382114 -0.356727 0 0 0 0 0 0 0 0 0 0 0.298533 0 0 0 -1.35052 0 1.2108 0.396602 0 0.0454547
VAL_106 -6.15846 0.77104 1.99506 -0.309957 0.225501 0.0633344 1.6244 -1.90491 -0.0170158 -0.0889219 -1.20906 -0.227686 0 0 0 0 0 0 0 0 0 0 -0.0185649 0.0104984 0.0821953 0 -0.492502 0 2.085 0.350622 0 -3.21942
SER_107 -4.56579 0.199124 4.99087 -0.0266723 0 0.0624187 3.10093 -2.36422 -0 -0 -2.6942 -0.489647 0 0 0 -1.83687 0 0 0 0 0 0 -0.029777 0.0158763 0.155725 0 -0.453019 0.653742 -1.1772 -0.299579 0 -4.75828
LEU_108 -5.27119 0.36357 3.07747 -0.497617 0.548143 0.117085 1.80582 -2.00663 -0 -0 -0.705696 0.22863 0 0 0 0 0 0 0 0 0 0 0.157326 0.0870356 0.331705 0 -0.285621 0 0.729516 -0.248906 0 -1.56935
ASP_109 -3.83041 0.160092 4.98058 -0.113714 0.00985668 0.356649 2.23555 -2.19449 -0 -0 -2.82231 -0.298842 0 0 0 0 -0.917894 0 0 0 0 0 0.910095 0.189831 0 1.74845 0.265625 0 -2.2837 0.226455 0 -1.37818
GLN_110 -7.16796 0.595297 6.43487 -0.26126 0.0405241 0.21093 3.49947 -3.14493 -0.0239368 -0.180358 -2.43881 -0.40616 0 0 0 -1.83687 0 0 0 0 0 0 -0.0358214 0.12053 0 2.81437 -0.168896 0 -1.0644 0.227855 0 -2.78555
ALA_111 -7.13299 0.909161 3.56656 -0.0205529 0 0 3.23588 -2.98862 -0 -0 -2.30545 -0.363605 0 0 0 0 0 0 0 0 0 0 0.250858 0 0 0 -0.0767864 0 2.3386 0.0721329 0 -2.5148
LEU_112 -8.78777 0.80117 4.08749 -0.505768 0.393179 0.124915 2.9231 -3.01623 -0 -0 -2.34774 0.213978 0 0 0 0 0 0 0 0 0 0 0.838392 0.145224 0.394281 0 -0.269162 0 0.729516 0.0881638 0 -4.18726
THR_113 -6.93942 0.542942 5.45612 -0.21069 0.203328 0.0774905 3.10925 -3.00182 -0 -0 -3.05037 -0.0831646 0 0 0 0 0 0 0 0 0 0 0.390138 0.0735966 0.203677 0 0.14383 2.28547 -1.425 0.197479 0 -2.02715
ILE_114 -9.61657 1.31246 2.58857 -0.50982 0.521863 0.100898 3.17319 -2.97131 -0 -0 -2.25787 0.0990638 0 0 0 0 0 0 0 0 0 0 -0.0296716 0.22505 0.535156 0 -0.423465 0 1.0317 0.449015 0 -5.77175
LEU_115 -9.10762 0.964588 2.37536 -0.50425 0.423832 0.12485 2.55354 -2.72592 -0 -0 -1.62386 0.233422 0 0 0 0 0 0 0 0 0 0 0.0877267 0.166257 0.404714 0 -0.253643 0 0.729516 0.318555 0 -5.83293
ILE_116 -8.49754 0.696861 3.77156 -0.507119 0.586556 0.0984061 2.92297 -2.95764 -0 -0 -1.81086 0.119044 0 0 0 0 0 0 0 0 0 0 -0.062801 0.0449944 0.522538 0 -0.464601 0 1.0317 0.295657 0 -4.21028
ALA_117 -6.3082 0.587273 3.65705 -0.0208541 0 0 3.0026 -2.76514 -0.000468602 -0.0127139 -2.30963 -0.332597 0 0 0 0 0 0 0 0 0 0 0.0947877 0 0 0 -0.0897165 0 2.3386 0.409969 0 -1.74904
ALA_118 -5.89869 0.279864 4.02554 -0.0218357 0 0 2.90236 -2.93931 -0 -0 -3.10013 -0.36609 0 0 0 0 0 0 0 0 0 0 0.18297 0 0 0 -0.223938 0 2.3386 0.178191 0 -2.64247
ALA_119 -4.08977 0.420332 2.29954 -0.0227282 0 0 1.51844 -1.88692 -0 -0 -0.724639 -0.349103 0 0 0 0 0 0 0 0 0 0 0.127411 0 0 0 -0.281122 0 2.3386 -0.196762 0 -0.84671
LEU_120 -6.28419 0.640059 1.78612 -0.523262 0.244756 0.128844 1.64513 -1.93183 -0 -0 -0.710696 0.0154005 0 0 0 0 0 0 0 0 0 0 0.0655082 0.437081 3.05011 0 -0.280821 0 0.729516 -0.249219 0 -1.23751
LEU_121 -6.3034 1.05148 2.18229 -0.493886 0.361781 0.119717 1.34585 -1.92931 -0 -0 -0.531113 0.196815 0 0 0 0 0 0 0 0 0 0 0.11808 0.394473 0.372459 0 -0.2782 0 0.729516 -0.115099 0 -2.77853
GLY_122 -1.73425 0.0710885 2.22027 -5.37698e-05 0 0 1.07938 -1.14107 -0 -0 -0.814033 -0.401513 0 0 0 0 0 0 0 0 0 0 0.171533 0 0 0 -1.35443 0 1.2108 -0.0410621 0 -0.733345
THR_123 -4.83522 0.465936 3.97322 -0.104909 0.069249 0.0665907 1.7723 -2.04332 -0.0041159 -0.0273912 -2.23822 -0.449089 0 0 0 0 0 0 0 0 0 0 0.0301035 0.000872558 0.225257 0 -0.794946 2.28526 -1.425 0.130684 0 -2.90274
THR_124 -4.97002 0.224139 6.00656 -0.112764 0.0701554 0.0744584 3.42041 -2.69533 -0.00264389 -0.0332732 -3.51829 -0.605368 0 0 0 -1.65077 0 0 0 0 0 0 0.0538879 0.115525 0.0545961 0 -0.479299 2.28828 -1.425 -0.0112856 0 -3.19604
VAL_125 -5.9768 1.47634 2.35859 -0.272433 0.219643 0.0441485 1.68277 -2.13244 -0 -0 -0.814861 0.499563 0 0 0 0 0 0 0 0 0 0 0.166891 0.0533656 0.706032 0 0.0283412 0 2.085 -0.175164 0 -0.0510253
GLU_126 -5.44661 0.850678 6.84779 -0.457939 0.184944 1.42593 3.00466 -2.99819 -0.0277305 -0.159752 -3.73305 -2.60624 0 0 0 0 -0.558818 0 0 0 0 0 0.111087 0.00337004 0 3.96867 -0.248645 0 -2.5358 -0.23343 0 -2.60908
GLU_127 -6.40716 0.516355 7.81103 -0.209016 0.0267687 0.299867 3.81841 -3.29848 -0.0277305 -0.159752 -3.59638 -0.520324 0 0 0 -1.65077 0 0 0 0 0 0 0.00590289 0.128823 0 3.52537 -0.301601 0 -2.5358 -0.421632 0 -2.99612
ALA_128 -6.1015 0.231299 2.91023 -0.0210485 0 0 2.63466 -2.69639 -0.00629119 -0.0479505 -1.82588 -0.362387 0 0 0 0 0 0 0 0 0 0 0.0168032 0 0 0 -0.289678 0 2.3386 -0.313088 0 -3.53263
VAL_129 -7.22528 1.18618 3.27417 -0.304517 0.234359 0.0679183 2.93667 -2.72152 -0 -0 -2.14983 -0.0314741 0 0 0 0 0 0 0 0 0 0 -0.0200954 0.035976 0.0480185 0 -0.392178 0 2.085 0.130334 0 -2.84626
LYS_130 -5.18764 0.2076 5.30717 -0.30798 0.0280311 0.140691 2.46086 -2.46753 -0 -0 -1.81619 0.019727 0 0 0 0 0 0 0 0 0 0 0.344777 0.015161 1.72401 0 0.00592245 0 -1.6738 0.143025 0 -1.05617
ARG_131 -5.96007 0.301143 4.73944 -0.617878 0.169237 0.349328 2.34194 -2.42494 -0 -0 -2.29606 0.274595 0 0 0 0 0 0 0 0 0 0 0.125184 0.167865 2.52885 0 -0.0517465 0 -1.281 -0.0433749 0 -1.6775
ALA_132 -7.17983 1.41316 3.2914 -0.0228535 0 0 3.07247 -2.99012 -0 -0 -2.51751 -0.380504 0 0 0 0 0 0 0 0 0 0 0.152786 0 0 0 -0.23847 0 2.3386 -0.145697 0 -3.20656
LEU_133 -5.77495 0.347026 4.41433 -0.514385 0.411214 0.129685 2.38259 -2.43089 -0 -0 -2.78007 0.27268 0 0 0 0 0 0 0 0 0 0 0.7518 0.0289859 0.283881 0 -0.313287 0 0.729516 -0.237005 0 -2.29887
LYS_134 -4.33991 0.163978 5.12741 -0.302735 0.0283471 0.132714 2.17047 -2.25503 -0 -0 -1.86302 0.000577078 0 0 0 0 0 0 0 0 0 0 0.219379 0.0115287 1.83596 0 0.0533716 0 -1.6738 0.0559577 0 -0.634815
LEU_135 -7.96391 0.804836 3.41466 -0.493199 0.432245 0.114473 2.72536 -2.72114 -0.000780825 -0.0102767 -1.95486 0.240527 0 0 0 0 0 0 0 0 0 0 0.016268 0.149487 0.432474 0 -0.258831 0 0.729516 0.154433 0 -4.18872
LYS_136 -7.64985 0.868296 6.74578 -0.483909 0.094485 0.354227 3.39593 -3.29474 -0.015742 -0.0454889 -3.09747 0.240312 0 0 0 0 0 0 0 0 0 0 -0.00561903 0.258693 2.07641 0 0.0720566 0 -1.6738 0.553581 0 -1.60685
THR_137 -3.04282 0.0982643 3.94463 -0.20502 0.163516 0.0746485 1.49971 -1.79073 -0 -0 -1.33461 -0.0755032 0 0 0 0 0 0 0 0 0 0 -0.0254735 0.0103674 0.0781956 0 -0.0267917 2.29297 -1.425 0.866066 0 1.10243
LYS_138 -3.31059 0.138593 3.14969 -0.308093 0.0275932 0.143391 1.23116 -1.53314 -0 -0 -0.432723 -0.0233819 0 0 0 0 0 0 0 0 0 0 -0.0286356 0.0216871 1.79647 0 -0.0582382 0 -1.6738 0.15131 0 -0.708707
LEU_139 -6.09342 1.16674 0.728039 -0.533876 0.560508 0.133901 1.37836 -1.56159 -0 -0 -0.982061 -0.0102338 0 0 0 0 0 0 0 0 0 0 0.180107 0.0463289 2.79871 0 -0.270498 0 0.729516 -0.291237 0 -2.02072
GLY_140 -1.7154 0.0715497 2.04178 -4.90403e-05 0 0 0.99533 -1.08789 -0 -0 -0.517271 -0.364747 0 0 0 0 0 0 0 0 0 0 0.253249 0 0 0 -1.27149 0 1.2108 0.125028 0 -0.259105
VAL_141 -5.9648 1.03209 2.09599 -0.299046 0.199459 0.0559844 1.49562 -1.83928 -0.0165228 -0.0557656 -1.59289 -0.0698278 0 0 0 0 0 0 0 0 0 0 0.0343211 0.0449982 0.0153291 0 -0.421446 0 2.085 0.568893 0 -2.63189
SER_142 -4.4978 0.188398 4.76133 -0.0276087 0 0.0644973 2.79931 -2.22897 -0 -0 -2.30974 -0.490069 0 0 0 -1.55357 0 0 0 0 0 0 -0.0278216 0.0508423 0.169001 0 -0.437875 0.675552 -1.1772 0.101418 0 -3.94031
LEU_143 -6.73729 0.414763 2.39237 -0.702988 0.444874 0.266756 1.84858 -2.0658 -0 -0 -0.507338 0.12784 0 0 0 0 0 0 0 0 0 0 0.0292545 0.0786411 0.949874 0 -0.246138 0 0.729516 -0.153817 0 -3.13089
LYS_144 -5.70977 0.434707 5.94039 -0.42662 0.073399 0.241058 2.83154 -2.65477 -0.0841024 -0.274492 -4.69182 -0.136205 0 0 0 0 -0.422497 0 0 0 0 0 -0.00454988 0.0133637 2.03359 0 0.00177971 0 -1.6738 0.0787894 0 -4.43001
GLN_145 -7.02239 0.470858 6.49599 -0.254778 0.0301307 0.19089 3.3402 -3.04351 -0 -0 -3.199 -0.411977 0 0 0 -1.55357 -0.681247 0 0 0 0 0 0.769814 0.0116931 0 2.78163 -0.148624 0 -1.0644 -0.00266566 0 -3.29096
ALA_146 -6.81439 0.793925 3.26006 -0.0212795 0 0 2.81033 -2.82426 -0 -0 -1.906 -0.349727 0 0 0 0 0 0 0 0 0 0 0.189907 0 0 0 -0.0677786 0 2.3386 0.0357623 0 -2.55485
LEU_147 -10.4556 1.72152 3.49062 -0.487748 0.221853 0.123533 2.9094 -3.21408 -0 -0 -2.53866 0.164919 0 0 0 0 0 0 0 0 0 0 0.468106 0.826781 0.328801 0 -0.292184 0 0.729516 -0.0176748 0 -6.02086
LEU_148 -6.3608 0.406753 5.14559 -0.513484 0.469896 0.130535 2.48846 -2.7594 -0 -0 -2.32125 0.240638 0 0 0 0 0 0 0 0 0 0 0.919648 0.102176 0.276623 0 -0.301148 0 0.729516 -0.0812161 0 -1.42747
PHE_149 -9.27308 1.11821 2.7146 -0.583769 0.0532432 0.196058 2.69814 -2.80633 -0 -0 -2.08902 -0.115613 0 0 0 0 0 0 0 0 0 0 0.631992 1.47856 0 2.68419 0.128358 0 1.4028 -0.0114513 0 -1.77311
LEU_150 -8.92607 1.76326 2.70402 -0.511231 0.555978 0.118388 2.6196 -2.75294 -0 -0 -1.46229 0.304441 0 0 0 0 0 0 0 0 0 0 0.628354 0.131524 0.445018 0 -0.251527 0 0.729516 0.0970562 0 -3.80689
GLN_151 -8.41268 0.630508 5.52385 -0.276029 0.0299695 0.214428 3.01465 -3.43258 -0 -0 -2.46025 -0.413229 0 0 0 0 0 0 0 0 0 0 0.108576 0.0574033 0 3.20231 -0.207575 0 -1.0644 0.0322385 0 -3.45281
LEU_152 -9.00533 1.35069 3.34456 -0.710725 0.373602 0.27275 3.34281 -3.08386 -0 -0 -2.30872 0.170297 0 0 0 0 0 0 0 0 0 0 0.019467 0.135452 0.787838 0 -0.191735 0 0.729516 0.318525 0 -4.45486
ALA_153 -6.18732 0.23328 4.01701 -0.0224721 0 0 2.97898 -3.02687 -0 -0 -3.03647 -0.373844 0 0 0 0 0 0 0 0 0 0 0.0624907 0 0 0 -0.328078 0 2.3386 0.253545 0 -3.09115
ALA_154 -3.67024 0.185526 2.47843 -0.0223879 0 0 1.39344 -1.83248 -0 -0 -0.386011 -0.380152 0 0 0 0 0 0 0 0 0 0 0.186934 0 0 0 -0.140617 0 2.3386 -0.170449 0 -0.0194045
ALA_155 -3.6167 0.33825 1.7067 -0.0226195 0 0 1.33096 -1.62166 -0 -0 -0.841449 -0.379963 0 0 0 0 0 0 0 0 0 0 0.0982068 0 0 0 -0.0777266 0 2.3386 -0.0366167 0 -0.784027
LEU_156 -6.87081 0.639284 1.99534 -0.508483 0.457344 0.12405 1.30708 -1.99109 -0 -0 -0.478277 0.246389 0 0 0 0 0 0 0 0 0 0 -0.0251119 0.0653071 0.357903 0 -0.294883 0 0.729516 -0.0513652 0 -4.29781
GLY_157 -1.6912 0.0808551 2.2785 -5.46865e-05 0 0 1.04876 -1.13137 -0 -0 -0.852471 -0.405367 0 0 0 0 0 0 0 0 0 0 -0.0859003 0 0 0 -1.4067 0 1.2108 0.0713604 0 -0.882784
THR_158 -4.73173 0.616243 2.57627 -0.196614 0.154712 0.0656856 1.52945 -1.76629 -0 -0 -1.14387 -0.806323 0 0 0 -0.157683 0 0 0 0 0 0 -0.0154453 0.00991874 0.770703 0 -0.765571 2.29003 -1.425 0.61137 0 -2.38414
THR_159 -4.18072 0.380084 4.22462 -0.112277 0.0697238 0.074736 2.39344 -2.12051 -0.00141273 -0.0200294 -2.30071 -0.580756 0 0 0 -0.563211 0 0 0 0 0 0 -0.0093367 0.0370709 0.041913 0 -0.44999 2.29833 -1.425 0.270998 0 -1.97303
VAL_160 -5.33762 1.07968 2.47912 -0.286719 0.259912 0.0484433 1.42936 -1.98525 -0 -0 -0.85263 0.495563 0 0 0 0 0 0 0 0 0 0 0.0150877 0.12221 0.64432 0 0.0836744 0 2.085 -0.231791 0 0.0483628
GLU_161 -4.74909 0.64166 5.41882 -0.46359 0.234967 1.45308 1.93982 -2.48703 -0.0289988 -0.153951 -2.06421 -2.83724 0 0 0 0 0 0 0 0 0 0 0.031851 0.010251 0 4.00819 -0.27604 0 -2.5358 -0.258379 0 -2.11569
GLU_162 -6.63467 0.327508 7.60542 -0.648673 0.167703 1.20485 3.2693 -3.12942 -0.0415518 -0.24382 -2.99317 -0.572764 0 0 0 -0.405528 -0.809785 0 0 0 0 0 0.161536 0.0141095 0 3.37065 -0.265018 0 -2.5358 -0.413729 0 -2.57285
ALA_163 -6.08867 0.284605 2.71955 -0.0211577 0 0 2.28288 -2.52377 -0.00141273 -0.0200294 -1.88287 -0.359564 0 0 0 0 0 0 0 0 0 0 0.147859 0 0 0 -0.274977 0 2.3386 -0.255066 0 -3.65402
VAL_164 -6.69123 0.979664 3.00709 -0.311728 0.273494 0.0714362 2.60184 -2.51333 -0 -0 -2.0394 -0.154439 0 0 0 0 0 0 0 0 0 0 0.0179546 0.00388373 0.116337 0 -0.374221 0 2.085 0.04856 0 -2.87909
LYS_165 -5.17457 0.259461 5.77456 -0.311815 0.0318058 0.145847 2.57219 -2.55334 -0.012553 -0.0898688 -2.43909 0.0326971 0 0 0 0 0 0 0 0 0 0 0.0717801 0.111362 1.66567 0 -0.0569112 0 -1.6738 0.0501541 0 -1.59642
ARG_166 -8.584 0.924515 6.80997 -0.450374 0.0716871 0.229096 3.45333 -3.39703 -0 -0 -2.96033 0.382452 0 0 0 0 -0.809785 0 0 0 0 0 -0.00017502 0.335167 2.06426 0 -0.0467426 0 -1.281 -0.0321827 0 -3.29115
ALA_167 -6.48409 0.712597 2.90743 -0.0219175 0 0 2.85969 -2.74234 -0 -0 -2.32224 -0.383699 0 0 0 0 0 0 0 0 0 0 0.0195196 0 0 0 -0.27899 0 2.3386 -0.170149 0 -3.56559
LEU_168 -5.31139 0.330289 5.05572 -0.716002 0.551797 0.288082 2.54201 -2.58209 -0 -0 -2.11635 0.17385 0 0 0 0 0 0 0 0 0 0 0.403471 0.00187401 0.936291 0 -0.253832 0 0.729516 -0.155474 0 -0.122249
LYS_169 -4.81351 0.203865 5.3817 -0.303227 0.0262854 0.133347 2.32329 -2.43538 -0 -0 -2.09884 0.00541188 0 0 0 0 0 0 0 0 0 0 0.247672 0.0547414 1.74444 0 0.0240824 0 -1.6738 0.0126945 0 -1.16721
LEU_170 -8.86066 0.902395 3.40784 -0.526637 0.261961 0.124324 3.08831 -2.88983 -0.0126701 -0.0906694 -2.33015 0.0125304 0 0 0 0 0 0 0 0 0 0 0.22041 0.267497 3.33202 0 -0.269245 0 0.729516 -0.0280552 0 -2.66111
LYS_171 -6.562 0.550293 6.26302 -0.407352 0.0856894 0.19212 3.49582 -3.0753 -0 -0 -2.91887 -0.0414743 0 0 0 0 0 0 0 0 0 0 0.199359 0.224339 1.59329 0 0.0192249 0 -1.6738 0.818877 0 -1.23677
THR_172 -2.99851 0.0977004 3.76839 -0.201342 0.138573 0.0722584 1.37137 -1.7117 -0 -0 -1.04769 -0.0863777 0 0 0 0 0 0 0 0 0 0 0.0614545 0.000247862 0.0766638 0 -0.0249614 2.29062 -1.425 1.19218 0 1.57387
LYS_173 -3.27992 0.0929239 3.34023 -0.308361 0.0278921 0.142614 1.30745 -1.52878 -0 -0 -0.431574 -0.0345312 0 0 0 0 0 0 0 0 0 0 0.116101 0.0147866 1.85063 0 -0.0913045 0 -1.6738 0.25262 0 -0.203017
LEU_174 -6.23401 0.883079 0.817671 -0.522423 0.456511 0.139279 1.33055 -1.50592 -0 -0 -0.976857 0.159684 0 0 0 0 0 0 0 0 0 0 -0.00463961 0.143342 0.218817 0 -0.233926 0 0.729516 -0.231136 0 -4.83046
GLY_175 -1.78414 0.0513411 2.15665 -4.76296e-05 0 0 1.17221 -1.14689 -7.84423e-06 -0.000303376 -0.605468 -0.394044 0 0 0 0 0 0 0 0 0 0 -0.0923878 0 0 0 -1.0032 0 1.2108 -0.0195826 0 -0.455075
VAL_176 -6.00707 0.812502 1.91351 -0.311622 0.231505 0.0641488 1.4714 -1.82394 -0.0126701 -0.0906694 -1.21475 -0.296491 0 0 0 0 0 0 0 0 0 0 0.0875278 0.0529135 0.121558 0 -0.447519 0 2.085 0.00840861 0 -3.35626
SER_177 -4.43308 0.21097 4.9496 -0.0287746 0 0.067728 3.17017 -2.32263 -0 -0 -3.00695 -0.462458 0 0 0 -1.746 0 0 0 0 0 0 -0.0356007 0.0794843 0.128092 0 -0.503114 0.657979 -1.1772 -0.221194 0 -4.67298
LEU_178 -5.78253 0.430893 1.55245 -0.507727 0.647512 0.12046 1.5536 -1.7567 -0 -0 -0.444902 0.261648 0 0 0 0 0 0 0 0 0 0 0.127564 0.0231448 0.27672 0 -0.302047 0 0.729516 -0.174282 0 -3.24468
GLU_179 -4.86884 0.337014 5.2139 -0.330411 0.0595039 0.388135 2.35019 -2.39419 -0 -0 -1.7889 -0.562256 0 0 0 0 -0.681247 0 0 0 0 0 0.209569 0.00551746 0 3.57471 -0.17709 0 -2.5358 -0.093763 0 -1.29396
GLN_180 -7.46886 0.504878 7.23619 -0.256478 0.0374045 0.196846 3.65268 -3.24201 -7.84423e-06 -0.000303376 -3.43124 -0.435167 0 0 0 -1.746 -0.537021 0 0 0 0 0 0.255422 0.0850273 0 2.7088 -0.0820582 0 -1.0644 -0.0204472 0 -3.60673
ALA_181 -6.79951 0.68205 3.55781 -0.0225798 0 0 2.94938 -2.9342 -0 -0 -2.35926 -0.380356 0 0 0 0 0 0 0 0 0 0 -0.00565698 0 0 0 -0.291717 0 2.3386 -0.144281 0 -3.40972
ALA_182 -5.77214 0.707656 3.6518 -0.0221176 0 0 3.17947 -2.76275 -0 -0 -2.57995 -0.37583 0 0 0 0 0 0 0 0 0 0 -0.00403584 0 0 0 -0.332453 0 2.3386 -0.306742 0 -2.27848
LYS_183 -7.98326 0.502529 8.29969 -0.307315 0.0271405 0.142745 4.88327 -3.81313 -0 -0 -6.57826 -0.0109772 0 0 0 0 -1.07896 0 0 0 0 0 0.808519 0.296149 1.80069 0 -0.0560171 0 -1.6738 -0.285481 0 -5.02647
ILE_184 -8.23434 0.999928 2.30569 -0.515096 0.617241 0.102566 2.56248 -2.65214 -0 -0 -1.36324 0.0759303 0 0 0 0 0 0 0 0 0 0 0.112194 0.109766 0.635302 0 -0.394847 0 1.0317 -0.0143777 0 -4.62125
LEU_185 -9.5093 1.85817 2.52278 -0.495465 0.330635 0.112973 2.54472 -2.86864 -0 -0 -1.57289 0.260695 0 0 0 0 0 0 0 0 0 0 0.135087 0.451598 0.343292 0 -0.28081 0 0.729516 0.131538 0 -5.30609
ALA_186 -5.53295 1.15807 2.93252 -0.0217646 0 0 2.95711 -2.71205 -0 -0 -2.46571 -0.35936 0 0 0 0 0 0 0 0 0 0 0.607939 0 0 0 -0.295078 0 2.3386 -0.0721573 0 -1.46483
ALA_187 -5.78199 0.349728 2.94138 -0.0223598 0 0 2.70031 -2.68672 -0 -0 -2.22066 -0.348501 0 0 0 0 0 0 0 0 0 0 0.598628 0 0 0 -0.356297 0 2.3386 -0.154639 0 -2.64252
ALA_188 -5.62378 0.498276 3.54504 -0.0221303 0 0 2.9421 -2.8244 -0 -0 -2.66415 -0.349046 0 0 0 0 0 0 0 0 0 0 -0.0216559 0 0 0 -0.288926 0 2.3386 -0.171115 0 -2.64119
ALA_189 -4.07694 0.548746 2.34216 -0.0203931 0 0 1.73808 -2.01499 -0 -0 -0.636217 -0.365243 0 0 0 0 0 0 0 0 0 0 -0.0136899 0 0 0 -0.0872678 0 2.3386 0.0385582 0 -0.208609
ALA_190 -4.34405 0.622877 1.44998 -0.0227233 0 0 1.32913 -1.76607 -0 -0 -0.24994 -0.348825 0 0 0 0 0 0 0 0 0 0 0.0476697 0 0 0 -0.240385 0 2.3386 0.0133701 0 -1.17037
LEU_191 -4.34271 0.377886 2.23046 -0.711301 0.85167 0.28561 0.974707 -1.54259 -0 -0 -0.312349 0.0875955 0 0 0 0 0 0 0 0 0 0 0.273143 0.177701 1.46014 0 -0.273117 0 0.729516 -0.198406 0 0.0679654
GLY_192 -1.62169 0.0578483 2.15206 -5.93684e-05 0 0 0.936486 -1.06107 -0 -0 -0.764305 -0.38524 0 0 0 0 0 0 0 0 0 0 -0.0970233 0 0 0 -1.48164 0 1.2108 0.368683 0 -0.685157
THR_193 -4.2921 0.699744 2.40113 -0.188178 0.141829 0.0645086 1.36666 -1.59132 -0.000655272 -0.0124052 -1.38499 -0.871776 0 0 0 0 0 0 0 0 0 0 -0.0125667 0.0319276 0.673442 0 -0.73912 2.29191 -1.425 1.08955 0 -1.75741
THR_194 -4.22335 0.492076 4.32867 -0.115378 0.0664596 0.0789001 2.47587 -2.09317 -0 -0 -2.54202 -0.563093 0 0 0 -0.220969 0 0 0 0 0 0 0.0633981 0.100626 0.0422601 0 -0.419525 2.29242 -1.425 0.420929 0 -1.2409
VAL_195 -5.47721 1.42132 2.53272 -0.280707 0.231204 0.0466367 1.44652 -2.00506 -0 -0 -0.862619 0.495097 0 0 0 0 0 0 0 0 0 0 -0.0217562 0.0144328 0.631361 0 0.0935914 0 2.085 -0.244249 0 0.106277
GLU_196 -4.733 0.643818 5.38721 -0.458988 0.201425 1.43152 2.00567 -2.47666 -0.0244759 -0.144662 -1.99233 -2.80834 0 0 0 0 0 0 0 0 0 0 -0.03651 0.00744874 0 4.00787 -0.269438 0 -2.5358 -0.253899 0 -2.04914
GLU_197 -6.04488 0.404517 7.63872 -0.448216 0.0593523 0.89366 3.47343 -3.15007 -0.0251312 -0.157067 -4.32719 -0.435353 0 0 0 -0.220969 -0.518196 0 0 0 0 0 0.202586 0.00526607 0 3.29313 -0.28542 0 -2.5358 -0.425918 0 -2.60355
ALA_198 -5.57852 0.358457 2.74962 -0.022738 0 0 2.30071 -2.49648 -0 -0 -1.85398 -0.364675 0 0 0 0 0 0 0 0 0 0 0.156857 0 0 0 -0.287733 0 2.3386 -0.38224 0 -3.08212
VAL_199 -6.84248 1.03195 3.31655 -0.311113 0.285469 0.0699832 2.80401 -2.59967 -0 -0 -2.04442 -0.0252278 0 0 0 0 0 0 0 0 0 0 -0.059818 0.238467 0.0391327 0 -0.323767 0 2.085 0.0402676 0 -2.29567
LYS_200 -5.71618 0.200718 7.02728 -0.479906 0.235639 0.241138 3.03834 -3.01258 -0 -0 -4.11372 0.133497 0 0 0 0 -0.518196 0 0 0 0 0 -0.00319604 0.0188372 2.61612 0 0.0313672 0 -1.6738 0.185176 0 -1.78946
ARG_201 -6.04453 0.345181 5.09004 -0.621943 0.164313 0.349803 2.42765 -2.5678 -0 -0 -2.49964 0.25969 0 0 0 0 0 0 0 0 0 0 0.0783418 0.183383 2.53354 0 -0.0404961 0 -1.281 0.00872653 0 -1.61474
ALA_202 -6.14546 0.530098 3.23181 -0.0226309 0 0 2.75807 -2.70441 -0 -0 -2.56054 -0.374367 0 0 0 0 0 0 0 0 0 0 0.0790293 0 0 0 -0.18567 0 2.3386 -0.0126505 0 -3.06812
LEU_203 -5.90725 0.480982 3.60616 -0.4972 0.25161 0.126076 1.99783 -2.27581 -0 -0 -2.04375 0.202818 0 0 0 0 0 0 0 0 0 0 0.354311 0.437944 0.448184 0 -0.255099 0 0.729516 -0.00671081 0 -2.3504
LYS_204 -3.86736 0.0690586 4.69718 -0.305154 0.0269745 0.138183 2.05957 -2.13196 -0 -0 -2.01939 -0.0290622 0 0 0 0 0 0 0 0 0 0 0.0977957 0.030739 1.81508 0 -0.0608804 0 -1.6738 -0.0813803 0 -1.23441
LEU_205 -8.43979 1.53381 3.50553 -0.722454 0.617358 0.30685 2.88974 -2.7728 -0 -0 -1.91767 0.137624 0 0 0 0 0 0 0 0 0 0 0.414933 0.106165 1.02222 0 -0.272873 0 0.729516 -0.144651 0 -3.00648
LYS_206 -7.4014 0.711896 6.60054 -0.510305 0.137001 0.418643 2.51342 -3.08747 -0.00709173 -0.0164446 -0.851495 0.178162 0 0 0 0 0 0 0 0 0 0 0.129211 0.22694 2.11208 0 -0.00204958 0 -1.6738 0.393979 0 -0.12818
THR_207 -2.55581 0.0651519 3.41879 -0.204763 0.149876 0.0751708 1.15457 -1.56328 -0 -0 -0.542958 -0.108708 0 0 0 0 0 0 0 0 0 0 -0.0194231 0.0191413 0.147585 0 0.0322451 2.28582 -1.425 0.615644 0 1.54405
LYS_208 -3.45803 0.132359 4.31341 -0.43498 0.0702329 0.252875 2.33568 -1.89624 -0 -0 -2.41824 -0.106386 0 0 0 0 0 0 0 0 0 0 -0.0439702 0.0104177 2.42173 0 -0.0505568 0 -1.6738 0.09439 0 -0.451105
LEU_209 -6.76011 2.15531 2.12293 -0.466989 0.29503 0.0797582 1.25372 -1.66427 -0 -0 -2.31184 0.320342 0 0 0 0 0 0 0 0 0 0 -0.0216809 0.410155 0.568816 0 -0.14445 0 0.729516 -0.402776 0 -3.83654
GLY:CtermProteinFull_210 -1.33893 0.822994 1.26003 -0.41578 0.0484778 1.26506 0.120099 -0.336539 -0 -0 -1.55243 -2.92972 0 0 0 0 0 0 0 0 0 0 0 0 0 0 0 0 1.2108 -0.300091 0 -2.14602
HMM:MP-FE1-connect_211 -18.9194 3.90448 1.78021 -22.719 21.933 -3.32942 4.28338 -4.57728 -0.00715138 -0.0512777 -18.6266 -12.7386 0 0 0 0 -1.44739 0 0.0292456 0 0 0.0047485 0 0 0 0 0 0 0 0 0 -50.4811
#END_POSE_ENERGIES_TABLE UM_97_H46_ar0068_HMM_onlyH_1__DE_2
