# Supplementary material for: Design of Heme Enzymes with a Tunable Substrate Binding Pocket Adjacent to an Open Metal Coordination Site
Source: J Am Chem Soc. 2023 Jun 21;145(26):14307–15. doi: 10.1021/jacs.3c02742 (PMC10326885; doi:10.1021/jacs.3c02742)
Supplement: Supplementary file 3 — ja3c02742_si_003.zip [file ja3c02742_si_003.zip › heme_binder_design_models/IK_HC015_06.pdb]

HEADER                                            xx-MMM-xx                     
EXPDTA    THEORETICAL MODEL                                                     
REMARK 666 MATCH TEMPLATE X HMM    0 MATCH MOTIF A HIS   46  1  1               
REMARK 220                                                                      
REMARK 220 EXPERIMENTAL DETAILS                                                 
REMARK 220  EXPERIMENT TYPE                : THEORETICAL MODELLING              
REMARK 220  DATE OF DATA COLLECTION        : 27-MAR-21                          
REMARK 220                                                                      
REMARK 220 REMARK: MODEL GENERATED BY ROSETTA                                   
REMARK 220  VERSION 2020.50+release.1295438                                     
HETNAM     HMM X   1  HMM                                                       
LINK         NE2 HIS A  46                FE1  HMM X   1                  2.28  
ATOM      1  N   VAL A   1       8.021 -32.838  14.640  1.00  0.00           N  
ATOM      2  CA  VAL A   1       6.967 -32.124  13.922  1.00  0.00           C  
ATOM      3  C   VAL A   1       5.585 -32.309  14.544  1.00  0.00           C  
ATOM      4  O   VAL A   1       5.173 -33.425  14.842  1.00  0.00           O  
ATOM      5  CB  VAL A   1       6.922 -32.599  12.457  1.00  0.00           C  
ATOM      6  CG1 VAL A   1       5.809 -31.888  11.702  1.00  0.00           C  
ATOM      7  CG2 VAL A   1       8.267 -32.354  11.792  1.00  0.00           C  
ATOM      8 1H   VAL A   1       8.899 -32.680  14.188  1.00  0.00           H  
ATOM      9 2H   VAL A   1       8.067 -32.506  15.582  1.00  0.00           H  
ATOM     10 3H   VAL A   1       7.819 -33.817  14.642  1.00  0.00           H  
ATOM     11  HA  VAL A   1       7.195 -31.058  13.943  1.00  0.00           H  
ATOM     12  HB  VAL A   1       6.693 -33.664  12.437  1.00  0.00           H  
ATOM     13 1HG1 VAL A   1       5.791 -32.235  10.668  1.00  0.00           H  
ATOM     14 2HG1 VAL A   1       4.851 -32.106  12.174  1.00  0.00           H  
ATOM     15 3HG1 VAL A   1       5.987 -30.812  11.719  1.00  0.00           H  
ATOM     16 1HG2 VAL A   1       8.228 -32.693  10.757  1.00  0.00           H  
ATOM     17 2HG2 VAL A   1       8.498 -31.289  11.817  1.00  0.00           H  
ATOM     18 3HG2 VAL A   1       9.042 -32.906  12.325  1.00  0.00           H  
ATOM     19  N   SER A   2       4.859 -31.213  14.722  1.00  0.00           N  
ATOM     20  CA  SER A   2       3.548 -31.299  15.344  1.00  0.00           C  
ATOM     21  C   SER A   2       2.469 -31.704  14.338  1.00  0.00           C  
ATOM     22  O   SER A   2       2.678 -31.678  13.117  1.00  0.00           O  
ATOM     23  CB  SER A   2       3.191 -29.969  15.977  1.00  0.00           C  
ATOM     24  OG  SER A   2       2.922 -29.003  14.998  1.00  0.00           O  
ATOM     25  H   SER A   2       5.206 -30.312  14.430  1.00  0.00           H  
ATOM     26  HA  SER A   2       3.571 -32.090  16.093  1.00  0.00           H  
ATOM     27 1HB  SER A   2       2.318 -30.093  16.618  1.00  0.00           H  
ATOM     28 2HB  SER A   2       4.013 -29.633  16.607  1.00  0.00           H  
ATOM     29  HG  SER A   2       2.846 -28.167  15.464  1.00  0.00           H  
ATOM     30  N   LEU A   3       1.177 -32.108  14.841  1.00  0.00           N  
ATOM     31  CA  LEU A   3      -0.028 -32.465  14.121  1.00  0.00           C  
ATOM     32  C   LEU A   3      -0.525 -31.262  13.345  1.00  0.00           C  
ATOM     33  O   LEU A   3      -1.007 -31.394  12.232  1.00  0.00           O  
ATOM     34  CB  LEU A   3      -1.113 -32.955  15.089  1.00  0.00           C  
ATOM     35  CG  LEU A   3      -2.392 -33.495  14.436  1.00  0.00           C  
ATOM     36  CD1 LEU A   3      -2.041 -34.655  13.514  1.00  0.00           C  
ATOM     37  CD2 LEU A   3      -3.368 -33.933  15.518  1.00  0.00           C  
ATOM     38  H   LEU A   3       1.171 -32.122  15.850  1.00  0.00           H  
ATOM     39  HA  LEU A   3       0.204 -33.285  13.444  1.00  0.00           H  
ATOM     40 1HB  LEU A   3      -0.695 -33.749  15.706  1.00  0.00           H  
ATOM     41 2HB  LEU A   3      -1.397 -32.128  15.740  1.00  0.00           H  
ATOM     42  HG  LEU A   3      -2.849 -32.713  13.830  1.00  0.00           H  
ATOM     43 1HD1 LEU A   3      -2.950 -35.039  13.050  1.00  0.00           H  
ATOM     44 2HD1 LEU A   3      -1.357 -34.309  12.739  1.00  0.00           H  
ATOM     45 3HD1 LEU A   3      -1.566 -35.447  14.091  1.00  0.00           H  
ATOM     46 1HD2 LEU A   3      -4.277 -34.316  15.055  1.00  0.00           H  
ATOM     47 2HD2 LEU A   3      -2.912 -34.716  16.125  1.00  0.00           H  
ATOM     48 3HD2 LEU A   3      -3.615 -33.081  16.152  1.00  0.00           H  
ATOM     49  N   GLU A   4      -0.388 -30.088  13.946  1.00  0.00           N  
ATOM     50  CA  GLU A   4      -0.709 -28.845  13.270  1.00  0.00           C  
ATOM     51  C   GLU A   4       0.132 -28.619  12.006  1.00  0.00           C  
ATOM     52  O   GLU A   4      -0.395 -28.257  10.954  1.00  0.00           O  
ATOM     53  CB  GLU A   4      -0.519 -27.672  14.234  1.00  0.00           C  
ATOM     54  CG  GLU A   4      -0.784 -26.304  13.620  1.00  0.00           C  
ATOM     55  CD  GLU A   4      -0.514 -25.173  14.572  1.00  0.00           C  
ATOM     56  OE1 GLU A   4      -0.165 -25.439  15.697  1.00  0.00           O  
ATOM     57  OE2 GLU A   4      -0.657 -24.041  14.174  1.00  0.00           O  
ATOM     58  H   GLU A   4      -0.052 -30.058  14.898  1.00  0.00           H  
ATOM     59  HA  GLU A   4      -1.755 -28.878  12.962  1.00  0.00           H  
ATOM     60 1HB  GLU A   4      -1.186 -27.790  15.088  1.00  0.00           H  
ATOM     61 2HB  GLU A   4       0.503 -27.675  14.614  1.00  0.00           H  
ATOM     62 1HG  GLU A   4      -0.151 -26.183  12.741  1.00  0.00           H  
ATOM     63 2HG  GLU A   4      -1.822 -26.259  13.294  1.00  0.00           H  
ATOM     64  N   GLN A   5       1.449 -28.827  12.091  1.00  0.00           N  
ATOM     65  CA  GLN A   5       2.320 -28.619  10.934  1.00  0.00           C  
ATOM     66  C   GLN A   5       1.967 -29.597   9.819  1.00  0.00           C  
ATOM     67  O   GLN A   5       1.991 -29.243   8.641  1.00  0.00           O  
ATOM     68  CB  GLN A   5       3.792 -28.778  11.327  1.00  0.00           C  
ATOM     69  CG  GLN A   5       4.333 -27.649  12.187  1.00  0.00           C  
ATOM     70  CD  GLN A   5       5.713 -27.951  12.739  1.00  0.00           C  
ATOM     71  OE1 GLN A   5       5.908 -28.935  13.456  1.00  0.00           O  
ATOM     72  NE2 GLN A   5       6.680 -27.103  12.406  1.00  0.00           N  
ATOM     73  H   GLN A   5       1.854 -29.133  12.962  1.00  0.00           H  
ATOM     74  HA  GLN A   5       2.179 -27.602  10.572  1.00  0.00           H  
ATOM     75 1HB  GLN A   5       3.923 -29.711  11.876  1.00  0.00           H  
ATOM     76 2HB  GLN A   5       4.404 -28.839  10.428  1.00  0.00           H  
ATOM     77 1HG  GLN A   5       4.396 -26.744  11.582  1.00  0.00           H  
ATOM     78 2HG  GLN A   5       3.656 -27.489  13.027  1.00  0.00           H  
ATOM     79 1HE2 GLN A   5       7.613 -27.252  12.740  1.00  0.00           H  
ATOM     80 2HE2 GLN A   5       6.478 -26.317  11.822  1.00  0.00           H  
ATOM     81  N   ALA A   6       1.652 -30.833  10.200  1.00  0.00           N  
ATOM     82  CA  ALA A   6       1.258 -31.859   9.241  1.00  0.00           C  
ATOM     83  C   ALA A   6       0.009 -31.444   8.466  1.00  0.00           C  
ATOM     84  O   ALA A   6      -0.076 -31.658   7.252  1.00  0.00           O  
ATOM     85  CB  ALA A   6       1.012 -33.165   9.947  1.00  0.00           C  
ATOM     86  H   ALA A   6       1.686 -31.064  11.180  1.00  0.00           H  
ATOM     87  HA  ALA A   6       2.074 -31.989   8.528  1.00  0.00           H  
ATOM     88 1HB  ALA A   6       0.719 -33.923   9.220  1.00  0.00           H  
ATOM     89 2HB  ALA A   6       1.924 -33.480  10.454  1.00  0.00           H  
ATOM     90 3HB  ALA A   6       0.215 -33.036  10.679  1.00  0.00           H  
ATOM     91  N   ALA A   7      -0.952 -30.855   9.173  1.00  0.00           N  
ATOM     92  CA  ALA A   7      -2.206 -30.418   8.555  1.00  0.00           C  
ATOM     93  C   ALA A   7      -1.929 -29.300   7.561  1.00  0.00           C  
ATOM     94  O   ALA A   7      -2.571 -29.211   6.516  1.00  0.00           O  
ATOM     95  CB  ALA A   7      -3.201 -29.962   9.612  1.00  0.00           C  
ATOM     96  H   ALA A   7      -0.813 -30.705  10.161  1.00  0.00           H  
ATOM     97  HA  ALA A   7      -2.630 -31.265   8.014  1.00  0.00           H  
ATOM     98 1HB  ALA A   7      -4.119 -29.629   9.129  1.00  0.00           H  
ATOM     99 2HB  ALA A   7      -3.425 -30.792  10.284  1.00  0.00           H  
ATOM    100 3HB  ALA A   7      -2.773 -29.140  10.184  1.00  0.00           H  
ATOM    101  N   ARG A   8      -0.972 -28.446   7.893  1.00  0.00           N  
ATOM    102  CA  ARG A   8      -0.694 -27.305   7.031  1.00  0.00           C  
ATOM    103  C   ARG A   8      -0.108 -27.804   5.697  1.00  0.00           C  
ATOM    104  O   ARG A   8      -0.445 -27.292   4.629  1.00  0.00           O  
ATOM    105  CB  ARG A   8       0.278 -26.344   7.699  1.00  0.00           C  
ATOM    106  CG  ARG A   8      -0.307 -25.539   8.849  1.00  0.00           C  
ATOM    107  CD  ARG A   8       0.728 -24.720   9.529  1.00  0.00           C  
ATOM    108  NE  ARG A   8       0.191 -24.015  10.682  1.00  0.00           N  
ATOM    109  CZ  ARG A   8      -0.348 -22.781  10.640  1.00  0.00           C  
ATOM    110  NH1 ARG A   8      -0.414 -22.130   9.500  1.00  0.00           N  
ATOM    111  NH2 ARG A   8      -0.810 -22.224  11.746  1.00  0.00           N  
ATOM    112  H   ARG A   8      -0.427 -28.571   8.735  1.00  0.00           H  
ATOM    113  HA  ARG A   8      -1.636 -26.795   6.829  1.00  0.00           H  
ATOM    114 1HB  ARG A   8       1.131 -26.900   8.087  1.00  0.00           H  
ATOM    115 2HB  ARG A   8       0.657 -25.637   6.961  1.00  0.00           H  
ATOM    116 1HG  ARG A   8      -1.079 -24.870   8.468  1.00  0.00           H  
ATOM    117 2HG  ARG A   8      -0.745 -26.217   9.582  1.00  0.00           H  
ATOM    118 1HD  ARG A   8       1.536 -25.366   9.871  1.00  0.00           H  
ATOM    119 2HD  ARG A   8       1.124 -23.982   8.832  1.00  0.00           H  
ATOM    120  HE  ARG A   8       0.224 -24.483  11.577  1.00  0.00           H  
ATOM    121 1HH1 ARG A   8      -0.061 -22.555   8.654  1.00  0.00           H  
ATOM    122 2HH1 ARG A   8      -0.818 -21.205   9.469  1.00  0.00           H  
ATOM    123 1HH2 ARG A   8      -0.759 -22.724  12.623  1.00  0.00           H  
ATOM    124 2HH2 ARG A   8      -1.214 -21.300  11.715  1.00  0.00           H  
ATOM    125  N   PHE A   9       0.780 -28.816   5.757  1.00  0.00           N  
ATOM    126  CA  PHE A   9       1.386 -29.371   4.551  1.00  0.00           C  
ATOM    127  C   PHE A   9       0.345 -30.064   3.659  1.00  0.00           C  
ATOM    128  O   PHE A   9       0.366 -29.922   2.437  1.00  0.00           O  
ATOM    129  CB  PHE A   9       2.489 -30.362   4.924  1.00  0.00           C  
ATOM    130  CG  PHE A   9       3.832 -29.723   5.136  1.00  0.00           C  
ATOM    131  CD1 PHE A   9       4.375 -29.621   6.408  1.00  0.00           C  
ATOM    132  CD2 PHE A   9       4.555 -29.223   4.064  1.00  0.00           C  
ATOM    133  CE1 PHE A   9       5.610 -29.033   6.604  1.00  0.00           C  
ATOM    134  CE2 PHE A   9       5.791 -28.636   4.256  1.00  0.00           C  
ATOM    135  CZ  PHE A   9       6.318 -28.541   5.529  1.00  0.00           C  
ATOM    136  H   PHE A   9       1.035 -29.200   6.656  1.00  0.00           H  
ATOM    137  HA  PHE A   9       1.813 -28.547   3.977  1.00  0.00           H  
ATOM    138 1HB  PHE A   9       2.213 -30.886   5.838  1.00  0.00           H  
ATOM    139 2HB  PHE A   9       2.588 -31.109   4.137  1.00  0.00           H  
ATOM    140  HD1 PHE A   9       3.815 -30.012   7.258  1.00  0.00           H  
ATOM    141  HD2 PHE A   9       4.138 -29.297   3.059  1.00  0.00           H  
ATOM    142  HE1 PHE A   9       6.024 -28.959   7.609  1.00  0.00           H  
ATOM    143  HE2 PHE A   9       6.349 -28.247   3.405  1.00  0.00           H  
ATOM    144  HZ  PHE A   9       7.291 -28.077   5.682  1.00  0.00           H  
ATOM    145  N   LEU A  10      -0.587 -30.837   4.302  1.00  0.00           N  
ATOM    146  CA  LEU A  10      -1.603 -31.572   3.558  1.00  0.00           C  
ATOM    147  C   LEU A  10      -2.641 -30.624   2.921  1.00  0.00           C  
ATOM    148  O   LEU A  10      -3.021 -30.792   1.763  1.00  0.00           O  
ATOM    149  CB  LEU A  10      -2.307 -32.569   4.486  1.00  0.00           C  
ATOM    150  CG  LEU A  10      -1.460 -33.762   4.946  1.00  0.00           C  
ATOM    151  CD1 LEU A  10      -2.138 -34.442   6.128  1.00  0.00           C  
ATOM    152  CD2 LEU A  10      -1.278 -34.733   3.789  1.00  0.00           C  
ATOM    153  H   LEU A  10      -0.573 -30.902   5.310  1.00  0.00           H  
ATOM    154  HA  LEU A  10      -1.108 -32.109   2.749  1.00  0.00           H  
ATOM    155 1HB  LEU A  10      -2.642 -32.039   5.376  1.00  0.00           H  
ATOM    156 2HB  LEU A  10      -3.183 -32.964   3.972  1.00  0.00           H  
ATOM    157  HG  LEU A  10      -0.484 -33.408   5.280  1.00  0.00           H  
ATOM    158 1HD1 LEU A  10      -1.535 -35.289   6.455  1.00  0.00           H  
ATOM    159 2HD1 LEU A  10      -2.237 -33.730   6.948  1.00  0.00           H  
ATOM    160 3HD1 LEU A  10      -3.125 -34.792   5.829  1.00  0.00           H  
ATOM    161 1HD2 LEU A  10      -0.675 -35.580   4.115  1.00  0.00           H  
ATOM    162 2HD2 LEU A  10      -2.253 -35.088   3.455  1.00  0.00           H  
ATOM    163 3HD2 LEU A  10      -0.775 -34.226   2.965  1.00  0.00           H  
ATOM    164  N   ALA A  11      -3.079 -29.643   3.696  1.00  0.00           N  
ATOM    165  CA  ALA A  11      -4.001 -28.645   3.186  1.00  0.00           C  
ATOM    166  C   ALA A  11      -3.380 -27.882   2.025  1.00  0.00           C  
ATOM    167  O   ALA A  11      -4.042 -27.606   1.025  1.00  0.00           O  
ATOM    168  CB  ALA A  11      -4.414 -27.689   4.294  1.00  0.00           C  
ATOM    169  H   ALA A  11      -2.772 -29.583   4.656  1.00  0.00           H  
ATOM    170  HA  ALA A  11      -4.888 -29.161   2.815  1.00  0.00           H  
ATOM    171 1HB  ALA A  11      -5.105 -26.945   3.895  1.00  0.00           H  
ATOM    172 2HB  ALA A  11      -4.904 -28.246   5.093  1.00  0.00           H  
ATOM    173 3HB  ALA A  11      -3.531 -27.187   4.689  1.00  0.00           H  
ATOM    174  N   THR A  12      -1.955 -27.449   2.068  1.00  0.00           N  
ATOM    175  CA  THR A  12      -1.223 -26.749   1.003  1.00  0.00           C  
ATOM    176  C   THR A  12      -1.100 -27.570  -0.280  1.00  0.00           C  
ATOM    177  O   THR A  12      -1.341 -27.066  -1.376  1.00  0.00           O  
ATOM    178  CB  THR A  12       0.186 -26.353   1.482  1.00  0.00           C  
ATOM    179  OG1 THR A  12       0.081 -25.489   2.620  1.00  0.00           O  
ATOM    180  CG2 THR A  12       0.944 -25.637   0.374  1.00  0.00           C  
ATOM    181  H   THR A  12      -1.477 -27.675   2.928  1.00  0.00           H  
ATOM    182  HA  THR A  12      -1.775 -25.844   0.749  1.00  0.00           H  
ATOM    183  HB  THR A  12       0.736 -27.248   1.772  1.00  0.00           H  
ATOM    184  HG1 THR A  12      -0.138 -26.009   3.397  1.00  0.00           H  
ATOM    185 1HG2 THR A  12       1.937 -25.365   0.731  1.00  0.00           H  
ATOM    186 2HG2 THR A  12       1.035 -26.296  -0.489  1.00  0.00           H  
ATOM    187 3HG2 THR A  12       0.403 -24.737   0.087  1.00  0.00           H  
ATOM    188  N   ALA A  13      -0.727 -28.839  -0.156  1.00  0.00           N  
ATOM    189  CA  ALA A  13      -0.635 -29.733  -1.302  1.00  0.00           C  
ATOM    190  C   ALA A  13      -1.968 -29.919  -2.007  1.00  0.00           C  
ATOM    191  O   ALA A  13      -2.024 -30.016  -3.234  1.00  0.00           O  
ATOM    192  CB  ALA A  13      -0.091 -31.089  -0.875  1.00  0.00           C  
ATOM    193  H   ALA A  13      -0.501 -29.192   0.764  1.00  0.00           H  
ATOM    194  HA  ALA A  13       0.051 -29.289  -2.023  1.00  0.00           H  
ATOM    195 1HB  ALA A  13      -0.028 -31.746  -1.742  1.00  0.00           H  
ATOM    196 2HB  ALA A  13       0.901 -30.964  -0.441  1.00  0.00           H  
ATOM    197 3HB  ALA A  13      -0.757 -31.530  -0.134  1.00  0.00           H  
ATOM    198  N   ALA A  14      -3.196 -30.059  -1.255  1.00  0.00           N  
ATOM    199  CA  ALA A  14      -4.552 -30.232  -1.790  1.00  0.00           C  
ATOM    200  C   ALA A  14      -4.959 -29.025  -2.624  1.00  0.00           C  
ATOM    201  O   ALA A  14      -5.593 -29.167  -3.669  1.00  0.00           O  
ATOM    202  CB  ALA A  14      -5.544 -30.459  -0.657  1.00  0.00           C  
ATOM    203  H   ALA A  14      -3.056 -30.071  -0.256  1.00  0.00           H  
ATOM    204  HA  ALA A  14      -4.551 -31.108  -2.439  1.00  0.00           H  
ATOM    205 1HB  ALA A  14      -6.544 -30.585  -1.069  1.00  0.00           H  
ATOM    206 2HB  ALA A  14      -5.264 -31.354  -0.103  1.00  0.00           H  
ATOM    207 3HB  ALA A  14      -5.533 -29.601   0.011  1.00  0.00           H  
ATOM    208  N   LEU A  15      -4.587 -27.839  -2.152  1.00  0.00           N  
ATOM    209  CA  LEU A  15      -4.923 -26.603  -2.836  1.00  0.00           C  
ATOM    210  C   LEU A  15      -3.953 -26.316  -3.990  1.00  0.00           C  
ATOM    211  O   LEU A  15      -4.328 -25.705  -4.991  1.00  0.00           O  
ATOM    212  CB  LEU A  15      -4.910 -25.437  -1.840  1.00  0.00           C  
ATOM    213  CG  LEU A  15      -5.940 -25.518  -0.706  1.00  0.00           C  
ATOM    214  CD1 LEU A  15      -5.679 -24.404   0.299  1.00  0.00           C  
ATOM    215  CD2 LEU A  15      -7.343 -25.415  -1.286  1.00  0.00           C  
ATOM    216  H   LEU A  15      -4.054 -27.798  -1.295  1.00  0.00           H  
ATOM    217  HA  LEU A  15      -5.921 -26.711  -3.261  1.00  0.00           H  
ATOM    218 1HB  LEU A  15      -3.922 -25.379  -1.387  1.00  0.00           H  
ATOM    219 2HB  LEU A  15      -5.091 -24.511  -2.387  1.00  0.00           H  
ATOM    220  HG  LEU A  15      -5.832 -26.470  -0.185  1.00  0.00           H  
ATOM    221 1HD1 LEU A  15      -6.411 -24.463   1.104  1.00  0.00           H  
ATOM    222 2HD1 LEU A  15      -4.676 -24.514   0.711  1.00  0.00           H  
ATOM    223 3HD1 LEU A  15      -5.763 -23.439  -0.199  1.00  0.00           H  
ATOM    224 1HD2 LEU A  15      -8.075 -25.473  -0.480  1.00  0.00           H  
ATOM    225 2HD2 LEU A  15      -7.452 -24.463  -1.806  1.00  0.00           H  
ATOM    226 3HD2 LEU A  15      -7.508 -26.233  -1.987  1.00  0.00           H  
ATOM    227  N   LEU A  16      -2.704 -26.753  -3.864  1.00  0.00           N  
ATOM    228  CA  LEU A  16      -1.798 -26.693  -5.004  1.00  0.00           C  
ATOM    229  C   LEU A  16      -2.228 -27.652  -6.102  1.00  0.00           C  
ATOM    230  O   LEU A  16      -2.052 -27.376  -7.292  1.00  0.00           O  
ATOM    231  CB  LEU A  16      -0.367 -27.024  -4.563  1.00  0.00           C  
ATOM    232  CG  LEU A  16       0.330 -25.955  -3.711  1.00  0.00           C  
ATOM    233  CD1 LEU A  16       1.611 -26.530  -3.123  1.00  0.00           C  
ATOM    234  CD2 LEU A  16       0.621 -24.733  -4.568  1.00  0.00           C  
ATOM    235  H   LEU A  16      -2.369 -27.126  -2.987  1.00  0.00           H  
ATOM    236  HA  LEU A  16      -1.855 -25.696  -5.440  1.00  0.00           H  
ATOM    237 1HB  LEU A  16      -0.386 -27.947  -3.987  1.00  0.00           H  
ATOM    238 2HB  LEU A  16       0.242 -27.187  -5.452  1.00  0.00           H  
ATOM    239  HG  LEU A  16      -0.319 -25.671  -2.882  1.00  0.00           H  
ATOM    240 1HD1 LEU A  16       2.106 -25.771  -2.517  1.00  0.00           H  
ATOM    241 2HD1 LEU A  16       1.371 -27.392  -2.499  1.00  0.00           H  
ATOM    242 3HD1 LEU A  16       2.275 -26.839  -3.930  1.00  0.00           H  
ATOM    243 1HD2 LEU A  16       1.116 -23.973  -3.961  1.00  0.00           H  
ATOM    244 2HD2 LEU A  16       1.271 -25.015  -5.396  1.00  0.00           H  
ATOM    245 3HD2 LEU A  16      -0.313 -24.332  -4.960  1.00  0.00           H  
ATOM    246  N   GLY A  17      -2.834 -28.905  -5.780  1.00  0.00           N  
ATOM    247  CA  GLY A  17      -3.224 -29.919  -6.738  1.00  0.00           C  
ATOM    248  C   GLY A  17      -2.106 -30.925  -6.958  1.00  0.00           C  
ATOM    249  O   GLY A  17      -2.095 -31.632  -7.956  1.00  0.00           O  
ATOM    250  H   GLY A  17      -2.996 -29.070  -4.796  1.00  0.00           H  
ATOM    251 1HA  GLY A  17      -4.116 -30.434  -6.381  1.00  0.00           H  
ATOM    252 2HA  GLY A  17      -3.484 -29.447  -7.683  1.00  0.00           H  
ATOM    253  N   THR A  18      -1.151 -31.169  -5.949  1.00  0.00           N  
ATOM    254  CA  THR A  18       0.058 -31.976  -6.029  1.00  0.00           C  
ATOM    255  C   THR A  18       0.170 -32.860  -4.793  1.00  0.00           C  
ATOM    256  O   THR A  18      -0.740 -32.899  -3.971  1.00  0.00           O  
ATOM    257  CB  THR A  18       1.314 -31.096  -6.163  1.00  0.00           C  
ATOM    258  OG1 THR A  18       2.452 -31.922  -6.443  1.00  0.00           O  
ATOM    259  CG2 THR A  18       1.560 -30.317  -4.879  1.00  0.00           C  
ATOM    260  H   THR A  18      -1.387 -30.722  -5.073  1.00  0.00           H  
ATOM    261  HA  THR A  18       0.021 -32.564  -6.945  1.00  0.00           H  
ATOM    262  HB  THR A  18       1.180 -30.394  -6.986  1.00  0.00           H  
ATOM    263  HG1 THR A  18       2.438 -32.180  -7.368  1.00  0.00           H  
ATOM    264 1HG2 THR A  18       2.452 -29.701  -4.993  1.00  0.00           H  
ATOM    265 2HG2 THR A  18       0.702 -29.680  -4.670  1.00  0.00           H  
ATOM    266 3HG2 THR A  18       1.705 -31.014  -4.054  1.00  0.00           H  
ATOM    267  N   THR A  19       1.291 -33.561  -4.656  1.00  0.00           N  
ATOM    268  CA  THR A  19       1.470 -34.504  -3.553  1.00  0.00           C  
ATOM    269  C   THR A  19       1.991 -33.745  -2.330  1.00  0.00           C  
ATOM    270  O   THR A  19       2.480 -32.623  -2.461  1.00  0.00           O  
ATOM    271  CB  THR A  19       2.439 -35.641  -3.926  1.00  0.00           C  
ATOM    272  OG1 THR A  19       3.747 -35.101  -4.154  1.00  0.00           O  
ATOM    273  CG2 THR A  19       1.964 -36.354  -5.183  1.00  0.00           C  
ATOM    274  H   THR A  19       2.037 -33.440  -5.325  1.00  0.00           H  
ATOM    275  HA  THR A  19       0.516 -34.996  -3.359  1.00  0.00           H  
ATOM    276  HB  THR A  19       2.494 -36.356  -3.107  1.00  0.00           H  
ATOM    277  HG1 THR A  19       4.383 -35.818  -4.214  1.00  0.00           H  
ATOM    278 1HG2 THR A  19       2.661 -37.155  -5.432  1.00  0.00           H  
ATOM    279 2HG2 THR A  19       0.974 -36.776  -5.009  1.00  0.00           H  
ATOM    280 3HG2 THR A  19       1.917 -35.645  -6.009  1.00  0.00           H  
ATOM    281  N   VAL A  20       1.921 -34.344  -1.146  1.00  0.00           N  
ATOM    282  CA  VAL A  20       2.475 -33.664   0.026  1.00  0.00           C  
ATOM    283  C   VAL A  20       4.012 -33.626   0.015  1.00  0.00           C  
ATOM    284  O   VAL A  20       4.623 -32.694   0.556  1.00  0.00           O  
ATOM    285  CB  VAL A  20       1.996 -34.366   1.310  1.00  0.00           C  
ATOM    286  CG1 VAL A  20       2.734 -35.682   1.504  1.00  0.00           C  
ATOM    287  CG2 VAL A  20       2.201 -33.450   2.508  1.00  0.00           C  
ATOM    288  H   VAL A  20       1.497 -35.253  -1.033  1.00  0.00           H  
ATOM    289  HA  VAL A  20       2.190 -32.610  -0.018  1.00  0.00           H  
ATOM    290  HB  VAL A  20       0.937 -34.603   1.210  1.00  0.00           H  
ATOM    291 1HG1 VAL A  20       2.383 -36.165   2.417  1.00  0.00           H  
ATOM    292 2HG1 VAL A  20       2.544 -36.335   0.653  1.00  0.00           H  
ATOM    293 3HG1 VAL A  20       3.804 -35.491   1.585  1.00  0.00           H  
ATOM    294 1HG2 VAL A  20       1.860 -33.953   3.412  1.00  0.00           H  
ATOM    295 2HG2 VAL A  20       3.260 -33.209   2.604  1.00  0.00           H  
ATOM    296 3HG2 VAL A  20       1.631 -32.532   2.366  1.00  0.00           H  
ATOM    297  N   GLU A  21       4.634 -34.621  -0.616  1.00  0.00           N  
ATOM    298  CA  GLU A  21       6.090 -34.650  -0.742  1.00  0.00           C  
ATOM    299  C   GLU A  21       6.553 -33.496  -1.606  1.00  0.00           C  
ATOM    300  O   GLU A  21       7.608 -32.930  -1.360  1.00  0.00           O  
ATOM    301  CB  GLU A  21       6.562 -35.976  -1.343  1.00  0.00           C  
ATOM    302  CG  GLU A  21       6.320 -37.190  -0.458  1.00  0.00           C  
ATOM    303  CD  GLU A  21       4.906 -37.695  -0.529  1.00  0.00           C  
ATOM    304  OE1 GLU A  21       4.136 -37.142  -1.277  1.00  0.00           O  
ATOM    305  OE2 GLU A  21       4.596 -38.635   0.163  1.00  0.00           O  
ATOM    306  H   GLU A  21       4.090 -35.373  -1.015  1.00  0.00           H  
ATOM    307  HA  GLU A  21       6.526 -34.524   0.250  1.00  0.00           H  
ATOM    308 1HB  GLU A  21       6.052 -36.148  -2.292  1.00  0.00           H  
ATOM    309 2HB  GLU A  21       7.631 -35.922  -1.552  1.00  0.00           H  
ATOM    310 1HG  GLU A  21       6.995 -37.989  -0.762  1.00  0.00           H  
ATOM    311 2HG  GLU A  21       6.555 -36.926   0.573  1.00  0.00           H  
ATOM    312  N   GLU A  22       5.772 -33.117  -2.785  1.00  0.00           N  
ATOM    313  CA  GLU A  22       6.090 -31.949  -3.599  1.00  0.00           C  
ATOM    314  C   GLU A  22       5.928 -30.670  -2.788  1.00  0.00           C  
ATOM    315  O   GLU A  22       6.713 -29.729  -2.933  1.00  0.00           O  
ATOM    316  CB  GLU A  22       5.195 -31.899  -4.841  1.00  0.00           C  
ATOM    317  CG  GLU A  22       5.482 -30.733  -5.774  1.00  0.00           C  
ATOM    318  CD  GLU A  22       6.837 -30.819  -6.421  1.00  0.00           C  
ATOM    319  OE1 GLU A  22       7.395 -31.890  -6.443  1.00  0.00           O  
ATOM    320  OE2 GLU A  22       7.313 -29.815  -6.894  1.00  0.00           O  
ATOM    321  H   GLU A  22       4.977 -33.689  -3.036  1.00  0.00           H  
ATOM    322  HA  GLU A  22       7.136 -32.013  -3.898  1.00  0.00           H  
ATOM    323 1HB  GLU A  22       5.312 -32.821  -5.411  1.00  0.00           H  
ATOM    324 2HB  GLU A  22       4.152 -31.834  -4.534  1.00  0.00           H  
ATOM    325 1HG  GLU A  22       4.721 -30.709  -6.554  1.00  0.00           H  
ATOM    326 2HG  GLU A  22       5.414 -29.803  -5.210  1.00  0.00           H  
ATOM    327  N   ALA A  23       4.798 -30.528  -1.856  1.00  0.00           N  
ATOM    328  CA  ALA A  23       4.637 -29.359  -1.002  1.00  0.00           C  
ATOM    329  C   ALA A  23       5.847 -29.213  -0.082  1.00  0.00           C  
ATOM    330  O   ALA A  23       6.266 -28.099   0.238  1.00  0.00           O  
ATOM    331  CB  ALA A  23       3.351 -29.445  -0.210  1.00  0.00           C  
ATOM    332  H   ALA A  23       4.099 -31.256  -1.828  1.00  0.00           H  
ATOM    333  HA  ALA A  23       4.597 -28.476  -1.640  1.00  0.00           H  
ATOM    334 1HB  ALA A  23       3.253 -28.562   0.422  1.00  0.00           H  
ATOM    335 2HB  ALA A  23       2.506 -29.498  -0.895  1.00  0.00           H  
ATOM    336 3HB  ALA A  23       3.369 -30.337   0.414  1.00  0.00           H  
ATOM    337  N   VAL A  24       6.514 -30.390   0.562  1.00  0.00           N  
ATOM    338  CA  VAL A  24       7.715 -30.373   1.397  1.00  0.00           C  
ATOM    339  C   VAL A  24       8.927 -29.888   0.615  1.00  0.00           C  
ATOM    340  O   VAL A  24       9.721 -29.073   1.120  1.00  0.00           O  
ATOM    341  CB  VAL A  24       8.000 -31.780   1.954  1.00  0.00           C  
ATOM    342  CG1 VAL A  24       9.356 -31.816   2.642  1.00  0.00           C  
ATOM    343  CG2 VAL A  24       6.896 -32.190   2.916  1.00  0.00           C  
ATOM    344  H   VAL A  24       6.056 -31.272   0.374  1.00  0.00           H  
ATOM    345  HA  VAL A  24       7.568 -29.651   2.201  1.00  0.00           H  
ATOM    346  HB  VAL A  24       8.042 -32.487   1.125  1.00  0.00           H  
ATOM    347 1HG1 VAL A  24       9.542 -32.818   3.029  1.00  0.00           H  
ATOM    348 2HG1 VAL A  24      10.135 -31.555   1.926  1.00  0.00           H  
ATOM    349 3HG1 VAL A  24       9.365 -31.102   3.466  1.00  0.00           H  
ATOM    350 1HG2 VAL A  24       7.104 -33.186   3.305  1.00  0.00           H  
ATOM    351 2HG2 VAL A  24       6.851 -31.480   3.742  1.00  0.00           H  
ATOM    352 3HG2 VAL A  24       5.940 -32.198   2.392  1.00  0.00           H  
ATOM    353  N   LYS A  25       9.189 -30.401  -0.755  1.00  0.00           N  
ATOM    354  CA  LYS A  25      10.287 -30.034  -1.624  1.00  0.00           C  
ATOM    355  C   LYS A  25      10.223 -28.544  -1.937  1.00  0.00           C  
ATOM    356  O   LYS A  25      11.230 -27.847  -1.880  1.00  0.00           O  
ATOM    357  CB  LYS A  25      10.257 -30.857  -2.913  1.00  0.00           C  
ATOM    358  CG  LYS A  25      10.613 -32.326  -2.730  1.00  0.00           C  
ATOM    359  CD  LYS A  25      10.444 -33.101  -4.028  1.00  0.00           C  
ATOM    360  CE  LYS A  25      10.693 -34.588  -3.823  1.00  0.00           C  
ATOM    361  NZ  LYS A  25      10.402 -35.377  -5.051  1.00  0.00           N  
ATOM    362  H   LYS A  25       8.525 -31.095  -1.069  1.00  0.00           H  
ATOM    363  HA  LYS A  25      11.223 -30.240  -1.104  1.00  0.00           H  
ATOM    364 1HB  LYS A  25       9.260 -30.806  -3.353  1.00  0.00           H  
ATOM    365 2HB  LYS A  25      10.955 -30.430  -3.634  1.00  0.00           H  
ATOM    366 1HG  LYS A  25      11.648 -32.411  -2.399  1.00  0.00           H  
ATOM    367 2HG  LYS A  25       9.969 -32.764  -1.969  1.00  0.00           H  
ATOM    368 1HD  LYS A  25       9.431 -32.960  -4.407  1.00  0.00           H  
ATOM    369 2HD  LYS A  25      11.146 -32.725  -4.772  1.00  0.00           H  
ATOM    370 1HE  LYS A  25      11.733 -34.747  -3.542  1.00  0.00           H  
ATOM    371 2HE  LYS A  25      10.061 -34.955  -3.013  1.00  0.00           H  
ATOM    372 1HZ  LYS A  25      10.579 -36.355  -4.873  1.00  0.00           H  
ATOM    373 2HZ  LYS A  25       9.434 -35.252  -5.310  1.00  0.00           H  
ATOM    374 3HZ  LYS A  25      10.996 -35.059  -5.804  1.00  0.00           H  
ATOM    375  N   ARG A  26       9.036 -28.060  -2.280  1.00  0.00           N  
ATOM    376  CA  ARG A  26       8.886 -26.662  -2.638  1.00  0.00           C  
ATOM    377  C   ARG A  26       9.139 -25.755  -1.426  1.00  0.00           C  
ATOM    378  O   ARG A  26       9.776 -24.703  -1.541  1.00  0.00           O  
ATOM    379  CB  ARG A  26       7.493 -26.402  -3.191  1.00  0.00           C  
ATOM    380  CG  ARG A  26       7.234 -26.982  -4.572  1.00  0.00           C  
ATOM    381  CD  ARG A  26       5.879 -26.633  -5.070  1.00  0.00           C  
ATOM    382  NE  ARG A  26       5.583 -27.280  -6.338  1.00  0.00           N  
ATOM    383  CZ  ARG A  26       4.533 -26.976  -7.125  1.00  0.00           C  
ATOM    384  NH1 ARG A  26       3.690 -26.035  -6.762  1.00  0.00           N  
ATOM    385  NH2 ARG A  26       4.351 -27.624  -8.263  1.00  0.00           N  
ATOM    386  H   ARG A  26       8.225 -28.662  -2.295  1.00  0.00           H  
ATOM    387  HA  ARG A  26       9.634 -26.415  -3.391  1.00  0.00           H  
ATOM    388 1HB  ARG A  26       6.749 -26.819  -2.514  1.00  0.00           H  
ATOM    389 2HB  ARG A  26       7.318 -25.327  -3.247  1.00  0.00           H  
ATOM    390 1HG  ARG A  26       7.969 -26.590  -5.275  1.00  0.00           H  
ATOM    391 2HG  ARG A  26       7.315 -28.069  -4.531  1.00  0.00           H  
ATOM    392 1HD  ARG A  26       5.132 -26.951  -4.343  1.00  0.00           H  
ATOM    393 2HD  ARG A  26       5.810 -25.556  -5.213  1.00  0.00           H  
ATOM    394  HE  ARG A  26       6.210 -28.010  -6.651  1.00  0.00           H  
ATOM    395 1HH1 ARG A  26       3.829 -25.540  -5.893  1.00  0.00           H  
ATOM    396 2HH1 ARG A  26       2.903 -25.808  -7.352  1.00  0.00           H  
ATOM    397 1HH2 ARG A  26       4.999 -28.348  -8.542  1.00  0.00           H  
ATOM    398 2HH2 ARG A  26       3.564 -27.397  -8.853  1.00  0.00           H  
ATOM    399  N   ALA A  27       8.574 -26.093  -0.098  1.00  0.00           N  
ATOM    400  CA  ALA A  27       8.746 -25.343   1.132  1.00  0.00           C  
ATOM    401  C   ALA A  27      10.213 -25.247   1.550  1.00  0.00           C  
ATOM    402  O   ALA A  27      10.662 -24.184   1.979  1.00  0.00           O  
ATOM    403  CB  ALA A  27       7.893 -25.922   2.243  1.00  0.00           C  
ATOM    404  H   ALA A  27       8.016 -26.934  -0.087  1.00  0.00           H  
ATOM    405  HA  ALA A  27       8.430 -24.316   0.950  1.00  0.00           H  
ATOM    406 1HB  ALA A  27       8.039 -25.340   3.154  1.00  0.00           H  
ATOM    407 2HB  ALA A  27       6.843 -25.882   1.953  1.00  0.00           H  
ATOM    408 3HB  ALA A  27       8.182 -26.956   2.422  1.00  0.00           H  
ATOM    409  N   LEU A  28      10.962 -26.336   1.408  1.00  0.00           N  
ATOM    410  CA  LEU A  28      12.393 -26.310   1.763  1.00  0.00           C  
ATOM    411  C   LEU A  28      13.240 -25.456   0.819  1.00  0.00           C  
ATOM    412  O   LEU A  28      14.151 -24.745   1.248  1.00  0.00           O  
ATOM    413  CB  LEU A  28      12.950 -27.739   1.777  1.00  0.00           C  
ATOM    414  CG  LEU A  28      12.442 -28.640   2.911  1.00  0.00           C  
ATOM    415  CD1 LEU A  28      12.831 -30.084   2.626  1.00  0.00           C  
ATOM    416  CD2 LEU A  28      13.025 -28.167   4.234  1.00  0.00           C  
ATOM    417  H   LEU A  28      10.559 -27.191   1.056  1.00  0.00           H  
ATOM    418  HA  LEU A  28      12.497 -25.861   2.749  1.00  0.00           H  
ATOM    419 1HB  LEU A  28      12.696 -28.220   0.834  1.00  0.00           H  
ATOM    420 2HB  LEU A  28      14.036 -27.689   1.855  1.00  0.00           H  
ATOM    421  HG  LEU A  28      11.354 -28.590   2.955  1.00  0.00           H  
ATOM    422 1HD1 LEU A  28      12.470 -30.724   3.432  1.00  0.00           H  
ATOM    423 2HD1 LEU A  28      12.385 -30.402   1.684  1.00  0.00           H  
ATOM    424 3HD1 LEU A  28      13.916 -30.162   2.559  1.00  0.00           H  
ATOM    425 1HD2 LEU A  28      12.664 -28.807   5.040  1.00  0.00           H  
ATOM    426 2HD2 LEU A  28      14.113 -28.217   4.192  1.00  0.00           H  
ATOM    427 3HD2 LEU A  28      12.717 -27.138   4.421  1.00  0.00           H  
ATOM    428  N   LYS A  29      12.934 -25.534  -0.471  1.00  0.00           N  
ATOM    429  CA  LYS A  29      13.630 -24.723  -1.457  1.00  0.00           C  
ATOM    430  C   LYS A  29      13.339 -23.226  -1.280  1.00  0.00           C  
ATOM    431  O   LYS A  29      14.253 -22.400  -1.382  1.00  0.00           O  
ATOM    432  CB  LYS A  29      13.247 -25.171  -2.868  1.00  0.00           C  
ATOM    433  CG  LYS A  29      13.829 -26.515  -3.282  1.00  0.00           C  
ATOM    434  CD  LYS A  29      13.367 -26.913  -4.676  1.00  0.00           C  
ATOM    435  CE  LYS A  29      13.933 -28.266  -5.083  1.00  0.00           C  
ATOM    436  NZ  LYS A  29      13.476 -28.675  -6.439  1.00  0.00           N  
ATOM    437  H   LYS A  29      12.209 -26.166  -0.776  1.00  0.00           H  
ATOM    438  HA  LYS A  29      14.704 -24.830  -1.299  1.00  0.00           H  
ATOM    439 1HB  LYS A  29      12.161 -25.238  -2.947  1.00  0.00           H  
ATOM    440 2HB  LYS A  29      13.581 -24.425  -3.590  1.00  0.00           H  
ATOM    441 1HG  LYS A  29      14.919 -26.459  -3.272  1.00  0.00           H  
ATOM    442 2HG  LYS A  29      13.517 -27.281  -2.572  1.00  0.00           H  
ATOM    443 1HD  LYS A  29      12.277 -26.963  -4.697  1.00  0.00           H  
ATOM    444 2HD  LYS A  29      13.693 -26.162  -5.395  1.00  0.00           H  
ATOM    445 1HE  LYS A  29      15.021 -28.221  -5.077  1.00  0.00           H  
ATOM    446 2HE  LYS A  29      13.619 -29.023  -4.364  1.00  0.00           H  
ATOM    447 1HZ  LYS A  29      13.872 -29.575  -6.670  1.00  0.00           H  
ATOM    448 2HZ  LYS A  29      12.468 -28.738  -6.450  1.00  0.00           H  
ATOM    449 3HZ  LYS A  29      13.778 -27.990  -7.117  1.00  0.00           H  
ATOM    450  N   LEU A  30      12.080 -22.881  -1.001  1.00  0.00           N  
ATOM    451  CA  LEU A  30      11.716 -21.483  -0.796  1.00  0.00           C  
ATOM    452  C   LEU A  30      12.345 -20.998   0.498  1.00  0.00           C  
ATOM    453  O   LEU A  30      12.816 -19.874   0.584  1.00  0.00           O  
ATOM    454  CB  LEU A  30      10.193 -21.315  -0.740  1.00  0.00           C  
ATOM    455  CG  LEU A  30       9.450 -21.532  -2.064  1.00  0.00           C  
ATOM    456  CD1 LEU A  30       7.959 -21.672  -1.793  1.00  0.00           C  
ATOM    457  CD2 LEU A  30       9.729 -20.365  -2.999  1.00  0.00           C  
ATOM    458  H   LEU A  30      11.365 -23.590  -0.929  1.00  0.00           H  
ATOM    459  HA  LEU A  30      12.075 -20.904  -1.645  1.00  0.00           H  
ATOM    460 1HB  LEU A  30       9.791 -22.021  -0.015  1.00  0.00           H  
ATOM    461 2HB  LEU A  30       9.968 -20.305  -0.394  1.00  0.00           H  
ATOM    462  HG  LEU A  30       9.795 -22.457  -2.527  1.00  0.00           H  
ATOM    463 1HD1 LEU A  30       7.431 -21.828  -2.734  1.00  0.00           H  
ATOM    464 2HD1 LEU A  30       7.786 -22.526  -1.137  1.00  0.00           H  
ATOM    465 3HD1 LEU A  30       7.588 -20.767  -1.314  1.00  0.00           H  
ATOM    466 1HD2 LEU A  30       9.201 -20.519  -3.942  1.00  0.00           H  
ATOM    467 2HD2 LEU A  30       9.384 -19.438  -2.538  1.00  0.00           H  
ATOM    468 3HD2 LEU A  30      10.799 -20.299  -3.190  1.00  0.00           H  
ATOM    469  N   LYS A  31      12.338 -21.866   1.501  1.00  0.00           N  
ATOM    470  CA  LYS A  31      12.909 -21.573   2.812  1.00  0.00           C  
ATOM    471  C   LYS A  31      14.316 -21.024   2.655  1.00  0.00           C  
ATOM    472  O   LYS A  31      14.641 -19.953   3.156  1.00  0.00           O  
ATOM    473  CB  LYS A  31      12.923 -22.822   3.695  1.00  0.00           C  
ATOM    474  CG  LYS A  31      13.497 -22.601   5.089  1.00  0.00           C  
ATOM    475  CD  LYS A  31      13.673 -23.919   5.828  1.00  0.00           C  
ATOM    476  CE  LYS A  31      14.351 -23.712   7.175  1.00  0.00           C  
ATOM    477  NZ  LYS A  31      14.716 -25.003   7.819  1.00  0.00           N  
ATOM    478  H   LYS A  31      11.915 -22.769   1.339  1.00  0.00           H  
ATOM    479  HA  LYS A  31      12.264 -20.853   3.316  1.00  0.00           H  
ATOM    480 1HB  LYS A  31      11.906 -23.199   3.808  1.00  0.00           H  
ATOM    481 2HB  LYS A  31      13.509 -23.603   3.212  1.00  0.00           H  
ATOM    482 1HG  LYS A  31      14.465 -22.106   5.009  1.00  0.00           H  
ATOM    483 2HG  LYS A  31      12.827 -21.960   5.660  1.00  0.00           H  
ATOM    484 1HD  LYS A  31      12.697 -24.380   5.989  1.00  0.00           H  
ATOM    485 2HD  LYS A  31      14.280 -24.595   5.227  1.00  0.00           H  
ATOM    486 1HE  LYS A  31      15.254 -23.119   7.040  1.00  0.00           H  
ATOM    487 2HE  LYS A  31      13.681 -23.166   7.839  1.00  0.00           H  
ATOM    488 1HZ  LYS A  31      15.161 -24.823   8.707  1.00  0.00           H  
ATOM    489 2HZ  LYS A  31      13.881 -25.554   7.966  1.00  0.00           H  
ATOM    490 3HZ  LYS A  31      15.352 -25.510   7.220  1.00  0.00           H  
ATOM    491  N   THR A  32      15.142 -21.778   1.940  1.00  0.00           N  
ATOM    492  CA  THR A  32      16.544 -21.446   1.766  1.00  0.00           C  
ATOM    493  C   THR A  32      16.695 -20.174   0.948  1.00  0.00           C  
ATOM    494  O   THR A  32      17.415 -19.266   1.350  1.00  0.00           O  
ATOM    495  CB  THR A  32      17.293 -22.587   1.066  1.00  0.00           C  
ATOM    496  OG1 THR A  32      17.216 -23.765   1.875  1.00  0.00           O  
ATOM    497  CG2 THR A  32      18.747 -22.224   0.868  1.00  0.00           C  
ATOM    498  H   THR A  32      14.776 -22.612   1.505  1.00  0.00           H  
ATOM    499  HA  THR A  32      16.987 -21.293   2.750  1.00  0.00           H  
ATOM    500  HB  THR A  32      16.836 -22.781   0.094  1.00  0.00           H  
ATOM    501  HG1 THR A  32      16.336 -24.141   1.808  1.00  0.00           H  
ATOM    502 1HG2 THR A  32      19.262 -23.045   0.369  1.00  0.00           H  
ATOM    503 2HG2 THR A  32      18.815 -21.327   0.254  1.00  0.00           H  
ATOM    504 3HG2 THR A  32      19.210 -22.039   1.835  1.00  0.00           H  
ATOM    505  N   LYS A  33      16.001 -20.125  -0.187  1.00  0.00           N  
ATOM    506  CA  LYS A  33      16.163 -19.074  -1.192  1.00  0.00           C  
ATOM    507  C   LYS A  33      15.691 -17.696  -0.719  1.00  0.00           C  
ATOM    508  O   LYS A  33      16.356 -16.691  -0.979  1.00  0.00           O  
ATOM    509  CB  LYS A  33      15.416 -19.460  -2.470  1.00  0.00           C  
ATOM    510  CG  LYS A  33      16.071 -20.581  -3.266  1.00  0.00           C  
ATOM    511  CD  LYS A  33      15.267 -20.914  -4.515  1.00  0.00           C  
ATOM    512  CE  LYS A  33      15.933 -22.016  -5.325  1.00  0.00           C  
ATOM    513  NZ  LYS A  33      15.170 -22.336  -6.562  1.00  0.00           N  
ATOM    514  H   LYS A  33      15.328 -20.860  -0.348  1.00  0.00           H  
ATOM    515  HA  LYS A  33      17.226 -18.960  -1.407  1.00  0.00           H  
ATOM    516 1HB  LYS A  33      14.403 -19.776  -2.218  1.00  0.00           H  
ATOM    517 2HB  LYS A  33      15.335 -18.590  -3.121  1.00  0.00           H  
ATOM    518 1HG  LYS A  33      17.076 -20.278  -3.562  1.00  0.00           H  
ATOM    519 2HG  LYS A  33      16.147 -21.473  -2.645  1.00  0.00           H  
ATOM    520 1HD  LYS A  33      14.266 -21.239  -4.227  1.00  0.00           H  
ATOM    521 2HD  LYS A  33      15.176 -20.024  -5.137  1.00  0.00           H  
ATOM    522 1HE  LYS A  33      16.939 -21.706  -5.603  1.00  0.00           H  
ATOM    523 2HE  LYS A  33      16.009 -22.918  -4.718  1.00  0.00           H  
ATOM    524 1HZ  LYS A  33      15.643 -23.070  -7.070  1.00  0.00           H  
ATOM    525 2HZ  LYS A  33      14.239 -22.643  -6.315  1.00  0.00           H  
ATOM    526 3HZ  LYS A  33      15.108 -21.512  -7.143  1.00  0.00           H  
ATOM    527  N   LEU A  34      14.570 -17.655  -0.001  1.00  0.00           N  
ATOM    528  CA  LEU A  34      13.964 -16.392   0.423  1.00  0.00           C  
ATOM    529  C   LEU A  34      14.439 -15.892   1.791  1.00  0.00           C  
ATOM    530  O   LEU A  34      14.133 -14.768   2.184  1.00  0.00           O  
ATOM    531  CB  LEU A  34      12.438 -16.546   0.450  1.00  0.00           C  
ATOM    532  CG  LEU A  34      11.780 -16.892  -0.892  1.00  0.00           C  
ATOM    533  CD1 LEU A  34      10.297 -17.164  -0.676  1.00  0.00           C  
ATOM    534  CD2 LEU A  34      11.989 -15.747  -1.871  1.00  0.00           C  
ATOM    535  H   LEU A  34      14.126 -18.525   0.260  1.00  0.00           H  
ATOM    536  HA  LEU A  34      14.248 -15.616  -0.289  1.00  0.00           H  
ATOM    537 1HB  LEU A  34      12.181 -17.332   1.158  1.00  0.00           H  
ATOM    538 2HB  LEU A  34      12.001 -15.611   0.802  1.00  0.00           H  
ATOM    539  HG  LEU A  34      12.230 -17.800  -1.294  1.00  0.00           H  
ATOM    540 1HD1 LEU A  34       9.830 -17.410  -1.629  1.00  0.00           H  
ATOM    541 2HD1 LEU A  34      10.177 -18.000   0.013  1.00  0.00           H  
ATOM    542 3HD1 LEU A  34       9.823 -16.277  -0.258  1.00  0.00           H  
ATOM    543 1HD2 LEU A  34      11.523 -15.993  -2.825  1.00  0.00           H  
ATOM    544 2HD2 LEU A  34      11.538 -14.838  -1.470  1.00  0.00           H  
ATOM    545 3HD2 LEU A  34      13.057 -15.586  -2.020  1.00  0.00           H  
ATOM    546  N   GLY A  35      15.175 -16.723   2.516  1.00  0.00           N  
ATOM    547  CA  GLY A  35      15.606 -16.366   3.856  1.00  0.00           C  
ATOM    548  C   GLY A  35      14.468 -16.385   4.865  1.00  0.00           C  
ATOM    549  O   GLY A  35      14.375 -15.523   5.741  1.00  0.00           O  
ATOM    550  H   GLY A  35      15.446 -17.619   2.135  1.00  0.00           H  
ATOM    551 1HA  GLY A  35      16.382 -17.058   4.186  1.00  0.00           H  
ATOM    552 2HA  GLY A  35      16.049 -15.370   3.841  1.00  0.00           H  
ATOM    553  N   VAL A  36      13.590 -17.375   4.746  1.00  0.00           N  
ATOM    554  CA  VAL A  36      12.404 -17.418   5.595  1.00  0.00           C  
ATOM    555  C   VAL A  36      12.304 -18.750   6.335  1.00  0.00           C  
ATOM    556  O   VAL A  36      13.058 -19.687   6.054  1.00  0.00           O  
ATOM    557  CB  VAL A  36      11.134 -17.207   4.749  1.00  0.00           C  
ATOM    558  CG1 VAL A  36      11.188 -15.865   4.034  1.00  0.00           C  
ATOM    559  CG2 VAL A  36      10.981 -18.344   3.751  1.00  0.00           C  
ATOM    560  H   VAL A  36      13.734 -18.106   4.065  1.00  0.00           H  
ATOM    561  HA  VAL A  36      12.498 -16.647   6.360  1.00  0.00           H  
ATOM    562  HB  VAL A  36      10.268 -17.184   5.411  1.00  0.00           H  
ATOM    563 1HG1 VAL A  36      10.283 -15.732   3.441  1.00  0.00           H  
ATOM    564 2HG1 VAL A  36      11.261 -15.064   4.769  1.00  0.00           H  
ATOM    565 3HG1 VAL A  36      12.058 -15.837   3.378  1.00  0.00           H  
ATOM    566 1HG2 VAL A  36      10.081 -18.189   3.157  1.00  0.00           H  
ATOM    567 2HG2 VAL A  36      11.851 -18.371   3.094  1.00  0.00           H  
ATOM    568 3HG2 VAL A  36      10.903 -19.290   4.287  1.00  0.00           H  
ATOM    569  N   SER A  37      11.381 -18.837   7.284  1.00  0.00           N  
ATOM    570  CA  SER A  37      11.136 -20.108   7.956  1.00  0.00           C  
ATOM    571  C   SER A  37      10.363 -21.074   7.058  1.00  0.00           C  
ATOM    572  O   SER A  37       9.806 -20.672   6.028  1.00  0.00           O  
ATOM    573  CB  SER A  37      10.369 -19.876   9.243  1.00  0.00           C  
ATOM    574  OG  SER A  37       9.041 -19.518   8.978  1.00  0.00           O  
ATOM    575  H   SER A  37      10.840 -18.028   7.552  1.00  0.00           H  
ATOM    576  HA  SER A  37      12.098 -20.567   8.190  1.00  0.00           H  
ATOM    577 1HB  SER A  37      10.392 -20.782   9.848  1.00  0.00           H  
ATOM    578 2HB  SER A  37      10.854 -19.087   9.817  1.00  0.00           H  
ATOM    579  HG  SER A  37       8.641 -19.334   9.832  1.00  0.00           H  
ATOM    580  N   LEU A  38      10.310 -22.450   7.446  1.00  0.00           N  
ATOM    581  CA  LEU A  38       9.646 -23.586   6.829  1.00  0.00           C  
ATOM    582  C   LEU A  38       8.150 -23.287   6.730  1.00  0.00           C  
ATOM    583  O   LEU A  38       7.505 -23.602   5.727  1.00  0.00           O  
ATOM    584  CB  LEU A  38       9.885 -24.864   7.643  1.00  0.00           C  
ATOM    585  CG  LEU A  38       9.263 -26.144   7.070  1.00  0.00           C  
ATOM    586  CD1 LEU A  38       9.840 -26.414   5.686  1.00  0.00           C  
ATOM    587  CD2 LEU A  38       9.536 -27.307   8.012  1.00  0.00           C  
ATOM    588  H   LEU A  38      10.825 -22.589   8.304  1.00  0.00           H  
ATOM    589  HA  LEU A  38      10.069 -23.736   5.836  1.00  0.00           H  
ATOM    590 1HB  LEU A  38      10.959 -25.027   7.727  1.00  0.00           H  
ATOM    591 2HB  LEU A  38       9.480 -24.719   8.645  1.00  0.00           H  
ATOM    592  HG  LEU A  38       8.187 -26.009   6.962  1.00  0.00           H  
ATOM    593 1HD1 LEU A  38       9.398 -27.324   5.280  1.00  0.00           H  
ATOM    594 2HD1 LEU A  38       9.614 -25.575   5.028  1.00  0.00           H  
ATOM    595 3HD1 LEU A  38      10.920 -26.538   5.761  1.00  0.00           H  
ATOM    596 1HD2 LEU A  38       9.092 -28.217   7.606  1.00  0.00           H  
ATOM    597 2HD2 LEU A  38      10.611 -27.443   8.120  1.00  0.00           H  
ATOM    598 3HD2 LEU A  38       9.097 -27.094   8.987  1.00  0.00           H  
ATOM    599  N   GLU A  39       7.446 -22.660   7.867  1.00  0.00           N  
ATOM    600  CA  GLU A  39       6.049 -22.250   7.941  1.00  0.00           C  
ATOM    601  C   GLU A  39       5.708 -21.087   7.006  1.00  0.00           C  
ATOM    602  O   GLU A  39       4.656 -21.080   6.367  1.00  0.00           O  
ATOM    603  CB  GLU A  39       5.701 -21.863   9.381  1.00  0.00           C  
ATOM    604  CG  GLU A  39       5.733 -23.021  10.369  1.00  0.00           C  
ATOM    605  CD  GLU A  39       7.130 -23.458  10.713  1.00  0.00           C  
ATOM    606  OE1 GLU A  39       8.046 -22.717  10.448  1.00  0.00           O  
ATOM    607  OE2 GLU A  39       7.281 -24.534  11.241  1.00  0.00           O  
ATOM    608  H   GLU A  39       8.043 -22.521   8.670  1.00  0.00           H  
ATOM    609  HA  GLU A  39       5.424 -23.093   7.646  1.00  0.00           H  
ATOM    610 1HB  GLU A  39       6.400 -21.104   9.733  1.00  0.00           H  
ATOM    611 2HB  GLU A  39       4.703 -21.426   9.410  1.00  0.00           H  
ATOM    612 1HG  GLU A  39       5.224 -22.719  11.283  1.00  0.00           H  
ATOM    613 2HG  GLU A  39       5.189 -23.863   9.942  1.00  0.00           H  
ATOM    614  N   GLN A  40       6.605 -20.113   6.934  1.00  0.00           N  
ATOM    615  CA  GLN A  40       6.430 -19.004   6.005  1.00  0.00           C  
ATOM    616  C   GLN A  40       6.471 -19.446   4.536  1.00  0.00           C  
ATOM    617  O   GLN A  40       5.714 -18.943   3.706  1.00  0.00           O  
ATOM    618  CB  GLN A  40       7.506 -17.943   6.256  1.00  0.00           C  
ATOM    619  CG  GLN A  40       7.339 -17.184   7.562  1.00  0.00           C  
ATOM    620  CD  GLN A  40       8.486 -16.228   7.826  1.00  0.00           C  
ATOM    621  OE1 GLN A  40       9.659 -16.596   7.712  1.00  0.00           O  
ATOM    622  NE2 GLN A  40       8.154 -14.992   8.182  1.00  0.00           N  
ATOM    623  H   GLN A  40       7.423 -20.133   7.528  1.00  0.00           H  
ATOM    624  HA  GLN A  40       5.447 -18.567   6.182  1.00  0.00           H  
ATOM    625 1HB  GLN A  40       8.487 -18.415   6.265  1.00  0.00           H  
ATOM    626 2HB  GLN A  40       7.498 -17.218   5.442  1.00  0.00           H  
ATOM    627 1HG  GLN A  40       6.415 -16.607   7.519  1.00  0.00           H  
ATOM    628 2HG  GLN A  40       7.294 -17.900   8.382  1.00  0.00           H  
ATOM    629 1HE2 GLN A  40       8.868 -14.316   8.370  1.00  0.00           H  
ATOM    630 2HE2 GLN A  40       7.191 -14.735   8.263  1.00  0.00           H  
ATOM    631  N   ALA A  41       7.355 -20.386   4.224  1.00  0.00           N  
ATOM    632  CA  ALA A  41       7.418 -20.969   2.883  1.00  0.00           C  
ATOM    633  C   ALA A  41       6.141 -21.716   2.492  1.00  0.00           C  
ATOM    634  O   ALA A  41       5.752 -21.714   1.326  1.00  0.00           O  
ATOM    635  CB  ALA A  41       8.627 -21.891   2.754  1.00  0.00           C  
ATOM    636  H   ALA A  41       8.001 -20.708   4.930  1.00  0.00           H  
ATOM    637  HA  ALA A  41       7.518 -20.153   2.165  1.00  0.00           H  
ATOM    638 1HB  ALA A  41       8.658 -22.314   1.751  1.00  0.00           H  
ATOM    639 2HB  ALA A  41       9.539 -21.322   2.937  1.00  0.00           H  
ATOM    640 3HB  ALA A  41       8.550 -22.695   3.486  1.00  0.00           H  
ATOM    641  N   VAL A  42       5.436 -22.505   3.474  1.00  0.00           N  
ATOM    642  CA  VAL A  42       4.185 -23.228   3.258  1.00  0.00           C  
ATOM    643  C   VAL A  42       3.089 -22.203   3.044  1.00  0.00           C  
ATOM    644  O   VAL A  42       2.240 -22.361   2.166  1.00  0.00           O  
ATOM    645  CB  VAL A  42       3.840 -24.127   4.460  1.00  0.00           C  
ATOM    646  CG1 VAL A  42       2.438 -24.699   4.312  1.00  0.00           C  
ATOM    647  CG2 VAL A  42       4.868 -25.241   4.585  1.00  0.00           C  
ATOM    648  H   VAL A  42       5.928 -22.624   4.349  1.00  0.00           H  
ATOM    649  HA  VAL A  42       4.295 -23.834   2.359  1.00  0.00           H  
ATOM    650  HB  VAL A  42       3.846 -23.523   5.367  1.00  0.00           H  
ATOM    651 1HG1 VAL A  42       2.211 -25.332   5.171  1.00  0.00           H  
ATOM    652 2HG1 VAL A  42       1.716 -23.885   4.261  1.00  0.00           H  
ATOM    653 3HG1 VAL A  42       2.382 -25.293   3.400  1.00  0.00           H  
ATOM    654 1HG2 VAL A  42       4.618 -25.873   5.437  1.00  0.00           H  
ATOM    655 2HG2 VAL A  42       4.865 -25.842   3.675  1.00  0.00           H  
ATOM    656 3HG2 VAL A  42       5.857 -24.809   4.731  1.00  0.00           H  
ATOM    657  N   LEU A  43       3.111 -21.094   3.889  1.00  0.00           N  
ATOM    658  CA  LEU A  43       2.079 -20.074   3.735  1.00  0.00           C  
ATOM    659  C   LEU A  43       2.182 -19.369   2.390  1.00  0.00           C  
ATOM    660  O   LEU A  43       1.170 -19.045   1.769  1.00  0.00           O  
ATOM    661  CB  LEU A  43       2.185 -19.042   4.865  1.00  0.00           C  
ATOM    662  CG  LEU A  43       1.799 -19.544   6.263  1.00  0.00           C  
ATOM    663  CD1 LEU A  43       2.161 -18.490   7.299  1.00  0.00           C  
ATOM    664  CD2 LEU A  43       0.310 -19.855   6.297  1.00  0.00           C  
ATOM    665  H   LEU A  43       3.816 -20.977   4.602  1.00  0.00           H  
ATOM    666  HA  LEU A  43       1.107 -20.567   3.777  1.00  0.00           H  
ATOM    667 1HB  LEU A  43       3.212 -18.684   4.914  1.00  0.00           H  
ATOM    668 2HB  LEU A  43       1.539 -18.197   4.626  1.00  0.00           H  
ATOM    669  HG  LEU A  43       2.364 -20.447   6.494  1.00  0.00           H  
ATOM    670 1HD1 LEU A  43       1.887 -18.846   8.292  1.00  0.00           H  
ATOM    671 2HD1 LEU A  43       3.234 -18.300   7.266  1.00  0.00           H  
ATOM    672 3HD1 LEU A  43       1.623 -17.567   7.084  1.00  0.00           H  
ATOM    673 1HD2 LEU A  43       0.036 -20.213   7.290  1.00  0.00           H  
ATOM    674 2HD2 LEU A  43      -0.256 -18.952   6.067  1.00  0.00           H  
ATOM    675 3HD2 LEU A  43       0.082 -20.624   5.559  1.00  0.00           H  
ATOM    676  N   LEU A  44       3.416 -19.114   1.906  1.00  0.00           N  
ATOM    677  CA  LEU A  44       3.583 -18.514   0.588  1.00  0.00           C  
ATOM    678  C   LEU A  44       2.945 -19.385  -0.493  1.00  0.00           C  
ATOM    679  O   LEU A  44       2.410 -18.873  -1.470  1.00  0.00           O  
ATOM    680  CB  LEU A  44       5.073 -18.312   0.284  1.00  0.00           C  
ATOM    681  CG  LEU A  44       5.398 -17.775  -1.116  1.00  0.00           C  
ATOM    682  CD1 LEU A  44       4.738 -16.416  -1.305  1.00  0.00           C  
ATOM    683  CD2 LEU A  44       6.907 -17.678  -1.284  1.00  0.00           C  
ATOM    684  H   LEU A  44       4.235 -19.327   2.456  1.00  0.00           H  
ATOM    685  HA  LEU A  44       3.093 -17.540   0.587  1.00  0.00           H  
ATOM    686 1HB  LEU A  44       5.484 -17.613   1.010  1.00  0.00           H  
ATOM    687 2HB  LEU A  44       5.584 -19.267   0.399  1.00  0.00           H  
ATOM    688  HG  LEU A  44       4.992 -18.451  -1.869  1.00  0.00           H  
ATOM    689 1HD1 LEU A  44       4.970 -16.034  -2.300  1.00  0.00           H  
ATOM    690 2HD1 LEU A  44       3.658 -16.518  -1.199  1.00  0.00           H  
ATOM    691 3HD1 LEU A  44       5.113 -15.721  -0.554  1.00  0.00           H  
ATOM    692 1HD2 LEU A  44       7.139 -17.297  -2.279  1.00  0.00           H  
ATOM    693 2HD2 LEU A  44       7.315 -17.001  -0.533  1.00  0.00           H  
ATOM    694 3HD2 LEU A  44       7.351 -18.666  -1.162  1.00  0.00           H  
ATOM    695  N   LEU A  45       3.063 -20.820  -0.448  1.00  0.00           N  
ATOM    696  CA  LEU A  45       2.405 -21.743  -1.373  1.00  0.00           C  
ATOM    697  C   LEU A  45       0.873 -21.632  -1.312  1.00  0.00           C  
ATOM    698  O   LEU A  45       0.193 -21.719  -2.334  1.00  0.00           O  
ATOM    699  CB  LEU A  45       2.829 -23.183  -1.060  1.00  0.00           C  
ATOM    700  CG  LEU A  45       4.271 -23.549  -1.437  1.00  0.00           C  
ATOM    701  CD1 LEU A  45       4.665 -24.845  -0.739  1.00  0.00           C  
ATOM    702  CD2 LEU A  45       4.382 -23.686  -2.947  1.00  0.00           C  
ATOM    703  H   LEU A  45       3.609 -21.195   0.315  1.00  0.00           H  
ATOM    704  HA  LEU A  45       2.710 -21.482  -2.386  1.00  0.00           H  
ATOM    705 1HB  LEU A  45       2.713 -23.356   0.009  1.00  0.00           H  
ATOM    706 2HB  LEU A  45       2.165 -23.866  -1.590  1.00  0.00           H  
ATOM    707  HG  LEU A  45       4.947 -22.766  -1.092  1.00  0.00           H  
ATOM    708 1HD1 LEU A  45       5.690 -25.104  -1.007  1.00  0.00           H  
ATOM    709 2HD1 LEU A  45       4.596 -24.713   0.341  1.00  0.00           H  
ATOM    710 3HD1 LEU A  45       3.995 -25.645  -1.052  1.00  0.00           H  
ATOM    711 1HD2 LEU A  45       5.406 -23.945  -3.215  1.00  0.00           H  
ATOM    712 2HD2 LEU A  45       3.707 -24.470  -3.293  1.00  0.00           H  
ATOM    713 3HD2 LEU A  45       4.111 -22.741  -3.419  1.00  0.00           H  
ATOM    714  N   HIS A  46       0.343 -21.441  -0.108  1.00  0.00           N  
ATOM    715  CA  HIS A  46      -1.091 -21.231   0.107  1.00  0.00           C  
ATOM    716  C   HIS A  46      -1.574 -19.932  -0.546  1.00  0.00           C  
ATOM    717  O   HIS A  46      -2.556 -19.923  -1.289  1.00  0.00           O  
ATOM    718  CB  HIS A  46      -1.412 -21.205   1.605  1.00  0.00           C  
ATOM    719  CG  HIS A  46      -2.868 -21.028   1.905  1.00  0.00           C  
ATOM    720  ND1 HIS A  46      -3.809 -21.994   1.619  1.00  0.00           N  
ATOM    721  CD2 HIS A  46      -3.544 -19.997   2.464  1.00  0.00           C  
ATOM    722  CE1 HIS A  46      -5.002 -21.565   1.991  1.00  0.00           C  
ATOM    723  NE2 HIS A  46      -4.868 -20.356   2.506  1.00  0.00           N  
ATOM    724  H   HIS A  46       0.966 -21.440   0.687  1.00  0.00           H  
ATOM    725  HA  HIS A  46      -1.650 -22.050  -0.345  1.00  0.00           H  
ATOM    726 1HB  HIS A  46      -1.079 -22.137   2.064  1.00  0.00           H  
ATOM    727 2HB  HIS A  46      -0.864 -20.392   2.080  1.00  0.00           H  
ATOM    728  HD1 HIS A  46      -3.626 -22.912   1.267  1.00  0.00           H  
ATOM    729  HD2 HIS A  46      -3.229 -19.025   2.846  1.00  0.00           H  
ATOM    730  HE1 HIS A  46      -5.885 -22.188   1.850  1.00  0.00           H  
ATOM    731  N   ILE A  47      -0.861 -18.841  -0.283  1.00  0.00           N  
ATOM    732  CA  ILE A  47      -1.215 -17.548  -0.846  1.00  0.00           C  
ATOM    733  C   ILE A  47      -1.089 -17.537  -2.360  1.00  0.00           C  
ATOM    734  O   ILE A  47      -1.940 -16.977  -3.037  1.00  0.00           O  
ATOM    735  CB  ILE A  47      -0.332 -16.435  -0.252  1.00  0.00           C  
ATOM    736  CG1 ILE A  47      -0.576 -16.306   1.254  1.00  0.00           C  
ATOM    737  CG2 ILE A  47      -0.600 -15.112  -0.953  1.00  0.00           C  
ATOM    738  CD1 ILE A  47      -2.000 -15.947   1.614  1.00  0.00           C  
ATOM    739  H   ILE A  47      -0.055 -18.912   0.321  1.00  0.00           H  
ATOM    740  HA  ILE A  47      -2.266 -17.355  -0.632  1.00  0.00           H  
ATOM    741  HB  ILE A  47       0.718 -16.697  -0.380  1.00  0.00           H  
ATOM    742 1HG1 ILE A  47      -0.327 -17.247   1.745  1.00  0.00           H  
ATOM    743 2HG1 ILE A  47       0.082 -15.540   1.665  1.00  0.00           H  
ATOM    744 1HG2 ILE A  47       0.032 -14.337  -0.520  1.00  0.00           H  
ATOM    745 2HG2 ILE A  47      -0.378 -15.211  -2.014  1.00  0.00           H  
ATOM    746 3HG2 ILE A  47      -1.648 -14.839  -0.826  1.00  0.00           H  
ATOM    747 1HD1 ILE A  47      -2.094 -15.874   2.697  1.00  0.00           H  
ATOM    748 2HD1 ILE A  47      -2.259 -14.989   1.161  1.00  0.00           H  
ATOM    749 3HD1 ILE A  47      -2.674 -16.718   1.243  1.00  0.00           H  
ATOM    750  N   ALA A  48       0.056 -18.160  -2.985  1.00  0.00           N  
ATOM    751  CA  ALA A  48       0.168 -18.309  -4.436  1.00  0.00           C  
ATOM    752  C   ALA A  48      -1.009 -19.114  -5.019  1.00  0.00           C  
ATOM    753  O   ALA A  48      -1.570 -18.738  -6.045  1.00  0.00           O  
ATOM    754  CB  ALA A  48       1.493 -18.970  -4.790  1.00  0.00           C  
ATOM    755  H   ALA A  48       0.806 -18.498  -2.398  1.00  0.00           H  
ATOM    756  HA  ALA A  48       0.093 -17.319  -4.884  1.00  0.00           H  
ATOM    757 1HB  ALA A  48       1.572 -19.067  -5.874  1.00  0.00           H  
ATOM    758 2HB  ALA A  48       2.316 -18.361  -4.419  1.00  0.00           H  
ATOM    759 3HB  ALA A  48       1.539 -19.958  -4.334  1.00  0.00           H  
ATOM    760  N   ALA A  49      -1.399 -20.188  -4.338  1.00  0.00           N  
ATOM    761  CA  ALA A  49      -2.576 -20.979  -4.728  1.00  0.00           C  
ATOM    762  C   ALA A  49      -3.915 -20.229  -4.668  1.00  0.00           C  
ATOM    763  O   ALA A  49      -4.785 -20.423  -5.517  1.00  0.00           O  
ATOM    764  CB  ALA A  49      -2.655 -22.223  -3.853  1.00  0.00           C  
ATOM    765  H   ALA A  49      -0.864 -20.464  -3.527  1.00  0.00           H  
ATOM    766  HA  ALA A  49      -2.449 -21.285  -5.767  1.00  0.00           H  
ATOM    767 1HB  ALA A  49      -3.507 -22.830  -4.160  1.00  0.00           H  
ATOM    768 2HB  ALA A  49      -1.739 -22.803  -3.964  1.00  0.00           H  
ATOM    769 3HB  ALA A  49      -2.777 -21.928  -2.813  1.00  0.00           H  
ATOM    770  N   ASN A  50      -4.141 -19.330  -3.571  1.00  0.00           N  
ATOM    771  CA  ASN A  50      -5.306 -18.469  -3.418  1.00  0.00           C  
ATOM    772  C   ASN A  50      -5.310 -17.408  -4.509  1.00  0.00           C  
ATOM    773  O   ASN A  50      -6.352 -17.105  -5.089  1.00  0.00           O  
ATOM    774  CB  ASN A  50      -5.336 -17.831  -2.041  1.00  0.00           C  
ATOM    775  CG  ASN A  50      -5.580 -18.832  -0.946  1.00  0.00           C  
ATOM    776  OD1 ASN A  50      -6.107 -19.923  -1.191  1.00  0.00           O  
ATOM    777  ND2 ASN A  50      -5.206 -18.483   0.259  1.00  0.00           N  
ATOM    778  H   ASN A  50      -3.411 -19.301  -2.871  1.00  0.00           H  
ATOM    779  HA  ASN A  50      -6.200 -19.083  -3.530  1.00  0.00           H  
ATOM    780 1HB  ASN A  50      -4.386 -17.328  -1.853  1.00  0.00           H  
ATOM    781 2HB  ASN A  50      -6.119 -17.075  -2.007  1.00  0.00           H  
ATOM    782 1HD2 ASN A  50      -5.344 -19.109   1.027  1.00  0.00           H  
ATOM    783 2HD2 ASN A  50      -4.783 -17.590   0.411  1.00  0.00           H  
ATOM    784  N   LEU A  51      -4.070 -16.708  -4.912  1.00  0.00           N  
ATOM    785  CA  LEU A  51      -3.929 -15.687  -5.950  1.00  0.00           C  
ATOM    786  C   LEU A  51      -4.061 -16.254  -7.351  1.00  0.00           C  
ATOM    787  O   LEU A  51      -4.477 -15.546  -8.261  1.00  0.00           O  
ATOM    788  CB  LEU A  51      -2.570 -14.988  -5.816  1.00  0.00           C  
ATOM    789  CG  LEU A  51      -2.370 -14.162  -4.539  1.00  0.00           C  
ATOM    790  CD1 LEU A  51      -0.916 -13.719  -4.443  1.00  0.00           C  
ATOM    791  CD2 LEU A  51      -3.307 -12.964  -4.557  1.00  0.00           C  
ATOM    792  H   LEU A  51      -3.257 -16.983  -4.379  1.00  0.00           H  
ATOM    793  HA  LEU A  51      -4.716 -14.943  -5.815  1.00  0.00           H  
ATOM    794 1HB  LEU A  51      -1.786 -15.743  -5.848  1.00  0.00           H  
ATOM    795 2HB  LEU A  51      -2.437 -14.320  -6.667  1.00  0.00           H  
ATOM    796  HG  LEU A  51      -2.588 -14.781  -3.668  1.00  0.00           H  
ATOM    797 1HD1 LEU A  51      -0.774 -13.132  -3.535  1.00  0.00           H  
ATOM    798 2HD1 LEU A  51      -0.270 -14.596  -4.412  1.00  0.00           H  
ATOM    799 3HD1 LEU A  51      -0.664 -13.111  -5.311  1.00  0.00           H  
ATOM    800 1HD2 LEU A  51      -3.165 -12.377  -3.648  1.00  0.00           H  
ATOM    801 2HD2 LEU A  51      -3.089 -12.344  -5.427  1.00  0.00           H  
ATOM    802 3HD2 LEU A  51      -4.340 -13.310  -4.608  1.00  0.00           H  
ATOM    803  N   GLY A  52      -3.707 -17.637  -7.605  1.00  0.00           N  
ATOM    804  CA  GLY A  52      -3.703 -18.253  -8.920  1.00  0.00           C  
ATOM    805  C   GLY A  52      -2.426 -17.947  -9.697  1.00  0.00           C  
ATOM    806  O   GLY A  52      -2.414 -17.936 -10.927  1.00  0.00           O  
ATOM    807  H   GLY A  52      -3.441 -18.191  -6.803  1.00  0.00           H  
ATOM    808 1HA  GLY A  52      -3.810 -19.335  -8.816  1.00  0.00           H  
ATOM    809 2HA  GLY A  52      -4.562 -17.901  -9.489  1.00  0.00           H  
ATOM    810  N   THR A  53      -1.347 -17.684  -8.970  1.00  0.00           N  
ATOM    811  CA  THR A  53      -0.087 -17.293  -9.580  1.00  0.00           C  
ATOM    812  C   THR A  53       1.026 -18.180  -9.020  1.00  0.00           C  
ATOM    813  O   THR A  53       0.789 -19.004  -8.139  1.00  0.00           O  
ATOM    814  CB  THR A  53       0.231 -15.808  -9.327  1.00  0.00           C  
ATOM    815  OG1 THR A  53       0.566 -15.617  -7.945  1.00  0.00           O  
ATOM    816  CG2 THR A  53      -0.967 -14.939  -9.678  1.00  0.00           C  
ATOM    817  H   THR A  53      -1.406 -17.758  -7.963  1.00  0.00           H  
ATOM    818  HA  THR A  53      -0.168 -17.429 -10.658  1.00  0.00           H  
ATOM    819  HB  THR A  53       1.081 -15.508  -9.938  1.00  0.00           H  
ATOM    820  HG1 THR A  53       1.417 -16.024  -7.765  1.00  0.00           H  
ATOM    821 1HG2 THR A  53      -0.724 -13.892  -9.492  1.00  0.00           H  
ATOM    822 2HG2 THR A  53      -1.217 -15.072 -10.729  1.00  0.00           H  
ATOM    823 3HG2 THR A  53      -1.819 -15.227  -9.063  1.00  0.00           H  
ATOM    824  N   THR A  54       2.245 -18.001  -9.514  1.00  0.00           N  
ATOM    825  CA  THR A  54       3.388 -18.694  -8.928  1.00  0.00           C  
ATOM    826  C   THR A  54       3.849 -18.030  -7.635  1.00  0.00           C  
ATOM    827  O   THR A  54       3.459 -16.902  -7.335  1.00  0.00           O  
ATOM    828  CB  THR A  54       4.564 -18.676  -9.880  1.00  0.00           C  
ATOM    829  OG1 THR A  54       4.954 -17.314 -10.083  1.00  0.00           O  
ATOM    830  CG2 THR A  54       4.174 -19.308 -11.215  1.00  0.00           C  
ATOM    831  H   THR A  54       2.394 -17.383 -10.299  1.00  0.00           H  
ATOM    832  HA  THR A  54       3.105 -19.732  -8.744  1.00  0.00           H  
ATOM    833  HB  THR A  54       5.392 -19.236  -9.446  1.00  0.00           H  
ATOM    834  HG1 THR A  54       4.269 -16.857 -10.577  1.00  0.00           H  
ATOM    835 1HG2 THR A  54       5.030 -19.288 -11.890  1.00  0.00           H  
ATOM    836 2HG2 THR A  54       3.864 -20.338 -11.054  1.00  0.00           H  
ATOM    837 3HG2 THR A  54       3.353 -18.746 -11.657  1.00  0.00           H  
ATOM    838  N   VAL A  55       4.695 -18.730  -6.881  1.00  0.00           N  
ATOM    839  CA  VAL A  55       5.218 -18.186  -5.634  1.00  0.00           C  
ATOM    840  C   VAL A  55       6.199 -17.043  -5.906  1.00  0.00           C  
ATOM    841  O   VAL A  55       6.263 -16.081  -5.142  1.00  0.00           O  
ATOM    842  CB  VAL A  55       5.926 -19.291  -4.825  1.00  0.00           C  
ATOM    843  CG1 VAL A  55       4.910 -20.278  -4.272  1.00  0.00           C  
ATOM    844  CG2 VAL A  55       6.948 -20.000  -5.700  1.00  0.00           C  
ATOM    845  H   VAL A  55       4.981 -19.652  -7.174  1.00  0.00           H  
ATOM    846  HA  VAL A  55       4.398 -17.716  -5.091  1.00  0.00           H  
ATOM    847  HB  VAL A  55       6.430 -18.836  -3.972  1.00  0.00           H  
ATOM    848 1HG1 VAL A  55       5.426 -21.052  -3.703  1.00  0.00           H  
ATOM    849 2HG1 VAL A  55       4.211 -19.755  -3.620  1.00  0.00           H  
ATOM    850 3HG1 VAL A  55       4.365 -20.739  -5.096  1.00  0.00           H  
ATOM    851 1HG2 VAL A  55       7.443 -20.778  -5.122  1.00  0.00           H  
ATOM    852 2HG2 VAL A  55       6.443 -20.448  -6.556  1.00  0.00           H  
ATOM    853 3HG2 VAL A  55       7.688 -19.281  -6.051  1.00  0.00           H  
ATOM    854  N   GLU A  56       6.922 -17.130  -7.023  1.00  0.00           N  
ATOM    855  CA  GLU A  56       7.856 -16.073  -7.416  1.00  0.00           C  
ATOM    856  C   GLU A  56       7.111 -14.775  -7.713  1.00  0.00           C  
ATOM    857  O   GLU A  56       7.531 -13.694  -7.301  1.00  0.00           O  
ATOM    858  CB  GLU A  56       8.666 -16.501  -8.642  1.00  0.00           C  
ATOM    859  CG  GLU A  56       9.624 -17.657  -8.391  1.00  0.00           C  
ATOM    860  CD  GLU A  56       8.944 -18.998  -8.423  1.00  0.00           C  
ATOM    861  OE1 GLU A  56       7.762 -19.038  -8.670  1.00  0.00           O  
ATOM    862  OE2 GLU A  56       9.607 -19.983  -8.201  1.00  0.00           O  
ATOM    863  H   GLU A  56       6.825 -17.945  -7.612  1.00  0.00           H  
ATOM    864  HA  GLU A  56       8.541 -15.890  -6.588  1.00  0.00           H  
ATOM    865 1HB  GLU A  56       7.987 -16.797  -9.442  1.00  0.00           H  
ATOM    866 2HB  GLU A  56       9.251 -15.656  -9.005  1.00  0.00           H  
ATOM    867 1HG  GLU A  56      10.405 -17.641  -9.151  1.00  0.00           H  
ATOM    868 2HG  GLU A  56      10.097 -17.519  -7.420  1.00  0.00           H  
ATOM    869  N   GLU A  57       5.987 -14.895  -8.409  1.00  0.00           N  
ATOM    870  CA  GLU A  57       5.165 -13.728  -8.714  1.00  0.00           C  
ATOM    871  C   GLU A  57       4.571 -13.139  -7.439  1.00  0.00           C  
ATOM    872  O   GLU A  57       4.505 -11.917  -7.280  1.00  0.00           O  
ATOM    873  CB  GLU A  57       4.047 -14.098  -9.690  1.00  0.00           C  
ATOM    874  CG  GLU A  57       4.515 -14.362 -11.114  1.00  0.00           C  
ATOM    875  CD  GLU A  57       3.459 -15.004 -11.969  1.00  0.00           C  
ATOM    876  OE1 GLU A  57       3.132 -14.450 -12.991  1.00  0.00           O  
ATOM    877  OE2 GLU A  57       2.978 -16.049 -11.599  1.00  0.00           O  
ATOM    878  H   GLU A  57       5.692 -15.804  -8.733  1.00  0.00           H  
ATOM    879  HA  GLU A  57       5.803 -12.960  -9.153  1.00  0.00           H  
ATOM    880 1HB  GLU A  57       3.536 -14.994  -9.335  1.00  0.00           H  
ATOM    881 2HB  GLU A  57       3.312 -13.294  -9.723  1.00  0.00           H  
ATOM    882 1HG  GLU A  57       4.810 -13.416 -11.569  1.00  0.00           H  
ATOM    883 2HG  GLU A  57       5.392 -15.006 -11.083  1.00  0.00           H  
ATOM    884  N   ALA A  58       4.147 -14.020  -6.536  1.00  0.00           N  
ATOM    885  CA  ALA A  58       3.524 -13.596  -5.293  1.00  0.00           C  
ATOM    886  C   ALA A  58       4.493 -12.760  -4.461  1.00  0.00           C  
ATOM    887  O   ALA A  58       4.095 -11.768  -3.840  1.00  0.00           O  
ATOM    888  CB  ALA A  58       3.044 -14.803  -4.500  1.00  0.00           C  
ATOM    889  H   ALA A  58       4.263 -15.007  -6.718  1.00  0.00           H  
ATOM    890  HA  ALA A  58       2.667 -12.969  -5.538  1.00  0.00           H  
ATOM    891 1HB  ALA A  58       2.580 -14.469  -3.572  1.00  0.00           H  
ATOM    892 2HB  ALA A  58       2.315 -15.359  -5.090  1.00  0.00           H  
ATOM    893 3HB  ALA A  58       3.891 -15.448  -4.271  1.00  0.00           H  
ATOM    894  N   VAL A  59       5.765 -13.161  -4.465  1.00  0.00           N  
ATOM    895  CA  VAL A  59       6.804 -12.458  -3.712  1.00  0.00           C  
ATOM    896  C   VAL A  59       7.100 -11.130  -4.376  1.00  0.00           C  
ATOM    897  O   VAL A  59       7.179 -10.094  -3.711  1.00  0.00           O  
ATOM    898  CB  VAL A  59       8.094 -13.297  -3.640  1.00  0.00           C  
ATOM    899  CG1 VAL A  59       9.236 -12.470  -3.068  1.00  0.00           C  
ATOM    900  CG2 VAL A  59       7.855 -14.541  -2.798  1.00  0.00           C  
ATOM    901  H   VAL A  59       6.017 -13.976  -5.006  1.00  0.00           H  
ATOM    902  HA  VAL A  59       6.452 -12.308  -2.692  1.00  0.00           H  
ATOM    903  HB  VAL A  59       8.383 -13.590  -4.649  1.00  0.00           H  
ATOM    904 1HG1 VAL A  59      10.139 -13.078  -3.024  1.00  0.00           H  
ATOM    905 2HG1 VAL A  59       9.412 -11.604  -3.706  1.00  0.00           H  
ATOM    906 3HG1 VAL A  59       8.975 -12.135  -2.064  1.00  0.00           H  
ATOM    907 1HG2 VAL A  59       8.771 -15.130  -2.752  1.00  0.00           H  
ATOM    908 2HG2 VAL A  59       7.560 -14.248  -1.790  1.00  0.00           H  
ATOM    909 3HG2 VAL A  59       7.063 -15.139  -3.249  1.00  0.00           H  
ATOM    910  N   LYS A  60       7.289 -11.182  -5.724  1.00  0.00           N  
ATOM    911  CA  LYS A  60       7.637  -9.960  -6.426  1.00  0.00           C  
ATOM    912  C   LYS A  60       6.573  -8.918  -6.149  1.00  0.00           C  
ATOM    913  O   LYS A  60       6.893  -7.781  -5.830  1.00  0.00           O  
ATOM    914  CB  LYS A  60       7.775 -10.205  -7.929  1.00  0.00           C  
ATOM    915  CG  LYS A  60       9.031 -10.966  -8.330  1.00  0.00           C  
ATOM    916  CD  LYS A  60       9.064 -11.229  -9.828  1.00  0.00           C  
ATOM    917  CE  LYS A  60      10.302 -12.020 -10.226  1.00  0.00           C  
ATOM    918  NZ  LYS A  60      10.334 -12.308 -11.685  1.00  0.00           N  
ATOM    919  H   LYS A  60       7.206 -12.042  -6.246  1.00  0.00           H  
ATOM    920  HA  LYS A  60       8.605  -9.615  -6.057  1.00  0.00           H  
ATOM    921 1HB  LYS A  60       6.913 -10.770  -8.286  1.00  0.00           H  
ATOM    922 2HB  LYS A  60       7.780  -9.250  -8.455  1.00  0.00           H  
ATOM    923 1HG  LYS A  60       9.913 -10.387  -8.052  1.00  0.00           H  
ATOM    924 2HG  LYS A  60       9.064 -11.919  -7.802  1.00  0.00           H  
ATOM    925 1HD  LYS A  60       8.176 -11.791 -10.119  1.00  0.00           H  
ATOM    926 2HD  LYS A  60       9.064 -10.280 -10.364  1.00  0.00           H  
ATOM    927 1HE  LYS A  60      11.195 -11.455  -9.960  1.00  0.00           H  
ATOM    928 2HE  LYS A  60      10.321 -12.964  -9.682  1.00  0.00           H  
ATOM    929 1HZ  LYS A  60      11.168 -12.832 -11.907  1.00  0.00           H  
ATOM    930 2HZ  LYS A  60       9.519 -12.848 -11.941  1.00  0.00           H  
ATOM    931 3HZ  LYS A  60      10.336 -11.439 -12.200  1.00  0.00           H  
ATOM    932  N   ARG A  61       5.306  -9.324  -6.228  1.00  0.00           N  
ATOM    933  CA  ARG A  61       4.215  -8.408  -5.916  1.00  0.00           C  
ATOM    934  C   ARG A  61       4.163  -7.977  -4.448  1.00  0.00           C  
ATOM    935  O   ARG A  61       3.865  -6.828  -4.154  1.00  0.00           O  
ATOM    936  CB  ARG A  61       2.885  -9.049  -6.285  1.00  0.00           C  
ATOM    937  CG  ARG A  61       2.656  -9.232  -7.777  1.00  0.00           C  
ATOM    938  CD  ARG A  61       1.489 -10.110  -8.050  1.00  0.00           C  
ATOM    939  NE  ARG A  61       0.231  -9.451  -7.740  1.00  0.00           N  
ATOM    940  CZ  ARG A  61      -0.960 -10.075  -7.659  1.00  0.00           C  
ATOM    941  NH1 ARG A  61      -1.038 -11.371  -7.866  1.00  0.00           N  
ATOM    942  NH2 ARG A  61      -2.050  -9.385  -7.370  1.00  0.00           N  
ATOM    943  H   ARG A  61       5.091 -10.270  -6.505  1.00  0.00           H  
ATOM    944  HA  ARG A  61       4.385  -7.471  -6.449  1.00  0.00           H  
ATOM    945 1HB  ARG A  61       2.813 -10.030  -5.818  1.00  0.00           H  
ATOM    946 2HB  ARG A  61       2.068  -8.440  -5.898  1.00  0.00           H  
ATOM    947 1HG  ARG A  61       2.470  -8.262  -8.238  1.00  0.00           H  
ATOM    948 2HG  ARG A  61       3.539  -9.685  -8.228  1.00  0.00           H  
ATOM    949 1HD  ARG A  61       1.480 -10.385  -9.104  1.00  0.00           H  
ATOM    950 2HD  ARG A  61       1.561 -11.010  -7.440  1.00  0.00           H  
ATOM    951  HE  ARG A  61       0.251  -8.453  -7.574  1.00  0.00           H  
ATOM    952 1HH1 ARG A  61      -0.205 -11.898  -8.086  1.00  0.00           H  
ATOM    953 2HH1 ARG A  61      -1.931 -11.839  -7.804  1.00  0.00           H  
ATOM    954 1HH2 ARG A  61      -1.990  -8.389  -7.211  1.00  0.00           H  
ATOM    955 2HH2 ARG A  61      -2.942  -9.853  -7.309  1.00  0.00           H  
ATOM    956  N   ALA A  62       4.416  -8.942  -3.528  1.00  0.00           N  
ATOM    957  CA  ALA A  62       4.386  -8.614  -2.100  1.00  0.00           C  
ATOM    958  C   ALA A  62       5.456  -7.591  -1.736  1.00  0.00           C  
ATOM    959  O   ALA A  62       5.222  -6.683  -0.939  1.00  0.00           O  
ATOM    960  CB  ALA A  62       4.537  -9.880  -1.252  1.00  0.00           C  
ATOM    961  H   ALA A  62       4.597  -9.894  -3.810  1.00  0.00           H  
ATOM    962  HA  ALA A  62       3.421  -8.156  -1.877  1.00  0.00           H  
ATOM    963 1HB  ALA A  62       4.513  -9.616  -0.195  1.00  0.00           H  
ATOM    964 2HB  ALA A  62       3.720 -10.567  -1.473  1.00  0.00           H  
ATOM    965 3HB  ALA A  62       5.485 -10.361  -1.483  1.00  0.00           H  
ATOM    966  N   LEU A  63       6.624  -7.741  -2.354  1.00  0.00           N  
ATOM    967  CA  LEU A  63       7.775  -6.876  -2.100  1.00  0.00           C  
ATOM    968  C   LEU A  63       7.496  -5.446  -2.551  1.00  0.00           C  
ATOM    969  O   LEU A  63       7.826  -4.486  -1.840  1.00  0.00           O  
ATOM    970  CB  LEU A  63       9.015  -7.414  -2.825  1.00  0.00           C  
ATOM    971  CG  LEU A  63       9.631  -8.687  -2.232  1.00  0.00           C  
ATOM    972  CD1 LEU A  63      10.673  -9.243  -3.194  1.00  0.00           C  
ATOM    973  CD2 LEU A  63      10.251  -8.370  -0.879  1.00  0.00           C  
ATOM    974  H   LEU A  63       6.708  -8.489  -3.027  1.00  0.00           H  
ATOM    975  HA  LEU A  63       7.962  -6.855  -1.027  1.00  0.00           H  
ATOM    976 1HB  LEU A  63       8.749  -7.625  -3.859  1.00  0.00           H  
ATOM    977 2HB  LEU A  63       9.783  -6.640  -2.820  1.00  0.00           H  
ATOM    978  HG  LEU A  63       8.855  -9.443  -2.107  1.00  0.00           H  
ATOM    979 1HD1 LEU A  63      11.111 -10.148  -2.773  1.00  0.00           H  
ATOM    980 2HD1 LEU A  63      10.199  -9.480  -4.147  1.00  0.00           H  
ATOM    981 3HD1 LEU A  63      11.455  -8.501  -3.351  1.00  0.00           H  
ATOM    982 1HD2 LEU A  63      10.688  -9.275  -0.458  1.00  0.00           H  
ATOM    983 2HD2 LEU A  63      11.028  -7.615  -1.003  1.00  0.00           H  
ATOM    984 3HD2 LEU A  63       9.481  -7.991  -0.206  1.00  0.00           H  
ATOM    985  N   LYS A  64       6.877  -5.310  -3.722  1.00  0.00           N  
ATOM    986  CA  LYS A  64       6.487  -3.994  -4.239  1.00  0.00           C  
ATOM    987  C   LYS A  64       5.466  -3.316  -3.322  1.00  0.00           C  
ATOM    988  O   LYS A  64       5.574  -2.127  -3.025  1.00  0.00           O  
ATOM    989  CB  LYS A  64       5.919  -4.121  -5.654  1.00  0.00           C  
ATOM    990  CG  LYS A  64       6.955  -4.451  -6.720  1.00  0.00           C  
ATOM    991  CD  LYS A  64       6.312  -4.587  -8.092  1.00  0.00           C  
ATOM    992  CE  LYS A  64       7.343  -4.932  -9.156  1.00  0.00           C  
ATOM    993  NZ  LYS A  64       6.725  -5.088 -10.501  1.00  0.00           N  
ATOM    994  H   LYS A  64       6.671  -6.134  -4.270  1.00  0.00           H  
ATOM    995  HA  LYS A  64       7.377  -3.365  -4.291  1.00  0.00           H  
ATOM    996 1HB  LYS A  64       5.160  -4.904  -5.672  1.00  0.00           H  
ATOM    997 2HB  LYS A  64       5.433  -3.187  -5.936  1.00  0.00           H  
ATOM    998 1HG  LYS A  64       7.704  -3.659  -6.757  1.00  0.00           H  
ATOM    999 2HG  LYS A  64       7.453  -5.386  -6.467  1.00  0.00           H  
ATOM   1000 1HD  LYS A  64       5.555  -5.372  -8.063  1.00  0.00           H  
ATOM   1001 2HD  LYS A  64       5.826  -3.649  -8.361  1.00  0.00           H  
ATOM   1002 1HE  LYS A  64       8.093  -4.144  -9.204  1.00  0.00           H  
ATOM   1003 2HE  LYS A  64       7.843  -5.863  -8.890  1.00  0.00           H  
ATOM   1004 1HZ  LYS A  64       7.440  -5.316 -11.177  1.00  0.00           H  
ATOM   1005 2HZ  LYS A  64       6.039  -5.830 -10.473  1.00  0.00           H  
ATOM   1006 3HZ  LYS A  64       6.274  -4.224 -10.767  1.00  0.00           H  
ATOM   1007  N   LEU A  65       4.464  -4.079  -2.893  1.00  0.00           N  
ATOM   1008  CA  LEU A  65       3.427  -3.567  -1.999  1.00  0.00           C  
ATOM   1009  C   LEU A  65       3.999  -3.294  -0.600  1.00  0.00           C  
ATOM   1010  O   LEU A  65       3.651  -2.310   0.047  1.00  0.00           O  
ATOM   1011  CB  LEU A  65       2.268  -4.567  -1.903  1.00  0.00           C  
ATOM   1012  CG  LEU A  65       1.054  -4.102  -1.089  1.00  0.00           C  
ATOM   1013  CD1 LEU A  65       0.459  -2.855  -1.729  1.00  0.00           C  
ATOM   1014  CD2 LEU A  65       0.028  -5.224  -1.021  1.00  0.00           C  
ATOM   1015  H   LEU A  65       4.420  -5.043  -3.196  1.00  0.00           H  
ATOM   1016  HA  LEU A  65       3.043  -2.636  -2.413  1.00  0.00           H  
ATOM   1017 1HB  LEU A  65       1.923  -4.796  -2.910  1.00  0.00           H  
ATOM   1018 2HB  LEU A  65       2.638  -5.486  -1.450  1.00  0.00           H  
ATOM   1019  HG  LEU A  65       1.372  -3.840  -0.079  1.00  0.00           H  
ATOM   1020 1HD1 LEU A  65      -0.403  -2.525  -1.150  1.00  0.00           H  
ATOM   1021 2HD1 LEU A  65       1.208  -2.063  -1.747  1.00  0.00           H  
ATOM   1022 3HD1 LEU A  65       0.147  -3.083  -2.747  1.00  0.00           H  
ATOM   1023 1HD2 LEU A  65      -0.834  -4.894  -0.441  1.00  0.00           H  
ATOM   1024 2HD2 LEU A  65      -0.291  -5.486  -2.030  1.00  0.00           H  
ATOM   1025 3HD2 LEU A  65       0.474  -6.096  -0.543  1.00  0.00           H  
ATOM   1026  N   LYS A  66       4.883  -4.186  -0.161  1.00  0.00           N  
ATOM   1027  CA  LYS A  66       5.588  -4.091   1.110  1.00  0.00           C  
ATOM   1028  C   LYS A  66       6.282  -2.747   1.287  1.00  0.00           C  
ATOM   1029  O   LYS A  66       6.100  -2.067   2.293  1.00  0.00           O  
ATOM   1030  CB  LYS A  66       6.609  -5.224   1.233  1.00  0.00           C  
ATOM   1031  CG  LYS A  66       7.373  -5.242   2.550  1.00  0.00           C  
ATOM   1032  CD  LYS A  66       8.522  -6.239   2.509  1.00  0.00           C  
ATOM   1033  CE  LYS A  66       9.269  -6.278   3.834  1.00  0.00           C  
ATOM   1034  NZ  LYS A  66      10.090  -5.055   4.046  1.00  0.00           N  
ATOM   1035  H   LYS A  66       5.064  -4.974  -0.766  1.00  0.00           H  
ATOM   1036  HA  LYS A  66       4.866  -4.220   1.918  1.00  0.00           H  
ATOM   1037 1HB  LYS A  66       6.103  -6.183   1.127  1.00  0.00           H  
ATOM   1038 2HB  LYS A  66       7.337  -5.146   0.425  1.00  0.00           H  
ATOM   1039 1HG  LYS A  66       7.773  -4.248   2.753  1.00  0.00           H  
ATOM   1040 2HG  LYS A  66       6.696  -5.513   3.360  1.00  0.00           H  
ATOM   1041 1HD  LYS A  66       8.132  -7.234   2.292  1.00  0.00           H  
ATOM   1042 2HD  LYS A  66       9.218  -5.959   1.719  1.00  0.00           H  
ATOM   1043 1HE  LYS A  66       8.556  -6.368   4.652  1.00  0.00           H  
ATOM   1044 2HE  LYS A  66       9.925  -7.148   3.856  1.00  0.00           H  
ATOM   1045 1HZ  LYS A  66      10.569  -5.120   4.933  1.00  0.00           H  
ATOM   1046 2HZ  LYS A  66      10.769  -4.971   3.303  1.00  0.00           H  
ATOM   1047 3HZ  LYS A  66       9.490  -4.242   4.047  1.00  0.00           H  
ATOM   1048  N   THR A  67       7.083  -2.362   0.302  1.00  0.00           N  
ATOM   1049  CA  THR A  67       7.805  -1.093   0.382  1.00  0.00           C  
ATOM   1050  C   THR A  67       6.859   0.106   0.376  1.00  0.00           C  
ATOM   1051  O   THR A  67       7.017   1.038   1.160  1.00  0.00           O  
ATOM   1052  CB  THR A  67       8.810  -0.961  -0.778  1.00  0.00           C  
ATOM   1053  OG1 THR A  67       9.770  -2.022  -0.708  1.00  0.00           O  
ATOM   1054  CG2 THR A  67       9.531   0.376  -0.708  1.00  0.00           C  
ATOM   1055  H   THR A  67       7.202  -2.946  -0.514  1.00  0.00           H  
ATOM   1056  HA  THR A  67       8.344  -1.060   1.330  1.00  0.00           H  
ATOM   1057  HB  THR A  67       8.279  -1.031  -1.728  1.00  0.00           H  
ATOM   1058  HG1 THR A  67       9.360  -2.844  -0.992  1.00  0.00           H  
ATOM   1059 1HG2 THR A  67      10.236   0.454  -1.536  1.00  0.00           H  
ATOM   1060 2HG2 THR A  67       8.806   1.186  -0.773  1.00  0.00           H  
ATOM   1061 3HG2 THR A  67      10.072   0.449   0.235  1.00  0.00           H  
ATOM   1062  N   LYS A  68       5.865   0.072  -0.505  1.00  0.00           N  
ATOM   1063  CA  LYS A  68       4.928   1.189  -0.640  1.00  0.00           C  
ATOM   1064  C   LYS A  68       4.113   1.459   0.644  1.00  0.00           C  
ATOM   1065  O   LYS A  68       3.863   2.617   0.986  1.00  0.00           O  
ATOM   1066  CB  LYS A  68       3.979   0.928  -1.811  1.00  0.00           C  
ATOM   1067  CG  LYS A  68       4.625   1.054  -3.183  1.00  0.00           C  
ATOM   1068  CD  LYS A  68       3.627   0.763  -4.293  1.00  0.00           C  
ATOM   1069  CE  LYS A  68       4.270   0.887  -5.666  1.00  0.00           C  
ATOM   1070  NZ  LYS A  68       3.303   0.606  -6.762  1.00  0.00           N  
ATOM   1071  H   LYS A  68       5.752  -0.740  -1.096  1.00  0.00           H  
ATOM   1072  HA  LYS A  68       5.501   2.106  -0.788  1.00  0.00           H  
ATOM   1073 1HB  LYS A  68       3.566  -0.077  -1.727  1.00  0.00           H  
ATOM   1074 2HB  LYS A  68       3.146   1.630  -1.767  1.00  0.00           H  
ATOM   1075 1HG  LYS A  68       5.014   2.065  -3.311  1.00  0.00           H  
ATOM   1076 2HG  LYS A  68       5.455   0.351  -3.262  1.00  0.00           H  
ATOM   1077 1HD  LYS A  68       3.233  -0.247  -4.175  1.00  0.00           H  
ATOM   1078 2HD  LYS A  68       2.795   1.466  -4.228  1.00  0.00           H  
ATOM   1079 1HE  LYS A  68       4.662   1.895  -5.794  1.00  0.00           H  
ATOM   1080 2HE  LYS A  68       5.101   0.186  -5.743  1.00  0.00           H  
ATOM   1081 1HZ  LYS A  68       3.768   0.698  -7.654  1.00  0.00           H  
ATOM   1082 2HZ  LYS A  68       2.946  -0.335  -6.664  1.00  0.00           H  
ATOM   1083 3HZ  LYS A  68       2.538   1.262  -6.713  1.00  0.00           H  
ATOM   1084  N   LEU A  69       3.716   0.405   1.360  1.00  0.00           N  
ATOM   1085  CA  LEU A  69       2.896   0.580   2.561  1.00  0.00           C  
ATOM   1086  C   LEU A  69       3.720   0.717   3.847  1.00  0.00           C  
ATOM   1087  O   LEU A  69       3.281   1.349   4.814  1.00  0.00           O  
ATOM   1088  CB  LEU A  69       1.934  -0.607   2.703  1.00  0.00           C  
ATOM   1089  CG  LEU A  69       0.954  -0.811   1.540  1.00  0.00           C  
ATOM   1090  CD1 LEU A  69       0.114  -2.055   1.797  1.00  0.00           C  
ATOM   1091  CD2 LEU A  69       0.076   0.422   1.393  1.00  0.00           C  
ATOM   1092  H   LEU A  69       3.981  -0.528   1.077  1.00  0.00           H  
ATOM   1093  HA  LEU A  69       2.340   1.513   2.466  1.00  0.00           H  
ATOM   1094 1HB  LEU A  69       2.520  -1.518   2.807  1.00  0.00           H  
ATOM   1095 2HB  LEU A  69       1.346  -0.471   3.611  1.00  0.00           H  
ATOM   1096  HG  LEU A  69       1.513  -0.971   0.618  1.00  0.00           H  
ATOM   1097 1HD1 LEU A  69      -0.582  -2.200   0.971  1.00  0.00           H  
ATOM   1098 2HD1 LEU A  69       0.766  -2.924   1.879  1.00  0.00           H  
ATOM   1099 3HD1 LEU A  69      -0.445  -1.931   2.724  1.00  0.00           H  
ATOM   1100 1HD2 LEU A  69      -0.620   0.277   0.566  1.00  0.00           H  
ATOM   1101 2HD2 LEU A  69      -0.484   0.582   2.315  1.00  0.00           H  
ATOM   1102 3HD2 LEU A  69       0.701   1.292   1.193  1.00  0.00           H  
ATOM   1103  N   GLY A  70       4.906   0.117   3.864  1.00  0.00           N  
ATOM   1104  CA  GLY A  70       5.681   0.043   5.089  1.00  0.00           C  
ATOM   1105  C   GLY A  70       5.223  -1.091   5.985  1.00  0.00           C  
ATOM   1106  O   GLY A  70       5.109  -0.935   7.200  1.00  0.00           O  
ATOM   1107  H   GLY A  70       5.279  -0.294   3.021  1.00  0.00           H  
ATOM   1108 1HA  GLY A  70       6.734  -0.094   4.845  1.00  0.00           H  
ATOM   1109 2HA  GLY A  70       5.597   0.985   5.629  1.00  0.00           H  
ATOM   1110  N   VAL A  71       4.952  -2.244   5.379  1.00  0.00           N  
ATOM   1111  CA  VAL A  71       4.422  -3.376   6.122  1.00  0.00           C  
ATOM   1112  C   VAL A  71       5.379  -4.531   5.950  1.00  0.00           C  
ATOM   1113  O   VAL A  71       6.352  -4.422   5.215  1.00  0.00           O  
ATOM   1114  CB  VAL A  71       3.021  -3.771   5.617  1.00  0.00           C  
ATOM   1115  CG1 VAL A  71       2.041  -2.624   5.812  1.00  0.00           C  
ATOM   1116  CG2 VAL A  71       3.093  -4.176   4.153  1.00  0.00           C  
ATOM   1117  H   VAL A  71       5.111  -2.337   4.387  1.00  0.00           H  
ATOM   1118  HA  VAL A  71       4.343  -3.094   7.173  1.00  0.00           H  
ATOM   1119  HB  VAL A  71       2.655  -4.611   6.209  1.00  0.00           H  
ATOM   1120 1HG1 VAL A  71       1.056  -2.921   5.451  1.00  0.00           H  
ATOM   1121 2HG1 VAL A  71       1.978  -2.376   6.872  1.00  0.00           H  
ATOM   1122 3HG1 VAL A  71       2.384  -1.754   5.254  1.00  0.00           H  
ATOM   1123 1HG2 VAL A  71       2.100  -4.455   3.803  1.00  0.00           H  
ATOM   1124 2HG2 VAL A  71       3.465  -3.338   3.562  1.00  0.00           H  
ATOM   1125 3HG2 VAL A  71       3.768  -5.025   4.042  1.00  0.00           H  
ATOM   1126  N   SER A  72       5.094  -5.637   6.620  1.00  0.00           N  
ATOM   1127  CA  SER A  72       5.891  -6.848   6.475  1.00  0.00           C  
ATOM   1128  C   SER A  72       5.547  -7.560   5.176  1.00  0.00           C  
ATOM   1129  O   SER A  72       4.532  -7.247   4.539  1.00  0.00           O  
ATOM   1130  CB  SER A  72       5.659  -7.776   7.651  1.00  0.00           C  
ATOM   1131  OG  SER A  72       4.388  -8.361   7.587  1.00  0.00           O  
ATOM   1132  H   SER A  72       4.304  -5.644   7.251  1.00  0.00           H  
ATOM   1133  HA  SER A  72       6.944  -6.566   6.455  1.00  0.00           H  
ATOM   1134 1HB  SER A  72       6.421  -8.556   7.655  1.00  0.00           H  
ATOM   1135 2HB  SER A  72       5.759  -7.217   8.580  1.00  0.00           H  
ATOM   1136  HG  SER A  72       4.301  -8.894   8.381  1.00  0.00           H  
ATOM   1137  N   LEU A  73       6.394  -8.510   4.787  1.00  0.00           N  
ATOM   1138  CA  LEU A  73       6.175  -9.304   3.578  1.00  0.00           C  
ATOM   1139  C   LEU A  73       4.882 -10.126   3.715  1.00  0.00           C  
ATOM   1140  O   LEU A  73       4.102 -10.261   2.759  1.00  0.00           O  
ATOM   1141  CB  LEU A  73       7.369 -10.233   3.325  1.00  0.00           C  
ATOM   1142  CG  LEU A  73       7.301 -11.068   2.038  1.00  0.00           C  
ATOM   1143  CD1 LEU A  73       7.306 -10.141   0.831  1.00  0.00           C  
ATOM   1144  CD2 LEU A  73       8.479 -12.030   1.995  1.00  0.00           C  
ATOM   1145  H   LEU A  73       7.215  -8.684   5.347  1.00  0.00           H  
ATOM   1146  HA  LEU A  73       6.078  -8.626   2.731  1.00  0.00           H  
ATOM   1147 1HB  LEU A  73       8.274  -9.632   3.281  1.00  0.00           H  
ATOM   1148 2HB  LEU A  73       7.455 -10.924   4.163  1.00  0.00           H  
ATOM   1149  HG  LEU A  73       6.369 -11.634   2.021  1.00  0.00           H  
ATOM   1150 1HD1 LEU A  73       7.258 -10.734  -0.083  1.00  0.00           H  
ATOM   1151 2HD1 LEU A  73       6.443  -9.477   0.877  1.00  0.00           H  
ATOM   1152 3HD1 LEU A  73       8.220  -9.549   0.831  1.00  0.00           H  
ATOM   1153 1HD2 LEU A  73       8.430 -12.623   1.082  1.00  0.00           H  
ATOM   1154 2HD2 LEU A  73       9.411 -11.464   2.012  1.00  0.00           H  
ATOM   1155 3HD2 LEU A  73       8.440 -12.691   2.861  1.00  0.00           H  
ATOM   1156  N   GLU A  74       4.672 -10.673   4.909  1.00  0.00           N  
ATOM   1157  CA  GLU A  74       3.508 -11.502   5.199  1.00  0.00           C  
ATOM   1158  C   GLU A  74       2.226 -10.708   5.041  1.00  0.00           C  
ATOM   1159  O   GLU A  74       1.253 -11.209   4.477  1.00  0.00           O  
ATOM   1160  CB  GLU A  74       3.592 -12.073   6.617  1.00  0.00           C  
ATOM   1161  CG  GLU A  74       4.661 -13.142   6.802  1.00  0.00           C  
ATOM   1162  CD  GLU A  74       4.846 -13.541   8.239  1.00  0.00           C  
ATOM   1163  OE1 GLU A  74       4.560 -12.743   9.099  1.00  0.00           O  
ATOM   1164  OE2 GLU A  74       5.274 -14.646   8.478  1.00  0.00           O  
ATOM   1165  H   GLU A  74       5.349 -10.505   5.639  1.00  0.00           H  
ATOM   1166  HA  GLU A  74       3.497 -12.341   4.502  1.00  0.00           H  
ATOM   1167 1HB  GLU A  74       3.800 -11.268   7.321  1.00  0.00           H  
ATOM   1168 2HB  GLU A  74       2.633 -12.510   6.891  1.00  0.00           H  
ATOM   1169 1HG  GLU A  74       4.382 -14.023   6.224  1.00  0.00           H  
ATOM   1170 2HG  GLU A  74       5.605 -12.768   6.410  1.00  0.00           H  
ATOM   1171  N   GLN A  75       2.245  -9.472   5.543  1.00  0.00           N  
ATOM   1172  CA  GLN A  75       1.113  -8.564   5.448  1.00  0.00           C  
ATOM   1173  C   GLN A  75       0.830  -8.169   4.004  1.00  0.00           C  
ATOM   1174  O   GLN A  75      -0.337  -8.082   3.594  1.00  0.00           O  
ATOM   1175  CB  GLN A  75       1.363  -7.310   6.289  1.00  0.00           C  
ATOM   1176  CG  GLN A  75       1.313  -7.547   7.790  1.00  0.00           C  
ATOM   1177  CD  GLN A  75       1.678  -6.308   8.583  1.00  0.00           C  
ATOM   1178  OE1 GLN A  75       2.702  -5.668   8.326  1.00  0.00           O  
ATOM   1179  NE2 GLN A  75       0.842  -5.961   9.555  1.00  0.00           N  
ATOM   1180  H   GLN A  75       3.086  -9.163   6.009  1.00  0.00           H  
ATOM   1181  HA  GLN A  75       0.230  -9.069   5.840  1.00  0.00           H  
ATOM   1182 1HB  GLN A  75       2.344  -6.898   6.047  1.00  0.00           H  
ATOM   1183 2HB  GLN A  75       0.620  -6.551   6.043  1.00  0.00           H  
ATOM   1184 1HG  GLN A  75       0.302  -7.844   8.065  1.00  0.00           H  
ATOM   1185 2HG  GLN A  75       2.019  -8.337   8.045  1.00  0.00           H  
ATOM   1186 1HE2 GLN A  75       1.031  -5.152  10.115  1.00  0.00           H  
ATOM   1187 2HE2 GLN A  75       0.023  -6.509   9.730  1.00  0.00           H  
ATOM   1188  N   ALA A  76       1.895  -7.901   3.257  1.00  0.00           N  
ATOM   1189  CA  ALA A  76       1.769  -7.557   1.856  1.00  0.00           C  
ATOM   1190  C   ALA A  76       1.153  -8.720   1.104  1.00  0.00           C  
ATOM   1191  O   ALA A  76       0.372  -8.518   0.187  1.00  0.00           O  
ATOM   1192  CB  ALA A  76       3.117  -7.207   1.256  1.00  0.00           C  
ATOM   1193  H   ALA A  76       2.816  -7.940   3.672  1.00  0.00           H  
ATOM   1194  HA  ALA A  76       1.119  -6.684   1.780  1.00  0.00           H  
ATOM   1195 1HB  ALA A  76       2.992  -6.952   0.203  1.00  0.00           H  
ATOM   1196 2HB  ALA A  76       3.542  -6.357   1.787  1.00  0.00           H  
ATOM   1197 3HB  ALA A  76       3.785  -8.064   1.346  1.00  0.00           H  
ATOM   1198  N   LEU A  77       1.545 -10.076   1.366  1.00  0.00           N  
ATOM   1199  CA  LEU A  77       0.956 -11.280   0.811  1.00  0.00           C  
ATOM   1200  C   LEU A  77      -0.521 -11.398   1.226  1.00  0.00           C  
ATOM   1201  O   LEU A  77      -1.346 -11.813   0.431  1.00  0.00           O  
ATOM   1202  CB  LEU A  77       1.741 -12.512   1.278  1.00  0.00           C  
ATOM   1203  CG  LEU A  77       3.120 -12.705   0.638  1.00  0.00           C  
ATOM   1204  CD1 LEU A  77       3.904 -13.748   1.423  1.00  0.00           C  
ATOM   1205  CD2 LEU A  77       2.952 -13.126  -0.814  1.00  0.00           C  
ATOM   1206  H   LEU A  77       2.312 -10.158   2.015  1.00  0.00           H  
ATOM   1207  HA  LEU A  77       0.943 -11.190  -0.275  1.00  0.00           H  
ATOM   1208 1HB  LEU A  77       1.881 -12.445   2.356  1.00  0.00           H  
ATOM   1209 2HB  LEU A  77       1.148 -13.402   1.065  1.00  0.00           H  
ATOM   1210  HG  LEU A  77       3.677 -11.768   0.683  1.00  0.00           H  
ATOM   1211 1HD1 LEU A  77       4.885 -13.886   0.968  1.00  0.00           H  
ATOM   1212 2HD1 LEU A  77       4.026 -13.413   2.453  1.00  0.00           H  
ATOM   1213 3HD1 LEU A  77       3.363 -14.695   1.410  1.00  0.00           H  
ATOM   1214 1HD2 LEU A  77       3.934 -13.262  -1.270  1.00  0.00           H  
ATOM   1215 2HD2 LEU A  77       2.398 -14.063  -0.860  1.00  0.00           H  
ATOM   1216 3HD2 LEU A  77       2.405 -12.353  -1.355  1.00  0.00           H  
ATOM   1217  N   ASN A  78      -0.925 -11.003   2.531  1.00  0.00           N  
ATOM   1218  CA  ASN A  78      -2.276 -11.099   3.078  1.00  0.00           C  
ATOM   1219  C   ASN A  78      -3.166 -10.059   2.415  1.00  0.00           C  
ATOM   1220  O   ASN A  78      -4.346 -10.305   2.168  1.00  0.00           O  
ATOM   1221  CB  ASN A  78      -2.270 -10.927   4.586  1.00  0.00           C  
ATOM   1222  CG  ASN A  78      -1.588 -12.065   5.294  1.00  0.00           C  
ATOM   1223  OD1 ASN A  78      -1.378 -13.136   4.714  1.00  0.00           O  
ATOM   1224  ND2 ASN A  78      -1.239 -11.853   6.537  1.00  0.00           N  
ATOM   1225  H   ASN A  78      -0.178 -10.666   3.121  1.00  0.00           H  
ATOM   1226  HA  ASN A  78      -2.675 -12.086   2.841  1.00  0.00           H  
ATOM   1227 1HB  ASN A  78      -1.763  -9.997   4.844  1.00  0.00           H  
ATOM   1228 2HB  ASN A  78      -3.296 -10.852   4.947  1.00  0.00           H  
ATOM   1229 1HD2 ASN A  78      -0.782 -12.575   7.058  1.00  0.00           H  
ATOM   1230 2HD2 ASN A  78      -1.429 -10.971   6.966  1.00  0.00           H  
ATOM   1231  N   ILE A  79      -2.600  -8.890   2.127  1.00  0.00           N  
ATOM   1232  CA  ILE A  79      -3.370  -7.830   1.494  1.00  0.00           C  
ATOM   1233  C   ILE A  79      -3.691  -8.234   0.066  1.00  0.00           C  
ATOM   1234  O   ILE A  79      -4.826  -8.061  -0.381  1.00  0.00           O  
ATOM   1235  CB  ILE A  79      -2.606  -6.494   1.505  1.00  0.00           C  
ATOM   1236  CG1 ILE A  79      -2.470  -5.968   2.936  1.00  0.00           C  
ATOM   1237  CG2 ILE A  79      -3.308  -5.472   0.623  1.00  0.00           C  
ATOM   1238  CD1 ILE A  79      -1.439  -4.872   3.089  1.00  0.00           C  
ATOM   1239  H   ILE A  79      -1.627  -8.729   2.346  1.00  0.00           H  
ATOM   1240  HA  ILE A  79      -4.310  -7.717   2.032  1.00  0.00           H  
ATOM   1241  HB  ILE A  79      -1.595  -6.650   1.129  1.00  0.00           H  
ATOM   1242 1HG1 ILE A  79      -3.431  -5.582   3.274  1.00  0.00           H  
ATOM   1243 2HG1 ILE A  79      -2.196  -6.787   3.600  1.00  0.00           H  
ATOM   1244 1HG2 ILE A  79      -2.755  -4.534   0.643  1.00  0.00           H  
ATOM   1245 2HG2 ILE A  79      -3.354  -5.845  -0.399  1.00  0.00           H  
ATOM   1246 3HG2 ILE A  79      -4.319  -5.305   0.994  1.00  0.00           H  
ATOM   1247 1HD1 ILE A  79      -1.400  -4.552   4.130  1.00  0.00           H  
ATOM   1248 2HD1 ILE A  79      -0.461  -5.249   2.788  1.00  0.00           H  
ATOM   1249 3HD1 ILE A  79      -1.712  -4.026   2.459  1.00  0.00           H  
ATOM   1250  N   LEU A  80      -2.652  -8.823  -0.769  1.00  0.00           N  
ATOM   1251  CA  LEU A  80      -2.854  -9.291  -2.147  1.00  0.00           C  
ATOM   1252  C   LEU A  80      -3.939 -10.359  -2.172  1.00  0.00           C  
ATOM   1253  O   LEU A  80      -4.797 -10.379  -3.063  1.00  0.00           O  
ATOM   1254  CB  LEU A  80      -1.552  -9.857  -2.728  1.00  0.00           C  
ATOM   1255  CG  LEU A  80      -0.437  -8.834  -2.981  1.00  0.00           C  
ATOM   1256  CD1 LEU A  80       0.869  -9.564  -3.262  1.00  0.00           C  
ATOM   1257  CD2 LEU A  80      -0.826  -7.939  -4.149  1.00  0.00           C  
ATOM   1258  H   LEU A  80      -1.743  -8.930  -0.342  1.00  0.00           H  
ATOM   1259  HA  LEU A  80      -3.168  -8.443  -2.755  1.00  0.00           H  
ATOM   1260 1HB  LEU A  80      -1.163 -10.607  -2.041  1.00  0.00           H  
ATOM   1261 2HB  LEU A  80      -1.777 -10.344  -3.676  1.00  0.00           H  
ATOM   1262  HG  LEU A  80      -0.293  -8.224  -2.089  1.00  0.00           H  
ATOM   1263 1HD1 LEU A  80       1.661  -8.837  -3.442  1.00  0.00           H  
ATOM   1264 2HD1 LEU A  80       1.132 -10.181  -2.403  1.00  0.00           H  
ATOM   1265 3HD1 LEU A  80       0.750 -10.196  -4.141  1.00  0.00           H  
ATOM   1266 1HD2 LEU A  80      -0.034  -7.211  -4.329  1.00  0.00           H  
ATOM   1267 2HD2 LEU A  80      -0.969  -8.547  -5.042  1.00  0.00           H  
ATOM   1268 3HD2 LEU A  80      -1.753  -7.416  -3.914  1.00  0.00           H  
ATOM   1269  N   ALA A  81      -3.973 -11.438  -1.192  1.00  0.00           N  
ATOM   1270  CA  ALA A  81      -4.952 -12.495  -1.050  1.00  0.00           C  
ATOM   1271  C   ALA A  81      -6.321 -11.943  -0.696  1.00  0.00           C  
ATOM   1272  O   ALA A  81      -7.341 -12.429  -1.183  1.00  0.00           O  
ATOM   1273  CB  ALA A  81      -4.496 -13.495   0.002  1.00  0.00           C  
ATOM   1274  H   ALA A  81      -3.193 -11.402  -0.552  1.00  0.00           H  
ATOM   1275  HA  ALA A  81      -5.039 -13.005  -2.009  1.00  0.00           H  
ATOM   1276 1HB  ALA A  81      -5.238 -14.288   0.096  1.00  0.00           H  
ATOM   1277 2HB  ALA A  81      -3.540 -13.926  -0.295  1.00  0.00           H  
ATOM   1278 3HB  ALA A  81      -4.384 -12.989   0.960  1.00  0.00           H  
ATOM   1279  N   THR A  82      -6.295 -10.902   0.178  1.00  0.00           N  
ATOM   1280  CA  THR A  82      -7.554 -10.265   0.560  1.00  0.00           C  
ATOM   1281  C   THR A  82      -8.249  -9.617  -0.643  1.00  0.00           C  
ATOM   1282  O   THR A  82      -9.458  -9.758  -0.824  1.00  0.00           O  
ATOM   1283  CB  THR A  82      -7.323  -9.206   1.655  1.00  0.00           C  
ATOM   1284  OG1 THR A  82      -6.779  -9.834   2.823  1.00  0.00           O  
ATOM   1285  CG2 THR A  82      -8.631  -8.518   2.015  1.00  0.00           C  
ATOM   1286  H   THR A  82      -5.429 -10.556   0.569  1.00  0.00           H  
ATOM   1287  HA  THR A  82      -8.219 -11.037   0.949  1.00  0.00           H  
ATOM   1288  HB  THR A  82      -6.614  -8.461   1.296  1.00  0.00           H  
ATOM   1289  HG1 THR A  82      -5.901 -10.167   2.627  1.00  0.00           H  
ATOM   1290 1HG2 THR A  82      -8.448  -7.773   2.790  1.00  0.00           H  
ATOM   1291 2HG2 THR A  82      -9.041  -8.030   1.132  1.00  0.00           H  
ATOM   1292 3HG2 THR A  82      -9.341  -9.257   2.384  1.00  0.00           H  
ATOM   1293  N   ALA A  83      -7.474  -8.776  -1.537  1.00  0.00           N  
ATOM   1294  CA  ALA A  83      -8.026  -8.150  -2.738  1.00  0.00           C  
ATOM   1295  C   ALA A  83      -8.604  -9.198  -3.702  1.00  0.00           C  
ATOM   1296  O   ALA A  83      -9.606  -8.955  -4.353  1.00  0.00           O  
ATOM   1297  CB  ALA A  83      -6.977  -7.292  -3.442  1.00  0.00           C  
ATOM   1298  H   ALA A  83      -6.502  -8.628  -1.307  1.00  0.00           H  
ATOM   1299  HA  ALA A  83      -8.852  -7.506  -2.438  1.00  0.00           H  
ATOM   1300 1HB  ALA A  83      -7.412  -6.838  -4.331  1.00  0.00           H  
ATOM   1301 2HB  ALA A  83      -6.634  -6.508  -2.765  1.00  0.00           H  
ATOM   1302 3HB  ALA A  83      -6.131  -7.916  -3.731  1.00  0.00           H  
ATOM   1303  N   ASN A  84      -7.910 -10.490  -3.919  1.00  0.00           N  
ATOM   1304  CA  ASN A  84      -8.381 -11.599  -4.748  1.00  0.00           C  
ATOM   1305  C   ASN A  84      -9.753 -12.103  -4.297  1.00  0.00           C  
ATOM   1306  O   ASN A  84     -10.678 -12.216  -5.101  1.00  0.00           O  
ATOM   1307  CB  ASN A  84      -7.370 -12.731  -4.740  1.00  0.00           C  
ATOM   1308  CG  ASN A  84      -7.731 -13.834  -5.695  1.00  0.00           C  
ATOM   1309  OD1 ASN A  84      -7.741 -13.638  -6.916  1.00  0.00           O  
ATOM   1310  ND2 ASN A  84      -8.029 -14.993  -5.164  1.00  0.00           N  
ATOM   1311  H   ASN A  84      -7.021 -10.571  -3.448  1.00  0.00           H  
ATOM   1312  HA  ASN A  84      -8.483 -11.238  -5.771  1.00  0.00           H  
ATOM   1313 1HB  ASN A  84      -6.386 -12.343  -5.007  1.00  0.00           H  
ATOM   1314 2HB  ASN A  84      -7.296 -13.146  -3.735  1.00  0.00           H  
ATOM   1315 1HD2 ASN A  84      -8.278 -15.764  -5.751  1.00  0.00           H  
ATOM   1316 2HD2 ASN A  84      -8.009 -15.107  -4.171  1.00  0.00           H  
ATOM   1317  N   ALA A  85      -9.896 -12.410  -3.010  1.00  0.00           N  
ATOM   1318  CA  ALA A  85     -11.170 -12.882  -2.449  1.00  0.00           C  
ATOM   1319  C   ALA A  85     -12.309 -11.869  -2.542  1.00  0.00           C  
ATOM   1320  O   ALA A  85     -13.473 -12.241  -2.698  1.00  0.00           O  
ATOM   1321  CB  ALA A  85     -10.969 -13.288  -0.996  1.00  0.00           C  
ATOM   1322  H   ALA A  85      -9.097 -12.312  -2.400  1.00  0.00           H  
ATOM   1323  HA  ALA A  85     -11.490 -13.761  -3.009  1.00  0.00           H  
ATOM   1324 1HB  ALA A  85     -11.910 -13.659  -0.589  1.00  0.00           H  
ATOM   1325 2HB  ALA A  85     -10.214 -14.072  -0.938  1.00  0.00           H  
ATOM   1326 3HB  ALA A  85     -10.640 -12.425  -0.420  1.00  0.00           H  
ATOM   1327  N   LEU A  86     -12.052 -10.471  -2.362  1.00  0.00           N  
ATOM   1328  CA  LEU A  86     -13.014  -9.389  -2.420  1.00  0.00           C  
ATOM   1329  C   LEU A  86     -13.465  -9.226  -3.865  1.00  0.00           C  
ATOM   1330  O   LEU A  86     -14.626  -8.918  -4.132  1.00  0.00           O  
ATOM   1331  CB  LEU A  86     -12.401  -8.083  -1.898  1.00  0.00           C  
ATOM   1332  CG  LEU A  86     -12.137  -8.030  -0.388  1.00  0.00           C  
ATOM   1333  CD1 LEU A  86     -11.286  -6.810  -0.063  1.00  0.00           C  
ATOM   1334  CD2 LEU A  86     -13.462  -7.987   0.359  1.00  0.00           C  
ATOM   1335  H   LEU A  86     -11.103 -10.272  -2.081  1.00  0.00           H  
ATOM   1336  HA  LEU A  86     -13.872  -9.664  -1.806  1.00  0.00           H  
ATOM   1337 1HB  LEU A  86     -11.453  -7.917  -2.406  1.00  0.00           H  
ATOM   1338 2HB  LEU A  86     -13.072  -7.261  -2.146  1.00  0.00           H  
ATOM   1339  HG  LEU A  86     -11.578  -8.916  -0.084  1.00  0.00           H  
ATOM   1340 1HD1 LEU A  86     -11.098  -6.772   1.010  1.00  0.00           H  
ATOM   1341 2HD1 LEU A  86     -10.337  -6.876  -0.595  1.00  0.00           H  
ATOM   1342 3HD1 LEU A  86     -11.813  -5.907  -0.370  1.00  0.00           H  
ATOM   1343 1HD2 LEU A  86     -13.274  -7.950   1.432  1.00  0.00           H  
ATOM   1344 2HD2 LEU A  86     -14.021  -7.101   0.057  1.00  0.00           H  
ATOM   1345 3HD2 LEU A  86     -14.042  -8.879   0.122  1.00  0.00           H  
ATOM   1346  N   GLY A  87     -12.540  -9.434  -4.800  1.00  0.00           N  
ATOM   1347  CA  GLY A  87     -12.830  -9.211  -6.197  1.00  0.00           C  
ATOM   1348  C   GLY A  87     -12.549  -7.764  -6.568  1.00  0.00           C  
ATOM   1349  O   GLY A  87     -13.215  -7.184  -7.429  1.00  0.00           O  
ATOM   1350  H   GLY A  87     -11.620  -9.751  -4.533  1.00  0.00           H  
ATOM   1351 1HA  GLY A  87     -12.220  -9.879  -6.806  1.00  0.00           H  
ATOM   1352 2HA  GLY A  87     -13.872  -9.456  -6.396  1.00  0.00           H  
ATOM   1353  N   THR A  88     -11.554  -7.170  -5.921  1.00  0.00           N  
ATOM   1354  CA  THR A  88     -11.268  -5.785  -6.204  1.00  0.00           C  
ATOM   1355  C   THR A  88      -9.782  -5.513  -6.355  1.00  0.00           C  
ATOM   1356  O   THR A  88      -8.986  -6.432  -6.495  1.00  0.00           O  
ATOM   1357  CB  THR A  88     -11.844  -4.878  -5.100  1.00  0.00           C  
ATOM   1358  OG1 THR A  88     -11.724  -3.505  -5.494  1.00  0.00           O  
ATOM   1359  CG2 THR A  88     -11.100  -5.093  -3.791  1.00  0.00           C  
ATOM   1360  H   THR A  88     -10.992  -7.658  -5.240  1.00  0.00           H  
ATOM   1361  HA  THR A  88     -11.696  -5.534  -7.175  1.00  0.00           H  
ATOM   1362  HB  THR A  88     -12.899  -5.109  -4.954  1.00  0.00           H  
ATOM   1363  HG1 THR A  88     -12.305  -2.965  -4.953  1.00  0.00           H  
ATOM   1364 1HG2 THR A  88     -11.521  -4.445  -3.023  1.00  0.00           H  
ATOM   1365 2HG2 THR A  88     -11.200  -6.134  -3.482  1.00  0.00           H  
ATOM   1366 3HG2 THR A  88     -10.046  -4.855  -3.928  1.00  0.00           H  
ATOM   1367  N   THR A  89      -9.372  -4.216  -6.298  1.00  0.00           N  
ATOM   1368  CA  THR A  89      -7.974  -3.873  -6.540  1.00  0.00           C  
ATOM   1369  C   THR A  89      -7.197  -3.991  -5.231  1.00  0.00           C  
ATOM   1370  O   THR A  89      -7.803  -4.091  -4.157  1.00  0.00           O  
ATOM   1371  CB  THR A  89      -7.828  -2.454  -7.118  1.00  0.00           C  
ATOM   1372  OG1 THR A  89      -8.258  -1.492  -6.146  1.00  0.00           O  
ATOM   1373  CG2 THR A  89      -8.665  -2.303  -8.379  1.00  0.00           C  
ATOM   1374  H   THR A  89     -10.028  -3.482  -6.074  1.00  0.00           H  
ATOM   1375  HA  THR A  89      -7.581  -4.546  -7.302  1.00  0.00           H  
ATOM   1376  HB  THR A  89      -6.782  -2.264  -7.359  1.00  0.00           H  
ATOM   1377  HG1 THR A  89      -7.987  -0.614  -6.424  1.00  0.00           H  
ATOM   1378 1HG2 THR A  89      -8.550  -1.294  -8.774  1.00  0.00           H  
ATOM   1379 2HG2 THR A  89      -8.333  -3.025  -9.125  1.00  0.00           H  
ATOM   1380 3HG2 THR A  89      -9.713  -2.482  -8.143  1.00  0.00           H  
ATOM   1381  N   VAL A  90      -5.865  -3.989  -5.325  1.00  0.00           N  
ATOM   1382  CA  VAL A  90      -5.034  -4.061  -4.131  1.00  0.00           C  
ATOM   1383  C   VAL A  90      -5.201  -2.798  -3.288  1.00  0.00           C  
ATOM   1384  O   VAL A  90      -5.347  -2.863  -2.047  1.00  0.00           O  
ATOM   1385  CB  VAL A  90      -3.553  -4.233  -4.518  1.00  0.00           C  
ATOM   1386  CG1 VAL A  90      -2.667  -4.144  -3.284  1.00  0.00           C  
ATOM   1387  CG2 VAL A  90      -3.354  -5.563  -5.227  1.00  0.00           C  
ATOM   1388  H   VAL A  90      -5.421  -3.935  -6.230  1.00  0.00           H  
ATOM   1389  HA  VAL A  90      -5.420  -4.854  -3.489  1.00  0.00           H  
ATOM   1390  HB  VAL A  90      -3.262  -3.419  -5.182  1.00  0.00           H  
ATOM   1391 1HG1 VAL A  90      -1.623  -4.266  -3.575  1.00  0.00           H  
ATOM   1392 2HG1 VAL A  90      -2.799  -3.169  -2.812  1.00  0.00           H  
ATOM   1393 3HG1 VAL A  90      -2.941  -4.929  -2.580  1.00  0.00           H  
ATOM   1394 1HG2 VAL A  90      -2.305  -5.678  -5.499  1.00  0.00           H  
ATOM   1395 2HG2 VAL A  90      -3.650  -6.377  -4.565  1.00  0.00           H  
ATOM   1396 3HG2 VAL A  90      -3.966  -5.589  -6.130  1.00  0.00           H  
ATOM   1397  N   GLU A  91      -5.237  -1.657  -3.969  1.00  0.00           N  
ATOM   1398  CA  GLU A  91      -5.375  -0.374  -3.290  1.00  0.00           C  
ATOM   1399  C   GLU A  91      -6.669  -0.330  -2.488  1.00  0.00           C  
ATOM   1400  O   GLU A  91      -6.709   0.273  -1.417  1.00  0.00           O  
ATOM   1401  CB  GLU A  91      -5.345   0.776  -4.299  1.00  0.00           C  
ATOM   1402  CG  GLU A  91      -4.020   0.933  -5.034  1.00  0.00           C  
ATOM   1403  CD  GLU A  91      -3.868  -0.031  -6.177  1.00  0.00           C  
ATOM   1404  OE1 GLU A  91      -4.779  -0.786  -6.419  1.00  0.00           O  
ATOM   1405  OE2 GLU A  91      -2.839  -0.012  -6.811  1.00  0.00           O  
ATOM   1406  H   GLU A  91      -5.166  -1.675  -4.977  1.00  0.00           H  
ATOM   1407  HA  GLU A  91      -4.555  -0.269  -2.579  1.00  0.00           H  
ATOM   1408 1HB  GLU A  91      -6.125   0.625  -5.045  1.00  0.00           H  
ATOM   1409 2HB  GLU A  91      -5.557   1.715  -3.788  1.00  0.00           H  
ATOM   1410 1HG  GLU A  91      -3.949   1.950  -5.419  1.00  0.00           H  
ATOM   1411 2HG  GLU A  91      -3.206   0.783  -4.327  1.00  0.00           H  
ATOM   1412  N   GLU A  92      -7.916  -0.956  -3.000  1.00  0.00           N  
ATOM   1413  CA  GLU A  92      -9.169  -1.027  -2.239  1.00  0.00           C  
ATOM   1414  C   GLU A  92      -9.054  -1.918  -1.006  1.00  0.00           C  
ATOM   1415  O   GLU A  92      -9.641  -1.620   0.032  1.00  0.00           O  
ATOM   1416  CB  GLU A  92     -10.300  -1.539  -3.137  1.00  0.00           C  
ATOM   1417  CG  GLU A  92     -10.849  -0.506  -4.109  1.00  0.00           C  
ATOM   1418  CD  GLU A  92     -11.630   0.583  -3.427  1.00  0.00           C  
ATOM   1419  OE1 GLU A  92     -12.556   0.270  -2.719  1.00  0.00           O  
ATOM   1420  OE2 GLU A  92     -11.298   1.730  -3.613  1.00  0.00           O  
ATOM   1421  H   GLU A  92      -7.894  -1.311  -3.945  1.00  0.00           H  
ATOM   1422  HA  GLU A  92      -9.440  -0.019  -1.927  1.00  0.00           H  
ATOM   1423 1HB  GLU A  92      -9.944  -2.391  -3.719  1.00  0.00           H  
ATOM   1424 2HB  GLU A  92     -11.126  -1.888  -2.516  1.00  0.00           H  
ATOM   1425 1HG  GLU A  92     -10.019  -0.056  -4.653  1.00  0.00           H  
ATOM   1426 2HG  GLU A  92     -11.490  -1.008  -4.832  1.00  0.00           H  
ATOM   1427  N   ALA A  93      -8.338  -3.031  -1.133  1.00  0.00           N  
ATOM   1428  CA  ALA A  93      -8.142  -3.922   0.006  1.00  0.00           C  
ATOM   1429  C   ALA A  93      -7.388  -3.180   1.109  1.00  0.00           C  
ATOM   1430  O   ALA A  93      -7.637  -3.378   2.289  1.00  0.00           O  
ATOM   1431  CB  ALA A  93      -7.390  -5.181  -0.409  1.00  0.00           C  
ATOM   1432  H   ALA A  93      -7.920  -3.271  -2.022  1.00  0.00           H  
ATOM   1433  HA  ALA A  93      -9.123  -4.209   0.383  1.00  0.00           H  
ATOM   1434 1HB  ALA A  93      -7.256  -5.828   0.459  1.00  0.00           H  
ATOM   1435 2HB  ALA A  93      -7.961  -5.710  -1.172  1.00  0.00           H  
ATOM   1436 3HB  ALA A  93      -6.414  -4.906  -0.809  1.00  0.00           H  
ATOM   1437  N   VAL A  94      -6.309  -2.271   0.772  1.00  0.00           N  
ATOM   1438  CA  VAL A  94      -5.538  -1.465   1.703  1.00  0.00           C  
ATOM   1439  C   VAL A  94      -6.456  -0.398   2.320  1.00  0.00           C  
ATOM   1440  O   VAL A  94      -6.516  -0.279   3.543  1.00  0.00           O  
ATOM   1441  CB  VAL A  94      -4.350  -0.795   0.988  1.00  0.00           C  
ATOM   1442  CG1 VAL A  94      -3.655   0.187   1.917  1.00  0.00           C  
ATOM   1443  CG2 VAL A  94      -3.376  -1.856   0.497  1.00  0.00           C  
ATOM   1444  H   VAL A  94      -6.069  -2.252  -0.210  1.00  0.00           H  
ATOM   1445  HA  VAL A  94      -5.199  -2.107   2.517  1.00  0.00           H  
ATOM   1446  HB  VAL A  94      -4.725  -0.224   0.138  1.00  0.00           H  
ATOM   1447 1HG1 VAL A  94      -2.817   0.652   1.394  1.00  0.00           H  
ATOM   1448 2HG1 VAL A  94      -4.361   0.957   2.227  1.00  0.00           H  
ATOM   1449 3HG1 VAL A  94      -3.284  -0.342   2.795  1.00  0.00           H  
ATOM   1450 1HG2 VAL A  94      -2.540  -1.376  -0.008  1.00  0.00           H  
ATOM   1451 2HG2 VAL A  94      -3.006  -2.432   1.347  1.00  0.00           H  
ATOM   1452 3HG2 VAL A  94      -3.885  -2.524  -0.198  1.00  0.00           H  
ATOM   1453  N   LYS A  95      -7.253   0.420   1.439  1.00  0.00           N  
ATOM   1454  CA  LYS A  95      -8.137   1.504   1.890  1.00  0.00           C  
ATOM   1455  C   LYS A  95      -9.264   0.994   2.754  1.00  0.00           C  
ATOM   1456  O   LYS A  95      -9.681   1.667   3.691  1.00  0.00           O  
ATOM   1457  CB  LYS A  95      -8.713   2.263   0.693  1.00  0.00           C  
ATOM   1458  CG  LYS A  95      -7.702   3.125  -0.052  1.00  0.00           C  
ATOM   1459  CD  LYS A  95      -8.331   3.788  -1.268  1.00  0.00           C  
ATOM   1460  CE  LYS A  95      -7.314   4.623  -2.033  1.00  0.00           C  
ATOM   1461  NZ  LYS A  95      -7.906   5.247  -3.247  1.00  0.00           N  
ATOM   1462  H   LYS A  95      -7.195   0.212   0.453  1.00  0.00           H  
ATOM   1463  HA  LYS A  95      -7.552   2.197   2.496  1.00  0.00           H  
ATOM   1464 1HB  LYS A  95      -9.135   1.552  -0.019  1.00  0.00           H  
ATOM   1465 2HB  LYS A  95      -9.523   2.911   1.028  1.00  0.00           H  
ATOM   1466 1HG  LYS A  95      -7.320   3.897   0.616  1.00  0.00           H  
ATOM   1467 2HG  LYS A  95      -6.866   2.506  -0.378  1.00  0.00           H  
ATOM   1468 1HD  LYS A  95      -8.734   3.023  -1.933  1.00  0.00           H  
ATOM   1469 2HD  LYS A  95      -9.149   4.433  -0.948  1.00  0.00           H  
ATOM   1470 1HE  LYS A  95      -6.929   5.410  -1.385  1.00  0.00           H  
ATOM   1471 2HE  LYS A  95      -6.479   3.991  -2.335  1.00  0.00           H  
ATOM   1472 1HZ  LYS A  95      -7.201   5.791  -3.724  1.00  0.00           H  
ATOM   1473 2HZ  LYS A  95      -8.250   4.525  -3.864  1.00  0.00           H  
ATOM   1474 3HZ  LYS A  95      -8.670   5.850  -2.977  1.00  0.00           H  
ATOM   1475  N   ARG A  96      -9.966  -0.268   2.472  1.00  0.00           N  
ATOM   1476  CA  ARG A  96     -11.050  -0.844   3.268  1.00  0.00           C  
ATOM   1477  C   ARG A  96     -10.553  -1.354   4.616  1.00  0.00           C  
ATOM   1478  O   ARG A  96     -11.264  -1.282   5.609  1.00  0.00           O  
ATOM   1479  CB  ARG A  96     -11.738  -1.991   2.518  1.00  0.00           C  
ATOM   1480  CG  ARG A  96     -12.487  -1.529   1.290  1.00  0.00           C  
ATOM   1481  CD  ARG A  96     -12.996  -2.683   0.485  1.00  0.00           C  
ATOM   1482  NE  ARG A  96     -13.357  -2.244  -0.857  1.00  0.00           N  
ATOM   1483  CZ  ARG A  96     -14.069  -2.962  -1.713  1.00  0.00           C  
ATOM   1484  NH1 ARG A  96     -14.520  -4.167  -1.364  1.00  0.00           N  
ATOM   1485  NH2 ARG A  96     -14.324  -2.469  -2.910  1.00  0.00           N  
ATOM   1486  H   ARG A  96      -9.639  -0.763   1.655  1.00  0.00           H  
ATOM   1487  HA  ARG A  96     -11.790  -0.066   3.459  1.00  0.00           H  
ATOM   1488 1HB  ARG A  96     -10.994  -2.726   2.216  1.00  0.00           H  
ATOM   1489 2HB  ARG A  96     -12.440  -2.493   3.186  1.00  0.00           H  
ATOM   1490 1HG  ARG A  96     -13.337  -0.917   1.590  1.00  0.00           H  
ATOM   1491 2HG  ARG A  96     -11.820  -0.938   0.659  1.00  0.00           H  
ATOM   1492 1HD  ARG A  96     -12.224  -3.447   0.411  1.00  0.00           H  
ATOM   1493 2HD  ARG A  96     -13.876  -3.105   0.969  1.00  0.00           H  
ATOM   1494  HE  ARG A  96     -13.043  -1.328  -1.152  1.00  0.00           H  
ATOM   1495 1HH1 ARG A  96     -14.319  -4.535  -0.446  1.00  0.00           H  
ATOM   1496 2HH1 ARG A  96     -15.062  -4.712  -2.019  1.00  0.00           H  
ATOM   1497 1HH2 ARG A  96     -13.978  -1.554  -3.165  1.00  0.00           H  
ATOM   1498 2HH2 ARG A  96     -14.864  -3.005  -3.573  1.00  0.00           H  
ATOM   1499  N   ALA A  97      -9.225  -2.026   4.738  1.00  0.00           N  
ATOM   1500  CA  ALA A  97      -8.610  -2.504   5.959  1.00  0.00           C  
ATOM   1501  C   ALA A  97      -8.410  -1.309   6.891  1.00  0.00           C  
ATOM   1502  O   ALA A  97      -8.599  -1.431   8.081  1.00  0.00           O  
ATOM   1503  CB  ALA A  97      -7.288  -3.189   5.652  1.00  0.00           C  
ATOM   1504  H   ALA A  97      -8.748  -2.163   3.859  1.00  0.00           H  
ATOM   1505  HA  ALA A  97      -9.284  -3.229   6.417  1.00  0.00           H  
ATOM   1506 1HB  ALA A  97      -6.838  -3.544   6.579  1.00  0.00           H  
ATOM   1507 2HB  ALA A  97      -7.463  -4.035   4.987  1.00  0.00           H  
ATOM   1508 3HB  ALA A  97      -6.617  -2.481   5.170  1.00  0.00           H  
ATOM   1509  N   LEU A  98      -8.034  -0.158   6.330  1.00  0.00           N  
ATOM   1510  CA  LEU A  98      -7.863   1.070   7.107  1.00  0.00           C  
ATOM   1511  C   LEU A  98      -9.181   1.630   7.643  1.00  0.00           C  
ATOM   1512  O   LEU A  98      -9.240   2.070   8.774  1.00  0.00           O  
ATOM   1513  CB  LEU A  98      -7.175   2.135   6.244  1.00  0.00           C  
ATOM   1514  CG  LEU A  98      -6.909   3.479   6.933  1.00  0.00           C  
ATOM   1515  CD1 LEU A  98      -6.029   3.259   8.156  1.00  0.00           C  
ATOM   1516  CD2 LEU A  98      -6.247   4.432   5.949  1.00  0.00           C  
ATOM   1517  H   LEU A  98      -7.864  -0.138   5.335  1.00  0.00           H  
ATOM   1518  HA  LEU A  98      -7.256   0.842   7.984  1.00  0.00           H  
ATOM   1519 1HB  LEU A  98      -6.218   1.742   5.905  1.00  0.00           H  
ATOM   1520 2HB  LEU A  98      -7.796   2.328   5.369  1.00  0.00           H  
ATOM   1521  HG  LEU A  98      -7.852   3.907   7.274  1.00  0.00           H  
ATOM   1522 1HD1 LEU A  98      -5.840   4.214   8.646  1.00  0.00           H  
ATOM   1523 2HD1 LEU A  98      -6.535   2.589   8.852  1.00  0.00           H  
ATOM   1524 3HD1 LEU A  98      -5.083   2.816   7.848  1.00  0.00           H  
ATOM   1525 1HD2 LEU A  98      -6.059   5.388   6.438  1.00  0.00           H  
ATOM   1526 2HD2 LEU A  98      -5.303   4.007   5.608  1.00  0.00           H  
ATOM   1527 3HD2 LEU A  98      -6.905   4.586   5.093  1.00  0.00           H  
ATOM   1528  N   LYS A  99     -10.239   1.605   6.836  1.00  0.00           N  
ATOM   1529  CA  LYS A  99     -11.545   2.048   7.323  1.00  0.00           C  
ATOM   1530  C   LYS A  99     -12.010   1.184   8.484  1.00  0.00           C  
ATOM   1531  O   LYS A  99     -12.565   1.702   9.461  1.00  0.00           O  
ATOM   1532  CB  LYS A  99     -12.581   2.018   6.198  1.00  0.00           C  
ATOM   1533  CG  LYS A  99     -12.402   3.106   5.148  1.00  0.00           C  
ATOM   1534  CD  LYS A  99     -13.440   2.984   4.042  1.00  0.00           C  
ATOM   1535  CE  LYS A  99     -13.242   4.051   2.976  1.00  0.00           C  
ATOM   1536  NZ  LYS A  99     -14.231   3.924   1.871  1.00  0.00           N  
ATOM   1537  H   LYS A  99     -10.151   1.285   5.883  1.00  0.00           H  
ATOM   1538  HA  LYS A  99     -11.454   3.077   7.674  1.00  0.00           H  
ATOM   1539 1HB  LYS A  99     -12.540   1.054   5.691  1.00  0.00           H  
ATOM   1540 2HB  LYS A  99     -13.581   2.123   6.621  1.00  0.00           H  
ATOM   1541 1HG  LYS A  99     -12.499   4.086   5.619  1.00  0.00           H  
ATOM   1542 2HG  LYS A  99     -11.407   3.030   4.712  1.00  0.00           H  
ATOM   1543 1HD  LYS A  99     -13.362   2.000   3.578  1.00  0.00           H  
ATOM   1544 2HD  LYS A  99     -14.438   3.088   4.467  1.00  0.00           H  
ATOM   1545 1HE  LYS A  99     -13.345   5.038   3.427  1.00  0.00           H  
ATOM   1546 2HE  LYS A  99     -12.238   3.969   2.560  1.00  0.00           H  
ATOM   1547 1HZ  LYS A  99     -14.066   4.648   1.186  1.00  0.00           H  
ATOM   1548 2HZ  LYS A  99     -14.132   3.018   1.434  1.00  0.00           H  
ATOM   1549 3HZ  LYS A  99     -15.165   4.018   2.242  1.00  0.00           H  
ATOM   1550  N   LEU A 100     -11.810  -0.131   8.367  1.00  0.00           N  
ATOM   1551  CA  LEU A 100     -12.187  -1.044   9.438  1.00  0.00           C  
ATOM   1552  C   LEU A 100     -11.328  -0.770  10.670  1.00  0.00           C  
ATOM   1553  O   LEU A 100     -11.815  -0.796  11.800  1.00  0.00           O  
ATOM   1554  CB  LEU A 100     -12.020  -2.501   8.989  1.00  0.00           C  
ATOM   1555  CG  LEU A 100     -13.053  -3.007   7.974  1.00  0.00           C  
ATOM   1556  CD1 LEU A 100     -12.573  -4.321   7.372  1.00  0.00           C  
ATOM   1557  CD2 LEU A 100     -14.398  -3.181   8.663  1.00  0.00           C  
ATOM   1558  H   LEU A 100     -11.390  -0.504   7.528  1.00  0.00           H  
ATOM   1559  HA  LEU A 100     -13.236  -0.875   9.682  1.00  0.00           H  
ATOM   1560 1HB  LEU A 100     -11.033  -2.615   8.542  1.00  0.00           H  
ATOM   1561 2HB  LEU A 100     -12.075  -3.144   9.867  1.00  0.00           H  
ATOM   1562  HG  LEU A 100     -13.151  -2.285   7.163  1.00  0.00           H  
ATOM   1563 1HD1 LEU A 100     -13.307  -4.681   6.651  1.00  0.00           H  
ATOM   1564 2HD1 LEU A 100     -11.618  -4.164   6.869  1.00  0.00           H  
ATOM   1565 3HD1 LEU A 100     -12.449  -5.060   8.163  1.00  0.00           H  
ATOM   1566 1HD2 LEU A 100     -15.133  -3.540   7.942  1.00  0.00           H  
ATOM   1567 2HD2 LEU A 100     -14.302  -3.904   9.473  1.00  0.00           H  
ATOM   1568 3HD2 LEU A 100     -14.726  -2.223   9.068  1.00  0.00           H  
ATOM   1569  N   LYS A 101     -10.042  -0.526  10.440  1.00  0.00           N  
ATOM   1570  CA  LYS A 101      -9.119  -0.239  11.522  1.00  0.00           C  
ATOM   1571  C   LYS A 101      -9.703   0.868  12.415  1.00  0.00           C  
ATOM   1572  O   LYS A 101      -9.881   0.667  13.621  1.00  0.00           O  
ATOM   1573  CB  LYS A 101      -7.752   0.170  10.972  1.00  0.00           C  
ATOM   1574  CG  LYS A 101      -6.718   0.505  12.040  1.00  0.00           C  
ATOM   1575  CD  LYS A 101      -5.430   1.024  11.419  1.00  0.00           C  
ATOM   1576  CE  LYS A 101      -4.327   1.154  12.458  1.00  0.00           C  
ATOM   1577  NZ  LYS A 101      -4.593   2.261  13.417  1.00  0.00           N  
ATOM   1578  H   LYS A 101      -9.699  -0.538   9.490  1.00  0.00           H  
ATOM   1579  HA  LYS A 101      -9.019  -1.135  12.136  1.00  0.00           H  
ATOM   1580 1HB  LYS A 101      -7.350  -0.636  10.358  1.00  0.00           H  
ATOM   1581 2HB  LYS A 101      -7.864   1.045  10.331  1.00  0.00           H  
ATOM   1582 1HG  LYS A 101      -7.121   1.264  12.711  1.00  0.00           H  
ATOM   1583 2HG  LYS A 101      -6.496  -0.389  12.623  1.00  0.00           H  
ATOM   1584 1HD  LYS A 101      -5.102   0.340  10.636  1.00  0.00           H  
ATOM   1585 2HD  LYS A 101      -5.611   2.002  10.971  1.00  0.00           H  
ATOM   1586 1HE  LYS A 101      -4.239   0.222  13.014  1.00  0.00           H  
ATOM   1587 2HE  LYS A 101      -3.377   1.344  11.959  1.00  0.00           H  
ATOM   1588 1HZ  LYS A 101      -3.839   2.314  14.088  1.00  0.00           H  
ATOM   1589 2HZ  LYS A 101      -4.657   3.135  12.914  1.00  0.00           H  
ATOM   1590 3HZ  LYS A 101      -5.462   2.086  13.901  1.00  0.00           H  
ATOM   1591  N   THR A 102     -10.057   2.008  11.822  1.00  0.00           N  
ATOM   1592  CA  THR A 102     -10.458   3.165  12.618  1.00  0.00           C  
ATOM   1593  C   THR A 102     -11.932   3.121  13.020  1.00  0.00           C  
ATOM   1594  O   THR A 102     -12.341   3.721  14.014  1.00  0.00           O  
ATOM   1595  CB  THR A 102     -10.176   4.473  11.855  1.00  0.00           C  
ATOM   1596  OG1 THR A 102     -10.988   4.524  10.675  1.00  0.00           O  
ATOM   1597  CG2 THR A 102      -8.710   4.555  11.461  1.00  0.00           C  
ATOM   1598  H   THR A 102     -10.052   2.081  10.815  1.00  0.00           H  
ATOM   1599  HA  THR A 102      -9.885   3.163  13.546  1.00  0.00           H  
ATOM   1600  HB  THR A 102     -10.425   5.324  12.489  1.00  0.00           H  
ATOM   1601  HG1 THR A 102     -11.877   4.801  10.911  1.00  0.00           H  
ATOM   1602 1HG2 THR A 102      -8.529   5.486  10.923  1.00  0.00           H  
ATOM   1603 2HG2 THR A 102      -8.090   4.528  12.357  1.00  0.00           H  
ATOM   1604 3HG2 THR A 102      -8.457   3.712  10.820  1.00  0.00           H  
ATOM   1605  N   LYS A 103     -12.733   2.401  12.252  1.00  0.00           N  
ATOM   1606  CA  LYS A 103     -14.136   2.226  12.593  1.00  0.00           C  
ATOM   1607  C   LYS A 103     -14.361   1.265  13.766  1.00  0.00           C  
ATOM   1608  O   LYS A 103     -15.202   1.518  14.632  1.00  0.00           O  
ATOM   1609  CB  LYS A 103     -14.906   1.735  11.366  1.00  0.00           C  
ATOM   1610  CG  LYS A 103     -16.404   1.579  11.585  1.00  0.00           C  
ATOM   1611  CD  LYS A 103     -17.116   1.201  10.294  1.00  0.00           C  
ATOM   1612  CE  LYS A 103     -18.624   1.128  10.493  1.00  0.00           C  
ATOM   1613  NZ  LYS A 103     -19.336   0.814   9.224  1.00  0.00           N  
ATOM   1614  H   LYS A 103     -12.371   1.966  11.415  1.00  0.00           H  
ATOM   1615  HA  LYS A 103     -14.538   3.187  12.913  1.00  0.00           H  
ATOM   1616 1HB  LYS A 103     -14.759   2.432  10.541  1.00  0.00           H  
ATOM   1617 2HB  LYS A 103     -14.512   0.768  11.052  1.00  0.00           H  
ATOM   1618 1HG  LYS A 103     -16.586   0.804  12.330  1.00  0.00           H  
ATOM   1619 2HG  LYS A 103     -16.818   2.517  11.955  1.00  0.00           H  
ATOM   1620 1HD  LYS A 103     -16.895   1.943   9.525  1.00  0.00           H  
ATOM   1621 2HD  LYS A 103     -16.757   0.231   9.952  1.00  0.00           H  
ATOM   1622 1HE  LYS A 103     -18.855   0.358  11.226  1.00  0.00           H  
ATOM   1623 2HE  LYS A 103     -18.987   2.083  10.872  1.00  0.00           H  
ATOM   1624 1HZ  LYS A 103     -20.331   0.774   9.398  1.00  0.00           H  
ATOM   1625 2HZ  LYS A 103     -19.141   1.533   8.540  1.00  0.00           H  
ATOM   1626 3HZ  LYS A 103     -19.021  -0.078   8.873  1.00  0.00           H  
ATOM   1627  N   LEU A 104     -13.614   0.165  13.799  1.00  0.00           N  
ATOM   1628  CA  LEU A 104     -13.838  -0.870  14.809  1.00  0.00           C  
ATOM   1629  C   LEU A 104     -12.899  -0.761  16.016  1.00  0.00           C  
ATOM   1630  O   LEU A 104     -13.249  -1.203  17.112  1.00  0.00           O  
ATOM   1631  CB  LEU A 104     -13.676  -2.254  14.168  1.00  0.00           C  
ATOM   1632  CG  LEU A 104     -14.606  -2.551  12.985  1.00  0.00           C  
ATOM   1633  CD1 LEU A 104     -14.216  -3.881  12.354  1.00  0.00           C  
ATOM   1634  CD2 LEU A 104     -16.049  -2.577  13.466  1.00  0.00           C  
ATOM   1635  H   LEU A 104     -12.878   0.037  13.118  1.00  0.00           H  
ATOM   1636  HA  LEU A 104     -14.854  -0.770  15.188  1.00  0.00           H  
ATOM   1637 1HB  LEU A 104     -12.651  -2.357  13.817  1.00  0.00           H  
ATOM   1638 2HB  LEU A 104     -13.856  -3.013  14.929  1.00  0.00           H  
ATOM   1639  HG  LEU A 104     -14.490  -1.776  12.227  1.00  0.00           H  
ATOM   1640 1HD1 LEU A 104     -14.876  -4.092  11.513  1.00  0.00           H  
ATOM   1641 2HD1 LEU A 104     -13.186  -3.828  12.001  1.00  0.00           H  
ATOM   1642 3HD1 LEU A 104     -14.306  -4.675  13.094  1.00  0.00           H  
ATOM   1643 1HD2 LEU A 104     -16.710  -2.787  12.625  1.00  0.00           H  
ATOM   1644 2HD2 LEU A 104     -16.166  -3.353  14.223  1.00  0.00           H  
ATOM   1645 3HD2 LEU A 104     -16.306  -1.609  13.896  1.00  0.00           H  
ATOM   1646  N   GLY A 105     -11.711  -0.191  15.812  1.00  0.00           N  
ATOM   1647  CA  GLY A 105     -10.643  -0.261  16.798  1.00  0.00           C  
ATOM   1648  C   GLY A 105      -9.807  -1.537  16.745  1.00  0.00           C  
ATOM   1649  O   GLY A 105      -9.460  -2.100  17.787  1.00  0.00           O  
ATOM   1650  H   GLY A 105     -11.550   0.303  14.945  1.00  0.00           H  
ATOM   1651 1HA  GLY A 105      -9.971   0.586  16.666  1.00  0.00           H  
ATOM   1652 2HA  GLY A 105     -11.068  -0.181  17.798  1.00  0.00           H  
ATOM   1653  N   VAL A 106      -9.473  -1.993  15.535  1.00  0.00           N  
ATOM   1654  CA  VAL A 106      -8.780  -3.268  15.375  1.00  0.00           C  
ATOM   1655  C   VAL A 106      -7.492  -3.074  14.580  1.00  0.00           C  
ATOM   1656  O   VAL A 106      -7.281  -2.027  13.974  1.00  0.00           O  
ATOM   1657  CB  VAL A 106      -9.682  -4.288  14.656  1.00  0.00           C  
ATOM   1658  CG1 VAL A 106     -10.958  -4.524  15.451  1.00  0.00           C  
ATOM   1659  CG2 VAL A 106     -10.004  -3.795  13.253  1.00  0.00           C  
ATOM   1660  H   VAL A 106      -9.703  -1.450  14.715  1.00  0.00           H  
ATOM   1661  HA  VAL A 106      -8.491  -3.632  16.362  1.00  0.00           H  
ATOM   1662  HB  VAL A 106      -9.160  -5.242  14.595  1.00  0.00           H  
ATOM   1663 1HG1 VAL A 106     -11.584  -5.248  14.928  1.00  0.00           H  
ATOM   1664 2HG1 VAL A 106     -10.705  -4.910  16.438  1.00  0.00           H  
ATOM   1665 3HG1 VAL A 106     -11.500  -3.585  15.555  1.00  0.00           H  
ATOM   1666 1HG2 VAL A 106     -10.642  -4.521  12.750  1.00  0.00           H  
ATOM   1667 2HG2 VAL A 106     -10.522  -2.837  13.314  1.00  0.00           H  
ATOM   1668 3HG2 VAL A 106      -9.079  -3.672  12.689  1.00  0.00           H  
ATOM   1669  N   SER A 107      -6.617  -4.071  14.596  1.00  0.00           N  
ATOM   1670  CA  SER A 107      -5.409  -3.981  13.798  1.00  0.00           C  
ATOM   1671  C   SER A 107      -5.699  -4.199  12.299  1.00  0.00           C  
ATOM   1672  O   SER A 107      -6.776  -4.671  11.915  1.00  0.00           O  
ATOM   1673  CB  SER A 107      -4.398  -5.000  14.287  1.00  0.00           C  
ATOM   1674  OG  SER A 107      -4.816  -6.304  13.990  1.00  0.00           O  
ATOM   1675  H   SER A 107      -6.779  -4.896  15.154  1.00  0.00           H  
ATOM   1676  HA  SER A 107      -4.999  -2.976  13.902  1.00  0.00           H  
ATOM   1677 1HB  SER A 107      -3.433  -4.809  13.818  1.00  0.00           H  
ATOM   1678 2HB  SER A 107      -4.265  -4.893  15.362  1.00  0.00           H  
ATOM   1679  HG  SER A 107      -4.214  -6.888  14.458  1.00  0.00           H  
ATOM   1680  N   LEU A 108      -4.724  -3.848  11.466  1.00  0.00           N  
ATOM   1681  CA  LEU A 108      -4.825  -4.045  10.037  1.00  0.00           C  
ATOM   1682  C   LEU A 108      -4.917  -5.539   9.765  1.00  0.00           C  
ATOM   1683  O   LEU A 108      -5.623  -5.966   8.869  1.00  0.00           O  
ATOM   1684  CB  LEU A 108      -3.615  -3.439   9.316  1.00  0.00           C  
ATOM   1685  CG  LEU A 108      -3.549  -1.907   9.298  1.00  0.00           C  
ATOM   1686  CD1 LEU A 108      -2.186  -1.463   8.785  1.00  0.00           C  
ATOM   1687  CD2 LEU A 108      -4.667  -1.361   8.423  1.00  0.00           C  
ATOM   1688  H   LEU A 108      -3.886  -3.430  11.847  1.00  0.00           H  
ATOM   1689  HA  LEU A 108      -5.720  -3.537   9.681  1.00  0.00           H  
ATOM   1690 1HB  LEU A 108      -2.706  -3.805   9.794  1.00  0.00           H  
ATOM   1691 2HB  LEU A 108      -3.618  -3.783   8.281  1.00  0.00           H  
ATOM   1692  HG  LEU A 108      -3.663  -1.526  10.313  1.00  0.00           H  
ATOM   1693 1HD1 LEU A 108      -2.139  -0.374   8.772  1.00  0.00           H  
ATOM   1694 2HD1 LEU A 108      -1.406  -1.851   9.440  1.00  0.00           H  
ATOM   1695 3HD1 LEU A 108      -2.035  -1.844   7.775  1.00  0.00           H  
ATOM   1696 1HD2 LEU A 108      -4.621  -0.272   8.411  1.00  0.00           H  
ATOM   1697 2HD2 LEU A 108      -4.552  -1.740   7.407  1.00  0.00           H  
ATOM   1698 3HD2 LEU A 108      -5.630  -1.678   8.822  1.00  0.00           H  
ATOM   1699  N   ASP A 109      -4.170  -6.459  10.548  1.00  0.00           N  
ATOM   1700  CA  ASP A 109      -4.253  -7.907  10.408  1.00  0.00           C  
ATOM   1701  C   ASP A 109      -5.656  -8.420  10.706  1.00  0.00           C  
ATOM   1702  O   ASP A 109      -6.179  -9.275   9.991  1.00  0.00           O  
ATOM   1703  CB  ASP A 109      -3.248  -8.592  11.337  1.00  0.00           C  
ATOM   1704  CG  ASP A 109      -1.800  -8.288  10.971  1.00  0.00           C  
ATOM   1705  OD1 ASP A 109      -1.576  -7.760   9.908  1.00  0.00           O  
ATOM   1706  OD2 ASP A 109      -0.935  -8.586  11.760  1.00  0.00           O  
ATOM   1707  H   ASP A 109      -3.571  -6.068  11.261  1.00  0.00           H  
ATOM   1708  HA  ASP A 109      -4.021  -8.162   9.373  1.00  0.00           H  
ATOM   1709 1HB  ASP A 109      -3.423  -8.271  12.364  1.00  0.00           H  
ATOM   1710 2HB  ASP A 109      -3.397  -9.672  11.303  1.00  0.00           H  
ATOM   1711  N   GLN A 110      -6.275  -7.907  11.755  1.00  0.00           N  
ATOM   1712  CA  GLN A 110      -7.672  -8.247  12.016  1.00  0.00           C  
ATOM   1713  C   GLN A 110      -8.657  -7.747  10.956  1.00  0.00           C  
ATOM   1714  O   GLN A 110      -9.618  -8.436  10.614  1.00  0.00           O  
ATOM   1715  CB  GLN A 110      -8.083  -7.698  13.385  1.00  0.00           C  
ATOM   1716  CG  GLN A 110      -7.424  -8.398  14.561  1.00  0.00           C  
ATOM   1717  CD  GLN A 110      -7.652  -7.668  15.871  1.00  0.00           C  
ATOM   1718  OE1 GLN A 110      -7.452  -6.453  15.963  1.00  0.00           O  
ATOM   1719  NE2 GLN A 110      -8.070  -8.405  16.893  1.00  0.00           N  
ATOM   1720  H   GLN A 110      -5.795  -7.281  12.385  1.00  0.00           H  
ATOM   1721  HA  GLN A 110      -7.766  -9.332  12.034  1.00  0.00           H  
ATOM   1722 1HB  GLN A 110      -7.833  -6.638  13.441  1.00  0.00           H  
ATOM   1723 2HB  GLN A 110      -9.163  -7.786  13.503  1.00  0.00           H  
ATOM   1724 1HG  GLN A 110      -7.841  -9.402  14.653  1.00  0.00           H  
ATOM   1725 2HG  GLN A 110      -6.351  -8.454  14.382  1.00  0.00           H  
ATOM   1726 1HE2 GLN A 110      -8.236  -7.977  17.783  1.00  0.00           H  
ATOM   1727 2HE2 GLN A 110      -8.218  -9.387  16.775  1.00  0.00           H  
ATOM   1728  N   ALA A 111      -8.469  -6.460  10.431  1.00  0.00           N  
ATOM   1729  CA  ALA A 111      -9.279  -5.792   9.414  1.00  0.00           C  
ATOM   1730  C   ALA A 111      -9.222  -6.614   8.127  1.00  0.00           C  
ATOM   1731  O   ALA A 111     -10.188  -6.700   7.389  1.00  0.00           O  
ATOM   1732  CB  ALA A 111      -8.786  -4.373   9.174  1.00  0.00           C  
ATOM   1733  H   ALA A 111      -7.695  -5.966  10.847  1.00  0.00           H  
ATOM   1734  HA  ALA A 111     -10.305  -5.748   9.774  1.00  0.00           H  
ATOM   1735 1HB  ALA A 111      -9.404  -3.896   8.413  1.00  0.00           H  
ATOM   1736 2HB  ALA A 111      -8.849  -3.803  10.101  1.00  0.00           H  
ATOM   1737 3HB  ALA A 111      -7.751  -4.399   8.835  1.00  0.00           H  
ATOM   1738  N   LEU A 112      -7.975  -7.232   7.732  1.00  0.00           N  
ATOM   1739  CA  LEU A 112      -7.843  -8.077   6.549  1.00  0.00           C  
ATOM   1740  C   LEU A 112      -8.623  -9.355   6.700  1.00  0.00           C  
ATOM   1741  O   LEU A 112      -9.267  -9.815   5.757  1.00  0.00           O  
ATOM   1742  CB  LEU A 112      -6.369  -8.408   6.288  1.00  0.00           C  
ATOM   1743  CG  LEU A 112      -5.495  -7.235   5.824  1.00  0.00           C  
ATOM   1744  CD1 LEU A 112      -4.032  -7.654   5.841  1.00  0.00           C  
ATOM   1745  CD2 LEU A 112      -5.925  -6.803   4.430  1.00  0.00           C  
ATOM   1746  H   LEU A 112      -7.150  -7.008   8.272  1.00  0.00           H  
ATOM   1747  HA  LEU A 112      -8.254  -7.534   5.697  1.00  0.00           H  
ATOM   1748 1HB  LEU A 112      -5.934  -8.802   7.205  1.00  0.00           H  
ATOM   1749 2HB  LEU A 112      -6.316  -9.183   5.523  1.00  0.00           H  
ATOM   1750  HG  LEU A 112      -5.611  -6.400   6.515  1.00  0.00           H  
ATOM   1751 1HD1 LEU A 112      -3.411  -6.820   5.511  1.00  0.00           H  
ATOM   1752 2HD1 LEU A 112      -3.746  -7.939   6.853  1.00  0.00           H  
ATOM   1753 3HD1 LEU A 112      -3.888  -8.500   5.170  1.00  0.00           H  
ATOM   1754 1HD2 LEU A 112      -5.305  -5.969   4.100  1.00  0.00           H  
ATOM   1755 2HD2 LEU A 112      -5.808  -7.638   3.738  1.00  0.00           H  
ATOM   1756 3HD2 LEU A 112      -6.970  -6.493   4.451  1.00  0.00           H  
ATOM   1757  N   TRP A 113      -8.562  -9.927   7.901  1.00  0.00           N  
ATOM   1758  CA  TRP A 113      -9.314 -11.138   8.210  1.00  0.00           C  
ATOM   1759  C   TRP A 113     -10.829 -10.928   8.216  1.00  0.00           C  
ATOM   1760  O   TRP A 113     -11.594 -11.839   7.898  1.00  0.00           O  
ATOM   1761  CB  TRP A 113      -8.877 -11.683   9.571  1.00  0.00           C  
ATOM   1762  CG  TRP A 113      -7.632 -12.514   9.511  1.00  0.00           C  
ATOM   1763  CD1 TRP A 113      -6.459 -12.274  10.163  1.00  0.00           C  
ATOM   1764  CD2 TRP A 113      -7.427 -13.731   8.754  1.00  0.00           C  
ATOM   1765  NE1 TRP A 113      -5.543 -13.252   9.865  1.00  0.00           N  
ATOM   1766  CE2 TRP A 113      -6.119 -14.153   9.005  1.00  0.00           C  
ATOM   1767  CE3 TRP A 113      -8.238 -14.486   7.897  1.00  0.00           C  
ATOM   1768  CZ2 TRP A 113      -5.594 -15.299   8.428  1.00  0.00           C  
ATOM   1769  CZ3 TRP A 113      -7.712 -15.635   7.320  1.00  0.00           C  
ATOM   1770  CH2 TRP A 113      -6.424 -16.031   7.580  1.00  0.00           C  
ATOM   1771  H   TRP A 113      -7.980  -9.514   8.615  1.00  0.00           H  
ATOM   1772  HA  TRP A 113      -9.100 -11.876   7.436  1.00  0.00           H  
ATOM   1773 1HB  TRP A 113      -8.703 -10.852  10.256  1.00  0.00           H  
ATOM   1774 2HB  TRP A 113      -9.676 -12.292   9.992  1.00  0.00           H  
ATOM   1775  HD1 TRP A 113      -6.276 -11.429  10.825  1.00  0.00           H  
ATOM   1776  HE1 TRP A 113      -4.599 -13.301  10.219  1.00  0.00           H  
ATOM   1777  HE3 TRP A 113      -9.262 -14.178   7.689  1.00  0.00           H  
ATOM   1778  HZ2 TRP A 113      -4.573 -15.629   8.622  1.00  0.00           H  
ATOM   1779  HZ3 TRP A 113      -8.350 -16.217   6.653  1.00  0.00           H  
ATOM   1780  HH2 TRP A 113      -6.043 -16.938   7.110  1.00  0.00           H  
ATOM   1781  N   ILE A 114     -11.264  -9.725   8.578  1.00  0.00           N  
ATOM   1782  CA  ILE A 114     -12.668  -9.347   8.431  1.00  0.00           C  
ATOM   1783  C   ILE A 114     -13.060  -9.257   6.956  1.00  0.00           C  
ATOM   1784  O   ILE A 114     -14.113  -9.751   6.552  1.00  0.00           O  
ATOM   1785  CB  ILE A 114     -12.951  -8.002   9.123  1.00  0.00           C  
ATOM   1786  CG1 ILE A 114     -12.832  -8.147  10.642  1.00  0.00           C  
ATOM   1787  CG2 ILE A 114     -14.331  -7.487   8.741  1.00  0.00           C  
ATOM   1788  CD1 ILE A 114     -12.751  -6.828  11.377  1.00  0.00           C  
ATOM   1789  H   ILE A 114     -10.612  -9.056   8.964  1.00  0.00           H  
ATOM   1790  HA  ILE A 114     -13.278 -10.123   8.894  1.00  0.00           H  
ATOM   1791  HB  ILE A 114     -12.204  -7.271   8.816  1.00  0.00           H  
ATOM   1792 1HG1 ILE A 114     -13.690  -8.698  11.024  1.00  0.00           H  
ATOM   1793 2HG1 ILE A 114     -11.939  -8.725  10.883  1.00  0.00           H  
ATOM   1794 1HG2 ILE A 114     -14.515  -6.536   9.240  1.00  0.00           H  
ATOM   1795 2HG2 ILE A 114     -14.381  -7.347   7.662  1.00  0.00           H  
ATOM   1796 3HG2 ILE A 114     -15.087  -8.210   9.049  1.00  0.00           H  
ATOM   1797 1HD1 ILE A 114     -12.667  -7.013  12.448  1.00  0.00           H  
ATOM   1798 2HD1 ILE A 114     -11.876  -6.274  11.035  1.00  0.00           H  
ATOM   1799 3HD1 ILE A 114     -13.650  -6.246  11.179  1.00  0.00           H  
ATOM   1800  N   LEU A 115     -12.187  -8.603   6.098  1.00  0.00           N  
ATOM   1801  CA  LEU A 115     -12.483  -8.523   4.677  1.00  0.00           C  
ATOM   1802  C   LEU A 115     -12.507  -9.908   4.055  1.00  0.00           C  
ATOM   1803  O   LEU A 115     -13.324 -10.168   3.186  1.00  0.00           O  
ATOM   1804  CB  LEU A 115     -11.443  -7.650   3.964  1.00  0.00           C  
ATOM   1805  CG  LEU A 115     -11.498  -6.151   4.289  1.00  0.00           C  
ATOM   1806  CD1 LEU A 115     -10.230  -5.475   3.785  1.00  0.00           C  
ATOM   1807  CD2 LEU A 115     -12.735  -5.538   3.650  1.00  0.00           C  
ATOM   1808  H   LEU A 115     -11.337  -8.184   6.447  1.00  0.00           H  
ATOM   1809  HA  LEU A 115     -13.470  -8.075   4.554  1.00  0.00           H  
ATOM   1810 1HB  LEU A 115     -10.449  -8.009   4.227  1.00  0.00           H  
ATOM   1811 2HB  LEU A 115     -11.574  -7.761   2.888  1.00  0.00           H  
ATOM   1812  HG  LEU A 115     -11.542  -6.014   5.369  1.00  0.00           H  
ATOM   1813 1HD1 LEU A 115     -10.269  -4.410   4.016  1.00  0.00           H  
ATOM   1814 2HD1 LEU A 115      -9.363  -5.920   4.273  1.00  0.00           H  
ATOM   1815 3HD1 LEU A 115     -10.150  -5.610   2.707  1.00  0.00           H  
ATOM   1816 1HD2 LEU A 115     -12.775  -4.474   3.881  1.00  0.00           H  
ATOM   1817 2HD2 LEU A 115     -12.692  -5.674   2.569  1.00  0.00           H  
ATOM   1818 3HD2 LEU A 115     -13.627  -6.028   4.041  1.00  0.00           H  
ATOM   1819  N   ILE A 116     -11.568 -10.902   4.519  1.00  0.00           N  
ATOM   1820  CA  ILE A 116     -11.503 -12.281   4.030  1.00  0.00           C  
ATOM   1821  C   ILE A 116     -12.734 -13.077   4.491  1.00  0.00           C  
ATOM   1822  O   ILE A 116     -13.378 -13.761   3.695  1.00  0.00           O  
ATOM   1823  CB  ILE A 116     -10.220 -12.979   4.517  1.00  0.00           C  
ATOM   1824  CG1 ILE A 116      -8.986 -12.328   3.886  1.00  0.00           C  
ATOM   1825  CG2 ILE A 116     -10.266 -14.464   4.193  1.00  0.00           C  
ATOM   1826  CD1 ILE A 116      -7.683 -12.730   4.537  1.00  0.00           C  
ATOM   1827  H   ILE A 116     -10.893 -10.590   5.203  1.00  0.00           H  
ATOM   1828  HA  ILE A 116     -11.505 -12.254   2.940  1.00  0.00           H  
ATOM   1829  HB  ILE A 116     -10.125 -12.854   5.595  1.00  0.00           H  
ATOM   1830 1HG1 ILE A 116      -8.936 -12.591   2.830  1.00  0.00           H  
ATOM   1831 2HG1 ILE A 116      -9.075 -11.243   3.947  1.00  0.00           H  
ATOM   1832 1HG2 ILE A 116      -9.351 -14.941   4.543  1.00  0.00           H  
ATOM   1833 2HG2 ILE A 116     -11.124 -14.917   4.687  1.00  0.00           H  
ATOM   1834 3HG2 ILE A 116     -10.356 -14.599   3.115  1.00  0.00           H  
ATOM   1835 1HD1 ILE A 116      -6.855 -12.228   4.036  1.00  0.00           H  
ATOM   1836 2HD1 ILE A 116      -7.697 -12.443   5.589  1.00  0.00           H  
ATOM   1837 3HD1 ILE A 116      -7.554 -13.809   4.457  1.00  0.00           H  
ATOM   1838  N   ALA A 117     -13.041 -12.975   5.768  1.00  0.00           N  
ATOM   1839  CA  ALA A 117     -14.198 -13.669   6.312  1.00  0.00           C  
ATOM   1840  C   ALA A 117     -15.510 -13.248   5.635  1.00  0.00           C  
ATOM   1841  O   ALA A 117     -16.376 -14.080   5.368  1.00  0.00           O  
ATOM   1842  CB  ALA A 117     -14.282 -13.430   7.812  1.00  0.00           C  
ATOM   1843  H   ALA A 117     -12.472 -12.412   6.382  1.00  0.00           H  
ATOM   1844  HA  ALA A 117     -14.070 -14.736   6.131  1.00  0.00           H  
ATOM   1845 1HB  ALA A 117     -15.139 -13.966   8.219  1.00  0.00           H  
ATOM   1846 2HB  ALA A 117     -13.370 -13.789   8.290  1.00  0.00           H  
ATOM   1847 3HB  ALA A 117     -14.397 -12.364   8.005  1.00  0.00           H  
ATOM   1848  N   ALA A 118     -15.809 -11.834   5.366  1.00  0.00           N  
ATOM   1849  CA  ALA A 118     -16.971 -11.296   4.676  1.00  0.00           C  
ATOM   1850  C   ALA A 118     -17.060 -11.830   3.230  1.00  0.00           C  
ATOM   1851  O   ALA A 118     -18.152 -12.113   2.726  1.00  0.00           O  
ATOM   1852  CB  ALA A 118     -16.936  -9.774   4.702  1.00  0.00           C  
ATOM   1853  H   ALA A 118     -15.108 -11.199   5.721  1.00  0.00           H  
ATOM   1854  HA  ALA A 118     -17.862 -11.637   5.200  1.00  0.00           H  
ATOM   1855 1HB  ALA A 118     -17.812  -9.382   4.182  1.00  0.00           H  
ATOM   1856 2HB  ALA A 118     -16.941  -9.428   5.734  1.00  0.00           H  
ATOM   1857 3HB  ALA A 118     -16.033  -9.423   4.205  1.00  0.00           H  
ATOM   1858  N   ALA A 119     -15.850 -11.916   2.392  1.00  0.00           N  
ATOM   1859  CA  ALA A 119     -15.774 -12.503   1.054  1.00  0.00           C  
ATOM   1860  C   ALA A 119     -16.115 -13.994   1.035  1.00  0.00           C  
ATOM   1861  O   ALA A 119     -16.743 -14.484   0.096  1.00  0.00           O  
ATOM   1862  CB  ALA A 119     -14.388 -12.296   0.463  1.00  0.00           C  
ATOM   1863  H   ALA A 119     -15.015 -11.528   2.807  1.00  0.00           H  
ATOM   1864  HA  ALA A 119     -16.507 -12.001   0.421  1.00  0.00           H  
ATOM   1865 1HB  ALA A 119     -14.348 -12.737  -0.534  1.00  0.00           H  
ATOM   1866 2HB  ALA A 119     -14.178 -11.229   0.393  1.00  0.00           H  
ATOM   1867 3HB  ALA A 119     -13.645 -12.771   1.101  1.00  0.00           H  
ATOM   1868  N   ARG A 120     -15.691 -14.745   2.096  1.00  0.00           N  
ATOM   1869  CA  ARG A 120     -16.007 -16.166   2.186  1.00  0.00           C  
ATOM   1870  C   ARG A 120     -17.453 -16.444   2.567  1.00  0.00           C  
ATOM   1871  O   ARG A 120     -18.060 -17.399   2.081  1.00  0.00           O  
ATOM   1872  CB  ARG A 120     -15.096 -16.837   3.204  1.00  0.00           C  
ATOM   1873  CG  ARG A 120     -13.645 -16.975   2.771  1.00  0.00           C  
ATOM   1874  CD  ARG A 120     -13.371 -18.313   2.188  1.00  0.00           C  
ATOM   1875  NE  ARG A 120     -13.684 -18.360   0.769  1.00  0.00           N  
ATOM   1876  CZ  ARG A 120     -13.717 -19.486   0.029  1.00  0.00           C  
ATOM   1877  NH1 ARG A 120     -13.454 -20.647   0.587  1.00  0.00           N  
ATOM   1878  NH2 ARG A 120     -14.013 -19.423  -1.257  1.00  0.00           N  
ATOM   1879  H   ARG A 120     -15.152 -14.313   2.833  1.00  0.00           H  
ATOM   1880  HA  ARG A 120     -15.850 -16.610   1.204  1.00  0.00           H  
ATOM   1881 1HB  ARG A 120     -15.110 -16.270   4.134  1.00  0.00           H  
ATOM   1882 2HB  ARG A 120     -15.471 -17.836   3.425  1.00  0.00           H  
ATOM   1883 1HG  ARG A 120     -13.416 -16.220   2.019  1.00  0.00           H  
ATOM   1884 2HG  ARG A 120     -12.993 -16.838   3.635  1.00  0.00           H  
ATOM   1885 1HD  ARG A 120     -12.316 -18.555   2.312  1.00  0.00           H  
ATOM   1886 2HD  ARG A 120     -13.978 -19.063   2.695  1.00  0.00           H  
ATOM   1887  HE  ARG A 120     -13.892 -17.486   0.304  1.00  0.00           H  
ATOM   1888 1HH1 ARG A 120     -13.227 -20.695   1.571  1.00  0.00           H  
ATOM   1889 2HH1 ARG A 120     -13.478 -21.491   0.033  1.00  0.00           H  
ATOM   1890 1HH2 ARG A 120     -14.215 -18.531  -1.687  1.00  0.00           H  
ATOM   1891 2HH2 ARG A 120     -14.037 -20.267  -1.811  1.00  0.00           H  
ATOM   1892  N   LEU A 121     -18.002 -15.603   3.443  1.00  0.00           N  
ATOM   1893  CA  LEU A 121     -19.387 -15.717   3.905  1.00  0.00           C  
ATOM   1894  C   LEU A 121     -20.355 -15.224   2.845  1.00  0.00           C  
ATOM   1895  O   LEU A 121     -21.436 -15.771   2.679  1.00  0.00           O  
ATOM   1896  CB  LEU A 121     -19.588 -14.918   5.198  1.00  0.00           C  
ATOM   1897  CG  LEU A 121     -18.849 -15.453   6.432  1.00  0.00           C  
ATOM   1898  CD1 LEU A 121     -18.837 -14.385   7.519  1.00  0.00           C  
ATOM   1899  CD2 LEU A 121     -19.528 -16.723   6.920  1.00  0.00           C  
ATOM   1900  H   LEU A 121     -17.422 -14.859   3.803  1.00  0.00           H  
ATOM   1901  HA  LEU A 121     -19.591 -16.765   4.132  1.00  0.00           H  
ATOM   1902 1HB  LEU A 121     -19.255 -13.896   5.031  1.00  0.00           H  
ATOM   1903 2HB  LEU A 121     -20.652 -14.899   5.432  1.00  0.00           H  
ATOM   1904  HG  LEU A 121     -17.815 -15.672   6.170  1.00  0.00           H  
ATOM   1905 1HD1 LEU A 121     -18.311 -14.765   8.395  1.00  0.00           H  
ATOM   1906 2HD1 LEU A 121     -18.327 -13.495   7.149  1.00  0.00           H  
ATOM   1907 3HD1 LEU A 121     -19.861 -14.133   7.792  1.00  0.00           H  
ATOM   1908 1HD2 LEU A 121     -19.003 -17.104   7.798  1.00  0.00           H  
ATOM   1909 2HD2 LEU A 121     -20.563 -16.504   7.185  1.00  0.00           H  
ATOM   1910 3HD2 LEU A 121     -19.507 -17.474   6.130  1.00  0.00           H  
ATOM   1911  N   GLY A 122     -19.956 -14.172   2.144  1.00  0.00           N  
ATOM   1912  CA  GLY A 122     -20.849 -13.494   1.240  1.00  0.00           C  
ATOM   1913  C   GLY A 122     -21.733 -12.505   1.959  1.00  0.00           C  
ATOM   1914  O   GLY A 122     -22.864 -12.277   1.537  1.00  0.00           O  
ATOM   1915  H   GLY A 122     -19.009 -13.835   2.245  1.00  0.00           H  
ATOM   1916 1HA  GLY A 122     -20.270 -12.976   0.479  1.00  0.00           H  
ATOM   1917 2HA  GLY A 122     -21.472 -14.228   0.728  1.00  0.00           H  
ATOM   1918  N   THR A 123     -21.225 -11.782   3.071  1.00  0.00           N  
ATOM   1919  CA  THR A 123     -21.915 -10.865   3.971  1.00  0.00           C  
ATOM   1920  C   THR A 123     -21.185  -9.530   3.985  1.00  0.00           C  
ATOM   1921  O   THR A 123     -20.158  -9.371   3.319  1.00  0.00           O  
ATOM   1922  CB  THR A 123     -22.007 -11.432   5.400  1.00  0.00           C  
ATOM   1923  OG1 THR A 123     -20.693 -11.516   5.969  1.00  0.00           O  
ATOM   1924  CG2 THR A 123     -22.638 -12.816   5.385  1.00  0.00           C  
ATOM   1925  H   THR A 123     -20.242 -11.970   3.216  1.00  0.00           H  
ATOM   1926  HA  THR A 123     -22.945 -10.754   3.627  1.00  0.00           H  
ATOM   1927  HB  THR A 123     -22.613 -10.769   6.016  1.00  0.00           H  
ATOM   1928  HG1 THR A 123     -20.381 -10.634   6.183  1.00  0.00           H  
ATOM   1929 1HG2 THR A 123     -22.695 -13.200   6.404  1.00  0.00           H  
ATOM   1930 2HG2 THR A 123     -23.641 -12.753   4.964  1.00  0.00           H  
ATOM   1931 3HG2 THR A 123     -22.031 -13.486   4.778  1.00  0.00           H  
ATOM   1932  N   THR A 124     -21.687  -8.573   4.755  1.00  0.00           N  
ATOM   1933  CA  THR A 124     -20.984  -7.306   4.872  1.00  0.00           C  
ATOM   1934  C   THR A 124     -19.853  -7.496   5.870  1.00  0.00           C  
ATOM   1935  O   THR A 124     -19.792  -8.514   6.575  1.00  0.00           O  
ATOM   1936  CB  THR A 124     -21.916  -6.166   5.323  1.00  0.00           C  
ATOM   1937  OG1 THR A 124     -22.344  -6.400   6.671  1.00  0.00           O  
ATOM   1938  CG2 THR A 124     -23.134  -6.082   4.416  1.00  0.00           C  
ATOM   1939  H   THR A 124     -22.552  -8.705   5.261  1.00  0.00           H  
ATOM   1940  HA  THR A 124     -20.663  -6.995   3.879  1.00  0.00           H  
ATOM   1941  HB  THR A 124     -21.377  -5.219   5.286  1.00  0.00           H  
ATOM   1942  HG1 THR A 124     -22.752  -5.603   7.020  1.00  0.00           H  
ATOM   1943 1HG2 THR A 124     -23.781  -5.271   4.750  1.00  0.00           H  
ATOM   1944 2HG2 THR A 124     -22.813  -5.893   3.392  1.00  0.00           H  
ATOM   1945 3HG2 THR A 124     -23.682  -7.023   4.456  1.00  0.00           H  
ATOM   1946  N   VAL A 125     -18.968  -6.507   5.953  1.00  0.00           N  
ATOM   1947  CA  VAL A 125     -17.832  -6.597   6.850  1.00  0.00           C  
ATOM   1948  C   VAL A 125     -18.316  -6.448   8.284  1.00  0.00           C  
ATOM   1949  O   VAL A 125     -17.767  -7.075   9.197  1.00  0.00           O  
ATOM   1950  CB  VAL A 125     -16.794  -5.505   6.530  1.00  0.00           C  
ATOM   1951  CG1 VAL A 125     -16.223  -5.707   5.134  1.00  0.00           C  
ATOM   1952  CG2 VAL A 125     -17.433  -4.131   6.657  1.00  0.00           C  
ATOM   1953  H   VAL A 125     -19.084  -5.679   5.387  1.00  0.00           H  
ATOM   1954  HA  VAL A 125     -17.380  -7.583   6.738  1.00  0.00           H  
ATOM   1955  HB  VAL A 125     -15.965  -5.588   7.232  1.00  0.00           H  
ATOM   1956 1HG1 VAL A 125     -15.491  -4.926   4.924  1.00  0.00           H  
ATOM   1957 2HG1 VAL A 125     -15.739  -6.682   5.076  1.00  0.00           H  
ATOM   1958 3HG1 VAL A 125     -17.027  -5.655   4.401  1.00  0.00           H  
ATOM   1959 1HG2 VAL A 125     -16.694  -3.363   6.430  1.00  0.00           H  
ATOM   1960 2HG2 VAL A 125     -18.267  -4.050   5.959  1.00  0.00           H  
ATOM   1961 3HG2 VAL A 125     -17.798  -3.992   7.675  1.00  0.00           H  
ATOM   1962  N   GLU A 126     -19.372  -5.655   8.470  1.00  0.00           N  
ATOM   1963  CA  GLU A 126     -19.996  -5.496   9.786  1.00  0.00           C  
ATOM   1964  C   GLU A 126     -20.666  -6.780  10.254  1.00  0.00           C  
ATOM   1965  O   GLU A 126     -20.593  -7.137  11.424  1.00  0.00           O  
ATOM   1966  CB  GLU A 126     -21.024  -4.363   9.753  1.00  0.00           C  
ATOM   1967  CG  GLU A 126     -20.426  -2.977   9.555  1.00  0.00           C  
ATOM   1968  CD  GLU A 126     -20.097  -2.682   8.118  1.00  0.00           C  
ATOM   1969  OE1 GLU A 126     -20.424  -3.484   7.276  1.00  0.00           O  
ATOM   1970  OE2 GLU A 126     -19.517  -1.653   7.862  1.00  0.00           O  
ATOM   1971  H   GLU A 126     -19.750  -5.152   7.683  1.00  0.00           H  
ATOM   1972  HA  GLU A 126     -19.218  -5.258  10.512  1.00  0.00           H  
ATOM   1973 1HB  GLU A 126     -21.734  -4.539   8.945  1.00  0.00           H  
ATOM   1974 2HB  GLU A 126     -21.586  -4.355  10.687  1.00  0.00           H  
ATOM   1975 1HG  GLU A 126     -21.136  -2.232   9.913  1.00  0.00           H  
ATOM   1976 2HG  GLU A 126     -19.521  -2.895  10.155  1.00  0.00           H  
ATOM   1977  N   GLU A 127     -21.327  -7.478   9.343  1.00  0.00           N  
ATOM   1978  CA  GLU A 127     -21.951  -8.741   9.719  1.00  0.00           C  
ATOM   1979  C   GLU A 127     -20.878  -9.763  10.086  1.00  0.00           C  
ATOM   1980  O   GLU A 127     -21.053 -10.539  11.020  1.00  0.00           O  
ATOM   1981  CB  GLU A 127     -22.821  -9.275   8.579  1.00  0.00           C  
ATOM   1982  CG  GLU A 127     -24.118  -8.507   8.364  1.00  0.00           C  
ATOM   1983  CD  GLU A 127     -24.864  -8.950   7.137  1.00  0.00           C  
ATOM   1984  OE1 GLU A 127     -24.241  -9.122   6.116  1.00  0.00           O  
ATOM   1985  OE2 GLU A 127     -26.058  -9.117   7.219  1.00  0.00           O  
ATOM   1986  H   GLU A 127     -21.408  -7.152   8.389  1.00  0.00           H  
ATOM   1987  HA  GLU A 127     -22.583  -8.569  10.589  1.00  0.00           H  
ATOM   1988 1HB  GLU A 127     -22.258  -9.247   7.647  1.00  0.00           H  
ATOM   1989 2HB  GLU A 127     -23.079 -10.317   8.775  1.00  0.00           H  
ATOM   1990 1HG  GLU A 127     -24.758  -8.646   9.235  1.00  0.00           H  
ATOM   1991 2HG  GLU A 127     -23.889  -7.445   8.282  1.00  0.00           H  
ATOM   1992  N   ALA A 128     -19.760  -9.753   9.359  1.00  0.00           N  
ATOM   1993  CA  ALA A 128     -18.679 -10.685   9.642  1.00  0.00           C  
ATOM   1994  C   ALA A 128     -18.141 -10.505  11.073  1.00  0.00           C  
ATOM   1995  O   ALA A 128     -17.834 -11.485  11.765  1.00  0.00           O  
ATOM   1996  CB  ALA A 128     -17.561 -10.554   8.594  1.00  0.00           C  
ATOM   1997  H   ALA A 128     -19.657  -9.092   8.600  1.00  0.00           H  
ATOM   1998  HA  ALA A 128     -19.084 -11.696   9.598  1.00  0.00           H  
ATOM   1999 1HB  ALA A 128     -16.763 -11.260   8.826  1.00  0.00           H  
ATOM   2000 2HB  ALA A 128     -17.963 -10.772   7.605  1.00  0.00           H  
ATOM   2001 3HB  ALA A 128     -17.166  -9.540   8.610  1.00  0.00           H  
ATOM   2002  N   VAL A 129     -18.033  -9.247  11.497  1.00  0.00           N  
ATOM   2003  CA  VAL A 129     -17.563  -8.891  12.831  1.00  0.00           C  
ATOM   2004  C   VAL A 129     -18.582  -9.319  13.881  1.00  0.00           C  
ATOM   2005  O   VAL A 129     -18.234  -9.953  14.868  1.00  0.00           O  
ATOM   2006  CB  VAL A 129     -17.323  -7.373  12.933  1.00  0.00           C  
ATOM   2007  CG1 VAL A 129     -17.042  -6.974  14.374  1.00  0.00           C  
ATOM   2008  CG2 VAL A 129     -16.170  -6.969  12.027  1.00  0.00           C  
ATOM   2009  H   VAL A 129     -18.290  -8.511  10.854  1.00  0.00           H  
ATOM   2010  HA  VAL A 129     -16.620  -9.406  13.016  1.00  0.00           H  
ATOM   2011  HB  VAL A 129     -18.229  -6.850  12.625  1.00  0.00           H  
ATOM   2012 1HG1 VAL A 129     -16.875  -5.897  14.427  1.00  0.00           H  
ATOM   2013 2HG1 VAL A 129     -17.896  -7.239  14.998  1.00  0.00           H  
ATOM   2014 3HG1 VAL A 129     -16.155  -7.496  14.730  1.00  0.00           H  
ATOM   2015 1HG2 VAL A 129     -16.006  -5.895  12.103  1.00  0.00           H  
ATOM   2016 2HG2 VAL A 129     -15.266  -7.497  12.331  1.00  0.00           H  
ATOM   2017 3HG2 VAL A 129     -16.410  -7.227  10.995  1.00  0.00           H  
ATOM   2018  N   LYS A 130     -19.852  -8.978  13.652  1.00  0.00           N  
ATOM   2019  CA  LYS A 130     -20.936  -9.349  14.564  1.00  0.00           C  
ATOM   2020  C   LYS A 130     -21.105 -10.865  14.746  1.00  0.00           C  
ATOM   2021  O   LYS A 130     -21.337 -11.334  15.864  1.00  0.00           O  
ATOM   2022  CB  LYS A 130     -22.251  -8.743  14.073  1.00  0.00           C  
ATOM   2023  CG  LYS A 130     -22.351  -7.233  14.243  1.00  0.00           C  
ATOM   2024  CD  LYS A 130     -23.664  -6.700  13.689  1.00  0.00           C  
ATOM   2025  CE  LYS A 130     -23.758  -5.189  13.842  1.00  0.00           C  
ATOM   2026  NZ  LYS A 130     -25.030  -4.651  13.288  1.00  0.00           N  
ATOM   2027  H   LYS A 130     -20.068  -8.448  12.820  1.00  0.00           H  
ATOM   2028  HA  LYS A 130     -20.692  -8.978  15.561  1.00  0.00           H  
ATOM   2029 1HB  LYS A 130     -22.383  -8.970  13.014  1.00  0.00           H  
ATOM   2030 2HB  LYS A 130     -23.084  -9.197  14.611  1.00  0.00           H  
ATOM   2031 1HG  LYS A 130     -22.285  -6.981  15.302  1.00  0.00           H  
ATOM   2032 2HG  LYS A 130     -21.524  -6.753  13.721  1.00  0.00           H  
ATOM   2033 1HD  LYS A 130     -23.742  -6.955  12.631  1.00  0.00           H  
ATOM   2034 2HD  LYS A 130     -24.497  -7.162  14.218  1.00  0.00           H  
ATOM   2035 1HE  LYS A 130     -23.695  -4.927  14.897  1.00  0.00           H  
ATOM   2036 2HE  LYS A 130     -22.923  -4.718  13.324  1.00  0.00           H  
ATOM   2037 1HZ  LYS A 130     -25.053  -3.649  13.409  1.00  0.00           H  
ATOM   2038 2HZ  LYS A 130     -25.089  -4.873  12.304  1.00  0.00           H  
ATOM   2039 3HZ  LYS A 130     -25.811  -5.066  13.775  1.00  0.00           H  
ATOM   2040  N   ARG A 131     -21.010 -11.638  13.666  1.00  0.00           N  
ATOM   2041  CA  ARG A 131     -21.052 -13.096  13.798  1.00  0.00           C  
ATOM   2042  C   ARG A 131     -19.840 -13.589  14.595  1.00  0.00           C  
ATOM   2043  O   ARG A 131     -19.944 -14.504  15.412  1.00  0.00           O  
ATOM   2044  CB  ARG A 131     -21.072 -13.763  12.431  1.00  0.00           C  
ATOM   2045  CG  ARG A 131     -22.353 -13.560  11.638  1.00  0.00           C  
ATOM   2046  CD  ARG A 131     -22.250 -14.132  10.271  1.00  0.00           C  
ATOM   2047  NE  ARG A 131     -23.433 -13.850   9.474  1.00  0.00           N  
ATOM   2048  CZ  ARG A 131     -24.555 -14.595   9.481  1.00  0.00           C  
ATOM   2049  NH1 ARG A 131     -24.632 -15.661  10.247  1.00  0.00           N  
ATOM   2050  NH2 ARG A 131     -25.580 -14.254   8.719  1.00  0.00           N  
ATOM   2051  H   ARG A 131     -20.906 -11.231  12.748  1.00  0.00           H  
ATOM   2052  HA  ARG A 131     -21.949 -13.365  14.357  1.00  0.00           H  
ATOM   2053 1HB  ARG A 131     -20.248 -13.383  11.829  1.00  0.00           H  
ATOM   2054 2HB  ARG A 131     -20.923 -14.837  12.548  1.00  0.00           H  
ATOM   2055 1HG  ARG A 131     -23.181 -14.048  12.152  1.00  0.00           H  
ATOM   2056 2HG  ARG A 131     -22.560 -12.493  11.548  1.00  0.00           H  
ATOM   2057 1HD  ARG A 131     -21.386 -13.704   9.762  1.00  0.00           H  
ATOM   2058 2HD  ARG A 131     -22.133 -15.213  10.337  1.00  0.00           H  
ATOM   2059  HE  ARG A 131     -23.412 -13.037   8.873  1.00  0.00           H  
ATOM   2060 1HH1 ARG A 131     -23.849 -15.922  10.829  1.00  0.00           H  
ATOM   2061 2HH1 ARG A 131     -25.473 -16.220  10.252  1.00  0.00           H  
ATOM   2062 1HH2 ARG A 131     -25.521 -13.434   8.130  1.00  0.00           H  
ATOM   2063 2HH2 ARG A 131     -26.420 -14.812   8.724  1.00  0.00           H  
ATOM   2064  N   ALA A 132     -18.488 -13.020  14.334  1.00  0.00           N  
ATOM   2065  CA  ALA A 132     -17.263 -13.356  15.047  1.00  0.00           C  
ATOM   2066  C   ALA A 132     -17.366 -12.943  16.518  1.00  0.00           C  
ATOM   2067  O   ALA A 132     -16.820 -13.617  17.384  1.00  0.00           O  
ATOM   2068  CB  ALA A 132     -16.063 -12.719  14.379  1.00  0.00           C  
ATOM   2069  H   ALA A 132     -18.448 -12.361  13.570  1.00  0.00           H  
ATOM   2070  HA  ALA A 132     -17.141 -14.438  15.025  1.00  0.00           H  
ATOM   2071 1HB  ALA A 132     -15.159 -12.982  14.926  1.00  0.00           H  
ATOM   2072 2HB  ALA A 132     -15.985 -13.081  13.354  1.00  0.00           H  
ATOM   2073 3HB  ALA A 132     -16.182 -11.637  14.373  1.00  0.00           H  
ATOM   2074  N   LEU A 133     -18.059 -11.678  16.958  1.00  0.00           N  
ATOM   2075  CA  LEU A 133     -18.239 -11.265  18.359  1.00  0.00           C  
ATOM   2076  C   LEU A 133     -19.150 -12.210  19.179  1.00  0.00           C  
ATOM   2077  O   LEU A 133     -18.920 -12.410  20.370  1.00  0.00           O  
ATOM   2078  CB  LEU A 133     -18.819  -9.846  18.399  1.00  0.00           C  
ATOM   2079  CG  LEU A 133     -17.886  -8.732  17.909  1.00  0.00           C  
ATOM   2080  CD1 LEU A 133     -18.664  -7.427  17.801  1.00  0.00           C  
ATOM   2081  CD2 LEU A 133     -16.714  -8.592  18.869  1.00  0.00           C  
ATOM   2082  H   LEU A 133     -18.413 -11.084  16.222  1.00  0.00           H  
ATOM   2083  HA  LEU A 133     -17.274 -11.316  18.861  1.00  0.00           H  
ATOM   2084 1HB  LEU A 133     -19.717  -9.820  17.783  1.00  0.00           H  
ATOM   2085 2HB  LEU A 133     -19.101  -9.614  19.426  1.00  0.00           H  
ATOM   2086  HG  LEU A 133     -17.513  -8.981  16.915  1.00  0.00           H  
ATOM   2087 1HD1 LEU A 133     -18.001  -6.636  17.452  1.00  0.00           H  
ATOM   2088 2HD1 LEU A 133     -19.484  -7.550  17.093  1.00  0.00           H  
ATOM   2089 3HD1 LEU A 133     -19.065  -7.161  18.778  1.00  0.00           H  
ATOM   2090 1HD2 LEU A 133     -16.050  -7.800  18.520  1.00  0.00           H  
ATOM   2091 2HD2 LEU A 133     -17.086  -8.341  19.863  1.00  0.00           H  
ATOM   2092 3HD2 LEU A 133     -16.166  -9.532  18.913  1.00  0.00           H  
ATOM   2093  N   LYS A 134     -20.172 -12.777  18.532  1.00  0.00           N  
ATOM   2094  CA  LYS A 134     -21.029 -13.814  19.114  1.00  0.00           C  
ATOM   2095  C   LYS A 134     -20.232 -15.089  19.399  1.00  0.00           C  
ATOM   2096  O   LYS A 134     -20.363 -15.703  20.460  1.00  0.00           O  
ATOM   2097  CB  LYS A 134     -22.204 -14.123  18.185  1.00  0.00           C  
ATOM   2098  CG  LYS A 134     -23.252 -13.021  18.108  1.00  0.00           C  
ATOM   2099  CD  LYS A 134     -24.361 -13.381  17.131  1.00  0.00           C  
ATOM   2100  CE  LYS A 134     -25.396 -12.269  17.033  1.00  0.00           C  
ATOM   2101  NZ  LYS A 134     -26.471 -12.594  16.057  1.00  0.00           N  
ATOM   2102  H   LYS A 134     -20.351 -12.463  17.589  1.00  0.00           H  
ATOM   2103  HA  LYS A 134     -21.448 -13.433  20.045  1.00  0.00           H  
ATOM   2104 1HB  LYS A 134     -21.832 -14.303  17.176  1.00  0.00           H  
ATOM   2105 2HB  LYS A 134     -22.701 -15.034  18.518  1.00  0.00           H  
ATOM   2106 1HG  LYS A 134     -23.686 -12.861  19.095  1.00  0.00           H  
ATOM   2107 2HG  LYS A 134     -22.781 -12.093  17.783  1.00  0.00           H  
ATOM   2108 1HD  LYS A 134     -23.934 -13.557  16.143  1.00  0.00           H  
ATOM   2109 2HD  LYS A 134     -24.855 -14.294  17.463  1.00  0.00           H  
ATOM   2110 1HE  LYS A 134     -25.847 -12.104  18.010  1.00  0.00           H  
ATOM   2111 2HE  LYS A 134     -24.908 -11.345  16.722  1.00  0.00           H  
ATOM   2112 1HZ  LYS A 134     -27.135 -11.833  16.020  1.00  0.00           H  
ATOM   2113 2HZ  LYS A 134     -26.066 -12.731  15.141  1.00  0.00           H  
ATOM   2114 3HZ  LYS A 134     -26.943 -13.439  16.345  1.00  0.00           H  
ATOM   2115  N   LEU A 135     -19.327 -15.646  18.372  1.00  0.00           N  
ATOM   2116  CA  LEU A 135     -18.452 -16.797  18.515  1.00  0.00           C  
ATOM   2117  C   LEU A 135     -17.367 -16.496  19.546  1.00  0.00           C  
ATOM   2118  O   LEU A 135     -17.039 -17.345  20.377  1.00  0.00           O  
ATOM   2119  CB  LEU A 135     -17.815 -17.159  17.167  1.00  0.00           C  
ATOM   2120  CG  LEU A 135     -18.768 -17.741  16.116  1.00  0.00           C  
ATOM   2121  CD1 LEU A 135     -18.078 -17.761  14.759  1.00  0.00           C  
ATOM   2122  CD2 LEU A 135     -19.193 -19.140  16.535  1.00  0.00           C  
ATOM   2123  H   LEU A 135     -19.376 -15.174  17.479  1.00  0.00           H  
ATOM   2124  HA  LEU A 135     -19.048 -17.643  18.854  1.00  0.00           H  
ATOM   2125 1HB  LEU A 135     -17.363 -16.263  16.745  1.00  0.00           H  
ATOM   2126 2HB  LEU A 135     -17.026 -17.891  17.341  1.00  0.00           H  
ATOM   2127  HG  LEU A 135     -19.650 -17.104  16.032  1.00  0.00           H  
ATOM   2128 1HD1 LEU A 135     -18.755 -18.174  14.012  1.00  0.00           H  
ATOM   2129 2HD1 LEU A 135     -17.802 -16.745  14.476  1.00  0.00           H  
ATOM   2130 3HD1 LEU A 135     -17.181 -18.378  14.817  1.00  0.00           H  
ATOM   2131 1HD2 LEU A 135     -19.871 -19.554  15.787  1.00  0.00           H  
ATOM   2132 2HD2 LEU A 135     -18.312 -19.778  16.617  1.00  0.00           H  
ATOM   2133 3HD2 LEU A 135     -19.699 -19.094  17.499  1.00  0.00           H  
ATOM   2134  N   LYS A 136     -16.823 -15.278  19.484  1.00  0.00           N  
ATOM   2135  CA  LYS A 136     -15.778 -14.811  20.399  1.00  0.00           C  
ATOM   2136  C   LYS A 136     -16.184 -14.988  21.847  1.00  0.00           C  
ATOM   2137  O   LYS A 136     -15.464 -15.586  22.649  1.00  0.00           O  
ATOM   2138  CB  LYS A 136     -15.445 -13.343  20.131  1.00  0.00           C  
ATOM   2139  CG  LYS A 136     -14.282 -12.802  20.952  1.00  0.00           C  
ATOM   2140  CD  LYS A 136     -14.099 -11.307  20.733  1.00  0.00           C  
ATOM   2141  CE  LYS A 136     -12.898 -10.777  21.503  1.00  0.00           C  
ATOM   2142  NZ  LYS A 136     -13.129 -10.792  22.973  1.00  0.00           N  
ATOM   2143  H   LYS A 136     -17.160 -14.655  18.762  1.00  0.00           H  
ATOM   2144  HA  LYS A 136     -14.869 -15.381  20.203  1.00  0.00           H  
ATOM   2145 1HB  LYS A 136     -15.199 -13.212  19.077  1.00  0.00           H  
ATOM   2146 2HB  LYS A 136     -16.319 -12.727  20.343  1.00  0.00           H  
ATOM   2147 1HG  LYS A 136     -14.468 -12.985  22.011  1.00  0.00           H  
ATOM   2148 2HG  LYS A 136     -13.365 -13.317  20.668  1.00  0.00           H  
ATOM   2149 1HD  LYS A 136     -13.954 -11.110  19.670  1.00  0.00           H  
ATOM   2150 2HD  LYS A 136     -14.992 -10.779  21.065  1.00  0.00           H  
ATOM   2151 1HE  LYS A 136     -12.024 -11.387  21.279  1.00  0.00           H  
ATOM   2152 2HE  LYS A 136     -12.689  -9.754  21.191  1.00  0.00           H  
ATOM   2153 1HZ  LYS A 136     -12.311 -10.433  23.446  1.00  0.00           H  
ATOM   2154 2HZ  LYS A 136     -13.927 -10.213  23.195  1.00  0.00           H  
ATOM   2155 3HZ  LYS A 136     -13.305 -11.739  23.277  1.00  0.00           H  
ATOM   2156  N   THR A 137     -17.349 -14.448  22.180  1.00  0.00           N  
ATOM   2157  CA  THR A 137     -17.863 -14.493  23.540  1.00  0.00           C  
ATOM   2158  C   THR A 137     -18.193 -15.909  24.001  1.00  0.00           C  
ATOM   2159  O   THR A 137     -17.808 -16.310  25.096  1.00  0.00           O  
ATOM   2160  CB  THR A 137     -19.117 -13.608  23.673  1.00  0.00           C  
ATOM   2161  OG1 THR A 137     -18.783 -12.251  23.353  1.00  0.00           O  
ATOM   2162  CG2 THR A 137     -19.666 -13.671  25.090  1.00  0.00           C  
ATOM   2163  H   THR A 137     -17.894 -13.992  21.462  1.00  0.00           H  
ATOM   2164  HA  THR A 137     -17.100 -14.099  24.211  1.00  0.00           H  
ATOM   2165  HB  THR A 137     -19.881 -13.954  22.978  1.00  0.00           H  
ATOM   2166  HG1 THR A 137     -18.712 -12.156  22.400  1.00  0.00           H  
ATOM   2167 1HG2 THR A 137     -20.551 -13.041  25.165  1.00  0.00           H  
ATOM   2168 2HG2 THR A 137     -19.931 -14.700  25.332  1.00  0.00           H  
ATOM   2169 3HG2 THR A 137     -18.909 -13.318  25.789  1.00  0.00           H  
ATOM   2170  N   LYS A 138     -18.891 -16.666  23.156  1.00  0.00           N  
ATOM   2171  CA  LYS A 138     -19.310 -18.020  23.506  1.00  0.00           C  
ATOM   2172  C   LYS A 138     -18.144 -19.010  23.649  1.00  0.00           C  
ATOM   2173  O   LYS A 138     -18.182 -19.893  24.512  1.00  0.00           O  
ATOM   2174  CB  LYS A 138     -20.300 -18.537  22.461  1.00  0.00           C  
ATOM   2175  CG  LYS A 138     -21.672 -17.879  22.513  1.00  0.00           C  
ATOM   2176  CD  LYS A 138     -22.591 -18.430  21.433  1.00  0.00           C  
ATOM   2177  CE  LYS A 138     -23.962 -17.772  21.482  1.00  0.00           C  
ATOM   2178  NZ  LYS A 138     -24.870 -18.299  20.428  1.00  0.00           N  
ATOM   2179  H   LYS A 138     -19.137 -16.292  22.251  1.00  0.00           H  
ATOM   2180  HA  LYS A 138     -19.776 -17.995  24.492  1.00  0.00           H  
ATOM   2181 1HB  LYS A 138     -19.890 -18.379  21.463  1.00  0.00           H  
ATOM   2182 2HB  LYS A 138     -20.439 -19.611  22.591  1.00  0.00           H  
ATOM   2183 1HG  LYS A 138     -22.124 -18.057  23.489  1.00  0.00           H  
ATOM   2184 2HG  LYS A 138     -21.565 -16.804  22.372  1.00  0.00           H  
ATOM   2185 1HD  LYS A 138     -22.147 -18.254  20.452  1.00  0.00           H  
ATOM   2186 2HD  LYS A 138     -22.710 -19.505  21.571  1.00  0.00           H  
ATOM   2187 1HE  LYS A 138     -24.415 -17.948  22.457  1.00  0.00           H  
ATOM   2188 2HE  LYS A 138     -23.854 -16.696  21.346  1.00  0.00           H  
ATOM   2189 1HZ  LYS A 138     -25.767 -17.838  20.494  1.00  0.00           H  
ATOM   2190 2HZ  LYS A 138     -24.468 -18.124  19.518  1.00  0.00           H  
ATOM   2191 3HZ  LYS A 138     -24.994 -19.293  20.556  1.00  0.00           H  
ATOM   2192  N   LEU A 139     -17.116 -18.872  22.813  1.00  0.00           N  
ATOM   2193  CA  LEU A 139     -16.004 -19.826  22.822  1.00  0.00           C  
ATOM   2194  C   LEU A 139     -14.893 -19.456  23.788  1.00  0.00           C  
ATOM   2195  O   LEU A 139     -14.152 -20.331  24.238  1.00  0.00           O  
ATOM   2196  CB  LEU A 139     -15.415 -19.949  21.411  1.00  0.00           C  
ATOM   2197  CG  LEU A 139     -16.091 -20.979  20.496  1.00  0.00           C  
ATOM   2198  CD1 LEU A 139     -17.530 -20.557  20.232  1.00  0.00           C  
ATOM   2199  CD2 LEU A 139     -15.307 -21.095  19.197  1.00  0.00           C  
ATOM   2200  H   LEU A 139     -17.098 -18.101  22.161  1.00  0.00           H  
ATOM   2201  HA  LEU A 139     -16.386 -20.799  23.131  1.00  0.00           H  
ATOM   2202 1HB  LEU A 139     -15.480 -18.979  20.922  1.00  0.00           H  
ATOM   2203 2HB  LEU A 139     -14.363 -20.221  21.496  1.00  0.00           H  
ATOM   2204  HG  LEU A 139     -16.114 -21.948  20.994  1.00  0.00           H  
ATOM   2205 1HD1 LEU A 139     -18.010 -21.288  19.581  1.00  0.00           H  
ATOM   2206 2HD1 LEU A 139     -18.072 -20.501  21.176  1.00  0.00           H  
ATOM   2207 3HD1 LEU A 139     -17.539 -19.580  19.748  1.00  0.00           H  
ATOM   2208 1HD2 LEU A 139     -15.787 -21.827  18.547  1.00  0.00           H  
ATOM   2209 2HD2 LEU A 139     -15.285 -20.126  18.698  1.00  0.00           H  
ATOM   2210 3HD2 LEU A 139     -14.288 -21.415  19.414  1.00  0.00           H  
ATOM   2211  N   GLY A 140     -14.752 -18.164  24.084  1.00  0.00           N  
ATOM   2212  CA  GLY A 140     -13.610 -17.687  24.850  1.00  0.00           C  
ATOM   2213  C   GLY A 140     -12.329 -17.511  24.036  1.00  0.00           C  
ATOM   2214  O   GLY A 140     -11.234 -17.836  24.511  1.00  0.00           O  
ATOM   2215  H   GLY A 140     -15.447 -17.501  23.772  1.00  0.00           H  
ATOM   2216 1HA  GLY A 140     -13.854 -16.728  25.307  1.00  0.00           H  
ATOM   2217 2HA  GLY A 140     -13.401 -18.384  25.662  1.00  0.00           H  
ATOM   2218  N   VAL A 141     -12.458 -17.004  22.807  1.00  0.00           N  
ATOM   2219  CA  VAL A 141     -11.324 -16.900  21.883  1.00  0.00           C  
ATOM   2220  C   VAL A 141     -11.135 -15.462  21.408  1.00  0.00           C  
ATOM   2221  O   VAL A 141     -11.924 -14.590  21.750  1.00  0.00           O  
ATOM   2222  CB  VAL A 141     -11.537 -17.816  20.663  1.00  0.00           C  
ATOM   2223  CG1 VAL A 141     -11.608 -19.272  21.097  1.00  0.00           C  
ATOM   2224  CG2 VAL A 141     -12.805 -17.410  19.927  1.00  0.00           C  
ATOM   2225  H   VAL A 141     -13.367 -16.681  22.507  1.00  0.00           H  
ATOM   2226  HA  VAL A 141     -10.424 -17.232  22.402  1.00  0.00           H  
ATOM   2227  HB  VAL A 141     -10.681 -17.721  19.995  1.00  0.00           H  
ATOM   2228 1HG1 VAL A 141     -11.759 -19.905  20.222  1.00  0.00           H  
ATOM   2229 2HG1 VAL A 141     -10.677 -19.551  21.590  1.00  0.00           H  
ATOM   2230 3HG1 VAL A 141     -12.440 -19.406  21.788  1.00  0.00           H  
ATOM   2231 1HG2 VAL A 141     -12.949 -18.061  19.065  1.00  0.00           H  
ATOM   2232 2HG2 VAL A 141     -13.660 -17.499  20.597  1.00  0.00           H  
ATOM   2233 3HG2 VAL A 141     -12.715 -16.377  19.590  1.00  0.00           H  
ATOM   2234  N   SER A 142     -10.085 -15.213  20.630  1.00  0.00           N  
ATOM   2235  CA  SER A 142      -9.877 -13.886  20.058  1.00  0.00           C  
ATOM   2236  C   SER A 142     -10.806 -13.628  18.874  1.00  0.00           C  
ATOM   2237  O   SER A 142     -11.413 -14.555  18.336  1.00  0.00           O  
ATOM   2238  CB  SER A 142      -8.433 -13.732  19.619  1.00  0.00           C  
ATOM   2239  OG  SER A 142      -8.164 -14.521  18.493  1.00  0.00           O  
ATOM   2240  H   SER A 142      -9.420 -15.946  20.426  1.00  0.00           H  
ATOM   2241  HA  SER A 142     -10.108 -13.147  20.825  1.00  0.00           H  
ATOM   2242 1HB  SER A 142      -8.233 -12.685  19.390  1.00  0.00           H  
ATOM   2243 2HB  SER A 142      -7.772 -14.021  20.435  1.00  0.00           H  
ATOM   2244  HG  SER A 142      -7.209 -14.515  18.388  1.00  0.00           H  
ATOM   2245  N   LEU A 143     -10.939 -12.245  18.393  1.00  0.00           N  
ATOM   2246  CA  LEU A 143     -11.767 -11.912  17.237  1.00  0.00           C  
ATOM   2247  C   LEU A 143     -11.245 -12.637  15.995  1.00  0.00           C  
ATOM   2248  O   LEU A 143     -12.030 -13.124  15.161  1.00  0.00           O  
ATOM   2249  CB  LEU A 143     -11.773 -10.396  16.999  1.00  0.00           C  
ATOM   2250  CG  LEU A 143     -12.603  -9.914  15.801  1.00  0.00           C  
ATOM   2251  CD1 LEU A 143     -14.070 -10.248  16.032  1.00  0.00           C  
ATOM   2252  CD2 LEU A 143     -12.404  -8.418  15.615  1.00  0.00           C  
ATOM   2253  H   LEU A 143     -10.425 -11.511  18.859  1.00  0.00           H  
ATOM   2254  HA  LEU A 143     -12.787 -12.244  17.434  1.00  0.00           H  
ATOM   2255 1HB  LEU A 143     -12.163  -9.906  17.889  1.00  0.00           H  
ATOM   2256 2HB  LEU A 143     -10.747 -10.064  16.845  1.00  0.00           H  
ATOM   2257  HG  LEU A 143     -12.280 -10.438  14.901  1.00  0.00           H  
ATOM   2258 1HD1 LEU A 143     -14.660  -9.906  15.181  1.00  0.00           H  
ATOM   2259 2HD1 LEU A 143     -14.186 -11.327  16.142  1.00  0.00           H  
ATOM   2260 3HD1 LEU A 143     -14.418  -9.751  16.937  1.00  0.00           H  
ATOM   2261 1HD2 LEU A 143     -12.994  -8.075  14.764  1.00  0.00           H  
ATOM   2262 2HD2 LEU A 143     -12.729  -7.893  16.515  1.00  0.00           H  
ATOM   2263 3HD2 LEU A 143     -11.350  -8.210  15.435  1.00  0.00           H  
ATOM   2264  N   LYS A 144      -9.811 -12.709  15.674  1.00  0.00           N  
ATOM   2265  CA  LYS A 144      -9.176 -13.382  14.548  1.00  0.00           C  
ATOM   2266  C   LYS A 144      -9.544 -14.865  14.517  1.00  0.00           C  
ATOM   2267  O   LYS A 144      -9.763 -15.437  13.449  1.00  0.00           O  
ATOM   2268  CB  LYS A 144      -7.657 -13.215  14.612  1.00  0.00           C  
ATOM   2269  CG  LYS A 144      -6.903 -13.864  13.458  1.00  0.00           C  
ATOM   2270  CD  LYS A 144      -6.336 -15.217  13.860  1.00  0.00           C  
ATOM   2271  CE  LYS A 144      -5.454 -15.796  12.763  1.00  0.00           C  
ATOM   2272  NZ  LYS A 144      -4.920 -17.136  13.127  1.00  0.00           N  
ATOM   2273  H   LYS A 144      -9.235 -12.218  16.343  1.00  0.00           H  
ATOM   2274  HA  LYS A 144      -9.544 -12.927  13.628  1.00  0.00           H  
ATOM   2275 1HB  LYS A 144      -7.407 -12.154  14.620  1.00  0.00           H  
ATOM   2276 2HB  LYS A 144      -7.282 -13.647  15.540  1.00  0.00           H  
ATOM   2277 1HG  LYS A 144      -7.579 -13.999  12.612  1.00  0.00           H  
ATOM   2278 2HG  LYS A 144      -6.086 -13.214  13.147  1.00  0.00           H  
ATOM   2279 1HD  LYS A 144      -5.745 -15.108  14.770  1.00  0.00           H  
ATOM   2280 2HD  LYS A 144      -7.153 -15.910  14.059  1.00  0.00           H  
ATOM   2281 1HE  LYS A 144      -6.029 -15.885  11.843  1.00  0.00           H  
ATOM   2282 2HE  LYS A 144      -4.616 -15.124  12.577  1.00  0.00           H  
ATOM   2283 1HZ  LYS A 144      -4.341 -17.484  12.376  1.00  0.00           H  
ATOM   2284 2HZ  LYS A 144      -4.368 -17.062  13.971  1.00  0.00           H  
ATOM   2285 3HZ  LYS A 144      -5.688 -17.774  13.283  1.00  0.00           H  
ATOM   2286  N   GLN A 145      -9.552 -15.660  15.734  1.00  0.00           N  
ATOM   2287  CA  GLN A 145      -9.924 -17.063  15.880  1.00  0.00           C  
ATOM   2288  C   GLN A 145     -11.414 -17.276  15.596  1.00  0.00           C  
ATOM   2289  O   GLN A 145     -11.800 -18.258  14.961  1.00  0.00           O  
ATOM   2290  CB  GLN A 145      -9.581 -17.561  17.286  1.00  0.00           C  
ATOM   2291  CG  GLN A 145      -8.091 -17.692  17.555  1.00  0.00           C  
ATOM   2292  CD  GLN A 145      -7.791 -18.033  19.002  1.00  0.00           C  
ATOM   2293  OE1 GLN A 145      -8.355 -17.436  19.924  1.00  0.00           O  
ATOM   2294  NE2 GLN A 145      -6.900 -18.996  19.210  1.00  0.00           N  
ATOM   2295  H   GLN A 145      -9.254 -15.141  16.548  1.00  0.00           H  
ATOM   2296  HA  GLN A 145      -9.356 -17.649  15.156  1.00  0.00           H  
ATOM   2297 1HB  GLN A 145      -9.996 -16.876  18.026  1.00  0.00           H  
ATOM   2298 2HB  GLN A 145     -10.039 -18.536  17.449  1.00  0.00           H  
ATOM   2299 1HG  GLN A 145      -7.688 -18.485  16.926  1.00  0.00           H  
ATOM   2300 2HG  GLN A 145      -7.605 -16.744  17.319  1.00  0.00           H  
ATOM   2301 1HE2 GLN A 145      -6.662 -19.264  20.144  1.00  0.00           H  
ATOM   2302 2HE2 GLN A 145      -6.468 -19.453  18.433  1.00  0.00           H  
ATOM   2303  N   ALA A 146     -12.235 -16.346  16.073  1.00  0.00           N  
ATOM   2304  CA  ALA A 146     -13.664 -16.327  15.791  1.00  0.00           C  
ATOM   2305  C   ALA A 146     -13.945 -16.084  14.310  1.00  0.00           C  
ATOM   2306  O   ALA A 146     -14.885 -16.641  13.754  1.00  0.00           O  
ATOM   2307  CB  ALA A 146     -14.364 -15.261  16.652  1.00  0.00           C  
ATOM   2308  H   ALA A 146     -11.838 -15.625  16.659  1.00  0.00           H  
ATOM   2309  HA  ALA A 146     -14.072 -17.306  16.040  1.00  0.00           H  
ATOM   2310 1HB  ALA A 146     -15.432 -15.258  16.429  1.00  0.00           H  
ATOM   2311 2HB  ALA A 146     -14.215 -15.490  17.706  1.00  0.00           H  
ATOM   2312 3HB  ALA A 146     -13.945 -14.281  16.430  1.00  0.00           H  
ATOM   2313  N   LEU A 147     -13.199 -15.107  13.573  1.00  0.00           N  
ATOM   2314  CA  LEU A 147     -13.264 -14.852  12.138  1.00  0.00           C  
ATOM   2315  C   LEU A 147     -12.785 -16.068  11.354  1.00  0.00           C  
ATOM   2316  O   LEU A 147     -13.324 -16.385  10.293  1.00  0.00           O  
ATOM   2317  CB  LEU A 147     -12.412 -13.629  11.775  1.00  0.00           C  
ATOM   2318  CG  LEU A 147     -12.957 -12.275  12.244  1.00  0.00           C  
ATOM   2319  CD1 LEU A 147     -11.850 -11.231  12.179  1.00  0.00           C  
ATOM   2320  CD2 LEU A 147     -14.139 -11.874  11.373  1.00  0.00           C  
ATOM   2321  H   LEU A 147     -12.568 -14.560  14.142  1.00  0.00           H  
ATOM   2322  HA  LEU A 147     -14.304 -14.666  11.874  1.00  0.00           H  
ATOM   2323 1HB  LEU A 147     -11.421 -13.755  12.208  1.00  0.00           H  
ATOM   2324 2HB  LEU A 147     -12.309 -13.588  10.690  1.00  0.00           H  
ATOM   2325  HG  LEU A 147     -13.281 -12.353  13.282  1.00  0.00           H  
ATOM   2326 1HD1 LEU A 147     -12.238 -10.268  12.513  1.00  0.00           H  
ATOM   2327 2HD1 LEU A 147     -11.027 -11.533  12.826  1.00  0.00           H  
ATOM   2328 3HD1 LEU A 147     -11.494 -11.142  11.153  1.00  0.00           H  
ATOM   2329 1HD2 LEU A 147     -14.527 -10.911  11.708  1.00  0.00           H  
ATOM   2330 2HD2 LEU A 147     -13.815 -11.794  10.335  1.00  0.00           H  
ATOM   2331 3HD2 LEU A 147     -14.922 -12.628  11.453  1.00  0.00           H  
ATOM   2332  N   LEU A 148     -11.718 -16.816  11.874  1.00  0.00           N  
ATOM   2333  CA  LEU A 148     -11.283 -18.045  11.225  1.00  0.00           C  
ATOM   2334  C   LEU A 148     -12.360 -19.124  11.272  1.00  0.00           C  
ATOM   2335  O   LEU A 148     -12.542 -19.875  10.314  1.00  0.00           O  
ATOM   2336  CB  LEU A 148     -10.003 -18.566  11.891  1.00  0.00           C  
ATOM   2337  CG  LEU A 148      -9.355 -19.785  11.223  1.00  0.00           C  
ATOM   2338  CD1 LEU A 148      -8.936 -19.425   9.804  1.00  0.00           C  
ATOM   2339  CD2 LEU A 148      -8.159 -20.239  12.047  1.00  0.00           C  
ATOM   2340  H   LEU A 148     -11.238 -16.504  12.708  1.00  0.00           H  
ATOM   2341  HA  LEU A 148     -11.087 -17.824  10.176  1.00  0.00           H  
ATOM   2342 1HB  LEU A 148      -9.267 -17.764  11.903  1.00  0.00           H  
ATOM   2343 2HB  LEU A 148     -10.233 -18.836  12.922  1.00  0.00           H  
ATOM   2344  HG  LEU A 148     -10.081 -20.596  11.161  1.00  0.00           H  
ATOM   2345 1HD1 LEU A 148      -8.475 -20.291   9.330  1.00  0.00           H  
ATOM   2346 2HD1 LEU A 148      -9.814 -19.123   9.232  1.00  0.00           H  
ATOM   2347 3HD1 LEU A 148      -8.221 -18.604   9.833  1.00  0.00           H  
ATOM   2348 1HD2 LEU A 148      -7.698 -21.106  11.573  1.00  0.00           H  
ATOM   2349 2HD2 LEU A 148      -7.431 -19.430  12.109  1.00  0.00           H  
ATOM   2350 3HD2 LEU A 148      -8.489 -20.507  13.051  1.00  0.00           H  
ATOM   2351  N   PHE A 149     -13.077 -19.204  12.385  1.00  0.00           N  
ATOM   2352  CA  PHE A 149     -14.196 -20.132  12.467  1.00  0.00           C  
ATOM   2353  C   PHE A 149     -15.295 -19.843  11.418  1.00  0.00           C  
ATOM   2354  O   PHE A 149     -15.865 -20.763  10.834  1.00  0.00           O  
ATOM   2355  CB  PHE A 149     -14.801 -20.084  13.871  1.00  0.00           C  
ATOM   2356  CG  PHE A 149     -14.314 -21.177  14.778  1.00  0.00           C  
ATOM   2357  CD1 PHE A 149     -13.559 -20.880  15.904  1.00  0.00           C  
ATOM   2358  CD2 PHE A 149     -14.608 -22.505  14.509  1.00  0.00           C  
ATOM   2359  CE1 PHE A 149     -13.110 -21.886  16.739  1.00  0.00           C  
ATOM   2360  CE2 PHE A 149     -14.162 -23.512  15.342  1.00  0.00           C  
ATOM   2361  CZ  PHE A 149     -13.412 -23.202  16.459  1.00  0.00           C  
ATOM   2362  H   PHE A 149     -12.857 -18.627  13.183  1.00  0.00           H  
ATOM   2363  HA  PHE A 149     -13.819 -21.135  12.267  1.00  0.00           H  
ATOM   2364 1HB  PHE A 149     -14.565 -19.127  14.336  1.00  0.00           H  
ATOM   2365 2HB  PHE A 149     -15.885 -20.156  13.803  1.00  0.00           H  
ATOM   2366  HD1 PHE A 149     -13.321 -19.840  16.126  1.00  0.00           H  
ATOM   2367  HD2 PHE A 149     -15.200 -22.751  13.626  1.00  0.00           H  
ATOM   2368  HE1 PHE A 149     -12.518 -21.638  17.619  1.00  0.00           H  
ATOM   2369  HE2 PHE A 149     -14.401 -24.552  15.119  1.00  0.00           H  
ATOM   2370  HZ  PHE A 149     -13.058 -23.995  17.116  1.00  0.00           H  
ATOM   2371  N   LEU A 150     -15.576 -18.505  11.196  1.00  0.00           N  
ATOM   2372  CA  LEU A 150     -16.528 -18.131  10.139  1.00  0.00           C  
ATOM   2373  C   LEU A 150     -16.050 -18.586   8.761  1.00  0.00           C  
ATOM   2374  O   LEU A 150     -16.853 -18.971   7.911  1.00  0.00           O  
ATOM   2375  CB  LEU A 150     -16.740 -16.612  10.130  1.00  0.00           C  
ATOM   2376  CG  LEU A 150     -17.416 -16.027  11.377  1.00  0.00           C  
ATOM   2377  CD1 LEU A 150     -17.423 -14.507  11.284  1.00  0.00           C  
ATOM   2378  CD2 LEU A 150     -18.830 -16.576  11.494  1.00  0.00           C  
ATOM   2379  H   LEU A 150     -15.141 -17.778  11.746  1.00  0.00           H  
ATOM   2380  HA  LEU A 150     -17.474 -18.632  10.342  1.00  0.00           H  
ATOM   2381 1HB  LEU A 150     -15.773 -16.127  10.017  1.00  0.00           H  
ATOM   2382 2HB  LEU A 150     -17.355 -16.353   9.268  1.00  0.00           H  
ATOM   2383  HG  LEU A 150     -16.844 -16.305  12.263  1.00  0.00           H  
ATOM   2384 1HD1 LEU A 150     -17.903 -14.092  12.171  1.00  0.00           H  
ATOM   2385 2HD1 LEU A 150     -16.398 -14.141  11.222  1.00  0.00           H  
ATOM   2386 3HD1 LEU A 150     -17.975 -14.200  10.397  1.00  0.00           H  
ATOM   2387 1HD2 LEU A 150     -19.308 -16.161  12.381  1.00  0.00           H  
ATOM   2388 2HD2 LEU A 150     -19.402 -16.298  10.608  1.00  0.00           H  
ATOM   2389 3HD2 LEU A 150     -18.793 -17.662  11.576  1.00  0.00           H  
ATOM   2390  N   ILE A 151     -14.717 -18.432   8.436  1.00  0.00           N  
ATOM   2391  CA  ILE A 151     -14.031 -18.956   7.237  1.00  0.00           C  
ATOM   2392  C   ILE A 151     -13.990 -20.479   7.158  1.00  0.00           C  
ATOM   2393  O   ILE A 151     -14.151 -21.059   6.083  1.00  0.00           O  
ATOM   2394  CB  ILE A 151     -12.587 -18.424   7.173  1.00  0.00           C  
ATOM   2395  CG1 ILE A 151     -12.585 -16.910   6.949  1.00  0.00           C  
ATOM   2396  CG2 ILE A 151     -11.809 -19.130   6.073  1.00  0.00           C  
ATOM   2397  CD1 ILE A 151     -11.243 -16.258   7.194  1.00  0.00           C  
ATOM   2398  H   ILE A 151     -14.179 -17.945   9.138  1.00  0.00           H  
ATOM   2399  HA  ILE A 151     -14.578 -18.615   6.358  1.00  0.00           H  
ATOM   2400  HB  ILE A 151     -12.091 -18.602   8.127  1.00  0.00           H  
ATOM   2401 1HG1 ILE A 151     -12.888 -16.694   5.925  1.00  0.00           H  
ATOM   2402 2HG1 ILE A 151     -13.316 -16.443   7.610  1.00  0.00           H  
ATOM   2403 1HG2 ILE A 151     -10.791 -18.742   6.041  1.00  0.00           H  
ATOM   2404 2HG2 ILE A 151     -11.783 -20.200   6.275  1.00  0.00           H  
ATOM   2405 3HG2 ILE A 151     -12.295 -18.953   5.113  1.00  0.00           H  
ATOM   2406 1HD1 ILE A 151     -11.322 -15.186   7.015  1.00  0.00           H  
ATOM   2407 2HD1 ILE A 151     -10.937 -16.433   8.226  1.00  0.00           H  
ATOM   2408 3HD1 ILE A 151     -10.503 -16.685   6.519  1.00  0.00           H  
ATOM   2409  N   LEU A 152     -13.772 -21.108   8.308  1.00  0.00           N  
ATOM   2410  CA  LEU A 152     -13.791 -22.564   8.391  1.00  0.00           C  
ATOM   2411  C   LEU A 152     -15.129 -23.121   7.939  1.00  0.00           C  
ATOM   2412  O   LEU A 152     -15.188 -24.021   7.101  1.00  0.00           O  
ATOM   2413  CB  LEU A 152     -13.501 -23.018   9.827  1.00  0.00           C  
ATOM   2414  CG  LEU A 152     -13.713 -24.511  10.108  1.00  0.00           C  
ATOM   2415  CD1 LEU A 152     -12.773 -25.331   9.235  1.00  0.00           C  
ATOM   2416  CD2 LEU A 152     -13.471 -24.790  11.584  1.00  0.00           C  
ATOM   2417  H   LEU A 152     -13.590 -20.571   9.143  1.00  0.00           H  
ATOM   2418  HA  LEU A 152     -13.023 -22.950   7.721  1.00  0.00           H  
ATOM   2419 1HB  LEU A 152     -12.465 -22.781  10.064  1.00  0.00           H  
ATOM   2420 2HB  LEU A 152     -14.145 -22.459  10.506  1.00  0.00           H  
ATOM   2421  HG  LEU A 152     -14.735 -24.789   9.849  1.00  0.00           H  
ATOM   2422 1HD1 LEU A 152     -12.923 -26.392   9.434  1.00  0.00           H  
ATOM   2423 2HD1 LEU A 152     -12.981 -25.127   8.184  1.00  0.00           H  
ATOM   2424 3HD1 LEU A 152     -11.741 -25.063   9.460  1.00  0.00           H  
ATOM   2425 1HD2 LEU A 152     -13.622 -25.851  11.784  1.00  0.00           H  
ATOM   2426 2HD2 LEU A 152     -12.448 -24.514  11.843  1.00  0.00           H  
ATOM   2427 3HD2 LEU A 152     -14.168 -24.205  12.184  1.00  0.00           H  
ATOM   2428  N   ALA A 153     -16.198 -22.574   8.503  1.00  0.00           N  
ATOM   2429  CA  ALA A 153     -17.556 -22.984   8.159  1.00  0.00           C  
ATOM   2430  C   ALA A 153     -17.831 -22.774   6.670  1.00  0.00           C  
ATOM   2431  O   ALA A 153     -18.552 -23.553   6.043  1.00  0.00           O  
ATOM   2432  CB  ALA A 153     -18.568 -22.197   8.999  1.00  0.00           C  
ATOM   2433  H   ALA A 153     -16.062 -21.849   9.194  1.00  0.00           H  
ATOM   2434  HA  ALA A 153     -17.656 -24.047   8.383  1.00  0.00           H  
ATOM   2435 1HB  ALA A 153     -19.578 -22.506   8.738  1.00  0.00           H  
ATOM   2436 2HB  ALA A 153     -18.390 -22.390  10.059  1.00  0.00           H  
ATOM   2437 3HB  ALA A 153     -18.453 -21.131   8.803  1.00  0.00           H  
ATOM   2438  N   ALA A 154     -17.325 -21.590   5.950  1.00  0.00           N  
ATOM   2439  CA  ALA A 154     -17.477 -21.280   4.526  1.00  0.00           C  
ATOM   2440  C   ALA A 154     -16.732 -22.313   3.701  1.00  0.00           C  
ATOM   2441  O   ALA A 154     -17.170 -22.685   2.613  1.00  0.00           O  
ATOM   2442  CB  ALA A 154     -16.975 -19.874   4.233  1.00  0.00           C  
ATOM   2443  H   ALA A 154     -16.823 -20.944   6.543  1.00  0.00           H  
ATOM   2444  HA  ALA A 154     -18.537 -21.336   4.278  1.00  0.00           H  
ATOM   2445 1HB  ALA A 154     -17.094 -19.659   3.171  1.00  0.00           H  
ATOM   2446 2HB  ALA A 154     -17.550 -19.153   4.816  1.00  0.00           H  
ATOM   2447 3HB  ALA A 154     -15.923 -19.800   4.501  1.00  0.00           H  
ATOM   2448  N   ALA A 155     -15.446 -22.814   4.136  1.00  0.00           N  
ATOM   2449  CA  ALA A 155     -14.623 -23.824   3.506  1.00  0.00           C  
ATOM   2450  C   ALA A 155     -15.266 -25.191   3.620  1.00  0.00           C  
ATOM   2451  O   ALA A 155     -15.181 -26.007   2.702  1.00  0.00           O  
ATOM   2452  CB  ALA A 155     -13.232 -23.838   4.122  1.00  0.00           C  
ATOM   2453  H   ALA A 155     -15.073 -22.290   4.914  1.00  0.00           H  
ATOM   2454  HA  ALA A 155     -14.525 -23.579   2.448  1.00  0.00           H  
ATOM   2455 1HB  ALA A 155     -12.627 -24.605   3.638  1.00  0.00           H  
ATOM   2456 2HB  ALA A 155     -12.762 -22.864   3.982  1.00  0.00           H  
ATOM   2457 3HB  ALA A 155     -13.308 -24.054   5.186  1.00  0.00           H  
ATOM   2458  N   LEU A 156     -15.867 -25.603   4.852  1.00  0.00           N  
ATOM   2459  CA  LEU A 156     -16.583 -26.840   5.083  1.00  0.00           C  
ATOM   2460  C   LEU A 156     -17.936 -26.862   4.362  1.00  0.00           C  
ATOM   2461  O   LEU A 156     -18.396 -27.914   3.920  1.00  0.00           O  
ATOM   2462  CB  LEU A 156     -16.793 -27.043   6.589  1.00  0.00           C  
ATOM   2463  CG  LEU A 156     -15.523 -27.307   7.408  1.00  0.00           C  
ATOM   2464  CD1 LEU A 156     -15.859 -27.276   8.892  1.00  0.00           C  
ATOM   2465  CD2 LEU A 156     -14.931 -28.651   7.009  1.00  0.00           C  
ATOM   2466  H   LEU A 156     -15.720 -24.968   5.625  1.00  0.00           H  
ATOM   2467  HA  LEU A 156     -15.985 -27.658   4.680  1.00  0.00           H  
ATOM   2468 1HB  LEU A 156     -17.271 -26.154   6.996  1.00  0.00           H  
ATOM   2469 2HB  LEU A 156     -17.463 -27.890   6.735  1.00  0.00           H  
ATOM   2470  HG  LEU A 156     -14.795 -26.518   7.214  1.00  0.00           H  
ATOM   2471 1HD1 LEU A 156     -14.957 -27.463   9.474  1.00  0.00           H  
ATOM   2472 2HD1 LEU A 156     -16.262 -26.297   9.154  1.00  0.00           H  
ATOM   2473 3HD1 LEU A 156     -16.599 -28.044   9.114  1.00  0.00           H  
ATOM   2474 1HD2 LEU A 156     -14.028 -28.838   7.591  1.00  0.00           H  
ATOM   2475 2HD2 LEU A 156     -15.658 -29.440   7.204  1.00  0.00           H  
ATOM   2476 3HD2 LEU A 156     -14.683 -28.639   5.948  1.00  0.00           H  
ATOM   2477  N   GLY A 157     -18.702 -25.638   4.223  1.00  0.00           N  
ATOM   2478  CA  GLY A 157     -20.008 -25.525   3.595  1.00  0.00           C  
ATOM   2479  C   GLY A 157     -21.081 -25.916   4.597  1.00  0.00           C  
ATOM   2480  O   GLY A 157     -22.099 -26.546   4.259  1.00  0.00           O  
ATOM   2481  H   GLY A 157     -18.257 -24.806   4.586  1.00  0.00           H  
ATOM   2482 1HA  GLY A 157     -20.157 -24.504   3.250  1.00  0.00           H  
ATOM   2483 2HA  GLY A 157     -20.047 -26.171   2.719  1.00  0.00           H  
ATOM   2484  N   THR A 158     -20.832 -25.563   5.855  1.00  0.00           N  
ATOM   2485  CA  THR A 158     -21.738 -25.912   6.938  1.00  0.00           C  
ATOM   2486  C   THR A 158     -21.978 -24.668   7.788  1.00  0.00           C  
ATOM   2487  O   THR A 158     -21.567 -23.567   7.405  1.00  0.00           O  
ATOM   2488  CB  THR A 158     -21.179 -27.055   7.805  1.00  0.00           C  
ATOM   2489  OG1 THR A 158     -22.193 -27.513   8.708  1.00  0.00           O  
ATOM   2490  CG2 THR A 158     -19.973 -26.580   8.601  1.00  0.00           C  
ATOM   2491  H   THR A 158     -19.995 -25.038   6.065  1.00  0.00           H  
ATOM   2492  HA  THR A 158     -22.691 -26.218   6.505  1.00  0.00           H  
ATOM   2493  HB  THR A 158     -20.880 -27.885   7.165  1.00  0.00           H  
ATOM   2494  HG1 THR A 158     -22.826 -28.055   8.230  1.00  0.00           H  
ATOM   2495 1HG2 THR A 158     -19.591 -27.401   9.208  1.00  0.00           H  
ATOM   2496 2HG2 THR A 158     -19.196 -26.241   7.917  1.00  0.00           H  
ATOM   2497 3HG2 THR A 158     -20.268 -25.756   9.251  1.00  0.00           H  
ATOM   2498  N   THR A 159     -22.657 -24.829   8.922  1.00  0.00           N  
ATOM   2499  CA  THR A 159     -22.978 -23.690   9.789  1.00  0.00           C  
ATOM   2500  C   THR A 159     -21.809 -23.340  10.717  1.00  0.00           C  
ATOM   2501  O   THR A 159     -20.873 -24.120  10.855  1.00  0.00           O  
ATOM   2502  CB  THR A 159     -24.237 -23.974  10.630  1.00  0.00           C  
ATOM   2503  OG1 THR A 159     -23.972 -25.047  11.543  1.00  0.00           O  
ATOM   2504  CG2 THR A 159     -25.404 -24.353   9.732  1.00  0.00           C  
ATOM   2505  H   THR A 159     -22.959 -25.755   9.194  1.00  0.00           H  
ATOM   2506  HA  THR A 159     -23.215 -22.831   9.159  1.00  0.00           H  
ATOM   2507  HB  THR A 159     -24.500 -23.084  11.202  1.00  0.00           H  
ATOM   2508  HG1 THR A 159     -24.690 -25.110  12.178  1.00  0.00           H  
ATOM   2509 1HG2 THR A 159     -26.284 -24.550  10.343  1.00  0.00           H  
ATOM   2510 2HG2 THR A 159     -25.615 -23.534   9.044  1.00  0.00           H  
ATOM   2511 3HG2 THR A 159     -25.150 -25.247   9.164  1.00  0.00           H  
ATOM   2512  N   VAL A 160     -21.863 -22.179  11.369  1.00  0.00           N  
ATOM   2513  CA  VAL A 160     -20.783 -21.816  12.278  1.00  0.00           C  
ATOM   2514  C   VAL A 160     -20.853 -22.661  13.542  1.00  0.00           C  
ATOM   2515  O   VAL A 160     -19.830 -22.975  14.124  1.00  0.00           O  
ATOM   2516  CB  VAL A 160     -20.866 -20.324  12.649  1.00  0.00           C  
ATOM   2517  CG1 VAL A 160     -20.867 -19.462  11.395  1.00  0.00           C  
ATOM   2518  CG2 VAL A 160     -22.112 -20.066  13.482  1.00  0.00           C  
ATOM   2519  H   VAL A 160     -22.637 -21.542  11.245  1.00  0.00           H  
ATOM   2520  HA  VAL A 160     -19.831 -22.040  11.791  1.00  0.00           H  
ATOM   2521  HB  VAL A 160     -19.980 -20.052  13.224  1.00  0.00           H  
ATOM   2522 1HG1 VAL A 160     -20.926 -18.410  11.676  1.00  0.00           H  
ATOM   2523 2HG1 VAL A 160     -19.949 -19.637  10.833  1.00  0.00           H  
ATOM   2524 3HG1 VAL A 160     -21.727 -19.721  10.777  1.00  0.00           H  
ATOM   2525 1HG2 VAL A 160     -22.164 -19.009  13.741  1.00  0.00           H  
ATOM   2526 2HG2 VAL A 160     -22.997 -20.343  12.908  1.00  0.00           H  
ATOM   2527 3HG2 VAL A 160     -22.070 -20.661  14.394  1.00  0.00           H  
ATOM   2528  N   GLU A 161     -22.050 -23.065  13.954  1.00  0.00           N  
ATOM   2529  CA  GLU A 161     -22.176 -23.912  15.142  1.00  0.00           C  
ATOM   2530  C   GLU A 161     -21.557 -25.281  14.922  1.00  0.00           C  
ATOM   2531  O   GLU A 161     -20.933 -25.839  15.808  1.00  0.00           O  
ATOM   2532  CB  GLU A 161     -23.648 -24.072  15.530  1.00  0.00           C  
ATOM   2533  CG  GLU A 161     -24.323 -22.784  15.978  1.00  0.00           C  
ATOM   2534  CD  GLU A 161     -24.744 -21.913  14.827  1.00  0.00           C  
ATOM   2535  OE1 GLU A 161     -24.571 -22.321  13.704  1.00  0.00           O  
ATOM   2536  OE2 GLU A 161     -25.240 -20.838  15.072  1.00  0.00           O  
ATOM   2537  H   GLU A 161     -22.884 -22.793  13.451  1.00  0.00           H  
ATOM   2538  HA  GLU A 161     -21.646 -23.435  15.966  1.00  0.00           H  
ATOM   2539 1HB  GLU A 161     -24.208 -24.466  14.682  1.00  0.00           H  
ATOM   2540 2HB  GLU A 161     -23.733 -24.794  16.342  1.00  0.00           H  
ATOM   2541 1HG  GLU A 161     -25.203 -23.034  16.571  1.00  0.00           H  
ATOM   2542 2HG  GLU A 161     -23.636 -22.228  16.616  1.00  0.00           H  
ATOM   2543  N   GLU A 162     -21.741 -25.822  13.728  1.00  0.00           N  
ATOM   2544  CA  GLU A 162     -21.179 -27.124  13.389  1.00  0.00           C  
ATOM   2545  C   GLU A 162     -19.652 -27.085  13.303  1.00  0.00           C  
ATOM   2546  O   GLU A 162     -18.967 -28.023  13.729  1.00  0.00           O  
ATOM   2547  CB  GLU A 162     -21.778 -27.630  12.074  1.00  0.00           C  
ATOM   2548  CG  GLU A 162     -21.285 -28.997  11.642  1.00  0.00           C  
ATOM   2549  CD  GLU A 162     -21.694 -30.111  12.599  1.00  0.00           C  
ATOM   2550  OE1 GLU A 162     -22.647 -29.923  13.391  1.00  0.00           O  
ATOM   2551  OE2 GLU A 162     -21.052 -31.181  12.552  1.00  0.00           O  
ATOM   2552  H   GLU A 162     -22.277 -25.322  13.034  1.00  0.00           H  
ATOM   2553  HA  GLU A 162     -21.432 -27.825  14.183  1.00  0.00           H  
ATOM   2554 1HB  GLU A 162     -22.864 -27.680  12.165  1.00  0.00           H  
ATOM   2555 2HB  GLU A 162     -21.550 -26.926  11.274  1.00  0.00           H  
ATOM   2556 1HG  GLU A 162     -21.686 -29.221  10.653  1.00  0.00           H  
ATOM   2557 2HG  GLU A 162     -20.199 -28.974  11.567  1.00  0.00           H  
ATOM   2558  N   ALA A 163     -19.125 -26.001  12.738  1.00  0.00           N  
ATOM   2559  CA  ALA A 163     -17.687 -25.809  12.645  1.00  0.00           C  
ATOM   2560  C   ALA A 163     -17.054 -25.793  14.049  1.00  0.00           C  
ATOM   2561  O   ALA A 163     -15.990 -26.370  14.257  1.00  0.00           O  
ATOM   2562  CB  ALA A 163     -17.374 -24.516  11.888  1.00  0.00           C  
ATOM   2563  H   ALA A 163     -19.742 -25.291  12.365  1.00  0.00           H  
ATOM   2564  HA  ALA A 163     -17.269 -26.652  12.095  1.00  0.00           H  
ATOM   2565 1HB  ALA A 163     -16.294 -24.386  11.825  1.00  0.00           H  
ATOM   2566 2HB  ALA A 163     -17.791 -24.572  10.883  1.00  0.00           H  
ATOM   2567 3HB  ALA A 163     -17.811 -23.671  12.415  1.00  0.00           H  
ATOM   2568  N   VAL A 164     -17.721 -25.144  15.003  1.00  0.00           N  
ATOM   2569  CA  VAL A 164     -17.259 -25.111  16.391  1.00  0.00           C  
ATOM   2570  C   VAL A 164     -17.393 -26.486  17.043  1.00  0.00           C  
ATOM   2571  O   VAL A 164     -16.505 -26.926  17.778  1.00  0.00           O  
ATOM   2572  CB  VAL A 164     -18.067 -24.080  17.201  1.00  0.00           C  
ATOM   2573  CG1 VAL A 164     -17.718 -24.172  18.679  1.00  0.00           C  
ATOM   2574  CG2 VAL A 164     -17.800 -22.680  16.670  1.00  0.00           C  
ATOM   2575  H   VAL A 164     -18.571 -24.657  14.756  1.00  0.00           H  
ATOM   2576  HA  VAL A 164     -16.204 -24.835  16.399  1.00  0.00           H  
ATOM   2577  HB  VAL A 164     -19.129 -24.308  17.107  1.00  0.00           H  
ATOM   2578 1HG1 VAL A 164     -18.299 -23.436  19.237  1.00  0.00           H  
ATOM   2579 2HG1 VAL A 164     -17.952 -25.171  19.046  1.00  0.00           H  
ATOM   2580 3HG1 VAL A 164     -16.655 -23.973  18.815  1.00  0.00           H  
ATOM   2581 1HG2 VAL A 164     -18.375 -21.956  17.247  1.00  0.00           H  
ATOM   2582 2HG2 VAL A 164     -16.737 -22.454  16.759  1.00  0.00           H  
ATOM   2583 3HG2 VAL A 164     -18.095 -22.625  15.622  1.00  0.00           H  
ATOM   2584  N   LYS A 165     -18.658 -27.309  16.887  1.00  0.00           N  
ATOM   2585  CA  LYS A 165     -18.850 -28.645  17.440  1.00  0.00           C  
ATOM   2586  C   LYS A 165     -17.777 -29.644  16.975  1.00  0.00           C  
ATOM   2587  O   LYS A 165     -17.324 -30.490  17.746  1.00  0.00           O  
ATOM   2588  CB  LYS A 165     -20.240 -29.165  17.069  1.00  0.00           C  
ATOM   2589  CG  LYS A 165     -21.385 -28.472  17.796  1.00  0.00           C  
ATOM   2590  CD  LYS A 165     -22.735 -28.963  17.295  1.00  0.00           C  
ATOM   2591  CE  LYS A 165     -23.879 -28.204  17.952  1.00  0.00           C  
ATOM   2592  NZ  LYS A 165     -25.202 -28.605  17.400  1.00  0.00           N  
ATOM   2593  H   LYS A 165     -19.414 -26.873  16.377  1.00  0.00           H  
ATOM   2594  HA  LYS A 165     -18.759 -28.586  18.526  1.00  0.00           H  
ATOM   2595 1HB  LYS A 165     -20.401 -29.043  15.998  1.00  0.00           H  
ATOM   2596 2HB  LYS A 165     -20.301 -30.231  17.290  1.00  0.00           H  
ATOM   2597 1HG  LYS A 165     -21.310 -28.670  18.866  1.00  0.00           H  
ATOM   2598 2HG  LYS A 165     -21.317 -27.396  17.638  1.00  0.00           H  
ATOM   2599 1HD  LYS A 165     -22.793 -28.827  16.214  1.00  0.00           H  
ATOM   2600 2HD  LYS A 165     -22.841 -30.024  17.517  1.00  0.00           H  
ATOM   2601 1HE  LYS A 165     -23.873 -28.395  19.024  1.00  0.00           H  
ATOM   2602 2HE  LYS A 165     -23.744 -27.134  17.795  1.00  0.00           H  
ATOM   2603 1HZ  LYS A 165     -25.932 -28.080  17.860  1.00  0.00           H  
ATOM   2604 2HZ  LYS A 165     -25.225 -28.415  16.408  1.00  0.00           H  
ATOM   2605 3HZ  LYS A 165     -25.347 -29.592  17.557  1.00  0.00           H  
ATOM   2606  N   ARG A 166     -17.364 -29.532  15.642  1.00  0.00           N  
ATOM   2607  CA  ARG A 166     -16.320 -30.390  15.095  1.00  0.00           C  
ATOM   2608  C   ARG A 166     -14.962 -30.067  15.667  1.00  0.00           C  
ATOM   2609  O   ARG A 166     -14.172 -30.967  15.959  1.00  0.00           O  
ATOM   2610  CB  ARG A 166     -16.260 -30.261  13.580  1.00  0.00           C  
ATOM   2611  CG  ARG A 166     -17.460 -30.836  12.843  1.00  0.00           C  
ATOM   2612  CD  ARG A 166     -17.414 -30.518  11.392  1.00  0.00           C  
ATOM   2613  NE  ARG A 166     -18.581 -31.030  10.689  1.00  0.00           N  
ATOM   2614  CZ  ARG A 166     -18.701 -31.088   9.349  1.00  0.00           C  
ATOM   2615  NH1 ARG A 166     -17.721 -30.666   8.581  1.00  0.00           N  
ATOM   2616  NH2 ARG A 166     -19.806 -31.571   8.805  1.00  0.00           N  
ATOM   2617  H   ARG A 166     -17.809 -28.856  15.040  1.00  0.00           H  
ATOM   2618  HA  ARG A 166     -16.559 -31.426  15.339  1.00  0.00           H  
ATOM   2619 1HB  ARG A 166     -16.180 -29.210  13.308  1.00  0.00           H  
ATOM   2620 2HB  ARG A 166     -15.370 -30.767  13.206  1.00  0.00           H  
ATOM   2621 1HG  ARG A 166     -17.470 -31.921  12.956  1.00  0.00           H  
ATOM   2622 2HG  ARG A 166     -18.377 -30.418  13.257  1.00  0.00           H  
ATOM   2623 1HD  ARG A 166     -17.382 -29.438  11.257  1.00  0.00           H  
ATOM   2624 2HD  ARG A 166     -16.527 -30.966  10.948  1.00  0.00           H  
ATOM   2625  HE  ARG A 166     -19.357 -31.363  11.246  1.00  0.00           H  
ATOM   2626 1HH1 ARG A 166     -16.876 -30.297   8.997  1.00  0.00           H  
ATOM   2627 2HH1 ARG A 166     -17.810 -30.711   7.577  1.00  0.00           H  
ATOM   2628 1HH2 ARG A 166     -20.560 -31.896   9.395  1.00  0.00           H  
ATOM   2629 2HH2 ARG A 166     -19.895 -31.615   7.800  1.00  0.00           H  
ATOM   2630  N   ALA A 167     -14.658 -28.693  15.794  1.00  0.00           N  
ATOM   2631  CA  ALA A 167     -13.356 -28.350  16.339  1.00  0.00           C  
ATOM   2632  C   ALA A 167     -13.254 -28.872  17.773  1.00  0.00           C  
ATOM   2633  O   ALA A 167     -12.184 -29.328  18.191  1.00  0.00           O  
ATOM   2634  CB  ALA A 167     -13.135 -26.843  16.282  1.00  0.00           C  
ATOM   2635  H   ALA A 167     -15.279 -27.954  15.499  1.00  0.00           H  
ATOM   2636  HA  ALA A 167     -12.596 -28.841  15.733  1.00  0.00           H  
ATOM   2637 1HB  ALA A 167     -12.156 -26.602  16.694  1.00  0.00           H  
ATOM   2638 2HB  ALA A 167     -13.186 -26.508  15.245  1.00  0.00           H  
ATOM   2639 3HB  ALA A 167     -13.907 -26.339  16.863  1.00  0.00           H  
ATOM   2640  N   LEU A 168     -14.370 -28.810  18.510  1.00  0.00           N  
ATOM   2641  CA  LEU A 168     -14.434 -29.295  19.901  1.00  0.00           C  
ATOM   2642  C   LEU A 168     -14.257 -30.813  20.013  1.00  0.00           C  
ATOM   2643  O   LEU A 168     -13.550 -31.286  20.904  1.00  0.00           O  
ATOM   2644  CB  LEU A 168     -15.776 -28.896  20.529  1.00  0.00           C  
ATOM   2645  CG  LEU A 168     -15.971 -29.304  21.995  1.00  0.00           C  
ATOM   2646  CD1 LEU A 168     -14.892 -28.657  22.851  1.00  0.00           C  
ATOM   2647  CD2 LEU A 168     -17.360 -28.888  22.457  1.00  0.00           C  
ATOM   2648  H   LEU A 168     -15.197 -28.413  18.089  1.00  0.00           H  
ATOM   2649  HA  LEU A 168     -13.610 -28.852  20.459  1.00  0.00           H  
ATOM   2650 1HB  LEU A 168     -15.878 -27.813  20.470  1.00  0.00           H  
ATOM   2651 2HB  LEU A 168     -16.580 -29.348  19.949  1.00  0.00           H  
ATOM   2652  HG  LEU A 168     -15.867 -30.386  22.088  1.00  0.00           H  
ATOM   2653 1HD1 LEU A 168     -15.031 -28.948  23.893  1.00  0.00           H  
ATOM   2654 2HD1 LEU A 168     -13.910 -28.988  22.511  1.00  0.00           H  
ATOM   2655 3HD1 LEU A 168     -14.960 -27.573  22.765  1.00  0.00           H  
ATOM   2656 1HD2 LEU A 168     -17.499 -29.179  23.499  1.00  0.00           H  
ATOM   2657 2HD2 LEU A 168     -17.464 -27.806  22.365  1.00  0.00           H  
ATOM   2658 3HD2 LEU A 168     -18.112 -29.378  21.839  1.00  0.00           H  
ATOM   2659  N   LYS A 169     -14.886 -31.579  19.119  1.00  0.00           N  
ATOM   2660  CA  LYS A 169     -14.670 -33.033  19.094  1.00  0.00           C  
ATOM   2661  C   LYS A 169     -13.200 -33.379  18.838  1.00  0.00           C  
ATOM   2662  O   LYS A 169     -12.641 -34.274  19.485  1.00  0.00           O  
ATOM   2663  CB  LYS A 169     -15.553 -33.686  18.029  1.00  0.00           C  
ATOM   2664  CG  LYS A 169     -17.032 -33.743  18.387  1.00  0.00           C  
ATOM   2665  CD  LYS A 169     -17.852 -34.348  17.257  1.00  0.00           C  
ATOM   2666  CE  LYS A 169     -19.334 -34.379  17.601  1.00  0.00           C  
ATOM   2667  NZ  LYS A 169     -20.152 -34.931  16.488  1.00  0.00           N  
ATOM   2668  H   LYS A 169     -15.517 -31.163  18.448  1.00  0.00           H  
ATOM   2669  HA  LYS A 169     -14.939 -33.439  20.068  1.00  0.00           H  
ATOM   2670 1HB  LYS A 169     -15.457 -33.139  17.091  1.00  0.00           H  
ATOM   2671 2HB  LYS A 169     -15.213 -34.706  17.850  1.00  0.00           H  
ATOM   2672 1HG  LYS A 169     -17.166 -34.348  19.285  1.00  0.00           H  
ATOM   2673 2HG  LYS A 169     -17.397 -32.737  18.591  1.00  0.00           H  
ATOM   2674 1HD  LYS A 169     -17.710 -33.759  16.349  1.00  0.00           H  
ATOM   2675 2HD  LYS A 169     -17.512 -35.366  17.065  1.00  0.00           H  
ATOM   2676 1HE  LYS A 169     -19.488 -34.992  18.488  1.00  0.00           H  
ATOM   2677 2HE  LYS A 169     -19.677 -33.368  17.821  1.00  0.00           H  
ATOM   2678 1HZ  LYS A 169     -21.127 -34.934  16.755  1.00  0.00           H  
ATOM   2679 2HZ  LYS A 169     -20.031 -34.358  15.664  1.00  0.00           H  
ATOM   2680 3HZ  LYS A 169     -19.856 -35.875  16.288  1.00  0.00           H  
ATOM   2681  N   LEU A 170     -12.580 -32.674  17.890  1.00  0.00           N  
ATOM   2682  CA  LEU A 170     -11.159 -32.854  17.623  1.00  0.00           C  
ATOM   2683  C   LEU A 170     -10.301 -32.395  18.790  1.00  0.00           C  
ATOM   2684  O   LEU A 170      -9.299 -33.025  19.101  1.00  0.00           O  
ATOM   2685  CB  LEU A 170     -10.759 -32.083  16.359  1.00  0.00           C  
ATOM   2686  CG  LEU A 170     -10.773 -32.891  15.055  1.00  0.00           C  
ATOM   2687  CD1 LEU A 170     -12.198 -33.326  14.742  1.00  0.00           C  
ATOM   2688  CD2 LEU A 170     -10.199 -32.045  13.928  1.00  0.00           C  
ATOM   2689  H   LEU A 170     -13.100 -32.002  17.345  1.00  0.00           H  
ATOM   2690  HA  LEU A 170     -10.960 -33.919  17.503  1.00  0.00           H  
ATOM   2691 1HB  LEU A 170     -11.440 -31.242  16.236  1.00  0.00           H  
ATOM   2692 2HB  LEU A 170      -9.751 -31.691  16.495  1.00  0.00           H  
ATOM   2693  HG  LEU A 170     -10.169 -33.790  15.177  1.00  0.00           H  
ATOM   2694 1HD1 LEU A 170     -12.208 -33.900  13.815  1.00  0.00           H  
ATOM   2695 2HD1 LEU A 170     -12.577 -33.945  15.555  1.00  0.00           H  
ATOM   2696 3HD1 LEU A 170     -12.831 -32.446  14.630  1.00  0.00           H  
ATOM   2697 1HD2 LEU A 170     -10.209 -32.619  13.001  1.00  0.00           H  
ATOM   2698 2HD2 LEU A 170     -10.803 -31.146  13.804  1.00  0.00           H  
ATOM   2699 3HD2 LEU A 170      -9.175 -31.763  14.170  1.00  0.00           H  
ATOM   2700  N   LYS A 171     -10.600 -31.167  19.559  1.00  0.00           N  
ATOM   2701  CA  LYS A 171      -9.896 -30.667  20.734  1.00  0.00           C  
ATOM   2702  C   LYS A 171      -9.702 -31.800  21.716  1.00  0.00           C  
ATOM   2703  O   LYS A 171      -8.589 -32.124  22.123  1.00  0.00           O  
ATOM   2704  CB  LYS A 171     -10.661 -29.516  21.390  1.00  0.00           C  
ATOM   2705  CG  LYS A 171     -10.019 -28.979  22.663  1.00  0.00           C  
ATOM   2706  CD  LYS A 171     -10.880 -27.901  23.303  1.00  0.00           C  
ATOM   2707  CE  LYS A 171     -10.274 -27.411  24.611  1.00  0.00           C  
ATOM   2708  NZ  LYS A 171     -11.148 -26.418  25.292  1.00  0.00           N  
ATOM   2709  H   LYS A 171     -11.362 -30.627  19.176  1.00  0.00           H  
ATOM   2710  HA  LYS A 171      -8.946 -30.237  20.414  1.00  0.00           H  
ATOM   2711 1HB  LYS A 171     -10.749 -28.689  20.685  1.00  0.00           H  
ATOM   2712 2HB  LYS A 171     -11.670 -29.844  21.638  1.00  0.00           H  
ATOM   2713 1HG  LYS A 171      -9.883 -29.794  23.374  1.00  0.00           H  
ATOM   2714 2HG  LYS A 171      -9.041 -28.559  22.428  1.00  0.00           H  
ATOM   2715 1HD  LYS A 171     -10.976 -27.057  22.619  1.00  0.00           H  
ATOM   2716 2HD  LYS A 171     -11.875 -28.300  23.502  1.00  0.00           H  
ATOM   2717 1HE  LYS A 171     -10.118 -28.257  25.278  1.00  0.00           H  
ATOM   2718 2HE  LYS A 171      -9.307 -26.950  24.413  1.00  0.00           H  
ATOM   2719 1HZ  LYS A 171     -10.711 -26.118  26.152  1.00  0.00           H  
ATOM   2720 2HZ  LYS A 171     -11.285 -25.619  24.688  1.00  0.00           H  
ATOM   2721 3HZ  LYS A 171     -12.042 -26.840  25.498  1.00  0.00           H  
ATOM   2722  N   THR A 172     -10.822 -32.399  22.095  1.00  0.00           N  
ATOM   2723  CA  THR A 172     -10.847 -33.398  23.140  1.00  0.00           C  
ATOM   2724  C   THR A 172     -10.099 -34.666  22.717  1.00  0.00           C  
ATOM   2725  O   THR A 172      -9.257 -35.171  23.468  1.00  0.00           O  
ATOM   2726  CB  THR A 172     -12.297 -33.750  23.525  1.00  0.00           C  
ATOM   2727  OG1 THR A 172     -12.958 -32.580  24.025  1.00  0.00           O  
ATOM   2728  CG2 THR A 172     -12.317 -34.834  24.591  1.00  0.00           C  
ATOM   2729  H   THR A 172     -11.686 -32.145  21.634  1.00  0.00           H  
ATOM   2730  HA  THR A 172     -10.322 -33.004  24.011  1.00  0.00           H  
ATOM   2731  HB  THR A 172     -12.831 -34.104  22.644  1.00  0.00           H  
ATOM   2732  HG1 THR A 172     -13.194 -32.008  23.291  1.00  0.00           H  
ATOM   2733 1HG2 THR A 172     -13.349 -35.070  24.850  1.00  0.00           H  
ATOM   2734 2HG2 THR A 172     -11.825 -35.729  24.210  1.00  0.00           H  
ATOM   2735 3HG2 THR A 172     -11.792 -34.482  25.478  1.00  0.00           H  
ATOM   2736  N   LYS A 173     -10.371 -35.158  21.512  1.00  0.00           N  
ATOM   2737  CA  LYS A 173      -9.787 -36.433  21.088  1.00  0.00           C  
ATOM   2738  C   LYS A 173      -8.300 -36.359  20.807  1.00  0.00           C  
ATOM   2739  O   LYS A 173      -7.563 -37.285  21.131  1.00  0.00           O  
ATOM   2740  CB  LYS A 173     -10.509 -36.951  19.843  1.00  0.00           C  
ATOM   2741  CG  LYS A 173     -11.929 -37.441  20.098  1.00  0.00           C  
ATOM   2742  CD  LYS A 173     -12.586 -37.922  18.813  1.00  0.00           C  
ATOM   2743  CE  LYS A 173     -13.998 -38.429  19.069  1.00  0.00           C  
ATOM   2744  NZ  LYS A 173     -14.654 -38.901  17.819  1.00  0.00           N  
ATOM   2745  H   LYS A 173     -10.979 -34.660  20.877  1.00  0.00           H  
ATOM   2746  HA  LYS A 173      -9.898 -37.151  21.901  1.00  0.00           H  
ATOM   2747 1HB  LYS A 173     -10.558 -36.159  19.095  1.00  0.00           H  
ATOM   2748 2HB  LYS A 173      -9.943 -37.776  19.411  1.00  0.00           H  
ATOM   2749 1HG  LYS A 173     -11.907 -38.262  20.815  1.00  0.00           H  
ATOM   2750 2HG  LYS A 173     -12.523 -36.630  20.519  1.00  0.00           H  
ATOM   2751 1HD  LYS A 173     -12.627 -37.101  18.096  1.00  0.00           H  
ATOM   2752 2HD  LYS A 173     -11.993 -38.729  18.381  1.00  0.00           H  
ATOM   2753 1HE  LYS A 173     -13.965 -39.252  19.781  1.00  0.00           H  
ATOM   2754 2HE  LYS A 173     -14.599 -37.628  19.499  1.00  0.00           H  
ATOM   2755 1HZ  LYS A 173     -15.586 -39.228  18.031  1.00  0.00           H  
ATOM   2756 2HZ  LYS A 173     -14.707 -38.139  17.157  1.00  0.00           H  
ATOM   2757 3HZ  LYS A 173     -14.116 -39.656  17.420  1.00  0.00           H  
ATOM   2758  N   LEU A 174      -7.867 -35.255  20.214  1.00  0.00           N  
ATOM   2759  CA  LEU A 174      -6.497 -35.123  19.756  1.00  0.00           C  
ATOM   2760  C   LEU A 174      -5.591 -34.462  20.776  1.00  0.00           C  
ATOM   2761  O   LEU A 174      -4.375 -34.613  20.707  1.00  0.00           O  
ATOM   2762  CB  LEU A 174      -6.463 -34.318  18.452  1.00  0.00           C  
ATOM   2763  CG  LEU A 174      -7.254 -34.914  17.280  1.00  0.00           C  
ATOM   2764  CD1 LEU A 174      -7.280 -33.921  16.127  1.00  0.00           C  
ATOM   2765  CD2 LEU A 174      -6.617 -36.229  16.855  1.00  0.00           C  
ATOM   2766  H   LEU A 174      -8.508 -34.485  20.076  1.00  0.00           H  
ATOM   2767  HA  LEU A 174      -6.104 -36.118  19.550  1.00  0.00           H  
ATOM   2768 1HB  LEU A 174      -6.860 -33.323  18.647  1.00  0.00           H  
ATOM   2769 2HB  LEU A 174      -5.425 -34.216  18.133  1.00  0.00           H  
ATOM   2770  HG  LEU A 174      -8.284 -35.093  17.590  1.00  0.00           H  
ATOM   2771 1HD1 LEU A 174      -7.842 -34.345  15.294  1.00  0.00           H  
ATOM   2772 2HD1 LEU A 174      -7.758 -32.997  16.453  1.00  0.00           H  
ATOM   2773 3HD1 LEU A 174      -6.261 -33.710  15.805  1.00  0.00           H  
ATOM   2774 1HD2 LEU A 174      -7.180 -36.654  16.023  1.00  0.00           H  
ATOM   2775 2HD2 LEU A 174      -5.588 -36.052  16.544  1.00  0.00           H  
ATOM   2776 3HD2 LEU A 174      -6.628 -36.926  17.694  1.00  0.00           H  
ATOM   2777  N   GLY A 175      -6.181 -33.717  21.709  1.00  0.00           N  
ATOM   2778  CA  GLY A 175      -5.415 -32.939  22.668  1.00  0.00           C  
ATOM   2779  C   GLY A 175      -4.822 -31.669  22.061  1.00  0.00           C  
ATOM   2780  O   GLY A 175      -3.678 -31.301  22.351  1.00  0.00           O  
ATOM   2781  H   GLY A 175      -7.190 -33.695  21.751  1.00  0.00           H  
ATOM   2782 1HA  GLY A 175      -6.057 -32.662  23.506  1.00  0.00           H  
ATOM   2783 2HA  GLY A 175      -4.607 -33.549  23.069  1.00  0.00           H  
ATOM   2784  N   VAL A 176      -5.596 -30.995  21.214  1.00  0.00           N  
ATOM   2785  CA  VAL A 176      -5.099 -29.833  20.477  1.00  0.00           C  
ATOM   2786  C   VAL A 176      -6.012 -28.642  20.751  1.00  0.00           C  
ATOM   2787  O   VAL A 176      -7.110 -28.808  21.269  1.00  0.00           O  
ATOM   2788  CB  VAL A 176      -5.053 -30.120  18.965  1.00  0.00           C  
ATOM   2789  CG1 VAL A 176      -4.154 -31.312  18.676  1.00  0.00           C  
ATOM   2790  CG2 VAL A 176      -6.460 -30.367  18.441  1.00  0.00           C  
ATOM   2791  H   VAL A 176      -6.551 -31.293  21.076  1.00  0.00           H  
ATOM   2792  HA  VAL A 176      -4.092 -29.605  20.830  1.00  0.00           H  
ATOM   2793  HB  VAL A 176      -4.621 -29.260  18.454  1.00  0.00           H  
ATOM   2794 1HG1 VAL A 176      -4.133 -31.501  17.602  1.00  0.00           H  
ATOM   2795 2HG1 VAL A 176      -3.144 -31.100  19.026  1.00  0.00           H  
ATOM   2796 3HG1 VAL A 176      -4.540 -32.192  19.190  1.00  0.00           H  
ATOM   2797 1HG2 VAL A 176      -6.420 -30.568  17.371  1.00  0.00           H  
ATOM   2798 2HG2 VAL A 176      -6.895 -31.223  18.956  1.00  0.00           H  
ATOM   2799 3HG2 VAL A 176      -7.075 -29.485  18.622  1.00  0.00           H  
ATOM   2800  N   SER A 177      -5.569 -27.437  20.431  1.00  0.00           N  
ATOM   2801  CA  SER A 177      -6.447 -26.287  20.592  1.00  0.00           C  
ATOM   2802  C   SER A 177      -7.496 -26.289  19.480  1.00  0.00           C  
ATOM   2803  O   SER A 177      -7.363 -26.992  18.490  1.00  0.00           O  
ATOM   2804  CB  SER A 177      -5.649 -24.984  20.531  1.00  0.00           C  
ATOM   2805  OG  SER A 177      -5.192 -24.746  19.213  1.00  0.00           O  
ATOM   2806  H   SER A 177      -4.633 -27.295  20.078  1.00  0.00           H  
ATOM   2807  HA  SER A 177      -6.930 -26.353  21.568  1.00  0.00           H  
ATOM   2808 1HB  SER A 177      -6.277 -24.158  20.861  1.00  0.00           H  
ATOM   2809 2HB  SER A 177      -4.804 -25.044  21.213  1.00  0.00           H  
ATOM   2810  HG  SER A 177      -4.584 -24.003  19.273  1.00  0.00           H  
ATOM   2811  N   LEU A 178      -8.623 -25.404  19.551  1.00  0.00           N  
ATOM   2812  CA  LEU A 178      -9.714 -25.212  18.607  1.00  0.00           C  
ATOM   2813  C   LEU A 178      -9.180 -24.702  17.270  1.00  0.00           C  
ATOM   2814  O   LEU A 178      -9.660 -25.087  16.194  1.00  0.00           O  
ATOM   2815  CB  LEU A 178     -10.741 -24.224  19.173  1.00  0.00           C  
ATOM   2816  CG  LEU A 178     -11.560 -24.727  20.369  1.00  0.00           C  
ATOM   2817  CD1 LEU A 178     -12.372 -23.577  20.949  1.00  0.00           C  
ATOM   2818  CD2 LEU A 178     -12.466 -25.865  19.921  1.00  0.00           C  
ATOM   2819  H   LEU A 178      -8.609 -24.863  20.403  1.00  0.00           H  
ATOM   2820  HA  LEU A 178     -10.217 -26.168  18.463  1.00  0.00           H  
ATOM   2821 1HB  LEU A 178     -10.219 -23.321  19.486  1.00  0.00           H  
ATOM   2822 2HB  LEU A 178     -11.441 -23.958  18.381  1.00  0.00           H  
ATOM   2823  HG  LEU A 178     -10.885 -25.085  21.147  1.00  0.00           H  
ATOM   2824 1HD1 LEU A 178     -12.953 -23.935  21.799  1.00  0.00           H  
ATOM   2825 2HD1 LEU A 178     -11.698 -22.786  21.279  1.00  0.00           H  
ATOM   2826 3HD1 LEU A 178     -13.045 -23.187  20.188  1.00  0.00           H  
ATOM   2827 1HD2 LEU A 178     -13.047 -26.223  20.771  1.00  0.00           H  
ATOM   2828 2HD2 LEU A 178     -13.142 -25.507  19.144  1.00  0.00           H  
ATOM   2829 3HD2 LEU A 178     -11.859 -26.680  19.527  1.00  0.00           H  
ATOM   2830  N   GLU A 179      -8.173 -23.842  17.357  1.00  0.00           N  
ATOM   2831  CA  GLU A 179      -7.504 -23.293  16.190  1.00  0.00           C  
ATOM   2832  C   GLU A 179      -6.738 -24.365  15.440  1.00  0.00           C  
ATOM   2833  O   GLU A 179      -6.778 -24.424  14.210  1.00  0.00           O  
ATOM   2834  CB  GLU A 179      -6.552 -22.167  16.601  1.00  0.00           C  
ATOM   2835  CG  GLU A 179      -5.849 -21.482  15.437  1.00  0.00           C  
ATOM   2836  CD  GLU A 179      -5.068 -20.269  15.858  1.00  0.00           C  
ATOM   2837  OE1 GLU A 179      -5.114 -19.928  17.016  1.00  0.00           O  
ATOM   2838  OE2 GLU A 179      -4.424 -19.681  15.021  1.00  0.00           O  
ATOM   2839  H   GLU A 179      -7.866 -23.563  18.277  1.00  0.00           H  
ATOM   2840  HA  GLU A 179      -8.265 -22.896  15.519  1.00  0.00           H  
ATOM   2841 1HB  GLU A 179      -7.105 -21.406  17.152  1.00  0.00           H  
ATOM   2842 2HB  GLU A 179      -5.787 -22.563  17.268  1.00  0.00           H  
ATOM   2843 1HG  GLU A 179      -5.169 -22.193  14.968  1.00  0.00           H  
ATOM   2844 2HG  GLU A 179      -6.593 -21.191  14.698  1.00  0.00           H  
ATOM   2845  N   GLN A 180      -6.042 -25.210  16.185  1.00  0.00           N  
ATOM   2846  CA  GLN A 180      -5.339 -26.336  15.581  1.00  0.00           C  
ATOM   2847  C   GLN A 180      -6.308 -27.321  14.974  1.00  0.00           C  
ATOM   2848  O   GLN A 180      -6.024 -27.932  13.943  1.00  0.00           O  
ATOM   2849  CB  GLN A 180      -4.460 -27.044  16.616  1.00  0.00           C  
ATOM   2850  CG  GLN A 180      -3.248 -26.243  17.055  1.00  0.00           C  
ATOM   2851  CD  GLN A 180      -2.465 -26.934  18.156  1.00  0.00           C  
ATOM   2852  OE1 GLN A 180      -3.032 -27.370  19.162  1.00  0.00           O  
ATOM   2853  NE2 GLN A 180      -1.154 -27.039  17.972  1.00  0.00           N  
ATOM   2854  H   GLN A 180      -5.993 -25.078  17.185  1.00  0.00           H  
ATOM   2855  HA  GLN A 180      -4.700 -25.958  14.783  1.00  0.00           H  
ATOM   2856 1HB  GLN A 180      -5.053 -27.271  17.501  1.00  0.00           H  
ATOM   2857 2HB  GLN A 180      -4.107 -27.991  16.207  1.00  0.00           H  
ATOM   2858 1HG  GLN A 180      -2.587 -26.105  16.200  1.00  0.00           H  
ATOM   2859 2HG  GLN A 180      -3.581 -25.274  17.430  1.00  0.00           H  
ATOM   2860 1HE2 GLN A 180      -0.585 -27.485  18.664  1.00  0.00           H  
ATOM   2861 2HE2 GLN A 180      -0.734 -26.671  17.141  1.00  0.00           H  
ATOM   2862  N   ALA A 181      -7.514 -27.622  15.632  1.00  0.00           N  
ATOM   2863  CA  ALA A 181      -8.585 -28.464  15.104  1.00  0.00           C  
ATOM   2864  C   ALA A 181      -9.173 -27.833  13.847  1.00  0.00           C  
ATOM   2865  O   ALA A 181      -9.524 -28.531  12.896  1.00  0.00           O  
ATOM   2866  CB  ALA A 181      -9.667 -28.680  16.152  1.00  0.00           C  
ATOM   2867  H   ALA A 181      -7.595 -27.255  16.570  1.00  0.00           H  
ATOM   2868  HA  ALA A 181      -8.155 -29.429  14.836  1.00  0.00           H  
ATOM   2869 1HB  ALA A 181     -10.459 -29.301  15.734  1.00  0.00           H  
ATOM   2870 2HB  ALA A 181      -9.238 -29.178  17.022  1.00  0.00           H  
ATOM   2871 3HB  ALA A 181     -10.081 -27.718  16.452  1.00  0.00           H  
ATOM   2872  N   ALA A 182      -9.274 -26.507  13.856  1.00  0.00           N  
ATOM   2873  CA  ALA A 182      -9.797 -25.785  12.704  1.00  0.00           C  
ATOM   2874  C   ALA A 182      -8.899 -25.998  11.495  1.00  0.00           C  
ATOM   2875  O   ALA A 182      -9.382 -26.172  10.376  1.00  0.00           O  
ATOM   2876  CB  ALA A 182      -9.929 -24.302  13.015  1.00  0.00           C  
ATOM   2877  H   ALA A 182      -8.985 -25.988  14.673  1.00  0.00           H  
ATOM   2878  HA  ALA A 182     -10.782 -26.186  12.471  1.00  0.00           H  
ATOM   2879 1HB  ALA A 182     -10.313 -23.779  12.140  1.00  0.00           H  
ATOM   2880 2HB  ALA A 182     -10.616 -24.165  13.849  1.00  0.00           H  
ATOM   2881 3HB  ALA A 182      -8.953 -23.897  13.280  1.00  0.00           H  
ATOM   2882  N   LEU A 183      -7.587 -25.985  11.718  1.00  0.00           N  
ATOM   2883  CA  LEU A 183      -6.643 -26.212  10.631  1.00  0.00           C  
ATOM   2884  C   LEU A 183      -6.736 -27.624  10.038  1.00  0.00           C  
ATOM   2885  O   LEU A 183      -6.619 -27.807   8.826  1.00  0.00           O  
ATOM   2886  CB  LEU A 183      -5.216 -25.963  11.133  1.00  0.00           C  
ATOM   2887  CG  LEU A 183      -4.852 -24.498  11.404  1.00  0.00           C  
ATOM   2888  CD1 LEU A 183      -3.551 -24.435  12.193  1.00  0.00           C  
ATOM   2889  CD2 LEU A 183      -4.728 -23.753  10.084  1.00  0.00           C  
ATOM   2890  H   LEU A 183      -7.233 -25.816  12.649  1.00  0.00           H  
ATOM   2891  HA  LEU A 183      -6.879 -25.514   9.827  1.00  0.00           H  
ATOM   2892 1HB  LEU A 183      -5.071 -26.517  12.059  1.00  0.00           H  
ATOM   2893 2HB  LEU A 183      -4.515 -26.347  10.392  1.00  0.00           H  
ATOM   2894  HG  LEU A 183      -5.631 -24.035  12.010  1.00  0.00           H  
ATOM   2895 1HD1 LEU A 183      -3.292 -23.394  12.386  1.00  0.00           H  
ATOM   2896 2HD1 LEU A 183      -3.674 -24.959  13.141  1.00  0.00           H  
ATOM   2897 3HD1 LEU A 183      -2.754 -24.906  11.618  1.00  0.00           H  
ATOM   2898 1HD2 LEU A 183      -4.470 -22.711  10.277  1.00  0.00           H  
ATOM   2899 2HD2 LEU A 183      -3.947 -24.213   9.478  1.00  0.00           H  
ATOM   2900 3HD2 LEU A 183      -5.677 -23.798   9.549  1.00  0.00           H  
ATOM   2901  N   ILE A 184      -6.949 -28.636  10.885  1.00  0.00           N  
ATOM   2902  CA  ILE A 184      -7.224 -29.999  10.399  1.00  0.00           C  
ATOM   2903  C   ILE A 184      -8.546 -30.085   9.637  1.00  0.00           C  
ATOM   2904  O   ILE A 184      -8.629 -30.730   8.592  1.00  0.00           O  
ATOM   2905  CB  ILE A 184      -7.250 -31.000  11.569  1.00  0.00           C  
ATOM   2906  CG1 ILE A 184      -5.865 -31.108  12.211  1.00  0.00           C  
ATOM   2907  CG2 ILE A 184      -7.727 -32.363  11.091  1.00  0.00           C  
ATOM   2908  CD1 ILE A 184      -5.866 -31.805  13.552  1.00  0.00           C  
ATOM   2909  H   ILE A 184      -6.922 -28.465  11.879  1.00  0.00           H  
ATOM   2910  HA  ILE A 184      -6.429 -30.277   9.707  1.00  0.00           H  
ATOM   2911  HB  ILE A 184      -7.928 -30.639  12.341  1.00  0.00           H  
ATOM   2912 1HG1 ILE A 184      -5.196 -31.651  11.544  1.00  0.00           H  
ATOM   2913 2HG1 ILE A 184      -5.448 -30.109  12.347  1.00  0.00           H  
ATOM   2914 1HG2 ILE A 184      -7.739 -33.058  11.930  1.00  0.00           H  
ATOM   2915 2HG2 ILE A 184      -8.731 -32.273  10.680  1.00  0.00           H  
ATOM   2916 3HG2 ILE A 184      -7.051 -32.735  10.321  1.00  0.00           H  
ATOM   2917 1HD1 ILE A 184      -4.849 -31.842  13.943  1.00  0.00           H  
ATOM   2918 2HD1 ILE A 184      -6.502 -31.257  14.247  1.00  0.00           H  
ATOM   2919 3HD1 ILE A 184      -6.245 -32.819  13.434  1.00  0.00           H  
ATOM   2920  N   LEU A 185      -9.620 -29.414  10.173  1.00  0.00           N  
ATOM   2921  CA  LEU A 185     -10.901 -29.378   9.473  1.00  0.00           C  
ATOM   2922  C   LEU A 185     -10.776 -28.607   8.158  1.00  0.00           C  
ATOM   2923  O   LEU A 185     -11.449 -28.921   7.176  1.00  0.00           O  
ATOM   2924  CB  LEU A 185     -11.975 -28.733  10.357  1.00  0.00           C  
ATOM   2925  CG  LEU A 185     -12.323 -29.493  11.643  1.00  0.00           C  
ATOM   2926  CD1 LEU A 185     -13.176 -28.608  12.540  1.00  0.00           C  
ATOM   2927  CD2 LEU A 185     -13.053 -30.779  11.291  1.00  0.00           C  
ATOM   2928  H   LEU A 185      -9.530 -28.939  11.060  1.00  0.00           H  
ATOM   2929  HA  LEU A 185     -11.187 -30.404   9.237  1.00  0.00           H  
ATOM   2930 1HB  LEU A 185     -11.638 -27.737  10.641  1.00  0.00           H  
ATOM   2931 2HB  LEU A 185     -12.890 -28.631   9.774  1.00  0.00           H  
ATOM   2932  HG  LEU A 185     -11.406 -29.731  12.184  1.00  0.00           H  
ATOM   2933 1HD1 LEU A 185     -13.423 -29.146  13.454  1.00  0.00           H  
ATOM   2934 2HD1 LEU A 185     -12.622 -27.702  12.793  1.00  0.00           H  
ATOM   2935 3HD1 LEU A 185     -14.095 -28.338  12.020  1.00  0.00           H  
ATOM   2936 1HD2 LEU A 185     -13.300 -31.321  12.206  1.00  0.00           H  
ATOM   2937 2HD2 LEU A 185     -13.969 -30.542  10.752  1.00  0.00           H  
ATOM   2938 3HD2 LEU A 185     -12.414 -31.400  10.663  1.00  0.00           H  
ATOM   2939  N   LEU A 186      -9.898 -27.391   8.018  1.00  0.00           N  
ATOM   2940  CA  LEU A 186      -9.623 -26.700   6.760  1.00  0.00           C  
ATOM   2941  C   LEU A 186      -8.928 -27.626   5.764  1.00  0.00           C  
ATOM   2942  O   LEU A 186      -9.182 -27.563   4.561  1.00  0.00           O  
ATOM   2943  CB  LEU A 186      -8.751 -25.464   7.015  1.00  0.00           C  
ATOM   2944  CG  LEU A 186      -9.455 -24.282   7.694  1.00  0.00           C  
ATOM   2945  CD1 LEU A 186      -8.416 -23.264   8.146  1.00  0.00           C  
ATOM   2946  CD2 LEU A 186     -10.448 -23.657   6.726  1.00  0.00           C  
ATOM   2947  H   LEU A 186      -9.459 -27.062   8.866  1.00  0.00           H  
ATOM   2948  HA  LEU A 186     -10.576 -26.396   6.326  1.00  0.00           H  
ATOM   2949 1HB  LEU A 186      -7.911 -25.755   7.644  1.00  0.00           H  
ATOM   2950 2HB  LEU A 186      -8.359 -25.112   6.061  1.00  0.00           H  
ATOM   2951  HG  LEU A 186      -9.984 -24.634   8.580  1.00  0.00           H  
ATOM   2952 1HD1 LEU A 186      -8.916 -22.424   8.629  1.00  0.00           H  
ATOM   2953 2HD1 LEU A 186      -7.731 -23.732   8.853  1.00  0.00           H  
ATOM   2954 3HD1 LEU A 186      -7.859 -22.905   7.282  1.00  0.00           H  
ATOM   2955 1HD2 LEU A 186     -10.949 -22.818   7.209  1.00  0.00           H  
ATOM   2956 2HD2 LEU A 186      -9.919 -23.304   5.840  1.00  0.00           H  
ATOM   2957 3HD2 LEU A 186     -11.188 -24.402   6.433  1.00  0.00           H  
ATOM   2958  N   ALA A 187      -7.918 -28.635   6.208  1.00  0.00           N  
ATOM   2959  CA  ALA A 187      -7.335 -29.683   5.380  1.00  0.00           C  
ATOM   2960  C   ALA A 187      -8.373 -30.628   4.773  1.00  0.00           C  
ATOM   2961  O   ALA A 187      -8.263 -31.024   3.613  1.00  0.00           O  
ATOM   2962  CB  ALA A 187      -6.327 -30.478   6.197  1.00  0.00           C  
ATOM   2963  H   ALA A 187      -7.636 -28.557   7.175  1.00  0.00           H  
ATOM   2964  HA  ALA A 187      -6.817 -29.208   4.547  1.00  0.00           H  
ATOM   2965 1HB  ALA A 187      -5.876 -31.247   5.570  1.00  0.00           H  
ATOM   2966 2HB  ALA A 187      -5.550 -29.809   6.567  1.00  0.00           H  
ATOM   2967 3HB  ALA A 187      -6.832 -30.948   7.040  1.00  0.00           H  
ATOM   2968  N   ALA A 188      -9.486 -31.100   5.579  1.00  0.00           N  
ATOM   2969  CA  ALA A 188     -10.623 -31.850   5.035  1.00  0.00           C  
ATOM   2970  C   ALA A 188     -11.365 -31.102   3.919  1.00  0.00           C  
ATOM   2971  O   ALA A 188     -11.790 -31.698   2.927  1.00  0.00           O  
ATOM   2972  CB  ALA A 188     -11.595 -32.242   6.147  1.00  0.00           C  
ATOM   2973  H   ALA A 188      -9.470 -30.873   6.563  1.00  0.00           H  
ATOM   2974  HA  ALA A 188     -10.235 -32.759   4.570  1.00  0.00           H  
ATOM   2975 1HB  ALA A 188     -12.428 -32.799   5.722  1.00  0.00           H  
ATOM   2976 2HB  ALA A 188     -11.076 -32.865   6.879  1.00  0.00           H  
ATOM   2977 3HB  ALA A 188     -11.967 -31.343   6.635  1.00  0.00           H  
ATOM   2978  N   ALA A 189     -11.568 -29.754   4.098  1.00  0.00           N  
ATOM   2979  CA  ALA A 189     -12.250 -28.934   3.105  1.00  0.00           C  
ATOM   2980  C   ALA A 189     -11.423 -28.936   1.821  1.00  0.00           C  
ATOM   2981  O   ALA A 189     -11.956 -29.132   0.728  1.00  0.00           O  
ATOM   2982  CB  ALA A 189     -12.462 -27.524   3.637  1.00  0.00           C  
ATOM   2983  H   ALA A 189     -11.232 -29.321   4.947  1.00  0.00           H  
ATOM   2984  HA  ALA A 189     -13.222 -29.384   2.903  1.00  0.00           H  
ATOM   2985 1HB  ALA A 189     -12.972 -26.924   2.882  1.00  0.00           H  
ATOM   2986 2HB  ALA A 189     -13.069 -27.563   4.541  1.00  0.00           H  
ATOM   2987 3HB  ALA A 189     -11.498 -27.073   3.866  1.00  0.00           H  
ATOM   2988  N   ALA A 190     -10.122 -28.714   1.968  1.00  0.00           N  
ATOM   2989  CA  ALA A 190      -9.205 -28.677   0.833  1.00  0.00           C  
ATOM   2990  C   ALA A 190      -9.073 -30.023   0.112  1.00  0.00           C  
ATOM   2991  O   ALA A 190      -8.980 -30.074  -1.115  1.00  0.00           O  
ATOM   2992  CB  ALA A 190      -7.836 -28.203   1.297  1.00  0.00           C  
ATOM   2993  H   ALA A 190      -9.759 -28.564   2.899  1.00  0.00           H  
ATOM   2994  HA  ALA A 190      -9.595 -27.966   0.105  1.00  0.00           H  
ATOM   2995 1HB  ALA A 190      -7.158 -28.155   0.444  1.00  0.00           H  
ATOM   2996 2HB  ALA A 190      -7.926 -27.213   1.745  1.00  0.00           H  
ATOM   2997 3HB  ALA A 190      -7.441 -28.899   2.035  1.00  0.00           H  
ATOM   2998  N   LEU A 191      -9.064 -31.138   0.885  1.00  0.00           N  
ATOM   2999  CA  LEU A 191      -8.938 -32.481   0.340  1.00  0.00           C  
ATOM   3000  C   LEU A 191     -10.221 -32.907  -0.344  1.00  0.00           C  
ATOM   3001  O   LEU A 191     -10.199 -33.662  -1.307  1.00  0.00           O  
ATOM   3002  CB  LEU A 191      -8.588 -33.479   1.452  1.00  0.00           C  
ATOM   3003  CG  LEU A 191      -7.171 -33.364   2.027  1.00  0.00           C  
ATOM   3004  CD1 LEU A 191      -7.100 -34.104   3.356  1.00  0.00           C  
ATOM   3005  CD2 LEU A 191      -6.171 -33.933   1.030  1.00  0.00           C  
ATOM   3006  H   LEU A 191      -9.091 -31.014   1.886  1.00  0.00           H  
ATOM   3007  HA  LEU A 191      -8.130 -32.483  -0.392  1.00  0.00           H  
ATOM   3008 1HB  LEU A 191      -9.290 -33.343   2.273  1.00  0.00           H  
ATOM   3009 2HB  LEU A 191      -8.708 -34.489   1.063  1.00  0.00           H  
ATOM   3010  HG  LEU A 191      -6.938 -32.316   2.216  1.00  0.00           H  
ATOM   3011 1HD1 LEU A 191      -6.092 -34.023   3.764  1.00  0.00           H  
ATOM   3012 2HD1 LEU A 191      -7.810 -33.664   4.056  1.00  0.00           H  
ATOM   3013 3HD1 LEU A 191      -7.344 -35.154   3.201  1.00  0.00           H  
ATOM   3014 1HD2 LEU A 191      -5.164 -33.851   1.438  1.00  0.00           H  
ATOM   3015 2HD2 LEU A 191      -6.402 -34.982   0.842  1.00  0.00           H  
ATOM   3016 3HD2 LEU A 191      -6.231 -33.374   0.096  1.00  0.00           H  
ATOM   3017  N   GLY A 192     -11.525 -32.449   0.136  1.00  0.00           N  
ATOM   3018  CA  GLY A 192     -12.800 -32.865  -0.405  1.00  0.00           C  
ATOM   3019  C   GLY A 192     -13.228 -34.176   0.226  1.00  0.00           C  
ATOM   3020  O   GLY A 192     -13.856 -35.012  -0.431  1.00  0.00           O  
ATOM   3021  H   GLY A 192     -11.506 -31.760   0.874  1.00  0.00           H  
ATOM   3022 1HA  GLY A 192     -13.547 -32.092  -0.216  1.00  0.00           H  
ATOM   3023 2HA  GLY A 192     -12.719 -32.973  -1.487  1.00  0.00           H  
ATOM   3024  N   THR A 193     -12.868 -34.360   1.498  1.00  0.00           N  
ATOM   3025  CA  THR A 193     -13.192 -35.586   2.236  1.00  0.00           C  
ATOM   3026  C   THR A 193     -13.759 -35.288   3.635  1.00  0.00           C  
ATOM   3027  O   THR A 193     -14.117 -34.150   3.937  1.00  0.00           O  
ATOM   3028  CB  THR A 193     -11.950 -36.487   2.365  1.00  0.00           C  
ATOM   3029  OG1 THR A 193     -12.335 -37.760   2.902  1.00  0.00           O  
ATOM   3030  CG2 THR A 193     -10.919 -35.846   3.281  1.00  0.00           C  
ATOM   3031  H   THR A 193     -12.354 -33.626   1.964  1.00  0.00           H  
ATOM   3032  HA  THR A 193     -13.931 -36.149   1.664  1.00  0.00           H  
ATOM   3033  HB  THR A 193     -11.508 -36.642   1.381  1.00  0.00           H  
ATOM   3034  HG1 THR A 193     -11.645 -38.404   2.723  1.00  0.00           H  
ATOM   3035 1HG2 THR A 193     -10.049 -36.498   3.361  1.00  0.00           H  
ATOM   3036 2HG2 THR A 193     -10.616 -34.884   2.871  1.00  0.00           H  
ATOM   3037 3HG2 THR A 193     -11.352 -35.699   4.270  1.00  0.00           H  
ATOM   3038  N   THR A 194     -13.851 -36.369   4.446  1.00  0.00           N  
ATOM   3039  CA  THR A 194     -14.436 -36.257   5.781  1.00  0.00           C  
ATOM   3040  C   THR A 194     -13.391 -35.738   6.738  1.00  0.00           C  
ATOM   3041  O   THR A 194     -12.203 -35.747   6.412  1.00  0.00           O  
ATOM   3042  CB  THR A 194     -14.984 -37.605   6.284  1.00  0.00           C  
ATOM   3043  OG1 THR A 194     -13.897 -38.517   6.493  1.00  0.00           O  
ATOM   3044  CG2 THR A 194     -15.951 -38.199   5.272  1.00  0.00           C  
ATOM   3045  H   THR A 194     -13.507 -37.265   4.133  1.00  0.00           H  
ATOM   3046  HA  THR A 194     -15.282 -35.570   5.732  1.00  0.00           H  
ATOM   3047  HB  THR A 194     -15.503 -37.457   7.231  1.00  0.00           H  
ATOM   3048  HG1 THR A 194     -14.213 -39.284   6.977  1.00  0.00           H  
ATOM   3049 1HG2 THR A 194     -16.328 -39.152   5.644  1.00  0.00           H  
ATOM   3050 2HG2 THR A 194     -16.784 -37.514   5.119  1.00  0.00           H  
ATOM   3051 3HG2 THR A 194     -15.435 -38.359   4.326  1.00  0.00           H  
ATOM   3052  N   VAL A 195     -13.836 -35.324   7.911  1.00  0.00           N  
ATOM   3053  CA  VAL A 195     -12.935 -34.773   8.931  1.00  0.00           C  
ATOM   3054  C   VAL A 195     -12.077 -35.869   9.574  1.00  0.00           C  
ATOM   3055  O   VAL A 195     -10.941 -35.623   9.982  1.00  0.00           O  
ATOM   3056  CB  VAL A 195     -13.747 -34.053  10.025  1.00  0.00           C  
ATOM   3057  CG1 VAL A 195     -14.578 -32.932   9.421  1.00  0.00           C  
ATOM   3058  CG2 VAL A 195     -14.634 -35.052  10.752  1.00  0.00           C  
ATOM   3059  H   VAL A 195     -14.827 -35.375   8.103  1.00  0.00           H  
ATOM   3060  HA  VAL A 195     -12.242 -34.085   8.445  1.00  0.00           H  
ATOM   3061  HB  VAL A 195     -13.057 -33.596  10.734  1.00  0.00           H  
ATOM   3062 1HG1 VAL A 195     -15.145 -32.434  10.208  1.00  0.00           H  
ATOM   3063 2HG1 VAL A 195     -13.920 -32.211   8.937  1.00  0.00           H  
ATOM   3064 3HG1 VAL A 195     -15.268 -33.346   8.685  1.00  0.00           H  
ATOM   3065 1HG2 VAL A 195     -15.204 -34.537  11.524  1.00  0.00           H  
ATOM   3066 2HG2 VAL A 195     -15.320 -35.514  10.041  1.00  0.00           H  
ATOM   3067 3HG2 VAL A 195     -14.015 -35.822  11.211  1.00  0.00           H  
ATOM   3068  N   GLU A 196     -12.631 -37.079   9.646  1.00  0.00           N  
ATOM   3069  CA  GLU A 196     -11.938 -38.226  10.219  1.00  0.00           C  
ATOM   3070  C   GLU A 196     -10.728 -38.532   9.342  1.00  0.00           C  
ATOM   3071  O   GLU A 196      -9.642 -38.860   9.834  1.00  0.00           O  
ATOM   3072  CB  GLU A 196     -12.860 -39.443  10.310  1.00  0.00           C  
ATOM   3073  CG  GLU A 196     -14.000 -39.295  11.308  1.00  0.00           C  
ATOM   3074  CD  GLU A 196     -15.148 -38.488  10.770  1.00  0.00           C  
ATOM   3075  OE1 GLU A 196     -15.086 -38.087   9.632  1.00  0.00           O  
ATOM   3076  OE2 GLU A 196     -16.090 -38.273  11.496  1.00  0.00           O  
ATOM   3077  H   GLU A 196     -13.567 -37.199   9.289  1.00  0.00           H  
ATOM   3078  HA  GLU A 196     -11.625 -37.972  11.233  1.00  0.00           H  
ATOM   3079 1HB  GLU A 196     -13.297 -39.644   9.331  1.00  0.00           H  
ATOM   3080 2HB  GLU A 196     -12.279 -40.320  10.595  1.00  0.00           H  
ATOM   3081 1HG  GLU A 196     -14.363 -40.286  11.580  1.00  0.00           H  
ATOM   3082 2HG  GLU A 196     -13.619 -38.818  12.211  1.00  0.00           H  
ATOM   3083  N   GLU A 197     -10.908 -38.438   7.991  1.00  0.00           N  
ATOM   3084  CA  GLU A 197      -9.825 -38.761   7.076  1.00  0.00           C  
ATOM   3085  C   GLU A 197      -8.708 -37.724   7.159  1.00  0.00           C  
ATOM   3086  O   GLU A 197      -7.533 -38.069   7.130  1.00  0.00           O  
ATOM   3087  CB  GLU A 197     -10.351 -38.850   5.641  1.00  0.00           C  
ATOM   3088  CG  GLU A 197     -11.249 -40.048   5.374  1.00  0.00           C  
ATOM   3089  CD  GLU A 197     -10.544 -41.363   5.561  1.00  0.00           C  
ATOM   3090  OE1 GLU A 197      -9.419 -41.477   5.136  1.00  0.00           O  
ATOM   3091  OE2 GLU A 197     -11.130 -42.253   6.130  1.00  0.00           O  
ATOM   3092  H   GLU A 197     -11.790 -38.116   7.617  1.00  0.00           H  
ATOM   3093  HA  GLU A 197      -9.391 -39.715   7.378  1.00  0.00           H  
ATOM   3094 1HB  GLU A 197     -10.915 -37.948   5.404  1.00  0.00           H  
ATOM   3095 2HB  GLU A 197      -9.510 -38.901   4.948  1.00  0.00           H  
ATOM   3096 1HG  GLU A 197     -12.103 -40.008   6.050  1.00  0.00           H  
ATOM   3097 2HG  GLU A 197     -11.627 -39.986   4.354  1.00  0.00           H  
ATOM   3098  N   ALA A 198      -9.070 -36.454   7.282  1.00  0.00           N  
ATOM   3099  CA  ALA A 198      -8.059 -35.402   7.414  1.00  0.00           C  
ATOM   3100  C   ALA A 198      -7.257 -35.540   8.705  1.00  0.00           C  
ATOM   3101  O   ALA A 198      -6.069 -35.231   8.752  1.00  0.00           O  
ATOM   3102  CB  ALA A 198      -8.709 -34.026   7.342  1.00  0.00           C  
ATOM   3103  H   ALA A 198     -10.049 -36.199   7.286  1.00  0.00           H  
ATOM   3104  HA  ALA A 198      -7.356 -35.502   6.586  1.00  0.00           H  
ATOM   3105 1HB  ALA A 198      -7.942 -33.257   7.442  1.00  0.00           H  
ATOM   3106 2HB  ALA A 198      -9.215 -33.912   6.383  1.00  0.00           H  
ATOM   3107 3HB  ALA A 198      -9.432 -33.923   8.149  1.00  0.00           H  
ATOM   3108  N   VAL A 199      -7.933 -35.959   9.936  1.00  0.00           N  
ATOM   3109  CA  VAL A 199      -7.224 -36.261  11.170  1.00  0.00           C  
ATOM   3110  C   VAL A 199      -6.202 -37.383  10.979  1.00  0.00           C  
ATOM   3111  O   VAL A 199      -5.054 -37.275  11.422  1.00  0.00           O  
ATOM   3112  CB  VAL A 199      -8.226 -36.666  12.267  1.00  0.00           C  
ATOM   3113  CG1 VAL A 199      -7.497 -37.266  13.460  1.00  0.00           C  
ATOM   3114  CG2 VAL A 199      -9.047 -35.457  12.690  1.00  0.00           C  
ATOM   3115  H   VAL A 199      -8.936 -36.069   9.904  1.00  0.00           H  
ATOM   3116  HA  VAL A 199      -6.665 -35.375  11.474  1.00  0.00           H  
ATOM   3117  HB  VAL A 199      -8.889 -37.436  11.876  1.00  0.00           H  
ATOM   3118 1HG1 VAL A 199      -8.220 -37.547  14.227  1.00  0.00           H  
ATOM   3119 2HG1 VAL A 199      -6.945 -38.150  13.142  1.00  0.00           H  
ATOM   3120 3HG1 VAL A 199      -6.803 -36.532  13.869  1.00  0.00           H  
ATOM   3121 1HG2 VAL A 199      -9.754 -35.750  13.467  1.00  0.00           H  
ATOM   3122 2HG2 VAL A 199      -8.383 -34.683  13.078  1.00  0.00           H  
ATOM   3123 3HG2 VAL A 199      -9.592 -35.069  11.830  1.00  0.00           H  
ATOM   3124  N   LYS A 200      -6.610 -38.575  10.310  1.00  0.00           N  
ATOM   3125  CA  LYS A 200      -5.765 -39.738  10.106  1.00  0.00           C  
ATOM   3126  C   LYS A 200      -4.575 -39.377   9.239  1.00  0.00           C  
ATOM   3127  O   LYS A 200      -3.454 -39.783   9.520  1.00  0.00           O  
ATOM   3128  CB  LYS A 200      -6.559 -40.880   9.470  1.00  0.00           C  
ATOM   3129  CG  LYS A 200      -7.554 -41.552  10.405  1.00  0.00           C  
ATOM   3130  CD  LYS A 200      -8.127 -42.818   9.786  1.00  0.00           C  
ATOM   3131  CE  LYS A 200      -9.054 -42.495   8.624  1.00  0.00           C  
ATOM   3132  NZ  LYS A 200      -9.737 -43.710   8.101  1.00  0.00           N  
ATOM   3133  H   LYS A 200      -7.573 -38.610  10.011  1.00  0.00           H  
ATOM   3134  HA  LYS A 200      -5.399 -40.074  11.077  1.00  0.00           H  
ATOM   3135 1HB  LYS A 200      -7.112 -40.502   8.608  1.00  0.00           H  
ATOM   3136 2HB  LYS A 200      -5.871 -41.644   9.108  1.00  0.00           H  
ATOM   3137 1HG  LYS A 200      -7.057 -41.810  11.341  1.00  0.00           H  
ATOM   3138 2HG  LYS A 200      -8.370 -40.863  10.626  1.00  0.00           H  
ATOM   3139 1HD  LYS A 200      -7.313 -43.449   9.426  1.00  0.00           H  
ATOM   3140 2HD  LYS A 200      -8.686 -43.372  10.540  1.00  0.00           H  
ATOM   3141 1HE  LYS A 200      -9.810 -41.781   8.948  1.00  0.00           H  
ATOM   3142 2HE  LYS A 200      -8.481 -42.041   7.816  1.00  0.00           H  
ATOM   3143 1HZ  LYS A 200     -10.341 -43.454   7.333  1.00  0.00           H  
ATOM   3144 2HZ  LYS A 200      -9.045 -44.373   7.780  1.00  0.00           H  
ATOM   3145 3HZ  LYS A 200     -10.288 -44.130   8.837  1.00  0.00           H  
ATOM   3146  N   ARG A 201      -4.778 -38.567   8.082  1.00  0.00           N  
ATOM   3147  CA  ARG A 201      -3.697 -38.159   7.190  1.00  0.00           C  
ATOM   3148  C   ARG A 201      -2.719 -37.245   7.902  1.00  0.00           C  
ATOM   3149  O   ARG A 201      -1.514 -37.364   7.719  1.00  0.00           O  
ATOM   3150  CB  ARG A 201      -4.249 -37.445   5.965  1.00  0.00           C  
ATOM   3151  CG  ARG A 201      -4.996 -38.338   4.987  1.00  0.00           C  
ATOM   3152  CD  ARG A 201      -5.717 -37.544   3.959  1.00  0.00           C  
ATOM   3153  NE  ARG A 201      -4.801 -36.829   3.085  1.00  0.00           N  
ATOM   3154  CZ  ARG A 201      -4.213 -37.360   1.995  1.00  0.00           C  
ATOM   3155  NH1 ARG A 201      -4.455 -38.608   1.659  1.00  0.00           N  
ATOM   3156  NH2 ARG A 201      -3.393 -36.626   1.263  1.00  0.00           N  
ATOM   3157  H   ARG A 201      -5.722 -38.271   7.881  1.00  0.00           H  
ATOM   3158  HA  ARG A 201      -3.145 -39.047   6.886  1.00  0.00           H  
ATOM   3159 1HB  ARG A 201      -4.931 -36.657   6.280  1.00  0.00           H  
ATOM   3160 2HB  ARG A 201      -3.431 -36.972   5.421  1.00  0.00           H  
ATOM   3161 1HG  ARG A 201      -4.289 -38.994   4.480  1.00  0.00           H  
ATOM   3162 2HG  ARG A 201      -5.726 -38.940   5.529  1.00  0.00           H  
ATOM   3163 1HD  ARG A 201      -6.324 -38.209   3.346  1.00  0.00           H  
ATOM   3164 2HD  ARG A 201      -6.360 -36.814   4.449  1.00  0.00           H  
ATOM   3165  HE  ARG A 201      -4.590 -35.866   3.311  1.00  0.00           H  
ATOM   3166 1HH1 ARG A 201      -5.081 -39.169   2.219  1.00  0.00           H  
ATOM   3167 2HH1 ARG A 201      -4.014 -39.005   0.843  1.00  0.00           H  
ATOM   3168 1HH2 ARG A 201      -3.207 -35.666   1.521  1.00  0.00           H  
ATOM   3169 2HH2 ARG A 201      -2.952 -37.023   0.447  1.00  0.00           H  
ATOM   3170  N   ALA A 202      -3.224 -36.142   8.753  1.00  0.00           N  
ATOM   3171  CA  ALA A 202      -2.334 -35.262   9.502  1.00  0.00           C  
ATOM   3172  C   ALA A 202      -1.499 -36.048  10.504  1.00  0.00           C  
ATOM   3173  O   ALA A 202      -0.352 -35.704  10.756  1.00  0.00           O  
ATOM   3174  CB  ALA A 202      -3.101 -34.152  10.177  1.00  0.00           C  
ATOM   3175  H   ALA A 202      -4.220 -35.991   8.798  1.00  0.00           H  
ATOM   3176  HA  ALA A 202      -1.630 -34.814   8.799  1.00  0.00           H  
ATOM   3177 1HB  ALA A 202      -2.409 -33.511  10.726  1.00  0.00           H  
ATOM   3178 2HB  ALA A 202      -3.622 -33.559   9.425  1.00  0.00           H  
ATOM   3179 3HB  ALA A 202      -3.825 -34.578  10.869  1.00  0.00           H  
ATOM   3180  N   LEU A 203      -2.075 -37.202  11.249  1.00  0.00           N  
ATOM   3181  CA  LEU A 203      -1.348 -38.078  12.166  1.00  0.00           C  
ATOM   3182  C   LEU A 203      -0.254 -38.881  11.460  1.00  0.00           C  
ATOM   3183  O   LEU A 203       0.839 -39.045  11.998  1.00  0.00           O  
ATOM   3184  CB  LEU A 203      -2.326 -39.040  12.852  1.00  0.00           C  
ATOM   3185  CG  LEU A 203      -3.261 -38.408  13.892  1.00  0.00           C  
ATOM   3186  CD1 LEU A 203      -4.406 -39.365  14.194  1.00  0.00           C  
ATOM   3187  CD2 LEU A 203      -2.474 -38.082  15.152  1.00  0.00           C  
ATOM   3188  H   LEU A 203      -3.058 -37.366  11.086  1.00  0.00           H  
ATOM   3189  HA  LEU A 203      -0.829 -37.459  12.896  1.00  0.00           H  
ATOM   3190 1HB  LEU A 203      -2.947 -39.507  12.089  1.00  0.00           H  
ATOM   3191 2HB  LEU A 203      -1.753 -39.820  13.353  1.00  0.00           H  
ATOM   3192  HG  LEU A 203      -3.691 -37.492  13.485  1.00  0.00           H  
ATOM   3193 1HD1 LEU A 203      -5.071 -38.916  14.932  1.00  0.00           H  
ATOM   3194 2HD1 LEU A 203      -4.964 -39.566  13.279  1.00  0.00           H  
ATOM   3195 3HD1 LEU A 203      -4.005 -40.299  14.587  1.00  0.00           H  
ATOM   3196 1HD2 LEU A 203      -3.138 -37.632  15.890  1.00  0.00           H  
ATOM   3197 2HD2 LEU A 203      -2.045 -38.998  15.560  1.00  0.00           H  
ATOM   3198 3HD2 LEU A 203      -1.673 -37.383  14.910  1.00  0.00           H  
ATOM   3199  N   LYS A 204      -0.540 -39.367  10.255  1.00  0.00           N  
ATOM   3200  CA  LYS A 204       0.458 -40.074   9.454  1.00  0.00           C  
ATOM   3201  C   LYS A 204       1.616 -39.162   9.044  1.00  0.00           C  
ATOM   3202  O   LYS A 204       2.773 -39.582   9.043  1.00  0.00           O  
ATOM   3203  CB  LYS A 204      -0.195 -40.679   8.210  1.00  0.00           C  
ATOM   3204  CG  LYS A 204      -1.097 -41.873   8.490  1.00  0.00           C  
ATOM   3205  CD  LYS A 204      -1.733 -42.398   7.211  1.00  0.00           C  
ATOM   3206  CE  LYS A 204      -2.630 -43.595   7.489  1.00  0.00           C  
ATOM   3207  NZ  LYS A 204      -3.261 -44.118   6.247  1.00  0.00           N  
ATOM   3208  H   LYS A 204      -1.471 -39.242   9.885  1.00  0.00           H  
ATOM   3209  HA  LYS A 204       0.885 -40.875  10.060  1.00  0.00           H  
ATOM   3210 1HB  LYS A 204      -0.793 -39.919   7.706  1.00  0.00           H  
ATOM   3211 2HB  LYS A 204       0.579 -41.001   7.513  1.00  0.00           H  
ATOM   3212 1HG  LYS A 204      -0.512 -42.672   8.949  1.00  0.00           H  
ATOM   3213 2HG  LYS A 204      -1.885 -41.580   9.183  1.00  0.00           H  
ATOM   3214 1HD  LYS A 204      -2.327 -41.608   6.750  1.00  0.00           H  
ATOM   3215 2HD  LYS A 204      -0.951 -42.696   6.512  1.00  0.00           H  
ATOM   3216 1HE  LYS A 204      -2.043 -44.391   7.946  1.00  0.00           H  
ATOM   3217 2HE  LYS A 204      -3.416 -43.307   8.187  1.00  0.00           H  
ATOM   3218 1HZ  LYS A 204      -3.846 -44.909   6.473  1.00  0.00           H  
ATOM   3219 2HZ  LYS A 204      -3.823 -43.393   5.824  1.00  0.00           H  
ATOM   3220 3HZ  LYS A 204      -2.542 -44.406   5.599  1.00  0.00           H  
ATOM   3221  N   LEU A 205       1.302 -37.923   8.675  1.00  0.00           N  
ATOM   3222  CA  LEU A 205       2.333 -36.972   8.268  1.00  0.00           C  
ATOM   3223  C   LEU A 205       3.104 -36.466   9.481  1.00  0.00           C  
ATOM   3224  O   LEU A 205       4.286 -36.165   9.379  1.00  0.00           O  
ATOM   3225  CB  LEU A 205       1.706 -35.789   7.520  1.00  0.00           C  
ATOM   3226  CG  LEU A 205       1.731 -35.882   5.989  1.00  0.00           C  
ATOM   3227  CD1 LEU A 205       3.166 -35.755   5.496  1.00  0.00           C  
ATOM   3228  CD2 LEU A 205       1.116 -37.202   5.549  1.00  0.00           C  
ATOM   3229  H   LEU A 205       0.336 -37.632   8.672  1.00  0.00           H  
ATOM   3230  HA  LEU A 205       3.032 -37.482   7.605  1.00  0.00           H  
ATOM   3231 1HB  LEU A 205       0.666 -35.695   7.829  1.00  0.00           H  
ATOM   3232 2HB  LEU A 205       2.232 -34.879   7.806  1.00  0.00           H  
ATOM   3233  HG  LEU A 205       1.159 -35.056   5.565  1.00  0.00           H  
ATOM   3234 1HD1 LEU A 205       3.184 -35.821   4.408  1.00  0.00           H  
ATOM   3235 2HD1 LEU A 205       3.575 -34.794   5.807  1.00  0.00           H  
ATOM   3236 3HD1 LEU A 205       3.767 -36.560   5.917  1.00  0.00           H  
ATOM   3237 1HD2 LEU A 205       1.133 -37.267   4.461  1.00  0.00           H  
ATOM   3238 2HD2 LEU A 205       1.688 -38.028   5.972  1.00  0.00           H  
ATOM   3239 3HD2 LEU A 205       0.085 -37.258   5.900  1.00  0.00           H  
ATOM   3240  N   LYS A 206       2.427 -36.374  10.621  1.00  0.00           N  
ATOM   3241  CA  LYS A 206       3.055 -36.011  11.898  1.00  0.00           C  
ATOM   3242  C   LYS A 206       4.244 -36.918  12.203  1.00  0.00           C  
ATOM   3243  O   LYS A 206       5.323 -36.447  12.557  1.00  0.00           O  
ATOM   3244  CB  LYS A 206       2.037 -36.081  13.038  1.00  0.00           C  
ATOM   3245  CG  LYS A 206       2.601 -35.725  14.407  1.00  0.00           C  
ATOM   3246  CD  LYS A 206       1.566 -35.934  15.502  1.00  0.00           C  
ATOM   3247  CE  LYS A 206       2.079 -35.446  16.849  1.00  0.00           C  
ATOM   3248  NZ  LYS A 206       3.185 -36.297  17.365  1.00  0.00           N  
ATOM   3249  H   LYS A 206       1.435 -36.563  10.596  1.00  0.00           H  
ATOM   3250  HA  LYS A 206       3.419 -34.986  11.826  1.00  0.00           H  
ATOM   3251 1HB  LYS A 206       1.211 -35.401  12.830  1.00  0.00           H  
ATOM   3252 2HB  LYS A 206       1.625 -37.088  13.097  1.00  0.00           H  
ATOM   3253 1HG  LYS A 206       3.470 -36.351  14.616  1.00  0.00           H  
ATOM   3254 2HG  LYS A 206       2.917 -34.683  14.411  1.00  0.00           H  
ATOM   3255 1HD  LYS A 206       0.655 -35.389  15.250  1.00  0.00           H  
ATOM   3256 2HD  LYS A 206       1.325 -36.994  15.578  1.00  0.00           H  
ATOM   3257 1HE  LYS A 206       2.439 -34.423  16.752  1.00  0.00           H  
ATOM   3258 2HE  LYS A 206       1.264 -35.454  17.573  1.00  0.00           H  
ATOM   3259 1HZ  LYS A 206       3.495 -35.942  18.258  1.00  0.00           H  
ATOM   3260 2HZ  LYS A 206       2.856 -37.246  17.477  1.00  0.00           H  
ATOM   3261 3HZ  LYS A 206       3.954 -36.283  16.712  1.00  0.00           H  
ATOM   3262  N   THR A 207       4.023 -38.225  12.058  1.00  0.00           N  
ATOM   3263  CA  THR A 207       5.055 -39.243  12.263  1.00  0.00           C  
ATOM   3264  C   THR A 207       6.091 -39.202  11.137  1.00  0.00           C  
ATOM   3265  O   THR A 207       7.291 -39.251  11.399  1.00  0.00           O  
ATOM   3266  CB  THR A 207       4.440 -40.651  12.354  1.00  0.00           C  
ATOM   3267  OG1 THR A 207       3.522 -40.704  13.453  1.00  0.00           O  
ATOM   3268  CG2 THR A 207       5.527 -41.696  12.555  1.00  0.00           C  
ATOM   3269  H   THR A 207       3.092 -38.515  11.794  1.00  0.00           H  
ATOM   3270  HA  THR A 207       5.569 -39.031  13.201  1.00  0.00           H  
ATOM   3271  HB  THR A 207       3.898 -40.871  11.434  1.00  0.00           H  
ATOM   3272  HG1 THR A 207       2.717 -40.236  13.219  1.00  0.00           H  
ATOM   3273 1HG2 THR A 207       5.073 -42.685  12.617  1.00  0.00           H  
ATOM   3274 2HG2 THR A 207       6.220 -41.666  11.714  1.00  0.00           H  
ATOM   3275 3HG2 THR A 207       6.065 -41.487  13.478  1.00  0.00           H  
ATOM   3276  N   LYS A 208       5.627 -39.074   9.895  1.00  0.00           N  
ATOM   3277  CA  LYS A 208       6.502 -39.100   8.710  1.00  0.00           C  
ATOM   3278  C   LYS A 208       7.437 -37.874   8.564  1.00  0.00           C  
ATOM   3279  O   LYS A 208       8.598 -38.005   8.185  1.00  0.00           O  
ATOM   3280  CB  LYS A 208       5.643 -39.236   7.452  1.00  0.00           C  
ATOM   3281  CG  LYS A 208       6.437 -39.377   6.160  1.00  0.00           C  
ATOM   3282  CD  LYS A 208       5.522 -39.649   4.975  1.00  0.00           C  
ATOM   3283  CE  LYS A 208       6.313 -39.771   3.681  1.00  0.00           C  
ATOM   3284  NZ  LYS A 208       5.433 -40.067   2.517  1.00  0.00           N  
ATOM   3285  H   LYS A 208       4.632 -38.957   9.768  1.00  0.00           H  
ATOM   3286  HA  LYS A 208       7.178 -39.950   8.798  1.00  0.00           H  
ATOM   3287 1HB  LYS A 208       4.997 -40.109   7.544  1.00  0.00           H  
ATOM   3288 2HB  LYS A 208       4.999 -38.361   7.354  1.00  0.00           H  
ATOM   3289 1HG  LYS A 208       6.996 -38.459   5.974  1.00  0.00           H  
ATOM   3290 2HG  LYS A 208       7.146 -40.199   6.257  1.00  0.00           H  
ATOM   3291 1HD  LYS A 208       4.973 -40.576   5.145  1.00  0.00           H  
ATOM   3292 2HD  LYS A 208       4.805 -38.834   4.876  1.00  0.00           H  
ATOM   3293 1HE  LYS A 208       6.846 -38.840   3.491  1.00  0.00           H  
ATOM   3294 2HE  LYS A 208       7.047 -40.571   3.777  1.00  0.00           H  
ATOM   3295 1HZ  LYS A 208       5.995 -40.140   1.681  1.00  0.00           H  
ATOM   3296 2HZ  LYS A 208       4.948 -40.939   2.675  1.00  0.00           H  
ATOM   3297 3HZ  LYS A 208       4.760 -39.322   2.406  1.00  0.00           H  
ATOM   3298  N   LEU A 209       6.934 -36.681   8.860  1.00  0.00           N  
ATOM   3299  CA  LEU A 209       7.728 -35.468   8.696  1.00  0.00           C  
ATOM   3300  C   LEU A 209       8.828 -35.360   9.754  1.00  0.00           C  
ATOM   3301  O   LEU A 209       8.628 -35.715  10.924  1.00  0.00           O  
ATOM   3302  CB  LEU A 209       6.820 -34.234   8.771  1.00  0.00           C  
ATOM   3303  CG  LEU A 209       5.801 -34.089   7.634  1.00  0.00           C  
ATOM   3304  CD1 LEU A 209       4.763 -33.040   8.012  1.00  0.00           C  
ATOM   3305  CD2 LEU A 209       6.522 -33.705   6.350  1.00  0.00           C  
ATOM   3306  H   LEU A 209       5.986 -36.606   9.204  1.00  0.00           H  
ATOM   3307  HA  LEU A 209       8.223 -35.507   7.726  1.00  0.00           H  
ATOM   3308 1HB  LEU A 209       6.268 -34.264   9.708  1.00  0.00           H  
ATOM   3309 2HB  LEU A 209       7.446 -33.341   8.770  1.00  0.00           H  
ATOM   3310  HG  LEU A 209       5.280 -35.036   7.488  1.00  0.00           H  
ATOM   3311 1HD1 LEU A 209       4.038 -32.937   7.204  1.00  0.00           H  
ATOM   3312 2HD1 LEU A 209       4.249 -33.349   8.922  1.00  0.00           H  
ATOM   3313 3HD1 LEU A 209       5.257 -32.084   8.180  1.00  0.00           H  
ATOM   3314 1HD2 LEU A 209       5.797 -33.603   5.542  1.00  0.00           H  
ATOM   3315 2HD2 LEU A 209       7.042 -32.758   6.494  1.00  0.00           H  
ATOM   3316 3HD2 LEU A 209       7.245 -34.480   6.094  1.00  0.00           H  
ATOM   3317  N   GLY A 210       9.991 -34.869   9.337  1.00  0.00           N  
ATOM   3318  CA  GLY A 210      11.101 -34.652  10.250  1.00  0.00           C  
ATOM   3319  C   GLY A 210      12.312 -33.984   9.619  1.00  0.00           C  
ATOM   3320  O   GLY A 210      13.358 -33.845  10.253  1.00  0.00           O  
ATOM   3321  OXT GLY A 210      12.286 -33.562   8.462  1.00  0.00           O  
ATOM   3322  H   GLY A 210      10.106 -34.638   8.360  1.00  0.00           H  
ATOM   3323 1HA  GLY A 210      10.770 -34.034  11.084  1.00  0.00           H  
ATOM   3324 2HA  GLY A 210      11.421 -35.607  10.665  1.00  0.00           H  
TER                                                                             
HETATM 3326 FE1  HMM X   1      -6.583 -19.798   3.896  1.00  0.00          FE  
HETATM 3327  C35 HMM X   1      -7.822 -19.435   5.603  1.00  0.00           C  
HETATM 3328  N4  HMM X   1      -5.532 -21.211   4.925  1.00  0.00           N  
HETATM 3329  C19 HMM X   1      -4.357 -21.011   5.610  1.00  0.00           C  
HETATM 3330  C18 HMM X   1      -3.906 -22.250   6.213  1.00  0.00           C  
HETATM 3331  C15 HMM X   1      -4.853 -23.205   5.899  1.00  0.00           C  
HETATM 3332  C14 HMM X   1      -5.861 -22.528   5.088  1.00  0.00           C  
HETATM 3333  C31 HMM X   1      -6.964 -23.149   4.508  1.00  0.00           C  
HETATM 3334  C12 HMM X   1      -7.858 -22.556   3.627  1.00  0.00           C  
HETATM 3335  N1  HMM X   1      -7.816 -21.247   3.218  1.00  0.00           N  
HETATM 3336  C6  HMM X   1      -8.815 -21.105   2.293  1.00  0.00           C  
HETATM 3337  C7  HMM X   1      -9.535 -22.365   2.114  1.00  0.00           C  
HETATM 3338  C11 HMM X   1      -8.937 -23.268   2.952  1.00  0.00           C  
HETATM 3339  C13 HMM X   1      -9.277 -24.707   3.184  1.00  0.00           C  
HETATM 3340  C8  HMM X   1     -10.704 -22.548   1.193  1.00  0.00           C  
HETATM 3341  C9  HMM X   1     -10.350 -23.118  -0.201  1.00  0.00           C  
HETATM 3342  C10 HMM X   1     -11.532 -23.786  -0.966  1.00  0.00           C  
HETATM 3343  O4  HMM X   1     -12.664 -23.220  -0.910  1.00  0.00           O  
HETATM 3344  O2  HMM X   1     -11.238 -24.827  -1.609  1.00  0.00           O  
HETATM 3345  C28 HMM X   1      -9.122 -19.926   1.620  1.00  0.00           C  
HETATM 3346  C1  HMM X   1      -8.494 -18.700   1.818  1.00  0.00           C  
HETATM 3347  N2  HMM X   1      -7.484 -18.459   2.715  1.00  0.00           N  
HETATM 3348  C33 HMM X   1      -7.224 -17.110   2.641  1.00  0.00           C  
HETATM 3349  C32 HMM X   1      -8.095 -16.478   1.660  1.00  0.00           C  
HETATM 3350  C2  HMM X   1      -8.882 -17.469   1.136  1.00  0.00           C  
HETATM 3351  C3  HMM X   1      -9.871 -17.371   0.014  1.00  0.00           C  
HETATM 3352  C4  HMM X   1      -9.234 -17.669  -1.353  1.00  0.00           C  
HETATM 3353  C5  HMM X   1      -9.232 -16.473  -2.346  1.00  0.00           C  
HETATM 3354  O1  HMM X   1     -10.294 -16.316  -3.010  1.00  0.00           O  
HETATM 3355  O3  HMM X   1      -8.176 -15.787  -2.423  1.00  0.00           O  
HETATM 3356  C34 HMM X   1      -8.069 -15.023   1.302  1.00  0.00           C  
HETATM 3357  C29 HMM X   1      -6.239 -16.444   3.353  1.00  0.00           C  
HETATM 3358  C26 HMM X   1      -5.323 -17.038   4.218  1.00  0.00           C  
HETATM 3359  C25 HMM X   1      -4.256 -16.326   4.889  1.00  0.00           C  
HETATM 3360  C22 HMM X   1      -3.548 -17.266   5.608  1.00  0.00           C  
HETATM 3361  C21 HMM X   1      -4.187 -18.553   5.330  1.00  0.00           C  
HETATM 3362  N3  HMM X   1      -5.271 -18.374   4.508  1.00  0.00           N  
HETATM 3363  C30 HMM X   1      -3.728 -19.784   5.781  1.00  0.00           C  
HETATM 3364  C23 HMM X   1      -2.409 -16.993   6.478  1.00  0.00           C  
HETATM 3365  C24 HMM X   1      -1.233 -16.438   6.143  1.00  0.00           C  
HETATM 3366  C27 HMM X   1      -4.037 -14.846   4.819  1.00  0.00           C  
HETATM 3367  C16 HMM X   1      -4.919 -24.608   6.277  1.00  0.00           C  
HETATM 3368  C17 HMM X   1      -3.939 -25.350   6.822  1.00  0.00           C  
HETATM 3369  C20 HMM X   1      -2.676 -22.415   7.052  1.00  0.00           C  
HETATM 3370  H33 HMM X   1      -7.535 -20.072   6.448  1.00  0.00           H  
HETATM 3371  H31 HMM X   1      -7.747 -18.393   5.935  1.00  0.00           H  
HETATM 3372  H32 HMM X   1      -8.876 -19.635   5.381  1.00  0.00           H  
HETATM 3373  H29 HMM X   1      -7.109 -24.204   4.714  1.00  0.00           H  
HETATM 3374  H23 HMM X   1      -8.433 -25.367   2.950  1.00  0.00           H  
HETATM 3375  H22 HMM X   1      -9.547 -24.892   4.231  1.00  0.00           H  
HETATM 3376  H24 HMM X   1     -10.122 -25.020   2.564  1.00  0.00           H  
HETATM 3377  H3  HMM X   1     -11.448 -23.185   1.684  1.00  0.00           H  
HETATM 3378  H4  HMM X   1     -11.180 -21.577   1.014  1.00  0.00           H  
HETATM 3379  H11 HMM X   1      -9.535 -23.849  -0.132  1.00  0.00           H  
HETATM 3380  H12 HMM X   1      -9.971 -22.318  -0.851  1.00  0.00           H  
HETATM 3381  H28 HMM X   1      -9.947 -19.961   0.916  1.00  0.00           H  
HETATM 3382  H26 HMM X   1     -10.704 -18.065   0.164  1.00  0.00           H  
HETATM 3383  H27 HMM X   1     -10.306 -16.367  -0.027  1.00  0.00           H  
HETATM 3384  H6  HMM X   1      -8.192 -17.990  -1.207  1.00  0.00           H  
HETATM 3385  H5  HMM X   1      -9.742 -18.518  -1.829  1.00  0.00           H  
HETATM 3386  H15 HMM X   1      -8.159 -14.383   2.189  1.00  0.00           H  
HETATM 3387  H13 HMM X   1      -8.890 -14.773   0.625  1.00  0.00           H  
HETATM 3388  H14 HMM X   1      -7.132 -14.745   0.802  1.00  0.00           H  
HETATM 3389  H25 HMM X   1      -6.151 -15.375   3.195  1.00  0.00           H  
HETATM 3390  H30 HMM X   1      -2.800 -19.781   6.336  1.00  0.00           H  
HETATM 3391  H1  HMM X   1      -2.530 -17.322   7.510  1.00  0.00           H  
HETATM 3392  H7  HMM X   1      -0.995 -16.131   5.129  1.00  0.00           H  
HETATM 3393  H8  HMM X   1      -0.456 -16.296   6.888  1.00  0.00           H  
HETATM 3394  H17 HMM X   1      -3.111 -14.552   5.321  1.00  0.00           H  
HETATM 3395  H16 HMM X   1      -3.981 -14.497   3.781  1.00  0.00           H  
HETATM 3396  H18 HMM X   1      -4.858 -14.295   5.297  1.00  0.00           H  
HETATM 3397  H2  HMM X   1      -5.874 -25.100   6.095  1.00  0.00           H  
HETATM 3398  H9  HMM X   1      -2.943 -24.962   7.005  1.00  0.00           H  
HETATM 3399  H10 HMM X   1      -4.111 -26.390   7.083  1.00  0.00           H  
HETATM 3400  H20 HMM X   1      -1.826 -22.791   6.467  1.00  0.00           H  
HETATM 3401  H21 HMM X   1      -2.852 -23.136   7.858  1.00  0.00           H  
HETATM 3402  H19 HMM X   1      -2.363 -21.471   7.506  1.00  0.00           H  
TER                                                                             
CONECT  723 3326                                                                
CONECT 3326  723 3327 3328 3335                                                 
CONECT 3326 3347 3362                                                           
CONECT 3327 3326 3370 3371 3372                                                 
CONECT 3328 3326 3329 3332                                                      
CONECT 3329 3328 3330 3363                                                      
CONECT 3330 3329 3331 3369                                                      
CONECT 3331 3330 3332 3367                                                      
CONECT 3332 3328 3331 3333                                                      
CONECT 3333 3332 3334 3373                                                      
CONECT 3334 3333 3335 3338                                                      
CONECT 3335 3326 3334 3336                                                      
CONECT 3336 3335 3337 3345                                                      
CONECT 3337 3336 3338 3340                                                      
CONECT 3338 3334 3337 3339                                                      
CONECT 3339 3338 3374 3375 3376                                                 
CONECT 3340 3337 3341 3377 3378                                                 
CONECT 3341 3340 3342 3379 3380                                                 
CONECT 3342 3341 3343 3344                                                      
CONECT 3343 3342                                                                
CONECT 3344 3342                                                                
CONECT 3345 3336 3346 3381                                                      
CONECT 3346 3345 3347 3350                                                      
CONECT 3347 3326 3346 3348                                                      
CONECT 3348 3347 3349 3357                                                      
CONECT 3349 3348 3350 3356                                                      
CONECT 3350 3346 3349 3351                                                      
CONECT 3351 3350 3352 3382 3383                                                 
CONECT 3352 3351 3353 3384 3385                                                 
CONECT 3353 3352 3354 3355                                                      
CONECT 3354 3353                                                                
CONECT 3355 3353                                                                
CONECT 3356 3349 3386 3387 3388                                                 
CONECT 3357 3348 3358 3389                                                      
CONECT 3358 3357 3359 3362                                                      
CONECT 3359 3358 3360 3366                                                      
CONECT 3360 3359 3361 3364                                                      
CONECT 3361 3360 3362 3363                                                      
CONECT 3362 3326 3358 3361                                                      
CONECT 3363 3329 3361 3390                                                      
CONECT 3364 3360 3365 3391                                                      
CONECT 3365 3364 3392 3393                                                      
CONECT 3366 3359 3394 3395 3396                                                 
CONECT 3367 3331 3368 3397                                                      
CONECT 3368 3367 3398 3399                                                      
CONECT 3369 3330 3400 3401 3402                                                 
CONECT 3370 3327                                                                
CONECT 3371 3327                                                                
CONECT 3372 3327                                                                
CONECT 3373 3333                                                                
CONECT 3374 3339                                                                
CONECT 3375 3339                                                                
CONECT 3376 3339                                                                
CONECT 3377 3340                                                                
CONECT 3378 3340                                                                
CONECT 3379 3341                                                                
CONECT 3380 3341                                                                
CONECT 3381 3345                                                                
CONECT 3382 3351                                                                
CONECT 3383 3351                                                                
CONECT 3384 3352                                                                
CONECT 3385 3352                                                                
CONECT 3386 3356                                                                
CONECT 3387 3356                                                                
CONECT 3388 3356                                                                
CONECT 3389 3357                                                                
CONECT 3390 3363                                                                
CONECT 3391 3364                                                                
CONECT 3392 3365                                                                
CONECT 3393 3365                                                                
CONECT 3394 3366                                                                
CONECT 3395 3366                                                                
CONECT 3396 3366                                                                
CONECT 3397 3367                                                                
CONECT 3398 3368                                                                
CONECT 3399 3368                                                                
CONECT 3400 3369                                                                
CONECT 3401 3369                                                                
CONECT 3402 3369                                                                
# All scores below are weighted scores, not raw scores.
#BEGIN_POSE_ENERGIES_TABLE 
label fa_atr fa_rep fa_sol fa_intra_atr_xover4 fa_intra_rep_xover4 fa_intra_sol_xover4 lk_ball lk_ball_iso lk_ball_bridge lk_ball_bridge_uncpl fa_elec fa_intra_elec pro_close hbond_sr_bb hbond_lr_bb hbond_bb_sc hbond_sc dslf_fa13 atom_pair_constraint coordinate_constraint angle_constraint dihedral_constraint omega fa_dun_dev fa_dun_rot fa_dun_semi p_aa_pp hxl_tors ref rama_prepro res_type_constraint total
weights 1 0.55 1 1 0.55 1 0.92 -0.38 -0.33 -0.33 1 1 1.25 1 1 1 1 1.25 1 1 1 1 0.48 0.69 0.76 0.78 0.61 1 1 0.5 1 NA
pose -1252.11 130.491 821.06 -92.5647 68.4227 40.7787 498.861 -510.041 -0.88374 -5.67086 -413.978 -59.5196 0 -163.59 -18.0214 -29.3144 -20.2199 0 0.1372 0 0.47141 1.58833 27.8979 22.6325 113.956 91.7295 -55.8762 51.6288 49.2146 8.28822 0 -694.628
VAL:NtermProteinFull_1 -5.12615 1.91319 2.27011 -2.62809 5.83497 2.19428 1.00533 -1.25875 -0.0248 -0.0812 -3.10921 0.94806 0 0 0 0 0 0 0 0 0 0 0.02057 0.05744 0.13928 0 0 0 2.085 0 0 4.24002
SER_2 -5.1801 1.56749 5.29488 -0.02673 0 0.06294 2.74552 -2.11514 -0 -0 -3.87074 -0.55887 0 0 0 -1.4377 0 0 0 0 0 0 -0.00578 0.06383 0.19546 0 -0.424 0.64608 -1.1772 -0.20695 0 -4.42701
LEU_3 -7.09752 1.01353 1.72268 -0.71041 0.81956 0.27201 1.49651 -1.97824 -0 -0 -0.1821 0.12991 0 0 0 0 0 0 0 0 0 0 0.4541 0.052 1.17279 0 -0.29712 0 0.72952 -0.24359 0 -2.64635
GLU_4 -6.08948 0.51552 6.31496 -0.33951 0.11676 0.41046 3.20837 -2.75998 -0 -0 -2.97866 -0.58893 0 0 0 0 -1.3254 0 0 0 0 0 -0.01473 0.12944 0 3.11707 -0.06657 0 -2.5358 0.0277 0 -2.85878
GLN_5 -6.72262 0.4912 6.37985 -0.25295 0.02565 0.19683 3.81929 -3.15453 -0 -0 -3.64257 -0.40253 0 0 0 -1.4377 -0.52081 0 0 0 0 0 0.06873 0.13833 0 2.99749 -0.15373 0 -1.0644 0.06463 0 -3.16982
ALA_6 -6.66559 0.64973 3.26113 -0.02201 0 0 2.67528 -2.83689 -0 -0 -1.97454 -0.35262 0 0 0 0 0 0 0 0 0 0 -0.0325 0 0 0 -0.24452 0 2.3386 -0.01985 0 -3.22378
ALA_7 -5.70688 0.24019 3.52036 -0.02237 0 0 2.74587 -2.65692 -0 -0 -2.34701 -0.37465 0 0 0 0 0 0 0 0 0 0 -0.04736 0 0 0 -0.19358 0 2.3386 -0.22072 0 -2.72446
ARG_8 -7.86085 0.55166 6.28287 -0.59734 0.17631 0.33466 3.46602 -3.31366 -0 -0 -3.567 0.26243 0 0 0 0 -0.64614 0 0 0 0 0 0.0182 0.25835 2.52666 0 -0.0767 0 -1.281 -0.24586 0 -3.71137
PHE_9 -8.42422 0.43603 2.55839 -0.56862 0.03555 0.21328 2.48275 -2.61602 -0 -0 -2.26372 -0.04573 0 0 0 0 0 0 0 0 0 0 -0.03975 0.53291 0 2.7276 -0.01755 0 1.4028 -0.05272 0 -3.639
LEU_10 -8.04277 0.95356 3.44178 -0.48473 0.30102 0.11323 2.49582 -2.77443 -0 -0 -1.66462 0.2218 0 0 0 0 0 0 0 0 0 0 0.22091 0.35077 0.55006 0 -0.21844 0 0.72952 0.0921 0 -3.71441
ALA_11 -5.3767 0.52466 2.86374 -0.02155 0 0 2.34158 -2.46296 -0 -0 -2.07322 -0.3623 0 0 0 0 0 0 0 0 0 0 0.09087 0 0 0 -0.22752 0 2.3386 0.07742 0 -2.28738
THR_12 -6.81238 0.89554 4.86949 -0.20542 0.17361 0.07506 3.3 -2.87821 -0 -0 -3.39634 -0.06995 0 0 0 0 0 0 0 0 0 0 0.14675 0.03194 0.06662 0 -0.0225 2.29103 -1.425 0.31087 0 -2.6489
ALA_13 -6.27016 0.4687 3.86131 -0.02275 0 0 2.99283 -3.00054 -0 -0 -2.61169 -0.35873 0 0 0 0 0 0 0 0 0 0 0.00187 0 0 0 -0.25374 0 2.3386 0.26571 0 -2.58859
ALA_14 -4.28567 0.36194 2.44902 -0.0218 0 0 1.60679 -2.01433 -0 -0 -0.94901 -0.36299 0 0 0 0 0 0 0 0 0 0 -0.04258 0 0 0 -0.25316 0 2.3386 -0.16782 0 -1.34102
LEU_15 -5.66346 0.66372 2.25346 -0.50876 0.44599 0.12522 1.67984 -1.93208 -0 -0 -0.44337 0.20906 0 0 0 0 0 0 0 0 0 0 1.23716 0.07867 0.29618 0 -0.27561 0 0.72952 -0.1972 0 -1.30168
LEU_16 -6.46433 1.02714 1.97488 -0.5054 0.37339 0.12676 1.40923 -1.9255 -0 -0 -0.48046 0.2055 0 0 0 0 0 0 0 0 0 0 -0.05143 0.19636 0.31215 0 -0.31597 0 0.72952 -0.18873 0 -3.57687
GLY_17 -1.59791 0.05276 2.15762 -6e-05 0 0 1.06072 -1.07232 -0 -0 -0.85359 -0.39026 0 0 0 0 0 0 0 0 0 0 0.62795 0 0 0 -1.50135 0 1.2108 0.01514 0 -0.29051
THR_18 -4.52521 0.50526 2.51168 -0.20074 0.1479 0.0683 1.59732 -1.70911 -0 -0 -1.23025 -0.88194 0 0 0 -0.17019 0 0 0 0 0 0 0.06427 0.06397 0.77416 0 -0.7369 2.29649 -1.425 0.51086 0 -2.33912
THR_19 -4.09038 0.35033 4.319 -0.11394 0.06152 0.07795 2.47132 -2.13465 -0 -0 -2.30384 -0.57492 0 0 0 -0.78153 0 0 0 0 0 0 -0.01501 0.01923 0.03897 0 -0.36641 2.29586 -1.425 0.19774 0 -1.97376
VAL_20 -6.20982 0.97196 2.18323 -0.37245 0.33724 0.0915 1.58904 -2.11739 -0 -0 -0.9274 0.03837 0 0 0 0 0 0 0 0 0 0 0.07218 0.01325 0.85064 0 0.17347 0 2.085 -0.24823 0 -1.46942
GLU_21 -5.05487 0.50925 6.25847 -0.46299 0.20682 1.44277 2.47353 -2.7857 -0.02725 -0.15895 -3.19672 -2.82933 0 0 0 0 0 0 0 0 0 0 0.41775 0.00162 0 4.01207 -0.27356 0 -2.5358 -0.2578 0 -2.2607
GLU_22 -6.4457 0.38225 7.38656 -0.64459 0.17938 1.19429 3.2978 -3.01833 -0.04748 -0.28081 -3.16793 -0.65281 0 0 0 -0.61134 -0.86929 0 0 0 0 0 0.208 0.00923 0 3.507 -0.245 0 -2.5358 -0.40883 0 -2.7634
ALA_23 -5.54506 0.16824 2.60402 -0.02265 0 0 2.30427 -2.38336 -0 -0 -1.75485 -0.38942 0 0 0 0 0 0 0 0 0 0 0.19519 0 0 0 -0.30803 0 2.3386 -0.29048 0 -3.08353
VAL_24 -6.04907 0.4393 3.41434 -0.31187 0.27638 0.07108 2.49456 -2.46398 -0 -0 -2.1143 -0.07863 0 0 0 0 0 0 0 0 0 0 -0.05099 0.00643 0.06551 0 -0.29824 0 2.085 0.05192 0 -2.46255
LYS_25 -5.09478 0.21261 5.6871 -0.30681 0.03226 0.13926 2.29431 -2.49191 -0.02023 -0.12186 -2.18303 0.0117 0 0 0 0 0 0 0 0 0 0 -0.02597 0.15272 1.80365 0 0.05541 0 -1.6738 0.2196 0 -1.30977
ARG_26 -7.20436 0.37912 6.46187 -0.4388 0.06228 0.21865 3.10234 -3.00533 -0 -0 -3.16744 0.38484 0 0 0 0 -0.86929 0 0 0 0 0 0.03991 0.39119 2.082 0 -0.03194 0 -1.281 0.11687 0 -2.75907
ALA_27 -6.06977 0.35544 3.03398 -0.02171 0 0 2.67326 -2.61872 -0 -0 -2.09798 -0.35411 0 0 0 0 0 0 0 0 0 0 0.03691 0 0 0 -0.24555 0 2.3386 -0.00382 0 -2.97347
LEU_28 -5.29214 0.33971 4.43244 -0.50259 0.37333 0.12211 2.33329 -2.37935 -0 -0 -2.22676 0.24319 0 0 0 0 0 0 0 0 0 0 0.17002 0.15435 0.39595 0 -0.26814 0 0.72952 -0.07068 0 -1.44577
LYS_29 -4.96876 0.29272 5.78622 -0.30357 0.02714 0.13691 2.40399 -2.51457 -0 -0 -1.99914 -0.01818 0 0 0 0 0 0 0 0 0 0 0.03709 0.03063 1.77938 0 -0.01189 0 -1.6738 -0.11482 0 -1.11063
LEU_30 -8.08563 0.87306 3.7897 -0.48888 0.42176 0.1148 2.80688 -2.80736 -0.01349 -0.10739 -2.16162 0.20722 0 0 0 0 0 0 0 0 0 0 0.02185 0.26412 0.38342 0 -0.27355 0 0.72952 -0.12268 0 -4.44827
LYS_31 -7.5019 0.75612 6.89828 -0.41574 0.09757 0.20718 3.57473 -3.33853 -0 -0 -2.08901 -0.05023 0 0 0 0 0 0 0 0 0 0 0.0263 0.5742 1.6834 0 0.03171 0 -1.6738 0.57757 0 -0.64215
THR_32 -3.09633 0.1216 3.99093 -0.20089 0.14508 0.0725 1.52375 -1.81014 -0 -0 -1.22492 -0.08757 0 0 0 0 0 0 0 0 0 0 0.31743 0.00012 0.06283 0 -0.02035 2.27786 -1.425 1.07181 0 1.71871
LYS_33 -3.56277 0.16172 3.60474 -0.30483 0.02665 0.1369 1.48884 -1.6254 -0 -0 -0.46802 -0.0132 0 0 0 0 0 0 0 0 0 0 -0.0011 0.06026 1.79039 0 -0.03406 0 -1.6738 0.3498 0 -0.0639
LEU_34 -4.90359 0.40093 1.56884 -0.53101 0.43317 0.15026 1.25938 -1.47121 -0 -0 -1.16145 0.15391 0 0 0 0 0 0 0 0 0 0 -0.03462 0.04804 0.14197 0 -0.18948 0 0.72952 -0.34021 0 -3.74556
GLY_35 -1.70191 0.11601 2.06177 -5e-05 0 0 1.05354 -1.09576 -0.00062 -0.01812 -0.41247 -0.39345 0 0 0 0 0 0 0 0 0 0 0.06346 0 0 0 -0.94295 0 1.2108 -0.27166 0 -0.33139
VAL_36 -5.82047 0.78968 2.50946 -0.30606 0.2234 0.06041 1.73276 -1.9826 -0.01349 -0.10739 -1.31502 -0.17553 0 0 0 0 0 0 0 0 0 0 0.07391 0.01905 0.04374 0 -0.49638 0 2.085 0.03111 0 -2.64841
SER_37 -4.61932 0.23999 5.0173 -0.02723 0 0.0641 2.96509 -2.32563 -0 -0 -2.63698 -0.50392 0 0 0 -1.52304 0 0 0 0 0 0 -0.02448 0.10084 0.15291 0 -0.45836 0.60756 -1.1772 -0.1401 0 -4.28849
LEU_38 -5.51588 0.38335 3.12623 -0.70374 0.57405 0.26522 1.35754 -1.99832 -7e-05 -0.0002 -0.65165 0.12113 0 0 0 0 0 0 0 0 0 0 0.12744 0.01334 0.96113 0 -0.22576 0 0.72952 -0.05174 0 -1.48843
GLU_39 -4.57852 0.21057 5.67307 -0.47479 0.28246 1.49431 2.33662 -2.52745 -0.02719 -0.15938 -2.60307 -2.68876 0 0 0 0 -0.52081 0 0 0 0 0 0.3086 0.13408 0 3.94303 -0.22194 0 -2.5358 0.00507 0 -1.9499
GLN_40 -6.45478 0.37144 6.65713 -0.25461 0.03099 0.19327 3.53283 -3.04082 -0.02773 -0.1773 -3.73567 -0.39163 0 0 0 -1.52304 -0.50144 0 0 0 0 0 0.37434 0.01218 0 2.79669 -0.15492 0 -1.0644 -0.16989 0 -3.52737
ALA_41 -6.03132 0.43956 3.08494 -0.02294 0 0 2.53883 -2.59263 -0 -0 -1.48965 -0.35842 0 0 0 0 0 0 0 0 0 0 0.10962 0 0 0 -0.25511 0 2.3386 -0.1493 0 -2.38783
VAL_42 -6.93162 0.74618 3.63576 -0.30764 0.22395 0.07032 2.85245 -2.65996 -0 -0 -1.75691 -0.12301 0 0 0 0 0 0 0 0 0 0 -0.06541 0.03298 0.20423 0 -0.29157 0 2.085 -0.11056 0 -2.39583
LEU_43 -6.38996 0.65862 4.58727 -0.51077 0.52692 0.12404 2.95652 -2.66108 -0 -0 -2.4024 0.25509 0 0 0 0 0 0 0 0 0 0 0.22823 0.029 0.30977 0 -0.29562 0 0.72952 -0.01243 0 -1.86726
LEU_44 -7.88222 0.62407 3.0402 -0.72965 0.497 0.32937 2.5493 -2.56796 -0 -0 -2.41283 0.07846 0 0 0 0 0 0 0 0 0 0 0.33627 0.16801 1.03128 0 -0.24802 0 0.72952 0.05525 0 -4.40197
LEU_45 -9.465 2.34677 3.3644 -0.49369 0.30554 0.12135 2.8607 -2.73671 -0 -0 -2.97069 0.22152 0 0 0 0 0 0 0 0 0 0 0.23553 0.46911 0.30749 0 -0.27658 0 0.72952 0.12082 0 -4.85992
HIS_D:MP-NE2-connect_46 -10.9301 4.55357 8.22989 -2.97339 2.19128 2.19585 3.68916 -4.00627 -0 -0 -6.08278 -0.86553 0 0 0 0 -0.38494 0 0.0686 0 0.2357 0.79417 0.01863 0.00088 0 1.62302 -0.19547 0 0.13443 0.32155 0 -1.38179
ILE_47 -9.4427 2.31143 4.73615 -0.72387 1.36972 0.16846 2.91953 -2.99302 -0 -0 -3.86128 0.36891 0 0 0 0 0 0 0 0 0 0 0.42374 0.00022 0.57105 0 -0.37451 0 1.0317 0.41153 0 -3.08293
ALA_48 -6.00921 0.25409 4.29174 -0.021 0 0 3.22888 -3.02368 -0.00378 -0.02826 -2.6602 -0.33993 0 0 0 0 0 0 0 0 0 0 0.32348 0 0 0 -0.24815 0 2.3386 0.12999 0 -1.76744
ALA_49 -3.82693 0.15707 2.89257 -0.02262 0 0 1.81281 -2.02604 -0 -0 -0.79822 -0.32684 0 0 0 0 0 0 0 0 0 0 0.35387 0 0 0 -0.22178 0 2.3386 -0.07796 0 0.25453
ASN_50 -7.25428 0.44911 6.87726 -0.17532 0.02508 0.2571 2.78413 -3.45963 -0 -0 -0.77493 -0.26444 0 0 0 0 -0.38494 0 0 0 0 0 0.03169 0.16256 0 1.4492 0.50981 0 -0.87355 0.1654 0 -0.47575
LEU_51 -7.00936 0.56408 2.95654 -0.52164 0.5067 0.13461 1.48746 -2.32994 -0 -0 -0.94451 0.23904 0 0 0 0 0 0 0 0 0 0 -0.00504 0.08039 0.31633 0 -0.28647 0 0.72952 0.12931 0 -3.95299
GLY_52 -1.72424 0.10372 2.23316 -5e-05 0 0 1.11468 -1.14456 -0 -0 -0.80565 -0.3923 0 0 0 0 0 0 0 0 0 0 0.01677 0 0 0 -1.38317 0 1.2108 -0.40915 0 -1.17999
THR_53 -4.34466 0.26315 4.09322 -0.107 0.08673 0.06967 1.72061 -2.05617 -0.02317 -0.17351 -1.77086 -0.4384 0 0 0 0 0 0 0 0 0 0 0.20199 0.14064 0.19695 0 -0.74691 2.29621 -1.425 -0.29684 0 -2.31335
THR_54 -4.95798 0.24069 6.03627 -0.13101 0.07832 0.0845 3.63838 -2.68524 -0.00822 -0.08752 -4.26209 -0.03337 0 0 0 -1.39805 -0.63764 0 0 0 0 0 -0.01384 2e-05 0.04532 0 -0.38201 4.21233 -1.425 -0.20245 0 -1.8886
VAL_55 -6.83769 1.40403 2.29296 -0.26236 0.27091 0.04212 1.76672 -2.25027 -0 -0 -0.95881 0.52258 0 0 0 0 0 0 0 0 0 0 0.02895 0.4809 0.72615 0 0.04323 0 2.085 -0.22975 0 -0.87533
GLU_56 -4.75704 0.69447 5.51932 -0.45601 0.20626 1.42845 2.09221 -2.50578 -0.02968 -0.15948 -1.96782 -2.80531 0 0 0 0 0 0 0 0 0 0 0.10003 9e-05 0 3.98941 -0.18575 0 -2.5358 -0.17664 0 -1.54907
GLU_57 -6.11464 0.32858 7.70848 -0.20917 0.02542 0.31936 3.76609 -3.22779 -0.02968 -0.15948 -4.57303 -0.51956 0 0 0 -1.39805 -0.63764 0 0 0 0 0 -0.04629 0.27226 0 3.84096 -0.25622 0 -2.5358 -0.32999 0 -3.77619
ALA_58 -5.73649 0.21406 3.19073 -0.02183 0 0 2.61529 -2.62425 -0.01466 -0.11932 -1.93891 -0.36587 0 0 0 0 0 0 0 0 0 0 -0.02728 0 0 0 -0.28495 0 2.3386 -0.32898 0 -3.10386
VAL_59 -7.08797 0.99027 3.77425 -0.30759 0.24534 0.0695 3.11549 -2.88088 -0.00073 -0.00489 -2.07777 -0.09974 0 0 0 0 0 0 0 0 0 0 -0.02276 0.12167 0.09087 0 -0.40558 0 2.085 0.0275 0 -2.36801
LYS_60 -5.08825 0.28868 5.41981 -0.30158 0.02569 0.1291 2.49953 -2.49875 -0 -0 -1.87594 0.00063 0 0 0 0 0 0 0 0 0 0 0.13089 0.06864 1.74954 0 0.02079 0 -1.6738 0.22952 0 -0.87549
ARG_61 -6.82336 0.4175 5.66786 -0.61845 0.10109 0.35933 2.52604 -2.97298 -0.01295 -0.11344 -2.19783 0.48119 0 0 0 0 0 0 0 0 0 0 -0.00642 0.25413 2.39799 0 -0.07728 0 -1.281 0.0287 0 -1.86989
ALA_62 -7.03506 1.19187 3.62448 -0.02162 0 0 3.46783 -3.05971 -0 -0 -2.79077 -0.35583 0 0 0 0 0 0 0 0 0 0 -0.0546 0 0 0 -0.25012 0 2.3386 -0.17621 0 -3.12114
LEU_63 -6.23193 0.71386 4.79491 -0.50007 0.48989 0.11863 2.68626 -2.64448 -0 -0 -2.80684 0.24518 0 0 0 0 0 0 0 0 0 0 0.18973 0.14518 0.46298 0 -0.25187 0 0.72952 -0.08097 0 -1.94004
LYS_64 -4.27292 0.19219 5.14199 -0.30274 0.02745 0.13254 2.17441 -2.27564 -0.00073 -0.00489 -1.63094 0.00765 0 0 0 0 0 0 0 0 0 0 0.02669 0.00799 1.7945 0 0.04683 0 -1.6738 0.08326 0 -0.52616
LEU_65 -8.11877 0.82242 3.18877 -0.70268 0.65407 0.26428 2.54112 -2.60108 -0 -0 -2.02325 0.15591 0 0 0 0 0 0 0 0 0 0 0.16313 0.07279 1.04788 0 -0.27468 0 0.72952 -0.00277 0 -4.08335
LYS_66 -8.35903 1.31709 7.46108 -0.49874 0.12385 0.38546 3.77524 -3.6041 -0.00862 -0.02089 -3.43847 0.2312 0 0 0 0 0 0 0 0 0 0 -0.00482 0.44633 2.09337 0 0.04859 0 -1.6738 0.43639 0 -1.28989
THR_67 -2.94208 0.1216 3.92164 -0.20611 0.17011 0.07554 1.44332 -1.79439 -0 -0 -1.22148 -0.12073 0 0 0 0 0 0 0 0 0 0 -0.03347 0.00119 0.11479 0 -0.01217 2.28577 -1.425 0.71945 0 1.09797
LYS_68 -3.33669 0.13177 3.32827 -0.30585 0.02633 0.13973 1.26622 -1.5436 -0 -0 -0.3928 -0.00052 0 0 0 0 0 0 0 0 0 0 -0.05939 0.03224 1.72358 0 -0.04073 0 -1.6738 0.07643 0 -0.62881
LEU_69 -5.56284 0.88097 1.19357 -0.51877 0.47348 0.13362 1.08582 -1.44672 -0 -0 -0.52797 0.20954 0 0 0 0 0 0 0 0 0 0 0.12422 0.05452 0.242 0 -0.282 0 0.72952 -0.2307 0 -3.44174
GLY_70 -1.79361 0.07468 2.13983 -5e-05 0 0 1.01224 -1.13195 -0 -0 -0.59937 -0.38031 0 0 0 0 0 0 0 0 0 0 0.07097 0 0 0 -1.2894 0 1.2108 0.32418 0 -0.36199
VAL_71 -6.04552 1.24233 2.21144 -0.30399 0.20565 0.05792 1.57025 -1.89985 -0.00862 -0.02089 -1.62606 -0.03951 0 0 0 0 0 0 0 0 0 0 0.03768 0.01222 0.01209 0 -0.38353 0 2.085 0.79708 0 -2.09631
SER_72 -4.88582 0.38549 5.16842 -0.02745 0 0.06469 3.03532 -2.40514 -0.01306 -0.15006 -2.31157 -0.52531 0 0 0 -1.67884 0 0 0 0 0 0 -0.024 0.11547 0.16812 0 -0.44495 0.60461 -1.1772 0.18028 0 -3.92103
LEU_73 -6.15122 0.47301 2.68891 -0.69168 0.52814 0.25395 1.74449 -2.00657 -0 -0 -0.53697 0.13649 0 0 0 0 0 0 0 0 0 0 -0.04184 0.12471 1.03991 0 -0.26967 0 0.72952 -0.21083 0 -2.18967
GLU_74 -4.67851 0.28387 5.44831 -0.21507 0.03925 0.3094 2.39516 -2.49475 -0.01306 -0.15006 -1.70862 -0.56024 0 0 0 0 -0.50144 0 0 0 0 0 0.0593 0.05412 0 3.19298 -0.16682 0 -2.5358 -0.08429 0 -1.32627
GLN_75 -7.38008 0.81492 7.31471 -0.25305 0.02769 0.1885 4.26442 -3.50586 -0 -0 -4.0358 -0.39802 0 0 0 -1.67884 -0.90022 0 0 0 0 0 0.1044 0.03264 0 2.8066 -0.04424 0 -1.0644 -0.03111 0 -3.73776
ALA_76 -7.03604 0.53534 3.3422 -0.02293 0 0 2.94306 -2.89108 -0 -0 -1.82868 -0.38413 0 0 0 0 0 0 0 0 0 0 0.46672 0 0 0 -0.19348 0 2.3386 0.06372 0 -2.6667
LEU_77 -8.43464 0.63989 3.44569 -0.49345 0.28895 0.1222 2.51025 -2.82507 -0 -0 -2.37298 0.20998 0 0 0 0 0 0 0 0 0 0 -0.05995 0.37202 0.29452 0 -0.28592 0 0.72952 -0.01487 0 -5.87387
ASN_78 -6.74318 0.45949 5.67382 -0.17579 0.02136 0.26316 3.31474 -3.22906 -0 -0 -3.2216 -0.27039 0 0 0 0 0 0 0 0 0 0 0.00177 0.1809 0 1.52232 0.2651 0 -0.87355 0.08415 0 -2.72677
ILE_79 -8.64622 1.38304 3.09948 -0.50907 0.52545 0.10109 2.96675 -2.85127 -0 -0 -2.15354 0.01278 0 0 0 0 0 0 0 0 0 0 0.01862 0.15677 0.67544 0 -0.455 0 1.0317 0.18974 0 -4.45422
LEU_80 -8.22927 0.81314 3.0815 -0.49164 0.41251 0.112 2.32447 -2.76389 -0 -0 -1.41533 0.25063 0 0 0 0 0 0 0 0 0 0 0.09686 0.1272 0.58519 0 -0.21534 0 0.72952 0.31462 0 -4.26782
ALA_81 -5.37255 0.53713 3.03136 -0.02226 0 0 2.21363 -2.46943 -0.01607 -0.13825 -1.56221 -0.36212 0 0 0 0 0 0 0 0 0 0 0.07219 0 0 0 -0.21656 0 2.3386 0.08635 0 -1.88019
THR_82 -7.82094 0.55372 5.00874 -0.20629 0.16581 0.07524 3.54273 -3.06859 -0 -0 -3.23133 -0.15025 0 0 0 0 0 0 0 0 0 0 0.1056 0.00145 0.05986 0 -0.02447 2.33126 -1.425 0.24524 0 -3.83722
ALA_83 -5.95709 0.42662 3.67225 -0.02245 0 0 2.73352 -2.87298 -0 -0 -2.62885 -0.36904 0 0 0 0 0 0 0 0 0 0 0.17417 0 0 0 -0.32695 0 2.3386 0.30486 0 -2.52734
ASN_84 -4.75154 0.18703 5.79961 -0.31087 0.00726 0.5996 2.55563 -2.80813 -0.01607 -0.13825 -3.10163 -0.11398 0 0 0 0 -0.83202 0 0 0 0 0 0.0464 0.0109 0 2.4105 0.54935 0 -0.87355 0.67359 0 -0.10615
ALA_85 -3.96079 0.36841 2.56321 -0.02332 0 0 1.26029 -1.91699 -0 -0 -1.03421 -0.34982 0 0 0 0 0 0 0 0 0 0 -0.02275 0 0 0 -0.27573 0 2.3386 0.55072 0 -0.50239
LEU_86 -6.56306 0.78551 1.7624 -0.49546 0.43202 0.11843 1.24929 -1.87404 -0 -0 -0.30121 0.20716 0 0 0 0 0 0 0 0 0 0 -0.01335 0.1609 0.3459 0 -0.30081 0 0.72952 -0.27082 0 -4.02763
GLY_87 -1.65302 0.1094 2.17608 -6e-05 0 0 1.0116 -1.08353 -0.00328 -0.02899 -0.6906 -0.3949 0 0 0 0 0 0 0 0 0 0 -0.09591 0 0 0 -1.46093 0 1.2108 0.14311 0 -0.76022
THR_88 -4.90977 0.70951 2.87579 -0.1878 0.141 0.065 1.57599 -1.86103 -0.00363 -0.03558 -1.29618 -0.90384 0 0 0 -0.01233 0 0 0 0 0 0 0.0012 0.02702 0.53976 0 -0.68347 2.28856 -1.425 1.0417 0 -2.05311
THR_89 -4.30756 0.41934 4.49709 -0.11227 0.06375 0.07503 2.52188 -2.18509 -9e-05 -0.00169 -2.42104 -0.64122 0 0 0 -0.57476 0 0 0 0 0 0 -0.01639 0.0301 0.03414 0 -0.43415 2.28957 -1.425 0.62839 0 -1.55997
VAL_90 -5.39959 0.66865 2.11852 -0.3045 0.23244 0.06865 1.87255 -1.96937 -0 -0 -1.06382 -0.07918 0 0 0 0 0 0 0 0 0 0 -0.07176 0.00832 0.18853 0 -0.26806 0 2.085 -0.15088 0 -2.0645
GLU_91 -4.36766 0.20114 5.12811 -0.46316 0.24419 1.45098 1.88394 -2.27812 -0.02563 -0.15664 -2.06803 -2.96942 0 0 0 0 0 0 0 0 0 0 0.26193 0.0215 0 3.98264 -0.28647 0 -2.5358 -0.14656 0 -2.12305
GLU_92 -6.5283 0.44355 7.38964 -0.44475 0.05006 0.83531 3.47808 -3.13717 -0.04404 -0.28636 -3.50242 -0.48623 0 0 0 -0.56243 -0.96239 0 0 0 0 0 0.08749 0.47733 0 3.37107 -0.28372 0 -2.5358 -0.40533 0 -3.0464
ALA_93 -5.60797 0.2867 2.34281 -0.02231 0 0 2.45366 -2.40914 -9e-05 -0.00169 -1.59084 -0.3801 0 0 0 0 0 0 0 0 0 0 0.10005 0 0 0 -0.26302 0 2.3386 -0.34174 0 -3.0951
VAL_94 -5.76202 0.59408 2.65571 -0.29675 0.19226 0.06398 2.31558 -2.23895 -0 -0 -1.8903 0.02555 0 0 0 0 0 0 0 0 0 0 -0.05208 7e-05 0.02161 0 -0.38447 0 2.085 0.18543 0 -2.48532
LYS_95 -4.63182 0.19881 5.08736 -0.31058 0.02788 0.1447 2.32691 -2.27582 -0.01806 -0.12312 -2.18603 -0.02693 0 0 0 0 0 0 0 0 0 0 0.03071 0.02876 1.73954 0 -0.02162 0 -1.6738 0.15291 0 -1.53019
ARG_96 -7.68639 0.49088 6.80928 -0.46297 0.09391 0.25059 3.45113 -3.24458 -0 -0 -3.35504 0.33112 0 0 0 0 -0.96239 0 0 0 0 0 0.17941 1.17093 2.03614 0 -0.11307 0 -1.281 -0.23817 0 -2.5302
ALA_97 -5.87326 0.38533 3.00263 -0.02192 0 0 2.60101 -2.56818 -0 -0 -2.06174 -0.38717 0 0 0 0 0 0 0 0 0 0 0.11175 0 0 0 -0.30347 0 2.3386 -0.21983 0 -2.99625
LEU_98 -5.29417 0.44013 4.64006 -0.72235 0.56713 0.30144 2.51194 -2.48229 -0 -0 -1.26324 0.16912 0 0 0 0 0 0 0 0 0 0 0.26815 0.01199 0.94825 0 -0.25607 0 0.72952 -0.12513 0 0.44447
LYS_99 -4.6996 0.33896 5.55535 -0.30523 0.02681 0.13576 2.72184 -2.53011 -0 -0 -1.74048 -0.01054 0 0 0 0 0 0 0 0 0 0 0.05709 0.0233 1.73628 0 0.01235 0 -1.6738 -0.0604 0 -0.41244
LEU_100 -9.11279 1.1004 3.64687 -0.48919 0.39933 0.11623 3.21407 -2.99192 -0.01702 -0.08892 -2.10145 0.2128 0 0 0 0 0 0 0 0 0 0 0.01456 0.33378 0.39602 0 -0.26787 0 0.72952 -0.06048 0 -4.96606
LYS_101 -7.28495 0.84279 6.27834 -0.46221 0.0909 0.28925 3.59496 -3.14435 -0 -0 -2.8532 0.27706 0 0 0 0 0 0 0 0 0 0 0.26056 0.22407 2.02808 0 0.0481 0 -1.6738 0.63897 0 -0.84544
THR_102 -3.2295 0.10442 3.53812 -0.12049 0.06719 0.05946 1.55503 -1.80675 -0 -0 -0.48936 -0.92278 0 0 0 0 0 0 0 0 0 0 0.33052 0.06339 0.26062 0 -0.10334 2.31179 -1.425 0.52292 0 0.71624
LYS_103 -3.75729 0.1929 4.57133 -0.43185 0.07074 0.24821 2.36923 -1.96148 -0 -0 -2.34292 -0.1145 0 0 0 0 -0.55882 0 0 0 0 0 0.02679 0.04351 2.39004 0 -0.10527 0 -1.6738 -0.10257 0 -1.13575
LEU_104 -5.44132 0.80088 1.33714 -0.51329 0.40172 0.13241 1.30755 -1.39857 -0 -0 -0.89319 0.1744 0 0 0 0 0 0 0 0 0 0 0.56713 0.15925 0.24842 0 -0.26585 0 0.72952 -0.02421 0 -2.67802
GLY_105 -1.72367 0.08428 2.00366 -5e-05 0 0 1.01493 -1.07591 -0.00193 -0.04661 -0.39468 -0.35673 0 0 0 0 0 0 0 0 0 0 0.29853 0 0 0 -1.35052 0 1.2108 0.3966 0 0.05871
VAL_106 -6.10172 0.6923 1.9908 -0.30996 0.2255 0.06333 1.60982 -1.89193 -0.01702 -0.08892 -1.2079 -0.22769 0 0 0 0 0 0 0 0 0 0 -0.01856 0.0105 0.0822 0 -0.4925 0 2.085 0.35062 0 -3.24614
SER_107 -4.49535 0.16841 4.93171 -0.02667 0 0.06242 3.05497 -2.33371 -0 -0 -2.73763 -0.48965 0 0 0 -1.77216 0 0 0 0 0 0 -0.02978 0.01588 0.15572 0 -0.45302 0.65374 -1.1772 -0.29958 0 -4.77189
LEU_108 -4.95488 0.33453 2.89653 -0.50007 0.54814 0.11962 1.72332 -1.89946 -0 -0 -0.49546 0.22518 0 0 0 0 0 0 0 0 0 0 0.21306 0.09472 0.28833 0 -0.29687 0 0.72952 -0.25822 0 -1.23201
ASP_109 -4.08291 0.32439 5.05049 -0.11102 0.00884 0.34999 2.31331 -2.29937 -0 -0 -2.19664 -0.17638 0 0 0 0 -0.90022 0 0 0 0 0 0.52101 0.29786 0 1.74753 0.29153 0 -2.2837 0.15074 0 -0.99454
GLN_110 -7.13154 0.44433 6.17491 -0.2616 0.04216 0.21395 3.39883 -3.06726 -0.02376 -0.17921 -2.34666 -0.41178 0 0 0 -1.77216 0 0 0 0 0 0 0.00607 0.15995 0 2.79196 -0.08046 0 -1.0644 0.22944 0 -2.87721
ALA_111 -6.97916 0.87423 3.47993 -0.02238 0 0 3.18801 -2.9403 -0 -0 -2.08178 -0.3914 0 0 0 0 0 0 0 0 0 0 0.11068 0 0 0 -0.29363 0 2.3386 -0.07317 0 -2.79037
LEU_112 -8.78245 0.96699 4.77514 -0.50906 0.48223 0.1212 3.26217 -3.19328 -0 -0 -2.38722 0.25448 0 0 0 0 0 0 0 0 0 0 0.15214 0.04006 0.40737 0 -0.26526 0 0.72952 -0.11352 0 -4.05949
TRP_113 -9.93791 0.76696 3.39078 -1.00828 0.22166 0.31964 2.62327 -2.90114 -0 -0 -1.89091 -0.48521 0 0 0 0 0 0 0 0 0 0 1.04921 0.34528 0 1.88751 0.08429 0 3.035 -0.14415 0 -2.64399
ILE_114 -9.65326 1.34085 2.56422 -0.51171 0.57904 0.10123 3.04901 -2.96297 -0 -0 -1.94531 0.07059 0 0 0 0 0 0 0 0 0 0 0.00777 0.10955 0.61723 0 -0.45004 0 1.0317 -0.01426 0 -6.06634
LEU_115 -9.02388 0.9118 2.36314 -0.50049 0.37018 0.12294 2.60042 -2.68741 -0 -0 -1.61526 0.22446 0 0 0 0 0 0 0 0 0 0 0.04929 0.24443 0.28138 0 -0.29903 0 0.72952 0.10113 0 -6.12738
ILE_116 -9.10555 0.95068 3.05336 -0.5055 0.57567 0.0975 2.88876 -2.83395 -0 -0 -2.15452 0.13382 0 0 0 0 0 0 0 0 0 0 -0.02738 0.02869 0.54785 0 -0.50183 0 1.0317 0.17859 0 -5.64213
ALA_117 -6.188 0.59926 3.28922 -0.02186 0 0 2.78303 -2.62448 -0.00251 -0.04959 -2.20181 -0.34778 0 0 0 0 0 0 0 0 0 0 0.17291 0 0 0 -0.14355 0 2.3386 0.33169 0 -2.06488
ALA_118 -5.8959 0.26813 4.06207 -0.02167 0 0 2.91462 -2.95806 -0 -0 -3.01183 -0.36321 0 0 0 0 0 0 0 0 0 0 0.38078 0 0 0 -0.19773 0 2.3386 0.15421 0 -2.32998
ALA_119 -3.67742 0.21672 2.39419 -0.02269 0 0 1.41014 -1.83739 -0 -0 -0.71698 -0.34886 0 0 0 0 0 0 0 0 0 0 0.07684 0 0 0 -0.29133 0 2.3386 -0.14444 0 -0.60263
ARG_120 -6.46564 0.56806 4.9539 -1.00011 0.19853 0.62089 1.95818 -2.32071 -0 -0 -2.38402 0.44501 0 0 0 0 -0.63906 0 0 0 0 0 0.04958 0.59605 3.91168 0 -0.13717 0 -1.281 -0.25924 0 -1.18506
LEU_121 -6.25856 1.09304 2.22978 -0.49262 0.36178 0.1187 1.46009 -1.91855 -0 -0 -0.48711 0.19512 0 0 0 0 0 0 0 0 0 0 0.2234 0.40443 0.38417 0 -0.26335 0 0.72952 -0.09634 0 -2.31649
GLY_122 -1.75628 0.0702 2.23498 -5e-05 0 0 1.0818 -1.1511 -0 -0 -0.79848 -0.39812 0 0 0 0 0 0 0 0 0 0 0.19061 0 0 0 -1.37091 0 1.2108 0.09786 0 -0.5887
THR_123 -4.90331 0.57376 3.97631 -0.10491 0.06925 0.06659 1.7857 -2.0609 -0.00616 -0.06427 -2.26259 -0.44909 0 0 0 0 0 0 0 0 0 0 0.0301 0.00087 0.22526 0 -0.79495 2.28526 -1.425 0.23312 0 -2.82495
THR_124 -4.97861 0.22371 6.00886 -0.11276 0.07016 0.07446 3.42041 -2.69878 -0.00264 -0.03327 -3.51627 -0.60537 0 0 0 -1.65077 0 0 0 0 0 0 0.05389 0.11552 0.0546 0 -0.4793 2.28828 -1.425 -0.01129 0 -3.20419
VAL_125 -6.05529 1.49828 2.36127 -0.27243 0.21964 0.04415 1.68876 -2.15426 -0 -0 -0.81431 0.49956 0 0 0 0 0 0 0 0 0 0 0.16689 0.05337 0.70603 0 0.02834 0 2.085 -0.17516 0 -0.12016
GLU_126 -5.44875 0.85068 6.85019 -0.45794 0.18494 1.42593 3.00466 -2.99975 -0.02773 -0.15975 -3.73607 -2.60624 0 0 0 0 -0.55882 0 0 0 0 0 0.11109 0.00337 0 3.96867 -0.24864 0 -2.5358 -0.23343 0 -2.61339
GLU_127 -6.41071 0.51636 7.81246 -0.20902 0.02677 0.29987 3.82233 -3.30039 -0.02773 -0.15975 -3.59972 -0.52032 0 0 0 -1.65077 0 0 0 0 0 0 0.0059 0.12882 0 3.52537 -0.3016 0 -2.5358 -0.42163 0 -2.99958
ALA_128 -6.09291 0.23956 2.91066 -0.02105 0 0 2.65551 -2.69924 -0.00629 -0.04795 -1.81988 -0.36239 0 0 0 0 0 0 0 0 0 0 0.0168 0 0 0 -0.28968 0 2.3386 -0.31309 0 -3.49133
VAL_129 -7.21097 1.13983 3.24254 -0.30452 0.23436 0.06792 2.94041 -2.71358 -0 -0 -2.1585 -0.03147 0 0 0 0 0 0 0 0 0 0 -0.0201 0.03598 0.04802 0 -0.39218 0 2.085 0.13033 0 -2.90693
LYS_130 -5.18816 0.2076 5.30717 -0.30798 0.02803 0.14069 2.46086 -2.46753 -0 -0 -1.81492 0.01973 0 0 0 0 0 0 0 0 0 0 0.34478 0.01516 1.72401 0 0.00592 0 -1.6738 0.14302 0 -1.05542
ARG_131 -6.0611 0.38894 4.7365 -0.61788 0.16924 0.34933 2.34194 -2.435 -0 -0 -2.28948 0.27459 0 0 0 0 0 0 0 0 0 0 0.12518 0.16786 2.52885 0 -0.05175 0 -1.281 -0.04337 0 -1.69715
ALA_132 -7.09885 1.15263 3.37344 -0.02285 0 0 3.07912 -2.98549 -0 -0 -2.54274 -0.3805 0 0 0 0 0 0 0 0 0 0 0.15279 0 0 0 -0.23847 0 2.3386 -0.1457 0 -3.31802
LEU_133 -5.73475 0.3402 4.43375 -0.51439 0.41121 0.12969 2.38259 -2.42563 -0 -0 -2.77858 0.27268 0 0 0 0 0 0 0 0 0 0 0.7518 0.02899 0.28388 0 -0.31329 0 0.72952 -0.23701 0 -2.23932
LYS_134 -4.33975 0.16398 5.12741 -0.30274 0.02835 0.13271 2.17047 -2.25503 -0 -0 -1.86302 0.00058 0 0 0 0 0 0 0 0 0 0 0.21938 0.01153 1.83596 0 0.05337 0 -1.6738 0.05596 0 -0.63465
LEU_135 -7.95593 0.74286 3.46277 -0.4932 0.43225 0.11447 2.78972 -2.7299 -0.00078 -0.01028 -1.96609 0.24053 0 0 0 0 0 0 0 0 0 0 0.01627 0.14949 0.43247 0 -0.25883 0 0.72952 0.15443 0 -4.15023
LYS_136 -7.55046 0.8655 6.69873 -0.48391 0.09448 0.35423 3.39593 -3.28348 -0.01574 -0.04549 -3.12847 0.24031 0 0 0 0 0 0 0 0 0 0 -0.00562 0.25869 2.07641 0 0.07206 0 -1.6738 0.55358 0 -1.57705
THR_137 -3.04278 0.09826 3.94463 -0.20502 0.16352 0.07465 1.49971 -1.79073 -0 -0 -1.33476 -0.0755 0 0 0 0 0 0 0 0 0 0 -0.02547 0.01037 0.0782 0 -0.02679 2.29297 -1.425 0.86607 0 1.10232
LYS_138 -3.31059 0.13859 3.14969 -0.30809 0.02759 0.14339 1.23116 -1.53314 -0 -0 -0.43272 -0.02338 0 0 0 0 0 0 0 0 0 0 -0.02864 0.02169 1.79647 0 -0.05824 0 -1.6738 0.15131 0 -0.70871
LEU_139 -5.99115 1.11045 0.77268 -0.53388 0.56051 0.1339 1.35148 -1.55243 -0 -0 -0.9972 -0.01023 0 0 0 0 0 0 0 0 0 0 0.18011 0.04633 2.79871 0 -0.2705 0 0.72952 -0.29124 0 -1.96296
GLY_140 -1.71477 0.07155 2.04223 -5e-05 0 0 0.99533 -1.0881 -0 -0 -0.51678 -0.36475 0 0 0 0 0 0 0 0 0 0 0.25325 0 0 0 -1.27149 0 1.2108 0.12503 0 -0.25774
VAL_141 -5.92169 1.08774 2.07544 -0.29905 0.19946 0.05598 1.4954 -1.83051 -0.01652 -0.05577 -1.5812 -0.06983 0 0 0 0 0 0 0 0 0 0 0.03432 0.045 0.01533 0 -0.42145 0 2.085 0.56889 0 -2.53344
SER_142 -4.43721 0.13801 4.69211 -0.02756 0 0.06441 2.80395 -2.20214 -0 -0 -2.43581 -0.49448 0 0 0 -1.46487 0 0 0 0 0 0 -0.02837 0.04961 0.16423 0 -0.44837 0.67555 -1.1772 0.11337 0 -4.01478
LEU_143 -6.52329 0.40811 2.15473 -0.70643 0.45026 0.27429 1.749 -1.97391 -0 -0 -0.61239 0.11408 0 0 0 0 0 0 0 0 0 0 0.04238 0.0558 0.94205 0 -0.23456 0 0.72952 -0.09605 0 -3.22639
LYS_144 -5.41378 0.18631 5.4829 -0.76565 0.38791 0.72908 1.70257 -2.41742 -0.02183 -0.1326 -1.47934 -0.28768 0 0 0 0 0 0 0 0 0 0 0.0957 0.20937 3.54091 0 0.00449 0 -1.6738 0.15839 0 0.30553
GLN_145 -6.96824 0.42504 6.68474 -0.25312 0.03349 0.19367 3.45659 -3.06883 -0 -0 -3.32318 -0.41546 0 0 0 -1.46487 -0.5943 0 0 0 0 0 0.47191 0.03873 0 2.75631 -0.09592 0 -1.0644 0.04612 0 -3.14172
ALA_146 -6.79932 0.59458 3.24063 -0.02234 0 0 2.86373 -2.82144 -0 -0 -1.66803 -0.36248 0 0 0 0 0 0 0 0 0 0 0.5165 0 0 0 -0.10146 0 2.3386 0.05789 0 -2.16314
LEU_147 -9.99353 1.08475 3.87126 -0.48902 0.27213 0.11871 2.89045 -3.21785 -0 -0 -2.2574 0.19838 0 0 0 0 0 0 0 0 0 0 0.33898 0.52446 0.28831 0 -0.29934 0 0.72952 -0.0049 0 -5.94509
LEU_148 -6.39252 0.31508 4.47872 -0.70894 0.61034 0.27355 3.07826 -2.71905 -0 -0 -2.42349 0.1333 0 0 0 0 0 0 0 0 0 0 0.3875 0.08851 1.13804 0 -0.29414 0 0.72952 -0.07928 0 -1.38461
PHE_149 -9.37432 1.10879 2.99192 -0.58585 0.05703 0.19157 2.7787 -2.88152 -0 -0 -2.08491 -0.12678 0 0 0 0 0 0 0 0 0 0 0.33784 1.65031 0 2.76389 0.06216 0 1.4028 -0.00808 0 -1.71645
LEU_150 -8.99257 1.81229 2.62943 -0.51637 0.55599 0.12441 2.5522 -2.73722 -0 -0 -1.26344 0.29292 0 0 0 0 0 0 0 0 0 0 0.78239 0.13891 0.41983 0 -0.25225 0 0.72952 0.10699 0 -3.617
ILE_151 -8.51672 0.73463 3.39118 -0.52294 0.72605 0.10642 2.84938 -2.81155 -0 -0 -1.8464 -0.00535 0 0 0 0 0 0 0 0 0 0 0.11707 0.0794 0.90833 0 -0.24466 0 1.0317 0.13372 0 -3.86976
LEU_152 -9.8765 1.7923 3.2155 -0.71372 0.37462 0.28018 3.30167 -3.13591 -0 -0 -2.69354 0.16394 0 0 0 0 0 0 0 0 0 0 0.04337 0.329 0.7838 0 -0.18134 0 0.72952 0.49214 0 -5.09499
ALA_153 -6.14801 0.23577 3.96558 -0.02247 0 0 2.81025 -3.00265 -0 -0 -2.84413 -0.37384 0 0 0 0 0 0 0 0 0 0 0.06249 0 0 0 -0.32808 0 2.3386 0.32854 0 -2.97795
ALA_154 -3.81762 0.26465 2.65314 -0.0224 0 0 1.43907 -1.90736 -0 -0 -0.31218 -0.38102 0 0 0 0 0 0 0 0 0 0 0.11564 0 0 0 -0.17332 0 2.3386 -0.20114 0 -0.00394
ALA_155 -4.13735 0.23984 1.63934 -0.0226 0 0 1.34427 -1.71889 -0 -0 -0.93656 -0.37958 0 0 0 0 0 0 0 0 0 0 0.26196 0 0 0 0.02866 0 2.3386 0.03283 0 -1.30946
LEU_156 -6.79965 0.54834 1.79168 -0.51346 0.50674 0.12708 1.45878 -1.92497 -0 -0 -0.65511 0.24953 0 0 0 0 0 0 0 0 0 0 -0.04537 0.02641 0.34233 0 -0.30669 0 0.72952 0.03335 0 -4.43148
GLY_157 -1.63858 0.0572 2.21295 -5e-05 0 0 1.05545 -1.09809 -0 -0 -0.86124 -0.40964 0 0 0 0 0 0 0 0 0 0 -0.0943 0 0 0 -1.3671 0 1.2108 0.03925 0 -0.89336
THR_158 -4.662 0.54481 2.53209 -0.19661 0.15471 0.06569 1.51718 -1.74448 -0 -0 -1.17786 -0.80632 0 0 0 -0.15768 0 0 0 0 0 0 -0.01545 0.00992 0.7707 0 -0.76557 2.29003 -1.425 0.59468 0 -2.47117
THR_159 -4.18053 0.38008 4.22464 -0.11228 0.06972 0.07474 2.39344 -2.12052 -0.00141 -0.02003 -2.30016 -0.58076 0 0 0 -0.56321 0 0 0 0 0 0 -0.00934 0.03707 0.04191 0 -0.44999 2.29833 -1.425 0.271 0 -1.97228
VAL_160 -5.34354 1.00908 2.46573 -0.28672 0.25991 0.04844 1.42993 -1.98818 -0 -0 -0.84301 0.49556 0 0 0 0 0 0 0 0 0 0 0.01509 0.12221 0.64432 0 0.08367 0 2.085 -0.23179 0 -0.03428
GLU_161 -4.74909 0.64166 5.41882 -0.46359 0.23497 1.45308 1.93982 -2.48703 -0.029 -0.15395 -2.06421 -2.83724 0 0 0 0 0 0 0 0 0 0 0.03185 0.01025 0 4.00819 -0.27604 0 -2.5358 -0.25838 0 -2.11569
GLU_162 -6.63412 0.32751 7.60465 -0.64867 0.1677 1.20485 3.26846 -3.12914 -0.04155 -0.24382 -2.98764 -0.57276 0 0 0 -0.40553 -0.80979 0 0 0 0 0 0.16154 0.01411 0 3.37065 -0.26502 0 -2.5358 -0.41373 0 -2.56811
ALA_163 -6.07922 0.3026 2.70544 -0.02116 0 0 2.24442 -2.51595 -0.00141 -0.02003 -1.87354 -0.35956 0 0 0 0 0 0 0 0 0 0 0.14786 0 0 0 -0.27498 0 2.3386 -0.25507 0 -3.662
VAL_164 -6.69129 0.97558 3.01337 -0.31173 0.27349 0.07144 2.61052 -2.51607 -0 -0 -2.03481 -0.15444 0 0 0 0 0 0 0 0 0 0 0.01795 0.00388 0.11634 0 -0.37422 0 2.085 0.04856 0 -2.86643
LYS_165 -5.17388 0.25946 5.77456 -0.31182 0.03181 0.14585 2.57219 -2.55334 -0.01255 -0.08987 -2.43892 0.0327 0 0 0 0 0 0 0 0 0 0 0.07178 0.11136 1.66567 0 -0.05691 0 -1.6738 0.05015 0 -1.59557
ARG_166 -8.47505 0.69236 6.82441 -0.45037 0.07169 0.2291 3.46698 -3.383 -0 -0 -2.96155 0.38245 0 0 0 0 -0.80979 0 0 0 0 0 -0.00018 0.33517 2.06426 0 -0.04674 0 -1.281 -0.03218 0 -3.37343
ALA_167 -6.49824 0.47221 2.8946 -0.02192 0 0 2.82826 -2.71719 -0 -0 -2.28991 -0.3837 0 0 0 0 0 0 0 0 0 0 0.01952 0 0 0 -0.27899 0 2.3386 -0.17015 0 -3.8069
LEU_168 -5.38889 0.33296 5.06635 -0.716 0.5518 0.28808 2.54201 -2.60344 -0 -0 -2.10955 0.17385 0 0 0 0 0 0 0 0 0 0 0.40347 0.00187 0.93629 0 -0.25383 0 0.72952 -0.15547 0 -0.201
LYS_169 -4.81315 0.20386 5.3817 -0.30323 0.02629 0.13335 2.32329 -2.43538 -0 -0 -2.09889 0.00541 0 0 0 0 0 0 0 0 0 0 0.24767 0.05474 1.74444 0 0.02408 0 -1.6738 0.01269 0 -1.16692
LEU_170 -8.68406 0.65057 3.42943 -0.52664 0.26196 0.12432 3.08634 -2.86062 -0.01443 -0.08896 -2.30821 0.01253 0 0 0 0 0 0 0 0 0 0 0.22041 0.2675 3.33202 0 -0.26925 0 0.72952 -0.02806 0 -2.66562
LYS_171 -6.58882 0.54802 6.33704 -0.40735 0.08569 0.19212 3.53101 -3.0854 -0 -0 -2.94658 -0.04147 0 0 0 0 0 0 0 0 0 0 0.19936 0.22434 1.59329 0 0.01922 0 -1.6738 0.81888 0 -1.19445
THR_172 -3.00021 0.0977 3.77929 -0.20134 0.13857 0.07226 1.37904 -1.71577 -0 -0 -1.04931 -0.08638 0 0 0 0 0 0 0 0 0 0 0.06145 0.00025 0.07666 0 -0.02496 2.29062 -1.425 1.19218 0 1.58504
LYS_173 -3.27987 0.09292 3.34022 -0.30836 0.02789 0.14261 1.30745 -1.52878 -0 -0 -0.42824 -0.03453 0 0 0 0 0 0 0 0 0 0 0.1161 0.01479 1.85063 0 -0.0913 0 -1.6738 0.25262 0 -0.19964
LEU_174 -6.15065 0.92446 0.93801 -0.52242 0.45651 0.13928 1.33307 -1.5234 -0 -0 -0.97149 0.15968 0 0 0 0 0 0 0 0 0 0 -0.00464 0.14334 0.21882 0 -0.23393 0 0.72952 -0.23114 0 -4.59498
GLY_175 -1.84164 0.08848 2.20439 -5e-05 0 0 1.17713 -1.17586 -0.00241 -0.05548 -0.50574 -0.38388 0 0 0 0 0 0 0 0 0 0 0.18267 0 0 0 -1.11274 0 1.2108 -0.02664 0 -0.24097
VAL_176 -6.12698 0.90277 2.22935 -0.31378 0.23454 0.06516 1.61339 -1.95975 -0.01443 -0.08896 -1.17598 -0.24287 0 0 0 0 0 0 0 0 0 0 -0.00109 0.03393 0.09793 0 -0.48027 0 2.085 -0.0181 0 -3.16013
SER_177 -4.38478 0.25532 4.85051 -0.02854 0 0.06718 3.09389 -2.28911 -0 -0 -2.86855 -0.4798 0 0 0 -1.6887 0 0 0 0 0 0 -0.03436 0.04745 0.13045 0 -0.5026 0.6489 -1.1772 -0.2435 0 -4.60345
LEU_178 -6.02687 0.38703 1.80376 -0.50696 0.64751 0.11927 1.79277 -1.90415 -0 -0 -0.61868 0.26711 0 0 0 0 0 0 0 0 0 0 0.11324 0.01829 0.2877 0 -0.29038 0 0.72952 -0.15196 0 -3.3328
GLU_179 -4.87494 0.25169 5.36835 -0.33495 0.05726 0.38993 2.35828 -2.53965 -0 -0 -2.62789 -0.5731 0 0 0 0 -0.5943 0 0 0 0 0 0.28091 0.0458 0 3.48459 -0.17467 0 -2.5358 -0.10912 0 -2.12762
GLN_180 -7.58893 0.61369 7.03251 -0.25541 0.02699 0.18791 3.72051 -3.25245 -0.00241 -0.05548 -3.25631 -0.41066 0 0 0 -1.6887 -0.67926 0 0 0 0 0 0.44291 0.01419 0 2.81435 -0.13634 0 -1.0644 -0.09979 0 -3.63708
ALA_181 -6.8346 0.63889 3.57705 -0.02214 0 0 2.97945 -2.9576 -0 -0 -2.36636 -0.37655 0 0 0 0 0 0 0 0 0 0 0.03087 0 0 0 -0.25499 0 2.3386 -0.17481 0 -3.4222
ALA_182 -6.1877 0.54802 3.99516 -0.02172 0 0 3.24536 -2.86403 -0 -0 -2.62986 -0.36404 0 0 0 0 0 0 0 0 0 0 0.05196 0 0 0 -0.21559 0 2.3386 -0.23051 0 -2.33434
LEU_183 -8.00299 0.85364 4.26669 -0.50337 0.37463 0.12437 2.80442 -2.91214 -0 -0 -1.73956 0.24019 0 0 0 0 0 0 0 0 0 0 0.79199 0.27651 0.31956 0 -0.29066 0 0.72952 -0.09296 0 -2.76016
ILE_184 -8.15679 0.70322 2.47334 -0.51589 0.63121 0.10294 2.57589 -2.67033 -0 -0 -1.54643 0.05618 0 0 0 0 0 0 0 0 0 0 0.10034 0.12402 0.69712 0 -0.37762 0 1.0317 0.07004 0 -4.70108
LEU_185 -9.46302 1.42537 2.4425 -0.50068 0.35592 0.12004 2.65844 -2.83328 -0 -0 -1.85129 0.23517 0 0 0 0 0 0 0 0 0 0 0.66344 0.27041 0.29838 0 -0.30573 0 0.72952 0.04121 0 -5.71361
LEU_186 -9.2713 1.52485 1.99005 -0.50218 0.43036 0.12411 2.86522 -2.82477 -0 -0 -2.51525 0.22994 0 0 0 0 0 0 0 0 0 0 0.97657 0.26561 0.28535 0 -0.28499 0 0.72952 -0.05455 0 -6.03148
ALA_187 -5.84883 0.71985 3.11851 -0.02205 0 0 2.83901 -2.74965 -0 -0 -2.27561 -0.3433 0 0 0 0 0 0 0 0 0 0 0.86833 0 0 0 -0.24094 0 2.3386 0.03741 0 -1.55867
ALA_188 -5.99015 0.5464 3.52484 -0.02193 0 0 2.63644 -2.88127 -0 -0 -2.28773 -0.34666 0 0 0 0 0 0 0 0 0 0 -0.00907 0 0 0 -0.28097 0 2.3386 0.02717 0 -2.74432
ALA_189 -4.24406 0.34776 2.3282 -0.01982 0 0 1.72134 -2.06542 -0 -0 -0.53322 -0.35683 0 0 0 0 0 0 0 0 0 0 -0.00384 0 0 0 0.01376 0 2.3386 0.28057 0 -0.19296
ALA_190 -4.58006 0.42831 1.40889 -0.02234 0 0 1.4422 -1.85441 -0 -0 -0.59054 -0.34002 0 0 0 0 0 0 0 0 0 0 -0.02503 0 0 0 -0.18787 0 2.3386 0.15224 0 -1.83001
LEU_191 -6.0232 0.69387 2.42531 -0.49493 0.29936 0.1252 1.30405 -1.97444 -0 -0 -0.54014 0.17519 0 0 0 0 0 0 0 0 0 0 -0.04013 0.66974 0.34725 0 -0.29997 0 0.72952 -0.24019 0 -2.84351
GLY_192 -1.54653 0.04502 2.14796 -5e-05 0 0 1.04207 -1.05333 -0 -0 -0.8952 -0.407 0 0 0 0 0 0 0 0 0 0 -0.1579 0 0 0 -1.40501 0 1.2108 -0.01021 0 -1.02937
THR_193 -4.17035 0.59854 2.25405 -0.18818 0.14183 0.06451 1.34878 -1.56657 -1e-05 -0.00024 -1.51172 -0.87178 0 0 0 0 0 0 0 0 0 0 -0.01257 0.03193 0.67344 0 -0.73912 2.29191 -1.425 0.72332 0 -2.35722
THR_194 -4.31599 0.57505 4.41804 -0.11538 0.06646 0.0789 2.54066 -2.12298 -1e-05 -0.00019 -2.55509 -0.56309 0 0 0 -0.12354 0 0 0 0 0 0 0.0634 0.10063 0.04226 0 -0.41953 2.29242 -1.425 0.42093 0 -1.04206
VAL_195 -5.53429 1.30513 2.62905 -0.28071 0.2312 0.04664 1.51133 -2.05033 -0 -0 -0.97308 0.4951 0 0 0 0 0 0 0 0 0 0 -0.02176 0.01443 0.63136 0 0.09359 0 2.085 -0.24425 0 -0.06157
GLU_196 -4.77509 0.63581 5.48808 -0.45853 0.20252 1.4307 1.95318 -2.50125 -0.02767 -0.14698 -2.00096 -2.826 0 0 0 0 0 0 0 0 0 0 -0.04678 0.00549 0 3.99747 -0.23464 0 -2.5358 -0.22511 0 -2.06556
GLU_197 -6.03467 0.39672 7.53007 -0.44696 0.05935 0.89179 3.36634 -3.10446 -0.02768 -0.14722 -4.07342 -0.43016 0 0 0 -0.12354 -0.57384 0 0 0 0 0 0.11878 0.00473 0 3.32335 -0.26278 0 -2.5358 -0.37343 0 -2.44281
ALA_198 -5.55387 0.44846 2.71988 -0.02285 0 0 2.19891 -2.49459 -1e-05 -0.00019 -1.79976 -0.36434 0 0 0 0 0 0 0 0 0 0 0.65923 0 0 0 -0.20282 0 2.3386 -0.32615 0 -2.39948
VAL_199 -6.72752 0.93939 3.02023 -0.31251 0.28998 0.07059 2.57287 -2.48706 -0 -0 -1.97399 -0.01335 0 0 0 0 0 0 0 0 0 0 -0.00092 0.16899 0.04699 0 -0.23214 0 2.085 0.21825 0 -2.3352
LYS_200 -5.81263 0.30715 7.00585 -0.481 0.23564 0.24169 3.14912 -3.0202 -0 -0 -4.23737 0.14276 0 0 0 0 -0.57384 0 0 0 0 0 0.00806 0.01715 2.60627 0 0.03281 0 -1.6738 0.33251 0 -1.71984
ARG_201 -6.96572 0.66569 5.0759 -0.79783 0.20261 0.45927 2.81026 -2.80223 -0 -0 -2.15667 0.30931 0 0 0 0 0 0 0 0 0 0 0.11563 0.15971 3.03089 0 -0.01795 0 -1.281 0.07829 0 -1.11385
ALA_202 -6.45938 0.68805 2.97955 -0.023 0 0 2.76225 -2.76043 -0 -0 -2.45975 -0.38374 0 0 0 0 0 0 0 0 0 0 0.25674 0 0 0 -0.33149 0 2.3386 -0.06477 0 -3.45737
LEU_203 -6.2724 0.6118 4.18473 -0.49275 0.25161 0.12055 2.41244 -2.52613 -0 -0 -2.1042 0.21598 0 0 0 0 0 0 0 0 0 0 0.26143 0.46312 0.35446 0 -0.27715 0 0.72952 -0.16936 0 -2.23637
LYS_204 -4.63291 0.20948 5.01288 -0.30519 0.02697 0.13732 2.39858 -2.35169 -0 -0 -2.1273 -0.01673 0 0 0 0 0 0 0 0 0 0 -0.0049 0.02414 1.75758 0 -0.00984 0 -1.6738 -0.12672 0 -1.68214
LEU_205 -8.64773 1.16339 3.88871 -0.78154 0.89931 0.22506 2.80121 -2.76796 -0 -0 -1.80264 0.3672 0 0 0 0 0 0 0 0 0 0 0.46864 0.32593 2.64904 0 -0.29369 0 0.72952 -0.23718 0 -1.01272
LYS_206 -6.9255 0.46357 6.13999 -0.49749 0.11642 0.39062 2.47692 -2.88434 -0.0248 -0.0812 -0.66364 0.1949 0 0 0 0 0 0 0 0 0 0 0.0789 0.17089 2.21725 0 0.0252 0 -1.6738 0.12698 0 -0.34912
THR_207 -2.60616 0.08984 3.45108 -0.20297 0.14322 0.07445 1.19039 -1.58038 -0 -0 -0.49974 -0.14054 0 0 0 0 0 0 0 0 0 0 -0.02471 0.00382 0.18544 0 0.01259 2.28582 -1.425 0.50861 0 1.46574
LYS_208 -3.6314 0.16648 4.19302 -0.43498 0.07023 0.25288 2.07573 -1.8777 -0 -0 -1.8751 -0.10639 0 0 0 0 0 0 0 0 0 0 -0.04397 0.01042 2.42173 0 -0.05056 0 -1.6738 0.16445 0 -0.33896
LEU_209 -6.6414 1.39113 2.47566 -0.46699 0.29503 0.07976 1.39901 -1.75168 -0 -0 -2.50448 0.32034 0 0 0 0 0 0 0 0 0 0 -0.02168 0.41016 0.56882 0 -0.14445 0 0.72952 -0.40278 0 -4.26403
GLY:CtermProteinFull_210 -1.34009 0.82455 1.25805 -0.41578 0.04848 1.26506 0.1201 -0.33656 -0 -0 -1.55295 -2.92972 0 0 0 0 0 0 0 0 0 0 0 0 0 0 0 0 1.2108 -0.30009 0 -2.14816
HMM:MP-FE1-connect_211 -22.3407 4.17904 -2.64599 -22.393 22.5466 -3.36771 2.57212 -3.99494 -0 -0 -3.36014 -12.0002 0 0 0 0 -1.47108 0 0.0686 0 0.2357 0.79417 0 0 0 0 0 0 0 0 0 -41.1776
#END_POSE_ENERGIES_TABLE 

# All scores below are weighted scores, not raw scores.
#BEGIN_POSE_ENERGIES_TABLE UM_105_H46_ar0068_HMM_onlyH_1__DE_4
label fa_atr fa_rep fa_sol fa_intra_atr_xover4 fa_intra_rep_xover4 fa_intra_sol_xover4 lk_ball lk_ball_iso lk_ball_bridge lk_ball_bridge_uncpl fa_elec fa_intra_elec pro_close hbond_sr_bb hbond_lr_bb hbond_bb_sc hbond_sc dslf_fa13 atom_pair_constraint coordinate_constraint angle_constraint dihedral_constraint omega fa_dun_dev fa_dun_rot fa_dun_semi p_aa_pp hxl_tors ref rama_prepro res_type_constraint total
weights 1 0.55 1 1 0.55 1 0.92 -0.38 -0.33 -0.33 1 1 1.25 1 1 1 1 1.25 1 1 1 1 0.48 0.69 0.76 0.78 0.61 1 1 0.5 1 NA
pose -1252.11 130.491 821.06 -92.5647 68.4227 40.7787 498.861 -510.041 -0.883743 -5.67086 -413.978 -59.5196 0 -163.59 -18.0214 -29.3144 -20.2199 0 0.137199 0 0.471407 1.58833 27.8979 22.6325 113.956 91.7295 -55.8762 51.6288 49.2146 8.28822 0 -694.628
VAL:NtermProteinFull_1 -5.12615 1.91319 2.27011 -2.62809 5.83497 2.19428 1.00533 -1.25875 -0.0248045 -0.0811987 -3.10921 0.948057 0 0 0 0 0 0 0 0 0 0 0.0205692 0.0574374 0.139279 0 0 0 2.085 0 0 4.24002
SER_2 -5.1801 1.56749 5.29488 -0.0267261 0 0.0629354 2.74552 -2.11514 -0 -0 -3.87074 -0.558872 0 0 0 -1.4377 0 0 0 0 0 0 -0.00578257 0.0638323 0.19546 0 -0.423996 0.64608 -1.1772 -0.206945 0 -4.42701
LEU_3 -7.09752 1.01353 1.72268 -0.710407 0.819561 0.272009 1.49651 -1.97824 -0 -0 -0.182096 0.129912 0 0 0 0 0 0 0 0 0 0 0.454102 0.0520004 1.17279 0 -0.297121 0 0.729516 -0.243592 0 -2.64635
GLU_4 -6.08948 0.51552 6.31496 -0.339515 0.116765 0.410459 3.20837 -2.75998 -0 -0 -2.97866 -0.588929 0 0 0 0 -1.3254 0 0 0 0 0 -0.0147321 0.129439 0 3.11707 -0.0665733 0 -2.5358 0.0276956 0 -2.85878
GLN_5 -6.72262 0.491203 6.37985 -0.252951 0.0256543 0.196833 3.81929 -3.15453 -0 -0 -3.64257 -0.402529 0 0 0 -1.4377 -0.520809 0 0 0 0 0 0.0687323 0.138332 0 2.99749 -0.153734 0 -1.0644 0.0646341 0 -3.16982
ALA_6 -6.66559 0.649726 3.26113 -0.022012 0 0 2.67528 -2.83689 -0 -0 -1.97454 -0.352616 0 0 0 0 0 0 0 0 0 0 -0.032504 0 0 0 -0.244525 0 2.3386 -0.0198466 0 -3.22378
ALA_7 -5.70688 0.240192 3.52036 -0.0223692 0 0 2.74587 -2.65692 -0 -0 -2.34701 -0.374652 0 0 0 0 0 0 0 0 0 0 -0.0473592 0 0 0 -0.193578 0 2.3386 -0.22072 0 -2.72446
ARG_8 -7.86085 0.551663 6.28287 -0.597337 0.176313 0.334662 3.46602 -3.31366 -0 -0 -3.567 0.262435 0 0 0 0 -0.646136 0 0 0 0 0 0.0182026 0.25835 2.52666 0 -0.0766983 0 -1.281 -0.245858 0 -3.71137
PHE_9 -8.42422 0.436029 2.55839 -0.568619 0.035552 0.213283 2.48275 -2.61602 -0 -0 -2.26372 -0.0457282 0 0 0 0 0 0 0 0 0 0 -0.0397519 0.53291 0 2.7276 -0.0175452 0 1.4028 -0.0527235 0 -3.639
LEU_10 -8.04277 0.953555 3.44178 -0.484729 0.301022 0.113231 2.49582 -2.77443 -0 -0 -1.66462 0.2218 0 0 0 0 0 0 0 0 0 0 0.220907 0.350766 0.550064 0 -0.218441 0 0.729516 0.0921014 0 -3.71441
ALA_11 -5.3767 0.524664 2.86374 -0.0215484 0 0 2.34158 -2.46296 -0 -0 -2.07322 -0.362297 0 0 0 0 0 0 0 0 0 0 0.0908667 0 0 0 -0.227516 0 2.3386 0.0774197 0 -2.28738
THR_12 -6.81238 0.895536 4.86949 -0.205425 0.173607 0.0750574 3.3 -2.87821 -0 -0 -3.39634 -0.069955 0 0 0 0 0 0 0 0 0 0 0.146751 0.0319436 0.0666229 0 -0.0225011 2.29103 -1.425 0.310868 0 -2.6489
ALA_13 -6.27016 0.468705 3.86131 -0.0227485 0 0 2.99283 -3.00054 -0 -0 -2.61169 -0.358727 0 0 0 0 0 0 0 0 0 0 0.00186788 0 0 0 -0.253738 0 2.3386 0.265708 0 -2.58859
ALA_14 -4.28567 0.361944 2.44902 -0.0218049 0 0 1.60679 -2.01433 -0 -0 -0.949013 -0.362992 0 0 0 0 0 0 0 0 0 0 -0.0425846 0 0 0 -0.253162 0 2.3386 -0.167824 0 -1.34102
LEU_15 -5.66346 0.663722 2.25346 -0.508759 0.445988 0.125222 1.67984 -1.93208 -0 -0 -0.443374 0.209055 0 0 0 0 0 0 0 0 0 0 1.23716 0.0786685 0.29618 0 -0.275606 0 0.729516 -0.197203 0 -1.30168
LEU_16 -6.46433 1.02714 1.97488 -0.505403 0.373387 0.126759 1.40923 -1.9255 -0 -0 -0.480457 0.205498 0 0 0 0 0 0 0 0 0 0 -0.0514254 0.196363 0.312155 0 -0.315968 0 0.729516 -0.188726 0 -3.57687
GLY_17 -1.59791 0.0527643 2.15762 -5.84239e-05 0 0 1.06072 -1.07232 -0 -0 -0.853593 -0.390264 0 0 0 0 0 0 0 0 0 0 0.62795 0 0 0 -1.50135 0 1.2108 0.015135 0 -0.290512
THR_18 -4.52521 0.50526 2.51168 -0.200737 0.147904 0.0683048 1.59732 -1.70911 -0 -0 -1.23025 -0.881935 0 0 0 -0.170192 0 0 0 0 0 0 0.0642748 0.0639717 0.774162 0 -0.736898 2.29649 -1.425 0.510863 0 -2.33912
THR_19 -4.09038 0.350334 4.319 -0.113942 0.061517 0.0779502 2.47132 -2.13465 -0 -0 -2.30384 -0.574924 0 0 0 -0.781532 0 0 0 0 0 0 -0.0150134 0.0192306 0.0389681 0 -0.366408 2.29586 -1.425 0.19774 0 -1.97376
VAL_20 -6.20982 0.971963 2.18323 -0.372451 0.337242 0.091496 1.58904 -2.11739 -0 -0 -0.927404 0.0383719 0 0 0 0 0 0 0 0 0 0 0.0721754 0.0132491 0.850639 0 0.173471 0 2.085 -0.248232 0 -1.46942
GLU_21 -5.05487 0.509253 6.25847 -0.462993 0.206825 1.44277 2.47353 -2.7857 -0.0272484 -0.15895 -3.19672 -2.82933 0 0 0 0 0 0 0 0 0 0 0.41775 0.00161576 0 4.01207 -0.273564 0 -2.5358 -0.257799 0 -2.2607
GLU_22 -6.4457 0.382246 7.38656 -0.644591 0.179378 1.19429 3.2978 -3.01833 -0.047478 -0.280809 -3.16793 -0.652815 0 0 0 -0.61134 -0.869288 0 0 0 0 0 0.208003 0.00923314 0 3.507 -0.245002 0 -2.5358 -0.408829 0 -2.7634
ALA_23 -5.54506 0.168237 2.60402 -0.0226549 0 0 2.30427 -2.38336 -0 -0 -1.75485 -0.389422 0 0 0 0 0 0 0 0 0 0 0.195192 0 0 0 -0.308032 0 2.3386 -0.290475 0 -3.08353
VAL_24 -6.04907 0.439303 3.41434 -0.311865 0.27638 0.0710804 2.49456 -2.46398 -0 -0 -2.1143 -0.0786286 0 0 0 0 0 0 0 0 0 0 -0.0509923 0.00642785 0.0655142 0 -0.298239 0 2.085 0.0519218 0 -2.46255
LYS_25 -5.09478 0.212609 5.6871 -0.306815 0.0322635 0.139256 2.29431 -2.49191 -0.0202295 -0.121859 -2.18303 0.0117039 0 0 0 0 0 0 0 0 0 0 -0.0259716 0.152721 1.80365 0 0.0554074 0 -1.6738 0.219599 0 -1.30977
ARG_26 -7.20436 0.379121 6.46187 -0.438804 0.0622848 0.218648 3.10234 -3.00533 -0 -0 -3.16744 0.384845 0 0 0 0 -0.869288 0 0 0 0 0 0.0399143 0.391192 2.082 0 -0.0319368 0 -1.281 0.116868 0 -2.75907
ALA_27 -6.06977 0.355442 3.03398 -0.0217097 0 0 2.67326 -2.61872 -0 -0 -2.09798 -0.354111 0 0 0 0 0 0 0 0 0 0 0.0369057 0 0 0 -0.245549 0 2.3386 -0.00381674 0 -2.97347
LEU_28 -5.29214 0.339713 4.43244 -0.502591 0.373329 0.122114 2.33329 -2.37935 -0 -0 -2.22676 0.243192 0 0 0 0 0 0 0 0 0 0 0.170019 0.154345 0.395948 0 -0.268139 0 0.729516 -0.0706805 0 -1.44577
LYS_29 -4.96876 0.292722 5.78622 -0.303566 0.0271449 0.136913 2.40399 -2.51457 -0 -0 -1.99914 -0.0181786 0 0 0 0 0 0 0 0 0 0 0.0370868 0.030635 1.77938 0 -0.0118937 0 -1.6738 -0.114817 0 -1.11063
LEU_30 -8.08563 0.873062 3.7897 -0.488875 0.421763 0.114804 2.80688 -2.80736 -0.013486 -0.107391 -2.16162 0.207223 0 0 0 0 0 0 0 0 0 0 0.0218451 0.264122 0.383416 0 -0.273552 0 0.729516 -0.122681 0 -4.44827
LYS_31 -7.5019 0.756122 6.89828 -0.415735 0.097572 0.207181 3.57473 -3.33853 -0 -0 -2.08901 -0.0502328 0 0 0 0 0 0 0 0 0 0 0.0262985 0.574195 1.6834 0 0.0317091 0 -1.6738 0.577571 0 -0.642153
THR_32 -3.09633 0.121604 3.99093 -0.200889 0.145081 0.0725002 1.52375 -1.81014 -0 -0 -1.22492 -0.0875669 0 0 0 0 0 0 0 0 0 0 0.317428 0.000122693 0.0628312 0 -0.0203512 2.27786 -1.425 1.07181 0 1.71871
LYS_33 -3.56277 0.161715 3.60474 -0.304834 0.0266473 0.136898 1.48884 -1.6254 -0 -0 -0.468018 -0.0132024 0 0 0 0 0 0 0 0 0 0 -0.00110007 0.0602633 1.79039 0 -0.0340583 0 -1.6738 0.349796 0 -0.0639009
LEU_34 -4.90359 0.400927 1.56884 -0.531009 0.433165 0.150261 1.25938 -1.47121 -0 -0 -1.16145 0.153909 0 0 0 0 0 0 0 0 0 0 -0.0346151 0.0480356 0.141967 0 -0.189481 0 0.729516 -0.340209 0 -3.74556
GLY_35 -1.70191 0.116009 2.06177 -4.79734e-05 0 0 1.05354 -1.09576 -0.000615534 -0.0181174 -0.41247 -0.393452 0 0 0 0 0 0 0 0 0 0 0.0634649 0 0 0 -0.942947 0 1.2108 -0.271662 0 -0.331394
VAL_36 -5.82047 0.78968 2.50946 -0.306059 0.223403 0.0604134 1.73276 -1.9826 -0.013486 -0.107391 -1.31502 -0.175533 0 0 0 0 0 0 0 0 0 0 0.0739105 0.0190544 0.0437436 0 -0.49638 0 2.085 0.0311098 0 -2.64841
SER_37 -4.61932 0.239993 5.0173 -0.0272259 0 0.0640979 2.96509 -2.32563 -0 -0 -2.63698 -0.503924 0 0 0 -1.52304 0 0 0 0 0 0 -0.0244846 0.100842 0.152912 0 -0.458365 0.607558 -1.1772 -0.140105 0 -4.28849
LEU_38 -5.51588 0.38335 3.12623 -0.703743 0.574053 0.26522 1.35754 -1.99832 -7.37122e-05 -0.000203561 -0.651653 0.12113 0 0 0 0 0 0 0 0 0 0 0.127437 0.0133365 0.961132 0 -0.22576 0 0.729516 -0.0517403 0 -1.48843
GLU_39 -4.57852 0.210571 5.67307 -0.474788 0.282462 1.49431 2.33662 -2.52745 -0.0271927 -0.159384 -2.60307 -2.68876 0 0 0 0 -0.520809 0 0 0 0 0 0.308604 0.13408 0 3.94303 -0.221942 0 -2.5358 0.00507172 0 -1.9499
GLN_40 -6.45478 0.371443 6.65713 -0.254611 0.0309854 0.19327 3.53283 -3.04082 -0.0277345 -0.177298 -3.73567 -0.391627 0 0 0 -1.52304 -0.501444 0 0 0 0 0 0.374343 0.0121845 0 2.79669 -0.154923 0 -1.0644 -0.169892 0 -3.52737
ALA_41 -6.03132 0.439556 3.08494 -0.0229433 0 0 2.53883 -2.59263 -0 -0 -1.48965 -0.358415 0 0 0 0 0 0 0 0 0 0 0.109621 0 0 0 -0.255108 0 2.3386 -0.149304 0 -2.38783
VAL_42 -6.93162 0.74618 3.63576 -0.307643 0.223948 0.0703168 2.85245 -2.65996 -0 -0 -1.75691 -0.123013 0 0 0 0 0 0 0 0 0 0 -0.0654109 0.0329759 0.204226 0 -0.291574 0 2.085 -0.110558 0 -2.39583
LEU_43 -6.38996 0.658625 4.58727 -0.51077 0.526925 0.124039 2.95652 -2.66108 -0 -0 -2.4024 0.255094 0 0 0 0 0 0 0 0 0 0 0.228229 0.0290037 0.309775 0 -0.295622 0 0.729516 -0.0124331 0 -1.86726
LEU_44 -7.88222 0.624067 3.0402 -0.729648 0.497002 0.329368 2.5493 -2.56796 -0 -0 -2.41283 0.078457 0 0 0 0 0 0 0 0 0 0 0.336266 0.168013 1.03128 0 -0.24802 0 0.729516 0.055248 0 -4.40197
LEU_45 -9.465 2.34677 3.3644 -0.493687 0.305542 0.121351 2.8607 -2.73671 -0 -0 -2.97069 0.22152 0 0 0 0 0 0 0 0 0 0 0.235534 0.469107 0.307488 0 -0.276584 0 0.729516 0.120816 0 -4.85992
HIS_D:MP-NE2-connect_46 -10.9301 4.55357 8.22989 -2.97339 2.19128 2.19585 3.68916 -4.00627 -0 -0 -6.08278 -0.86553 0 0 0 0 -0.384936 0 0.0685995 0 0.235703 0.794166 0.0186305 0.000884128 0 1.62302 -0.195469 0 0.134426 0.32155 0 -1.38179
ILE_47 -9.4427 2.31143 4.73615 -0.723867 1.36972 0.168463 2.91953 -2.99302 -0 -0 -3.86128 0.36891 0 0 0 0 0 0 0 0 0 0 0.423745 0.000217125 0.571045 0 -0.374507 0 1.0317 0.411534 0 -3.08293
ALA_48 -6.00921 0.254091 4.29174 -0.0210021 0 0 3.22888 -3.02368 -0.00378176 -0.0282634 -2.6602 -0.339929 0 0 0 0 0 0 0 0 0 0 0.323482 0 0 0 -0.248149 0 2.3386 0.129989 0 -1.76744
ALA_49 -3.82693 0.157067 2.89257 -0.0226177 0 0 1.81281 -2.02604 -0 -0 -0.79822 -0.32684 0 0 0 0 0 0 0 0 0 0 0.353871 0 0 0 -0.221781 0 2.3386 -0.07796 0 0.254528
ASN_50 -7.25428 0.449108 6.87726 -0.175318 0.0250797 0.257099 2.78413 -3.45963 -0 -0 -0.774928 -0.264443 0 0 0 0 -0.384936 0 0 0 0 0 0.0316871 0.162561 0 1.4492 0.509814 0 -0.873554 0.165401 0 -0.475751
LEU_51 -7.00936 0.564082 2.95654 -0.521641 0.506697 0.13461 1.48746 -2.32994 -0 -0 -0.94451 0.23904 0 0 0 0 0 0 0 0 0 0 -0.00504333 0.0803857 0.316334 0 -0.286472 0 0.729516 0.129311 0 -3.95299
GLY_52 -1.72424 0.103724 2.23316 -5.13501e-05 0 0 1.11468 -1.14456 -0 -0 -0.805653 -0.392304 0 0 0 0 0 0 0 0 0 0 0.0167703 0 0 0 -1.38317 0 1.2108 -0.40915 0 -1.17999
THR_53 -4.34466 0.263148 4.09322 -0.106996 0.0867285 0.0696658 1.72061 -2.05617 -0.0231725 -0.173506 -1.77086 -0.438403 0 0 0 0 0 0 0 0 0 0 0.201992 0.140641 0.196953 0 -0.746911 2.29621 -1.425 -0.296839 0 -2.31335
THR_54 -4.95798 0.240688 6.03627 -0.131009 0.0783173 0.084505 3.63838 -2.68524 -0.00822311 -0.0875207 -4.26209 -0.0333713 0 0 0 -1.39805 -0.637636 0 0 0 0 0 -0.0138387 1.90645e-05 0.0453182 0 -0.382005 4.21233 -1.425 -0.202449 0 -1.8886
VAL_55 -6.83769 1.40403 2.29296 -0.262355 0.27091 0.0421188 1.76672 -2.25027 -0 -0 -0.958811 0.522583 0 0 0 0 0 0 0 0 0 0 0.0289451 0.480905 0.726152 0 0.0432254 0 2.085 -0.229754 0 -0.875332
GLU_56 -4.75704 0.694472 5.51932 -0.456013 0.206256 1.42845 2.09221 -2.50578 -0.0296838 -0.159477 -1.96782 -2.80531 0 0 0 0 0 0 0 0 0 0 0.10003 9.1845e-05 0 3.98941 -0.185754 0 -2.5358 -0.17664 0 -1.54907
GLU_57 -6.11464 0.328579 7.70848 -0.209169 0.0254151 0.319364 3.76609 -3.22779 -0.0296838 -0.159477 -4.57303 -0.519556 0 0 0 -1.39805 -0.637636 0 0 0 0 0 -0.0462943 0.272259 0 3.84096 -0.256217 0 -2.5358 -0.32999 0 -3.77619
ALA_58 -5.73649 0.214057 3.19073 -0.021835 0 0 2.61529 -2.62425 -0.0146618 -0.119321 -1.93891 -0.365868 0 0 0 0 0 0 0 0 0 0 -0.0272781 0 0 0 -0.284946 0 2.3386 -0.328976 0 -3.10386
VAL_59 -7.08797 0.990273 3.77425 -0.307585 0.245338 0.0694959 3.11549 -2.88088 -0.000726764 -0.00489045 -2.07777 -0.0997432 0 0 0 0 0 0 0 0 0 0 -0.0227625 0.121669 0.0908708 0 -0.405578 0 2.085 0.0274991 0 -2.36801
LYS_60 -5.08825 0.288681 5.41981 -0.30158 0.0256876 0.129103 2.49953 -2.49875 -0 -0 -1.87594 0.000625167 0 0 0 0 0 0 0 0 0 0 0.130893 0.0686442 1.74954 0 0.0207906 0 -1.6738 0.229515 0 -0.875493
ARG_61 -6.82336 0.417499 5.66786 -0.618454 0.10109 0.359329 2.52604 -2.97298 -0.012952 -0.113443 -2.19783 0.481188 0 0 0 0 0 0 0 0 0 0 -0.00641574 0.254126 2.39799 0 -0.0772753 0 -1.281 0.0287024 0 -1.86989
ALA_62 -7.03506 1.19187 3.62448 -0.0216162 0 0 3.46783 -3.05971 -0 -0 -2.79077 -0.355826 0 0 0 0 0 0 0 0 0 0 -0.0545979 0 0 0 -0.250125 0 2.3386 -0.176207 0 -3.12114
LEU_63 -6.23193 0.713856 4.79491 -0.500069 0.489886 0.118634 2.68626 -2.64448 -0 -0 -2.80684 0.245177 0 0 0 0 0 0 0 0 0 0 0.189733 0.145185 0.462978 0 -0.251875 0 0.729516 -0.0809739 0 -1.94004
LYS_64 -4.27292 0.192189 5.14199 -0.302741 0.027452 0.132536 2.17441 -2.27564 -0.000726764 -0.00489045 -1.63094 0.00765283 0 0 0 0 0 0 0 0 0 0 0.0266912 0.00798648 1.7945 0 0.0468276 0 -1.6738 0.0832554 0 -0.52616
LEU_65 -8.11877 0.822425 3.18877 -0.702682 0.654067 0.264277 2.54112 -2.60108 -0 -0 -2.02325 0.155908 0 0 0 0 0 0 0 0 0 0 0.163132 0.0727861 1.04788 0 -0.274682 0 0.729516 -0.00276513 0 -4.08335
LYS_66 -8.35903 1.31709 7.46108 -0.498736 0.123847 0.385459 3.77524 -3.6041 -0.00862261 -0.0208911 -3.43847 0.231196 0 0 0 0 0 0 0 0 0 0 -0.00482025 0.446334 2.09337 0 0.0485879 0 -1.6738 0.436389 0 -1.28989
THR_67 -2.94208 0.121599 3.92164 -0.206115 0.170106 0.0755384 1.44332 -1.79439 -0 -0 -1.22148 -0.120731 0 0 0 0 0 0 0 0 0 0 -0.0334717 0.0011895 0.114794 0 -0.0121655 2.28577 -1.425 0.719446 0 1.09797
LYS_68 -3.33669 0.131767 3.32827 -0.305851 0.0263282 0.139735 1.26622 -1.5436 -0 -0 -0.3928 -0.000516629 0 0 0 0 0 0 0 0 0 0 -0.0593931 0.0322375 1.72358 0 -0.0407332 0 -1.6738 0.0764313 0 -0.628807
LEU_69 -5.56284 0.880965 1.19357 -0.518767 0.473484 0.133622 1.08582 -1.44672 -0 -0 -0.527965 0.209541 0 0 0 0 0 0 0 0 0 0 0.124217 0.0545182 0.241997 0 -0.282002 0 0.729516 -0.230699 0 -3.44174
GLY_70 -1.79361 0.0746813 2.13983 -5.32879e-05 0 0 1.01224 -1.13195 -0 -0 -0.599368 -0.380306 0 0 0 0 0 0 0 0 0 0 0.070965 0 0 0 -1.2894 0 1.2108 0.324183 0 -0.361989
VAL_71 -6.04552 1.24233 2.21144 -0.303991 0.205645 0.0579219 1.57025 -1.89985 -0.00862261 -0.0208911 -1.62606 -0.0395107 0 0 0 0 0 0 0 0 0 0 0.0376791 0.0122175 0.0120932 0 -0.383529 0 2.085 0.797075 0 -2.09631
SER_72 -4.88582 0.385489 5.16842 -0.0274526 0 0.0646944 3.03532 -2.40514 -0.0130642 -0.150063 -2.31157 -0.525315 0 0 0 -1.67884 0 0 0 0 0 0 -0.0240039 0.115465 0.168117 0 -0.444953 0.60461 -1.1772 0.180278 0 -3.92103
LEU_73 -6.15122 0.473008 2.68891 -0.691677 0.528137 0.253951 1.74449 -2.00657 -0 -0 -0.536971 0.136494 0 0 0 0 0 0 0 0 0 0 -0.0418401 0.124711 1.03991 0 -0.269673 0 0.729516 -0.210835 0 -2.18967
GLU_74 -4.67851 0.28387 5.44831 -0.21507 0.0392529 0.3094 2.39516 -2.49475 -0.0130642 -0.150063 -1.70862 -0.560239 0 0 0 0 -0.501444 0 0 0 0 0 0.0593008 0.0541152 0 3.19298 -0.166821 0 -2.5358 -0.0842861 0 -1.32627
GLN_75 -7.38008 0.814923 7.31471 -0.253055 0.0276894 0.188498 4.26442 -3.50586 -0 -0 -4.0358 -0.398018 0 0 0 -1.67884 -0.900219 0 0 0 0 0 0.104395 0.0326443 0 2.8066 -0.044238 0 -1.0644 -0.0311118 0 -3.73776
ALA_76 -7.03604 0.535342 3.3422 -0.0229335 0 0 2.94306 -2.89108 -0 -0 -1.82868 -0.384131 0 0 0 0 0 0 0 0 0 0 0.466725 0 0 0 -0.193475 0 2.3386 0.0637197 0 -2.6667
LEU_77 -8.43464 0.639885 3.44569 -0.493453 0.288947 0.122197 2.51025 -2.82507 -0 -0 -2.37298 0.209982 0 0 0 0 0 0 0 0 0 0 -0.0599495 0.372025 0.294516 0 -0.285922 0 0.729516 -0.0148676 0 -5.87387
ASN_78 -6.74318 0.45949 5.67382 -0.175789 0.0213557 0.263164 3.31474 -3.22906 -0 -0 -3.2216 -0.270393 0 0 0 0 0 0 0 0 0 0 0.0017713 0.180901 0 1.52232 0.265104 0 -0.873554 0.0841479 0 -2.72677
ILE_79 -8.64622 1.38304 3.09948 -0.509065 0.525454 0.101087 2.96675 -2.85127 -0 -0 -2.15354 0.0127806 0 0 0 0 0 0 0 0 0 0 0.0186231 0.15677 0.675443 0 -0.455004 0 1.0317 0.189742 0 -4.45422
LEU_80 -8.22927 0.813143 3.0815 -0.491636 0.412511 0.112003 2.32447 -2.76389 -0 -0 -1.41533 0.250631 0 0 0 0 0 0 0 0 0 0 0.096862 0.127201 0.585187 0 -0.215343 0 0.729516 0.314623 0 -4.26782
ALA_81 -5.37255 0.537127 3.03136 -0.0222594 0 0 2.21363 -2.46943 -0.0160716 -0.138252 -1.56221 -0.362121 0 0 0 0 0 0 0 0 0 0 0.0721867 0 0 0 -0.216556 0 2.3386 0.0863491 0 -1.88019
THR_82 -7.82094 0.553717 5.00874 -0.206294 0.165809 0.0752443 3.54273 -3.06859 -0 -0 -3.23133 -0.150255 0 0 0 0 0 0 0 0 0 0 0.105604 0.00144983 0.0598559 0 -0.0244655 2.33126 -1.425 0.245236 0 -3.83722
ALA_83 -5.95709 0.42662 3.67225 -0.0224535 0 0 2.73352 -2.87298 -0 -0 -2.62885 -0.369039 0 0 0 0 0 0 0 0 0 0 0.174168 0 0 0 -0.326952 0 2.3386 0.304863 0 -2.52734
ASN_84 -4.75154 0.187033 5.79961 -0.310868 0.00726228 0.599601 2.55563 -2.80813 -0.0160716 -0.138252 -3.10163 -0.113978 0 0 0 0 -0.832017 0 0 0 0 0 0.0464033 0.0108966 0 2.4105 0.549351 0 -0.873554 0.673593 0 -0.106153
ALA_85 -3.96079 0.368405 2.56321 -0.0233223 0 0 1.26029 -1.91699 -0 -0 -1.03421 -0.34982 0 0 0 0 0 0 0 0 0 0 -0.0227526 0 0 0 -0.275728 0 2.3386 0.550716 0 -0.502391
LEU_86 -6.56306 0.785511 1.7624 -0.495463 0.432024 0.11843 1.24929 -1.87404 -0 -0 -0.301205 0.207158 0 0 0 0 0 0 0 0 0 0 -0.0133544 0.160903 0.345897 0 -0.300814 0 0.729516 -0.270825 0 -4.02763
GLY_87 -1.65302 0.109401 2.17608 -5.68731e-05 0 0 1.0116 -1.08353 -0.00327697 -0.0289863 -0.690598 -0.394899 0 0 0 0 0 0 0 0 0 0 -0.0959078 0 0 0 -1.46093 0 1.2108 0.143112 0 -0.760218
THR_88 -4.90977 0.709511 2.87579 -0.187797 0.140999 0.0650016 1.57599 -1.86103 -0.0036316 -0.0355814 -1.29618 -0.903841 0 0 0 -0.0123323 0 0 0 0 0 0 0.00120225 0.0270165 0.539763 0 -0.683466 2.28856 -1.425 1.0417 0 -2.05311
THR_89 -4.30756 0.419337 4.49709 -0.112273 0.0637476 0.0750264 2.52188 -2.18509 -8.55514e-05 -0.00169454 -2.42104 -0.641223 0 0 0 -0.574762 0 0 0 0 0 0 -0.0163883 0.0301038 0.0341434 0 -0.434147 2.28957 -1.425 0.628394 0 -1.55997
VAL_90 -5.39959 0.66865 2.11852 -0.304497 0.232435 0.068653 1.87255 -1.96937 -0 -0 -1.06382 -0.0791826 0 0 0 0 0 0 0 0 0 0 -0.0717592 0.00831948 0.188526 0 -0.26806 0 2.085 -0.150878 0 -2.0645
GLU_91 -4.36766 0.201141 5.12811 -0.463161 0.244193 1.45098 1.88394 -2.27812 -0.0256302 -0.156644 -2.06803 -2.96942 0 0 0 0 0 0 0 0 0 0 0.261933 0.0215021 0 3.98264 -0.286475 0 -2.5358 -0.146564 0 -2.12305
GLU_92 -6.5283 0.443551 7.38964 -0.444748 0.050063 0.835307 3.47808 -3.13717 -0.0440437 -0.286357 -3.50242 -0.486233 0 0 0 -0.562429 -0.96239 0 0 0 0 0 0.0874927 0.47733 0 3.37107 -0.283717 0 -2.5358 -0.405329 0 -3.0464
ALA_93 -5.60797 0.286697 2.34281 -0.0223133 0 0 2.45366 -2.40914 -8.55514e-05 -0.00169454 -1.59084 -0.380098 0 0 0 0 0 0 0 0 0 0 0.100045 0 0 0 -0.263022 0 2.3386 -0.341743 0 -3.0951
VAL_94 -5.76202 0.594081 2.65571 -0.296752 0.192261 0.0639798 2.31558 -2.23895 -0 -0 -1.8903 0.0255477 0 0 0 0 0 0 0 0 0 0 -0.0520796 6.56781e-05 0.021607 0 -0.384467 0 2.085 0.185426 0 -2.48532
LYS_95 -4.63182 0.19881 5.08736 -0.310578 0.0278783 0.144699 2.32691 -2.27582 -0.0180589 -0.123119 -2.18603 -0.0269272 0 0 0 0 0 0 0 0 0 0 0.0307109 0.0287582 1.73954 0 -0.0216153 0 -1.6738 0.152913 0 -1.53019
ARG_96 -7.68639 0.490876 6.80928 -0.462965 0.0939127 0.250595 3.45113 -3.24458 -0 -0 -3.35504 0.331119 0 0 0 0 -0.96239 0 0 0 0 0 0.179413 1.17093 2.03614 0 -0.113069 0 -1.281 -0.238166 0 -2.5302
ALA_97 -5.87326 0.385325 3.00263 -0.0219211 0 0 2.60101 -2.56818 -0 -0 -2.06174 -0.387174 0 0 0 0 0 0 0 0 0 0 0.111753 0 0 0 -0.303466 0 2.3386 -0.219829 0 -2.99625
LEU_98 -5.29417 0.44013 4.64006 -0.722353 0.56713 0.30144 2.51194 -2.48229 -0 -0 -1.26324 0.169119 0 0 0 0 0 0 0 0 0 0 0.26815 0.0119876 0.948255 0 -0.256066 0 0.729516 -0.125134 0 0.444472
LYS_99 -4.6996 0.338964 5.55535 -0.305229 0.0268096 0.13576 2.72184 -2.53011 -0 -0 -1.74048 -0.0105387 0 0 0 0 0 0 0 0 0 0 0.0570903 0.0232982 1.73628 0 0.0123453 0 -1.6738 -0.0604034 0 -0.41244
LEU_100 -9.11279 1.1004 3.64687 -0.489186 0.399331 0.116226 3.21407 -2.99192 -0.0170158 -0.0889219 -2.10145 0.212801 0 0 0 0 0 0 0 0 0 0 0.0145638 0.333776 0.396025 0 -0.267868 0 0.729516 -0.0604848 0 -4.96606
LYS_101 -7.28495 0.842793 6.27834 -0.46221 0.0908972 0.289253 3.59496 -3.14435 -0 -0 -2.8532 0.277061 0 0 0 0 0 0 0 0 0 0 0.260556 0.224071 2.02808 0 0.0480978 0 -1.6738 0.638969 0 -0.845438
THR_102 -3.2295 0.104421 3.53812 -0.120492 0.0671887 0.0594589 1.55503 -1.80675 -0 -0 -0.489356 -0.922778 0 0 0 0 0 0 0 0 0 0 0.330516 0.0633947 0.260621 0 -0.103336 2.31179 -1.425 0.522919 0 0.71624
LYS_103 -3.75729 0.192902 4.57133 -0.431847 0.0707417 0.24821 2.36923 -1.96148 -0 -0 -2.34292 -0.114498 0 0 0 0 -0.558818 0 0 0 0 0 0.0267923 0.0435084 2.39004 0 -0.105267 0 -1.6738 -0.102572 0 -1.13575
LEU_104 -5.44132 0.800882 1.33714 -0.513292 0.401717 0.132413 1.30755 -1.39857 -0 -0 -0.893189 0.174399 0 0 0 0 0 0 0 0 0 0 0.56713 0.159248 0.248421 0 -0.265854 0 0.729516 -0.0242117 0 -2.67802
GLY_105 -1.72367 0.0842775 2.00366 -5.05725e-05 0 0 1.01493 -1.07591 -0.00193001 -0.0466107 -0.394678 -0.356727 0 0 0 0 0 0 0 0 0 0 0.298533 0 0 0 -1.35052 0 1.2108 0.396602 0 0.0587135
VAL_106 -6.10172 0.692299 1.9908 -0.309957 0.225501 0.0633344 1.60982 -1.89193 -0.0170158 -0.0889219 -1.2079 -0.227686 0 0 0 0 0 0 0 0 0 0 -0.0185649 0.0104984 0.0821953 0 -0.492502 0 2.085 0.350622 0 -3.24614
SER_107 -4.49535 0.168408 4.93171 -0.0266723 0 0.0624187 3.05497 -2.33371 -0 -0 -2.73763 -0.489647 0 0 0 -1.77216 0 0 0 0 0 0 -0.029777 0.0158763 0.155725 0 -0.453019 0.653742 -1.1772 -0.299579 0 -4.77189
LEU_108 -4.95488 0.334527 2.89653 -0.500071 0.548143 0.119619 1.72332 -1.89946 -0 -0 -0.495462 0.225181 0 0 0 0 0 0 0 0 0 0 0.213056 0.0947238 0.28833 0 -0.296867 0 0.729516 -0.258216 0 -1.23201
ASP_109 -4.08291 0.324394 5.05049 -0.111015 0.00883558 0.349993 2.31331 -2.29937 -0 -0 -2.19664 -0.176384 0 0 0 0 -0.900219 0 0 0 0 0 0.521012 0.297859 0 1.74753 0.291529 0 -2.2837 0.150738 0 -0.994538
GLN_110 -7.13154 0.444326 6.17491 -0.261597 0.0421645 0.213954 3.39883 -3.06726 -0.0237556 -0.179207 -2.34666 -0.411776 0 0 0 -1.77216 0 0 0 0 0 0 0.00606849 0.159946 0 2.79196 -0.0804573 0 -1.0644 0.229442 0 -2.87721
ALA_111 -6.97916 0.87423 3.47993 -0.0223776 0 0 3.18801 -2.9403 -0 -0 -2.08178 -0.391399 0 0 0 0 0 0 0 0 0 0 0.110679 0 0 0 -0.29363 0 2.3386 -0.073167 0 -2.79037
LEU_112 -8.78245 0.966993 4.77514 -0.509059 0.482228 0.121198 3.26217 -3.19328 -0 -0 -2.38722 0.254481 0 0 0 0 0 0 0 0 0 0 0.152135 0.0400625 0.407371 0 -0.265262 0 0.729516 -0.113523 0 -4.05949
TRP_113 -9.93791 0.76696 3.39078 -1.00828 0.221664 0.319643 2.62327 -2.90114 -0 -0 -1.89091 -0.485211 0 0 0 0 0 0 0 0 0 0 1.04921 0.34528 0 1.88751 0.0842853 0 3.035 -0.144149 0 -2.64399
ILE_114 -9.65326 1.34085 2.56422 -0.511712 0.579045 0.101228 3.04901 -2.96297 -0 -0 -1.94531 0.0705926 0 0 0 0 0 0 0 0 0 0 0.00777128 0.109553 0.617233 0 -0.450042 0 1.0317 -0.0142557 0 -6.06634
LEU_115 -9.02388 0.911802 2.36314 -0.500493 0.370185 0.122942 2.60042 -2.68741 -0 -0 -1.61526 0.224462 0 0 0 0 0 0 0 0 0 0 0.0492883 0.244428 0.281375 0 -0.29903 0 0.729516 0.101129 0 -6.12738
ILE_116 -9.10555 0.950676 3.05336 -0.505504 0.575668 0.0975046 2.88876 -2.83395 -0 -0 -2.15452 0.133817 0 0 0 0 0 0 0 0 0 0 -0.0273803 0.0286888 0.547851 0 -0.501833 0 1.0317 0.178594 0 -5.64213
ALA_117 -6.188 0.599256 3.28922 -0.0218624 0 0 2.78303 -2.62448 -0.00251454 -0.0495943 -2.20181 -0.347775 0 0 0 0 0 0 0 0 0 0 0.172907 0 0 0 -0.143555 0 2.3386 0.331692 0 -2.06488
ALA_118 -5.8959 0.268131 4.06207 -0.0216659 0 0 2.91462 -2.95806 -0 -0 -3.01183 -0.363213 0 0 0 0 0 0 0 0 0 0 0.380778 0 0 0 -0.197728 0 2.3386 0.154213 0 -2.32998
ALA_119 -3.67742 0.216719 2.39419 -0.022692 0 0 1.41014 -1.83739 -0 -0 -0.71698 -0.34886 0 0 0 0 0 0 0 0 0 0 0.0768382 0 0 0 -0.291332 0 2.3386 -0.144437 0 -0.602625
ARG_120 -6.46564 0.56806 4.9539 -1.00011 0.198534 0.620886 1.95818 -2.32071 -0 -0 -2.38402 0.445006 0 0 0 0 -0.639062 0 0 0 0 0 0.0495843 0.596052 3.91168 0 -0.137169 0 -1.281 -0.259244 0 -1.18506
LEU_121 -6.25856 1.09304 2.22978 -0.492617 0.361781 0.118704 1.46009 -1.91855 -0 -0 -0.487109 0.195117 0 0 0 0 0 0 0 0 0 0 0.223404 0.404426 0.384169 0 -0.263347 0 0.729516 -0.09634 0 -2.31649
GLY_122 -1.75628 0.0702009 2.23498 -5.4301e-05 0 0 1.0818 -1.1511 -0 -0 -0.798481 -0.398117 0 0 0 0 0 0 0 0 0 0 0.190606 0 0 0 -1.37091 0 1.2108 0.0978554 0 -0.588704
THR_123 -4.90331 0.573759 3.97631 -0.104909 0.069249 0.0665907 1.7857 -2.0609 -0.00616184 -0.0642716 -2.26259 -0.449089 0 0 0 0 0 0 0 0 0 0 0.0301035 0.000872558 0.225257 0 -0.794946 2.28526 -1.425 0.233119 0 -2.82495
THR_124 -4.97861 0.223713 6.00886 -0.112764 0.0701554 0.0744584 3.42041 -2.69878 -0.00264389 -0.0332732 -3.51627 -0.605368 0 0 0 -1.65077 0 0 0 0 0 0 0.0538879 0.115525 0.0545961 0 -0.479299 2.28828 -1.425 -0.0112856 0 -3.20419
VAL_125 -6.05529 1.49828 2.36127 -0.272433 0.219643 0.0441485 1.68876 -2.15426 -0 -0 -0.814307 0.499563 0 0 0 0 0 0 0 0 0 0 0.166891 0.0533656 0.706032 0 0.0283412 0 2.085 -0.175164 0 -0.12016
GLU_126 -5.44875 0.850678 6.85019 -0.457939 0.184944 1.42593 3.00466 -2.99975 -0.0277305 -0.159752 -3.73607 -2.60624 0 0 0 0 -0.558818 0 0 0 0 0 0.111087 0.00337004 0 3.96867 -0.248645 0 -2.5358 -0.23343 0 -2.61339
GLU_127 -6.41071 0.516355 7.81246 -0.209016 0.0267687 0.299867 3.82233 -3.30039 -0.0277305 -0.159752 -3.59972 -0.520324 0 0 0 -1.65077 0 0 0 0 0 0 0.00590289 0.128823 0 3.52537 -0.301601 0 -2.5358 -0.421632 0 -2.99958
ALA_128 -6.09291 0.239559 2.91066 -0.0210485 0 0 2.65551 -2.69924 -0.00629119 -0.0479505 -1.81988 -0.362387 0 0 0 0 0 0 0 0 0 0 0.0168032 0 0 0 -0.289678 0 2.3386 -0.313088 0 -3.49133
VAL_129 -7.21097 1.13983 3.24254 -0.304517 0.234359 0.0679183 2.94041 -2.71358 -0 -0 -2.1585 -0.0314741 0 0 0 0 0 0 0 0 0 0 -0.0200954 0.035976 0.0480185 0 -0.392178 0 2.085 0.130334 0 -2.90693
LYS_130 -5.18816 0.2076 5.30717 -0.30798 0.0280311 0.140691 2.46086 -2.46753 -0 -0 -1.81492 0.019727 0 0 0 0 0 0 0 0 0 0 0.344777 0.015161 1.72401 0 0.00592245 0 -1.6738 0.143025 0 -1.05542
ARG_131 -6.0611 0.388937 4.7365 -0.617878 0.169237 0.349328 2.34194 -2.435 -0 -0 -2.28948 0.274595 0 0 0 0 0 0 0 0 0 0 0.125184 0.167865 2.52885 0 -0.0517465 0 -1.281 -0.0433749 0 -1.69715
ALA_132 -7.09885 1.15263 3.37344 -0.0228535 0 0 3.07912 -2.98549 -0 -0 -2.54274 -0.380504 0 0 0 0 0 0 0 0 0 0 0.152786 0 0 0 -0.23847 0 2.3386 -0.145697 0 -3.31802
LEU_133 -5.73475 0.340205 4.43375 -0.514385 0.411214 0.129685 2.38259 -2.42563 -0 -0 -2.77858 0.27268 0 0 0 0 0 0 0 0 0 0 0.7518 0.0289859 0.283881 0 -0.313287 0 0.729516 -0.237005 0 -2.23932
LYS_134 -4.33975 0.163978 5.12741 -0.302735 0.0283471 0.132714 2.17047 -2.25503 -0 -0 -1.86302 0.000577078 0 0 0 0 0 0 0 0 0 0 0.219379 0.0115287 1.83596 0 0.0533716 0 -1.6738 0.0559577 0 -0.63465
LEU_135 -7.95593 0.742864 3.46277 -0.493199 0.432245 0.114473 2.78972 -2.7299 -0.000780825 -0.0102767 -1.96609 0.240527 0 0 0 0 0 0 0 0 0 0 0.016268 0.149487 0.432474 0 -0.258831 0 0.729516 0.154433 0 -4.15023
LYS_136 -7.55046 0.865505 6.69873 -0.483909 0.094485 0.354227 3.39593 -3.28348 -0.015742 -0.0454889 -3.12847 0.240312 0 0 0 0 0 0 0 0 0 0 -0.00561903 0.258693 2.07641 0 0.0720566 0 -1.6738 0.553581 0 -1.57705
THR_137 -3.04278 0.0982643 3.94463 -0.20502 0.163516 0.0746485 1.49971 -1.79073 -0 -0 -1.33476 -0.0755032 0 0 0 0 0 0 0 0 0 0 -0.0254735 0.0103674 0.0781956 0 -0.0267917 2.29297 -1.425 0.866066 0 1.10232
LYS_138 -3.31059 0.138593 3.14969 -0.308093 0.0275932 0.143391 1.23116 -1.53314 -0 -0 -0.432723 -0.0233819 0 0 0 0 0 0 0 0 0 0 -0.0286356 0.0216871 1.79647 0 -0.0582382 0 -1.6738 0.15131 0 -0.708707
LEU_139 -5.99115 1.11045 0.772679 -0.533876 0.560508 0.133901 1.35148 -1.55243 -0 -0 -0.997202 -0.0102338 0 0 0 0 0 0 0 0 0 0 0.180107 0.0463289 2.79871 0 -0.270498 0 0.729516 -0.291237 0 -1.96296
GLY_140 -1.71477 0.0715497 2.04223 -4.90403e-05 0 0 0.99533 -1.0881 -0 -0 -0.516781 -0.364747 0 0 0 0 0 0 0 0 0 0 0.253249 0 0 0 -1.27149 0 1.2108 0.125028 0 -0.257743
VAL_141 -5.92169 1.08774 2.07544 -0.299046 0.199459 0.0559844 1.4954 -1.83051 -0.0165228 -0.0557656 -1.5812 -0.0698278 0 0 0 0 0 0 0 0 0 0 0.0343211 0.0449982 0.0153291 0 -0.421446 0 2.085 0.568893 0 -2.53344
SER_142 -4.43721 0.138012 4.69211 -0.027564 0 0.0644115 2.80395 -2.20214 -0 -0 -2.43581 -0.494477 0 0 0 -1.46487 0 0 0 0 0 0 -0.0283697 0.0496125 0.164232 0 -0.448373 0.675552 -1.1772 0.113374 0 -4.01478
LEU_143 -6.52329 0.408112 2.15473 -0.706427 0.450257 0.27429 1.749 -1.97391 -0 -0 -0.612387 0.114083 0 0 0 0 0 0 0 0 0 0 0.0423792 0.0557988 0.942054 0 -0.234556 0 0.729516 -0.0960465 0 -3.22639
LYS_144 -5.41378 0.18631 5.4829 -0.765646 0.387905 0.729077 1.70257 -2.41742 -0.0218256 -0.132597 -1.47934 -0.28768 0 0 0 0 0 0 0 0 0 0 0.0957039 0.209371 3.54091 0 0.00448908 0 -1.6738 0.158391 0 0.305532
GLN_145 -6.96824 0.425037 6.68474 -0.253116 0.0334907 0.193668 3.45659 -3.06883 -0 -0 -3.32318 -0.415461 0 0 0 -1.46487 -0.594301 0 0 0 0 0 0.471911 0.0387284 0 2.75631 -0.0959158 0 -1.0644 0.0461229 0 -3.14172
ALA_146 -6.79932 0.594584 3.24063 -0.0223373 0 0 2.86373 -2.82144 -0 -0 -1.66803 -0.362482 0 0 0 0 0 0 0 0 0 0 0.516504 0 0 0 -0.101463 0 2.3386 0.0578876 0 -2.16314
LEU_147 -9.99353 1.08475 3.87126 -0.489021 0.272135 0.118708 2.89045 -3.21785 -0 -0 -2.2574 0.198383 0 0 0 0 0 0 0 0 0 0 0.338984 0.524458 0.288312 0 -0.299342 0 0.729516 -0.00490106 0 -5.94509
LEU_148 -6.39252 0.315077 4.47872 -0.70894 0.610336 0.273554 3.07826 -2.71905 -0 -0 -2.42349 0.133299 0 0 0 0 0 0 0 0 0 0 0.387495 0.0885136 1.13804 0 -0.294143 0 0.729516 -0.0792775 0 -1.38461
PHE_149 -9.37432 1.10879 2.99192 -0.58585 0.0570287 0.191568 2.7787 -2.88152 -0 -0 -2.08491 -0.126775 0 0 0 0 0 0 0 0 0 0 0.337837 1.65031 0 2.76389 0.0621559 0 1.4028 -0.00808162 0 -1.71645
LEU_150 -8.99257 1.81229 2.62943 -0.516373 0.555987 0.12441 2.5522 -2.73722 -0 -0 -1.26344 0.292918 0 0 0 0 0 0 0 0 0 0 0.782386 0.138906 0.41983 0 -0.252253 0 0.729516 0.106994 0 -3.617
ILE_151 -8.51672 0.734632 3.39118 -0.522944 0.726047 0.106417 2.84938 -2.81155 -0 -0 -1.8464 -0.00534855 0 0 0 0 0 0 0 0 0 0 0.117066 0.0793981 0.908332 0 -0.244655 0 1.0317 0.133717 0 -3.86976
LEU_152 -9.8765 1.7923 3.2155 -0.713723 0.374619 0.280179 3.30167 -3.13591 -0 -0 -2.69354 0.163938 0 0 0 0 0 0 0 0 0 0 0.043369 0.328999 0.783802 0 -0.181341 0 0.729516 0.492142 0 -5.09499
ALA_153 -6.14801 0.235767 3.96558 -0.0224721 0 0 2.81025 -3.00265 -0 -0 -2.84413 -0.373844 0 0 0 0 0 0 0 0 0 0 0.0624907 0 0 0 -0.328078 0 2.3386 0.32854 0 -2.97795
ALA_154 -3.81762 0.264651 2.65314 -0.0223958 0 0 1.43907 -1.90736 -0 -0 -0.312178 -0.381024 0 0 0 0 0 0 0 0 0 0 0.115643 0 0 0 -0.173322 0 2.3386 -0.201145 0 -0.00393636
ALA_155 -4.13735 0.239844 1.63934 -0.0226008 0 0 1.34427 -1.71889 -0 -0 -0.936558 -0.379581 0 0 0 0 0 0 0 0 0 0 0.261964 0 0 0 0.0286639 0 2.3386 0.0328286 0 -1.30946
LEU_156 -6.79965 0.548339 1.79168 -0.51346 0.506744 0.127085 1.45878 -1.92497 -0 -0 -0.655111 0.249526 0 0 0 0 0 0 0 0 0 0 -0.04537 0.0264106 0.342331 0 -0.30669 0 0.729516 0.0333537 0 -4.43148
GLY_157 -1.63858 0.057197 2.21295 -5.3365e-05 0 0 1.05545 -1.09809 -0 -0 -0.861244 -0.409636 0 0 0 0 0 0 0 0 0 0 -0.0942993 0 0 0 -1.3671 0 1.2108 0.0392459 0 -0.893358
THR_158 -4.662 0.544806 2.53209 -0.196614 0.154712 0.0656856 1.51718 -1.74448 -0 -0 -1.17786 -0.806323 0 0 0 -0.157683 0 0 0 0 0 0 -0.0154453 0.00991874 0.770703 0 -0.765571 2.29003 -1.425 0.594678 0 -2.47117
THR_159 -4.18053 0.380084 4.22464 -0.112277 0.0697238 0.074736 2.39344 -2.12052 -0.00141273 -0.0200294 -2.30016 -0.580756 0 0 0 -0.563211 0 0 0 0 0 0 -0.0093367 0.0370709 0.041913 0 -0.44999 2.29833 -1.425 0.270998 0 -1.97228
VAL_160 -5.34354 1.00908 2.46573 -0.286719 0.259912 0.0484433 1.42993 -1.98818 -0 -0 -0.843014 0.495563 0 0 0 0 0 0 0 0 0 0 0.0150877 0.12221 0.64432 0 0.0836744 0 2.085 -0.231791 0 -0.0342833
GLU_161 -4.74909 0.64166 5.41882 -0.46359 0.234967 1.45308 1.93982 -2.48703 -0.0289988 -0.153951 -2.06421 -2.83724 0 0 0 0 0 0 0 0 0 0 0.031851 0.010251 0 4.00819 -0.27604 0 -2.5358 -0.258379 0 -2.11569
GLU_162 -6.63412 0.327508 7.60465 -0.648673 0.167703 1.20485 3.26846 -3.12914 -0.0415518 -0.24382 -2.98764 -0.572764 0 0 0 -0.405528 -0.809785 0 0 0 0 0 0.161536 0.0141095 0 3.37065 -0.265018 0 -2.5358 -0.413729 0 -2.56811
ALA_163 -6.07922 0.302602 2.70544 -0.0211577 0 0 2.24442 -2.51595 -0.00141273 -0.0200294 -1.87354 -0.359564 0 0 0 0 0 0 0 0 0 0 0.147859 0 0 0 -0.274977 0 2.3386 -0.255066 0 -3.662
VAL_164 -6.69129 0.97558 3.01337 -0.311728 0.273494 0.0714362 2.61052 -2.51607 -0 -0 -2.03481 -0.154439 0 0 0 0 0 0 0 0 0 0 0.0179546 0.00388373 0.116337 0 -0.374221 0 2.085 0.04856 0 -2.86643
LYS_165 -5.17388 0.259461 5.77456 -0.311815 0.0318058 0.145847 2.57219 -2.55334 -0.012553 -0.0898688 -2.43892 0.0326971 0 0 0 0 0 0 0 0 0 0 0.0717801 0.111362 1.66567 0 -0.0569112 0 -1.6738 0.0501541 0 -1.59557
ARG_166 -8.47505 0.692364 6.82441 -0.450374 0.0716871 0.229096 3.46698 -3.383 -0 -0 -2.96155 0.382452 0 0 0 0 -0.809785 0 0 0 0 0 -0.00017502 0.335167 2.06426 0 -0.0467426 0 -1.281 -0.0321827 0 -3.37343
ALA_167 -6.49824 0.472215 2.8946 -0.0219175 0 0 2.82826 -2.71719 -0 -0 -2.28991 -0.383699 0 0 0 0 0 0 0 0 0 0 0.0195196 0 0 0 -0.27899 0 2.3386 -0.170149 0 -3.8069
LEU_168 -5.38889 0.332955 5.06635 -0.716002 0.551797 0.288082 2.54201 -2.60344 -0 -0 -2.10955 0.17385 0 0 0 0 0 0 0 0 0 0 0.403471 0.00187401 0.936291 0 -0.253832 0 0.729516 -0.155474 0 -0.201004
LYS_169 -4.81315 0.203865 5.3817 -0.303227 0.0262854 0.133347 2.32329 -2.43538 -0 -0 -2.09889 0.00541188 0 0 0 0 0 0 0 0 0 0 0.247672 0.0547414 1.74444 0 0.0240824 0 -1.6738 0.0126945 0 -1.16692
LEU_170 -8.68406 0.650573 3.42943 -0.526637 0.261961 0.124324 3.08634 -2.86062 -0.0144297 -0.0889619 -2.30821 0.0125304 0 0 0 0 0 0 0 0 0 0 0.22041 0.267497 3.33202 0 -0.269245 0 0.729516 -0.0280552 0 -2.66562
LYS_171 -6.58882 0.548024 6.33704 -0.407352 0.0856894 0.19212 3.53101 -3.0854 -0 -0 -2.94658 -0.0414743 0 0 0 0 0 0 0 0 0 0 0.199359 0.224339 1.59329 0 0.0192249 0 -1.6738 0.818877 0 -1.19445
THR_172 -3.00021 0.0977004 3.77929 -0.201342 0.138573 0.0722584 1.37904 -1.71577 -0 -0 -1.04931 -0.0863777 0 0 0 0 0 0 0 0 0 0 0.0614545 0.000247862 0.0766638 0 -0.0249614 2.29062 -1.425 1.19218 0 1.58504
LYS_173 -3.27987 0.0929239 3.34022 -0.308361 0.0278921 0.142614 1.30745 -1.52878 -0 -0 -0.428242 -0.0345312 0 0 0 0 0 0 0 0 0 0 0.116101 0.0147866 1.85063 0 -0.0913045 0 -1.6738 0.25262 0 -0.199642
LEU_174 -6.15065 0.924458 0.938006 -0.522423 0.456511 0.139279 1.33307 -1.5234 -0 -0 -0.971489 0.159684 0 0 0 0 0 0 0 0 0 0 -0.00463961 0.143342 0.218817 0 -0.233926 0 0.729516 -0.231136 0 -4.59498
GLY_175 -1.84164 0.0884849 2.20439 -4.88997e-05 0 0 1.17713 -1.17586 -0.00241499 -0.0554764 -0.505738 -0.383882 0 0 0 0 0 0 0 0 0 0 0.182668 0 0 0 -1.11274 0 1.2108 -0.0266387 0 -0.240972
VAL_176 -6.12698 0.902767 2.22935 -0.313777 0.234539 0.0651581 1.61339 -1.95975 -0.0144297 -0.0889619 -1.17598 -0.242866 0 0 0 0 0 0 0 0 0 0 -0.00109448 0.033926 0.097934 0 -0.480271 0 2.085 -0.0181005 0 -3.16013
SER_177 -4.38478 0.255316 4.85051 -0.0285444 0 0.0671767 3.09389 -2.28911 -0 -0 -2.86855 -0.479805 0 0 0 -1.6887 0 0 0 0 0 0 -0.0343623 0.0474498 0.130455 0 -0.502603 0.648898 -1.1772 -0.2435 0 -4.60345
LEU_178 -6.02687 0.38703 1.80376 -0.506957 0.647512 0.119271 1.79277 -1.90415 -0 -0 -0.618679 0.267108 0 0 0 0 0 0 0 0 0 0 0.113242 0.0182888 0.287696 0 -0.290377 0 0.729516 -0.151957 0 -3.3328
GLU_179 -4.87494 0.251686 5.36835 -0.334951 0.0572554 0.389926 2.35828 -2.53965 -0 -0 -2.62789 -0.5731 0 0 0 0 -0.594301 0 0 0 0 0 0.280912 0.0457996 0 3.48459 -0.174665 0 -2.5358 -0.109118 0 -2.12762
GLN_180 -7.58893 0.613686 7.03251 -0.255411 0.0269873 0.187909 3.72051 -3.25245 -0.00241499 -0.0554764 -3.25631 -0.410658 0 0 0 -1.6887 -0.679263 0 0 0 0 0 0.442905 0.0141921 0 2.81435 -0.136338 0 -1.0644 -0.0997868 0 -3.63708
ALA_181 -6.8346 0.638894 3.57705 -0.022139 0 0 2.97945 -2.9576 -0 -0 -2.36636 -0.376545 0 0 0 0 0 0 0 0 0 0 0.0308661 0 0 0 -0.254993 0 2.3386 -0.174812 0 -3.4222
ALA_182 -6.1877 0.54802 3.99516 -0.0217197 0 0 3.24536 -2.86403 -0 -0 -2.62986 -0.364036 0 0 0 0 0 0 0 0 0 0 0.0519612 0 0 0 -0.215586 0 2.3386 -0.230508 0 -2.33434
LEU_183 -8.00299 0.853638 4.26669 -0.503373 0.374634 0.124366 2.80442 -2.91214 -0 -0 -1.73956 0.240189 0 0 0 0 0 0 0 0 0 0 0.791985 0.276512 0.319557 0 -0.290656 0 0.729516 -0.0929561 0 -2.76016
ILE_184 -8.15679 0.703219 2.47334 -0.515895 0.631205 0.102937 2.57589 -2.67033 -0 -0 -1.54643 0.0561757 0 0 0 0 0 0 0 0 0 0 0.10034 0.124024 0.697118 0 -0.377622 0 1.0317 0.0700381 0 -4.70108
LEU_185 -9.46302 1.42537 2.4425 -0.500682 0.355924 0.120041 2.65844 -2.83328 -0 -0 -1.85129 0.235167 0 0 0 0 0 0 0 0 0 0 0.663438 0.270411 0.298381 0 -0.305727 0 0.729516 0.041208 0 -5.71361
LEU_186 -9.2713 1.52485 1.99005 -0.50218 0.430357 0.124107 2.86522 -2.82477 -0 -0 -2.51525 0.22994 0 0 0 0 0 0 0 0 0 0 0.976568 0.265611 0.28535 0 -0.284993 0 0.729516 -0.0545548 0 -6.03148
ALA_187 -5.84883 0.719847 3.11851 -0.02205 0 0 2.83901 -2.74965 -0 -0 -2.27561 -0.343302 0 0 0 0 0 0 0 0 0 0 0.868333 0 0 0 -0.240943 0 2.3386 0.0374119 0 -1.55867
ALA_188 -5.99015 0.546401 3.52484 -0.0219338 0 0 2.63644 -2.88127 -0 -0 -2.28773 -0.346658 0 0 0 0 0 0 0 0 0 0 -0.00907256 0 0 0 -0.280967 0 2.3386 0.027174 0 -2.74432
ALA_189 -4.24406 0.34776 2.3282 -0.0198172 0 0 1.72134 -2.06542 -0 -0 -0.533216 -0.356831 0 0 0 0 0 0 0 0 0 0 -0.00383929 0 0 0 0.0137578 0 2.3386 0.280567 0 -0.192959
ALA_190 -4.58006 0.428315 1.40889 -0.0223363 0 0 1.4422 -1.85441 -0 -0 -0.590543 -0.34002 0 0 0 0 0 0 0 0 0 0 -0.0250276 0 0 0 -0.187868 0 2.3386 0.152239 0 -1.83001
LEU_191 -6.0232 0.693873 2.42531 -0.494934 0.299362 0.1252 1.30405 -1.97444 -0 -0 -0.540144 0.175193 0 0 0 0 0 0 0 0 0 0 -0.0401301 0.669736 0.34725 0 -0.299972 0 0.729516 -0.240191 0 -2.84351
GLY_192 -1.54653 0.0450165 2.14796 -5.42332e-05 0 0 1.04207 -1.05333 -0 -0 -0.895196 -0.406997 0 0 0 0 0 0 0 0 0 0 -0.157899 0 0 0 -1.40501 0 1.2108 -0.0102078 0 -1.02937
THR_193 -4.17035 0.598544 2.25405 -0.188178 0.141829 0.0645086 1.34878 -1.56657 -9.8985e-06 -0.00024151 -1.51172 -0.871776 0 0 0 0 0 0 0 0 0 0 -0.0125667 0.0319276 0.673442 0 -0.73912 2.29191 -1.425 0.723323 0 -2.35722
THR_194 -4.31599 0.57505 4.41804 -0.115378 0.0664596 0.0789001 2.54066 -2.12298 -8.28691e-06 -0.000191654 -2.55509 -0.563093 0 0 0 -0.12354 0 0 0 0 0 0 0.0633981 0.100626 0.0422601 0 -0.419525 2.29242 -1.425 0.420929 0 -1.04206
VAL_195 -5.53429 1.30513 2.62905 -0.280707 0.231204 0.0466367 1.51133 -2.05033 -0 -0 -0.973075 0.495097 0 0 0 0 0 0 0 0 0 0 -0.0217562 0.0144328 0.631361 0 0.0935914 0 2.085 -0.244249 0 -0.0615685
GLU_196 -4.77509 0.635814 5.48808 -0.458535 0.202521 1.4307 1.95318 -2.50125 -0.0276664 -0.146978 -2.00096 -2.826 0 0 0 0 0 0 0 0 0 0 -0.0467844 0.0054943 0 3.99747 -0.234643 0 -2.5358 -0.225108 0 -2.06556
GLU_197 -6.03467 0.396717 7.53007 -0.446956 0.0593523 0.891786 3.36634 -3.10446 -0.0276763 -0.14722 -4.07342 -0.430157 0 0 0 -0.12354 -0.573838 0 0 0 0 0 0.118777 0.00473327 0 3.32335 -0.262777 0 -2.5358 -0.373426 0 -2.44281
ALA_198 -5.55387 0.448457 2.71988 -0.0228498 0 0 2.19891 -2.49459 -8.28691e-06 -0.000191654 -1.79976 -0.364344 0 0 0 0 0 0 0 0 0 0 0.659234 0 0 0 -0.202817 0 2.3386 -0.32615 0 -2.39948
VAL_199 -6.72752 0.93939 3.02023 -0.312511 0.289977 0.0705867 2.57287 -2.48706 -0 -0 -1.97399 -0.0133495 0 0 0 0 0 0 0 0 0 0 -0.000920291 0.168987 0.0469879 0 -0.232136 0 2.085 0.218246 0 -2.3352
LYS_200 -5.81263 0.307151 7.00585 -0.481002 0.235639 0.241689 3.14912 -3.0202 -0 -0 -4.23737 0.142758 0 0 0 0 -0.573838 0 0 0 0 0 0.00805563 0.0171537 2.60627 0 0.0328082 0 -1.6738 0.332506 0 -1.71984
ARG_201 -6.96572 0.665688 5.0759 -0.79783 0.202605 0.459273 2.81026 -2.80223 -0 -0 -2.15667 0.309306 0 0 0 0 0 0 0 0 0 0 0.115629 0.159708 3.03089 0 -0.0179516 0 -1.281 0.0782914 0 -1.11385
ALA_202 -6.45938 0.688047 2.97955 -0.0230012 0 0 2.76225 -2.76043 -0 -0 -2.45975 -0.38374 0 0 0 0 0 0 0 0 0 0 0.256737 0 0 0 -0.331488 0 2.3386 -0.0647677 0 -3.45737
LEU_203 -6.2724 0.611802 4.18473 -0.492753 0.251607 0.120551 2.41244 -2.52613 -0 -0 -2.1042 0.21598 0 0 0 0 0 0 0 0 0 0 0.261428 0.463115 0.354463 0 -0.277148 0 0.729516 -0.169355 0 -2.23637
LYS_204 -4.63291 0.209477 5.01288 -0.305194 0.0269745 0.137321 2.39858 -2.35169 -0 -0 -2.1273 -0.016727 0 0 0 0 0 0 0 0 0 0 -0.00490262 0.0241385 1.75758 0 -0.00984126 0 -1.6738 -0.126717 0 -1.68214
LEU_205 -8.64773 1.16339 3.88871 -0.781536 0.899312 0.225062 2.80121 -2.76796 -0 -0 -1.80264 0.367199 0 0 0 0 0 0 0 0 0 0 0.46864 0.325932 2.64904 0 -0.29369 0 0.729516 -0.237177 0 -1.01272
LYS_206 -6.9255 0.463568 6.13999 -0.497485 0.116423 0.390617 2.47692 -2.88434 -0.0248045 -0.0811987 -0.663637 0.194902 0 0 0 0 0 0 0 0 0 0 0.0788952 0.170889 2.21725 0 0.025199 0 -1.6738 0.126982 0 -0.349117
THR_207 -2.60616 0.0898369 3.45108 -0.202967 0.143225 0.0744452 1.19039 -1.58038 -0 -0 -0.499744 -0.140542 0 0 0 0 0 0 0 0 0 0 -0.0247065 0.00381815 0.185436 0 0.012588 2.28582 -1.425 0.508606 0 1.46574
LYS_208 -3.6314 0.166483 4.19302 -0.43498 0.0702329 0.252875 2.07573 -1.8777 -0 -0 -1.8751 -0.106386 0 0 0 0 0 0 0 0 0 0 -0.0439702 0.0104177 2.42173 0 -0.0505568 0 -1.6738 0.164455 0 -0.338955
LEU_209 -6.6414 1.39113 2.47566 -0.466989 0.29503 0.0797582 1.39901 -1.75168 -0 -0 -2.50448 0.320342 0 0 0 0 0 0 0 0 0 0 -0.0216809 0.410155 0.568816 0 -0.14445 0 0.729516 -0.402776 0 -4.26403
GLY:CtermProteinFull_210 -1.34009 0.824553 1.25805 -0.41578 0.0484778 1.26506 0.120099 -0.336564 -0 -0 -1.55295 -2.92972 0 0 0 0 0 0 0 0 0 0 0 0 0 0 0 0 1.2108 -0.300091 0 -2.14816
HMM:MP-FE1-connect_211 -22.3407 4.17904 -2.64599 -22.393 22.5466 -3.36771 2.57212 -3.99494 -0 -0 -3.36014 -12.0002 0 0 0 0 -1.47108 0 0.0685995 0 0.235703 0.794166 0 0 0 0 0 0 0 0 0 -41.1776
#END_POSE_ENERGIES_TABLE UM_105_H46_ar0068_HMM_onlyH_1__DE_4
