# Supplementary material for: Design of Heme Enzymes with a Tunable Substrate Binding Pocket Adjacent to an Open Metal Coordination Site
Source: J Am Chem Soc. 2023 Jun 21;145(26):14307–15. doi: 10.1021/jacs.3c02742 (PMC10326885; doi:10.1021/jacs.3c02742)
Supplement: Supplementary file 3 — ja3c02742_si_003.zip [file ja3c02742_si_003.zip › heme_binder_design_models/IK_HC015_01.pdb]

HEADER                                            xx-MMM-xx                     
EXPDTA    THEORETICAL MODEL                                                     
REMARK 666 MATCH TEMPLATE X HMM    0 MATCH MOTIF A HIS   46  1  1               
REMARK 666 MATCH TEMPLATE A HIS   46 MATCH MOTIF A GLU   15  2  1               
REMARK 220                                                                      
REMARK 220 EXPERIMENTAL DETAILS                                                 
REMARK 220  EXPERIMENT TYPE                : THEORETICAL MODELLING              
REMARK 220  DATE OF DATA COLLECTION        : 27-MAR-21                          
REMARK 220                                                                      
REMARK 220 REMARK: MODEL GENERATED BY ROSETTA                                   
REMARK 220  VERSION 2020.50+release.1295438                                     
HETNAM     HMM X   1  HMM                                                       
LINK         OE1 GLU A  15                 ND1 HIS A  46                  2.87  
LINK         NE2 HIS A  46                FE1  HMM X   1                  2.30  
ATOM      1  N   VAL A   1       8.021 -32.838  14.640  1.00  0.00           N  
ATOM      2  CA  VAL A   1       6.967 -32.124  13.922  1.00  0.00           C  
ATOM      3  C   VAL A   1       5.585 -32.309  14.544  1.00  0.00           C  
ATOM      4  O   VAL A   1       5.166 -33.427  14.822  1.00  0.00           O  
ATOM      5  CB  VAL A   1       6.922 -32.599  12.457  1.00  0.00           C  
ATOM      6  CG1 VAL A   1       5.822 -31.873  11.696  1.00  0.00           C  
ATOM      7  CG2 VAL A   1       8.274 -32.373  11.799  1.00  0.00           C  
ATOM      8 1H   VAL A   1       8.899 -32.680  14.188  1.00  0.00           H  
ATOM      9 2H   VAL A   1       8.067 -32.506  15.582  1.00  0.00           H  
ATOM     10 3H   VAL A   1       7.819 -33.817  14.642  1.00  0.00           H  
ATOM     11  HA  VAL A   1       7.195 -31.058  13.943  1.00  0.00           H  
ATOM     12  HB  VAL A   1       6.679 -33.661  12.437  1.00  0.00           H  
ATOM     13 1HG1 VAL A   1       5.804 -32.220  10.663  1.00  0.00           H  
ATOM     14 2HG1 VAL A   1       4.859 -32.077  12.164  1.00  0.00           H  
ATOM     15 3HG1 VAL A   1       6.015 -30.800  11.713  1.00  0.00           H  
ATOM     16 1HG2 VAL A   1       8.235 -32.712  10.763  1.00  0.00           H  
ATOM     17 2HG2 VAL A   1       8.518 -31.312  11.824  1.00  0.00           H  
ATOM     18 3HG2 VAL A   1       9.038 -32.935  12.334  1.00  0.00           H  
ATOM     19  N   SER A   2       4.868 -31.210  14.742  1.00  0.00           N  
ATOM     20  CA  SER A   2       3.510 -31.309  15.253  1.00  0.00           C  
ATOM     21  C   SER A   2       2.490 -31.465  14.125  1.00  0.00           C  
ATOM     22  O   SER A   2       2.804 -31.295  12.939  1.00  0.00           O  
ATOM     23  CB  SER A   2       3.181 -30.079  16.078  1.00  0.00           C  
ATOM     24  OG  SER A   2       3.072 -28.944  15.265  1.00  0.00           O  
ATOM     25  H   SER A   2       5.254 -30.300  14.545  1.00  0.00           H  
ATOM     26  HA  SER A   2       3.431 -32.212  15.857  1.00  0.00           H  
ATOM     27 1HB  SER A   2       2.245 -30.240  16.612  1.00  0.00           H  
ATOM     28 2HB  SER A   2       3.960 -29.923  16.823  1.00  0.00           H  
ATOM     29  HG  SER A   2       3.010 -28.195  15.863  1.00  0.00           H  
ATOM     30  N   LEU A   3       1.265 -31.807  14.522  1.00  0.00           N  
ATOM     31  CA  LEU A   3       0.151 -31.917  13.604  1.00  0.00           C  
ATOM     32  C   LEU A   3      -0.113 -30.567  12.970  1.00  0.00           C  
ATOM     33  O   LEU A   3      -0.388 -30.476  11.787  1.00  0.00           O  
ATOM     34  CB  LEU A   3      -1.104 -32.414  14.331  1.00  0.00           C  
ATOM     35  CG  LEU A   3      -2.345 -32.619  13.453  1.00  0.00           C  
ATOM     36  CD1 LEU A   3      -2.066 -33.703  12.421  1.00  0.00           C  
ATOM     37  CD2 LEU A   3      -3.531 -32.991  14.330  1.00  0.00           C  
ATOM     38  H   LEU A   3       1.117 -31.997  15.502  1.00  0.00           H  
ATOM     39  HA  LEU A   3       0.403 -32.651  12.841  1.00  0.00           H  
ATOM     40 1HB  LEU A   3      -0.875 -33.368  14.806  1.00  0.00           H  
ATOM     41 2HB  LEU A   3      -1.362 -31.697  15.110  1.00  0.00           H  
ATOM     42  HG  LEU A   3      -2.566 -31.696  12.916  1.00  0.00           H  
ATOM     43 1HD1 LEU A   3      -2.948 -33.847  11.798  1.00  0.00           H  
ATOM     44 2HD1 LEU A   3      -1.225 -33.402  11.797  1.00  0.00           H  
ATOM     45 3HD1 LEU A   3      -1.824 -34.635  12.930  1.00  0.00           H  
ATOM     46 1HD2 LEU A   3      -4.414 -33.135  13.707  1.00  0.00           H  
ATOM     47 2HD2 LEU A   3      -3.312 -33.913  14.868  1.00  0.00           H  
ATOM     48 3HD2 LEU A   3      -3.720 -32.191  15.047  1.00  0.00           H  
ATOM     49  N   ASP A   4      -0.015 -29.519  13.777  1.00  0.00           N  
ATOM     50  CA  ASP A   4      -0.247 -28.168  13.303  1.00  0.00           C  
ATOM     51  C   ASP A   4       0.792 -27.712  12.269  1.00  0.00           C  
ATOM     52  O   ASP A   4       0.438 -27.027  11.314  1.00  0.00           O  
ATOM     53  CB  ASP A   4      -0.253 -27.199  14.488  1.00  0.00           C  
ATOM     54  CG  ASP A   4      -1.466 -27.374  15.392  1.00  0.00           C  
ATOM     55  OD1 ASP A   4      -2.521 -27.676  14.885  1.00  0.00           O  
ATOM     56  OD2 ASP A   4      -1.326 -27.204  16.579  1.00  0.00           O  
ATOM     57  H   ASP A   4       0.228 -29.665  14.748  1.00  0.00           H  
ATOM     58  HA  ASP A   4      -1.199 -28.147  12.772  1.00  0.00           H  
ATOM     59 1HB  ASP A   4       0.649 -27.345  15.082  1.00  0.00           H  
ATOM     60 2HB  ASP A   4      -0.239 -26.173  14.118  1.00  0.00           H  
ATOM     61  N   GLN A   5       2.061 -28.086  12.457  1.00  0.00           N  
ATOM     62  CA  GLN A   5       3.093 -27.774  11.466  1.00  0.00           C  
ATOM     63  C   GLN A   5       2.842 -28.551  10.178  1.00  0.00           C  
ATOM     64  O   GLN A   5       3.044 -28.030   9.081  1.00  0.00           O  
ATOM     65  CB  GLN A   5       4.487 -28.094  12.012  1.00  0.00           C  
ATOM     66  CG  GLN A   5       4.954 -27.160  13.115  1.00  0.00           C  
ATOM     67  CD  GLN A   5       6.250 -27.621  13.754  1.00  0.00           C  
ATOM     68  OE1 GLN A   5       6.370 -28.769  14.189  1.00  0.00           O  
ATOM     69  NE2 GLN A   5       7.230 -26.726  13.813  1.00  0.00           N  
ATOM     70  H   GLN A   5       2.317 -28.589  13.292  1.00  0.00           H  
ATOM     71  HA  GLN A   5       3.055 -26.707  11.250  1.00  0.00           H  
ATOM     72 1HB  GLN A   5       4.499 -29.111  12.405  1.00  0.00           H  
ATOM     73 2HB  GLN A   5       5.214 -28.049  11.202  1.00  0.00           H  
ATOM     74 1HG  GLN A   5       5.115 -26.168  12.692  1.00  0.00           H  
ATOM     75 2HG  GLN A   5       4.188 -27.117  13.889  1.00  0.00           H  
ATOM     76 1HE2 GLN A   5       8.109 -26.973  14.224  1.00  0.00           H  
ATOM     77 2HE2 GLN A   5       7.090 -25.806  13.448  1.00  0.00           H  
ATOM     78  N   ALA A   6       2.420 -29.934  10.258  1.00  0.00           N  
ATOM     79  CA  ALA A   6       2.142 -30.761   9.087  1.00  0.00           C  
ATOM     80  C   ALA A   6       1.002 -30.180   8.258  1.00  0.00           C  
ATOM     81  O   ALA A   6       1.057 -30.186   7.025  1.00  0.00           O  
ATOM     82  CB  ALA A   6       1.806 -32.165   9.510  1.00  0.00           C  
ATOM     83  H   ALA A   6       2.363 -30.348  11.176  1.00  0.00           H  
ATOM     84  HA  ALA A   6       3.039 -30.781   8.468  1.00  0.00           H  
ATOM     85 1HB  ALA A   6       1.600 -32.771   8.628  1.00  0.00           H  
ATOM     86 2HB  ALA A   6       2.646 -32.591  10.056  1.00  0.00           H  
ATOM     87 3HB  ALA A   6       0.925 -32.150  10.152  1.00  0.00           H  
ATOM     88  N   LEU A   7      -0.029 -29.683   8.940  1.00  0.00           N  
ATOM     89  CA  LEU A   7      -1.166 -29.051   8.268  1.00  0.00           C  
ATOM     90  C   LEU A   7      -0.714 -27.767   7.589  1.00  0.00           C  
ATOM     91  O   LEU A   7      -1.085 -27.487   6.452  1.00  0.00           O  
ATOM     92  CB  LEU A   7      -2.287 -28.748   9.270  1.00  0.00           C  
ATOM     93  CG  LEU A   7      -3.033 -29.968   9.823  1.00  0.00           C  
ATOM     94  CD1 LEU A   7      -3.782 -29.575  11.090  1.00  0.00           C  
ATOM     95  CD2 LEU A   7      -3.989 -30.501   8.766  1.00  0.00           C  
ATOM     96  H   LEU A   7      -0.023 -29.744   9.949  1.00  0.00           H  
ATOM     97  HA  LEU A   7      -1.554 -29.744   7.522  1.00  0.00           H  
ATOM     98 1HB  LEU A   7      -1.862 -28.208  10.114  1.00  0.00           H  
ATOM     99 2HB  LEU A   7      -3.020 -28.102   8.785  1.00  0.00           H  
ATOM    100  HG  LEU A   7      -2.315 -30.745  10.088  1.00  0.00           H  
ATOM    101 1HD1 LEU A   7      -4.312 -30.442  11.483  1.00  0.00           H  
ATOM    102 2HD1 LEU A   7      -3.072 -29.216  11.835  1.00  0.00           H  
ATOM    103 3HD1 LEU A   7      -4.497 -28.786  10.859  1.00  0.00           H  
ATOM    104 1HD2 LEU A   7      -4.519 -31.369   9.160  1.00  0.00           H  
ATOM    105 2HD2 LEU A   7      -4.709 -29.726   8.502  1.00  0.00           H  
ATOM    106 3HD2 LEU A   7      -3.426 -30.791   7.879  1.00  0.00           H  
ATOM    107  N   THR A   8       0.081 -26.979   8.296  1.00  0.00           N  
ATOM    108  CA  THR A   8       0.530 -25.713   7.730  1.00  0.00           C  
ATOM    109  C   THR A   8       1.376 -25.985   6.474  1.00  0.00           C  
ATOM    110  O   THR A   8       1.263 -25.274   5.477  1.00  0.00           O  
ATOM    111  CB  THR A   8       1.340 -24.896   8.754  1.00  0.00           C  
ATOM    112  OG1 THR A   8       0.535 -24.647   9.914  1.00  0.00           O  
ATOM    113  CG2 THR A   8       1.779 -23.571   8.152  1.00  0.00           C  
ATOM    114  H   THR A   8       0.386 -27.237   9.225  1.00  0.00           H  
ATOM    115  HA  THR A   8      -0.346 -25.148   7.405  1.00  0.00           H  
ATOM    116  HB  THR A   8       2.221 -25.462   9.055  1.00  0.00           H  
ATOM    117  HG1 THR A   8       0.459 -25.453  10.430  1.00  0.00           H  
ATOM    118 1HG2 THR A   8       2.351 -23.008   8.890  1.00  0.00           H  
ATOM    119 2HG2 THR A   8       2.401 -23.757   7.276  1.00  0.00           H  
ATOM    120 3HG2 THR A   8       0.902 -22.996   7.858  1.00  0.00           H  
ATOM    121  N   ILE A   9       2.355 -27.025   6.457  1.00  0.00           N  
ATOM    122  CA  ILE A   9       3.191 -27.427   5.330  1.00  0.00           C  
ATOM    123  C   ILE A   9       2.349 -27.853   4.119  1.00  0.00           C  
ATOM    124  O   ILE A   9       2.644 -27.463   2.979  1.00  0.00           O  
ATOM    125  CB  ILE A   9       4.128 -28.579   5.736  1.00  0.00           C  
ATOM    126  CG1 ILE A   9       5.139 -28.102   6.783  1.00  0.00           C  
ATOM    127  CG2 ILE A   9       4.844 -29.137   4.516  1.00  0.00           C  
ATOM    128  CD1 ILE A   9       5.815 -29.225   7.535  1.00  0.00           C  
ATOM    129  H   ILE A   9       2.410 -27.545   7.320  1.00  0.00           H  
ATOM    130  HA  ILE A   9       3.768 -26.564   5.002  1.00  0.00           H  
ATOM    131  HB  ILE A   9       3.546 -29.375   6.200  1.00  0.00           H  
ATOM    132 1HG1 ILE A   9       5.909 -27.504   6.298  1.00  0.00           H  
ATOM    133 2HG1 ILE A   9       4.636 -27.461   7.508  1.00  0.00           H  
ATOM    134 1HG2 ILE A   9       5.503 -29.950   4.821  1.00  0.00           H  
ATOM    135 2HG2 ILE A   9       4.111 -29.512   3.804  1.00  0.00           H  
ATOM    136 3HG2 ILE A   9       5.434 -28.349   4.048  1.00  0.00           H  
ATOM    137 1HD1 ILE A   9       6.515 -28.809   8.259  1.00  0.00           H  
ATOM    138 2HD1 ILE A   9       5.063 -29.818   8.058  1.00  0.00           H  
ATOM    139 3HD1 ILE A   9       6.354 -29.860   6.834  1.00  0.00           H  
ATOM    140  N   LEU A  10       1.286 -28.681   4.377  1.00  0.00           N  
ATOM    141  CA  LEU A  10       0.391 -29.115   3.312  1.00  0.00           C  
ATOM    142  C   LEU A  10      -0.300 -27.920   2.622  1.00  0.00           C  
ATOM    143  O   LEU A  10      -0.368 -27.837   1.383  1.00  0.00           O  
ATOM    144  CB  LEU A  10      -0.665 -30.071   3.880  1.00  0.00           C  
ATOM    145  CG  LEU A  10      -0.173 -31.487   4.207  1.00  0.00           C  
ATOM    146  CD1 LEU A  10      -1.182 -32.179   5.113  1.00  0.00           C  
ATOM    147  CD2 LEU A  10       0.026 -32.266   2.916  1.00  0.00           C  
ATOM    148  H   LEU A  10       1.119 -28.999   5.321  1.00  0.00           H  
ATOM    149  HA  LEU A  10       0.986 -29.618   2.548  1.00  0.00           H  
ATOM    150 1HB  LEU A  10      -1.066 -29.640   4.796  1.00  0.00           H  
ATOM    151 2HB  LEU A  10      -1.477 -30.161   3.159  1.00  0.00           H  
ATOM    152  HG  LEU A  10       0.773 -31.428   4.745  1.00  0.00           H  
ATOM    153 1HD1 LEU A  10      -0.832 -33.185   5.346  1.00  0.00           H  
ATOM    154 2HD1 LEU A  10      -1.290 -31.611   6.038  1.00  0.00           H  
ATOM    155 3HD1 LEU A  10      -2.145 -32.237   4.608  1.00  0.00           H  
ATOM    156 1HD2 LEU A  10       0.377 -33.272   3.148  1.00  0.00           H  
ATOM    157 2HD2 LEU A  10      -0.920 -32.327   2.377  1.00  0.00           H  
ATOM    158 3HD2 LEU A  10       0.765 -31.759   2.295  1.00  0.00           H  
ATOM    159  N   SER A  11      -0.802 -26.998   3.429  1.00  0.00           N  
ATOM    160  CA  SER A  11      -1.457 -25.819   2.899  1.00  0.00           C  
ATOM    161  C   SER A  11      -0.453 -24.909   2.205  1.00  0.00           C  
ATOM    162  O   SER A  11      -0.769 -24.290   1.198  1.00  0.00           O  
ATOM    163  CB  SER A  11      -2.159 -25.066   4.012  1.00  0.00           C  
ATOM    164  OG  SER A  11      -3.199 -25.830   4.558  1.00  0.00           O  
ATOM    165  H   SER A  11      -0.732 -27.111   4.430  1.00  0.00           H  
ATOM    166  HA  SER A  11      -2.188 -26.135   2.152  1.00  0.00           H  
ATOM    167 1HB  SER A  11      -1.440 -24.816   4.792  1.00  0.00           H  
ATOM    168 2HB  SER A  11      -2.557 -24.130   3.623  1.00  0.00           H  
ATOM    169  HG  SER A  11      -3.710 -25.229   5.105  1.00  0.00           H  
ATOM    170  N   ALA A  12       0.881 -24.700   2.796  1.00  0.00           N  
ATOM    171  CA  ALA A  12       1.911 -23.876   2.147  1.00  0.00           C  
ATOM    172  C   ALA A  12       2.258 -24.353   0.738  1.00  0.00           C  
ATOM    173  O   ALA A  12       2.427 -23.538  -0.159  1.00  0.00           O  
ATOM    174  CB  ALA A  12       3.168 -23.845   3.004  1.00  0.00           C  
ATOM    175  H   ALA A  12       1.089 -25.137   3.682  1.00  0.00           H  
ATOM    176  HA  ALA A  12       1.505 -22.877   1.988  1.00  0.00           H  
ATOM    177 1HB  ALA A  12       3.922 -23.223   2.522  1.00  0.00           H  
ATOM    178 2HB  ALA A  12       2.930 -23.432   3.985  1.00  0.00           H  
ATOM    179 3HB  ALA A  12       3.553 -24.857   3.121  1.00  0.00           H  
ATOM    180  N   ALA A  13       2.338 -25.665   0.542  1.00  0.00           N  
ATOM    181  CA  ALA A  13       2.577 -26.236  -0.777  1.00  0.00           C  
ATOM    182  C   ALA A  13       1.474 -25.902  -1.768  1.00  0.00           C  
ATOM    183  O   ALA A  13       1.755 -25.538  -2.918  1.00  0.00           O  
ATOM    184  CB  ALA A  13       2.720 -27.741  -0.681  1.00  0.00           C  
ATOM    185  H   ALA A  13       2.227 -26.282   1.334  1.00  0.00           H  
ATOM    186  HA  ALA A  13       3.508 -25.817  -1.164  1.00  0.00           H  
ATOM    187 1HB  ALA A  13       2.899 -28.153  -1.673  1.00  0.00           H  
ATOM    188 2HB  ALA A  13       3.560 -27.986  -0.030  1.00  0.00           H  
ATOM    189 3HB  ALA A  13       1.807 -28.167  -0.270  1.00  0.00           H  
ATOM    190  N   ALA A  14       0.136 -26.043  -1.332  1.00  0.00           N  
ATOM    191  CA  ALA A  14      -0.988 -25.772  -2.238  1.00  0.00           C  
ATOM    192  C   ALA A  14      -1.000 -24.308  -2.658  1.00  0.00           C  
ATOM    193  O   ALA A  14      -1.230 -23.994  -3.828  1.00  0.00           O  
ATOM    194  CB  ALA A  14      -2.311 -26.150  -1.589  1.00  0.00           C  
ATOM    195  H   ALA A  14      -0.056 -26.318  -0.380  1.00  0.00           H  
ATOM    196  HA  ALA A  14      -0.853 -26.378  -3.134  1.00  0.00           H  
ATOM    197 1HB  ALA A  14      -3.127 -25.939  -2.279  1.00  0.00           H  
ATOM    198 2HB  ALA A  14      -2.306 -27.210  -1.344  1.00  0.00           H  
ATOM    199 3HB  ALA A  14      -2.448 -25.568  -0.678  1.00  0.00           H  
ATOM    200  N   GLU A  15      -0.738 -23.426  -1.699  1.00  0.00           N  
ATOM    201  CA  GLU A  15      -0.768 -21.995  -1.945  1.00  0.00           C  
ATOM    202  C   GLU A  15       0.410 -21.551  -2.823  1.00  0.00           C  
ATOM    203  O   GLU A  15       0.253 -20.691  -3.690  1.00  0.00           O  
ATOM    204  CB  GLU A  15      -0.750 -21.233  -0.618  1.00  0.00           C  
ATOM    205  CG  GLU A  15      -2.039 -21.339   0.185  1.00  0.00           C  
ATOM    206  CD  GLU A  15      -2.019 -20.506   1.436  1.00  0.00           C  
ATOM    207  OE1 GLU A  15      -0.967 -20.353   2.009  1.00  0.00           O  
ATOM    208  OE2 GLU A  15      -3.057 -20.021   1.819  1.00  0.00           O  
ATOM    209  H   GLU A  15      -0.511 -23.760  -0.773  1.00  0.00           H  
ATOM    210  HA  GLU A  15      -1.682 -21.758  -2.488  1.00  0.00           H  
ATOM    211 1HB  GLU A  15       0.063 -21.606   0.004  1.00  0.00           H  
ATOM    212 2HB  GLU A  15      -0.560 -20.177  -0.808  1.00  0.00           H  
ATOM    213 1HG  GLU A  15      -2.872 -21.017  -0.440  1.00  0.00           H  
ATOM    214 2HG  GLU A  15      -2.204 -22.383   0.452  1.00  0.00           H  
ATOM    215  N   LEU A  16       1.587 -22.131  -2.607  1.00  0.00           N  
ATOM    216  CA  LEU A  16       2.727 -21.788  -3.447  1.00  0.00           C  
ATOM    217  C   LEU A  16       2.620 -22.434  -4.816  1.00  0.00           C  
ATOM    218  O   LEU A  16       3.094 -21.890  -5.817  1.00  0.00           O  
ATOM    219  CB  LEU A  16       4.034 -22.224  -2.772  1.00  0.00           C  
ATOM    220  CG  LEU A  16       4.712 -21.168  -1.890  1.00  0.00           C  
ATOM    221  CD1 LEU A  16       5.265 -20.053  -2.766  1.00  0.00           C  
ATOM    222  CD2 LEU A  16       3.707 -20.627  -0.883  1.00  0.00           C  
ATOM    223  H   LEU A  16       1.706 -22.809  -1.867  1.00  0.00           H  
ATOM    224  HA  LEU A  16       2.716 -20.712  -3.624  1.00  0.00           H  
ATOM    225 1HB  LEU A  16       3.830 -23.094  -2.150  1.00  0.00           H  
ATOM    226 2HB  LEU A  16       4.744 -22.515  -3.546  1.00  0.00           H  
ATOM    227  HG  LEU A  16       5.549 -21.621  -1.358  1.00  0.00           H  
ATOM    228 1HD1 LEU A  16       5.747 -19.302  -2.139  1.00  0.00           H  
ATOM    229 2HD1 LEU A  16       5.995 -20.465  -3.463  1.00  0.00           H  
ATOM    230 3HD1 LEU A  16       4.451 -19.590  -3.323  1.00  0.00           H  
ATOM    231 1HD2 LEU A  16       4.190 -19.877  -0.255  1.00  0.00           H  
ATOM    232 2HD2 LEU A  16       2.870 -20.172  -1.413  1.00  0.00           H  
ATOM    233 3HD2 LEU A  16       3.342 -21.442  -0.259  1.00  0.00           H  
ATOM    234  N   GLY A  17       1.980 -23.595  -4.859  1.00  0.00           N  
ATOM    235  CA  GLY A  17       1.749 -24.279  -6.117  1.00  0.00           C  
ATOM    236  C   GLY A  17       2.810 -25.335  -6.370  1.00  0.00           C  
ATOM    237  O   GLY A  17       3.204 -25.558  -7.505  1.00  0.00           O  
ATOM    238  H   GLY A  17       1.646 -24.015  -4.003  1.00  0.00           H  
ATOM    239 1HA  GLY A  17       0.764 -24.742  -6.103  1.00  0.00           H  
ATOM    240 2HA  GLY A  17       1.751 -23.554  -6.928  1.00  0.00           H  
ATOM    241  N   THR A  18       3.278 -25.979  -5.308  1.00  0.00           N  
ATOM    242  CA  THR A  18       4.307 -27.002  -5.411  1.00  0.00           C  
ATOM    243  C   THR A  18       3.910 -28.219  -4.584  1.00  0.00           C  
ATOM    244  O   THR A  18       2.794 -28.288  -4.077  1.00  0.00           O  
ATOM    245  CB  THR A  18       5.677 -26.472  -4.948  1.00  0.00           C  
ATOM    246  OG1 THR A  18       6.694 -27.434  -5.257  1.00  0.00           O  
ATOM    247  CG2 THR A  18       5.668 -26.212  -3.449  1.00  0.00           C  
ATOM    248  H   THR A  18       2.905 -25.747  -4.398  1.00  0.00           H  
ATOM    249  HA  THR A  18       4.439 -27.255  -6.464  1.00  0.00           H  
ATOM    250  HB  THR A  18       5.904 -25.543  -5.470  1.00  0.00           H  
ATOM    251  HG1 THR A  18       6.926 -27.366  -6.186  1.00  0.00           H  
ATOM    252 1HG2 THR A  18       6.644 -25.838  -3.139  1.00  0.00           H  
ATOM    253 2HG2 THR A  18       4.904 -25.473  -3.212  1.00  0.00           H  
ATOM    254 3HG2 THR A  18       5.452 -27.140  -2.920  1.00  0.00           H  
ATOM    255  N   THR A  19       4.825 -29.171  -4.437  1.00  0.00           N  
ATOM    256  CA  THR A  19       4.520 -30.420  -3.742  1.00  0.00           C  
ATOM    257  C   THR A  19       4.766 -30.227  -2.244  1.00  0.00           C  
ATOM    258  O   THR A  19       5.380 -29.240  -1.841  1.00  0.00           O  
ATOM    259  CB  THR A  19       5.369 -31.590  -4.273  1.00  0.00           C  
ATOM    260  OG1 THR A  19       6.746 -31.376  -3.938  1.00  0.00           O  
ATOM    261  CG2 THR A  19       5.231 -31.706  -5.784  1.00  0.00           C  
ATOM    262  H   THR A  19       5.751 -29.032  -4.812  1.00  0.00           H  
ATOM    263  HA  THR A  19       3.488 -30.695  -3.959  1.00  0.00           H  
ATOM    264  HB  THR A  19       5.037 -32.520  -3.812  1.00  0.00           H  
ATOM    265  HG1 THR A  19       7.247 -32.175  -4.119  1.00  0.00           H  
ATOM    266 1HG2 THR A  19       5.837 -32.537  -6.143  1.00  0.00           H  
ATOM    267 2HG2 THR A  19       4.186 -31.880  -6.041  1.00  0.00           H  
ATOM    268 3HG2 THR A  19       5.570 -30.782  -6.251  1.00  0.00           H  
ATOM    269  N   VAL A  20       4.323 -31.163  -1.412  1.00  0.00           N  
ATOM    270  CA  VAL A  20       4.504 -30.976   0.027  1.00  0.00           C  
ATOM    271  C   VAL A  20       5.978 -31.078   0.456  1.00  0.00           C  
ATOM    272  O   VAL A  20       6.413 -30.388   1.388  1.00  0.00           O  
ATOM    273  CB  VAL A  20       3.680 -32.025   0.796  1.00  0.00           C  
ATOM    274  CG1 VAL A  20       4.334 -33.395   0.695  1.00  0.00           C  
ATOM    275  CG2 VAL A  20       3.533 -31.604   2.250  1.00  0.00           C  
ATOM    276  H   VAL A  20       3.866 -32.000  -1.744  1.00  0.00           H  
ATOM    277  HA  VAL A  20       4.234 -29.948   0.280  1.00  0.00           H  
ATOM    278  HB  VAL A  20       2.694 -32.105   0.339  1.00  0.00           H  
ATOM    279 1HG1 VAL A  20       3.738 -34.124   1.244  1.00  0.00           H  
ATOM    280 2HG1 VAL A  20       4.396 -33.692  -0.351  1.00  0.00           H  
ATOM    281 3HG1 VAL A  20       5.336 -33.352   1.121  1.00  0.00           H  
ATOM    282 1HG2 VAL A  20       2.948 -32.350   2.788  1.00  0.00           H  
ATOM    283 2HG2 VAL A  20       4.519 -31.518   2.706  1.00  0.00           H  
ATOM    284 3HG2 VAL A  20       3.025 -30.640   2.301  1.00  0.00           H  
ATOM    285  N   GLU A  21       6.747 -31.920  -0.233  1.00  0.00           N  
ATOM    286  CA  GLU A  21       8.172 -32.062   0.059  1.00  0.00           C  
ATOM    287  C   GLU A  21       8.906 -30.802  -0.345  1.00  0.00           C  
ATOM    288  O   GLU A  21       9.854 -30.403   0.317  1.00  0.00           O  
ATOM    289  CB  GLU A  21       8.764 -33.270  -0.671  1.00  0.00           C  
ATOM    290  CG  GLU A  21       8.310 -34.617  -0.128  1.00  0.00           C  
ATOM    291  CD  GLU A  21       6.956 -35.026  -0.639  1.00  0.00           C  
ATOM    292  OE1 GLU A  21       6.427 -34.341  -1.480  1.00  0.00           O  
ATOM    293  OE2 GLU A  21       6.451 -36.026  -0.186  1.00  0.00           O  
ATOM    294  H   GLU A  21       6.338 -32.475  -0.971  1.00  0.00           H  
ATOM    295  HA  GLU A  21       8.294 -32.191   1.136  1.00  0.00           H  
ATOM    296 1HB  GLU A  21       8.494 -33.225  -1.726  1.00  0.00           H  
ATOM    297 2HB  GLU A  21       9.852 -33.234  -0.611  1.00  0.00           H  
ATOM    298 1HG  GLU A  21       9.038 -35.377  -0.414  1.00  0.00           H  
ATOM    299 2HG  GLU A  21       8.284 -34.569   0.959  1.00  0.00           H  
ATOM    300  N   GLU A  22       8.561 -30.107  -1.564  1.00  0.00           N  
ATOM    301  CA  GLU A  22       9.238 -28.861  -1.895  1.00  0.00           C  
ATOM    302  C   GLU A  22       8.948 -27.796  -0.845  1.00  0.00           C  
ATOM    303  O   GLU A  22       9.806 -26.965  -0.536  1.00  0.00           O  
ATOM    304  CB  GLU A  22       8.807 -28.365  -3.277  1.00  0.00           C  
ATOM    305  CG  GLU A  22       9.306 -29.218  -4.435  1.00  0.00           C  
ATOM    306  CD  GLU A  22      10.802 -29.192  -4.578  1.00  0.00           C  
ATOM    307  OE1 GLU A  22      11.382 -28.153  -4.374  1.00  0.00           O  
ATOM    308  OE2 GLU A  22      11.366 -30.213  -4.894  1.00  0.00           O  
ATOM    309  H   GLU A  22       7.851 -30.462  -2.191  1.00  0.00           H  
ATOM    310  HA  GLU A  22      10.313 -29.040  -1.886  1.00  0.00           H  
ATOM    311 1HB  GLU A  22       7.719 -28.334  -3.329  1.00  0.00           H  
ATOM    312 2HB  GLU A  22       9.171 -27.349  -3.429  1.00  0.00           H  
ATOM    313 1HG  GLU A  22       8.985 -30.247  -4.278  1.00  0.00           H  
ATOM    314 2HG  GLU A  22       8.850 -28.861  -5.358  1.00  0.00           H  
ATOM    315  N   ALA A  23       7.601 -27.678  -0.227  1.00  0.00           N  
ATOM    316  CA  ALA A  23       7.267 -26.750   0.846  1.00  0.00           C  
ATOM    317  C   ALA A  23       8.117 -27.049   2.078  1.00  0.00           C  
ATOM    318  O   ALA A  23       8.533 -26.135   2.794  1.00  0.00           O  
ATOM    319  CB  ALA A  23       5.790 -26.810   1.169  1.00  0.00           C  
ATOM    320  H   ALA A  23       6.877 -28.274  -0.603  1.00  0.00           H  
ATOM    321  HA  ALA A  23       7.511 -25.742   0.509  1.00  0.00           H  
ATOM    322 1HB  ALA A  23       5.565 -26.110   1.975  1.00  0.00           H  
ATOM    323 2HB  ALA A  23       5.214 -26.545   0.284  1.00  0.00           H  
ATOM    324 3HB  ALA A  23       5.529 -27.819   1.482  1.00  0.00           H  
ATOM    325  N   VAL A  24       8.405 -28.423   2.424  1.00  0.00           N  
ATOM    326  CA  VAL A  24       9.291 -28.741   3.544  1.00  0.00           C  
ATOM    327  C   VAL A  24      10.698 -28.208   3.310  1.00  0.00           C  
ATOM    328  O   VAL A  24      11.287 -27.566   4.198  1.00  0.00           O  
ATOM    329  CB  VAL A  24       9.358 -30.265   3.758  1.00  0.00           C  
ATOM    330  CG1 VAL A  24      10.453 -30.616   4.753  1.00  0.00           C  
ATOM    331  CG2 VAL A  24       8.009 -30.778   4.238  1.00  0.00           C  
ATOM    332  H   VAL A  24       7.981 -29.176   1.901  1.00  0.00           H  
ATOM    333  HA  VAL A  24       8.922 -28.230   4.435  1.00  0.00           H  
ATOM    334  HB  VAL A  24       9.615 -30.744   2.814  1.00  0.00           H  
ATOM    335 1HG1 VAL A  24      10.486 -31.697   4.893  1.00  0.00           H  
ATOM    336 2HG1 VAL A  24      11.415 -30.270   4.372  1.00  0.00           H  
ATOM    337 3HG1 VAL A  24      10.246 -30.134   5.708  1.00  0.00           H  
ATOM    338 1HG2 VAL A  24       8.062 -31.857   4.386  1.00  0.00           H  
ATOM    339 2HG2 VAL A  24       7.748 -30.295   5.180  1.00  0.00           H  
ATOM    340 3HG2 VAL A  24       7.247 -30.553   3.491  1.00  0.00           H  
ATOM    341  N   LYS A  25      11.355 -28.482   2.066  1.00  0.00           N  
ATOM    342  CA  LYS A  25      12.716 -28.094   1.755  1.00  0.00           C  
ATOM    343  C   LYS A  25      12.846 -26.577   1.812  1.00  0.00           C  
ATOM    344  O   LYS A  25      13.831 -26.051   2.316  1.00  0.00           O  
ATOM    345  CB  LYS A  25      13.128 -28.619   0.379  1.00  0.00           C  
ATOM    346  CG  LYS A  25      13.367 -30.122   0.324  1.00  0.00           C  
ATOM    347  CD  LYS A  25      14.031 -30.528  -0.983  1.00  0.00           C  
ATOM    348  CE  LYS A  25      13.063 -30.429  -2.151  1.00  0.00           C  
ATOM    349  NZ  LYS A  25      13.661 -30.939  -3.415  1.00  0.00           N  
ATOM    350  H   LYS A  25      10.829 -29.011   1.386  1.00  0.00           H  
ATOM    351  HA  LYS A  25      13.378 -28.528   2.504  1.00  0.00           H  
ATOM    352 1HB  LYS A  25      12.353 -28.377  -0.350  1.00  0.00           H  
ATOM    353 2HB  LYS A  25      14.044 -28.122   0.060  1.00  0.00           H  
ATOM    354 1HG  LYS A  25      14.008 -30.418   1.156  1.00  0.00           H  
ATOM    355 2HG  LYS A  25      12.416 -30.645   0.417  1.00  0.00           H  
ATOM    356 1HD  LYS A  25      14.887 -29.879  -1.174  1.00  0.00           H  
ATOM    357 2HD  LYS A  25      14.389 -31.555  -0.905  1.00  0.00           H  
ATOM    358 1HE  LYS A  25      12.166 -31.005  -1.930  1.00  0.00           H  
ATOM    359 2HE  LYS A  25      12.773 -29.389  -2.296  1.00  0.00           H  
ATOM    360 1HZ  LYS A  25      12.989 -30.857  -4.164  1.00  0.00           H  
ATOM    361 2HZ  LYS A  25      14.484 -30.400  -3.640  1.00  0.00           H  
ATOM    362 3HZ  LYS A  25      13.917 -31.910  -3.298  1.00  0.00           H  
ATOM    363  N   ARG A  26      11.853 -25.877   1.281  1.00  0.00           N  
ATOM    364  CA  ARG A  26      11.896 -24.425   1.275  1.00  0.00           C  
ATOM    365  C   ARG A  26      11.882 -23.872   2.707  1.00  0.00           C  
ATOM    366  O   ARG A  26      12.689 -23.006   3.059  1.00  0.00           O  
ATOM    367  CB  ARG A  26      10.716 -23.863   0.497  1.00  0.00           C  
ATOM    368  CG  ARG A  26      10.783 -24.074  -1.008  1.00  0.00           C  
ATOM    369  CD  ARG A  26       9.553 -23.590  -1.686  1.00  0.00           C  
ATOM    370  NE  ARG A  26       9.551 -23.918  -3.102  1.00  0.00           N  
ATOM    371  CZ  ARG A  26       8.638 -23.474  -3.989  1.00  0.00           C  
ATOM    372  NH1 ARG A  26       7.663 -22.686  -3.590  1.00  0.00           N  
ATOM    373  NH2 ARG A  26       8.722 -23.830  -5.258  1.00  0.00           N  
ATOM    374  H   ARG A  26      11.056 -26.347   0.874  1.00  0.00           H  
ATOM    375  HA  ARG A  26      12.830 -24.108   0.811  1.00  0.00           H  
ATOM    376 1HB  ARG A  26       9.794 -24.321   0.852  1.00  0.00           H  
ATOM    377 2HB  ARG A  26      10.639 -22.791   0.676  1.00  0.00           H  
ATOM    378 1HG  ARG A  26      11.636 -23.528  -1.414  1.00  0.00           H  
ATOM    379 2HG  ARG A  26      10.897 -25.137  -1.222  1.00  0.00           H  
ATOM    380 1HD  ARG A  26       8.679 -24.052  -1.227  1.00  0.00           H  
ATOM    381 2HD  ARG A  26       9.485 -22.507  -1.587  1.00  0.00           H  
ATOM    382  HE  ARG A  26      10.284 -24.522  -3.446  1.00  0.00           H  
ATOM    383 1HH1 ARG A  26       7.599 -22.414  -2.620  1.00  0.00           H  
ATOM    384 2HH1 ARG A  26       6.980 -22.354  -4.255  1.00  0.00           H  
ATOM    385 1HH2 ARG A  26       9.471 -24.436  -5.565  1.00  0.00           H  
ATOM    386 2HH2 ARG A  26       8.039 -23.496  -5.922  1.00  0.00           H  
ATOM    387  N   ALA A  27      10.943 -24.417   3.565  1.00  0.00           N  
ATOM    388  CA  ALA A  27      10.861 -23.968   4.942  1.00  0.00           C  
ATOM    389  C   ALA A  27      12.134 -24.279   5.729  1.00  0.00           C  
ATOM    390  O   ALA A  27      12.581 -23.454   6.527  1.00  0.00           O  
ATOM    391  CB  ALA A  27       9.636 -24.539   5.627  1.00  0.00           C  
ATOM    392  H   ALA A  27      10.296 -25.120   3.238  1.00  0.00           H  
ATOM    393  HA  ALA A  27      10.781 -22.880   4.939  1.00  0.00           H  
ATOM    394 1HB  ALA A  27       9.597 -24.184   6.658  1.00  0.00           H  
ATOM    395 2HB  ALA A  27       8.740 -24.214   5.098  1.00  0.00           H  
ATOM    396 3HB  ALA A  27       9.690 -25.626   5.619  1.00  0.00           H  
ATOM    397  N   LEU A  28      12.727 -25.445   5.497  1.00  0.00           N  
ATOM    398  CA  LEU A  28      13.963 -25.811   6.212  1.00  0.00           C  
ATOM    399  C   LEU A  28      15.171 -24.960   5.817  1.00  0.00           C  
ATOM    400  O   LEU A  28      16.009 -24.616   6.654  1.00  0.00           O  
ATOM    401  CB  LEU A  28      14.289 -27.289   5.959  1.00  0.00           C  
ATOM    402  CG  LEU A  28      13.328 -28.301   6.596  1.00  0.00           C  
ATOM    403  CD1 LEU A  28      13.655 -29.699   6.091  1.00  0.00           C  
ATOM    404  CD2 LEU A  28      13.442 -28.226   8.111  1.00  0.00           C  
ATOM    405  H   LEU A  28      12.337 -26.092   4.828  1.00  0.00           H  
ATOM    406  HA  LEU A  28      13.810 -25.640   7.277  1.00  0.00           H  
ATOM    407 1HB  LEU A  28      14.291 -27.465   4.885  1.00  0.00           H  
ATOM    408 2HB  LEU A  28      15.289 -27.494   6.342  1.00  0.00           H  
ATOM    409  HG  LEU A  28      12.305 -28.069   6.297  1.00  0.00           H  
ATOM    410 1HD1 LEU A  28      12.972 -30.418   6.543  1.00  0.00           H  
ATOM    411 2HD1 LEU A  28      13.546 -29.729   5.006  1.00  0.00           H  
ATOM    412 3HD1 LEU A  28      14.679 -29.953   6.360  1.00  0.00           H  
ATOM    413 1HD2 LEU A  28      12.759 -28.945   8.564  1.00  0.00           H  
ATOM    414 2HD2 LEU A  28      14.464 -28.459   8.411  1.00  0.00           H  
ATOM    415 3HD2 LEU A  28      13.186 -27.221   8.446  1.00  0.00           H  
ATOM    416  N   TRP A  29      15.254 -24.624   4.535  1.00  0.00           N  
ATOM    417  CA  TRP A  29      16.272 -23.699   4.066  1.00  0.00           C  
ATOM    418  C   TRP A  29      16.126 -22.310   4.702  1.00  0.00           C  
ATOM    419  O   TRP A  29      17.105 -21.714   5.150  1.00  0.00           O  
ATOM    420  CB  TRP A  29      16.204 -23.577   2.542  1.00  0.00           C  
ATOM    421  CG  TRP A  29      17.283 -22.713   1.962  1.00  0.00           C  
ATOM    422  CD1 TRP A  29      18.553 -23.096   1.650  1.00  0.00           C  
ATOM    423  CD2 TRP A  29      17.191 -21.309   1.620  1.00  0.00           C  
ATOM    424  NE1 TRP A  29      19.256 -22.032   1.140  1.00  0.00           N  
ATOM    425  CE2 TRP A  29      18.437 -20.931   1.113  1.00  0.00           C  
ATOM    426  CE3 TRP A  29      16.166 -20.358   1.700  1.00  0.00           C  
ATOM    427  CZ2 TRP A  29      18.694 -19.637   0.687  1.00  0.00           C  
ATOM    428  CZ3 TRP A  29      16.423 -19.061   1.272  1.00  0.00           C  
ATOM    429  CH2 TRP A  29      17.654 -18.711   0.778  1.00  0.00           C  
ATOM    430  H   TRP A  29      14.602 -25.015   3.870  1.00  0.00           H  
ATOM    431  HA  TRP A  29      17.251 -24.093   4.341  1.00  0.00           H  
ATOM    432 1HB  TRP A  29      16.280 -24.568   2.094  1.00  0.00           H  
ATOM    433 2HB  TRP A  29      15.239 -23.160   2.254  1.00  0.00           H  
ATOM    434  HD1 TRP A  29      18.953 -24.099   1.785  1.00  0.00           H  
ATOM    435  HE1 TRP A  29      20.218 -22.054   0.835  1.00  0.00           H  
ATOM    436  HE3 TRP A  29      15.186 -20.632   2.089  1.00  0.00           H  
ATOM    437  HZ2 TRP A  29      19.665 -19.339   0.292  1.00  0.00           H  
ATOM    438  HZ3 TRP A  29      15.620 -18.327   1.340  1.00  0.00           H  
ATOM    439  HH2 TRP A  29      17.822 -17.684   0.451  1.00  0.00           H  
ATOM    440  N   LEU A  30      14.898 -21.788   4.743  1.00  0.00           N  
ATOM    441  CA  LEU A  30      14.660 -20.486   5.358  1.00  0.00           C  
ATOM    442  C   LEU A  30      14.984 -20.578   6.838  1.00  0.00           C  
ATOM    443  O   LEU A  30      15.558 -19.666   7.413  1.00  0.00           O  
ATOM    444  CB  LEU A  30      13.205 -20.043   5.160  1.00  0.00           C  
ATOM    445  CG  LEU A  30      12.815 -19.665   3.726  1.00  0.00           C  
ATOM    446  CD1 LEU A  30      11.298 -19.598   3.613  1.00  0.00           C  
ATOM    447  CD2 LEU A  30      13.449 -18.331   3.362  1.00  0.00           C  
ATOM    448  H   LEU A  30      14.120 -22.292   4.344  1.00  0.00           H  
ATOM    449  HA  LEU A  30      15.292 -19.750   4.866  1.00  0.00           H  
ATOM    450 1HB  LEU A  30      12.548 -20.851   5.480  1.00  0.00           H  
ATOM    451 2HB  LEU A  30      13.016 -19.177   5.794  1.00  0.00           H  
ATOM    452  HG  LEU A  30      13.166 -20.434   3.038  1.00  0.00           H  
ATOM    453 1HD1 LEU A  30      11.020 -19.330   2.594  1.00  0.00           H  
ATOM    454 2HD1 LEU A  30      10.871 -20.570   3.860  1.00  0.00           H  
ATOM    455 3HD1 LEU A  30      10.914 -18.847   4.303  1.00  0.00           H  
ATOM    456 1HD2 LEU A  30      13.172 -18.062   2.341  1.00  0.00           H  
ATOM    457 2HD2 LEU A  30      13.096 -17.560   4.049  1.00  0.00           H  
ATOM    458 3HD2 LEU A  30      14.534 -18.412   3.433  1.00  0.00           H  
ATOM    459  N   LYS A  31      14.596 -21.694   7.443  1.00  0.00           N  
ATOM    460  CA  LYS A  31      14.828 -21.954   8.861  1.00  0.00           C  
ATOM    461  C   LYS A  31      16.288 -21.715   9.199  1.00  0.00           C  
ATOM    462  O   LYS A  31      16.616 -20.961  10.111  1.00  0.00           O  
ATOM    463  CB  LYS A  31      14.425 -23.382   9.228  1.00  0.00           C  
ATOM    464  CG  LYS A  31      14.561 -23.714  10.708  1.00  0.00           C  
ATOM    465  CD  LYS A  31      14.298 -25.189  10.971  1.00  0.00           C  
ATOM    466  CE  LYS A  31      14.537 -25.544  12.431  1.00  0.00           C  
ATOM    467  NZ  LYS A  31      14.408 -27.005  12.678  1.00  0.00           N  
ATOM    468  H   LYS A  31      14.119 -22.389   6.886  1.00  0.00           H  
ATOM    469  HA  LYS A  31      14.181 -21.296   9.442  1.00  0.00           H  
ATOM    470 1HB  LYS A  31      13.386 -23.553   8.941  1.00  0.00           H  
ATOM    471 2HB  LYS A  31      15.039 -24.089   8.669  1.00  0.00           H  
ATOM    472 1HG  LYS A  31      15.569 -23.466  11.045  1.00  0.00           H  
ATOM    473 2HG  LYS A  31      13.850 -23.119  11.280  1.00  0.00           H  
ATOM    474 1HD  LYS A  31      13.266 -25.427  10.711  1.00  0.00           H  
ATOM    475 2HD  LYS A  31      14.959 -25.793  10.348  1.00  0.00           H  
ATOM    476 1HE  LYS A  31      15.537 -25.225  12.724  1.00  0.00           H  
ATOM    477 2HE  LYS A  31      13.815 -25.017  13.056  1.00  0.00           H  
ATOM    478 1HZ  LYS A  31      14.572 -27.198  13.655  1.00  0.00           H  
ATOM    479 2HZ  LYS A  31      13.477 -27.308  12.427  1.00  0.00           H  
ATOM    480 3HZ  LYS A  31      15.085 -27.503  12.118  1.00  0.00           H  
ATOM    481  N   THR A  32      17.161 -22.366   8.441  1.00  0.00           N  
ATOM    482  CA  THR A  32      18.595 -22.263   8.641  1.00  0.00           C  
ATOM    483  C   THR A  32      19.091 -20.878   8.259  1.00  0.00           C  
ATOM    484  O   THR A  32      19.839 -20.263   9.011  1.00  0.00           O  
ATOM    485  CB  THR A  32      19.340 -23.313   7.805  1.00  0.00           C  
ATOM    486  OG1 THR A  32      18.918 -24.620   8.209  1.00  0.00           O  
ATOM    487  CG2 THR A  32      20.832 -23.195   8.013  1.00  0.00           C  
ATOM    488  H   THR A  32      16.808 -22.954   7.700  1.00  0.00           H  
ATOM    489  HA  THR A  32      18.811 -22.443   9.695  1.00  0.00           H  
ATOM    490  HB  THR A  32      19.112 -23.167   6.749  1.00  0.00           H  
ATOM    491  HG1 THR A  32      18.040 -24.792   7.864  1.00  0.00           H  
ATOM    492 1HG2 THR A  32      21.344 -23.947   7.414  1.00  0.00           H  
ATOM    493 2HG2 THR A  32      21.163 -22.203   7.710  1.00  0.00           H  
ATOM    494 3HG2 THR A  32      21.065 -23.350   9.066  1.00  0.00           H  
ATOM    495  N   LYS A  33      18.654 -20.403   7.093  1.00  0.00           N  
ATOM    496  CA  LYS A  33      19.166 -19.182   6.473  1.00  0.00           C  
ATOM    497  C   LYS A  33      18.840 -17.911   7.262  1.00  0.00           C  
ATOM    498  O   LYS A  33      19.704 -17.049   7.432  1.00  0.00           O  
ATOM    499  CB  LYS A  33      18.618 -19.055   5.050  1.00  0.00           C  
ATOM    500  CG  LYS A  33      19.088 -17.815   4.303  1.00  0.00           C  
ATOM    501  CD  LYS A  33      20.578 -17.884   3.999  1.00  0.00           C  
ATOM    502  CE  LYS A  33      21.019 -16.721   3.123  1.00  0.00           C  
ATOM    503  NZ  LYS A  33      22.484 -16.747   2.860  1.00  0.00           N  
ATOM    504  H   LYS A  33      17.929 -20.927   6.625  1.00  0.00           H  
ATOM    505  HA  LYS A  33      20.255 -19.236   6.444  1.00  0.00           H  
ATOM    506 1HB  LYS A  33      18.913 -19.929   4.468  1.00  0.00           H  
ATOM    507 2HB  LYS A  33      17.529 -19.035   5.081  1.00  0.00           H  
ATOM    508 1HG  LYS A  33      18.539 -17.724   3.365  1.00  0.00           H  
ATOM    509 2HG  LYS A  33      18.890 -16.929   4.906  1.00  0.00           H  
ATOM    510 1HD  LYS A  33      21.141 -17.859   4.933  1.00  0.00           H  
ATOM    511 2HD  LYS A  33      20.801 -18.819   3.485  1.00  0.00           H  
ATOM    512 1HE  LYS A  33      20.491 -16.762   2.171  1.00  0.00           H  
ATOM    513 2HE  LYS A  33      20.768 -15.780   3.613  1.00  0.00           H  
ATOM    514 1HZ  LYS A  33      22.736 -15.962   2.277  1.00  0.00           H  
ATOM    515 2HZ  LYS A  33      22.985 -16.691   3.735  1.00  0.00           H  
ATOM    516 3HZ  LYS A  33      22.726 -17.607   2.388  1.00  0.00           H  
ATOM    517  N   LEU A  34      17.613 -17.814   7.772  1.00  0.00           N  
ATOM    518  CA  LEU A  34      17.157 -16.616   8.479  1.00  0.00           C  
ATOM    519  C   LEU A  34      17.327 -16.679  10.000  1.00  0.00           C  
ATOM    520  O   LEU A  34      17.125 -15.684  10.692  1.00  0.00           O  
ATOM    521  CB  LEU A  34      15.679 -16.364   8.152  1.00  0.00           C  
ATOM    522  CG  LEU A  34      15.355 -16.141   6.670  1.00  0.00           C  
ATOM    523  CD1 LEU A  34      13.847 -16.031   6.491  1.00  0.00           C  
ATOM    524  CD2 LEU A  34      16.057 -14.884   6.180  1.00  0.00           C  
ATOM    525  H   LEU A  34      16.978 -18.594   7.664  1.00  0.00           H  
ATOM    526  HA  LEU A  34      17.762 -15.770   8.150  1.00  0.00           H  
ATOM    527 1HB  LEU A  34      15.098 -17.219   8.493  1.00  0.00           H  
ATOM    528 2HB  LEU A  34      15.348 -15.482   8.701  1.00  0.00           H  
ATOM    529  HG  LEU A  34      15.697 -16.997   6.090  1.00  0.00           H  
ATOM    530 1HD1 LEU A  34      13.616 -15.873   5.437  1.00  0.00           H  
ATOM    531 2HD1 LEU A  34      13.371 -16.950   6.832  1.00  0.00           H  
ATOM    532 3HD1 LEU A  34      13.472 -15.190   7.075  1.00  0.00           H  
ATOM    533 1HD2 LEU A  34      15.827 -14.726   5.125  1.00  0.00           H  
ATOM    534 2HD2 LEU A  34      15.714 -14.026   6.759  1.00  0.00           H  
ATOM    535 3HD2 LEU A  34      17.134 -14.997   6.303  1.00  0.00           H  
ATOM    536  N   GLY A  35      17.688 -17.845  10.519  1.00  0.00           N  
ATOM    537  CA  GLY A  35      17.790 -18.022  11.958  1.00  0.00           C  
ATOM    538  C   GLY A  35      16.435 -18.054  12.645  1.00  0.00           C  
ATOM    539  O   GLY A  35      16.240 -17.457  13.706  1.00  0.00           O  
ATOM    540  H   GLY A  35      17.899 -18.625   9.912  1.00  0.00           H  
ATOM    541 1HA  GLY A  35      18.316 -18.953  12.173  1.00  0.00           H  
ATOM    542 2HA  GLY A  35      18.383 -17.213  12.383  1.00  0.00           H  
ATOM    543  N   VAL A  36      15.482 -18.754  12.039  1.00  0.00           N  
ATOM    544  CA  VAL A  36      14.111 -18.731  12.542  1.00  0.00           C  
ATOM    545  C   VAL A  36      13.585 -20.145  12.775  1.00  0.00           C  
ATOM    546  O   VAL A  36      14.220 -21.128  12.382  1.00  0.00           O  
ATOM    547  CB  VAL A  36      13.190 -18.000  11.548  1.00  0.00           C  
ATOM    548  CG1 VAL A  36      13.664 -16.571  11.335  1.00  0.00           C  
ATOM    549  CG2 VAL A  36      13.147 -18.757  10.230  1.00  0.00           C  
ATOM    550  H   VAL A  36      15.696 -19.309  11.224  1.00  0.00           H  
ATOM    551  HA  VAL A  36      14.108 -18.238  13.514  1.00  0.00           H  
ATOM    552  HB  VAL A  36      12.186 -17.946  11.971  1.00  0.00           H  
ATOM    553 1HG1 VAL A  36      13.001 -16.069  10.629  1.00  0.00           H  
ATOM    554 2HG1 VAL A  36      13.653 -16.037  12.285  1.00  0.00           H  
ATOM    555 3HG1 VAL A  36      14.678 -16.579  10.934  1.00  0.00           H  
ATOM    556 1HG2 VAL A  36      12.492 -18.235   9.532  1.00  0.00           H  
ATOM    557 2HG2 VAL A  36      14.151 -18.815   9.811  1.00  0.00           H  
ATOM    558 3HG2 VAL A  36      12.765 -19.764  10.400  1.00  0.00           H  
ATOM    559  N   SER A  37      12.430 -20.252  13.420  1.00  0.00           N  
ATOM    560  CA  SER A  37      11.802 -21.558  13.589  1.00  0.00           C  
ATOM    561  C   SER A  37      11.130 -22.026  12.300  1.00  0.00           C  
ATOM    562  O   SER A  37      10.976 -21.251  11.348  1.00  0.00           O  
ATOM    563  CB  SER A  37      10.783 -21.501  14.711  1.00  0.00           C  
ATOM    564  OG  SER A  37       9.669 -20.737  14.339  1.00  0.00           O  
ATOM    565  H   SER A  37      11.973 -19.435  13.797  1.00  0.00           H  
ATOM    566  HA  SER A  37      12.577 -22.282  13.846  1.00  0.00           H  
ATOM    567 1HB  SER A  37      10.466 -22.512  14.965  1.00  0.00           H  
ATOM    568 2HB  SER A  37      11.243 -21.070  15.600  1.00  0.00           H  
ATOM    569  HG  SER A  37       9.121 -20.669  15.125  1.00  0.00           H  
ATOM    570  N   LEU A  38      10.747 -23.299  12.268  1.00  0.00           N  
ATOM    571  CA  LEU A  38      10.086 -23.861  11.102  1.00  0.00           C  
ATOM    572  C   LEU A  38       8.771 -23.117  10.876  1.00  0.00           C  
ATOM    573  O   LEU A  38       8.408 -22.802   9.740  1.00  0.00           O  
ATOM    574  CB  LEU A  38       9.828 -25.361  11.294  1.00  0.00           C  
ATOM    575  CG  LEU A  38       9.157 -26.077  10.114  1.00  0.00           C  
ATOM    576  CD1 LEU A  38      10.062 -26.000   8.892  1.00  0.00           C  
ATOM    577  CD2 LEU A  38       8.872 -27.522  10.493  1.00  0.00           C  
ATOM    578  H   LEU A  38      10.920 -23.890  13.068  1.00  0.00           H  
ATOM    579  HA  LEU A  38      10.744 -23.741  10.242  1.00  0.00           H  
ATOM    580 1HB  LEU A  38      10.779 -25.856  11.484  1.00  0.00           H  
ATOM    581 2HB  LEU A  38       9.191 -25.495  12.168  1.00  0.00           H  
ATOM    582  HG  LEU A  38       8.221 -25.574   9.868  1.00  0.00           H  
ATOM    583 1HD1 LEU A  38       9.586 -26.508   8.054  1.00  0.00           H  
ATOM    584 2HD1 LEU A  38      10.234 -24.955   8.632  1.00  0.00           H  
ATOM    585 3HD1 LEU A  38      11.014 -26.480   9.114  1.00  0.00           H  
ATOM    586 1HD2 LEU A  38       8.395 -28.031   9.655  1.00  0.00           H  
ATOM    587 2HD2 LEU A  38       9.807 -28.026  10.738  1.00  0.00           H  
ATOM    588 3HD2 LEU A  38       8.209 -27.547  11.358  1.00  0.00           H  
ATOM    589  N   GLU A  39       8.083 -22.823  11.977  1.00  0.00           N  
ATOM    590  CA  GLU A  39       6.816 -22.100  11.952  1.00  0.00           C  
ATOM    591  C   GLU A  39       6.929 -20.704  11.335  1.00  0.00           C  
ATOM    592  O   GLU A  39       6.089 -20.293  10.522  1.00  0.00           O  
ATOM    593  CB  GLU A  39       6.260 -21.986  13.373  1.00  0.00           C  
ATOM    594  CG  GLU A  39       4.924 -21.262  13.468  1.00  0.00           C  
ATOM    595  CD  GLU A  39       4.397 -21.190  14.875  1.00  0.00           C  
ATOM    596  OE1 GLU A  39       5.031 -21.722  15.754  1.00  0.00           O  
ATOM    597  OE2 GLU A  39       3.360 -20.601  15.070  1.00  0.00           O  
ATOM    598  H   GLU A  39       8.465 -23.116  12.864  1.00  0.00           H  
ATOM    599  HA  GLU A  39       6.110 -22.660  11.337  1.00  0.00           H  
ATOM    600 1HB  GLU A  39       6.131 -22.982  13.795  1.00  0.00           H  
ATOM    601 2HB  GLU A  39       6.974 -21.454  14.002  1.00  0.00           H  
ATOM    602 1HG  GLU A  39       5.043 -20.249  13.085  1.00  0.00           H  
ATOM    603 2HG  GLU A  39       4.199 -21.776  12.840  1.00  0.00           H  
ATOM    604  N   GLN A  40       7.963 -19.972  11.727  1.00  0.00           N  
ATOM    605  CA  GLN A  40       8.204 -18.654  11.158  1.00  0.00           C  
ATOM    606  C   GLN A  40       8.475 -18.698   9.648  1.00  0.00           C  
ATOM    607  O   GLN A  40       8.083 -17.786   8.909  1.00  0.00           O  
ATOM    608  CB  GLN A  40       9.380 -17.986  11.876  1.00  0.00           C  
ATOM    609  CG  GLN A  40       9.073 -17.548  13.298  1.00  0.00           C  
ATOM    610  CD  GLN A  40      10.307 -17.065  14.034  1.00  0.00           C  
ATOM    611  OE1 GLN A  40      11.241 -17.833  14.279  1.00  0.00           O  
ATOM    612  NE2 GLN A  40      10.319 -15.786  14.393  1.00  0.00           N  
ATOM    613  H   GLN A  40       8.596 -20.328  12.428  1.00  0.00           H  
ATOM    614  HA  GLN A  40       7.292 -18.064  11.256  1.00  0.00           H  
ATOM    615 1HB  GLN A  40      10.223 -18.674  11.911  1.00  0.00           H  
ATOM    616 2HB  GLN A  40       9.695 -17.106  11.315  1.00  0.00           H  
ATOM    617 1HG  GLN A  40       8.350 -16.730  13.269  1.00  0.00           H  
ATOM    618 2HG  GLN A  40       8.656 -18.393  13.847  1.00  0.00           H  
ATOM    619 1HE2 GLN A  40      11.108 -15.409  14.881  1.00  0.00           H  
ATOM    620 2HE2 GLN A  40       9.540 -15.198  14.175  1.00  0.00           H  
ATOM    621  N   ALA A  41       9.263 -19.738   9.121  1.00  0.00           N  
ATOM    622  CA  ALA A  41       9.524 -19.980   7.701  1.00  0.00           C  
ATOM    623  C   ALA A  41       8.258 -20.296   6.903  1.00  0.00           C  
ATOM    624  O   ALA A  41       8.139 -19.900   5.745  1.00  0.00           O  
ATOM    625  CB  ALA A  41      10.550 -21.098   7.528  1.00  0.00           C  
ATOM    626  H   ALA A  41       9.697 -20.334   9.810  1.00  0.00           H  
ATOM    627  HA  ALA A  41       9.927 -19.062   7.272  1.00  0.00           H  
ATOM    628 1HB  ALA A  41      10.732 -21.263   6.466  1.00  0.00           H  
ATOM    629 2HB  ALA A  41      11.481 -20.815   8.018  1.00  0.00           H  
ATOM    630 3HB  ALA A  41      10.167 -22.013   7.978  1.00  0.00           H  
ATOM    631  N   LEU A  42       7.333 -21.036   7.510  1.00  0.00           N  
ATOM    632  CA  LEU A  42       6.099 -21.414   6.823  1.00  0.00           C  
ATOM    633  C   LEU A  42       5.219 -20.183   6.740  1.00  0.00           C  
ATOM    634  O   LEU A  42       4.490 -19.994   5.770  1.00  0.00           O  
ATOM    635  CB  LEU A  42       5.371 -22.543   7.564  1.00  0.00           C  
ATOM    636  CG  LEU A  42       6.088 -23.899   7.578  1.00  0.00           C  
ATOM    637  CD1 LEU A  42       5.428 -24.812   8.603  1.00  0.00           C  
ATOM    638  CD2 LEU A  42       6.039 -24.514   6.187  1.00  0.00           C  
ATOM    639  H   LEU A  42       7.480 -21.343   8.461  1.00  0.00           H  
ATOM    640  HA  LEU A  42       6.356 -21.761   5.822  1.00  0.00           H  
ATOM    641 1HB  LEU A  42       5.220 -22.238   8.598  1.00  0.00           H  
ATOM    642 2HB  LEU A  42       4.395 -22.688   7.102  1.00  0.00           H  
ATOM    643  HG  LEU A  42       7.127 -23.759   7.876  1.00  0.00           H  
ATOM    644 1HD1 LEU A  42       5.937 -25.776   8.613  1.00  0.00           H  
ATOM    645 2HD1 LEU A  42       5.494 -24.357   9.591  1.00  0.00           H  
ATOM    646 3HD1 LEU A  42       4.381 -24.958   8.339  1.00  0.00           H  
ATOM    647 1HD2 LEU A  42       6.548 -25.478   6.196  1.00  0.00           H  
ATOM    648 2HD2 LEU A  42       5.000 -24.656   5.888  1.00  0.00           H  
ATOM    649 3HD2 LEU A  42       6.533 -23.849   5.478  1.00  0.00           H  
ATOM    650  N   LYS A  43       5.237 -19.340   7.849  1.00  0.00           N  
ATOM    651  CA  LYS A  43       4.456 -18.106   7.805  1.00  0.00           C  
ATOM    652  C   LYS A  43       5.006 -17.130   6.774  1.00  0.00           C  
ATOM    653  O   LYS A  43       4.243 -16.374   6.161  1.00  0.00           O  
ATOM    654  CB  LYS A  43       4.425 -17.444   9.183  1.00  0.00           C  
ATOM    655  CG  LYS A  43       3.545 -18.156  10.203  1.00  0.00           C  
ATOM    656  CD  LYS A  43       3.607 -17.472  11.560  1.00  0.00           C  
ATOM    657  CE  LYS A  43       2.688 -18.150  12.565  1.00  0.00           C  
ATOM    658  NZ  LYS A  43       2.825 -17.566  13.927  1.00  0.00           N  
ATOM    659  H   LYS A  43       5.744 -19.570   8.691  1.00  0.00           H  
ATOM    660  HA  LYS A  43       3.441 -18.351   7.489  1.00  0.00           H  
ATOM    661 1HB  LYS A  43       5.436 -17.399   9.588  1.00  0.00           H  
ATOM    662 2HB  LYS A  43       4.064 -16.420   9.088  1.00  0.00           H  
ATOM    663 1HG  LYS A  43       2.512 -18.160   9.853  1.00  0.00           H  
ATOM    664 2HG  LYS A  43       3.877 -19.189  10.311  1.00  0.00           H  
ATOM    665 1HD  LYS A  43       4.630 -17.502  11.937  1.00  0.00           H  
ATOM    666 2HD  LYS A  43       3.307 -16.429  11.455  1.00  0.00           H  
ATOM    667 1HE  LYS A  43       1.654 -18.045  12.241  1.00  0.00           H  
ATOM    668 2HE  LYS A  43       2.924 -19.213  12.614  1.00  0.00           H  
ATOM    669 1HZ  LYS A  43       2.201 -18.042  14.563  1.00  0.00           H  
ATOM    670 2HZ  LYS A  43       3.777 -17.674  14.246  1.00  0.00           H  
ATOM    671 3HZ  LYS A  43       2.590 -16.584  13.898  1.00  0.00           H  
ATOM    672  N   LEU A  44       6.343 -17.099   6.589  1.00  0.00           N  
ATOM    673  CA  LEU A  44       6.923 -16.269   5.539  1.00  0.00           C  
ATOM    674  C   LEU A  44       6.463 -16.736   4.158  1.00  0.00           C  
ATOM    675  O   LEU A  44       6.222 -15.922   3.273  1.00  0.00           O  
ATOM    676  CB  LEU A  44       8.454 -16.306   5.618  1.00  0.00           C  
ATOM    677  CG  LEU A  44       9.196 -15.492   4.550  1.00  0.00           C  
ATOM    678  CD1 LEU A  44       8.794 -14.027   4.658  1.00  0.00           C  
ATOM    679  CD2 LEU A  44      10.697 -15.662   4.733  1.00  0.00           C  
ATOM    680  H   LEU A  44       6.955 -17.639   7.183  1.00  0.00           H  
ATOM    681  HA  LEU A  44       6.593 -15.242   5.687  1.00  0.00           H  
ATOM    682 1HB  LEU A  44       8.761 -15.931   6.593  1.00  0.00           H  
ATOM    683 2HB  LEU A  44       8.782 -17.342   5.531  1.00  0.00           H  
ATOM    684  HG  LEU A  44       8.909 -15.844   3.559  1.00  0.00           H  
ATOM    685 1HD1 LEU A  44       9.321 -13.448   3.900  1.00  0.00           H  
ATOM    686 2HD1 LEU A  44       7.719 -13.932   4.504  1.00  0.00           H  
ATOM    687 3HD1 LEU A  44       9.054 -13.651   5.647  1.00  0.00           H  
ATOM    688 1HD2 LEU A  44      11.224 -15.084   3.974  1.00  0.00           H  
ATOM    689 2HD2 LEU A  44      10.985 -15.309   5.723  1.00  0.00           H  
ATOM    690 3HD2 LEU A  44      10.958 -16.716   4.633  1.00  0.00           H  
ATOM    691  N   LEU A  45       6.343 -18.183   3.835  1.00  0.00           N  
ATOM    692  CA  LEU A  45       5.794 -18.696   2.581  1.00  0.00           C  
ATOM    693  C   LEU A  45       4.351 -18.223   2.344  1.00  0.00           C  
ATOM    694  O   LEU A  45       3.984 -17.858   1.244  1.00  0.00           O  
ATOM    695  CB  LEU A  45       5.841 -20.229   2.581  1.00  0.00           C  
ATOM    696  CG  LEU A  45       7.232 -20.852   2.412  1.00  0.00           C  
ATOM    697  CD1 LEU A  45       7.173 -22.332   2.767  1.00  0.00           C  
ATOM    698  CD2 LEU A  45       7.709 -20.652   0.981  1.00  0.00           C  
ATOM    699  H   LEU A  45       6.659 -18.836   4.538  1.00  0.00           H  
ATOM    700  HA  LEU A  45       6.407 -18.328   1.759  1.00  0.00           H  
ATOM    701 1HB  LEU A  45       5.429 -20.589   3.522  1.00  0.00           H  
ATOM    702 2HB  LEU A  45       5.213 -20.596   1.769  1.00  0.00           H  
ATOM    703  HG  LEU A  45       7.931 -20.373   3.098  1.00  0.00           H  
ATOM    704 1HD1 LEU A  45       8.162 -22.775   2.647  1.00  0.00           H  
ATOM    705 2HD1 LEU A  45       6.848 -22.445   3.801  1.00  0.00           H  
ATOM    706 3HD1 LEU A  45       6.468 -22.836   2.107  1.00  0.00           H  
ATOM    707 1HD2 LEU A  45       8.698 -21.094   0.861  1.00  0.00           H  
ATOM    708 2HD2 LEU A  45       7.011 -21.132   0.295  1.00  0.00           H  
ATOM    709 3HD2 LEU A  45       7.759 -19.585   0.760  1.00  0.00           H  
ATOM    710  N   HIS A  46       3.545 -18.239   3.400  1.00  0.00           N  
ATOM    711  CA  HIS A  46       2.168 -17.741   3.358  1.00  0.00           C  
ATOM    712  C   HIS A  46       2.118 -16.246   3.026  1.00  0.00           C  
ATOM    713  O   HIS A  46       1.310 -15.802   2.211  1.00  0.00           O  
ATOM    714  CB  HIS A  46       1.463 -17.995   4.694  1.00  0.00           C  
ATOM    715  CG  HIS A  46       0.022 -17.589   4.701  1.00  0.00           C  
ATOM    716  ND1 HIS A  46      -0.930 -18.212   3.921  1.00  0.00           N  
ATOM    717  CD2 HIS A  46      -0.629 -16.623   5.390  1.00  0.00           C  
ATOM    718  CE1 HIS A  46      -2.106 -17.646   4.133  1.00  0.00           C  
ATOM    719  NE2 HIS A  46      -1.949 -16.680   5.019  1.00  0.00           N  
ATOM    720  H   HIS A  46       3.907 -18.612   4.265  1.00  0.00           H  
ATOM    721  HA  HIS A  46       1.614 -18.265   2.579  1.00  0.00           H  
ATOM    722 1HB  HIS A  46       1.520 -19.057   4.939  1.00  0.00           H  
ATOM    723 2HB  HIS A  46       1.975 -17.449   5.485  1.00  0.00           H  
ATOM    724  HD1 HIS A  46      -0.788 -19.019   3.348  1.00  0.00           H  
ATOM    725  HD2 HIS A  46      -0.298 -15.883   6.119  1.00  0.00           H  
ATOM    726  HE1 HIS A  46      -2.993 -17.999   3.608  1.00  0.00           H  
ATOM    727  N   ALA A  47       3.007 -15.354   3.736  1.00  0.00           N  
ATOM    728  CA  ALA A  47       3.058 -13.935   3.424  1.00  0.00           C  
ATOM    729  C   ALA A  47       3.499 -13.686   1.992  1.00  0.00           C  
ATOM    730  O   ALA A  47       2.939 -12.827   1.324  1.00  0.00           O  
ATOM    731  CB  ALA A  47       3.989 -13.219   4.392  1.00  0.00           C  
ATOM    732  H   ALA A  47       3.581 -15.716   4.486  1.00  0.00           H  
ATOM    733  HA  ALA A  47       2.051 -13.526   3.502  1.00  0.00           H  
ATOM    734 1HB  ALA A  47       4.015 -12.156   4.152  1.00  0.00           H  
ATOM    735 2HB  ALA A  47       3.627 -13.352   5.411  1.00  0.00           H  
ATOM    736 3HB  ALA A  47       4.992 -13.634   4.306  1.00  0.00           H  
ATOM    737  N   ALA A  48       4.477 -14.453   1.514  1.00  0.00           N  
ATOM    738  CA  ALA A  48       4.917 -14.350   0.124  1.00  0.00           C  
ATOM    739  C   ALA A  48       3.772 -14.656  -0.861  1.00  0.00           C  
ATOM    740  O   ALA A  48       3.680 -14.040  -1.918  1.00  0.00           O  
ATOM    741  CB  ALA A  48       6.095 -15.283  -0.120  1.00  0.00           C  
ATOM    742  H   ALA A  48       4.927 -15.123   2.123  1.00  0.00           H  
ATOM    743  HA  ALA A  48       5.194 -13.313  -0.066  1.00  0.00           H  
ATOM    744 1HB  ALA A  48       6.423 -15.191  -1.155  1.00  0.00           H  
ATOM    745 2HB  ALA A  48       6.915 -15.017   0.544  1.00  0.00           H  
ATOM    746 3HB  ALA A  48       5.789 -16.310   0.073  1.00  0.00           H  
ATOM    747  N   ALA A  49       2.860 -15.761  -0.596  1.00  0.00           N  
ATOM    748  CA  ALA A  49       1.661 -16.052  -1.400  1.00  0.00           C  
ATOM    749  C   ALA A  49       0.612 -14.930  -1.432  1.00  0.00           C  
ATOM    750  O   ALA A  49      -0.053 -14.739  -2.441  1.00  0.00           O  
ATOM    751  CB  ALA A  49       1.010 -17.379  -0.952  1.00  0.00           C  
ATOM    752  H   ALA A  49       3.087 -16.361   0.184  1.00  0.00           H  
ATOM    753  HA  ALA A  49       1.967 -16.145  -2.443  1.00  0.00           H  
ATOM    754 1HB  ALA A  49       0.125 -17.572  -1.560  1.00  0.00           H  
ATOM    755 2HB  ALA A  49       1.723 -18.193  -1.078  1.00  0.00           H  
ATOM    756 3HB  ALA A  49       0.721 -17.307   0.095  1.00  0.00           H  
ATOM    757  N   VAL A  50       0.433 -14.225  -0.285  1.00  0.00           N  
ATOM    758  CA  VAL A  50      -0.459 -13.072  -0.225  1.00  0.00           C  
ATOM    759  C   VAL A  50       0.115 -11.932  -1.053  1.00  0.00           C  
ATOM    760  O   VAL A  50      -0.617 -11.258  -1.770  1.00  0.00           O  
ATOM    761  CB  VAL A  50      -0.654 -12.608   1.231  1.00  0.00           C  
ATOM    762  CG1 VAL A  50      -1.462 -11.319   1.275  1.00  0.00           C  
ATOM    763  CG2 VAL A  50      -1.340 -13.702   2.035  1.00  0.00           C  
ATOM    764  H   VAL A  50       0.893 -14.535   0.558  1.00  0.00           H  
ATOM    765  HA  VAL A  50      -1.428 -13.362  -0.632  1.00  0.00           H  
ATOM    766  HB  VAL A  50       0.321 -12.392   1.667  1.00  0.00           H  
ATOM    767 1HG1 VAL A  50      -1.590 -11.006   2.312  1.00  0.00           H  
ATOM    768 2HG1 VAL A  50      -0.935 -10.541   0.724  1.00  0.00           H  
ATOM    769 3HG1 VAL A  50      -2.439 -11.487   0.824  1.00  0.00           H  
ATOM    770 1HG2 VAL A  50      -1.474 -13.367   3.064  1.00  0.00           H  
ATOM    771 2HG2 VAL A  50      -2.313 -13.922   1.595  1.00  0.00           H  
ATOM    772 3HG2 VAL A  50      -0.725 -14.602   2.024  1.00  0.00           H  
ATOM    773  N   LEU A  51       1.494 -11.646  -0.989  1.00  0.00           N  
ATOM    774  CA  LEU A  51       2.235 -10.575  -1.656  1.00  0.00           C  
ATOM    775  C   LEU A  51       2.379 -10.809  -3.150  1.00  0.00           C  
ATOM    776  O   LEU A  51       2.372  -9.857  -3.921  1.00  0.00           O  
ATOM    777  CB  LEU A  51       3.629 -10.434  -1.031  1.00  0.00           C  
ATOM    778  CG  LEU A  51       3.657  -9.978   0.434  1.00  0.00           C  
ATOM    779  CD1 LEU A  51       5.052 -10.193   1.006  1.00  0.00           C  
ATOM    780  CD2 LEU A  51       3.252  -8.513   0.518  1.00  0.00           C  
ATOM    781  H   LEU A  51       1.982 -12.253  -0.343  1.00  0.00           H  
ATOM    782  HA  LEU A  51       1.694  -9.639  -1.517  1.00  0.00           H  
ATOM    783 1HB  LEU A  51       4.134 -11.396  -1.088  1.00  0.00           H  
ATOM    784 2HB  LEU A  51       4.200  -9.711  -1.614  1.00  0.00           H  
ATOM    785  HG  LEU A  51       2.961 -10.581   1.016  1.00  0.00           H  
ATOM    786 1HD1 LEU A  51       5.072  -9.869   2.047  1.00  0.00           H  
ATOM    787 2HD1 LEU A  51       5.308 -11.251   0.951  1.00  0.00           H  
ATOM    788 3HD1 LEU A  51       5.774  -9.614   0.432  1.00  0.00           H  
ATOM    789 1HD2 LEU A  51       3.272  -8.189   1.559  1.00  0.00           H  
ATOM    790 2HD2 LEU A  51       3.949  -7.909  -0.064  1.00  0.00           H  
ATOM    791 3HD2 LEU A  51       2.245  -8.391   0.119  1.00  0.00           H  
ATOM    792  N   GLY A  52       2.532 -12.102  -3.582  1.00  0.00           N  
ATOM    793  CA  GLY A  52       2.767 -12.425  -4.977  1.00  0.00           C  
ATOM    794  C   GLY A  52       4.246 -12.353  -5.345  1.00  0.00           C  
ATOM    795  O   GLY A  52       4.607 -12.156  -6.505  1.00  0.00           O  
ATOM    796  H   GLY A  52       2.462 -12.851  -2.908  1.00  0.00           H  
ATOM    797 1HA  GLY A  52       2.395 -13.430  -5.185  1.00  0.00           H  
ATOM    798 2HA  GLY A  52       2.207 -11.738  -5.609  1.00  0.00           H  
ATOM    799  N   THR A  53       5.106 -12.502  -4.347  1.00  0.00           N  
ATOM    800  CA  THR A  53       6.540 -12.351  -4.538  1.00  0.00           C  
ATOM    801  C   THR A  53       7.245 -13.576  -3.954  1.00  0.00           C  
ATOM    802  O   THR A  53       6.607 -14.448  -3.366  1.00  0.00           O  
ATOM    803  CB  THR A  53       7.070 -11.063  -3.882  1.00  0.00           C  
ATOM    804  OG1 THR A  53       7.016 -11.194  -2.455  1.00  0.00           O  
ATOM    805  CG2 THR A  53       6.235  -9.866  -4.308  1.00  0.00           C  
ATOM    806  H   THR A  53       4.754 -12.724  -3.425  1.00  0.00           H  
ATOM    807  HA  THR A  53       6.740 -12.279  -5.607  1.00  0.00           H  
ATOM    808  HB  THR A  53       8.105 -10.902  -4.180  1.00  0.00           H  
ATOM    809  HG1 THR A  53       7.684 -11.822  -2.167  1.00  0.00           H  
ATOM    810 1HG2 THR A  53       6.625  -8.964  -3.835  1.00  0.00           H  
ATOM    811 2HG2 THR A  53       6.283  -9.756  -5.392  1.00  0.00           H  
ATOM    812 3HG2 THR A  53       5.200 -10.016  -4.005  1.00  0.00           H  
ATOM    813  N   THR A  54       8.563 -13.636  -4.094  1.00  0.00           N  
ATOM    814  CA  THR A  54       9.331 -14.675  -3.413  1.00  0.00           C  
ATOM    815  C   THR A  54       9.509 -14.364  -1.931  1.00  0.00           C  
ATOM    816  O   THR A  54       9.242 -13.248  -1.486  1.00  0.00           O  
ATOM    817  CB  THR A  54      10.711 -14.859  -4.069  1.00  0.00           C  
ATOM    818  OG1 THR A  54      11.509 -13.689  -3.848  1.00  0.00           O  
ATOM    819  CG2 THR A  54      10.565 -15.093  -5.564  1.00  0.00           C  
ATOM    820  H   THR A  54       9.048 -12.966  -4.672  1.00  0.00           H  
ATOM    821  HA  THR A  54       8.815 -15.627  -3.543  1.00  0.00           H  
ATOM    822  HB  THR A  54      11.216 -15.715  -3.621  1.00  0.00           H  
ATOM    823  HG1 THR A  54      12.382 -13.821  -4.223  1.00  0.00           H  
ATOM    824 1HG2 THR A  54      11.550 -15.222  -6.011  1.00  0.00           H  
ATOM    825 2HG2 THR A  54       9.968 -15.989  -5.736  1.00  0.00           H  
ATOM    826 3HG2 THR A  54      10.070 -14.236  -6.019  1.00  0.00           H  
ATOM    827  N   VAL A  55       9.979 -15.354  -1.172  1.00  0.00           N  
ATOM    828  CA  VAL A  55      10.214 -15.163   0.254  1.00  0.00           C  
ATOM    829  C   VAL A  55      11.390 -14.211   0.489  1.00  0.00           C  
ATOM    830  O   VAL A  55      11.385 -13.442   1.450  1.00  0.00           O  
ATOM    831  CB  VAL A  55      10.502 -16.515   0.934  1.00  0.00           C  
ATOM    832  CG1 VAL A  55       9.241 -17.365   0.984  1.00  0.00           C  
ATOM    833  CG2 VAL A  55      11.613 -17.241   0.191  1.00  0.00           C  
ATOM    834  H   VAL A  55      10.176 -16.252  -1.586  1.00  0.00           H  
ATOM    835  HA  VAL A  55       9.355 -14.643   0.680  1.00  0.00           H  
ATOM    836  HB  VAL A  55      10.810 -16.335   1.964  1.00  0.00           H  
ATOM    837 1HG1 VAL A  55       9.463 -18.316   1.468  1.00  0.00           H  
ATOM    838 2HG1 VAL A  55       8.472 -16.841   1.551  1.00  0.00           H  
ATOM    839 3HG1 VAL A  55       8.885 -17.548  -0.030  1.00  0.00           H  
ATOM    840 1HG2 VAL A  55      11.812 -18.196   0.678  1.00  0.00           H  
ATOM    841 2HG2 VAL A  55      11.308 -17.416  -0.841  1.00  0.00           H  
ATOM    842 3HG2 VAL A  55      12.518 -16.633   0.204  1.00  0.00           H  
ATOM    843  N   GLU A  56      12.364 -14.229  -0.417  1.00  0.00           N  
ATOM    844  CA  GLU A  56      13.490 -13.293  -0.356  1.00  0.00           C  
ATOM    845  C   GLU A  56      13.012 -11.859  -0.556  1.00  0.00           C  
ATOM    846  O   GLU A  56      13.427 -10.946   0.157  1.00  0.00           O  
ATOM    847  CB  GLU A  56      14.541 -13.644  -1.411  1.00  0.00           C  
ATOM    848  CG  GLU A  56      15.232 -14.982  -1.190  1.00  0.00           C  
ATOM    849  CD  GLU A  56      14.422 -16.148  -1.686  1.00  0.00           C  
ATOM    850  OE1 GLU A  56      13.358 -15.926  -2.213  1.00  0.00           O  
ATOM    851  OE2 GLU A  56      14.868 -17.261  -1.539  1.00  0.00           O  
ATOM    852  H   GLU A  56      12.331 -14.908  -1.166  1.00  0.00           H  
ATOM    853  HA  GLU A  56      13.946 -13.364   0.631  1.00  0.00           H  
ATOM    854 1HB  GLU A  56      14.074 -13.667  -2.396  1.00  0.00           H  
ATOM    855 2HB  GLU A  56      15.309 -12.871  -1.431  1.00  0.00           H  
ATOM    856 1HG  GLU A  56      16.191 -14.974  -1.708  1.00  0.00           H  
ATOM    857 2HG  GLU A  56      15.426 -15.108  -0.126  1.00  0.00           H  
ATOM    858  N   GLU A  57      12.114 -11.673  -1.516  1.00  0.00           N  
ATOM    859  CA  GLU A  57      11.550 -10.350  -1.771  1.00  0.00           C  
ATOM    860  C   GLU A  57      10.695  -9.895  -0.595  1.00  0.00           C  
ATOM    861  O   GLU A  57      10.704  -8.717  -0.226  1.00  0.00           O  
ATOM    862  CB  GLU A  57      10.715 -10.359  -3.053  1.00  0.00           C  
ATOM    863  CG  GLU A  57      11.529 -10.466  -4.334  1.00  0.00           C  
ATOM    864  CD  GLU A  57      10.673 -10.580  -5.565  1.00  0.00           C  
ATOM    865  OE1 GLU A  57       9.935 -11.531  -5.665  1.00  0.00           O  
ATOM    866  OE2 GLU A  57      10.756  -9.716  -6.405  1.00  0.00           O  
ATOM    867  H   GLU A  57      11.814 -12.453  -2.082  1.00  0.00           H  
ATOM    868  HA  GLU A  57      12.370  -9.637  -1.865  1.00  0.00           H  
ATOM    869 1HB  GLU A  57      10.019 -11.198  -3.028  1.00  0.00           H  
ATOM    870 2HB  GLU A  57      10.123  -9.445  -3.108  1.00  0.00           H  
ATOM    871 1HG  GLU A  57      12.160  -9.582  -4.426  1.00  0.00           H  
ATOM    872 2HG  GLU A  57      12.180 -11.337  -4.268  1.00  0.00           H  
ATOM    873  N   ALA A  58       9.960 -10.839  -0.010  1.00  0.00           N  
ATOM    874  CA  ALA A  58       9.067 -10.535   1.096  1.00  0.00           C  
ATOM    875  C   ALA A  58       9.849  -9.973   2.282  1.00  0.00           C  
ATOM    876  O   ALA A  58       9.387  -9.048   2.958  1.00  0.00           O  
ATOM    877  CB  ALA A  58       8.289 -11.776   1.508  1.00  0.00           C  
ATOM    878  H   ALA A  58      10.026 -11.791  -0.343  1.00  0.00           H  
ATOM    879  HA  ALA A  58       8.366  -9.769   0.765  1.00  0.00           H  
ATOM    880 1HB  ALA A  58       7.627 -11.532   2.338  1.00  0.00           H  
ATOM    881 2HB  ALA A  58       7.698 -12.132   0.664  1.00  0.00           H  
ATOM    882 3HB  ALA A  58       8.985 -12.554   1.816  1.00  0.00           H  
ATOM    883  N   VAL A  59      11.037 -10.531   2.517  1.00  0.00           N  
ATOM    884  CA  VAL A  59      11.902 -10.086   3.607  1.00  0.00           C  
ATOM    885  C   VAL A  59      12.499  -8.739   3.265  1.00  0.00           C  
ATOM    886  O   VAL A  59      12.535  -7.831   4.098  1.00  0.00           O  
ATOM    887  CB  VAL A  59      13.033 -11.100   3.861  1.00  0.00           C  
ATOM    888  CG1 VAL A  59      14.047 -10.532   4.844  1.00  0.00           C  
ATOM    889  CG2 VAL A  59      12.451 -12.406   4.381  1.00  0.00           C  
ATOM    890  H   VAL A  59      11.346 -11.287   1.920  1.00  0.00           H  
ATOM    891  HA  VAL A  59      11.307 -10.023   4.518  1.00  0.00           H  
ATOM    892  HB  VAL A  59      13.561 -11.284   2.925  1.00  0.00           H  
ATOM    893 1HG1 VAL A  59      14.839 -11.262   5.012  1.00  0.00           H  
ATOM    894 2HG1 VAL A  59      14.477  -9.618   4.436  1.00  0.00           H  
ATOM    895 3HG1 VAL A  59      13.552 -10.311   5.790  1.00  0.00           H  
ATOM    896 1HG2 VAL A  59      13.256 -13.118   4.558  1.00  0.00           H  
ATOM    897 2HG2 VAL A  59      11.918 -12.220   5.314  1.00  0.00           H  
ATOM    898 3HG2 VAL A  59      11.760 -12.815   3.644  1.00  0.00           H  
ATOM    899  N   LYS A  60      12.995  -8.626   2.001  1.00  0.00           N  
ATOM    900  CA  LYS A  60      13.619  -7.376   1.606  1.00  0.00           C  
ATOM    901  C   LYS A  60      12.618  -6.253   1.783  1.00  0.00           C  
ATOM    902  O   LYS A  60      12.950  -5.213   2.334  1.00  0.00           O  
ATOM    903  CB  LYS A  60      14.112  -7.437   0.159  1.00  0.00           C  
ATOM    904  CG  LYS A  60      15.357  -8.291  -0.046  1.00  0.00           C  
ATOM    905  CD  LYS A  60      15.749  -8.352  -1.515  1.00  0.00           C  
ATOM    906  CE  LYS A  60      16.975  -9.228  -1.725  1.00  0.00           C  
ATOM    907  NZ  LYS A  60      17.349  -9.326  -3.162  1.00  0.00           N  
ATOM    908  H   LYS A  60      12.953  -9.386   1.337  1.00  0.00           H  
ATOM    909  HA  LYS A  60      14.488  -7.208   2.245  1.00  0.00           H  
ATOM    910 1HB  LYS A  60      13.323  -7.837  -0.478  1.00  0.00           H  
ATOM    911 2HB  LYS A  60      14.336  -6.429  -0.192  1.00  0.00           H  
ATOM    912 1HG  LYS A  60      16.185  -7.870   0.525  1.00  0.00           H  
ATOM    913 2HG  LYS A  60      15.167  -9.302   0.313  1.00  0.00           H  
ATOM    914 1HD  LYS A  60      14.919  -8.755  -2.097  1.00  0.00           H  
ATOM    915 2HD  LYS A  60      15.967  -7.346  -1.875  1.00  0.00           H  
ATOM    916 1HE  LYS A  60      17.816  -8.816  -1.170  1.00  0.00           H  
ATOM    917 2HE  LYS A  60      16.774 -10.231  -1.346  1.00  0.00           H  
ATOM    918 1HZ  LYS A  60      18.164  -9.915  -3.259  1.00  0.00           H  
ATOM    919 2HZ  LYS A  60      16.582  -9.725  -3.684  1.00  0.00           H  
ATOM    920 3HZ  LYS A  60      17.556  -8.405  -3.520  1.00  0.00           H  
ATOM    921  N   ARG A  61      11.379  -6.487   1.352  1.00  0.00           N  
ATOM    922  CA  ARG A  61      10.331  -5.488   1.537  1.00  0.00           C  
ATOM    923  C   ARG A  61       9.973  -5.225   3.001  1.00  0.00           C  
ATOM    924  O   ARG A  61       9.714  -4.090   3.377  1.00  0.00           O  
ATOM    925  CB  ARG A  61       9.074  -5.920   0.796  1.00  0.00           C  
ATOM    926  CG  ARG A  61       9.181  -5.881  -0.720  1.00  0.00           C  
ATOM    927  CD  ARG A  61       7.947  -6.392  -1.370  1.00  0.00           C  
ATOM    928  NE  ARG A  61       6.828  -5.479  -1.206  1.00  0.00           N  
ATOM    929  CZ  ARG A  61       5.548  -5.775  -1.503  1.00  0.00           C  
ATOM    930  NH1 ARG A  61       5.242  -6.962  -1.978  1.00  0.00           N  
ATOM    931  NH2 ARG A  61       4.600  -4.874  -1.317  1.00  0.00           N  
ATOM    932  H   ARG A  61      11.154  -7.356   0.892  1.00  0.00           H  
ATOM    933  HA  ARG A  61      10.705  -4.524   1.190  1.00  0.00           H  
ATOM    934 1HB  ARG A  61       8.817  -6.939   1.082  1.00  0.00           H  
ATOM    935 2HB  ARG A  61       8.243  -5.278   1.086  1.00  0.00           H  
ATOM    936 1HG  ARG A  61       9.339  -4.853  -1.047  1.00  0.00           H  
ATOM    937 2HG  ARG A  61      10.020  -6.498  -1.043  1.00  0.00           H  
ATOM    938 1HD  ARG A  61       8.125  -6.524  -2.437  1.00  0.00           H  
ATOM    939 2HD  ARG A  61       7.673  -7.350  -0.928  1.00  0.00           H  
ATOM    940  HE  ARG A  61       7.025  -4.556  -0.842  1.00  0.00           H  
ATOM    941 1HH1 ARG A  61       5.966  -7.652  -2.121  1.00  0.00           H  
ATOM    942 2HH1 ARG A  61       4.282  -7.185  -2.201  1.00  0.00           H  
ATOM    943 1HH2 ARG A  61       4.836  -3.961  -0.952  1.00  0.00           H  
ATOM    944 2HH2 ARG A  61       3.641  -5.095  -1.540  1.00  0.00           H  
ATOM    945  N   ALA A  62       9.918  -6.312   3.812  1.00  0.00           N  
ATOM    946  CA  ALA A  62       9.626  -6.143   5.240  1.00  0.00           C  
ATOM    947  C   ALA A  62      10.685  -5.294   5.934  1.00  0.00           C  
ATOM    948  O   ALA A  62      10.375  -4.459   6.782  1.00  0.00           O  
ATOM    949  CB  ALA A  62       9.486  -7.504   5.926  1.00  0.00           C  
ATOM    950  H   ALA A  62      10.047  -7.243   3.444  1.00  0.00           H  
ATOM    951  HA  ALA A  62       8.681  -5.605   5.330  1.00  0.00           H  
ATOM    952 1HB  ALA A  62       9.270  -7.358   6.984  1.00  0.00           H  
ATOM    953 2HB  ALA A  62       8.675  -8.065   5.464  1.00  0.00           H  
ATOM    954 3HB  ALA A  62      10.415  -8.061   5.820  1.00  0.00           H  
ATOM    955  N   LEU A  63      11.938  -5.508   5.538  1.00  0.00           N  
ATOM    956  CA  LEU A  63      13.081  -4.790   6.098  1.00  0.00           C  
ATOM    957  C   LEU A  63      13.008  -3.302   5.772  1.00  0.00           C  
ATOM    958  O   LEU A  63      13.299  -2.455   6.628  1.00  0.00           O  
ATOM    959  CB  LEU A  63      14.393  -5.374   5.558  1.00  0.00           C  
ATOM    960  CG  LEU A  63      14.794  -6.743   6.124  1.00  0.00           C  
ATOM    961  CD1 LEU A  63      15.909  -7.337   5.274  1.00  0.00           C  
ATOM    962  CD2 LEU A  63      15.235  -6.584   7.571  1.00  0.00           C  
ATOM    963  H   LEU A  63      12.093  -6.198   4.817  1.00  0.00           H  
ATOM    964  HA  LEU A  63      13.058  -4.893   7.182  1.00  0.00           H  
ATOM    965 1HB  LEU A  63      14.309  -5.475   4.477  1.00  0.00           H  
ATOM    966 2HB  LEU A  63      15.200  -4.676   5.776  1.00  0.00           H  
ATOM    967  HG  LEU A  63      13.941  -7.421   6.077  1.00  0.00           H  
ATOM    968 1HD1 LEU A  63      16.194  -8.309   5.676  1.00  0.00           H  
ATOM    969 2HD1 LEU A  63      15.560  -7.458   4.248  1.00  0.00           H  
ATOM    970 3HD1 LEU A  63      16.771  -6.672   5.289  1.00  0.00           H  
ATOM    971 1HD2 LEU A  63      15.520  -7.557   7.974  1.00  0.00           H  
ATOM    972 2HD2 LEU A  63      16.089  -5.907   7.620  1.00  0.00           H  
ATOM    973 3HD2 LEU A  63      14.414  -6.174   8.159  1.00  0.00           H  
ATOM    974  N   LYS A  64      12.608  -2.991   4.541  1.00  0.00           N  
ATOM    975  CA  LYS A  64      12.445  -1.597   4.115  1.00  0.00           C  
ATOM    976  C   LYS A  64      11.347  -0.894   4.916  1.00  0.00           C  
ATOM    977  O   LYS A  64      11.513   0.245   5.350  1.00  0.00           O  
ATOM    978  CB  LYS A  64      12.129  -1.529   2.620  1.00  0.00           C  
ATOM    979  CG  LYS A  64      13.304  -1.870   1.712  1.00  0.00           C  
ATOM    980  CD  LYS A  64      12.904  -1.811   0.245  1.00  0.00           C  
ATOM    981  CE  LYS A  64      14.072  -2.168  -0.662  1.00  0.00           C  
ATOM    982  NZ  LYS A  64      13.688  -2.143  -2.100  1.00  0.00           N  
ATOM    983  H   LYS A  64      12.412  -3.732   3.883  1.00  0.00           H  
ATOM    984  HA  LYS A  64      13.385  -1.072   4.282  1.00  0.00           H  
ATOM    985 1HB  LYS A  64      11.316  -2.218   2.388  1.00  0.00           H  
ATOM    986 2HB  LYS A  64      11.790  -0.525   2.365  1.00  0.00           H  
ATOM    987 1HG  LYS A  64      14.116  -1.164   1.887  1.00  0.00           H  
ATOM    988 2HG  LYS A  64      13.662  -2.873   1.942  1.00  0.00           H  
ATOM    989 1HD  LYS A  64      12.086  -2.508   0.062  1.00  0.00           H  
ATOM    990 2HD  LYS A  64      12.562  -0.805   0.002  1.00  0.00           H  
ATOM    991 1HE  LYS A  64      14.885  -1.461  -0.504  1.00  0.00           H  
ATOM    992 2HE  LYS A  64      14.434  -3.166  -0.414  1.00  0.00           H  
ATOM    993 1HZ  LYS A  64      14.488  -2.386  -2.667  1.00  0.00           H  
ATOM    994 2HZ  LYS A  64      12.946  -2.810  -2.262  1.00  0.00           H  
ATOM    995 3HZ  LYS A  64      13.368  -1.218  -2.347  1.00  0.00           H  
ATOM    996  N   LEU A  65      10.220  -1.577   5.092  1.00  0.00           N  
ATOM    997  CA  LEU A  65       9.092  -1.032   5.849  1.00  0.00           C  
ATOM    998  C   LEU A  65       9.408  -1.005   7.352  1.00  0.00           C  
ATOM    999  O   LEU A  65       9.010  -0.090   8.067  1.00  0.00           O  
ATOM   1000  CB  LEU A  65       7.830  -1.865   5.594  1.00  0.00           C  
ATOM   1001  CG  LEU A  65       6.538  -1.325   6.221  1.00  0.00           C  
ATOM   1002  CD1 LEU A  65       6.238   0.056   5.656  1.00  0.00           C  
ATOM   1003  CD2 LEU A  65       5.396  -2.290   5.942  1.00  0.00           C  
ATOM   1004  H   LEU A  65      10.141  -2.501   4.690  1.00  0.00           H  
ATOM   1005  HA  LEU A  65       8.907  -0.015   5.507  1.00  0.00           H  
ATOM   1006 1HB  LEU A  65       7.671  -1.936   4.519  1.00  0.00           H  
ATOM   1007 2HB  LEU A  65       7.992  -2.870   5.984  1.00  0.00           H  
ATOM   1008  HG  LEU A  65       6.672  -1.223   7.299  1.00  0.00           H  
ATOM   1009 1HD1 LEU A  65       5.320   0.440   6.102  1.00  0.00           H  
ATOM   1010 2HD1 LEU A  65       7.063   0.731   5.887  1.00  0.00           H  
ATOM   1011 3HD1 LEU A  65       6.116  -0.011   4.576  1.00  0.00           H  
ATOM   1012 1HD2 LEU A  65       4.478  -1.907   6.389  1.00  0.00           H  
ATOM   1013 2HD2 LEU A  65       5.260  -2.392   4.865  1.00  0.00           H  
ATOM   1014 3HD2 LEU A  65       5.629  -3.264   6.372  1.00  0.00           H  
ATOM   1015  N   LYS A  66      10.129  -2.026   7.802  1.00  0.00           N  
ATOM   1016  CA  LYS A  66      10.600  -2.163   9.174  1.00  0.00           C  
ATOM   1017  C   LYS A  66      11.299  -0.905   9.672  1.00  0.00           C  
ATOM   1018  O   LYS A  66      10.959  -0.363  10.721  1.00  0.00           O  
ATOM   1019  CB  LYS A  66      11.542  -3.362   9.292  1.00  0.00           C  
ATOM   1020  CG  LYS A  66      12.057  -3.621  10.701  1.00  0.00           C  
ATOM   1021  CD  LYS A  66      13.136  -4.693  10.707  1.00  0.00           C  
ATOM   1022  CE  LYS A  66      13.624  -4.982  12.119  1.00  0.00           C  
ATOM   1023  NZ  LYS A  66      14.408  -3.848  12.680  1.00  0.00           N  
ATOM   1024  H   LYS A  66      10.358  -2.747   7.130  1.00  0.00           H  
ATOM   1025  HA  LYS A  66       9.742  -2.363   9.817  1.00  0.00           H  
ATOM   1026 1HB  LYS A  66      11.029  -4.263   8.952  1.00  0.00           H  
ATOM   1027 2HB  LYS A  66      12.404  -3.213   8.642  1.00  0.00           H  
ATOM   1028 1HG  LYS A  66      12.470  -2.699  11.113  1.00  0.00           H  
ATOM   1029 2HG  LYS A  66      11.233  -3.944  11.336  1.00  0.00           H  
ATOM   1030 1HD  LYS A  66      12.739  -5.612  10.273  1.00  0.00           H  
ATOM   1031 2HD  LYS A  66      13.981  -4.362  10.102  1.00  0.00           H  
ATOM   1032 1HE  LYS A  66      12.770  -5.172  12.766  1.00  0.00           H  
ATOM   1033 2HE  LYS A  66      14.252  -5.873  12.112  1.00  0.00           H  
ATOM   1034 1HZ  LYS A  66      14.713  -4.079  13.615  1.00  0.00           H  
ATOM   1035 2HZ  LYS A  66      15.215  -3.674  12.096  1.00  0.00           H  
ATOM   1036 3HZ  LYS A  66      13.830  -3.021  12.709  1.00  0.00           H  
ATOM   1037  N   THR A  67      12.283  -0.436   8.915  1.00  0.00           N  
ATOM   1038  CA  THR A  67      12.989   0.789   9.284  1.00  0.00           C  
ATOM   1039  C   THR A  67      12.081   2.016   9.213  1.00  0.00           C  
ATOM   1040  O   THR A  67      12.094   2.862  10.104  1.00  0.00           O  
ATOM   1041  CB  THR A  67      14.218   1.007   8.382  1.00  0.00           C  
ATOM   1042  OG1 THR A  67      15.125  -0.093   8.531  1.00  0.00           O  
ATOM   1043  CG2 THR A  67      14.929   2.299   8.753  1.00  0.00           C  
ATOM   1044  H   THR A  67      12.554  -0.926   8.074  1.00  0.00           H  
ATOM   1045  HA  THR A  67      13.314   0.703  10.322  1.00  0.00           H  
ATOM   1046  HB  THR A  67      13.900   1.060   7.341  1.00  0.00           H  
ATOM   1047  HG1 THR A  67      14.775  -0.859   8.070  1.00  0.00           H  
ATOM   1048 1HG2 THR A  67      15.795   2.438   8.105  1.00  0.00           H  
ATOM   1049 2HG2 THR A  67      14.247   3.139   8.631  1.00  0.00           H  
ATOM   1050 3HG2 THR A  67      15.259   2.248   9.789  1.00  0.00           H  
ATOM   1051  N   LYS A  68      11.283   2.102   8.155  1.00  0.00           N  
ATOM   1052  CA  LYS A  68      10.397   3.251   7.961  1.00  0.00           C  
ATOM   1053  C   LYS A  68       9.412   3.466   9.130  1.00  0.00           C  
ATOM   1054  O   LYS A  68       9.215   4.600   9.573  1.00  0.00           O  
ATOM   1055  CB  LYS A  68       9.621   3.089   6.653  1.00  0.00           C  
ATOM   1056  CG  LYS A  68       8.682   4.244   6.331  1.00  0.00           C  
ATOM   1057  CD  LYS A  68       7.989   4.036   4.993  1.00  0.00           C  
ATOM   1058  CE  LYS A  68       7.016   5.166   4.691  1.00  0.00           C  
ATOM   1059  NZ  LYS A  68       6.331   4.977   3.384  1.00  0.00           N  
ATOM   1060  H   LYS A  68      11.286   1.361   7.469  1.00  0.00           H  
ATOM   1061  HA  LYS A  68      11.003   4.159   7.954  1.00  0.00           H  
ATOM   1062 1HB  LYS A  68      10.322   2.988   5.824  1.00  0.00           H  
ATOM   1063 2HB  LYS A  68       9.027   2.176   6.693  1.00  0.00           H  
ATOM   1064 1HG  LYS A  68       7.926   4.327   7.113  1.00  0.00           H  
ATOM   1065 2HG  LYS A  68       9.247   5.174   6.297  1.00  0.00           H  
ATOM   1066 1HD  LYS A  68       8.736   3.989   4.199  1.00  0.00           H  
ATOM   1067 2HD  LYS A  68       7.441   3.094   5.009  1.00  0.00           H  
ATOM   1068 1HE  LYS A  68       6.263   5.218   5.477  1.00  0.00           H  
ATOM   1069 2HE  LYS A  68       7.554   6.114   4.671  1.00  0.00           H  
ATOM   1070 1HZ  LYS A  68       5.696   5.746   3.221  1.00  0.00           H  
ATOM   1071 2HZ  LYS A  68       7.019   4.947   2.644  1.00  0.00           H  
ATOM   1072 3HZ  LYS A  68       5.813   4.111   3.397  1.00  0.00           H  
ATOM   1073  N   LEU A  69       8.809   2.390   9.639  1.00  0.00           N  
ATOM   1074  CA  LEU A  69       7.787   2.523  10.679  1.00  0.00           C  
ATOM   1075  C   LEU A  69       8.349   2.415  12.102  1.00  0.00           C  
ATOM   1076  O   LEU A  69       7.780   2.966  13.050  1.00  0.00           O  
ATOM   1077  CB  LEU A  69       6.708   1.451  10.480  1.00  0.00           C  
ATOM   1078  CG  LEU A  69       5.958   1.503   9.143  1.00  0.00           C  
ATOM   1079  CD1 LEU A  69       4.980   0.339   9.063  1.00  0.00           C  
ATOM   1080  CD2 LEU A  69       5.233   2.835   9.019  1.00  0.00           C  
ATOM   1081  H   LEU A  69       9.055   1.468   9.306  1.00  0.00           H  
ATOM   1082  HA  LEU A  69       7.352   3.520  10.608  1.00  0.00           H  
ATOM   1083 1HB  LEU A  69       7.175   0.470  10.559  1.00  0.00           H  
ATOM   1084 2HB  LEU A  69       5.972   1.546  11.277  1.00  0.00           H  
ATOM   1085  HG  LEU A  69       6.668   1.399   8.322  1.00  0.00           H  
ATOM   1086 1HD1 LEU A  69       4.447   0.376   8.113  1.00  0.00           H  
ATOM   1087 2HD1 LEU A  69       5.527  -0.602   9.134  1.00  0.00           H  
ATOM   1088 3HD1 LEU A  69       4.266   0.407   9.882  1.00  0.00           H  
ATOM   1089 1HD2 LEU A  69       4.700   2.873   8.069  1.00  0.00           H  
ATOM   1090 2HD2 LEU A  69       4.521   2.940   9.838  1.00  0.00           H  
ATOM   1091 3HD2 LEU A  69       5.957   3.649   9.062  1.00  0.00           H  
ATOM   1092  N   GLY A  70       9.454   1.694  12.254  1.00  0.00           N  
ATOM   1093  CA  GLY A  70       9.967   1.395  13.579  1.00  0.00           C  
ATOM   1094  C   GLY A  70       9.291   0.184  14.192  1.00  0.00           C  
ATOM   1095  O   GLY A  70       8.911   0.191  15.362  1.00  0.00           O  
ATOM   1096  H   GLY A  70       9.949   1.346  11.445  1.00  0.00           H  
ATOM   1097 1HA  GLY A  70      11.041   1.218  13.522  1.00  0.00           H  
ATOM   1098 2HA  GLY A  70       9.819   2.256  14.228  1.00  0.00           H  
ATOM   1099  N   VAL A  71       9.136  -0.867  13.391  1.00  0.00           N  
ATOM   1100  CA  VAL A  71       8.437  -2.060  13.845  1.00  0.00           C  
ATOM   1101  C   VAL A  71       9.375  -3.232  13.693  1.00  0.00           C  
ATOM   1102  O   VAL A  71      10.478  -3.078  13.185  1.00  0.00           O  
ATOM   1103  CB  VAL A  71       7.153  -2.303  13.030  1.00  0.00           C  
ATOM   1104  CG1 VAL A  71       6.181  -1.147  13.211  1.00  0.00           C  
ATOM   1105  CG2 VAL A  71       7.501  -2.490  11.561  1.00  0.00           C  
ATOM   1106  H   VAL A  71       9.505  -0.839  12.452  1.00  0.00           H  
ATOM   1107  HA  VAL A  71       8.159  -1.920  14.891  1.00  0.00           H  
ATOM   1108  HB  VAL A  71       6.660  -3.199  13.405  1.00  0.00           H  
ATOM   1109 1HG1 VAL A  71       5.279  -1.335  12.627  1.00  0.00           H  
ATOM   1110 2HG1 VAL A  71       5.918  -1.054  14.264  1.00  0.00           H  
ATOM   1111 3HG1 VAL A  71       6.647  -0.223  12.868  1.00  0.00           H  
ATOM   1112 1HG2 VAL A  71       6.588  -2.662  10.990  1.00  0.00           H  
ATOM   1113 2HG2 VAL A  71       7.999  -1.596  11.187  1.00  0.00           H  
ATOM   1114 3HG2 VAL A  71       8.164  -3.348  11.451  1.00  0.00           H  
ATOM   1115  N   SER A  72       8.928  -4.403  14.122  1.00  0.00           N  
ATOM   1116  CA  SER A  72       9.704  -5.626  13.957  1.00  0.00           C  
ATOM   1117  C   SER A  72       9.579  -6.147  12.534  1.00  0.00           C  
ATOM   1118  O   SER A  72       8.723  -5.685  11.770  1.00  0.00           O  
ATOM   1119  CB  SER A  72       9.236  -6.683  14.939  1.00  0.00           C  
ATOM   1120  OG  SER A  72       7.994  -7.206  14.559  1.00  0.00           O  
ATOM   1121  H   SER A  72       8.028  -4.452  14.578  1.00  0.00           H  
ATOM   1122  HA  SER A  72      10.751  -5.399  14.160  1.00  0.00           H  
ATOM   1123 1HB  SER A  72       9.973  -7.485  14.987  1.00  0.00           H  
ATOM   1124 2HB  SER A  72       9.161  -6.247  15.934  1.00  0.00           H  
ATOM   1125  HG  SER A  72       7.737  -7.813  15.258  1.00  0.00           H  
ATOM   1126  N   LEU A  73      10.435  -7.104  12.183  1.00  0.00           N  
ATOM   1127  CA  LEU A  73      10.454  -7.682  10.840  1.00  0.00           C  
ATOM   1128  C   LEU A  73       9.132  -8.421  10.567  1.00  0.00           C  
ATOM   1129  O   LEU A  73       8.566  -8.341   9.464  1.00  0.00           O  
ATOM   1130  CB  LEU A  73      11.639  -8.644  10.687  1.00  0.00           C  
ATOM   1131  CG  LEU A  73      11.774  -9.321   9.318  1.00  0.00           C  
ATOM   1132  CD1 LEU A  73      11.979  -8.260   8.245  1.00  0.00           C  
ATOM   1133  CD2 LEU A  73      12.939 -10.299   9.348  1.00  0.00           C  
ATOM   1134  H   LEU A  73      11.094  -7.439  12.871  1.00  0.00           H  
ATOM   1135  HA  LEU A  73      10.566  -6.875  10.117  1.00  0.00           H  
ATOM   1136 1HB  LEU A  73      12.559  -8.094  10.878  1.00  0.00           H  
ATOM   1137 2HB  LEU A  73      11.548  -9.429  11.438  1.00  0.00           H  
ATOM   1138  HG  LEU A  73      10.855  -9.858   9.084  1.00  0.00           H  
ATOM   1139 1HD1 LEU A  73      12.076  -8.741   7.271  1.00  0.00           H  
ATOM   1140 2HD1 LEU A  73      11.123  -7.585   8.231  1.00  0.00           H  
ATOM   1141 3HD1 LEU A  73      12.885  -7.694   8.461  1.00  0.00           H  
ATOM   1142 1HD2 LEU A  73      13.035 -10.781   8.375  1.00  0.00           H  
ATOM   1143 2HD2 LEU A  73      13.859  -9.763   9.580  1.00  0.00           H  
ATOM   1144 3HD2 LEU A  73      12.758 -11.057  10.112  1.00  0.00           H  
ATOM   1145  N   GLU A  74       8.548  -9.268  11.605  1.00  0.00           N  
ATOM   1146  CA  GLU A  74       7.270  -9.962  11.507  1.00  0.00           C  
ATOM   1147  C   GLU A  74       6.130  -8.976  11.346  1.00  0.00           C  
ATOM   1148  O   GLU A  74       5.157  -9.262  10.647  1.00  0.00           O  
ATOM   1149  CB  GLU A  74       7.033 -10.831  12.744  1.00  0.00           C  
ATOM   1150  CG  GLU A  74       7.938 -12.051  12.839  1.00  0.00           C  
ATOM   1151  CD  GLU A  74       7.684 -12.874  14.071  1.00  0.00           C  
ATOM   1152  OE1 GLU A  74       6.976 -12.414  14.934  1.00  0.00           O  
ATOM   1153  OE2 GLU A  74       8.200 -13.964  14.150  1.00  0.00           O  
ATOM   1154  H   GLU A  74       9.092  -9.354  12.452  1.00  0.00           H  
ATOM   1155  HA  GLU A  74       7.298 -10.621  10.639  1.00  0.00           H  
ATOM   1156 1HB  GLU A  74       7.183 -10.233  13.643  1.00  0.00           H  
ATOM   1157 2HB  GLU A  74       6.000 -11.180  12.752  1.00  0.00           H  
ATOM   1158 1HG  GLU A  74       7.781 -12.676  11.960  1.00  0.00           H  
ATOM   1159 2HG  GLU A  74       8.976 -11.721  12.835  1.00  0.00           H  
ATOM   1160  N   GLN A  75       6.171  -7.770  12.078  1.00  0.00           N  
ATOM   1161  CA  GLN A  75       5.173  -6.715  12.008  1.00  0.00           C  
ATOM   1162  C   GLN A  75       5.200  -6.003  10.662  1.00  0.00           C  
ATOM   1163  O   GLN A  75       4.144  -5.683  10.098  1.00  0.00           O  
ATOM   1164  CB  GLN A  75       5.389  -5.703  13.137  1.00  0.00           C  
ATOM   1165  CG  GLN A  75       5.046  -6.231  14.519  1.00  0.00           C  
ATOM   1166  CD  GLN A  75       5.520  -5.308  15.625  1.00  0.00           C  
ATOM   1167  OE1 GLN A  75       6.312  -4.390  15.391  1.00  0.00           O  
ATOM   1168  NE2 GLN A  75       5.038  -5.545  16.840  1.00  0.00           N  
ATOM   1169  H   GLN A  75       6.945  -7.673  12.720  1.00  0.00           H  
ATOM   1170  HA  GLN A  75       4.187  -7.163  12.133  1.00  0.00           H  
ATOM   1171 1HB  GLN A  75       6.431  -5.386  13.146  1.00  0.00           H  
ATOM   1172 2HB  GLN A  75       4.779  -4.819  12.954  1.00  0.00           H  
ATOM   1173 1HG  GLN A  75       3.964  -6.334  14.600  1.00  0.00           H  
ATOM   1174 2HG  GLN A  75       5.525  -7.201  14.655  1.00  0.00           H  
ATOM   1175 1HE2 GLN A  75       5.315  -4.968  17.610  1.00  0.00           H  
ATOM   1176 2HE2 GLN A  75       4.399  -6.299  16.986  1.00  0.00           H  
ATOM   1177  N   ALA A  76       6.407  -5.732  10.176  1.00  0.00           N  
ATOM   1178  CA  ALA A  76       6.575  -5.098   8.884  1.00  0.00           C  
ATOM   1179  C   ALA A  76       6.022  -6.006   7.800  1.00  0.00           C  
ATOM   1180  O   ALA A  76       5.419  -5.531   6.849  1.00  0.00           O  
ATOM   1181  CB  ALA A  76       8.036  -4.797   8.611  1.00  0.00           C  
ATOM   1182  H   ALA A  76       7.226  -5.973  10.715  1.00  0.00           H  
ATOM   1183  HA  ALA A  76       6.023  -4.158   8.894  1.00  0.00           H  
ATOM   1184 1HB  ALA A  76       8.134  -4.321   7.634  1.00  0.00           H  
ATOM   1185 2HB  ALA A  76       8.421  -4.128   9.380  1.00  0.00           H  
ATOM   1186 3HB  ALA A  76       8.605  -5.727   8.619  1.00  0.00           H  
ATOM   1187  N   LEU A  77       6.298  -7.322   7.907  1.00  0.00           N  
ATOM   1188  CA  LEU A  77       5.827  -8.309   6.955  1.00  0.00           C  
ATOM   1189  C   LEU A  77       4.291  -8.410   7.000  1.00  0.00           C  
ATOM   1190  O   LEU A  77       3.659  -8.532   5.966  1.00  0.00           O  
ATOM   1191  CB  LEU A  77       6.457  -9.674   7.258  1.00  0.00           C  
ATOM   1192  CG  LEU A  77       6.088 -10.806   6.290  1.00  0.00           C  
ATOM   1193  CD1 LEU A  77       6.564 -10.452   4.888  1.00  0.00           C  
ATOM   1194  CD2 LEU A  77       6.714 -12.108   6.769  1.00  0.00           C  
ATOM   1195  H   LEU A  77       6.874  -7.618   8.681  1.00  0.00           H  
ATOM   1196  HA  LEU A  77       6.064  -7.961   5.951  1.00  0.00           H  
ATOM   1197 1HB  LEU A  77       7.540  -9.567   7.244  1.00  0.00           H  
ATOM   1198 2HB  LEU A  77       6.155  -9.982   8.259  1.00  0.00           H  
ATOM   1199  HG  LEU A  77       5.004 -10.917   6.257  1.00  0.00           H  
ATOM   1200 1HD1 LEU A  77       6.301 -11.257   4.201  1.00  0.00           H  
ATOM   1201 2HD1 LEU A  77       6.085  -9.528   4.564  1.00  0.00           H  
ATOM   1202 3HD1 LEU A  77       7.645 -10.319   4.894  1.00  0.00           H  
ATOM   1203 1HD2 LEU A  77       6.452 -12.913   6.082  1.00  0.00           H  
ATOM   1204 2HD2 LEU A  77       7.799 -11.998   6.802  1.00  0.00           H  
ATOM   1205 3HD2 LEU A  77       6.344 -12.346   7.766  1.00  0.00           H  
ATOM   1206  N   THR A  78       3.642  -8.366   8.266  1.00  0.00           N  
ATOM   1207  CA  THR A  78       2.199  -8.411   8.480  1.00  0.00           C  
ATOM   1208  C   THR A  78       1.558  -7.169   7.880  1.00  0.00           C  
ATOM   1209  O   THR A  78       0.536  -7.261   7.205  1.00  0.00           O  
ATOM   1210  CB  THR A  78       1.849  -8.512   9.977  1.00  0.00           C  
ATOM   1211  OG1 THR A  78       2.457  -9.684  10.534  1.00  0.00           O  
ATOM   1212  CG2 THR A  78       0.343  -8.586  10.169  1.00  0.00           C  
ATOM   1213  H   THR A  78       4.258  -8.328   9.066  1.00  0.00           H  
ATOM   1214  HA  THR A  78       1.803  -9.294   7.979  1.00  0.00           H  
ATOM   1215  HB  THR A  78       2.234  -7.636  10.500  1.00  0.00           H  
ATOM   1216  HG1 THR A  78       3.405  -9.550  10.606  1.00  0.00           H  
ATOM   1217 1HG2 THR A  78       0.114  -8.656  11.232  1.00  0.00           H  
ATOM   1218 2HG2 THR A  78      -0.121  -7.690   9.757  1.00  0.00           H  
ATOM   1219 3HG2 THR A  78      -0.047  -9.464   9.656  1.00  0.00           H  
ATOM   1220  N   ILE A  79       2.155  -6.009   8.139  1.00  0.00           N  
ATOM   1221  CA  ILE A  79       1.620  -4.765   7.603  1.00  0.00           C  
ATOM   1222  C   ILE A  79       1.717  -4.796   6.089  1.00  0.00           C  
ATOM   1223  O   ILE A  79       0.755  -4.441   5.406  1.00  0.00           O  
ATOM   1224  CB  ILE A  79       2.374  -3.541   8.155  1.00  0.00           C  
ATOM   1225  CG1 ILE A  79       2.126  -3.393   9.658  1.00  0.00           C  
ATOM   1226  CG2 ILE A  79       1.953  -2.280   7.415  1.00  0.00           C  
ATOM   1227  CD1 ILE A  79       3.114  -2.485  10.354  1.00  0.00           C  
ATOM   1228  H   ILE A  79       2.986  -5.982   8.713  1.00  0.00           H  
ATOM   1229  HA  ILE A  79       0.568  -4.696   7.874  1.00  0.00           H  
ATOM   1230  HB  ILE A  79       3.446  -3.686   8.026  1.00  0.00           H  
ATOM   1231 1HG1 ILE A  79       1.124  -2.998   9.824  1.00  0.00           H  
ATOM   1232 2HG1 ILE A  79       2.172  -4.373  10.133  1.00  0.00           H  
ATOM   1233 1HG2 ILE A  79       2.496  -1.425   7.818  1.00  0.00           H  
ATOM   1234 2HG2 ILE A  79       2.180  -2.387   6.356  1.00  0.00           H  
ATOM   1235 3HG2 ILE A  79       0.882  -2.124   7.544  1.00  0.00           H  
ATOM   1236 1HD1 ILE A  79       2.873  -2.432  11.415  1.00  0.00           H  
ATOM   1237 2HD1 ILE A  79       4.122  -2.883  10.231  1.00  0.00           H  
ATOM   1238 3HD1 ILE A  79       3.060  -1.489   9.919  1.00  0.00           H  
ATOM   1239  N   LEU A  80       2.873  -5.239   5.585  1.00  0.00           N  
ATOM   1240  CA  LEU A  80       3.146  -5.286   4.142  1.00  0.00           C  
ATOM   1241  C   LEU A  80       2.087  -6.130   3.446  1.00  0.00           C  
ATOM   1242  O   LEU A  80       1.447  -5.688   2.483  1.00  0.00           O  
ATOM   1243  CB  LEU A  80       4.539  -5.868   3.870  1.00  0.00           C  
ATOM   1244  CG  LEU A  80       4.997  -5.840   2.406  1.00  0.00           C  
ATOM   1245  CD1 LEU A  80       5.347  -4.412   2.010  1.00  0.00           C  
ATOM   1246  CD2 LEU A  80       6.193  -6.765   2.231  1.00  0.00           C  
ATOM   1247  H   LEU A  80       3.581  -5.554   6.231  1.00  0.00           H  
ATOM   1248  HA  LEU A  80       3.111  -4.270   3.751  1.00  0.00           H  
ATOM   1249 1HB  LEU A  80       5.268  -5.311   4.456  1.00  0.00           H  
ATOM   1250 2HB  LEU A  80       4.553  -6.906   4.202  1.00  0.00           H  
ATOM   1251  HG  LEU A  80       4.182  -6.175   1.763  1.00  0.00           H  
ATOM   1252 1HD1 LEU A  80       5.672  -4.393   0.970  1.00  0.00           H  
ATOM   1253 2HD1 LEU A  80       4.469  -3.777   2.127  1.00  0.00           H  
ATOM   1254 3HD1 LEU A  80       6.149  -4.044   2.648  1.00  0.00           H  
ATOM   1255 1HD2 LEU A  80       6.518  -6.746   1.190  1.00  0.00           H  
ATOM   1256 2HD2 LEU A  80       7.008  -6.431   2.872  1.00  0.00           H  
ATOM   1257 3HD2 LEU A  80       5.909  -7.782   2.504  1.00  0.00           H  
ATOM   1258  N   ALA A  81       1.907  -7.344   3.962  1.00  0.00           N  
ATOM   1259  CA  ALA A  81       1.017  -8.319   3.371  1.00  0.00           C  
ATOM   1260  C   ALA A  81      -0.439  -7.933   3.561  1.00  0.00           C  
ATOM   1261  O   ALA A  81      -1.272  -8.228   2.708  1.00  0.00           O  
ATOM   1262  CB  ALA A  81       1.281  -9.694   3.962  1.00  0.00           C  
ATOM   1263  H   ALA A  81       2.418  -7.587   4.799  1.00  0.00           H  
ATOM   1264  HA  ALA A  81       1.217  -8.365   2.300  1.00  0.00           H  
ATOM   1265 1HB  ALA A  81       0.609 -10.422   3.504  1.00  0.00           H  
ATOM   1266 2HB  ALA A  81       2.314  -9.984   3.767  1.00  0.00           H  
ATOM   1267 3HB  ALA A  81       1.109  -9.669   5.037  1.00  0.00           H  
ATOM   1268  N   THR A  82      -0.699  -7.294   4.733  1.00  0.00           N  
ATOM   1269  CA  THR A  82      -2.055  -6.814   4.992  1.00  0.00           C  
ATOM   1270  C   THR A  82      -2.488  -5.760   3.965  1.00  0.00           C  
ATOM   1271  O   THR A  82      -3.633  -5.786   3.487  1.00  0.00           O  
ATOM   1272  CB  THR A  82      -2.167  -6.228   6.412  1.00  0.00           C  
ATOM   1273  OG1 THR A  82      -1.898  -7.253   7.377  1.00  0.00           O  
ATOM   1274  CG2 THR A  82      -3.561  -5.668   6.649  1.00  0.00           C  
ATOM   1275  H   THR A  82       0.016  -7.149   5.430  1.00  0.00           H  
ATOM   1276  HA  THR A  82      -2.749  -7.645   4.856  1.00  0.00           H  
ATOM   1277  HB  THR A  82      -1.435  -5.430   6.536  1.00  0.00           H  
ATOM   1278  HG1 THR A  82      -0.997  -7.567   7.267  1.00  0.00           H  
ATOM   1279 1HG2 THR A  82      -3.622  -5.258   7.657  1.00  0.00           H  
ATOM   1280 2HG2 THR A  82      -3.765  -4.880   5.924  1.00  0.00           H  
ATOM   1281 3HG2 THR A  82      -4.297  -6.463   6.536  1.00  0.00           H  
ATOM   1282  N   ALA A  83      -1.582  -4.722   3.607  1.00  0.00           N  
ATOM   1283  CA  ALA A  83      -1.857  -3.725   2.574  1.00  0.00           C  
ATOM   1284  C   ALA A  83      -2.127  -4.387   1.213  1.00  0.00           C  
ATOM   1285  O   ALA A  83      -2.953  -3.919   0.448  1.00  0.00           O  
ATOM   1286  CB  ALA A  83      -0.716  -2.715   2.466  1.00  0.00           C  
ATOM   1287  H   ALA A  83      -0.704  -4.686   4.105  1.00  0.00           H  
ATOM   1288  HA  ALA A  83      -2.766  -3.191   2.851  1.00  0.00           H  
ATOM   1289 1HB  ALA A  83      -0.947  -1.986   1.690  1.00  0.00           H  
ATOM   1290 2HB  ALA A  83      -0.593  -2.204   3.421  1.00  0.00           H  
ATOM   1291 3HB  ALA A  83       0.207  -3.236   2.210  1.00  0.00           H  
ATOM   1292  N   ALA A  84      -1.309  -5.526   0.803  1.00  0.00           N  
ATOM   1293  CA  ALA A  84      -1.554  -6.285  -0.422  1.00  0.00           C  
ATOM   1294  C   ALA A  84      -2.940  -6.931  -0.425  1.00  0.00           C  
ATOM   1295  O   ALA A  84      -3.596  -6.962  -1.453  1.00  0.00           O  
ATOM   1296  CB  ALA A  84      -0.489  -7.335  -0.596  1.00  0.00           C  
ATOM   1297  H   ALA A  84      -0.522  -5.773   1.387  1.00  0.00           H  
ATOM   1298  HA  ALA A  84      -1.514  -5.593  -1.263  1.00  0.00           H  
ATOM   1299 1HB  ALA A  84      -0.676  -7.896  -1.512  1.00  0.00           H  
ATOM   1300 2HB  ALA A  84       0.489  -6.853  -0.660  1.00  0.00           H  
ATOM   1301 3HB  ALA A  84      -0.504  -8.011   0.256  1.00  0.00           H  
ATOM   1302  N   ALA A  85      -3.380  -7.436   0.726  1.00  0.00           N  
ATOM   1303  CA  ALA A  85      -4.733  -7.986   0.881  1.00  0.00           C  
ATOM   1304  C   ALA A  85      -5.849  -6.955   0.724  1.00  0.00           C  
ATOM   1305  O   ALA A  85      -6.912  -7.270   0.215  1.00  0.00           O  
ATOM   1306  CB  ALA A  85      -4.856  -8.664   2.238  1.00  0.00           C  
ATOM   1307  H   ALA A  85      -2.754  -7.438   1.520  1.00  0.00           H  
ATOM   1308  HA  ALA A  85      -4.888  -8.744   0.114  1.00  0.00           H  
ATOM   1309 1HB  ALA A  85      -5.854  -9.090   2.342  1.00  0.00           H  
ATOM   1310 2HB  ALA A  85      -4.112  -9.457   2.317  1.00  0.00           H  
ATOM   1311 3HB  ALA A  85      -4.691  -7.932   3.026  1.00  0.00           H  
ATOM   1312  N   LEU A  86      -5.628  -5.743   1.220  1.00  0.00           N  
ATOM   1313  CA  LEU A  86      -6.653  -4.719   1.220  1.00  0.00           C  
ATOM   1314  C   LEU A  86      -6.719  -4.105  -0.172  1.00  0.00           C  
ATOM   1315  O   LEU A  86      -7.788  -3.724  -0.644  1.00  0.00           O  
ATOM   1316  CB  LEU A  86      -6.349  -3.642   2.270  1.00  0.00           C  
ATOM   1317  CG  LEU A  86      -6.449  -4.093   3.733  1.00  0.00           C  
ATOM   1318  CD1 LEU A  86      -5.825  -3.036   4.634  1.00  0.00           C  
ATOM   1319  CD2 LEU A  86      -7.909  -4.326   4.094  1.00  0.00           C  
ATOM   1320  H   LEU A  86      -4.719  -5.531   1.606  1.00  0.00           H  
ATOM   1321  HA  LEU A  86      -7.598  -5.175   1.511  1.00  0.00           H  
ATOM   1322 1HB  LEU A  86      -5.338  -3.273   2.106  1.00  0.00           H  
ATOM   1323 2HB  LEU A  86      -7.044  -2.815   2.130  1.00  0.00           H  
ATOM   1324  HG  LEU A  86      -5.889  -5.019   3.868  1.00  0.00           H  
ATOM   1325 1HD1 LEU A  86      -5.896  -3.356   5.674  1.00  0.00           H  
ATOM   1326 2HD1 LEU A  86      -4.777  -2.903   4.367  1.00  0.00           H  
ATOM   1327 3HD1 LEU A  86      -6.355  -2.092   4.508  1.00  0.00           H  
ATOM   1328 1HD2 LEU A  86      -7.980  -4.647   5.134  1.00  0.00           H  
ATOM   1329 2HD2 LEU A  86      -8.469  -3.401   3.961  1.00  0.00           H  
ATOM   1330 3HD2 LEU A  86      -8.324  -5.099   3.447  1.00  0.00           H  
ATOM   1331  N   GLY A  87      -5.562  -3.990  -0.820  1.00  0.00           N  
ATOM   1332  CA  GLY A  87      -5.493  -3.342  -2.109  1.00  0.00           C  
ATOM   1333  C   GLY A  87      -5.104  -1.883  -1.943  1.00  0.00           C  
ATOM   1334  O   GLY A  87      -5.482  -1.025  -2.745  1.00  0.00           O  
ATOM   1335  H   GLY A  87      -4.717  -4.360  -0.410  1.00  0.00           H  
ATOM   1336 1HA  GLY A  87      -4.765  -3.856  -2.737  1.00  0.00           H  
ATOM   1337 2HA  GLY A  87      -6.459  -3.420  -2.608  1.00  0.00           H  
ATOM   1338  N   THR A  88      -4.338  -1.590  -0.900  1.00  0.00           N  
ATOM   1339  CA  THR A  88      -3.969  -0.214  -0.670  1.00  0.00           C  
ATOM   1340  C   THR A  88      -2.521  -0.059  -0.244  1.00  0.00           C  
ATOM   1341  O   THR A  88      -1.708  -0.954  -0.443  1.00  0.00           O  
ATOM   1342  CB  THR A  88      -4.885   0.420   0.394  1.00  0.00           C  
ATOM   1343  OG1 THR A  88      -4.602   1.822   0.498  1.00  0.00           O  
ATOM   1344  CG2 THR A  88      -4.667  -0.239   1.747  1.00  0.00           C  
ATOM   1345  H   THR A  88      -4.004  -2.300  -0.265  1.00  0.00           H  
ATOM   1346  HA  THR A  88      -4.041   0.326  -1.613  1.00  0.00           H  
ATOM   1347  HB  THR A  88      -5.927   0.294   0.099  1.00  0.00           H  
ATOM   1348  HG1 THR A  88      -5.333   2.263   0.937  1.00  0.00           H  
ATOM   1349 1HG2 THR A  88      -5.322   0.221   2.486  1.00  0.00           H  
ATOM   1350 2HG2 THR A  88      -4.892  -1.303   1.674  1.00  0.00           H  
ATOM   1351 3HG2 THR A  88      -3.629  -0.109   2.052  1.00  0.00           H  
ATOM   1352  N   THR A  89      -2.172   1.094   0.389  1.00  0.00           N  
ATOM   1353  CA  THR A  89      -0.779   1.346   0.749  1.00  0.00           C  
ATOM   1354  C   THR A  89      -0.524   0.812   2.156  1.00  0.00           C  
ATOM   1355  O   THR A  89      -1.471   0.445   2.861  1.00  0.00           O  
ATOM   1356  CB  THR A  89      -0.437   2.845   0.679  1.00  0.00           C  
ATOM   1357  OG1 THR A  89      -1.174   3.555   1.683  1.00  0.00           O  
ATOM   1358  CG2 THR A  89      -0.782   3.409  -0.691  1.00  0.00           C  
ATOM   1359  H   THR A  89      -2.874   1.779   0.627  1.00  0.00           H  
ATOM   1360  HA  THR A  89      -0.139   0.861   0.013  1.00  0.00           H  
ATOM   1361  HB  THR A  89       0.629   2.984   0.864  1.00  0.00           H  
ATOM   1362  HG1 THR A  89      -0.808   4.437   1.785  1.00  0.00           H  
ATOM   1363 1HG2 THR A  89      -0.532   4.468  -0.723  1.00  0.00           H  
ATOM   1364 2HG2 THR A  89      -0.214   2.878  -1.456  1.00  0.00           H  
ATOM   1365 3HG2 THR A  89      -1.847   3.281  -0.878  1.00  0.00           H  
ATOM   1366  N   VAL A  90       0.751   0.762   2.553  1.00  0.00           N  
ATOM   1367  CA  VAL A  90       1.097   0.285   3.885  1.00  0.00           C  
ATOM   1368  C   VAL A  90       0.679   1.303   4.942  1.00  0.00           C  
ATOM   1369  O   VAL A  90       0.288   0.938   6.073  1.00  0.00           O  
ATOM   1370  CB  VAL A  90       2.613   0.027   3.986  1.00  0.00           C  
ATOM   1371  CG1 VAL A  90       3.037  -1.050   2.999  1.00  0.00           C  
ATOM   1372  CG2 VAL A  90       3.375   1.319   3.736  1.00  0.00           C  
ATOM   1373  H   VAL A  90       1.487   1.058   1.930  1.00  0.00           H  
ATOM   1374  HA  VAL A  90       0.484  -0.589   4.109  1.00  0.00           H  
ATOM   1375  HB  VAL A  90       2.843  -0.344   4.985  1.00  0.00           H  
ATOM   1376 1HG1 VAL A  90       4.111  -1.220   3.085  1.00  0.00           H  
ATOM   1377 2HG1 VAL A  90       2.505  -1.976   3.220  1.00  0.00           H  
ATOM   1378 3HG1 VAL A  90       2.801  -0.727   1.985  1.00  0.00           H  
ATOM   1379 1HG2 VAL A  90       4.446   1.130   3.810  1.00  0.00           H  
ATOM   1380 2HG2 VAL A  90       3.141   1.693   2.739  1.00  0.00           H  
ATOM   1381 3HG2 VAL A  90       3.086   2.062   4.479  1.00  0.00           H  
ATOM   1382  N   GLU A  91       0.706   2.574   4.555  1.00  0.00           N  
ATOM   1383  CA  GLU A  91       0.330   3.652   5.464  1.00  0.00           C  
ATOM   1384  C   GLU A  91      -1.131   3.519   5.877  1.00  0.00           C  
ATOM   1385  O   GLU A  91      -1.453   3.669   7.053  1.00  0.00           O  
ATOM   1386  CB  GLU A  91       0.567   5.014   4.810  1.00  0.00           C  
ATOM   1387  CG  GLU A  91       2.035   5.374   4.622  1.00  0.00           C  
ATOM   1388  CD  GLU A  91       2.645   4.726   3.412  1.00  0.00           C  
ATOM   1389  OE1 GLU A  91       1.940   4.043   2.707  1.00  0.00           O  
ATOM   1390  OE2 GLU A  91       3.820   4.912   3.191  1.00  0.00           O  
ATOM   1391  H   GLU A  91       0.993   2.802   3.614  1.00  0.00           H  
ATOM   1392  HA  GLU A  91       0.928   3.563   6.372  1.00  0.00           H  
ATOM   1393 1HB  GLU A  91       0.090   5.037   3.831  1.00  0.00           H  
ATOM   1394 2HB  GLU A  91       0.107   5.795   5.416  1.00  0.00           H  
ATOM   1395 1HG  GLU A  91       2.122   6.456   4.524  1.00  0.00           H  
ATOM   1396 2HG  GLU A  91       2.589   5.072   5.509  1.00  0.00           H  
ATOM   1397  N   GLU A  92      -2.046   3.174   4.888  1.00  0.00           N  
ATOM   1398  CA  GLU A  92      -3.463   2.977   5.218  1.00  0.00           C  
ATOM   1399  C   GLU A  92      -3.698   1.719   6.049  1.00  0.00           C  
ATOM   1400  O   GLU A  92      -4.533   1.717   6.951  1.00  0.00           O  
ATOM   1401  CB  GLU A  92      -4.296   2.904   3.936  1.00  0.00           C  
ATOM   1402  CG  GLU A  92      -5.796   2.783   4.167  1.00  0.00           C  
ATOM   1403  CD  GLU A  92      -6.591   2.844   2.892  1.00  0.00           C  
ATOM   1404  OE1 GLU A  92      -6.105   3.402   1.938  1.00  0.00           O  
ATOM   1405  OE2 GLU A  92      -7.685   2.331   2.873  1.00  0.00           O  
ATOM   1406  H   GLU A  92      -1.761   3.171   3.919  1.00  0.00           H  
ATOM   1407  HA  GLU A  92      -3.811   3.845   5.777  1.00  0.00           H  
ATOM   1408 1HB  GLU A  92      -4.121   3.797   3.336  1.00  0.00           H  
ATOM   1409 2HB  GLU A  92      -3.979   2.045   3.344  1.00  0.00           H  
ATOM   1410 1HG  GLU A  92      -6.001   1.837   4.665  1.00  0.00           H  
ATOM   1411 2HG  GLU A  92      -6.116   3.588   4.828  1.00  0.00           H  
ATOM   1412  N   ALA A  93      -2.942   0.493   5.741  1.00  0.00           N  
ATOM   1413  CA  ALA A  93      -3.066  -0.732   6.527  1.00  0.00           C  
ATOM   1414  C   ALA A  93      -2.707  -0.440   7.984  1.00  0.00           C  
ATOM   1415  O   ALA A  93      -3.304  -0.983   8.901  1.00  0.00           O  
ATOM   1416  CB  ALA A  93      -2.177  -1.834   5.962  1.00  0.00           C  
ATOM   1417  H   ALA A  93      -2.321   0.505   4.944  1.00  0.00           H  
ATOM   1418  HA  ALA A  93      -4.103  -1.061   6.478  1.00  0.00           H  
ATOM   1419 1HB  ALA A  93      -2.288  -2.734   6.565  1.00  0.00           H  
ATOM   1420 2HB  ALA A  93      -2.471  -2.047   4.935  1.00  0.00           H  
ATOM   1421 3HB  ALA A  93      -1.137  -1.509   5.983  1.00  0.00           H  
ATOM   1422  N   VAL A  94      -1.597   0.451   8.287  1.00  0.00           N  
ATOM   1423  CA  VAL A  94      -1.197   0.840   9.628  1.00  0.00           C  
ATOM   1424  C   VAL A  94      -2.298   1.718  10.243  1.00  0.00           C  
ATOM   1425  O   VAL A  94      -2.688   1.490  11.388  1.00  0.00           O  
ATOM   1426  CB  VAL A  94       0.139   1.608   9.595  1.00  0.00           C  
ATOM   1427  CG1 VAL A  94       0.438   2.214  10.959  1.00  0.00           C  
ATOM   1428  CG2 VAL A  94       1.261   0.678   9.161  1.00  0.00           C  
ATOM   1429  H   VAL A  94      -1.054   0.776   7.498  1.00  0.00           H  
ATOM   1430  HA  VAL A  94      -1.122  -0.059  10.241  1.00  0.00           H  
ATOM   1431  HB  VAL A  94       0.055   2.433   8.888  1.00  0.00           H  
ATOM   1432 1HG1 VAL A  94       1.385   2.753  10.917  1.00  0.00           H  
ATOM   1433 2HG1 VAL A  94      -0.360   2.903  11.234  1.00  0.00           H  
ATOM   1434 3HG1 VAL A  94       0.505   1.419  11.702  1.00  0.00           H  
ATOM   1435 1HG2 VAL A  94       2.201   1.227   9.139  1.00  0.00           H  
ATOM   1436 2HG2 VAL A  94       1.340  -0.151   9.865  1.00  0.00           H  
ATOM   1437 3HG2 VAL A  94       1.045   0.288   8.165  1.00  0.00           H  
ATOM   1438  N   LYS A  95      -2.844   2.830   9.473  1.00  0.00           N  
ATOM   1439  CA  LYS A  95      -3.857   3.746  10.017  1.00  0.00           C  
ATOM   1440  C   LYS A  95      -5.106   3.015  10.453  1.00  0.00           C  
ATOM   1441  O   LYS A  95      -5.663   3.315  11.503  1.00  0.00           O  
ATOM   1442  CB  LYS A  95      -4.225   4.815   8.986  1.00  0.00           C  
ATOM   1443  CG  LYS A  95      -3.164   5.890   8.790  1.00  0.00           C  
ATOM   1444  CD  LYS A  95      -3.570   6.876   7.705  1.00  0.00           C  
ATOM   1445  CE  LYS A  95      -2.502   7.938   7.494  1.00  0.00           C  
ATOM   1446  NZ  LYS A  95      -2.874   8.893   6.415  1.00  0.00           N  
ATOM   1447  H   LYS A  95      -2.495   2.984   8.540  1.00  0.00           H  
ATOM   1448  HA  LYS A  95      -3.446   4.236  10.900  1.00  0.00           H  
ATOM   1449 1HB  LYS A  95      -4.405   4.343   8.020  1.00  0.00           H  
ATOM   1450 2HB  LYS A  95      -5.149   5.307   9.287  1.00  0.00           H  
ATOM   1451 1HG  LYS A  95      -3.018   6.431   9.726  1.00  0.00           H  
ATOM   1452 2HG  LYS A  95      -2.220   5.423   8.510  1.00  0.00           H  
ATOM   1453 1HD  LYS A  95      -3.730   6.341   6.768  1.00  0.00           H  
ATOM   1454 2HD  LYS A  95      -4.503   7.364   7.988  1.00  0.00           H  
ATOM   1455 1HE  LYS A  95      -2.353   8.494   8.419  1.00  0.00           H  
ATOM   1456 2HE  LYS A  95      -1.560   7.459   7.228  1.00  0.00           H  
ATOM   1457 1HZ  LYS A  95      -2.141   9.580   6.305  1.00  0.00           H  
ATOM   1458 2HZ  LYS A  95      -2.996   8.391   5.547  1.00  0.00           H  
ATOM   1459 3HZ  LYS A  95      -3.736   9.359   6.658  1.00  0.00           H  
ATOM   1460  N   ARG A  96      -5.557   2.068   9.639  1.00  0.00           N  
ATOM   1461  CA  ARG A  96      -6.740   1.276   9.980  1.00  0.00           C  
ATOM   1462  C   ARG A  96      -6.486   0.367  11.178  1.00  0.00           C  
ATOM   1463  O   ARG A  96      -7.348   0.209  12.032  1.00  0.00           O  
ATOM   1464  CB  ARG A  96      -7.175   0.429   8.794  1.00  0.00           C  
ATOM   1465  CG  ARG A  96      -7.811   1.206   7.652  1.00  0.00           C  
ATOM   1466  CD  ARG A  96      -8.230   0.310   6.544  1.00  0.00           C  
ATOM   1467  NE  ARG A  96      -8.798   1.053   5.431  1.00  0.00           N  
ATOM   1468  CZ  ARG A  96     -10.083   1.448   5.350  1.00  0.00           C  
ATOM   1469  NH1 ARG A  96     -10.920   1.164   6.324  1.00  0.00           N  
ATOM   1470  NH2 ARG A  96     -10.503   2.121   4.293  1.00  0.00           N  
ATOM   1471  H   ARG A  96      -5.080   1.889   8.768  1.00  0.00           H  
ATOM   1472  HA  ARG A  96      -7.547   1.958  10.246  1.00  0.00           H  
ATOM   1473 1HB  ARG A  96      -6.313  -0.102   8.391  1.00  0.00           H  
ATOM   1474 2HB  ARG A  96      -7.895  -0.319   9.125  1.00  0.00           H  
ATOM   1475 1HG  ARG A  96      -8.692   1.734   8.018  1.00  0.00           H  
ATOM   1476 2HG  ARG A  96      -7.094   1.927   7.258  1.00  0.00           H  
ATOM   1477 1HD  ARG A  96      -7.366  -0.245   6.179  1.00  0.00           H  
ATOM   1478 2HD  ARG A  96      -8.983  -0.389   6.906  1.00  0.00           H  
ATOM   1479  HE  ARG A  96      -8.184   1.290   4.662  1.00  0.00           H  
ATOM   1480 1HH1 ARG A  96     -10.599   0.649   7.132  1.00  0.00           H  
ATOM   1481 2HH1 ARG A  96     -11.884   1.459   6.264  1.00  0.00           H  
ATOM   1482 1HH2 ARG A  96      -9.860   2.339   3.545  1.00  0.00           H  
ATOM   1483 2HH2 ARG A  96     -11.466   2.416   4.233  1.00  0.00           H  
ATOM   1484  N   ALA A  97      -5.308  -0.249  11.211  1.00  0.00           N  
ATOM   1485  CA  ALA A  97      -4.971  -1.153  12.293  1.00  0.00           C  
ATOM   1486  C   ALA A  97      -4.957  -0.352  13.595  1.00  0.00           C  
ATOM   1487  O   ALA A  97      -5.397  -0.844  14.611  1.00  0.00           O  
ATOM   1488  CB  ALA A  97      -3.623  -1.806  12.035  1.00  0.00           C  
ATOM   1489  H   ALA A  97      -4.636  -0.088  10.476  1.00  0.00           H  
ATOM   1490  HA  ALA A  97      -5.736  -1.929  12.337  1.00  0.00           H  
ATOM   1491 1HB  ALA A  97      -3.383  -2.482  12.854  1.00  0.00           H  
ATOM   1492 2HB  ALA A  97      -3.665  -2.368  11.100  1.00  0.00           H  
ATOM   1493 3HB  ALA A  97      -2.856  -1.037  11.962  1.00  0.00           H  
ATOM   1494  N   LEU A  98      -4.454   0.882  13.543  1.00  0.00           N  
ATOM   1495  CA  LEU A  98      -4.403   1.754  14.717  1.00  0.00           C  
ATOM   1496  C   LEU A  98      -5.788   2.160  15.224  1.00  0.00           C  
ATOM   1497  O   LEU A  98      -5.990   2.274  16.417  1.00  0.00           O  
ATOM   1498  CB  LEU A  98      -3.595   3.016  14.389  1.00  0.00           C  
ATOM   1499  CG  LEU A  98      -2.091   2.805  14.175  1.00  0.00           C  
ATOM   1500  CD1 LEU A  98      -1.470   4.086  13.632  1.00  0.00           C  
ATOM   1501  CD2 LEU A  98      -1.442   2.398  15.489  1.00  0.00           C  
ATOM   1502  H   LEU A  98      -4.097   1.222  12.663  1.00  0.00           H  
ATOM   1503  HA  LEU A  98      -3.933   1.206  15.535  1.00  0.00           H  
ATOM   1504 1HB  LEU A  98      -3.999   3.461  13.482  1.00  0.00           H  
ATOM   1505 2HB  LEU A  98      -3.717   3.729  15.204  1.00  0.00           H  
ATOM   1506  HG  LEU A  98      -1.935   2.020  13.435  1.00  0.00           H  
ATOM   1507 1HD1 LEU A  98      -0.401   3.936  13.480  1.00  0.00           H  
ATOM   1508 2HD1 LEU A  98      -1.939   4.343  12.683  1.00  0.00           H  
ATOM   1509 3HD1 LEU A  98      -1.625   4.895  14.345  1.00  0.00           H  
ATOM   1510 1HD2 LEU A  98      -0.373   2.247  15.337  1.00  0.00           H  
ATOM   1511 2HD2 LEU A  98      -1.596   3.183  16.230  1.00  0.00           H  
ATOM   1512 3HD2 LEU A  98      -1.892   1.470  15.845  1.00  0.00           H  
ATOM   1513  N   LYS A  99      -6.742   2.370  14.320  1.00  0.00           N  
ATOM   1514  CA  LYS A  99      -8.112   2.646  14.749  1.00  0.00           C  
ATOM   1515  C   LYS A  99      -8.698   1.455  15.490  1.00  0.00           C  
ATOM   1516  O   LYS A  99      -9.384   1.630  16.504  1.00  0.00           O  
ATOM   1517  CB  LYS A  99      -8.993   3.002  13.550  1.00  0.00           C  
ATOM   1518  CG  LYS A  99      -8.698   4.364  12.936  1.00  0.00           C  
ATOM   1519  CD  LYS A  99      -9.584   4.630  11.728  1.00  0.00           C  
ATOM   1520  CE  LYS A  99      -9.276   5.981  11.101  1.00  0.00           C  
ATOM   1521  NZ  LYS A  99     -10.110   6.238   9.896  1.00  0.00           N  
ATOM   1522  H   LYS A  99      -6.531   2.341  13.334  1.00  0.00           H  
ATOM   1523  HA  LYS A  99      -8.098   3.499  15.427  1.00  0.00           H  
ATOM   1524 1HB  LYS A  99      -8.869   2.250  12.771  1.00  0.00           H  
ATOM   1525 2HB  LYS A  99     -10.041   2.992  13.852  1.00  0.00           H  
ATOM   1526 1HG  LYS A  99      -8.868   5.144  13.680  1.00  0.00           H  
ATOM   1527 2HG  LYS A  99      -7.654   4.405  12.626  1.00  0.00           H  
ATOM   1528 1HD  LYS A  99      -9.428   3.848  10.984  1.00  0.00           H  
ATOM   1529 2HD  LYS A  99     -10.630   4.612  12.034  1.00  0.00           H  
ATOM   1530 1HE  LYS A  99      -9.458   6.770  11.829  1.00  0.00           H  
ATOM   1531 2HE  LYS A  99      -8.225   6.018  10.814  1.00  0.00           H  
ATOM   1532 1HZ  LYS A  99      -9.875   7.142   9.510  1.00  0.00           H  
ATOM   1533 2HZ  LYS A  99      -9.935   5.522   9.205  1.00  0.00           H  
ATOM   1534 3HZ  LYS A  99     -11.086   6.226  10.153  1.00  0.00           H  
ATOM   1535  N   LEU A 100      -8.449   0.249  14.972  1.00  0.00           N  
ATOM   1536  CA  LEU A 100      -8.904  -0.961  15.642  1.00  0.00           C  
ATOM   1537  C   LEU A 100      -8.137  -1.141  16.951  1.00  0.00           C  
ATOM   1538  O   LEU A 100      -8.698  -1.570  17.959  1.00  0.00           O  
ATOM   1539  CB  LEU A 100      -8.704  -2.186  14.739  1.00  0.00           C  
ATOM   1540  CG  LEU A 100      -9.585  -2.237  13.485  1.00  0.00           C  
ATOM   1541  CD1 LEU A 100      -9.049  -3.298  12.531  1.00  0.00           C  
ATOM   1542  CD2 LEU A 100     -11.022  -2.537  13.885  1.00  0.00           C  
ATOM   1543  H   LEU A 100      -7.940   0.169  14.104  1.00  0.00           H  
ATOM   1544  HA  LEU A 100      -9.968  -0.860  15.857  1.00  0.00           H  
ATOM   1545 1HB  LEU A 100      -7.665  -2.212  14.415  1.00  0.00           H  
ATOM   1546 2HB  LEU A 100      -8.904  -3.084  15.322  1.00  0.00           H  
ATOM   1547  HG  LEU A 100      -9.543  -1.277  12.971  1.00  0.00           H  
ATOM   1548 1HD1 LEU A 100      -9.676  -3.335  11.640  1.00  0.00           H  
ATOM   1549 2HD1 LEU A 100      -8.027  -3.048  12.247  1.00  0.00           H  
ATOM   1550 3HD1 LEU A 100      -9.063  -4.269  13.025  1.00  0.00           H  
ATOM   1551 1HD2 LEU A 100     -11.648  -2.573  12.992  1.00  0.00           H  
ATOM   1552 2HD2 LEU A 100     -11.064  -3.498  14.397  1.00  0.00           H  
ATOM   1553 3HD2 LEU A 100     -11.385  -1.754  14.551  1.00  0.00           H  
ATOM   1554  N   LYS A 101      -6.847  -0.825  16.915  1.00  0.00           N  
ATOM   1555  CA  LYS A 101      -5.990  -1.008  18.072  1.00  0.00           C  
ATOM   1556  C   LYS A 101      -6.643  -0.356  19.303  1.00  0.00           C  
ATOM   1557  O   LYS A 101      -6.865  -1.024  20.317  1.00  0.00           O  
ATOM   1558  CB  LYS A 101      -4.604  -0.416  17.815  1.00  0.00           C  
ATOM   1559  CG  LYS A 101      -3.615  -0.612  18.957  1.00  0.00           C  
ATOM   1560  CD  LYS A 101      -2.297   0.094  18.674  1.00  0.00           C  
ATOM   1561  CE  LYS A 101      -1.340  -0.025  19.851  1.00  0.00           C  
ATOM   1562  NZ  LYS A 101      -0.086   0.746  19.630  1.00  0.00           N  
ATOM   1563  H   LYS A 101      -6.452  -0.450  16.065  1.00  0.00           H  
ATOM   1564  HA  LYS A 101      -5.906  -2.076  18.275  1.00  0.00           H  
ATOM   1565 1HB  LYS A 101      -4.175  -0.867  16.921  1.00  0.00           H  
ATOM   1566 2HB  LYS A 101      -4.693   0.655  17.630  1.00  0.00           H  
ATOM   1567 1HG  LYS A 101      -4.040  -0.213  19.879  1.00  0.00           H  
ATOM   1568 2HG  LYS A 101      -3.425  -1.676  19.095  1.00  0.00           H  
ATOM   1569 1HD  LYS A 101      -1.830  -0.345  17.792  1.00  0.00           H  
ATOM   1570 2HD  LYS A 101      -2.484   1.150  18.476  1.00  0.00           H  
ATOM   1571 1HE  LYS A 101      -1.826   0.346  20.753  1.00  0.00           H  
ATOM   1572 2HE  LYS A 101      -1.084  -1.073  20.007  1.00  0.00           H  
ATOM   1573 1HZ  LYS A 101       0.520   0.640  20.431  1.00  0.00           H  
ATOM   1574 2HZ  LYS A 101       0.382   0.397  18.805  1.00  0.00           H  
ATOM   1575 3HZ  LYS A 101      -0.310   1.722  19.503  1.00  0.00           H  
ATOM   1576  N   THR A 102      -7.008   0.922  19.195  1.00  0.00           N  
ATOM   1577  CA  THR A 102      -7.511   1.650  20.357  1.00  0.00           C  
ATOM   1578  C   THR A 102      -9.014   1.459  20.565  1.00  0.00           C  
ATOM   1579  O   THR A 102      -9.529   1.599  21.673  1.00  0.00           O  
ATOM   1580  CB  THR A 102      -7.201   3.153  20.233  1.00  0.00           C  
ATOM   1581  OG1 THR A 102      -7.887   3.693  19.096  1.00  0.00           O  
ATOM   1582  CG2 THR A 102      -5.705   3.377  20.070  1.00  0.00           C  
ATOM   1583  H   THR A 102      -6.938   1.400  18.308  1.00  0.00           H  
ATOM   1584  HA  THR A 102      -7.025   1.257  21.249  1.00  0.00           H  
ATOM   1585  HB  THR A 102      -7.544   3.671  21.128  1.00  0.00           H  
ATOM   1586  HG1 THR A 102      -7.935   4.649  19.177  1.00  0.00           H  
ATOM   1587 1HG2 THR A 102      -5.504   4.444  19.984  1.00  0.00           H  
ATOM   1588 2HG2 THR A 102      -5.181   2.977  20.938  1.00  0.00           H  
ATOM   1589 3HG2 THR A 102      -5.357   2.869  19.171  1.00  0.00           H  
ATOM   1590  N   LYS A 103      -9.721   1.129  19.497  1.00  0.00           N  
ATOM   1591  CA  LYS A 103     -11.152   0.884  19.594  1.00  0.00           C  
ATOM   1592  C   LYS A 103     -11.496  -0.443  20.282  1.00  0.00           C  
ATOM   1593  O   LYS A 103     -12.383  -0.494  21.137  1.00  0.00           O  
ATOM   1594  CB  LYS A 103     -11.777   0.921  18.198  1.00  0.00           C  
ATOM   1595  CG  LYS A 103     -13.282   0.696  18.177  1.00  0.00           C  
ATOM   1596  CD  LYS A 103     -13.842   0.835  16.770  1.00  0.00           C  
ATOM   1597  CE  LYS A 103     -15.343   0.587  16.742  1.00  0.00           C  
ATOM   1598  NZ  LYS A 103     -15.904   0.712  15.370  1.00  0.00           N  
ATOM   1599  H   LYS A 103      -9.268   1.045  18.599  1.00  0.00           H  
ATOM   1600  HA  LYS A 103     -11.596   1.665  20.212  1.00  0.00           H  
ATOM   1601 1HB  LYS A 103     -11.576   1.888  17.735  1.00  0.00           H  
ATOM   1602 2HB  LYS A 103     -11.316   0.156  17.573  1.00  0.00           H  
ATOM   1603 1HG  LYS A 103     -13.507  -0.303  18.551  1.00  0.00           H  
ATOM   1604 2HG  LYS A 103     -13.768   1.426  18.825  1.00  0.00           H  
ATOM   1605 1HD  LYS A 103     -13.641   1.839  16.394  1.00  0.00           H  
ATOM   1606 2HD  LYS A 103     -13.353   0.117  16.111  1.00  0.00           H  
ATOM   1607 1HE  LYS A 103     -15.553  -0.414  17.118  1.00  0.00           H  
ATOM   1608 2HE  LYS A 103     -15.842   1.306  17.391  1.00  0.00           H  
ATOM   1609 1HZ  LYS A 103     -16.899   0.541  15.395  1.00  0.00           H  
ATOM   1610 2HZ  LYS A 103     -15.731   1.644  15.019  1.00  0.00           H  
ATOM   1611 3HZ  LYS A 103     -15.462   0.037  14.763  1.00  0.00           H  
ATOM   1612  N   LEU A 104     -10.799  -1.513  19.914  1.00  0.00           N  
ATOM   1613  CA  LEU A 104     -11.134  -2.844  20.423  1.00  0.00           C  
ATOM   1614  C   LEU A 104     -10.282  -3.273  21.622  1.00  0.00           C  
ATOM   1615  O   LEU A 104     -10.536  -4.327  22.213  1.00  0.00           O  
ATOM   1616  CB  LEU A 104     -10.977  -3.876  19.299  1.00  0.00           C  
ATOM   1617  CG  LEU A 104     -11.840  -3.638  18.052  1.00  0.00           C  
ATOM   1618  CD1 LEU A 104     -11.490  -4.670  16.988  1.00  0.00           C  
ATOM   1619  CD2 LEU A 104     -13.311  -3.718  18.429  1.00  0.00           C  
ATOM   1620  H   LEU A 104     -10.024  -1.413  19.274  1.00  0.00           H  
ATOM   1621  HA  LEU A 104     -12.172  -2.835  20.757  1.00  0.00           H  
ATOM   1622 1HB  LEU A 104      -9.935  -3.891  18.983  1.00  0.00           H  
ATOM   1623 2HB  LEU A 104     -11.230  -4.861  19.693  1.00  0.00           H  
ATOM   1624  HG  LEU A 104     -11.623  -2.651  17.643  1.00  0.00           H  
ATOM   1625 1HD1 LEU A 104     -12.103  -4.500  16.102  1.00  0.00           H  
ATOM   1626 2HD1 LEU A 104     -10.437  -4.577  16.723  1.00  0.00           H  
ATOM   1627 3HD1 LEU A 104     -11.681  -5.670  17.375  1.00  0.00           H  
ATOM   1628 1HD2 LEU A 104     -13.924  -3.549  17.544  1.00  0.00           H  
ATOM   1629 2HD2 LEU A 104     -13.529  -4.706  18.837  1.00  0.00           H  
ATOM   1630 3HD2 LEU A 104     -13.537  -2.959  19.178  1.00  0.00           H  
ATOM   1631  N   GLY A 105      -9.274  -2.475  21.969  1.00  0.00           N  
ATOM   1632  CA  GLY A 105      -8.335  -2.830  23.021  1.00  0.00           C  
ATOM   1633  C   GLY A 105      -7.368  -3.956  22.663  1.00  0.00           C  
ATOM   1634  O   GLY A 105      -7.106  -4.840  23.483  1.00  0.00           O  
ATOM   1635  H   GLY A 105      -9.159  -1.597  21.482  1.00  0.00           H  
ATOM   1636 1HA  GLY A 105      -7.744  -1.956  23.292  1.00  0.00           H  
ATOM   1637 2HA  GLY A 105      -8.886  -3.134  23.911  1.00  0.00           H  
ATOM   1638  N   VAL A 106      -6.830  -3.927  21.442  1.00  0.00           N  
ATOM   1639  CA  VAL A 106      -6.010  -5.031  20.952  1.00  0.00           C  
ATOM   1640  C   VAL A 106      -4.644  -4.520  20.504  1.00  0.00           C  
ATOM   1641  O   VAL A 106      -4.437  -3.317  20.372  1.00  0.00           O  
ATOM   1642  CB  VAL A 106      -6.707  -5.740  19.773  1.00  0.00           C  
ATOM   1643  CG1 VAL A 106      -8.056  -6.292  20.208  1.00  0.00           C  
ATOM   1644  CG2 VAL A 106      -6.870  -4.773  18.611  1.00  0.00           C  
ATOM   1645  H   VAL A 106      -6.989  -3.129  20.843  1.00  0.00           H  
ATOM   1646  HA  VAL A 106      -5.836  -5.726  21.775  1.00  0.00           H  
ATOM   1647  HB  VAL A 106      -6.098  -6.588  19.460  1.00  0.00           H  
ATOM   1648 1HG1 VAL A 106      -8.535  -6.790  19.365  1.00  0.00           H  
ATOM   1649 2HG1 VAL A 106      -7.912  -7.009  21.016  1.00  0.00           H  
ATOM   1650 3HG1 VAL A 106      -8.690  -5.476  20.553  1.00  0.00           H  
ATOM   1651 1HG2 VAL A 106      -7.362  -5.279  17.782  1.00  0.00           H  
ATOM   1652 2HG2 VAL A 106      -7.474  -3.921  18.926  1.00  0.00           H  
ATOM   1653 3HG2 VAL A 106      -5.889  -4.421  18.290  1.00  0.00           H  
ATOM   1654  N   SER A 107      -3.701  -5.428  20.291  1.00  0.00           N  
ATOM   1655  CA  SER A 107      -2.407  -5.016  19.777  1.00  0.00           C  
ATOM   1656  C   SER A 107      -2.480  -4.653  18.279  1.00  0.00           C  
ATOM   1657  O   SER A 107      -3.468  -4.942  17.596  1.00  0.00           O  
ATOM   1658  CB  SER A 107      -1.395  -6.122  19.998  1.00  0.00           C  
ATOM   1659  OG  SER A 107      -1.649  -7.211  19.153  1.00  0.00           O  
ATOM   1660  H   SER A 107      -3.867  -6.406  20.480  1.00  0.00           H  
ATOM   1661  HA  SER A 107      -2.094  -4.117  20.309  1.00  0.00           H  
ATOM   1662 1HB  SER A 107      -0.392  -5.740  19.812  1.00  0.00           H  
ATOM   1663 2HB  SER A 107      -1.433  -6.449  21.036  1.00  0.00           H  
ATOM   1664  HG  SER A 107      -1.031  -7.899  19.414  1.00  0.00           H  
ATOM   1665  N   LEU A 108      -1.420  -4.017  17.790  1.00  0.00           N  
ATOM   1666  CA  LEU A 108      -1.333  -3.627  16.401  1.00  0.00           C  
ATOM   1667  C   LEU A 108      -1.414  -4.881  15.545  1.00  0.00           C  
ATOM   1668  O   LEU A 108      -2.110  -4.909  14.543  1.00  0.00           O  
ATOM   1669  CB  LEU A 108      -0.026  -2.871  16.126  1.00  0.00           C  
ATOM   1670  CG  LEU A 108       0.192  -2.425  14.675  1.00  0.00           C  
ATOM   1671  CD1 LEU A 108      -0.884  -1.421  14.284  1.00  0.00           C  
ATOM   1672  CD2 LEU A 108       1.581  -1.820  14.533  1.00  0.00           C  
ATOM   1673  H   LEU A 108      -0.653  -3.802  18.411  1.00  0.00           H  
ATOM   1674  HA  LEU A 108      -2.164  -2.959  16.176  1.00  0.00           H  
ATOM   1675 1HB  LEU A 108      -0.002  -1.981  16.753  1.00  0.00           H  
ATOM   1676 2HB  LEU A 108       0.811  -3.510  16.406  1.00  0.00           H  
ATOM   1677  HG  LEU A 108       0.101  -3.286  14.012  1.00  0.00           H  
ATOM   1678 1HD1 LEU A 108      -0.729  -1.104  13.253  1.00  0.00           H  
ATOM   1679 2HD1 LEU A 108      -1.866  -1.886  14.377  1.00  0.00           H  
ATOM   1680 3HD1 LEU A 108      -0.829  -0.554  14.942  1.00  0.00           H  
ATOM   1681 1HD2 LEU A 108       1.736  -1.504  13.501  1.00  0.00           H  
ATOM   1682 2HD2 LEU A 108       1.672  -0.958  15.194  1.00  0.00           H  
ATOM   1683 3HD2 LEU A 108       2.331  -2.565  14.801  1.00  0.00           H  
ATOM   1684  N   GLU A 109      -0.700  -5.923  15.956  1.00  0.00           N  
ATOM   1685  CA  GLU A 109      -0.666  -7.174  15.208  1.00  0.00           C  
ATOM   1686  C   GLU A 109      -2.043  -7.820  15.135  1.00  0.00           C  
ATOM   1687  O   GLU A 109      -2.436  -8.338  14.087  1.00  0.00           O  
ATOM   1688  CB  GLU A 109       0.329  -8.147  15.845  1.00  0.00           C  
ATOM   1689  CG  GLU A 109       1.783  -7.705  15.761  1.00  0.00           C  
ATOM   1690  CD  GLU A 109       2.710  -8.592  16.544  1.00  0.00           C  
ATOM   1691  OE1 GLU A 109       2.359  -9.722  16.784  1.00  0.00           O  
ATOM   1692  OE2 GLU A 109       3.772  -8.139  16.902  1.00  0.00           O  
ATOM   1693  H   GLU A 109      -0.166  -5.844  16.810  1.00  0.00           H  
ATOM   1694  HA  GLU A 109      -0.355  -6.959  14.188  1.00  0.00           H  
ATOM   1695 1HB  GLU A 109       0.081  -8.283  16.898  1.00  0.00           H  
ATOM   1696 2HB  GLU A 109       0.246  -9.120  15.361  1.00  0.00           H  
ATOM   1697 1HG  GLU A 109       2.092  -7.707  14.716  1.00  0.00           H  
ATOM   1698 2HG  GLU A 109       1.863  -6.684  16.133  1.00  0.00           H  
ATOM   1699  N   GLN A 110      -2.778  -7.799  16.233  1.00  0.00           N  
ATOM   1700  CA  GLN A 110      -4.168  -8.249  16.189  1.00  0.00           C  
ATOM   1701  C   GLN A 110      -5.093  -7.379  15.329  1.00  0.00           C  
ATOM   1702  O   GLN A 110      -5.980  -7.906  14.656  1.00  0.00           O  
ATOM   1703  CB  GLN A 110      -4.726  -8.322  17.613  1.00  0.00           C  
ATOM   1704  CG  GLN A 110      -4.113  -9.419  18.466  1.00  0.00           C  
ATOM   1705  CD  GLN A 110      -4.531  -9.323  19.921  1.00  0.00           C  
ATOM   1706  OE1 GLN A 110      -4.434  -8.261  20.541  1.00  0.00           O  
ATOM   1707  NE2 GLN A 110      -5.001 -10.435  20.475  1.00  0.00           N  
ATOM   1708  H   GLN A 110      -2.394  -7.476  17.110  1.00  0.00           H  
ATOM   1709  HA  GLN A 110      -4.206  -9.202  15.662  1.00  0.00           H  
ATOM   1710 1HB  GLN A 110      -4.559  -7.370  18.118  1.00  0.00           H  
ATOM   1711 2HB  GLN A 110      -5.803  -8.487  17.574  1.00  0.00           H  
ATOM   1712 1HG  GLN A 110      -4.434 -10.387  18.081  1.00  0.00           H  
ATOM   1713 2HG  GLN A 110      -3.027  -9.339  18.417  1.00  0.00           H  
ATOM   1714 1HE2 GLN A 110      -5.293 -10.432  21.433  1.00  0.00           H  
ATOM   1715 2HE2 GLN A 110      -5.064 -11.275  19.936  1.00  0.00           H  
ATOM   1716  N   ALA A 111      -4.885  -6.060  15.342  1.00  0.00           N  
ATOM   1717  CA  ALA A 111      -5.683  -5.175  14.497  1.00  0.00           C  
ATOM   1718  C   ALA A 111      -5.425  -5.535  13.034  1.00  0.00           C  
ATOM   1719  O   ALA A 111      -6.312  -5.468  12.201  1.00  0.00           O  
ATOM   1720  CB  ALA A 111      -5.344  -3.716  14.763  1.00  0.00           C  
ATOM   1721  H   ALA A 111      -4.175  -5.661  15.938  1.00  0.00           H  
ATOM   1722  HA  ALA A 111      -6.734  -5.338  14.733  1.00  0.00           H  
ATOM   1723 1HB  ALA A 111      -5.951  -3.077  14.121  1.00  0.00           H  
ATOM   1724 2HB  ALA A 111      -5.550  -3.478  15.807  1.00  0.00           H  
ATOM   1725 3HB  ALA A 111      -4.290  -3.541  14.553  1.00  0.00           H  
ATOM   1726  N   LEU A 112      -4.157  -5.841  12.601  1.00  0.00           N  
ATOM   1727  CA  LEU A 112      -3.734  -6.216  11.255  1.00  0.00           C  
ATOM   1728  C   LEU A 112      -4.310  -7.545  10.850  1.00  0.00           C  
ATOM   1729  O   LEU A 112      -4.715  -7.727   9.702  1.00  0.00           O  
ATOM   1730  CB  LEU A 112      -2.204  -6.278  11.172  1.00  0.00           C  
ATOM   1731  CG  LEU A 112      -1.475  -4.934  11.301  1.00  0.00           C  
ATOM   1732  CD1 LEU A 112       0.000  -5.180  11.583  1.00  0.00           C  
ATOM   1733  CD2 LEU A 112      -1.661  -4.131  10.022  1.00  0.00           C  
ATOM   1734  H   LEU A 112      -3.464  -5.760  13.330  1.00  0.00           H  
ATOM   1735  HA  LEU A 112      -4.122  -5.480  10.552  1.00  0.00           H  
ATOM   1736 1HB  LEU A 112      -1.839  -6.929  11.965  1.00  0.00           H  
ATOM   1737 2HB  LEU A 112      -1.925  -6.716  10.214  1.00  0.00           H  
ATOM   1738  HG  LEU A 112      -1.887  -4.376  12.142  1.00  0.00           H  
ATOM   1739 1HD1 LEU A 112       0.518  -4.225  11.674  1.00  0.00           H  
ATOM   1740 2HD1 LEU A 112       0.105  -5.739  12.513  1.00  0.00           H  
ATOM   1741 3HD1 LEU A 112       0.437  -5.752  10.765  1.00  0.00           H  
ATOM   1742 1HD2 LEU A 112      -1.144  -3.176  10.113  1.00  0.00           H  
ATOM   1743 2HD2 LEU A 112      -1.249  -4.688   9.180  1.00  0.00           H  
ATOM   1744 3HD2 LEU A 112      -2.724  -3.955   9.854  1.00  0.00           H  
ATOM   1745  N   TRP A 113      -4.399  -8.453  11.820  1.00  0.00           N  
ATOM   1746  CA  TRP A 113      -5.112  -9.711  11.629  1.00  0.00           C  
ATOM   1747  C   TRP A 113      -6.582  -9.524  11.244  1.00  0.00           C  
ATOM   1748  O   TRP A 113      -7.084 -10.200  10.351  1.00  0.00           O  
ATOM   1749  CB  TRP A 113      -5.029 -10.549  12.906  1.00  0.00           C  
ATOM   1750  CG  TRP A 113      -5.817 -11.823  12.838  1.00  0.00           C  
ATOM   1751  CD1 TRP A 113      -6.963 -12.110  13.518  1.00  0.00           C  
ATOM   1752  CD2 TRP A 113      -5.519 -12.995  12.041  1.00  0.00           C  
ATOM   1753  NE1 TRP A 113      -7.396 -13.374  13.201  1.00  0.00           N  
ATOM   1754  CE2 TRP A 113      -6.525 -13.929  12.298  1.00  0.00           C  
ATOM   1755  CE3 TRP A 113      -4.494 -13.319  11.143  1.00  0.00           C  
ATOM   1756  CZ2 TRP A 113      -6.542 -15.175  11.691  1.00  0.00           C  
ATOM   1757  CZ3 TRP A 113      -4.512 -14.568  10.533  1.00  0.00           C  
ATOM   1758  CH2 TRP A 113      -5.509 -15.471  10.801  1.00  0.00           C  
ATOM   1759  H   TRP A 113      -3.960  -8.266  12.708  1.00  0.00           H  
ATOM   1760  HA  TRP A 113      -4.664 -10.240  10.786  1.00  0.00           H  
ATOM   1761 1HB  TRP A 113      -3.988 -10.800  13.110  1.00  0.00           H  
ATOM   1762 2HB  TRP A 113      -5.396  -9.964  13.749  1.00  0.00           H  
ATOM   1763  HD1 TRP A 113      -7.461 -11.435  14.211  1.00  0.00           H  
ATOM   1764  HE1 TRP A 113      -8.220 -13.823  13.573  1.00  0.00           H  
ATOM   1765  HE3 TRP A 113      -3.701 -12.605  10.925  1.00  0.00           H  
ATOM   1766  HZ2 TRP A 113      -7.325 -15.906  11.890  1.00  0.00           H  
ATOM   1767  HZ3 TRP A 113      -3.710 -14.814   9.836  1.00  0.00           H  
ATOM   1768  HH2 TRP A 113      -5.492 -16.442  10.305  1.00  0.00           H  
ATOM   1769  N   ILE A 114      -7.273  -8.631  11.944  1.00  0.00           N  
ATOM   1770  CA  ILE A 114      -8.660  -8.313  11.613  1.00  0.00           C  
ATOM   1771  C   ILE A 114      -8.788  -7.869  10.155  1.00  0.00           C  
ATOM   1772  O   ILE A 114      -9.707  -8.265   9.453  1.00  0.00           O  
ATOM   1773  CB  ILE A 114      -9.207  -7.211  12.538  1.00  0.00           C  
ATOM   1774  CG1 ILE A 114      -9.377  -7.746  13.962  1.00  0.00           C  
ATOM   1775  CG2 ILE A 114     -10.528  -6.677  12.005  1.00  0.00           C  
ATOM   1776  CD1 ILE A 114      -9.574  -6.665  15.001  1.00  0.00           C  
ATOM   1777  H   ILE A 114      -6.834  -8.159  12.721  1.00  0.00           H  
ATOM   1778  HA  ILE A 114      -9.261  -9.214  11.741  1.00  0.00           H  
ATOM   1779  HB  ILE A 114      -8.490  -6.393  12.592  1.00  0.00           H  
ATOM   1780 1HG1 ILE A 114     -10.235  -8.416  14.000  1.00  0.00           H  
ATOM   1781 2HG1 ILE A 114      -8.498  -8.327  14.240  1.00  0.00           H  
ATOM   1782 1HG2 ILE A 114     -10.901  -5.899  12.672  1.00  0.00           H  
ATOM   1783 2HG2 ILE A 114     -10.377  -6.260  11.011  1.00  0.00           H  
ATOM   1784 3HG2 ILE A 114     -11.254  -7.488  11.953  1.00  0.00           H  
ATOM   1785 1HD1 ILE A 114      -9.687  -7.121  15.984  1.00  0.00           H  
ATOM   1786 2HD1 ILE A 114      -8.708  -6.002  15.005  1.00  0.00           H  
ATOM   1787 3HD1 ILE A 114     -10.469  -6.092  14.763  1.00  0.00           H  
ATOM   1788  N   LEU A 115      -7.843  -6.904   9.552  1.00  0.00           N  
ATOM   1789  CA  LEU A 115      -7.830  -6.385   8.194  1.00  0.00           C  
ATOM   1790  C   LEU A 115      -7.558  -7.500   7.197  1.00  0.00           C  
ATOM   1791  O   LEU A 115      -8.161  -7.522   6.136  1.00  0.00           O  
ATOM   1792  CB  LEU A 115      -6.767  -5.288   8.052  1.00  0.00           C  
ATOM   1793  CG  LEU A 115      -7.005  -4.020   8.882  1.00  0.00           C  
ATOM   1794  CD1 LEU A 115      -5.773  -3.128   8.812  1.00  0.00           C  
ATOM   1795  CD2 LEU A 115      -8.236  -3.295   8.359  1.00  0.00           C  
ATOM   1796  H   LEU A 115      -7.126  -6.608  10.198  1.00  0.00           H  
ATOM   1797  HA  LEU A 115      -8.808  -5.963   7.975  1.00  0.00           H  
ATOM   1798 1HB  LEU A 115      -5.802  -5.699   8.346  1.00  0.00           H  
ATOM   1799 2HB  LEU A 115      -6.709  -4.993   7.005  1.00  0.00           H  
ATOM   1800  HG  LEU A 115      -7.160  -4.292   9.926  1.00  0.00           H  
ATOM   1801 1HD1 LEU A 115      -5.942  -2.227   9.401  1.00  0.00           H  
ATOM   1802 2HD1 LEU A 115      -4.912  -3.665   9.210  1.00  0.00           H  
ATOM   1803 3HD1 LEU A 115      -5.582  -2.852   7.775  1.00  0.00           H  
ATOM   1804 1HD2 LEU A 115      -8.406  -2.394   8.949  1.00  0.00           H  
ATOM   1805 2HD2 LEU A 115      -8.081  -3.021   7.315  1.00  0.00           H  
ATOM   1806 3HD2 LEU A 115      -9.104  -3.949   8.438  1.00  0.00           H  
ATOM   1807  N   ALA A 116      -6.623  -8.347   7.598  1.00  0.00           N  
ATOM   1808  CA  ALA A 116      -6.241  -9.455   6.718  1.00  0.00           C  
ATOM   1809  C   ALA A 116      -7.424 -10.416   6.514  1.00  0.00           C  
ATOM   1810  O   ALA A 116      -7.729 -10.841   5.401  1.00  0.00           O  
ATOM   1811  CB  ALA A 116      -5.040 -10.196   7.287  1.00  0.00           C  
ATOM   1812  H   ALA A 116      -6.159  -8.247   8.490  1.00  0.00           H  
ATOM   1813  HA  ALA A 116      -5.978  -9.045   5.742  1.00  0.00           H  
ATOM   1814 1HB  ALA A 116      -4.771 -11.017   6.622  1.00  0.00           H  
ATOM   1815 2HB  ALA A 116      -4.198  -9.511   7.376  1.00  0.00           H  
ATOM   1816 3HB  ALA A 116      -5.290 -10.593   8.269  1.00  0.00           H  
ATOM   1817  N   VAL A 117      -8.105 -10.731   7.597  1.00  0.00           N  
ATOM   1818  CA  VAL A 117      -9.247 -11.629   7.521  1.00  0.00           C  
ATOM   1819  C   VAL A 117     -10.441 -11.005   6.788  1.00  0.00           C  
ATOM   1820  O   VAL A 117     -11.065 -11.654   5.945  1.00  0.00           O  
ATOM   1821  CB  VAL A 117      -9.681 -12.037   8.942  1.00  0.00           C  
ATOM   1822  CG1 VAL A 117     -11.005 -12.786   8.899  1.00  0.00           C  
ATOM   1823  CG2 VAL A 117      -8.600 -12.889   9.589  1.00  0.00           C  
ATOM   1824  H   VAL A 117      -7.839 -10.348   8.491  1.00  0.00           H  
ATOM   1825  HA  VAL A 117      -8.960 -12.501   6.933  1.00  0.00           H  
ATOM   1826  HB  VAL A 117      -9.840 -11.137   9.535  1.00  0.00           H  
ATOM   1827 1HG1 VAL A 117     -11.297 -13.066   9.912  1.00  0.00           H  
ATOM   1828 2HG1 VAL A 117     -11.772 -12.145   8.465  1.00  0.00           H  
ATOM   1829 3HG1 VAL A 117     -10.896 -13.684   8.292  1.00  0.00           H  
ATOM   1830 1HG2 VAL A 117      -8.914 -13.173  10.594  1.00  0.00           H  
ATOM   1831 2HG2 VAL A 117      -8.438 -13.786   8.992  1.00  0.00           H  
ATOM   1832 3HG2 VAL A 117      -7.673 -12.318   9.647  1.00  0.00           H  
ATOM   1833  N   ALA A 118     -10.757  -9.754   7.105  1.00  0.00           N  
ATOM   1834  CA  ALA A 118     -11.844  -9.067   6.426  1.00  0.00           C  
ATOM   1835  C   ALA A 118     -11.627  -9.050   4.896  1.00  0.00           C  
ATOM   1836  O   ALA A 118     -12.577  -9.204   4.121  1.00  0.00           O  
ATOM   1837  CB  ALA A 118     -11.997  -7.656   6.977  1.00  0.00           C  
ATOM   1838  H   ALA A 118     -10.241  -9.270   7.825  1.00  0.00           H  
ATOM   1839  HA  ALA A 118     -12.764  -9.620   6.614  1.00  0.00           H  
ATOM   1840 1HB  ALA A 118     -12.815  -7.151   6.462  1.00  0.00           H  
ATOM   1841 2HB  ALA A 118     -12.214  -7.705   8.044  1.00  0.00           H  
ATOM   1842 3HB  ALA A 118     -11.072  -7.103   6.820  1.00  0.00           H  
ATOM   1843  N   ALA A 119     -10.347  -8.820   4.462  1.00  0.00           N  
ATOM   1844  CA  ALA A 119     -10.010  -8.882   3.038  1.00  0.00           C  
ATOM   1845  C   ALA A 119     -10.206 -10.275   2.437  1.00  0.00           C  
ATOM   1846  O   ALA A 119     -10.589 -10.414   1.288  1.00  0.00           O  
ATOM   1847  CB  ALA A 119      -8.591  -8.410   2.805  1.00  0.00           C  
ATOM   1848  H   ALA A 119      -9.628  -8.572   5.125  1.00  0.00           H  
ATOM   1849  HA  ALA A 119     -10.693  -8.222   2.499  1.00  0.00           H  
ATOM   1850 1HB  ALA A 119      -8.360  -8.464   1.740  1.00  0.00           H  
ATOM   1851 2HB  ALA A 119      -8.490  -7.380   3.147  1.00  0.00           H  
ATOM   1852 3HB  ALA A 119      -7.902  -9.045   3.358  1.00  0.00           H  
ATOM   1853  N   ALA A 120      -9.830 -11.397   3.194  1.00  0.00           N  
ATOM   1854  CA  ALA A 120     -10.084 -12.784   2.824  1.00  0.00           C  
ATOM   1855  C   ALA A 120     -11.564 -13.139   2.777  1.00  0.00           C  
ATOM   1856  O   ALA A 120     -11.962 -13.985   1.983  1.00  0.00           O  
ATOM   1857  CB  ALA A 120      -9.362 -13.713   3.789  1.00  0.00           C  
ATOM   1858  H   ALA A 120      -9.289 -11.201   4.023  1.00  0.00           H  
ATOM   1859  HA  ALA A 120      -9.668 -12.958   1.832  1.00  0.00           H  
ATOM   1860 1HB  ALA A 120      -9.538 -14.748   3.498  1.00  0.00           H  
ATOM   1861 2HB  ALA A 120      -8.293 -13.505   3.763  1.00  0.00           H  
ATOM   1862 3HB  ALA A 120      -9.738 -13.551   4.798  1.00  0.00           H  
ATOM   1863  N   LEU A 121     -12.475 -12.541   3.706  1.00  0.00           N  
ATOM   1864  CA  LEU A 121     -13.919 -12.770   3.793  1.00  0.00           C  
ATOM   1865  C   LEU A 121     -14.650 -12.044   2.677  1.00  0.00           C  
ATOM   1866  O   LEU A 121     -15.662 -12.513   2.181  1.00  0.00           O  
ATOM   1867  CB  LEU A 121     -14.456 -12.302   5.151  1.00  0.00           C  
ATOM   1868  CG  LEU A 121     -13.959 -13.090   6.370  1.00  0.00           C  
ATOM   1869  CD1 LEU A 121     -14.407 -12.389   7.645  1.00  0.00           C  
ATOM   1870  CD2 LEU A 121     -14.498 -14.512   6.310  1.00  0.00           C  
ATOM   1871  H   LEU A 121     -12.022 -11.983   4.414  1.00  0.00           H  
ATOM   1872  HA  LEU A 121     -14.105 -13.841   3.718  1.00  0.00           H  
ATOM   1873 1HB  LEU A 121     -14.176 -11.260   5.294  1.00  0.00           H  
ATOM   1874 2HB  LEU A 121     -15.544 -12.366   5.136  1.00  0.00           H  
ATOM   1875  HG  LEU A 121     -12.869 -13.115   6.368  1.00  0.00           H  
ATOM   1876 1HD1 LEU A 121     -14.054 -12.949   8.512  1.00  0.00           H  
ATOM   1877 2HD1 LEU A 121     -13.991 -11.382   7.672  1.00  0.00           H  
ATOM   1878 3HD1 LEU A 121     -15.495 -12.334   7.668  1.00  0.00           H  
ATOM   1879 1HD2 LEU A 121     -14.145 -15.072   7.176  1.00  0.00           H  
ATOM   1880 2HD2 LEU A 121     -15.588 -14.488   6.313  1.00  0.00           H  
ATOM   1881 3HD2 LEU A 121     -14.149 -14.995   5.397  1.00  0.00           H  
ATOM   1882  N   GLY A 122     -14.128 -10.883   2.304  1.00  0.00           N  
ATOM   1883  CA  GLY A 122     -14.778 -10.052   1.326  1.00  0.00           C  
ATOM   1884  C   GLY A 122     -15.817  -9.154   1.950  1.00  0.00           C  
ATOM   1885  O   GLY A 122     -16.794  -8.802   1.294  1.00  0.00           O  
ATOM   1886  H   GLY A 122     -13.257 -10.574   2.715  1.00  0.00           H  
ATOM   1887 1HA  GLY A 122     -14.033  -9.442   0.816  1.00  0.00           H  
ATOM   1888 2HA  GLY A 122     -15.250 -10.681   0.572  1.00  0.00           H  
ATOM   1889  N   THR A 123     -15.621  -8.778   3.212  1.00  0.00           N  
ATOM   1890  CA  THR A 123     -16.610  -7.968   3.913  1.00  0.00           C  
ATOM   1891  C   THR A 123     -15.956  -6.679   4.391  1.00  0.00           C  
ATOM   1892  O   THR A 123     -14.759  -6.467   4.174  1.00  0.00           O  
ATOM   1893  CB  THR A 123     -17.221  -8.724   5.107  1.00  0.00           C  
ATOM   1894  OG1 THR A 123     -16.223  -8.912   6.119  1.00  0.00           O  
ATOM   1895  CG2 THR A 123     -17.750 -10.080   4.665  1.00  0.00           C  
ATOM   1896  H   THR A 123     -14.777  -9.054   3.694  1.00  0.00           H  
ATOM   1897  HA  THR A 123     -17.438  -7.766   3.232  1.00  0.00           H  
ATOM   1898  HB  THR A 123     -18.040  -8.140   5.527  1.00  0.00           H  
ATOM   1899  HG1 THR A 123     -16.104  -8.092   6.606  1.00  0.00           H  
ATOM   1900 1HG2 THR A 123     -18.179 -10.600   5.522  1.00  0.00           H  
ATOM   1901 2HG2 THR A 123     -18.518  -9.940   3.904  1.00  0.00           H  
ATOM   1902 3HG2 THR A 123     -16.934 -10.672   4.253  1.00  0.00           H  
ATOM   1903  N   THR A 124     -16.719  -5.824   5.060  1.00  0.00           N  
ATOM   1904  CA  THR A 124     -16.126  -4.619   5.616  1.00  0.00           C  
ATOM   1905  C   THR A 124     -15.359  -5.014   6.868  1.00  0.00           C  
ATOM   1906  O   THR A 124     -15.532  -6.122   7.394  1.00  0.00           O  
ATOM   1907  CB  THR A 124     -17.185  -3.551   5.945  1.00  0.00           C  
ATOM   1908  OG1 THR A 124     -18.051  -4.037   6.979  1.00  0.00           O  
ATOM   1909  CG2 THR A 124     -18.011  -3.220   4.710  1.00  0.00           C  
ATOM   1910  H   THR A 124     -17.705  -5.992   5.191  1.00  0.00           H  
ATOM   1911  HA  THR A 124     -15.517  -4.145   4.844  1.00  0.00           H  
ATOM   1912  HB  THR A 124     -16.693  -2.645   6.299  1.00  0.00           H  
ATOM   1913  HG1 THR A 124     -18.570  -3.308   7.330  1.00  0.00           H  
ATOM   1914 1HG2 THR A 124     -18.754  -2.464   4.962  1.00  0.00           H  
ATOM   1915 2HG2 THR A 124     -17.357  -2.840   3.926  1.00  0.00           H  
ATOM   1916 3HG2 THR A 124     -18.514  -4.119   4.358  1.00  0.00           H  
ATOM   1917  N   VAL A 125     -14.531  -4.099   7.365  1.00  0.00           N  
ATOM   1918  CA  VAL A 125     -13.745  -4.375   8.553  1.00  0.00           C  
ATOM   1919  C   VAL A 125     -14.679  -4.535   9.742  1.00  0.00           C  
ATOM   1920  O   VAL A 125     -14.523  -5.469  10.537  1.00  0.00           O  
ATOM   1921  CB  VAL A 125     -12.743  -3.237   8.822  1.00  0.00           C  
ATOM   1922  CG1 VAL A 125     -12.050  -3.444  10.161  1.00  0.00           C  
ATOM   1923  CG2 VAL A 125     -11.725  -3.166   7.693  1.00  0.00           C  
ATOM   1924  H   VAL A 125     -14.445  -3.201   6.914  1.00  0.00           H  
ATOM   1925  HA  VAL A 125     -13.210  -5.312   8.403  1.00  0.00           H  
ATOM   1926  HB  VAL A 125     -13.285  -2.294   8.883  1.00  0.00           H  
ATOM   1927 1HG1 VAL A 125     -11.345  -2.630  10.335  1.00  0.00           H  
ATOM   1928 2HG1 VAL A 125     -12.793  -3.455  10.957  1.00  0.00           H  
ATOM   1929 3HG1 VAL A 125     -11.513  -4.392  10.150  1.00  0.00           H  
ATOM   1930 1HG2 VAL A 125     -11.020  -2.359   7.890  1.00  0.00           H  
ATOM   1931 2HG2 VAL A 125     -11.186  -4.111   7.629  1.00  0.00           H  
ATOM   1932 3HG2 VAL A 125     -12.240  -2.976   6.751  1.00  0.00           H  
ATOM   1933  N   GLU A 126     -15.676  -3.654   9.833  1.00  0.00           N  
ATOM   1934  CA  GLU A 126     -16.611  -3.659  10.961  1.00  0.00           C  
ATOM   1935  C   GLU A 126     -17.441  -4.934  11.003  1.00  0.00           C  
ATOM   1936  O   GLU A 126     -17.686  -5.488  12.066  1.00  0.00           O  
ATOM   1937  CB  GLU A 126     -17.541  -2.446  10.886  1.00  0.00           C  
ATOM   1938  CG  GLU A 126     -16.837  -1.104  11.035  1.00  0.00           C  
ATOM   1939  CD  GLU A 126     -16.131  -0.670   9.780  1.00  0.00           C  
ATOM   1940  OE1 GLU A 126     -16.287  -1.325   8.777  1.00  0.00           O  
ATOM   1941  OE2 GLU A 126     -15.435   0.317   9.825  1.00  0.00           O  
ATOM   1942  H   GLU A 126     -15.786  -2.965   9.105  1.00  0.00           H  
ATOM   1943  HA  GLU A 126     -16.037  -3.618  11.887  1.00  0.00           H  
ATOM   1944 1HB  GLU A 126     -18.062  -2.444   9.928  1.00  0.00           H  
ATOM   1945 2HB  GLU A 126     -18.295  -2.516  11.669  1.00  0.00           H  
ATOM   1946 1HG  GLU A 126     -17.573  -0.346  11.303  1.00  0.00           H  
ATOM   1947 2HG  GLU A 126     -16.115  -1.173  11.847  1.00  0.00           H  
ATOM   1948  N   GLU A 127     -17.878  -5.403   9.844  1.00  0.00           N  
ATOM   1949  CA  GLU A 127     -18.683  -6.620   9.820  1.00  0.00           C  
ATOM   1950  C   GLU A 127     -17.859  -7.798  10.332  1.00  0.00           C  
ATOM   1951  O   GLU A 127     -18.347  -8.598  11.123  1.00  0.00           O  
ATOM   1952  CB  GLU A 127     -19.190  -6.905   8.405  1.00  0.00           C  
ATOM   1953  CG  GLU A 127     -20.083  -8.133   8.293  1.00  0.00           C  
ATOM   1954  CD  GLU A 127     -20.629  -8.335   6.907  1.00  0.00           C  
ATOM   1955  OE1 GLU A 127     -20.428  -7.478   6.078  1.00  0.00           O  
ATOM   1956  OE2 GLU A 127     -21.248  -9.347   6.675  1.00  0.00           O  
ATOM   1957  H   GLU A 127     -17.666  -4.935   8.974  1.00  0.00           H  
ATOM   1958  HA  GLU A 127     -19.541  -6.480  10.475  1.00  0.00           H  
ATOM   1959 1HB  GLU A 127     -19.756  -6.047   8.041  1.00  0.00           H  
ATOM   1960 2HB  GLU A 127     -18.341  -7.046   7.736  1.00  0.00           H  
ATOM   1961 1HG  GLU A 127     -19.508  -9.014   8.576  1.00  0.00           H  
ATOM   1962 2HG  GLU A 127     -20.911  -8.033   8.993  1.00  0.00           H  
ATOM   1963  N   ALA A 128     -16.605  -7.895   9.891  1.00  0.00           N  
ATOM   1964  CA  ALA A 128     -15.756  -9.006  10.298  1.00  0.00           C  
ATOM   1965  C   ALA A 128     -15.581  -9.050  11.826  1.00  0.00           C  
ATOM   1966  O   ALA A 128     -15.602 -10.127  12.439  1.00  0.00           O  
ATOM   1967  CB  ALA A 128     -14.403  -8.950   9.572  1.00  0.00           C  
ATOM   1968  H   ALA A 128     -16.231  -7.192   9.269  1.00  0.00           H  
ATOM   1969  HA  ALA A 128     -16.261  -9.933  10.027  1.00  0.00           H  
ATOM   1970 1HB  ALA A 128     -13.785  -9.789   9.890  1.00  0.00           H  
ATOM   1971 2HB  ALA A 128     -14.565  -9.007   8.495  1.00  0.00           H  
ATOM   1972 3HB  ALA A 128     -13.900  -8.016   9.814  1.00  0.00           H  
ATOM   1973  N   VAL A 129     -15.407  -7.873  12.424  1.00  0.00           N  
ATOM   1974  CA  VAL A 129     -15.217  -7.725  13.863  1.00  0.00           C  
ATOM   1975  C   VAL A 129     -16.505  -8.067  14.602  1.00  0.00           C  
ATOM   1976  O   VAL A 129     -16.495  -8.842  15.549  1.00  0.00           O  
ATOM   1977  CB  VAL A 129     -14.790  -6.287  14.208  1.00  0.00           C  
ATOM   1978  CG1 VAL A 129     -14.786  -6.079  15.715  1.00  0.00           C  
ATOM   1979  CG2 VAL A 129     -13.416  -6.000  13.621  1.00  0.00           C  
ATOM   1980  H   VAL A 129     -15.407  -7.047  11.842  1.00  0.00           H  
ATOM   1981  HA  VAL A 129     -14.428  -8.410  14.180  1.00  0.00           H  
ATOM   1982  HB  VAL A 129     -15.517  -5.591  13.790  1.00  0.00           H  
ATOM   1983 1HG1 VAL A 129     -14.482  -5.057  15.941  1.00  0.00           H  
ATOM   1984 2HG1 VAL A 129     -15.787  -6.255  16.109  1.00  0.00           H  
ATOM   1985 3HG1 VAL A 129     -14.086  -6.776  16.177  1.00  0.00           H  
ATOM   1986 1HG2 VAL A 129     -13.120  -4.981  13.868  1.00  0.00           H  
ATOM   1987 2HG2 VAL A 129     -12.690  -6.700  14.035  1.00  0.00           H  
ATOM   1988 3HG2 VAL A 129     -13.453  -6.114  12.537  1.00  0.00           H  
ATOM   1989  N   LYS A 130     -17.621  -7.490  14.151  1.00  0.00           N  
ATOM   1990  CA  LYS A 130     -18.924  -7.715  14.782  1.00  0.00           C  
ATOM   1991  C   LYS A 130     -19.383  -9.181  14.757  1.00  0.00           C  
ATOM   1992  O   LYS A 130     -19.936  -9.675  15.742  1.00  0.00           O  
ATOM   1993  CB  LYS A 130     -19.979  -6.837  14.108  1.00  0.00           C  
ATOM   1994  CG  LYS A 130     -19.875  -5.356  14.446  1.00  0.00           C  
ATOM   1995  CD  LYS A 130     -20.928  -4.544  13.707  1.00  0.00           C  
ATOM   1996  CE  LYS A 130     -20.823  -3.064  14.042  1.00  0.00           C  
ATOM   1997  NZ  LYS A 130     -21.831  -2.254  13.305  1.00  0.00           N  
ATOM   1998  H   LYS A 130     -17.560  -6.881  13.349  1.00  0.00           H  
ATOM   1999  HA  LYS A 130     -18.843  -7.470  15.841  1.00  0.00           H  
ATOM   2000 1HB  LYS A 130     -19.901  -6.939  13.026  1.00  0.00           H  
ATOM   2001 2HB  LYS A 130     -20.974  -7.177  14.398  1.00  0.00           H  
ATOM   2002 1HG  LYS A 130     -20.009  -5.217  15.520  1.00  0.00           H  
ATOM   2003 2HG  LYS A 130     -18.886  -4.989  14.171  1.00  0.00           H  
ATOM   2004 1HD  LYS A 130     -20.800  -4.675  12.631  1.00  0.00           H  
ATOM   2005 2HD  LYS A 130     -21.921  -4.900  13.982  1.00  0.00           H  
ATOM   2006 1HE  LYS A 130     -20.971  -2.921  15.111  1.00  0.00           H  
ATOM   2007 2HE  LYS A 130     -19.828  -2.702  13.784  1.00  0.00           H  
ATOM   2008 1HZ  LYS A 130     -21.729  -1.280  13.554  1.00  0.00           H  
ATOM   2009 2HZ  LYS A 130     -21.691  -2.364  12.311  1.00  0.00           H  
ATOM   2010 3HZ  LYS A 130     -22.759  -2.567  13.551  1.00  0.00           H  
ATOM   2011  N   ARG A 131     -19.179  -9.879  13.640  1.00  0.00           N  
ATOM   2012  CA  ARG A 131     -19.540 -11.297  13.585  1.00  0.00           C  
ATOM   2013  C   ARG A 131     -18.642 -12.107  14.527  1.00  0.00           C  
ATOM   2014  O   ARG A 131     -19.103 -13.003  15.234  1.00  0.00           O  
ATOM   2015  CB  ARG A 131     -19.410 -11.832  12.166  1.00  0.00           C  
ATOM   2016  CG  ARG A 131     -20.467 -11.334  11.195  1.00  0.00           C  
ATOM   2017  CD  ARG A 131     -20.313 -11.949   9.851  1.00  0.00           C  
ATOM   2018  NE  ARG A 131     -21.279 -11.425   8.900  1.00  0.00           N  
ATOM   2019  CZ  ARG A 131     -22.550 -11.857   8.784  1.00  0.00           C  
ATOM   2020  NH1 ARG A 131     -22.990 -12.820   9.563  1.00  0.00           N  
ATOM   2021  NH2 ARG A 131     -23.353 -11.315   7.885  1.00  0.00           N  
ATOM   2022  H   ARG A 131     -18.775  -9.442  12.825  1.00  0.00           H  
ATOM   2023  HA  ARG A 131     -20.567 -11.406  13.930  1.00  0.00           H  
ATOM   2024 1HB  ARG A 131     -18.436 -11.559  11.762  1.00  0.00           H  
ATOM   2025 2HB  ARG A 131     -19.462 -12.921  12.182  1.00  0.00           H  
ATOM   2026 1HG  ARG A 131     -21.458 -11.585  11.574  1.00  0.00           H  
ATOM   2027 2HG  ARG A 131     -20.383 -10.252  11.088  1.00  0.00           H  
ATOM   2028 1HD  ARG A 131     -19.313 -11.744   9.469  1.00  0.00           H  
ATOM   2029 2HD  ARG A 131     -20.458 -13.026   9.926  1.00  0.00           H  
ATOM   2030  HE  ARG A 131     -20.977 -10.683   8.283  1.00  0.00           H  
ATOM   2031 1HH1 ARG A 131     -22.377 -13.235  10.249  1.00  0.00           H  
ATOM   2032 2HH1 ARG A 131     -23.943 -13.144   9.475  1.00  0.00           H  
ATOM   2033 1HH2 ARG A 131     -23.014 -10.575   7.286  1.00  0.00           H  
ATOM   2034 2HH2 ARG A 131     -24.305 -11.639   7.798  1.00  0.00           H  
ATOM   2035  N   ALA A 132     -17.356 -11.773  14.541  1.00  0.00           N  
ATOM   2036  CA  ALA A 132     -16.400 -12.464  15.398  1.00  0.00           C  
ATOM   2037  C   ALA A 132     -16.735 -12.231  16.873  1.00  0.00           C  
ATOM   2038  O   ALA A 132     -16.632 -13.150  17.677  1.00  0.00           O  
ATOM   2039  CB  ALA A 132     -14.985 -12.029  15.078  1.00  0.00           C  
ATOM   2040  H   ALA A 132     -17.031 -11.027  13.943  1.00  0.00           H  
ATOM   2041  HA  ALA A 132     -16.487 -13.533  15.213  1.00  0.00           H  
ATOM   2042 1HB  ALA A 132     -14.287 -12.555  15.728  1.00  0.00           H  
ATOM   2043 2HB  ALA A 132     -14.760 -12.264  14.038  1.00  0.00           H  
ATOM   2044 3HB  ALA A 132     -14.890 -10.957  15.236  1.00  0.00           H  
ATOM   2045  N   LEU A 133     -17.165 -11.018  17.220  1.00  0.00           N  
ATOM   2046  CA  LEU A 133     -17.555 -10.711  18.605  1.00  0.00           C  
ATOM   2047  C   LEU A 133     -18.782 -11.510  19.103  1.00  0.00           C  
ATOM   2048  O   LEU A 133     -18.838 -11.894  20.270  1.00  0.00           O  
ATOM   2049  CB  LEU A 133     -17.846  -9.210  18.728  1.00  0.00           C  
ATOM   2050  CG  LEU A 133     -16.621  -8.288  18.678  1.00  0.00           C  
ATOM   2051  CD1 LEU A 133     -17.079  -6.841  18.561  1.00  0.00           C  
ATOM   2052  CD2 LEU A 133     -15.778  -8.496  19.926  1.00  0.00           C  
ATOM   2053  H   LEU A 133     -17.227 -10.293  16.519  1.00  0.00           H  
ATOM   2054  HA  LEU A 133     -16.746 -11.017  19.266  1.00  0.00           H  
ATOM   2055 1HB  LEU A 133     -18.514  -8.918  17.919  1.00  0.00           H  
ATOM   2056 2HB  LEU A 133     -18.356  -9.032  19.675  1.00  0.00           H  
ATOM   2057  HG  LEU A 133     -16.026  -8.522  17.794  1.00  0.00           H  
ATOM   2058 1HD1 LEU A 133     -16.209  -6.186  18.525  1.00  0.00           H  
ATOM   2059 2HD1 LEU A 133     -17.664  -6.716  17.649  1.00  0.00           H  
ATOM   2060 3HD1 LEU A 133     -17.692  -6.582  19.424  1.00  0.00           H  
ATOM   2061 1HD2 LEU A 133     -14.906  -7.841  19.890  1.00  0.00           H  
ATOM   2062 2HD2 LEU A 133     -16.371  -8.261  20.810  1.00  0.00           H  
ATOM   2063 3HD2 LEU A 133     -15.449  -9.534  19.975  1.00  0.00           H  
ATOM   2064  N   LYS A 134     -19.750 -11.748  18.215  1.00  0.00           N  
ATOM   2065  CA  LYS A 134     -20.910 -12.602  18.484  1.00  0.00           C  
ATOM   2066  C   LYS A 134     -20.480 -14.049  18.741  1.00  0.00           C  
ATOM   2067  O   LYS A 134     -20.957 -14.704  19.669  1.00  0.00           O  
ATOM   2068  CB  LYS A 134     -21.899 -12.546  17.319  1.00  0.00           C  
ATOM   2069  CG  LYS A 134     -22.648 -11.226  17.193  1.00  0.00           C  
ATOM   2070  CD  LYS A 134     -23.580 -11.232  15.990  1.00  0.00           C  
ATOM   2071  CE  LYS A 134     -24.314  -9.907  15.851  1.00  0.00           C  
ATOM   2072  NZ  LYS A 134     -25.204  -9.886  14.658  1.00  0.00           N  
ATOM   2073  H   LYS A 134     -19.664 -11.307  17.311  1.00  0.00           H  
ATOM   2074  HA  LYS A 134     -21.428 -12.217  19.363  1.00  0.00           H  
ATOM   2075 1HB  LYS A 134     -21.369 -12.720  16.382  1.00  0.00           H  
ATOM   2076 2HB  LYS A 134     -22.637 -13.341  17.430  1.00  0.00           H  
ATOM   2077 1HG  LYS A 134     -23.235 -11.053  18.096  1.00  0.00           H  
ATOM   2078 2HG  LYS A 134     -21.934 -10.411  17.084  1.00  0.00           H  
ATOM   2079 1HD  LYS A 134     -23.002 -11.415  15.083  1.00  0.00           H  
ATOM   2080 2HD  LYS A 134     -24.312 -12.032  16.101  1.00  0.00           H  
ATOM   2081 1HE  LYS A 134     -24.917  -9.730  16.741  1.00  0.00           H  
ATOM   2082 2HE  LYS A 134     -23.590  -9.097  15.763  1.00  0.00           H  
ATOM   2083 1HZ  LYS A 134     -25.671  -8.992  14.602  1.00  0.00           H  
ATOM   2084 2HZ  LYS A 134     -24.652 -10.030  13.824  1.00  0.00           H  
ATOM   2085 3HZ  LYS A 134     -25.892 -10.620  14.738  1.00  0.00           H  
ATOM   2086  N   LEU A 135     -19.588 -14.554  17.902  1.00  0.00           N  
ATOM   2087  CA  LEU A 135     -19.062 -15.895  18.094  1.00  0.00           C  
ATOM   2088  C   LEU A 135     -18.228 -15.944  19.372  1.00  0.00           C  
ATOM   2089  O   LEU A 135     -18.293 -16.917  20.125  1.00  0.00           O  
ATOM   2090  CB  LEU A 135     -18.211 -16.314  16.889  1.00  0.00           C  
ATOM   2091  CG  LEU A 135     -18.978 -16.542  15.580  1.00  0.00           C  
ATOM   2092  CD1 LEU A 135     -17.991 -16.646  14.424  1.00  0.00           C  
ATOM   2093  CD2 LEU A 135     -19.818 -17.804  15.696  1.00  0.00           C  
ATOM   2094  H   LEU A 135     -19.265 -14.007  17.117  1.00  0.00           H  
ATOM   2095  HA  LEU A 135     -19.900 -16.585  18.183  1.00  0.00           H  
ATOM   2096 1HB  LEU A 135     -17.464 -15.543  16.705  1.00  0.00           H  
ATOM   2097 2HB  LEU A 135     -17.693 -17.242  17.135  1.00  0.00           H  
ATOM   2098  HG  LEU A 135     -19.629 -15.690  15.387  1.00  0.00           H  
ATOM   2099 1HD1 LEU A 135     -18.537 -16.806  13.494  1.00  0.00           H  
ATOM   2100 2HD1 LEU A 135     -17.417 -15.721  14.353  1.00  0.00           H  
ATOM   2101 3HD1 LEU A 135     -17.314 -17.480  14.598  1.00  0.00           H  
ATOM   2102 1HD2 LEU A 135     -20.364 -17.966  14.767  1.00  0.00           H  
ATOM   2103 2HD2 LEU A 135     -19.167 -18.659  15.889  1.00  0.00           H  
ATOM   2104 3HD2 LEU A 135     -20.525 -17.696  16.519  1.00  0.00           H  
ATOM   2105  N   LYS A 136     -17.450 -14.884  19.604  1.00  0.00           N  
ATOM   2106  CA  LYS A 136     -16.575 -14.762  20.773  1.00  0.00           C  
ATOM   2107  C   LYS A 136     -17.329 -15.013  22.063  1.00  0.00           C  
ATOM   2108  O   LYS A 136     -16.916 -15.813  22.904  1.00  0.00           O  
ATOM   2109  CB  LYS A 136     -15.923 -13.380  20.815  1.00  0.00           C  
ATOM   2110  CG  LYS A 136     -14.933 -13.186  21.956  1.00  0.00           C  
ATOM   2111  CD  LYS A 136     -14.371 -11.772  21.966  1.00  0.00           C  
ATOM   2112  CE  LYS A 136     -13.304 -11.608  23.039  1.00  0.00           C  
ATOM   2113  NZ  LYS A 136     -13.882 -11.649  24.410  1.00  0.00           N  
ATOM   2114  H   LYS A 136     -17.479 -14.131  18.929  1.00  0.00           H  
ATOM   2115  HA  LYS A 136     -15.769 -15.490  20.676  1.00  0.00           H  
ATOM   2116 1HB  LYS A 136     -15.394 -13.198  19.879  1.00  0.00           H  
ATOM   2117 2HB  LYS A 136     -16.695 -12.615  20.909  1.00  0.00           H  
ATOM   2118 1HG  LYS A 136     -15.432 -13.376  22.907  1.00  0.00           H  
ATOM   2119 2HG  LYS A 136     -14.111 -13.894  21.849  1.00  0.00           H  
ATOM   2120 1HD  LYS A 136     -13.933 -11.548  20.993  1.00  0.00           H  
ATOM   2121 2HD  LYS A 136     -15.175 -11.062  22.156  1.00  0.00           H  
ATOM   2122 1HE  LYS A 136     -12.567 -12.404  22.944  1.00  0.00           H  
ATOM   2123 2HE  LYS A 136     -12.795 -10.654  22.902  1.00  0.00           H  
ATOM   2124 1HZ  LYS A 136     -13.144 -11.536  25.090  1.00  0.00           H  
ATOM   2125 2HZ  LYS A 136     -14.554 -10.902  24.515  1.00  0.00           H  
ATOM   2126 3HZ  LYS A 136     -14.341 -12.537  24.555  1.00  0.00           H  
ATOM   2127  N   THR A 137     -18.441 -14.306  22.217  1.00  0.00           N  
ATOM   2128  CA  THR A 137     -19.272 -14.419  23.405  1.00  0.00           C  
ATOM   2129  C   THR A 137     -19.990 -15.762  23.497  1.00  0.00           C  
ATOM   2130  O   THR A 137     -19.973 -16.403  24.544  1.00  0.00           O  
ATOM   2131  CB  THR A 137     -20.309 -13.297  23.434  1.00  0.00           C  
ATOM   2132  OG1 THR A 137     -19.622 -12.046  23.467  1.00  0.00           O  
ATOM   2133  CG2 THR A 137     -21.214 -13.426  24.656  1.00  0.00           C  
ATOM   2134  H   THR A 137     -18.715 -13.669  21.483  1.00  0.00           H  
ATOM   2135  HA  THR A 137     -18.634 -14.328  24.284  1.00  0.00           H  
ATOM   2136  HB  THR A 137     -20.921 -13.345  22.534  1.00  0.00           H  
ATOM   2137  HG1 THR A 137     -19.282 -11.845  22.589  1.00  0.00           H  
ATOM   2138 1HG2 THR A 137     -21.944 -12.617  24.654  1.00  0.00           H  
ATOM   2139 2HG2 THR A 137     -21.734 -14.384  24.625  1.00  0.00           H  
ATOM   2140 3HG2 THR A 137     -20.613 -13.369  25.563  1.00  0.00           H  
ATOM   2141  N   LYS A 138     -20.605 -16.188  22.395  1.00  0.00           N  
ATOM   2142  CA  LYS A 138     -21.449 -17.379  22.400  1.00  0.00           C  
ATOM   2143  C   LYS A 138     -20.665 -18.691  22.563  1.00  0.00           C  
ATOM   2144  O   LYS A 138     -21.122 -19.607  23.254  1.00  0.00           O  
ATOM   2145  CB  LYS A 138     -22.274 -17.429  21.113  1.00  0.00           C  
ATOM   2146  CG  LYS A 138     -23.386 -16.390  21.039  1.00  0.00           C  
ATOM   2147  CD  LYS A 138     -24.160 -16.503  19.734  1.00  0.00           C  
ATOM   2148  CE  LYS A 138     -25.281 -15.475  19.663  1.00  0.00           C  
ATOM   2149  NZ  LYS A 138     -26.044 -15.571  18.391  1.00  0.00           N  
ATOM   2150  H   LYS A 138     -20.486 -15.673  21.536  1.00  0.00           H  
ATOM   2151  HA  LYS A 138     -22.104 -17.338  23.272  1.00  0.00           H  
ATOM   2152 1HB  LYS A 138     -21.619 -17.280  20.255  1.00  0.00           H  
ATOM   2153 2HB  LYS A 138     -22.730 -18.414  21.011  1.00  0.00           H  
ATOM   2154 1HG  LYS A 138     -24.074 -16.533  21.873  1.00  0.00           H  
ATOM   2155 2HG  LYS A 138     -22.957 -15.392  21.112  1.00  0.00           H  
ATOM   2156 1HD  LYS A 138     -23.483 -16.347  18.894  1.00  0.00           H  
ATOM   2157 2HD  LYS A 138     -24.590 -17.500  19.651  1.00  0.00           H  
ATOM   2158 1HE  LYS A 138     -25.966 -15.627  20.496  1.00  0.00           H  
ATOM   2159 2HE  LYS A 138     -24.860 -14.473  19.746  1.00  0.00           H  
ATOM   2160 1HZ  LYS A 138     -26.776 -14.874  18.382  1.00  0.00           H  
ATOM   2161 2HZ  LYS A 138     -25.421 -15.413  17.610  1.00  0.00           H  
ATOM   2162 3HZ  LYS A 138     -26.455 -16.490  18.312  1.00  0.00           H  
ATOM   2163  N   LEU A 139     -19.496 -18.788  21.932  1.00  0.00           N  
ATOM   2164  CA  LEU A 139     -18.743 -20.046  21.931  1.00  0.00           C  
ATOM   2165  C   LEU A 139     -17.743 -20.157  23.066  1.00  0.00           C  
ATOM   2166  O   LEU A 139     -17.246 -21.251  23.345  1.00  0.00           O  
ATOM   2167  CB  LEU A 139     -18.000 -20.204  20.599  1.00  0.00           C  
ATOM   2168  CG  LEU A 139     -18.881 -20.216  19.343  1.00  0.00           C  
ATOM   2169  CD1 LEU A 139     -18.000 -20.288  18.104  1.00  0.00           C  
ATOM   2170  CD2 LEU A 139     -19.837 -21.399  19.405  1.00  0.00           C  
ATOM   2171  H   LEU A 139     -19.118 -17.988  21.446  1.00  0.00           H  
ATOM   2172  HA  LEU A 139     -19.447 -20.871  22.041  1.00  0.00           H  
ATOM   2173 1HB  LEU A 139     -17.291 -19.384  20.497  1.00  0.00           H  
ATOM   2174 2HB  LEU A 139     -17.442 -21.140  20.620  1.00  0.00           H  
ATOM   2175  HG  LEU A 139     -19.454 -19.289  19.291  1.00  0.00           H  
ATOM   2176 1HD1 LEU A 139     -18.626 -20.297  17.211  1.00  0.00           H  
ATOM   2177 2HD1 LEU A 139     -17.340 -19.421  18.075  1.00  0.00           H  
ATOM   2178 3HD1 LEU A 139     -17.402 -21.199  18.135  1.00  0.00           H  
ATOM   2179 1HD2 LEU A 139     -20.464 -21.406  18.512  1.00  0.00           H  
ATOM   2180 2HD2 LEU A 139     -19.266 -22.326  19.455  1.00  0.00           H  
ATOM   2181 3HD2 LEU A 139     -20.466 -21.312  20.290  1.00  0.00           H  
ATOM   2182  N   GLY A 140     -17.420 -19.033  23.703  1.00  0.00           N  
ATOM   2183  CA  GLY A 140     -16.365 -19.010  24.706  1.00  0.00           C  
ATOM   2184  C   GLY A 140     -14.948 -19.031  24.136  1.00  0.00           C  
ATOM   2185  O   GLY A 140     -14.072 -19.735  24.655  1.00  0.00           O  
ATOM   2186  H   GLY A 140     -17.913 -18.178  23.490  1.00  0.00           H  
ATOM   2187 1HA  GLY A 140     -16.467 -18.116  25.322  1.00  0.00           H  
ATOM   2188 2HA  GLY A 140     -16.475 -19.869  25.367  1.00  0.00           H  
ATOM   2189  N   VAL A 141     -14.716 -18.268  23.064  1.00  0.00           N  
ATOM   2190  CA  VAL A 141     -13.430 -18.286  22.358  1.00  0.00           C  
ATOM   2191  C   VAL A 141     -12.839 -16.883  22.264  1.00  0.00           C  
ATOM   2192  O   VAL A 141     -13.505 -15.908  22.592  1.00  0.00           O  
ATOM   2193  CB  VAL A 141     -13.602 -18.863  20.940  1.00  0.00           C  
ATOM   2194  CG1 VAL A 141     -14.136 -20.286  21.006  1.00  0.00           C  
ATOM   2195  CG2 VAL A 141     -14.533 -17.974  20.129  1.00  0.00           C  
ATOM   2196  H   VAL A 141     -15.450 -17.659  22.732  1.00  0.00           H  
ATOM   2197  HA  VAL A 141     -12.745 -18.933  22.905  1.00  0.00           H  
ATOM   2198  HB  VAL A 141     -12.627 -18.907  20.455  1.00  0.00           H  
ATOM   2199 1HG1 VAL A 141     -14.252 -20.677  19.994  1.00  0.00           H  
ATOM   2200 2HG1 VAL A 141     -13.437 -20.912  21.559  1.00  0.00           H  
ATOM   2201 3HG1 VAL A 141     -15.103 -20.289  21.507  1.00  0.00           H  
ATOM   2202 1HG2 VAL A 141     -14.650 -18.387  19.128  1.00  0.00           H  
ATOM   2203 2HG2 VAL A 141     -15.507 -17.925  20.618  1.00  0.00           H  
ATOM   2204 3HG2 VAL A 141     -14.110 -16.971  20.060  1.00  0.00           H  
ATOM   2205  N   SER A 142     -11.586 -16.780  21.826  1.00  0.00           N  
ATOM   2206  CA  SER A 142     -10.973 -15.472  21.615  1.00  0.00           C  
ATOM   2207  C   SER A 142     -11.472 -14.815  20.331  1.00  0.00           C  
ATOM   2208  O   SER A 142     -12.076 -15.470  19.469  1.00  0.00           O  
ATOM   2209  CB  SER A 142      -9.464 -15.608  21.568  1.00  0.00           C  
ATOM   2210  OG  SER A 142      -9.053 -16.231  20.382  1.00  0.00           O  
ATOM   2211  H   SER A 142     -11.047 -17.612  21.636  1.00  0.00           H  
ATOM   2212  HA  SER A 142     -11.241 -14.827  22.454  1.00  0.00           H  
ATOM   2213 1HB  SER A 142      -9.006 -14.622  21.641  1.00  0.00           H  
ATOM   2214 2HB  SER A 142      -9.125 -16.190  22.424  1.00  0.00           H  
ATOM   2215  HG  SER A 142      -8.099 -16.317  20.445  1.00  0.00           H  
ATOM   2216  N   LEU A 143     -11.196 -13.394  20.116  1.00  0.00           N  
ATOM   2217  CA  LEU A 143     -11.611 -12.683  18.907  1.00  0.00           C  
ATOM   2218  C   LEU A 143     -10.931 -13.299  17.681  1.00  0.00           C  
ATOM   2219  O   LEU A 143     -11.559 -13.467  16.620  1.00  0.00           O  
ATOM   2220  CB  LEU A 143     -11.261 -11.194  19.011  1.00  0.00           C  
ATOM   2221  CG  LEU A 143     -11.668 -10.329  17.810  1.00  0.00           C  
ATOM   2222  CD1 LEU A 143     -13.180 -10.379  17.637  1.00  0.00           C  
ATOM   2223  CD2 LEU A 143     -11.190  -8.902  18.027  1.00  0.00           C  
ATOM   2224  H   LEU A 143     -10.678 -12.899  20.826  1.00  0.00           H  
ATOM   2225  HA  LEU A 143     -12.690 -12.787  18.798  1.00  0.00           H  
ATOM   2226 1HB  LEU A 143     -11.748 -10.783  19.895  1.00  0.00           H  
ATOM   2227 2HB  LEU A 143     -10.183 -11.098  19.138  1.00  0.00           H  
ATOM   2228  HG  LEU A 143     -11.215 -10.730  16.903  1.00  0.00           H  
ATOM   2229 1HD1 LEU A 143     -13.469  -9.765  16.784  1.00  0.00           H  
ATOM   2230 2HD1 LEU A 143     -13.493 -11.409  17.465  1.00  0.00           H  
ATOM   2231 3HD1 LEU A 143     -13.661  -9.999  18.539  1.00  0.00           H  
ATOM   2232 1HD2 LEU A 143     -11.477  -8.287  17.174  1.00  0.00           H  
ATOM   2233 2HD2 LEU A 143     -11.643  -8.500  18.934  1.00  0.00           H  
ATOM   2234 3HD2 LEU A 143     -10.103  -8.894  18.130  1.00  0.00           H  
ATOM   2235  N   GLU A 144      -9.660 -13.660  17.851  1.00  0.00           N  
ATOM   2236  CA  GLU A 144      -8.865 -14.225  16.766  1.00  0.00           C  
ATOM   2237  C   GLU A 144      -9.418 -15.578  16.326  1.00  0.00           C  
ATOM   2238  O   GLU A 144      -9.529 -15.848  15.129  1.00  0.00           O  
ATOM   2239  CB  GLU A 144      -7.404 -14.375  17.197  1.00  0.00           C  
ATOM   2240  CG  GLU A 144      -6.664 -13.057  17.379  1.00  0.00           C  
ATOM   2241  CD  GLU A 144      -5.243 -13.242  17.834  1.00  0.00           C  
ATOM   2242  OE1 GLU A 144      -4.456 -13.745  17.069  1.00  0.00           O  
ATOM   2243  OE2 GLU A 144      -4.945 -12.880  18.947  1.00  0.00           O  
ATOM   2244  H   GLU A 144      -9.237 -13.539  18.760  1.00  0.00           H  
ATOM   2245  HA  GLU A 144      -8.946 -13.569  15.899  1.00  0.00           H  
ATOM   2246 1HB  GLU A 144      -7.357 -14.918  18.140  1.00  0.00           H  
ATOM   2247 2HB  GLU A 144      -6.864 -14.961  16.453  1.00  0.00           H  
ATOM   2248 1HG  GLU A 144      -6.663 -12.519  16.432  1.00  0.00           H  
ATOM   2249 2HG  GLU A 144      -7.198 -12.451  18.109  1.00  0.00           H  
ATOM   2250  N   GLN A 145      -9.782 -16.415  17.298  1.00  0.00           N  
ATOM   2251  CA  GLN A 145     -10.360 -17.723  17.015  1.00  0.00           C  
ATOM   2252  C   GLN A 145     -11.727 -17.594  16.336  1.00  0.00           C  
ATOM   2253  O   GLN A 145     -12.089 -18.409  15.484  1.00  0.00           O  
ATOM   2254  CB  GLN A 145     -10.491 -18.537  18.307  1.00  0.00           C  
ATOM   2255  CG  GLN A 145      -9.165 -18.980  18.900  1.00  0.00           C  
ATOM   2256  CD  GLN A 145      -9.316 -19.547  20.299  1.00  0.00           C  
ATOM   2257  OE1 GLN A 145     -10.194 -19.130  21.060  1.00  0.00           O  
ATOM   2258  NE2 GLN A 145      -8.463 -20.503  20.646  1.00  0.00           N  
ATOM   2259  H   GLN A 145      -9.651 -16.131  18.257  1.00  0.00           H  
ATOM   2260  HA  GLN A 145      -9.679 -18.271  16.365  1.00  0.00           H  
ATOM   2261 1HB  GLN A 145     -11.013 -17.945  19.057  1.00  0.00           H  
ATOM   2262 2HB  GLN A 145     -11.090 -19.427  18.117  1.00  0.00           H  
ATOM   2263 1HG  GLN A 145      -8.736 -19.754  18.262  1.00  0.00           H  
ATOM   2264 2HG  GLN A 145      -8.495 -18.123  18.949  1.00  0.00           H  
ATOM   2265 1HE2 GLN A 145      -8.514 -20.915  21.556  1.00  0.00           H  
ATOM   2266 2HE2 GLN A 145      -7.766 -20.811  19.996  1.00  0.00           H  
ATOM   2267  N   ALA A 146     -12.599 -16.593  16.742  1.00  0.00           N  
ATOM   2268  CA  ALA A 146     -13.887 -16.248  16.155  1.00  0.00           C  
ATOM   2269  C   ALA A 146     -13.741 -15.764  14.714  1.00  0.00           C  
ATOM   2270  O   ALA A 146     -14.531 -16.129  13.851  1.00  0.00           O  
ATOM   2271  CB  ALA A 146     -14.593 -15.181  17.011  1.00  0.00           C  
ATOM   2272  H   ALA A 146     -12.288 -16.108  17.572  1.00  0.00           H  
ATOM   2273  HA  ALA A 146     -14.503 -17.147  16.134  1.00  0.00           H  
ATOM   2274 1HB  ALA A 146     -15.556 -14.933  16.560  1.00  0.00           H  
ATOM   2275 2HB  ALA A 146     -14.755 -15.568  18.016  1.00  0.00           H  
ATOM   2276 3HB  ALA A 146     -13.976 -14.285  17.060  1.00  0.00           H  
ATOM   2277  N   LEU A 147     -12.722 -14.949  14.457  1.00  0.00           N  
ATOM   2278  CA  LEU A 147     -12.439 -14.523  13.092  1.00  0.00           C  
ATOM   2279  C   LEU A 147     -12.043 -15.713  12.227  1.00  0.00           C  
ATOM   2280  O   LEU A 147     -12.388 -15.774  11.039  1.00  0.00           O  
ATOM   2281  CB  LEU A 147     -11.318 -13.476  13.083  1.00  0.00           C  
ATOM   2282  CG  LEU A 147     -11.694 -12.093  13.630  1.00  0.00           C  
ATOM   2283  CD1 LEU A 147     -10.428 -11.317  13.966  1.00  0.00           C  
ATOM   2284  CD2 LEU A 147     -12.533 -11.351  12.601  1.00  0.00           C  
ATOM   2285  H   LEU A 147     -12.130 -14.620  15.208  1.00  0.00           H  
ATOM   2286  HA  LEU A 147     -13.352 -14.107  12.664  1.00  0.00           H  
ATOM   2287 1HB  LEU A 147     -10.487 -13.852  13.677  1.00  0.00           H  
ATOM   2288 2HB  LEU A 147     -10.974 -13.344  12.057  1.00  0.00           H  
ATOM   2289  HG  LEU A 147     -12.267 -12.210  14.550  1.00  0.00           H  
ATOM   2290 1HD1 LEU A 147     -10.695 -10.335  14.354  1.00  0.00           H  
ATOM   2291 2HD1 LEU A 147      -9.856 -11.862  14.717  1.00  0.00           H  
ATOM   2292 3HD1 LEU A 147      -9.824 -11.199  13.066  1.00  0.00           H  
ATOM   2293 1HD2 LEU A 147     -12.801 -10.368  12.990  1.00  0.00           H  
ATOM   2294 2HD2 LEU A 147     -11.960 -11.233  11.681  1.00  0.00           H  
ATOM   2295 3HD2 LEU A 147     -13.440 -11.919  12.393  1.00  0.00           H  
ATOM   2296  N   LYS A 148     -11.203 -16.774  12.804  1.00  0.00           N  
ATOM   2297  CA  LYS A 148     -10.821 -17.986  12.091  1.00  0.00           C  
ATOM   2298  C   LYS A 148     -12.032 -18.840  11.727  1.00  0.00           C  
ATOM   2299  O   LYS A 148     -12.100 -19.405  10.635  1.00  0.00           O  
ATOM   2300  CB  LYS A 148      -9.836 -18.804  12.928  1.00  0.00           C  
ATOM   2301  CG  LYS A 148      -8.444 -18.195  13.035  1.00  0.00           C  
ATOM   2302  CD  LYS A 148      -7.526 -19.063  13.883  1.00  0.00           C  
ATOM   2303  CE  LYS A 148      -6.179 -18.391  14.106  1.00  0.00           C  
ATOM   2304  NZ  LYS A 148      -5.225 -19.281  14.823  1.00  0.00           N  
ATOM   2305  H   LYS A 148     -10.828 -16.608  13.727  1.00  0.00           H  
ATOM   2306  HA  LYS A 148     -10.414 -17.704  11.121  1.00  0.00           H  
ATOM   2307 1HB  LYS A 148     -10.229 -18.922  13.938  1.00  0.00           H  
ATOM   2308 2HB  LYS A 148      -9.733 -19.800  12.498  1.00  0.00           H  
ATOM   2309 1HG  LYS A 148      -8.015 -18.091  12.038  1.00  0.00           H  
ATOM   2310 2HG  LYS A 148      -8.514 -17.206  13.487  1.00  0.00           H  
ATOM   2311 1HD  LYS A 148      -7.994 -19.252  14.850  1.00  0.00           H  
ATOM   2312 2HD  LYS A 148      -7.366 -20.019  13.384  1.00  0.00           H  
ATOM   2313 1HE  LYS A 148      -5.747 -18.114  13.146  1.00  0.00           H  
ATOM   2314 2HE  LYS A 148      -6.319 -17.483  14.692  1.00  0.00           H  
ATOM   2315 1HZ  LYS A 148      -4.347 -18.799  14.952  1.00  0.00           H  
ATOM   2316 2HZ  LYS A 148      -5.608 -19.529  15.724  1.00  0.00           H  
ATOM   2317 3HZ  LYS A 148      -5.073 -20.118  14.280  1.00  0.00           H  
ATOM   2318  N   ILE A 149     -13.011 -18.898  12.618  1.00  0.00           N  
ATOM   2319  CA  ILE A 149     -14.248 -19.593  12.299  1.00  0.00           C  
ATOM   2320  C   ILE A 149     -14.963 -19.010  11.059  1.00  0.00           C  
ATOM   2321  O   ILE A 149     -15.471 -19.758  10.207  1.00  0.00           O  
ATOM   2322  CB  ILE A 149     -15.202 -19.552  13.507  1.00  0.00           C  
ATOM   2323  CG1 ILE A 149     -14.648 -20.402  14.654  1.00  0.00           C  
ATOM   2324  CG2 ILE A 149     -16.589 -20.032  13.106  1.00  0.00           C  
ATOM   2325  CD1 ILE A 149     -15.362 -20.192  15.970  1.00  0.00           C  
ATOM   2326  H   ILE A 149     -12.910 -18.464  13.525  1.00  0.00           H  
ATOM   2327  HA  ILE A 149     -14.009 -20.621  12.033  1.00  0.00           H  
ATOM   2328  HB  ILE A 149     -15.275 -18.531  13.879  1.00  0.00           H  
ATOM   2329 1HG1 ILE A 149     -14.719 -21.457  14.392  1.00  0.00           H  
ATOM   2330 2HG1 ILE A 149     -13.592 -20.172  14.800  1.00  0.00           H  
ATOM   2331 1HG2 ILE A 149     -17.250 -19.998  13.972  1.00  0.00           H  
ATOM   2332 2HG2 ILE A 149     -16.984 -19.388  12.322  1.00  0.00           H  
ATOM   2333 3HG2 ILE A 149     -16.527 -21.056  12.737  1.00  0.00           H  
ATOM   2334 1HD1 ILE A 149     -14.913 -20.827  16.733  1.00  0.00           H  
ATOM   2335 2HD1 ILE A 149     -15.273 -19.147  16.269  1.00  0.00           H  
ATOM   2336 3HD1 ILE A 149     -16.414 -20.449  15.857  1.00  0.00           H  
ATOM   2337  N   LEU A 150     -15.028 -17.627  10.998  1.00  0.00           N  
ATOM   2338  CA  LEU A 150     -15.665 -16.983   9.840  1.00  0.00           C  
ATOM   2339  C   LEU A 150     -14.933 -17.307   8.539  1.00  0.00           C  
ATOM   2340  O   LEU A 150     -15.567 -17.465   7.492  1.00  0.00           O  
ATOM   2341  CB  LEU A 150     -15.708 -15.462  10.035  1.00  0.00           C  
ATOM   2342  CG  LEU A 150     -16.548 -14.969  11.220  1.00  0.00           C  
ATOM   2343  CD1 LEU A 150     -16.341 -13.470  11.400  1.00  0.00           C  
ATOM   2344  CD2 LEU A 150     -18.014 -15.291  10.973  1.00  0.00           C  
ATOM   2345  H   LEU A 150     -14.676 -17.051  11.748  1.00  0.00           H  
ATOM   2346  HA  LEU A 150     -16.663 -17.403   9.714  1.00  0.00           H  
ATOM   2347 1HB  LEU A 150     -14.690 -15.101  10.178  1.00  0.00           H  
ATOM   2348 2HB  LEU A 150     -16.108 -15.006   9.131  1.00  0.00           H  
ATOM   2349  HG  LEU A 150     -16.217 -15.463  12.133  1.00  0.00           H  
ATOM   2350 1HD1 LEU A 150     -16.938 -13.119  12.242  1.00  0.00           H  
ATOM   2351 2HD1 LEU A 150     -15.287 -13.270  11.596  1.00  0.00           H  
ATOM   2352 3HD1 LEU A 150     -16.649 -12.949  10.495  1.00  0.00           H  
ATOM   2353 1HD2 LEU A 150     -18.612 -14.941  11.815  1.00  0.00           H  
ATOM   2354 2HD2 LEU A 150     -18.346 -14.796  10.059  1.00  0.00           H  
ATOM   2355 3HD2 LEU A 150     -18.136 -16.369  10.864  1.00  0.00           H  
ATOM   2356  N   LEU A 151     -13.481 -17.311   8.577  1.00  0.00           N  
ATOM   2357  CA  LEU A 151     -12.630 -17.670   7.424  1.00  0.00           C  
ATOM   2358  C   LEU A 151     -12.791 -19.112   6.954  1.00  0.00           C  
ATOM   2359  O   LEU A 151     -12.827 -19.398   5.749  1.00  0.00           O  
ATOM   2360  CB  LEU A 151     -11.156 -17.430   7.777  1.00  0.00           C  
ATOM   2361  CG  LEU A 151     -10.146 -17.758   6.670  1.00  0.00           C  
ATOM   2362  CD1 LEU A 151     -10.433 -16.896   5.448  1.00  0.00           C  
ATOM   2363  CD2 LEU A 151      -8.734 -17.522   7.186  1.00  0.00           C  
ATOM   2364  H   LEU A 151     -13.043 -17.042   9.447  1.00  0.00           H  
ATOM   2365  HA  LEU A 151     -12.869 -17.000   6.598  1.00  0.00           H  
ATOM   2366 1HB  LEU A 151     -11.029 -16.381   8.041  1.00  0.00           H  
ATOM   2367 2HB  LEU A 151     -10.904 -18.036   8.646  1.00  0.00           H  
ATOM   2368  HG  LEU A 151     -10.255 -18.802   6.375  1.00  0.00           H  
ATOM   2369 1HD1 LEU A 151      -9.715 -17.129   4.661  1.00  0.00           H  
ATOM   2370 2HD1 LEU A 151     -11.442 -17.099   5.088  1.00  0.00           H  
ATOM   2371 3HD1 LEU A 151     -10.348 -15.844   5.716  1.00  0.00           H  
ATOM   2372 1HD2 LEU A 151      -8.015 -17.755   6.399  1.00  0.00           H  
ATOM   2373 2HD2 LEU A 151      -8.623 -16.478   7.479  1.00  0.00           H  
ATOM   2374 3HD2 LEU A 151      -8.549 -18.163   8.048  1.00  0.00           H  
ATOM   2375  N   VAL A 152     -12.852 -20.026   7.917  1.00  0.00           N  
ATOM   2376  CA  VAL A 152     -13.054 -21.437   7.611  1.00  0.00           C  
ATOM   2377  C   VAL A 152     -14.387 -21.660   6.912  1.00  0.00           C  
ATOM   2378  O   VAL A 152     -14.474 -22.406   5.929  1.00  0.00           O  
ATOM   2379  CB  VAL A 152     -13.008 -22.277   8.902  1.00  0.00           C  
ATOM   2380  CG1 VAL A 152     -13.520 -23.685   8.639  1.00  0.00           C  
ATOM   2381  CG2 VAL A 152     -11.588 -22.311   9.445  1.00  0.00           C  
ATOM   2382  H   VAL A 152     -12.758 -19.741   8.881  1.00  0.00           H  
ATOM   2383  HA  VAL A 152     -12.275 -21.757   6.921  1.00  0.00           H  
ATOM   2384  HB  VAL A 152     -13.670 -21.826   9.641  1.00  0.00           H  
ATOM   2385 1HG1 VAL A 152     -13.480 -24.264   9.562  1.00  0.00           H  
ATOM   2386 2HG1 VAL A 152     -14.550 -23.638   8.285  1.00  0.00           H  
ATOM   2387 3HG1 VAL A 152     -12.897 -24.164   7.884  1.00  0.00           H  
ATOM   2388 1HG2 VAL A 152     -11.562 -22.906  10.358  1.00  0.00           H  
ATOM   2389 2HG2 VAL A 152     -10.925 -22.756   8.703  1.00  0.00           H  
ATOM   2390 3HG2 VAL A 152     -11.257 -21.296   9.665  1.00  0.00           H  
ATOM   2391  N   ALA A 153     -15.596 -21.001   7.382  1.00  0.00           N  
ATOM   2392  CA  ALA A 153     -16.878 -21.128   6.695  1.00  0.00           C  
ATOM   2393  C   ALA A 153     -16.784 -20.612   5.260  1.00  0.00           C  
ATOM   2394  O   ALA A 153     -17.332 -21.216   4.332  1.00  0.00           O  
ATOM   2395  CB  ALA A 153     -17.960 -20.360   7.464  1.00  0.00           C  
ATOM   2396  H   ALA A 153     -15.540 -20.451   8.228  1.00  0.00           H  
ATOM   2397  HA  ALA A 153     -17.145 -22.186   6.668  1.00  0.00           H  
ATOM   2398 1HB  ALA A 153     -18.913 -20.457   6.948  1.00  0.00           H  
ATOM   2399 2HB  ALA A 153     -18.049 -20.766   8.472  1.00  0.00           H  
ATOM   2400 3HB  ALA A 153     -17.685 -19.307   7.522  1.00  0.00           H  
ATOM   2401  N   ALA A 154     -16.080 -19.494   5.084  1.00  0.00           N  
ATOM   2402  CA  ALA A 154     -15.911 -18.877   3.766  1.00  0.00           C  
ATOM   2403  C   ALA A 154     -15.125 -19.811   2.867  1.00  0.00           C  
ATOM   2404  O   ALA A 154     -15.433 -19.956   1.677  1.00  0.00           O  
ATOM   2405  CB  ALA A 154     -15.194 -17.522   3.887  1.00  0.00           C  
ATOM   2406  H   ALA A 154     -15.651 -19.058   5.889  1.00  0.00           H  
ATOM   2407  HA  ALA A 154     -16.901 -18.712   3.340  1.00  0.00           H  
ATOM   2408 1HB  ALA A 154     -15.078 -17.081   2.897  1.00  0.00           H  
ATOM   2409 2HB  ALA A 154     -15.782 -16.852   4.516  1.00  0.00           H  
ATOM   2410 3HB  ALA A 154     -14.211 -17.669   4.334  1.00  0.00           H  
ATOM   2411  N   LEU A 155     -13.982 -20.520   3.353  1.00  0.00           N  
ATOM   2412  CA  LEU A 155     -13.131 -21.419   2.603  1.00  0.00           C  
ATOM   2413  C   LEU A 155     -13.853 -22.719   2.308  1.00  0.00           C  
ATOM   2414  O   LEU A 155     -13.661 -23.336   1.265  1.00  0.00           O  
ATOM   2415  CB  LEU A 155     -11.840 -21.703   3.382  1.00  0.00           C  
ATOM   2416  CG  LEU A 155     -10.889 -20.512   3.551  1.00  0.00           C  
ATOM   2417  CD1 LEU A 155      -9.816 -20.859   4.574  1.00  0.00           C  
ATOM   2418  CD2 LEU A 155     -10.269 -20.162   2.206  1.00  0.00           C  
ATOM   2419  H   LEU A 155     -13.735 -20.290   4.305  1.00  0.00           H  
ATOM   2420  HA  LEU A 155     -12.861 -20.938   1.663  1.00  0.00           H  
ATOM   2421 1HB  LEU A 155     -12.106 -22.058   4.376  1.00  0.00           H  
ATOM   2422 2HB  LEU A 155     -11.293 -22.495   2.871  1.00  0.00           H  
ATOM   2423  HG  LEU A 155     -11.444 -19.653   3.929  1.00  0.00           H  
ATOM   2424 1HD1 LEU A 155      -9.140 -20.013   4.695  1.00  0.00           H  
ATOM   2425 2HD1 LEU A 155     -10.286 -21.086   5.531  1.00  0.00           H  
ATOM   2426 3HD1 LEU A 155      -9.253 -21.727   4.231  1.00  0.00           H  
ATOM   2427 1HD2 LEU A 155      -9.593 -19.315   2.326  1.00  0.00           H  
ATOM   2428 2HD2 LEU A 155      -9.712 -21.020   1.828  1.00  0.00           H  
ATOM   2429 3HD2 LEU A 155     -11.057 -19.901   1.500  1.00  0.00           H  
ATOM   2430  N   LEU A 156     -14.677 -23.319   3.284  1.00  0.00           N  
ATOM   2431  CA  LEU A 156     -15.476 -24.514   3.112  1.00  0.00           C  
ATOM   2432  C   LEU A 156     -16.639 -24.291   2.140  1.00  0.00           C  
ATOM   2433  O   LEU A 156     -17.075 -25.220   1.457  1.00  0.00           O  
ATOM   2434  CB  LEU A 156     -16.015 -24.975   4.472  1.00  0.00           C  
ATOM   2435  CG  LEU A 156     -14.967 -25.512   5.456  1.00  0.00           C  
ATOM   2436  CD1 LEU A 156     -15.620 -25.761   6.808  1.00  0.00           C  
ATOM   2437  CD2 LEU A 156     -14.356 -26.789   4.900  1.00  0.00           C  
ATOM   2438  H   LEU A 156     -14.682 -22.847   4.178  1.00  0.00           H  
ATOM   2439  HA  LEU A 156     -14.854 -25.280   2.646  1.00  0.00           H  
ATOM   2440 1HB  LEU A 156     -16.518 -24.136   4.949  1.00  0.00           H  
ATOM   2441 2HB  LEU A 156     -16.748 -25.764   4.306  1.00  0.00           H  
ATOM   2442  HG  LEU A 156     -14.184 -24.766   5.596  1.00  0.00           H  
ATOM   2443 1HD1 LEU A 156     -14.876 -26.142   7.507  1.00  0.00           H  
ATOM   2444 2HD1 LEU A 156     -16.032 -24.827   7.191  1.00  0.00           H  
ATOM   2445 3HD1 LEU A 156     -16.420 -26.492   6.696  1.00  0.00           H  
ATOM   2446 1HD2 LEU A 156     -13.610 -27.170   5.599  1.00  0.00           H  
ATOM   2447 2HD2 LEU A 156     -15.137 -27.536   4.760  1.00  0.00           H  
ATOM   2448 3HD2 LEU A 156     -13.880 -26.578   3.942  1.00  0.00           H  
ATOM   2449  N   GLY A 157     -17.243 -22.988   2.052  1.00  0.00           N  
ATOM   2450  CA  GLY A 157     -18.359 -22.645   1.187  1.00  0.00           C  
ATOM   2451  C   GLY A 157     -19.660 -23.045   1.862  1.00  0.00           C  
ATOM   2452  O   GLY A 157     -20.632 -23.477   1.217  1.00  0.00           O  
ATOM   2453  H   GLY A 157     -16.826 -22.270   2.627  1.00  0.00           H  
ATOM   2454 1HA  GLY A 157     -18.345 -21.575   0.985  1.00  0.00           H  
ATOM   2455 2HA  GLY A 157     -18.249 -23.154   0.231  1.00  0.00           H  
ATOM   2456  N   THR A 158     -19.663 -22.932   3.188  1.00  0.00           N  
ATOM   2457  CA  THR A 158     -20.810 -23.341   3.985  1.00  0.00           C  
ATOM   2458  C   THR A 158     -21.140 -22.221   4.966  1.00  0.00           C  
ATOM   2459  O   THR A 158     -20.673 -21.089   4.797  1.00  0.00           O  
ATOM   2460  CB  THR A 158     -20.541 -24.656   4.739  1.00  0.00           C  
ATOM   2461  OG1 THR A 158     -21.754 -25.117   5.349  1.00  0.00           O  
ATOM   2462  CG2 THR A 158     -19.486 -24.447   5.815  1.00  0.00           C  
ATOM   2463  H   THR A 158     -18.853 -22.553   3.653  1.00  0.00           H  
ATOM   2464  HA  THR A 158     -21.663 -23.474   3.318  1.00  0.00           H  
ATOM   2465  HB  THR A 158     -20.192 -25.414   4.038  1.00  0.00           H  
ATOM   2466  HG1 THR A 158     -22.314 -25.519   4.681  1.00  0.00           H  
ATOM   2467 1HG2 THR A 158     -19.308 -25.387   6.338  1.00  0.00           H  
ATOM   2468 2HG2 THR A 158     -18.559 -24.109   5.353  1.00  0.00           H  
ATOM   2469 3HG2 THR A 158     -19.833 -23.697   6.524  1.00  0.00           H  
ATOM   2470  N   THR A 159     -21.959 -22.519   5.974  1.00  0.00           N  
ATOM   2471  CA  THR A 159     -22.412 -21.492   6.918  1.00  0.00           C  
ATOM   2472  C   THR A 159     -21.459 -21.362   8.113  1.00  0.00           C  
ATOM   2473  O   THR A 159     -20.608 -22.222   8.321  1.00  0.00           O  
ATOM   2474  CB  THR A 159     -23.833 -21.798   7.425  1.00  0.00           C  
ATOM   2475  OG1 THR A 159     -23.816 -23.001   8.206  1.00  0.00           O  
ATOM   2476  CG2 THR A 159     -24.791 -21.971   6.257  1.00  0.00           C  
ATOM   2477  H   THR A 159     -22.276 -23.472   6.093  1.00  0.00           H  
ATOM   2478  HA  THR A 159     -22.472 -20.539   6.391  1.00  0.00           H  
ATOM   2479  HB  THR A 159     -24.180 -20.978   8.054  1.00  0.00           H  
ATOM   2480  HG1 THR A 159     -24.644 -23.081   8.687  1.00  0.00           H  
ATOM   2481 1HG2 THR A 159     -25.791 -22.187   6.634  1.00  0.00           H  
ATOM   2482 2HG2 THR A 159     -24.815 -21.055   5.667  1.00  0.00           H  
ATOM   2483 3HG2 THR A 159     -24.455 -22.797   5.630  1.00  0.00           H  
ATOM   2484  N   VAL A 160     -21.603 -20.304   8.907  1.00  0.00           N  
ATOM   2485  CA  VAL A 160     -20.749 -20.166  10.081  1.00  0.00           C  
ATOM   2486  C   VAL A 160     -21.045 -21.275  11.082  1.00  0.00           C  
ATOM   2487  O   VAL A 160     -20.132 -21.831  11.662  1.00  0.00           O  
ATOM   2488  CB  VAL A 160     -20.967 -18.796  10.751  1.00  0.00           C  
ATOM   2489  CG1 VAL A 160     -20.221 -18.725  12.075  1.00  0.00           C  
ATOM   2490  CG2 VAL A 160     -20.512 -17.685   9.816  1.00  0.00           C  
ATOM   2491  H   VAL A 160     -22.293 -19.592   8.714  1.00  0.00           H  
ATOM   2492  HA  VAL A 160     -19.711 -20.281   9.766  1.00  0.00           H  
ATOM   2493  HB  VAL A 160     -22.027 -18.674  10.972  1.00  0.00           H  
ATOM   2494 1HG1 VAL A 160     -20.386 -17.750  12.534  1.00  0.00           H  
ATOM   2495 2HG1 VAL A 160     -20.588 -19.506  12.741  1.00  0.00           H  
ATOM   2496 3HG1 VAL A 160     -19.155 -18.867  11.900  1.00  0.00           H  
ATOM   2497 1HG2 VAL A 160     -20.669 -16.719  10.295  1.00  0.00           H  
ATOM   2498 2HG2 VAL A 160     -19.453 -17.810   9.590  1.00  0.00           H  
ATOM   2499 3HG2 VAL A 160     -21.088 -17.729   8.891  1.00  0.00           H  
ATOM   2500  N   GLU A 161     -22.314 -21.628  11.259  1.00  0.00           N  
ATOM   2501  CA  GLU A 161     -22.663 -22.669  12.229  1.00  0.00           C  
ATOM   2502  C   GLU A 161     -22.037 -24.004  11.867  1.00  0.00           C  
ATOM   2503  O   GLU A 161     -21.603 -24.750  12.730  1.00  0.00           O  
ATOM   2504  CB  GLU A 161     -24.182 -22.824  12.324  1.00  0.00           C  
ATOM   2505  CG  GLU A 161     -24.906 -21.602  12.872  1.00  0.00           C  
ATOM   2506  CD  GLU A 161     -25.091 -20.522  11.843  1.00  0.00           C  
ATOM   2507  OE1 GLU A 161     -24.711 -20.730  10.716  1.00  0.00           O  
ATOM   2508  OE2 GLU A 161     -25.615 -19.487  12.184  1.00  0.00           O  
ATOM   2509  H   GLU A 161     -23.050 -21.185  10.726  1.00  0.00           H  
ATOM   2510  HA  GLU A 161     -22.278 -22.374  13.206  1.00  0.00           H  
ATOM   2511 1HB  GLU A 161     -24.588 -23.039  11.336  1.00  0.00           H  
ATOM   2512 2HB  GLU A 161     -24.422 -23.672  12.967  1.00  0.00           H  
ATOM   2513 1HG  GLU A 161     -25.884 -21.908  13.242  1.00  0.00           H  
ATOM   2514 2HG  GLU A 161     -24.339 -21.203  13.712  1.00  0.00           H  
ATOM   2515  N   GLU A 162     -21.998 -24.303  10.580  1.00  0.00           N  
ATOM   2516  CA  GLU A 162     -21.436 -25.563  10.109  1.00  0.00           C  
ATOM   2517  C   GLU A 162     -19.928 -25.647  10.353  1.00  0.00           C  
ATOM   2518  O   GLU A 162     -19.400 -26.704  10.721  1.00  0.00           O  
ATOM   2519  CB  GLU A 162     -21.751 -25.760   8.622  1.00  0.00           C  
ATOM   2520  CG  GLU A 162     -21.250 -27.065   8.039  1.00  0.00           C  
ATOM   2521  CD  GLU A 162     -21.904 -28.291   8.665  1.00  0.00           C  
ATOM   2522  OE1 GLU A 162     -22.957 -28.153   9.332  1.00  0.00           O  
ATOM   2523  OE2 GLU A 162     -21.354 -29.397   8.485  1.00  0.00           O  
ATOM   2524  H   GLU A 162     -22.361 -23.645   9.905  1.00  0.00           H  
ATOM   2525  HA  GLU A 162     -21.891 -26.377  10.673  1.00  0.00           H  
ATOM   2526 1HB  GLU A 162     -22.831 -25.719   8.473  1.00  0.00           H  
ATOM   2527 2HB  GLU A 162     -21.310 -24.946   8.047  1.00  0.00           H  
ATOM   2528 1HG  GLU A 162     -21.449 -27.071   6.967  1.00  0.00           H  
ATOM   2529 2HG  GLU A 162     -20.172 -27.125   8.181  1.00  0.00           H  
ATOM   2530  N   ALA A 163     -19.237 -24.530  10.134  1.00  0.00           N  
ATOM   2531  CA  ALA A 163     -17.816 -24.442  10.422  1.00  0.00           C  
ATOM   2532  C   ALA A 163     -17.549 -24.715  11.913  1.00  0.00           C  
ATOM   2533  O   ALA A 163     -16.570 -25.371  12.260  1.00  0.00           O  
ATOM   2534  CB  ALA A 163     -17.277 -23.068  10.011  1.00  0.00           C  
ATOM   2535  H   ALA A 163     -19.716 -23.720   9.759  1.00  0.00           H  
ATOM   2536  HA  ALA A 163     -17.306 -25.209   9.840  1.00  0.00           H  
ATOM   2537 1HB  ALA A 163     -16.211 -23.016  10.231  1.00  0.00           H  
ATOM   2538 2HB  ALA A 163     -17.435 -22.919   8.944  1.00  0.00           H  
ATOM   2539 3HB  ALA A 163     -17.801 -22.292  10.567  1.00  0.00           H  
ATOM   2540  N   VAL A 164     -18.430 -24.219  12.783  1.00  0.00           N  
ATOM   2541  CA  VAL A 164     -18.328 -24.468  14.221  1.00  0.00           C  
ATOM   2542  C   VAL A 164     -18.634 -25.929  14.545  1.00  0.00           C  
ATOM   2543  O   VAL A 164     -17.930 -26.562  15.336  1.00  0.00           O  
ATOM   2544  CB  VAL A 164     -19.300 -23.558  14.994  1.00  0.00           C  
ATOM   2545  CG1 VAL A 164     -19.320 -23.930  16.469  1.00  0.00           C  
ATOM   2546  CG2 VAL A 164     -18.902 -22.101  14.811  1.00  0.00           C  
ATOM   2547  H   VAL A 164     -19.189 -23.652  12.435  1.00  0.00           H  
ATOM   2548  HA  VAL A 164     -17.305 -24.260  14.537  1.00  0.00           H  
ATOM   2549  HB  VAL A 164     -20.309 -23.711  14.610  1.00  0.00           H  
ATOM   2550 1HG1 VAL A 164     -20.013 -23.277  17.000  1.00  0.00           H  
ATOM   2551 2HG1 VAL A 164     -19.642 -24.965  16.578  1.00  0.00           H  
ATOM   2552 3HG1 VAL A 164     -18.320 -23.814  16.887  1.00  0.00           H  
ATOM   2553 1HG2 VAL A 164     -19.595 -21.463  15.359  1.00  0.00           H  
ATOM   2554 2HG2 VAL A 164     -17.891 -21.950  15.189  1.00  0.00           H  
ATOM   2555 3HG2 VAL A 164     -18.935 -21.845  13.751  1.00  0.00           H  
ATOM   2556  N   TYR A 165     -19.742 -26.492  13.948  1.00  0.00           N  
ATOM   2557  CA  TYR A 165     -20.078 -27.878  14.254  1.00  0.00           C  
ATOM   2558  C   TYR A 165     -18.986 -28.868  13.817  1.00  0.00           C  
ATOM   2559  O   TYR A 165     -18.694 -29.837  14.520  1.00  0.00           O  
ATOM   2560  CB  TYR A 165     -21.411 -28.244  13.598  1.00  0.00           C  
ATOM   2561  CG  TYR A 165     -22.617 -27.664  14.303  1.00  0.00           C  
ATOM   2562  CD1 TYR A 165     -23.518 -26.876  13.601  1.00  0.00           C  
ATOM   2563  CD2 TYR A 165     -22.823 -27.919  15.651  1.00  0.00           C  
ATOM   2564  CE1 TYR A 165     -24.620 -26.346  14.245  1.00  0.00           C  
ATOM   2565  CE2 TYR A 165     -23.924 -27.389  16.294  1.00  0.00           C  
ATOM   2566  CZ  TYR A 165     -24.820 -26.605  15.596  1.00  0.00           C  
ATOM   2567  OH  TYR A 165     -25.917 -26.078  16.237  1.00  0.00           O  
ATOM   2568  H   TYR A 165     -20.324 -25.974  13.306  1.00  0.00           H  
ATOM   2569  HA  TYR A 165     -20.181 -27.979  15.334  1.00  0.00           H  
ATOM   2570 1HB  TYR A 165     -21.418 -27.892  12.566  1.00  0.00           H  
ATOM   2571 2HB  TYR A 165     -21.520 -29.328  13.575  1.00  0.00           H  
ATOM   2572  HD1 TYR A 165     -23.357 -26.676  12.542  1.00  0.00           H  
ATOM   2573  HD2 TYR A 165     -22.114 -28.537  16.202  1.00  0.00           H  
ATOM   2574  HE1 TYR A 165     -25.328 -25.727  13.693  1.00  0.00           H  
ATOM   2575  HE2 TYR A 165     -24.085 -27.589  17.354  1.00  0.00           H  
ATOM   2576  HH  TYR A 165     -25.910 -26.348  17.158  1.00  0.00           H  
ATOM   2577  N   ARG A 166     -18.360 -28.601  12.593  1.00  0.00           N  
ATOM   2578  CA  ARG A 166     -17.270 -29.432  12.098  1.00  0.00           C  
ATOM   2579  C   ARG A 166     -16.040 -29.327  12.962  1.00  0.00           C  
ATOM   2580  O   ARG A 166     -15.334 -30.315  13.174  1.00  0.00           O  
ATOM   2581  CB  ARG A 166     -16.906 -29.043  10.672  1.00  0.00           C  
ATOM   2582  CG  ARG A 166     -17.937 -29.430   9.622  1.00  0.00           C  
ATOM   2583  CD  ARG A 166     -17.493 -29.055   8.255  1.00  0.00           C  
ATOM   2584  NE  ARG A 166     -18.515 -29.335   7.258  1.00  0.00           N  
ATOM   2585  CZ  ARG A 166     -18.292 -29.395   5.931  1.00  0.00           C  
ATOM   2586  NH1 ARG A 166     -17.082 -29.192   5.457  1.00  0.00           N  
ATOM   2587  NH2 ARG A 166     -19.289 -29.657   5.105  1.00  0.00           N  
ATOM   2588  H   ARG A 166     -18.683 -27.826  12.031  1.00  0.00           H  
ATOM   2589  HA  ARG A 166     -17.601 -30.472  12.092  1.00  0.00           H  
ATOM   2590 1HB  ARG A 166     -16.766 -27.965  10.614  1.00  0.00           H  
ATOM   2591 2HB  ARG A 166     -15.962 -29.513  10.397  1.00  0.00           H  
ATOM   2592 1HG  ARG A 166     -18.095 -30.509   9.647  1.00  0.00           H  
ATOM   2593 2HG  ARG A 166     -18.878 -28.920   9.830  1.00  0.00           H  
ATOM   2594 1HD  ARG A 166     -17.272 -27.989   8.225  1.00  0.00           H  
ATOM   2595 2HD  ARG A 166     -16.599 -29.619   7.994  1.00  0.00           H  
ATOM   2596  HE  ARG A 166     -19.458 -29.496   7.585  1.00  0.00           H  
ATOM   2597 1HH1 ARG A 166     -16.319 -28.992   6.089  1.00  0.00           H  
ATOM   2598 2HH1 ARG A 166     -16.915 -29.238   4.463  1.00  0.00           H  
ATOM   2599 1HH2 ARG A 166     -20.219 -29.813   5.468  1.00  0.00           H  
ATOM   2600 2HH2 ARG A 166     -19.121 -29.702   4.110  1.00  0.00           H  
ATOM   2601  N   ALA A 167     -15.740 -28.037  13.457  1.00  0.00           N  
ATOM   2602  CA  ALA A 167     -14.589 -27.913  14.332  1.00  0.00           C  
ATOM   2603  C   ALA A 167     -14.812 -28.762  15.586  1.00  0.00           C  
ATOM   2604  O   ALA A 167     -13.873 -29.395  16.079  1.00  0.00           O  
ATOM   2605  CB  ALA A 167     -14.347 -26.451  14.689  1.00  0.00           C  
ATOM   2606  H   ALA A 167     -16.261 -27.210  13.207  1.00  0.00           H  
ATOM   2607  HA  ALA A 167     -13.717 -28.296  13.803  1.00  0.00           H  
ATOM   2608 1HB  ALA A 167     -13.480 -26.375  15.345  1.00  0.00           H  
ATOM   2609 2HB  ALA A 167     -14.163 -25.882  13.778  1.00  0.00           H  
ATOM   2610 3HB  ALA A 167     -15.224 -26.051  15.197  1.00  0.00           H  
ATOM   2611  N   LEU A 168     -16.055 -28.774  16.083  1.00  0.00           N  
ATOM   2612  CA  LEU A 168     -16.429 -29.551  17.278  1.00  0.00           C  
ATOM   2613  C   LEU A 168     -16.343 -31.065  17.057  1.00  0.00           C  
ATOM   2614  O   LEU A 168     -15.884 -31.793  17.939  1.00  0.00           O  
ATOM   2615  CB  LEU A 168     -17.854 -29.184  17.712  1.00  0.00           C  
ATOM   2616  CG  LEU A 168     -18.359 -29.873  18.986  1.00  0.00           C  
ATOM   2617  CD1 LEU A 168     -17.459 -29.500  20.157  1.00  0.00           C  
ATOM   2618  CD2 LEU A 168     -19.799 -29.459  19.251  1.00  0.00           C  
ATOM   2619  H   LEU A 168     -16.762 -28.224  15.613  1.00  0.00           H  
ATOM   2620  HA  LEU A 168     -15.720 -29.322  18.074  1.00  0.00           H  
ATOM   2621 1HB  LEU A 168     -17.901 -28.109  17.876  1.00  0.00           H  
ATOM   2622 2HB  LEU A 168     -18.539 -29.438  16.904  1.00  0.00           H  
ATOM   2623  HG  LEU A 168     -18.310 -30.955  18.859  1.00  0.00           H  
ATOM   2624 1HD1 LEU A 168     -17.817 -29.990  21.062  1.00  0.00           H  
ATOM   2625 2HD1 LEU A 168     -16.439 -29.825  19.949  1.00  0.00           H  
ATOM   2626 3HD1 LEU A 168     -17.474 -28.420  20.298  1.00  0.00           H  
ATOM   2627 1HD2 LEU A 168     -20.158 -29.949  20.156  1.00  0.00           H  
ATOM   2628 2HD2 LEU A 168     -19.849 -28.377  19.379  1.00  0.00           H  
ATOM   2629 3HD2 LEU A 168     -20.423 -29.753  18.407  1.00  0.00           H  
ATOM   2630  N   LYS A 169     -16.774 -31.547  15.889  1.00  0.00           N  
ATOM   2631  CA  LYS A 169     -16.648 -32.977  15.575  1.00  0.00           C  
ATOM   2632  C   LYS A 169     -15.183 -33.426  15.572  1.00  0.00           C  
ATOM   2633  O   LYS A 169     -14.854 -34.507  16.078  1.00  0.00           O  
ATOM   2634  CB  LYS A 169     -17.291 -33.287  14.222  1.00  0.00           C  
ATOM   2635  CG  LYS A 169     -18.813 -33.237  14.223  1.00  0.00           C  
ATOM   2636  CD  LYS A 169     -19.377 -33.533  12.841  1.00  0.00           C  
ATOM   2637  CE  LYS A 169     -20.897 -33.470  12.838  1.00  0.00           C  
ATOM   2638  NZ  LYS A 169     -21.462 -33.736  11.487  1.00  0.00           N  
ATOM   2639  H   LYS A 169     -17.191 -30.928  15.207  1.00  0.00           H  
ATOM   2640  HA  LYS A 169     -17.165 -33.548  16.347  1.00  0.00           H  
ATOM   2641 1HB  LYS A 169     -16.934 -32.575  13.478  1.00  0.00           H  
ATOM   2642 2HB  LYS A 169     -16.989 -34.282  13.895  1.00  0.00           H  
ATOM   2643 1HG  LYS A 169     -19.201 -33.972  14.930  1.00  0.00           H  
ATOM   2644 2HG  LYS A 169     -19.145 -32.248  14.537  1.00  0.00           H  
ATOM   2645 1HD  LYS A 169     -18.989 -32.806  12.127  1.00  0.00           H  
ATOM   2646 2HD  LYS A 169     -19.064 -34.529  12.526  1.00  0.00           H  
ATOM   2647 1HE  LYS A 169     -21.293 -34.206  13.535  1.00  0.00           H  
ATOM   2648 2HE  LYS A 169     -21.221 -32.482  13.164  1.00  0.00           H  
ATOM   2649 1HZ  LYS A 169     -22.470 -33.684  11.526  1.00  0.00           H  
ATOM   2650 2HZ  LYS A 169     -21.115 -33.046  10.834  1.00  0.00           H  
ATOM   2651 3HZ  LYS A 169     -21.184 -34.657  11.181  1.00  0.00           H  
ATOM   2652  N   LEU A 170     -14.310 -32.598  14.997  1.00  0.00           N  
ATOM   2653  CA  LEU A 170     -12.880 -32.881  15.011  1.00  0.00           C  
ATOM   2654  C   LEU A 170     -12.303 -32.815  16.415  1.00  0.00           C  
ATOM   2655  O   LEU A 170     -11.460 -33.627  16.771  1.00  0.00           O  
ATOM   2656  CB  LEU A 170     -12.138 -31.889  14.106  1.00  0.00           C  
ATOM   2657  CG  LEU A 170     -12.354 -32.074  12.599  1.00  0.00           C  
ATOM   2658  CD1 LEU A 170     -11.835 -30.850  11.857  1.00  0.00           C  
ATOM   2659  CD2 LEU A 170     -11.644 -33.336  12.134  1.00  0.00           C  
ATOM   2660  H   LEU A 170     -14.640 -31.758  14.543  1.00  0.00           H  
ATOM   2661  HA  LEU A 170     -12.725 -33.904  14.668  1.00  0.00           H  
ATOM   2662 1HB  LEU A 170     -12.455 -30.879  14.364  1.00  0.00           H  
ATOM   2663 2HB  LEU A 170     -11.069 -31.973  14.301  1.00  0.00           H  
ATOM   2664  HG  LEU A 170     -13.422 -32.161  12.392  1.00  0.00           H  
ATOM   2665 1HD1 LEU A 170     -11.988 -30.981  10.786  1.00  0.00           H  
ATOM   2666 2HD1 LEU A 170     -12.374 -29.964  12.194  1.00  0.00           H  
ATOM   2667 3HD1 LEU A 170     -10.772 -30.726  12.058  1.00  0.00           H  
ATOM   2668 1HD2 LEU A 170     -11.798 -33.468  11.063  1.00  0.00           H  
ATOM   2669 2HD2 LEU A 170     -10.577 -33.250  12.340  1.00  0.00           H  
ATOM   2670 3HD2 LEU A 170     -12.048 -34.197  12.668  1.00  0.00           H  
ATOM   2671  N   LYS A 171     -12.743 -31.837  17.203  1.00  0.00           N  
ATOM   2672  CA  LYS A 171     -12.301 -31.732  18.589  1.00  0.00           C  
ATOM   2673  C   LYS A 171     -12.469 -33.072  19.267  1.00  0.00           C  
ATOM   2674  O   LYS A 171     -11.530 -33.646  19.812  1.00  0.00           O  
ATOM   2675  CB  LYS A 171     -13.081 -30.652  19.340  1.00  0.00           C  
ATOM   2676  CG  LYS A 171     -12.788 -30.587  20.833  1.00  0.00           C  
ATOM   2677  CD  LYS A 171     -13.608 -29.499  21.510  1.00  0.00           C  
ATOM   2678  CE  LYS A 171     -13.209 -29.332  22.969  1.00  0.00           C  
ATOM   2679  NZ  LYS A 171     -13.603 -30.507  23.793  1.00  0.00           N  
ATOM   2680  H   LYS A 171     -13.392 -31.155  16.840  1.00  0.00           H  
ATOM   2681  HA  LYS A 171     -11.263 -31.395  18.598  1.00  0.00           H  
ATOM   2682 1HB  LYS A 171     -12.855 -29.675  18.912  1.00  0.00           H  
ATOM   2683 2HB  LYS A 171     -14.151 -30.823  19.216  1.00  0.00           H  
ATOM   2684 1HG  LYS A 171     -13.025 -31.548  21.292  1.00  0.00           H  
ATOM   2685 2HG  LYS A 171     -11.730 -30.382  20.987  1.00  0.00           H  
ATOM   2686 1HD  LYS A 171     -13.457 -28.553  20.990  1.00  0.00           H  
ATOM   2687 2HD  LYS A 171     -14.666 -29.757  21.461  1.00  0.00           H  
ATOM   2688 1HE  LYS A 171     -12.130 -29.201  23.038  1.00  0.00           H  
ATOM   2689 2HE  LYS A 171     -13.687 -28.442  23.377  1.00  0.00           H  
ATOM   2690 1HZ  LYS A 171     -13.322 -30.357  24.751  1.00  0.00           H  
ATOM   2691 2HZ  LYS A 171     -14.606 -30.627  23.751  1.00  0.00           H  
ATOM   2692 3HZ  LYS A 171     -13.151 -31.336  23.436  1.00  0.00           H  
ATOM   2693  N   THR A 172     -13.700 -33.561  19.224  1.00  0.00           N  
ATOM   2694  CA  THR A 172     -14.083 -34.752  19.951  1.00  0.00           C  
ATOM   2695  C   THR A 172     -13.341 -35.986  19.429  1.00  0.00           C  
ATOM   2696  O   THR A 172     -12.790 -36.761  20.219  1.00  0.00           O  
ATOM   2697  CB  THR A 172     -15.603 -34.981  19.863  1.00  0.00           C  
ATOM   2698  OG1 THR A 172     -16.290 -33.865  20.445  1.00  0.00           O  
ATOM   2699  CG2 THR A 172     -15.994 -36.253  20.599  1.00  0.00           C  
ATOM   2700  H   THR A 172     -14.390 -33.083  18.661  1.00  0.00           H  
ATOM   2701  HA  THR A 172     -13.789 -34.632  20.994  1.00  0.00           H  
ATOM   2702  HB  THR A 172     -15.898 -35.067  18.818  1.00  0.00           H  
ATOM   2703  HG1 THR A 172     -16.270 -33.124  19.834  1.00  0.00           H  
ATOM   2704 1HG2 THR A 172     -17.072 -36.397  20.527  1.00  0.00           H  
ATOM   2705 2HG2 THR A 172     -15.482 -37.105  20.152  1.00  0.00           H  
ATOM   2706 3HG2 THR A 172     -15.710 -36.168  21.647  1.00  0.00           H  
ATOM   2707  N   LYS A 173     -13.288 -36.152  18.110  1.00  0.00           N  
ATOM   2708  CA  LYS A 173     -12.702 -37.369  17.543  1.00  0.00           C  
ATOM   2709  C   LYS A 173     -11.200 -37.456  17.711  1.00  0.00           C  
ATOM   2710  O   LYS A 173     -10.675 -38.513  18.048  1.00  0.00           O  
ATOM   2711  CB  LYS A 173     -13.051 -37.475  16.058  1.00  0.00           C  
ATOM   2712  CG  LYS A 173     -12.550 -38.745  15.383  1.00  0.00           C  
ATOM   2713  CD  LYS A 173     -13.032 -38.833  13.943  1.00  0.00           C  
ATOM   2714  CE  LYS A 173     -12.568 -40.122  13.281  1.00  0.00           C  
ATOM   2715  NZ  LYS A 173     -13.050 -40.231  11.877  1.00  0.00           N  
ATOM   2716  H   LYS A 173     -13.649 -35.443  17.487  1.00  0.00           H  
ATOM   2717  HA  LYS A 173     -13.110 -38.228  18.076  1.00  0.00           H  
ATOM   2718 1HB  LYS A 173     -14.133 -37.434  15.934  1.00  0.00           H  
ATOM   2719 2HB  LYS A 173     -12.628 -36.624  15.523  1.00  0.00           H  
ATOM   2720 1HG  LYS A 173     -11.460 -38.758  15.394  1.00  0.00           H  
ATOM   2721 2HG  LYS A 173     -12.911 -39.614  15.932  1.00  0.00           H  
ATOM   2722 1HD  LYS A 173     -14.122 -38.795  13.921  1.00  0.00           H  
ATOM   2723 2HD  LYS A 173     -12.645 -37.986  13.377  1.00  0.00           H  
ATOM   2724 1HE  LYS A 173     -11.480 -40.161  13.283  1.00  0.00           H  
ATOM   2725 2HE  LYS A 173     -12.941 -40.976  13.847  1.00  0.00           H  
ATOM   2726 1HZ  LYS A 173     -12.722 -41.098  11.475  1.00  0.00           H  
ATOM   2727 2HZ  LYS A 173     -14.060 -40.216  11.865  1.00  0.00           H  
ATOM   2728 3HZ  LYS A 173     -12.695 -39.455  11.338  1.00  0.00           H  
ATOM   2729  N   LEU A 174     -10.515 -36.342  17.482  1.00  0.00           N  
ATOM   2730  CA  LEU A 174      -9.066 -36.340  17.419  1.00  0.00           C  
ATOM   2731  C   LEU A 174      -8.415 -36.001  18.746  1.00  0.00           C  
ATOM   2732  O   LEU A 174      -7.237 -36.285  18.943  1.00  0.00           O  
ATOM   2733  CB  LEU A 174      -8.597 -35.339  16.355  1.00  0.00           C  
ATOM   2734  CG  LEU A 174      -9.120 -35.585  14.934  1.00  0.00           C  
ATOM   2735  CD1 LEU A 174      -8.643 -34.467  14.017  1.00  0.00           C  
ATOM   2736  CD2 LEU A 174      -8.635 -36.940  14.442  1.00  0.00           C  
ATOM   2737  H   LEU A 174     -11.016 -35.476  17.347  1.00  0.00           H  
ATOM   2738  HA  LEU A 174      -8.730 -37.332  17.121  1.00  0.00           H  
ATOM   2739 1HB  LEU A 174      -8.910 -34.340  16.656  1.00  0.00           H  
ATOM   2740 2HB  LEU A 174      -7.508 -35.359  16.316  1.00  0.00           H  
ATOM   2741  HG  LEU A 174     -10.210 -35.569  14.940  1.00  0.00           H  
ATOM   2742 1HD1 LEU A 174      -9.015 -34.641  13.007  1.00  0.00           H  
ATOM   2743 2HD1 LEU A 174      -9.021 -33.511  14.382  1.00  0.00           H  
ATOM   2744 3HD1 LEU A 174      -7.554 -34.446  14.004  1.00  0.00           H  
ATOM   2745 1HD2 LEU A 174      -9.007 -37.115  13.432  1.00  0.00           H  
ATOM   2746 2HD2 LEU A 174      -7.544 -36.956  14.434  1.00  0.00           H  
ATOM   2747 3HD2 LEU A 174      -9.004 -37.722  15.105  1.00  0.00           H  
ATOM   2748  N   GLY A 175      -9.176 -35.380  19.646  1.00  0.00           N  
ATOM   2749  CA  GLY A 175      -8.633 -34.882  20.899  1.00  0.00           C  
ATOM   2750  C   GLY A 175      -7.830 -33.594  20.725  1.00  0.00           C  
ATOM   2751  O   GLY A 175      -6.767 -33.422  21.331  1.00  0.00           O  
ATOM   2752  H   GLY A 175     -10.159 -35.253  19.452  1.00  0.00           H  
ATOM   2753 1HA  GLY A 175      -9.447 -34.698  21.601  1.00  0.00           H  
ATOM   2754 2HA  GLY A 175      -7.990 -35.641  21.344  1.00  0.00           H  
ATOM   2755  N   VAL A 176      -8.332 -32.685  19.893  1.00  0.00           N  
ATOM   2756  CA  VAL A 176      -7.608 -31.457  19.566  1.00  0.00           C  
ATOM   2757  C   VAL A 176      -8.469 -30.256  19.945  1.00  0.00           C  
ATOM   2758  O   VAL A 176      -9.668 -30.393  20.156  1.00  0.00           O  
ATOM   2759  CB  VAL A 176      -7.267 -31.403  18.066  1.00  0.00           C  
ATOM   2760  CG1 VAL A 176      -6.395 -32.588  17.676  1.00  0.00           C  
ATOM   2761  CG2 VAL A 176      -8.546 -31.381  17.244  1.00  0.00           C  
ATOM   2762  H   VAL A 176      -9.239 -32.848  19.476  1.00  0.00           H  
ATOM   2763  HA  VAL A 176      -6.685 -31.437  20.147  1.00  0.00           H  
ATOM   2764  HB  VAL A 176      -6.690 -30.501  17.866  1.00  0.00           H  
ATOM   2765 1HG1 VAL A 176      -6.162 -32.534  16.612  1.00  0.00           H  
ATOM   2766 2HG1 VAL A 176      -5.469 -32.564  18.250  1.00  0.00           H  
ATOM   2767 3HG1 VAL A 176      -6.928 -33.515  17.883  1.00  0.00           H  
ATOM   2768 1HG2 VAL A 176      -8.296 -31.342  16.183  1.00  0.00           H  
ATOM   2769 2HG2 VAL A 176      -9.125 -32.282  17.448  1.00  0.00           H  
ATOM   2770 3HG2 VAL A 176      -9.134 -30.503  17.510  1.00  0.00           H  
ATOM   2771  N   SER A 177      -7.875 -29.080  20.056  1.00  0.00           N  
ATOM   2772  CA  SER A 177      -8.669 -27.903  20.379  1.00  0.00           C  
ATOM   2773  C   SER A 177      -9.480 -27.485  19.153  1.00  0.00           C  
ATOM   2774  O   SER A 177      -9.234 -27.945  18.048  1.00  0.00           O  
ATOM   2775  CB  SER A 177      -7.775 -26.765  20.834  1.00  0.00           C  
ATOM   2776  OG  SER A 177      -7.036 -26.249  19.761  1.00  0.00           O  
ATOM   2777  H   SER A 177      -6.878 -28.977  19.921  1.00  0.00           H  
ATOM   2778  HA  SER A 177      -9.336 -28.152  21.207  1.00  0.00           H  
ATOM   2779 1HB  SER A 177      -8.386 -25.976  21.272  1.00  0.00           H  
ATOM   2780 2HB  SER A 177      -7.098 -27.122  21.608  1.00  0.00           H  
ATOM   2781  HG  SER A 177      -6.479 -25.560  20.132  1.00  0.00           H  
ATOM   2782  N   LEU A 178     -10.449 -26.610  19.355  1.00  0.00           N  
ATOM   2783  CA  LEU A 178     -11.286 -26.111  18.274  1.00  0.00           C  
ATOM   2784  C   LEU A 178     -10.443 -25.346  17.257  1.00  0.00           C  
ATOM   2785  O   LEU A 178     -10.655 -25.444  16.038  1.00  0.00           O  
ATOM   2786  CB  LEU A 178     -12.390 -25.203  18.830  1.00  0.00           C  
ATOM   2787  CG  LEU A 178     -13.471 -25.903  19.664  1.00  0.00           C  
ATOM   2788  CD1 LEU A 178     -14.345 -24.858  20.344  1.00  0.00           C  
ATOM   2789  CD2 LEU A 178     -14.300 -26.806  18.763  1.00  0.00           C  
ATOM   2790  H   LEU A 178     -10.609 -26.277  20.294  1.00  0.00           H  
ATOM   2791  HA  LEU A 178     -11.768 -26.961  17.791  1.00  0.00           H  
ATOM   2792 1HB  LEU A 178     -11.929 -24.441  19.458  1.00  0.00           H  
ATOM   2793 2HB  LEU A 178     -12.885 -24.706  17.996  1.00  0.00           H  
ATOM   2794  HG  LEU A 178     -12.999 -26.501  20.443  1.00  0.00           H  
ATOM   2795 1HD1 LEU A 178     -15.113 -25.356  20.936  1.00  0.00           H  
ATOM   2796 2HD1 LEU A 178     -13.730 -24.238  20.996  1.00  0.00           H  
ATOM   2797 3HD1 LEU A 178     -14.818 -24.232  19.589  1.00  0.00           H  
ATOM   2798 1HD2 LEU A 178     -15.068 -27.305  19.355  1.00  0.00           H  
ATOM   2799 2HD2 LEU A 178     -14.774 -26.209  17.984  1.00  0.00           H  
ATOM   2800 3HD2 LEU A 178     -13.654 -27.555  18.304  1.00  0.00           H  
ATOM   2801  N   GLU A 179      -9.480 -24.594  17.773  1.00  0.00           N  
ATOM   2802  CA  GLU A 179      -8.576 -23.802  16.958  1.00  0.00           C  
ATOM   2803  C   GLU A 179      -7.736 -24.681  16.053  1.00  0.00           C  
ATOM   2804  O   GLU A 179      -7.526 -24.368  14.872  1.00  0.00           O  
ATOM   2805  CB  GLU A 179      -7.666 -22.950  17.845  1.00  0.00           C  
ATOM   2806  CG  GLU A 179      -6.795 -21.960  17.085  1.00  0.00           C  
ATOM   2807  CD  GLU A 179      -6.126 -20.959  17.985  1.00  0.00           C  
ATOM   2808  OE1 GLU A 179      -6.078 -21.191  19.169  1.00  0.00           O  
ATOM   2809  OE2 GLU A 179      -5.662 -19.960  17.488  1.00  0.00           O  
ATOM   2810  H   GLU A 179      -9.378 -24.579  18.777  1.00  0.00           H  
ATOM   2811  HA  GLU A 179      -9.169 -23.126  16.340  1.00  0.00           H  
ATOM   2812 1HB  GLU A 179      -8.272 -22.386  18.554  1.00  0.00           H  
ATOM   2813 2HB  GLU A 179      -7.008 -23.600  18.422  1.00  0.00           H  
ATOM   2814 1HG  GLU A 179      -6.028 -22.510  16.540  1.00  0.00           H  
ATOM   2815 2HG  GLU A 179      -7.411 -21.433  16.358  1.00  0.00           H  
ATOM   2816  N   GLN A 180      -7.274 -25.798  16.594  1.00  0.00           N  
ATOM   2817  CA  GLN A 180      -6.541 -26.770  15.793  1.00  0.00           C  
ATOM   2818  C   GLN A 180      -7.434 -27.408  14.757  1.00  0.00           C  
ATOM   2819  O   GLN A 180      -6.988 -27.730  13.650  1.00  0.00           O  
ATOM   2820  CB  GLN A 180      -5.928 -27.853  16.685  1.00  0.00           C  
ATOM   2821  CG  GLN A 180      -4.798 -27.361  17.574  1.00  0.00           C  
ATOM   2822  CD  GLN A 180      -4.299 -28.435  18.522  1.00  0.00           C  
ATOM   2823  OE1 GLN A 180      -5.073 -29.018  19.286  1.00  0.00           O  
ATOM   2824  NE2 GLN A 180      -2.999 -28.703  18.478  1.00  0.00           N  
ATOM   2825  H   GLN A 180      -7.429 -25.986  17.574  1.00  0.00           H  
ATOM   2826  HA  GLN A 180      -5.727 -26.255  15.282  1.00  0.00           H  
ATOM   2827 1HB  GLN A 180      -6.701 -28.277  17.327  1.00  0.00           H  
ATOM   2828 2HB  GLN A 180      -5.540 -28.660  16.064  1.00  0.00           H  
ATOM   2829 1HG  GLN A 180      -3.966 -27.046  16.945  1.00  0.00           H  
ATOM   2830 2HG  GLN A 180      -5.157 -26.521  18.168  1.00  0.00           H  
ATOM   2831 1HE2 GLN A 180      -2.611 -29.403  19.080  1.00  0.00           H  
ATOM   2832 2HE2 GLN A 180      -2.406 -28.207  17.843  1.00  0.00           H  
ATOM   2833  N   ALA A 181      -8.773 -27.717  15.074  1.00  0.00           N  
ATOM   2834  CA  ALA A 181      -9.791 -28.272  14.186  1.00  0.00           C  
ATOM   2835  C   ALA A 181     -10.074 -27.299  13.046  1.00  0.00           C  
ATOM   2836  O   ALA A 181     -10.258 -27.702  11.901  1.00  0.00           O  
ATOM   2837  CB  ALA A 181     -11.068 -28.559  14.961  1.00  0.00           C  
ATOM   2838  H   ALA A 181      -8.992 -27.582  16.050  1.00  0.00           H  
ATOM   2839  HA  ALA A 181      -9.410 -29.204  13.774  1.00  0.00           H  
ATOM   2840 1HB  ALA A 181     -11.819 -28.972  14.285  1.00  0.00           H  
ATOM   2841 2HB  ALA A 181     -10.860 -29.278  15.753  1.00  0.00           H  
ATOM   2842 3HB  ALA A 181     -11.445 -27.636  15.398  1.00  0.00           H  
ATOM   2843  N   LEU A 182     -10.105 -26.012  13.376  1.00  0.00           N  
ATOM   2844  CA  LEU A 182     -10.348 -24.984  12.373  1.00  0.00           C  
ATOM   2845  C   LEU A 182      -9.189 -24.918  11.391  1.00  0.00           C  
ATOM   2846  O   LEU A 182      -9.396 -24.663  10.207  1.00  0.00           O  
ATOM   2847  CB  LEU A 182     -10.544 -23.618  13.042  1.00  0.00           C  
ATOM   2848  CG  LEU A 182     -11.842 -23.449  13.843  1.00  0.00           C  
ATOM   2849  CD1 LEU A 182     -11.753 -22.191  14.696  1.00  0.00           C  
ATOM   2850  CD2 LEU A 182     -13.023 -23.379  12.886  1.00  0.00           C  
ATOM   2851  H   LEU A 182      -9.958 -25.737  14.336  1.00  0.00           H  
ATOM   2852  HA  LEU A 182     -11.228 -25.265  11.797  1.00  0.00           H  
ATOM   2853 1HB  LEU A 182      -9.711 -23.440  13.720  1.00  0.00           H  
ATOM   2854 2HB  LEU A 182     -10.528 -22.847  12.271  1.00  0.00           H  
ATOM   2855  HG  LEU A 182     -11.968 -24.299  14.514  1.00  0.00           H  
ATOM   2856 1HD1 LEU A 182     -12.675 -22.071  15.265  1.00  0.00           H  
ATOM   2857 2HD1 LEU A 182     -10.911 -22.277  15.384  1.00  0.00           H  
ATOM   2858 3HD1 LEU A 182     -11.609 -21.324  14.052  1.00  0.00           H  
ATOM   2859 1HD2 LEU A 182     -13.945 -23.260  13.455  1.00  0.00           H  
ATOM   2860 2HD2 LEU A 182     -12.898 -22.528  12.216  1.00  0.00           H  
ATOM   2861 3HD2 LEU A 182     -13.073 -24.298  12.302  1.00  0.00           H  
ATOM   2862  N   ARG A 183      -7.807 -25.025  11.866  1.00  0.00           N  
ATOM   2863  CA  ARG A 183      -6.671 -25.200  10.969  1.00  0.00           C  
ATOM   2864  C   ARG A 183      -6.792 -26.443  10.079  1.00  0.00           C  
ATOM   2865  O   ARG A 183      -6.357 -26.424   8.927  1.00  0.00           O  
ATOM   2866  CB  ARG A 183      -5.384 -25.291  11.776  1.00  0.00           C  
ATOM   2867  CG  ARG A 183      -4.926 -23.982  12.399  1.00  0.00           C  
ATOM   2868  CD  ARG A 183      -3.742 -24.175  13.275  1.00  0.00           C  
ATOM   2869  NE  ARG A 183      -3.230 -22.912  13.781  1.00  0.00           N  
ATOM   2870  CZ  ARG A 183      -2.320 -22.796  14.768  1.00  0.00           C  
ATOM   2871  NH1 ARG A 183      -1.833 -23.873  15.343  1.00  0.00           N  
ATOM   2872  NH2 ARG A 183      -1.917 -21.599  15.157  1.00  0.00           N  
ATOM   2873  H   ARG A 183      -7.650 -25.009  12.863  1.00  0.00           H  
ATOM   2874  HA  ARG A 183      -6.640 -24.355  10.280  1.00  0.00           H  
ATOM   2875 1HB  ARG A 183      -5.511 -26.013  12.582  1.00  0.00           H  
ATOM   2876 2HB  ARG A 183      -4.579 -25.652  11.137  1.00  0.00           H  
ATOM   2877 1HG  ARG A 183      -4.658 -23.278  11.611  1.00  0.00           H  
ATOM   2878 2HG  ARG A 183      -5.733 -23.563  13.001  1.00  0.00           H  
ATOM   2879 1HD  ARG A 183      -4.017 -24.797  14.126  1.00  0.00           H  
ATOM   2880 2HD  ARG A 183      -2.948 -24.664  12.711  1.00  0.00           H  
ATOM   2881  HE  ARG A 183      -3.582 -22.061  13.363  1.00  0.00           H  
ATOM   2882 1HH1 ARG A 183      -2.141 -24.788  15.045  1.00  0.00           H  
ATOM   2883 2HH1 ARG A 183      -1.151 -23.786  16.082  1.00  0.00           H  
ATOM   2884 1HH2 ARG A 183      -2.292 -20.771  14.715  1.00  0.00           H  
ATOM   2885 2HH2 ARG A 183      -1.235 -21.512  15.896  1.00  0.00           H  
ATOM   2886  N   ILE A 184      -7.363 -27.694  10.595  1.00  0.00           N  
ATOM   2887  CA  ILE A 184      -7.649 -28.890   9.789  1.00  0.00           C  
ATOM   2888  C   ILE A 184      -8.682 -28.616   8.695  1.00  0.00           C  
ATOM   2889  O   ILE A 184      -8.546 -29.071   7.550  1.00  0.00           O  
ATOM   2890  CB  ILE A 184      -8.152 -30.041  10.680  1.00  0.00           C  
ATOM   2891  CG1 ILE A 184      -7.022 -30.553  11.577  1.00  0.00           C  
ATOM   2892  CG2 ILE A 184      -8.712 -31.168   9.827  1.00  0.00           C  
ATOM   2893  CD1 ILE A 184      -7.494 -31.437  12.709  1.00  0.00           C  
ATOM   2894  H   ILE A 184      -7.533 -27.719  11.590  1.00  0.00           H  
ATOM   2895  HA  ILE A 184      -6.732 -29.198   9.289  1.00  0.00           H  
ATOM   2896  HB  ILE A 184      -8.936 -29.673  11.341  1.00  0.00           H  
ATOM   2897 1HG1 ILE A 184      -6.309 -31.118  10.977  1.00  0.00           H  
ATOM   2898 2HG1 ILE A 184      -6.486 -29.707  12.007  1.00  0.00           H  
ATOM   2899 1HG2 ILE A 184      -9.061 -31.974  10.473  1.00  0.00           H  
ATOM   2900 2HG2 ILE A 184      -9.543 -30.795   9.231  1.00  0.00           H  
ATOM   2901 3HG2 ILE A 184      -7.932 -31.546   9.166  1.00  0.00           H  
ATOM   2902 1HD1 ILE A 184      -6.637 -31.760  13.300  1.00  0.00           H  
ATOM   2903 2HD1 ILE A 184      -8.183 -30.878  13.344  1.00  0.00           H  
ATOM   2904 3HD1 ILE A 184      -8.002 -32.309  12.301  1.00  0.00           H  
ATOM   2905  N   LEU A 185      -9.806 -27.915   9.061  1.00  0.00           N  
ATOM   2906  CA  LEU A 185     -10.860 -27.635   8.088  1.00  0.00           C  
ATOM   2907  C   LEU A 185     -10.346 -26.696   6.996  1.00  0.00           C  
ATOM   2908  O   LEU A 185     -10.600 -26.897   5.800  1.00  0.00           O  
ATOM   2909  CB  LEU A 185     -12.076 -27.011   8.783  1.00  0.00           C  
ATOM   2910  CG  LEU A 185     -12.812 -27.918   9.778  1.00  0.00           C  
ATOM   2911  CD1 LEU A 185     -13.845 -27.101  10.543  1.00  0.00           C  
ATOM   2912  CD2 LEU A 185     -13.470 -29.066   9.027  1.00  0.00           C  
ATOM   2913  H   LEU A 185      -9.926 -27.610  10.017  1.00  0.00           H  
ATOM   2914  HA  LEU A 185     -11.161 -28.574   7.624  1.00  0.00           H  
ATOM   2915 1HB  LEU A 185     -11.750 -26.123   9.323  1.00  0.00           H  
ATOM   2916 2HB  LEU A 185     -12.793 -26.704   8.021  1.00  0.00           H  
ATOM   2917  HG  LEU A 185     -12.101 -28.318  10.501  1.00  0.00           H  
ATOM   2918 1HD1 LEU A 185     -14.367 -27.746  11.250  1.00  0.00           H  
ATOM   2919 2HD1 LEU A 185     -13.344 -26.300  11.086  1.00  0.00           H  
ATOM   2920 3HD1 LEU A 185     -14.562 -26.674   9.843  1.00  0.00           H  
ATOM   2921 1HD2 LEU A 185     -13.993 -29.711   9.733  1.00  0.00           H  
ATOM   2922 2HD2 LEU A 185     -14.183 -28.667   8.304  1.00  0.00           H  
ATOM   2923 3HD2 LEU A 185     -12.708 -29.643   8.503  1.00  0.00           H  
ATOM   2924  N   ALA A 186      -9.613 -25.672   7.422  1.00  0.00           N  
ATOM   2925  CA  ALA A 186      -9.015 -24.719   6.490  1.00  0.00           C  
ATOM   2926  C   ALA A 186      -8.036 -25.412   5.546  1.00  0.00           C  
ATOM   2927  O   ALA A 186      -8.059 -25.170   4.340  1.00  0.00           O  
ATOM   2928  CB  ALA A 186      -8.316 -23.601   7.250  1.00  0.00           C  
ATOM   2929  H   ALA A 186      -9.463 -25.552   8.414  1.00  0.00           H  
ATOM   2930  HA  ALA A 186      -9.810 -24.293   5.875  1.00  0.00           H  
ATOM   2931 1HB  ALA A 186      -7.875 -22.900   6.542  1.00  0.00           H  
ATOM   2932 2HB  ALA A 186      -9.040 -23.079   7.876  1.00  0.00           H  
ATOM   2933 3HB  ALA A 186      -7.532 -24.023   7.877  1.00  0.00           H  
ATOM   2934  N   THR A 187      -7.209 -26.310   6.079  1.00  0.00           N  
ATOM   2935  CA  THR A 187      -6.279 -27.041   5.227  1.00  0.00           C  
ATOM   2936  C   THR A 187      -6.972 -27.895   4.163  1.00  0.00           C  
ATOM   2937  O   THR A 187      -6.556 -27.886   2.998  1.00  0.00           O  
ATOM   2938  CB  THR A 187      -5.365 -27.941   6.079  1.00  0.00           C  
ATOM   2939  OG1 THR A 187      -4.553 -27.126   6.935  1.00  0.00           O  
ATOM   2940  CG2 THR A 187      -4.467 -28.785   5.188  1.00  0.00           C  
ATOM   2941  H   THR A 187      -7.217 -26.496   7.071  1.00  0.00           H  
ATOM   2942  HA  THR A 187      -5.733 -26.322   4.613  1.00  0.00           H  
ATOM   2943  HB  THR A 187      -5.976 -28.598   6.698  1.00  0.00           H  
ATOM   2944  HG1 THR A 187      -4.675 -26.202   6.706  1.00  0.00           H  
ATOM   2945 1HG2 THR A 187      -3.828 -29.414   5.808  1.00  0.00           H  
ATOM   2946 2HG2 THR A 187      -5.081 -29.414   4.544  1.00  0.00           H  
ATOM   2947 3HG2 THR A 187      -3.847 -28.133   4.574  1.00  0.00           H  
ATOM   2948  N   ALA A 188      -8.041 -28.605   4.537  1.00  0.00           N  
ATOM   2949  CA  ALA A 188      -8.818 -29.365   3.552  1.00  0.00           C  
ATOM   2950  C   ALA A 188      -9.398 -28.490   2.432  1.00  0.00           C  
ATOM   2951  O   ALA A 188      -9.389 -28.871   1.258  1.00  0.00           O  
ATOM   2952  CB  ALA A 188      -9.930 -30.159   4.236  1.00  0.00           C  
ATOM   2953  H   ALA A 188      -8.324 -28.622   5.506  1.00  0.00           H  
ATOM   2954  HA  ALA A 188      -8.141 -30.064   3.056  1.00  0.00           H  
ATOM   2955 1HB  ALA A 188     -10.492 -30.716   3.486  1.00  0.00           H  
ATOM   2956 2HB  ALA A 188      -9.491 -30.854   4.953  1.00  0.00           H  
ATOM   2957 3HB  ALA A 188     -10.596 -29.474   4.755  1.00  0.00           H  
ATOM   2958  N   ALA A 189      -9.961 -27.292   2.803  1.00  0.00           N  
ATOM   2959  CA  ALA A 189     -10.548 -26.378   1.831  1.00  0.00           C  
ATOM   2960  C   ALA A 189      -9.449 -25.902   0.882  1.00  0.00           C  
ATOM   2961  O   ALA A 189      -9.689 -25.690  -0.301  1.00  0.00           O  
ATOM   2962  CB  ALA A 189     -11.196 -25.196   2.536  1.00  0.00           C  
ATOM   2963  H   ALA A 189     -10.005 -27.062   3.786  1.00  0.00           H  
ATOM   2964  HA  ALA A 189     -11.313 -26.920   1.275  1.00  0.00           H  
ATOM   2965 1HB  ALA A 189     -11.626 -24.523   1.795  1.00  0.00           H  
ATOM   2966 2HB  ALA A 189     -11.979 -25.555   3.201  1.00  0.00           H  
ATOM   2967 3HB  ALA A 189     -10.443 -24.661   3.115  1.00  0.00           H  
ATOM   2968  N   VAL A 190      -8.149 -25.578   1.359  1.00  0.00           N  
ATOM   2969  CA  VAL A 190      -6.992 -25.141   0.586  1.00  0.00           C  
ATOM   2970  C   VAL A 190      -6.425 -26.227  -0.333  1.00  0.00           C  
ATOM   2971  O   VAL A 190      -6.015 -25.947  -1.460  1.00  0.00           O  
ATOM   2972  CB  VAL A 190      -5.882 -24.669   1.545  1.00  0.00           C  
ATOM   2973  CG1 VAL A 190      -4.587 -24.430   0.783  1.00  0.00           C  
ATOM   2974  CG2 VAL A 190      -6.325 -23.405   2.266  1.00  0.00           C  
ATOM   2975  H   VAL A 190      -8.069 -25.661   2.362  1.00  0.00           H  
ATOM   2976  HA  VAL A 190      -7.304 -24.335  -0.079  1.00  0.00           H  
ATOM   2977  HB  VAL A 190      -5.686 -25.455   2.274  1.00  0.00           H  
ATOM   2978 1HG1 VAL A 190      -3.814 -24.097   1.476  1.00  0.00           H  
ATOM   2979 2HG1 VAL A 190      -4.270 -25.356   0.304  1.00  0.00           H  
ATOM   2980 3HG1 VAL A 190      -4.748 -23.664   0.024  1.00  0.00           H  
ATOM   2981 1HG2 VAL A 190      -5.536 -23.077   2.942  1.00  0.00           H  
ATOM   2982 2HG2 VAL A 190      -6.527 -22.621   1.536  1.00  0.00           H  
ATOM   2983 3HG2 VAL A 190      -7.230 -23.610   2.838  1.00  0.00           H  
ATOM   2984  N   LEU A 191      -6.341 -27.483   0.176  1.00  0.00           N  
ATOM   2985  CA  LEU A 191      -5.873 -28.625  -0.597  1.00  0.00           C  
ATOM   2986  C   LEU A 191      -6.868 -28.980  -1.682  1.00  0.00           C  
ATOM   2987  O   LEU A 191      -6.489 -29.418  -2.762  1.00  0.00           O  
ATOM   2988  CB  LEU A 191      -5.650 -29.835   0.318  1.00  0.00           C  
ATOM   2989  CG  LEU A 191      -4.477 -29.720   1.299  1.00  0.00           C  
ATOM   2990  CD1 LEU A 191      -4.518 -30.883   2.281  1.00  0.00           C  
ATOM   2991  CD2 LEU A 191      -3.167 -29.704   0.526  1.00  0.00           C  
ATOM   2992  H   LEU A 191      -6.562 -27.607   1.153  1.00  0.00           H  
ATOM   2993  HA  LEU A 191      -4.922 -28.362  -1.061  1.00  0.00           H  
ATOM   2994 1HB  LEU A 191      -6.554 -30.002   0.901  1.00  0.00           H  
ATOM   2995 2HB  LEU A 191      -5.476 -30.714  -0.304  1.00  0.00           H  
ATOM   2996  HG  LEU A 191      -4.571 -28.797   1.872  1.00  0.00           H  
ATOM   2997 1HD1 LEU A 191      -3.685 -30.801   2.979  1.00  0.00           H  
ATOM   2998 2HD1 LEU A 191      -5.457 -30.859   2.834  1.00  0.00           H  
ATOM   2999 3HD1 LEU A 191      -4.442 -31.823   1.734  1.00  0.00           H  
ATOM   3000 1HD2 LEU A 191      -2.333 -29.621   1.224  1.00  0.00           H  
ATOM   3001 2HD2 LEU A 191      -3.070 -30.627  -0.046  1.00  0.00           H  
ATOM   3002 3HD2 LEU A 191      -3.156 -28.852  -0.155  1.00  0.00           H  
ATOM   3003  N   GLY A 192      -8.150 -28.804  -1.392  1.00  0.00           N  
ATOM   3004  CA  GLY A 192      -9.172 -29.142  -2.357  1.00  0.00           C  
ATOM   3005  C   GLY A 192      -9.673 -30.552  -2.106  1.00  0.00           C  
ATOM   3006  O   GLY A 192     -10.068 -31.253  -3.042  1.00  0.00           O  
ATOM   3007  H   GLY A 192      -8.426 -28.430  -0.495  1.00  0.00           H  
ATOM   3008 1HA  GLY A 192      -9.994 -28.430  -2.283  1.00  0.00           H  
ATOM   3009 2HA  GLY A 192      -8.764 -29.059  -3.364  1.00  0.00           H  
ATOM   3010  N   THR A 193      -9.637 -30.971  -0.839  1.00  0.00           N  
ATOM   3011  CA  THR A 193     -10.050 -32.323  -0.448  1.00  0.00           C  
ATOM   3012  C   THR A 193     -11.039 -32.309   0.731  1.00  0.00           C  
ATOM   3013  O   THR A 193     -11.528 -31.251   1.125  1.00  0.00           O  
ATOM   3014  CB  THR A 193      -8.826 -33.183  -0.081  1.00  0.00           C  
ATOM   3015  OG1 THR A 193      -9.230 -34.549   0.081  1.00  0.00           O  
ATOM   3016  CG2 THR A 193      -8.194 -32.688   1.211  1.00  0.00           C  
ATOM   3017  H   THR A 193      -9.311 -30.331  -0.129  1.00  0.00           H  
ATOM   3018  HA  THR A 193     -10.525 -32.802  -1.305  1.00  0.00           H  
ATOM   3019  HB  THR A 193      -8.090 -33.129  -0.883  1.00  0.00           H  
ATOM   3020  HG1 THR A 193      -8.546 -35.127  -0.263  1.00  0.00           H  
ATOM   3021 1HG2 THR A 193      -7.331 -33.307   1.454  1.00  0.00           H  
ATOM   3022 2HG2 THR A 193      -7.876 -31.653   1.086  1.00  0.00           H  
ATOM   3023 3HG2 THR A 193      -8.923 -32.748   2.018  1.00  0.00           H  
ATOM   3024  N   THR A 194     -11.329 -33.531   1.238  1.00  0.00           N  
ATOM   3025  CA  THR A 194     -12.276 -33.681   2.340  1.00  0.00           C  
ATOM   3026  C   THR A 194     -11.538 -33.544   3.649  1.00  0.00           C  
ATOM   3027  O   THR A 194     -10.306 -33.514   3.658  1.00  0.00           O  
ATOM   3028  CB  THR A 194     -13.008 -35.035   2.290  1.00  0.00           C  
ATOM   3029  OG1 THR A 194     -14.050 -35.054   3.275  1.00  0.00           O  
ATOM   3030  CG2 THR A 194     -12.039 -36.175   2.561  1.00  0.00           C  
ATOM   3031  H   THR A 194     -10.883 -34.353   0.857  1.00  0.00           H  
ATOM   3032  HA  THR A 194     -13.037 -32.903   2.251  1.00  0.00           H  
ATOM   3033  HB  THR A 194     -13.454 -35.171   1.306  1.00  0.00           H  
ATOM   3034  HG1 THR A 194     -14.693 -35.730   3.046  1.00  0.00           H  
ATOM   3035 1HG2 THR A 194     -12.574 -37.124   2.522  1.00  0.00           H  
ATOM   3036 2HG2 THR A 194     -11.251 -36.170   1.808  1.00  0.00           H  
ATOM   3037 3HG2 THR A 194     -11.597 -36.050   3.549  1.00  0.00           H  
ATOM   3038  N   VAL A 195     -12.289 -33.497   4.736  1.00  0.00           N  
ATOM   3039  CA  VAL A 195     -11.731 -33.152   6.049  1.00  0.00           C  
ATOM   3040  C   VAL A 195     -10.896 -34.302   6.624  1.00  0.00           C  
ATOM   3041  O   VAL A 195      -9.789 -34.092   7.118  1.00  0.00           O  
ATOM   3042  CB  VAL A 195     -12.864 -32.804   7.034  1.00  0.00           C  
ATOM   3043  CG1 VAL A 195     -12.303 -32.568   8.429  1.00  0.00           C  
ATOM   3044  CG2 VAL A 195     -13.620 -31.579   6.542  1.00  0.00           C  
ATOM   3045  H   VAL A 195     -13.278 -33.688   4.653  1.00  0.00           H  
ATOM   3046  HA  VAL A 195     -11.051 -32.310   5.926  1.00  0.00           H  
ATOM   3047  HB  VAL A 195     -13.547 -33.651   7.102  1.00  0.00           H  
ATOM   3048 1HG1 VAL A 195     -13.117 -32.324   9.112  1.00  0.00           H  
ATOM   3049 2HG1 VAL A 195     -11.797 -33.470   8.775  1.00  0.00           H  
ATOM   3050 3HG1 VAL A 195     -11.594 -31.741   8.400  1.00  0.00           H  
ATOM   3051 1HG2 VAL A 195     -14.419 -31.340   7.243  1.00  0.00           H  
ATOM   3052 2HG2 VAL A 195     -12.935 -30.734   6.469  1.00  0.00           H  
ATOM   3053 3HG2 VAL A 195     -14.047 -31.786   5.561  1.00  0.00           H  
ATOM   3054  N   GLU A 196     -11.438 -35.517   6.542  1.00  0.00           N  
ATOM   3055  CA  GLU A 196     -10.815 -36.695   7.134  1.00  0.00           C  
ATOM   3056  C   GLU A 196      -9.504 -36.956   6.398  1.00  0.00           C  
ATOM   3057  O   GLU A 196      -8.512 -37.397   6.986  1.00  0.00           O  
ATOM   3058  CB  GLU A 196     -11.736 -37.915   7.044  1.00  0.00           C  
ATOM   3059  CG  GLU A 196     -13.006 -37.806   7.875  1.00  0.00           C  
ATOM   3060  CD  GLU A 196     -12.738 -37.797   9.355  1.00  0.00           C  
ATOM   3061  OE1 GLU A 196     -12.099 -38.705   9.828  1.00  0.00           O  
ATOM   3062  OE2 GLU A 196     -13.173 -36.879  10.011  1.00  0.00           O  
ATOM   3063  H   GLU A 196     -12.314 -35.618   6.050  1.00  0.00           H  
ATOM   3064  HA  GLU A 196     -10.633 -36.497   8.190  1.00  0.00           H  
ATOM   3065 1HB  GLU A 196     -12.028 -38.073   6.006  1.00  0.00           H  
ATOM   3066 2HB  GLU A 196     -11.196 -38.803   7.372  1.00  0.00           H  
ATOM   3067 1HG  GLU A 196     -13.527 -36.886   7.606  1.00  0.00           H  
ATOM   3068 2HG  GLU A 196     -13.659 -38.643   7.634  1.00  0.00           H  
ATOM   3069  N   GLU A 197      -9.403 -36.762   4.985  1.00  0.00           N  
ATOM   3070  CA  GLU A 197      -8.198 -36.970   4.195  1.00  0.00           C  
ATOM   3071  C   GLU A 197      -7.118 -35.957   4.565  1.00  0.00           C  
ATOM   3072  O   GLU A 197      -5.952 -36.311   4.696  1.00  0.00           O  
ATOM   3073  CB  GLU A 197      -8.517 -36.871   2.702  1.00  0.00           C  
ATOM   3074  CG  GLU A 197      -7.326 -37.117   1.787  1.00  0.00           C  
ATOM   3075  CD  GLU A 197      -7.703 -37.146   0.331  1.00  0.00           C  
ATOM   3076  OE1 GLU A 197      -8.463 -38.002  -0.050  1.00  0.00           O  
ATOM   3077  OE2 GLU A 197      -7.229 -36.309  -0.401  1.00  0.00           O  
ATOM   3078  H   GLU A 197     -10.256 -36.492   4.518  1.00  0.00           H  
ATOM   3079  HA  GLU A 197      -7.797 -37.957   4.428  1.00  0.00           H  
ATOM   3080 1HB  GLU A 197      -9.291 -37.597   2.446  1.00  0.00           H  
ATOM   3081 2HB  GLU A 197      -8.912 -35.880   2.478  1.00  0.00           H  
ATOM   3082 1HG  GLU A 197      -6.592 -36.327   1.945  1.00  0.00           H  
ATOM   3083 2HG  GLU A 197      -6.863 -38.065   2.056  1.00  0.00           H  
ATOM   3084  N   ALA A 198      -7.504 -34.702   4.755  1.00  0.00           N  
ATOM   3085  CA  ALA A 198      -6.539 -33.683   5.180  1.00  0.00           C  
ATOM   3086  C   ALA A 198      -5.868 -34.050   6.499  1.00  0.00           C  
ATOM   3087  O   ALA A 198      -4.701 -33.741   6.728  1.00  0.00           O  
ATOM   3088  CB  ALA A 198      -7.215 -32.323   5.290  1.00  0.00           C  
ATOM   3089  H   ALA A 198      -8.468 -34.436   4.608  1.00  0.00           H  
ATOM   3090  HA  ALA A 198      -5.755 -33.626   4.424  1.00  0.00           H  
ATOM   3091 1HB  ALA A 198      -6.484 -31.579   5.606  1.00  0.00           H  
ATOM   3092 2HB  ALA A 198      -7.625 -32.042   4.320  1.00  0.00           H  
ATOM   3093 3HB  ALA A 198      -8.019 -32.377   6.021  1.00  0.00           H  
ATOM   3094  N   VAL A 199      -6.650 -34.720   7.528  1.00  0.00           N  
ATOM   3095  CA  VAL A 199      -6.095 -35.188   8.790  1.00  0.00           C  
ATOM   3096  C   VAL A 199      -5.092 -36.324   8.583  1.00  0.00           C  
ATOM   3097  O   VAL A 199      -3.990 -36.308   9.144  1.00  0.00           O  
ATOM   3098  CB  VAL A 199      -7.227 -35.669   9.718  1.00  0.00           C  
ATOM   3099  CG1 VAL A 199      -6.650 -36.298  10.979  1.00  0.00           C  
ATOM   3100  CG2 VAL A 199      -8.142 -34.506  10.066  1.00  0.00           C  
ATOM   3101  H   VAL A 199      -7.633 -34.859   7.342  1.00  0.00           H  
ATOM   3102  HA  VAL A 199      -5.547 -34.366   9.253  1.00  0.00           H  
ATOM   3103  HB  VAL A 199      -7.799 -36.443   9.206  1.00  0.00           H  
ATOM   3104 1HG1 VAL A 199      -7.464 -36.634  11.622  1.00  0.00           H  
ATOM   3105 2HG1 VAL A 199      -6.028 -37.151  10.708  1.00  0.00           H  
ATOM   3106 3HG1 VAL A 199      -6.048 -35.562  11.510  1.00  0.00           H  
ATOM   3107 1HG2 VAL A 199      -8.939 -34.853  10.721  1.00  0.00           H  
ATOM   3108 2HG2 VAL A 199      -7.567 -33.730  10.573  1.00  0.00           H  
ATOM   3109 3HG2 VAL A 199      -8.574 -34.098   9.152  1.00  0.00           H  
ATOM   3110  N   LYS A 200      -5.489 -37.288   7.762  1.00  0.00           N  
ATOM   3111  CA  LYS A 200      -4.670 -38.445   7.459  1.00  0.00           C  
ATOM   3112  C   LYS A 200      -3.401 -38.016   6.744  1.00  0.00           C  
ATOM   3113  O   LYS A 200      -2.330 -38.553   7.001  1.00  0.00           O  
ATOM   3114  CB  LYS A 200      -5.447 -39.451   6.607  1.00  0.00           C  
ATOM   3115  CG  LYS A 200      -6.549 -40.190   7.355  1.00  0.00           C  
ATOM   3116  CD  LYS A 200      -7.305 -41.135   6.434  1.00  0.00           C  
ATOM   3117  CE  LYS A 200      -8.420 -41.857   7.174  1.00  0.00           C  
ATOM   3118  NZ  LYS A 200      -9.189 -42.762   6.277  1.00  0.00           N  
ATOM   3119  H   LYS A 200      -6.403 -37.208   7.338  1.00  0.00           H  
ATOM   3120  HA  LYS A 200      -4.394 -38.931   8.395  1.00  0.00           H  
ATOM   3121 1HB  LYS A 200      -5.903 -38.936   5.761  1.00  0.00           H  
ATOM   3122 2HB  LYS A 200      -4.759 -40.195   6.204  1.00  0.00           H  
ATOM   3123 1HG  LYS A 200      -6.111 -40.765   8.172  1.00  0.00           H  
ATOM   3124 2HG  LYS A 200      -7.248 -39.468   7.776  1.00  0.00           H  
ATOM   3125 1HD  LYS A 200      -7.735 -40.569   5.606  1.00  0.00           H  
ATOM   3126 2HD  LYS A 200      -6.615 -41.874   6.026  1.00  0.00           H  
ATOM   3127 1HE  LYS A 200      -7.997 -42.445   7.987  1.00  0.00           H  
ATOM   3128 2HE  LYS A 200      -9.105 -41.125   7.604  1.00  0.00           H  
ATOM   3129 1HZ  LYS A 200      -9.919 -43.221   6.805  1.00  0.00           H  
ATOM   3130 2HZ  LYS A 200      -9.604 -42.223   5.529  1.00  0.00           H  
ATOM   3131 3HZ  LYS A 200      -8.569 -43.457   5.888  1.00  0.00           H  
ATOM   3132  N   ARG A 201      -3.450 -37.030   5.671  1.00  0.00           N  
ATOM   3133  CA  ARG A 201      -2.273 -36.510   4.987  1.00  0.00           C  
ATOM   3134  C   ARG A 201      -1.322 -35.845   5.965  1.00  0.00           C  
ATOM   3135  O   ARG A 201      -0.112 -35.950   5.821  1.00  0.00           O  
ATOM   3136  CB  ARG A 201      -2.672 -35.507   3.914  1.00  0.00           C  
ATOM   3137  CG  ARG A 201      -3.311 -36.115   2.676  1.00  0.00           C  
ATOM   3138  CD  ARG A 201      -3.655 -35.079   1.670  1.00  0.00           C  
ATOM   3139  NE  ARG A 201      -4.330 -35.648   0.513  1.00  0.00           N  
ATOM   3140  CZ  ARG A 201      -3.703 -36.218  -0.534  1.00  0.00           C  
ATOM   3141  NH1 ARG A 201      -2.390 -36.288  -0.557  1.00  0.00           N  
ATOM   3142  NH2 ARG A 201      -4.408 -36.708  -1.539  1.00  0.00           N  
ATOM   3143  H   ARG A 201      -4.363 -36.694   5.406  1.00  0.00           H  
ATOM   3144  HA  ARG A 201      -1.735 -37.344   4.535  1.00  0.00           H  
ATOM   3145 1HB  ARG A 201      -3.380 -34.792   4.331  1.00  0.00           H  
ATOM   3146 2HB  ARG A 201      -1.794 -34.949   3.592  1.00  0.00           H  
ATOM   3147 1HG  ARG A 201      -2.617 -36.821   2.218  1.00  0.00           H  
ATOM   3148 2HG  ARG A 201      -4.227 -36.638   2.957  1.00  0.00           H  
ATOM   3149 1HD  ARG A 201      -4.316 -34.340   2.121  1.00  0.00           H  
ATOM   3150 2HD  ARG A 201      -2.744 -34.589   1.325  1.00  0.00           H  
ATOM   3151  HE  ARG A 201      -5.340 -35.613   0.495  1.00  0.00           H  
ATOM   3152 1HH1 ARG A 201      -1.852 -35.913   0.212  1.00  0.00           H  
ATOM   3153 2HH1 ARG A 201      -1.920 -36.714  -1.341  1.00  0.00           H  
ATOM   3154 1HH2 ARG A 201      -5.418 -36.653  -1.522  1.00  0.00           H  
ATOM   3155 2HH2 ARG A 201      -3.938 -37.134  -2.324  1.00  0.00           H  
ATOM   3156  N   ALA A 202      -1.846 -34.977   7.061  1.00  0.00           N  
ATOM   3157  CA  ALA A 202      -1.051 -34.312   8.087  1.00  0.00           C  
ATOM   3158  C   ALA A 202      -0.351 -35.324   8.982  1.00  0.00           C  
ATOM   3159  O   ALA A 202       0.812 -35.148   9.324  1.00  0.00           O  
ATOM   3160  CB  ALA A 202      -1.890 -33.351   8.893  1.00  0.00           C  
ATOM   3161  H   ALA A 202      -2.847 -34.845   7.049  1.00  0.00           H  
ATOM   3162  HA  ALA A 202      -0.263 -33.745   7.588  1.00  0.00           H  
ATOM   3163 1HB  ALA A 202      -1.268 -32.869   9.649  1.00  0.00           H  
ATOM   3164 2HB  ALA A 202      -2.311 -32.593   8.234  1.00  0.00           H  
ATOM   3165 3HB  ALA A 202      -2.695 -33.895   9.382  1.00  0.00           H  
ATOM   3166  N   LEU A 203      -1.053 -36.398   9.338  1.00  0.00           N  
ATOM   3167  CA  LEU A 203      -0.472 -37.444  10.177  1.00  0.00           C  
ATOM   3168  C   LEU A 203       0.639 -38.216   9.462  1.00  0.00           C  
ATOM   3169  O   LEU A 203       1.655 -38.545  10.070  1.00  0.00           O  
ATOM   3170  CB  LEU A 203      -1.566 -38.421  10.624  1.00  0.00           C  
ATOM   3171  CG  LEU A 203      -2.594 -37.860  11.615  1.00  0.00           C  
ATOM   3172  CD1 LEU A 203      -3.756 -38.835  11.748  1.00  0.00           C  
ATOM   3173  CD2 LEU A 203      -1.925 -37.620  12.960  1.00  0.00           C  
ATOM   3174  H   LEU A 203      -2.008 -36.494   9.022  1.00  0.00           H  
ATOM   3175  HA  LEU A 203       0.007 -36.971  11.034  1.00  0.00           H  
ATOM   3176 1HB  LEU A 203      -2.107 -38.763   9.743  1.00  0.00           H  
ATOM   3177 2HB  LEU A 203      -1.092 -39.284  11.091  1.00  0.00           H  
ATOM   3178  HG  LEU A 203      -2.991 -36.919  11.234  1.00  0.00           H  
ATOM   3179 1HD1 LEU A 203      -4.487 -38.437  12.452  1.00  0.00           H  
ATOM   3180 2HD1 LEU A 203      -4.228 -38.974  10.776  1.00  0.00           H  
ATOM   3181 3HD1 LEU A 203      -3.387 -39.793  12.113  1.00  0.00           H  
ATOM   3182 1HD2 LEU A 203      -2.655 -37.220  13.664  1.00  0.00           H  
ATOM   3183 2HD2 LEU A 203      -1.529 -38.561  13.342  1.00  0.00           H  
ATOM   3184 3HD2 LEU A 203      -1.110 -36.906  12.838  1.00  0.00           H  
ATOM   3185  N   LYS A 204       0.453 -38.489   8.173  1.00  0.00           N  
ATOM   3186  CA  LYS A 204       1.493 -39.124   7.365  1.00  0.00           C  
ATOM   3187  C   LYS A 204       2.722 -38.228   7.205  1.00  0.00           C  
ATOM   3188  O   LYS A 204       3.855 -38.707   7.243  1.00  0.00           O  
ATOM   3189  CB  LYS A 204       0.939 -39.501   5.990  1.00  0.00           C  
ATOM   3190  CG  LYS A 204      -0.033 -40.673   6.003  1.00  0.00           C  
ATOM   3191  CD  LYS A 204      -0.569 -40.961   4.609  1.00  0.00           C  
ATOM   3192  CE  LYS A 204      -1.551 -42.124   4.622  1.00  0.00           C  
ATOM   3193  NZ  LYS A 204      -2.105 -42.399   3.269  1.00  0.00           N  
ATOM   3194  H   LYS A 204      -0.428 -38.252   7.744  1.00  0.00           H  
ATOM   3195  HA  LYS A 204       1.826 -40.030   7.876  1.00  0.00           H  
ATOM   3196 1HB  LYS A 204       0.423 -38.643   5.559  1.00  0.00           H  
ATOM   3197 2HB  LYS A 204       1.762 -39.756   5.323  1.00  0.00           H  
ATOM   3198 1HG  LYS A 204       0.474 -41.562   6.380  1.00  0.00           H  
ATOM   3199 2HG  LYS A 204      -0.869 -40.445   6.664  1.00  0.00           H  
ATOM   3200 1HD  LYS A 204      -1.074 -40.075   4.222  1.00  0.00           H  
ATOM   3201 2HD  LYS A 204       0.259 -41.206   3.944  1.00  0.00           H  
ATOM   3202 1HE  LYS A 204      -1.049 -43.020   4.985  1.00  0.00           H  
ATOM   3203 2HE  LYS A 204      -2.375 -41.897   5.298  1.00  0.00           H  
ATOM   3204 1HZ  LYS A 204      -2.751 -43.175   3.320  1.00  0.00           H  
ATOM   3205 2HZ  LYS A 204      -2.590 -41.580   2.930  1.00  0.00           H  
ATOM   3206 3HZ  LYS A 204      -1.353 -42.630   2.637  1.00  0.00           H  
ATOM   3207  N   LEU A 205       2.499 -36.932   7.004  1.00  0.00           N  
ATOM   3208  CA  LEU A 205       3.602 -35.978   6.923  1.00  0.00           C  
ATOM   3209  C   LEU A 205       4.277 -35.823   8.279  1.00  0.00           C  
ATOM   3210  O   LEU A 205       5.497 -35.756   8.359  1.00  0.00           O  
ATOM   3211  CB  LEU A 205       3.095 -34.615   6.435  1.00  0.00           C  
ATOM   3212  CG  LEU A 205       4.149 -33.504   6.355  1.00  0.00           C  
ATOM   3213  CD1 LEU A 205       5.248 -33.915   5.384  1.00  0.00           C  
ATOM   3214  CD2 LEU A 205       3.487 -32.207   5.914  1.00  0.00           C  
ATOM   3215  H   LEU A 205       1.552 -36.599   6.903  1.00  0.00           H  
ATOM   3216  HA  LEU A 205       4.337 -36.359   6.215  1.00  0.00           H  
ATOM   3217 1HB  LEU A 205       2.668 -34.739   5.441  1.00  0.00           H  
ATOM   3218 2HB  LEU A 205       2.306 -34.277   7.107  1.00  0.00           H  
ATOM   3219  HG  LEU A 205       4.606 -33.363   7.336  1.00  0.00           H  
ATOM   3220 1HD1 LEU A 205       5.997 -33.124   5.328  1.00  0.00           H  
ATOM   3221 2HD1 LEU A 205       5.717 -34.834   5.734  1.00  0.00           H  
ATOM   3222 3HD1 LEU A 205       4.819 -34.079   4.397  1.00  0.00           H  
ATOM   3223 1HD2 LEU A 205       4.237 -31.417   5.857  1.00  0.00           H  
ATOM   3224 2HD2 LEU A 205       3.031 -32.346   4.933  1.00  0.00           H  
ATOM   3225 3HD2 LEU A 205       2.718 -31.927   6.635  1.00  0.00           H  
ATOM   3226  N   LYS A 206       3.477 -35.763   9.339  1.00  0.00           N  
ATOM   3227  CA  LYS A 206       3.978 -35.679  10.718  1.00  0.00           C  
ATOM   3228  C   LYS A 206       4.936 -36.827  11.023  1.00  0.00           C  
ATOM   3229  O   LYS A 206       5.980 -36.631  11.646  1.00  0.00           O  
ATOM   3230  CB  LYS A 206       2.818 -35.686  11.715  1.00  0.00           C  
ATOM   3231  CG  LYS A 206       3.241 -35.566  13.173  1.00  0.00           C  
ATOM   3232  CD  LYS A 206       2.038 -35.612  14.103  1.00  0.00           C  
ATOM   3233  CE  LYS A 206       2.453 -35.431  15.556  1.00  0.00           C  
ATOM   3234  NZ  LYS A 206       3.243 -36.588  16.057  1.00  0.00           N  
ATOM   3235  H   LYS A 206       2.479 -35.775   9.178  1.00  0.00           H  
ATOM   3236  HA  LYS A 206       4.523 -34.742  10.831  1.00  0.00           H  
ATOM   3237 1HB  LYS A 206       2.143 -34.859  11.494  1.00  0.00           H  
ATOM   3238 2HB  LYS A 206       2.250 -36.610  11.606  1.00  0.00           H  
ATOM   3239 1HG  LYS A 206       3.916 -36.386  13.425  1.00  0.00           H  
ATOM   3240 2HG  LYS A 206       3.770 -34.626  13.322  1.00  0.00           H  
ATOM   3241 1HD  LYS A 206       1.339 -34.820  13.832  1.00  0.00           H  
ATOM   3242 2HD  LYS A 206       1.532 -36.571  13.997  1.00  0.00           H  
ATOM   3243 1HE  LYS A 206       3.054 -34.527  15.652  1.00  0.00           H  
ATOM   3244 2HE  LYS A 206       1.565 -35.318  16.177  1.00  0.00           H  
ATOM   3245 1HZ  LYS A 206       3.498 -36.429  17.022  1.00  0.00           H  
ATOM   3246 2HZ  LYS A 206       2.689 -37.430  15.990  1.00  0.00           H  
ATOM   3247 3HZ  LYS A 206       4.080 -36.691  15.501  1.00  0.00           H  
ATOM   3248  N   THR A 207       4.561 -38.026  10.574  1.00  0.00           N  
ATOM   3249  CA  THR A 207       5.373 -39.234  10.734  1.00  0.00           C  
ATOM   3250  C   THR A 207       6.599 -39.191   9.816  1.00  0.00           C  
ATOM   3251  O   THR A 207       7.713 -39.462  10.260  1.00  0.00           O  
ATOM   3252  CB  THR A 207       4.550 -40.501  10.443  1.00  0.00           C  
ATOM   3253  OG1 THR A 207       3.437 -40.569  11.343  1.00  0.00           O  
ATOM   3254  CG2 THR A 207       5.408 -41.746  10.611  1.00  0.00           C  
ATOM   3255  H   THR A 207       3.671 -38.091  10.104  1.00  0.00           H  
ATOM   3256  HA  THR A 207       5.727 -39.281  11.764  1.00  0.00           H  
ATOM   3257  HB  THR A 207       4.172 -40.463   9.421  1.00  0.00           H  
ATOM   3258  HG1 THR A 207       2.773 -39.928  11.078  1.00  0.00           H  
ATOM   3259 1HG2 THR A 207       4.809 -42.632  10.400  1.00  0.00           H  
ATOM   3260 2HG2 THR A 207       6.250 -41.703   9.919  1.00  0.00           H  
ATOM   3261 3HG2 THR A 207       5.781 -41.795  11.633  1.00  0.00           H  
ATOM   3262  N   LYS A 208       6.395 -38.815   8.555  1.00  0.00           N  
ATOM   3263  CA  LYS A 208       7.465 -38.801   7.544  1.00  0.00           C  
ATOM   3264  C   LYS A 208       8.612 -37.798   7.823  1.00  0.00           C  
ATOM   3265  O   LYS A 208       9.788 -38.119   7.656  1.00  0.00           O  
ATOM   3266  CB  LYS A 208       6.858 -38.508   6.171  1.00  0.00           C  
ATOM   3267  CG  LYS A 208       7.855 -38.547   5.021  1.00  0.00           C  
ATOM   3268  CD  LYS A 208       7.163 -38.341   3.682  1.00  0.00           C  
ATOM   3269  CE  LYS A 208       8.152 -38.419   2.528  1.00  0.00           C  
ATOM   3270  NZ  LYS A 208       7.482 -38.267   1.208  1.00  0.00           N  
ATOM   3271  H   LYS A 208       5.462 -38.530   8.288  1.00  0.00           H  
ATOM   3272  HA  LYS A 208       7.950 -39.777   7.540  1.00  0.00           H  
ATOM   3273 1HB  LYS A 208       6.073 -39.234   5.957  1.00  0.00           H  
ATOM   3274 2HB  LYS A 208       6.397 -37.520   6.181  1.00  0.00           H  
ATOM   3275 1HG  LYS A 208       8.601 -37.763   5.159  1.00  0.00           H  
ATOM   3276 2HG  LYS A 208       8.364 -39.510   5.013  1.00  0.00           H  
ATOM   3277 1HD  LYS A 208       6.398 -39.106   3.546  1.00  0.00           H  
ATOM   3278 2HD  LYS A 208       6.681 -37.363   3.668  1.00  0.00           H  
ATOM   3279 1HE  LYS A 208       8.899 -37.633   2.635  1.00  0.00           H  
ATOM   3280 2HE  LYS A 208       8.664 -39.381   2.552  1.00  0.00           H  
ATOM   3281 1HZ  LYS A 208       8.170 -38.325   0.472  1.00  0.00           H  
ATOM   3282 2HZ  LYS A 208       6.799 -39.003   1.090  1.00  0.00           H  
ATOM   3283 3HZ  LYS A 208       7.019 -37.370   1.166  1.00  0.00           H  
ATOM   3284  N   LEU A 209       8.277 -36.585   8.245  1.00  0.00           N  
ATOM   3285  CA  LEU A 209       9.290 -35.559   8.465  1.00  0.00           C  
ATOM   3286  C   LEU A 209       9.768 -35.530   9.917  1.00  0.00           C  
ATOM   3287  O   LEU A 209       8.964 -35.413  10.853  1.00  0.00           O  
ATOM   3288  CB  LEU A 209       8.733 -34.183   8.078  1.00  0.00           C  
ATOM   3289  CG  LEU A 209       9.670 -32.994   8.323  1.00  0.00           C  
ATOM   3290  CD1 LEU A 209      10.903 -33.128   7.440  1.00  0.00           C  
ATOM   3291  CD2 LEU A 209       8.929 -31.696   8.035  1.00  0.00           C  
ATOM   3292  H   LEU A 209       7.306 -36.365   8.420  1.00  0.00           H  
ATOM   3293  HA  LEU A 209      10.158 -35.792   7.849  1.00  0.00           H  
ATOM   3294 1HB  LEU A 209       8.482 -34.195   7.019  1.00  0.00           H  
ATOM   3295 2HB  LEU A 209       7.818 -34.007   8.645  1.00  0.00           H  
ATOM   3296  HG  LEU A 209      10.001 -32.999   9.362  1.00  0.00           H  
ATOM   3297 1HD1 LEU A 209      11.569 -32.282   7.614  1.00  0.00           H  
ATOM   3298 2HD1 LEU A 209      11.424 -34.054   7.681  1.00  0.00           H  
ATOM   3299 3HD1 LEU A 209      10.601 -33.142   6.394  1.00  0.00           H  
ATOM   3300 1HD2 LEU A 209       9.595 -30.850   8.210  1.00  0.00           H  
ATOM   3301 2HD2 LEU A 209       8.598 -31.689   6.996  1.00  0.00           H  
ATOM   3302 3HD2 LEU A 209       8.063 -31.618   8.692  1.00  0.00           H  
ATOM   3303  N   GLY A 210      11.081 -35.639  10.101  1.00  0.00           N  
ATOM   3304  CA  GLY A 210      11.672 -35.604  11.428  1.00  0.00           C  
ATOM   3305  C   GLY A 210      13.185 -35.765  11.445  1.00  0.00           C  
ATOM   3306  O   GLY A 210      13.796 -35.865  12.510  1.00  0.00           O  
ATOM   3307  OXT GLY A 210      13.841 -35.799  10.405  1.00  0.00           O  
ATOM   3308  H   GLY A 210      11.683 -35.746   9.296  1.00  0.00           H  
ATOM   3309 1HA  GLY A 210      11.427 -34.658  11.911  1.00  0.00           H  
ATOM   3310 2HA  GLY A 210      11.242 -36.397  12.038  1.00  0.00           H  
TER                                                                             
HETATM 3312 FE1  HMM X   1      -3.861 -15.784   5.929  1.00  0.00          FE  
HETATM 3313  C35 HMM X   1      -5.463 -14.988   7.102  1.00  0.00           C  
HETATM 3314  N4  HMM X   1      -2.821 -14.085   6.288  1.00  0.00           N  
HETATM 3315  C19 HMM X   1      -2.886 -12.909   5.580  1.00  0.00           C  
HETATM 3316  C18 HMM X   1      -1.982 -11.924   6.137  1.00  0.00           C  
HETATM 3317  C15 HMM X   1      -1.346 -12.538   7.199  1.00  0.00           C  
HETATM 3318  C14 HMM X   1      -1.896 -13.889   7.276  1.00  0.00           C  
HETATM 3319  C31 HMM X   1      -1.536 -14.842   8.226  1.00  0.00           C  
HETATM 3320  C12 HMM X   1      -2.085 -16.110   8.354  1.00  0.00           C  
HETATM 3321  N1  HMM X   1      -3.031 -16.657   7.522  1.00  0.00           N  
HETATM 3322  C6  HMM X   1      -3.322 -17.895   8.037  1.00  0.00           C  
HETATM 3323  C7  HMM X   1      -2.549 -18.139   9.252  1.00  0.00           C  
HETATM 3324  C11 HMM X   1      -1.767 -17.032   9.439  1.00  0.00           C  
HETATM 3325  C13 HMM X   1      -0.773 -16.755  10.524  1.00  0.00           C  
HETATM 3326  C8  HMM X   1      -2.634 -19.396  10.063  1.00  0.00           C  
HETATM 3327  C9  HMM X   1      -3.703 -19.367  11.183  1.00  0.00           C  
HETATM 3328  C10 HMM X   1      -3.141 -19.243  12.631  1.00  0.00           C  
HETATM 3329  O4  HMM X   1      -3.409 -20.174  13.445  1.00  0.00           O  
HETATM 3330  O2  HMM X   1      -2.428 -18.229  12.848  1.00  0.00           O  
HETATM 3331  C28 HMM X   1      -4.182 -18.826   7.464  1.00  0.00           C  
HETATM 3332  C1  HMM X   1      -4.836 -18.662   6.247  1.00  0.00           C  
HETATM 3333  N2  HMM X   1      -4.791 -17.527   5.483  1.00  0.00           N  
HETATM 3334  C33 HMM X   1      -5.496 -17.808   4.338  1.00  0.00           C  
HETATM 3335  C32 HMM X   1      -6.018 -19.166   4.385  1.00  0.00           C  
HETATM 3336  C2  HMM X   1      -5.615 -19.702   5.580  1.00  0.00           C  
HETATM 3337  C3  HMM X   1      -5.806 -21.106   6.068  1.00  0.00           C  
HETATM 3338  C4  HMM X   1      -4.559 -21.977   5.838  1.00  0.00           C  
HETATM 3339  C5  HMM X   1      -4.541 -23.327   6.608  1.00  0.00           C  
HETATM 3340  O1  HMM X   1      -4.297 -23.238   7.843  1.00  0.00           O  
HETATM 3341  O3  HMM X   1      -4.752 -24.380   5.944  1.00  0.00           O  
HETATM 3342  C34 HMM X   1      -6.829 -19.814   3.304  1.00  0.00           C  
HETATM 3343  C29 HMM X   1      -5.704 -16.927   3.288  1.00  0.00           C  
HETATM 3344  C26 HMM X   1      -5.309 -15.592   3.244  1.00  0.00           C  
HETATM 3345  C25 HMM X   1      -5.690 -14.665   2.199  1.00  0.00           C  
HETATM 3346  C22 HMM X   1      -5.208 -13.428   2.575  1.00  0.00           C  
HETATM 3347  C21 HMM X   1      -4.473 -13.639   3.820  1.00  0.00           C  
HETATM 3348  N3  HMM X   1      -4.570 -14.953   4.205  1.00  0.00           N  
HETATM 3349  C30 HMM X   1      -3.680 -12.692   4.455  1.00  0.00           C  
HETATM 3350  C23 HMM X   1      -5.413 -12.174   1.859  1.00  0.00           C  
HETATM 3351  C24 HMM X   1      -6.587 -11.596   1.555  1.00  0.00           C  
HETATM 3352  C27 HMM X   1      -6.515 -15.012   1.000  1.00  0.00           C  
HETATM 3353  C16 HMM X   1      -0.362 -11.998   8.128  1.00  0.00           C  
HETATM 3354  C17 HMM X   1       0.935 -11.753   7.877  1.00  0.00           C  
HETATM 3355  C20 HMM X   1      -1.836 -10.515   5.654  1.00  0.00           C  
HETATM 3356  H33 HMM X   1      -5.219 -13.992   7.487  1.00  0.00           H  
HETATM 3357  H31 HMM X   1      -6.383 -14.896   6.512  1.00  0.00           H  
HETATM 3358  H32 HMM X   1      -5.686 -15.629   7.961  1.00  0.00           H  
HETATM 3359  H29 HMM X   1      -0.785 -14.561   8.954  1.00  0.00           H  
HETATM 3360  H23 HMM X   1       0.234 -16.586  10.118  1.00  0.00           H  
HETATM 3361  H22 HMM X   1      -1.037 -15.858  11.098  1.00  0.00           H  
HETATM 3362  H24 HMM X   1      -0.710 -17.592  11.225  1.00  0.00           H  
HETATM 3363  H3  HMM X   1      -2.812 -20.245   9.396  1.00  0.00           H  
HETATM 3364  H4  HMM X   1      -1.673 -19.573  10.562  1.00  0.00           H  
HETATM 3365  H11 HMM X   1      -4.348 -20.251  11.137  1.00  0.00           H  
HETATM 3366  H12 HMM X   1      -4.371 -18.507  11.038  1.00  0.00           H  
HETATM 3367  H28 HMM X   1      -4.313 -19.767   7.990  1.00  0.00           H  
HETATM 3368  H26 HMM X   1      -6.045 -21.121   7.136  1.00  0.00           H  
HETATM 3369  H27 HMM X   1      -6.651 -21.576   5.554  1.00  0.00           H  
HETATM 3370  H6  HMM X   1      -4.460 -22.198   4.765  1.00  0.00           H  
HETATM 3371  H5  HMM X   1      -3.656 -21.414   6.107  1.00  0.00           H  
HETATM 3372  H15 HMM X   1      -7.697 -19.203   3.027  1.00  0.00           H  
HETATM 3373  H13 HMM X   1      -7.198 -20.791   3.625  1.00  0.00           H  
HETATM 3374  H14 HMM X   1      -6.242 -19.966   2.388  1.00  0.00           H  
HETATM 3375  H25 HMM X   1      -6.277 -17.297   2.443  1.00  0.00           H  
HETATM 3376  H30 HMM X   1      -3.620 -11.716   3.993  1.00  0.00           H  
HETATM 3377  H1  HMM X   1      -4.504 -11.686   1.509  1.00  0.00           H  
HETATM 3378  H7  HMM X   1      -7.541 -12.043   1.814  1.00  0.00           H  
HETATM 3379  H8  HMM X   1      -6.619 -10.658   1.009  1.00  0.00           H  
HETATM 3380  H17 HMM X   1      -6.494 -14.212   0.253  1.00  0.00           H  
HETATM 3381  H16 HMM X   1      -6.158 -15.929   0.518  1.00  0.00           H  
HETATM 3382  H18 HMM X   1      -7.567 -15.179   1.266  1.00  0.00           H  
HETATM 3383  H2  HMM X   1      -0.732 -11.776   9.128  1.00  0.00           H  
HETATM 3384  H9  HMM X   1       1.401 -11.983   6.924  1.00  0.00           H  
HETATM 3385  H10 HMM X   1       1.577 -11.327   8.643  1.00  0.00           H  
HETATM 3386  H20 HMM X   1      -1.060 -10.418   4.883  1.00  0.00           H  
HETATM 3387  H21 HMM X   1      -1.554  -9.851   6.478  1.00  0.00           H  
HETATM 3388  H19 HMM X   1      -2.772 -10.141   5.223  1.00  0.00           H  
TER                                                                             
CONECT  719 3312                                                                
CONECT 3312  719 3313 3314 3321                                                 
CONECT 3312 3333 3348                                                           
CONECT 3313 3312 3356 3357 3358                                                 
CONECT 3314 3312 3315 3318                                                      
CONECT 3315 3314 3316 3349                                                      
CONECT 3316 3315 3317 3355                                                      
CONECT 3317 3316 3318 3353                                                      
CONECT 3318 3314 3317 3319                                                      
CONECT 3319 3318 3320 3359                                                      
CONECT 3320 3319 3321 3324                                                      
CONECT 3321 3312 3320 3322                                                      
CONECT 3322 3321 3323 3331                                                      
CONECT 3323 3322 3324 3326                                                      
CONECT 3324 3320 3323 3325                                                      
CONECT 3325 3324 3360 3361 3362                                                 
CONECT 3326 3323 3327 3363 3364                                                 
CONECT 3327 3326 3328 3365 3366                                                 
CONECT 3328 3327 3329 3330                                                      
CONECT 3329 3328                                                                
CONECT 3330 3328                                                                
CONECT 3331 3322 3332 3367                                                      
CONECT 3332 3331 3333 3336                                                      
CONECT 3333 3312 3332 3334                                                      
CONECT 3334 3333 3335 3343                                                      
CONECT 3335 3334 3336 3342                                                      
CONECT 3336 3332 3335 3337                                                      
CONECT 3337 3336 3338 3368 3369                                                 
CONECT 3338 3337 3339 3370 3371                                                 
CONECT 3339 3338 3340 3341                                                      
CONECT 3340 3339                                                                
CONECT 3341 3339                                                                
CONECT 3342 3335 3372 3373 3374                                                 
CONECT 3343 3334 3344 3375                                                      
CONECT 3344 3343 3345 3348                                                      
CONECT 3345 3344 3346 3352                                                      
CONECT 3346 3345 3347 3350                                                      
CONECT 3347 3346 3348 3349                                                      
CONECT 3348 3312 3344 3347                                                      
CONECT 3349 3315 3347 3376                                                      
CONECT 3350 3346 3351 3377                                                      
CONECT 3351 3350 3378 3379                                                      
CONECT 3352 3345 3380 3381 3382                                                 
CONECT 3353 3317 3354 3383                                                      
CONECT 3354 3353 3384 3385                                                      
CONECT 3355 3316 3386 3387 3388                                                 
CONECT 3356 3313                                                                
CONECT 3357 3313                                                                
CONECT 3358 3313                                                                
CONECT 3359 3319                                                                
CONECT 3360 3325                                                                
CONECT 3361 3325                                                                
CONECT 3362 3325                                                                
CONECT 3363 3326                                                                
CONECT 3364 3326                                                                
CONECT 3365 3327                                                                
CONECT 3366 3327                                                                
CONECT 3367 3331                                                                
CONECT 3368 3337                                                                
CONECT 3369 3337                                                                
CONECT 3370 3338                                                                
CONECT 3371 3338                                                                
CONECT 3372 3342                                                                
CONECT 3373 3342                                                                
CONECT 3374 3342                                                                
CONECT 3375 3343                                                                
CONECT 3376 3349                                                                
CONECT 3377 3350                                                                
CONECT 3378 3351                                                                
CONECT 3379 3351                                                                
CONECT 3380 3352                                                                
CONECT 3381 3352                                                                
CONECT 3382 3352                                                                
CONECT 3383 3353                                                                
CONECT 3384 3354                                                                
CONECT 3385 3354                                                                
CONECT 3386 3355                                                                
CONECT 3387 3355                                                                
CONECT 3388 3355                                                                
# All scores below are weighted scores, not raw scores.
#BEGIN_POSE_ENERGIES_TABLE 
label fa_atr fa_rep fa_sol fa_intra_atr_xover4 fa_intra_rep_xover4 fa_intra_sol_xover4 lk_ball lk_ball_iso lk_ball_bridge lk_ball_bridge_uncpl fa_elec fa_intra_elec pro_close hbond_sr_bb hbond_lr_bb hbond_bb_sc hbond_sc dslf_fa13 atom_pair_constraint coordinate_constraint angle_constraint dihedral_constraint omega fa_dun_dev fa_dun_rot fa_dun_semi p_aa_pp hxl_tors ref rama_prepro res_type_constraint total
weights 1 0.55 1 1 0.55 1 0.92 -0.38 -0.33 -0.33 1 1 1.25 1 1 1 1 1.25 1 1 1 1 0.48 0.69 0.76 0.78 0.61 1 1 0.5 1 NA
pose -1248.08 144.475 839.404 -94.4892 66.8463 40.4521 512.873 -514.657 -0.77088 -5.16464 -448.555 -63.0037 0 -168.838 -17.4765 -27.2339 -25.5385 0 0.35097 0 0 0.87269 23.8463 16.8135 104.856 95.397 -58.369 58.0924 49.04 11.3721 0 -707.484
VAL:NtermProteinFull_1 -5.2568 2.02091 1.99026 -2.62956 5.80689 2.19029 1.04504 -1.23136 -0.00569 -0.013 -3.24524 0.96217 0 0 0 0 0 0 0 0 0 0 0.09482 0.09935 0.13036 0 0 0 2.085 0 0 4.04345
SER_2 -5.45267 1.7351 5.62071 -0.02576 0 0.06079 2.9844 -2.25428 -0 -0 -3.92419 -0.60629 0 0 0 -1.82726 0 0 0 0 0 0 0.00455 0.02591 0.23192 0 -0.36793 0.64838 -1.1772 -0.13684 0 -4.46066
LEU_3 -5.91827 0.33475 2.56666 -0.70242 0.52995 0.26387 1.6582 -1.98489 -0 -0 -0.49134 0.12098 0 0 0 0 0 0 0 0 0 0 -0.02634 0.07834 1.05569 0 -0.26946 0 0.72952 -0.10898 0 -2.16373
ASP_4 -5.11385 0.22032 6.70861 -0.11291 0.00867 0.34734 3.00308 -2.84373 -0.01344 -0.11451 -3.97811 -0.31684 0 0 0 0 -0.92009 0 0 0 0 0 0.31581 0.02585 0 2.55261 0.16604 0 -2.2837 0.00819 0 -2.34068
GLN_5 -7.07554 0.56068 6.22276 -0.25239 0.02952 0.19351 3.64943 -3.17391 -0 -0 -2.69975 -0.41789 0 0 0 -1.82726 0 0 0 0 0 0 0.02253 0.06769 0 2.8567 -0.06418 0 -1.0644 0.0265 0 -2.946
ALA_6 -6.92923 0.65864 3.38098 -0.02221 0 0 3.01042 -2.87711 -0 -0 -2.12561 -0.3589 0 0 0 0 0 0 0 0 0 0 0.09785 0 0 0 -0.25257 0 2.3386 -0.01731 0 -3.09647
LEU_7 -9.08871 0.99364 4.61096 -0.47719 0.26657 0.10952 2.9167 -3.1979 -0 -0 -1.86296 0.19903 0 0 0 0 0 0 0 0 0 0 -0.0318 0.60417 0.55301 0 -0.23247 0 0.72952 0.04124 0 -3.86667
THR_8 -5.27066 0.27569 5.02149 -0.20292 0.1313 0.0748 2.87028 -2.62495 -0 -0 -3.30984 -0.13061 0 0 0 0 0 0 0 0 0 0 0.11234 0.07865 0.12004 0 0.01354 2.28532 -1.425 0.32752 0 -1.653
ILE_9 -9.18616 1.62208 2.54907 -0.51084 0.51272 0.10199 2.86319 -2.91364 -0 -0 -1.81671 0.07584 0 0 0 0 0 0 0 0 0 0 0.02285 0.38806 0.598 0 -0.35125 0 1.0317 0.53329 0 -4.4798
LEU_10 -8.32734 0.73249 2.77011 -0.48303 0.27281 0.1127 2.35442 -2.71253 -0 -0 -1.80051 0.22888 0 0 0 0 0 0 0 0 0 0 0.02952 0.56452 0.61617 0 -0.21723 0 0.72952 0.52105 0 -4.60846
SER_11 -6.16986 0.3363 6.59663 -0.02438 0 0.02248 3.37533 -3.23396 -0.01435 -0.11877 -3.73879 -0.30421 0 0 0 0 -0.27728 0 0 0 0 0 0.14037 0.01155 0.46648 0 0.31309 0.686 -1.1772 0.30404 0 -2.80653
ALA_12 -5.00129 0.37662 3.578 -0.02211 0 0 2.84952 -2.49335 -0 -0 -2.41479 -0.33887 0 0 0 0 0 0 0 0 0 0 0.22609 0 0 0 -0.32387 0 2.3386 0.04812 0 -1.17735
ALA_13 -6.24616 0.78338 4.0952 -0.02168 0 0 3.22819 -3.17253 -0 -0 -3.35682 -0.33534 0 0 0 0 0 0 0 0 0 0 -0.0281 0 0 0 -0.07152 0 2.3386 0.12752 0 -2.65926
ALA_14 -4.57111 1.9371 3.25401 -0.02142 0 0 1.60264 -1.92981 -0 -0 -1.94228 -0.3494 0 0 0 0 0 0 0 0 0 0 -0.04221 0 0 0 -0.15743 0 2.3386 0.16928 0 0.28798
GLU:MP-OE1-connect_15 -6.1607 3.26575 5.72817 -2.24638 2.46556 2.62789 1.92235 -2.26759 -0 -0 -4.09174 -2.63743 0 0 0 0 -0.90184 0 0.00626 0 0 0 0.15746 0.11176 0 3.32987 -0.28235 0 -2.5358 -0.20171 0 -1.71047
LEU_16 -5.9774 2.15593 3.47791 -0.76425 0.84813 0.21115 1.5281 -1.9083 -0 -0 -2.20981 0.33644 0 0 0 0 0 0 0 0 0 0 0.24876 0.10605 2.67651 0 -0.2868 0 0.72952 -0.32573 0 0.84621
GLY_17 -1.82944 0.12304 2.39926 -6e-05 0 0 1.08253 -1.21012 -0 -0 -0.98734 -0.36499 0 0 0 0 0 0 0 0 0 0 -0.06024 0 0 0 -1.51664 0 1.2108 0.44868 0 -0.70452
THR_18 -5.04255 0.68685 3.20915 -0.19807 0.14776 0.06712 1.79399 -2.05089 -0 -0 -1.44675 -0.85587 0 0 0 -0.19562 0 0 0 0 0 0 0.06828 0.04862 0.73942 0 -0.75231 2.30811 -1.425 1.06791 0 -1.82984
THR_19 -4.197 0.45514 4.35284 -0.11311 0.07041 0.076 2.4601 -2.17836 -0 -0 -2.29647 -0.63825 0 0 0 -0.75641 0 0 0 0 0 0 0.11194 0.09151 0.03919 0 -0.48682 2.29974 -1.425 0.33451 0 -1.80002
VAL_20 -6.04863 1.78674 2.0459 -0.36562 0.29972 0.08808 1.59653 -2.09049 -0.00039 -0.00112 -0.92677 0.11541 0 0 0 0 0 0 0 0 0 0 0.01053 0.01536 0.85114 0 0.02593 0 2.085 -0.20404 0 -0.71671
GLU_21 -5.1068 0.77306 6.2115 -0.45326 0.13422 1.38882 2.67567 -2.81495 -0.01914 -0.12929 -3.2704 -2.34748 0 0 0 0 -0.47124 0 0 0 0 0 0.19342 0.09866 0 3.98439 -0.25997 0 -2.5358 -0.23244 0 -2.18105
GLU_22 -6.30592 0.79956 7.80107 -0.44297 0.05805 0.87222 3.44941 -3.22098 -0.02756 -0.25477 -4.15283 -0.45441 0 0 0 -0.56079 -0.51869 0 0 0 0 0 0.29115 0.00381 0 3.47051 -0.28614 0 -2.5358 -0.40367 0 -2.41876
ALA_23 -5.62099 0.3127 2.79663 -0.02229 0 0 2.28826 -2.5298 -0 -0 -1.80801 -0.38135 0 0 0 0 0 0 0 0 0 0 0.26307 0 0 0 -0.31115 0 2.3386 -0.36196 0 -3.0363
VAL_24 -7.0102 1.22738 3.20501 -0.30874 0.2689 0.06942 2.79132 -2.62041 -0 -0 -2.13825 0.0039 0 0 0 0 0 0 0 0 0 0 0.0027 0.03734 0.02305 0 -0.31081 0 2.085 0.19538 0 -2.47899
LYS_25 -5.37431 0.17912 6.75192 -0.47206 0.20391 0.23699 2.96619 -2.93108 -0 -0 -4.27284 0.13152 0 0 0 0 -0.51869 0 0 0 0 0 -0.03289 0.02982 2.54134 0 0.00713 0 -1.6738 0.26203 0 -1.96571
ARG_26 -6.73077 0.55948 6.28996 -0.43948 0.0595 0.21796 2.79011 -2.99682 -0.00881 -0.12659 -2.26575 0.40511 0 0 0 0 0 0 0 0 0 0 0.02497 0.25976 2.11562 0 -0.00371 0 -1.281 0.11177 0 -1.0187
ALA_27 -6.15653 0.46798 3.30362 -0.02203 0 0 2.79585 -2.6694 -0 -0 -2.30754 -0.35742 0 0 0 0 0 0 0 0 0 0 -0.00293 0 0 0 -0.22547 0 2.3386 0.0737 0 -2.76156
LEU_28 -6.01918 0.61636 4.62014 -0.51417 0.50924 0.12622 2.58483 -2.60272 -0 -0 -2.44586 0.26643 0 0 0 0 0 0 0 0 0 0 0.64524 0.01577 0.34107 0 -0.2947 0 0.72952 -0.17805 0 -1.59986
TRP_29 -6.42302 0.4371 5.45048 -1.27253 0.06799 0.49808 2.89311 -2.68153 -0 -0 -2.65711 -0.26061 0 0 0 0 0 0 0 0 0 0 0.05844 0.05313 0 1.73413 -0.22883 0 3.035 0.03722 0 0.74107
LEU_30 -9.30749 1.16477 3.88614 -0.48783 0.40025 0.11384 2.9546 -3.05533 -0.02052 -0.12554 -2.21919 0.21641 0 0 0 0 0 0 0 0 0 0 -0.00515 0.30506 0.36389 0 -0.27373 0 0.72952 0.1055 0 -5.25481
LYS_31 -7.35755 0.80945 6.83398 -0.40838 0.07564 0.20244 3.57059 -3.32732 -0 -0 -2.25036 -0.06739 0 0 0 0 0 0 0 0 0 0 -0.01171 0.33337 1.70782 0 0.03519 0 -1.6738 0.55516 0 -0.97288
THR_32 -3.09838 0.11632 4.07489 -0.20225 0.14641 0.07375 1.64587 -1.87375 -0 -0 -1.28873 -0.11119 0 0 0 0 0 0 0 0 0 0 0.30325 0.00107 0.09789 0 -0.00974 2.27763 -1.425 0.92882 0 1.65685
LYS_33 -4.39735 0.21159 3.45923 -0.77227 0.31553 0.61736 1.63075 -1.63243 -0 -0 -0.74308 -0.0604 0 0 0 0 0 0 0 0 0 0 -0.0261 0.03415 2.65515 0 -0.004 0 -1.6738 0.30859 0 -0.0771
LEU_34 -4.95794 0.37381 1.82826 -0.53139 0.44447 0.15117 1.25576 -1.50598 -0 -0 -1.29126 0.14868 0 0 0 0 0 0 0 0 0 0 -0.01997 0.03679 0.16735 0 -0.18928 0 0.72952 -0.28032 0 -3.64032
GLY_35 -1.78394 0.11523 2.12372 -5e-05 0 0 1.09417 -1.13489 -0.00366 -0.07574 -0.3042 -0.3903 0 0 0 0 0 0 0 0 0 0 0.26934 0 0 0 -0.87994 0 1.2108 -0.1483 0 0.09223
VAL_36 -6.10145 0.98389 2.67814 -0.30572 0.22139 0.06055 1.73615 -2.07845 -0.02052 -0.12554 -1.22678 -0.20223 0 0 0 0 0 0 0 0 0 0 0.03338 0.01262 0.0464 0 -0.49764 0 2.085 0.11109 0 -2.58971
SER_37 -4.52461 0.25867 4.8613 -0.02617 0 0.0615 2.91032 -2.27293 -0 -0 -2.30824 -0.53615 0 0 0 -1.67646 0 0 0 0 0 0 -0.01269 0.03136 0.14711 0 -0.4798 0.62073 -1.1772 -0.13558 0 -4.25883
LEU_38 -6.18746 0.40922 2.62679 -0.69751 0.51051 0.25763 1.57522 -1.99889 -0 -0 -0.06832 0.12589 0 0 0 0 0 0 0 0 0 0 0.01663 0.04539 1.05733 0 -0.26843 0 0.72952 -0.15324 0 -2.01973
GLU_39 -4.70328 0.2866 5.60789 -0.33902 0.09022 0.40586 2.12983 -2.3876 -0 -0 -1.97811 -0.58361 0 0 0 0 0 0 0 0 0 0 0.14151 0.01003 0 3.17654 -0.10234 0 -2.5358 0.03036 0 -0.75091
GLN_40 -6.41425 0.46101 6.46542 -0.25495 0.02376 0.20062 3.49814 -2.99148 -0.00366 -0.07574 -3.49963 -0.38868 0 0 0 -1.67646 -0.52073 0 0 0 0 0 0.36901 0.08059 0 3.11107 -0.13344 0 -1.0644 0.03323 0 -2.78058
ALA_41 -6.12584 0.43489 3.19275 -0.02275 0 0 2.65719 -2.60049 -0 -0 -1.78482 -0.35759 0 0 0 0 0 0 0 0 0 0 -0.05525 0 0 0 -0.28434 0 2.3386 -0.1424 0 -2.75004
LEU_42 -8.37122 0.87882 3.34958 -0.48725 0.35574 0.11495 2.52172 -2.69694 -0 -0 -1.86984 0.17401 0 0 0 0 0 0 0 0 0 0 0.19386 0.24849 0.38699 0 -0.26821 0 0.72952 -0.21002 0 -4.9498
LYS_43 -5.56944 0.23254 6.17409 -0.30756 0.02533 0.14075 2.7373 -2.81042 -0 -0 -3.18061 -0.04979 0 0 0 0 0 0 0 0 0 0 0.40753 0.12457 1.80306 0 -0.06125 0 -1.6738 -0.24696 0 -2.25465
LEU_44 -7.89593 0.73435 2.64029 -0.72145 0.5308 0.30503 2.74799 -2.62766 -0 -0 -2.08845 0.11621 0 0 0 0 0 0 0 0 0 0 0.46345 0.05496 1.06886 0 -0.27766 0 0.72952 -0.21203 0 -4.43171
LEU_45 -8.55278 2.0135 3.63199 -0.4979 0.40448 0.12021 2.57215 -2.65717 -0 -0 -2.96856 0.25774 0 0 0 0 0 0 0 0 0 0 0.22151 0.31118 0.45022 0 -0.23627 0 0.72952 0.13359 0 -4.06659
HIS_D:MP-ND1-connect:MP-NE2-connect_46 -8.59499 3.42231 6.45184 -2.99049 2.15879 2.25463 2.78296 -3.162 -0 -0 -6.33346 -0.87707 0 0 0 0 -0.90184 0 0.17548 0 0 0.43634 0.16245 0.02089 0 1.72608 -0.11307 0 0.13443 0.3586 0 -2.88813
ALA_47 -6.2993 1.42039 3.93093 -0.02203 0 0 2.65015 -2.53467 -0 -0 -4.045 -0.3537 0 0 0 0 0 0 0 0 0 0 0.22363 0 0 0 -0.24721 0 2.3386 0.15314 0 -2.78507
ALA_48 -6.01683 0.33868 4.23156 -0.02242 0 0 3.34051 -3.01567 -0.00158 -0.01396 -2.83285 -0.35898 0 0 0 0 0 0 0 0 0 0 0.49035 0 0 0 -0.23251 0 2.3386 -0.08199 0 -1.83708
ALA_49 -3.48769 0.10898 2.6787 -0.02275 0 0 1.55483 -1.86415 -0 -0 -0.77934 -0.3472 0 0 0 0 0 0 0 0 0 0 0.33156 0 0 0 -0.33589 0 2.3386 -0.19355 0 -0.01791
VAL_50 -6.00043 0.47008 0.98646 -0.3096 0.24672 0.07091 1.56589 -1.84583 -0 -0 -0.64757 -0.13083 0 0 0 0 0 0 0 0 0 0 -0.0475 0.01289 0.21704 0 -0.2927 0 2.085 -0.15975 0 -3.77922
LEU_51 -7.87913 1.20771 2.03951 -0.50674 0.35308 0.12546 1.48129 -2.30263 -0.01944 -0.11811 -0.61005 0.23665 0 0 0 0 0 0 0 0 0 0 -0.02865 0.29699 0.35613 0 -0.2969 0 0.72952 -0.05931 0 -4.99461
GLY_52 -1.70284 0.1154 2.21299 -5e-05 0 0 1.02077 -1.13175 -0 -0 -0.87291 -0.39192 0 0 0 0 0 0 0 0 0 0 0.15326 0 0 0 -1.44657 0 1.2108 -0.33148 0 -1.1643
THR_53 -4.7549 0.45931 4.25829 -0.10651 0.08277 0.06936 1.96467 -2.11744 -0.01632 -0.14882 -2.08394 -0.44434 0 0 0 0 0 0 0 0 0 0 0.29996 0.09652 0.1972 0 -0.74772 2.29011 -1.425 -0.26465 0 -2.39142
THR_54 -5.0207 0.22149 6.12522 -0.11355 0.08273 0.07504 3.74232 -2.73353 -0.00072 -0.00924 -3.67823 -0.51762 0 0 0 -1.60061 0 0 0 0 0 0 -0.02586 0.1503 0.04813 0 -0.41297 2.41868 -1.425 -0.15294 0 -2.82707
VAL_55 -6.95863 1.3986 2.18316 -0.26316 0.26242 0.04233 1.75714 -2.22202 -0 -0 -0.74776 0.52053 0 0 0 0 0 0 0 0 0 0 0.1858 0.46082 0.72123 0 0.07175 0 2.085 -0.17918 0 -0.68196
GLU_56 -5.08223 0.66186 5.82997 -0.45574 0.20513 1.42702 2.37584 -2.63812 -0.02982 -0.15599 -2.10386 -2.82462 0 0 0 0 0 0 0 0 0 0 0.09495 0.01079 0 3.98748 -0.17416 0 -2.5358 -0.15836 0 -1.56566
GLU_57 -6.52706 0.53707 7.90072 -0.205 0.01847 0.28832 3.85169 -3.33791 -0.02982 -0.15599 -3.5528 -0.47771 0 0 0 -1.60061 0 0 0 0 0 0 -0.05001 0.05311 0 3.95861 -0.29326 0 -2.5358 -0.34091 0 -2.49888
ALA_58 -6.09044 0.31435 3.22628 -0.02187 0 0 2.66468 -2.7179 -0.00142 -0.01184 -1.98553 -0.36684 0 0 0 0 0 0 0 0 0 0 0.00122 0 0 0 -0.3029 0 2.3386 -0.35769 0 -3.31131
VAL_59 -6.72975 0.72403 3.76971 -0.30888 0.24889 0.07026 3.06434 -2.81777 -0 -0 -1.95983 -0.13874 0 0 0 0 0 0 0 0 0 0 -0.04571 0.06106 0.16701 0 -0.38655 0 2.085 -0.04551 0 -2.24243
LYS_60 -5.34783 0.37527 5.58698 -0.30146 0.02562 0.12906 2.635 -2.59635 -0 -0 -1.83867 -0.0056 0 0 0 0 0 0 0 0 0 0 0.13136 0.07265 1.74427 0 0.02305 0 -1.6738 0.1152 0 -0.92524
ARG_61 -7.78651 1.35122 6.15035 -0.62088 0.09154 0.36258 2.80164 -3.22628 -0.03348 -0.25036 -2.23285 0.47851 0 0 0 0 0 0 0 0 0 0 0.0985 0.06093 2.40006 0 -0.08349 0 -1.281 -0.01898 0 -1.73852
ALA_62 -6.91674 0.96648 3.84553 -0.0216 0 0 3.473 -3.09543 -0 -0 -2.79688 -0.35614 0 0 0 0 0 0 0 0 0 0 -0.03367 0 0 0 -0.28598 0 2.3386 -0.17655 0 -3.05938
LEU_63 -6.44474 0.851 4.72134 -0.49516 0.38744 0.11966 2.632 -2.65689 -0 -0 -2.54074 0.22344 0 0 0 0 0 0 0 0 0 0 0.11942 0.37319 0.38683 0 -0.26926 0 0.72952 -0.11609 0 -1.97906
LYS_64 -4.02941 0.17694 4.81951 -0.30276 0.0273 0.13282 2.08339 -2.17381 -0 -0 -1.5642 0.00268 0 0 0 0 0 0 0 0 0 0 0.02073 0.01308 1.79215 0 0.0399 0 -1.6738 0.02542 0 -0.61005
LEU_65 -8.527 0.99278 3.3947 -0.70637 0.69345 0.27231 2.71503 -2.70797 -0 -0 -1.99949 0.1436 0 0 0 0 0 0 0 0 0 0 0.24533 0.04956 1.21064 0 -0.28832 0 0.72952 -0.05503 0 -3.83728
LYS_66 -8.39827 1.51716 7.34482 -0.49892 0.12177 0.38463 3.78379 -3.59285 -0.01075 -0.02767 -3.35578 0.25242 0 0 0 0 0 0 0 0 0 0 0.07305 0.32588 2.05185 0 0.02334 0 -1.6738 0.4865 0 -1.19283
THR_67 -2.74736 0.12896 3.75898 -0.20664 0.17306 0.07593 1.28104 -1.734 -0 -0 -0.93819 -0.12981 0 0 0 0 0 0 0 0 0 0 -0.03599 0.00104 0.14417 0 -0.0035 2.28587 -1.425 0.77894 0 1.4075
LYS_68 -3.92673 0.23359 4.38852 -0.4306 0.07799 0.24237 2.15105 -1.9657 -0 -0 -2.22749 -0.0964 0 0 0 0 0 0 0 0 0 0 0.02662 0.005 2.03227 0 0.00974 0 -1.6738 0.21839 0 -0.93517
LEU_69 -5.56218 0.64293 1.34309 -0.51795 0.47216 0.13402 1.03839 -1.41591 -0 -0 -0.63899 0.1984 0 0 0 0 0 0 0 0 0 0 0.09984 0.0265 0.2398 0 -0.27947 0 0.72952 -0.06228 0 -3.55212
GLY_70 -1.79069 0.0784 2.12363 -5e-05 0 0 0.99633 -1.12657 -0.00025 -0.00817 -0.52418 -0.37326 0 0 0 0 0 0 0 0 0 0 0.04954 0 0 0 -1.33859 0 1.2108 0.4796 0 -0.22348
VAL_71 -6.30655 1.33311 2.08652 -0.30304 0.20213 0.05766 1.70226 -1.93781 -0.01075 -0.02767 -1.53626 -0.06182 0 0 0 0 0 0 0 0 0 0 0.03096 0.03237 0.01169 0 -0.39397 0 2.085 0.94248 0 -2.0937
SER_72 -4.97859 0.34932 5.37314 -0.02709 0 0.06406 3.13017 -2.52448 -0.0067 -0.07102 -2.62879 -0.55666 0 0 0 -1.46985 0 0 0 0 0 0 0.06572 0.17893 0.16459 0 -0.46038 0.61029 -1.1772 0.20122 0 -3.76331
LEU_73 -5.72855 0.52231 2.40881 -0.70544 0.49735 0.26952 1.67069 -1.8931 -0 -0 -0.54359 0.14109 0 0 0 0 0 0 0 0 0 0 0.2152 0.01846 0.93914 0 -0.2505 0 0.72952 -0.13965 0 -1.84875
GLU_74 -3.59196 0.06019 4.55965 -0.21831 0.02728 0.30191 2.19048 -2.0365 -0 -0 -2.80083 -0.59414 0 0 0 0 -0.52073 0 0 0 0 0 0.04527 0.01739 0 3.00183 -0.26799 0 -2.5358 -0.13796 0 -2.50022
GLN_75 -7.73851 0.8835 7.47939 -0.26476 0.05304 0.21201 4.31667 -3.47632 -0.00695 -0.0792 -3.72226 -0.5109 0 0 0 -1.46985 -0.89049 0 0 0 0 0 0.11721 0.20058 0 2.73184 -0.01651 0 -1.0644 -0.11263 0 -3.35855
ALA_76 -7.22526 0.91654 3.70265 -0.0226 0 0 3.07351 -3.07477 -0 -0 -2.45771 -0.37696 0 0 0 0 0 0 0 0 0 0 0.01302 0 0 0 -0.16304 0 2.3386 0.09814 0 -3.17787
LEU_77 -7.54519 0.51331 3.31341 -0.7049 0.48096 0.27166 2.51091 -2.80656 -0 -0 -2.18562 0.13072 0 0 0 0 0 0 0 0 0 0 0.08445 0.03419 1.01319 0 -0.27126 0 0.72952 0.01154 0 -4.4197
THR_78 -6.83324 0.92129 5.50809 -0.20075 0.11871 0.07337 3.45527 -3.0501 -0 -0 -3.91574 -0.11285 0 0 0 0 0 0 0 0 0 0 0.01316 0.09724 0.08542 0 -0.02329 2.28678 -1.425 0.30049 0 -2.70115
ILE_79 -9.43362 1.48338 2.94835 -0.50724 0.48264 0.10043 2.85268 -2.9503 -0 -0 -2.09277 0.04227 0 0 0 0 0 0 0 0 0 0 -0.05306 0.26401 0.59815 0 -0.42644 0 1.0317 0.45508 0 -5.20475
LEU_80 -8.90571 1.35645 3.83973 -0.61237 0.29973 0.18883 2.78056 -3.1037 -0 -0 -1.46894 0.17187 0 0 0 0 0 0 0 0 0 0 0.06378 1.35688 0.75163 0 -0.16327 0 0.72952 0.70337 0 -2.01165
ALA_81 -6.21945 0.77539 2.5491 -0.02331 0 0 2.55504 -2.67041 -0 -0 -1.99178 -0.37302 0 0 0 0 0 0 0 0 0 0 0.21783 0 0 0 -0.02649 0 2.3386 0.36944 0 -2.49906
THR_82 -8.20614 0.61345 5.07033 -0.2099 0.18931 0.0768 3.7516 -3.37054 -0 -0 -3.11882 -0.20279 0 0 0 0 0 0 0 0 0 0 0.27752 0.00567 0.08906 0 -0.00319 2.38993 -1.425 0.0901 0 -3.98261
ALA_83 -6.27626 0.53794 3.98105 -0.02243 0 0 3.19974 -3.10592 -0 -0 -3.03566 -0.36862 0 0 0 0 0 0 0 0 0 0 0.30932 0 0 0 -0.29108 0 2.3386 0.22904 0 -2.50429
ALA_84 -3.48074 0.12213 2.46706 -0.02256 0 0 1.41433 -1.844 -0 -0 -0.47537 -0.35545 0 0 0 0 0 0 0 0 0 0 0.3441 0 0 0 -0.30635 0 2.3386 -0.16442 0 0.03733
ALA_85 -4.32844 0.61856 1.50185 -0.02327 0 0 1.48787 -1.77589 -0 -0 -0.68351 -0.34205 0 0 0 0 0 0 0 0 0 0 0.00694 0 0 0 -0.19608 0 2.3386 -0.28353 0 -1.67894
LEU_86 -6.10553 0.70532 1.56952 -0.49024 0.49102 0.11661 1.3825 -1.7525 -0 -0 -0.16256 0.17785 0 0 0 0 0 0 0 0 0 0 -0.03967 0.29643 0.35523 0 -0.27159 0 0.72952 -0.17972 0 -3.17781
GLY_87 -1.62756 0.10644 2.12948 -6e-05 0 0 0.95342 -1.06548 -0.00081 -0.00705 -0.58446 -0.38431 0 0 0 0 0 0 0 0 0 0 -0.063 0 0 0 -1.51623 0 1.2108 0.33102 0 -0.51781
THR_88 -4.75053 0.84754 3.25547 -0.18066 0.13262 0.06315 1.67568 -1.9549 -0.00104 -0.01188 -2.4385 -0.94274 0 0 0 0 -0.27087 0 0 0 0 0 -0.07681 0.14856 0.39653 0 -0.61846 2.2912 -1.425 1.34529 0 -2.51535
THR_89 -4.23314 0.55836 4.34136 -0.11089 0.06606 0.07296 2.39798 -2.18861 -0.00524 -0.08913 -2.6582 -0.71246 0 0 0 -0.41379 0 0 0 0 0 0 -0.01681 0.03539 0.0444 0 -0.51703 2.28768 -1.425 0.87357 0 -1.69253
VAL_90 -6.21644 1.18626 2.38866 -0.27272 0.22014 0.04414 1.83845 -2.21045 -0 -0 -0.97194 0.50709 0 0 0 0 0 0 0 0 0 0 -0.03748 0.00726 0.65565 0 0.09128 0 2.085 -0.16116 0 -0.84625
GLU_91 -5.08602 0.80971 6.74573 -0.45424 0.18581 1.41752 2.86906 -2.90571 -0.02745 -0.16471 -4.17267 -2.74209 0 0 0 0 0 0 0 0 0 0 0.10883 0.03892 0 4.01115 -0.19187 0 -2.5358 -0.18279 0 -2.27662
GLU_92 -6.27962 0.28571 7.44159 -0.34616 0.08175 0.41731 3.31192 -3.12906 -0.03293 -0.25867 -4.01607 -0.58571 0 0 0 -0.41379 -1.27531 0 0 0 0 0 0.17545 0.00176 0 4.07352 -0.2632 0 -2.5358 -0.32402 0 -3.67132
ALA_93 -5.92311 0.16965 2.16508 -0.02218 0 0 2.37027 -2.43254 -0 -0 -1.56641 -0.38338 0 0 0 0 0 0 0 0 0 0 0.09159 0 0 0 -0.32778 0 2.3386 -0.25506 0 -3.77526
VAL_94 -6.66687 1.10774 3.54286 -0.30457 0.21299 0.06828 2.87492 -2.66144 -0 -0 -2.33117 -0.06305 0 0 0 0 0 0 0 0 0 0 -0.04232 0.06744 0.0447 0 -0.38471 0 2.085 0.14227 0 -2.30793
LYS_95 -5.13533 0.28532 5.33122 -0.30666 0.02476 0.13542 2.59446 -2.48195 -0 -0 -1.79978 0.00512 0 0 0 0 0 0 0 0 0 0 0.04472 0.12749 1.72408 0 0.01005 0 -1.6738 0.20384 0 -0.91102
ARG_96 -6.84206 0.42916 6.17692 -0.62729 0.1668 0.35159 3.24719 -2.90912 -0 -0 -3.35818 0.26733 0 0 0 0 -1.00444 0 0 0 0 0 -0.02986 0.02457 2.52991 0 -0.06044 0 -1.281 -0.02472 0 -2.94364
ALA_97 -6.98638 1.2021 3.46109 -0.0219 0 0 3.25361 -2.98625 -0 -0 -2.31507 -0.38172 0 0 0 0 0 0 0 0 0 0 0.01651 0 0 0 -0.25308 0 2.3386 -0.14951 0 -2.82201
LEU_98 -6.42865 0.85825 4.99523 -0.51512 0.45665 0.1296 2.7223 -2.78653 -0 -0 -1.58183 0.26077 0 0 0 0 0 0 0 0 0 0 0.42342 0.04491 0.2976 0 -0.30902 0 0.72952 -0.20225 0 -0.90517
LYS_99 -4.2889 0.30322 5.23688 -0.30524 0.02762 0.13627 2.56783 -2.37406 -0 -0 -1.62894 -0.01398 0 0 0 0 0 0 0 0 0 0 0.18293 0.00668 1.7606 0 0.01447 0 -1.6738 -0.1409 0 -0.18929
LEU_100 -8.81968 1.21048 3.43847 -0.4891 0.3566 0.11429 2.95906 -2.89691 -0.02573 -0.13905 -2.07788 0.21293 0 0 0 0 0 0 0 0 0 0 -0.04592 0.25963 0.36173 0 -0.28226 0 0.72952 -0.11101 0 -5.24486
LYS_101 -7.56067 0.71493 6.56294 -0.396 0.06439 0.18393 3.67104 -3.30944 -0 -0 -2.50609 -0.04575 0 0 0 0 0 0 0 0 0 0 0.12753 0.17329 1.70704 0 0.0395 0 -1.6738 0.51767 0 -1.72949
THR_102 -2.846 0.10378 3.49336 -0.11679 0.06322 0.05903 1.42653 -1.70674 -0 -0 -0.17895 -1.29342 0 0 0 0 0 0 0 0 0 0 0.14982 0.02612 0.25894 0 -0.13825 2.29326 -1.425 0.45161 0 0.62054
LYS_103 -3.47306 0.21322 3.41928 -0.43009 0.07325 0.23786 1.59552 -1.58352 -0 -0 -0.20511 -0.07152 0 0 0 0 0 0 0 0 0 0 0.03659 0.01958 2.21449 0 -0.06411 0 -1.6738 0.02924 0 0.33783
LEU_104 -5.53652 0.48562 1.11456 -0.5302 0.46677 0.15177 1.1483 -1.38556 -0 -0 -1.12668 0.13927 0 0 0 0 0 0 0 0 0 0 0.02015 0.0606 0.19605 0 -0.17882 0 0.72952 -0.06755 0 -4.31274
GLY_105 -1.71599 0.09165 2.00986 -5e-05 0 0 1.08199 -1.08291 -0.00043 -0.01313 -0.16274 -0.3738 0 0 0 0 0 0 0 0 0 0 0.29578 0 0 0 -0.85186 0 1.2108 -0.15051 0 0.33866
VAL_106 -6.06279 0.62736 2.38589 -0.30912 0.22248 0.0627 1.8058 -2.02646 -0.02573 -0.13905 -1.22972 -0.21005 0 0 0 0 0 0 0 0 0 0 -0.00236 0.00814 0.07405 0 -0.49598 0 2.085 0.00624 0 -3.22361
SER_107 -4.57201 0.21492 5.00258 -0.02628 0 0.06185 2.991 -2.35179 -0 -0 -2.46923 -0.50774 0 0 0 -1.72518 0 0 0 0 0 0 -0.02129 0.05179 0.13825 0 -0.48255 0.6196 -1.1772 -0.22513 0 -4.47842
LEU_108 -6.0898 0.37941 2.61039 -0.6952 0.42836 0.25368 1.8917 -2.0298 -0 -0 -0.35522 0.12377 0 0 0 0 0 0 0 0 0 0 -0.0367 0.07702 0.95537 0 -0.2359 0 0.72952 -0.04907 0 -2.0425
GLU_109 -4.71086 0.42751 4.9783 -0.21539 0.03407 0.31493 2.26943 -2.24908 -0 -0 -1.74506 -0.60947 0 0 0 0 -0.89049 0 0 0 0 0 0.70996 0.11694 0 3.61759 -0.20705 0 -2.5358 -0.02459 0 -0.71907
GLN_110 -6.83932 0.59326 6.8246 -0.25836 0.03875 0.21006 3.60794 -3.15228 -0.00043 -0.01313 -3.35375 -0.40368 0 0 0 -1.72518 -0.6624 0 0 0 0 0 0.17574 0.10552 0 2.85451 -0.20436 0 -1.0644 -0.20752 0 -3.47443
ALA_111 -7.12577 1.62476 3.45012 -0.02236 0 0 3.11513 -2.98113 -0 -0 -1.9285 -0.387 0 0 0 0 0 0 0 0 0 0 0.00643 0 0 0 -0.22017 0 2.3386 -0.1147 0 -2.24459
LEU_112 -9.88856 1.43084 3.78945 -0.49452 0.25725 0.11833 3.04818 -3.14322 -0 -0 -2.29562 0.20838 0 0 0 0 0 0 0 0 0 0 1.0295 0.4105 0.30851 0 -0.30398 0 0.72952 -0.12719 0 -4.92263
TRP_113 -9.67948 1.15056 4.59488 -1.29417 0.05077 0.64183 3.24923 -3.23561 -1e-05 -4e-05 -2.07844 -0.26577 0 0 0 0 0 0 0 0 0 0 0.19267 0.05063 0 2.10525 -0.24356 0 3.035 0.0418 0 -1.68444
ILE_114 -8.49849 1.37501 2.43936 -0.51542 0.59911 0.10306 2.68313 -2.61722 -0 -0 -2.07218 0.08692 0 0 0 0 0 0 0 0 0 0 -0.01118 0.10283 0.6597 0 -0.28237 0 1.0317 0.52256 0 -4.39348
LEU_115 -8.99856 0.93057 2.22899 -0.50763 0.44902 0.12032 2.6337 -2.70144 -0 -0 -1.50802 0.26419 0 0 0 0 0 0 0 0 0 0 -0.03983 0.16384 0.40071 0 -0.26548 0 0.72952 0.43795 0 -5.66217
ALA_116 -5.56963 0.22946 2.5929 -0.0203 0 0 2.63408 -2.51254 -0 -0 -2.1642 -0.33743 0 0 0 0 0 0 0 0 0 0 0.00514 0 0 0 -0.06302 0 2.3386 0.15535 0 -2.71158
VAL_117 -7.61558 0.87942 3.30715 -0.31264 0.28911 0.07102 2.9629 -2.86635 -0 -0 -2.46694 -0.08656 0 0 0 0 0 0 0 0 0 0 0.023 0.07228 0.13231 0 -0.36064 0 2.085 0.22018 0 -3.66634
ALA_118 -5.76238 0.18149 3.96694 -0.02153 0 0 2.85423 -2.85629 -0.00105 -0.00742 -2.489 -0.36567 0 0 0 0 0 0 0 0 0 0 0.28808 0 0 0 -0.3117 0 2.3386 0.08292 0 -2.10279
ALA_119 -4.09963 0.35976 2.33345 -0.02308 0 0 1.53309 -1.98035 -0 -0 -0.7811 -0.357 0 0 0 0 0 0 0 0 0 0 0.6181 0 0 0 -0.19781 0 2.3386 -0.07806 0 -0.33403
ALA_120 -3.89958 0.204 1.37767 -0.02369 0 0 1.32299 -1.621 -0 -0 -0.60124 -0.36701 0 0 0 0 0 0 0 0 0 0 -0.01566 0 0 0 -0.22154 0 2.3386 -0.31144 0 -1.81792
LEU_121 -6.5312 0.62426 2.04164 -0.51269 0.59668 0.12479 1.46877 -1.99673 -0 -0 -1.0768 0.25269 0 0 0 0 0 0 0 0 0 0 -0.02691 0.03985 0.35573 0 -0.28678 0 0.72952 -0.31848 0 -4.51566
GLY_122 -1.71763 0.09608 2.18335 -6e-05 0 0 1.00753 -1.12215 -0 -0 -0.78983 -0.3952 0 0 0 0 0 0 0 0 0 0 -0.02936 0 0 0 -1.43857 0 1.2108 -0.1028 0 -1.09783
THR_123 -4.20994 0.20306 3.9202 -0.10539 0.07429 0.06671 1.3351 -1.90505 -0.00569 -0.02594 -1.64691 -0.48803 0 0 0 0 0 0 0 0 0 0 0.04202 0.0183 0.22736 0 -0.79616 2.29767 -1.425 0.14945 0 -2.27394
THR_124 -3.69511 0.1168 4.65414 -0.11302 0.06011 0.07546 2.42427 -2.09989 -0.01761 -0.12697 -2.45842 -0.52541 0 0 0 -0.46095 0 0 0 0 0 0 0.01953 0.01801 0.0451 0 -0.37491 2.28653 -1.425 0.01331 0 -1.58404
VAL_125 -5.2506 0.59929 2.09996 -0.30531 0.21781 0.0689 1.60313 -1.90291 -0 -0 -0.89427 -0.09392 0 0 0 0 0 0 0 0 0 0 -0.03889 0.00073 0.15011 0 -0.2901 0 2.085 -0.099 0 -2.05006
GLU_126 -4.601 0.25105 5.58113 -0.4679 0.27452 1.47496 1.96025 -2.44174 -0.02797 -0.149 -2.07498 -2.87624 0 0 0 0 0 0 0 0 0 0 -0.01782 0.05274 0 3.98489 -0.23995 0 -2.5358 -0.12997 0 -1.98282
GLU_127 -6.15399 0.27651 7.6716 -0.32828 0.05936 0.38162 3.46358 -3.14759 -0.04616 -0.2681 -3.38905 -0.57273 0 0 0 -0.46095 -1.02203 0 0 0 0 0 -0.03574 0.00215 0 3.38194 -0.15002 0 -2.5358 -0.27321 0 -3.14689
ALA_128 -5.35996 0.19001 2.96097 -0.02087 0 0 2.36428 -2.4481 -0.00636 -0.04141 -1.67841 -0.35944 0 0 0 0 0 0 0 0 0 0 -0.03232 0 0 0 -0.26856 0 2.3386 -0.12116 0 -2.48274
VAL_129 -7.30344 0.94406 2.80485 -0.3037 0.23048 0.06761 2.81909 -2.6308 -0 -0 -2.02554 -0.03223 0 0 0 0 0 0 0 0 0 0 -0.0596 0.01737 0.04816 0 -0.39836 0 2.085 0.17873 0 -3.55832
LYS_130 -5.32355 0.29167 5.4858 -0.30704 0.02643 0.1393 2.58755 -2.53658 -0 -0 -1.96352 0.00691 0 0 0 0 0 0 0 0 0 0 0.1412 0.05485 1.72681 0 0.0026 0 -1.6738 0.12692 0 -1.21445
ARG_131 -6.43266 0.49721 6.08191 -0.62715 0.17361 0.3479 3.19861 -2.82297 -0 -0 -3.46473 0.26015 0 0 0 0 -1.02203 0 0 0 0 0 0.00605 0.01848 2.52594 0 -0.06579 0 -1.281 -0.11461 0 -2.72108
ALA_132 -7.25719 1.33816 3.42911 -0.02183 0 0 3.17211 -3.05429 -0.0023 -0.01503 -2.40444 -0.36106 0 0 0 0 0 0 0 0 0 0 0.09516 0 0 0 -0.21247 0 2.3386 -0.16274 0 -3.11821
LEU_133 -6.47335 0.75049 4.65326 -0.51304 0.41952 0.13108 2.64024 -2.65355 -0 -0 -2.39189 0.25912 0 0 0 0 0 0 0 0 0 0 0.5677 0.16759 0.28462 0 -0.30284 0 0.72952 -0.18312 0 -1.91466
LYS_134 -4.71442 0.24963 5.56651 -0.30285 0.02837 0.1324 2.46908 -2.45049 -0 -0 -1.99688 0.00668 0 0 0 0 0 0 0 0 0 0 0.16516 0.00747 1.80302 0 0.04695 0 -1.6738 -0.00224 0 -0.66542
LEU_135 -8.49592 0.94509 3.45152 -0.49335 0.41726 0.11521 2.86155 -2.80726 -0.01596 -0.11157 -2.20521 0.2287 0 0 0 0 0 0 0 0 0 0 -0.02207 0.15347 0.37673 0 -0.27442 0 0.72952 0.03061 0 -5.11612
LYS_136 -7.45655 0.89176 6.61454 -0.48344 0.09249 0.3488 3.4053 -3.22709 -0 -0 -2.48058 0.21752 0 0 0 0 0 0 0 0 0 0 -0.00868 0.09017 2.10303 0 0.0368 0 -1.6738 0.43237 0 -1.09736
THR_137 -2.93495 0.0949 3.79892 -0.20526 0.1686 0.07508 1.40579 -1.7271 -0 -0 -1.16651 -0.06128 0 0 0 0 0 0 0 0 0 0 0.136 8e-05 0.0976 0 -0.00912 2.29222 -1.425 0.82902 0 1.369
LYS_138 -3.32437 0.10655 3.35919 -0.30575 0.02728 0.14053 1.4341 -1.53953 -0 -0 -0.47188 -0.02949 0 0 0 0 0 0 0 0 0 0 0.0383 0.02766 1.8338 0 -0.0783 0 -1.6738 0.26075 0 -0.19496
LEU_139 -5.06865 0.50093 1.25667 -0.53247 0.51189 0.14768 1.21683 -1.39428 -0 -0 -1.08817 0.17659 0 0 0 0 0 0 0 0 0 0 0.07637 0.06364 0.1906 0 -0.20035 0 0.72952 -0.29263 0 -3.70583
GLY_140 -1.65615 0.08337 1.96836 -5e-05 0 0 0.93428 -1.05323 -2e-05 -0.00092 -0.29802 -0.36799 0 0 0 0 0 0 0 0 0 0 0.13171 0 0 0 -1.11489 0 1.2108 0.00471 0 -0.15804
VAL_141 -5.79756 0.71853 2.13085 -0.30654 0.2179 0.06079 1.64506 -1.88338 -0.01596 -0.11157 -1.30984 -0.16313 0 0 0 0 0 0 0 0 0 0 0.01439 0.00296 0.04413 0 -0.4946 0 2.085 0.25996 0 -2.90302
SER_142 -4.65468 0.25613 4.95544 -0.0275 0 0.0647 2.96835 -2.32878 -0 -0 -2.54265 -0.50704 0 0 0 -1.49315 0 0 0 0 0 0 -0.02097 0.09496 0.15739 0 -0.45918 0.60385 -1.1772 -0.13322 0 -4.24356
LEU_143 -6.60294 0.40084 2.11348 -0.70536 0.5243 0.26882 1.80764 -1.98059 -0 -0 -0.78894 0.13677 0 0 0 0 0 0 0 0 0 0 -0.05354 0.01641 1.08055 0 -0.27386 0 0.72952 -0.19853 0 -3.52543
GLU_144 -5.52116 0.35955 5.74251 -0.20292 0.01844 0.2745 2.42886 -2.54306 -1e-05 -4e-05 -2.02322 -0.49135 0 0 0 0 -0.6624 0 0 0 0 0 0.07928 0.00938 0 4.46601 -0.16386 0 -2.5358 -0.0783 0 -0.84359
GLN_145 -7.5678 0.54936 7.40596 -0.26326 0.05364 0.21073 3.69646 -3.34139 -2e-05 -0.00092 -3.44057 -0.48285 0 0 0 -1.49315 -0.46779 0 0 0 0 0 0.3876 0.17799 0 2.67054 -0.15962 0 -1.0644 -0.12054 0 -3.25005
ALA_146 -7.09968 1.21707 3.36717 -0.02131 0 0 2.85153 -2.94645 -0 -0 -1.79439 -0.35215 0 0 0 0 0 0 0 0 0 0 0.35198 0 0 0 -0.17816 0 2.3386 -0.04158 0 -2.30735
LEU_147 -9.32832 1.15957 3.63924 -0.4863 0.22439 0.11945 2.69783 -3.01661 -0 -0 -2.204 0.17995 0 0 0 0 0 0 0 0 0 0 0.17715 0.70158 0.30978 0 -0.29176 0 0.72952 -0.05024 0 -5.43877
LYS_148 -8.07851 1.20123 9.71766 -0.3056 0.02525 0.14089 4.97421 -4.06742 -0.01094 -0.04842 -8.44613 0.00852 0 0 0 0 -0.77528 0 0 0 0 0 0.41585 0.20328 1.73165 0 -0.03788 0 -1.6738 -0.20633 0 -5.23177
ILE_149 -8.68561 1.49554 2.55914 -0.51819 0.68083 0.10305 2.67742 -2.69255 -0 -0 -1.82699 0.10441 0 0 0 0 0 0 0 0 0 0 -0.00964 0.00204 0.62571 0 -0.34251 0 1.0317 0.09146 0 -4.7042
LEU_150 -8.23955 0.80438 2.57084 -0.50964 0.34662 0.12237 2.37085 -2.59131 -0 -0 -1.37175 0.28064 0 0 0 0 0 0 0 0 0 0 0.16777 0.2788 0.37548 0 -0.26402 0 0.72952 0.30746 0 -4.62156
LEU_151 -7.48236 0.61185 2.89178 -0.72512 0.58958 0.30182 2.47849 -2.64815 -0 -0 -2.03383 0.17392 0 0 0 0 0 0 0 0 0 0 0.10702 0.00148 0.94569 0 -0.24844 0 0.72952 0.1189 0 -4.18785
VAL_152 -8.44878 1.16641 3.53529 -0.3148 0.29811 0.07177 3.17853 -2.97058 -0 -0 -2.59593 -0.07133 0 0 0 0 0 0 0 0 0 0 0.10435 0.26039 0.07984 0 -0.25576 0 2.085 0.22758 0 -3.64991
ALA_153 -6.08072 0.41226 3.74509 -0.02125 0 0 2.71226 -2.95587 -0 -0 -2.55917 -0.35682 0 0 0 0 0 0 0 0 0 0 -0.03265 0 0 0 -0.26095 0 2.3386 0.11092 0 -2.9483
ALA_154 -3.34897 0.09938 2.6847 -0.0213 0 0 1.56651 -1.79107 -0 -0 -0.63636 -0.36569 0 0 0 0 0 0 0 0 0 0 -0.0341 0 0 0 -0.11638 0 2.3386 -0.00451 0 0.3708
LEU_155 -6.17288 1.35952 1.73599 -0.50386 0.44189 0.12134 1.5083 -1.86722 -0 -0 -0.93028 0.22512 0 0 0 0 0 0 0 0 0 0 0.25014 0.13549 0.42233 0 -0.25107 0 0.72952 0.03631 0 -2.75937
LEU_156 -6.61105 0.88461 1.99608 -0.51841 0.4737 0.13214 1.45075 -1.93395 -0 -0 -0.83391 0.23328 0 0 0 0 0 0 0 0 0 0 -0.03742 0.00841 0.31784 0 -0.31725 0 0.72952 -0.10348 0 -4.12915
GLY_157 -1.61932 0.05856 2.20478 -5e-05 0 0 1.102 -1.08888 -0 -0 -0.8471 -0.41172 0 0 0 0 0 0 0 0 0 0 -0.04511 0 0 0 -1.38036 0 1.2108 -0.03934 0 -0.85572
THR_158 -4.58047 0.7232 2.41935 -0.18626 0.14737 0.06237 1.36546 -1.67017 -0 -0 -1.32386 -0.77743 0 0 0 -0.21419 0 0 0 0 0 0 0.00658 0.0428 0.63764 0 -0.71945 2.29332 -1.425 0.8413 0 -2.35744
THR_159 -4.14986 0.45676 4.29186 -0.11209 0.07124 0.07499 2.44252 -2.14657 -0.00024 -0.00436 -2.3269 -0.6436 0 0 0 -0.52655 0 0 0 0 0 0 -0.02456 0.03921 0.0329 0 -0.46941 2.28795 -1.425 0.62034 0 -1.51137
VAL_160 -5.25004 0.7481 1.98628 -0.31273 0.26519 0.07191 1.66072 -1.90318 -0 -0 -0.86953 -0.14832 0 0 0 0 0 0 0 0 0 0 -0.07104 0.00022 0.30855 0 -0.18353 0 2.085 -0.15374 0 -1.76613
GLU_161 -4.69655 0.34981 5.08219 -0.46587 0.27213 1.46462 2.03409 -2.42687 -0.02825 -0.14812 -2.05941 -2.9598 0 0 0 0 0 0 0 0 0 0 -0.04544 0.02955 0 4.00466 -0.28421 0 -2.5358 -0.21046 0 -2.62373
GLU_162 -6.63586 0.44364 7.36066 -0.65477 0.19915 1.22384 3.47368 -3.13514 -0.02838 -0.15003 -3.07302 -0.61797 0 0 0 -0.31236 -0.87643 0 0 0 0 0 0.34513 0.00124 0 3.41453 -0.25405 0 -2.5358 -0.40591 0 -2.21785
ALA_163 -5.92874 0.2505 2.64572 -0.02153 0 0 2.45995 -2.56499 -0.00024 -0.00436 -1.90266 -0.36617 0 0 0 0 0 0 0 0 0 0 0.16683 0 0 0 -0.33152 0 2.3386 -0.31834 0 -3.57696
VAL_164 -6.23538 0.58827 3.04711 -0.30822 0.25309 0.07006 2.64263 -2.49341 -0 -0 -1.90905 -0.10852 0 0 0 0 0 0 0 0 0 0 -0.06167 0 0.11442 0 -0.37885 0 2.085 -0.01328 0 -2.7078
TYR_165 -5.67083 0.4161 5.17941 -0.60046 0.18899 0.27957 2.78122 -2.65464 -0 -0 -2.29725 -0.23477 0 0 0 0 0 0 0 0 0 0 0.13313 0.01971 0 2.76035 0.15055 0 0.96414 0.13628 0 1.55148
ARG_166 -8.13453 0.75823 6.70984 -0.44779 0.07862 0.22757 3.47038 -3.27553 -0 -0 -2.98873 0.39756 0 0 0 0 -0.87643 0 0 0 0 0 0.11124 0.47641 2.05709 0 -0.09796 0 -1.281 -0.04881 0 -2.86382
ALA_167 -6.50278 0.59613 3.1488 -0.02159 0 0 2.84942 -2.78988 -0 -0 -2.22441 -0.3806 0 0 0 0 0 0 0 0 0 0 -0.00739 0 0 0 -0.29194 0 2.3386 -0.21114 0 -3.49678
LEU_168 -5.65497 0.51847 5.05192 -0.71587 0.56719 0.28753 2.79149 -2.6544 -0 -0 -2.3674 0.16565 0 0 0 0 0 0 0 0 0 0 0.2388 0.0154 0.9937 0 -0.26837 0 0.72952 -0.13795 0 -0.43929
LYS_169 -4.49768 0.16537 5.32403 -0.30321 0.02613 0.13347 2.38643 -2.4049 -0.00014 -0.00191 -2.19393 0.00237 0 0 0 0 0 0 0 0 0 0 0.23212 0.02347 1.73017 0 0.0088 0 -1.6738 -0.07283 0 -1.11603
LEU_170 -8.92111 1.19097 3.36331 -0.50162 0.33696 0.12408 2.99958 -2.89856 -0.01854 -0.09241 -2.03904 0.21977 0 0 0 0 0 0 0 0 0 0 0.19417 0.24727 0.3841 0 -0.27217 0 0.72952 -0.08112 0 -5.03486
LYS_171 -7.07017 0.98505 6.55067 -0.48361 0.10932 0.3169 3.46764 -3.18701 -0 -0 -2.72279 0.29623 0 0 0 0 0 0 0 0 0 0 0.22364 0.27991 1.99951 0 0.06157 0 -1.6738 0.71957 0 -0.12737
THR_172 -3.09239 0.14038 4.0328 -0.20194 0.13856 0.07276 1.56182 -1.83034 -0 -0 -1.21432 -0.08159 0 0 0 0 0 0 0 0 0 0 0.06353 0.00205 0.07738 0 -0.02644 2.28993 -1.425 1.05096 0 1.55816
LYS_173 -3.52383 0.09889 4.51132 -0.43528 0.07537 0.24941 2.41039 -1.94773 -0 -0 -2.69719 -0.10376 0 0 0 0 -0.4409 0 0 0 0 0 0.30914 0.01094 2.31954 0 -0.05018 0 -1.6738 0.31965 0 -0.56802
LEU_174 -5.54561 0.54104 1.35434 -0.52799 0.52021 0.14309 1.17534 -1.4406 -0 -0 -0.88032 0.17665 0 0 0 0 0 0 0 0 0 0 0.03877 0.09541 0.21276 0 -0.21652 0 0.72952 -0.1296 0 -3.75351
GLY_175 -1.81998 0.08149 2.18495 -5e-05 0 0 1.1906 -1.16411 -0.0017 -0.04207 -0.51336 -0.38191 0 0 0 0 0 0 0 0 0 0 0.05852 0 0 0 -1.09942 0 1.2108 0.00715 0 -0.2891
VAL_176 -6.06537 0.79041 2.33744 -0.31502 0.23439 0.06612 1.65449 -2.00736 -0.01854 -0.09241 -1.18107 -0.22979 0 0 0 0 0 0 0 0 0 0 -0.03197 0.00811 0.14466 0 -0.42763 0 2.085 0.02841 0 -3.02015
SER_177 -4.42554 0.24064 4.82465 -0.0271 0 0.0639 2.99366 -2.28044 -0 -0 -2.49747 -0.50205 0 0 0 -1.66674 0 0 0 0 0 0 -0.02079 0.05848 0.14261 0 -0.47368 0.60202 -1.1772 -0.30011 0 -4.44515
LEU_178 -5.66679 0.6285 2.73979 -0.50221 0.5739 0.11682 2.00452 -2.04174 -0 -0 -0.71345 0.26052 0 0 0 0 0 0 0 0 0 0 -0.01064 0.04687 0.31144 0 -0.28411 0 0.72952 -0.20077 0 -2.00782
GLU_179 -5.68451 0.36952 7.10085 -0.32921 0.03661 0.36832 3.07787 -2.90349 -0 -0 -3.59443 -0.5951 0 0 0 0 -1.24307 0 0 0 0 0 0.32359 0.25203 0 3.67709 -0.21941 0 -2.5358 -0.17515 0 -2.07427
GLN_180 -7.05468 0.39987 7.35021 -0.25626 0.02744 0.19111 4.15258 -3.34131 -0.01513 -0.15658 -3.83492 -0.40542 0 0 0 -1.66674 -0.92009 0 0 0 0 0 0.19494 0.01009 0 2.92707 -0.16857 0 -1.0644 -0.20849 0 -3.83928
ALA_181 -7.16134 1.28176 3.70811 -0.02183 0 0 3.21588 -3.05607 -0 -0 -2.30015 -0.36971 0 0 0 0 0 0 0 0 0 0 0.0162 0 0 0 -0.23181 0 2.3386 -0.14099 0 -2.72133
LEU_182 -8.97863 1.38626 3.72656 -0.49798 0.31768 0.12322 3.03422 -3.01875 -0 -0 -2.4042 0.19925 0 0 0 0 0 0 0 0 0 0 1.33698 0.18464 0.41582 0 -0.26282 0 0.72952 -0.09141 0 -3.79965
ARG_183 -6.86989 0.18127 8.70451 -0.44757 0.06541 0.22579 4.33026 -3.76295 -0.01094 -0.04842 -4.98819 0.39 0 0 0 0 -0.81508 0 0 0 0 0 0.57215 0.12187 2.08821 0 -0.17615 0 -1.281 0.03938 0 -1.68133
ILE_184 -8.82864 1.28539 2.47055 -0.51682 0.63802 0.10326 2.66481 -2.69443 -0 -0 -1.53366 0.07584 0 0 0 0 0 0 0 0 0 0 -0.05105 0.08107 0.53275 0 -0.42042 0 1.0317 0.28472 0 -4.87692
LEU_185 -9.45379 1.11958 2.33824 -0.49848 0.47756 0.11138 2.60165 -2.76517 -0 -0 -1.79642 0.2776 0 0 0 0 0 0 0 0 0 0 0.10892 0.10138 0.50435 0 -0.24297 0 0.72952 0.33041 0 -6.05624
ALA_186 -5.80037 0.80895 3.93134 -0.02091 0 0 2.54921 -2.8098 -0 -0 -2.7235 -0.34137 0 0 0 0 0 0 0 0 0 0 0.08602 0 0 0 -0.16926 0 2.3386 0.12488 0 -2.02622
THR_187 -8.13057 0.65187 7.08372 -0.21291 0.2197 0.07743 4.22651 -3.74043 -0.01435 -0.11877 -3.76038 -0.85961 0 0 0 0 -0.83925 0 0 0 0 0 0.30374 0.04838 0.11333 0 0.02827 5.09358 -1.425 0.2806 0 -0.97412
ALA_188 -6.34496 0.41901 3.8972 -0.02159 0 0 2.99753 -3.05572 -0 -0 -2.72886 -0.34114 0 0 0 0 0 0 0 0 0 0 -0.01898 0 0 0 -0.1908 0 2.3386 0.29949 0 -2.75022
ALA_189 -4.06877 0.41045 2.54235 -0.02252 0 0 1.54196 -1.98172 -0 -0 -0.93784 -0.39069 0 0 0 0 0 0 0 0 0 0 0.05001 0 0 0 -0.20029 0 2.3386 0.00758 0 -0.71088
VAL_190 -5.70376 0.67482 2.3858 -0.31983 0.36235 0.07363 1.88631 -1.99286 -0 -0 -0.96262 -0.17026 0 0 0 0 0 0 0 0 0 0 0.03694 0.06924 0.2292 0 -0.28199 0 2.085 -0.04043 0 -1.66847
LEU_191 -6.14551 0.71269 1.75919 -0.51265 0.56772 0.12599 1.13861 -1.77222 -0 -0 -0.6395 0.24327 0 0 0 0 0 0 0 0 0 0 -0.04334 0.04144 0.32445 0 -0.31277 0 0.72952 -0.07386 0 -3.85697
GLY_192 -1.66534 0.10834 2.19427 -6e-05 0 0 0.98783 -1.09354 -0 -0 -0.69405 -0.38629 0 0 0 0 0 0 0 0 0 0 -0.0578 0 0 0 -1.51101 0 1.2108 0.25192 0 -0.65493
THR_193 -4.95329 0.68703 3.12991 -0.19301 0.14606 0.06626 1.89477 -1.98971 -0.00054 -0.01519 -2.26538 -0.89415 0 0 0 0 -0.23107 0 0 0 0 0 -0.02143 0.01843 0.8121 0 -0.78931 2.55423 -1.425 0.79391 0 -2.67537
THR_194 -4.09611 0.59985 2.82172 -0.21619 0.15928 0.07967 1.96446 -1.8451 -0.01445 -0.07402 -2.30394 -0.81578 0 0 0 0 0 0 0 0 0 0 0.932 0.05077 1.98526 0 -0.5491 2.30586 -1.425 0.39645 0 -0.04436
VAL_195 -5.28343 0.6116 1.24688 -0.30427 0.24071 0.0687 1.53266 -1.67513 -0 -0 -0.94696 -0.09338 0 0 0 0 0 0 0 0 0 0 0.06121 0.02119 0.18785 0 -0.38875 0 2.085 0.0272 0 -2.60892
GLU_196 -4.0872 0.16497 5.07455 -0.42107 0.05805 0.80818 2.75702 -2.30506 -0.01445 -0.07402 -3.26696 -0.47451 0 0 0 0 -0.4409 0 0 0 0 0 0.01397 0.07132 0 3.36071 -0.29404 0 -2.5358 -0.15047 0 -1.75569
GLU_197 -6.37236 0.62123 7.14219 -0.33112 0.05155 0.35479 3.14585 -3.07907 -0 -0 -4.00564 -0.51185 0 0 0 0 -1.09438 0 0 0 0 0 0.18524 0.01791 0 4.46551 -0.20511 0 -2.5358 -0.37386 0 -2.52492
ALA_198 -5.64494 0.29158 2.70469 -0.02293 0 0 2.18586 -2.45062 -0 -0 -1.59495 -0.37259 0 0 0 0 0 0 0 0 0 0 0.21569 0 0 0 -0.38943 0 2.3386 -0.29198 0 -3.03101
VAL_199 -6.75198 0.79859 2.93342 -0.30507 0.24528 0.06828 2.66876 -2.51925 -0 -0 -1.95335 -0.02036 0 0 0 0 0 0 0 0 0 0 -0.06951 0.02865 0.05691 0 -0.35951 0 2.085 0.0206 0 -3.07354
LYS_200 -5.13489 0.22603 5.28174 -0.30591 0.02741 0.13734 2.53585 -2.45869 -0 -0 -1.92898 -0.02689 0 0 0 0 0 0 0 0 0 0 0.206 0.01555 1.78111 0 0.03305 0 -1.6738 0.15419 0 -1.13086
ARG_201 -6.5431 0.26563 6.15605 -0.63056 0.1678 0.35421 2.93687 -2.86436 -0.00054 -0.01519 -3.63202 0.26463 0 0 0 0 -0.86331 0 0 0 0 0 0.05896 0.03836 2.49857 0 -0.12144 0 -1.281 0.03082 0 -3.17961
ALA_202 -6.56705 0.86286 3.2058 -0.02173 0 0 2.94888 -2.78304 -0 -0 -2.50065 -0.35867 0 0 0 0 0 0 0 0 0 0 0.03253 0 0 0 -0.17278 0 2.3386 -0.00177 0 -3.01701
LEU_203 -5.93212 0.35351 4.72789 -0.50318 0.35893 0.12237 2.68216 -2.58333 -0 -0 -2.57352 0.23897 0 0 0 0 0 0 0 0 0 0 0.3969 0.09928 0.3653 0 -0.28029 0 0.72952 -0.08091 0 -1.87853
LYS_204 -4.55947 0.23398 5.4305 -0.3055 0.02707 0.13811 2.51192 -2.45702 -0 -0 -2.21347 -0.01922 0 0 0 0 0 0 0 0 0 0 0.25401 0.02304 1.76457 0 -0.01304 0 -1.6738 -0.15565 0 -1.01398
LEU_205 -7.99435 1.15383 3.41145 -0.71665 0.48007 0.29366 2.77883 -2.73192 -0.01159 -0.06597 -1.73078 0.14174 0 0 0 0 0 0 0 0 0 0 0.18558 0.12971 0.92869 0 -0.25108 0 0.72952 -0.10022 0 -3.36948
LYS_206 -6.72562 0.43703 6.12534 -0.50579 0.10838 0.42217 2.47289 -2.86486 -0.00569 -0.013 -1.09288 0.14146 0 0 0 0 0 0 0 0 0 0 0.07241 0.06717 2.39811 0 -0.01546 0 -1.6738 0.06627 0 -0.58587
THR_207 -2.99161 0.12567 3.94249 -0.20047 0.13118 0.07286 1.50143 -1.80302 -0 -0 -1.00184 -0.12056 0 0 0 0 0 0 0 0 0 0 -0.02521 0.01063 0.14307 0 0.00937 2.28598 -1.425 0.3944 0 1.04938
LYS_208 -3.31799 0.12365 4.35522 -0.43057 0.07498 0.24372 2.472 -1.89248 -0 -0 -2.47359 -0.08151 0 0 0 0 -0.47124 0 0 0 0 0 -0.02928 0.02893 2.21364 0 0.01987 0 -1.6738 0.30332 0 -0.53513
LEU_209 -5.31737 1.3587 2.38624 -0.60656 0.37897 0.15286 1.1581 -1.51774 -0.01159 -0.06597 -2.23041 0.35597 0 0 0 0 0 0 0 0 0 0 -0.04059 0.01931 0.55913 0 -0.37117 0 0.72952 -0.14011 0 -3.20272
GLY:CtermProteinFull_210 -1.38184 0.85709 1.50647 -0.41583 0.04866 1.26554 0.08265 -0.40009 -0 -0 -1.48978 -2.94526 0 0 0 0 0 0 0 0 0 0 0 0 0 0 0 0 1.2108 -0.09434 0 -1.75594
HMM:MP-FE1-connect_211 -18.8503 4.45137 1.06498 -22.6428 20.3221 -2.80961 4.2235 -4.37047 -0 -0 -12.3205 -12.6461 0 0 0 0 -1.93161 0 0.16923 0 0 0.43634 0 0 0 0 0 0 0 0 0 -44.9039
#END_POSE_ENERGIES_TABLE 

# All scores below are weighted scores, not raw scores.
#BEGIN_POSE_ENERGIES_TABLE UM_12_H46E15_penta3_HMM_match_1__DE_2
label fa_atr fa_rep fa_sol fa_intra_atr_xover4 fa_intra_rep_xover4 fa_intra_sol_xover4 lk_ball lk_ball_iso lk_ball_bridge lk_ball_bridge_uncpl fa_elec fa_intra_elec pro_close hbond_sr_bb hbond_lr_bb hbond_bb_sc hbond_sc dslf_fa13 atom_pair_constraint coordinate_constraint angle_constraint dihedral_constraint omega fa_dun_dev fa_dun_rot fa_dun_semi p_aa_pp hxl_tors ref rama_prepro res_type_constraint total
weights 1 0.55 1 1 0.55 1 0.92 -0.38 -0.33 -0.33 1 1 1.25 1 1 1 1 1.25 1 1 1 1 0.48 0.69 0.76 0.78 0.61 1 1 0.5 1 NA
pose -1248.08 144.475 839.404 -94.4892 66.8463 40.4521 512.873 -514.657 -0.770882 -5.16464 -448.555 -63.0037 0 -168.838 -17.4765 -27.2339 -25.5385 0 0.350966 0 0 0.872689 23.8463 16.8135 104.856 95.397 -58.369 58.0924 49.04 11.3721 0 -707.484
VAL:NtermProteinFull_1 -5.2568 2.02091 1.99026 -2.62956 5.80689 2.19029 1.04504 -1.23136 -0.00568854 -0.0130019 -3.24524 0.962174 0 0 0 0 0 0 0 0 0 0 0.0948161 0.0993531 0.130363 0 0 0 2.085 0 0 4.04345
SER_2 -5.45267 1.7351 5.62071 -0.0257638 0 0.0607883 2.9844 -2.25428 -0 -0 -3.92419 -0.606293 0 0 0 -1.82726 0 0 0 0 0 0 0.00454933 0.025915 0.231922 0 -0.367928 0.648378 -1.1772 -0.136842 0 -4.46066
LEU_3 -5.91827 0.334749 2.56666 -0.702418 0.529954 0.263867 1.6582 -1.98489 -0 -0 -0.49134 0.120978 0 0 0 0 0 0 0 0 0 0 -0.0263382 0.0783443 1.05569 0 -0.269456 0 0.729516 -0.108978 0 -2.16373
ASP_4 -5.11385 0.220316 6.70861 -0.11291 0.00866832 0.347335 3.00308 -2.84373 -0.0134392 -0.114509 -3.97811 -0.316843 0 0 0 0 -0.920087 0 0 0 0 0 0.31581 0.0258508 0 2.55261 0.166036 0 -2.2837 0.00819105 0 -2.34068
GLN_5 -7.07554 0.560679 6.22276 -0.25239 0.0295165 0.193514 3.64943 -3.17391 -0 -0 -2.69975 -0.417886 0 0 0 -1.82726 0 0 0 0 0 0 0.0225308 0.0676944 0 2.8567 -0.0641827 0 -1.0644 0.0265043 0 -2.946
ALA_6 -6.92923 0.658642 3.38098 -0.0222133 0 0 3.01042 -2.87711 -0 -0 -2.12561 -0.358905 0 0 0 0 0 0 0 0 0 0 0.0978454 0 0 0 -0.25257 0 2.3386 -0.0173094 0 -3.09647
LEU_7 -9.08871 0.993637 4.61096 -0.477189 0.266569 0.109522 2.9167 -3.1979 -0 -0 -1.86296 0.199028 0 0 0 0 0 0 0 0 0 0 -0.031799 0.604171 0.553012 0 -0.232469 0 0.729516 0.0412361 0 -3.86667
THR_8 -5.27066 0.275685 5.02149 -0.202916 0.131304 0.074799 2.87028 -2.62495 -0 -0 -3.30984 -0.130611 0 0 0 0 0 0 0 0 0 0 0.112343 0.0786473 0.120037 0 0.0135442 2.28532 -1.425 0.327522 0 -1.653
ILE_9 -9.18616 1.62208 2.54907 -0.510842 0.512724 0.101994 2.86319 -2.91364 -0 -0 -1.81671 0.0758424 0 0 0 0 0 0 0 0 0 0 0.0228516 0.388057 0.597997 0 -0.351251 0 1.0317 0.533293 0 -4.4798
LEU_10 -8.32734 0.732491 2.77011 -0.48303 0.272805 0.112703 2.35442 -2.71253 -0 -0 -1.80051 0.228878 0 0 0 0 0 0 0 0 0 0 0.0295237 0.564519 0.61617 0 -0.217229 0 0.729516 0.521053 0 -4.60846
SER_11 -6.16986 0.336297 6.59663 -0.0243757 0 0.022482 3.37533 -3.23396 -0.0143454 -0.118771 -3.73879 -0.304211 0 0 0 0 -0.277281 0 0 0 0 0 0.140374 0.01155 0.46648 0 0.313087 0.685996 -1.1772 0.304037 0 -2.80653
ALA_12 -5.00129 0.37662 3.578 -0.0221139 0 0 2.84952 -2.49335 -0 -0 -2.41479 -0.338872 0 0 0 0 0 0 0 0 0 0 0.226091 0 0 0 -0.323874 0 2.3386 0.0481188 0 -1.17735
ALA_13 -6.24616 0.783376 4.0952 -0.0216778 0 0 3.22819 -3.17253 -0 -0 -3.35682 -0.335336 0 0 0 0 0 0 0 0 0 0 -0.0281019 0 0 0 -0.0715244 0 2.3386 0.127516 0 -2.65926
ALA_14 -4.57111 1.9371 3.25401 -0.0214173 0 0 1.60264 -1.92981 -0 -0 -1.94228 -0.349398 0 0 0 0 0 0 0 0 0 0 -0.0422063 0 0 0 -0.157427 0 2.3386 0.169277 0 0.287981
GLU:MP-OE1-connect_15 -6.1607 3.26575 5.72817 -2.24638 2.46556 2.62789 1.92235 -2.26759 -0 -0 -4.09174 -2.63743 0 0 0 0 -0.90184 0 0.00625551 0 0 0 0.157457 0.111761 0 3.32987 -0.282347 0 -2.5358 -0.20171 0 -1.71047
LEU_16 -5.9774 2.15593 3.47791 -0.764253 0.848126 0.21115 1.5281 -1.9083 -0 -0 -2.20981 0.336443 0 0 0 0 0 0 0 0 0 0 0.248761 0.106051 2.67651 0 -0.286797 0 0.729516 -0.325733 0 0.846209
GLY_17 -1.82944 0.123039 2.39926 -6.13961e-05 0 0 1.08253 -1.21012 -0 -0 -0.987342 -0.364988 0 0 0 0 0 0 0 0 0 0 -0.0602427 0 0 0 -1.51664 0 1.2108 0.448676 0 -0.704523
THR_18 -5.04255 0.686851 3.20915 -0.198067 0.147759 0.0671197 1.79399 -2.05089 -0 -0 -1.44675 -0.855873 0 0 0 -0.195618 0 0 0 0 0 0 0.0682811 0.0486231 0.739419 0 -0.752308 2.30811 -1.425 1.06791 0 -1.82984
THR_19 -4.197 0.455142 4.35284 -0.113105 0.0704056 0.075995 2.4601 -2.17836 -0 -0 -2.29647 -0.63825 0 0 0 -0.756407 0 0 0 0 0 0 0.111937 0.0915117 0.0391914 0 -0.486821 2.29974 -1.425 0.334512 0 -1.80002
VAL_20 -6.04863 1.78674 2.0459 -0.365616 0.299718 0.0880798 1.59653 -2.09049 -0.000391007 -0.00112094 -0.92677 0.115414 0 0 0 0 0 0 0 0 0 0 0.0105336 0.0153584 0.851138 0 0.0259331 0 2.085 -0.204037 0 -0.716706
GLU_21 -5.1068 0.773056 6.2115 -0.45326 0.134218 1.38882 2.67567 -2.81495 -0.0191401 -0.129294 -3.2704 -2.34748 0 0 0 0 -0.471243 0 0 0 0 0 0.193424 0.0986594 0 3.98439 -0.259975 0 -2.5358 -0.232438 0 -2.18105
GLU_22 -6.30592 0.799555 7.80107 -0.442974 0.0580505 0.872217 3.44941 -3.22098 -0.0275603 -0.254766 -4.15283 -0.45441 0 0 0 -0.560789 -0.518695 0 0 0 0 0 0.291148 0.00381389 0 3.47051 -0.286139 0 -2.5358 -0.403674 0 -2.41876
ALA_23 -5.62099 0.312696 2.79663 -0.0222873 0 0 2.28826 -2.5298 -0 -0 -1.80801 -0.381351 0 0 0 0 0 0 0 0 0 0 0.263068 0 0 0 -0.31115 0 2.3386 -0.361956 0 -3.0363
VAL_24 -7.0102 1.22738 3.20501 -0.308739 0.268897 0.0694246 2.79132 -2.62041 -0 -0 -2.13825 0.00390075 0 0 0 0 0 0 0 0 0 0 0.0027017 0.0373393 0.0230541 0 -0.31081 0 2.085 0.195379 0 -2.47899
LYS_25 -5.37431 0.179122 6.75192 -0.472064 0.203913 0.236987 2.96619 -2.93108 -0 -0 -4.27284 0.131518 0 0 0 0 -0.518695 0 0 0 0 0 -0.0328915 0.0298228 2.54134 0 0.00713402 0 -1.6738 0.262027 0 -1.96571
ARG_26 -6.73077 0.559484 6.28996 -0.439485 0.0595029 0.217962 2.79011 -2.99682 -0.00881125 -0.126594 -2.26575 0.405106 0 0 0 0 0 0 0 0 0 0 0.0249671 0.259757 2.11562 0 -0.00370855 0 -1.281 0.111769 0 -1.0187
ALA_27 -6.15653 0.46798 3.30362 -0.0220252 0 0 2.79585 -2.6694 -0 -0 -2.30754 -0.35742 0 0 0 0 0 0 0 0 0 0 -0.00292613 0 0 0 -0.225471 0 2.3386 0.0737 0 -2.76156
LEU_28 -6.01918 0.616358 4.62014 -0.514174 0.50924 0.126217 2.58483 -2.60272 -0 -0 -2.44586 0.266425 0 0 0 0 0 0 0 0 0 0 0.645239 0.0157687 0.341073 0 -0.2947 0 0.729516 -0.178046 0 -1.59986
TRP_29 -6.42302 0.437103 5.45048 -1.27253 0.0679877 0.498082 2.89311 -2.68153 -0 -0 -2.65711 -0.260611 0 0 0 0 0 0 0 0 0 0 0.058441 0.0531318 0 1.73413 -0.228826 0 3.035 0.037223 0 0.741068
LEU_30 -9.30749 1.16477 3.88614 -0.487835 0.400248 0.11384 2.9546 -3.05533 -0.0205153 -0.125537 -2.21919 0.216414 0 0 0 0 0 0 0 0 0 0 -0.0051544 0.30506 0.363888 0 -0.273734 0 0.729516 0.105498 0 -5.25481
LYS_31 -7.35755 0.809448 6.83398 -0.408383 0.0756357 0.202438 3.57059 -3.32732 -0 -0 -2.25036 -0.0673918 0 0 0 0 0 0 0 0 0 0 -0.0117084 0.33337 1.70782 0 0.0351921 0 -1.6738 0.555155 0 -0.972883
THR_32 -3.09838 0.116321 4.07489 -0.202251 0.146409 0.0737453 1.64587 -1.87375 -0 -0 -1.28873 -0.111192 0 0 0 0 0 0 0 0 0 0 0.303252 0.00106627 0.0978868 0 -0.00974311 2.27763 -1.425 0.928825 0 1.65685
LYS_33 -4.39735 0.211589 3.45923 -0.772267 0.315533 0.617359 1.63075 -1.63243 -0 -0 -0.743084 -0.0604033 0 0 0 0 0 0 0 0 0 0 -0.0261031 0.0341461 2.65515 0 -0.00400273 0 -1.6738 0.308585 0 -0.0771026
LEU_34 -4.95794 0.373811 1.82826 -0.53139 0.444468 0.151174 1.25576 -1.50598 -0 -0 -1.29126 0.148676 0 0 0 0 0 0 0 0 0 0 -0.0199657 0.0367865 0.167348 0 -0.189278 0 0.729516 -0.280315 0 -3.64032
GLY_35 -1.78394 0.115228 2.12372 -4.82263e-05 0 0 1.09417 -1.13489 -0.00366449 -0.0757432 -0.304201 -0.390302 0 0 0 0 0 0 0 0 0 0 0.269343 0 0 0 -0.879938 0 1.2108 -0.148298 0 0.0922323
VAL_36 -6.10145 0.983892 2.67814 -0.305722 0.221387 0.0605521 1.73615 -2.07845 -0.0205153 -0.125537 -1.22678 -0.20223 0 0 0 0 0 0 0 0 0 0 0.0333848 0.0126209 0.0464021 0 -0.497642 0 2.085 0.111094 0 -2.58971
SER_37 -4.52461 0.258674 4.8613 -0.0261678 0 0.0615034 2.91032 -2.27293 -0 -0 -2.30824 -0.536145 0 0 0 -1.67646 0 0 0 0 0 0 -0.0126878 0.0313564 0.147107 0 -0.479799 0.620729 -1.1772 -0.135578 0 -4.25883
LEU_38 -6.18746 0.409223 2.62679 -0.69751 0.510508 0.257634 1.57522 -1.99889 -0 -0 -0.0683246 0.125887 0 0 0 0 0 0 0 0 0 0 0.0166254 0.0453924 1.05733 0 -0.26843 0 0.729516 -0.153238 0 -2.01973
GLU_39 -4.70328 0.286599 5.60789 -0.339021 0.0902222 0.405863 2.12983 -2.3876 -0 -0 -1.97811 -0.583612 0 0 0 0 0 0 0 0 0 0 0.141512 0.0100346 0 3.17654 -0.10234 0 -2.5358 0.0303595 0 -0.750912
GLN_40 -6.41425 0.461009 6.46542 -0.254951 0.0237565 0.200617 3.49814 -2.99148 -0.00366449 -0.0757432 -3.49963 -0.388676 0 0 0 -1.67646 -0.520732 0 0 0 0 0 0.369006 0.0805939 0 3.11107 -0.133437 0 -1.0644 0.0332307 0 -2.78058
ALA_41 -6.12584 0.434887 3.19275 -0.0227479 0 0 2.65719 -2.60049 -0 -0 -1.78482 -0.357591 0 0 0 0 0 0 0 0 0 0 -0.0552476 0 0 0 -0.28434 0 2.3386 -0.142402 0 -2.75004
LEU_42 -8.37122 0.878817 3.34958 -0.48725 0.355743 0.114952 2.52172 -2.69694 -0 -0 -1.86984 0.174014 0 0 0 0 0 0 0 0 0 0 0.193862 0.248486 0.386985 0 -0.26821 0 0.729516 -0.210017 0 -4.9498
LYS_43 -5.56944 0.232543 6.17409 -0.307565 0.0253334 0.140752 2.7373 -2.81042 -0 -0 -3.18061 -0.0497861 0 0 0 0 0 0 0 0 0 0 0.407534 0.124566 1.80306 0 -0.0612547 0 -1.6738 -0.246957 0 -2.25465
LEU_44 -7.89593 0.734352 2.64029 -0.721447 0.530797 0.305034 2.74799 -2.62766 -0 -0 -2.08845 0.116208 0 0 0 0 0 0 0 0 0 0 0.463454 0.0549591 1.06886 0 -0.277661 0 0.729516 -0.212034 0 -4.43171
LEU_45 -8.55278 2.0135 3.63199 -0.4979 0.404482 0.12021 2.57215 -2.65717 -0 -0 -2.96856 0.257735 0 0 0 0 0 0 0 0 0 0 0.221511 0.311178 0.450221 0 -0.236268 0 0.729516 0.133586 0 -4.06659
HIS_D:MP-ND1-connect:MP-NE2-connect_46 -8.59499 3.42231 6.45184 -2.99049 2.15879 2.25463 2.78296 -3.162 -0 -0 -6.33346 -0.877073 0 0 0 0 -0.90184 0 0.175483 0 0 0.436345 0.162454 0.0208881 0 1.72608 -0.113072 0 0.134426 0.358598 0 -2.88813
ALA_47 -6.2993 1.42039 3.93093 -0.0220328 0 0 2.65015 -2.53467 -0 -0 -4.045 -0.353695 0 0 0 0 0 0 0 0 0 0 0.223633 0 0 0 -0.247211 0 2.3386 0.153144 0 -2.78507
ALA_48 -6.01683 0.338676 4.23156 -0.022416 0 0 3.34051 -3.01567 -0.00157727 -0.0139632 -2.83285 -0.358983 0 0 0 0 0 0 0 0 0 0 0.490352 0 0 0 -0.232506 0 2.3386 -0.0819861 0 -1.83708
ALA_49 -3.48769 0.108977 2.6787 -0.022752 0 0 1.55483 -1.86415 -0 -0 -0.779344 -0.347197 0 0 0 0 0 0 0 0 0 0 0.331558 0 0 0 -0.335891 0 2.3386 -0.193552 0 -0.0179128
VAL_50 -6.00043 0.470082 0.986458 -0.309605 0.246722 0.0709066 1.56589 -1.84583 -0 -0 -0.647567 -0.130826 0 0 0 0 0 0 0 0 0 0 -0.0474953 0.012888 0.217036 0 -0.292696 0 2.085 -0.159752 0 -3.77922
LEU_51 -7.87913 1.20771 2.03951 -0.506745 0.353081 0.125464 1.48129 -2.30263 -0.0194424 -0.118112 -0.610048 0.236649 0 0 0 0 0 0 0 0 0 0 -0.0286533 0.296991 0.356134 0 -0.296897 0 0.729516 -0.059306 0 -4.99461
GLY_52 -1.70284 0.115397 2.21299 -5.2277e-05 0 0 1.02077 -1.13175 -0 -0 -0.87291 -0.391918 0 0 0 0 0 0 0 0 0 0 0.153258 0 0 0 -1.44657 0 1.2108 -0.331476 0 -1.1643
THR_53 -4.7549 0.459312 4.25829 -0.106507 0.0827719 0.069362 1.96467 -2.11744 -0.0163156 -0.14882 -2.08394 -0.444338 0 0 0 0 0 0 0 0 0 0 0.299963 0.0965197 0.197204 0 -0.747717 2.29011 -1.425 -0.264646 0 -2.39142
THR_54 -5.0207 0.221486 6.12522 -0.113552 0.0827343 0.0750364 3.74232 -2.73353 -0.000721108 -0.00923993 -3.67823 -0.517621 0 0 0 -1.60061 0 0 0 0 0 0 -0.0258579 0.150302 0.0481276 0 -0.41297 2.41868 -1.425 -0.152943 0 -2.82707
VAL_55 -6.95863 1.3986 2.18316 -0.263156 0.262422 0.0423343 1.75714 -2.22202 -0 -0 -0.747764 0.520527 0 0 0 0 0 0 0 0 0 0 0.185802 0.46082 0.721227 0 0.0717499 0 2.085 -0.179177 0 -0.681963
GLU_56 -5.08223 0.661863 5.82997 -0.455743 0.205125 1.42702 2.37584 -2.63812 -0.0298181 -0.15599 -2.10386 -2.82462 0 0 0 0 0 0 0 0 0 0 0.0949478 0.0107907 0 3.98748 -0.174155 0 -2.5358 -0.158358 0 -1.56566
GLU_57 -6.52706 0.537066 7.90072 -0.205 0.0184683 0.28832 3.85169 -3.33791 -0.0298181 -0.15599 -3.5528 -0.477709 0 0 0 -1.60061 0 0 0 0 0 0 -0.0500086 0.0531073 0 3.95861 -0.293258 0 -2.5358 -0.34091 0 -2.49888
ALA_58 -6.09044 0.314352 3.22628 -0.0218657 0 0 2.66468 -2.7179 -0.00142073 -0.0118433 -1.98553 -0.36684 0 0 0 0 0 0 0 0 0 0 0.00121545 0 0 0 -0.302899 0 2.3386 -0.357685 0 -3.31131
VAL_59 -6.72975 0.724026 3.76971 -0.308878 0.24889 0.070261 3.06434 -2.81777 -0 -0 -1.95983 -0.13874 0 0 0 0 0 0 0 0 0 0 -0.0457082 0.0610617 0.167007 0 -0.386547 0 2.085 -0.0455124 0 -2.24243
LYS_60 -5.34783 0.375269 5.58698 -0.30146 0.0256202 0.129064 2.635 -2.59635 -0 -0 -1.83867 -0.00560055 0 0 0 0 0 0 0 0 0 0 0.131364 0.0726544 1.74427 0 0.0230487 0 -1.6738 0.1152 0 -0.92524
ARG_61 -7.78651 1.35122 6.15035 -0.620882 0.0915397 0.362577 2.80164 -3.22628 -0.0334812 -0.250365 -2.23285 0.47851 0 0 0 0 0 0 0 0 0 0 0.0985021 0.0609273 2.40006 0 -0.0834909 0 -1.281 -0.0189845 0 -1.73852
ALA_62 -6.91674 0.966477 3.84553 -0.0216049 0 0 3.473 -3.09543 -0 -0 -2.79688 -0.356138 0 0 0 0 0 0 0 0 0 0 -0.033668 0 0 0 -0.28598 0 2.3386 -0.176549 0 -3.05938
LEU_63 -6.44474 0.850999 4.72134 -0.495165 0.387437 0.119663 2.632 -2.65689 -0 -0 -2.54074 0.223444 0 0 0 0 0 0 0 0 0 0 0.11942 0.37319 0.386833 0 -0.26926 0 0.729516 -0.116092 0 -1.97906
LYS_64 -4.02941 0.17694 4.81951 -0.302756 0.0273039 0.132822 2.08339 -2.17381 -0 -0 -1.5642 0.00267853 0 0 0 0 0 0 0 0 0 0 0.0207288 0.013075 1.79215 0 0.0399028 0 -1.6738 0.0254206 0 -0.61005
LEU_65 -8.527 0.992776 3.3947 -0.706373 0.693449 0.272313 2.71503 -2.70797 -0 -0 -1.99949 0.143598 0 0 0 0 0 0 0 0 0 0 0.245326 0.0495552 1.21064 0 -0.288318 0 0.729516 -0.0550318 0 -3.83728
LYS_66 -8.39827 1.51716 7.34482 -0.498915 0.121767 0.384626 3.78379 -3.59285 -0.0107495 -0.0276675 -3.35578 0.252418 0 0 0 0 0 0 0 0 0 0 0.073053 0.325881 2.05185 0 0.0233426 0 -1.6738 0.486496 0 -1.19283
THR_67 -2.74736 0.128962 3.75898 -0.206643 0.173057 0.0759282 1.28104 -1.734 -0 -0 -0.938195 -0.129808 0 0 0 0 0 0 0 0 0 0 -0.0359881 0.00103989 0.144175 0 -0.00349576 2.28587 -1.425 0.778941 0 1.4075
LYS_68 -3.92673 0.233591 4.38852 -0.430601 0.0779858 0.242369 2.15105 -1.9657 -0 -0 -2.22749 -0.0964045 0 0 0 0 0 0 0 0 0 0 0.0266243 0.00499507 2.03227 0 0.00974437 0 -1.6738 0.218388 0 -0.935168
LEU_69 -5.56218 0.642934 1.34309 -0.517951 0.472163 0.134024 1.03839 -1.41591 -0 -0 -0.638988 0.1984 0 0 0 0 0 0 0 0 0 0 0.0998368 0.0264975 0.239802 0 -0.279469 0 0.729516 -0.0622782 0 -3.55212
GLY_70 -1.79069 0.0783974 2.12363 -5.46416e-05 0 0 0.996329 -1.12657 -0.000250232 -0.00817182 -0.524181 -0.373264 0 0 0 0 0 0 0 0 0 0 0.0495381 0 0 0 -1.33859 0 1.2108 0.479597 0 -0.223485
VAL_71 -6.30655 1.33311 2.08652 -0.303037 0.202125 0.0576635 1.70226 -1.93781 -0.0107495 -0.0276675 -1.53626 -0.0618211 0 0 0 0 0 0 0 0 0 0 0.0309553 0.0323702 0.0116863 0 -0.393971 0 2.085 0.942477 0 -2.0937
SER_72 -4.97859 0.349325 5.37314 -0.0270874 0 0.0640631 3.13017 -2.52448 -0.00670209 -0.0710233 -2.62879 -0.556664 0 0 0 -1.46985 0 0 0 0 0 0 0.0657201 0.178927 0.164589 0 -0.460384 0.610294 -1.1772 0.201221 0 -3.76331
LEU_73 -5.72855 0.522313 2.40881 -0.705436 0.497353 0.269519 1.67069 -1.8931 -0 -0 -0.543593 0.141093 0 0 0 0 0 0 0 0 0 0 0.215199 0.0184645 0.939138 0 -0.250504 0 0.729516 -0.139649 0 -1.84875
GLU_74 -3.59196 0.0601858 4.55965 -0.218307 0.0272781 0.301908 2.19048 -2.0365 -0 -0 -2.80083 -0.594136 0 0 0 0 -0.520732 0 0 0 0 0 0.0452748 0.017389 0 3.00183 -0.267992 0 -2.5358 -0.137959 0 -2.50022
GLN_75 -7.73851 0.883498 7.47939 -0.264764 0.0530389 0.212006 4.31667 -3.47632 -0.00695232 -0.0791952 -3.72226 -0.510896 0 0 0 -1.46985 -0.890493 0 0 0 0 0 0.117208 0.200578 0 2.73184 -0.0165117 0 -1.0644 -0.112626 0 -3.35855
ALA_76 -7.22526 0.916536 3.70265 -0.022599 0 0 3.07351 -3.07477 -0 -0 -2.45771 -0.376955 0 0 0 0 0 0 0 0 0 0 0.013023 0 0 0 -0.163039 0 2.3386 0.0981402 0 -3.17787
LEU_77 -7.54519 0.513309 3.31341 -0.704904 0.480957 0.271657 2.51091 -2.80656 -0 -0 -2.18562 0.130719 0 0 0 0 0 0 0 0 0 0 0.0844496 0.0341882 1.01319 0 -0.271264 0 0.729516 0.0115372 0 -4.4197
THR_78 -6.83324 0.921291 5.50809 -0.200752 0.118707 0.0733735 3.45527 -3.0501 -0 -0 -3.91574 -0.112854 0 0 0 0 0 0 0 0 0 0 0.0131612 0.097244 0.0854222 0 -0.023292 2.28678 -1.425 0.300486 0 -2.70115
ILE_79 -9.43362 1.48338 2.94835 -0.507244 0.482639 0.100429 2.85268 -2.9503 -0 -0 -2.09277 0.0422685 0 0 0 0 0 0 0 0 0 0 -0.0530585 0.26401 0.598152 0 -0.42644 0 1.0317 0.455084 0 -5.20475
LEU_80 -8.90571 1.35645 3.83973 -0.612374 0.299726 0.188825 2.78056 -3.1037 -0 -0 -1.46894 0.171873 0 0 0 0 0 0 0 0 0 0 0.0637781 1.35688 0.751628 0 -0.163266 0 0.729516 0.703368 0 -2.01165
ALA_81 -6.21945 0.775395 2.5491 -0.0233138 0 0 2.55504 -2.67041 -0 -0 -1.99178 -0.373023 0 0 0 0 0 0 0 0 0 0 0.217826 0 0 0 -0.0264862 0 2.3386 0.369438 0 -2.49906
THR_82 -8.20614 0.613447 5.07033 -0.209899 0.189313 0.0768022 3.7516 -3.37054 -0 -0 -3.11882 -0.202792 0 0 0 0 0 0 0 0 0 0 0.277524 0.0056741 0.0890553 0 -0.00319354 2.38993 -1.425 0.0901026 0 -3.98261
ALA_83 -6.27626 0.537936 3.98105 -0.0224255 0 0 3.19974 -3.10592 -0 -0 -3.03566 -0.368615 0 0 0 0 0 0 0 0 0 0 0.309318 0 0 0 -0.291085 0 2.3386 0.229036 0 -2.50429
ALA_84 -3.48074 0.122133 2.46706 -0.0225588 0 0 1.41433 -1.844 -0 -0 -0.475375 -0.355446 0 0 0 0 0 0 0 0 0 0 0.344103 0 0 0 -0.306347 0 2.3386 -0.164423 0 0.0373334
ALA_85 -4.32844 0.618562 1.50185 -0.0232685 0 0 1.48787 -1.77589 -0 -0 -0.68351 -0.342052 0 0 0 0 0 0 0 0 0 0 0.00694477 0 0 0 -0.196081 0 2.3386 -0.283529 0 -1.67894
LEU_86 -6.10553 0.705316 1.56952 -0.490237 0.49102 0.116612 1.3825 -1.7525 -0 -0 -0.162558 0.177848 0 0 0 0 0 0 0 0 0 0 -0.0396742 0.296427 0.355231 0 -0.271593 0 0.729516 -0.179716 0 -3.17781
GLY_87 -1.62756 0.106442 2.12948 -6.05567e-05 0 0 0.95342 -1.06548 -0.000806318 -0.00705159 -0.584461 -0.384313 0 0 0 0 0 0 0 0 0 0 -0.0630036 0 0 0 -1.51623 0 1.2108 0.331018 0 -0.517807
THR_88 -4.75053 0.847536 3.25547 -0.180664 0.132624 0.0631505 1.67568 -1.9549 -0.00104334 -0.0118843 -2.4385 -0.942736 0 0 0 0 -0.270872 0 0 0 0 0 -0.0768118 0.148563 0.396533 0 -0.618459 2.2912 -1.425 1.34529 0 -2.51535
THR_89 -4.23314 0.558363 4.34136 -0.110887 0.0660596 0.0729629 2.39798 -2.18861 -0.0052409 -0.0891263 -2.6582 -0.712457 0 0 0 -0.413786 0 0 0 0 0 0 -0.0168075 0.0353942 0.0444002 0 -0.517033 2.28768 -1.425 0.873569 0 -1.69253
VAL_90 -6.21644 1.18626 2.38866 -0.272719 0.220144 0.0441418 1.83845 -2.21045 -0 -0 -0.971935 0.507092 0 0 0 0 0 0 0 0 0 0 -0.0374821 0.00726 0.655648 0 0.0912796 0 2.085 -0.161159 0 -0.846251
GLU_91 -5.08602 0.80971 6.74573 -0.454238 0.185813 1.41752 2.86906 -2.90571 -0.0274485 -0.164709 -4.17267 -2.74209 0 0 0 0 0 0 0 0 0 0 0.108826 0.0389159 0 4.01115 -0.191873 0 -2.5358 -0.182792 0 -2.27662
GLU_92 -6.27962 0.285706 7.44159 -0.346161 0.0817528 0.417313 3.31192 -3.12906 -0.0329264 -0.258668 -4.01607 -0.585712 0 0 0 -0.413786 -1.27531 0 0 0 0 0 0.175448 0.00175647 0 4.07352 -0.263199 0 -2.5358 -0.324019 0 -3.67132
ALA_93 -5.92311 0.169646 2.16508 -0.0221846 0 0 2.37027 -2.43254 -0 -0 -1.56641 -0.383381 0 0 0 0 0 0 0 0 0 0 0.0915944 0 0 0 -0.327779 0 2.3386 -0.255061 0 -3.77526
VAL_94 -6.66687 1.10774 3.54286 -0.304569 0.212989 0.068277 2.87492 -2.66144 -0 -0 -2.33117 -0.0630457 0 0 0 0 0 0 0 0 0 0 -0.0423167 0.0674434 0.0446959 0 -0.384714 0 2.085 0.142272 0 -2.30793
LYS_95 -5.13533 0.285324 5.33122 -0.306659 0.0247609 0.135424 2.59446 -2.48195 -0 -0 -1.79978 0.00511793 0 0 0 0 0 0 0 0 0 0 0.0447248 0.12749 1.72408 0 0.0100472 0 -1.6738 0.20384 0 -0.911017
ARG_96 -6.84206 0.42916 6.17692 -0.627287 0.166795 0.351587 3.24719 -2.90912 -0 -0 -3.35818 0.267329 0 0 0 0 -1.00444 0 0 0 0 0 -0.029863 0.0245663 2.52991 0 -0.0604404 0 -1.281 -0.0247151 0 -2.94364
ALA_97 -6.98638 1.2021 3.46109 -0.0218981 0 0 3.25361 -2.98625 -0 -0 -2.31507 -0.381723 0 0 0 0 0 0 0 0 0 0 0.0165119 0 0 0 -0.253083 0 2.3386 -0.149514 0 -2.82201
LEU_98 -6.42865 0.858248 4.99523 -0.515117 0.456654 0.129596 2.7223 -2.78653 -0 -0 -1.58183 0.260767 0 0 0 0 0 0 0 0 0 0 0.423416 0.0449118 0.297596 0 -0.309023 0 0.729516 -0.202247 0 -0.905166
LYS_99 -4.2889 0.303216 5.23688 -0.305235 0.0276242 0.136273 2.56783 -2.37406 -0 -0 -1.62894 -0.0139783 0 0 0 0 0 0 0 0 0 0 0.182935 0.00668271 1.7606 0 0.0144741 0 -1.6738 -0.1409 0 -0.189295
LEU_100 -8.81968 1.21048 3.43847 -0.489104 0.356597 0.114289 2.95906 -2.89691 -0.0257298 -0.139055 -2.07788 0.212929 0 0 0 0 0 0 0 0 0 0 -0.0459176 0.259628 0.361726 0 -0.28226 0 0.729516 -0.111011 0 -5.24486
LYS_101 -7.56067 0.714932 6.56294 -0.396005 0.0643851 0.183934 3.67104 -3.30944 -0 -0 -2.50609 -0.0457456 0 0 0 0 0 0 0 0 0 0 0.12753 0.173286 1.70704 0 0.0395041 0 -1.6738 0.517673 0 -1.72949
THR_102 -2.846 0.103776 3.49336 -0.116788 0.0632225 0.0590262 1.42653 -1.70674 -0 -0 -0.178946 -1.29342 0 0 0 0 0 0 0 0 0 0 0.149824 0.026125 0.258938 0 -0.138252 2.29326 -1.425 0.451609 0 0.620538
LYS_103 -3.47306 0.21322 3.41928 -0.430093 0.0732547 0.237862 1.59552 -1.58352 -0 -0 -0.205108 -0.0715208 0 0 0 0 0 0 0 0 0 0 0.0365926 0.0195823 2.21449 0 -0.0641087 0 -1.6738 0.0292385 0 0.337835
LEU_104 -5.53652 0.485621 1.11456 -0.530198 0.466766 0.151768 1.1483 -1.38556 -0 -0 -1.12668 0.139271 0 0 0 0 0 0 0 0 0 0 0.0201482 0.0605992 0.196046 0 -0.178824 0 0.729516 -0.0675483 0 -4.31274
GLY_105 -1.71599 0.0916453 2.00986 -4.6514e-05 0 0 1.08199 -1.08291 -0.000425682 -0.0131349 -0.162741 -0.373798 0 0 0 0 0 0 0 0 0 0 0.295776 0 0 0 -0.851859 0 1.2108 -0.150511 0 0.338664
VAL_106 -6.06279 0.627364 2.38589 -0.309123 0.222484 0.0627 1.8058 -2.02646 -0.0257298 -0.139055 -1.22972 -0.210051 0 0 0 0 0 0 0 0 0 0 -0.00236233 0.0081432 0.0740532 0 -0.495981 0 2.085 0.00623521 0 -3.22361
SER_107 -4.57201 0.214916 5.00258 -0.0262789 0 0.0618503 2.991 -2.35179 -0 -0 -2.46923 -0.507739 0 0 0 -1.72518 0 0 0 0 0 0 -0.0212925 0.0517879 0.138246 0 -0.482547 0.619597 -1.1772 -0.225126 0 -4.47842
LEU_108 -6.0898 0.379406 2.61039 -0.695204 0.428356 0.253676 1.8917 -2.0298 -0 -0 -0.35522 0.123771 0 0 0 0 0 0 0 0 0 0 -0.0366999 0.0770206 0.955368 0 -0.235902 0 0.729516 -0.0490683 0 -2.0425
GLU_109 -4.71086 0.427508 4.9783 -0.21539 0.034071 0.314928 2.26943 -2.24908 -0 -0 -1.74506 -0.609467 0 0 0 0 -0.890493 0 0 0 0 0 0.709957 0.116938 0 3.61759 -0.207053 0 -2.5358 -0.0245856 0 -0.719066
GLN_110 -6.83932 0.59326 6.8246 -0.258363 0.0387497 0.210062 3.60794 -3.15228 -0.000425682 -0.0131349 -3.35375 -0.403679 0 0 0 -1.72518 -0.662402 0 0 0 0 0 0.175736 0.105524 0 2.85451 -0.204363 0 -1.0644 -0.20752 0 -3.47443
ALA_111 -7.12577 1.62476 3.45012 -0.0223567 0 0 3.11513 -2.98113 -0 -0 -1.9285 -0.386996 0 0 0 0 0 0 0 0 0 0 0.00643401 0 0 0 -0.220173 0 2.3386 -0.114704 0 -2.24459
LEU_112 -9.88856 1.43084 3.78945 -0.494524 0.25725 0.118331 3.04818 -3.14322 -0 -0 -2.29562 0.208384 0 0 0 0 0 0 0 0 0 0 1.0295 0.410499 0.308509 0 -0.303981 0 0.729516 -0.127192 0 -4.92263
TRP_113 -9.67948 1.15056 4.59488 -1.29417 0.0507688 0.641833 3.24923 -3.23561 -1.0501e-05 -3.82571e-05 -2.07844 -0.265767 0 0 0 0 0 0 0 0 0 0 0.192675 0.0506334 0 2.10525 -0.243556 0 3.035 0.0418001 0 -1.68444
ILE_114 -8.49849 1.37501 2.43936 -0.515417 0.599109 0.103059 2.68313 -2.61722 -0 -0 -2.07218 0.0869195 0 0 0 0 0 0 0 0 0 0 -0.0111821 0.102832 0.659698 0 -0.282373 0 1.0317 0.522564 0 -4.39348
LEU_115 -8.99856 0.930569 2.22899 -0.507634 0.449017 0.120324 2.6337 -2.70144 -0 -0 -1.50802 0.26419 0 0 0 0 0 0 0 0 0 0 -0.0398302 0.163843 0.400707 0 -0.265483 0 0.729516 0.437952 0 -5.66217
ALA_116 -5.56963 0.229462 2.5929 -0.0202996 0 0 2.63408 -2.51254 -0 -0 -2.1642 -0.337428 0 0 0 0 0 0 0 0 0 0 0.00514302 0 0 0 -0.0630195 0 2.3386 0.15535 0 -2.71158
VAL_117 -7.61558 0.879425 3.30715 -0.312643 0.289108 0.0710164 2.9629 -2.86635 -0 -0 -2.46694 -0.0865611 0 0 0 0 0 0 0 0 0 0 0.0230042 0.0722836 0.132312 0 -0.36064 0 2.085 0.220181 0 -3.66634
ALA_118 -5.76238 0.181486 3.96694 -0.0215337 0 0 2.85423 -2.85629 -0.00105283 -0.00741881 -2.489 -0.365674 0 0 0 0 0 0 0 0 0 0 0.28808 0 0 0 -0.311697 0 2.3386 0.0829191 0 -2.10279
ALA_119 -4.09963 0.359757 2.33345 -0.0230839 0 0 1.53309 -1.98035 -0 -0 -0.781104 -0.356997 0 0 0 0 0 0 0 0 0 0 0.618096 0 0 0 -0.197808 0 2.3386 -0.0780573 0 -0.334029
ALA_120 -3.89958 0.203995 1.37767 -0.0236915 3.51552e-07 0 1.32299 -1.621 -0 -0 -0.601237 -0.36701 0 0 0 0 0 0 0 0 0 0 -0.01566 0 0 0 -0.221542 0 2.3386 -0.311444 0 -1.81792
LEU_121 -6.5312 0.624257 2.04164 -0.512688 0.596681 0.124786 1.46877 -1.99673 -0 -0 -1.0768 0.252693 0 0 0 0 0 0 0 0 0 0 -0.0269121 0.0398498 0.355735 0 -0.286777 0 0.729516 -0.318478 0 -4.51566
GLY_122 -1.71763 0.0960833 2.18335 -5.54489e-05 0 0 1.00753 -1.12215 -0 -0 -0.789826 -0.395199 0 0 0 0 0 0 0 0 0 0 -0.0293559 0 0 0 -1.43857 0 1.2108 -0.102801 0 -1.09783
THR_123 -4.20994 0.203059 3.9202 -0.105385 0.0742931 0.0667051 1.3351 -1.90505 -0.00568684 -0.0259378 -1.64691 -0.488031 0 0 0 0 0 0 0 0 0 0 0.042016 0.0183033 0.22736 0 -0.79616 2.29767 -1.425 0.149453 0 -2.27394
THR_124 -3.69511 0.1168 4.65414 -0.113017 0.0601064 0.0754609 2.42427 -2.09989 -0.0176093 -0.126971 -2.45842 -0.525407 0 0 0 -0.460952 0 0 0 0 0 0 0.0195329 0.0180053 0.0451028 0 -0.374907 2.28653 -1.425 0.0133051 0 -1.58404
VAL_125 -5.2506 0.599287 2.09996 -0.305306 0.217813 0.0688988 1.60313 -1.90291 -0 -0 -0.894266 -0.0939207 0 0 0 0 0 0 0 0 0 0 -0.0388912 0.000727664 0.150112 0 -0.290097 0 2.085 -0.0990033 0 -2.05006
GLU_126 -4.601 0.251051 5.58113 -0.467897 0.274523 1.47496 1.96025 -2.44174 -0.0279709 -0.148999 -2.07498 -2.87624 0 0 0 0 0 0 0 0 0 0 -0.0178231 0.0527446 0 3.98489 -0.239949 0 -2.5358 -0.129967 0 -1.98282
GLU_127 -6.15399 0.276509 7.6716 -0.328278 0.0593555 0.38162 3.46358 -3.14759 -0.046157 -0.268103 -3.38905 -0.572732 0 0 0 -0.460952 -1.02203 0 0 0 0 0 -0.0357371 0.002152 0 3.38194 -0.150021 0 -2.5358 -0.27321 0 -3.14689
ALA_128 -5.35996 0.190014 2.96097 -0.0208711 0 0 2.36428 -2.4481 -0.00635992 -0.0414135 -1.67841 -0.359435 0 0 0 0 0 0 0 0 0 0 -0.0323178 0 0 0 -0.268559 0 2.3386 -0.121162 0 -2.48274
VAL_129 -7.30344 0.944063 2.80485 -0.303703 0.230476 0.0676077 2.81909 -2.6308 -0 -0 -2.02554 -0.03223 0 0 0 0 0 0 0 0 0 0 -0.0595986 0.0173658 0.0481589 0 -0.398355 0 2.085 0.178729 0 -3.55832
LYS_130 -5.32355 0.291674 5.4858 -0.307039 0.0264329 0.139304 2.58755 -2.53658 -0 -0 -1.96352 0.00690649 0 0 0 0 0 0 0 0 0 0 0.141203 0.0548489 1.72681 0 0.0025963 0 -1.6738 0.126924 0 -1.21445
ARG_131 -6.43266 0.497212 6.08191 -0.627149 0.173614 0.347896 3.19861 -2.82297 -0 -0 -3.46473 0.260147 0 0 0 0 -1.02203 0 0 0 0 0 0.00605376 0.0184815 2.52594 0 -0.0657889 0 -1.281 -0.114611 0 -2.72108
ALA_132 -7.25719 1.33816 3.42911 -0.0218253 0 0 3.17211 -3.05429 -0.00230261 -0.0150273 -2.40444 -0.361065 0 0 0 0 0 0 0 0 0 0 0.0951634 0 0 0 -0.212465 0 2.3386 -0.162739 0 -3.11821
LEU_133 -6.47335 0.750493 4.65326 -0.513037 0.419515 0.131078 2.64024 -2.65355 -0 -0 -2.39189 0.259125 0 0 0 0 0 0 0 0 0 0 0.5677 0.167592 0.284621 0 -0.302839 0 0.729516 -0.183124 0 -1.91466
LYS_134 -4.71442 0.249625 5.56651 -0.302851 0.0283659 0.132403 2.46908 -2.45049 -0 -0 -1.99688 0.00667754 0 0 0 0 0 0 0 0 0 0 0.165164 0.00746703 1.80302 0 0.0469491 0 -1.6738 -0.00223636 0 -0.665416
LEU_135 -8.49592 0.94509 3.45152 -0.493354 0.417258 0.115211 2.86155 -2.80726 -0.0159649 -0.11157 -2.20521 0.228702 0 0 0 0 0 0 0 0 0 0 -0.0220705 0.153473 0.376729 0 -0.274423 0 0.729516 0.0306052 0 -5.11612
LYS_136 -7.45655 0.891758 6.61454 -0.483439 0.0924876 0.348798 3.4053 -3.22709 -0 -0 -2.48058 0.21752 0 0 0 0 0 0 0 0 0 0 -0.00867567 0.0901742 2.10303 0 0.0368022 0 -1.6738 0.43237 0 -1.09736
THR_137 -2.93495 0.0949012 3.79892 -0.205257 0.168595 0.0750825 1.40579 -1.7271 -0 -0 -1.16651 -0.0612762 0 0 0 0 0 0 0 0 0 0 0.136004 7.9519e-05 0.0975978 0 -0.00912125 2.29222 -1.425 0.829022 0 1.369
LYS_138 -3.32437 0.106555 3.35919 -0.305745 0.0272785 0.140531 1.4341 -1.53953 -0 -0 -0.471884 -0.0294912 0 0 0 0 0 0 0 0 0 0 0.0382986 0.0276646 1.8338 0 -0.0783031 0 -1.6738 0.26075 0 -0.194965
LEU_139 -5.06865 0.500931 1.25667 -0.532468 0.511893 0.147676 1.21683 -1.39428 -0 -0 -1.08817 0.176589 0 0 0 0 0 0 0 0 0 0 0.0763653 0.0636413 0.190604 0 -0.200355 0 0.729516 -0.292625 0 -3.70583
GLY_140 -1.65615 0.0833738 1.96836 -4.80411e-05 0 0 0.934276 -1.05323 -2.43909e-05 -0.000915974 -0.298024 -0.367986 0 0 0 0 0 0 0 0 0 0 0.131713 0 0 0 -1.11489 0 1.2108 0.00471301 0 -0.15804
VAL_141 -5.79756 0.718526 2.13085 -0.30654 0.217904 0.06079 1.64506 -1.88338 -0.0159649 -0.11157 -1.30984 -0.163128 0 0 0 0 0 0 0 0 0 0 0.0143904 0.00295964 0.0441317 0 -0.494596 0 2.085 0.259956 0 -2.90302
SER_142 -4.65468 0.256128 4.95544 -0.0275023 0 0.0647011 2.96835 -2.32878 -0 -0 -2.54265 -0.50704 0 0 0 -1.49315 0 0 0 0 0 0 -0.020966 0.0949612 0.157388 0 -0.459185 0.603847 -1.1772 -0.133222 0 -4.24356
LEU_143 -6.60294 0.400842 2.11348 -0.705361 0.524301 0.268819 1.80764 -1.98059 -0 -0 -0.788936 0.136772 0 0 0 0 0 0 0 0 0 0 -0.0535425 0.016407 1.08055 0 -0.273864 0 0.729516 -0.198525 0 -3.52543
GLU_144 -5.52116 0.359552 5.74251 -0.202922 0.0184404 0.274496 2.42886 -2.54306 -1.0501e-05 -3.82571e-05 -2.02322 -0.491345 0 0 0 0 -0.662402 0 0 0 0 0 0.0792821 0.00937998 0 4.46601 -0.163861 0 -2.5358 -0.0782979 0 -0.843588
GLN_145 -7.5678 0.549363 7.40596 -0.263259 0.0536356 0.210729 3.69646 -3.34139 -2.43909e-05 -0.000915974 -3.44057 -0.482846 0 0 0 -1.49315 -0.467787 0 0 0 0 0 0.387595 0.177986 0 2.67054 -0.159619 0 -1.0644 -0.120539 0 -3.25005
ALA_146 -7.09968 1.21707 3.36717 -0.0213106 0 0 2.85153 -2.94645 -0 -0 -1.79439 -0.352146 0 0 0 0 0 0 0 0 0 0 0.35198 0 0 0 -0.178156 0 2.3386 -0.0415774 0 -2.30735
LEU_147 -9.32832 1.15957 3.63924 -0.486297 0.224389 0.119453 2.69783 -3.01661 -0 -0 -2.204 0.179948 0 0 0 0 0 0 0 0 0 0 0.177152 0.701581 0.30978 0 -0.291764 0 0.729516 -0.0502361 0 -5.43877
LYS_148 -8.07851 1.20123 9.71766 -0.305596 0.0252506 0.140893 4.97421 -4.06742 -0.0109448 -0.0484207 -8.44613 0.00851712 0 0 0 0 -0.775282 0 0 0 0 0 0.415853 0.203278 1.73165 0 -0.0378798 0 -1.6738 -0.206331 0 -5.23177
ILE_149 -8.68561 1.49554 2.55914 -0.518194 0.680828 0.103045 2.67742 -2.69255 -0 -0 -1.82699 0.104414 0 0 0 0 0 0 0 0 0 0 -0.0096362 0.00203692 0.625708 0 -0.342514 0 1.0317 0.0914617 0 -4.7042
LEU_150 -8.23955 0.804381 2.57084 -0.509642 0.346618 0.122367 2.37085 -2.59131 -0 -0 -1.37175 0.280642 0 0 0 0 0 0 0 0 0 0 0.167772 0.278804 0.375476 0 -0.264022 0 0.729516 0.307459 0 -4.62156
LEU_151 -7.48236 0.611846 2.89178 -0.725118 0.589581 0.301817 2.47849 -2.64815 -0 -0 -2.03383 0.173916 0 0 0 0 0 0 0 0 0 0 0.107021 0.00147912 0.945695 0 -0.248438 0 0.729516 0.118899 0 -4.18785
VAL_152 -8.44878 1.16641 3.53529 -0.314795 0.298109 0.0717683 3.17853 -2.97058 -0 -0 -2.59593 -0.0713269 0 0 0 0 0 0 0 0 0 0 0.104349 0.260393 0.0798404 0 -0.255759 0 2.085 0.22758 0 -3.64991
ALA_153 -6.08072 0.412256 3.74509 -0.0212492 0 0 2.71226 -2.95587 -0 -0 -2.55917 -0.356825 0 0 0 0 0 0 0 0 0 0 -0.0326467 0 0 0 -0.260952 0 2.3386 0.110923 0 -2.9483
ALA_154 -3.34897 0.0993797 2.6847 -0.0213043 0 0 1.56651 -1.79107 -0 -0 -0.636358 -0.365687 0 0 0 0 0 0 0 0 0 0 -0.0341027 0 0 0 -0.11638 0 2.3386 -0.00451414 0 0.370805
LEU_155 -6.17288 1.35952 1.73599 -0.503864 0.441891 0.121342 1.5083 -1.86722 -0 -0 -0.930276 0.225117 0 0 0 0 0 0 0 0 0 0 0.25014 0.135492 0.42233 0 -0.251073 0 0.729516 0.0363086 0 -2.75937
LEU_156 -6.61105 0.884611 1.99608 -0.518413 0.473698 0.132142 1.45075 -1.93395 -0 -0 -0.833913 0.233281 0 0 0 0 0 0 0 0 0 0 -0.037418 0.00841322 0.317841 0 -0.317254 0 0.729516 -0.10348 0 -4.12915
GLY_157 -1.61932 0.0585573 2.20478 -5.30428e-05 0 0 1.102 -1.08888 -0 -0 -0.847096 -0.411717 0 0 0 0 0 0 0 0 0 0 -0.045106 0 0 0 -1.38036 0 1.2108 -0.0393415 0 -0.855724
THR_158 -4.58047 0.7232 2.41935 -0.186261 0.147373 0.0623731 1.36546 -1.67017 -0 -0 -1.32386 -0.777434 0 0 0 -0.214186 0 0 0 0 0 0 0.00658071 0.0428041 0.637639 0 -0.719453 2.29332 -1.425 0.841297 0 -2.35744
THR_159 -4.14986 0.456759 4.29186 -0.112092 0.0712407 0.0749871 2.44252 -2.14657 -0.000244458 -0.00436474 -2.3269 -0.643595 0 0 0 -0.526548 0 0 0 0 0 0 -0.0245606 0.0392137 0.0329001 0 -0.469405 2.28795 -1.425 0.620345 0 -1.51137
VAL_160 -5.25004 0.748105 1.98628 -0.312726 0.265195 0.0719132 1.66072 -1.90318 -0 -0 -0.869534 -0.14832 0 0 0 0 0 0 0 0 0 0 -0.0710368 0.000215986 0.308554 0 -0.183533 0 2.085 -0.153743 0 -1.76613
GLU_161 -4.69655 0.349814 5.08219 -0.465874 0.272127 1.46462 2.03409 -2.42687 -0.0282456 -0.148121 -2.05941 -2.9598 0 0 0 0 0 0 0 0 0 0 -0.0454436 0.0295547 0 4.00466 -0.284206 0 -2.5358 -0.210465 0 -2.62373
GLU_162 -6.63586 0.443637 7.36066 -0.65477 0.199154 1.22384 3.47368 -3.13514 -0.0283834 -0.150035 -3.07302 -0.617971 0 0 0 -0.312362 -0.876427 0 0 0 0 0 0.345134 0.00124137 0 3.41453 -0.254048 0 -2.5358 -0.405915 0 -2.21785
ALA_163 -5.92874 0.250503 2.64572 -0.0215346 0 0 2.45995 -2.56499 -0.000244458 -0.00436474 -1.90266 -0.366166 0 0 0 0 0 0 0 0 0 0 0.166831 0 0 0 -0.331525 0 2.3386 -0.318344 0 -3.57696
VAL_164 -6.23538 0.588272 3.04711 -0.308216 0.253087 0.0700586 2.64263 -2.49341 -0 -0 -1.90905 -0.108524 0 0 0 0 0 0 0 0 0 0 -0.0616686 1.37225e-07 0.114424 0 -0.378854 0 2.085 -0.0132753 0 -2.7078
TYR_165 -5.67083 0.416096 5.17941 -0.600461 0.18899 0.279571 2.78122 -2.65464 -0 -0 -2.29725 -0.234767 0 0 0 0 0 0 0 0 0 0 0.133127 0.0197057 0 2.76035 0.150553 2.02554e-06 0.964136 0.136275 0 1.55148
ARG_166 -8.13453 0.758233 6.70984 -0.447786 0.0786208 0.227567 3.47038 -3.27553 -0 -0 -2.98873 0.397563 0 0 0 0 -0.876427 0 0 0 0 0 0.111245 0.476408 2.05709 0 -0.0979638 0 -1.281 -0.0488054 0 -2.86382
ALA_167 -6.50278 0.596127 3.1488 -0.0215896 0 0 2.84942 -2.78988 -0 -0 -2.22441 -0.380602 0 0 0 0 0 0 0 0 0 0 -0.00738817 0 0 0 -0.29194 0 2.3386 -0.211144 0 -3.49678
LEU_168 -5.65497 0.51847 5.05192 -0.715869 0.567192 0.287533 2.79149 -2.6544 -0 -0 -2.3674 0.165651 0 0 0 0 0 0 0 0 0 0 0.2388 0.0154045 0.9937 0 -0.268368 0 0.729516 -0.137952 0 -0.439287
LYS_169 -4.49768 0.165374 5.32403 -0.303211 0.0261289 0.133473 2.38643 -2.4049 -0.000137873 -0.00191385 -2.19393 0.00236899 0 0 0 0 0 0 0 0 0 0 0.232118 0.0234696 1.73017 0 0.00880498 0 -1.6738 -0.0728317 0 -1.11603
LEU_170 -8.92111 1.19097 3.36331 -0.501615 0.336958 0.124084 2.99958 -2.89856 -0.0185366 -0.0924131 -2.03904 0.219767 0 0 0 0 0 0 0 0 0 0 0.194169 0.247267 0.384096 0 -0.272173 0 0.729516 -0.0811248 0 -5.03486
LYS_171 -7.07017 0.985052 6.55067 -0.483614 0.109318 0.316895 3.46764 -3.18701 -0 -0 -2.72279 0.296235 0 0 0 0 0 0 0 0 0 0 0.223639 0.279912 1.99951 0 0.0615749 0 -1.6738 0.71957 0 -0.127368
THR_172 -3.09239 0.140384 4.0328 -0.201942 0.138564 0.0727612 1.56182 -1.83034 -0 -0 -1.21432 -0.081589 0 0 0 0 0 0 0 0 0 0 0.063534 0.00205237 0.077382 0 -0.0264414 2.28993 -1.425 1.05096 0 1.55816
LYS_173 -3.52383 0.0988882 4.51132 -0.435282 0.0753699 0.249414 2.41039 -1.94773 -0 -0 -2.69719 -0.103764 0 0 0 0 -0.4409 0 0 0 0 0 0.309136 0.0109397 2.31954 0 -0.0501849 0 -1.6738 0.319655 0 -0.568017
LEU_174 -5.54561 0.541039 1.35434 -0.527986 0.520207 0.143095 1.17534 -1.4406 -0 -0 -0.880323 0.176648 0 0 0 0 0 0 0 0 0 0 0.0387747 0.0954065 0.212762 0 -0.216525 0 0.729516 -0.129604 0 -3.75351
GLY_175 -1.81998 0.0814878 2.18495 -4.91909e-05 0 0 1.1906 -1.16411 -0.00169573 -0.0420731 -0.513358 -0.381909 0 0 0 0 0 0 0 0 0 0 0.0585156 0 0 0 -1.09942 0 1.2108 0.00714923 0 -0.289104
VAL_176 -6.06537 0.790411 2.33744 -0.315023 0.234388 0.0661182 1.65449 -2.00736 -0.0185366 -0.0924131 -1.18107 -0.22979 0 0 0 0 0 0 0 0 0 0 -0.0319691 0.00810541 0.144658 0 -0.427631 0 2.085 0.0284089 0 -3.02015
SER_177 -4.42554 0.240639 4.82465 -0.0270964 0 0.0639001 2.99366 -2.28044 -0 -0 -2.49747 -0.502048 0 0 0 -1.66674 0 0 0 0 0 0 -0.020793 0.0584775 0.142612 0 -0.473676 0.602018 -1.1772 -0.300114 0 -4.44515
LEU_178 -5.66679 0.628502 2.73979 -0.502207 0.573897 0.116824 2.00452 -2.04174 -0 -0 -0.713448 0.260521 0 0 0 0 0 0 0 0 0 0 -0.010635 0.0468669 0.31144 0 -0.28411 0 0.729516 -0.200769 0 -2.00782
GLU_179 -5.68451 0.369519 7.10085 -0.329214 0.0366147 0.368322 3.07787 -2.90349 -0 -0 -3.59443 -0.595104 0 0 0 0 -1.24307 0 0 0 0 0 0.323593 0.252033 0 3.67709 -0.219407 0 -2.5358 -0.175149 0 -2.07427
GLN_180 -7.05468 0.39987 7.35021 -0.256264 0.0274424 0.191108 4.15258 -3.34131 -0.0151349 -0.156582 -3.83492 -0.405419 0 0 0 -1.66674 -0.920087 0 0 0 0 0 0.194943 0.0100866 0 2.92707 -0.168573 0 -1.0644 -0.208485 0 -3.83928
ALA_181 -7.16134 1.28176 3.70811 -0.0218341 0 0 3.21588 -3.05607 -0 -0 -2.30015 -0.369705 0 0 0 0 0 0 0 0 0 0 0.0161952 0 0 0 -0.231807 0 2.3386 -0.140986 0 -2.72133
LEU_182 -8.97863 1.38626 3.72656 -0.497981 0.317681 0.123222 3.03422 -3.01875 -0 -0 -2.4042 0.199249 0 0 0 0 0 0 0 0 0 0 1.33698 0.184645 0.415824 0 -0.262823 0 0.729516 -0.0914135 0 -3.79965
ARG_183 -6.86989 0.181269 8.70451 -0.447566 0.0654071 0.225795 4.33026 -3.76295 -0.0109448 -0.0484207 -4.98819 0.390004 0 0 0 0 -0.815082 0 0 0 0 0 0.572153 0.121868 2.08821 0 -0.17615 0 -1.281 0.0393763 0 -1.68133
ILE_184 -8.82864 1.28539 2.47055 -0.516822 0.63802 0.103261 2.66481 -2.69443 -0 -0 -1.53366 0.075838 0 0 0 0 0 0 0 0 0 0 -0.0510499 0.0810662 0.532745 0 -0.420421 0 1.0317 0.284715 0 -4.87692
LEU_185 -9.45379 1.11958 2.33824 -0.498479 0.477562 0.111376 2.60165 -2.76517 -0 -0 -1.79642 0.277598 0 0 0 0 0 0 0 0 0 0 0.108924 0.101376 0.504348 0 -0.242966 0 0.729516 0.330411 0 -6.05624
ALA_186 -5.80037 0.808948 3.93134 -0.0209101 0 0 2.54921 -2.8098 -0 -0 -2.7235 -0.341375 0 0 0 0 0 0 0 0 0 0 0.086018 0 0 0 -0.169264 0 2.3386 0.124876 0 -2.02622
THR_187 -8.13057 0.651872 7.08372 -0.21291 0.219704 0.0774347 4.22651 -3.74043 -0.0143454 -0.118771 -3.76038 -0.859607 0 0 0 0 -0.839252 0 0 0 0 0 0.303736 0.0483789 0.113331 0 0.0282675 5.09358 -1.425 0.280603 0 -0.974116
ALA_188 -6.34496 0.419013 3.8972 -0.0215871 0 0 2.99753 -3.05572 -0 -0 -2.72886 -0.341136 0 0 0 0 0 0 0 0 0 0 -0.0189834 0 0 0 -0.190805 0 2.3386 0.299494 0 -2.75022
ALA_189 -4.06877 0.410449 2.54235 -0.0225245 0 0 1.54196 -1.98172 -0 -0 -0.937845 -0.390692 0 0 0 0 0 0 0 0 0 0 0.0500114 0 0 0 -0.200287 0 2.3386 0.00758277 0 -0.710884
VAL_190 -5.70376 0.67482 2.3858 -0.319826 0.362349 0.0736275 1.88631 -1.99286 -0 -0 -0.96262 -0.170261 0 0 0 0 0 0 0 0 0 0 0.0369372 0.0692371 0.229197 0 -0.281991 0 2.085 -0.0404333 0 -1.66847
LEU_191 -6.14551 0.712692 1.75919 -0.51265 0.567715 0.125986 1.13861 -1.77222 -0 -0 -0.639496 0.243274 0 0 0 0 0 0 0 0 0 0 -0.0433427 0.041443 0.324455 0 -0.312774 0 0.729516 -0.07386 0 -3.85697
GLY_192 -1.66534 0.10834 2.19427 -6.05424e-05 0 0 0.987833 -1.09354 -0 -0 -0.694052 -0.38629 0 0 0 0 0 0 0 0 0 0 -0.0578018 0 0 0 -1.51101 0 1.2108 0.251917 0 -0.654932
THR_193 -4.95329 0.687029 3.12991 -0.193008 0.146058 0.066261 1.89477 -1.98971 -0.000536339 -0.0151866 -2.26538 -0.89415 0 0 0 0 -0.231074 0 0 0 0 0 -0.0214298 0.018435 0.812096 0 -0.789307 2.55423 -1.425 0.793914 0 -2.67537
THR_194 -4.09611 0.599849 2.82172 -0.216189 0.159276 0.0796706 1.96446 -1.8451 -0.0144495 -0.074016 -2.30394 -0.815784 0 0 0 0 0 0 0 0 0 0 0.932004 0.0507704 1.98526 0 -0.549096 2.30586 -1.425 0.396447 0 -0.0443615
VAL_195 -5.28343 0.611598 1.24688 -0.304274 0.240713 0.0687019 1.53266 -1.67513 -0 -0 -0.946959 -0.0933774 0 0 0 0 0 0 0 0 0 0 0.0612093 0.0211858 0.187854 0 -0.388749 0 2.085 0.0271973 0 -2.60892
GLU_196 -4.0872 0.164975 5.07455 -0.421067 0.0580478 0.808178 2.75702 -2.30506 -0.0144495 -0.074016 -3.26696 -0.474507 0 0 0 0 -0.4409 0 0 0 0 0 0.0139669 0.0713237 0 3.36071 -0.294045 0 -2.5358 -0.150469 0 -1.75569
GLU_197 -6.37236 0.62123 7.14219 -0.331115 0.0515475 0.354788 3.14585 -3.07907 -0 -0 -4.00564 -0.511853 0 0 0 0 -1.09438 0 0 0 0 0 0.18524 0.0179067 0 4.46551 -0.205111 0 -2.5358 -0.373863 0 -2.52492
ALA_198 -5.64494 0.291582 2.70469 -0.0229267 0 0 2.18586 -2.45062 -0 -0 -1.59495 -0.372586 0 0 0 0 0 0 0 0 0 0 0.215685 0 0 0 -0.389435 0 2.3386 -0.291975 0 -3.03101
VAL_199 -6.75198 0.798594 2.93342 -0.305069 0.24528 0.0682762 2.66876 -2.51925 -0 -0 -1.95335 -0.0203604 0 0 0 0 0 0 0 0 0 0 -0.0695064 0.0286546 0.0569073 0 -0.35951 0 2.085 0.0206032 0 -3.07354
LYS_200 -5.13489 0.22603 5.28174 -0.305909 0.0274095 0.137341 2.53585 -2.45869 -0 -0 -1.92898 -0.0268861 0 0 0 0 0 0 0 0 0 0 0.206001 0.0155515 1.78111 0 0.0330547 0 -1.6738 0.154192 0 -1.13086
ARG_201 -6.5431 0.265625 6.15605 -0.630564 0.167797 0.354212 2.93687 -2.86436 -0.000536339 -0.0151866 -3.63202 0.264627 0 0 0 0 -0.863307 0 0 0 0 0 0.0589623 0.038358 2.49857 0 -0.121435 0 -1.281 0.0308241 0 -3.17961
ALA_202 -6.56705 0.862864 3.2058 -0.0217307 0 0 2.94888 -2.78304 -0 -0 -2.50065 -0.358667 0 0 0 0 0 0 0 0 0 0 0.0325323 0 0 0 -0.172778 0 2.3386 -0.00176503 0 -3.01701
LEU_203 -5.93212 0.353509 4.72789 -0.503183 0.358934 0.122366 2.68216 -2.58333 -0 -0 -2.57352 0.238967 0 0 0 0 0 0 0 0 0 0 0.396904 0.0992819 0.365303 0 -0.28029 0 0.729516 -0.0809099 0 -1.87853
LYS_204 -4.55947 0.233984 5.4305 -0.305504 0.0270676 0.138108 2.51192 -2.45702 -0 -0 -2.21347 -0.0192198 0 0 0 0 0 0 0 0 0 0 0.254009 0.0230429 1.76457 0 -0.0130422 0 -1.6738 -0.15565 0 -1.01398
LEU_205 -7.99435 1.15383 3.41145 -0.716653 0.480072 0.293664 2.77883 -2.73192 -0.0115891 -0.065968 -1.73078 0.141737 0 0 0 0 0 0 0 0 0 0 0.185578 0.12971 0.928694 0 -0.251077 0 0.729516 -0.100216 0 -3.36948
LYS_206 -6.72562 0.437034 6.12534 -0.505786 0.108377 0.422167 2.47289 -2.86486 -0.00568854 -0.0130019 -1.09288 0.141458 0 0 0 0 0 0 0 0 0 0 0.0724063 0.0671685 2.39811 0 -0.0154588 0 -1.6738 0.0662741 0 -0.585868
THR_207 -2.99161 0.125669 3.94249 -0.200471 0.131179 0.072864 1.50143 -1.80302 -0 -0 -1.00184 -0.120564 0 0 0 0 0 0 0 0 0 0 -0.0252052 0.0106267 0.14307 0 0.00936715 2.28598 -1.425 0.394399 0 1.04938
LYS_208 -3.31799 0.123653 4.35522 -0.430574 0.0749832 0.243722 2.472 -1.89248 -0 -0 -2.47359 -0.0815144 0 0 0 0 -0.471243 0 0 0 0 0 -0.0292806 0.0289338 2.21364 0 0.0198723 0 -1.6738 0.303316 0 -0.535129
LEU_209 -5.31737 1.3587 2.38624 -0.606559 0.378969 0.152862 1.1581 -1.51774 -0.0115891 -0.065968 -2.23041 0.355973 0 0 0 0 0 0 0 0 0 0 -0.0405926 0.0193052 0.559126 0 -0.371171 0 0.729516 -0.140111 0 -3.20272
GLY:CtermProteinFull_210 -1.38184 0.857087 1.50647 -0.415831 0.0486576 1.26554 0.0826471 -0.400088 -0 -0 -1.48978 -2.94526 0 0 0 0 0 0 0 0 0 0 0 0 0 0 0 0 1.2108 -0.0943373 0 -1.75594
HMM:MP-FE1-connect_211 -18.8503 4.45137 1.06498 -22.6428 20.3221 -2.80961 4.2235 -4.37047 -0 -0 -12.3205 -12.6461 0 0 0 0 -1.93161 0 0.169227 0 0 0.436345 0 0 0 0 0 0 0 0 0 -44.9039
#END_POSE_ENERGIES_TABLE UM_12_H46E15_penta3_HMM_match_1__DE_2
