# Supplementary material for: Design of Heme Enzymes with a Tunable Substrate Binding Pocket Adjacent to an Open Metal Coordination Site
Source: J Am Chem Soc. 2023 Jun 21;145(26):14307–15. doi: 10.1021/jacs.3c02742 (PMC10326885; doi:10.1021/jacs.3c02742)
Supplement: Supplementary file 3 — ja3c02742_si_003.zip [file ja3c02742_si_003.zip › heme_binder_design_models/IK_HC015_08.pdb]

HEADER                                            xx-MMM-xx                     
EXPDTA    THEORETICAL MODEL                                                     
REMARK 666 MATCH TEMPLATE X HMM    0 MATCH MOTIF A HIS  148  1  1               
REMARK 220                                                                      
REMARK 220 EXPERIMENTAL DETAILS                                                 
REMARK 220  EXPERIMENT TYPE                : THEORETICAL MODELLING              
REMARK 220  DATE OF DATA COLLECTION        : 27-MAR-21                          
REMARK 220                                                                      
REMARK 220 REMARK: MODEL GENERATED BY ROSETTA                                   
REMARK 220  VERSION 2020.50+release.1295438                                     
HETNAM     HMM X   1  HMM                                                       
LINK         NE2 HIS A 148                FE1  HMM X   1                  2.40  
ATOM      1  N   VAL A   1       8.021 -32.838  14.640  1.00  0.00           N  
ATOM      2  CA  VAL A   1       6.967 -32.124  13.922  1.00  0.00           C  
ATOM      3  C   VAL A   1       5.585 -32.309  14.544  1.00  0.00           C  
ATOM      4  O   VAL A   1       5.196 -33.418  14.896  1.00  0.00           O  
ATOM      5  CB  VAL A   1       6.922 -32.599  12.457  1.00  0.00           C  
ATOM      6  CG1 VAL A   1       5.828 -31.867  11.694  1.00  0.00           C  
ATOM      7  CG2 VAL A   1       8.277 -32.381  11.801  1.00  0.00           C  
ATOM      8 1H   VAL A   1       8.899 -32.680  14.188  1.00  0.00           H  
ATOM      9 2H   VAL A   1       8.067 -32.506  15.582  1.00  0.00           H  
ATOM     10 3H   VAL A   1       7.819 -33.817  14.642  1.00  0.00           H  
ATOM     11  HA  VAL A   1       7.195 -31.058  13.943  1.00  0.00           H  
ATOM     12  HB  VAL A   1       6.673 -33.659  12.437  1.00  0.00           H  
ATOM     13 1HG1 VAL A   1       5.809 -32.215  10.661  1.00  0.00           H  
ATOM     14 2HG1 VAL A   1       4.863 -32.067  12.161  1.00  0.00           H  
ATOM     15 3HG1 VAL A   1       6.025 -30.795  11.712  1.00  0.00           H  
ATOM     16 1HG2 VAL A   1       8.238 -32.720  10.766  1.00  0.00           H  
ATOM     17 2HG2 VAL A   1       8.526 -31.320  11.827  1.00  0.00           H  
ATOM     18 3HG2 VAL A   1       9.037 -32.947  12.338  1.00  0.00           H  
ATOM     19  N   SER A   2       4.832 -31.222  14.661  1.00  0.00           N  
ATOM     20  CA  SER A   2       3.492 -31.321  15.213  1.00  0.00           C  
ATOM     21  C   SER A   2       2.436 -31.495  14.119  1.00  0.00           C  
ATOM     22  O   SER A   2       2.702 -31.290  12.926  1.00  0.00           O  
ATOM     23  CB  SER A   2       3.183 -30.083  16.034  1.00  0.00           C  
ATOM     24  OG  SER A   2       3.041 -28.958  15.212  1.00  0.00           O  
ATOM     25  H   SER A   2       5.180 -30.321  14.368  1.00  0.00           H  
ATOM     26  HA  SER A   2       3.435 -32.216  15.831  1.00  0.00           H  
ATOM     27 1HB  SER A   2       2.266 -30.242  16.600  1.00  0.00           H  
ATOM     28 2HB  SER A   2       3.985 -29.914  16.751  1.00  0.00           H  
ATOM     29  HG  SER A   2       2.966 -28.206  15.804  1.00  0.00           H  
ATOM     30  N   LEU A   3       1.071 -31.906  14.529  1.00  0.00           N  
ATOM     31  CA  LEU A   3      -0.050 -32.005  13.623  1.00  0.00           C  
ATOM     32  C   LEU A   3      -0.304 -30.655  12.984  1.00  0.00           C  
ATOM     33  O   LEU A   3      -0.564 -30.565  11.796  1.00  0.00           O  
ATOM     34  CB  LEU A   3      -1.306 -32.483  14.363  1.00  0.00           C  
ATOM     35  CG  LEU A   3      -2.577 -32.598  13.513  1.00  0.00           C  
ATOM     36  CD1 LEU A   3      -2.376 -33.659  12.438  1.00  0.00           C  
ATOM     37  CD2 LEU A   3      -3.757 -32.944  14.409  1.00  0.00           C  
ATOM     38  H   LEU A   3       0.932 -32.099  15.512  1.00  0.00           H  
ATOM     39  HA  LEU A   3       0.185 -32.746  12.861  1.00  0.00           H  
ATOM     40 1HB  LEU A   3      -1.104 -33.463  14.791  1.00  0.00           H  
ATOM     41 2HB  LEU A   3      -1.514 -31.790  15.178  1.00  0.00           H  
ATOM     42  HG  LEU A   3      -2.767 -31.648  13.012  1.00  0.00           H  
ATOM     43 1HD1 LEU A   3      -3.279 -33.740  11.834  1.00  0.00           H  
ATOM     44 2HD1 LEU A   3      -1.538 -33.376  11.802  1.00  0.00           H  
ATOM     45 3HD1 LEU A   3      -2.166 -34.618  12.910  1.00  0.00           H  
ATOM     46 1HD2 LEU A   3      -4.662 -33.025  13.804  1.00  0.00           H  
ATOM     47 2HD2 LEU A   3      -3.568 -33.894  14.908  1.00  0.00           H  
ATOM     48 3HD2 LEU A   3      -3.889 -32.161  15.155  1.00  0.00           H  
ATOM     49  N   ASP A   4      -0.344 -29.413  13.783  1.00  0.00           N  
ATOM     50  CA  ASP A   4      -0.562 -28.061  13.307  1.00  0.00           C  
ATOM     51  C   ASP A   4       0.455 -27.631  12.242  1.00  0.00           C  
ATOM     52  O   ASP A   4       0.123 -26.893  11.316  1.00  0.00           O  
ATOM     53  CB  ASP A   4      -0.515 -27.085  14.486  1.00  0.00           C  
ATOM     54  CG  ASP A   4      -1.706 -27.230  15.423  1.00  0.00           C  
ATOM     55  OD1 ASP A   4      -2.655 -27.878  15.050  1.00  0.00           O  
ATOM     56  OD2 ASP A   4      -1.656 -26.691  16.503  1.00  0.00           O  
ATOM     57  H   ASP A   4      -0.188 -29.570  14.769  1.00  0.00           H  
ATOM     58  HA  ASP A   4      -1.548 -28.019  12.844  1.00  0.00           H  
ATOM     59 1HB  ASP A   4       0.399 -27.247  15.056  1.00  0.00           H  
ATOM     60 2HB  ASP A   4      -0.490 -26.062  14.110  1.00  0.00           H  
ATOM     61  N   GLN A   5       1.801 -28.090  12.407  1.00  0.00           N  
ATOM     62  CA  GLN A   5       2.846 -27.759  11.436  1.00  0.00           C  
ATOM     63  C   GLN A   5       2.600 -28.492  10.122  1.00  0.00           C  
ATOM     64  O   GLN A   5       2.714 -27.907   9.045  1.00  0.00           O  
ATOM     65  CB  GLN A   5       4.229 -28.113  11.986  1.00  0.00           C  
ATOM     66  CG  GLN A   5       4.705 -27.204  13.108  1.00  0.00           C  
ATOM     67  CD  GLN A   5       6.014 -27.672  13.716  1.00  0.00           C  
ATOM     68  OE1 GLN A   5       6.242 -28.873  13.885  1.00  0.00           O  
ATOM     69  NE2 GLN A   5       6.882 -26.723  14.048  1.00  0.00           N  
ATOM     70  H   GLN A   5       2.047 -28.607  13.237  1.00  0.00           H  
ATOM     71  HA  GLN A   5       2.820 -26.685  11.254  1.00  0.00           H  
ATOM     72 1HB  GLN A   5       4.221 -29.135  12.363  1.00  0.00           H  
ATOM     73 2HB  GLN A   5       4.963 -28.066  11.182  1.00  0.00           H  
ATOM     74 1HG  GLN A   5       4.852 -26.200  12.710  1.00  0.00           H  
ATOM     75 2HG  GLN A   5       3.949 -27.188  13.893  1.00  0.00           H  
ATOM     76 1HE2 GLN A   5       7.763 -26.972  14.454  1.00  0.00           H  
ATOM     77 2HE2 GLN A   5       6.657 -25.762  13.894  1.00  0.00           H  
ATOM     78  N   ALA A   6       2.272 -29.777  10.219  1.00  0.00           N  
ATOM     79  CA  ALA A   6       1.938 -30.579   9.047  1.00  0.00           C  
ATOM     80  C   ALA A   6       0.742 -29.996   8.300  1.00  0.00           C  
ATOM     81  O   ALA A   6       0.671 -30.072   7.069  1.00  0.00           O  
ATOM     82  CB  ALA A   6       1.645 -31.997   9.453  1.00  0.00           C  
ATOM     83  H   ALA A   6       2.257 -30.208  11.131  1.00  0.00           H  
ATOM     84  HA  ALA A   6       2.796 -30.572   8.373  1.00  0.00           H  
ATOM     85 1HB  ALA A   6       1.396 -32.586   8.569  1.00  0.00           H  
ATOM     86 2HB  ALA A   6       2.523 -32.424   9.938  1.00  0.00           H  
ATOM     87 3HB  ALA A   6       0.804 -32.011  10.147  1.00  0.00           H  
ATOM     88  N   ILE A   7      -0.399 -29.401   9.012  1.00  0.00           N  
ATOM     89  CA  ILE A   7      -1.577 -28.753   8.433  1.00  0.00           C  
ATOM     90  C   ILE A   7      -1.164 -27.471   7.724  1.00  0.00           C  
ATOM     91  O   ILE A   7      -1.582 -27.213   6.595  1.00  0.00           O  
ATOM     92  CB  ILE A   7      -2.630 -28.435   9.510  1.00  0.00           C  
ATOM     93  CG1 ILE A   7      -3.222 -29.729  10.076  1.00  0.00           C  
ATOM     94  CG2 ILE A   7      -3.726 -27.550   8.938  1.00  0.00           C  
ATOM     95  CD1 ILE A   7      -3.999 -29.535  11.358  1.00  0.00           C  
ATOM     96  H   ILE A   7      -0.319 -29.469  10.018  1.00  0.00           H  
ATOM     97  HA  ILE A   7      -2.008 -29.433   7.697  1.00  0.00           H  
ATOM     98  HB  ILE A   7      -2.154 -27.917  10.342  1.00  0.00           H  
ATOM     99 1HG1 ILE A   7      -3.887 -30.177   9.338  1.00  0.00           H  
ATOM    100 2HG1 ILE A   7      -2.421 -30.442  10.269  1.00  0.00           H  
ATOM    101 1HG2 ILE A   7      -4.462 -27.336   9.713  1.00  0.00           H  
ATOM    102 2HG2 ILE A   7      -3.291 -26.617   8.583  1.00  0.00           H  
ATOM    103 3HG2 ILE A   7      -4.212 -28.063   8.108  1.00  0.00           H  
ATOM    104 1HD1 ILE A   7      -4.387 -30.496  11.697  1.00  0.00           H  
ATOM    105 2HD1 ILE A   7      -3.342 -29.119  12.123  1.00  0.00           H  
ATOM    106 3HD1 ILE A   7      -4.829 -28.852  11.181  1.00  0.00           H  
ATOM    107  N   LEU A   8      -0.345 -26.671   8.392  1.00  0.00           N  
ATOM    108  CA  LEU A   8       0.068 -25.407   7.797  1.00  0.00           C  
ATOM    109  C   LEU A   8       0.832 -25.683   6.489  1.00  0.00           C  
ATOM    110  O   LEU A   8       0.615 -25.014   5.479  1.00  0.00           O  
ATOM    111  CB  LEU A   8       0.948 -24.616   8.773  1.00  0.00           C  
ATOM    112  CG  LEU A   8       1.455 -23.260   8.263  1.00  0.00           C  
ATOM    113  CD1 LEU A   8       0.268 -22.351   7.973  1.00  0.00           C  
ATOM    114  CD2 LEU A   8       2.378 -22.640   9.301  1.00  0.00           C  
ATOM    115  H   LEU A   8      -0.000 -26.920   9.306  1.00  0.00           H  
ATOM    116  HA  LEU A   8      -0.823 -24.823   7.571  1.00  0.00           H  
ATOM    117 1HB  LEU A   8       0.380 -24.435   9.684  1.00  0.00           H  
ATOM    118 2HB  LEU A   8       1.818 -25.221   9.025  1.00  0.00           H  
ATOM    119  HG  LEU A   8       2.001 -23.403   7.330  1.00  0.00           H  
ATOM    120 1HD1 LEU A   8       0.628 -21.388   7.610  1.00  0.00           H  
ATOM    121 2HD1 LEU A   8      -0.365 -22.810   7.213  1.00  0.00           H  
ATOM    122 3HD1 LEU A   8      -0.308 -22.202   8.885  1.00  0.00           H  
ATOM    123 1HD2 LEU A   8       2.739 -21.677   8.939  1.00  0.00           H  
ATOM    124 2HD2 LEU A   8       1.832 -22.496  10.234  1.00  0.00           H  
ATOM    125 3HD2 LEU A   8       3.226 -23.303   9.476  1.00  0.00           H  
ATOM    126  N   ILE A   9       1.739 -26.681   6.507  1.00  0.00           N  
ATOM    127  CA  ILE A   9       2.544 -26.999   5.331  1.00  0.00           C  
ATOM    128  C   ILE A   9       1.670 -27.418   4.140  1.00  0.00           C  
ATOM    129  O   ILE A   9       1.902 -26.977   3.004  1.00  0.00           O  
ATOM    130  CB  ILE A   9       3.549 -28.121   5.652  1.00  0.00           C  
ATOM    131  CG1 ILE A   9       4.605 -27.625   6.642  1.00  0.00           C  
ATOM    132  CG2 ILE A   9       4.206 -28.626   4.376  1.00  0.00           C  
ATOM    133  CD1 ILE A   9       5.415 -28.732   7.277  1.00  0.00           C  
ATOM    134  H   ILE A   9       1.884 -27.203   7.359  1.00  0.00           H  
ATOM    135  HA  ILE A   9       3.065 -26.097   5.015  1.00  0.00           H  
ATOM    136  HB  ILE A   9       3.029 -28.948   6.133  1.00  0.00           H  
ATOM    137 1HG1 ILE A   9       5.292 -26.949   6.133  1.00  0.00           H  
ATOM    138 2HG1 ILE A   9       4.120 -27.059   7.438  1.00  0.00           H  
ATOM    139 1HG2 ILE A   9       4.914 -29.418   4.620  1.00  0.00           H  
ATOM    140 2HG2 ILE A   9       3.443 -29.016   3.704  1.00  0.00           H  
ATOM    141 3HG2 ILE A   9       4.733 -27.805   3.889  1.00  0.00           H  
ATOM    142 1HD1 ILE A   9       6.141 -28.302   7.967  1.00  0.00           H  
ATOM    143 2HD1 ILE A   9       4.749 -29.402   7.823  1.00  0.00           H  
ATOM    144 3HD1 ILE A   9       5.938 -29.291   6.503  1.00  0.00           H  
ATOM    145  N   LEU A  10       0.567 -28.341   4.347  1.00  0.00           N  
ATOM    146  CA  LEU A  10      -0.339 -28.766   3.288  1.00  0.00           C  
ATOM    147  C   LEU A  10      -1.230 -27.604   2.798  1.00  0.00           C  
ATOM    148  O   LEU A  10      -1.563 -27.502   1.605  1.00  0.00           O  
ATOM    149  CB  LEU A  10      -1.216 -29.921   3.790  1.00  0.00           C  
ATOM    150  CG  LEU A  10      -0.490 -31.251   4.030  1.00  0.00           C  
ATOM    151  CD1 LEU A  10      -1.398 -32.191   4.811  1.00  0.00           C  
ATOM    152  CD2 LEU A  10      -0.091 -31.860   2.694  1.00  0.00           C  
ATOM    153  H   LEU A  10       0.455 -28.723   5.276  1.00  0.00           H  
ATOM    154  HA  LEU A  10       0.256 -29.088   2.434  1.00  0.00           H  
ATOM    155 1HB  LEU A  10      -1.680 -29.622   4.729  1.00  0.00           H  
ATOM    156 2HB  LEU A  10      -2.005 -30.101   3.060  1.00  0.00           H  
ATOM    157  HG  LEU A  10       0.403 -31.075   4.630  1.00  0.00           H  
ATOM    158 1HD1 LEU A  10      -0.883 -33.136   4.982  1.00  0.00           H  
ATOM    159 2HD1 LEU A  10      -1.652 -31.739   5.770  1.00  0.00           H  
ATOM    160 3HD1 LEU A  10      -2.309 -32.373   4.242  1.00  0.00           H  
ATOM    161 1HD2 LEU A  10       0.425 -32.805   2.865  1.00  0.00           H  
ATOM    162 2HD2 LEU A  10      -0.984 -32.037   2.094  1.00  0.00           H  
ATOM    163 3HD2 LEU A  10       0.571 -31.175   2.165  1.00  0.00           H  
ATOM    164  N   VAL A  11      -1.797 -26.613   3.765  1.00  0.00           N  
ATOM    165  CA  VAL A  11      -2.553 -25.444   3.357  1.00  0.00           C  
ATOM    166  C   VAL A  11      -1.688 -24.507   2.528  1.00  0.00           C  
ATOM    167  O   VAL A  11      -2.142 -23.946   1.530  1.00  0.00           O  
ATOM    168  CB  VAL A  11      -3.088 -24.695   4.592  1.00  0.00           C  
ATOM    169  CG1 VAL A  11      -3.713 -23.370   4.182  1.00  0.00           C  
ATOM    170  CG2 VAL A  11      -4.099 -25.563   5.326  1.00  0.00           C  
ATOM    171  H   VAL A  11      -1.623 -26.769   4.747  1.00  0.00           H  
ATOM    172  HA  VAL A  11      -3.383 -25.778   2.734  1.00  0.00           H  
ATOM    173  HB  VAL A  11      -2.255 -24.466   5.256  1.00  0.00           H  
ATOM    174 1HG1 VAL A  11      -4.086 -22.854   5.067  1.00  0.00           H  
ATOM    175 2HG1 VAL A  11      -2.962 -22.751   3.691  1.00  0.00           H  
ATOM    176 3HG1 VAL A  11      -4.539 -23.554   3.495  1.00  0.00           H  
ATOM    177 1HG2 VAL A  11      -4.473 -25.028   6.198  1.00  0.00           H  
ATOM    178 2HG2 VAL A  11      -4.930 -25.797   4.660  1.00  0.00           H  
ATOM    179 3HG2 VAL A  11      -3.619 -26.488   5.647  1.00  0.00           H  
ATOM    180  N   VAL A  12      -0.301 -24.186   2.958  1.00  0.00           N  
ATOM    181  CA  VAL A  12       0.666 -23.354   2.227  1.00  0.00           C  
ATOM    182  C   VAL A  12       1.007 -23.909   0.844  1.00  0.00           C  
ATOM    183  O   VAL A  12       1.083 -23.165  -0.132  1.00  0.00           O  
ATOM    184  CB  VAL A  12       1.966 -23.220   3.042  1.00  0.00           C  
ATOM    185  CG1 VAL A  12       3.073 -22.625   2.185  1.00  0.00           C  
ATOM    186  CG2 VAL A  12       1.718 -22.364   4.275  1.00  0.00           C  
ATOM    187  H   VAL A  12      -0.033 -24.587   3.845  1.00  0.00           H  
ATOM    188  HA  VAL A  12       0.218 -22.372   2.073  1.00  0.00           H  
ATOM    189  HB  VAL A  12       2.295 -24.213   3.349  1.00  0.00           H  
ATOM    190 1HG1 VAL A  12       3.984 -22.538   2.778  1.00  0.00           H  
ATOM    191 2HG1 VAL A  12       3.258 -23.273   1.329  1.00  0.00           H  
ATOM    192 3HG1 VAL A  12       2.772 -21.637   1.837  1.00  0.00           H  
ATOM    193 1HG2 VAL A  12       2.641 -22.274   4.847  1.00  0.00           H  
ATOM    194 2HG2 VAL A  12       1.383 -21.373   3.968  1.00  0.00           H  
ATOM    195 3HG2 VAL A  12       0.951 -22.830   4.894  1.00  0.00           H  
ATOM    196  N   ALA A  13       1.273 -25.317   0.670  1.00  0.00           N  
ATOM    197  CA  ALA A  13       1.474 -25.914  -0.644  1.00  0.00           C  
ATOM    198  C   ALA A  13       0.271 -25.742  -1.556  1.00  0.00           C  
ATOM    199  O   ALA A  13       0.427 -25.482  -2.757  1.00  0.00           O  
ATOM    200  CB  ALA A  13       1.789 -27.390  -0.511  1.00  0.00           C  
ATOM    201  H   ALA A  13       1.331 -25.902   1.490  1.00  0.00           H  
ATOM    202  HA  ALA A  13       2.322 -25.414  -1.115  1.00  0.00           H  
ATOM    203 1HB  ALA A  13       1.937 -27.822  -1.500  1.00  0.00           H  
ATOM    204 2HB  ALA A  13       2.696 -27.516   0.081  1.00  0.00           H  
ATOM    205 3HB  ALA A  13       0.960 -27.894  -0.014  1.00  0.00           H  
ATOM    206  N   ALA A  14      -1.013 -25.906  -0.985  1.00  0.00           N  
ATOM    207  CA  ALA A  14      -2.228 -25.700  -1.784  1.00  0.00           C  
ATOM    208  C   ALA A  14      -2.318 -24.258  -2.263  1.00  0.00           C  
ATOM    209  O   ALA A  14      -2.793 -23.989  -3.368  1.00  0.00           O  
ATOM    210  CB  ALA A  14      -3.462 -26.074  -0.976  1.00  0.00           C  
ATOM    211  H   ALA A  14      -1.101 -26.169  -0.015  1.00  0.00           H  
ATOM    212  HA  ALA A  14      -2.171 -26.345  -2.660  1.00  0.00           H  
ATOM    213 1HB  ALA A  14      -4.355 -25.916  -1.581  1.00  0.00           H  
ATOM    214 2HB  ALA A  14      -3.402 -27.123  -0.684  1.00  0.00           H  
ATOM    215 3HB  ALA A  14      -3.514 -25.453  -0.084  1.00  0.00           H  
ATOM    216  N   LYS A  15      -1.943 -23.180  -1.395  1.00  0.00           N  
ATOM    217  CA  LYS A  15      -1.931 -21.766  -1.723  1.00  0.00           C  
ATOM    218  C   LYS A  15      -0.814 -21.429  -2.718  1.00  0.00           C  
ATOM    219  O   LYS A  15      -1.010 -20.619  -3.626  1.00  0.00           O  
ATOM    220  CB  LYS A  15      -1.778 -20.932  -0.450  1.00  0.00           C  
ATOM    221  CG  LYS A  15      -3.025 -20.880   0.422  1.00  0.00           C  
ATOM    222  CD  LYS A  15      -2.765 -20.121   1.714  1.00  0.00           C  
ATOM    223  CE  LYS A  15      -2.688 -18.621   1.470  1.00  0.00           C  
ATOM    224  NZ  LYS A  15      -4.028 -18.032   1.199  1.00  0.00           N  
ATOM    225  H   LYS A  15      -1.732 -23.468  -0.450  1.00  0.00           H  
ATOM    226  HA  LYS A  15      -2.878 -21.515  -2.201  1.00  0.00           H  
ATOM    227 1HB  LYS A  15      -0.964 -21.335   0.153  1.00  0.00           H  
ATOM    228 2HB  LYS A  15      -1.512 -19.909  -0.716  1.00  0.00           H  
ATOM    229 1HG  LYS A  15      -3.830 -20.387  -0.124  1.00  0.00           H  
ATOM    230 2HG  LYS A  15      -3.343 -21.894   0.664  1.00  0.00           H  
ATOM    231 1HD  LYS A  15      -3.567 -20.324   2.424  1.00  0.00           H  
ATOM    232 2HD  LYS A  15      -1.824 -20.456   2.150  1.00  0.00           H  
ATOM    233 1HE  LYS A  15      -2.260 -18.132   2.344  1.00  0.00           H  
ATOM    234 2HE  LYS A  15      -2.039 -18.424   0.616  1.00  0.00           H  
ATOM    235 1HZ  LYS A  15      -3.934 -17.038   1.042  1.00  0.00           H  
ATOM    236 2HZ  LYS A  15      -4.427 -18.466   0.378  1.00  0.00           H  
ATOM    237 3HZ  LYS A  15      -4.633 -18.191   1.991  1.00  0.00           H  
ATOM    238  N   LEU A  16       0.355 -22.042  -2.557  1.00  0.00           N  
ATOM    239  CA  LEU A  16       1.425 -21.823  -3.523  1.00  0.00           C  
ATOM    240  C   LEU A  16       1.073 -22.405  -4.881  1.00  0.00           C  
ATOM    241  O   LEU A  16       1.450 -21.861  -5.923  1.00  0.00           O  
ATOM    242  CB  LEU A  16       2.732 -22.449  -3.019  1.00  0.00           C  
ATOM    243  CG  LEU A  16       3.354 -21.785  -1.784  1.00  0.00           C  
ATOM    244  CD1 LEU A  16       4.463 -22.671  -1.235  1.00  0.00           C  
ATOM    245  CD2 LEU A  16       3.889 -20.411  -2.162  1.00  0.00           C  
ATOM    246  H   LEU A  16       0.516 -22.661  -1.775  1.00  0.00           H  
ATOM    247  HA  LEU A  16       1.539 -20.750  -3.678  1.00  0.00           H  
ATOM    248 1HB  LEU A  16       2.544 -23.493  -2.774  1.00  0.00           H  
ATOM    249 2HB  LEU A  16       3.467 -22.412  -3.823  1.00  0.00           H  
ATOM    250  HG  LEU A  16       2.596 -21.679  -1.007  1.00  0.00           H  
ATOM    251 1HD1 LEU A  16       4.905 -22.200  -0.357  1.00  0.00           H  
ATOM    252 2HD1 LEU A  16       4.048 -23.640  -0.955  1.00  0.00           H  
ATOM    253 3HD1 LEU A  16       5.229 -22.810  -1.997  1.00  0.00           H  
ATOM    254 1HD2 LEU A  16       4.330 -19.939  -1.284  1.00  0.00           H  
ATOM    255 2HD2 LEU A  16       4.647 -20.517  -2.937  1.00  0.00           H  
ATOM    256 3HD2 LEU A  16       3.072 -19.793  -2.535  1.00  0.00           H  
ATOM    257  N   GLY A  17       0.317 -23.628  -4.947  1.00  0.00           N  
ATOM    258  CA  GLY A  17      -0.008 -24.339  -6.166  1.00  0.00           C  
ATOM    259  C   GLY A  17       1.099 -25.307  -6.548  1.00  0.00           C  
ATOM    260  O   GLY A  17       1.344 -25.535  -7.723  1.00  0.00           O  
ATOM    261  H   GLY A  17      -0.020 -23.988  -4.063  1.00  0.00           H  
ATOM    262 1HA  GLY A  17      -0.942 -24.883  -6.032  1.00  0.00           H  
ATOM    263 2HA  GLY A  17      -0.164 -23.624  -6.972  1.00  0.00           H  
ATOM    264  N   THR A  18       1.772 -25.868  -5.551  1.00  0.00           N  
ATOM    265  CA  THR A  18       2.888 -26.774  -5.781  1.00  0.00           C  
ATOM    266  C   THR A  18       2.749 -28.001  -4.888  1.00  0.00           C  
ATOM    267  O   THR A  18       1.708 -28.205  -4.269  1.00  0.00           O  
ATOM    268  CB  THR A  18       4.238 -26.081  -5.521  1.00  0.00           C  
ATOM    269  OG1 THR A  18       5.307 -26.935  -5.950  1.00  0.00           O  
ATOM    270  CG2 THR A  18       4.403 -25.773  -4.041  1.00  0.00           C  
ATOM    271  H   THR A  18       1.498 -25.657  -4.603  1.00  0.00           H  
ATOM    272  HA  THR A  18       2.904 -27.043  -6.837  1.00  0.00           H  
ATOM    273  HB  THR A  18       4.285 -25.151  -6.087  1.00  0.00           H  
ATOM    274  HG1 THR A  18       5.390 -26.888  -6.905  1.00  0.00           H  
ATOM    275 1HG2 THR A  18       5.363 -25.284  -3.876  1.00  0.00           H  
ATOM    276 2HG2 THR A  18       3.599 -25.115  -3.714  1.00  0.00           H  
ATOM    277 3HG2 THR A  18       4.367 -26.701  -3.470  1.00  0.00           H  
ATOM    278  N   THR A  19       3.800 -28.810  -4.811  1.00  0.00           N  
ATOM    279  CA  THR A  19       3.741 -30.066  -4.066  1.00  0.00           C  
ATOM    280  C   THR A  19       4.045 -29.785  -2.593  1.00  0.00           C  
ATOM    281  O   THR A  19       4.551 -28.713  -2.261  1.00  0.00           O  
ATOM    282  CB  THR A  19       4.730 -31.107  -4.624  1.00  0.00           C  
ATOM    283  OG1 THR A  19       6.073 -30.646  -4.430  1.00  0.00           O  
ATOM    284  CG2 THR A  19       4.485 -31.332  -6.108  1.00  0.00           C  
ATOM    285  H   THR A  19       4.658 -28.554  -5.276  1.00  0.00           H  
ATOM    286  HA  THR A  19       2.755 -30.507  -4.207  1.00  0.00           H  
ATOM    287  HB  THR A  19       4.603 -32.050  -4.094  1.00  0.00           H  
ATOM    288  HG1 THR A  19       6.685 -31.367  -4.597  1.00  0.00           H  
ATOM    289 1HG2 THR A  19       5.192 -32.070  -6.486  1.00  0.00           H  
ATOM    290 2HG2 THR A  19       3.468 -31.693  -6.259  1.00  0.00           H  
ATOM    291 3HG2 THR A  19       4.619 -30.394  -6.646  1.00  0.00           H  
ATOM    292  N   VAL A  20       3.774 -30.736  -1.705  1.00  0.00           N  
ATOM    293  CA  VAL A  20       4.097 -30.505  -0.298  1.00  0.00           C  
ATOM    294  C   VAL A  20       5.613 -30.482  -0.037  1.00  0.00           C  
ATOM    295  O   VAL A  20       6.088 -29.762   0.852  1.00  0.00           O  
ATOM    296  CB  VAL A  20       3.450 -31.599   0.571  1.00  0.00           C  
ATOM    297  CG1 VAL A  20       4.216 -32.907   0.437  1.00  0.00           C  
ATOM    298  CG2 VAL A  20       3.403 -31.148   2.023  1.00  0.00           C  
ATOM    299  H   VAL A  20       3.349 -31.612  -1.975  1.00  0.00           H  
ATOM    300  HA  VAL A  20       3.774 -29.497  -0.028  1.00  0.00           H  
ATOM    301  HB  VAL A  20       2.436 -31.782   0.214  1.00  0.00           H  
ATOM    302 1HG1 VAL A  20       3.744 -33.670   1.058  1.00  0.00           H  
ATOM    303 2HG1 VAL A  20       4.205 -33.230  -0.604  1.00  0.00           H  
ATOM    304 3HG1 VAL A  20       5.245 -32.761   0.763  1.00  0.00           H  
ATOM    305 1HG2 VAL A  20       2.944 -31.926   2.631  1.00  0.00           H  
ATOM    306 2HG2 VAL A  20       4.416 -30.959   2.378  1.00  0.00           H  
ATOM    307 3HG2 VAL A  20       2.815 -30.233   2.100  1.00  0.00           H  
ATOM    308  N   GLU A  21       6.370 -31.249  -0.821  1.00  0.00           N  
ATOM    309  CA  GLU A  21       7.827 -31.255  -0.703  1.00  0.00           C  
ATOM    310  C   GLU A  21       8.379 -29.907  -1.113  1.00  0.00           C  
ATOM    311  O   GLU A  21       9.396 -29.474  -0.589  1.00  0.00           O  
ATOM    312  CB  GLU A  21       8.442 -32.358  -1.566  1.00  0.00           C  
ATOM    313  CG  GLU A  21       8.092 -33.772  -1.124  1.00  0.00           C  
ATOM    314  CD  GLU A  21       6.736 -34.214  -1.600  1.00  0.00           C  
ATOM    315  OE1 GLU A  21       6.091 -33.456  -2.285  1.00  0.00           O  
ATOM    316  OE2 GLU A  21       6.344 -35.310  -1.278  1.00  0.00           O  
ATOM    317  H   GLU A  21       5.929 -31.841  -1.510  1.00  0.00           H  
ATOM    318  HA  GLU A  21       8.088 -31.420   0.344  1.00  0.00           H  
ATOM    319 1HB  GLU A  21       8.113 -32.239  -2.599  1.00  0.00           H  
ATOM    320 2HB  GLU A  21       9.528 -32.264  -1.557  1.00  0.00           H  
ATOM    321 1HG  GLU A  21       8.842 -34.459  -1.513  1.00  0.00           H  
ATOM    322 2HG  GLU A  21       8.123 -33.819  -0.037  1.00  0.00           H  
ATOM    323  N   GLU A  22       7.807 -29.308  -2.114  1.00  0.00           N  
ATOM    324  CA  GLU A  22       8.360 -28.029  -2.540  1.00  0.00           C  
ATOM    325  C   GLU A  22       8.125 -26.961  -1.477  1.00  0.00           C  
ATOM    326  O   GLU A  22       9.014 -26.159  -1.183  1.00  0.00           O  
ATOM    327  CB  GLU A  22       7.739 -27.591  -3.868  1.00  0.00           C  
ATOM    328  CG  GLU A  22       8.274 -26.272  -4.408  1.00  0.00           C  
ATOM    329  CD  GLU A  22       9.731 -26.336  -4.771  1.00  0.00           C  
ATOM    330  OE1 GLU A  22      10.235 -27.421  -4.941  1.00  0.00           O  
ATOM    331  OE2 GLU A  22      10.342 -25.299  -4.880  1.00  0.00           O  
ATOM    332  H   GLU A  22       7.006 -29.684  -2.600  1.00  0.00           H  
ATOM    333  HA  GLU A  22       9.439 -28.140  -2.654  1.00  0.00           H  
ATOM    334 1HB  GLU A  22       7.917 -28.357  -4.623  1.00  0.00           H  
ATOM    335 2HB  GLU A  22       6.660 -27.491  -3.750  1.00  0.00           H  
ATOM    336 1HG  GLU A  22       7.702 -25.995  -5.293  1.00  0.00           H  
ATOM    337 2HG  GLU A  22       8.126 -25.497  -3.656  1.00  0.00           H  
ATOM    338  N   ALA A  23       6.939 -26.968  -0.878  1.00  0.00           N  
ATOM    339  CA  ALA A  23       6.656 -25.999   0.171  1.00  0.00           C  
ATOM    340  C   ALA A  23       7.664 -26.146   1.307  1.00  0.00           C  
ATOM    341  O   ALA A  23       8.089 -25.157   1.906  1.00  0.00           O  
ATOM    342  CB  ALA A  23       5.236 -26.149   0.674  1.00  0.00           C  
ATOM    343  H   ALA A  23       6.225 -27.634  -1.137  1.00  0.00           H  
ATOM    344  HA  ALA A  23       6.773 -24.999  -0.250  1.00  0.00           H  
ATOM    345 1HB  ALA A  23       5.048 -25.415   1.459  1.00  0.00           H  
ATOM    346 2HB  ALA A  23       4.540 -25.989  -0.148  1.00  0.00           H  
ATOM    347 3HB  ALA A  23       5.099 -27.153   1.076  1.00  0.00           H  
ATOM    348  N   VAL A  24       8.097 -27.469   1.702  1.00  0.00           N  
ATOM    349  CA  VAL A  24       9.092 -27.643   2.760  1.00  0.00           C  
ATOM    350  C   VAL A  24      10.469 -27.176   2.310  1.00  0.00           C  
ATOM    351  O   VAL A  24      11.181 -26.488   3.065  1.00  0.00           O  
ATOM    352  CB  VAL A  24       9.172 -29.123   3.181  1.00  0.00           C  
ATOM    353  CG1 VAL A  24      10.315 -29.336   4.162  1.00  0.00           C  
ATOM    354  CG2 VAL A  24       7.849 -29.559   3.792  1.00  0.00           C  
ATOM    355  H   VAL A  24       7.700 -28.285   1.258  1.00  0.00           H  
ATOM    356  HA  VAL A  24       8.820 -27.007   3.602  1.00  0.00           H  
ATOM    357  HB  VAL A  24       9.385 -29.730   2.302  1.00  0.00           H  
ATOM    358 1HG1 VAL A  24      10.357 -30.387   4.449  1.00  0.00           H  
ATOM    359 2HG1 VAL A  24      11.256 -29.051   3.692  1.00  0.00           H  
ATOM    360 3HG1 VAL A  24      10.152 -28.725   5.050  1.00  0.00           H  
ATOM    361 1HG2 VAL A  24       7.912 -30.606   4.087  1.00  0.00           H  
ATOM    362 2HG2 VAL A  24       7.633 -28.948   4.668  1.00  0.00           H  
ATOM    363 3HG2 VAL A  24       7.052 -29.437   3.058  1.00  0.00           H  
ATOM    364  N   LYS A  25      10.832 -27.524   1.075  1.00  0.00           N  
ATOM    365  CA  LYS A  25      12.133 -27.164   0.550  1.00  0.00           C  
ATOM    366  C   LYS A  25      12.282 -25.648   0.530  1.00  0.00           C  
ATOM    367  O   LYS A  25      13.340 -25.118   0.849  1.00  0.00           O  
ATOM    368  CB  LYS A  25      12.330 -27.742  -0.852  1.00  0.00           C  
ATOM    369  CG  LYS A  25      12.564 -29.247  -0.885  1.00  0.00           C  
ATOM    370  CD  LYS A  25      12.675 -29.758  -2.314  1.00  0.00           C  
ATOM    371  CE  LYS A  25      12.874 -31.266  -2.350  1.00  0.00           C  
ATOM    372  NZ  LYS A  25      12.955 -31.784  -3.743  1.00  0.00           N  
ATOM    373  H   LYS A  25      10.194 -28.044   0.491  1.00  0.00           H  
ATOM    374  HA  LYS A  25      12.897 -27.581   1.205  1.00  0.00           H  
ATOM    375 1HB  LYS A  25      11.451 -27.527  -1.461  1.00  0.00           H  
ATOM    376 2HB  LYS A  25      13.184 -27.261  -1.328  1.00  0.00           H  
ATOM    377 1HG  LYS A  25      13.484 -29.484  -0.351  1.00  0.00           H  
ATOM    378 2HG  LYS A  25      11.736 -29.755  -0.391  1.00  0.00           H  
ATOM    379 1HD  LYS A  25      11.767 -29.506  -2.863  1.00  0.00           H  
ATOM    380 2HD  LYS A  25      13.521 -29.278  -2.807  1.00  0.00           H  
ATOM    381 1HE  LYS A  25      13.793 -31.524  -1.825  1.00  0.00           H  
ATOM    382 2HE  LYS A  25      12.043 -31.755  -1.842  1.00  0.00           H  
ATOM    383 1HZ  LYS A  25      13.087 -32.785  -3.723  1.00  0.00           H  
ATOM    384 2HZ  LYS A  25      12.099 -31.566  -4.233  1.00  0.00           H  
ATOM    385 3HZ  LYS A  25      13.734 -31.352  -4.218  1.00  0.00           H  
ATOM    386  N   ARG A  26      11.221 -24.953   0.144  1.00  0.00           N  
ATOM    387  CA  ARG A  26      11.263 -23.502   0.112  1.00  0.00           C  
ATOM    388  C   ARG A  26      11.372 -22.926   1.530  1.00  0.00           C  
ATOM    389  O   ARG A  26      12.121 -21.975   1.774  1.00  0.00           O  
ATOM    390  CB  ARG A  26      10.021 -22.950  -0.572  1.00  0.00           C  
ATOM    391  CG  ARG A  26       9.969 -23.169  -2.076  1.00  0.00           C  
ATOM    392  CD  ARG A  26       8.761 -22.548  -2.679  1.00  0.00           C  
ATOM    393  NE  ARG A  26       8.639 -22.862  -4.094  1.00  0.00           N  
ATOM    394  CZ  ARG A  26       7.767 -22.274  -4.936  1.00  0.00           C  
ATOM    395  NH1 ARG A  26       6.949 -21.346  -4.491  1.00  0.00           N  
ATOM    396  NH2 ARG A  26       7.734 -22.630  -6.208  1.00  0.00           N  
ATOM    397  H   ARG A  26      10.373 -25.427  -0.133  1.00  0.00           H  
ATOM    398  HA  ARG A  26      12.153 -23.192  -0.435  1.00  0.00           H  
ATOM    399 1HB  ARG A  26       9.133 -23.411  -0.141  1.00  0.00           H  
ATOM    400 2HB  ARG A  26       9.953 -21.878  -0.392  1.00  0.00           H  
ATOM    401 1HG  ARG A  26      10.850 -22.724  -2.539  1.00  0.00           H  
ATOM    402 2HG  ARG A  26       9.947 -24.238  -2.288  1.00  0.00           H  
ATOM    403 1HD  ARG A  26       7.871 -22.917  -2.171  1.00  0.00           H  
ATOM    404 2HD  ARG A  26       8.817 -21.466  -2.574  1.00  0.00           H  
ATOM    405  HE  ARG A  26       9.253 -23.572  -4.472  1.00  0.00           H  
ATOM    406 1HH1 ARG A  26       6.974 -21.074  -3.519  1.00  0.00           H  
ATOM    407 2HH1 ARG A  26       6.295 -20.905  -5.122  1.00  0.00           H  
ATOM    408 1HH2 ARG A  26       8.364 -23.344  -6.549  1.00  0.00           H  
ATOM    409 2HH2 ARG A  26       7.081 -22.189  -6.838  1.00  0.00           H  
ATOM    410  N   ALA A  27      10.611 -23.551   2.505  1.00  0.00           N  
ATOM    411  CA  ALA A  27      10.727 -23.147   3.894  1.00  0.00           C  
ATOM    412  C   ALA A  27      12.146 -23.325   4.431  1.00  0.00           C  
ATOM    413  O   ALA A  27      12.608 -22.511   5.231  1.00  0.00           O  
ATOM    414  CB  ALA A  27       9.716 -23.876   4.756  1.00  0.00           C  
ATOM    415  H   ALA A  27       9.958 -24.278   2.257  1.00  0.00           H  
ATOM    416  HA  ALA A  27      10.527 -22.078   3.955  1.00  0.00           H  
ATOM    417 1HB  ALA A  27       9.823 -23.555   5.792  1.00  0.00           H  
ATOM    418 2HB  ALA A  27       8.710 -23.648   4.407  1.00  0.00           H  
ATOM    419 3HB  ALA A  27       9.889 -24.949   4.689  1.00  0.00           H  
ATOM    420  N   LEU A  28      12.968 -24.492   4.055  1.00  0.00           N  
ATOM    421  CA  LEU A  28      14.383 -24.736   4.389  1.00  0.00           C  
ATOM    422  C   LEU A  28      15.338 -23.704   3.788  1.00  0.00           C  
ATOM    423  O   LEU A  28      16.346 -23.339   4.397  1.00  0.00           O  
ATOM    424  CB  LEU A  28      14.794 -26.134   3.910  1.00  0.00           C  
ATOM    425  CG  LEU A  28      14.213 -27.308   4.709  1.00  0.00           C  
ATOM    426  CD1 LEU A  28      14.382 -28.596   3.914  1.00  0.00           C  
ATOM    427  CD2 LEU A  28      14.912 -27.401   6.057  1.00  0.00           C  
ATOM    428  H   LEU A  28      12.472 -25.168   3.494  1.00  0.00           H  
ATOM    429  HA  LEU A  28      14.502 -24.661   5.469  1.00  0.00           H  
ATOM    430 1HB  LEU A  28      14.481 -26.252   2.874  1.00  0.00           H  
ATOM    431 2HB  LEU A  28      15.880 -26.210   3.951  1.00  0.00           H  
ATOM    432  HG  LEU A  28      13.145 -27.150   4.863  1.00  0.00           H  
ATOM    433 1HD1 LEU A  28      13.969 -29.430   4.482  1.00  0.00           H  
ATOM    434 2HD1 LEU A  28      13.856 -28.509   2.964  1.00  0.00           H  
ATOM    435 3HD1 LEU A  28      15.441 -28.773   3.729  1.00  0.00           H  
ATOM    436 1HD2 LEU A  28      14.498 -28.235   6.625  1.00  0.00           H  
ATOM    437 2HD2 LEU A  28      15.979 -27.560   5.903  1.00  0.00           H  
ATOM    438 3HD2 LEU A  28      14.759 -26.474   6.610  1.00  0.00           H  
ATOM    439  N   TRP A  29      15.077 -23.162   2.406  1.00  0.00           N  
ATOM    440  CA  TRP A  29      15.814 -22.067   1.794  1.00  0.00           C  
ATOM    441  C   TRP A  29      15.655 -20.758   2.579  1.00  0.00           C  
ATOM    442  O   TRP A  29      16.636 -20.073   2.870  1.00  0.00           O  
ATOM    443  CB  TRP A  29      15.345 -21.863   0.353  1.00  0.00           C  
ATOM    444  CG  TRP A  29      16.142 -20.837  -0.396  1.00  0.00           C  
ATOM    445  CD1 TRP A  29      17.289 -21.050  -1.099  1.00  0.00           C  
ATOM    446  CD2 TRP A  29      15.852 -19.424  -0.521  1.00  0.00           C  
ATOM    447  NE1 TRP A  29      17.733 -19.873  -1.650  1.00  0.00           N  
ATOM    448  CE2 TRP A  29      16.864 -18.868  -1.307  1.00  0.00           C  
ATOM    449  CE3 TRP A  29      14.829 -18.599  -0.036  1.00  0.00           C  
ATOM    450  CZ2 TRP A  29      16.890 -17.518  -1.623  1.00  0.00           C  
ATOM    451  CZ3 TRP A  29      14.854 -17.246  -0.354  1.00  0.00           C  
ATOM    452  CH2 TRP A  29      15.858 -16.721  -1.127  1.00  0.00           C  
ATOM    453  H   TRP A  29      14.337 -23.608   1.884  1.00  0.00           H  
ATOM    454  HA  TRP A  29      16.872 -22.326   1.784  1.00  0.00           H  
ATOM    455 1HB  TRP A  29      15.409 -22.807  -0.188  1.00  0.00           H  
ATOM    456 2HB  TRP A  29      14.300 -21.554   0.350  1.00  0.00           H  
ATOM    457  HD1 TRP A  29      17.783 -22.014  -1.209  1.00  0.00           H  
ATOM    458  HE1 TRP A  29      18.563 -19.763  -2.214  1.00  0.00           H  
ATOM    459  HE3 TRP A  29      14.028 -19.012   0.577  1.00  0.00           H  
ATOM    460  HZ2 TRP A  29      17.679 -17.082  -2.236  1.00  0.00           H  
ATOM    461  HZ3 TRP A  29      14.055 -16.611   0.028  1.00  0.00           H  
ATOM    462  HH2 TRP A  29      15.848 -15.655  -1.358  1.00  0.00           H  
ATOM    463  N   LEU A  30      14.415 -20.402   2.925  1.00  0.00           N  
ATOM    464  CA  LEU A  30      14.171 -19.173   3.670  1.00  0.00           C  
ATOM    465  C   LEU A  30      14.822 -19.290   5.037  1.00  0.00           C  
ATOM    466  O   LEU A  30      15.471 -18.367   5.504  1.00  0.00           O  
ATOM    467  CB  LEU A  30      12.667 -18.911   3.821  1.00  0.00           C  
ATOM    468  CG  LEU A  30      11.960 -18.361   2.576  1.00  0.00           C  
ATOM    469  CD1 LEU A  30      10.454 -18.513   2.738  1.00  0.00           C  
ATOM    470  CD2 LEU A  30      12.344 -16.904   2.375  1.00  0.00           C  
ATOM    471  H   LEU A  30      13.632 -20.987   2.671  1.00  0.00           H  
ATOM    472  HA  LEU A  30      14.588 -18.339   3.109  1.00  0.00           H  
ATOM    473 1HB  LEU A  30      12.178 -19.846   4.094  1.00  0.00           H  
ATOM    474 2HB  LEU A  30      12.517 -18.197   4.630  1.00  0.00           H  
ATOM    475  HG  LEU A  30      12.261 -18.939   1.702  1.00  0.00           H  
ATOM    476 1HD1 LEU A  30       9.951 -18.123   1.853  1.00  0.00           H  
ATOM    477 2HD1 LEU A  30      10.204 -19.568   2.860  1.00  0.00           H  
ATOM    478 3HD1 LEU A  30      10.124 -17.957   3.617  1.00  0.00           H  
ATOM    479 1HD2 LEU A  30      11.842 -16.512   1.490  1.00  0.00           H  
ATOM    480 2HD2 LEU A  30      12.042 -16.324   3.249  1.00  0.00           H  
ATOM    481 3HD2 LEU A  30      13.424 -16.827   2.244  1.00  0.00           H  
ATOM    482  N   LYS A  31      14.627 -20.441   5.669  1.00  0.00           N  
ATOM    483  CA  LYS A  31      15.178 -20.727   6.990  1.00  0.00           C  
ATOM    484  C   LYS A  31      16.662 -20.405   7.014  1.00  0.00           C  
ATOM    485  O   LYS A  31      17.134 -19.641   7.850  1.00  0.00           O  
ATOM    486  CB  LYS A  31      14.944 -22.189   7.374  1.00  0.00           C  
ATOM    487  CG  LYS A  31      15.662 -22.628   8.644  1.00  0.00           C  
ATOM    488  CD  LYS A  31      15.366 -24.084   8.971  1.00  0.00           C  
ATOM    489  CE  LYS A  31      15.952 -24.480  10.318  1.00  0.00           C  
ATOM    490  NZ  LYS A  31      17.439 -24.524  10.287  1.00  0.00           N  
ATOM    491  H   LYS A  31      14.070 -21.144   5.204  1.00  0.00           H  
ATOM    492  HA  LYS A  31      14.638 -20.131   7.725  1.00  0.00           H  
ATOM    493 1HB  LYS A  31      13.877 -22.363   7.516  1.00  0.00           H  
ATOM    494 2HB  LYS A  31      15.276 -22.836   6.562  1.00  0.00           H  
ATOM    495 1HG  LYS A  31      16.738 -22.505   8.515  1.00  0.00           H  
ATOM    496 2HG  LYS A  31      15.341 -22.005   9.477  1.00  0.00           H  
ATOM    497 1HD  LYS A  31      14.286 -24.240   8.994  1.00  0.00           H  
ATOM    498 2HD  LYS A  31      15.791 -24.725   8.198  1.00  0.00           H  
ATOM    499 1HE  LYS A  31      15.638 -23.764  11.076  1.00  0.00           H  
ATOM    500 2HE  LYS A  31      15.578 -25.464  10.602  1.00  0.00           H  
ATOM    501 1HZ  LYS A  31      17.788 -24.790  11.196  1.00  0.00           H  
ATOM    502 2HZ  LYS A  31      17.742 -25.199   9.599  1.00  0.00           H  
ATOM    503 3HZ  LYS A  31      17.798 -23.612  10.043  1.00  0.00           H  
ATOM    504  N   THR A  32      17.386 -20.999   6.074  1.00  0.00           N  
ATOM    505  CA  THR A  32      18.834 -20.905   6.033  1.00  0.00           C  
ATOM    506  C   THR A  32      19.270 -19.471   5.777  1.00  0.00           C  
ATOM    507  O   THR A  32      20.157 -18.966   6.455  1.00  0.00           O  
ATOM    508  CB  THR A  32      19.422 -21.830   4.952  1.00  0.00           C  
ATOM    509  OG1 THR A  32      19.068 -23.190   5.239  1.00  0.00           O  
ATOM    510  CG2 THR A  32      20.937 -21.704   4.907  1.00  0.00           C  
ATOM    511  H   THR A  32      16.908 -21.536   5.366  1.00  0.00           H  
ATOM    512  HA  THR A  32      19.230 -21.233   6.994  1.00  0.00           H  
ATOM    513  HB  THR A  32      19.012 -21.560   3.979  1.00  0.00           H  
ATOM    514  HG1 THR A  32      18.146 -23.334   5.012  1.00  0.00           H  
ATOM    515 1HG2 THR A  32      21.335 -22.365   4.137  1.00  0.00           H  
ATOM    516 2HG2 THR A  32      21.209 -20.674   4.678  1.00  0.00           H  
ATOM    517 3HG2 THR A  32      21.354 -21.982   5.874  1.00  0.00           H  
ATOM    518  N   LYS A  33      18.625 -18.831   4.801  1.00  0.00           N  
ATOM    519  CA  LYS A  33      18.989 -17.495   4.331  1.00  0.00           C  
ATOM    520  C   LYS A  33      18.596 -16.376   5.298  1.00  0.00           C  
ATOM    521  O   LYS A  33      19.293 -15.363   5.389  1.00  0.00           O  
ATOM    522  CB  LYS A  33      18.351 -17.236   2.964  1.00  0.00           C  
ATOM    523  CG  LYS A  33      18.902 -18.102   1.839  1.00  0.00           C  
ATOM    524  CD  LYS A  33      20.336 -17.722   1.501  1.00  0.00           C  
ATOM    525  CE  LYS A  33      20.829 -18.464   0.267  1.00  0.00           C  
ATOM    526  NZ  LYS A  33      22.249 -18.144  -0.044  1.00  0.00           N  
ATOM    527  H   LYS A  33      17.845 -19.308   4.375  1.00  0.00           H  
ATOM    528  HA  LYS A  33      20.075 -17.441   4.246  1.00  0.00           H  
ATOM    529 1HB  LYS A  33      17.277 -17.411   3.025  1.00  0.00           H  
ATOM    530 2HB  LYS A  33      18.498 -16.193   2.686  1.00  0.00           H  
ATOM    531 1HG  LYS A  33      18.874 -19.151   2.140  1.00  0.00           H  
ATOM    532 2HG  LYS A  33      18.284 -17.981   0.951  1.00  0.00           H  
ATOM    533 1HD  LYS A  33      20.394 -16.649   1.317  1.00  0.00           H  
ATOM    534 2HD  LYS A  33      20.985 -17.965   2.342  1.00  0.00           H  
ATOM    535 1HE  LYS A  33      20.739 -19.537   0.428  1.00  0.00           H  
ATOM    536 2HE  LYS A  33      20.213 -18.194  -0.591  1.00  0.00           H  
ATOM    537 1HZ  LYS A  33      22.537 -18.654  -0.867  1.00  0.00           H  
ATOM    538 2HZ  LYS A  33      22.342 -17.152  -0.214  1.00  0.00           H  
ATOM    539 3HZ  LYS A  33      22.833 -18.407   0.736  1.00  0.00           H  
ATOM    540  N   LEU A  34      17.422 -16.451   6.082  1.00  0.00           N  
ATOM    541  CA  LEU A  34      16.861 -15.437   6.979  1.00  0.00           C  
ATOM    542  C   LEU A  34      17.229 -15.625   8.453  1.00  0.00           C  
ATOM    543  O   LEU A  34      17.239 -14.665   9.221  1.00  0.00           O  
ATOM    544  CB  LEU A  34      15.333 -15.432   6.844  1.00  0.00           C  
ATOM    545  CG  LEU A  34      14.766 -14.543   5.728  1.00  0.00           C  
ATOM    546  CD1 LEU A  34      15.185 -15.100   4.374  1.00  0.00           C  
ATOM    547  CD2 LEU A  34      13.251 -14.480   5.849  1.00  0.00           C  
ATOM    548  H   LEU A  34      16.926 -17.322   5.953  1.00  0.00           H  
ATOM    549  HA  LEU A  34      17.264 -14.464   6.695  1.00  0.00           H  
ATOM    550 1HB  LEU A  34      14.997 -16.450   6.658  1.00  0.00           H  
ATOM    551 2HB  LEU A  34      14.902 -15.095   7.786  1.00  0.00           H  
ATOM    552  HG  LEU A  34      15.180 -13.539   5.818  1.00  0.00           H  
ATOM    553 1HD1 LEU A  34      14.783 -14.469   3.581  1.00  0.00           H  
ATOM    554 2HD1 LEU A  34      16.273 -15.115   4.307  1.00  0.00           H  
ATOM    555 3HD1 LEU A  34      14.799 -16.112   4.262  1.00  0.00           H  
ATOM    556 1HD2 LEU A  34      12.849 -13.848   5.057  1.00  0.00           H  
ATOM    557 2HD2 LEU A  34      12.837 -15.485   5.758  1.00  0.00           H  
ATOM    558 3HD2 LEU A  34      12.981 -14.063   6.819  1.00  0.00           H  
ATOM    559  N   GLY A  35      17.524 -16.856   8.850  1.00  0.00           N  
ATOM    560  CA  GLY A  35      17.733 -17.159  10.255  1.00  0.00           C  
ATOM    561  C   GLY A  35      16.431 -17.307  11.026  1.00  0.00           C  
ATOM    562  O   GLY A  35      16.325 -16.906  12.187  1.00  0.00           O  
ATOM    563  H   GLY A  35      17.607 -17.599   8.170  1.00  0.00           H  
ATOM    564 1HA  GLY A  35      18.305 -18.083  10.348  1.00  0.00           H  
ATOM    565 2HA  GLY A  35      18.327 -16.367  10.712  1.00  0.00           H  
ATOM    566  N   VAL A  36      15.425 -17.886  10.381  1.00  0.00           N  
ATOM    567  CA  VAL A  36      14.106 -17.983  10.998  1.00  0.00           C  
ATOM    568  C   VAL A  36      13.613 -19.428  11.022  1.00  0.00           C  
ATOM    569  O   VAL A  36      14.175 -20.297  10.349  1.00  0.00           O  
ATOM    570  CB  VAL A  36      13.094 -17.109  10.234  1.00  0.00           C  
ATOM    571  CG1 VAL A  36      13.515 -15.648  10.274  1.00  0.00           C  
ATOM    572  CG2 VAL A  36      12.969 -17.596   8.799  1.00  0.00           C  
ATOM    573  H   VAL A  36      15.563 -18.265   9.455  1.00  0.00           H  
ATOM    574  HA  VAL A  36      14.187 -17.669  12.039  1.00  0.00           H  
ATOM    575  HB  VAL A  36      12.124 -17.178  10.727  1.00  0.00           H  
ATOM    576 1HG1 VAL A  36      12.788 -15.045   9.730  1.00  0.00           H  
ATOM    577 2HG1 VAL A  36      13.562 -15.311  11.309  1.00  0.00           H  
ATOM    578 3HG1 VAL A  36      14.495 -15.539   9.810  1.00  0.00           H  
ATOM    579 1HG2 VAL A  36      12.251 -16.974   8.265  1.00  0.00           H  
ATOM    580 2HG2 VAL A  36      13.940 -17.533   8.307  1.00  0.00           H  
ATOM    581 3HG2 VAL A  36      12.627 -18.631   8.794  1.00  0.00           H  
ATOM    582  N   SER A  37      12.569 -19.689  11.798  1.00  0.00           N  
ATOM    583  CA  SER A  37      12.023 -21.040  11.866  1.00  0.00           C  
ATOM    584  C   SER A  37      11.289 -21.410  10.577  1.00  0.00           C  
ATOM    585  O   SER A  37      10.990 -20.543   9.747  1.00  0.00           O  
ATOM    586  CB  SER A  37      11.081 -21.160  13.048  1.00  0.00           C  
ATOM    587  OG  SER A  37       9.906 -20.429  12.830  1.00  0.00           O  
ATOM    588  H   SER A  37      12.141 -18.958  12.348  1.00  0.00           H  
ATOM    589  HA  SER A  37      12.851 -21.739  11.994  1.00  0.00           H  
ATOM    590 1HB  SER A  37      10.835 -22.209  13.211  1.00  0.00           H  
ATOM    591 2HB  SER A  37      11.577 -20.797  13.947  1.00  0.00           H  
ATOM    592  HG  SER A  37       9.419 -20.458  13.658  1.00  0.00           H  
ATOM    593  N   LEU A  38      11.017 -22.700  10.410  1.00  0.00           N  
ATOM    594  CA  LEU A  38      10.307 -23.177   9.235  1.00  0.00           C  
ATOM    595  C   LEU A  38       8.888 -22.606   9.252  1.00  0.00           C  
ATOM    596  O   LEU A  38       8.324 -22.281   8.205  1.00  0.00           O  
ATOM    597  CB  LEU A  38      10.267 -24.710   9.208  1.00  0.00           C  
ATOM    598  CG  LEU A  38      11.605 -25.405   8.926  1.00  0.00           C  
ATOM    599  CD1 LEU A  38      11.462 -26.901   9.170  1.00  0.00           C  
ATOM    600  CD2 LEU A  38      12.033 -25.123   7.493  1.00  0.00           C  
ATOM    601  H   LEU A  38      11.309 -23.365  11.111  1.00  0.00           H  
ATOM    602  HA  LEU A  38      10.841 -22.840   8.347  1.00  0.00           H  
ATOM    603 1HB  LEU A  38       9.906 -25.065  10.171  1.00  0.00           H  
ATOM    604 2HB  LEU A  38       9.561 -25.026   8.440  1.00  0.00           H  
ATOM    605  HG  LEU A  38      12.364 -25.027   9.612  1.00  0.00           H  
ATOM    606 1HD1 LEU A  38      12.413 -27.396   8.970  1.00  0.00           H  
ATOM    607 2HD1 LEU A  38      11.175 -27.075  10.207  1.00  0.00           H  
ATOM    608 3HD1 LEU A  38      10.697 -27.306   8.507  1.00  0.00           H  
ATOM    609 1HD2 LEU A  38      12.985 -25.616   7.294  1.00  0.00           H  
ATOM    610 2HD2 LEU A  38      11.275 -25.502   6.806  1.00  0.00           H  
ATOM    611 3HD2 LEU A  38      12.145 -24.047   7.352  1.00  0.00           H  
ATOM    612  N   ASP A  39       8.183 -22.512  10.500  1.00  0.00           N  
ATOM    613  CA  ASP A  39       6.864 -21.911  10.660  1.00  0.00           C  
ATOM    614  C   ASP A  39       6.817 -20.437  10.249  1.00  0.00           C  
ATOM    615  O   ASP A  39       5.803 -19.956   9.744  1.00  0.00           O  
ATOM    616  CB  ASP A  39       6.406 -22.046  12.114  1.00  0.00           C  
ATOM    617  CG  ASP A  39       6.059 -23.479  12.496  1.00  0.00           C  
ATOM    618  OD1 ASP A  39       5.744 -24.247  11.618  1.00  0.00           O  
ATOM    619  OD2 ASP A  39       6.116 -23.792  13.660  1.00  0.00           O  
ATOM    620  H   ASP A  39       8.660 -22.875  11.312  1.00  0.00           H  
ATOM    621  HA  ASP A  39       6.169 -22.443  10.011  1.00  0.00           H  
ATOM    622 1HB  ASP A  39       7.193 -21.689  12.778  1.00  0.00           H  
ATOM    623 2HB  ASP A  39       5.529 -21.420  12.279  1.00  0.00           H  
ATOM    624  N   GLN A  40       7.899 -19.605  10.574  1.00  0.00           N  
ATOM    625  CA  GLN A  40       8.062 -18.240  10.093  1.00  0.00           C  
ATOM    626  C   GLN A  40       8.252 -18.164   8.573  1.00  0.00           C  
ATOM    627  O   GLN A  40       7.774 -17.225   7.923  1.00  0.00           O  
ATOM    628  CB  GLN A  40       9.251 -17.579  10.796  1.00  0.00           C  
ATOM    629  CG  GLN A  40       9.011 -17.267  12.263  1.00  0.00           C  
ATOM    630  CD  GLN A  40      10.230 -16.661  12.932  1.00  0.00           C  
ATOM    631  OE1 GLN A  40      11.263 -17.317  13.084  1.00  0.00           O  
ATOM    632  NE2 GLN A  40      10.114 -15.401  13.339  1.00  0.00           N  
ATOM    633  H   GLN A  40       8.600 -19.996  11.188  1.00  0.00           H  
ATOM    634  HA  GLN A  40       7.137 -17.695  10.283  1.00  0.00           H  
ATOM    635 1HB  GLN A  40      10.122 -18.231  10.728  1.00  0.00           H  
ATOM    636 2HB  GLN A  40       9.500 -16.647  10.290  1.00  0.00           H  
ATOM    637 1HG  GLN A  40       8.188 -16.556  12.343  1.00  0.00           H  
ATOM    638 2HG  GLN A  40       8.759 -18.191  12.783  1.00  0.00           H  
ATOM    639 1HE2 GLN A  40      10.885 -14.948  13.788  1.00  0.00           H  
ATOM    640 2HE2 GLN A  40       9.257 -14.905  13.197  1.00  0.00           H  
ATOM    641  N   ALA A  41       9.052 -19.135   7.963  1.00  0.00           N  
ATOM    642  CA  ALA A  41       9.217 -19.298   6.519  1.00  0.00           C  
ATOM    643  C   ALA A  41       7.929 -19.722   5.812  1.00  0.00           C  
ATOM    644  O   ALA A  41       7.689 -19.330   4.670  1.00  0.00           O  
ATOM    645  CB  ALA A  41      10.335 -20.294   6.218  1.00  0.00           C  
ATOM    646  H   ALA A  41       9.585 -19.720   8.590  1.00  0.00           H  
ATOM    647  HA  ALA A  41       9.486 -18.328   6.098  1.00  0.00           H  
ATOM    648 1HB  ALA A  41      10.445 -20.403   5.139  1.00  0.00           H  
ATOM    649 2HB  ALA A  41      11.271 -19.929   6.644  1.00  0.00           H  
ATOM    650 3HB  ALA A  41      10.089 -21.260   6.658  1.00  0.00           H  
ATOM    651  N   LEU A  42       7.012 -20.639   6.434  1.00  0.00           N  
ATOM    652  CA  LEU A  42       5.731 -21.077   5.885  1.00  0.00           C  
ATOM    653  C   LEU A  42       4.815 -19.869   5.821  1.00  0.00           C  
ATOM    654  O   LEU A  42       4.020 -19.731   4.893  1.00  0.00           O  
ATOM    655  CB  LEU A  42       5.104 -22.180   6.747  1.00  0.00           C  
ATOM    656  CG  LEU A  42       5.790 -23.550   6.678  1.00  0.00           C  
ATOM    657  CD1 LEU A  42       5.236 -24.452   7.772  1.00  0.00           C  
ATOM    658  CD2 LEU A  42       5.569 -24.160   5.302  1.00  0.00           C  
ATOM    659  H   LEU A  42       7.327 -21.021   7.314  1.00  0.00           H  
ATOM    660  HA  LEU A  42       5.906 -21.452   4.876  1.00  0.00           H  
ATOM    661 1HB  LEU A  42       5.114 -21.856   7.786  1.00  0.00           H  
ATOM    662 2HB  LEU A  42       4.066 -22.313   6.440  1.00  0.00           H  
ATOM    663  HG  LEU A  42       6.859 -23.430   6.854  1.00  0.00           H  
ATOM    664 1HD1 LEU A  42       5.724 -25.425   7.723  1.00  0.00           H  
ATOM    665 2HD1 LEU A  42       5.425 -24.001   8.746  1.00  0.00           H  
ATOM    666 3HD1 LEU A  42       4.163 -24.577   7.631  1.00  0.00           H  
ATOM    667 1HD2 LEU A  42       6.057 -25.133   5.252  1.00  0.00           H  
ATOM    668 2HD2 LEU A  42       4.500 -24.281   5.125  1.00  0.00           H  
ATOM    669 3HD2 LEU A  42       5.990 -23.503   4.540  1.00  0.00           H  
ATOM    670  N   ARG A  43       4.861 -18.812   6.891  1.00  0.00           N  
ATOM    671  CA  ARG A  43       4.150 -17.538   6.889  1.00  0.00           C  
ATOM    672  C   ARG A  43       4.607 -16.642   5.748  1.00  0.00           C  
ATOM    673  O   ARG A  43       3.802 -15.940   5.134  1.00  0.00           O  
ATOM    674  CB  ARG A  43       4.357 -16.810   8.209  1.00  0.00           C  
ATOM    675  CG  ARG A  43       3.641 -17.429   9.400  1.00  0.00           C  
ATOM    676  CD  ARG A  43       2.166 -17.396   9.231  1.00  0.00           C  
ATOM    677  NE  ARG A  43       1.687 -16.062   8.905  1.00  0.00           N  
ATOM    678  CZ  ARG A  43       1.395 -15.111   9.813  1.00  0.00           C  
ATOM    679  NH1 ARG A  43       1.538 -15.361  11.096  1.00  0.00           N  
ATOM    680  NH2 ARG A  43       0.965 -13.926   9.415  1.00  0.00           N  
ATOM    681  H   ARG A  43       5.453 -19.044   7.675  1.00  0.00           H  
ATOM    682  HA  ARG A  43       3.088 -17.742   6.744  1.00  0.00           H  
ATOM    683 1HB  ARG A  43       5.420 -16.779   8.445  1.00  0.00           H  
ATOM    684 2HB  ARG A  43       4.012 -15.781   8.115  1.00  0.00           H  
ATOM    685 1HG  ARG A  43       3.950 -18.469   9.510  1.00  0.00           H  
ATOM    686 2HG  ARG A  43       3.895 -16.876  10.305  1.00  0.00           H  
ATOM    687 1HD  ARG A  43       1.877 -18.068   8.423  1.00  0.00           H  
ATOM    688 2HD  ARG A  43       1.686 -17.713  10.156  1.00  0.00           H  
ATOM    689  HE  ARG A  43       1.564 -15.833   7.927  1.00  0.00           H  
ATOM    690 1HH1 ARG A  43       1.867 -16.266  11.400  1.00  0.00           H  
ATOM    691 2HH1 ARG A  43       1.320 -14.648  11.776  1.00  0.00           H  
ATOM    692 1HH2 ARG A  43       0.855 -13.734   8.428  1.00  0.00           H  
ATOM    693 2HH2 ARG A  43       0.747 -13.214  10.095  1.00  0.00           H  
ATOM    694  N   ILE A  44       5.920 -16.644   5.433  1.00  0.00           N  
ATOM    695  CA  ILE A  44       6.398 -15.935   4.252  1.00  0.00           C  
ATOM    696  C   ILE A  44       5.805 -16.535   2.977  1.00  0.00           C  
ATOM    697  O   ILE A  44       5.344 -15.811   2.096  1.00  0.00           O  
ATOM    698  CB  ILE A  44       7.935 -15.971   4.175  1.00  0.00           C  
ATOM    699  CG1 ILE A  44       8.546 -15.118   5.291  1.00  0.00           C  
ATOM    700  CG2 ILE A  44       8.411 -15.491   2.813  1.00  0.00           C  
ATOM    701  CD1 ILE A  44      10.020 -15.368   5.512  1.00  0.00           C  
ATOM    702  H   ILE A  44       6.584 -17.138   6.012  1.00  0.00           H  
ATOM    703  HA  ILE A  44       6.066 -14.899   4.322  1.00  0.00           H  
ATOM    704  HB  ILE A  44       8.284 -16.991   4.332  1.00  0.00           H  
ATOM    705 1HG1 ILE A  44       8.409 -14.063   5.058  1.00  0.00           H  
ATOM    706 2HG1 ILE A  44       8.023 -15.316   6.227  1.00  0.00           H  
ATOM    707 1HG2 ILE A  44       9.499 -15.521   2.776  1.00  0.00           H  
ATOM    708 2HG2 ILE A  44       8.003 -16.137   2.037  1.00  0.00           H  
ATOM    709 3HG2 ILE A  44       8.072 -14.468   2.649  1.00  0.00           H  
ATOM    710 1HD1 ILE A  44      10.381 -14.728   6.319  1.00  0.00           H  
ATOM    711 2HD1 ILE A  44      10.176 -16.413   5.782  1.00  0.00           H  
ATOM    712 3HD1 ILE A  44      10.569 -15.143   4.599  1.00  0.00           H  
ATOM    713  N   LEU A  45       5.815 -17.919   2.872  1.00  0.00           N  
ATOM    714  CA  LEU A  45       5.256 -18.585   1.696  1.00  0.00           C  
ATOM    715  C   LEU A  45       3.753 -18.307   1.532  1.00  0.00           C  
ATOM    716  O   LEU A  45       3.262 -18.138   0.432  1.00  0.00           O  
ATOM    717  CB  LEU A  45       5.492 -20.098   1.793  1.00  0.00           C  
ATOM    718  CG  LEU A  45       6.943 -20.558   1.602  1.00  0.00           C  
ATOM    719  CD1 LEU A  45       7.062 -22.031   1.971  1.00  0.00           C  
ATOM    720  CD2 LEU A  45       7.365 -20.321   0.159  1.00  0.00           C  
ATOM    721  H   LEU A  45       6.220 -18.480   3.609  1.00  0.00           H  
ATOM    722  HA  LEU A  45       5.765 -18.210   0.809  1.00  0.00           H  
ATOM    723 1HB  LEU A  45       5.164 -20.438   2.774  1.00  0.00           H  
ATOM    724 2HB  LEU A  45       4.884 -20.594   1.037  1.00  0.00           H  
ATOM    725  HG  LEU A  45       7.595 -19.994   2.269  1.00  0.00           H  
ATOM    726 1HD1 LEU A  45       8.092 -22.358   1.835  1.00  0.00           H  
ATOM    727 2HD1 LEU A  45       6.772 -22.170   3.013  1.00  0.00           H  
ATOM    728 3HD1 LEU A  45       6.407 -22.621   1.330  1.00  0.00           H  
ATOM    729 1HD2 LEU A  45       8.397 -20.647   0.024  1.00  0.00           H  
ATOM    730 2HD2 LEU A  45       6.714 -20.885  -0.508  1.00  0.00           H  
ATOM    731 3HD2 LEU A  45       7.287 -19.258  -0.072  1.00  0.00           H  
ATOM    732  N   SER A  46       3.036 -18.264   2.650  1.00  0.00           N  
ATOM    733  CA  SER A  46       1.621 -17.886   2.674  1.00  0.00           C  
ATOM    734  C   SER A  46       1.399 -16.495   2.074  1.00  0.00           C  
ATOM    735  O   SER A  46       0.528 -16.300   1.225  1.00  0.00           O  
ATOM    736  CB  SER A  46       1.100 -17.920   4.098  1.00  0.00           C  
ATOM    737  OG  SER A  46      -0.242 -17.519   4.150  1.00  0.00           O  
ATOM    738  H   SER A  46       3.497 -18.505   3.516  1.00  0.00           H  
ATOM    739  HA  SER A  46       1.044 -18.592   2.080  1.00  0.00           H  
ATOM    740 1HB  SER A  46       1.196 -18.929   4.497  1.00  0.00           H  
ATOM    741 2HB  SER A  46       1.703 -17.262   4.722  1.00  0.00           H  
ATOM    742  HG  SER A  46      -0.234 -16.560   4.097  1.00  0.00           H  
ATOM    743  N   ALA A  47       2.222 -15.433   2.576  1.00  0.00           N  
ATOM    744  CA  ALA A  47       2.161 -14.084   2.036  1.00  0.00           C  
ATOM    745  C   ALA A  47       2.577 -14.041   0.575  1.00  0.00           C  
ATOM    746  O   ALA A  47       2.040 -13.261  -0.210  1.00  0.00           O  
ATOM    747  CB  ALA A  47       3.036 -13.148   2.857  1.00  0.00           C  
ATOM    748  H   ALA A  47       2.831 -15.622   3.360  1.00  0.00           H  
ATOM    749  HA  ALA A  47       1.127 -13.744   2.092  1.00  0.00           H  
ATOM    750 1HB  ALA A  47       2.976 -12.141   2.446  1.00  0.00           H  
ATOM    751 2HB  ALA A  47       2.686 -13.139   3.890  1.00  0.00           H  
ATOM    752 3HB  ALA A  47       4.068 -13.494   2.826  1.00  0.00           H  
ATOM    753  N   ALA A  48       3.687 -14.848   0.120  1.00  0.00           N  
ATOM    754  CA  ALA A  48       4.136 -14.939  -1.269  1.00  0.00           C  
ATOM    755  C   ALA A  48       3.020 -15.466  -2.193  1.00  0.00           C  
ATOM    756  O   ALA A  48       2.855 -14.989  -3.316  1.00  0.00           O  
ATOM    757  CB  ALA A  48       5.363 -15.832  -1.371  1.00  0.00           C  
ATOM    758  H   ALA A  48       4.175 -15.375   0.830  1.00  0.00           H  
ATOM    759  HA  ALA A  48       4.397 -13.937  -1.606  1.00  0.00           H  
ATOM    760 1HB  ALA A  48       5.686 -15.889  -2.411  1.00  0.00           H  
ATOM    761 2HB  ALA A  48       6.168 -15.415  -0.765  1.00  0.00           H  
ATOM    762 3HB  ALA A  48       5.119 -16.829  -1.011  1.00  0.00           H  
ATOM    763  N   ALA A  49       2.153 -16.554  -1.708  1.00  0.00           N  
ATOM    764  CA  ALA A  49       0.960 -17.027  -2.428  1.00  0.00           C  
ATOM    765  C   ALA A  49      -0.165 -15.990  -2.577  1.00  0.00           C  
ATOM    766  O   ALA A  49      -0.855 -15.950  -3.595  1.00  0.00           O  
ATOM    767  CB  ALA A  49       0.384 -18.259  -1.745  1.00  0.00           C  
ATOM    768  H   ALA A  49       2.404 -16.988  -0.832  1.00  0.00           H  
ATOM    769  HA  ALA A  49       1.258 -17.293  -3.442  1.00  0.00           H  
ATOM    770 1HB  ALA A  49      -0.498 -18.598  -2.289  1.00  0.00           H  
ATOM    771 2HB  ALA A  49       1.131 -19.052  -1.736  1.00  0.00           H  
ATOM    772 3HB  ALA A  49       0.106 -18.011  -0.722  1.00  0.00           H  
ATOM    773  N   ASN A  50      -0.446 -15.136  -1.476  1.00  0.00           N  
ATOM    774  CA  ASN A  50      -1.463 -14.091  -1.459  1.00  0.00           C  
ATOM    775  C   ASN A  50      -1.001 -12.908  -2.297  1.00  0.00           C  
ATOM    776  O   ASN A  50      -1.818 -12.184  -2.867  1.00  0.00           O  
ATOM    777  CB  ASN A  50      -1.777 -13.658  -0.039  1.00  0.00           C  
ATOM    778  CG  ASN A  50      -2.573 -14.686   0.716  1.00  0.00           C  
ATOM    779  OD1 ASN A  50      -3.342 -15.452   0.123  1.00  0.00           O  
ATOM    780  ND2 ASN A  50      -2.403 -14.720   2.013  1.00  0.00           N  
ATOM    781  H   ASN A  50       0.059 -15.345  -0.627  1.00  0.00           H  
ATOM    782  HA  ASN A  50      -2.374 -14.486  -1.910  1.00  0.00           H  
ATOM    783 1HB  ASN A  50      -0.847 -13.469   0.498  1.00  0.00           H  
ATOM    784 2HB  ASN A  50      -2.339 -12.724  -0.059  1.00  0.00           H  
ATOM    785 1HD2 ASN A  50      -2.906 -15.384   2.567  1.00  0.00           H  
ATOM    786 2HD2 ASN A  50      -1.770 -14.081   2.451  1.00  0.00           H  
ATOM    787  N   THR A  51       0.445 -12.582  -2.375  1.00  0.00           N  
ATOM    788  CA  THR A  51       0.942 -11.485  -3.208  1.00  0.00           C  
ATOM    789  C   THR A  51       1.268 -11.928  -4.624  1.00  0.00           C  
ATOM    790  O   THR A  51       1.320 -11.112  -5.544  1.00  0.00           O  
ATOM    791  CB  THR A  51       2.192 -10.843  -2.580  1.00  0.00           C  
ATOM    792  OG1 THR A  51       3.211 -11.838  -2.414  1.00  0.00           O  
ATOM    793  CG2 THR A  51       1.857 -10.235  -1.227  1.00  0.00           C  
ATOM    794  H   THR A  51       1.092 -13.081  -1.783  1.00  0.00           H  
ATOM    795  HA  THR A  51       0.165 -10.724  -3.279  1.00  0.00           H  
ATOM    796  HB  THR A  51       2.570 -10.062  -3.239  1.00  0.00           H  
ATOM    797  HG1 THR A  51       3.992 -11.581  -2.910  1.00  0.00           H  
ATOM    798 1HG2 THR A  51       2.753  -9.786  -0.798  1.00  0.00           H  
ATOM    799 2HG2 THR A  51       1.091  -9.470  -1.351  1.00  0.00           H  
ATOM    800 3HG2 THR A  51       1.488 -11.013  -0.560  1.00  0.00           H  
ATOM    801  N   GLY A  52       1.502 -13.262  -4.836  1.00  0.00           N  
ATOM    802  CA  GLY A  52       1.858 -13.783  -6.144  1.00  0.00           C  
ATOM    803  C   GLY A  52       3.300 -13.458  -6.522  1.00  0.00           C  
ATOM    804  O   GLY A  52       3.614 -13.262  -7.696  1.00  0.00           O  
ATOM    805  H   GLY A  52       1.423 -13.900  -4.057  1.00  0.00           H  
ATOM    806 1HA  GLY A  52       1.721 -14.864  -6.154  1.00  0.00           H  
ATOM    807 2HA  GLY A  52       1.189 -13.367  -6.896  1.00  0.00           H  
ATOM    808  N   THR A  53       4.169 -13.402  -5.523  1.00  0.00           N  
ATOM    809  CA  THR A  53       5.549 -12.995  -5.727  1.00  0.00           C  
ATOM    810  C   THR A  53       6.468 -14.155  -5.342  1.00  0.00           C  
ATOM    811  O   THR A  53       6.012 -15.175  -4.824  1.00  0.00           O  
ATOM    812  CB  THR A  53       5.898 -11.739  -4.906  1.00  0.00           C  
ATOM    813  OG1 THR A  53       5.802 -12.037  -3.508  1.00  0.00           O  
ATOM    814  CG2 THR A  53       4.949 -10.600  -5.245  1.00  0.00           C  
ATOM    815  H   THR A  53       3.862 -13.650  -4.592  1.00  0.00           H  
ATOM    816  HA  THR A  53       5.689 -12.764  -6.783  1.00  0.00           H  
ATOM    817  HB  THR A  53       6.920 -11.431  -5.129  1.00  0.00           H  
ATOM    818  HG1 THR A  53       6.574 -12.539  -3.234  1.00  0.00           H  
ATOM    819 1HG2 THR A  53       5.210  -9.721  -4.656  1.00  0.00           H  
ATOM    820 2HG2 THR A  53       5.028 -10.363  -6.306  1.00  0.00           H  
ATOM    821 3HG2 THR A  53       3.926 -10.899  -5.015  1.00  0.00           H  
ATOM    822  N   THR A  54       7.763 -14.008  -5.591  1.00  0.00           N  
ATOM    823  CA  THR A  54       8.716 -15.033  -5.179  1.00  0.00           C  
ATOM    824  C   THR A  54       9.061 -14.920  -3.698  1.00  0.00           C  
ATOM    825  O   THR A  54       8.716 -13.934  -3.046  1.00  0.00           O  
ATOM    826  CB  THR A  54      10.007 -14.955  -6.015  1.00  0.00           C  
ATOM    827  OG1 THR A  54      10.665 -13.706  -5.766  1.00  0.00           O  
ATOM    828  CG2 THR A  54       9.689 -15.070  -7.498  1.00  0.00           C  
ATOM    829  H   THR A  54       8.102 -13.184  -6.069  1.00  0.00           H  
ATOM    830  HA  THR A  54       8.284 -16.011  -5.396  1.00  0.00           H  
ATOM    831  HB  THR A  54      10.675 -15.766  -5.728  1.00  0.00           H  
ATOM    832  HG1 THR A  54      11.539 -13.721  -6.163  1.00  0.00           H  
ATOM    833 1HG2 THR A  54      10.613 -15.013  -8.073  1.00  0.00           H  
ATOM    834 2HG2 THR A  54       9.199 -16.024  -7.692  1.00  0.00           H  
ATOM    835 3HG2 THR A  54       9.028 -14.256  -7.792  1.00  0.00           H  
ATOM    836  N   VAL A  55       9.760 -15.927  -3.176  1.00  0.00           N  
ATOM    837  CA  VAL A  55      10.163 -15.916  -1.775  1.00  0.00           C  
ATOM    838  C   VAL A  55      11.191 -14.814  -1.511  1.00  0.00           C  
ATOM    839  O   VAL A  55      11.187 -14.201  -0.444  1.00  0.00           O  
ATOM    840  CB  VAL A  55      10.759 -17.281  -1.381  1.00  0.00           C  
ATOM    841  CG1 VAL A  55       9.705 -18.373  -1.490  1.00  0.00           C  
ATOM    842  CG2 VAL A  55      11.957 -17.597  -2.262  1.00  0.00           C  
ATOM    843  H   VAL A  55      10.018 -16.711  -3.756  1.00  0.00           H  
ATOM    844  HA  VAL A  55       9.301 -15.633  -1.169  1.00  0.00           H  
ATOM    845  HB  VAL A  55      11.074 -17.241  -0.338  1.00  0.00           H  
ATOM    846 1HG1 VAL A  55      10.144 -19.331  -1.207  1.00  0.00           H  
ATOM    847 2HG1 VAL A  55       8.874 -18.145  -0.824  1.00  0.00           H  
ATOM    848 3HG1 VAL A  55       9.345 -18.429  -2.517  1.00  0.00           H  
ATOM    849 1HG2 VAL A  55      12.374 -18.562  -1.978  1.00  0.00           H  
ATOM    850 2HG2 VAL A  55      11.643 -17.630  -3.306  1.00  0.00           H  
ATOM    851 3HG2 VAL A  55      12.715 -16.824  -2.137  1.00  0.00           H  
ATOM    852  N   GLU A  56      12.034 -14.532  -2.504  1.00  0.00           N  
ATOM    853  CA  GLU A  56      13.047 -13.482  -2.377  1.00  0.00           C  
ATOM    854  C   GLU A  56      12.395 -12.104  -2.324  1.00  0.00           C  
ATOM    855  O   GLU A  56      12.728 -11.276  -1.475  1.00  0.00           O  
ATOM    856  CB  GLU A  56      14.036 -13.544  -3.543  1.00  0.00           C  
ATOM    857  CG  GLU A  56      15.164 -12.526  -3.466  1.00  0.00           C  
ATOM    858  CD  GLU A  56      16.163 -12.673  -4.580  1.00  0.00           C  
ATOM    859  OE1 GLU A  56      16.000 -13.559  -5.385  1.00  0.00           O  
ATOM    860  OE2 GLU A  56      17.090 -11.900  -4.627  1.00  0.00           O  
ATOM    861  H   GLU A  56      11.973 -15.056  -3.366  1.00  0.00           H  
ATOM    862  HA  GLU A  56      13.591 -13.636  -1.446  1.00  0.00           H  
ATOM    863 1HB  GLU A  56      14.484 -14.537  -3.587  1.00  0.00           H  
ATOM    864 2HB  GLU A  56      13.504 -13.384  -4.481  1.00  0.00           H  
ATOM    865 1HG  GLU A  56      14.738 -11.524  -3.506  1.00  0.00           H  
ATOM    866 2HG  GLU A  56      15.674 -12.636  -2.510  1.00  0.00           H  
ATOM    867  N   GLU A  57      11.444 -11.874  -3.222  1.00  0.00           N  
ATOM    868  CA  GLU A  57      10.771 -10.580  -3.288  1.00  0.00           C  
ATOM    869  C   GLU A  57       9.940 -10.339  -2.034  1.00  0.00           C  
ATOM    870  O   GLU A  57       9.926  -9.234  -1.487  1.00  0.00           O  
ATOM    871  CB  GLU A  57       9.880 -10.500  -4.530  1.00  0.00           C  
ATOM    872  CG  GLU A  57       9.165  -9.168  -4.706  1.00  0.00           C  
ATOM    873  CD  GLU A  57       8.380  -9.090  -5.986  1.00  0.00           C  
ATOM    874  OE1 GLU A  57       8.402 -10.039  -6.732  1.00  0.00           O  
ATOM    875  OE2 GLU A  57       7.759  -8.080  -6.218  1.00  0.00           O  
ATOM    876  H   GLU A  57      11.178 -12.602  -3.869  1.00  0.00           H  
ATOM    877  HA  GLU A  57      11.530  -9.797  -3.324  1.00  0.00           H  
ATOM    878 1HB  GLU A  57      10.481 -10.678  -5.421  1.00  0.00           H  
ATOM    879 2HB  GLU A  57       9.122 -11.283  -4.484  1.00  0.00           H  
ATOM    880 1HG  GLU A  57       8.485  -9.019  -3.867  1.00  0.00           H  
ATOM    881 2HG  GLU A  57       9.902  -8.367  -4.687  1.00  0.00           H  
ATOM    882  N   ALA A  58       9.254 -11.387  -1.582  1.00  0.00           N  
ATOM    883  CA  ALA A  58       8.341 -11.273  -0.456  1.00  0.00           C  
ATOM    884  C   ALA A  58       9.082 -10.804   0.793  1.00  0.00           C  
ATOM    885  O   ALA A  58       8.567  -9.996   1.566  1.00  0.00           O  
ATOM    886  CB  ALA A  58       7.647 -12.603  -0.199  1.00  0.00           C  
ATOM    887  H   ALA A  58       9.370 -12.284  -2.031  1.00  0.00           H  
ATOM    888  HA  ALA A  58       7.588 -10.525  -0.704  1.00  0.00           H  
ATOM    889 1HB  ALA A  58       6.967 -12.502   0.646  1.00  0.00           H  
ATOM    890 2HB  ALA A  58       7.083 -12.895  -1.086  1.00  0.00           H  
ATOM    891 3HB  ALA A  58       8.392 -13.365   0.024  1.00  0.00           H  
ATOM    892  N   VAL A  59      10.298 -11.321   0.983  1.00  0.00           N  
ATOM    893  CA  VAL A  59      11.106 -10.996   2.157  1.00  0.00           C  
ATOM    894  C   VAL A  59      11.636  -9.584   2.033  1.00  0.00           C  
ATOM    895  O   VAL A  59      11.584  -8.803   2.985  1.00  0.00           O  
ATOM    896  CB  VAL A  59      12.284 -11.977   2.302  1.00  0.00           C  
ATOM    897  CG1 VAL A  59      13.228 -11.517   3.404  1.00  0.00           C  
ATOM    898  CG2 VAL A  59      11.761 -13.376   2.591  1.00  0.00           C  
ATOM    899  H   VAL A  59      10.669 -11.956   0.289  1.00  0.00           H  
ATOM    900  HA  VAL A  59      10.483 -11.096   3.045  1.00  0.00           H  
ATOM    901  HB  VAL A  59      12.855 -11.986   1.373  1.00  0.00           H  
ATOM    902 1HG1 VAL A  59      14.055 -12.222   3.493  1.00  0.00           H  
ATOM    903 2HG1 VAL A  59      13.619 -10.529   3.159  1.00  0.00           H  
ATOM    904 3HG1 VAL A  59      12.688 -11.471   4.349  1.00  0.00           H  
ATOM    905 1HG2 VAL A  59      12.599 -14.065   2.692  1.00  0.00           H  
ATOM    906 2HG2 VAL A  59      11.185 -13.365   3.517  1.00  0.00           H  
ATOM    907 3HG2 VAL A  59      11.121 -13.701   1.770  1.00  0.00           H  
ATOM    908  N   LYS A  60      12.180  -9.270   0.823  1.00  0.00           N  
ATOM    909  CA  LYS A  60      12.778  -7.960   0.648  1.00  0.00           C  
ATOM    910  C   LYS A  60      11.734  -6.902   0.945  1.00  0.00           C  
ATOM    911  O   LYS A  60      12.010  -5.949   1.661  1.00  0.00           O  
ATOM    912  CB  LYS A  60      13.333  -7.790  -0.767  1.00  0.00           C  
ATOM    913  CG  LYS A  60      14.626  -8.550  -1.031  1.00  0.00           C  
ATOM    914  CD  LYS A  60      15.111  -8.337  -2.458  1.00  0.00           C  
ATOM    915  CE  LYS A  60      16.440  -9.036  -2.702  1.00  0.00           C  
ATOM    916  NZ  LYS A  60      16.908  -8.866  -4.104  1.00  0.00           N  
ATOM    917  H   LYS A  60      12.190  -9.923   0.052  1.00  0.00           H  
ATOM    918  HA  LYS A  60      13.613  -7.867   1.344  1.00  0.00           H  
ATOM    919 1HB  LYS A  60      12.592  -8.128  -1.491  1.00  0.00           H  
ATOM    920 2HB  LYS A  60      13.521  -6.733  -0.960  1.00  0.00           H  
ATOM    921 1HG  LYS A  60      15.397  -8.208  -0.340  1.00  0.00           H  
ATOM    922 2HG  LYS A  60      14.462  -9.614  -0.868  1.00  0.00           H  
ATOM    923 1HD  LYS A  60      14.370  -8.728  -3.156  1.00  0.00           H  
ATOM    924 2HD  LYS A  60      15.233  -7.270  -2.645  1.00  0.00           H  
ATOM    925 1HE  LYS A  60      17.193  -8.630  -2.028  1.00  0.00           H  
ATOM    926 2HE  LYS A  60      16.334 -10.100  -2.494  1.00  0.00           H  
ATOM    927 1HZ  LYS A  60      17.790  -9.344  -4.225  1.00  0.00           H  
ATOM    928 2HZ  LYS A  60      16.225  -9.257  -4.738  1.00  0.00           H  
ATOM    929 3HZ  LYS A  60      17.028  -7.883  -4.303  1.00  0.00           H  
ATOM    930  N   ARG A  61      10.524  -7.099   0.427  1.00  0.00           N  
ATOM    931  CA  ARG A  61       9.441  -6.160   0.698  1.00  0.00           C  
ATOM    932  C   ARG A  61       9.013  -6.109   2.167  1.00  0.00           C  
ATOM    933  O   ARG A  61       8.718  -5.041   2.686  1.00  0.00           O  
ATOM    934  CB  ARG A  61       8.230  -6.514  -0.152  1.00  0.00           C  
ATOM    935  CG  ARG A  61       8.377  -6.208  -1.634  1.00  0.00           C  
ATOM    936  CD  ARG A  61       7.128  -6.500  -2.382  1.00  0.00           C  
ATOM    937  NE  ARG A  61       7.290  -6.292  -3.812  1.00  0.00           N  
ATOM    938  CZ  ARG A  61       7.199  -5.096  -4.426  1.00  0.00           C  
ATOM    939  NH1 ARG A  61       6.947  -4.014  -3.724  1.00  0.00           N  
ATOM    940  NH2 ARG A  61       7.363  -5.011  -5.735  1.00  0.00           N  
ATOM    941  H   ARG A  61      10.344  -7.902  -0.159  1.00  0.00           H  
ATOM    942  HA  ARG A  61       9.802  -5.150   0.504  1.00  0.00           H  
ATOM    943 1HB  ARG A  61       8.015  -7.577  -0.055  1.00  0.00           H  
ATOM    944 2HB  ARG A  61       7.358  -5.970   0.212  1.00  0.00           H  
ATOM    945 1HG  ARG A  61       8.616  -5.152  -1.765  1.00  0.00           H  
ATOM    946 2HG  ARG A  61       9.179  -6.817  -2.053  1.00  0.00           H  
ATOM    947 1HD  ARG A  61       6.841  -7.539  -2.219  1.00  0.00           H  
ATOM    948 2HD  ARG A  61       6.331  -5.845  -2.031  1.00  0.00           H  
ATOM    949  HE  ARG A  61       7.485  -7.101  -4.386  1.00  0.00           H  
ATOM    950 1HH1 ARG A  61       6.822  -4.079  -2.723  1.00  0.00           H  
ATOM    951 2HH1 ARG A  61       6.879  -3.118  -4.184  1.00  0.00           H  
ATOM    952 1HH2 ARG A  61       7.557  -5.843  -6.275  1.00  0.00           H  
ATOM    953 2HH2 ARG A  61       7.295  -4.116  -6.195  1.00  0.00           H  
ATOM    954  N   ALA A  62       8.942  -7.299   2.815  1.00  0.00           N  
ATOM    955  CA  ALA A  62       8.530  -7.340   4.221  1.00  0.00           C  
ATOM    956  C   ALA A  62       9.513  -6.596   5.117  1.00  0.00           C  
ATOM    957  O   ALA A  62       9.115  -5.928   6.072  1.00  0.00           O  
ATOM    958  CB  ALA A  62       8.383  -8.781   4.688  1.00  0.00           C  
ATOM    959  H   ALA A  62       9.169  -8.163   2.343  1.00  0.00           H  
ATOM    960  HA  ALA A  62       7.564  -6.842   4.306  1.00  0.00           H  
ATOM    961 1HB  ALA A  62       8.077  -8.795   5.734  1.00  0.00           H  
ATOM    962 2HB  ALA A  62       7.631  -9.286   4.083  1.00  0.00           H  
ATOM    963 3HB  ALA A  62       9.338  -9.296   4.584  1.00  0.00           H  
ATOM    964  N   LEU A  63      10.796  -6.727   4.789  1.00  0.00           N  
ATOM    965  CA  LEU A  63      11.879  -6.104   5.549  1.00  0.00           C  
ATOM    966  C   LEU A  63      11.843  -4.586   5.412  1.00  0.00           C  
ATOM    967  O   LEU A  63      12.052  -3.861   6.395  1.00  0.00           O  
ATOM    968  CB  LEU A  63      13.237  -6.634   5.073  1.00  0.00           C  
ATOM    969  CG  LEU A  63      13.541  -8.096   5.424  1.00  0.00           C  
ATOM    970  CD1 LEU A  63      14.796  -8.545   4.688  1.00  0.00           C  
ATOM    971  CD2 LEU A  63      13.712  -8.232   6.930  1.00  0.00           C  
ATOM    972  H   LEU A  63      11.021  -7.282   3.976  1.00  0.00           H  
ATOM    973  HA  LEU A  63      11.745  -6.344   6.603  1.00  0.00           H  
ATOM    974 1HB  LEU A  63      13.288  -6.536   3.990  1.00  0.00           H  
ATOM    975 2HB  LEU A  63      14.023  -6.018   5.510  1.00  0.00           H  
ATOM    976  HG  LEU A  63      12.716  -8.728   5.094  1.00  0.00           H  
ATOM    977 1HD1 LEU A  63      15.011  -9.584   4.937  1.00  0.00           H  
ATOM    978 2HD1 LEU A  63      14.639  -8.456   3.613  1.00  0.00           H  
ATOM    979 3HD1 LEU A  63      15.636  -7.919   4.986  1.00  0.00           H  
ATOM    980 1HD2 LEU A  63      13.927  -9.271   7.179  1.00  0.00           H  
ATOM    981 2HD2 LEU A  63      14.537  -7.601   7.260  1.00  0.00           H  
ATOM    982 3HD2 LEU A  63      12.795  -7.921   7.430  1.00  0.00           H  
ATOM    983  N   LYS A  64      11.565  -4.113   4.199  1.00  0.00           N  
ATOM    984  CA  LYS A  64      11.443  -2.674   3.943  1.00  0.00           C  
ATOM    985  C   LYS A  64      10.245  -2.077   4.682  1.00  0.00           C  
ATOM    986  O   LYS A  64      10.352  -1.028   5.319  1.00  0.00           O  
ATOM    987  CB  LYS A  64      11.321  -2.405   2.442  1.00  0.00           C  
ATOM    988  CG  LYS A  64      12.606  -2.626   1.656  1.00  0.00           C  
ATOM    989  CD  LYS A  64      12.397  -2.370   0.171  1.00  0.00           C  
ATOM    990  CE  LYS A  64      13.676  -2.607  -0.618  1.00  0.00           C  
ATOM    991  NZ  LYS A  64      13.484  -2.369  -2.074  1.00  0.00           N  
ATOM    992  H   LYS A  64      11.436  -4.760   3.434  1.00  0.00           H  
ATOM    993  HA  LYS A  64      12.350  -2.182   4.298  1.00  0.00           H  
ATOM    994 1HB  LYS A  64      10.553  -3.053   2.018  1.00  0.00           H  
ATOM    995 2HB  LYS A  64      11.003  -1.374   2.282  1.00  0.00           H  
ATOM    996 1HG  LYS A  64      13.380  -1.952   2.027  1.00  0.00           H  
ATOM    997 2HG  LYS A  64      12.946  -3.651   1.796  1.00  0.00           H  
ATOM    998 1HD  LYS A  64      11.619  -3.035  -0.206  1.00  0.00           H  
ATOM    999 2HD  LYS A  64      12.074  -1.340   0.021  1.00  0.00           H  
ATOM   1000 1HE  LYS A  64      14.456  -1.940  -0.253  1.00  0.00           H  
ATOM   1001 2HE  LYS A  64      14.009  -3.634  -0.472  1.00  0.00           H  
ATOM   1002 1HZ  LYS A  64      14.353  -2.536  -2.561  1.00  0.00           H  
ATOM   1003 2HZ  LYS A  64      12.775  -2.996  -2.428  1.00  0.00           H  
ATOM   1004 3HZ  LYS A  64      13.193  -1.413  -2.224  1.00  0.00           H  
ATOM   1005  N   LEU A  65       9.098  -2.743   4.578  1.00  0.00           N  
ATOM   1006  CA  LEU A  65       7.881  -2.305   5.262  1.00  0.00           C  
ATOM   1007  C   LEU A  65       8.026  -2.460   6.784  1.00  0.00           C  
ATOM   1008  O   LEU A  65       7.545  -1.633   7.554  1.00  0.00           O  
ATOM   1009  CB  LEU A  65       6.675  -3.113   4.767  1.00  0.00           C  
ATOM   1010  CG  LEU A  65       5.324  -2.742   5.391  1.00  0.00           C  
ATOM   1011  CD1 LEU A  65       5.010  -1.282   5.091  1.00  0.00           C  
ATOM   1012  CD2 LEU A  65       4.242  -3.659   4.842  1.00  0.00           C  
ATOM   1013  H   LEU A  65       9.069  -3.578   4.007  1.00  0.00           H  
ATOM   1014  HA  LEU A  65       7.712  -1.256   5.027  1.00  0.00           H  
ATOM   1015 1HB  LEU A  65       6.589  -2.984   3.690  1.00  0.00           H  
ATOM   1016 2HB  LEU A  65       6.856  -4.169   4.972  1.00  0.00           H  
ATOM   1017  HG  LEU A  65       5.380  -2.855   6.474  1.00  0.00           H  
ATOM   1018 1HD1 LEU A  65       4.050  -1.018   5.535  1.00  0.00           H  
ATOM   1019 2HD1 LEU A  65       5.790  -0.648   5.512  1.00  0.00           H  
ATOM   1020 3HD1 LEU A  65       4.964  -1.135   4.013  1.00  0.00           H  
ATOM   1021 1HD2 LEU A  65       3.281  -3.395   5.286  1.00  0.00           H  
ATOM   1022 2HD2 LEU A  65       4.184  -3.545   3.759  1.00  0.00           H  
ATOM   1023 3HD2 LEU A  65       4.483  -4.693   5.086  1.00  0.00           H  
ATOM   1024  N   LYS A  66       8.680  -3.638   7.382  1.00  0.00           N  
ATOM   1025  CA  LYS A  66       8.988  -3.908   8.780  1.00  0.00           C  
ATOM   1026  C   LYS A  66       9.756  -2.766   9.432  1.00  0.00           C  
ATOM   1027  O   LYS A  66       9.396  -2.291  10.507  1.00  0.00           O  
ATOM   1028  CB  LYS A  66       9.785  -5.207   8.903  1.00  0.00           C  
ATOM   1029  CG  LYS A  66      10.144  -5.592  10.333  1.00  0.00           C  
ATOM   1030  CD  LYS A  66      11.099  -6.776  10.363  1.00  0.00           C  
ATOM   1031  CE  LYS A  66      11.435  -7.181  11.791  1.00  0.00           C  
ATOM   1032  NZ  LYS A  66      12.360  -6.213  12.441  1.00  0.00           N  
ATOM   1033  H   LYS A  66       8.929  -4.325   6.683  1.00  0.00           H  
ATOM   1034  HA  LYS A  66       8.052  -4.052   9.320  1.00  0.00           H  
ATOM   1035 1HB  LYS A  66       9.213  -6.028   8.470  1.00  0.00           H  
ATOM   1036 2HB  LYS A  66      10.713  -5.120   8.338  1.00  0.00           H  
ATOM   1037 1HG  LYS A  66      10.614  -4.743  10.831  1.00  0.00           H  
ATOM   1038 2HG  LYS A  66       9.237  -5.853  10.877  1.00  0.00           H  
ATOM   1039 1HD  LYS A  66      10.644  -7.624   9.851  1.00  0.00           H  
ATOM   1040 2HD  LYS A  66      12.021  -6.513   9.845  1.00  0.00           H  
ATOM   1041 1HE  LYS A  66      10.519  -7.239  12.377  1.00  0.00           H  
ATOM   1042 2HE  LYS A  66      11.902  -8.165  11.790  1.00  0.00           H  
ATOM   1043 1HZ  LYS A  66      12.557  -6.517  13.384  1.00  0.00           H  
ATOM   1044 2HZ  LYS A  66      13.222  -6.166  11.916  1.00  0.00           H  
ATOM   1045 3HZ  LYS A  66      11.930  -5.300  12.466  1.00  0.00           H  
ATOM   1046  N   THR A  67      10.823  -2.322   8.780  1.00  0.00           N  
ATOM   1047  CA  THR A  67      11.637  -1.241   9.329  1.00  0.00           C  
ATOM   1048  C   THR A  67      10.861   0.074   9.412  1.00  0.00           C  
ATOM   1049  O   THR A  67      10.895   0.763  10.427  1.00  0.00           O  
ATOM   1050  CB  THR A  67      12.912  -1.032   8.491  1.00  0.00           C  
ATOM   1051  OG1 THR A  67      13.696  -2.232   8.503  1.00  0.00           O  
ATOM   1052  CG2 THR A  67      13.739   0.114   9.053  1.00  0.00           C  
ATOM   1053  H   THR A  67      11.083  -2.732   7.893  1.00  0.00           H  
ATOM   1054  HA  THR A  67      11.916  -1.501  10.351  1.00  0.00           H  
ATOM   1055  HB  THR A  67      12.636  -0.803   7.461  1.00  0.00           H  
ATOM   1056  HG1 THR A  67      13.290  -2.884   7.925  1.00  0.00           H  
ATOM   1057 1HG2 THR A  67      14.636   0.248   8.448  1.00  0.00           H  
ATOM   1058 2HG2 THR A  67      13.150   1.031   9.035  1.00  0.00           H  
ATOM   1059 3HG2 THR A  67      14.025  -0.113  10.079  1.00  0.00           H  
ATOM   1060  N   LYS A  68      10.151   0.411   8.340  1.00  0.00           N  
ATOM   1061  CA  LYS A  68       9.399   1.666   8.288  1.00  0.00           C  
ATOM   1062  C   LYS A  68       8.265   1.739   9.334  1.00  0.00           C  
ATOM   1063  O   LYS A  68       8.043   2.793   9.935  1.00  0.00           O  
ATOM   1064  CB  LYS A  68       8.824   1.865   6.885  1.00  0.00           C  
ATOM   1065  CG  LYS A  68       9.860   2.216   5.825  1.00  0.00           C  
ATOM   1066  CD  LYS A  68       9.216   2.383   4.457  1.00  0.00           C  
ATOM   1067  CE  LYS A  68      10.250   2.733   3.397  1.00  0.00           C  
ATOM   1068  NZ  LYS A  68       9.634   2.900   2.052  1.00  0.00           N  
ATOM   1069  H   LYS A  68      10.131  -0.209   7.543  1.00  0.00           H  
ATOM   1070  HA  LYS A  68      10.068   2.483   8.566  1.00  0.00           H  
ATOM   1071 1HB  LYS A  68       8.316   0.954   6.567  1.00  0.00           H  
ATOM   1072 2HB  LYS A  68       8.083   2.664   6.905  1.00  0.00           H  
ATOM   1073 1HG  LYS A  68      10.360   3.145   6.098  1.00  0.00           H  
ATOM   1074 2HG  LYS A  68      10.607   1.424   5.771  1.00  0.00           H  
ATOM   1075 1HD  LYS A  68       8.717   1.456   4.173  1.00  0.00           H  
ATOM   1076 2HD  LYS A  68       8.471   3.178   4.500  1.00  0.00           H  
ATOM   1077 1HE  LYS A  68      10.752   3.660   3.670  1.00  0.00           H  
ATOM   1078 2HE  LYS A  68      10.998   1.942   3.343  1.00  0.00           H  
ATOM   1079 1HZ  LYS A  68      10.351   3.131   1.379  1.00  0.00           H  
ATOM   1080 2HZ  LYS A  68       9.180   2.039   1.780  1.00  0.00           H  
ATOM   1081 3HZ  LYS A  68       8.951   3.644   2.084  1.00  0.00           H  
ATOM   1082  N   LEU A  69       7.560   0.629   9.563  1.00  0.00           N  
ATOM   1083  CA  LEU A  69       6.478   0.617  10.550  1.00  0.00           C  
ATOM   1084  C   LEU A  69       6.967   0.396  11.986  1.00  0.00           C  
ATOM   1085  O   LEU A  69       6.319   0.826  12.947  1.00  0.00           O  
ATOM   1086  CB  LEU A  69       5.464  -0.476  10.188  1.00  0.00           C  
ATOM   1087  CG  LEU A  69       4.717  -0.277   8.863  1.00  0.00           C  
ATOM   1088  CD1 LEU A  69       3.873  -1.509   8.565  1.00  0.00           C  
ATOM   1089  CD2 LEU A  69       3.850   0.971   8.951  1.00  0.00           C  
ATOM   1090  H   LEU A  69       7.770  -0.217   9.054  1.00  0.00           H  
ATOM   1091  HA  LEU A  69       6.001   1.597  10.549  1.00  0.00           H  
ATOM   1092 1HB  LEU A  69       5.987  -1.429  10.133  1.00  0.00           H  
ATOM   1093 2HB  LEU A  69       4.720  -0.537  10.982  1.00  0.00           H  
ATOM   1094  HG  LEU A  69       5.437  -0.162   8.052  1.00  0.00           H  
ATOM   1095 1HD1 LEU A  69       3.343  -1.368   7.623  1.00  0.00           H  
ATOM   1096 2HD1 LEU A  69       4.521  -2.383   8.488  1.00  0.00           H  
ATOM   1097 3HD1 LEU A  69       3.153  -1.660   9.368  1.00  0.00           H  
ATOM   1098 1HD2 LEU A  69       3.320   1.112   8.009  1.00  0.00           H  
ATOM   1099 2HD2 LEU A  69       3.129   0.856   9.760  1.00  0.00           H  
ATOM   1100 3HD2 LEU A  69       4.480   1.838   9.147  1.00  0.00           H  
ATOM   1101  N   GLY A  70       8.098  -0.286  12.135  1.00  0.00           N  
ATOM   1102  CA  GLY A  70       8.574  -0.651  13.456  1.00  0.00           C  
ATOM   1103  C   GLY A  70       7.833  -1.849  14.018  1.00  0.00           C  
ATOM   1104  O   GLY A  70       7.502  -1.895  15.202  1.00  0.00           O  
ATOM   1105  H   GLY A  70       8.637  -0.556  11.326  1.00  0.00           H  
ATOM   1106 1HA  GLY A  70       9.639  -0.878  13.409  1.00  0.00           H  
ATOM   1107 2HA  GLY A  70       8.455   0.194  14.132  1.00  0.00           H  
ATOM   1108  N   VAL A  71       7.566  -2.829  13.159  1.00  0.00           N  
ATOM   1109  CA  VAL A  71       6.753  -3.970  13.550  1.00  0.00           C  
ATOM   1110  C   VAL A  71       7.565  -5.220  13.308  1.00  0.00           C  
ATOM   1111  O   VAL A  71       8.719  -5.139  12.910  1.00  0.00           O  
ATOM   1112  CB  VAL A  71       5.441  -4.027  12.744  1.00  0.00           C  
ATOM   1113  CG1 VAL A  71       4.608  -2.780  12.994  1.00  0.00           C  
ATOM   1114  CG2 VAL A  71       5.751  -4.180  11.262  1.00  0.00           C  
ATOM   1115  H   VAL A  71       7.929  -2.782  12.217  1.00  0.00           H  
ATOM   1116  HA  VAL A  71       6.503  -3.870  14.607  1.00  0.00           H  
ATOM   1117  HB  VAL A  71       4.854  -4.880  13.083  1.00  0.00           H  
ATOM   1118 1HG1 VAL A  71       3.684  -2.837  12.417  1.00  0.00           H  
ATOM   1119 2HG1 VAL A  71       4.367  -2.710  14.056  1.00  0.00           H  
ATOM   1120 3HG1 VAL A  71       5.171  -1.898  12.690  1.00  0.00           H  
ATOM   1121 1HG2 VAL A  71       4.820  -4.220  10.699  1.00  0.00           H  
ATOM   1122 2HG2 VAL A  71       6.343  -3.329  10.925  1.00  0.00           H  
ATOM   1123 3HG2 VAL A  71       6.313  -5.100  11.101  1.00  0.00           H  
ATOM   1124  N   SER A  72       6.990  -6.511  13.536  1.00  0.00           N  
ATOM   1125  CA  SER A  72       7.573  -7.814  13.247  1.00  0.00           C  
ATOM   1126  C   SER A  72       7.555  -8.086  11.751  1.00  0.00           C  
ATOM   1127  O   SER A  72       6.858  -7.396  10.996  1.00  0.00           O  
ATOM   1128  CB  SER A  72       6.818  -8.905  13.981  1.00  0.00           C  
ATOM   1129  OG  SER A  72       5.531  -9.070  13.449  1.00  0.00           O  
ATOM   1130  H   SER A  72       6.064  -6.466  13.937  1.00  0.00           H  
ATOM   1131  HA  SER A  72       8.606  -7.814  13.593  1.00  0.00           H  
ATOM   1132 1HB  SER A  72       7.368  -9.843  13.905  1.00  0.00           H  
ATOM   1133 2HB  SER A  72       6.748  -8.651  15.037  1.00  0.00           H  
ATOM   1134  HG  SER A  72       5.121  -9.771  13.962  1.00  0.00           H  
ATOM   1135  N   LEU A  73       8.325  -9.087  11.328  1.00  0.00           N  
ATOM   1136  CA  LEU A  73       8.364  -9.506   9.927  1.00  0.00           C  
ATOM   1137  C   LEU A  73       6.989 -10.051   9.502  1.00  0.00           C  
ATOM   1138  O   LEU A  73       6.519  -9.806   8.379  1.00  0.00           O  
ATOM   1139  CB  LEU A  73       9.444 -10.574   9.717  1.00  0.00           C  
ATOM   1140  CG  LEU A  73       9.685 -10.998   8.264  1.00  0.00           C  
ATOM   1141  CD1 LEU A  73      10.218  -9.814   7.470  1.00  0.00           C  
ATOM   1142  CD2 LEU A  73      10.664 -12.163   8.231  1.00  0.00           C  
ATOM   1143  H   LEU A  73       8.900  -9.571  12.000  1.00  0.00           H  
ATOM   1144  HA  LEU A  73       8.607  -8.638   9.314  1.00  0.00           H  
ATOM   1145 1HB  LEU A  73      10.386 -10.198  10.114  1.00  0.00           H  
ATOM   1146 2HB  LEU A  73       9.166 -11.465  10.281  1.00  0.00           H  
ATOM   1147  HG  LEU A  73       8.742 -11.306   7.812  1.00  0.00           H  
ATOM   1148 1HD1 LEU A  73      10.391 -10.115   6.436  1.00  0.00           H  
ATOM   1149 2HD1 LEU A  73       9.490  -9.002   7.494  1.00  0.00           H  
ATOM   1150 3HD1 LEU A  73      11.155  -9.474   7.909  1.00  0.00           H  
ATOM   1151 1HD2 LEU A  73      10.835 -12.466   7.197  1.00  0.00           H  
ATOM   1152 2HD2 LEU A  73      11.608 -11.857   8.681  1.00  0.00           H  
ATOM   1153 3HD2 LEU A  73      10.250 -13.002   8.790  1.00  0.00           H  
ATOM   1154  N   GLU A  74       6.256 -10.857  10.416  1.00  0.00           N  
ATOM   1155  CA  GLU A  74       4.938 -11.445  10.195  1.00  0.00           C  
ATOM   1156  C   GLU A  74       3.908 -10.369   9.913  1.00  0.00           C  
ATOM   1157  O   GLU A  74       3.028 -10.545   9.071  1.00  0.00           O  
ATOM   1158  CB  GLU A  74       4.507 -12.271  11.409  1.00  0.00           C  
ATOM   1159  CG  GLU A  74       5.332 -13.530  11.636  1.00  0.00           C  
ATOM   1160  CD  GLU A  74       6.639 -13.257  12.324  1.00  0.00           C  
ATOM   1161  OE1 GLU A  74       6.893 -12.122  12.648  1.00  0.00           O  
ATOM   1162  OE2 GLU A  74       7.387 -14.185  12.527  1.00  0.00           O  
ATOM   1163  H   GLU A  74       6.714 -10.998  11.305  1.00  0.00           H  
ATOM   1164  HA  GLU A  74       4.999 -12.091   9.319  1.00  0.00           H  
ATOM   1165 1HB  GLU A  74       4.576 -11.659  12.308  1.00  0.00           H  
ATOM   1166 2HB  GLU A  74       3.465 -12.570  11.294  1.00  0.00           H  
ATOM   1167 1HG  GLU A  74       4.753 -14.225  12.243  1.00  0.00           H  
ATOM   1168 2HG  GLU A  74       5.523 -14.005  10.675  1.00  0.00           H  
ATOM   1169  N   ALA A  75       4.027  -9.249  10.630  1.00  0.00           N  
ATOM   1170  CA  ALA A  75       3.142  -8.107  10.465  1.00  0.00           C  
ATOM   1171  C   ALA A  75       3.293  -7.471   9.090  1.00  0.00           C  
ATOM   1172  O   ALA A  75       2.305  -7.198   8.411  1.00  0.00           O  
ATOM   1173  CB  ALA A  75       3.404  -7.077  11.553  1.00  0.00           C  
ATOM   1174  H   ALA A  75       4.769  -9.201  11.314  1.00  0.00           H  
ATOM   1175  HA  ALA A  75       2.114  -8.460  10.553  1.00  0.00           H  
ATOM   1176 1HB  ALA A  75       2.732  -6.230  11.423  1.00  0.00           H  
ATOM   1177 2HB  ALA A  75       3.234  -7.529  12.531  1.00  0.00           H  
ATOM   1178 3HB  ALA A  75       4.436  -6.734  11.487  1.00  0.00           H  
ATOM   1179  N   ALA A  76       4.541  -7.243   8.693  1.00  0.00           N  
ATOM   1180  CA  ALA A  76       4.825  -6.641   7.406  1.00  0.00           C  
ATOM   1181  C   ALA A  76       4.294  -7.536   6.302  1.00  0.00           C  
ATOM   1182  O   ALA A  76       3.714  -7.058   5.327  1.00  0.00           O  
ATOM   1183  CB  ALA A  76       6.320  -6.400   7.252  1.00  0.00           C  
ATOM   1184  H   ALA A  76       5.309  -7.492   9.300  1.00  0.00           H  
ATOM   1185  HA  ALA A  76       4.307  -5.683   7.359  1.00  0.00           H  
ATOM   1186 1HB  ALA A  76       6.517  -5.948   6.279  1.00  0.00           H  
ATOM   1187 2HB  ALA A  76       6.664  -5.731   8.040  1.00  0.00           H  
ATOM   1188 3HB  ALA A  76       6.849  -7.349   7.325  1.00  0.00           H  
ATOM   1189  N   LEU A  77       4.490  -8.862   6.445  1.00  0.00           N  
ATOM   1190  CA  LEU A  77       4.047  -9.839   5.469  1.00  0.00           C  
ATOM   1191  C   LEU A  77       2.513  -9.815   5.341  1.00  0.00           C  
ATOM   1192  O   LEU A  77       1.971  -9.893   4.240  1.00  0.00           O  
ATOM   1193  CB  LEU A  77       4.525 -11.240   5.872  1.00  0.00           C  
ATOM   1194  CG  LEU A  77       6.032 -11.491   5.743  1.00  0.00           C  
ATOM   1195  CD1 LEU A  77       6.418 -12.703   6.580  1.00  0.00           C  
ATOM   1196  CD2 LEU A  77       6.388 -11.702   4.279  1.00  0.00           C  
ATOM   1197  H   LEU A  77       4.971  -9.180   7.275  1.00  0.00           H  
ATOM   1198  HA  LEU A  77       4.482  -9.585   4.504  1.00  0.00           H  
ATOM   1199 1HB  LEU A  77       4.247 -11.415   6.911  1.00  0.00           H  
ATOM   1200 2HB  LEU A  77       4.012 -11.974   5.251  1.00  0.00           H  
ATOM   1201  HG  LEU A  77       6.579 -10.631   6.129  1.00  0.00           H  
ATOM   1202 1HD1 LEU A  77       7.491 -12.882   6.489  1.00  0.00           H  
ATOM   1203 2HD1 LEU A  77       6.171 -12.518   7.626  1.00  0.00           H  
ATOM   1204 3HD1 LEU A  77       5.873 -13.577   6.227  1.00  0.00           H  
ATOM   1205 1HD2 LEU A  77       7.460 -11.880   4.187  1.00  0.00           H  
ATOM   1206 2HD2 LEU A  77       5.842 -12.563   3.892  1.00  0.00           H  
ATOM   1207 3HD2 LEU A  77       6.117 -10.814   3.707  1.00  0.00           H  
ATOM   1208  N   ALA A  78       1.694  -9.770   6.503  1.00  0.00           N  
ATOM   1209  CA  ALA A  78       0.234  -9.755   6.515  1.00  0.00           C  
ATOM   1210  C   ALA A  78      -0.267  -8.522   5.778  1.00  0.00           C  
ATOM   1211  O   ALA A  78      -1.313  -8.557   5.130  1.00  0.00           O  
ATOM   1212  CB  ALA A  78      -0.299  -9.785   7.940  1.00  0.00           C  
ATOM   1213  H   ALA A  78       2.193  -9.806   7.381  1.00  0.00           H  
ATOM   1214  HA  ALA A  78      -0.117 -10.642   5.988  1.00  0.00           H  
ATOM   1215 1HB  ALA A  78      -1.388  -9.757   7.922  1.00  0.00           H  
ATOM   1216 2HB  ALA A  78       0.033 -10.698   8.433  1.00  0.00           H  
ATOM   1217 3HB  ALA A  78       0.077  -8.921   8.486  1.00  0.00           H  
ATOM   1218  N   ILE A  79       0.417  -7.277   5.858  1.00  0.00           N  
ATOM   1219  CA  ILE A  79       0.013  -6.022   5.239  1.00  0.00           C  
ATOM   1220  C   ILE A  79       0.200  -6.128   3.736  1.00  0.00           C  
ATOM   1221  O   ILE A  79      -0.673  -5.735   2.962  1.00  0.00           O  
ATOM   1222  CB  ILE A  79       0.823  -4.833   5.789  1.00  0.00           C  
ATOM   1223  CG1 ILE A  79       0.495  -4.602   7.266  1.00  0.00           C  
ATOM   1224  CG2 ILE A  79       0.545  -3.579   4.975  1.00  0.00           C  
ATOM   1225  CD1 ILE A  79       1.460  -3.674   7.968  1.00  0.00           C  
ATOM   1226  H   ILE A  79       1.236  -7.292   6.448  1.00  0.00           H  
ATOM   1227  HA  ILE A  79      -1.041  -5.852   5.459  1.00  0.00           H  
ATOM   1228  HB  ILE A  79       1.887  -5.063   5.735  1.00  0.00           H  
ATOM   1229 1HG1 ILE A  79      -0.507  -4.183   7.354  1.00  0.00           H  
ATOM   1230 2HG1 ILE A  79       0.497  -5.556   7.794  1.00  0.00           H  
ATOM   1231 1HG2 ILE A  79       1.125  -2.749   5.377  1.00  0.00           H  
ATOM   1232 2HG2 ILE A  79       0.827  -3.749   3.937  1.00  0.00           H  
ATOM   1233 3HG2 ILE A  79      -0.517  -3.339   5.027  1.00  0.00           H  
ATOM   1234 1HD1 ILE A  79       1.162  -3.559   9.010  1.00  0.00           H  
ATOM   1235 2HD1 ILE A  79       2.466  -4.093   7.922  1.00  0.00           H  
ATOM   1236 3HD1 ILE A  79       1.449  -2.701   7.479  1.00  0.00           H  
ATOM   1237  N   LEU A  80       1.354  -6.665   3.326  1.00  0.00           N  
ATOM   1238  CA  LEU A  80       1.694  -6.833   1.907  1.00  0.00           C  
ATOM   1239  C   LEU A  80       0.691  -7.765   1.245  1.00  0.00           C  
ATOM   1240  O   LEU A  80       0.319  -7.570   0.088  1.00  0.00           O  
ATOM   1241  CB  LEU A  80       3.112  -7.395   1.749  1.00  0.00           C  
ATOM   1242  CG  LEU A  80       4.251  -6.455   2.164  1.00  0.00           C  
ATOM   1243  CD1 LEU A  80       5.558  -7.234   2.224  1.00  0.00           C  
ATOM   1244  CD2 LEU A  80       4.346  -5.304   1.174  1.00  0.00           C  
ATOM   1245  H   LEU A  80       2.013  -6.965   4.030  1.00  0.00           H  
ATOM   1246  HA  LEU A  80       1.632  -5.856   1.426  1.00  0.00           H  
ATOM   1247 1HB  LEU A  80       3.196  -8.301   2.348  1.00  0.00           H  
ATOM   1248 2HB  LEU A  80       3.267  -7.661   0.703  1.00  0.00           H  
ATOM   1249  HG  LEU A  80       4.053  -6.061   3.162  1.00  0.00           H  
ATOM   1250 1HD1 LEU A  80       6.367  -6.566   2.519  1.00  0.00           H  
ATOM   1251 2HD1 LEU A  80       5.469  -8.039   2.953  1.00  0.00           H  
ATOM   1252 3HD1 LEU A  80       5.775  -7.655   1.243  1.00  0.00           H  
ATOM   1253 1HD2 LEU A  80       5.155  -4.635   1.470  1.00  0.00           H  
ATOM   1254 2HD2 LEU A  80       4.546  -5.696   0.177  1.00  0.00           H  
ATOM   1255 3HD2 LEU A  80       3.405  -4.753   1.166  1.00  0.00           H  
ATOM   1256  N   SER A  81       0.263  -8.948   1.959  1.00  0.00           N  
ATOM   1257  CA  SER A  81      -0.728  -9.877   1.461  1.00  0.00           C  
ATOM   1258  C   SER A  81      -2.107  -9.246   1.401  1.00  0.00           C  
ATOM   1259  O   SER A  81      -2.909  -9.568   0.525  1.00  0.00           O  
ATOM   1260  CB  SER A  81      -0.765 -11.113   2.339  1.00  0.00           C  
ATOM   1261  OG  SER A  81      -1.117 -10.783   3.655  1.00  0.00           O  
ATOM   1262  H   SER A  81       0.712  -9.134   2.844  1.00  0.00           H  
ATOM   1263  HA  SER A  81      -0.447 -10.159   0.446  1.00  0.00           H  
ATOM   1264 1HB  SER A  81      -1.485 -11.825   1.935  1.00  0.00           H  
ATOM   1265 2HB  SER A  81       0.211 -11.595   2.331  1.00  0.00           H  
ATOM   1266  HG  SER A  81      -1.320 -11.613   4.091  1.00  0.00           H  
ATOM   1267  N   ALA A  82      -2.518  -8.353   2.466  1.00  0.00           N  
ATOM   1268  CA  ALA A  82      -3.782  -7.619   2.451  1.00  0.00           C  
ATOM   1269  C   ALA A  82      -3.864  -6.657   1.260  1.00  0.00           C  
ATOM   1270  O   ALA A  82      -4.917  -6.506   0.642  1.00  0.00           O  
ATOM   1271  CB  ALA A  82      -3.964  -6.859   3.757  1.00  0.00           C  
ATOM   1272  H   ALA A  82      -1.923  -8.290   3.280  1.00  0.00           H  
ATOM   1273  HA  ALA A  82      -4.592  -8.341   2.348  1.00  0.00           H  
ATOM   1274 1HB  ALA A  82      -4.913  -6.321   3.736  1.00  0.00           H  
ATOM   1275 2HB  ALA A  82      -3.964  -7.562   4.590  1.00  0.00           H  
ATOM   1276 3HB  ALA A  82      -3.148  -6.149   3.881  1.00  0.00           H  
ATOM   1277  N   ALA A  83      -2.711  -5.851   0.917  1.00  0.00           N  
ATOM   1278  CA  ALA A  83      -2.701  -4.932  -0.222  1.00  0.00           C  
ATOM   1279  C   ALA A  83      -2.946  -5.678  -1.544  1.00  0.00           C  
ATOM   1280  O   ALA A  83      -3.743  -5.244  -2.374  1.00  0.00           O  
ATOM   1281  CB  ALA A  83      -1.384  -4.176  -0.281  1.00  0.00           C  
ATOM   1282  H   ALA A  83      -1.897  -5.901   1.515  1.00  0.00           H  
ATOM   1283  HA  ALA A  83      -3.514  -4.218  -0.088  1.00  0.00           H  
ATOM   1284 1HB  ALA A  83      -1.391  -3.497  -1.134  1.00  0.00           H  
ATOM   1285 2HB  ALA A  83      -1.250  -3.602   0.638  1.00  0.00           H  
ATOM   1286 3HB  ALA A  83      -0.562  -4.882  -0.388  1.00  0.00           H  
ATOM   1287  N   ALA A  84      -2.262  -6.796  -1.735  1.00  0.00           N  
ATOM   1288  CA  ALA A  84      -2.410  -7.596  -2.950  1.00  0.00           C  
ATOM   1289  C   ALA A  84      -3.818  -8.179  -3.080  1.00  0.00           C  
ATOM   1290  O   ALA A  84      -4.349  -8.303  -4.183  1.00  0.00           O  
ATOM   1291  CB  ALA A  84      -1.379  -8.714  -2.977  1.00  0.00           C  
ATOM   1292  H   ALA A  84      -1.620  -7.105  -1.019  1.00  0.00           H  
ATOM   1293  HA  ALA A  84      -2.245  -6.943  -3.808  1.00  0.00           H  
ATOM   1294 1HB  ALA A  84      -1.501  -9.301  -3.887  1.00  0.00           H  
ATOM   1295 2HB  ALA A  84      -0.377  -8.287  -2.953  1.00  0.00           H  
ATOM   1296 3HB  ALA A  84      -1.518  -9.359  -2.110  1.00  0.00           H  
ATOM   1297  N   GLN A  85      -4.523  -8.711  -1.896  1.00  0.00           N  
ATOM   1298  CA  GLN A  85      -5.891  -9.251  -1.906  1.00  0.00           C  
ATOM   1299  C   GLN A  85      -6.982  -8.185  -2.000  1.00  0.00           C  
ATOM   1300  O   GLN A  85      -8.041  -8.418  -2.582  1.00  0.00           O  
ATOM   1301  CB  GLN A  85      -6.123 -10.096  -0.651  1.00  0.00           C  
ATOM   1302  CG  GLN A  85      -5.308 -11.377  -0.603  1.00  0.00           C  
ATOM   1303  CD  GLN A  85      -5.740 -12.378  -1.657  1.00  0.00           C  
ATOM   1304  OE1 GLN A  85      -6.895 -12.812  -1.685  1.00  0.00           O  
ATOM   1305  NE2 GLN A  85      -4.813 -12.751  -2.533  1.00  0.00           N  
ATOM   1306  H   GLN A  85      -4.002  -8.709  -1.031  1.00  0.00           H  
ATOM   1307  HA  GLN A  85      -6.003  -9.889  -2.782  1.00  0.00           H  
ATOM   1308 1HB  GLN A  85      -5.879  -9.508   0.234  1.00  0.00           H  
ATOM   1309 2HB  GLN A  85      -7.177 -10.366  -0.584  1.00  0.00           H  
ATOM   1310 1HG  GLN A  85      -4.259 -11.134  -0.771  1.00  0.00           H  
ATOM   1311 2HG  GLN A  85      -5.431 -11.838   0.377  1.00  0.00           H  
ATOM   1312 1HE2 GLN A  85      -5.040 -13.409  -3.252  1.00  0.00           H  
ATOM   1313 2HE2 GLN A  85      -3.889 -12.374  -2.474  1.00  0.00           H  
ATOM   1314  N   LEU A  86      -6.775  -6.889  -1.401  1.00  0.00           N  
ATOM   1315  CA  LEU A  86      -7.627  -5.720  -1.490  1.00  0.00           C  
ATOM   1316  C   LEU A  86      -7.636  -5.243  -2.936  1.00  0.00           C  
ATOM   1317  O   LEU A  86      -8.666  -4.804  -3.448  1.00  0.00           O  
ATOM   1318  CB  LEU A  86      -7.127  -4.607  -0.560  1.00  0.00           C  
ATOM   1319  CG  LEU A  86      -7.362  -4.837   0.938  1.00  0.00           C  
ATOM   1320  CD1 LEU A  86      -6.571  -3.812   1.740  1.00  0.00           C  
ATOM   1321  CD2 LEU A  86      -8.850  -4.736   1.240  1.00  0.00           C  
ATOM   1322  H   LEU A  86      -5.922  -6.838  -0.863  1.00  0.00           H  
ATOM   1323  HA  LEU A  86      -8.636  -6.012  -1.203  1.00  0.00           H  
ATOM   1324 1HB  LEU A  86      -6.056  -4.482  -0.712  1.00  0.00           H  
ATOM   1325 2HB  LEU A  86      -7.622  -3.676  -0.835  1.00  0.00           H  
ATOM   1326  HG  LEU A  86      -7.002  -5.828   1.216  1.00  0.00           H  
ATOM   1327 1HD1 LEU A  86      -6.738  -3.976   2.805  1.00  0.00           H  
ATOM   1328 2HD1 LEU A  86      -5.509  -3.919   1.520  1.00  0.00           H  
ATOM   1329 3HD1 LEU A  86      -6.899  -2.809   1.471  1.00  0.00           H  
ATOM   1330 1HD2 LEU A  86      -9.017  -4.901   2.305  1.00  0.00           H  
ATOM   1331 2HD2 LEU A  86      -9.211  -3.745   0.964  1.00  0.00           H  
ATOM   1332 3HD2 LEU A  86      -9.389  -5.491   0.667  1.00  0.00           H  
ATOM   1333  N   GLY A  87      -6.482  -5.331  -3.594  1.00  0.00           N  
ATOM   1334  CA  GLY A  87      -6.352  -4.821  -4.939  1.00  0.00           C  
ATOM   1335  C   GLY A  87      -5.847  -3.389  -4.911  1.00  0.00           C  
ATOM   1336  O   GLY A  87      -6.184  -2.575  -5.774  1.00  0.00           O  
ATOM   1337  H   GLY A  87      -5.683  -5.759  -3.151  1.00  0.00           H  
ATOM   1338 1HA  GLY A  87      -5.664  -5.451  -5.502  1.00  0.00           H  
ATOM   1339 2HA  GLY A  87      -7.317  -4.870  -5.443  1.00  0.00           H  
ATOM   1340  N   THR A  88      -5.024  -3.071  -3.919  1.00  0.00           N  
ATOM   1341  CA  THR A  88      -4.556  -1.710  -3.810  1.00  0.00           C  
ATOM   1342  C   THR A  88      -3.074  -1.623  -3.499  1.00  0.00           C  
ATOM   1343  O   THR A  88      -2.356  -2.612  -3.581  1.00  0.00           O  
ATOM   1344  CB  THR A  88      -5.349  -0.951  -2.730  1.00  0.00           C  
ATOM   1345  OG1 THR A  88      -5.012   0.442  -2.775  1.00  0.00           O  
ATOM   1346  CG2 THR A  88      -5.031  -1.501  -1.348  1.00  0.00           C  
ATOM   1347  H   THR A  88      -4.716  -3.752  -3.240  1.00  0.00           H  
ATOM   1348  HA  THR A  88      -4.665  -1.228  -4.780  1.00  0.00           H  
ATOM   1349  HB  THR A  88      -6.417  -1.058  -2.920  1.00  0.00           H  
ATOM   1350  HG1 THR A  88      -5.470   0.857  -3.510  1.00  0.00           H  
ATOM   1351 1HG2 THR A  88      -5.601  -0.953  -0.598  1.00  0.00           H  
ATOM   1352 2HG2 THR A  88      -5.297  -2.557  -1.307  1.00  0.00           H  
ATOM   1353 3HG2 THR A  88      -3.966  -1.388  -1.148  1.00  0.00           H  
ATOM   1354  N   THR A  89      -2.585  -0.418  -3.097  1.00  0.00           N  
ATOM   1355  CA  THR A  89      -1.154  -0.241  -2.870  1.00  0.00           C  
ATOM   1356  C   THR A  89      -0.817  -0.683  -1.447  1.00  0.00           C  
ATOM   1357  O   THR A  89      -1.723  -0.879  -0.628  1.00  0.00           O  
ATOM   1358  CB  THR A  89      -0.719   1.220  -3.089  1.00  0.00           C  
ATOM   1359  OG1 THR A  89      -1.340   2.059  -2.107  1.00  0.00           O  
ATOM   1360  CG2 THR A  89      -1.118   1.692  -4.479  1.00  0.00           C  
ATOM   1361  H   THR A  89      -3.209   0.360  -2.942  1.00  0.00           H  
ATOM   1362  HA  THR A  89      -0.611  -0.827  -3.611  1.00  0.00           H  
ATOM   1363  HB  THR A  89       0.363   1.297  -2.982  1.00  0.00           H  
ATOM   1364  HG1 THR A  89      -0.942   2.932  -2.135  1.00  0.00           H  
ATOM   1365 1HG2 THR A  89      -0.802   2.726  -4.617  1.00  0.00           H  
ATOM   1366 2HG2 THR A  89      -0.638   1.063  -5.229  1.00  0.00           H  
ATOM   1367 3HG2 THR A  89      -2.200   1.626  -4.589  1.00  0.00           H  
ATOM   1368  N   VAL A  90       0.478  -0.846  -1.164  1.00  0.00           N  
ATOM   1369  CA  VAL A  90       0.905  -1.216   0.178  1.00  0.00           C  
ATOM   1370  C   VAL A  90       0.606  -0.088   1.164  1.00  0.00           C  
ATOM   1371  O   VAL A  90       0.102  -0.323   2.284  1.00  0.00           O  
ATOM   1372  CB  VAL A  90       2.413  -1.530   0.195  1.00  0.00           C  
ATOM   1373  CG1 VAL A  90       2.893  -1.760   1.620  1.00  0.00           C  
ATOM   1374  CG2 VAL A  90       2.698  -2.746  -0.673  1.00  0.00           C  
ATOM   1375  H   VAL A  90       1.175  -0.712  -1.881  1.00  0.00           H  
ATOM   1376  HA  VAL A  90       0.278  -2.037   0.526  1.00  0.00           H  
ATOM   1377  HB  VAL A  90       2.959  -0.669  -0.193  1.00  0.00           H  
ATOM   1378 1HG1 VAL A  90       3.961  -1.981   1.614  1.00  0.00           H  
ATOM   1379 2HG1 VAL A  90       2.712  -0.865   2.215  1.00  0.00           H  
ATOM   1380 3HG1 VAL A  90       2.353  -2.601   2.055  1.00  0.00           H  
ATOM   1381 1HG2 VAL A  90       3.766  -2.962  -0.657  1.00  0.00           H  
ATOM   1382 2HG2 VAL A  90       2.148  -3.605  -0.289  1.00  0.00           H  
ATOM   1383 3HG2 VAL A  90       2.385  -2.543  -1.697  1.00  0.00           H  
ATOM   1384  N   GLU A  91       0.863   1.140   0.722  1.00  0.00           N  
ATOM   1385  CA  GLU A  91       0.656   2.308   1.570  1.00  0.00           C  
ATOM   1386  C   GLU A  91      -0.808   2.419   1.980  1.00  0.00           C  
ATOM   1387  O   GLU A  91      -1.104   2.832   3.099  1.00  0.00           O  
ATOM   1388  CB  GLU A  91       1.094   3.583   0.846  1.00  0.00           C  
ATOM   1389  CG  GLU A  91       2.589   3.663   0.563  1.00  0.00           C  
ATOM   1390  CD  GLU A  91       3.000   2.863  -0.641  1.00  0.00           C  
ATOM   1391  OE1 GLU A  91       2.143   2.299  -1.277  1.00  0.00           O  
ATOM   1392  OE2 GLU A  91       4.174   2.815  -0.925  1.00  0.00           O  
ATOM   1393  H   GLU A  91       1.210   1.270  -0.218  1.00  0.00           H  
ATOM   1394  HA  GLU A  91       1.235   2.180   2.485  1.00  0.00           H  
ATOM   1395 1HB  GLU A  91       0.570   3.659  -0.108  1.00  0.00           H  
ATOM   1396 2HB  GLU A  91       0.819   4.453   1.441  1.00  0.00           H  
ATOM   1397 1HG  GLU A  91       2.862   4.706   0.403  1.00  0.00           H  
ATOM   1398 2HG  GLU A  91       3.132   3.304   1.436  1.00  0.00           H  
ATOM   1399  N   GLU A  92      -1.895   2.111   1.040  1.00  0.00           N  
ATOM   1400  CA  GLU A  92      -3.319   2.124   1.391  1.00  0.00           C  
ATOM   1401  C   GLU A  92      -3.675   1.052   2.419  1.00  0.00           C  
ATOM   1402  O   GLU A  92      -4.514   1.280   3.288  1.00  0.00           O  
ATOM   1403  CB  GLU A  92      -4.173   1.930   0.137  1.00  0.00           C  
ATOM   1404  CG  GLU A  92      -5.675   1.952   0.389  1.00  0.00           C  
ATOM   1405  CD  GLU A  92      -6.168   3.287   0.870  1.00  0.00           C  
ATOM   1406  OE1 GLU A  92      -5.490   4.263   0.655  1.00  0.00           O  
ATOM   1407  OE2 GLU A  92      -7.225   3.333   1.454  1.00  0.00           O  
ATOM   1408  H   GLU A  92      -1.620   1.832   0.109  1.00  0.00           H  
ATOM   1409  HA  GLU A  92      -3.564   3.104   1.800  1.00  0.00           H  
ATOM   1410 1HB  GLU A  92      -3.945   2.716  -0.583  1.00  0.00           H  
ATOM   1411 2HB  GLU A  92      -3.926   0.977  -0.329  1.00  0.00           H  
ATOM   1412 1HG  GLU A  92      -6.191   1.699  -0.537  1.00  0.00           H  
ATOM   1413 2HG  GLU A  92      -5.919   1.191   1.129  1.00  0.00           H  
ATOM   1414  N   ALA A  93      -3.048  -0.248   2.353  1.00  0.00           N  
ATOM   1415  CA  ALA A  93      -3.235  -1.312   3.335  1.00  0.00           C  
ATOM   1416  C   ALA A  93      -2.731  -0.841   4.697  1.00  0.00           C  
ATOM   1417  O   ALA A  93      -3.323  -1.136   5.726  1.00  0.00           O  
ATOM   1418  CB  ALA A  93      -2.516  -2.585   2.903  1.00  0.00           C  
ATOM   1419  H   ALA A  93      -2.488  -0.430   1.531  1.00  0.00           H  
ATOM   1420  HA  ALA A  93      -4.302  -1.522   3.407  1.00  0.00           H  
ATOM   1421 1HB  ALA A  93      -2.671  -3.363   3.650  1.00  0.00           H  
ATOM   1422 2HB  ALA A  93      -2.913  -2.919   1.945  1.00  0.00           H  
ATOM   1423 3HB  ALA A  93      -1.449  -2.384   2.804  1.00  0.00           H  
ATOM   1424  N   VAL A  94      -1.627  -0.107   4.679  1.00  0.00           N  
ATOM   1425  CA  VAL A  94      -1.037   0.434   5.891  1.00  0.00           C  
ATOM   1426  C   VAL A  94      -1.980   1.499   6.474  1.00  0.00           C  
ATOM   1427  O   VAL A  94      -2.345   1.412   7.646  1.00  0.00           O  
ATOM   1428  CB  VAL A  94       0.342   1.052   5.595  1.00  0.00           C  
ATOM   1429  CG1 VAL A  94       0.836   1.851   6.793  1.00  0.00           C  
ATOM   1430  CG2 VAL A  94       1.333  -0.043   5.233  1.00  0.00           C  
ATOM   1431  H   VAL A  94      -1.183   0.083   3.790  1.00  0.00           H  
ATOM   1432  HA  VAL A  94      -0.963  -0.368   6.627  1.00  0.00           H  
ATOM   1433  HB  VAL A  94       0.248   1.748   4.762  1.00  0.00           H  
ATOM   1434 1HG1 VAL A  94       1.812   2.280   6.566  1.00  0.00           H  
ATOM   1435 2HG1 VAL A  94       0.130   2.650   7.012  1.00  0.00           H  
ATOM   1436 3HG1 VAL A  94       0.923   1.193   7.658  1.00  0.00           H  
ATOM   1437 1HG2 VAL A  94       2.306   0.400   5.024  1.00  0.00           H  
ATOM   1438 2HG2 VAL A  94       1.424  -0.744   6.064  1.00  0.00           H  
ATOM   1439 3HG2 VAL A  94       0.980  -0.576   4.349  1.00  0.00           H  
ATOM   1440  N   LYS A  95      -2.430   2.443   5.635  1.00  0.00           N  
ATOM   1441  CA  LYS A  95      -3.340   3.504   6.085  1.00  0.00           C  
ATOM   1442  C   LYS A  95      -4.605   2.946   6.693  1.00  0.00           C  
ATOM   1443  O   LYS A  95      -5.111   3.480   7.675  1.00  0.00           O  
ATOM   1444  CB  LYS A  95      -3.699   4.435   4.925  1.00  0.00           C  
ATOM   1445  CG  LYS A  95      -2.568   5.355   4.484  1.00  0.00           C  
ATOM   1446  CD  LYS A  95      -2.962   6.167   3.259  1.00  0.00           C  
ATOM   1447  CE  LYS A  95      -1.801   7.013   2.758  1.00  0.00           C  
ATOM   1448  NZ  LYS A  95      -2.136   7.725   1.495  1.00  0.00           N  
ATOM   1449  H   LYS A  95      -2.136   2.425   4.669  1.00  0.00           H  
ATOM   1450  HA  LYS A  95      -2.840   4.086   6.860  1.00  0.00           H  
ATOM   1451 1HB  LYS A  95      -4.002   3.840   4.062  1.00  0.00           H  
ATOM   1452 2HB  LYS A  95      -4.547   5.058   5.206  1.00  0.00           H  
ATOM   1453 1HG  LYS A  95      -2.316   6.037   5.296  1.00  0.00           H  
ATOM   1454 2HG  LYS A  95      -1.686   4.759   4.246  1.00  0.00           H  
ATOM   1455 1HD  LYS A  95      -3.280   5.493   2.462  1.00  0.00           H  
ATOM   1456 2HD  LYS A  95      -3.795   6.823   3.511  1.00  0.00           H  
ATOM   1457 1HE  LYS A  95      -1.534   7.748   3.516  1.00  0.00           H  
ATOM   1458 2HE  LYS A  95      -0.935   6.375   2.582  1.00  0.00           H  
ATOM   1459 1HZ  LYS A  95      -1.341   8.274   1.197  1.00  0.00           H  
ATOM   1460 2HZ  LYS A  95      -2.367   7.051   0.779  1.00  0.00           H  
ATOM   1461 3HZ  LYS A  95      -2.926   8.334   1.651  1.00  0.00           H  
ATOM   1462  N   ARG A  96      -5.262   1.842   6.047  1.00  0.00           N  
ATOM   1463  CA  ARG A  96      -6.466   1.210   6.583  1.00  0.00           C  
ATOM   1464  C   ARG A  96      -6.172   0.422   7.857  1.00  0.00           C  
ATOM   1465  O   ARG A  96      -6.986   0.394   8.770  1.00  0.00           O  
ATOM   1466  CB  ARG A  96      -7.083   0.278   5.550  1.00  0.00           C  
ATOM   1467  CG  ARG A  96      -7.665   0.972   4.329  1.00  0.00           C  
ATOM   1468  CD  ARG A  96      -8.233  -0.002   3.362  1.00  0.00           C  
ATOM   1469  NE  ARG A  96      -8.615   0.635   2.112  1.00  0.00           N  
ATOM   1470  CZ  ARG A  96      -9.400   0.070   1.175  1.00  0.00           C  
ATOM   1471  NH1 ARG A  96      -9.876  -1.142   1.359  1.00  0.00           N  
ATOM   1472  NH2 ARG A  96      -9.690   0.732   0.069  1.00  0.00           N  
ATOM   1473  H   ARG A  96      -4.893   1.527   5.162  1.00  0.00           H  
ATOM   1474  HA  ARG A  96      -7.186   1.990   6.834  1.00  0.00           H  
ATOM   1475 1HB  ARG A  96      -6.330  -0.427   5.202  1.00  0.00           H  
ATOM   1476 2HB  ARG A  96      -7.883  -0.301   6.014  1.00  0.00           H  
ATOM   1477 1HG  ARG A  96      -8.460   1.650   4.640  1.00  0.00           H  
ATOM   1478 2HG  ARG A  96      -6.881   1.539   3.825  1.00  0.00           H  
ATOM   1479 1HD  ARG A  96      -7.491  -0.769   3.142  1.00  0.00           H  
ATOM   1480 2HD  ARG A  96      -9.118  -0.467   3.794  1.00  0.00           H  
ATOM   1481  HE  ARG A  96      -8.268   1.568   1.935  1.00  0.00           H  
ATOM   1482 1HH1 ARG A  96      -9.654  -1.649   2.205  1.00  0.00           H  
ATOM   1483 2HH1 ARG A  96     -10.464  -1.565   0.657  1.00  0.00           H  
ATOM   1484 1HH2 ARG A  96      -9.324   1.664  -0.073  1.00  0.00           H  
ATOM   1485 2HH2 ARG A  96     -10.278   0.309  -0.633  1.00  0.00           H  
ATOM   1486  N   ALA A  97      -4.926  -0.336   7.942  1.00  0.00           N  
ATOM   1487  CA  ALA A  97      -4.528  -1.115   9.098  1.00  0.00           C  
ATOM   1488  C   ALA A  97      -4.345  -0.158  10.276  1.00  0.00           C  
ATOM   1489  O   ALA A  97      -4.721  -0.482  11.383  1.00  0.00           O  
ATOM   1490  CB  ALA A  97      -3.247  -1.880   8.807  1.00  0.00           C  
ATOM   1491  H   ALA A  97      -4.360  -0.371   7.108  1.00  0.00           H  
ATOM   1492  HA  ALA A  97      -5.322  -1.830   9.316  1.00  0.00           H  
ATOM   1493 1HB  ALA A  97      -2.961  -2.460   9.683  1.00  0.00           H  
ATOM   1494 2HB  ALA A  97      -3.409  -2.552   7.964  1.00  0.00           H  
ATOM   1495 3HB  ALA A  97      -2.453  -1.177   8.562  1.00  0.00           H  
ATOM   1496  N   LEU A  98      -3.772   1.018  10.019  1.00  0.00           N  
ATOM   1497  CA  LEU A  98      -3.591   2.041  11.051  1.00  0.00           C  
ATOM   1498  C   LEU A  98      -4.912   2.583  11.596  1.00  0.00           C  
ATOM   1499  O   LEU A  98      -5.023   2.835  12.780  1.00  0.00           O  
ATOM   1500  CB  LEU A  98      -2.762   3.202  10.487  1.00  0.00           C  
ATOM   1501  CG  LEU A  98      -1.266   2.921  10.298  1.00  0.00           C  
ATOM   1502  CD1 LEU A  98      -0.660   3.984   9.391  1.00  0.00           C  
ATOM   1503  CD2 LEU A  98      -0.577   2.901  11.654  1.00  0.00           C  
ATOM   1504  H   LEU A  98      -3.453   1.206   9.080  1.00  0.00           H  
ATOM   1505  HA  LEU A  98      -3.078   1.588  11.900  1.00  0.00           H  
ATOM   1506 1HB  LEU A  98      -3.172   3.482   9.518  1.00  0.00           H  
ATOM   1507 2HB  LEU A  98      -2.857   4.055  11.159  1.00  0.00           H  
ATOM   1508  HG  LEU A  98      -1.136   1.954   9.811  1.00  0.00           H  
ATOM   1509 1HD1 LEU A  98       0.403   3.784   9.257  1.00  0.00           H  
ATOM   1510 2HD1 LEU A  98      -1.158   3.962   8.422  1.00  0.00           H  
ATOM   1511 3HD1 LEU A  98      -0.790   4.966   9.845  1.00  0.00           H  
ATOM   1512 1HD2 LEU A  98       0.486   2.701  11.520  1.00  0.00           H  
ATOM   1513 2HD2 LEU A  98      -0.705   3.868  12.141  1.00  0.00           H  
ATOM   1514 3HD2 LEU A  98      -1.018   2.121  12.275  1.00  0.00           H  
ATOM   1515  N   LYS A  99      -6.064   2.875  10.707  1.00  0.00           N  
ATOM   1516  CA  LYS A  99      -7.406   3.269  11.137  1.00  0.00           C  
ATOM   1517  C   LYS A  99      -8.020   2.204  12.032  1.00  0.00           C  
ATOM   1518  O   LYS A  99      -8.704   2.533  13.009  1.00  0.00           O  
ATOM   1519  CB  LYS A  99      -8.308   3.524   9.929  1.00  0.00           C  
ATOM   1520  CG  LYS A  99      -7.968   4.784   9.144  1.00  0.00           C  
ATOM   1521  CD  LYS A  99      -8.870   4.940   7.929  1.00  0.00           C  
ATOM   1522  CE  LYS A  99      -8.504   6.176   7.121  1.00  0.00           C  
ATOM   1523  NZ  LYS A  99      -9.341   6.310   5.898  1.00  0.00           N  
ATOM   1524  H   LYS A  99      -5.876   2.764   9.722  1.00  0.00           H  
ATOM   1525  HA  LYS A  99      -7.329   4.194  11.707  1.00  0.00           H  
ATOM   1526 1HB  LYS A  99      -8.248   2.678   9.244  1.00  0.00           H  
ATOM   1527 2HB  LYS A  99      -9.344   3.605  10.259  1.00  0.00           H  
ATOM   1528 1HG  LYS A  99      -8.086   5.657   9.788  1.00  0.00           H  
ATOM   1529 2HG  LYS A  99      -6.931   4.737   8.813  1.00  0.00           H  
ATOM   1530 1HD  LYS A  99      -8.778   4.059   7.292  1.00  0.00           H  
ATOM   1531 2HD  LYS A  99      -9.907   5.024   8.254  1.00  0.00           H  
ATOM   1532 1HE  LYS A  99      -8.636   7.065   7.737  1.00  0.00           H  
ATOM   1533 2HE  LYS A  99      -7.456   6.119   6.824  1.00  0.00           H  
ATOM   1534 1HZ  LYS A  99      -9.067   7.140   5.391  1.00  0.00           H  
ATOM   1535 2HZ  LYS A  99      -9.211   5.498   5.310  1.00  0.00           H  
ATOM   1536 3HZ  LYS A  99     -10.313   6.382   6.162  1.00  0.00           H  
ATOM   1537  N   LEU A 100      -7.870   0.786  11.738  1.00  0.00           N  
ATOM   1538  CA  LEU A 100      -8.333  -0.371  12.490  1.00  0.00           C  
ATOM   1539  C   LEU A 100      -7.535  -0.491  13.787  1.00  0.00           C  
ATOM   1540  O   LEU A 100      -8.079  -0.836  14.837  1.00  0.00           O  
ATOM   1541  CB  LEU A 100      -8.185  -1.651  11.657  1.00  0.00           C  
ATOM   1542  CG  LEU A 100      -9.114  -1.764  10.442  1.00  0.00           C  
ATOM   1543  CD1 LEU A 100      -8.688  -2.949   9.585  1.00  0.00           C  
ATOM   1544  CD2 LEU A 100     -10.552  -1.920  10.914  1.00  0.00           C  
ATOM   1545  H   LEU A 100      -7.393   0.642  10.859  1.00  0.00           H  
ATOM   1546  HA  LEU A 100      -9.388  -0.230  12.726  1.00  0.00           H  
ATOM   1547 1HB  LEU A 100      -7.160  -1.715  11.298  1.00  0.00           H  
ATOM   1548 2HB  LEU A 100      -8.376  -2.509  12.302  1.00  0.00           H  
ATOM   1549  HG  LEU A 100      -9.027  -0.864   9.832  1.00  0.00           H  
ATOM   1550 1HD1 LEU A 100      -9.348  -3.029   8.721  1.00  0.00           H  
ATOM   1551 2HD1 LEU A 100      -7.663  -2.802   9.245  1.00  0.00           H  
ATOM   1552 3HD1 LEU A 100      -8.748  -3.864  10.174  1.00  0.00           H  
ATOM   1553 1HD2 LEU A 100     -11.212  -1.999  10.050  1.00  0.00           H  
ATOM   1554 2HD2 LEU A 100     -10.640  -2.820  11.522  1.00  0.00           H  
ATOM   1555 3HD2 LEU A 100     -10.836  -1.051  11.508  1.00  0.00           H  
ATOM   1556  N   LYS A 101      -6.237  -0.220  13.697  1.00  0.00           N  
ATOM   1557  CA  LYS A 101      -5.365  -0.299  14.854  1.00  0.00           C  
ATOM   1558  C   LYS A 101      -5.954   0.539  16.000  1.00  0.00           C  
ATOM   1559  O   LYS A 101      -6.218   0.013  17.086  1.00  0.00           O  
ATOM   1560  CB  LYS A 101      -3.955   0.178  14.500  1.00  0.00           C  
ATOM   1561  CG  LYS A 101      -2.973   0.155  15.664  1.00  0.00           C  
ATOM   1562  CD  LYS A 101      -1.619   0.716  15.255  1.00  0.00           C  
ATOM   1563  CE  LYS A 101      -0.586   0.529  16.357  1.00  0.00           C  
ATOM   1564  NZ  LYS A 101      -0.875   1.384  17.541  1.00  0.00           N  
ATOM   1565  H   LYS A 101      -5.848   0.047  12.805  1.00  0.00           H  
ATOM   1566  HA  LYS A 101      -5.332  -1.336  15.191  1.00  0.00           H  
ATOM   1567 1HB  LYS A 101      -3.548  -0.448  13.706  1.00  0.00           H  
ATOM   1568 2HB  LYS A 101      -4.001   1.199  14.122  1.00  0.00           H  
ATOM   1569 1HG  LYS A 101      -3.370   0.749  16.487  1.00  0.00           H  
ATOM   1570 2HG  LYS A 101      -2.842  -0.871  16.009  1.00  0.00           H  
ATOM   1571 1HD  LYS A 101      -1.272   0.209  14.354  1.00  0.00           H  
ATOM   1572 2HD  LYS A 101      -1.716   1.779  15.039  1.00  0.00           H  
ATOM   1573 1HE  LYS A 101      -0.574  -0.513  16.672  1.00  0.00           H  
ATOM   1574 2HE  LYS A 101       0.403   0.782  15.975  1.00  0.00           H  
ATOM   1575 1HZ  LYS A 101      -0.169   1.232  18.247  1.00  0.00           H  
ATOM   1576 2HZ  LYS A 101      -0.870   2.356  17.264  1.00  0.00           H  
ATOM   1577 3HZ  LYS A 101      -1.782   1.146  17.916  1.00  0.00           H  
ATOM   1578  N   THR A 102      -6.218   1.821  15.745  1.00  0.00           N  
ATOM   1579  CA  THR A 102      -6.652   2.716  16.814  1.00  0.00           C  
ATOM   1580  C   THR A 102      -8.152   2.614  17.093  1.00  0.00           C  
ATOM   1581  O   THR A 102      -8.619   2.918  18.191  1.00  0.00           O  
ATOM   1582  CB  THR A 102      -6.294   4.176  16.480  1.00  0.00           C  
ATOM   1583  OG1 THR A 102      -7.001   4.587  15.303  1.00  0.00           O  
ATOM   1584  CG2 THR A 102      -4.798   4.317  16.243  1.00  0.00           C  
ATOM   1585  H   THR A 102      -6.120   2.185  14.808  1.00  0.00           H  
ATOM   1586  HA  THR A 102      -6.147   2.425  17.735  1.00  0.00           H  
ATOM   1587  HB  THR A 102      -6.587   4.821  17.307  1.00  0.00           H  
ATOM   1588  HG1 THR A 102      -7.902   4.823  15.537  1.00  0.00           H  
ATOM   1589 1HG2 THR A 102      -4.563   5.355  16.009  1.00  0.00           H  
ATOM   1590 2HG2 THR A 102      -4.257   4.017  17.141  1.00  0.00           H  
ATOM   1591 3HG2 THR A 102      -4.500   3.681  15.411  1.00  0.00           H  
ATOM   1592  N   LYS A 103      -8.909   2.178  16.102  1.00  0.00           N  
ATOM   1593  CA  LYS A 103     -10.336   1.960  16.290  1.00  0.00           C  
ATOM   1594  C   LYS A 103     -10.654   0.718  17.130  1.00  0.00           C  
ATOM   1595  O   LYS A 103     -11.521   0.759  18.008  1.00  0.00           O  
ATOM   1596  CB  LYS A 103     -11.026   1.855  14.929  1.00  0.00           C  
ATOM   1597  CG  LYS A 103     -12.534   1.660  15.002  1.00  0.00           C  
ATOM   1598  CD  LYS A 103     -13.157   1.644  13.614  1.00  0.00           C  
ATOM   1599  CE  LYS A 103     -14.664   1.444  13.684  1.00  0.00           C  
ATOM   1600  NZ  LYS A 103     -15.284   1.405  12.332  1.00  0.00           N  
ATOM   1601  H   LYS A 103      -8.499   1.994  15.197  1.00  0.00           H  
ATOM   1602  HA  LYS A 103     -10.746   2.808  16.841  1.00  0.00           H  
ATOM   1603 1HB  LYS A 103     -10.833   2.760  14.352  1.00  0.00           H  
ATOM   1604 2HB  LYS A 103     -10.606   1.017  14.372  1.00  0.00           H  
ATOM   1605 1HG  LYS A 103     -12.755   0.715  15.500  1.00  0.00           H  
ATOM   1606 2HG  LYS A 103     -12.978   2.469  15.581  1.00  0.00           H  
ATOM   1607 1HD  LYS A 103     -12.947   2.589  13.110  1.00  0.00           H  
ATOM   1608 2HD  LYS A 103     -12.720   0.836  13.028  1.00  0.00           H  
ATOM   1609 1HE  LYS A 103     -14.883   0.510  14.198  1.00  0.00           H  
ATOM   1610 2HE  LYS A 103     -15.113   2.259  14.252  1.00  0.00           H  
ATOM   1611 1HZ  LYS A 103     -16.281   1.272  12.422  1.00  0.00           H  
ATOM   1612 2HZ  LYS A 103     -15.103   2.276  11.852  1.00  0.00           H  
ATOM   1613 3HZ  LYS A 103     -14.889   0.641  11.802  1.00  0.00           H  
ATOM   1614  N   LEU A 104      -9.958  -0.384  16.869  1.00  0.00           N  
ATOM   1615  CA  LEU A 104     -10.264  -1.648  17.541  1.00  0.00           C  
ATOM   1616  C   LEU A 104      -9.348  -1.946  18.733  1.00  0.00           C  
ATOM   1617  O   LEU A 104      -9.705  -2.747  19.599  1.00  0.00           O  
ATOM   1618  CB  LEU A 104     -10.169  -2.800  16.533  1.00  0.00           C  
ATOM   1619  CG  LEU A 104     -11.080  -2.686  15.304  1.00  0.00           C  
ATOM   1620  CD1 LEU A 104     -10.783  -3.828  14.342  1.00  0.00           C  
ATOM   1621  CD2 LEU A 104     -12.535  -2.708  15.746  1.00  0.00           C  
ATOM   1622  H   LEU A 104      -9.205  -0.355  16.197  1.00  0.00           H  
ATOM   1623  HA  LEU A 104     -11.282  -1.596  17.928  1.00  0.00           H  
ATOM   1624 1HB  LEU A 104      -9.142  -2.868  16.178  1.00  0.00           H  
ATOM   1625 2HB  LEU A 104     -10.417  -3.731  17.043  1.00  0.00           H  
ATOM   1626  HG  LEU A 104     -10.873  -1.750  14.783  1.00  0.00           H  
ATOM   1627 1HD1 LEU A 104     -11.430  -3.747  13.469  1.00  0.00           H  
ATOM   1628 2HD1 LEU A 104      -9.740  -3.777  14.027  1.00  0.00           H  
ATOM   1629 3HD1 LEU A 104     -10.965  -4.780  14.841  1.00  0.00           H  
ATOM   1630 1HD2 LEU A 104     -13.183  -2.626  14.873  1.00  0.00           H  
ATOM   1631 2HD2 LEU A 104     -12.743  -3.644  16.265  1.00  0.00           H  
ATOM   1632 3HD2 LEU A 104     -12.724  -1.871  16.418  1.00  0.00           H  
ATOM   1633  N   GLY A 105      -8.172  -1.320  18.766  1.00  0.00           N  
ATOM   1634  CA  GLY A 105      -7.147  -1.656  19.742  1.00  0.00           C  
ATOM   1635  C   GLY A 105      -6.347  -2.914  19.421  1.00  0.00           C  
ATOM   1636  O   GLY A 105      -6.031  -3.701  20.318  1.00  0.00           O  
ATOM   1637  H   GLY A 105      -7.990  -0.590  18.091  1.00  0.00           H  
ATOM   1638 1HA  GLY A 105      -6.445  -0.827  19.833  1.00  0.00           H  
ATOM   1639 2HA  GLY A 105      -7.608  -1.793  20.719  1.00  0.00           H  
ATOM   1640  N   VAL A 106      -6.008  -3.108  18.144  1.00  0.00           N  
ATOM   1641  CA  VAL A 106      -5.356  -4.343  17.716  1.00  0.00           C  
ATOM   1642  C   VAL A 106      -4.020  -4.031  17.047  1.00  0.00           C  
ATOM   1643  O   VAL A 106      -3.752  -2.889  16.682  1.00  0.00           O  
ATOM   1644  CB  VAL A 106      -6.256  -5.118  16.736  1.00  0.00           C  
ATOM   1645  CG1 VAL A 106      -7.584  -5.466  17.393  1.00  0.00           C  
ATOM   1646  CG2 VAL A 106      -6.477  -4.296  15.475  1.00  0.00           C  
ATOM   1647  H   VAL A 106      -6.204  -2.392  17.460  1.00  0.00           H  
ATOM   1648  HA  VAL A 106      -5.137  -4.944  18.599  1.00  0.00           H  
ATOM   1649  HB  VAL A 106      -5.770  -6.059  16.477  1.00  0.00           H  
ATOM   1650 1HG1 VAL A 106      -8.207  -6.014  16.686  1.00  0.00           H  
ATOM   1651 2HG1 VAL A 106      -7.404  -6.084  18.272  1.00  0.00           H  
ATOM   1652 3HG1 VAL A 106      -8.093  -4.549  17.690  1.00  0.00           H  
ATOM   1653 1HG2 VAL A 106      -7.113  -4.851  14.786  1.00  0.00           H  
ATOM   1654 2HG2 VAL A 106      -6.958  -3.353  15.735  1.00  0.00           H  
ATOM   1655 3HG2 VAL A 106      -5.517  -4.095  14.999  1.00  0.00           H  
ATOM   1656  N   ASP A 107      -3.169  -5.039  16.901  1.00  0.00           N  
ATOM   1657  CA  ASP A 107      -1.882  -4.809  16.271  1.00  0.00           C  
ATOM   1658  C   ASP A 107      -1.995  -4.809  14.733  1.00  0.00           C  
ATOM   1659  O   ASP A 107      -3.082  -4.967  14.169  1.00  0.00           O  
ATOM   1660  CB  ASP A 107      -0.880  -5.874  16.723  1.00  0.00           C  
ATOM   1661  CG  ASP A 107      -1.293  -7.284  16.323  1.00  0.00           C  
ATOM   1662  OD1 ASP A 107      -2.157  -7.414  15.489  1.00  0.00           O  
ATOM   1663  OD2 ASP A 107      -0.741  -8.216  16.856  1.00  0.00           O  
ATOM   1664  H   ASP A 107      -3.402  -5.967  17.221  1.00  0.00           H  
ATOM   1665  HA  ASP A 107      -1.524  -3.820  16.566  1.00  0.00           H  
ATOM   1666 1HB  ASP A 107       0.098  -5.661  16.290  1.00  0.00           H  
ATOM   1667 2HB  ASP A 107      -0.772  -5.836  17.807  1.00  0.00           H  
ATOM   1668  N   LEU A 108      -0.789  -4.636  13.933  1.00  0.00           N  
ATOM   1669  CA  LEU A 108      -0.814  -4.388  12.509  1.00  0.00           C  
ATOM   1670  C   LEU A 108      -1.176  -5.687  11.803  1.00  0.00           C  
ATOM   1671  O   LEU A 108      -1.827  -5.674  10.773  1.00  0.00           O  
ATOM   1672  CB  LEU A 108       0.544  -3.869  12.020  1.00  0.00           C  
ATOM   1673  CG  LEU A 108       0.734  -2.348  12.075  1.00  0.00           C  
ATOM   1674  CD1 LEU A 108      -0.210  -1.682  11.084  1.00  0.00           C  
ATOM   1675  CD2 LEU A 108       0.477  -1.855  13.492  1.00  0.00           C  
ATOM   1676  H   LEU A 108       0.100  -4.652  14.414  1.00  0.00           H  
ATOM   1677  HA  LEU A 108      -1.563  -3.622  12.305  1.00  0.00           H  
ATOM   1678 1HB  LEU A 108       1.327  -4.323  12.625  1.00  0.00           H  
ATOM   1679 2HB  LEU A 108       0.684  -4.184  10.986  1.00  0.00           H  
ATOM   1680  HG  LEU A 108       1.754  -2.098  11.784  1.00  0.00           H  
ATOM   1681 1HD1 LEU A 108      -0.075  -0.601  11.123  1.00  0.00           H  
ATOM   1682 2HD1 LEU A 108       0.008  -2.038  10.077  1.00  0.00           H  
ATOM   1683 3HD1 LEU A 108      -1.240  -1.928  11.341  1.00  0.00           H  
ATOM   1684 1HD2 LEU A 108       0.613  -0.774  13.531  1.00  0.00           H  
ATOM   1685 2HD2 LEU A 108      -0.543  -2.104  13.784  1.00  0.00           H  
ATOM   1686 3HD2 LEU A 108       1.177  -2.334  14.176  1.00  0.00           H  
ATOM   1687  N   GLU A 109      -0.754  -6.807  12.378  1.00  0.00           N  
ATOM   1688  CA  GLU A 109      -1.030  -8.116  11.801  1.00  0.00           C  
ATOM   1689  C   GLU A 109      -2.505  -8.476  11.907  1.00  0.00           C  
ATOM   1690  O   GLU A 109      -3.105  -8.966  10.951  1.00  0.00           O  
ATOM   1691  CB  GLU A 109      -0.185  -9.189  12.491  1.00  0.00           C  
ATOM   1692  CG  GLU A 109      -0.190 -10.540  11.790  1.00  0.00           C  
ATOM   1693  CD  GLU A 109       0.592 -11.587  12.533  1.00  0.00           C  
ATOM   1694  OE1 GLU A 109       1.011 -11.319  13.634  1.00  0.00           O  
ATOM   1695  OE2 GLU A 109       0.770 -12.657  12.000  1.00  0.00           O  
ATOM   1696  H   GLU A 109      -0.228  -6.749  13.239  1.00  0.00           H  
ATOM   1697  HA  GLU A 109      -0.765  -8.090  10.743  1.00  0.00           H  
ATOM   1698 1HB  GLU A 109       0.849  -8.851  12.557  1.00  0.00           H  
ATOM   1699 2HB  GLU A 109      -0.546  -9.338  13.508  1.00  0.00           H  
ATOM   1700 1HG  GLU A 109      -1.221 -10.879  11.685  1.00  0.00           H  
ATOM   1701 2HG  GLU A 109       0.228 -10.422  10.792  1.00  0.00           H  
ATOM   1702  N   THR A 110      -3.101  -8.239  13.064  1.00  0.00           N  
ATOM   1703  CA  THR A 110      -4.537  -8.476  13.206  1.00  0.00           C  
ATOM   1704  C   THR A 110      -5.422  -7.554  12.358  1.00  0.00           C  
ATOM   1705  O   THR A 110      -6.418  -7.991  11.784  1.00  0.00           O  
ATOM   1706  CB  THR A 110      -4.950  -8.341  14.683  1.00  0.00           C  
ATOM   1707  OG1 THR A 110      -4.185  -9.254  15.481  1.00  0.00           O  
ATOM   1708  CG2 THR A 110      -6.431  -8.644  14.853  1.00  0.00           C  
ATOM   1709  H   THR A 110      -2.580  -7.895  13.856  1.00  0.00           H  
ATOM   1710  HA  THR A 110      -4.748  -9.493  12.871  1.00  0.00           H  
ATOM   1711  HB  THR A 110      -4.751  -7.326  15.026  1.00  0.00           H  
ATOM   1712  HG1 THR A 110      -3.301  -8.902  15.610  1.00  0.00           H  
ATOM   1713 1HG2 THR A 110      -6.705  -8.543  15.903  1.00  0.00           H  
ATOM   1714 2HG2 THR A 110      -7.016  -7.944  14.257  1.00  0.00           H  
ATOM   1715 3HG2 THR A 110      -6.635  -9.661  14.521  1.00  0.00           H  
ATOM   1716  N   ALA A 111      -5.101  -6.145  12.218  1.00  0.00           N  
ATOM   1717  CA  ALA A 111      -5.759  -5.147  11.379  1.00  0.00           C  
ATOM   1718  C   ALA A 111      -5.642  -5.582   9.919  1.00  0.00           C  
ATOM   1719  O   ALA A 111      -6.564  -5.429   9.138  1.00  0.00           O  
ATOM   1720  CB  ALA A 111      -5.145  -3.771  11.586  1.00  0.00           C  
ATOM   1721  H   ALA A 111      -4.335  -5.862  12.810  1.00  0.00           H  
ATOM   1722  HA  ALA A 111      -6.811  -5.106  11.663  1.00  0.00           H  
ATOM   1723 1HB  ALA A 111      -5.652  -3.047  10.951  1.00  0.00           H  
ATOM   1724 2HB  ALA A 111      -5.254  -3.477  12.630  1.00  0.00           H  
ATOM   1725 3HB  ALA A 111      -4.088  -3.802  11.327  1.00  0.00           H  
ATOM   1726  N   ALA A 112      -4.337  -6.135   9.403  1.00  0.00           N  
ATOM   1727  CA  ALA A 112      -4.114  -6.692   8.071  1.00  0.00           C  
ATOM   1728  C   ALA A 112      -4.945  -7.926   7.846  1.00  0.00           C  
ATOM   1729  O   ALA A 112      -5.363  -8.209   6.725  1.00  0.00           O  
ATOM   1730  CB  ALA A 112      -2.640  -7.013   7.864  1.00  0.00           C  
ATOM   1731  H   ALA A 112      -3.569  -6.105  10.058  1.00  0.00           H  
ATOM   1732  HA  ALA A 112      -4.419  -5.947   7.336  1.00  0.00           H  
ATOM   1733 1HB  ALA A 112      -2.496  -7.434   6.869  1.00  0.00           H  
ATOM   1734 2HB  ALA A 112      -2.052  -6.100   7.961  1.00  0.00           H  
ATOM   1735 3HB  ALA A 112      -2.316  -7.734   8.614  1.00  0.00           H  
ATOM   1736  N   LEU A 113      -5.180  -8.871   8.924  1.00  0.00           N  
ATOM   1737  CA  LEU A 113      -6.063 -10.030   8.853  1.00  0.00           C  
ATOM   1738  C   LEU A 113      -7.520  -9.667   8.550  1.00  0.00           C  
ATOM   1739  O   LEU A 113      -8.179 -10.323   7.745  1.00  0.00           O  
ATOM   1740  CB  LEU A 113      -5.998 -10.804  10.175  1.00  0.00           C  
ATOM   1741  CG  LEU A 113      -6.851 -12.077  10.244  1.00  0.00           C  
ATOM   1742  CD1 LEU A 113      -6.388 -13.058   9.175  1.00  0.00           C  
ATOM   1743  CD2 LEU A 113      -6.740 -12.689  11.632  1.00  0.00           C  
ATOM   1744  H   LEU A 113      -4.668  -8.695   9.776  1.00  0.00           H  
ATOM   1745  HA  LEU A 113      -5.718 -10.678   8.049  1.00  0.00           H  
ATOM   1746 1HB  LEU A 113      -4.963 -11.089  10.361  1.00  0.00           H  
ATOM   1747 2HB  LEU A 113      -6.321 -10.145  10.981  1.00  0.00           H  
ATOM   1748  HG  LEU A 113      -7.893 -11.828  10.039  1.00  0.00           H  
ATOM   1749 1HD1 LEU A 113      -6.995 -13.962   9.224  1.00  0.00           H  
ATOM   1750 2HD1 LEU A 113      -6.496 -12.602   8.191  1.00  0.00           H  
ATOM   1751 3HD1 LEU A 113      -5.343 -13.313   9.344  1.00  0.00           H  
ATOM   1752 1HD2 LEU A 113      -7.347 -13.593  11.681  1.00  0.00           H  
ATOM   1753 2HD2 LEU A 113      -5.699 -12.940  11.838  1.00  0.00           H  
ATOM   1754 3HD2 LEU A 113      -7.094 -11.974  12.375  1.00  0.00           H  
ATOM   1755  N   ALA A 114      -8.019  -8.620   9.199  1.00  0.00           N  
ATOM   1756  CA  ALA A 114      -9.359  -8.112   8.905  1.00  0.00           C  
ATOM   1757  C   ALA A 114      -9.455  -7.624   7.459  1.00  0.00           C  
ATOM   1758  O   ALA A 114     -10.467  -7.834   6.789  1.00  0.00           O  
ATOM   1759  CB  ALA A 114      -9.725  -6.993   9.869  1.00  0.00           C  
ATOM   1760  H   ALA A 114      -7.466  -8.162   9.910  1.00  0.00           H  
ATOM   1761  HA  ALA A 114     -10.066  -8.932   9.031  1.00  0.00           H  
ATOM   1762 1HB  ALA A 114     -10.724  -6.625   9.635  1.00  0.00           H  
ATOM   1763 2HB  ALA A 114      -9.705  -7.371  10.890  1.00  0.00           H  
ATOM   1764 3HB  ALA A 114      -9.008  -6.178   9.770  1.00  0.00           H  
ATOM   1765  N   LEU A 115      -8.364  -6.942   6.937  1.00  0.00           N  
ATOM   1766  CA  LEU A 115      -8.394  -6.460   5.565  1.00  0.00           C  
ATOM   1767  C   LEU A 115      -8.413  -7.623   4.588  1.00  0.00           C  
ATOM   1768  O   LEU A 115      -9.159  -7.611   3.608  1.00  0.00           O  
ATOM   1769  CB  LEU A 115      -7.178  -5.567   5.288  1.00  0.00           C  
ATOM   1770  CG  LEU A 115      -7.158  -4.222   6.025  1.00  0.00           C  
ATOM   1771  CD1 LEU A 115      -5.811  -3.545   5.811  1.00  0.00           C  
ATOM   1772  CD2 LEU A 115      -8.296  -3.349   5.519  1.00  0.00           C  
ATOM   1773  H   LEU A 115      -7.543  -6.774   7.500  1.00  0.00           H  
ATOM   1774  HA  LEU A 115      -9.310  -5.887   5.427  1.00  0.00           H  
ATOM   1775 1HB  LEU A 115      -6.277  -6.111   5.566  1.00  0.00           H  
ATOM   1776 2HB  LEU A 115      -7.136  -5.360   4.218  1.00  0.00           H  
ATOM   1777  HG  LEU A 115      -7.279  -4.393   7.095  1.00  0.00           H  
ATOM   1778 1HD1 LEU A 115      -5.796  -2.590   6.335  1.00  0.00           H  
ATOM   1779 2HD1 LEU A 115      -5.017  -4.183   6.199  1.00  0.00           H  
ATOM   1780 3HD1 LEU A 115      -5.654  -3.377   4.746  1.00  0.00           H  
ATOM   1781 1HD2 LEU A 115      -8.282  -2.393   6.044  1.00  0.00           H  
ATOM   1782 2HD2 LEU A 115      -8.175  -3.177   4.450  1.00  0.00           H  
ATOM   1783 3HD2 LEU A 115      -9.247  -3.849   5.701  1.00  0.00           H  
ATOM   1784  N   LEU A 116      -7.572  -8.595   4.910  1.00  0.00           N  
ATOM   1785  CA  LEU A 116      -7.494  -9.780   4.052  1.00  0.00           C  
ATOM   1786  C   LEU A 116      -8.816 -10.565   4.092  1.00  0.00           C  
ATOM   1787  O   LEU A 116      -9.298 -11.039   3.062  1.00  0.00           O  
ATOM   1788  CB  LEU A 116      -6.336 -10.682   4.496  1.00  0.00           C  
ATOM   1789  CG  LEU A 116      -6.071 -11.908   3.613  1.00  0.00           C  
ATOM   1790  CD1 LEU A 116      -4.569 -12.118   3.472  1.00  0.00           C  
ATOM   1791  CD2 LEU A 116      -6.739 -13.130   4.226  1.00  0.00           C  
ATOM   1792  H   LEU A 116      -6.985  -8.542   5.729  1.00  0.00           H  
ATOM   1793  HA  LEU A 116      -7.327  -9.447   3.029  1.00  0.00           H  
ATOM   1794 1HB  LEU A 116      -5.423 -10.089   4.521  1.00  0.00           H  
ATOM   1795 2HB  LEU A 116      -6.540 -11.039   5.506  1.00  0.00           H  
ATOM   1796  HG  LEU A 116      -6.478 -11.733   2.617  1.00  0.00           H  
ATOM   1797 1HD1 LEU A 116      -4.381 -12.989   2.844  1.00  0.00           H  
ATOM   1798 2HD1 LEU A 116      -4.120 -11.237   3.013  1.00  0.00           H  
ATOM   1799 3HD1 LEU A 116      -4.131 -12.279   4.456  1.00  0.00           H  
ATOM   1800 1HD2 LEU A 116      -6.551 -14.001   3.597  1.00  0.00           H  
ATOM   1801 2HD2 LEU A 116      -6.331 -13.306   5.222  1.00  0.00           H  
ATOM   1802 3HD2 LEU A 116      -7.813 -12.959   4.298  1.00  0.00           H  
ATOM   1803  N   THR A 117      -9.378 -10.690   5.276  1.00  0.00           N  
ATOM   1804  CA  THR A 117     -10.657 -11.366   5.424  1.00  0.00           C  
ATOM   1805  C   THR A 117     -11.757 -10.742   4.554  1.00  0.00           C  
ATOM   1806  O   THR A 117     -12.496 -11.451   3.870  1.00  0.00           O  
ATOM   1807  CB  THR A 117     -11.102 -11.358   6.897  1.00  0.00           C  
ATOM   1808  OG1 THR A 117     -10.124 -12.035   7.698  1.00  0.00           O  
ATOM   1809  CG2 THR A 117     -12.447 -12.053   7.052  1.00  0.00           C  
ATOM   1810  H   THR A 117      -8.922 -10.315   6.095  1.00  0.00           H  
ATOM   1811  HA  THR A 117     -10.534 -12.398   5.097  1.00  0.00           H  
ATOM   1812  HB  THR A 117     -11.189 -10.330   7.247  1.00  0.00           H  
ATOM   1813  HG1 THR A 117      -9.330 -11.499   7.751  1.00  0.00           H  
ATOM   1814 1HG2 THR A 117     -12.745 -12.037   8.100  1.00  0.00           H  
ATOM   1815 2HG2 THR A 117     -13.195 -11.533   6.454  1.00  0.00           H  
ATOM   1816 3HG2 THR A 117     -12.365 -13.084   6.713  1.00  0.00           H  
ATOM   1817  N   ALA A 118     -11.974  -9.287   4.495  1.00  0.00           N  
ATOM   1818  CA  ALA A 118     -12.933  -8.568   3.669  1.00  0.00           C  
ATOM   1819  C   ALA A 118     -12.754  -8.917   2.173  1.00  0.00           C  
ATOM   1820  O   ALA A 118     -13.735  -9.068   1.438  1.00  0.00           O  
ATOM   1821  CB  ALA A 118     -12.809  -7.070   3.906  1.00  0.00           C  
ATOM   1822  H   ALA A 118     -11.391  -8.768   5.138  1.00  0.00           H  
ATOM   1823  HA  ALA A 118     -13.934  -8.891   3.955  1.00  0.00           H  
ATOM   1824 1HB  ALA A 118     -13.533  -6.543   3.281  1.00  0.00           H  
ATOM   1825 2HB  ALA A 118     -13.007  -6.850   4.955  1.00  0.00           H  
ATOM   1826 3HB  ALA A 118     -11.802  -6.743   3.648  1.00  0.00           H  
ATOM   1827  N   ALA A 119     -11.431  -9.026   1.674  1.00  0.00           N  
ATOM   1828  CA  ALA A 119     -11.093  -9.382   0.296  1.00  0.00           C  
ATOM   1829  C   ALA A 119     -11.534 -10.797  -0.082  1.00  0.00           C  
ATOM   1830  O   ALA A 119     -12.039 -11.028  -1.181  1.00  0.00           O  
ATOM   1831  CB  ALA A 119      -9.597  -9.242   0.065  1.00  0.00           C  
ATOM   1832  H   ALA A 119     -10.694  -8.748   2.306  1.00  0.00           H  
ATOM   1833  HA  ALA A 119     -11.619  -8.697  -0.369  1.00  0.00           H  
ATOM   1834 1HB  ALA A 119      -9.360  -9.510  -0.965  1.00  0.00           H  
ATOM   1835 2HB  ALA A 119      -9.294  -8.211   0.248  1.00  0.00           H  
ATOM   1836 3HB  ALA A 119      -9.060  -9.904   0.743  1.00  0.00           H  
ATOM   1837  N   LYS A 120     -11.344 -11.779   0.849  1.00  0.00           N  
ATOM   1838  CA  LYS A 120     -11.757 -13.154   0.589  1.00  0.00           C  
ATOM   1839  C   LYS A 120     -13.250 -13.383   0.770  1.00  0.00           C  
ATOM   1840  O   LYS A 120     -13.863 -14.152   0.028  1.00  0.00           O  
ATOM   1841  CB  LYS A 120     -10.981 -14.110   1.496  1.00  0.00           C  
ATOM   1842  CG  LYS A 120     -11.124 -15.581   1.127  1.00  0.00           C  
ATOM   1843  CD  LYS A 120     -10.497 -16.479   2.183  1.00  0.00           C  
ATOM   1844  CE  LYS A 120      -8.979 -16.493   2.069  1.00  0.00           C  
ATOM   1845  NZ  LYS A 120      -8.365 -17.529   2.943  1.00  0.00           N  
ATOM   1846  H   LYS A 120     -10.909 -11.554   1.733  1.00  0.00           H  
ATOM   1847  HA  LYS A 120     -11.509 -13.400  -0.444  1.00  0.00           H  
ATOM   1848 1HB  LYS A 120      -9.921 -13.860   1.467  1.00  0.00           H  
ATOM   1849 2HB  LYS A 120     -11.318 -13.989   2.526  1.00  0.00           H  
ATOM   1850 1HG  LYS A 120     -12.181 -15.832   1.031  1.00  0.00           H  
ATOM   1851 2HG  LYS A 120     -10.637 -15.765   0.170  1.00  0.00           H  
ATOM   1852 1HD  LYS A 120     -10.774 -16.122   3.176  1.00  0.00           H  
ATOM   1853 2HD  LYS A 120     -10.870 -17.496   2.065  1.00  0.00           H  
ATOM   1854 1HE  LYS A 120      -8.695 -16.691   1.036  1.00  0.00           H  
ATOM   1855 2HE  LYS A 120      -8.584 -15.517   2.351  1.00  0.00           H  
ATOM   1856 1HZ  LYS A 120      -7.360 -17.505   2.838  1.00  0.00           H  
ATOM   1857 2HZ  LYS A 120      -8.607 -17.344   3.906  1.00  0.00           H  
ATOM   1858 3HZ  LYS A 120      -8.709 -18.441   2.678  1.00  0.00           H  
ATOM   1859  N   LEU A 121     -13.832 -12.709   1.761  1.00  0.00           N  
ATOM   1860  CA  LEU A 121     -15.257 -12.823   2.080  1.00  0.00           C  
ATOM   1861  C   LEU A 121     -16.103 -12.096   1.050  1.00  0.00           C  
ATOM   1862  O   LEU A 121     -17.219 -12.499   0.759  1.00  0.00           O  
ATOM   1863  CB  LEU A 121     -15.542 -12.253   3.475  1.00  0.00           C  
ATOM   1864  CG  LEU A 121     -15.460 -13.256   4.633  1.00  0.00           C  
ATOM   1865  CD1 LEU A 121     -16.674 -14.174   4.597  1.00  0.00           C  
ATOM   1866  CD2 LEU A 121     -14.169 -14.053   4.525  1.00  0.00           C  
ATOM   1867  H   LEU A 121     -13.250 -12.100   2.317  1.00  0.00           H  
ATOM   1868  HA  LEU A 121     -15.525 -13.879   2.096  1.00  0.00           H  
ATOM   1869 1HB  LEU A 121     -14.828 -11.456   3.677  1.00  0.00           H  
ATOM   1870 2HB  LEU A 121     -16.544 -11.825   3.478  1.00  0.00           H  
ATOM   1871  HG  LEU A 121     -15.477 -12.719   5.582  1.00  0.00           H  
ATOM   1872 1HD1 LEU A 121     -16.616 -14.887   5.420  1.00  0.00           H  
ATOM   1873 2HD1 LEU A 121     -17.583 -13.580   4.696  1.00  0.00           H  
ATOM   1874 3HD1 LEU A 121     -16.694 -14.714   3.651  1.00  0.00           H  
ATOM   1875 1HD2 LEU A 121     -14.110 -14.766   5.348  1.00  0.00           H  
ATOM   1876 2HD2 LEU A 121     -14.152 -14.592   3.577  1.00  0.00           H  
ATOM   1877 3HD2 LEU A 121     -13.317 -13.374   4.571  1.00  0.00           H  
ATOM   1878  N   GLY A 122     -15.602 -10.924   0.328  1.00  0.00           N  
ATOM   1879  CA  GLY A 122     -16.288 -10.148  -0.673  1.00  0.00           C  
ATOM   1880  C   GLY A 122     -17.174  -9.092  -0.058  1.00  0.00           C  
ATOM   1881  O   GLY A 122     -18.136  -8.660  -0.685  1.00  0.00           O  
ATOM   1882  H   GLY A 122     -14.665 -10.661   0.598  1.00  0.00           H  
ATOM   1883 1HA  GLY A 122     -15.558  -9.670  -1.325  1.00  0.00           H  
ATOM   1884 2HA  GLY A 122     -16.891 -10.808  -1.294  1.00  0.00           H  
ATOM   1885  N   THR A 123     -16.817  -8.497   1.113  1.00  0.00           N  
ATOM   1886  CA  THR A 123     -17.527  -7.508   1.915  1.00  0.00           C  
ATOM   1887  C   THR A 123     -16.646  -6.279   2.094  1.00  0.00           C  
ATOM   1888  O   THR A 123     -15.489  -6.271   1.662  1.00  0.00           O  
ATOM   1889  CB  THR A 123     -17.930  -8.075   3.290  1.00  0.00           C  
ATOM   1890  OG1 THR A 123     -16.752  -8.331   4.066  1.00  0.00           O  
ATOM   1891  CG2 THR A 123     -18.715  -9.366   3.125  1.00  0.00           C  
ATOM   1892  H   THR A 123     -15.900  -8.805   1.408  1.00  0.00           H  
ATOM   1893  HA  THR A 123     -18.461  -7.259   1.410  1.00  0.00           H  
ATOM   1894  HB  THR A 123     -18.544  -7.346   3.817  1.00  0.00           H  
ATOM   1895  HG1 THR A 123     -16.374  -7.498   4.357  1.00  0.00           H  
ATOM   1896 1HG2 THR A 123     -18.992  -9.752   4.106  1.00  0.00           H  
ATOM   1897 2HG2 THR A 123     -19.617  -9.172   2.544  1.00  0.00           H  
ATOM   1898 3HG2 THR A 123     -18.102 -10.102   2.607  1.00  0.00           H  
ATOM   1899  N   THR A 124     -17.169  -5.247   2.744  1.00  0.00           N  
ATOM   1900  CA  THR A 124     -16.341  -4.088   3.032  1.00  0.00           C  
ATOM   1901  C   THR A 124     -15.466  -4.430   4.228  1.00  0.00           C  
ATOM   1902  O   THR A 124     -15.687  -5.443   4.906  1.00  0.00           O  
ATOM   1903  CB  THR A 124     -17.182  -2.832   3.321  1.00  0.00           C  
ATOM   1904  OG1 THR A 124     -17.891  -3.001   4.556  1.00  0.00           O  
ATOM   1905  CG2 THR A 124     -18.180  -2.589   2.199  1.00  0.00           C  
ATOM   1906  H   THR A 124     -18.135  -5.248   3.041  1.00  0.00           H  
ATOM   1907  HA  THR A 124     -15.789  -3.824   2.129  1.00  0.00           H  
ATOM   1908  HB  THR A 124     -16.526  -1.966   3.409  1.00  0.00           H  
ATOM   1909  HG1 THR A 124     -18.316  -2.175   4.796  1.00  0.00           H  
ATOM   1910 1HG2 THR A 124     -18.766  -1.697   2.420  1.00  0.00           H  
ATOM   1911 2HG2 THR A 124     -17.645  -2.448   1.260  1.00  0.00           H  
ATOM   1912 3HG2 THR A 124     -18.846  -3.447   2.112  1.00  0.00           H  
ATOM   1913  N   VAL A 125     -14.487  -3.575   4.506  1.00  0.00           N  
ATOM   1914  CA  VAL A 125     -13.601  -3.798   5.633  1.00  0.00           C  
ATOM   1915  C   VAL A 125     -14.403  -3.717   6.921  1.00  0.00           C  
ATOM   1916  O   VAL A 125     -14.268  -4.578   7.798  1.00  0.00           O  
ATOM   1917  CB  VAL A 125     -12.469  -2.754   5.653  1.00  0.00           C  
ATOM   1918  CG1 VAL A 125     -11.652  -2.880   6.931  1.00  0.00           C  
ATOM   1919  CG2 VAL A 125     -11.584  -2.927   4.428  1.00  0.00           C  
ATOM   1920  H   VAL A 125     -14.354  -2.758   3.929  1.00  0.00           H  
ATOM   1921  HA  VAL A 125     -13.179  -4.799   5.549  1.00  0.00           H  
ATOM   1922  HB  VAL A 125     -12.907  -1.756   5.648  1.00  0.00           H  
ATOM   1923 1HG1 VAL A 125     -10.856  -2.134   6.929  1.00  0.00           H  
ATOM   1924 2HG1 VAL A 125     -12.299  -2.717   7.793  1.00  0.00           H  
ATOM   1925 3HG1 VAL A 125     -11.215  -3.876   6.987  1.00  0.00           H  
ATOM   1926 1HG2 VAL A 125     -10.785  -2.185   4.449  1.00  0.00           H  
ATOM   1927 2HG2 VAL A 125     -11.150  -3.927   4.430  1.00  0.00           H  
ATOM   1928 3HG2 VAL A 125     -12.180  -2.792   3.526  1.00  0.00           H  
ATOM   1929  N   GLU A 126     -15.273  -2.708   7.013  1.00  0.00           N  
ATOM   1930  CA  GLU A 126     -16.091  -2.500   8.209  1.00  0.00           C  
ATOM   1931  C   GLU A 126     -17.033  -3.669   8.462  1.00  0.00           C  
ATOM   1932  O   GLU A 126     -17.285  -4.036   9.603  1.00  0.00           O  
ATOM   1933  CB  GLU A 126     -16.901  -1.207   8.081  1.00  0.00           C  
ATOM   1934  CG  GLU A 126     -16.058   0.060   8.028  1.00  0.00           C  
ATOM   1935  CD  GLU A 126     -15.453   0.304   6.674  1.00  0.00           C  
ATOM   1936  OE1 GLU A 126     -15.748  -0.441   5.770  1.00  0.00           O  
ATOM   1937  OE2 GLU A 126     -14.696   1.236   6.542  1.00  0.00           O  
ATOM   1938  H   GLU A 126     -15.367  -2.074   6.235  1.00  0.00           H  
ATOM   1939  HA  GLU A 126     -15.429  -2.429   9.073  1.00  0.00           H  
ATOM   1940 1HB  GLU A 126     -17.506  -1.245   7.175  1.00  0.00           H  
ATOM   1941 2HB  GLU A 126     -17.583  -1.120   8.927  1.00  0.00           H  
ATOM   1942 1HG  GLU A 126     -16.684   0.911   8.292  1.00  0.00           H  
ATOM   1943 2HG  GLU A 126     -15.263  -0.015   8.768  1.00  0.00           H  
ATOM   1944  N   GLU A 127     -17.690  -4.326   7.338  1.00  0.00           N  
ATOM   1945  CA  GLU A 127     -18.573  -5.481   7.469  1.00  0.00           C  
ATOM   1946  C   GLU A 127     -17.786  -6.680   7.991  1.00  0.00           C  
ATOM   1947  O   GLU A 127     -18.271  -7.414   8.847  1.00  0.00           O  
ATOM   1948  CB  GLU A 127     -19.222  -5.820   6.126  1.00  0.00           C  
ATOM   1949  CG  GLU A 127     -20.307  -4.845   5.688  1.00  0.00           C  
ATOM   1950  CD  GLU A 127     -20.801  -5.107   4.292  1.00  0.00           C  
ATOM   1951  OE1 GLU A 127     -19.989  -5.331   3.427  1.00  0.00           O  
ATOM   1952  OE2 GLU A 127     -21.992  -5.084   4.091  1.00  0.00           O  
ATOM   1953  H   GLU A 127     -17.553  -3.911   6.428  1.00  0.00           H  
ATOM   1954  HA  GLU A 127     -19.357  -5.236   8.184  1.00  0.00           H  
ATOM   1955 1HB  GLU A 127     -18.459  -5.841   5.347  1.00  0.00           H  
ATOM   1956 2HB  GLU A 127     -19.667  -6.814   6.176  1.00  0.00           H  
ATOM   1957 1HG  GLU A 127     -21.146  -4.919   6.379  1.00  0.00           H  
ATOM   1958 2HG  GLU A 127     -19.915  -3.830   5.744  1.00  0.00           H  
ATOM   1959  N   ALA A 128     -16.568  -6.868   7.487  1.00  0.00           N  
ATOM   1960  CA  ALA A 128     -15.751  -7.997   7.913  1.00  0.00           C  
ATOM   1961  C   ALA A 128     -15.416  -7.913   9.413  1.00  0.00           C  
ATOM   1962  O   ALA A 128     -15.444  -8.923  10.130  1.00  0.00           O  
ATOM   1963  CB  ALA A 128     -14.482  -8.104   7.053  1.00  0.00           C  
ATOM   1964  H   ALA A 128     -16.198  -6.226   6.800  1.00  0.00           H  
ATOM   1965  HA  ALA A 128     -16.339  -8.906   7.788  1.00  0.00           H  
ATOM   1966 1HB  ALA A 128     -13.887  -8.954   7.389  1.00  0.00           H  
ATOM   1967 2HB  ALA A 128     -14.761  -8.249   6.008  1.00  0.00           H  
ATOM   1968 3HB  ALA A 128     -13.898  -7.192   7.149  1.00  0.00           H  
ATOM   1969  N   VAL A 129     -15.098  -6.703   9.869  1.00  0.00           N  
ATOM   1970  CA  VAL A 129     -14.758  -6.436  11.263  1.00  0.00           C  
ATOM   1971  C   VAL A 129     -15.979  -6.632  12.152  1.00  0.00           C  
ATOM   1972  O   VAL A 129     -15.903  -7.288  13.181  1.00  0.00           O  
ATOM   1973  CB  VAL A 129     -14.226  -5.000  11.424  1.00  0.00           C  
ATOM   1974  CG1 VAL A 129     -14.106  -4.639  12.897  1.00  0.00           C  
ATOM   1975  CG2 VAL A 129     -12.883  -4.862  10.724  1.00  0.00           C  
ATOM   1976  H   VAL A 129     -15.097  -5.938   9.209  1.00  0.00           H  
ATOM   1977  HA  VAL A 129     -13.976  -7.133  11.567  1.00  0.00           H  
ATOM   1978  HB  VAL A 129     -14.941  -4.306  10.981  1.00  0.00           H  
ATOM   1979 1HG1 VAL A 129     -13.729  -3.620  12.993  1.00  0.00           H  
ATOM   1980 2HG1 VAL A 129     -15.085  -4.709  13.371  1.00  0.00           H  
ATOM   1981 3HG1 VAL A 129     -13.416  -5.327  13.385  1.00  0.00           H  
ATOM   1982 1HG2 VAL A 129     -12.514  -3.844  10.842  1.00  0.00           H  
ATOM   1983 2HG2 VAL A 129     -12.171  -5.560  11.163  1.00  0.00           H  
ATOM   1984 3HG2 VAL A 129     -13.002  -5.085   9.663  1.00  0.00           H  
ATOM   1985  N   LYS A 130     -17.114  -6.067  11.735  1.00  0.00           N  
ATOM   1986  CA  LYS A 130     -18.371  -6.206  12.476  1.00  0.00           C  
ATOM   1987  C   LYS A 130     -18.864  -7.656  12.601  1.00  0.00           C  
ATOM   1988  O   LYS A 130     -19.366  -8.050  13.657  1.00  0.00           O  
ATOM   1989  CB  LYS A 130     -19.454  -5.353  11.814  1.00  0.00           C  
ATOM   1990  CG  LYS A 130     -19.289  -3.854  12.023  1.00  0.00           C  
ATOM   1991  CD  LYS A 130     -20.379  -3.073  11.304  1.00  0.00           C  
ATOM   1992  CE  LYS A 130     -20.221  -1.575  11.519  1.00  0.00           C  
ATOM   1993  NZ  LYS A 130     -21.278  -0.797  10.818  1.00  0.00           N  
ATOM   1994  H   LYS A 130     -17.102  -5.530  10.883  1.00  0.00           H  
ATOM   1995  HA  LYS A 130     -18.205  -5.881  13.504  1.00  0.00           H  
ATOM   1996 1HB  LYS A 130     -19.461  -5.543  10.741  1.00  0.00           H  
ATOM   1997 2HB  LYS A 130     -20.431  -5.640  12.204  1.00  0.00           H  
ATOM   1998 1HG  LYS A 130     -19.335  -3.627  13.089  1.00  0.00           H  
ATOM   1999 2HG  LYS A 130     -18.317  -3.539  11.644  1.00  0.00           H  
ATOM   2000 1HD  LYS A 130     -20.333  -3.285  10.234  1.00  0.00           H  
ATOM   2001 2HD  LYS A 130     -21.355  -3.382  11.676  1.00  0.00           H  
ATOM   2002 1HE  LYS A 130     -20.270  -1.353  12.584  1.00  0.00           H  
ATOM   2003 2HE  LYS A 130     -19.247  -1.254  11.149  1.00  0.00           H  
ATOM   2004 1HZ  LYS A 130     -21.138   0.189  10.985  1.00  0.00           H  
ATOM   2005 2HZ  LYS A 130     -21.230  -0.981   9.825  1.00  0.00           H  
ATOM   2006 3HZ  LYS A 130     -22.186  -1.072  11.166  1.00  0.00           H  
ATOM   2007  N   ARG A 131     -18.743  -8.450  11.539  1.00  0.00           N  
ATOM   2008  CA  ARG A 131     -19.132  -9.858  11.625  1.00  0.00           C  
ATOM   2009  C   ARG A 131     -18.185 -10.612  12.566  1.00  0.00           C  
ATOM   2010  O   ARG A 131     -18.611 -11.438  13.372  1.00  0.00           O  
ATOM   2011  CB  ARG A 131     -19.114 -10.510  10.250  1.00  0.00           C  
ATOM   2012  CG  ARG A 131     -20.197 -10.026   9.299  1.00  0.00           C  
ATOM   2013  CD  ARG A 131     -19.981 -10.531   7.919  1.00  0.00           C  
ATOM   2014  NE  ARG A 131     -20.221 -11.962   7.821  1.00  0.00           N  
ATOM   2015  CZ  ARG A 131     -20.109 -12.680   6.686  1.00  0.00           C  
ATOM   2016  NH1 ARG A 131     -19.762 -12.088   5.565  1.00  0.00           N  
ATOM   2017  NH2 ARG A 131     -20.349 -13.980   6.701  1.00  0.00           N  
ATOM   2018  H   ARG A 131     -18.382  -8.093  10.666  1.00  0.00           H  
ATOM   2019  HA  ARG A 131     -20.135  -9.914  12.050  1.00  0.00           H  
ATOM   2020 1HB  ARG A 131     -18.152 -10.328   9.774  1.00  0.00           H  
ATOM   2021 2HB  ARG A 131     -19.228 -11.589  10.358  1.00  0.00           H  
ATOM   2022 1HG  ARG A 131     -21.169 -10.378   9.645  1.00  0.00           H  
ATOM   2023 2HG  ARG A 131     -20.196  -8.936   9.270  1.00  0.00           H  
ATOM   2024 1HD  ARG A 131     -20.662 -10.024   7.236  1.00  0.00           H  
ATOM   2025 2HD  ARG A 131     -18.953 -10.336   7.617  1.00  0.00           H  
ATOM   2026  HE  ARG A 131     -20.490 -12.452   8.663  1.00  0.00           H  
ATOM   2027 1HH1 ARG A 131     -19.579 -11.095   5.554  1.00  0.00           H  
ATOM   2028 2HH1 ARG A 131     -19.679 -12.627   4.715  1.00  0.00           H  
ATOM   2029 1HH2 ARG A 131     -20.616 -14.435   7.563  1.00  0.00           H  
ATOM   2030 2HH2 ARG A 131     -20.266 -14.518   5.851  1.00  0.00           H  
ATOM   2031  N   ALA A 132     -16.897 -10.306  12.466  1.00  0.00           N  
ATOM   2032  CA  ALA A 132     -15.901 -10.904  13.348  1.00  0.00           C  
ATOM   2033  C   ALA A 132     -16.157 -10.496  14.801  1.00  0.00           C  
ATOM   2034  O   ALA A 132     -15.986 -11.307  15.704  1.00  0.00           O  
ATOM   2035  CB  ALA A 132     -14.503 -10.529  12.906  1.00  0.00           C  
ATOM   2036  H   ALA A 132     -16.597  -9.646  11.762  1.00  0.00           H  
ATOM   2037  HA  ALA A 132     -16.008 -11.986  13.295  1.00  0.00           H  
ATOM   2038 1HB  ALA A 132     -13.775 -10.986  13.578  1.00  0.00           H  
ATOM   2039 2HB  ALA A 132     -14.334 -10.888  11.891  1.00  0.00           H  
ATOM   2040 3HB  ALA A 132     -14.391  -9.448  12.933  1.00  0.00           H  
ATOM   2041  N   LEU A 133     -16.575  -9.072  15.169  1.00  0.00           N  
ATOM   2042  CA  LEU A 133     -16.914  -8.662  16.541  1.00  0.00           C  
ATOM   2043  C   LEU A 133     -18.153  -9.382  17.122  1.00  0.00           C  
ATOM   2044  O   LEU A 133     -18.247  -9.570  18.335  1.00  0.00           O  
ATOM   2045  CB  LEU A 133     -17.150  -7.147  16.575  1.00  0.00           C  
ATOM   2046  CG  LEU A 133     -15.913  -6.276  16.326  1.00  0.00           C  
ATOM   2047  CD1 LEU A 133     -16.341  -4.826  16.142  1.00  0.00           C  
ATOM   2048  CD2 LEU A 133     -14.949  -6.417  17.495  1.00  0.00           C  
ATOM   2049  H   LEU A 133     -16.632  -8.392  14.424  1.00  0.00           H  
ATOM   2050  HA  LEU A 133     -16.097  -8.954  17.200  1.00  0.00           H  
ATOM   2051 1HB  LEU A 133     -17.891  -6.894  15.817  1.00  0.00           H  
ATOM   2052 2HB  LEU A 133     -17.554  -6.880  17.551  1.00  0.00           H  
ATOM   2053  HG  LEU A 133     -15.419  -6.597  15.408  1.00  0.00           H  
ATOM   2054 1HD1 LEU A 133     -15.461  -4.206  15.966  1.00  0.00           H  
ATOM   2055 2HD1 LEU A 133     -17.014  -4.751  15.288  1.00  0.00           H  
ATOM   2056 3HD1 LEU A 133     -16.852  -4.481  17.040  1.00  0.00           H  
ATOM   2057 1HD2 LEU A 133     -14.069  -5.798  17.318  1.00  0.00           H  
ATOM   2058 2HD2 LEU A 133     -15.441  -6.095  18.413  1.00  0.00           H  
ATOM   2059 3HD2 LEU A 133     -14.646  -7.460  17.592  1.00  0.00           H  
ATOM   2060  N   LYS A 134     -19.251  -9.765  16.246  1.00  0.00           N  
ATOM   2061  CA  LYS A 134     -20.412 -10.582  16.611  1.00  0.00           C  
ATOM   2062  C   LYS A 134     -19.993 -12.018  16.938  1.00  0.00           C  
ATOM   2063  O   LYS A 134     -20.450 -12.612  17.916  1.00  0.00           O  
ATOM   2064  CB  LYS A 134     -21.446 -10.581  15.484  1.00  0.00           C  
ATOM   2065  CG  LYS A 134     -22.173  -9.256  15.300  1.00  0.00           C  
ATOM   2066  CD  LYS A 134     -23.153  -9.319  14.139  1.00  0.00           C  
ATOM   2067  CE  LYS A 134     -23.857  -7.985  13.933  1.00  0.00           C  
ATOM   2068  NZ  LYS A 134     -24.790  -8.021  12.774  1.00  0.00           N  
ATOM   2069  H   LYS A 134     -19.188  -9.394  15.309  1.00  0.00           H  
ATOM   2070  HA  LYS A 134     -20.888 -10.137  17.485  1.00  0.00           H  
ATOM   2071 1HB  LYS A 134     -20.958 -10.829  14.541  1.00  0.00           H  
ATOM   2072 2HB  LYS A 134     -22.195 -11.350  15.677  1.00  0.00           H  
ATOM   2073 1HG  LYS A 134     -22.719  -9.009  16.212  1.00  0.00           H  
ATOM   2074 2HG  LYS A 134     -21.446  -8.466  15.108  1.00  0.00           H  
ATOM   2075 1HD  LYS A 134     -22.619  -9.583  13.225  1.00  0.00           H  
ATOM   2076 2HD  LYS A 134     -23.902 -10.086  14.336  1.00  0.00           H  
ATOM   2077 1HE  LYS A 134     -24.418  -7.729  14.829  1.00  0.00           H  
ATOM   2078 2HE  LYS A 134     -23.114  -7.206  13.760  1.00  0.00           H  
ATOM   2079 1HZ  LYS A 134     -25.236  -7.121  12.671  1.00  0.00           H  
ATOM   2080 2HZ  LYS A 134     -24.275  -8.240  11.933  1.00  0.00           H  
ATOM   2081 3HZ  LYS A 134     -25.494  -8.728  12.931  1.00  0.00           H  
ATOM   2082  N   LEU A 135     -19.135 -12.584  16.103  1.00  0.00           N  
ATOM   2083  CA  LEU A 135     -18.622 -13.920  16.355  1.00  0.00           C  
ATOM   2084  C   LEU A 135     -17.761 -13.913  17.616  1.00  0.00           C  
ATOM   2085  O   LEU A 135     -17.865 -14.815  18.449  1.00  0.00           O  
ATOM   2086  CB  LEU A 135     -17.802 -14.414  15.157  1.00  0.00           C  
ATOM   2087  CG  LEU A 135     -18.612 -14.819  13.918  1.00  0.00           C  
ATOM   2088  CD1 LEU A 135     -17.680 -14.944  12.721  1.00  0.00           C  
ATOM   2089  CD2 LEU A 135     -19.333 -16.129  14.189  1.00  0.00           C  
ATOM   2090  H   LEU A 135     -18.828 -12.087  15.278  1.00  0.00           H  
ATOM   2091  HA  LEU A 135     -19.466 -14.592  16.498  1.00  0.00           H  
ATOM   2092 1HB  LEU A 135     -17.111 -13.627  14.858  1.00  0.00           H  
ATOM   2093 2HB  LEU A 135     -17.218 -15.281  15.469  1.00  0.00           H  
ATOM   2094  HG  LEU A 135     -19.342 -14.042  13.691  1.00  0.00           H  
ATOM   2095 1HD1 LEU A 135     -18.255 -15.232  11.840  1.00  0.00           H  
ATOM   2096 2HD1 LEU A 135     -17.191 -13.987  12.538  1.00  0.00           H  
ATOM   2097 3HD1 LEU A 135     -16.925 -15.703  12.925  1.00  0.00           H  
ATOM   2098 1HD2 LEU A 135     -19.910 -16.417  13.310  1.00  0.00           H  
ATOM   2099 2HD2 LEU A 135     -18.603 -16.907  14.415  1.00  0.00           H  
ATOM   2100 3HD2 LEU A 135     -20.005 -16.005  15.039  1.00  0.00           H  
ATOM   2101  N   LYS A 136     -16.918 -12.886  17.743  1.00  0.00           N  
ATOM   2102  CA  LYS A 136     -16.028 -12.708  18.893  1.00  0.00           C  
ATOM   2103  C   LYS A 136     -16.788 -12.779  20.203  1.00  0.00           C  
ATOM   2104  O   LYS A 136     -16.434 -13.535  21.110  1.00  0.00           O  
ATOM   2105  CB  LYS A 136     -15.285 -11.374  18.797  1.00  0.00           C  
ATOM   2106  CG  LYS A 136     -14.240 -11.157  19.883  1.00  0.00           C  
ATOM   2107  CD  LYS A 136     -13.632  -9.765  19.794  1.00  0.00           C  
ATOM   2108  CE  LYS A 136     -12.564  -9.558  20.857  1.00  0.00           C  
ATOM   2109  NZ  LYS A 136     -13.148  -9.456  22.222  1.00  0.00           N  
ATOM   2110  H   LYS A 136     -16.905 -12.201  16.999  1.00  0.00           H  
ATOM   2111  HA  LYS A 136     -15.271 -13.492  18.868  1.00  0.00           H  
ATOM   2112 1HB  LYS A 136     -14.784 -11.306  17.831  1.00  0.00           H  
ATOM   2113 2HB  LYS A 136     -16.001 -10.554  18.853  1.00  0.00           H  
ATOM   2114 1HG  LYS A 136     -14.702 -11.281  20.863  1.00  0.00           H  
ATOM   2115 2HG  LYS A 136     -13.447 -11.897  19.778  1.00  0.00           H  
ATOM   2116 1HD  LYS A 136     -13.186  -9.625  18.809  1.00  0.00           H  
ATOM   2117 2HD  LYS A 136     -14.414  -9.018  19.929  1.00  0.00           H  
ATOM   2118 1HE  LYS A 136     -11.864 -10.392  20.837  1.00  0.00           H  
ATOM   2119 2HE  LYS A 136     -12.010  -8.644  20.644  1.00  0.00           H  
ATOM   2120 1HZ  LYS A 136     -12.409  -9.319  22.896  1.00  0.00           H  
ATOM   2121 2HZ  LYS A 136     -13.786  -8.673  22.258  1.00  0.00           H  
ATOM   2122 3HZ  LYS A 136     -13.648 -10.306  22.439  1.00  0.00           H  
ATOM   2123  N   THR A 137     -17.834 -11.971  20.297  1.00  0.00           N  
ATOM   2124  CA  THR A 137     -18.651 -11.900  21.498  1.00  0.00           C  
ATOM   2125  C   THR A 137     -19.400 -13.198  21.781  1.00  0.00           C  
ATOM   2126  O   THR A 137     -19.385 -13.688  22.908  1.00  0.00           O  
ATOM   2127  CB  THR A 137     -19.660 -10.759  21.384  1.00  0.00           C  
ATOM   2128  OG1 THR A 137     -18.944  -9.533  21.235  1.00  0.00           O  
ATOM   2129  CG2 THR A 137     -20.551 -10.695  22.622  1.00  0.00           C  
ATOM   2130  H   THR A 137     -18.068 -11.387  19.508  1.00  0.00           H  
ATOM   2131  HA  THR A 137     -17.999 -11.704  22.350  1.00  0.00           H  
ATOM   2132  HB  THR A 137     -20.287 -10.914  20.506  1.00  0.00           H  
ATOM   2133  HG1 THR A 137     -18.615  -9.462  20.335  1.00  0.00           H  
ATOM   2134 1HG2 THR A 137     -21.262  -9.875  22.516  1.00  0.00           H  
ATOM   2135 2HG2 THR A 137     -21.094 -11.634  22.729  1.00  0.00           H  
ATOM   2136 3HG2 THR A 137     -19.935 -10.529  23.505  1.00  0.00           H  
ATOM   2137  N   LYS A 138     -20.036 -13.757  20.755  1.00  0.00           N  
ATOM   2138  CA  LYS A 138     -20.821 -14.979  20.912  1.00  0.00           C  
ATOM   2139  C   LYS A 138     -19.972 -16.223  21.222  1.00  0.00           C  
ATOM   2140  O   LYS A 138     -20.388 -17.078  22.009  1.00  0.00           O  
ATOM   2141  CB  LYS A 138     -21.650 -15.224  19.651  1.00  0.00           C  
ATOM   2142  CG  LYS A 138     -22.807 -14.251  19.460  1.00  0.00           C  
ATOM   2143  CD  LYS A 138     -23.569 -14.544  18.176  1.00  0.00           C  
ATOM   2144  CE  LYS A 138     -24.730 -13.579  17.988  1.00  0.00           C  
ATOM   2145  NZ  LYS A 138     -25.485 -13.853  16.735  1.00  0.00           N  
ATOM   2146  H   LYS A 138     -19.976 -13.326  19.845  1.00  0.00           H  
ATOM   2147  HA  LYS A 138     -21.471 -14.864  21.780  1.00  0.00           H  
ATOM   2148 1HB  LYS A 138     -21.007 -15.154  18.773  1.00  0.00           H  
ATOM   2149 2HB  LYS A 138     -22.062 -16.233  19.675  1.00  0.00           H  
ATOM   2150 1HG  LYS A 138     -23.492 -14.330  20.305  1.00  0.00           H  
ATOM   2151 2HG  LYS A 138     -22.423 -13.232  19.420  1.00  0.00           H  
ATOM   2152 1HD  LYS A 138     -22.893 -14.457  17.324  1.00  0.00           H  
ATOM   2153 2HD  LYS A 138     -23.957 -15.562  18.207  1.00  0.00           H  
ATOM   2154 1HE  LYS A 138     -25.411 -13.660  18.834  1.00  0.00           H  
ATOM   2155 2HE  LYS A 138     -24.351 -12.557  17.952  1.00  0.00           H  
ATOM   2156 1HZ  LYS A 138     -26.244 -13.193  16.648  1.00  0.00           H  
ATOM   2157 2HZ  LYS A 138     -24.866 -13.762  15.942  1.00  0.00           H  
ATOM   2158 3HZ  LYS A 138     -25.857 -14.792  16.765  1.00  0.00           H  
ATOM   2159  N   LEU A 139     -18.794 -16.329  20.610  1.00  0.00           N  
ATOM   2160  CA  LEU A 139     -17.935 -17.497  20.825  1.00  0.00           C  
ATOM   2161  C   LEU A 139     -17.094 -17.410  22.085  1.00  0.00           C  
ATOM   2162  O   LEU A 139     -16.691 -18.439  22.629  1.00  0.00           O  
ATOM   2163  CB  LEU A 139     -17.006 -17.686  19.620  1.00  0.00           C  
ATOM   2164  CG  LEU A 139     -17.555 -18.565  18.489  1.00  0.00           C  
ATOM   2165  CD1 LEU A 139     -17.579 -20.019  18.941  1.00  0.00           C  
ATOM   2166  CD2 LEU A 139     -18.948 -18.089  18.106  1.00  0.00           C  
ATOM   2167  H   LEU A 139     -18.483 -15.597  19.986  1.00  0.00           H  
ATOM   2168  HA  LEU A 139     -18.568 -18.378  20.923  1.00  0.00           H  
ATOM   2169 1HB  LEU A 139     -16.780 -16.708  19.199  1.00  0.00           H  
ATOM   2170 2HB  LEU A 139     -16.075 -18.135  19.966  1.00  0.00           H  
ATOM   2171  HG  LEU A 139     -16.897 -18.497  17.622  1.00  0.00           H  
ATOM   2172 1HD1 LEU A 139     -17.969 -20.644  18.137  1.00  0.00           H  
ATOM   2173 2HD1 LEU A 139     -16.567 -20.340  19.190  1.00  0.00           H  
ATOM   2174 3HD1 LEU A 139     -18.217 -20.117  19.818  1.00  0.00           H  
ATOM   2175 1HD2 LEU A 139     -19.338 -18.713  17.301  1.00  0.00           H  
ATOM   2176 2HD2 LEU A 139     -19.607 -18.159  18.971  1.00  0.00           H  
ATOM   2177 3HD2 LEU A 139     -18.899 -17.053  17.770  1.00  0.00           H  
ATOM   2178  N   GLY A 140     -16.801 -16.190  22.536  1.00  0.00           N  
ATOM   2179  CA  GLY A 140     -15.869 -15.997  23.637  1.00  0.00           C  
ATOM   2180  C   GLY A 140     -14.395 -16.110  23.247  1.00  0.00           C  
ATOM   2181  O   GLY A 140     -13.584 -16.646  24.012  1.00  0.00           O  
ATOM   2182  H   GLY A 140     -17.231 -15.383  22.109  1.00  0.00           H  
ATOM   2183 1HA  GLY A 140     -16.026 -15.013  24.079  1.00  0.00           H  
ATOM   2184 2HA  GLY A 140     -16.070 -16.734  24.415  1.00  0.00           H  
ATOM   2185  N   VAL A 141     -14.045 -15.614  22.058  1.00  0.00           N  
ATOM   2186  CA  VAL A 141     -12.699 -15.798  21.503  1.00  0.00           C  
ATOM   2187  C   VAL A 141     -12.076 -14.459  21.124  1.00  0.00           C  
ATOM   2188  O   VAL A 141     -12.721 -13.422  21.239  1.00  0.00           O  
ATOM   2189  CB  VAL A 141     -12.749 -16.705  20.259  1.00  0.00           C  
ATOM   2190  CG1 VAL A 141     -13.263 -18.088  20.629  1.00  0.00           C  
ATOM   2191  CG2 VAL A 141     -13.627 -16.072  19.191  1.00  0.00           C  
ATOM   2192  H   VAL A 141     -14.729 -15.096  21.526  1.00  0.00           H  
ATOM   2193  HA  VAL A 141     -12.080 -16.287  22.254  1.00  0.00           H  
ATOM   2194  HB  VAL A 141     -11.738 -16.830  19.872  1.00  0.00           H  
ATOM   2195 1HG1 VAL A 141     -13.291 -18.716  19.738  1.00  0.00           H  
ATOM   2196 2HG1 VAL A 141     -12.600 -18.537  21.368  1.00  0.00           H  
ATOM   2197 3HG1 VAL A 141     -14.267 -18.005  21.045  1.00  0.00           H  
ATOM   2198 1HG2 VAL A 141     -13.657 -16.718  18.314  1.00  0.00           H  
ATOM   2199 2HG2 VAL A 141     -14.637 -15.941  19.580  1.00  0.00           H  
ATOM   2200 3HG2 VAL A 141     -13.217 -15.100  18.911  1.00  0.00           H  
ATOM   2201  N   SER A 142     -10.759 -14.406  20.644  1.00  0.00           N  
ATOM   2202  CA  SER A 142     -10.112 -13.198  20.141  1.00  0.00           C  
ATOM   2203  C   SER A 142     -10.665 -12.788  18.777  1.00  0.00           C  
ATOM   2204  O   SER A 142     -11.341 -13.571  18.109  1.00  0.00           O  
ATOM   2205  CB  SER A 142      -8.615 -13.415  20.043  1.00  0.00           C  
ATOM   2206  OG  SER A 142      -8.309 -14.375  19.070  1.00  0.00           O  
ATOM   2207  H   SER A 142     -10.259 -15.283  20.610  1.00  0.00           H  
ATOM   2208  HA  SER A 142     -10.321 -12.387  20.839  1.00  0.00           H  
ATOM   2209 1HB  SER A 142      -8.127 -12.473  19.795  1.00  0.00           H  
ATOM   2210 2HB  SER A 142      -8.230 -13.737  21.010  1.00  0.00           H  
ATOM   2211  HG  SER A 142      -8.451 -15.228  19.487  1.00  0.00           H  
ATOM   2212  N   LEU A 143     -10.372 -11.432  18.269  1.00  0.00           N  
ATOM   2213  CA  LEU A 143     -10.779 -11.002  16.933  1.00  0.00           C  
ATOM   2214  C   LEU A 143     -10.111 -11.882  15.875  1.00  0.00           C  
ATOM   2215  O   LEU A 143     -10.697 -12.165  14.830  1.00  0.00           O  
ATOM   2216  CB  LEU A 143     -10.408  -9.532  16.705  1.00  0.00           C  
ATOM   2217  CG  LEU A 143     -10.915  -8.912  15.396  1.00  0.00           C  
ATOM   2218  CD1 LEU A 143     -12.437  -8.881  15.405  1.00  0.00           C  
ATOM   2219  CD2 LEU A 143     -10.341  -7.512  15.242  1.00  0.00           C  
ATOM   2220  H   LEU A 143      -9.870 -10.788  18.862  1.00  0.00           H  
ATOM   2221  HA  LEU A 143     -11.861 -11.109  16.850  1.00  0.00           H  
ATOM   2222 1HB  LEU A 143     -10.809  -8.941  17.528  1.00  0.00           H  
ATOM   2223 2HB  LEU A 143      -9.323  -9.441  16.716  1.00  0.00           H  
ATOM   2224  HG  LEU A 143     -10.599  -9.529  14.555  1.00  0.00           H  
ATOM   2225 1HD1 LEU A 143     -12.798  -8.443  14.475  1.00  0.00           H  
ATOM   2226 2HD1 LEU A 143     -12.821  -9.898  15.497  1.00  0.00           H  
ATOM   2227 3HD1 LEU A 143     -12.785  -8.285  16.247  1.00  0.00           H  
ATOM   2228 1HD2 LEU A 143     -10.702  -7.072  14.312  1.00  0.00           H  
ATOM   2229 2HD2 LEU A 143     -10.659  -6.893  16.083  1.00  0.00           H  
ATOM   2230 3HD2 LEU A 143      -9.253  -7.564  15.221  1.00  0.00           H  
ATOM   2231  N   ILE A 144      -8.881 -12.302  16.169  1.00  0.00           N  
ATOM   2232  CA  ILE A 144      -8.113 -13.144  15.260  1.00  0.00           C  
ATOM   2233  C   ILE A 144      -8.846 -14.452  14.972  1.00  0.00           C  
ATOM   2234  O   ILE A 144      -8.949 -14.876  13.821  1.00  0.00           O  
ATOM   2235  CB  ILE A 144      -6.720 -13.450  15.841  1.00  0.00           C  
ATOM   2236  CG1 ILE A 144      -5.869 -12.178  15.886  1.00  0.00           C  
ATOM   2237  CG2 ILE A 144      -6.028 -14.529  15.023  1.00  0.00           C  
ATOM   2238  CD1 ILE A 144      -4.626 -12.305  16.736  1.00  0.00           C  
ATOM   2239  H   ILE A 144      -8.472 -12.027  17.049  1.00  0.00           H  
ATOM   2240  HA  ILE A 144      -7.992 -12.613  14.315  1.00  0.00           H  
ATOM   2241  HB  ILE A 144      -6.823 -13.796  16.869  1.00  0.00           H  
ATOM   2242 1HG1 ILE A 144      -5.565 -11.909  14.875  1.00  0.00           H  
ATOM   2243 2HG1 ILE A 144      -6.466 -11.354  16.277  1.00  0.00           H  
ATOM   2244 1HG2 ILE A 144      -5.045 -14.733  15.447  1.00  0.00           H  
ATOM   2245 2HG2 ILE A 144      -6.626 -15.439  15.041  1.00  0.00           H  
ATOM   2246 3HG2 ILE A 144      -5.916 -14.189  13.993  1.00  0.00           H  
ATOM   2247 1HD1 ILE A 144      -4.075 -11.364  16.719  1.00  0.00           H  
ATOM   2248 2HD1 ILE A 144      -4.909 -12.540  17.763  1.00  0.00           H  
ATOM   2249 3HD1 ILE A 144      -3.995 -13.101  16.342  1.00  0.00           H  
ATOM   2250  N   GLU A 145      -9.401 -15.161  16.013  1.00  0.00           N  
ATOM   2251  CA  GLU A 145     -10.151 -16.412  15.954  1.00  0.00           C  
ATOM   2252  C   GLU A 145     -11.479 -16.230  15.212  1.00  0.00           C  
ATOM   2253  O   GLU A 145     -11.872 -17.075  14.405  1.00  0.00           O  
ATOM   2254  CB  GLU A 145     -10.409 -16.941  17.366  1.00  0.00           C  
ATOM   2255  CG  GLU A 145      -9.166 -17.443  18.087  1.00  0.00           C  
ATOM   2256  CD  GLU A 145      -9.381 -17.626  19.564  1.00  0.00           C  
ATOM   2257  OE1 GLU A 145      -9.891 -18.650  19.949  1.00  0.00           O  
ATOM   2258  OE2 GLU A 145      -9.033 -16.739  20.309  1.00  0.00           O  
ATOM   2259  H   GLU A 145      -9.204 -14.748  16.914  1.00  0.00           H  
ATOM   2260  HA  GLU A 145      -9.556 -17.137  15.399  1.00  0.00           H  
ATOM   2261 1HB  GLU A 145     -10.854 -16.153  17.974  1.00  0.00           H  
ATOM   2262 2HB  GLU A 145     -11.124 -17.763  17.321  1.00  0.00           H  
ATOM   2263 1HG  GLU A 145      -8.868 -18.397  17.654  1.00  0.00           H  
ATOM   2264 2HG  GLU A 145      -8.356 -16.733  17.928  1.00  0.00           H  
ATOM   2265  N   ALA A 146     -12.156 -15.123  15.498  1.00  0.00           N  
ATOM   2266  CA  ALA A 146     -13.405 -14.762  14.836  1.00  0.00           C  
ATOM   2267  C   ALA A 146     -13.199 -14.500  13.346  1.00  0.00           C  
ATOM   2268  O   ALA A 146     -14.026 -14.882  12.519  1.00  0.00           O  
ATOM   2269  CB  ALA A 146     -14.021 -13.540  15.502  1.00  0.00           C  
ATOM   2270  H   ALA A 146     -11.781 -14.512  16.208  1.00  0.00           H  
ATOM   2271  HA  ALA A 146     -14.093 -15.601  14.931  1.00  0.00           H  
ATOM   2272 1HB  ALA A 146     -14.952 -13.281  14.996  1.00  0.00           H  
ATOM   2273 2HB  ALA A 146     -14.225 -13.760  16.549  1.00  0.00           H  
ATOM   2274 3HB  ALA A 146     -13.329 -12.701  15.436  1.00  0.00           H  
ATOM   2275  N   LEU A 147     -12.093 -13.845  13.002  1.00  0.00           N  
ATOM   2276  CA  LEU A 147     -11.753 -13.649  11.598  1.00  0.00           C  
ATOM   2277  C   LEU A 147     -11.374 -14.975  10.947  1.00  0.00           C  
ATOM   2278  O   LEU A 147     -11.665 -15.208   9.773  1.00  0.00           O  
ATOM   2279  CB  LEU A 147     -10.595 -12.652  11.464  1.00  0.00           C  
ATOM   2280  CG  LEU A 147     -10.931 -11.194  11.802  1.00  0.00           C  
ATOM   2281  CD1 LEU A 147      -9.642 -10.414  12.024  1.00  0.00           C  
ATOM   2282  CD2 LEU A 147     -11.750 -10.586  10.673  1.00  0.00           C  
ATOM   2283  H   LEU A 147     -11.477 -13.475  13.713  1.00  0.00           H  
ATOM   2284  HA  LEU A 147     -12.634 -13.262  11.086  1.00  0.00           H  
ATOM   2285 1HB  LEU A 147      -9.787 -12.967  12.122  1.00  0.00           H  
ATOM   2286 2HB  LEU A 147     -10.231 -12.679  10.437  1.00  0.00           H  
ATOM   2287  HG  LEU A 147     -11.506 -11.158  12.728  1.00  0.00           H  
ATOM   2288 1HD1 LEU A 147      -9.880  -9.378  12.264  1.00  0.00           H  
ATOM   2289 2HD1 LEU A 147      -9.085 -10.858  12.849  1.00  0.00           H  
ATOM   2290 3HD1 LEU A 147      -9.037 -10.446  11.118  1.00  0.00           H  
ATOM   2291 1HD2 LEU A 147     -11.989  -9.550  10.914  1.00  0.00           H  
ATOM   2292 2HD2 LEU A 147     -11.175 -10.620   9.747  1.00  0.00           H  
ATOM   2293 3HD2 LEU A 147     -12.673 -11.152  10.548  1.00  0.00           H  
ATOM   2294  N   HIS A 148     -10.542 -16.030  11.656  1.00  0.00           N  
ATOM   2295  CA  HIS A 148     -10.251 -17.362  11.139  1.00  0.00           C  
ATOM   2296  C   HIS A 148     -11.519 -18.184  10.935  1.00  0.00           C  
ATOM   2297  O   HIS A 148     -11.565 -19.070  10.084  1.00  0.00           O  
ATOM   2298  CB  HIS A 148      -9.303 -18.107  12.085  1.00  0.00           C  
ATOM   2299  CG  HIS A 148      -7.866 -17.720  11.925  1.00  0.00           C  
ATOM   2300  ND1 HIS A 148      -7.387 -16.477  12.282  1.00  0.00           N  
ATOM   2301  CD2 HIS A 148      -6.804 -18.410  11.447  1.00  0.00           C  
ATOM   2302  CE1 HIS A 148      -6.090 -16.420  12.030  1.00  0.00           C  
ATOM   2303  NE2 HIS A 148      -5.713 -17.580  11.523  1.00  0.00           N  
ATOM   2304  H   HIS A 148     -10.224 -15.781  12.580  1.00  0.00           H  
ATOM   2305  HA  HIS A 148      -9.771 -17.252  10.167  1.00  0.00           H  
ATOM   2306 1HB  HIS A 148      -9.596 -17.916  13.118  1.00  0.00           H  
ATOM   2307 2HB  HIS A 148      -9.389 -19.180  11.914  1.00  0.00           H  
ATOM   2308  HD1 HIS A 148      -7.903 -15.752  12.739  1.00  0.00           H  
ATOM   2309  HD2 HIS A 148      -6.695 -19.420  11.051  1.00  0.00           H  
ATOM   2310  HE1 HIS A 148      -5.522 -15.515  12.245  1.00  0.00           H  
ATOM   2311  N   ILE A 149     -12.729 -18.006  11.819  1.00  0.00           N  
ATOM   2312  CA  ILE A 149     -14.039 -18.567  11.524  1.00  0.00           C  
ATOM   2313  C   ILE A 149     -14.647 -18.019  10.212  1.00  0.00           C  
ATOM   2314  O   ILE A 149     -15.214 -18.771   9.418  1.00  0.00           O  
ATOM   2315  CB  ILE A 149     -15.004 -18.292  12.691  1.00  0.00           C  
ATOM   2316  CG1 ILE A 149     -14.587 -19.090  13.929  1.00  0.00           C  
ATOM   2317  CG2 ILE A 149     -16.432 -18.630  12.291  1.00  0.00           C  
ATOM   2318  CD1 ILE A 149     -15.262 -18.638  15.204  1.00  0.00           C  
ATOM   2319  H   ILE A 149     -12.609 -17.447  12.650  1.00  0.00           H  
ATOM   2320  HA  ILE A 149     -13.926 -19.644  11.398  1.00  0.00           H  
ATOM   2321  HB  ILE A 149     -14.953 -17.238  12.965  1.00  0.00           H  
ATOM   2322 1HG1 ILE A 149     -14.817 -20.144  13.776  1.00  0.00           H  
ATOM   2323 2HG1 ILE A 149     -13.509 -19.008  14.068  1.00  0.00           H  
ATOM   2324 1HG2 ILE A 149     -17.101 -18.430  13.129  1.00  0.00           H  
ATOM   2325 2HG2 ILE A 149     -16.726 -18.020  11.439  1.00  0.00           H  
ATOM   2326 3HG2 ILE A 149     -16.494 -19.684  12.022  1.00  0.00           H  
ATOM   2327 1HD1 ILE A 149     -14.916 -19.250  16.036  1.00  0.00           H  
ATOM   2328 2HD1 ILE A 149     -15.015 -17.593  15.395  1.00  0.00           H  
ATOM   2329 3HD1 ILE A 149     -16.341 -18.743  15.101  1.00  0.00           H  
ATOM   2330  N   LEU A 150     -14.603 -16.546   9.907  1.00  0.00           N  
ATOM   2331  CA  LEU A 150     -15.049 -16.002   8.615  1.00  0.00           C  
ATOM   2332  C   LEU A 150     -14.250 -16.585   7.450  1.00  0.00           C  
ATOM   2333  O   LEU A 150     -14.818 -16.970   6.428  1.00  0.00           O  
ATOM   2334  CB  LEU A 150     -14.918 -14.474   8.611  1.00  0.00           C  
ATOM   2335  CG  LEU A 150     -15.966 -13.713   9.433  1.00  0.00           C  
ATOM   2336  CD1 LEU A 150     -15.521 -12.268   9.612  1.00  0.00           C  
ATOM   2337  CD2 LEU A 150     -17.314 -13.788   8.732  1.00  0.00           C  
ATOM   2338  H   LEU A 150     -14.224 -15.917  10.601  1.00  0.00           H  
ATOM   2339  HA  LEU A 150     -16.092 -16.282   8.472  1.00  0.00           H  
ATOM   2340 1HB  LEU A 150     -13.936 -14.208   8.999  1.00  0.00           H  
ATOM   2341 2HB  LEU A 150     -14.986 -14.122   7.581  1.00  0.00           H  
ATOM   2342  HG  LEU A 150     -16.047 -14.162  10.424  1.00  0.00           H  
ATOM   2343 1HD1 LEU A 150     -16.266 -11.728  10.197  1.00  0.00           H  
ATOM   2344 2HD1 LEU A 150     -14.564 -12.244  10.133  1.00  0.00           H  
ATOM   2345 3HD1 LEU A 150     -15.416 -11.797   8.636  1.00  0.00           H  
ATOM   2346 1HD2 LEU A 150     -18.059 -13.249   9.317  1.00  0.00           H  
ATOM   2347 2HD2 LEU A 150     -17.235 -13.338   7.742  1.00  0.00           H  
ATOM   2348 3HD2 LEU A 150     -17.616 -14.831   8.634  1.00  0.00           H  
ATOM   2349  N   LEU A 151     -12.928 -16.656   7.597  1.00  0.00           N  
ATOM   2350  CA  LEU A 151     -12.056 -17.260   6.568  1.00  0.00           C  
ATOM   2351  C   LEU A 151     -12.354 -18.730   6.284  1.00  0.00           C  
ATOM   2352  O   LEU A 151     -12.287 -19.177   5.138  1.00  0.00           O  
ATOM   2353  CB  LEU A 151     -10.588 -17.129   6.994  1.00  0.00           C  
ATOM   2354  CG  LEU A 151     -10.026 -15.702   7.013  1.00  0.00           C  
ATOM   2355  CD1 LEU A 151      -8.647 -15.708   7.659  1.00  0.00           C  
ATOM   2356  CD2 LEU A 151      -9.961 -15.163   5.592  1.00  0.00           C  
ATOM   2357  H   LEU A 151     -12.510 -16.283   8.436  1.00  0.00           H  
ATOM   2358  HA  LEU A 151     -12.216 -16.727   5.631  1.00  0.00           H  
ATOM   2359 1HB  LEU A 151     -10.479 -17.541   7.996  1.00  0.00           H  
ATOM   2360 2HB  LEU A 151      -9.974 -17.718   6.313  1.00  0.00           H  
ATOM   2361  HG  LEU A 151     -10.673 -15.064   7.615  1.00  0.00           H  
ATOM   2362 1HD1 LEU A 151      -8.247 -14.693   7.673  1.00  0.00           H  
ATOM   2363 2HD1 LEU A 151      -8.725 -16.079   8.681  1.00  0.00           H  
ATOM   2364 3HD1 LEU A 151      -7.980 -16.352   7.088  1.00  0.00           H  
ATOM   2365 1HD2 LEU A 151      -9.562 -14.148   5.605  1.00  0.00           H  
ATOM   2366 2HD2 LEU A 151      -9.313 -15.800   4.990  1.00  0.00           H  
ATOM   2367 3HD2 LEU A 151     -10.962 -15.153   5.161  1.00  0.00           H  
ATOM   2368  N   THR A 152     -12.656 -19.591   7.377  1.00  0.00           N  
ATOM   2369  CA  THR A 152     -13.034 -20.993   7.253  1.00  0.00           C  
ATOM   2370  C   THR A 152     -14.318 -21.145   6.452  1.00  0.00           C  
ATOM   2371  O   THR A 152     -14.400 -21.973   5.545  1.00  0.00           O  
ATOM   2372  CB  THR A 152     -13.206 -21.647   8.636  1.00  0.00           C  
ATOM   2373  OG1 THR A 152     -11.967 -21.585   9.355  1.00  0.00           O  
ATOM   2374  CG2 THR A 152     -13.632 -23.100   8.491  1.00  0.00           C  
ATOM   2375  H   THR A 152     -12.569 -19.184   8.297  1.00  0.00           H  
ATOM   2376  HA  THR A 152     -12.241 -21.512   6.716  1.00  0.00           H  
ATOM   2377  HB  THR A 152     -13.966 -21.107   9.202  1.00  0.00           H  
ATOM   2378  HG1 THR A 152     -11.799 -20.679   9.625  1.00  0.00           H  
ATOM   2379 1HG2 THR A 152     -13.749 -23.545   9.478  1.00  0.00           H  
ATOM   2380 2HG2 THR A 152     -14.579 -23.149   7.955  1.00  0.00           H  
ATOM   2381 3HG2 THR A 152     -12.872 -23.647   7.934  1.00  0.00           H  
ATOM   2382  N   ALA A 153     -15.309 -20.338   6.802  1.00  0.00           N  
ATOM   2383  CA  ALA A 153     -16.607 -20.364   6.134  1.00  0.00           C  
ATOM   2384  C   ALA A 153     -16.466 -20.019   4.651  1.00  0.00           C  
ATOM   2385  O   ALA A 153     -17.125 -20.618   3.796  1.00  0.00           O  
ATOM   2386  CB  ALA A 153     -17.565 -19.381   6.816  1.00  0.00           C  
ATOM   2387  H   ALA A 153     -15.157 -19.683   7.557  1.00  0.00           H  
ATOM   2388  HA  ALA A 153     -17.010 -21.373   6.218  1.00  0.00           H  
ATOM   2389 1HB  ALA A 153     -18.532 -19.405   6.313  1.00  0.00           H  
ATOM   2390 2HB  ALA A 153     -17.694 -19.663   7.862  1.00  0.00           H  
ATOM   2391 3HB  ALA A 153     -17.154 -18.373   6.761  1.00  0.00           H  
ATOM   2392  N   ALA A 154     -15.598 -19.053   4.354  1.00  0.00           N  
ATOM   2393  CA  ALA A 154     -15.382 -18.593   2.980  1.00  0.00           C  
ATOM   2394  C   ALA A 154     -14.715 -19.694   2.177  1.00  0.00           C  
ATOM   2395  O   ALA A 154     -15.102 -19.969   1.041  1.00  0.00           O  
ATOM   2396  CB  ALA A 154     -14.546 -17.321   2.972  1.00  0.00           C  
ATOM   2397  H   ALA A 154     -15.074 -18.624   5.105  1.00  0.00           H  
ATOM   2398  HA  ALA A 154     -16.354 -18.379   2.537  1.00  0.00           H  
ATOM   2399 1HB  ALA A 154     -14.393 -16.992   1.944  1.00  0.00           H  
ATOM   2400 2HB  ALA A 154     -15.064 -16.542   3.529  1.00  0.00           H  
ATOM   2401 3HB  ALA A 154     -13.580 -17.518   3.437  1.00  0.00           H  
ATOM   2402  N   VAL A 155     -13.700 -20.328   2.784  1.00  0.00           N  
ATOM   2403  CA  VAL A 155     -12.990 -21.404   2.124  1.00  0.00           C  
ATOM   2404  C   VAL A 155     -13.890 -22.608   1.939  1.00  0.00           C  
ATOM   2405  O   VAL A 155     -13.876 -23.251   0.889  1.00  0.00           O  
ATOM   2406  CB  VAL A 155     -11.750 -21.811   2.942  1.00  0.00           C  
ATOM   2407  CG1 VAL A 155     -11.169 -23.115   2.415  1.00  0.00           C  
ATOM   2408  CG2 VAL A 155     -10.712 -20.701   2.895  1.00  0.00           C  
ATOM   2409  H   VAL A 155     -13.423 -20.056   3.715  1.00  0.00           H  
ATOM   2410  HA  VAL A 155     -12.686 -21.053   1.137  1.00  0.00           H  
ATOM   2411  HB  VAL A 155     -12.050 -21.987   3.975  1.00  0.00           H  
ATOM   2412 1HG1 VAL A 155     -10.294 -23.388   3.005  1.00  0.00           H  
ATOM   2413 2HG1 VAL A 155     -11.917 -23.904   2.492  1.00  0.00           H  
ATOM   2414 3HG1 VAL A 155     -10.878 -22.989   1.373  1.00  0.00           H  
ATOM   2415 1HG2 VAL A 155      -9.839 -20.995   3.476  1.00  0.00           H  
ATOM   2416 2HG2 VAL A 155     -10.417 -20.521   1.861  1.00  0.00           H  
ATOM   2417 3HG2 VAL A 155     -11.136 -19.788   3.315  1.00  0.00           H  
ATOM   2418  N   LEU A 156     -14.778 -23.050   2.982  1.00  0.00           N  
ATOM   2419  CA  LEU A 156     -15.726 -24.142   2.909  1.00  0.00           C  
ATOM   2420  C   LEU A 156     -16.892 -23.828   1.966  1.00  0.00           C  
ATOM   2421  O   LEU A 156     -17.426 -24.724   1.307  1.00  0.00           O  
ATOM   2422  CB  LEU A 156     -16.262 -24.457   4.311  1.00  0.00           C  
ATOM   2423  CG  LEU A 156     -15.506 -25.546   5.083  1.00  0.00           C  
ATOM   2424  CD1 LEU A 156     -14.034 -25.169   5.185  1.00  0.00           C  
ATOM   2425  CD2 LEU A 156     -16.125 -25.713   6.463  1.00  0.00           C  
ATOM   2426  H   LEU A 156     -14.702 -22.520   3.839  1.00  0.00           H  
ATOM   2427  HA  LEU A 156     -15.224 -25.005   2.472  1.00  0.00           H  
ATOM   2428 1HB  LEU A 156     -16.230 -23.546   4.907  1.00  0.00           H  
ATOM   2429 2HB  LEU A 156     -17.301 -24.773   4.224  1.00  0.00           H  
ATOM   2430  HG  LEU A 156     -15.572 -26.489   4.540  1.00  0.00           H  
ATOM   2431 1HD1 LEU A 156     -13.497 -25.943   5.733  1.00  0.00           H  
ATOM   2432 2HD1 LEU A 156     -13.612 -25.076   4.184  1.00  0.00           H  
ATOM   2433 3HD1 LEU A 156     -13.938 -24.220   5.710  1.00  0.00           H  
ATOM   2434 1HD2 LEU A 156     -15.588 -26.488   7.011  1.00  0.00           H  
ATOM   2435 2HD2 LEU A 156     -16.058 -24.771   7.008  1.00  0.00           H  
ATOM   2436 3HD2 LEU A 156     -17.171 -25.999   6.360  1.00  0.00           H  
ATOM   2437  N   GLY A 157     -17.274 -22.557   1.879  1.00  0.00           N  
ATOM   2438  CA  GLY A 157     -18.384 -22.180   1.017  1.00  0.00           C  
ATOM   2439  C   GLY A 157     -19.691 -22.371   1.768  1.00  0.00           C  
ATOM   2440  O   GLY A 157     -20.752 -22.649   1.182  1.00  0.00           O  
ATOM   2441  H   GLY A 157     -16.798 -21.842   2.408  1.00  0.00           H  
ATOM   2442 1HA  GLY A 157     -18.265 -21.142   0.708  1.00  0.00           H  
ATOM   2443 2HA  GLY A 157     -18.366 -22.788   0.113  1.00  0.00           H  
ATOM   2444  N   THR A 158     -19.768 -22.083   3.124  1.00  0.00           N  
ATOM   2445  CA  THR A 158     -20.839 -22.375   4.063  1.00  0.00           C  
ATOM   2446  C   THR A 158     -21.019 -21.171   4.983  1.00  0.00           C  
ATOM   2447  O   THR A 158     -20.451 -20.103   4.724  1.00  0.00           O  
ATOM   2448  CB  THR A 158     -20.544 -23.642   4.888  1.00  0.00           C  
ATOM   2449  OG1 THR A 158     -21.706 -24.002   5.646  1.00  0.00           O  
ATOM   2450  CG2 THR A 158     -19.379 -23.403   5.836  1.00  0.00           C  
ATOM   2451  H   THR A 158     -18.935 -21.619   3.458  1.00  0.00           H  
ATOM   2452  HA  THR A 158     -21.762 -22.515   3.500  1.00  0.00           H  
ATOM   2453  HB  THR A 158     -20.296 -24.464   4.216  1.00  0.00           H  
ATOM   2454  HG1 THR A 158     -22.332 -24.455   5.077  1.00  0.00           H  
ATOM   2455 1HG2 THR A 158     -19.185 -24.308   6.410  1.00  0.00           H  
ATOM   2456 2HG2 THR A 158     -18.491 -23.139   5.262  1.00  0.00           H  
ATOM   2457 3HG2 THR A 158     -19.625 -22.588   6.515  1.00  0.00           H  
ATOM   2458  N   THR A 159     -21.819 -21.325   6.035  1.00  0.00           N  
ATOM   2459  CA  THR A 159     -22.073 -20.221   6.968  1.00  0.00           C  
ATOM   2460  C   THR A 159     -21.037 -20.188   8.099  1.00  0.00           C  
ATOM   2461  O   THR A 159     -20.301 -21.151   8.293  1.00  0.00           O  
ATOM   2462  CB  THR A 159     -23.488 -20.322   7.569  1.00  0.00           C  
ATOM   2463  OG1 THR A 159     -23.582 -21.501   8.380  1.00  0.00           O  
ATOM   2464  CG2 THR A 159     -24.533 -20.386   6.466  1.00  0.00           C  
ATOM   2465  H   THR A 159     -22.262 -22.219   6.197  1.00  0.00           H  
ATOM   2466  HA  THR A 159     -22.041 -19.284   6.414  1.00  0.00           H  
ATOM   2467  HB  THR A 159     -23.680 -19.451   8.195  1.00  0.00           H  
ATOM   2468  HG1 THR A 159     -24.401 -21.479   8.881  1.00  0.00           H  
ATOM   2469 1HG2 THR A 159     -25.526 -20.457   6.909  1.00  0.00           H  
ATOM   2470 2HG2 THR A 159     -24.471 -19.486   5.854  1.00  0.00           H  
ATOM   2471 3HG2 THR A 159     -24.351 -21.261   5.843  1.00  0.00           H  
ATOM   2472  N   VAL A 160     -20.984 -19.096   8.858  1.00  0.00           N  
ATOM   2473  CA  VAL A 160     -20.051 -19.043   9.976  1.00  0.00           C  
ATOM   2474  C   VAL A 160     -20.504 -19.984  11.085  1.00  0.00           C  
ATOM   2475  O   VAL A 160     -19.681 -20.511  11.811  1.00  0.00           O  
ATOM   2476  CB  VAL A 160     -19.946 -17.608  10.527  1.00  0.00           C  
ATOM   2477  CG1 VAL A 160     -19.393 -16.669   9.466  1.00  0.00           C  
ATOM   2478  CG2 VAL A 160     -21.311 -17.137  11.006  1.00  0.00           C  
ATOM   2479  H   VAL A 160     -21.578 -18.299   8.673  1.00  0.00           H  
ATOM   2480  HA  VAL A 160     -19.077 -19.395   9.630  1.00  0.00           H  
ATOM   2481  HB  VAL A 160     -19.245 -17.599  11.361  1.00  0.00           H  
ATOM   2482 1HG1 VAL A 160     -19.326 -15.660   9.872  1.00  0.00           H  
ATOM   2483 2HG1 VAL A 160     -18.401 -17.005   9.164  1.00  0.00           H  
ATOM   2484 3HG1 VAL A 160     -20.056 -16.668   8.600  1.00  0.00           H  
ATOM   2485 1HG2 VAL A 160     -21.229 -16.122  11.395  1.00  0.00           H  
ATOM   2486 2HG2 VAL A 160     -22.014 -17.151  10.173  1.00  0.00           H  
ATOM   2487 3HG2 VAL A 160     -21.669 -17.800  11.794  1.00  0.00           H  
ATOM   2488  N   GLU A 161     -21.918 -20.249  11.318  1.00  0.00           N  
ATOM   2489  CA  GLU A 161     -22.499 -21.180  12.288  1.00  0.00           C  
ATOM   2490  C   GLU A 161     -22.062 -22.609  12.027  1.00  0.00           C  
ATOM   2491  O   GLU A 161     -21.861 -23.384  12.946  1.00  0.00           O  
ATOM   2492  CB  GLU A 161     -24.026 -21.098  12.257  1.00  0.00           C  
ATOM   2493  CG  GLU A 161     -24.595 -19.768  12.731  1.00  0.00           C  
ATOM   2494  CD  GLU A 161     -24.552 -18.703  11.672  1.00  0.00           C  
ATOM   2495  OE1 GLU A 161     -24.109 -18.989  10.585  1.00  0.00           O  
ATOM   2496  OE2 GLU A 161     -24.964 -17.600  11.949  1.00  0.00           O  
ATOM   2497  H   GLU A 161     -22.528 -19.750  10.687  1.00  0.00           H  
ATOM   2498  HA  GLU A 161     -22.152 -20.903  13.284  1.00  0.00           H  
ATOM   2499 1HB  GLU A 161     -24.380 -21.269  11.240  1.00  0.00           H  
ATOM   2500 2HB  GLU A 161     -24.446 -21.884  12.886  1.00  0.00           H  
ATOM   2501 1HG  GLU A 161     -25.629 -19.916  13.040  1.00  0.00           H  
ATOM   2502 2HG  GLU A 161     -24.029 -19.432  13.600  1.00  0.00           H  
ATOM   2503  N   GLU A 162     -21.919 -23.084  10.646  1.00  0.00           N  
ATOM   2504  CA  GLU A 162     -21.445 -24.393  10.214  1.00  0.00           C  
ATOM   2505  C   GLU A 162     -19.942 -24.564  10.442  1.00  0.00           C  
ATOM   2506  O   GLU A 162     -19.476 -25.641  10.830  1.00  0.00           O  
ATOM   2507  CB  GLU A 162     -21.795 -24.621   8.740  1.00  0.00           C  
ATOM   2508  CG  GLU A 162     -21.413 -25.987   8.206  1.00  0.00           C  
ATOM   2509  CD  GLU A 162     -22.175 -27.126   8.876  1.00  0.00           C  
ATOM   2510  OE1 GLU A 162     -23.150 -26.861   9.618  1.00  0.00           O  
ATOM   2511  OE2 GLU A 162     -21.786 -28.291   8.653  1.00  0.00           O  
ATOM   2512  H   GLU A 162     -22.191 -22.405   9.949  1.00  0.00           H  
ATOM   2513  HA  GLU A 162     -21.943 -25.154  10.814  1.00  0.00           H  
ATOM   2514 1HB  GLU A 162     -22.868 -24.494   8.598  1.00  0.00           H  
ATOM   2515 2HB  GLU A 162     -21.294 -23.871   8.127  1.00  0.00           H  
ATOM   2516 1HG  GLU A 162     -21.613 -26.015   7.135  1.00  0.00           H  
ATOM   2517 2HG  GLU A 162     -20.346 -26.139   8.353  1.00  0.00           H  
ATOM   2518  N   ALA A 163     -19.187 -23.497  10.185  1.00  0.00           N  
ATOM   2519  CA  ALA A 163     -17.758 -23.493  10.447  1.00  0.00           C  
ATOM   2520  C   ALA A 163     -17.484 -23.727  11.945  1.00  0.00           C  
ATOM   2521  O   ALA A 163     -16.575 -24.474  12.301  1.00  0.00           O  
ATOM   2522  CB  ALA A 163     -17.136 -22.175   9.976  1.00  0.00           C  
ATOM   2523  H   ALA A 163     -19.620 -22.668   9.800  1.00  0.00           H  
ATOM   2524  HA  ALA A 163     -17.309 -24.314   9.889  1.00  0.00           H  
ATOM   2525 1HB  ALA A 163     -16.066 -22.185  10.178  1.00  0.00           H  
ATOM   2526 2HB  ALA A 163     -17.304 -22.056   8.905  1.00  0.00           H  
ATOM   2527 3HB  ALA A 163     -17.599 -21.345  10.508  1.00  0.00           H  
ATOM   2528  N   VAL A 164     -18.278 -23.094  12.808  1.00  0.00           N  
ATOM   2529  CA  VAL A 164     -18.181 -23.305  14.253  1.00  0.00           C  
ATOM   2530  C   VAL A 164     -18.698 -24.688  14.638  1.00  0.00           C  
ATOM   2531  O   VAL A 164     -18.080 -25.395  15.440  1.00  0.00           O  
ATOM   2532  CB  VAL A 164     -18.986 -22.229  15.008  1.00  0.00           C  
ATOM   2533  CG1 VAL A 164     -19.070 -22.569  16.488  1.00  0.00           C  
ATOM   2534  CG2 VAL A 164     -18.346 -20.865  14.802  1.00  0.00           C  
ATOM   2535  H   VAL A 164     -18.968 -22.449  12.451  1.00  0.00           H  
ATOM   2536  HA  VAL A 164     -17.131 -23.244  14.542  1.00  0.00           H  
ATOM   2537  HB  VAL A 164     -20.006 -22.215  14.622  1.00  0.00           H  
ATOM   2538 1HG1 VAL A 164     -19.642 -21.799  17.006  1.00  0.00           H  
ATOM   2539 2HG1 VAL A 164     -19.563 -23.532  16.613  1.00  0.00           H  
ATOM   2540 3HG1 VAL A 164     -18.065 -22.616  16.907  1.00  0.00           H  
ATOM   2541 1HG2 VAL A 164     -18.921 -20.110  15.337  1.00  0.00           H  
ATOM   2542 2HG2 VAL A 164     -17.324 -20.882  15.181  1.00  0.00           H  
ATOM   2543 3HG2 VAL A 164     -18.335 -20.626  13.738  1.00  0.00           H  
ATOM   2544  N   TYR A 165     -19.969 -25.190  14.101  1.00  0.00           N  
ATOM   2545  CA  TYR A 165     -20.498 -26.518  14.391  1.00  0.00           C  
ATOM   2546  C   TYR A 165     -19.486 -27.639  14.108  1.00  0.00           C  
ATOM   2547  O   TYR A 165     -19.294 -28.538  14.928  1.00  0.00           O  
ATOM   2548  CB  TYR A 165     -21.780 -26.751  13.586  1.00  0.00           C  
ATOM   2549  CG  TYR A 165     -22.326 -28.156  13.703  1.00  0.00           C  
ATOM   2550  CD1 TYR A 165     -23.048 -28.530  14.827  1.00  0.00           C  
ATOM   2551  CD2 TYR A 165     -22.104 -29.074  12.685  1.00  0.00           C  
ATOM   2552  CE1 TYR A 165     -23.547 -29.814  14.933  1.00  0.00           C  
ATOM   2553  CE2 TYR A 165     -22.603 -30.357  12.792  1.00  0.00           C  
ATOM   2554  CZ  TYR A 165     -23.321 -30.728  13.911  1.00  0.00           C  
ATOM   2555  OH  TYR A 165     -23.818 -32.008  14.018  1.00  0.00           O  
ATOM   2556  H   TYR A 165     -20.477 -24.586  13.470  1.00  0.00           H  
ATOM   2557  HA  TYR A 165     -20.740 -26.571  15.453  1.00  0.00           H  
ATOM   2558 1HB  TYR A 165     -22.551 -26.058  13.921  1.00  0.00           H  
ATOM   2559 2HB  TYR A 165     -21.590 -26.548  12.533  1.00  0.00           H  
ATOM   2560  HD1 TYR A 165     -23.222 -27.809  15.626  1.00  0.00           H  
ATOM   2561  HD2 TYR A 165     -21.537 -28.782  11.803  1.00  0.00           H  
ATOM   2562  HE1 TYR A 165     -24.113 -30.107  15.816  1.00  0.00           H  
ATOM   2563  HE2 TYR A 165     -22.428 -31.078  11.993  1.00  0.00           H  
ATOM   2564  HH  TYR A 165     -24.290 -32.097  14.849  1.00  0.00           H  
ATOM   2565  N   ARG A 166     -18.797 -27.608  12.866  1.00  0.00           N  
ATOM   2566  CA  ARG A 166     -17.767 -28.582  12.527  1.00  0.00           C  
ATOM   2567  C   ARG A 166     -16.543 -28.440  13.395  1.00  0.00           C  
ATOM   2568  O   ARG A 166     -15.879 -29.428  13.713  1.00  0.00           O  
ATOM   2569  CB  ARG A 166     -17.359 -28.444  11.069  1.00  0.00           C  
ATOM   2570  CG  ARG A 166     -18.432 -28.832  10.063  1.00  0.00           C  
ATOM   2571  CD  ARG A 166     -17.962 -28.660   8.665  1.00  0.00           C  
ATOM   2572  NE  ARG A 166     -19.033 -28.870   7.703  1.00  0.00           N  
ATOM   2573  CZ  ARG A 166     -18.852 -29.006   6.375  1.00  0.00           C  
ATOM   2574  NH1 ARG A 166     -17.641 -28.954   5.867  1.00  0.00           N  
ATOM   2575  NH2 ARG A 166     -19.894 -29.194   5.583  1.00  0.00           N  
ATOM   2576  H   ARG A 166     -19.036 -26.893  12.194  1.00  0.00           H  
ATOM   2577  HA  ARG A 166     -18.178 -29.585  12.670  1.00  0.00           H  
ATOM   2578 1HB  ARG A 166     -17.077 -27.413  10.867  1.00  0.00           H  
ATOM   2579 2HB  ARG A 166     -16.485 -29.066  10.874  1.00  0.00           H  
ATOM   2580 1HG  ARG A 166     -18.704 -29.878  10.208  1.00  0.00           H  
ATOM   2581 2HG  ARG A 166     -19.312 -28.203  10.209  1.00  0.00           H  
ATOM   2582 1HD  ARG A 166     -17.579 -27.650   8.532  1.00  0.00           H  
ATOM   2583 2HD  ARG A 166     -17.170 -29.379   8.455  1.00  0.00           H  
ATOM   2584  HE  ARG A 166     -19.980 -28.915   8.056  1.00  0.00           H  
ATOM   2585 1HH1 ARG A 166     -16.845 -28.810   6.473  1.00  0.00           H  
ATOM   2586 2HH1 ARG A 166     -17.505 -29.057   4.872  1.00  0.00           H  
ATOM   2587 1HH2 ARG A 166     -20.825 -29.235   5.973  1.00  0.00           H  
ATOM   2588 2HH2 ARG A 166     -19.758 -29.296   4.588  1.00  0.00           H  
ATOM   2589  N   ALA A 167     -16.098 -27.088  13.834  1.00  0.00           N  
ATOM   2590  CA  ALA A 167     -14.958 -26.844  14.698  1.00  0.00           C  
ATOM   2591  C   ALA A 167     -15.222 -27.462  16.074  1.00  0.00           C  
ATOM   2592  O   ALA A 167     -14.305 -28.018  16.687  1.00  0.00           O  
ATOM   2593  CB  ALA A 167     -14.684 -25.348  14.806  1.00  0.00           C  
ATOM   2594  H   ALA A 167     -16.582 -26.304  13.422  1.00  0.00           H  
ATOM   2595  HA  ALA A 167     -14.088 -27.330  14.257  1.00  0.00           H  
ATOM   2596 1HB  ALA A 167     -13.826 -25.182  15.458  1.00  0.00           H  
ATOM   2597 2HB  ALA A 167     -14.471 -24.946  13.818  1.00  0.00           H  
ATOM   2598 3HB  ALA A 167     -15.558 -24.848  15.223  1.00  0.00           H  
ATOM   2599  N   LEU A 168     -16.473 -27.368  16.537  1.00  0.00           N  
ATOM   2600  CA  LEU A 168     -16.906 -28.001  17.797  1.00  0.00           C  
ATOM   2601  C   LEU A 168     -16.822 -29.531  17.756  1.00  0.00           C  
ATOM   2602  O   LEU A 168     -16.461 -30.155  18.755  1.00  0.00           O  
ATOM   2603  CB  LEU A 168     -18.346 -27.583  18.120  1.00  0.00           C  
ATOM   2604  CG  LEU A 168     -18.531 -26.130  18.573  1.00  0.00           C  
ATOM   2605  CD1 LEU A 168     -20.012 -25.775  18.550  1.00  0.00           C  
ATOM   2606  CD2 LEU A 168     -17.949 -25.955  19.969  1.00  0.00           C  
ATOM   2607  H   LEU A 168     -17.143 -26.838  15.998  1.00  0.00           H  
ATOM   2608  HA  LEU A 168     -16.233 -27.683  18.592  1.00  0.00           H  
ATOM   2609 1HB  LEU A 168     -18.959 -27.734  17.233  1.00  0.00           H  
ATOM   2610 2HB  LEU A 168     -18.725 -28.228  18.913  1.00  0.00           H  
ATOM   2611  HG  LEU A 168     -18.017 -25.463  17.880  1.00  0.00           H  
ATOM   2612 1HD1 LEU A 168     -20.143 -24.742  18.872  1.00  0.00           H  
ATOM   2613 2HD1 LEU A 168     -20.397 -25.890  17.536  1.00  0.00           H  
ATOM   2614 3HD1 LEU A 168     -20.556 -26.436  19.223  1.00  0.00           H  
ATOM   2615 1HD2 LEU A 168     -18.080 -24.921  20.290  1.00  0.00           H  
ATOM   2616 2HD2 LEU A 168     -18.464 -26.619  20.663  1.00  0.00           H  
ATOM   2617 3HD2 LEU A 168     -16.887 -26.198  19.952  1.00  0.00           H  
ATOM   2618  N   LYS A 169     -17.233 -30.289  16.555  1.00  0.00           N  
ATOM   2619  CA  LYS A 169     -17.068 -31.736  16.352  1.00  0.00           C  
ATOM   2620  C   LYS A 169     -15.606 -32.164  16.511  1.00  0.00           C  
ATOM   2621  O   LYS A 169     -15.308 -33.149  17.198  1.00  0.00           O  
ATOM   2622  CB  LYS A 169     -17.584 -32.145  14.972  1.00  0.00           C  
ATOM   2623  CG  LYS A 169     -17.470 -33.634  14.673  1.00  0.00           C  
ATOM   2624  CD  LYS A 169     -18.007 -33.962  13.288  1.00  0.00           C  
ATOM   2625  CE  LYS A 169     -17.811 -35.434  12.952  1.00  0.00           C  
ATOM   2626  NZ  LYS A 169     -18.281 -35.757  11.578  1.00  0.00           N  
ATOM   2627  H   LYS A 169     -17.695 -29.742  15.844  1.00  0.00           H  
ATOM   2628  HA  LYS A 169     -17.648 -32.261  17.111  1.00  0.00           H  
ATOM   2629 1HB  LYS A 169     -18.633 -31.864  14.878  1.00  0.00           H  
ATOM   2630 2HB  LYS A 169     -17.030 -31.606  14.202  1.00  0.00           H  
ATOM   2631 1HG  LYS A 169     -16.424 -33.938  14.729  1.00  0.00           H  
ATOM   2632 2HG  LYS A 169     -18.034 -34.198  15.415  1.00  0.00           H  
ATOM   2633 1HD  LYS A 169     -19.071 -33.727  13.245  1.00  0.00           H  
ATOM   2634 2HD  LYS A 169     -17.488 -33.358  12.544  1.00  0.00           H  
ATOM   2635 1HE  LYS A 169     -16.755 -35.686  13.031  1.00  0.00           H  
ATOM   2636 2HE  LYS A 169     -18.363 -36.046  13.665  1.00  0.00           H  
ATOM   2637 1HZ  LYS A 169     -18.134 -36.740  11.394  1.00  0.00           H  
ATOM   2638 2HZ  LYS A 169     -19.265 -35.544  11.498  1.00  0.00           H  
ATOM   2639 3HZ  LYS A 169     -17.763 -35.210  10.907  1.00  0.00           H  
ATOM   2640  N   LEU A 170     -14.637 -31.438  15.828  1.00  0.00           N  
ATOM   2641  CA  LEU A 170     -13.208 -31.730  15.803  1.00  0.00           C  
ATOM   2642  C   LEU A 170     -12.520 -31.295  17.086  1.00  0.00           C  
ATOM   2643  O   LEU A 170     -11.587 -31.949  17.533  1.00  0.00           O  
ATOM   2644  CB  LEU A 170     -12.548 -31.034  14.606  1.00  0.00           C  
ATOM   2645  CG  LEU A 170     -12.556 -31.822  13.291  1.00  0.00           C  
ATOM   2646  CD1 LEU A 170     -11.469 -32.887  13.330  1.00  0.00           C  
ATOM   2647  CD2 LEU A 170     -13.927 -32.447  13.081  1.00  0.00           C  
ATOM   2648  H   LEU A 170     -14.993 -30.682  15.261  1.00  0.00           H  
ATOM   2649  HA  LEU A 170     -13.076 -32.809  15.739  1.00  0.00           H  
ATOM   2650 1HB  LEU A 170     -13.060 -30.089  14.429  1.00  0.00           H  
ATOM   2651 2HB  LEU A 170     -11.510 -30.819  14.859  1.00  0.00           H  
ATOM   2652  HG  LEU A 170     -12.333 -31.149  12.462  1.00  0.00           H  
ATOM   2653 1HD1 LEU A 170     -11.474 -33.447  12.395  1.00  0.00           H  
ATOM   2654 2HD1 LEU A 170     -10.497 -32.411  13.462  1.00  0.00           H  
ATOM   2655 3HD1 LEU A 170     -11.656 -33.567  14.161  1.00  0.00           H  
ATOM   2656 1HD2 LEU A 170     -13.932 -33.007  12.145  1.00  0.00           H  
ATOM   2657 2HD2 LEU A 170     -14.150 -33.121  13.908  1.00  0.00           H  
ATOM   2658 3HD2 LEU A 170     -14.682 -31.662  13.038  1.00  0.00           H  
ATOM   2659  N   LYS A 171     -12.966 -30.182  17.663  1.00  0.00           N  
ATOM   2660  CA  LYS A 171     -12.452 -29.747  18.956  1.00  0.00           C  
ATOM   2661  C   LYS A 171     -12.593 -30.877  19.950  1.00  0.00           C  
ATOM   2662  O   LYS A 171     -11.640 -31.280  20.616  1.00  0.00           O  
ATOM   2663  CB  LYS A 171     -13.186 -28.501  19.454  1.00  0.00           C  
ATOM   2664  CG  LYS A 171     -12.895 -28.138  20.904  1.00  0.00           C  
ATOM   2665  CD  LYS A 171     -14.103 -28.399  21.792  1.00  0.00           C  
ATOM   2666  CE  LYS A 171     -13.877 -27.875  23.202  1.00  0.00           C  
ATOM   2667  NZ  LYS A 171     -15.033 -28.163  24.094  1.00  0.00           N  
ATOM   2668  H   LYS A 171     -13.671 -29.627  17.201  1.00  0.00           H  
ATOM   2669  HA  LYS A 171     -11.412 -29.439  18.831  1.00  0.00           H  
ATOM   2670 1HB  LYS A 171     -12.914 -27.647  18.834  1.00  0.00           H  
ATOM   2671 2HB  LYS A 171     -14.261 -28.649  19.355  1.00  0.00           H  
ATOM   2672 1HG  LYS A 171     -12.054 -28.730  21.266  1.00  0.00           H  
ATOM   2673 2HG  LYS A 171     -12.629 -27.083  20.968  1.00  0.00           H  
ATOM   2674 1HD  LYS A 171     -14.980 -27.908  21.367  1.00  0.00           H  
ATOM   2675 2HD  LYS A 171     -14.295 -29.471  21.839  1.00  0.00           H  
ATOM   2676 1HE  LYS A 171     -12.986 -28.338  23.623  1.00  0.00           H  
ATOM   2677 2HE  LYS A 171     -13.720 -26.797  23.170  1.00  0.00           H  
ATOM   2678 1HZ  LYS A 171     -14.845 -27.800  25.018  1.00  0.00           H  
ATOM   2679 2HZ  LYS A 171     -15.864 -27.723  23.723  1.00  0.00           H  
ATOM   2680 3HZ  LYS A 171     -15.178 -29.161  24.148  1.00  0.00           H  
ATOM   2681  N   THR A 172     -13.882 -31.494  20.121  1.00  0.00           N  
ATOM   2682  CA  THR A 172     -14.139 -32.576  21.047  1.00  0.00           C  
ATOM   2683  C   THR A 172     -13.363 -33.838  20.660  1.00  0.00           C  
ATOM   2684  O   THR A 172     -12.756 -34.484  21.520  1.00  0.00           O  
ATOM   2685  CB  THR A 172     -15.646 -32.889  21.117  1.00  0.00           C  
ATOM   2686  OG1 THR A 172     -16.356 -31.731  21.574  1.00  0.00           O  
ATOM   2687  CG2 THR A 172     -15.906 -34.048  22.067  1.00  0.00           C  
ATOM   2688  H   THR A 172     -14.642 -31.131  19.563  1.00  0.00           H  
ATOM   2689  HA  THR A 172     -13.781 -32.282  22.032  1.00  0.00           H  
ATOM   2690  HB  THR A 172     -16.008 -33.152  20.123  1.00  0.00           H  
ATOM   2691  HG1 THR A 172     -16.428 -31.096  20.856  1.00  0.00           H  
ATOM   2692 1HG2 THR A 172     -16.976 -34.255  22.103  1.00  0.00           H  
ATOM   2693 2HG2 THR A 172     -15.377 -34.933  21.715  1.00  0.00           H  
ATOM   2694 3HG2 THR A 172     -15.555 -33.787  23.064  1.00  0.00           H  
ATOM   2695  N   LYS A 173     -13.345 -34.169  19.371  1.00  0.00           N  
ATOM   2696  CA  LYS A 173     -12.727 -35.426  18.943  1.00  0.00           C  
ATOM   2697  C   LYS A 173     -11.232 -35.481  19.177  1.00  0.00           C  
ATOM   2698  O   LYS A 173     -10.718 -36.485  19.662  1.00  0.00           O  
ATOM   2699  CB  LYS A 173     -13.014 -35.671  17.460  1.00  0.00           C  
ATOM   2700  CG  LYS A 173     -12.444 -36.974  16.917  1.00  0.00           C  
ATOM   2701  CD  LYS A 173     -12.781 -37.153  15.444  1.00  0.00           C  
ATOM   2702  CE  LYS A 173     -12.192 -38.443  14.893  1.00  0.00           C  
ATOM   2703  NZ  LYS A 173     -12.464 -38.603  13.439  1.00  0.00           N  
ATOM   2704  H   LYS A 173     -13.755 -33.561  18.677  1.00  0.00           H  
ATOM   2705  HA  LYS A 173     -13.150 -36.238  19.535  1.00  0.00           H  
ATOM   2706 1HB  LYS A 173     -14.092 -35.682  17.295  1.00  0.00           H  
ATOM   2707 2HB  LYS A 173     -12.601 -34.853  16.870  1.00  0.00           H  
ATOM   2708 1HG  LYS A 173     -11.360 -36.975  17.035  1.00  0.00           H  
ATOM   2709 2HG  LYS A 173     -12.853 -37.813  17.479  1.00  0.00           H  
ATOM   2710 1HD  LYS A 173     -13.865 -37.176  15.319  1.00  0.00           H  
ATOM   2711 2HD  LYS A 173     -12.385 -36.312  14.875  1.00  0.00           H  
ATOM   2712 1HE  LYS A 173     -11.114 -38.447  15.051  1.00  0.00           H  
ATOM   2713 2HE  LYS A 173     -12.617 -39.294  15.425  1.00  0.00           H  
ATOM   2714 1HZ  LYS A 173     -12.058 -39.469  13.113  1.00  0.00           H  
ATOM   2715 2HZ  LYS A 173     -13.462 -38.620  13.282  1.00  0.00           H  
ATOM   2716 3HZ  LYS A 173     -12.057 -37.829  12.933  1.00  0.00           H  
ATOM   2717  N   LEU A 174     -10.542 -34.399  18.839  1.00  0.00           N  
ATOM   2718  CA  LEU A 174      -9.092 -34.380  18.872  1.00  0.00           C  
ATOM   2719  C   LEU A 174      -8.534 -33.816  20.163  1.00  0.00           C  
ATOM   2720  O   LEU A 174      -7.395 -34.105  20.518  1.00  0.00           O  
ATOM   2721  CB  LEU A 174      -8.558 -33.561  17.690  1.00  0.00           C  
ATOM   2722  CG  LEU A 174      -8.956 -34.065  16.297  1.00  0.00           C  
ATOM   2723  CD1 LEU A 174      -8.438 -33.100  15.240  1.00  0.00           C  
ATOM   2724  CD2 LEU A 174      -8.393 -35.463  16.084  1.00  0.00           C  
ATOM   2725  H   LEU A 174     -11.040 -33.569  18.551  1.00  0.00           H  
ATOM   2726  HA  LEU A 174      -8.731 -35.402  18.764  1.00  0.00           H  
ATOM   2727 1HB  LEU A 174      -8.919 -32.538  17.787  1.00  0.00           H  
ATOM   2728 2HB  LEU A 174      -7.470 -33.547  17.740  1.00  0.00           H  
ATOM   2729  HG  LEU A 174     -10.043 -34.096  16.217  1.00  0.00           H  
ATOM   2730 1HD1 LEU A 174      -8.720 -33.458  14.250  1.00  0.00           H  
ATOM   2731 2HD1 LEU A 174      -8.871 -32.113  15.405  1.00  0.00           H  
ATOM   2732 3HD1 LEU A 174      -7.352 -33.036  15.306  1.00  0.00           H  
ATOM   2733 1HD2 LEU A 174      -8.676 -35.822  15.094  1.00  0.00           H  
ATOM   2734 2HD2 LEU A 174      -7.306 -35.433  16.162  1.00  0.00           H  
ATOM   2735 3HD2 LEU A 174      -8.793 -36.136  16.842  1.00  0.00           H  
ATOM   2736  N   GLY A 175      -9.329 -33.002  20.855  1.00  0.00           N  
ATOM   2737  CA  GLY A 175      -8.854 -32.268  22.017  1.00  0.00           C  
ATOM   2738  C   GLY A 175      -8.079 -31.006  21.643  1.00  0.00           C  
ATOM   2739  O   GLY A 175      -7.045 -30.696  22.245  1.00  0.00           O  
ATOM   2740  H   GLY A 175     -10.290 -32.891  20.563  1.00  0.00           H  
ATOM   2741 1HA  GLY A 175      -9.703 -31.988  22.642  1.00  0.00           H  
ATOM   2742 2HA  GLY A 175      -8.212 -32.912  22.615  1.00  0.00           H  
ATOM   2743  N   VAL A 176      -8.571 -30.276  20.645  1.00  0.00           N  
ATOM   2744  CA  VAL A 176      -7.883 -29.085  20.152  1.00  0.00           C  
ATOM   2745  C   VAL A 176      -8.834 -27.895  20.221  1.00  0.00           C  
ATOM   2746  O   VAL A 176     -10.031 -28.069  20.418  1.00  0.00           O  
ATOM   2747  CB  VAL A 176      -7.405 -29.288  18.701  1.00  0.00           C  
ATOM   2748  CG1 VAL A 176      -6.471 -30.485  18.611  1.00  0.00           C  
ATOM   2749  CG2 VAL A 176      -8.602 -29.468  17.781  1.00  0.00           C  
ATOM   2750  H   VAL A 176      -9.444 -30.553  20.217  1.00  0.00           H  
ATOM   2751  HA  VAL A 176      -7.019 -28.895  20.791  1.00  0.00           H  
ATOM   2752  HB  VAL A 176      -6.836 -28.412  18.390  1.00  0.00           H  
ATOM   2753 1HG1 VAL A 176      -6.141 -30.614  17.580  1.00  0.00           H  
ATOM   2754 2HG1 VAL A 176      -5.602 -30.319  19.250  1.00  0.00           H  
ATOM   2755 3HG1 VAL A 176      -6.996 -31.382  18.938  1.00  0.00           H  
ATOM   2756 1HG2 VAL A 176      -8.257 -29.610  16.758  1.00  0.00           H  
ATOM   2757 2HG2 VAL A 176      -9.175 -30.341  18.096  1.00  0.00           H  
ATOM   2758 3HG2 VAL A 176      -9.235 -28.581  17.830  1.00  0.00           H  
ATOM   2759  N   SER A 177      -8.314 -26.570  20.075  1.00  0.00           N  
ATOM   2760  CA  SER A 177      -9.039 -25.307  20.067  1.00  0.00           C  
ATOM   2761  C   SER A 177      -9.871 -25.208  18.789  1.00  0.00           C  
ATOM   2762  O   SER A 177      -9.626 -25.911  17.822  1.00  0.00           O  
ATOM   2763  CB  SER A 177      -8.075 -24.140  20.163  1.00  0.00           C  
ATOM   2764  OG  SER A 177      -7.263 -24.066  19.024  1.00  0.00           O  
ATOM   2765  H   SER A 177      -7.311 -26.560  19.964  1.00  0.00           H  
ATOM   2766  HA  SER A 177      -9.688 -25.275  20.945  1.00  0.00           H  
ATOM   2767 1HB  SER A 177      -8.637 -23.213  20.274  1.00  0.00           H  
ATOM   2768 2HB  SER A 177      -7.453 -24.254  21.049  1.00  0.00           H  
ATOM   2769  HG  SER A 177      -6.562 -24.708  19.156  1.00  0.00           H  
ATOM   2770  N   LEU A 178     -10.858 -24.329  18.792  1.00  0.00           N  
ATOM   2771  CA  LEU A 178     -11.699 -24.097  17.629  1.00  0.00           C  
ATOM   2772  C   LEU A 178     -10.870 -23.542  16.473  1.00  0.00           C  
ATOM   2773  O   LEU A 178     -11.179 -23.760  15.292  1.00  0.00           O  
ATOM   2774  CB  LEU A 178     -12.833 -23.125  17.976  1.00  0.00           C  
ATOM   2775  CG  LEU A 178     -13.869 -23.643  18.982  1.00  0.00           C  
ATOM   2776  CD1 LEU A 178     -14.799 -22.507  19.385  1.00  0.00           C  
ATOM   2777  CD2 LEU A 178     -14.648 -24.793  18.361  1.00  0.00           C  
ATOM   2778  H   LEU A 178     -11.029 -23.801  19.636  1.00  0.00           H  
ATOM   2779  HA  LEU A 178     -12.152 -25.045  17.337  1.00  0.00           H  
ATOM   2780 1HB  LEU A 178     -12.397 -22.216  18.388  1.00  0.00           H  
ATOM   2781 2HB  LEU A 178     -13.362 -22.866  17.059  1.00  0.00           H  
ATOM   2782  HG  LEU A 178     -13.360 -23.993  19.881  1.00  0.00           H  
ATOM   2783 1HD1 LEU A 178     -15.535 -22.875  20.100  1.00  0.00           H  
ATOM   2784 2HD1 LEU A 178     -14.217 -21.707  19.844  1.00  0.00           H  
ATOM   2785 3HD1 LEU A 178     -15.310 -22.125  18.502  1.00  0.00           H  
ATOM   2786 1HD2 LEU A 178     -15.384 -25.162  19.077  1.00  0.00           H  
ATOM   2787 2HD2 LEU A 178     -15.158 -24.444  17.463  1.00  0.00           H  
ATOM   2788 3HD2 LEU A 178     -13.962 -25.598  18.099  1.00  0.00           H  
ATOM   2789  N   LEU A 179      -9.821 -22.728  16.717  1.00  0.00           N  
ATOM   2790  CA  LEU A 179      -8.866 -22.116  15.813  1.00  0.00           C  
ATOM   2791  C   LEU A 179      -8.010 -23.160  15.123  1.00  0.00           C  
ATOM   2792  O   LEU A 179      -7.734 -23.061  13.928  1.00  0.00           O  
ATOM   2793  CB  LEU A 179      -7.968 -21.135  16.577  1.00  0.00           C  
ATOM   2794  CG  LEU A 179      -6.908 -20.410  15.737  1.00  0.00           C  
ATOM   2795  CD1 LEU A 179      -7.589 -19.638  14.615  1.00  0.00           C  
ATOM   2796  CD2 LEU A 179      -6.101 -19.479  16.630  1.00  0.00           C  
ATOM   2797  H   LEU A 179      -9.744 -22.550  17.708  1.00  0.00           H  
ATOM   2798  HA  LEU A 179      -9.416 -21.570  15.045  1.00  0.00           H  
ATOM   2799 1HB  LEU A 179      -8.597 -20.377  17.041  1.00  0.00           H  
ATOM   2800 2HB  LEU A 179      -7.449 -21.680  17.366  1.00  0.00           H  
ATOM   2801  HG  LEU A 179      -6.242 -21.143  15.280  1.00  0.00           H  
ATOM   2802 1HD1 LEU A 179      -6.836 -19.123  14.018  1.00  0.00           H  
ATOM   2803 2HD1 LEU A 179      -8.143 -20.330  13.981  1.00  0.00           H  
ATOM   2804 3HD1 LEU A 179      -8.275 -18.907  15.041  1.00  0.00           H  
ATOM   2805 1HD2 LEU A 179      -5.347 -18.965  16.033  1.00  0.00           H  
ATOM   2806 2HD2 LEU A 179      -6.766 -18.745  17.085  1.00  0.00           H  
ATOM   2807 3HD2 LEU A 179      -5.611 -20.060  17.412  1.00  0.00           H  
ATOM   2808  N   GLN A 180      -7.464 -24.211  15.870  1.00  0.00           N  
ATOM   2809  CA  GLN A 180      -6.808 -25.407  15.355  1.00  0.00           C  
ATOM   2810  C   GLN A 180      -7.766 -26.254  14.554  1.00  0.00           C  
ATOM   2811  O   GLN A 180      -7.393 -26.821  13.521  1.00  0.00           O  
ATOM   2812  CB  GLN A 180      -6.217 -26.235  16.500  1.00  0.00           C  
ATOM   2813  CG  GLN A 180      -5.025 -25.589  17.186  1.00  0.00           C  
ATOM   2814  CD  GLN A 180      -4.697 -26.244  18.514  1.00  0.00           C  
ATOM   2815  OE1 GLN A 180      -5.504 -26.226  19.448  1.00  0.00           O  
ATOM   2816  NE2 GLN A 180      -3.509 -26.827  18.607  1.00  0.00           N  
ATOM   2817  H   GLN A 180      -7.553 -24.092  16.869  1.00  0.00           H  
ATOM   2818  HA  GLN A 180      -5.988 -25.098  14.704  1.00  0.00           H  
ATOM   2819 1HB  GLN A 180      -6.983 -26.413  17.254  1.00  0.00           H  
ATOM   2820 2HB  GLN A 180      -5.900 -27.207  16.120  1.00  0.00           H  
ATOM   2821 1HG  GLN A 180      -4.154 -25.678  16.536  1.00  0.00           H  
ATOM   2822 2HG  GLN A 180      -5.250 -24.538  17.367  1.00  0.00           H  
ATOM   2823 1HE2 GLN A 180      -3.237 -27.275  19.460  1.00  0.00           H  
ATOM   2824 2HE2 GLN A 180      -2.884 -26.819  17.827  1.00  0.00           H  
ATOM   2825  N   ALA A 181      -9.068 -26.447  15.048  1.00  0.00           N  
ATOM   2826  CA  ALA A 181     -10.042 -27.230  14.292  1.00  0.00           C  
ATOM   2827  C   ALA A 181     -10.393 -26.513  12.994  1.00  0.00           C  
ATOM   2828  O   ALA A 181     -10.598 -27.143  11.959  1.00  0.00           O  
ATOM   2829  CB  ALA A 181     -11.297 -27.455  15.125  1.00  0.00           C  
ATOM   2830  H   ALA A 181      -9.327 -26.074  15.949  1.00  0.00           H  
ATOM   2831  HA  ALA A 181      -9.596 -28.195  14.061  1.00  0.00           H  
ATOM   2832 1HB  ALA A 181     -12.016 -28.039  14.548  1.00  0.00           H  
ATOM   2833 2HB  ALA A 181     -11.038 -27.993  16.035  1.00  0.00           H  
ATOM   2834 3HB  ALA A 181     -11.739 -26.493  15.384  1.00  0.00           H  
ATOM   2835  N   ALA A 182     -10.458 -25.187  13.062  1.00  0.00           N  
ATOM   2836  CA  ALA A 182     -10.752 -24.387  11.880  1.00  0.00           C  
ATOM   2837  C   ALA A 182      -9.696 -24.614  10.812  1.00  0.00           C  
ATOM   2838  O   ALA A 182     -10.013 -24.745   9.629  1.00  0.00           O  
ATOM   2839  CB  ALA A 182     -10.839 -22.911  12.240  1.00  0.00           C  
ATOM   2840  H   ALA A 182     -10.302 -24.721  13.944  1.00  0.00           H  
ATOM   2841  HA  ALA A 182     -11.714 -24.710  11.483  1.00  0.00           H  
ATOM   2842 1HB  ALA A 182     -11.052 -22.330  11.342  1.00  0.00           H  
ATOM   2843 2HB  ALA A 182     -11.638 -22.760  12.967  1.00  0.00           H  
ATOM   2844 3HB  ALA A 182      -9.893 -22.585  12.667  1.00  0.00           H  
ATOM   2845  N   ALA A 183      -8.234 -24.684  11.162  1.00  0.00           N  
ATOM   2846  CA  ALA A 183      -7.171 -25.002  10.219  1.00  0.00           C  
ATOM   2847  C   ALA A 183      -7.344 -26.375   9.554  1.00  0.00           C  
ATOM   2848  O   ALA A 183      -6.956 -26.571   8.404  1.00  0.00           O  
ATOM   2849  CB  ALA A 183      -5.824 -24.932  10.924  1.00  0.00           C  
ATOM   2850  H   ALA A 183      -7.999 -24.492  12.126  1.00  0.00           H  
ATOM   2851  HA  ALA A 183      -7.190 -24.258   9.423  1.00  0.00           H  
ATOM   2852 1HB  ALA A 183      -5.028 -25.148  10.212  1.00  0.00           H  
ATOM   2853 2HB  ALA A 183      -5.681 -23.932  11.336  1.00  0.00           H  
ATOM   2854 3HB  ALA A 183      -5.798 -25.663  11.731  1.00  0.00           H  
ATOM   2855  N   ILE A 184      -7.848 -27.452  10.327  1.00  0.00           N  
ATOM   2856  CA  ILE A 184      -8.174 -28.780   9.781  1.00  0.00           C  
ATOM   2857  C   ILE A 184      -9.298 -28.719   8.745  1.00  0.00           C  
ATOM   2858  O   ILE A 184      -9.223 -29.359   7.696  1.00  0.00           O  
ATOM   2859  CB  ILE A 184      -8.580 -29.748  10.907  1.00  0.00           C  
ATOM   2860  CG1 ILE A 184      -7.385 -30.036  11.820  1.00  0.00           C  
ATOM   2861  CG2 ILE A 184      -9.132 -31.040  10.325  1.00  0.00           C  
ATOM   2862  CD1 ILE A 184      -7.759 -30.702  13.124  1.00  0.00           C  
ATOM   2863  H   ILE A 184      -8.023 -27.266  11.305  1.00  0.00           H  
ATOM   2864  HA  ILE A 184      -7.290 -29.177   9.287  1.00  0.00           H  
ATOM   2865  HB  ILE A 184      -9.345 -29.284  11.528  1.00  0.00           H  
ATOM   2866 1HG1 ILE A 184      -6.676 -30.680  11.299  1.00  0.00           H  
ATOM   2867 2HG1 ILE A 184      -6.869 -29.103  12.050  1.00  0.00           H  
ATOM   2868 1HG2 ILE A 184      -9.413 -31.713  11.135  1.00  0.00           H  
ATOM   2869 2HG2 ILE A 184     -10.008 -30.819   9.717  1.00  0.00           H  
ATOM   2870 3HG2 ILE A 184      -8.371 -31.515   9.706  1.00  0.00           H  
ATOM   2871 1HD1 ILE A 184      -6.859 -30.873  13.717  1.00  0.00           H  
ATOM   2872 2HD1 ILE A 184      -8.441 -30.058  13.679  1.00  0.00           H  
ATOM   2873 3HD1 ILE A 184      -8.244 -31.655  12.920  1.00  0.00           H  
ATOM   2874  N   LEU A 185     -10.499 -27.898   8.963  1.00  0.00           N  
ATOM   2875  CA  LEU A 185     -11.617 -27.686   8.047  1.00  0.00           C  
ATOM   2876  C   LEU A 185     -11.146 -26.989   6.770  1.00  0.00           C  
ATOM   2877  O   LEU A 185     -11.541 -27.351   5.654  1.00  0.00           O  
ATOM   2878  CB  LEU A 185     -12.711 -26.849   8.724  1.00  0.00           C  
ATOM   2879  CG  LEU A 185     -13.317 -27.451   9.997  1.00  0.00           C  
ATOM   2880  CD1 LEU A 185     -14.313 -26.471  10.599  1.00  0.00           C  
ATOM   2881  CD2 LEU A 185     -13.985 -28.777   9.664  1.00  0.00           C  
ATOM   2882  H   LEU A 185     -10.509 -27.446   9.865  1.00  0.00           H  
ATOM   2883  HA  LEU A 185     -12.034 -28.657   7.777  1.00  0.00           H  
ATOM   2884 1HB  LEU A 185     -12.293 -25.877   8.982  1.00  0.00           H  
ATOM   2885 2HB  LEU A 185     -13.522 -26.694   8.012  1.00  0.00           H  
ATOM   2886  HG  LEU A 185     -12.529 -27.617  10.732  1.00  0.00           H  
ATOM   2887 1HD1 LEU A 185     -14.744 -26.899  11.504  1.00  0.00           H  
ATOM   2888 2HD1 LEU A 185     -13.804 -25.538  10.845  1.00  0.00           H  
ATOM   2889 3HD1 LEU A 185     -15.108 -26.273   9.880  1.00  0.00           H  
ATOM   2890 1HD2 LEU A 185     -14.415 -29.205  10.570  1.00  0.00           H  
ATOM   2891 2HD2 LEU A 185     -14.775 -28.612   8.931  1.00  0.00           H  
ATOM   2892 3HD2 LEU A 185     -13.246 -29.464   9.254  1.00  0.00           H  
ATOM   2893  N   ILE A 186     -10.284 -25.993   6.951  1.00  0.00           N  
ATOM   2894  CA  ILE A 186      -9.664 -25.303   5.822  1.00  0.00           C  
ATOM   2895  C   ILE A 186      -8.782 -26.254   5.015  1.00  0.00           C  
ATOM   2896  O   ILE A 186      -8.840 -26.275   3.785  1.00  0.00           O  
ATOM   2897  CB  ILE A 186      -8.824 -24.106   6.304  1.00  0.00           C  
ATOM   2898  CG1 ILE A 186      -9.734 -22.999   6.843  1.00  0.00           C  
ATOM   2899  CG2 ILE A 186      -7.951 -23.580   5.175  1.00  0.00           C  
ATOM   2900  CD1 ILE A 186      -9.003 -21.942   7.639  1.00  0.00           C  
ATOM   2901  H   ILE A 186     -10.053 -25.705   7.891  1.00  0.00           H  
ATOM   2902  HA  ILE A 186     -10.458 -24.945   5.167  1.00  0.00           H  
ATOM   2903  HB  ILE A 186      -8.185 -24.418   7.129  1.00  0.00           H  
ATOM   2904 1HG1 ILE A 186     -10.243 -22.510   6.013  1.00  0.00           H  
ATOM   2905 2HG1 ILE A 186     -10.501 -23.437   7.483  1.00  0.00           H  
ATOM   2906 1HG2 ILE A 186      -7.366 -22.733   5.532  1.00  0.00           H  
ATOM   2907 2HG2 ILE A 186      -7.281 -24.368   4.836  1.00  0.00           H  
ATOM   2908 3HG2 ILE A 186      -8.583 -23.259   4.346  1.00  0.00           H  
ATOM   2909 1HD1 ILE A 186      -9.714 -21.192   7.988  1.00  0.00           H  
ATOM   2910 2HD1 ILE A 186      -8.515 -22.405   8.497  1.00  0.00           H  
ATOM   2911 3HD1 ILE A 186      -8.254 -21.465   7.009  1.00  0.00           H  
ATOM   2912  N   LEU A 187      -7.957 -27.047   5.697  1.00  0.00           N  
ATOM   2913  CA  LEU A 187      -7.129 -28.018   4.992  1.00  0.00           C  
ATOM   2914  C   LEU A 187      -7.934 -28.982   4.118  1.00  0.00           C  
ATOM   2915  O   LEU A 187      -7.576 -29.236   2.968  1.00  0.00           O  
ATOM   2916  CB  LEU A 187      -6.307 -28.821   6.007  1.00  0.00           C  
ATOM   2917  CG  LEU A 187      -5.477 -29.974   5.428  1.00  0.00           C  
ATOM   2918  CD1 LEU A 187      -4.466 -29.421   4.432  1.00  0.00           C  
ATOM   2919  CD2 LEU A 187      -4.781 -30.717   6.559  1.00  0.00           C  
ATOM   2920  H   LEU A 187      -7.896 -26.988   6.704  1.00  0.00           H  
ATOM   2921  HA  LEU A 187      -6.461 -27.473   4.326  1.00  0.00           H  
ATOM   2922 1HB  LEU A 187      -5.622 -28.142   6.514  1.00  0.00           H  
ATOM   2923 2HB  LEU A 187      -6.985 -29.241   6.750  1.00  0.00           H  
ATOM   2924  HG  LEU A 187      -6.132 -30.660   4.892  1.00  0.00           H  
ATOM   2925 1HD1 LEU A 187      -3.876 -30.241   4.020  1.00  0.00           H  
ATOM   2926 2HD1 LEU A 187      -4.991 -28.912   3.625  1.00  0.00           H  
ATOM   2927 3HD1 LEU A 187      -3.805 -28.717   4.937  1.00  0.00           H  
ATOM   2928 1HD2 LEU A 187      -4.191 -31.536   6.147  1.00  0.00           H  
ATOM   2929 2HD2 LEU A 187      -4.124 -30.031   7.095  1.00  0.00           H  
ATOM   2930 3HD2 LEU A 187      -5.527 -31.116   7.246  1.00  0.00           H  
ATOM   2931  N   ALA A 188      -9.030 -29.531   4.648  1.00  0.00           N  
ATOM   2932  CA  ALA A 188      -9.872 -30.436   3.857  1.00  0.00           C  
ATOM   2933  C   ALA A 188     -10.398 -29.796   2.565  1.00  0.00           C  
ATOM   2934  O   ALA A 188     -10.442 -30.435   1.512  1.00  0.00           O  
ATOM   2935  CB  ALA A 188     -11.032 -30.969   4.697  1.00  0.00           C  
ATOM   2936  H   ALA A 188      -9.289 -29.328   5.603  1.00  0.00           H  
ATOM   2937  HA  ALA A 188      -9.255 -31.277   3.536  1.00  0.00           H  
ATOM   2938 1HB  ALA A 188     -11.643 -31.636   4.091  1.00  0.00           H  
ATOM   2939 2HB  ALA A 188     -10.639 -31.514   5.555  1.00  0.00           H  
ATOM   2940 3HB  ALA A 188     -11.640 -30.135   5.043  1.00  0.00           H  
ATOM   2941  N   ALA A 189     -10.856 -28.502   2.650  1.00  0.00           N  
ATOM   2942  CA  ALA A 189     -11.360 -27.782   1.487  1.00  0.00           C  
ATOM   2943  C   ALA A 189     -10.207 -27.560   0.510  1.00  0.00           C  
ATOM   2944  O   ALA A 189     -10.380 -27.665  -0.704  1.00  0.00           O  
ATOM   2945  CB  ALA A 189     -11.996 -26.467   1.914  1.00  0.00           C  
ATOM   2946  H   ALA A 189     -10.841 -28.038   3.547  1.00  0.00           H  
ATOM   2947  HA  ALA A 189     -12.119 -28.401   1.006  1.00  0.00           H  
ATOM   2948 1HB  ALA A 189     -12.368 -25.941   1.034  1.00  0.00           H  
ATOM   2949 2HB  ALA A 189     -12.824 -26.667   2.594  1.00  0.00           H  
ATOM   2950 3HB  ALA A 189     -11.253 -25.851   2.418  1.00  0.00           H  
ATOM   2951  N   ARG A 190      -9.035 -27.254   1.057  1.00  0.00           N  
ATOM   2952  CA  ARG A 190      -7.839 -27.021   0.255  1.00  0.00           C  
ATOM   2953  C   ARG A 190      -7.342 -28.273  -0.477  1.00  0.00           C  
ATOM   2954  O   ARG A 190      -6.787 -28.184  -1.573  1.00  0.00           O  
ATOM   2955  CB  ARG A 190      -6.720 -26.490   1.139  1.00  0.00           C  
ATOM   2956  CG  ARG A 190      -6.961 -25.103   1.712  1.00  0.00           C  
ATOM   2957  CD  ARG A 190      -6.753 -24.043   0.691  1.00  0.00           C  
ATOM   2958  NE  ARG A 190      -6.885 -22.711   1.258  1.00  0.00           N  
ATOM   2959  CZ  ARG A 190      -7.004 -21.580   0.535  1.00  0.00           C  
ATOM   2960  NH1 ARG A 190      -7.005 -21.637  -0.778  1.00  0.00           N  
ATOM   2961  NH2 ARG A 190      -7.118 -20.414   1.146  1.00  0.00           N  
ATOM   2962  H   ARG A 190      -8.976 -27.180   2.064  1.00  0.00           H  
ATOM   2963  HA  ARG A 190      -8.073 -26.281  -0.510  1.00  0.00           H  
ATOM   2964 1HB  ARG A 190      -6.564 -27.169   1.976  1.00  0.00           H  
ATOM   2965 2HB  ARG A 190      -5.791 -26.455   0.569  1.00  0.00           H  
ATOM   2966 1HG  ARG A 190      -7.987 -25.032   2.074  1.00  0.00           H  
ATOM   2967 2HG  ARG A 190      -6.271 -24.924   2.537  1.00  0.00           H  
ATOM   2968 1HD  ARG A 190      -5.752 -24.137   0.269  1.00  0.00           H  
ATOM   2969 2HD  ARG A 190      -7.492 -24.151  -0.101  1.00  0.00           H  
ATOM   2970  HE  ARG A 190      -6.887 -22.627   2.266  1.00  0.00           H  
ATOM   2971 1HH1 ARG A 190      -6.918 -22.529  -1.245  1.00  0.00           H  
ATOM   2972 2HH1 ARG A 190      -7.094 -20.790  -1.320  1.00  0.00           H  
ATOM   2973 1HH2 ARG A 190      -7.117 -20.370   2.156  1.00  0.00           H  
ATOM   2974 2HH2 ARG A 190      -7.207 -19.567   0.605  1.00  0.00           H  
ATOM   2975  N   LEU A 191      -7.416 -29.525   0.146  1.00  0.00           N  
ATOM   2976  CA  LEU A 191      -7.056 -30.825  -0.402  1.00  0.00           C  
ATOM   2977  C   LEU A 191      -8.137 -31.339  -1.327  1.00  0.00           C  
ATOM   2978  O   LEU A 191      -7.861 -32.050  -2.285  1.00  0.00           O  
ATOM   2979  CB  LEU A 191      -6.821 -31.835   0.729  1.00  0.00           C  
ATOM   2980  CG  LEU A 191      -5.609 -31.558   1.627  1.00  0.00           C  
ATOM   2981  CD1 LEU A 191      -5.624 -32.515   2.811  1.00  0.00           C  
ATOM   2982  CD2 LEU A 191      -4.330 -31.712   0.816  1.00  0.00           C  
ATOM   2983  H   LEU A 191      -7.690 -29.458   1.115  1.00  0.00           H  
ATOM   2984  HA  LEU A 191      -6.129 -30.718  -0.966  1.00  0.00           H  
ATOM   2985 1HB  LEU A 191      -7.705 -31.858   1.364  1.00  0.00           H  
ATOM   2986 2HB  LEU A 191      -6.689 -32.824   0.289  1.00  0.00           H  
ATOM   2987  HG  LEU A 191      -5.670 -30.542   2.018  1.00  0.00           H  
ATOM   2988 1HD1 LEU A 191      -4.763 -32.318   3.450  1.00  0.00           H  
ATOM   2989 2HD1 LEU A 191      -6.540 -32.370   3.384  1.00  0.00           H  
ATOM   2990 3HD1 LEU A 191      -5.581 -33.542   2.450  1.00  0.00           H  
ATOM   2991 1HD2 LEU A 191      -3.469 -31.515   1.455  1.00  0.00           H  
ATOM   2992 2HD2 LEU A 191      -4.267 -32.728   0.426  1.00  0.00           H  
ATOM   2993 3HD2 LEU A 191      -4.338 -31.005  -0.013  1.00  0.00           H  
ATOM   2994  N   GLY A 192      -9.383 -30.985  -1.035  1.00  0.00           N  
ATOM   2995  CA  GLY A 192     -10.482 -31.434  -1.860  1.00  0.00           C  
ATOM   2996  C   GLY A 192     -11.022 -32.750  -1.331  1.00  0.00           C  
ATOM   2997  O   GLY A 192     -11.466 -33.603  -2.107  1.00  0.00           O  
ATOM   2998  H   GLY A 192      -9.576 -30.399  -0.236  1.00  0.00           H  
ATOM   2999 1HA  GLY A 192     -11.268 -30.679  -1.864  1.00  0.00           H  
ATOM   3000 2HA  GLY A 192     -10.143 -31.550  -2.889  1.00  0.00           H  
ATOM   3001  N   THR A 193     -10.964 -32.920  -0.009  1.00  0.00           N  
ATOM   3002  CA  THR A 193     -11.406 -34.156   0.645  1.00  0.00           C  
ATOM   3003  C   THR A 193     -12.230 -33.879   1.914  1.00  0.00           C  
ATOM   3004  O   THR A 193     -12.715 -32.766   2.116  1.00  0.00           O  
ATOM   3005  CB  THR A 193     -10.200 -35.046   0.999  1.00  0.00           C  
ATOM   3006  OG1 THR A 193     -10.664 -36.320   1.463  1.00  0.00           O  
ATOM   3007  CG2 THR A 193      -9.355 -34.393   2.082  1.00  0.00           C  
ATOM   3008  H   THR A 193     -10.600 -32.166   0.558  1.00  0.00           H  
ATOM   3009  HA  THR A 193     -12.018 -34.721  -0.061  1.00  0.00           H  
ATOM   3010  HB  THR A 193      -9.587 -35.199   0.110  1.00  0.00           H  
ATOM   3011  HG1 THR A 193      -9.945 -36.956   1.422  1.00  0.00           H  
ATOM   3012 1HG2 THR A 193      -8.507 -35.035   2.319  1.00  0.00           H  
ATOM   3013 2HG2 THR A 193      -8.991 -33.428   1.727  1.00  0.00           H  
ATOM   3014 3HG2 THR A 193      -9.960 -34.246   2.976  1.00  0.00           H  
ATOM   3015  N   THR A 194     -12.389 -34.949   2.728  1.00  0.00           N  
ATOM   3016  CA  THR A 194     -13.200 -34.858   3.939  1.00  0.00           C  
ATOM   3017  C   THR A 194     -12.344 -34.344   5.071  1.00  0.00           C  
ATOM   3018  O   THR A 194     -11.118 -34.316   4.949  1.00  0.00           O  
ATOM   3019  CB  THR A 194     -13.815 -36.217   4.323  1.00  0.00           C  
ATOM   3020  OG1 THR A 194     -12.775 -37.119   4.724  1.00  0.00           O  
ATOM   3021  CG2 THR A 194     -14.572 -36.811   3.146  1.00  0.00           C  
ATOM   3022  H   THR A 194     -11.939 -35.825   2.502  1.00  0.00           H  
ATOM   3023  HA  THR A 194     -14.029 -34.175   3.749  1.00  0.00           H  
ATOM   3024  HB  THR A 194     -14.502 -36.082   5.159  1.00  0.00           H  
ATOM   3025  HG1 THR A 194     -13.165 -37.886   5.150  1.00  0.00           H  
ATOM   3026 1HG2 THR A 194     -15.000 -37.771   3.436  1.00  0.00           H  
ATOM   3027 2HG2 THR A 194     -15.371 -36.133   2.846  1.00  0.00           H  
ATOM   3028 3HG2 THR A 194     -13.888 -36.957   2.311  1.00  0.00           H  
ATOM   3029  N   VAL A 195     -12.990 -33.972   6.163  1.00  0.00           N  
ATOM   3030  CA  VAL A 195     -12.284 -33.450   7.340  1.00  0.00           C  
ATOM   3031  C   VAL A 195     -11.435 -34.537   8.012  1.00  0.00           C  
ATOM   3032  O   VAL A 195     -10.299 -34.287   8.417  1.00  0.00           O  
ATOM   3033  CB  VAL A 195     -13.293 -32.888   8.360  1.00  0.00           C  
ATOM   3034  CG1 VAL A 195     -12.586 -32.501   9.650  1.00  0.00           C  
ATOM   3035  CG2 VAL A 195     -14.021 -31.693   7.763  1.00  0.00           C  
ATOM   3036  H   VAL A 195     -13.997 -34.036   6.179  1.00  0.00           H  
ATOM   3037  HA  VAL A 195     -11.592 -32.676   7.013  1.00  0.00           H  
ATOM   3038  HB  VAL A 195     -14.014 -33.667   8.610  1.00  0.00           H  
ATOM   3039 1HG1 VAL A 195     -13.314 -32.106  10.359  1.00  0.00           H  
ATOM   3040 2HG1 VAL A 195     -12.103 -33.378  10.078  1.00  0.00           H  
ATOM   3041 3HG1 VAL A 195     -11.837 -31.738   9.439  1.00  0.00           H  
ATOM   3042 1HG2 VAL A 195     -14.733 -31.302   8.489  1.00  0.00           H  
ATOM   3043 2HG2 VAL A 195     -13.299 -30.918   7.508  1.00  0.00           H  
ATOM   3044 3HG2 VAL A 195     -14.554 -32.004   6.864  1.00  0.00           H  
ATOM   3045  N   GLU A 196     -11.997 -35.740   8.114  1.00  0.00           N  
ATOM   3046  CA  GLU A 196     -11.333 -36.864   8.763  1.00  0.00           C  
ATOM   3047  C   GLU A 196     -10.099 -37.221   7.940  1.00  0.00           C  
ATOM   3048  O   GLU A 196      -9.038 -37.553   8.479  1.00  0.00           O  
ATOM   3049  CB  GLU A 196     -12.270 -38.068   8.883  1.00  0.00           C  
ATOM   3050  CG  GLU A 196     -13.470 -37.842   9.791  1.00  0.00           C  
ATOM   3051  CD  GLU A 196     -14.550 -37.022   9.141  1.00  0.00           C  
ATOM   3052  OE1 GLU A 196     -14.432 -36.740   7.973  1.00  0.00           O  
ATOM   3053  OE2 GLU A 196     -15.493 -36.678   9.813  1.00  0.00           O  
ATOM   3054  H   GLU A 196     -12.920 -35.873   7.726  1.00  0.00           H  
ATOM   3055  HA  GLU A 196     -11.049 -36.562   9.772  1.00  0.00           H  
ATOM   3056 1HB  GLU A 196     -12.643 -38.339   7.895  1.00  0.00           H  
ATOM   3057 2HB  GLU A 196     -11.714 -38.924   9.269  1.00  0.00           H  
ATOM   3058 1HG  GLU A 196     -13.885 -38.809  10.074  1.00  0.00           H  
ATOM   3059 2HG  GLU A 196     -13.137 -37.341  10.699  1.00  0.00           H  
ATOM   3060  N   GLU A 197     -10.133 -37.230   6.463  1.00  0.00           N  
ATOM   3061  CA  GLU A 197      -8.993 -37.507   5.606  1.00  0.00           C  
ATOM   3062  C   GLU A 197      -7.936 -36.413   5.728  1.00  0.00           C  
ATOM   3063  O   GLU A 197      -6.743 -36.693   5.697  1.00  0.00           O  
ATOM   3064  CB  GLU A 197      -9.442 -37.641   4.149  1.00  0.00           C  
ATOM   3065  CG  GLU A 197     -10.291 -38.871   3.864  1.00  0.00           C  
ATOM   3066  CD  GLU A 197      -9.534 -40.158   4.039  1.00  0.00           C  
ATOM   3067  OE1 GLU A 197      -8.366 -40.184   3.734  1.00  0.00           O  
ATOM   3068  OE2 GLU A 197     -10.125 -41.117   4.477  1.00  0.00           O  
ATOM   3069  H   GLU A 197     -11.014 -36.970   6.043  1.00  0.00           H  
ATOM   3070  HA  GLU A 197      -8.524 -38.434   5.941  1.00  0.00           H  
ATOM   3071 1HB  GLU A 197     -10.020 -36.762   3.865  1.00  0.00           H  
ATOM   3072 2HB  GLU A 197      -8.566 -37.681   3.501  1.00  0.00           H  
ATOM   3073 1HG  GLU A 197     -11.148 -38.873   4.537  1.00  0.00           H  
ATOM   3074 2HG  GLU A 197     -10.667 -38.811   2.844  1.00  0.00           H  
ATOM   3075  N   ALA A 198      -8.369 -35.169   5.886  1.00  0.00           N  
ATOM   3076  CA  ALA A 198      -7.418 -34.066   6.047  1.00  0.00           C  
ATOM   3077  C   ALA A 198      -6.572 -34.223   7.305  1.00  0.00           C  
ATOM   3078  O   ALA A 198      -5.393 -33.872   7.328  1.00  0.00           O  
ATOM   3079  CB  ALA A 198      -8.151 -32.729   6.065  1.00  0.00           C  
ATOM   3080  H   ALA A 198      -9.360 -34.971   5.897  1.00  0.00           H  
ATOM   3081  HA  ALA A 198      -6.736 -34.081   5.196  1.00  0.00           H  
ATOM   3082 1HB  ALA A 198      -7.428 -31.921   6.185  1.00  0.00           H  
ATOM   3083 2HB  ALA A 198      -8.691 -32.599   5.128  1.00  0.00           H  
ATOM   3084 3HB  ALA A 198      -8.855 -32.714   6.894  1.00  0.00           H  
ATOM   3085  N   VAL A 199      -7.204 -34.674   8.541  1.00  0.00           N  
ATOM   3086  CA  VAL A 199      -6.432 -34.988   9.735  1.00  0.00           C  
ATOM   3087  C   VAL A 199      -5.427 -36.113   9.482  1.00  0.00           C  
ATOM   3088  O   VAL A 199      -4.267 -36.033   9.900  1.00  0.00           O  
ATOM   3089  CB  VAL A 199      -7.376 -35.396  10.882  1.00  0.00           C  
ATOM   3090  CG1 VAL A 199      -6.577 -35.891  12.079  1.00  0.00           C  
ATOM   3091  CG2 VAL A 199      -8.257 -34.220  11.271  1.00  0.00           C  
ATOM   3092  H   VAL A 199      -8.207 -34.791   8.560  1.00  0.00           H  
ATOM   3093  HA  VAL A 199      -5.853 -34.107  10.015  1.00  0.00           H  
ATOM   3094  HB  VAL A 199      -8.001 -36.225  10.547  1.00  0.00           H  
ATOM   3095 1HG1 VAL A 199      -7.260 -36.176  12.880  1.00  0.00           H  
ATOM   3096 2HG1 VAL A 199      -5.981 -36.755  11.786  1.00  0.00           H  
ATOM   3097 3HG1 VAL A 199      -5.919 -35.097  12.430  1.00  0.00           H  
ATOM   3098 1HG2 VAL A 199      -8.922 -34.516  12.082  1.00  0.00           H  
ATOM   3099 2HG2 VAL A 199      -7.631 -33.389  11.600  1.00  0.00           H  
ATOM   3100 3HG2 VAL A 199      -8.850 -33.909  10.411  1.00  0.00           H  
ATOM   3101  N   LYS A 200      -5.842 -37.370   8.747  1.00  0.00           N  
ATOM   3102  CA  LYS A 200      -4.950 -38.478   8.469  1.00  0.00           C  
ATOM   3103  C   LYS A 200      -3.802 -38.021   7.586  1.00  0.00           C  
ATOM   3104  O   LYS A 200      -2.672 -38.460   7.758  1.00  0.00           O  
ATOM   3105  CB  LYS A 200      -5.706 -39.630   7.805  1.00  0.00           C  
ATOM   3106  CG  LYS A 200      -6.658 -40.375   8.732  1.00  0.00           C  
ATOM   3107  CD  LYS A 200      -7.170 -41.654   8.086  1.00  0.00           C  
ATOM   3108  CE  LYS A 200      -8.125 -41.354   6.940  1.00  0.00           C  
ATOM   3109  NZ  LYS A 200      -8.751 -42.590   6.399  1.00  0.00           N  
ATOM   3110  H   LYS A 200      -6.817 -37.446   8.491  1.00  0.00           H  
ATOM   3111  HA  LYS A 200      -4.540 -38.837   9.413  1.00  0.00           H  
ATOM   3112 1HB  LYS A 200      -6.288 -39.247   6.965  1.00  0.00           H  
ATOM   3113 2HB  LYS A 200      -4.994 -40.353   7.407  1.00  0.00           H  
ATOM   3114 1HG  LYS A 200      -6.142 -40.626   9.659  1.00  0.00           H  
ATOM   3115 2HG  LYS A 200      -7.507 -39.735   8.971  1.00  0.00           H  
ATOM   3116 1HD  LYS A 200      -6.327 -42.231   7.705  1.00  0.00           H  
ATOM   3117 2HD  LYS A 200      -7.691 -42.254   8.832  1.00  0.00           H  
ATOM   3118 1HE  LYS A 200      -8.910 -40.684   7.288  1.00  0.00           H  
ATOM   3119 2HE  LYS A 200      -7.582 -40.855   6.137  1.00  0.00           H  
ATOM   3120 1HZ  LYS A 200      -9.375 -42.349   5.642  1.00  0.00           H  
ATOM   3121 2HZ  LYS A 200      -8.031 -43.210   6.057  1.00  0.00           H  
ATOM   3122 3HZ  LYS A 200      -9.273 -43.051   7.131  1.00  0.00           H  
ATOM   3123  N   ARG A 201      -4.052 -37.102   6.476  1.00  0.00           N  
ATOM   3124  CA  ARG A 201      -3.010 -36.586   5.593  1.00  0.00           C  
ATOM   3125  C   ARG A 201      -1.978 -35.798   6.373  1.00  0.00           C  
ATOM   3126  O   ARG A 201      -0.793 -35.859   6.072  1.00  0.00           O  
ATOM   3127  CB  ARG A 201      -3.609 -35.696   4.513  1.00  0.00           C  
ATOM   3128  CG  ARG A 201      -4.407 -36.433   3.449  1.00  0.00           C  
ATOM   3129  CD  ARG A 201      -3.523 -37.183   2.521  1.00  0.00           C  
ATOM   3130  NE  ARG A 201      -2.554 -36.313   1.872  1.00  0.00           N  
ATOM   3131  CZ  ARG A 201      -2.813 -35.555   0.789  1.00  0.00           C  
ATOM   3132  NH1 ARG A 201      -4.010 -35.570   0.247  1.00  0.00           N  
ATOM   3133  NH2 ARG A 201      -1.863 -34.796   0.272  1.00  0.00           N  
ATOM   3134  H   ARG A 201      -5.011 -36.828   6.319  1.00  0.00           H  
ATOM   3135  HA  ARG A 201      -2.493 -37.430   5.138  1.00  0.00           H  
ATOM   3136 1HB  ARG A 201      -4.271 -34.963   4.972  1.00  0.00           H  
ATOM   3137 2HB  ARG A 201      -2.814 -35.149   4.009  1.00  0.00           H  
ATOM   3138 1HG  ARG A 201      -5.084 -37.142   3.926  1.00  0.00           H  
ATOM   3139 2HG  ARG A 201      -4.985 -35.715   2.866  1.00  0.00           H  
ATOM   3140 1HD  ARG A 201      -2.978 -37.946   3.075  1.00  0.00           H  
ATOM   3141 2HD  ARG A 201      -4.126 -37.658   1.748  1.00  0.00           H  
ATOM   3142  HE  ARG A 201      -1.622 -36.275   2.261  1.00  0.00           H  
ATOM   3143 1HH1 ARG A 201      -4.737 -36.150   0.642  1.00  0.00           H  
ATOM   3144 2HH1 ARG A 201      -4.203 -35.001  -0.565  1.00  0.00           H  
ATOM   3145 1HH2 ARG A 201      -0.942 -34.784   0.690  1.00  0.00           H  
ATOM   3146 2HH2 ARG A 201      -2.055 -34.227  -0.539  1.00  0.00           H  
ATOM   3147  N   ALA A 202      -2.419 -34.900   7.393  1.00  0.00           N  
ATOM   3148  CA  ALA A 202      -1.512 -34.123   8.228  1.00  0.00           C  
ATOM   3149  C   ALA A 202      -0.687 -35.029   9.133  1.00  0.00           C  
ATOM   3150  O   ALA A 202       0.503 -34.802   9.314  1.00  0.00           O  
ATOM   3151  CB  ALA A 202      -2.257 -33.081   9.026  1.00  0.00           C  
ATOM   3152  H   ALA A 202      -3.414 -34.751   7.473  1.00  0.00           H  
ATOM   3153  HA  ALA A 202      -0.803 -33.612   7.575  1.00  0.00           H  
ATOM   3154 1HB  ALA A 202      -1.553 -32.517   9.639  1.00  0.00           H  
ATOM   3155 2HB  ALA A 202      -2.771 -32.401   8.348  1.00  0.00           H  
ATOM   3156 3HB  ALA A 202      -2.985 -33.570   9.672  1.00  0.00           H  
ATOM   3157  N   LEU A 203      -1.315 -36.068   9.678  1.00  0.00           N  
ATOM   3158  CA  LEU A 203      -0.609 -37.023  10.530  1.00  0.00           C  
ATOM   3159  C   LEU A 203       0.463 -37.803   9.767  1.00  0.00           C  
ATOM   3160  O   LEU A 203       1.552 -38.032  10.290  1.00  0.00           O  
ATOM   3161  CB  LEU A 203      -1.610 -38.006  11.151  1.00  0.00           C  
ATOM   3162  CG  LEU A 203      -2.499 -37.435  12.263  1.00  0.00           C  
ATOM   3163  CD1 LEU A 203      -3.638 -38.404  12.551  1.00  0.00           C  
ATOM   3164  CD2 LEU A 203      -1.661 -37.191  13.509  1.00  0.00           C  
ATOM   3165  H   LEU A 203      -2.301 -36.201   9.500  1.00  0.00           H  
ATOM   3166  HA  LEU A 203      -0.074 -36.468  11.299  1.00  0.00           H  
ATOM   3167 1HB  LEU A 203      -2.263 -38.381  10.365  1.00  0.00           H  
ATOM   3168 2HB  LEU A 203      -1.057 -38.847  11.568  1.00  0.00           H  
ATOM   3169  HG  LEU A 203      -2.938 -36.493  11.931  1.00  0.00           H  
ATOM   3170 1HD1 LEU A 203      -4.270 -37.998  13.341  1.00  0.00           H  
ATOM   3171 2HD1 LEU A 203      -4.233 -38.544  11.648  1.00  0.00           H  
ATOM   3172 3HD1 LEU A 203      -3.229 -39.361  12.870  1.00  0.00           H  
ATOM   3173 1HD2 LEU A 203      -2.293 -36.785  14.299  1.00  0.00           H  
ATOM   3174 2HD2 LEU A 203      -1.223 -38.132  13.843  1.00  0.00           H  
ATOM   3175 3HD2 LEU A 203      -0.865 -36.482  13.280  1.00  0.00           H  
ATOM   3176  N   LYS A 204       0.164 -38.195   8.532  1.00  0.00           N  
ATOM   3177  CA  LYS A 204       1.141 -38.878   7.684  1.00  0.00           C  
ATOM   3178  C   LYS A 204       2.335 -37.981   7.348  1.00  0.00           C  
ATOM   3179  O   LYS A 204       3.477 -38.439   7.339  1.00  0.00           O  
ATOM   3180  CB  LYS A 204       0.474 -39.363   6.396  1.00  0.00           C  
ATOM   3181  CG  LYS A 204      -0.452 -40.558   6.579  1.00  0.00           C  
ATOM   3182  CD  LYS A 204      -1.105 -40.958   5.264  1.00  0.00           C  
ATOM   3183  CE  LYS A 204      -2.012 -42.167   5.440  1.00  0.00           C  
ATOM   3184  NZ  LYS A 204      -2.654 -42.572   4.160  1.00  0.00           N  
ATOM   3185  H   LYS A 204      -0.762 -38.016   8.171  1.00  0.00           H  
ATOM   3186  HA  LYS A 204       1.534 -39.737   8.230  1.00  0.00           H  
ATOM   3187 1HB  LYS A 204      -0.109 -38.552   5.959  1.00  0.00           H  
ATOM   3188 2HB  LYS A 204       1.240 -39.642   5.672  1.00  0.00           H  
ATOM   3189 1HG  LYS A 204       0.117 -41.405   6.964  1.00  0.00           H  
ATOM   3190 2HG  LYS A 204      -1.230 -40.309   7.299  1.00  0.00           H  
ATOM   3191 1HD  LYS A 204      -1.695 -40.124   4.881  1.00  0.00           H  
ATOM   3192 2HD  LYS A 204      -0.333 -41.199   4.533  1.00  0.00           H  
ATOM   3193 1HE  LYS A 204      -1.430 -43.005   5.821  1.00  0.00           H  
ATOM   3194 2HE  LYS A 204      -2.791 -41.935   6.165  1.00  0.00           H  
ATOM   3195 1HZ  LYS A 204      -3.247 -43.375   4.320  1.00  0.00           H  
ATOM   3196 2HZ  LYS A 204      -3.212 -41.808   3.806  1.00  0.00           H  
ATOM   3197 3HZ  LYS A 204      -1.942 -42.809   3.485  1.00  0.00           H  
ATOM   3198  N   LEU A 205       2.068 -36.713   7.052  1.00  0.00           N  
ATOM   3199  CA  LEU A 205       3.140 -35.755   6.796  1.00  0.00           C  
ATOM   3200  C   LEU A 205       3.929 -35.479   8.070  1.00  0.00           C  
ATOM   3201  O   LEU A 205       5.144 -35.343   8.028  1.00  0.00           O  
ATOM   3202  CB  LEU A 205       2.566 -34.443   6.246  1.00  0.00           C  
ATOM   3203  CG  LEU A 205       3.597 -33.372   5.868  1.00  0.00           C  
ATOM   3204  CD1 LEU A 205       4.475 -33.889   4.736  1.00  0.00           C  
ATOM   3205  CD2 LEU A 205       2.877 -32.095   5.462  1.00  0.00           C  
ATOM   3206  H   LEU A 205       1.109 -36.402   7.001  1.00  0.00           H  
ATOM   3207  HA  LEU A 205       3.819 -36.185   6.060  1.00  0.00           H  
ATOM   3208 1HB  LEU A 205       1.980 -34.667   5.357  1.00  0.00           H  
ATOM   3209 2HB  LEU A 205       1.901 -34.013   6.996  1.00  0.00           H  
ATOM   3210  HG  LEU A 205       4.242 -33.169   6.724  1.00  0.00           H  
ATOM   3211 1HD1 LEU A 205       5.208 -33.128   4.468  1.00  0.00           H  
ATOM   3212 2HD1 LEU A 205       4.993 -34.792   5.061  1.00  0.00           H  
ATOM   3213 3HD1 LEU A 205       3.855 -34.117   3.870  1.00  0.00           H  
ATOM   3214 1HD2 LEU A 205       3.610 -31.333   5.194  1.00  0.00           H  
ATOM   3215 2HD2 LEU A 205       2.234 -32.296   4.605  1.00  0.00           H  
ATOM   3216 3HD2 LEU A 205       2.272 -31.738   6.295  1.00  0.00           H  
ATOM   3217  N   LYS A 206       3.229 -35.393   9.196  1.00  0.00           N  
ATOM   3218  CA  LYS A 206       3.848 -35.181  10.511  1.00  0.00           C  
ATOM   3219  C   LYS A 206       4.894 -36.253  10.804  1.00  0.00           C  
ATOM   3220  O   LYS A 206       5.995 -35.952  11.264  1.00  0.00           O  
ATOM   3221  CB  LYS A 206       2.786 -35.170  11.612  1.00  0.00           C  
ATOM   3222  CG  LYS A 206       3.332 -34.914  13.010  1.00  0.00           C  
ATOM   3223  CD  LYS A 206       2.258 -35.116  14.068  1.00  0.00           C  
ATOM   3224  CE  LYS A 206       2.193 -36.567  14.522  1.00  0.00           C  
ATOM   3225  NZ  LYS A 206       3.286 -36.902  15.474  1.00  0.00           N  
ATOM   3226  H   LYS A 206       2.223 -35.479   9.135  1.00  0.00           H  
ATOM   3227  HA  LYS A 206       4.346 -34.212  10.506  1.00  0.00           H  
ATOM   3228 1HB  LYS A 206       2.046 -34.399  11.396  1.00  0.00           H  
ATOM   3229 2HB  LYS A 206       2.266 -36.128  11.625  1.00  0.00           H  
ATOM   3230 1HG  LYS A 206       4.159 -35.597  13.208  1.00  0.00           H  
ATOM   3231 2HG  LYS A 206       3.705 -33.892  13.074  1.00  0.00           H  
ATOM   3232 1HD  LYS A 206       2.473 -34.483  14.931  1.00  0.00           H  
ATOM   3233 2HD  LYS A 206       1.288 -34.829  13.662  1.00  0.00           H  
ATOM   3234 1HE  LYS A 206       1.236 -36.753  15.008  1.00  0.00           H  
ATOM   3235 2HE  LYS A 206       2.269 -37.223  13.656  1.00  0.00           H  
ATOM   3236 1HZ  LYS A 206       3.208 -37.870  15.750  1.00  0.00           H  
ATOM   3237 2HZ  LYS A 206       4.180 -36.750  15.028  1.00  0.00           H  
ATOM   3238 3HZ  LYS A 206       3.215 -36.312  16.291  1.00  0.00           H  
ATOM   3239  N   THR A 207       4.528 -37.505  10.530  1.00  0.00           N  
ATOM   3240  CA  THR A 207       5.418 -38.656  10.693  1.00  0.00           C  
ATOM   3241  C   THR A 207       6.563 -38.608   9.677  1.00  0.00           C  
ATOM   3242  O   THR A 207       7.718 -38.826  10.039  1.00  0.00           O  
ATOM   3243  CB  THR A 207       4.647 -39.981  10.545  1.00  0.00           C  
ATOM   3244  OG1 THR A 207       3.621 -40.054  11.544  1.00  0.00           O  
ATOM   3245  CG2 THR A 207       5.587 -41.166  10.702  1.00  0.00           C  
ATOM   3246  H   THR A 207       3.587 -37.654  10.194  1.00  0.00           H  
ATOM   3247  HA  THR A 207       5.853 -38.619  11.692  1.00  0.00           H  
ATOM   3248  HB  THR A 207       4.180 -40.022   9.561  1.00  0.00           H  
ATOM   3249  HG1 THR A 207       2.903 -39.461  11.309  1.00  0.00           H  
ATOM   3250 1HG2 THR A 207       5.024 -42.094  10.594  1.00  0.00           H  
ATOM   3251 2HG2 THR A 207       6.361 -41.120   9.937  1.00  0.00           H  
ATOM   3252 3HG2 THR A 207       6.049 -41.136  11.688  1.00  0.00           H  
ATOM   3253  N   LYS A 208       6.245 -38.287   8.424  1.00  0.00           N  
ATOM   3254  CA  LYS A 208       7.241 -38.213   7.343  1.00  0.00           C  
ATOM   3255  C   LYS A 208       8.349 -37.152   7.548  1.00  0.00           C  
ATOM   3256  O   LYS A 208       9.528 -37.415   7.319  1.00  0.00           O  
ATOM   3257  CB  LYS A 208       6.526 -37.949   6.017  1.00  0.00           C  
ATOM   3258  CG  LYS A 208       7.449 -37.882   4.807  1.00  0.00           C  
ATOM   3259  CD  LYS A 208       6.662 -37.671   3.523  1.00  0.00           C  
ATOM   3260  CE  LYS A 208       7.586 -37.538   2.321  1.00  0.00           C  
ATOM   3261  NZ  LYS A 208       6.830 -37.325   1.058  1.00  0.00           N  
ATOM   3262  H   LYS A 208       5.276 -38.086   8.216  1.00  0.00           H  
ATOM   3263  HA  LYS A 208       7.775 -39.162   7.300  1.00  0.00           H  
ATOM   3264 1HB  LYS A 208       5.793 -38.736   5.835  1.00  0.00           H  
ATOM   3265 2HB  LYS A 208       5.984 -37.005   6.077  1.00  0.00           H  
ATOM   3266 1HG  LYS A 208       8.153 -37.059   4.932  1.00  0.00           H  
ATOM   3267 2HG  LYS A 208       8.013 -38.811   4.729  1.00  0.00           H  
ATOM   3268 1HD  LYS A 208       5.991 -38.516   3.363  1.00  0.00           H  
ATOM   3269 2HD  LYS A 208       6.061 -36.765   3.609  1.00  0.00           H  
ATOM   3270 1HE  LYS A 208       8.260 -36.696   2.473  1.00  0.00           H  
ATOM   3271 2HE  LYS A 208       8.187 -38.442   2.223  1.00  0.00           H  
ATOM   3272 1HZ  LYS A 208       7.477 -37.243   0.287  1.00  0.00           H  
ATOM   3273 2HZ  LYS A 208       6.214 -38.110   0.897  1.00  0.00           H  
ATOM   3274 3HZ  LYS A 208       6.283 -36.479   1.130  1.00  0.00           H  
ATOM   3275  N   LEU A 209       7.978 -35.952   7.978  1.00  0.00           N  
ATOM   3276  CA  LEU A 209       8.950 -34.876   8.142  1.00  0.00           C  
ATOM   3277  C   LEU A 209       9.698 -34.982   9.472  1.00  0.00           C  
ATOM   3278  O   LEU A 209       9.148 -35.445  10.480  1.00  0.00           O  
ATOM   3279  CB  LEU A 209       8.246 -33.516   8.053  1.00  0.00           C  
ATOM   3280  CG  LEU A 209       7.538 -33.220   6.725  1.00  0.00           C  
ATOM   3281  CD1 LEU A 209       6.783 -31.902   6.835  1.00  0.00           C  
ATOM   3282  CD2 LEU A 209       8.564 -33.170   5.602  1.00  0.00           C  
ATOM   3283  H   LEU A 209       7.007 -35.776   8.198  1.00  0.00           H  
ATOM   3284  HA  LEU A 209       9.694 -34.960   7.351  1.00  0.00           H  
ATOM   3285 1HB  LEU A 209       7.502 -33.458   8.845  1.00  0.00           H  
ATOM   3286 2HB  LEU A 209       8.984 -32.732   8.217  1.00  0.00           H  
ATOM   3287  HG  LEU A 209       6.810 -34.004   6.517  1.00  0.00           H  
ATOM   3288 1HD1 LEU A 209       6.280 -31.691   5.891  1.00  0.00           H  
ATOM   3289 2HD1 LEU A 209       6.043 -31.972   7.632  1.00  0.00           H  
ATOM   3290 3HD1 LEU A 209       7.485 -31.099   7.059  1.00  0.00           H  
ATOM   3291 1HD2 LEU A 209       8.060 -32.960   4.658  1.00  0.00           H  
ATOM   3292 2HD2 LEU A 209       9.291 -32.385   5.808  1.00  0.00           H  
ATOM   3293 3HD2 LEU A 209       9.075 -34.131   5.534  1.00  0.00           H  
ATOM   3294  N   GLY A 210      10.956 -34.548   9.468  1.00  0.00           N  
ATOM   3295  CA  GLY A 210      11.754 -34.511  10.683  1.00  0.00           C  
ATOM   3296  C   GLY A 210      13.169 -33.991  10.486  1.00  0.00           C  
ATOM   3297  O   GLY A 210      13.983 -34.013  11.411  1.00  0.00           O  
ATOM   3298  OXT GLY A 210      13.546 -33.536   9.407  1.00  0.00           O  
ATOM   3299  H   GLY A 210      11.367 -34.237   8.600  1.00  0.00           H  
ATOM   3300 1HA  GLY A 210      11.261 -33.880  11.422  1.00  0.00           H  
ATOM   3301 2HA  GLY A 210      11.817 -35.512  11.107  1.00  0.00           H  
TER                                                                             
HETATM 3303 FE1  HMM X   1      -3.344 -17.876  11.289  1.00  0.00          FE  
HETATM 3304  C35 HMM X   1      -1.253 -18.277  11.085  1.00  0.00           C  
HETATM 3305  N4  HMM X   1      -2.902 -16.613  12.816  1.00  0.00           N  
HETATM 3306  C19 HMM X   1      -2.732 -16.947  14.136  1.00  0.00           C  
HETATM 3307  C18 HMM X   1      -2.406 -15.775  14.923  1.00  0.00           C  
HETATM 3308  C15 HMM X   1      -2.406 -14.707  14.046  1.00  0.00           C  
HETATM 3309  C14 HMM X   1      -2.717 -15.261  12.731  1.00  0.00           C  
HETATM 3310  C31 HMM X   1      -2.801 -14.513  11.560  1.00  0.00           C  
HETATM 3311  C12 HMM X   1      -3.007 -15.015  10.283  1.00  0.00           C  
HETATM 3312  N1  HMM X   1      -3.252 -16.329   9.977  1.00  0.00           N  
HETATM 3313  C6  HMM X   1      -3.326 -16.401   8.610  1.00  0.00           C  
HETATM 3314  C7  HMM X   1      -3.115 -15.082   8.019  1.00  0.00           C  
HETATM 3315  C11 HMM X   1      -2.937 -14.217   9.065  1.00  0.00           C  
HETATM 3316  C13 HMM X   1      -2.697 -12.738   9.029  1.00  0.00           C  
HETATM 3317  C8  HMM X   1      -3.132 -14.812   6.545  1.00  0.00           C  
HETATM 3318  C9  HMM X   1      -1.821 -15.179   5.809  1.00  0.00           C  
HETATM 3319  C10 HMM X   1      -1.338 -14.130   4.762  1.00  0.00           C  
HETATM 3320  O4  HMM X   1      -1.785 -12.951   4.868  1.00  0.00           O  
HETATM 3321  O2  HMM X   1      -0.503 -14.551   3.921  1.00  0.00           O  
HETATM 3322  C28 HMM X   1      -3.628 -17.547   7.883  1.00  0.00           C  
HETATM 3323  C1  HMM X   1      -3.958 -18.780   8.437  1.00  0.00           C  
HETATM 3324  N2  HMM X   1      -3.924 -19.079   9.774  1.00  0.00           N  
HETATM 3325  C33 HMM X   1      -4.381 -20.370   9.889  1.00  0.00           C  
HETATM 3326  C32 HMM X   1      -4.714 -20.909   8.578  1.00  0.00           C  
HETATM 3327  C2  HMM X   1      -4.442 -19.923   7.667  1.00  0.00           C  
HETATM 3328  C3  HMM X   1      -4.686 -19.944   6.188  1.00  0.00           C  
HETATM 3329  C4  HMM X   1      -5.787 -18.958   5.763  1.00  0.00           C  
HETATM 3330  C5  HMM X   1      -6.195 -19.030   4.264  1.00  0.00           C  
HETATM 3331  O1  HMM X   1      -5.703 -18.132   3.527  1.00  0.00           O  
HETATM 3332  O3  HMM X   1      -6.989 -19.950   3.922  1.00  0.00           O  
HETATM 3333  C34 HMM X   1      -5.248 -22.286   8.323  1.00  0.00           C  
HETATM 3334  C29 HMM X   1      -4.480 -21.076  11.079  1.00  0.00           C  
HETATM 3335  C26 HMM X   1      -4.093 -20.617  12.336  1.00  0.00           C  
HETATM 3336  C25 HMM X   1      -4.090 -21.437  13.529  1.00  0.00           C  
HETATM 3337  C22 HMM X   1      -3.547 -20.666  14.535  1.00  0.00           C  
HETATM 3338  C21 HMM X   1      -3.285 -19.353  13.946  1.00  0.00           C  
HETATM 3339  N3  HMM X   1      -3.602 -19.364  12.611  1.00  0.00           N  
HETATM 3340  C30 HMM X   1      -2.891 -18.227  14.657  1.00  0.00           C  
HETATM 3341  C23 HMM X   1      -3.289 -21.102  15.903  1.00  0.00           C  
HETATM 3342  C24 HMM X   1      -2.697 -22.242  16.296  1.00  0.00           C  
HETATM 3343  C27 HMM X   1      -4.535 -22.866  13.587  1.00  0.00           C  
HETATM 3344  C16 HMM X   1      -2.114 -13.303  14.296  1.00  0.00           C  
HETATM 3345  C17 HMM X   1      -2.670 -12.241  13.690  1.00  0.00           C  
HETATM 3346  C20 HMM X   1      -2.095 -15.775  16.387  1.00  0.00           C  
HETATM 3347  H33 HMM X   1      -0.665 -17.712  11.816  1.00  0.00           H  
HETATM 3348  H31 HMM X   1      -1.034 -19.341  11.236  1.00  0.00           H  
HETATM 3349  H32 HMM X   1      -0.890 -18.005  10.087  1.00  0.00           H  
HETATM 3350  H29 HMM X   1      -2.647 -13.443  11.641  1.00  0.00           H  
HETATM 3351  H23 HMM X   1      -3.450 -12.191   9.611  1.00  0.00           H  
HETATM 3352  H22 HMM X   1      -1.717 -12.473   9.449  1.00  0.00           H  
HETATM 3353  H24 HMM X   1      -2.730 -12.358   8.004  1.00  0.00           H  
HETATM 3354  H3  HMM X   1      -3.979 -15.338   6.091  1.00  0.00           H  
HETATM 3355  H4  HMM X   1      -3.290 -13.740   6.374  1.00  0.00           H  
HETATM 3356  H11 HMM X   1      -1.905 -16.151   5.312  1.00  0.00           H  
HETATM 3357  H12 HMM X   1      -1.004 -15.285   6.535  1.00  0.00           H  
HETATM 3358  H28 HMM X   1      -3.658 -17.452   6.801  1.00  0.00           H  
HETATM 3359  H26 HMM X   1      -3.771 -19.700   5.639  1.00  0.00           H  
HETATM 3360  H27 HMM X   1      -4.985 -20.947   5.865  1.00  0.00           H  
HETATM 3361  H6  HMM X   1      -6.690 -19.139   6.366  1.00  0.00           H  
HETATM 3362  H5  HMM X   1      -5.479 -17.930   5.992  1.00  0.00           H  
HETATM 3363  H15 HMM X   1      -4.617 -23.058   8.781  1.00  0.00           H  
HETATM 3364  H13 HMM X   1      -5.300 -22.491   7.250  1.00  0.00           H  
HETATM 3365  H14 HMM X   1      -6.258 -22.415   8.733  1.00  0.00           H  
HETATM 3366  H25 HMM X   1      -4.854 -22.092  11.020  1.00  0.00           H  
HETATM 3367  H30 HMM X   1      -2.757 -18.345  15.724  1.00  0.00           H  
HETATM 3368  H1  HMM X   1      -3.658 -20.433  16.681  1.00  0.00           H  
HETATM 3369  H7  HMM X   1      -2.352 -22.991  15.591  1.00  0.00           H  
HETATM 3370  H8  HMM X   1      -2.564 -22.465  17.350  1.00  0.00           H  
HETATM 3371  H17 HMM X   1      -4.554 -23.239  14.615  1.00  0.00           H  
HETATM 3372  H16 HMM X   1      -5.539 -22.992  13.165  1.00  0.00           H  
HETATM 3373  H18 HMM X   1      -3.864 -23.519  13.014  1.00  0.00           H  
HETATM 3374  H2  HMM X   1      -1.362 -13.108  15.060  1.00  0.00           H  
HETATM 3375  H9  HMM X   1      -3.398 -12.336  12.891  1.00  0.00           H  
HETATM 3376  H10 HMM X   1      -2.389 -11.231  13.974  1.00  0.00           H  
HETATM 3377  H20 HMM X   1      -2.981 -15.561  16.999  1.00  0.00           H  
HETATM 3378  H21 HMM X   1      -1.350 -15.006  16.623  1.00  0.00           H  
HETATM 3379  H19 HMM X   1      -1.699 -16.741  16.714  1.00  0.00           H  
TER                                                                             
CONECT 2303 3303                                                                
CONECT 3303 2303 3304 3305 3312                                                 
CONECT 3303 3324 3339                                                           
CONECT 3304 3303 3347 3348 3349                                                 
CONECT 3305 3303 3306 3309                                                      
CONECT 3306 3305 3307 3340                                                      
CONECT 3307 3306 3308 3346                                                      
CONECT 3308 3307 3309 3344                                                      
CONECT 3309 3305 3308 3310                                                      
CONECT 3310 3309 3311 3350                                                      
CONECT 3311 3310 3312 3315                                                      
CONECT 3312 3303 3311 3313                                                      
CONECT 3313 3312 3314 3322                                                      
CONECT 3314 3313 3315 3317                                                      
CONECT 3315 3311 3314 3316                                                      
CONECT 3316 3315 3351 3352 3353                                                 
CONECT 3317 3314 3318 3354 3355                                                 
CONECT 3318 3317 3319 3356 3357                                                 
CONECT 3319 3318 3320 3321                                                      
CONECT 3320 3319                                                                
CONECT 3321 3319                                                                
CONECT 3322 3313 3323 3358                                                      
CONECT 3323 3322 3324 3327                                                      
CONECT 3324 3303 3323 3325                                                      
CONECT 3325 3324 3326 3334                                                      
CONECT 3326 3325 3327 3333                                                      
CONECT 3327 3323 3326 3328                                                      
CONECT 3328 3327 3329 3359 3360                                                 
CONECT 3329 3328 3330 3361 3362                                                 
CONECT 3330 3329 3331 3332                                                      
CONECT 3331 3330                                                                
CONECT 3332 3330                                                                
CONECT 3333 3326 3363 3364 3365                                                 
CONECT 3334 3325 3335 3366                                                      
CONECT 3335 3334 3336 3339                                                      
CONECT 3336 3335 3337 3343                                                      
CONECT 3337 3336 3338 3341                                                      
CONECT 3338 3337 3339 3340                                                      
CONECT 3339 3303 3335 3338                                                      
CONECT 3340 3306 3338 3367                                                      
CONECT 3341 3337 3342 3368                                                      
CONECT 3342 3341 3369 3370                                                      
CONECT 3343 3336 3371 3372 3373                                                 
CONECT 3344 3308 3345 3374                                                      
CONECT 3345 3344 3375 3376                                                      
CONECT 3346 3307 3377 3378 3379                                                 
CONECT 3347 3304                                                                
CONECT 3348 3304                                                                
CONECT 3349 3304                                                                
CONECT 3350 3310                                                                
CONECT 3351 3316                                                                
CONECT 3352 3316                                                                
CONECT 3353 3316                                                                
CONECT 3354 3317                                                                
CONECT 3355 3317                                                                
CONECT 3356 3318                                                                
CONECT 3357 3318                                                                
CONECT 3358 3322                                                                
CONECT 3359 3328                                                                
CONECT 3360 3328                                                                
CONECT 3361 3329                                                                
CONECT 3362 3329                                                                
CONECT 3363 3333                                                                
CONECT 3364 3333                                                                
CONECT 3365 3333                                                                
CONECT 3366 3334                                                                
CONECT 3367 3340                                                                
CONECT 3368 3341                                                                
CONECT 3369 3342                                                                
CONECT 3370 3342                                                                
CONECT 3371 3343                                                                
CONECT 3372 3343                                                                
CONECT 3373 3343                                                                
CONECT 3374 3344                                                                
CONECT 3375 3345                                                                
CONECT 3376 3345                                                                
CONECT 3377 3346                                                                
CONECT 3378 3346                                                                
CONECT 3379 3346                                                                
# All scores below are weighted scores, not raw scores.
#BEGIN_POSE_ENERGIES_TABLE 
label fa_atr fa_rep fa_sol fa_intra_atr_xover4 fa_intra_rep_xover4 fa_intra_sol_xover4 lk_ball lk_ball_iso lk_ball_bridge lk_ball_bridge_uncpl fa_elec fa_intra_elec pro_close hbond_sr_bb hbond_lr_bb hbond_bb_sc hbond_sc dslf_fa13 atom_pair_constraint coordinate_constraint angle_constraint dihedral_constraint omega fa_dun_dev fa_dun_rot fa_dun_semi p_aa_pp hxl_tors ref rama_prepro res_type_constraint total
weights 1 0.55 1 1 0.55 1 0.92 -0.38 -0.33 -0.33 1 1 1.25 1 1 1 1 1.25 1 1 1 1 0.48 0.69 0.76 0.78 0.61 1 1 0.5 1 NA
pose -1254.23 134.227 834.204 -95.0304 74.6003 41.7315 505.741 -514.497 -0.83422 -5.17757 -449.921 -60.1096 0 -165.147 -17.493 -24.4601 -27.7027 0 1.33787 0 0.00694 0.13047 29.8735 21.2909 125.659 81.5712 -57.4882 58.8486 51.6384 15.0315 0 -696.196
VAL:NtermProteinFull_1 -5.25944 2.13614 2.16571 -2.62419 5.77275 2.19756 1.06446 -1.23266 -0.01512 -0.0382 -3.17942 0.90672 0 0 0 0 0 0 0 0 0 0 0.01376 0.14813 0.17324 0 0 0 2.085 0 0 4.31444
SER_2 -5.32403 1.78944 5.44948 -0.02649 0 0.06268 2.78159 -2.16041 -0 -0 -4.0429 -0.58964 0 0 0 -1.53296 0 0 0 0 0 0 0.03606 0.02798 0.28173 0 -0.28746 0.63144 -1.1772 -0.10469 0 -4.18541
LEU_3 -6.21911 0.79055 2.07175 -0.70698 0.43918 0.2697 1.68428 -1.96671 -0 -0 -0.51314 0.11977 0 0 0 0 0 0 0 0 0 0 0.01925 0.04335 0.87157 0 -0.21041 0 0.72952 0.14153 0 -2.4359
ASP_4 -4.22756 0.13705 5.15109 -0.11535 0.01447 0.35932 2.29347 -2.32647 -0 -0 -2.72154 -0.29273 0 0 0 0 -1.00325 0 0 0 0 0 0.00514 0.03471 0 1.68255 0.08023 0 -2.2837 0.37793 0 -2.83465
GLN_5 -6.54226 0.72175 6.96926 -0.25122 0.03382 0.18605 4.37012 -3.28969 -0 -0 -4.40146 -0.42165 0 0 0 -1.53296 -0.85344 0 0 0 0 0 0.22215 0.05725 0 2.71568 0.06113 0 -1.0644 0.3293 0 -2.69058
ALA_6 -6.57844 0.48704 3.04709 -0.02319 0 0 2.56945 -2.67833 -0 -0 -1.91911 -0.37525 0 0 0 0 0 0 0 0 0 0 0.14731 0 0 0 -0.34947 0 2.3386 0.0606 0 -3.27369
ILE_7 -8.95298 1.27136 3.74096 -0.50743 0.55054 0.09911 2.90017 -3.03459 -0 -0 -2.26872 0.08818 0 0 0 0 0 0 0 0 0 0 -0.06702 0.0742 0.53759 0 -0.47316 0 1.0317 0.06556 0 -4.94454
LEU_8 -6.56536 0.49596 4.26523 -0.69926 0.47561 0.2582 2.76677 -2.55896 -0 -0 -2.54931 0.14555 0 0 0 0 0 0 0 0 0 0 -0.0369 0.00762 0.94678 0 -0.23867 0 0.72952 0.32175 0 -2.23549
ILE_9 -8.44964 1.40278 2.90701 -0.51331 0.58139 0.10194 2.59419 -2.72094 -0 -0 -2.02349 0.0997 0 0 0 0 0 0 0 0 0 0 0.00203 0.08305 0.59794 0 -0.37872 0 1.0317 0.3394 0 -4.34498
LEU_10 -7.87252 0.83589 2.29276 -0.49588 0.34815 0.11983 2.09262 -2.47754 -0 -0 -1.62258 0.22573 0 0 0 0 0 0 0 0 0 0 0.38354 0.18186 0.37541 0 -0.27637 0 0.72952 0.19156 0 -4.96801
VAL_11 -7.39272 0.39145 3.20519 -0.31308 0.27437 0.0717 2.70803 -2.58267 -0 -0 -2.26768 -0.13781 0 0 0 0 0 0 0 0 0 0 0.07557 0.00043 0.06751 0 -0.29433 0 2.085 0.11817 0 -3.99086
VAL_12 -8.22067 0.91184 3.5807 -0.31814 0.34852 0.073 3.14851 -2.87621 -0 -0 -2.77556 -0.05843 0 0 0 0 0 0 0 0 0 0 0.3352 0.20099 0.07508 0 -0.24683 0 2.085 0.32044 0 -3.41656
ALA_13 -5.9918 0.23641 3.79509 -0.0225 0 0 2.84683 -2.89814 -0 -0 -2.70675 -0.35165 0 0 0 0 0 0 0 0 0 0 0.11916 0 0 0 -0.27051 0 2.3386 0.11811 0 -2.78715
ALA_14 -3.53559 0.13367 2.88071 -0.02255 0 0 1.5899 -1.83103 -0 -0 -0.73379 -0.37106 0 0 0 0 0 0 0 0 0 0 0.10266 0 0 0 -0.2249 0 2.3386 -0.1427 0 0.18392
LYS_15 -6.91081 0.43133 7.59095 -0.52593 0.51888 0.23072 3.40551 -3.27626 -0.03692 -0.10438 -4.1684 0.3991 0 0 0 0 -1.4143 0 0 0 0 0 0.27552 0.12457 3.14939 0 -0.0681 0 -1.6738 -0.2008 0 -2.25371
LEU_16 -7.11544 0.92248 1.80493 -0.50321 0.33027 0.12329 1.55809 -2.0335 -0 -0 -0.71235 0.21284 0 0 0 0 0 0 0 0 0 0 -0.01658 0.14074 0.30853 0 -0.31074 0 0.72952 -0.19319 0 -4.75432
GLY_17 -1.658 0.07705 2.22685 -6e-05 0 0 1.07531 -1.10564 -0 -0 -0.83777 -0.38798 0 0 0 0 0 0 0 0 0 0 -0.07293 0 0 0 -1.4512 0 1.2108 0.11515 0 -0.80841
THR_18 -4.52788 0.6137 2.48982 -0.19415 0.14703 0.06561 1.48526 -1.68721 -0 -0 -1.23739 -0.84023 0 0 0 -0.20856 0 0 0 0 0 0 0.05498 0.04391 0.66325 0 -0.7334 2.30013 -1.425 0.81963 0 -2.17049
THR_19 -4.03129 0.4046 4.32565 -0.11323 0.06283 0.07656 2.47491 -2.11345 -3e-05 -0.00053 -2.4239 -0.59155 0 0 0 -0.60959 0 0 0 0 0 0 -0.01807 0.02467 0.03666 0 -0.43192 2.28952 -1.425 0.42978 0 -1.63336
VAL_20 -5.74719 1.28173 2.00768 -0.36829 0.31002 0.08941 1.48222 -1.98073 -0 -0 -0.67891 0.07575 0 0 0 0 0 0 0 0 0 0 0.05658 0.03585 0.83112 0 0.08917 0 2.085 -0.23933 0 -0.66992
GLU_21 -5.16485 0.73235 6.34789 -0.4637 0.19998 1.44204 2.1876 -2.81716 -0.02585 -0.13602 -2.93623 -2.81582 0 0 0 0 0 0 0 0 0 0 -0.05055 0.00258 0 4.03489 -0.29941 0 -2.5358 -0.27593 0 -2.57398
GLU_22 -6.80225 0.55732 7.79312 -0.64826 0.17134 1.19983 3.63378 -3.2199 -0.02586 -0.13619 -3.06844 -0.63538 0 0 0 -0.40103 -0.87625 0 0 0 0 0 0.07651 0.01271 0 3.36009 -0.23789 0 -2.5358 -0.40226 0 -2.18479
ALA_23 -5.8244 0.20903 2.63592 -0.0222 0 0 2.3421 -2.51012 -3e-05 -0.00053 -1.66444 -0.3809 0 0 0 0 0 0 0 0 0 0 0.05468 0 0 0 -0.34315 0 2.3386 -0.2772 0 -3.44265
VAL_24 -6.27361 0.40003 3.5056 -0.30944 0.26345 0.07049 2.78317 -2.61985 -0 -0 -1.87663 -0.10871 0 0 0 0 0 0 0 0 0 0 -0.06248 0.00068 0.23215 0 -0.31622 0 2.085 -0.08119 0 -2.30756
LYS_25 -5.37928 0.37949 5.67482 -0.30426 0.02616 0.13487 2.58846 -2.6244 -1e-05 -0.00017 -2.27145 -0.02432 0 0 0 0 0 0 0 0 0 0 0.01509 0.09393 1.71603 0 -0.00544 0 -1.6738 -0.06743 0 -1.72173
ARG_26 -7.9424 0.70815 6.8313 -0.43784 0.05987 0.21768 3.51847 -3.25534 -0 -0 -3.41659 0.38404 0 0 0 0 -0.87625 0 0 0 0 0 0.36926 0.38718 2.05906 0 -0.0803 0 -1.281 -0.144 0 -2.8987
ALA_27 -6.45314 0.50929 3.19976 -0.02268 0 0 2.86991 -2.76929 -0 -0 -2.15562 -0.37287 0 0 0 0 0 0 0 0 0 0 0.48351 0 0 0 -0.3216 0 2.3386 -0.17162 0 -2.86575
LEU_28 -5.89067 0.53584 4.48841 -0.50076 0.29108 0.12669 2.54257 -2.52146 -0 -0 -2.78209 0.22127 0 0 0 0 0 0 0 0 0 0 0.76428 0.48569 0.29359 0 -0.29306 0 0.72952 -0.14593 0 -1.65506
TRP_29 -7.28251 0.62497 4.96544 -1.28519 0.09981 0.47827 2.57602 -2.62621 -0 -0 -2.07217 -0.25357 0 0 0 0 0 0 0 0 0 0 0.00575 0.11395 0 1.6593 -0.2966 0 3.035 0.14898 0 -0.10876
LEU_30 -10.0198 1.38273 2.91535 -0.48469 0.40885 0.11512 2.90692 -2.96991 -0.00825 -0.05378 -2.37093 0.20657 0 0 0 0 0 0 0 0 0 0 0.00117 0.77311 0.57868 0 -0.23004 0 0.72952 0.31023 0 -5.80919
LYS_31 -6.89409 0.88251 6.43127 -0.49096 0.11528 0.32678 3.35467 -3.08926 -0 -0 -2.61858 0.30199 0 0 0 0 0 0 0 0 0 0 0.12789 0.37375 2.02488 0 0.03863 0 -1.6738 0.77057 0 -0.01847
THR_32 -3.27389 0.11002 4.11876 -0.20307 0.13928 0.07411 1.63188 -1.83519 -0 -0 -1.59295 -0.11375 0 0 0 0 0 0 0 0 0 0 0.079 0.00968 0.08127 0 -0.02555 2.28826 -1.425 0.94726 0 1.0101
LYS_33 -4.45746 0.25195 3.44566 -0.53755 0.27438 0.33594 1.42028 -1.64027 -0 -0 -0.69871 0.13035 0 0 0 0 0 0 0 0 0 0 -0.02373 0.08753 2.02074 0 -0.12392 0 -1.6738 0.16151 0 -1.02709
LEU_34 -5.88457 1.05922 0.73429 -0.52518 0.54279 0.13195 1.3732 -1.51429 -0 -0 -1.04844 -0.00541 0 0 0 0 0 0 0 0 0 0 0.06286 0.09375 2.55004 0 -0.25702 0 0.72952 -0.19995 0 -2.15725
GLY_35 -1.6764 0.09492 1.97535 -5e-05 0 0 0.94627 -1.05531 -0.00407 -0.04723 -0.54316 -0.3856 0 0 0 0 0 0 0 0 0 0 0.08253 0 0 0 -1.27064 0 1.2108 0.01146 0 -0.66113
VAL_36 -5.80031 0.89384 2.19267 -0.30767 0.21601 0.06248 1.37318 -1.85688 -0.00564 -0.04395 -1.00462 -0.23765 0 0 0 0 0 0 0 0 0 0 -0.02085 0.00433 0.07823 0 -0.49589 0 2.085 -0.01145 0 -2.87919
SER_37 -4.31635 0.17112 4.7228 -0.0271 0 0.06346 2.85383 -2.21743 -0 -0 -2.50947 -0.47309 0 0 0 -1.7649 0 0 0 0 0 0 -0.01877 0.02985 0.14628 0 -0.46205 0.63112 -1.1772 -0.26233 0 -4.61024
LEU_38 -5.783 0.81074 2.70775 -0.49987 0.59078 0.11916 1.86117 -2.02117 -0 -0 -0.71671 0.23116 0 0 0 0 0 0 0 0 0 0 0.27058 0.06628 0.33203 0 -0.28646 0 0.72952 -0.21773 0 -1.80575
ASP_39 -4.4666 0.39174 5.05536 -0.11571 0.01682 0.35727 2.43684 -2.3331 -0 -0 -2.35777 -0.29679 0 0 0 0 -0.85344 0 0 0 0 0 0.85398 0.00906 0 1.9473 0.18398 0 -2.2837 0.06901 0 -1.38576
GLN_40 -6.32279 0.38961 6.23536 -0.25258 0.01919 0.18566 3.41018 -2.91251 -0.00146 -0.0374 -3.24338 -0.3676 0 0 0 -1.7649 -0.72271 0 0 0 0 0 0.66212 0.02234 0 3.15513 -0.12136 0 -1.0644 0.11098 0 -2.62052
ALA_41 -6.8281 1.02167 3.38773 -0.02298 0 0 3.05057 -2.86571 -0 -0 -1.9907 -0.36185 0 0 0 0 0 0 0 0 0 0 0.1307 0 0 0 -0.18973 0 2.3386 -0.15643 0 -2.48624
LEU_42 -9.27057 1.42003 3.76426 -0.49444 0.45268 0.11848 3.0193 -2.95289 -0 -0 -2.50216 0.20457 0 0 0 0 0 0 0 0 0 0 0.66295 0.18253 0.29359 0 -0.30792 0 0.72952 -0.23554 0 -4.91561
ARG_43 -7.5297 0.3306 7.36263 -1.29171 0.66701 0.84831 3.39297 -3.56665 -0 -0 -3.29783 0.26195 0 0 0 0 -1.01712 0 0 0 0 0 0.70093 0.38314 3.35818 0 -0.1265 0 -1.281 -0.14945 0 -0.95425
ILE_44 -8.94877 1.4202 2.28368 -0.51157 0.56996 0.10096 2.95133 -2.76949 -0 -0 -1.87845 0.09843 0 0 0 0 0 0 0 0 0 0 -0.04274 0.13092 0.54774 0 -0.43321 0 1.0317 0.12703 0 -5.32226
LEU_45 -9.60161 1.52693 2.76979 -0.50863 0.55262 0.1244 3.16818 -2.99221 -0 -0 -1.87468 0.27156 0 0 0 0 0 0 0 0 0 0 0.47882 0.10479 0.30006 0 -0.28453 0 0.72952 0.21039 0 -5.02463
SER_46 -5.82457 0.27947 6.52158 -0.03331 0.00112 0.06394 3.42196 -3.13445 -0 -0 -3.81786 -0.38932 0 0 0 0 -0.78648 0 0 0 0 0 0.17693 0.00979 0.55337 0 0.37844 1.76331 -1.1772 0.63937 0 -1.35391
ALA_47 -5.80356 0.47517 4.73609 -0.02294 0 0 3.43642 -2.99633 -0.00074 -0.01746 -2.02158 -0.37276 0 0 0 0 0 0 0 0 0 0 0.16702 0 0 0 -0.22143 0 2.3386 0.55337 0 0.24987
ALA_48 -5.62737 0.2203 4.43548 -0.02178 0 0 3.60425 -3.06263 -0 -0 -3.00277 -0.35085 0 0 0 0 0 0 0 0 0 0 0.70381 0 0 0 -0.29834 0 2.3386 -0.16957 0 -1.23086
ALA_49 -4.34367 0.41468 2.71451 -0.02304 0 0 1.60986 -2.0807 -0 -0 -0.93288 -0.33116 0 0 0 0 0 0 0 0 0 0 0.02306 0 0 0 -0.2059 0 2.3386 -0.17677 0 -0.99343
ASN_50 -6.65538 0.62113 6.92416 -0.18002 0.03279 0.26826 3.41725 -3.32245 -0.01432 -0.20932 -3.24661 -0.34689 0 0 0 -0.97223 -0.80635 0 0 0 0 0 0.15411 0.00078 0 1.56854 0.15279 0 -0.87355 -0.08516 0 -3.57246
THR_51 -5.51847 0.86992 3.88546 -0.11916 0.04544 0.05932 2.27203 -2.48552 -0 -0 -1.25729 -1.24414 0 0 0 0 -0.31552 0 0 0 0 0 -0.03246 0.08073 0.20631 0 -0.25391 2.80782 -1.425 -0.14423 0 -2.56868
GLY_52 -1.86501 0.11747 2.42723 -5e-05 0 0 1.27565 -1.24227 -0 -0 -0.76231 -0.39859 0 0 0 0 0 0 0 0 0 0 0.09789 0 0 0 -1.16911 0 1.2108 -0.41369 0 -0.72197
THR_53 -4.75055 0.31643 4.47651 -0.1059 0.05915 0.06872 1.82337 -2.18059 -0.00249 -0.02497 -2.19593 -0.50407 0 0 0 0 -0.31552 0 0 0 0 0 0.02804 0.00664 0.14106 0 -0.70353 2.29234 -1.425 -0.29126 0 -3.28753
THR_54 -3.68025 0.13396 4.23627 -0.11109 0.06641 0.07186 2.36054 -2.01362 -0.02946 -0.2113 -2.2169 -0.58791 0 0 0 -0.53965 0 0 0 0 0 0 -0.02277 0.00549 0.05604 0 -0.48084 2.30526 -1.425 -0.14905 0 -2.23201
VAL_55 -5.29676 1.2941 1.15785 -0.26977 0.21519 0.04356 1.2669 -1.48977 -0 -0 -0.08119 0.52063 0 0 0 0 0 0 0 0 0 0 -0.04126 0.0499 0.80814 0 0.04298 0 2.085 -0.15847 0 0.14704
GLU_56 -4.60991 0.67546 5.17299 -0.32493 0.05896 0.37122 2.01522 -2.23734 -0 -0 -2.05005 -0.54107 0 0 0 0 0 0 0 0 0 0 -0.02619 0.00067 0 3.35941 -0.12236 0 -2.5358 -0.02221 0 -0.81593
GLU_57 -6.27048 0.30737 7.49205 -0.33524 0.06521 0.39727 3.30791 -3.09015 -0.02639 -0.17443 -3.35943 -0.59492 0 0 0 -0.53965 -0.98309 0 0 0 0 0 0.00859 0.01036 0 3.56156 -0.21575 0 -2.5358 -0.13821 0 -3.11324
ALA_58 -5.13194 0.12311 3.47973 -0.02183 0 0 2.39609 -2.50746 -0.00481 -0.04436 -1.83082 -0.3667 0 0 0 0 0 0 0 0 0 0 -0.05588 0 0 0 -0.30249 0 2.3386 -0.25141 0 -2.18019
VAL_59 -7.16346 1.28661 3.22622 -0.30719 0.23934 0.06965 2.89484 -2.67287 -0 -0 -1.73564 -0.13108 0 0 0 0 0 0 0 0 0 0 -0.00012 0.0319 0.14123 0 -0.40051 0 2.085 0.01728 0 -2.4188
LYS_60 -5.64612 0.321 6.61829 -0.29896 0.02437 0.12381 2.81824 -2.8399 -0 -0 -3.00529 -0.01523 0 0 0 0 0 0 0 0 0 0 0.08664 0.14988 1.7461 0 0.02408 0 -1.6738 0.14517 0 -1.42171
ARG_61 -6.44793 0.43558 6.25452 -0.63401 0.17204 0.35852 3.16618 -2.92475 -0 -0 -3.72178 0.2815 0 0 0 0 -0.98309 0 0 0 0 0 -0.02245 0.03736 2.51903 0 -0.07423 0 -1.281 0.00177 0 -2.86273
ALA_62 -6.75107 1.14633 3.38401 -0.02232 0 0 3.21048 -2.90119 -0 -0 -2.62944 -0.35695 0 0 0 0 0 0 0 0 0 0 -0.0502 0 0 0 -0.25738 0 2.3386 -0.19385 0 -3.08297
LEU_63 -5.97021 0.49252 4.6828 -0.50266 0.49305 0.11935 2.58811 -2.5657 -0 -0 -2.76508 0.24503 0 0 0 0 0 0 0 0 0 0 0.15337 0.05138 0.41027 0 -0.26375 0 0.72952 -0.16449 0 -2.26651
LYS_64 -4.34219 0.1768 5.1815 -0.30108 0.02709 0.13082 2.21055 -2.28108 -0 -0 -1.66151 0.00102 0 0 0 0 0 0 0 0 0 0 0.07888 0.02093 1.84244 0 0.04681 0 -1.6738 0.13299 0 -0.40981
LEU_65 -8.1847 0.84683 2.67646 -0.71606 0.56019 0.29121 2.34439 -2.4945 -0 -0 -2.152 0.13337 0 0 0 0 0 0 0 0 0 0 0.35942 0.02255 0.97561 0 -0.26341 0 0.72952 0.13258 0 -4.73855
LYS_66 -8.23466 0.96658 7.45664 -0.50035 0.12742 0.39029 3.56976 -3.58715 -0.00167 -0.00357 -3.54906 0.19562 0 0 0 0 0 0 0 0 0 0 -0.01284 0.36661 2.1425 0 0.02382 0 -1.6738 0.36256 0 -1.96131
THR_67 -3.02828 0.08853 3.9611 -0.20446 0.15924 0.07463 1.55475 -1.81415 -0 -0 -1.39627 -0.09976 0 0 0 0 0 0 0 0 0 0 -0.02836 0.00434 0.08522 0 -0.02399 2.28728 -1.425 0.66593 0 0.86077
LYS_68 -3.22806 0.12389 3.34787 -0.30459 0.02644 0.13835 1.24627 -1.54351 -0 -0 -0.32744 -0.00219 0 0 0 0 0 0 0 0 0 0 0.00849 0.02936 1.74105 0 -0.02137 0 -1.6738 0.14813 0 -0.29111
LEU_69 -5.75254 0.91083 1.18509 -0.51886 0.46599 0.1342 1.0211 -1.49622 -0 -0 -0.6197 0.20763 0 0 0 0 0 0 0 0 0 0 0.00804 0.01798 0.2553 0 -0.26603 0 0.72952 -0.27556 0 -3.99323
GLY_70 -1.88877 0.08846 2.22817 -5e-05 0 0 1.12597 -1.18617 -0 -0 -0.68232 -0.38866 0 0 0 0 0 0 0 0 0 0 0.24924 0 0 0 -1.20402 0 1.2108 0.05789 0 -0.38946
VAL_71 -5.60319 1.23127 1.77584 -0.29736 0.2064 0.05365 1.46629 -1.75392 -0.00167 -0.00357 -1.27456 0.02763 0 0 0 0 0 0 0 0 0 0 0.18158 0.00076 0.00198 0 -0.22115 0 2.085 0.89977 0 -1.22526
SER_72 -4.19607 0.30917 4.08052 -0.02755 0 0.06446 2.3908 -2.09341 -0 -0 -1.75076 -0.47971 0 0 0 -0.43346 0 0 0 0 0 0 -0.0282 0.01178 0.15922 0 -0.44373 0.6 -1.1772 0.48672 0 -2.52743
LEU_73 -6.79451 0.58608 2.91871 -0.68119 0.56914 0.24683 1.74413 -2.19641 -0 -0 -0.94529 0.13361 0 0 0 0 0 0 0 0 0 0 0.01801 0.27186 1.06804 0 -0.28044 0 0.72952 -0.24161 0 -2.85352
GLU_74 -5.78151 0.30368 6.70089 -0.46059 0.21784 1.43649 2.51928 -2.94286 -0.0294 -0.16057 -2.8758 -2.8987 0 0 0 0 -0.72271 0 0 0 0 0 0.03024 0.00767 0 4.00218 -0.25462 0 -2.5358 -0.17301 0 -3.61729
ALA_75 -5.79638 0.36625 3.8678 -0.02056 0 0 2.43541 -2.69771 -0.0294 -0.16057 -1.05362 -0.33019 0 0 0 -0.43346 0 0 0 0 0 0 0.00741 0 0 0 0.06029 0 2.3386 0.16643 0 -1.27971
ALA_76 -6.76442 0.49546 3.10026 -0.02121 0 0 2.81018 -2.7609 -0 -0 -1.96175 -0.37363 0 0 0 0 0 0 0 0 0 0 -0.02545 0 0 0 -0.20172 0 2.3386 0.32907 0 -3.03551
LEU_77 -8.84608 1.40487 3.73724 -0.47877 0.24045 0.11201 2.68512 -3.04768 -0.01043 -0.12141 -1.86923 0.20607 0 0 0 0 0 0 0 0 0 0 -0.01595 0.67131 0.56017 0 -0.23166 0 0.72952 0.14083 0 -4.1336
ALA_78 -5.57634 0.46675 3.8916 -0.0228 0 0 2.78917 -2.78468 -0 -0 -2.02697 -0.39638 0 0 0 0 0 0 0 0 0 0 -0.06732 0 0 0 -0.33943 0 2.3386 -0.05183 0 -1.77963
ILE_79 -8.81911 1.25327 2.60669 -0.50803 0.56525 0.0991 2.90145 -2.86093 -0 -0 -2.05804 0.05741 0 0 0 0 0 0 0 0 0 0 -0.05396 0.03705 0.66966 0 -0.47157 0 1.0317 -0.08413 0 -5.63418
LEU_80 -7.81801 0.89626 2.91118 -0.49711 0.39936 0.11797 2.08739 -2.64398 -0 -0 -1.83628 0.23464 0 0 0 0 0 0 0 0 0 0 0.13844 0.10163 0.41224 0 -0.25602 0 0.72952 0.17186 0 -4.8509
SER_81 -6.73522 0.54853 6.46766 -0.02671 0 0.03933 3.72318 -3.35071 -0.01511 -0.13368 -3.7847 -1.10631 0 0 0 0 -0.71959 0 0 0 0 0 0.35402 0.06075 0.88781 0 0.29887 0.69601 -1.1772 0.09943 0 -3.87364
ALA_82 -6.29578 0.59028 3.64435 -0.02195 0 0 2.96326 -2.82729 -0 -0 -2.63492 -0.35775 0 0 0 0 0 0 0 0 0 0 0.04929 0 0 0 -0.14932 0 2.3386 0.10759 0 -2.59363
ALA_83 -6.14304 0.44993 3.75764 -0.02066 0 0 2.95463 -2.99269 -0 -0 -3.06166 -0.33928 0 0 0 0 0 0 0 0 0 0 0.00205 0 0 0 -0.0722 0 2.3386 0.27067 0 -2.856
ALA_84 -3.6084 0.39012 2.59398 -0.02278 0 0 1.43852 -1.84658 -0 -0 -0.5718 -0.36078 0 0 0 0 0 0 0 0 0 0 0.09683 0 0 0 -0.17231 0 2.3386 0.13413 0 0.40953
GLN_85 -5.19423 0.53059 4.16651 -0.63512 0.06577 0.66141 1.91766 -2.18198 -0.01511 -0.13368 -1.55607 -0.37734 0 0 0 -0.97223 0 0 0 0 0 0 0.62733 0.11125 0 2.81688 -0.16669 0 -1.0644 -0.18745 0 -1.58688
LEU_86 -6.44173 1.05155 1.87646 -0.49324 0.44512 0.11864 1.43502 -1.93187 -0 -0 -0.68644 0.19929 0 0 0 0 0 0 0 0 0 0 -0.01364 0.29458 0.31622 0 -0.29595 0 0.72952 -0.16998 0 -3.56644
GLY_87 -1.66674 0.11854 2.15436 -6e-05 0 0 0.9793 -1.07937 -0 -0 -0.53516 -0.3869 0 0 0 0 0 0 0 0 0 0 -0.01401 0 0 0 -1.50095 0 1.2108 0.33221 0 -0.38798
THR_88 -4.58456 0.58998 2.63031 -0.19202 0.1425 0.06604 1.66544 -1.75556 -0 -0 -1.48871 -0.88524 0 0 0 -0.13632 0 0 0 0 0 0 -0.01297 0.02906 0.56591 0 -0.69104 2.29817 -1.425 1.11531 0 -2.06871
THR_89 -4.03864 0.42072 4.24016 -0.11201 0.062 0.07456 2.38597 -2.10921 -0 -0 -2.29933 -0.6299 0 0 0 -0.63453 0 0 0 0 0 0 -0.01947 0.02003 0.03679 0 -0.44234 2.29823 -1.425 0.54422 0 -1.62773
VAL_90 -5.34826 0.71099 2.11964 -0.30504 0.23445 0.06897 1.82943 -1.9647 -0 -0 -1.10837 -0.08948 0 0 0 0 0 0 0 0 0 0 -0.06755 0.01041 0.22334 0 -0.25154 0 2.085 -0.1685 0 -2.02121
GLU_91 -4.43137 0.40441 5.17269 -0.46313 0.23822 1.45068 1.96532 -2.31747 -0.02424 -0.15067 -2.06895 -2.93687 0 0 0 0 0 0 0 0 0 0 0.20417 0.01231 0 4.00999 -0.25796 0 -2.5358 -0.16469 0 -1.89337
GLU_92 -6.36833 0.30286 7.27572 -0.67459 0.23164 1.26702 3.2503 -3.01712 -0.03917 -0.2513 -3.15134 -0.58848 0 0 0 -0.49821 -0.89212 0 0 0 0 0 0.34788 0.01389 0 3.51649 -0.30011 0 -2.5358 -0.41947 0 -2.53022
ALA_93 -5.93939 0.33273 2.70838 -0.02185 0 0 2.63345 -2.60807 -0 -0 -2.08195 -0.3788 0 0 0 0 0 0 0 0 0 0 0.02002 0 0 0 -0.27736 0 2.3386 -0.3717 0 -3.64594
VAL_94 -7.3261 1.15849 3.35602 -0.29868 0.20997 0.06424 3.03458 -2.8101 -0 -0 -2.39196 0.01999 0 0 0 0 0 0 0 0 0 0 -0.05268 0.20109 0.03103 0 -0.38861 0 2.085 0.12161 0 -2.98613
LYS_95 -5.42645 0.40277 5.72399 -0.31183 0.02885 0.1442 2.33095 -2.59993 -0.01493 -0.10064 -2.00173 0.00471 0 0 0 0 0 0 0 0 0 0 0.06764 0.14234 1.71875 0 0.00468 0 -1.6738 0.27085 0 -1.28958
ARG_96 -7.67409 0.46185 6.43934 -0.44814 0.07727 0.23131 3.20616 -3.12083 -0 -0 -2.97905 0.39385 0 0 0 0 -0.89212 0 0 0 0 0 0.02093 0.55277 2.04136 0 -0.10253 0 -1.281 -0.06262 0 -3.13554
ALA_97 -6.10336 0.4721 3.41086 -0.02171 0 0 3.09521 -2.74388 -0 -0 -2.63517 -0.38586 0 0 0 0 0 0 0 0 0 0 0.12359 0 0 0 -0.2146 0 2.3386 -0.16765 0 -2.83187
LEU_98 -5.75391 0.48173 4.47102 -0.50093 0.28391 0.12794 2.46492 -2.49866 -0 -0 -1.7778 0.21866 0 0 0 0 0 0 0 0 0 0 0.53322 0.57994 0.39767 0 -0.2658 0 0.72952 -0.07176 0 -0.58035
LYS_99 -3.98933 0.18254 4.81977 -0.30743 0.02823 0.13926 2.2731 -2.18028 -0 -0 -1.67449 -0.00828 0 0 0 0 0 0 0 0 0 0 0.11172 0.01438 1.70542 0 -0.00985 0 -1.6738 -0.05213 0 -0.62118
LEU_100 -8.25252 0.80685 3.55173 -0.49866 0.5086 0.11671 3.03339 -2.86381 -0.01401 -0.06962 -2.25472 0.23707 0 0 0 0 0 0 0 0 0 0 -0.00346 0.04702 0.39395 0 -0.26885 0 0.72952 -0.09894 0 -4.89976
LYS_101 -6.62801 0.66554 5.91877 -0.46332 0.0898 0.28773 3.59725 -3.02426 -0 -0 -3.04762 0.30357 0 0 0 0 0 0 0 0 0 0 0.14047 0.13252 2.03801 0 0.08489 0 -1.6738 0.60036 0 -0.9781
THR_102 -2.83939 0.08582 3.45455 -0.12052 0.06305 0.05892 1.28197 -1.69326 -0 -0 -0.23277 -0.92468 0 0 0 0 0 0 0 0 0 0 0.35257 0.03009 0.26393 0 -0.07467 2.31591 -1.425 0.51845 0 1.11497
LYS_103 -3.50365 0.17471 3.39031 -0.43157 0.07519 0.24322 1.3304 -1.57101 -0 -0 -0.12201 -0.08953 0 0 0 0 0 0 0 0 0 0 0.01045 0.01906 2.28651 0 -0.08037 0 -1.6738 -0.03404 0 0.02389
LEU_104 -5.70949 0.51863 1.16233 -0.5189 0.42946 0.13896 1.28473 -1.42928 -0 -0 -1.03741 0.16512 0 0 0 0 0 0 0 0 0 0 0.17276 0.116 0.2292 0 -0.20786 0 0.72952 0.01055 0 -3.94571
GLY_105 -1.78414 0.08673 2.09229 -5e-05 0 0 1.15757 -1.1246 -0 -0 -0.48745 -0.36743 0 0 0 0 0 0 0 0 0 0 0.28106 0 0 0 -1.21748 0 1.2108 0.11617 0 -0.03653
VAL_106 -5.60656 0.57351 1.93194 -0.3127 0.23332 0.0649 1.46059 -1.8025 -0.01401 -0.06962 -0.60106 -0.22024 0 0 0 0 0 0 0 0 0 0 -0.00658 0.0207 0.11726 0 -0.45474 0 2.085 0.08598 0 -2.5148
ASP_107 -4.24901 0.15886 5.90354 -0.251 0.1142 0.96528 2.75041 -2.62318 -0.0284 -0.16258 -5.12324 -0.43083 0 0 0 -0.53048 -0.55044 0 0 0 0 0 0.74173 0.2925 0 1.60946 -0.45736 0 -2.2837 -0.07169 0 -4.22592
LEU_108 -5.79779 0.56716 1.57721 -0.74842 1.35611 0.1942 1.34121 -1.72975 -0 -0 -0.61783 0.32501 0 0 0 0 0 0 0 0 0 0 0.00043 0.01963 2.64654 0 -0.29514 0 0.72952 -0.08681 0 -0.51871
GLU_109 -7.2023 0.28638 6.91885 -0.32047 0.05341 0.38163 2.76093 -3.38355 -0 -0 -3.04304 -0.62014 0 0 0 0 -1.01712 0 0 0 0 0 0.29575 0.3867 0 3.50523 -0.15577 0 -2.5358 -0.13287 0 -3.82219
THR_110 -6.77964 0.61794 5.18853 -0.21022 0.20995 0.07753 3.0416 -2.83043 -0 -0 -3.92444 -0.07047 0 0 0 -0.53048 -0.55044 0 0 0 0 0 0.39416 0.14499 0.23949 0 0.037 2.29404 -1.425 0.12362 0 -3.9523
ALA_111 -6.08972 0.76073 2.77507 -0.02171 0 0 2.66344 -2.59649 -0.0284 -0.16258 -1.73545 -0.38124 0 0 0 0 0 0 0 0 0 0 0.39138 0 0 0 -0.18902 0 2.3386 0.18638 0 -2.08902
ALA_112 -6.09628 0.55557 3.40435 -0.02348 0 0 2.74839 -2.78091 -0 -0 -2.65568 -0.38405 0 0 0 0 0 0 0 0 0 0 0.47344 0 0 0 -0.25965 0 2.3386 -0.15463 0 -2.83433
LEU_113 -9.5111 1.76319 3.78894 -0.71647 0.54468 0.28101 3.37682 -3.06159 -0 -0 -3.4573 0.16857 0 0 0 0 0 0 0 0 0 0 0.36505 0.01153 0.96904 0 -0.2365 0 0.72952 -0.06217 0 -5.04678
ALA_114 -5.51832 0.40868 3.17776 -0.02186 0 0 2.29904 -2.5089 -0 -0 -1.62307 -0.35713 0 0 0 0 0 0 0 0 0 0 -0.00807 0 0 0 -0.25788 0 2.3386 0.01689 0 -2.05426
LEU_115 -9.07522 1.31759 2.50112 -0.50526 0.52728 0.1171 2.75353 -2.75261 -0 -0 -1.21669 0.25911 0 0 0 0 0 0 0 0 0 0 0.00684 0.00609 0.50429 0 -0.24158 0 0.72952 -0.04249 0 -5.11139
LEU_116 -7.62141 0.26569 4.77714 -0.6732 0.46138 0.27534 2.54349 -3.01702 -0 -0 -2.34138 -0.07756 0 0 0 0 0 0 0 0 0 0 0.13275 0.6195 1.86784 0 -0.25905 0 0.72952 0.09809 0 -2.21889
THR_117 -8.31041 1.17232 5.46778 -0.20472 0.15422 0.07388 3.9835 -3.30182 -0.00012 -0.00372 -4.02928 -0.03871 0 0 0 0 0 0 0 0 0 0 0.14577 0.01408 0.06665 0 0.03156 2.29193 -1.425 0.42102 0 -3.49108
ALA_118 -5.82093 0.42017 3.96565 -0.02137 0 0 2.87295 -2.92606 -0 -0 -2.54228 -0.36649 0 0 0 0 0 0 0 0 0 0 0.04591 0 0 0 -0.29337 0 2.3386 0.42881 0 -1.89839
ALA_119 -3.67465 0.42566 2.51934 -0.02197 0 0 1.39944 -1.84288 -0 -0 -0.67996 -0.34123 0 0 0 0 0 0 0 0 0 0 0.04511 0 0 0 -0.15571 0 2.3386 0.02374 0 0.03548
LYS_120 -5.54469 0.70662 5.97736 -0.54729 0.23438 0.29981 2.95006 -2.79099 -0.03692 -0.10438 -4.11615 -0.08834 0 0 0 0 -0.10829 0 0 0 0 0 -0.00218 0.34417 3.53652 0 -0.14384 0 -1.6738 -0.04807 0 -1.15604
LEU_121 -6.79004 1.09102 2.04058 -0.75812 0.97349 0.20738 1.49826 -2.00848 -0 -0 -1.15436 0.37762 0 0 0 0 0 0 0 0 0 0 0.02151 0.18015 2.7143 0 -0.28929 0 0.72952 -0.16868 0 -1.33514
GLY_122 -1.6412 0.04901 2.18465 -6e-05 0 0 1.04062 -1.11652 -0 -0 -0.92624 -0.40046 0 0 0 0 0 0 0 0 0 0 -0.05816 0 0 0 -1.41301 0 1.2108 -0.04755 0 -1.11811
THR_123 -4.55949 0.32102 4.02759 -0.10621 0.06989 0.06891 1.81098 -2.0279 -0.00012 -0.00372 -2.09265 -0.45592 0 0 0 0 0 0 0 0 0 0 0.0601 0.00565 0.1812 0 -0.76012 2.28601 -1.425 0.10384 0 -2.49591
THR_124 -4.84311 0.22247 6.1038 -0.11337 0.07251 0.07497 3.37129 -2.73076 -1e-05 -7e-05 -3.53357 -0.57548 0 0 0 -1.69363 0 0 0 0 0 0 -0.01674 0.14981 0.05294 0 -0.45633 2.32696 -1.425 -0.10549 0 -3.11882
VAL_125 -5.62152 0.7428 2.18625 -0.30404 0.2143 0.06817 1.74154 -2.00608 -0 -0 -0.97602 -0.06396 0 0 0 0 0 0 0 0 0 0 -0.0689 0.00157 0.0916 0 -0.30912 0 2.085 -0.01513 0 -2.23354
GLU_126 -4.54384 0.29571 5.42426 -0.46678 0.26583 1.46721 1.88094 -2.37967 -0.0271 -0.16115 -1.90996 -2.91501 0 0 0 0 0 0 0 0 0 0 0.09454 0.03336 0 4.00761 -0.27256 0 -2.5358 -0.10149 0 -1.84389
GLU_127 -6.14821 0.47194 7.56415 -0.20843 0.02614 0.29791 3.59121 -3.19056 -0.0271 -0.16115 -3.49259 -0.51159 0 0 0 -1.69363 0 0 0 0 0 0 -0.03004 0.13038 0 3.54651 -0.21642 0 -2.5358 -0.37509 0 -2.96235
ALA_128 -5.54282 0.24255 3.51532 -0.02078 0 0 2.68875 -2.62998 -1e-05 -7e-05 -1.90235 -0.35449 0 0 0 0 0 0 0 0 0 0 -0.00357 0 0 0 -0.18625 0 2.3386 -0.18948 0 -2.04458
VAL_129 -6.83928 0.89391 2.96247 -0.30795 0.24964 0.06936 2.80713 -2.59069 -0 -0 -2.12349 -0.05465 0 0 0 0 0 0 0 0 0 0 -0.00956 0.1058 0.06764 0 -0.37492 0 2.085 0.13406 0 -2.92555
LYS_130 -5.36064 0.34246 5.54499 -0.3074 0.02654 0.13988 2.56915 -2.57891 -0 -0 -1.88331 0.00385 0 0 0 0 0 0 0 0 0 0 0.16776 0.0547 1.72222 0 -0.0092 0 -1.6738 0.04252 0 -1.19921
ARG_131 -6.88502 0.34063 5.45375 -0.58559 0.07847 0.32036 2.8032 -2.89716 -0 -0 -2.20645 0.51501 0 0 0 0 0 0 0 0 0 0 0.17915 0.29897 2.39617 0 -0.06748 0 -1.281 -0.14556 0 -1.68254
ALA_132 -6.86843 0.94677 3.31935 -0.02215 0 0 2.98457 -2.89162 -0 -0 -2.43301 -0.36686 0 0 0 0 0 0 0 0 0 0 0.25819 0 0 0 -0.18994 0 2.3386 -0.08523 0 -3.00976
LEU_133 -6.05803 0.34175 4.217 -0.51543 0.3703 0.13377 2.37307 -2.47158 -0 -0 -2.64724 0.25353 0 0 0 0 0 0 0 0 0 0 0.74058 0.07768 0.27343 0 -0.30624 0 0.72952 -0.09527 0 -2.58316
LYS_134 -4.58266 0.16597 5.39912 -0.30332 0.02887 0.1336 2.36544 -2.38674 -0 -0 -2.08643 0.00458 0 0 0 0 0 0 0 0 0 0 0.17081 0.0059 1.8156 0 0.02266 0 -1.6738 0.0004 0 -0.92
LEU_135 -8.27677 0.75383 3.38929 -0.48851 0.39719 0.11571 2.92783 -2.78986 -4e-05 -0.00061 -2.41786 0.21577 0 0 0 0 0 0 0 0 0 0 0.02727 0.43771 0.49773 0 -0.24417 0 0.72952 0.11037 0 -4.6156
LYS_136 -7.67268 0.75388 6.92107 -0.48237 0.09023 0.35158 3.33754 -3.36538 -0.00964 -0.02643 -2.85759 0.22152 0 0 0 0 0 0 0 0 0 0 -0.01082 0.25871 2.08325 0 0.05255 0 -1.6738 0.56583 0 -1.46255
THR_137 -3.15136 0.09985 4.03197 -0.2057 0.16898 0.07518 1.5648 -1.83835 -0 -0 -1.3399 -0.04236 0 0 0 0 0 0 0 0 0 0 -0.02468 0.00471 0.07429 0 -0.02777 2.29448 -1.425 0.84268 0 1.10181
LYS_138 -3.46556 0.12573 3.28111 -0.30734 0.02803 0.14228 1.39195 -1.61745 -0 -0 -0.60127 -0.02013 0 0 0 0 0 0 0 0 0 0 -0.04257 0.0153 1.80242 0 -0.05886 0 -1.6738 0.17964 0 -0.82053
LEU_139 -5.2924 0.86973 1.45166 -0.77868 0.99115 0.22413 1.29978 -1.57071 -0 -0 -1.25876 0.36403 0 0 0 0 0 0 0 0 0 0 0.1262 0.12525 2.9573 0 -0.25798 0 0.72952 -0.30815 0 -0.32794
GLY_140 -1.78159 0.08689 2.11318 -5e-05 0 0 1.05751 -1.13206 -0 -0 -0.54501 -0.37 0 0 0 0 0 0 0 0 0 0 0.4851 0 0 0 -1.23929 0 1.2108 -0.08631 0 -0.20083
VAL_141 -5.83132 1.27677 2.97184 -0.299 0.20037 0.05608 1.37977 -2.01785 -0.00968 -0.02705 -1.69725 -0.09884 0 0 0 0 0 0 0 0 0 0 0.12575 0.03074 0.01444 0 -0.41844 0 2.085 0.40339 0 -1.85527
SER_142 -4.706 0.22496 5.64744 -0.03584 0 0.06288 3.17183 -2.46072 -6e-05 -0.00126 -3.21704 -0.14953 0 0 0 -0.94925 -0.78456 0 0 0 0 0 0.01391 0.01742 0.14838 0 -0.4588 1.74964 -1.1772 0.14695 0 -2.75685
LEU_143 -6.87608 0.47252 1.84454 -0.693 0.5904 0.2654 1.64702 -1.93991 -0 -0 -0.78319 0.08995 0 0 0 0 0 0 0 0 0 0 -0.04707 0.15965 1.24612 0 -0.29031 0 0.72952 -0.19863 0 -3.78307
ILE_144 -7.85809 0.77793 3.055 -0.51158 0.58315 0.10027 2.57218 -2.50754 -0 -0 -1.78069 0.13378 0 0 0 0 0 0 0 0 0 0 -0.01442 0.04452 0.55162 0 -0.37886 0 1.0317 0.32506 0 -3.87595
GLU_145 -7.58824 1.09651 7.38716 -0.20989 0.02585 0.32142 3.48875 -3.40802 -0 -0 -4.26406 -0.51732 0 0 0 -0.94925 -0.78456 0 0 0 0 0 0.17593 0.31336 0 4.56741 -0.19168 0 -2.5358 0.18919 0 -2.88325
ALA_146 -6.68768 0.55255 3.16 -0.022 0 0 2.68885 -2.74576 -6e-05 -0.00126 -1.65253 -0.35133 0 0 0 0 0 0 0 0 0 0 0.40035 0 0 0 -0.18783 0 2.3386 -0.21986 0 -2.72795
LEU_147 -11.0302 1.80162 4.77902 -0.48803 0.26212 0.11971 3.14708 -3.29433 -0 -0 -4.1902 0.18141 0 0 0 0 0 0 0 0 0 0 0.52474 0.51062 0.39285 0 -0.26954 0 0.72952 -0.10916 0 -6.93278
HIS_D:MP-NE2-connect_148 -10.7873 2.2965 7.5802 -2.69532 2.0923 2.29935 3.37238 -3.71441 -0 -0 -7.68918 -0.85134 0 0 0 0 0 0 0.66893 0 0.00347 0.06523 1.7317 0.36759 0 3.3842 0.14807 0 0.13443 -0.02342 0 -1.61659
ILE_149 -8.29904 0.93589 3.84965 -0.51698 0.62506 0.10348 2.76603 -2.61163 -0 -0 -3.94599 0.0801 0 0 0 0 0 0 0 0 0 0 0.34965 0.05598 0.56157 0 -0.41297 0 1.0317 0.21682 0 -5.21068
LEU_150 -9.25245 0.83613 2.75076 -0.49372 0.37798 0.11764 2.64206 -2.839 -0 -0 -1.60662 0.24414 0 0 0 0 0 0 0 0 0 0 0.14668 0.33222 0.57402 0 -0.22085 0 0.72952 0.40937 0 -5.25213
LEU_151 -8.48602 1.40138 4.50072 -0.51748 0.50115 0.12698 3.30684 -3.12056 -0 -0 -2.28882 0.29665 0 0 0 0 0 0 0 0 0 0 0.20301 0.02722 0.3697 0 -0.25942 0 0.72952 0.25082 0 -2.95831
THR_152 -7.80753 0.80157 4.99434 -0.20337 0.14676 0.07376 3.60013 -3.18541 -0 -0 -3.29182 -0.09342 0 0 0 0 0 0 0 0 0 0 -0.00158 0.01179 0.05809 0 -0.01303 2.28809 -1.425 0.42541 0 -3.62121
ALA_153 -6.14903 0.22256 3.87003 -0.02157 0 0 3.0197 -2.99337 -0 -0 -2.95012 -0.35771 0 0 0 0 0 0 0 0 0 0 -0.05336 0 0 0 -0.27376 0 2.3386 0.25798 0 -3.09006
ALA_154 -4.23715 0.3772 2.56874 -0.02062 0 0 1.71358 -1.99237 -0 -0 -0.63672 -0.35224 0 0 0 0 0 0 0 0 0 0 0.0207 0 0 0 0.02647 0 2.3386 0.07557 0 -0.11825
VAL_155 -5.87946 1.00095 2.52533 -0.31696 0.3024 0.07272 2.02948 -2.12999 -0 -0 -0.64631 -0.15886 0 0 0 0 0 0 0 0 0 0 0.06239 0.25247 0.19692 0 -0.28252 0 2.085 0.21619 0 -0.67026
LEU_156 -6.79655 0.82169 1.77159 -0.53832 0.38582 0.12752 1.42174 -2.01551 -0 -0 -0.87527 0.04683 0 0 0 0 0 0 0 0 0 0 -0.03096 0.15841 3.23982 0 -0.31623 0 0.72952 -0.07682 0 -1.94672
GLY_157 -1.72791 0.0727 2.32448 -5e-05 0 0 1.14745 -1.15635 -0 -0 -0.95994 -0.41087 0 0 0 0 0 0 0 0 0 0 1.20284 0 0 0 -1.40465 0 1.2108 0.18034 0 0.47883
THR_158 -4.58671 0.67176 2.3319 -0.19273 0.14863 0.0647 1.49444 -1.64961 -0 -0 -1.44062 -0.86059 0 0 0 -0.17556 0 0 0 0 0 0 -0.05738 0.05441 0.59881 0 -0.65256 2.3078 -1.425 0.87539 0 -2.49291
THR_159 -4.22456 0.37675 4.22099 -0.11221 0.0692 0.0751 2.51494 -2.11384 -0.00072 -0.01169 -2.43188 -0.62829 0 0 0 -0.58123 0 0 0 0 0 0 -0.02289 0.02721 0.0322 0 -0.45699 2.30135 -1.425 0.41901 0 -1.97255
VAL_160 -6.04503 0.94619 2.05375 -0.28004 0.21705 0.04691 1.701 -2.05259 -0 -0 -0.79688 0.46964 0 0 0 0 0 0 0 0 0 0 0.11432 0.02503 0.69368 0 0.06904 0 2.085 -0.21153 0 -0.96448
GLU_161 -4.04414 0.33705 4.74502 -0.46296 0.23347 1.44807 1.70851 -2.2137 -0.02657 -0.16252 -2.06156 -2.87801 0 0 0 0 0 0 0 0 0 0 0.18582 0.00516 0 3.99049 -0.29309 0 -2.5358 -0.24892 0 -2.27367
GLU_162 -6.3807 0.34526 7.22619 -0.64487 0.24434 1.20468 3.35231 -3.0488 -0.02657 -0.16252 -3.15637 -0.66674 0 0 0 -0.40567 -0.76176 0 0 0 0 0 0.33285 0.00506 0 3.37578 -0.26388 0 -2.5358 -0.37489 0 -2.34212
ALA_163 -5.39098 0.1164 2.48736 -0.02099 0 0 2.32811 -2.33766 -0.00072 -0.01169 -1.62993 -0.35658 0 0 0 0 0 0 0 0 0 0 0.27053 0 0 0 -0.23588 0 2.3386 -0.19581 0 -2.63925
VAL_164 -6.65215 0.6798 3.22015 -0.31026 0.26538 0.07061 2.78141 -2.63146 -0 -0 -2.00783 -0.12294 0 0 0 0 0 0 0 0 0 0 0.03515 0.06507 0.11877 0 -0.39367 0 2.085 0.09493 0 -2.70203
TYR_165 -4.95429 0.26139 4.94002 -0.95505 0.0531 0.36305 2.30481 -2.45117 -0 -0 -1.8861 -0.27871 0 0 0 0 0 0 0 0 0 0 0.15815 0.06402 0 1.82719 -0.40715 1e-05 0.96414 0.51443 0 0.51782
ARG_166 -7.44552 0.49226 6.24761 -0.45105 0.06943 0.23386 3.08762 -3.0394 -0 -0 -3.2844 0.38524 0 0 0 0 -0.76176 0 0 0 0 0 0.0801 0.44642 2.03329 0 -0.14548 0 -1.281 0.26807 0 -3.06472
ALA_167 -6.28246 0.59116 3.37162 -0.02166 0 0 3.05914 -2.80718 -0 -0 -2.47932 -0.38291 0 0 0 0 0 0 0 0 0 0 0.33743 0 0 0 -0.2178 0 2.3386 -0.27296 0 -2.76633
LEU_168 -5.94244 0.70211 4.47077 -0.50419 0.36417 0.12643 2.43377 -2.53312 -0 -0 -2.56892 0.24287 0 0 0 0 0 0 0 0 0 0 0.57562 0.23445 0.38476 0 -0.2678 0 0.72952 -0.12474 0 -1.67674
LYS_169 -4.31105 0.08691 4.72457 -0.42317 0.07712 0.22827 2.20642 -2.24644 -0 -0 -2.62177 -0.08689 0 0 0 0 0 0 0 0 0 0 -0.00203 0.03145 1.86193 0 0.0529 0 -1.6738 0.25493 0 -1.84064
LEU_170 -7.88987 0.72641 3.47335 -0.74525 0.91323 0.20117 2.54565 -2.53963 -0.0166 -0.0939 -1.75056 0.37189 0 0 0 0 0 0 0 0 0 0 0.52952 0.31237 2.61421 0 -0.27404 0 0.72952 0.19329 0 -0.69924
LYS_171 -6.89345 0.79794 6.79826 -0.65311 0.207 0.4317 3.70544 -3.28485 -0.03004 -0.16236 -3.104 -0.01593 0 0 0 0 0 0 0 0 0 0 0.00338 1.3694 3.08245 0 0.0715 0 -1.6738 0.44178 0 1.09131
THR_172 -3.15386 0.16657 4.24884 -0.20449 0.14816 0.07451 1.48533 -1.89289 -0.03004 -0.16236 -1.12544 -0.10017 0 0 0 0 0 0 0 0 0 0 0.0558 0.00199 0.1297 0 -0.00039 2.29152 -1.425 0.70396 0 1.21174
LYS_173 -3.77033 0.08994 3.53172 -0.43743 0.09604 0.24911 1.31814 -1.63396 -0 -0 -0.08189 -0.08829 0 0 0 0 0 0 0 0 0 0 0.15257 0.04427 2.17993 0 0.0269 0 -1.6738 0.2332 0 0.23611
LEU_174 -5.42365 0.65504 1.3065 -0.5256 0.55372 0.14022 1.1291 -1.40936 -0 -0 -0.73092 0.18038 0 0 0 0 0 0 0 0 0 0 0.11374 0.03975 0.22676 0 -0.24705 0 0.72952 -0.07106 0 -3.33291
GLY_175 -1.85374 0.09102 2.16452 -5e-05 0 0 1.19713 -1.16146 -0 -0 -0.51011 -0.37424 0 0 0 0 0 0 0 0 0 0 -0.03925 0 0 0 -1.26201 0 1.2108 0.22414 0 -0.31324
VAL_176 -5.87302 0.70989 2.41001 -0.31303 0.23492 0.06441 1.56065 -1.94202 -0.0166 -0.0939 -0.82601 -0.21382 0 0 0 0 0 0 0 0 0 0 -0.03789 0.0562 0.07962 0 -0.49112 0 2.085 0.25413 0 -2.35258
SER_177 -4.4791 0.16318 4.93077 -0.03703 0 0.06572 3.12072 -2.30842 -0.00281 -0.03313 -3.18274 -0.11617 0 0 0 -1.46895 -0.63972 0 0 0 0 0 -0.02282 0.03828 0.20846 0 -0.37666 1.74787 -1.1772 -0.29144 0 -3.86121
LEU_178 -5.53494 0.72544 1.40522 -0.51167 0.58819 0.12434 1.5588 -1.76388 -0 -0 -0.80342 0.25174 0 0 0 0 0 0 0 0 0 0 0.09826 0.06047 0.27381 0 -0.30887 0 0.72952 -0.28598 0 -3.39298
LEU_179 -7.316 1.7767 1.89553 -0.72093 0.58549 0.29544 1.57929 -2.09438 -0 -0 -0.54501 0.14255 0 0 0 0 0 0 0 0 0 0 1.19667 0.03586 0.86311 0 -0.22981 0 0.72952 0.08182 0 -1.72415
GLN_180 -7.28132 0.31575 6.50949 -0.26109 0.03226 0.21818 3.7454 -3.30477 -0 -0 -4.12836 -0.42386 0 0 0 -1.46895 -1.64297 0 0 0 0 0 0.06542 0.38999 0 3.05845 -0.02218 0 -1.0644 0.24234 0 -5.02063
ALA_181 -6.27096 0.55133 3.60609 -0.02234 0 0 2.76226 -2.79207 -0.00281 -0.03313 -2.02119 -0.37112 0 0 0 0 0 0 0 0 0 0 0.06555 0 0 0 -0.16637 0 2.3386 -0.06352 0 -2.41967
ALA_182 -5.63642 0.50675 4.2383 -0.02139 0 0 3.16799 -2.8015 -0 -0 -2.46882 -0.36157 0 0 0 0 0 0 0 0 0 0 0.3453 0 0 0 -0.20747 0 2.3386 -0.15615 0 -1.05639
ALA_183 -5.59662 0.80703 2.7233 -0.02329 0 0 2.24213 -2.37571 -0 -0 -1.64945 -0.36741 0 0 0 0 0 0 0 0 0 0 0.43867 0 0 0 -0.36458 0 2.3386 -0.11446 0 -1.9418
ILE_184 -8.14416 1.29381 2.7564 -0.51576 0.62832 0.10274 2.73478 -2.58554 -0 -0 -1.61976 0.06708 0 0 0 0 0 0 0 0 0 0 0.08024 0.0707 0.64187 0 -0.37455 0 1.0317 0.02198 0 -3.81016
LEU_185 -8.59862 1.10994 2.7985 -0.50697 0.50499 0.11371 2.40923 -2.68608 -0 -0 -1.70525 0.32308 0 0 0 0 0 0 0 0 0 0 0.34112 0.80449 0.4404 0 -0.25295 0 0.72952 0.22485 0 -3.95003
ILE_186 -9.12889 0.75255 3.97526 -0.51227 0.59016 0.10104 3.35433 -3.09076 -0 -0 -2.42018 0.10163 0 0 0 0 0 0 0 0 0 0 0.04106 0.13633 0.54357 0 -0.44177 0 1.0317 0.27702 0 -4.68923
LEU_187 -10.2937 1.73751 3.64288 -0.72199 0.43064 0.29954 3.26754 -3.23831 -0 -0 -2.16215 0.16065 0 0 0 0 0 0 0 0 0 0 0.05948 0.13579 0.88227 0 -0.19741 0 0.72952 0.49731 0 -4.77045
ALA_188 -6.48616 0.80071 4.2039 -0.0217 0 0 3.01678 -3.20918 -0 -0 -2.91113 -0.34408 0 0 0 0 0 0 0 0 0 0 0.01732 0 0 0 -0.22727 0 2.3386 0.34545 0 -2.47677
ALA_189 -3.86101 0.61083 2.66781 -0.02129 0 0 1.58957 -1.90823 -0 -0 -0.52109 -0.3737 0 0 0 0 0 0 0 0 0 0 0.00805 0 0 0 -0.13944 0 2.3386 -0.02734 0 0.36274
ARG_190 -7.20086 0.56295 6.09971 -0.65717 0.23421 0.36348 2.71772 -2.95558 -0 -0 -2.6659 0.42889 0 0 0 0 -0.88945 0 0 0 0 0 0.17807 0.23392 2.55176 0 -0.12397 0 -1.281 -0.19033 0 -2.59355
LEU_191 -6.29518 0.67618 2.07932 -0.51422 0.55503 0.12732 1.12343 -1.84868 -0 -0 -0.62877 0.2248 0 0 0 0 0 0 0 0 0 0 0.00495 0.04599 0.32887 0 -0.28192 0 0.72952 -0.20551 0 -3.87888
GLY_192 -1.70597 0.06922 2.23486 -6e-05 0 0 1.09009 -1.11792 -0 -0 -0.76726 -0.39042 0 0 0 0 0 0 0 0 0 0 -0.05825 0 0 0 -1.4844 0 1.2108 0.22555 0 -0.69376
THR_193 -4.67262 0.82364 2.52716 -0.18204 0.13747 0.06274 1.58723 -1.79129 -0.00044 -0.00661 -1.67424 -0.8864 0 0 0 0 0 0 0 0 0 0 -0.06943 0.05718 0.53003 0 -0.67833 2.28985 -1.425 1.12713 0 -2.24398
THR_194 -4.50701 0.63127 4.5594 -0.11468 0.06836 0.0779 2.65034 -2.2689 -0.00517 -0.05931 -2.63353 -0.62709 0 0 0 -0.51921 0 0 0 0 0 0 0.01671 0.1176 0.03865 0 -0.47501 2.28887 -1.425 0.63231 0 -1.5535
VAL_195 -5.73653 1.09969 2.02418 -0.31048 0.27 0.07105 1.55376 -1.96292 -0 -0 -0.77197 -0.11758 0 0 0 0 0 0 0 0 0 0 -0.06159 0.00142 0.23021 0 -0.27448 0 2.085 -0.15023 0 -2.05046
GLU_196 -4.34736 0.10102 5.85111 -0.46765 0.25288 1.46812 1.78081 -2.51031 -0.02567 -0.14724 -2.64745 -2.9025 0 0 0 0 0 0 0 0 0 0 0.13073 0.05163 0 3.96973 -0.22442 0 -2.5358 -0.15345 0 -2.35581
GLU_197 -6.12785 0.49247 7.65528 -0.43818 0.05966 0.87214 3.49906 -3.18814 -0.02611 -0.15385 -4.39184 -0.4324 0 0 0 -0.51921 -0.53325 0 0 0 0 0 0.07423 0.02044 0 3.33921 -0.33246 0 -2.5358 -0.42146 0 -3.08807
ALA_198 -6.28 0.66028 2.7609 -0.0226 0 0 2.63462 -2.65587 -0.00517 -0.05931 -1.82602 -0.36327 0 0 0 0 0 0 0 0 0 0 0.60861 0 0 0 -0.18788 0 2.3386 -0.26247 0 -2.65959
VAL_199 -6.49305 0.52006 2.63643 -0.30975 0.26671 0.07027 2.51656 -2.41609 -0 -0 -1.99007 -0.04179 0 0 0 0 0 0 0 0 0 0 -0.03628 0.0398 0.05235 0 -0.25657 0 2.085 0.22915 0 -3.12725
LYS_200 -5.77312 0.35817 7.0651 -0.4819 0.21698 0.24317 3.15038 -3.04904 -0 -0 -4.15715 0.1317 0 0 0 0 -0.53325 0 0 0 0 0 0.0421 0.01593 2.54516 0 -0.00281 0 -1.6738 0.13772 0 -1.76465
ARG_201 -5.93129 0.20746 4.8089 -1.15456 0.51446 0.74793 2.24083 -2.54764 -0 -0 -2.13342 0.28734 0 0 0 0 0 0 0 0 0 0 0.06318 0.12521 3.33278 0 -0.08928 0 -1.281 -0.06026 0 -0.86936
ALA_202 -6.48567 0.59267 3.13573 -0.02191 0 0 2.86115 -2.74708 -0 -0 -2.35829 -0.3636 0 0 0 0 0 0 0 0 0 0 0.08653 0 0 0 -0.13223 0 2.3386 -0.01891 0 -3.11299
LEU_203 -6.59498 0.65436 4.77797 -0.50042 0.3321 0.12393 2.72701 -2.68098 -0 -0 -2.46062 0.22764 0 0 0 0 0 0 0 0 0 0 0.22585 0.35054 0.3539 0 -0.27858 0 0.72952 -0.07382 0 -2.08659
LYS_204 -4.54842 0.23631 5.35091 -0.3039 0.02589 0.13493 2.44489 -2.40959 -0 -0 -2.11235 -0.0179 0 0 0 0 0 0 0 0 0 0 0.22962 0.07405 1.75881 0 0.00306 0 -1.6738 -0.10642 0 -0.91391
LEU_205 -8.56743 1.08764 3.27681 -0.70695 0.5306 0.27444 2.83682 -2.70383 -0 -0 -1.62528 0.12833 0 0 0 0 0 0 0 0 0 0 0.1301 0.14748 1.06193 0 -0.28087 0 0.72952 -0.134 0 -3.8147
LYS_206 -7.83596 0.64003 6.83456 -0.69447 0.21607 0.54491 2.67498 -3.22433 -0.01512 -0.0382 -1.11035 0.26488 0 0 0 0 0 0 0 0 0 0 0.1129 0.51163 3.13129 0 0.02095 0 -1.6738 0.06587 0 0.42583
THR_207 -3.02209 0.10485 4.10351 -0.2029 0.14163 0.07424 1.50155 -1.85086 -0 -0 -0.90415 -0.12572 0 0 0 0 0 0 0 0 0 0 -0.01124 0.00665 0.14405 0 -0.00578 2.2854 -1.425 0.35441 0 1.16854
LYS_208 -3.67305 0.10875 4.07892 -0.43577 0.08831 0.24588 1.83588 -1.84904 -0 -0 -1.7421 -0.06835 0 0 0 0 0 0 0 0 0 0 -0.03019 0.01095 2.11042 0 0.03742 0 -1.6738 0.24353 0 -0.71222
LEU_209 -6.00124 1.36619 2.48111 -0.48304 0.45339 0.08424 1.35569 -1.58564 -0 -0 -2.0099 0.33873 0 0 0 0 0 0 0 0 0 0 -0.00985 0.01546 0.40872 0 -0.26272 0 0.72952 -0.26585 0 -3.38522
GLY:CtermProteinFull_210 -1.21497 0.79363 1.17423 -0.41581 0.04869 1.26557 0.0764 -0.28448 -0 -0 -1.54106 -2.94252 0 0 0 0 0 0 0 0 0 0 0 0 0 0 0 0 1.2108 -0.25866 0 -2.08818
HMM:MP-FE1-connect_211 -19.6361 4.04626 5.20968 -22.5717 24.7618 -3.55581 5.14983 -5.43659 -0.02475 -0.33072 -17.944 -12.4864 0 0 0 0 -3.11176 0 0.66893 0 0.00347 0.06523 0 0 0 0 0 0 0 0 0 -45.1925
#END_POSE_ENERGIES_TABLE 

# All scores below are weighted scores, not raw scores.
#BEGIN_POSE_ENERGIES_TABLE UM_159_H148_areda15_HMM_onlyH_1__DE_4
label fa_atr fa_rep fa_sol fa_intra_atr_xover4 fa_intra_rep_xover4 fa_intra_sol_xover4 lk_ball lk_ball_iso lk_ball_bridge lk_ball_bridge_uncpl fa_elec fa_intra_elec pro_close hbond_sr_bb hbond_lr_bb hbond_bb_sc hbond_sc dslf_fa13 atom_pair_constraint coordinate_constraint angle_constraint dihedral_constraint omega fa_dun_dev fa_dun_rot fa_dun_semi p_aa_pp hxl_tors ref rama_prepro res_type_constraint total
weights 1 0.55 1 1 0.55 1 0.92 -0.38 -0.33 -0.33 1 1 1.25 1 1 1 1 1.25 1 1 1 1 0.48 0.69 0.76 0.78 0.61 1 1 0.5 1 NA
pose -1254.23 134.227 834.204 -95.0304 74.6003 41.7315 505.741 -514.497 -0.834225 -5.17757 -449.921 -60.1096 0 -165.147 -17.493 -24.4601 -27.7027 0 1.33787 0 0.0069366 0.130468 29.8735 21.2909 125.659 81.5712 -57.4882 58.8486 51.6384 15.0315 0 -696.196
VAL:NtermProteinFull_1 -5.25944 2.13614 2.16571 -2.62419 5.77275 2.19756 1.06446 -1.23266 -0.0151234 -0.0382021 -3.17942 0.906722 0 0 0 0 0 0 0 0 0 0 0.013763 0.14813 0.173236 0 0 0 2.085 0 0 4.31444
SER_2 -5.32403 1.78944 5.44948 -0.0264941 0 0.0626756 2.78159 -2.16041 -0 -0 -4.0429 -0.589643 0 0 0 -1.53296 0 0 0 0 0 0 0.0360552 0.0279762 0.28173 0 -0.287462 0.631438 -1.1772 -0.104691 0 -4.18541
LEU_3 -6.21911 0.790546 2.07175 -0.706983 0.439176 0.269704 1.68428 -1.96671 -0 -0 -0.513136 0.11977 0 0 0 0 0 0 0 0 0 0 0.01925 0.0433545 0.871569 0 -0.210414 0 0.729516 0.141531 0 -2.4359
ASP_4 -4.22756 0.137053 5.15109 -0.115352 0.0144737 0.35932 2.29347 -2.32647 -0 -0 -2.72154 -0.29273 0 0 0 0 -1.00325 0 0 0 0 0 0.00513736 0.0347062 0 1.68255 0.0802322 0 -2.2837 0.377932 0 -2.83465
GLN_5 -6.54226 0.721748 6.96926 -0.251222 0.0338176 0.186045 4.37012 -3.28969 -0 -0 -4.40146 -0.42165 0 0 0 -1.53296 -0.853435 0 0 0 0 0 0.222147 0.05725 0 2.71568 0.061127 0 -1.0644 0.329301 0 -2.69058
ALA_6 -6.57844 0.487044 3.04709 -0.0231939 0 0 2.56945 -2.67833 -0 -0 -1.91911 -0.375247 0 0 0 0 0 0 0 0 0 0 0.147315 0 0 0 -0.349472 0 2.3386 0.060596 0 -3.27369
ILE_7 -8.95298 1.27136 3.74096 -0.507433 0.550543 0.0991079 2.90017 -3.03459 -0 -0 -2.26872 0.0881787 0 0 0 0 0 0 0 0 0 0 -0.0670163 0.0741972 0.537591 0 -0.473164 0 1.0317 0.0655551 0 -4.94454
LEU_8 -6.56536 0.495961 4.26523 -0.699257 0.475609 0.258196 2.76677 -2.55896 -0 -0 -2.54931 0.145551 0 0 0 0 0 0 0 0 0 0 -0.0368969 0.00761621 0.946776 0 -0.238665 0 0.729516 0.321746 0 -2.23549
ILE_9 -8.44964 1.40278 2.90701 -0.51331 0.58139 0.10194 2.59419 -2.72094 -0 -0 -2.02349 0.0996953 0 0 0 0 0 0 0 0 0 0 0.00202856 0.0830453 0.597935 0 -0.378718 0 1.0317 0.3394 0 -4.34498
LEU_10 -7.87252 0.835894 2.29276 -0.495878 0.348153 0.119832 2.09262 -2.47754 -0 -0 -1.62258 0.225727 0 0 0 0 0 0 0 0 0 0 0.383544 0.181863 0.375408 0 -0.276371 0 0.729516 0.191562 0 -4.96801
VAL_11 -7.39272 0.391452 3.20519 -0.313075 0.274368 0.0717003 2.70803 -2.58267 -0 -0 -2.26768 -0.137808 0 0 0 0 0 0 0 0 0 0 0.0755747 0.000426865 0.0675112 0 -0.294328 0 2.085 0.118169 0 -3.99086
VAL_12 -8.22067 0.91184 3.5807 -0.318136 0.348515 0.0730046 3.14851 -2.87621 -0 -0 -2.77556 -0.0584321 0 0 0 0 0 0 0 0 0 0 0.335202 0.200991 0.075082 0 -0.24683 0 2.085 0.320436 0 -3.41656
ALA_13 -5.9918 0.23641 3.79509 -0.022498 0 0 2.84683 -2.89814 -0 -0 -2.70675 -0.35165 0 0 0 0 0 0 0 0 0 0 0.119158 0 0 0 -0.270508 0 2.3386 0.118105 0 -2.78715
ALA_14 -3.53559 0.13367 2.88071 -0.0225515 0 0 1.5899 -1.83103 -0 -0 -0.733794 -0.371063 0 0 0 0 0 0 0 0 0 0 0.102661 0 0 0 -0.224903 0 2.3386 -0.142698 0 0.183919
LYS_15 -6.91081 0.431333 7.59095 -0.52593 0.518885 0.230718 3.40551 -3.27626 -0.0369212 -0.104384 -4.1684 0.399104 0 0 0 0 -1.4143 0 0 0 0 0 0.275519 0.124573 3.14939 0 -0.0680978 0 -1.6738 -0.2008 0 -2.25371
LEU_16 -7.11544 0.922476 1.80493 -0.503209 0.330268 0.123292 1.55809 -2.0335 -0 -0 -0.71235 0.212837 0 0 0 0 0 0 0 0 0 0 -0.0165802 0.140745 0.30853 0 -0.310736 0 0.729516 -0.193189 0 -4.75432
GLY_17 -1.658 0.0770545 2.22685 -5.56118e-05 0 0 1.07531 -1.10564 -0 -0 -0.837775 -0.387979 0 0 0 0 0 0 0 0 0 0 -0.0729313 0 0 0 -1.4512 0 1.2108 0.115152 0 -0.808415
THR_18 -4.52788 0.613701 2.48982 -0.19415 0.147034 0.0656082 1.48526 -1.68721 -0 -0 -1.23739 -0.840227 0 0 0 -0.208562 0 0 0 0 0 0 0.0549813 0.0439101 0.663246 0 -0.733397 2.30013 -1.425 0.819632 0 -2.17049
THR_19 -4.03129 0.404595 4.32565 -0.113227 0.0628342 0.0765557 2.47491 -2.11345 -3.03504e-05 -0.000527785 -2.4239 -0.591547 0 0 0 -0.609588 0 0 0 0 0 0 -0.0180672 0.0246697 0.0366577 0 -0.431915 2.28952 -1.425 0.429779 0 -1.63336
VAL_20 -5.74719 1.28173 2.00768 -0.368286 0.310016 0.0894108 1.48222 -1.98073 -0 -0 -0.678909 0.0757492 0 0 0 0 0 0 0 0 0 0 0.056576 0.0358546 0.831124 0 0.0891657 0 2.085 -0.239326 0 -0.669921
GLU_21 -5.16485 0.732346 6.34789 -0.4637 0.199983 1.44204 2.1876 -2.81716 -0.0258471 -0.13602 -2.93623 -2.81582 0 0 0 0 0 0 0 0 0 0 -0.0505483 0.00257921 0 4.03489 -0.299412 0 -2.5358 -0.275927 0 -2.57398
GLU_22 -6.80225 0.557317 7.79312 -0.648264 0.17134 1.19983 3.63378 -3.2199 -0.0258592 -0.136189 -3.06844 -0.635383 0 0 0 -0.401025 -0.876249 0 0 0 0 0 0.0765137 0.0127105 0 3.36009 -0.237887 0 -2.5358 -0.402259 0 -2.18479
ALA_23 -5.8244 0.209028 2.63592 -0.0222021 0 0 2.3421 -2.51012 -3.03504e-05 -0.000527785 -1.66444 -0.380903 0 0 0 0 0 0 0 0 0 0 0.054679 0 0 0 -0.343146 0 2.3386 -0.277205 0 -3.44265
VAL_24 -6.27361 0.400032 3.5056 -0.309444 0.263447 0.0704861 2.78317 -2.61985 -0 -0 -1.87663 -0.108709 0 0 0 0 0 0 0 0 0 0 -0.0624813 0.000681218 0.232151 0 -0.316218 0 2.085 -0.0811907 0 -2.30756
LYS_25 -5.37928 0.379493 5.67482 -0.304261 0.0261552 0.134867 2.58846 -2.6244 -1.21795e-05 -0.000169805 -2.27145 -0.024323 0 0 0 0 0 0 0 0 0 0 0.0150947 0.0939289 1.71603 0 -0.00543573 0 -1.6738 -0.0674302 0 -1.72173
ARG_26 -7.9424 0.708154 6.8313 -0.437836 0.0598657 0.217684 3.51847 -3.25534 -0 -0 -3.41659 0.384036 0 0 0 0 -0.876249 0 0 0 0 0 0.369265 0.387183 2.05906 0 -0.0802957 0 -1.281 -0.144 0 -2.8987
ALA_27 -6.45314 0.50929 3.19976 -0.0226755 0 0 2.86991 -2.76929 -0 -0 -2.15562 -0.372872 0 0 0 0 0 0 0 0 0 0 0.483506 0 0 0 -0.321596 0 2.3386 -0.171617 0 -2.86575
LEU_28 -5.89067 0.535837 4.48841 -0.500765 0.29108 0.126689 2.54257 -2.52146 -0 -0 -2.78209 0.221267 0 0 0 0 0 0 0 0 0 0 0.764281 0.48569 0.293593 0 -0.293062 0 0.729516 -0.145928 0 -1.65506
TRP_29 -7.28251 0.624966 4.96544 -1.28519 0.0998091 0.478266 2.57602 -2.62621 -0 -0 -2.07217 -0.253566 0 0 0 0 0 0 0 0 0 0 0.00574896 0.113947 0 1.6593 -0.296597 0 3.035 0.148981 0 -0.108762
LEU_30 -10.0198 1.38273 2.91535 -0.484694 0.408854 0.115123 2.90692 -2.96991 -0.00825091 -0.0537764 -2.37093 0.206568 0 0 0 0 0 0 0 0 0 0 0.00116866 0.773107 0.578677 0 -0.23004 0 0.729516 0.310231 0 -5.80919
LYS_31 -6.89409 0.882508 6.43127 -0.490962 0.115283 0.326783 3.35467 -3.08926 -0 -0 -2.61858 0.301992 0 0 0 0 0 0 0 0 0 0 0.127887 0.373754 2.02488 0 0.0386336 0 -1.6738 0.770568 0 -0.0184711
THR_32 -3.27389 0.110021 4.11876 -0.203069 0.139279 0.0741074 1.63188 -1.83519 -0 -0 -1.59295 -0.11375 0 0 0 0 0 0 0 0 0 0 0.078998 0.00967631 0.0812651 0 -0.0255522 2.28826 -1.425 0.947263 0 1.0101
LYS_33 -4.45746 0.251952 3.44566 -0.53755 0.274383 0.335937 1.42028 -1.64027 -0 -0 -0.698705 0.130351 0 0 0 0 0 0 0 0 0 0 -0.0237325 0.0875329 2.02074 0 -0.123918 0 -1.6738 0.161506 0 -1.02709
LEU_34 -5.88457 1.05922 0.734287 -0.52518 0.542788 0.131948 1.3732 -1.51429 -0 -0 -1.04844 -0.00541011 0 0 0 0 0 0 0 0 0 0 0.0628628 0.0937544 2.55004 0 -0.257024 0 0.729516 -0.199954 0 -2.15725
GLY_35 -1.6764 0.0949186 1.97535 -5.02368e-05 0 0 0.946272 -1.05531 -0.00407289 -0.0472273 -0.543159 -0.385602 0 0 0 0 0 0 0 0 0 0 0.0825346 0 0 0 -1.27064 0 1.2108 0.0114606 0 -0.661127
VAL_36 -5.80031 0.893836 2.19267 -0.307671 0.216007 0.062482 1.37318 -1.85688 -0.00564224 -0.0439487 -1.00462 -0.237647 0 0 0 0 0 0 0 0 0 0 -0.0208515 0.00432904 0.0782262 0 -0.495889 0 2.085 -0.0114543 0 -2.87919
SER_37 -4.31635 0.171119 4.7228 -0.0270959 0 0.0634561 2.85383 -2.21743 -0 -0 -2.50947 -0.473091 0 0 0 -1.7649 0 0 0 0 0 0 -0.0187701 0.0298452 0.146282 0 -0.462048 0.631117 -1.1772 -0.262329 0 -4.61024
LEU_38 -5.783 0.810741 2.70775 -0.499874 0.590779 0.119163 1.86117 -2.02117 -0 -0 -0.716705 0.231165 0 0 0 0 0 0 0 0 0 0 0.270583 0.0662842 0.332034 0 -0.286458 0 0.729516 -0.21773 0 -1.80575
ASP_39 -4.4666 0.391737 5.05536 -0.115708 0.0168247 0.357266 2.43684 -2.3331 -0 -0 -2.35777 -0.296787 0 0 0 0 -0.853435 0 0 0 0 0 0.853977 0.00906175 0 1.9473 0.183981 0 -2.2837 0.0690065 0 -1.38576
GLN_40 -6.32279 0.389615 6.23536 -0.252585 0.0191927 0.185664 3.41018 -2.91251 -0.00146422 -0.0373996 -3.24338 -0.367599 0 0 0 -1.7649 -0.722707 0 0 0 0 0 0.662117 0.0223413 0 3.15513 -0.121361 0 -1.0644 0.110982 0 -2.62052
ALA_41 -6.8281 1.02167 3.38773 -0.0229822 0 0 3.05057 -2.86571 -0 -0 -1.9907 -0.361851 0 0 0 0 0 0 0 0 0 0 0.130698 0 0 0 -0.189727 0 2.3386 -0.15643 0 -2.48624
LEU_42 -9.27057 1.42003 3.76426 -0.494438 0.452678 0.11848 3.0193 -2.95289 -0 -0 -2.50216 0.204568 0 0 0 0 0 0 0 0 0 0 0.66295 0.182533 0.293592 0 -0.307915 0 0.729516 -0.235543 0 -4.91561
ARG_43 -7.5297 0.330599 7.36263 -1.29171 0.667008 0.848305 3.39297 -3.56665 -0 -0 -3.29783 0.261947 0 0 0 0 -1.01712 0 0 0 0 0 0.700928 0.383144 3.35818 0 -0.126495 0 -1.281 -0.14945 0 -0.954251
ILE_44 -8.94877 1.4202 2.28368 -0.511565 0.56996 0.100956 2.95133 -2.76949 -0 -0 -1.87845 0.0984338 0 0 0 0 0 0 0 0 0 0 -0.0427378 0.130923 0.547741 0 -0.433207 0 1.0317 0.127034 0 -5.32226
LEU_45 -9.60161 1.52693 2.76979 -0.508628 0.552619 0.1244 3.16818 -2.99221 -0 -0 -1.87468 0.271556 0 0 0 0 0 0 0 0 0 0 0.478821 0.104787 0.300057 0 -0.284531 0 0.729516 0.210385 0 -5.02463
SER_46 -5.82457 0.279469 6.52158 -0.0333128 0.00112152 0.0639416 3.42196 -3.13445 -0 -0 -3.81786 -0.389317 0 0 0 0 -0.786478 0 0 0 0 0 0.176935 0.00978591 0.553371 0 0.378438 1.76331 -1.1772 0.63937 0 -1.35391
ALA_47 -5.80356 0.475168 4.73609 -0.0229408 0 0 3.43642 -2.99633 -0.000740229 -0.0174634 -2.02158 -0.372759 0 0 0 0 0 0 0 0 0 0 0.167021 0 0 0 -0.221426 0 2.3386 0.553367 0 0.249869
ALA_48 -5.62737 0.2203 4.43548 -0.0217786 0 0 3.60425 -3.06263 -0 -0 -3.00277 -0.350851 0 0 0 0 0 0 0 0 0 0 0.703812 0 0 0 -0.298342 0 2.3386 -0.169567 0 -1.23086
ALA_49 -4.34367 0.414676 2.71451 -0.0230431 0 0 1.60986 -2.0807 -0 -0 -0.932883 -0.331163 0 0 0 0 0 0 0 0 0 0 0.02306 0 0 0 -0.205901 0 2.3386 -0.176765 0 -0.993429
ASN_50 -6.65538 0.621127 6.92416 -0.180017 0.032791 0.268263 3.41725 -3.32245 -0.0143247 -0.209316 -3.24661 -0.346888 0 0 0 -0.972226 -0.806347 0 0 0 0 0 0.154106 0.000780048 0 1.56854 0.152794 0 -0.873554 -0.0851605 0 -3.57246
THR_51 -5.51847 0.869919 3.88546 -0.119164 0.0454359 0.0593218 2.27203 -2.48552 -0 -0 -1.25729 -1.24414 0 0 0 0 -0.315522 0 0 0 0 0 -0.0324575 0.0807338 0.206308 0 -0.253914 2.80782 -1.425 -0.14423 0 -2.56868
GLY_52 -1.86501 0.117475 2.42723 -4.87059e-05 0 0 1.27565 -1.24227 -0 -0 -0.762314 -0.398589 0 0 0 0 0 0 0 0 0 0 0.0978937 0 0 0 -1.16911 0 1.2108 -0.413693 0 -0.721973
THR_53 -4.75055 0.31643 4.47651 -0.1059 0.0591549 0.0687222 1.82337 -2.18059 -0.00248996 -0.0249663 -2.19593 -0.504068 0 0 0 0 -0.315522 0 0 0 0 0 0.0280418 0.00664398 0.141055 0 -0.703527 2.29234 -1.425 -0.291262 0 -3.28753
THR_54 -3.68025 0.133958 4.23627 -0.111093 0.066407 0.0718586 2.36054 -2.01362 -0.0294561 -0.211296 -2.2169 -0.587911 0 0 0 -0.539654 0 0 0 0 0 0 -0.0227654 0.00549014 0.0560438 0 -0.480837 2.30526 -1.425 -0.149055 0 -2.23201
VAL_55 -5.29676 1.2941 1.15785 -0.269768 0.215195 0.0435638 1.2669 -1.48977 -0 -0 -0.0811909 0.520626 0 0 0 0 0 0 0 0 0 0 -0.0412625 0.0498982 0.808138 0 0.042981 0 2.085 -0.158474 0 0.147038
GLU_56 -4.60991 0.675461 5.17299 -0.324929 0.0589625 0.371223 2.01522 -2.23734 -0 -0 -2.05005 -0.541072 0 0 0 0 0 0 0 0 0 0 -0.0261901 0.000671768 0 3.35941 -0.122358 0 -2.5358 -0.0222108 0 -0.81593
GLU_57 -6.27048 0.307368 7.49205 -0.335244 0.0652142 0.397275 3.30791 -3.09015 -0.0263937 -0.174434 -3.35943 -0.594922 0 0 0 -0.539654 -0.983092 0 0 0 0 0 0.00859341 0.0103634 0 3.56156 -0.215755 0 -2.5358 -0.138209 0 -3.11324
ALA_58 -5.13194 0.123109 3.47973 -0.0218317 0 0 2.39609 -2.50746 -0.00481209 -0.0443646 -1.83082 -0.3667 0 0 0 0 0 0 0 0 0 0 -0.0558839 0 0 0 -0.302489 0 2.3386 -0.251413 0 -2.18019
VAL_59 -7.16346 1.28661 3.22622 -0.30719 0.239336 0.0696526 2.89484 -2.67287 -0 -0 -1.73564 -0.131078 0 0 0 0 0 0 0 0 0 0 -0.000115287 0.0318951 0.141226 0 -0.400507 0 2.085 0.0172832 0 -2.4188
LYS_60 -5.64612 0.321004 6.61829 -0.29896 0.0243662 0.123809 2.81824 -2.8399 -0 -0 -3.00529 -0.0152309 0 0 0 0 0 0 0 0 0 0 0.0866365 0.149884 1.7461 0 0.0240804 0 -1.6738 0.145172 0 -1.42171
ARG_61 -6.44793 0.435585 6.25452 -0.634013 0.172041 0.358519 3.16618 -2.92475 -0 -0 -3.72178 0.281502 0 0 0 0 -0.983092 0 0 0 0 0 -0.0224452 0.0373593 2.51903 0 -0.0742283 0 -1.281 0.0017691 0 -2.86273
ALA_62 -6.75107 1.14633 3.38401 -0.0223202 0 0 3.21048 -2.90119 -0 -0 -2.62944 -0.356947 0 0 0 0 0 0 0 0 0 0 -0.0502002 0 0 0 -0.257375 0 2.3386 -0.193847 0 -3.08297
LEU_63 -5.97021 0.492515 4.6828 -0.502663 0.493054 0.119346 2.58811 -2.5657 -0 -0 -2.76508 0.245026 0 0 0 0 0 0 0 0 0 0 0.153368 0.051379 0.410268 0 -0.26375 0 0.729516 -0.164493 0 -2.26651
LYS_64 -4.34219 0.176804 5.1815 -0.301082 0.0270939 0.130824 2.21055 -2.28108 -0 -0 -1.66151 0.00101673 0 0 0 0 0 0 0 0 0 0 0.0788847 0.0209331 1.84244 0 0.0468109 0 -1.6738 0.132991 0 -0.409807
LEU_65 -8.1847 0.84683 2.67646 -0.716062 0.560187 0.291207 2.34439 -2.4945 -0 -0 -2.152 0.133372 0 0 0 0 0 0 0 0 0 0 0.359425 0.0225486 0.975607 0 -0.263414 0 0.729516 0.132582 0 -4.73855
LYS_66 -8.23466 0.966581 7.45664 -0.500352 0.127423 0.390286 3.56976 -3.58715 -0.00167069 -0.00357394 -3.54906 0.195619 0 0 0 0 0 0 0 0 0 0 -0.0128407 0.36661 2.1425 0 0.0238204 0 -1.6738 0.362555 0 -1.96131
THR_67 -3.02828 0.0885307 3.9611 -0.20446 0.159241 0.0746312 1.55475 -1.81415 -0 -0 -1.39627 -0.0997567 0 0 0 0 0 0 0 0 0 0 -0.0283563 0.00433883 0.0852196 0 -0.0239906 2.28728 -1.425 0.665932 0 0.86077
LYS_68 -3.22806 0.123892 3.34787 -0.304586 0.0264439 0.13835 1.24627 -1.54351 -0 -0 -0.327443 -0.00219298 0 0 0 0 0 0 0 0 0 0 0.00849396 0.0293581 1.74105 0 -0.0213746 0 -1.6738 0.148133 0 -0.291109
LEU_69 -5.75254 0.910829 1.18509 -0.518863 0.465993 0.134201 1.0211 -1.49622 -0 -0 -0.619702 0.207631 0 0 0 0 0 0 0 0 0 0 0.00803959 0.0179807 0.2553 0 -0.266027 0 0.729516 -0.27556 0 -3.99323
GLY_70 -1.88877 0.088457 2.22817 -5.15396e-05 0 0 1.12597 -1.18617 -0 -0 -0.682317 -0.388659 0 0 0 0 0 0 0 0 0 0 0.249236 0 0 0 -1.20402 0 1.2108 0.057885 0 -0.389458
VAL_71 -5.60319 1.23127 1.77584 -0.297357 0.2064 0.0536487 1.46629 -1.75392 -0.00167069 -0.00357394 -1.27456 0.0276307 0 0 0 0 0 0 0 0 0 0 0.181577 0.000764515 0.00198022 0 -0.221152 0 2.085 0.899771 0 -1.22526
SER_72 -4.19607 0.309173 4.08052 -0.0275515 0 0.0644643 2.3908 -2.09341 -0 -0 -1.75076 -0.479714 0 0 0 -0.43346 0 0 0 0 0 0 -0.0281952 0.0117836 0.159222 0 -0.443734 0.600002 -1.1772 0.486715 0 -2.52743
LEU_73 -6.79451 0.586075 2.91871 -0.681186 0.56914 0.246827 1.74413 -2.19641 -0 -0 -0.945294 0.13361 0 0 0 0 0 0 0 0 0 0 0.0180076 0.271857 1.06804 0 -0.280437 0 0.729516 -0.241605 0 -2.85352
GLU_74 -5.78151 0.303681 6.70089 -0.460588 0.217835 1.43649 2.51928 -2.94286 -0.0294041 -0.160566 -2.8758 -2.8987 0 0 0 0 -0.722707 0 0 0 0 0 0.0302403 0.00766951 0 4.00218 -0.254619 0 -2.5358 -0.173009 0 -3.61729
ALA_75 -5.79638 0.366247 3.8678 -0.020564 0 0 2.43541 -2.69771 -0.0294041 -0.160566 -1.05362 -0.330186 0 0 0 -0.43346 0 0 0 0 0 0 0.00740927 0 0 0 0.0602906 0 2.3386 0.166427 0 -1.27971
ALA_76 -6.76442 0.495462 3.10026 -0.021207 0 0 2.81018 -2.7609 -0 -0 -1.96175 -0.373634 0 0 0 0 0 0 0 0 0 0 -0.0254516 0 0 0 -0.201722 0 2.3386 0.329074 0 -3.03551
LEU_77 -8.84608 1.40487 3.73724 -0.478769 0.240449 0.112008 2.68512 -3.04768 -0.0104257 -0.121405 -1.86923 0.206067 0 0 0 0 0 0 0 0 0 0 -0.0159459 0.671306 0.560172 0 -0.231661 0 0.729516 0.140835 0 -4.1336
ALA_78 -5.57634 0.466754 3.8916 -0.0227955 0 0 2.78917 -2.78468 -0 -0 -2.02697 -0.396377 0 0 0 0 0 0 0 0 0 0 -0.0673182 0 0 0 -0.339426 0 2.3386 -0.0518349 0 -1.77963
ILE_79 -8.81911 1.25327 2.60669 -0.508026 0.565254 0.0991036 2.90145 -2.86093 -0 -0 -2.05804 0.0574142 0 0 0 0 0 0 0 0 0 0 -0.0539619 0.0370477 0.669657 0 -0.471573 0 1.0317 -0.0841329 0 -5.63418
LEU_80 -7.81801 0.89626 2.91118 -0.497107 0.399357 0.117968 2.08739 -2.64398 -0 -0 -1.83628 0.234641 0 0 0 0 0 0 0 0 0 0 0.138439 0.101635 0.412244 0 -0.256021 0 0.729516 0.171863 0 -4.8509
SER_81 -6.73522 0.548528 6.46766 -0.0267138 0 0.039329 3.72318 -3.35071 -0.0151111 -0.13368 -3.7847 -1.10631 0 0 0 0 -0.719586 0 0 0 0 0 0.354024 0.0607531 0.887811 0 0.298869 0.696009 -1.1772 0.0994334 0 -3.87364
ALA_82 -6.29578 0.590285 3.64435 -0.0219461 0 0 2.96326 -2.82729 -0 -0 -2.63492 -0.357753 0 0 0 0 0 0 0 0 0 0 0.0492877 0 0 0 -0.149318 0 2.3386 0.10759 0 -2.59363
ALA_83 -6.14304 0.449931 3.75764 -0.0206558 0 0 2.95463 -2.99269 -0 -0 -3.06166 -0.339277 0 0 0 0 0 0 0 0 0 0 0.0020505 0 0 0 -0.0721995 0 2.3386 0.270673 0 -2.856
ALA_84 -3.6084 0.390119 2.59398 -0.0227818 0 0 1.43852 -1.84658 -0 -0 -0.5718 -0.360778 0 0 0 0 0 0 0 0 0 0 0.0968304 0 0 0 -0.172311 0 2.3386 0.13413 0 0.409531
GLN_85 -5.19423 0.530594 4.16651 -0.635116 0.0657698 0.661408 1.91766 -2.18198 -0.0151111 -0.13368 -1.55607 -0.377344 0 0 0 -0.972226 0 0 0 0 0 0 0.627333 0.111251 0 2.81688 -0.166694 0 -1.0644 -0.187448 0 -1.58688
LEU_86 -6.44173 1.05155 1.87646 -0.493235 0.445125 0.118644 1.43502 -1.93187 -0 -0 -0.686438 0.199287 0 0 0 0 0 0 0 0 0 0 -0.013638 0.294577 0.31622 0 -0.295948 0 0.729516 -0.169984 0 -3.56644
GLY_87 -1.66674 0.118544 2.15436 -5.93664e-05 0 0 0.979299 -1.07937 -0 -0 -0.53516 -0.386897 0 0 0 0 0 0 0 0 0 0 -0.0140105 0 0 0 -1.50095 0 1.2108 0.332205 0 -0.387981
THR_88 -4.58456 0.589975 2.63031 -0.192022 0.142496 0.0660404 1.66544 -1.75556 -0 -0 -1.48871 -0.885238 0 0 0 -0.136324 0 0 0 0 0 0 -0.0129742 0.0290621 0.56591 0 -0.691038 2.29817 -1.425 1.11531 0 -2.06871
THR_89 -4.03864 0.420715 4.24016 -0.112006 0.0620029 0.0745588 2.38597 -2.10921 -0 -0 -2.29933 -0.629901 0 0 0 -0.634531 0 0 0 0 0 0 -0.0194651 0.0200349 0.0367905 0 -0.442337 2.29823 -1.425 0.544224 0 -1.62773
VAL_90 -5.34826 0.710988 2.11964 -0.305044 0.234446 0.068969 1.82943 -1.9647 -0 -0 -1.10837 -0.0894797 0 0 0 0 0 0 0 0 0 0 -0.067548 0.0104131 0.223337 0 -0.251545 0 2.085 -0.168497 0 -2.02121
GLU_91 -4.43137 0.404413 5.17269 -0.463135 0.238217 1.45068 1.96532 -2.31747 -0.0242436 -0.150665 -2.06895 -2.93687 0 0 0 0 0 0 0 0 0 0 0.204168 0.0123102 0 4.00999 -0.257963 0 -2.5358 -0.164689 0 -1.89337
GLU_92 -6.36833 0.302863 7.27572 -0.674588 0.231636 1.26702 3.2503 -3.01712 -0.0391688 -0.251302 -3.15134 -0.588484 0 0 0 -0.498206 -0.892119 0 0 0 0 0 0.347884 0.0138946 0 3.51649 -0.300106 0 -2.5358 -0.419466 0 -2.53022
ALA_93 -5.93939 0.332727 2.70838 -0.0218505 0 0 2.63345 -2.60807 -0 -0 -2.08195 -0.378798 0 0 0 0 0 0 0 0 0 0 0.0200231 0 0 0 -0.277361 0 2.3386 -0.371696 0 -3.64594
VAL_94 -7.3261 1.15849 3.35602 -0.298684 0.209966 0.064243 3.03458 -2.8101 -0 -0 -2.39196 0.0199902 0 0 0 0 0 0 0 0 0 0 -0.052684 0.201092 0.0310258 0 -0.38861 0 2.085 0.121606 0 -2.98613
LYS_95 -5.42645 0.402768 5.72399 -0.311826 0.0288534 0.1442 2.33095 -2.59993 -0.0149252 -0.100637 -2.00173 0.00471258 0 0 0 0 0 0 0 0 0 0 0.0676383 0.142342 1.71875 0 0.00467859 0 -1.6738 0.270847 0 -1.28958
ARG_96 -7.67409 0.461848 6.43934 -0.448143 0.0772711 0.231308 3.20616 -3.12083 -0 -0 -2.97905 0.393851 0 0 0 0 -0.892119 0 0 0 0 0 0.0209252 0.552775 2.04136 0 -0.102529 0 -1.281 -0.0626219 0 -3.13554
ALA_97 -6.10336 0.4721 3.41086 -0.0217067 0 0 3.09521 -2.74388 -0 -0 -2.63517 -0.385857 0 0 0 0 0 0 0 0 0 0 0.123587 0 0 0 -0.214604 0 2.3386 -0.16765 0 -2.83187
LEU_98 -5.75391 0.481726 4.47102 -0.500934 0.283912 0.127939 2.46492 -2.49866 -0 -0 -1.7778 0.218659 0 0 0 0 0 0 0 0 0 0 0.533223 0.579937 0.397668 0 -0.2658 0 0.729516 -0.071762 0 -0.580352
LYS_99 -3.98933 0.182536 4.81977 -0.307431 0.0282332 0.139257 2.2731 -2.18028 -0 -0 -1.67449 -0.00828108 0 0 0 0 0 0 0 0 0 0 0.111722 0.0143752 1.70542 0 -0.00984918 0 -1.6738 -0.0521288 0 -0.621181
LEU_100 -8.25252 0.806854 3.55173 -0.498657 0.508598 0.116707 3.03339 -2.86381 -0.0140103 -0.0696239 -2.25472 0.237067 0 0 0 0 0 0 0 0 0 0 -0.00346122 0.04702 0.393948 0 -0.268853 0 0.729516 -0.0989359 0 -4.89976
LYS_101 -6.62801 0.665537 5.91877 -0.463319 0.089803 0.287734 3.59725 -3.02426 -0 -0 -3.04762 0.303572 0 0 0 0 0 0 0 0 0 0 0.14047 0.13252 2.03801 0 0.0848888 0 -1.6738 0.600359 0 -0.978099
THR_102 -2.83939 0.085817 3.45455 -0.120515 0.0630516 0.0589151 1.28197 -1.69326 -0 -0 -0.23277 -0.924683 0 0 0 0 0 0 0 0 0 0 0.352569 0.0300945 0.26393 0 -0.0746673 2.31591 -1.425 0.518451 0 1.11497
LYS_103 -3.50365 0.174707 3.39031 -0.431573 0.0751936 0.243223 1.3304 -1.57101 -0 -0 -0.122007 -0.0895324 0 0 0 0 0 0 0 0 0 0 0.0104511 0.0190649 2.28651 0 -0.0803739 0 -1.6738 -0.0340353 0 0.0238865
LEU_104 -5.70949 0.518626 1.16233 -0.518905 0.429457 0.138958 1.28473 -1.42928 -0 -0 -1.03741 0.165117 0 0 0 0 0 0 0 0 0 0 0.172762 0.115996 0.229197 0 -0.207864 0 0.729516 0.0105476 0 -3.94571
GLY_105 -1.78414 0.0867272 2.09229 -4.85035e-05 0 0 1.15757 -1.1246 -0 -0 -0.487454 -0.36743 0 0 0 0 0 0 0 0 0 0 0.281061 0 0 0 -1.21748 0 1.2108 0.116174 0 -0.0365337
VAL_106 -5.60656 0.573514 1.93194 -0.312696 0.233322 0.0649042 1.46059 -1.8025 -0.0140103 -0.0696239 -0.601061 -0.220238 0 0 0 0 0 0 0 0 0 0 -0.00657961 0.0206999 0.117261 0 -0.454741 0 2.085 0.0859777 0 -2.5148
ASP_107 -4.24901 0.158862 5.90354 -0.251001 0.1142 0.965281 2.75041 -2.62318 -0.0284044 -0.162576 -5.12324 -0.430831 0 0 0 -0.530482 -0.550438 0 0 0 0 0 0.741729 0.292504 0 1.60946 -0.457357 0 -2.2837 -0.0716914 0 -4.22592
LEU_108 -5.79779 0.567163 1.57721 -0.74842 1.35611 0.194199 1.34121 -1.72975 -0 -0 -0.61783 0.325014 0 0 0 0 0 0 0 0 0 0 0.00043279 0.0196298 2.64654 0 -0.295139 0 0.729516 -0.0868057 0 -0.518706
GLU_109 -7.2023 0.286378 6.91885 -0.32047 0.0534082 0.381629 2.76093 -3.38355 -0 -0 -3.04304 -0.620141 0 0 0 0 -1.01712 0 0 0 0 0 0.295748 0.386701 0 3.50523 -0.155774 0 -2.5358 -0.132868 0 -3.82219
THR_110 -6.77964 0.617937 5.18853 -0.210223 0.209946 0.0775271 3.0416 -2.83043 -0 -0 -3.92444 -0.0704735 0 0 0 -0.530482 -0.550438 0 0 0 0 0 0.394157 0.144986 0.239489 0 0.0369964 2.29404 -1.425 0.123622 0 -3.9523
ALA_111 -6.08972 0.760728 2.77507 -0.0217134 0 0 2.66344 -2.59649 -0.0284044 -0.162576 -1.73545 -0.381238 0 0 0 0 0 0 0 0 0 0 0.391376 0 0 0 -0.189018 0 2.3386 0.186381 0 -2.08902
ALA_112 -6.09628 0.555573 3.40435 -0.0234761 0 0 2.74839 -2.78091 -0 -0 -2.65568 -0.384051 0 0 0 0 0 0 0 0 0 0 0.473442 0 0 0 -0.259654 0 2.3386 -0.154632 0 -2.83433
LEU_113 -9.5111 1.76319 3.78894 -0.716473 0.544684 0.28101 3.37682 -3.06159 -0 -0 -3.4573 0.168567 0 0 0 0 0 0 0 0 0 0 0.365053 0.0115254 0.969037 0 -0.236504 0 0.729516 -0.0621676 0 -5.04678
ALA_114 -5.51832 0.408682 3.17776 -0.0218649 0 0 2.29904 -2.5089 -0 -0 -1.62307 -0.357132 0 0 0 0 0 0 0 0 0 0 -0.00807377 0 0 0 -0.257878 0 2.3386 0.0168933 0 -2.05426
LEU_115 -9.07522 1.31759 2.50112 -0.505263 0.527279 0.117097 2.75353 -2.75261 -0 -0 -1.21669 0.259113 0 0 0 0 0 0 0 0 0 0 0.00683548 0.00609139 0.504289 0 -0.241578 0 0.729516 -0.0424872 0 -5.11139
LEU_116 -7.62141 0.265693 4.77714 -0.673199 0.461379 0.275338 2.54349 -3.01702 -0 -0 -2.34138 -0.0775608 0 0 0 0 0 0 0 0 0 0 0.132749 0.619503 1.86784 0 -0.25905 0 0.729516 0.0980861 0 -2.21889
THR_117 -8.31041 1.17232 5.46778 -0.204717 0.154217 0.0738784 3.9835 -3.30182 -0.000118008 -0.00371912 -4.02928 -0.0387143 0 0 0 0 0 0 0 0 0 0 0.14577 0.0140776 0.0666464 0 0.0315569 2.29193 -1.425 0.421019 0 -3.49108
ALA_118 -5.82093 0.420175 3.96565 -0.0213657 0 0 2.87295 -2.92606 -0 -0 -2.54228 -0.366489 0 0 0 0 0 0 0 0 0 0 0.0459134 0 0 0 -0.293368 0 2.3386 0.428806 0 -1.89839
ALA_119 -3.67465 0.425657 2.51934 -0.0219718 0 0 1.39944 -1.84288 -0 -0 -0.679961 -0.341226 0 0 0 0 0 0 0 0 0 0 0.0451076 0 0 0 -0.155708 0 2.3386 0.0237411 0 0.035483
LYS_120 -5.54469 0.706616 5.97736 -0.547289 0.234384 0.299808 2.95006 -2.79099 -0.0369212 -0.104384 -4.11615 -0.0883425 0 0 0 0 -0.108294 0 0 0 0 0 -0.00217983 0.344167 3.53652 0 -0.143844 0 -1.6738 -0.0480658 0 -1.15604
LEU_121 -6.79004 1.09102 2.04058 -0.758116 0.973494 0.20738 1.49826 -2.00848 -0 -0 -1.15436 0.377616 0 0 0 0 0 0 0 0 0 0 0.0215082 0.180154 2.7143 0 -0.28929 0 0.729516 -0.168682 0 -1.33514
GLY_122 -1.6412 0.04901 2.18465 -5.51413e-05 0 0 1.04062 -1.11652 -0 -0 -0.926245 -0.400457 0 0 0 0 0 0 0 0 0 0 -0.0581587 0 0 0 -1.41301 0 1.2108 -0.0475463 0 -1.11811
THR_123 -4.55949 0.321024 4.02759 -0.106208 0.069895 0.0689076 1.81098 -2.0279 -0.000118008 -0.00371912 -2.09265 -0.455918 0 0 0 0 0 0 0 0 0 0 0.0600992 0.00565 0.181197 0 -0.760118 2.28601 -1.425 0.103838 0 -2.49591
THR_124 -4.84311 0.222473 6.1038 -0.113372 0.0725141 0.0749712 3.37129 -2.73076 -5.68613e-06 -7.33718e-05 -3.53357 -0.575484 0 0 0 -1.69363 0 0 0 0 0 0 -0.0167445 0.149807 0.0529364 0 -0.456326 2.32696 -1.425 -0.105495 0 -3.11882
VAL_125 -5.62152 0.742803 2.18625 -0.304037 0.214304 0.0681657 1.74154 -2.00608 -0 -0 -0.976021 -0.0639622 0 0 0 0 0 0 0 0 0 0 -0.0689043 0.00157421 0.0915964 0 -0.309116 0 2.085 -0.0151331 0 -2.23354
GLU_126 -4.54384 0.295709 5.42426 -0.466783 0.265834 1.46721 1.88094 -2.37967 -0.027103 -0.161146 -1.90996 -2.91501 0 0 0 0 0 0 0 0 0 0 0.0945404 0.0333635 0 4.00761 -0.272565 0 -2.5358 -0.101491 0 -1.84389
GLU_127 -6.14821 0.471944 7.56415 -0.208432 0.0261375 0.297914 3.59121 -3.19056 -0.027103 -0.161146 -3.49259 -0.51159 0 0 0 -1.69363 0 0 0 0 0 0 -0.0300428 0.130382 0 3.54651 -0.216419 0 -2.5358 -0.37509 0 -2.96235
ALA_128 -5.54282 0.242546 3.51532 -0.0207835 0 0 2.68875 -2.62998 -5.68613e-06 -7.33718e-05 -1.90235 -0.354492 0 0 0 0 0 0 0 0 0 0 -0.00357175 0 0 0 -0.186248 0 2.3386 -0.189476 0 -2.04458
VAL_129 -6.83928 0.893908 2.96247 -0.307948 0.24964 0.0693602 2.80713 -2.59069 -0 -0 -2.12349 -0.0546501 0 0 0 0 0 0 0 0 0 0 -0.00956368 0.105798 0.0676373 0 -0.374922 0 2.085 0.134061 0 -2.92555
LYS_130 -5.36064 0.342457 5.54499 -0.307404 0.0265426 0.139881 2.56915 -2.57891 -0 -0 -1.88331 0.00384931 0 0 0 0 0 0 0 0 0 0 0.16776 0.0546973 1.72222 0 -0.00920408 0 -1.6738 0.0425204 0 -1.19921
ARG_131 -6.88502 0.340631 5.45375 -0.585589 0.0784653 0.320362 2.8032 -2.89716 -0 -0 -2.20645 0.515013 0 0 0 0 0 0 0 0 0 0 0.17915 0.298972 2.39617 0 -0.0674777 0 -1.281 -0.145557 0 -1.68254
ALA_132 -6.86843 0.946769 3.31935 -0.0221523 0 0 2.98457 -2.89162 -0 -0 -2.43301 -0.366864 0 0 0 0 0 0 0 0 0 0 0.258192 0 0 0 -0.189938 0 2.3386 -0.0852254 0 -3.00976
LEU_133 -6.05803 0.34175 4.217 -0.515426 0.370297 0.133771 2.37307 -2.47158 -0 -0 -2.64724 0.253533 0 0 0 0 0 0 0 0 0 0 0.740578 0.0776764 0.273434 0 -0.306243 0 0.729516 -0.0952669 0 -2.58316
LYS_134 -4.58266 0.165974 5.39912 -0.30332 0.0288686 0.133604 2.36544 -2.38674 -0 -0 -2.08643 0.00457714 0 0 0 0 0 0 0 0 0 0 0.170809 0.00589993 1.8156 0 0.0226609 0 -1.6738 0.000395275 0 -0.920004
LEU_135 -8.27677 0.753833 3.38929 -0.48851 0.397192 0.115713 2.92783 -2.78986 -3.51955e-05 -0.000613929 -2.41786 0.21577 0 0 0 0 0 0 0 0 0 0 0.0272678 0.437707 0.497734 0 -0.244173 0 0.729516 0.110367 0 -4.6156
LYS_136 -7.67268 0.753882 6.92107 -0.482374 0.0902278 0.351582 3.33754 -3.36538 -0.00964325 -0.0264334 -2.85759 0.221525 0 0 0 0 0 0 0 0 0 0 -0.0108203 0.25871 2.08325 0 0.0525532 0 -1.6738 0.565832 0 -1.46255
THR_137 -3.15136 0.0998511 4.03197 -0.205702 0.168977 0.0751829 1.5648 -1.83835 -0 -0 -1.3399 -0.0423608 0 0 0 0 0 0 0 0 0 0 -0.0246796 0.00470692 0.0742851 0 -0.0277661 2.29448 -1.425 0.842676 0 1.10181
LYS_138 -3.46556 0.125727 3.28111 -0.307341 0.0280282 0.14228 1.39195 -1.61745 -0 -0 -0.601269 -0.0201318 0 0 0 0 0 0 0 0 0 0 -0.0425665 0.0152972 1.80242 0 -0.0588618 0 -1.6738 0.179636 0 -0.820533
LEU_139 -5.2924 0.869728 1.45166 -0.778679 0.99115 0.22413 1.29978 -1.57071 -0 -0 -1.25876 0.36403 0 0 0 0 0 0 0 0 0 0 0.126197 0.125254 2.9573 0 -0.25798 0 0.729516 -0.308155 0 -0.327942
GLY_140 -1.78159 0.0868917 2.11318 -4.81777e-05 0 0 1.05751 -1.13206 -0 -0 -0.545012 -0.369996 0 0 0 0 0 0 0 0 0 0 0.485095 0 0 0 -1.23929 0 1.2108 -0.0863116 0 -0.200827
VAL_141 -5.83132 1.27677 2.97184 -0.298997 0.200375 0.0560761 1.37977 -2.01785 -0.00967845 -0.0270474 -1.69725 -0.09884 0 0 0 0 0 0 0 0 0 0 0.125747 0.030736 0.0144437 0 -0.418438 0 2.085 0.403389 0 -1.85527
SER_142 -4.706 0.224963 5.64744 -0.0358397 0 0.0628763 3.17183 -2.46072 -5.51933e-05 -0.00125933 -3.21704 -0.149525 0 0 0 -0.949255 -0.784564 0 0 0 0 0 0.0139106 0.0174169 0.148385 0 -0.458803 1.74964 -1.1772 0.146954 0 -2.75685
LEU_143 -6.87608 0.472516 1.84454 -0.693002 0.590404 0.265405 1.64702 -1.93991 -0 -0 -0.783186 0.089953 0 0 0 0 0 0 0 0 0 0 -0.0470678 0.159654 1.24612 0 -0.290312 0 0.729516 -0.198634 0 -3.78307
ILE_144 -7.85809 0.777933 3.055 -0.511582 0.58315 0.10027 2.57218 -2.50754 -0 -0 -1.78069 0.133785 0 0 0 0 0 0 0 0 0 0 -0.014417 0.0445228 0.551621 0 -0.378858 0 1.0317 0.325061 0 -3.87595
GLU_145 -7.58824 1.09651 7.38716 -0.209893 0.0258487 0.321422 3.48875 -3.40802 -0 -0 -4.26406 -0.517317 0 0 0 -0.949255 -0.784564 0 0 0 0 0 0.175932 0.313364 0 4.56741 -0.191678 0 -2.5358 0.189186 0 -2.88325
ALA_146 -6.68768 0.552548 3.16 -0.0220035 0 0 2.68885 -2.74576 -5.51933e-05 -0.00125933 -1.65253 -0.351328 0 0 0 0 0 0 0 0 0 0 0.400351 0 0 0 -0.187828 0 2.3386 -0.219857 0 -2.72795
LEU_147 -11.0302 1.80162 4.77902 -0.488033 0.262124 0.119714 3.14708 -3.29433 -0 -0 -4.1902 0.181415 0 0 0 0 0 0 0 0 0 0 0.524739 0.51062 0.392846 0 -0.269538 0 0.729516 -0.109158 0 -6.93278
HIS_D:MP-NE2-connect_148 -10.7873 2.2965 7.5802 -2.69532 2.0923 2.29935 3.37238 -3.71441 -0 -0 -7.68918 -0.851338 0 0 0 0 0 0 0.668935 0 0.0034683 0.0652338 1.7317 0.367594 0 3.3842 0.148073 0 0.134426 -0.0234241 0 -1.61659
ILE_149 -8.29904 0.935885 3.84965 -0.516976 0.62506 0.103485 2.76603 -2.61163 -0 -0 -3.94599 0.080101 0 0 0 0 0 0 0 0 0 0 0.349651 0.0559754 0.561574 0 -0.412972 0 1.0317 0.216823 0 -5.21068
LEU_150 -9.25245 0.83613 2.75076 -0.493715 0.377982 0.117637 2.64206 -2.839 -0 -0 -1.60662 0.244137 0 0 0 0 0 0 0 0 0 0 0.146678 0.332221 0.574021 0 -0.220845 0 0.729516 0.409371 0 -5.25213
LEU_151 -8.48602 1.40138 4.50072 -0.517477 0.501154 0.12698 3.30684 -3.12056 -0 -0 -2.28882 0.296649 0 0 0 0 0 0 0 0 0 0 0.203015 0.0272232 0.369702 0 -0.25942 0 0.729516 0.250819 0 -2.95831
THR_152 -7.80753 0.801571 4.99434 -0.203366 0.146761 0.0737601 3.60013 -3.18541 -0 -0 -3.29182 -0.0934171 0 0 0 0 0 0 0 0 0 0 -0.00158248 0.0117903 0.0580883 0 -0.0130283 2.28809 -1.425 0.425408 0 -3.62121
ALA_153 -6.14903 0.222555 3.87003 -0.0215675 0 0 3.0197 -2.99337 -0 -0 -2.95012 -0.357707 0 0 0 0 0 0 0 0 0 0 -0.0533649 0 0 0 -0.273763 0 2.3386 0.257977 0 -3.09006
ALA_154 -4.23715 0.377199 2.56874 -0.0206209 0 0 1.71358 -1.99237 -0 -0 -0.636719 -0.352235 0 0 0 0 0 0 0 0 0 0 0.0206979 0 0 0 0.0264699 0 2.3386 0.0755679 0 -0.118248
VAL_155 -5.87946 1.00095 2.52533 -0.316965 0.302398 0.0727216 2.02948 -2.12999 -0 -0 -0.646309 -0.158859 0 0 0 0 0 0 0 0 0 0 0.0623888 0.252466 0.196922 0 -0.282521 0 2.085 0.216193 0 -0.670258
LEU_156 -6.79655 0.821694 1.77159 -0.538315 0.385822 0.127519 1.42174 -2.01551 -0 -0 -0.875273 0.0468282 0 0 0 0 0 0 0 0 0 0 -0.0309627 0.158412 3.23982 0 -0.316229 0 0.729516 -0.0768185 0 -1.94672
GLY_157 -1.72791 0.0727005 2.32448 -5.42881e-05 0 0 1.14745 -1.15635 -0 -0 -0.959943 -0.410869 0 0 0 0 0 0 0 0 0 0 1.20284 0 0 0 -1.40465 0 1.2108 0.180342 0 0.478831
THR_158 -4.58671 0.671764 2.3319 -0.19273 0.148634 0.0646959 1.49444 -1.64961 -0 -0 -1.44062 -0.860589 0 0 0 -0.175557 0 0 0 0 0 0 -0.0573751 0.0544128 0.598808 0 -0.652564 2.3078 -1.425 0.87539 0 -2.49291
THR_159 -4.22456 0.376745 4.22099 -0.112211 0.0691959 0.075102 2.51494 -2.11384 -0.000719821 -0.0116945 -2.43188 -0.628286 0 0 0 -0.58123 0 0 0 0 0 0 -0.022888 0.0272138 0.0322034 0 -0.456991 2.30135 -1.425 0.41901 0 -1.97255
VAL_160 -6.04503 0.946186 2.05375 -0.280044 0.21705 0.0469058 1.701 -2.05259 -0 -0 -0.796882 0.469639 0 0 0 0 0 0 0 0 0 0 0.114315 0.0250279 0.693679 0 0.0690422 0 2.085 -0.211534 0 -0.964485
GLU_161 -4.04414 0.337049 4.74502 -0.462958 0.233472 1.44807 1.70851 -2.2137 -0.0265715 -0.162518 -2.06156 -2.87801 0 0 0 0 0 0 0 0 0 0 0.185824 0.00515775 0 3.99049 -0.293089 0 -2.5358 -0.248919 0 -2.27367
GLU_162 -6.3807 0.345263 7.22619 -0.644874 0.244336 1.20468 3.35231 -3.0488 -0.0265715 -0.162518 -3.15637 -0.666741 0 0 0 -0.405672 -0.761762 0 0 0 0 0 0.332846 0.00505661 0 3.37578 -0.263883 0 -2.5358 -0.374891 0 -2.34212
ALA_163 -5.39098 0.116405 2.48736 -0.0209919 0 0 2.32811 -2.33766 -0.000719821 -0.0116945 -1.62993 -0.356582 0 0 0 0 0 0 0 0 0 0 0.270528 0 0 0 -0.235882 0 2.3386 -0.195805 0 -2.63925
VAL_164 -6.65215 0.679802 3.22015 -0.310256 0.265377 0.0706096 2.78141 -2.63146 -0 -0 -2.00783 -0.122937 0 0 0 0 0 0 0 0 0 0 0.0351546 0.0650657 0.118769 0 -0.393667 0 2.085 0.0949283 0 -2.70203
TYR_165 -4.95429 0.26139 4.94002 -0.955055 0.053105 0.36305 2.30481 -2.45117 -0 -0 -1.8861 -0.278712 0 0 0 0 0 0 0 0 0 0 0.158147 0.0640202 0 1.82719 -0.40715 1.06592e-05 0.964136 0.514428 0 0.517824
ARG_166 -7.44552 0.492259 6.24761 -0.451049 0.0694264 0.233857 3.08762 -3.0394 -0 -0 -3.2844 0.385236 0 0 0 0 -0.761762 0 0 0 0 0 0.0800951 0.446424 2.03329 0 -0.145475 0 -1.281 0.268069 0 -3.06472
ALA_167 -6.28246 0.591165 3.37162 -0.0216625 0 0 3.05914 -2.80718 -0 -0 -2.47932 -0.382912 0 0 0 0 0 0 0 0 0 0 0.337428 0 0 0 -0.217801 0 2.3386 -0.272956 0 -2.76633
LEU_168 -5.94244 0.702114 4.47077 -0.504185 0.364168 0.126426 2.43377 -2.53312 -0 -0 -2.56892 0.242874 0 0 0 0 0 0 0 0 0 0 0.575616 0.234448 0.384758 0 -0.267798 0 0.729516 -0.124739 0 -1.67674
LYS_169 -4.31105 0.086911 4.72457 -0.423168 0.0771245 0.228272 2.20642 -2.24644 -0 -0 -2.62177 -0.0868877 0 0 0 0 0 0 0 0 0 0 -0.00203314 0.0314535 1.86193 0 0.052896 0 -1.6738 0.254934 0 -1.84064
LEU_170 -7.88987 0.726408 3.47335 -0.745251 0.913228 0.201172 2.54565 -2.53963 -0.0166 -0.093897 -1.75056 0.371888 0 0 0 0 0 0 0 0 0 0 0.529518 0.312369 2.61421 0 -0.274038 0 0.729516 0.193294 0 -0.699245
LYS_171 -6.89345 0.797944 6.79826 -0.653107 0.206998 0.431697 3.70544 -3.28485 -0.030043 -0.162356 -3.104 -0.0159342 0 0 0 0 0 0 0 0 0 0 0.00338166 1.3694 3.08245 0 0.0714976 0 -1.6738 0.441783 0 1.09131
THR_172 -3.15386 0.166568 4.24884 -0.204487 0.148164 0.074508 1.48533 -1.89289 -0.030043 -0.162356 -1.12544 -0.100169 0 0 0 0 0 0 0 0 0 0 0.0558021 0.00198733 0.129702 0 -0.000387264 2.29152 -1.425 0.70396 0 1.21174
LYS_173 -3.77033 0.0899382 3.53172 -0.43743 0.0960426 0.249114 1.31814 -1.63396 -0 -0 -0.0818892 -0.0882906 0 0 0 0 0 0 0 0 0 0 0.152566 0.044266 2.17993 0 0.026897 0 -1.6738 0.233199 0 0.236114
LEU_174 -5.42365 0.655041 1.3065 -0.525603 0.553725 0.140225 1.1291 -1.40936 -0 -0 -0.73092 0.180379 0 0 0 0 0 0 0 0 0 0 0.113738 0.039745 0.226757 0 -0.247045 0 0.729516 -0.0710554 0 -3.33291
GLY_175 -1.85374 0.0910232 2.16452 -5.09464e-05 0 0 1.19713 -1.16146 -0 -0 -0.510107 -0.374241 0 0 0 0 0 0 0 0 0 0 -0.0392518 0 0 0 -1.26201 0 1.2108 0.224142 0 -0.31324
VAL_176 -5.87302 0.709887 2.41001 -0.313031 0.234918 0.0644081 1.56065 -1.94202 -0.0166 -0.093897 -0.826009 -0.213818 0 0 0 0 0 0 0 0 0 0 -0.0378906 0.0561958 0.0796245 0 -0.491119 0 2.085 0.254128 0 -2.35258
SER_177 -4.4791 0.163181 4.93077 -0.0370292 0 0.0657208 3.12072 -2.30842 -0.00281384 -0.0331292 -3.18274 -0.116168 0 0 0 -1.46895 -0.63972 0 0 0 0 0 -0.0228199 0.0382754 0.208458 0 -0.376661 1.74787 -1.1772 -0.291442 0 -3.86121
LEU_178 -5.53494 0.72544 1.40522 -0.51167 0.588187 0.124336 1.5588 -1.76388 -0 -0 -0.803418 0.251741 0 0 0 0 0 0 0 0 0 0 0.0982588 0.0604658 0.273807 0 -0.308866 0 0.729516 -0.285976 0 -3.39298
LEU_179 -7.316 1.7767 1.89553 -0.720931 0.585489 0.29544 1.57929 -2.09438 -0 -0 -0.545011 0.142552 0 0 0 0 0 0 0 0 0 0 1.19667 0.035859 0.863106 0 -0.22981 0 0.729516 0.0818245 0 -1.72415
GLN_180 -7.28132 0.315751 6.50949 -0.261093 0.0322636 0.218179 3.7454 -3.30477 -0 -0 -4.12836 -0.423858 0 0 0 -1.46895 -1.64297 0 0 0 0 0 0.0654229 0.389986 0 3.05845 -0.0221779 0 -1.0644 0.242337 0 -5.02063
ALA_181 -6.27096 0.551328 3.60609 -0.0223373 0 0 2.76226 -2.79207 -0.00281384 -0.0331292 -2.02119 -0.371116 0 0 0 0 0 0 0 0 0 0 0.0655476 0 0 0 -0.166371 0 2.3386 -0.0635172 0 -2.41967
ALA_182 -5.63642 0.506748 4.2383 -0.0213921 0 0 3.16799 -2.8015 -0 -0 -2.46882 -0.361569 0 0 0 0 0 0 0 0 0 0 0.345304 0 0 0 -0.207471 0 2.3386 -0.156151 0 -1.05639
ALA_183 -5.59662 0.807028 2.7233 -0.0232919 0 0 2.24213 -2.37571 -0 -0 -1.64945 -0.36741 0 0 0 0 0 0 0 0 0 0 0.438669 0 0 0 -0.364578 0 2.3386 -0.114457 0 -1.9418
ILE_184 -8.14416 1.29381 2.7564 -0.515757 0.628321 0.102739 2.73478 -2.58554 -0 -0 -1.61976 0.0670772 0 0 0 0 0 0 0 0 0 0 0.0802434 0.0706955 0.641866 0 -0.374548 0 1.0317 0.0219824 0 -3.81016
LEU_185 -8.59862 1.10994 2.7985 -0.506965 0.504994 0.113706 2.40923 -2.68608 -0 -0 -1.70525 0.323084 0 0 0 0 0 0 0 0 0 0 0.341122 0.804488 0.440405 0 -0.252953 0 0.729516 0.224855 0 -3.95003
ILE_186 -9.12889 0.752546 3.97526 -0.512267 0.590163 0.101037 3.35433 -3.09076 -0 -0 -2.42018 0.101635 0 0 0 0 0 0 0 0 0 0 0.0410607 0.136327 0.543574 0 -0.441775 0 1.0317 0.277025 0 -4.68923
LEU_187 -10.2937 1.73751 3.64288 -0.721987 0.430641 0.299539 3.26754 -3.23831 -0 -0 -2.16215 0.160655 0 0 0 0 0 0 0 0 0 0 0.0594837 0.13579 0.882269 0 -0.197406 0 0.729516 0.497312 0 -4.77045
ALA_188 -6.48616 0.800706 4.2039 -0.021704 0 0 3.01678 -3.20918 -0 -0 -2.91113 -0.344083 0 0 0 0 0 0 0 0 0 0 0.0173226 0 0 0 -0.227275 0 2.3386 0.345449 0 -2.47677
ALA_189 -3.86101 0.610825 2.66781 -0.0212942 0 0 1.58957 -1.90823 -0 -0 -0.52109 -0.373703 0 0 0 0 0 0 0 0 0 0 0.00805243 0 0 0 -0.139442 0 2.3386 -0.0273444 0 0.362744
ARG_190 -7.20086 0.56295 6.09971 -0.657172 0.23421 0.363483 2.71772 -2.95558 -0 -0 -2.6659 0.428893 0 0 0 0 -0.889448 0 0 0 0 0 0.178073 0.233917 2.55176 0 -0.123967 0 -1.281 -0.190331 0 -2.59355
LEU_191 -6.29518 0.676185 2.07932 -0.514221 0.555032 0.127315 1.12343 -1.84868 -0 -0 -0.628766 0.224804 0 0 0 0 0 0 0 0 0 0 0.00494856 0.0459929 0.328868 0 -0.281922 0 0.729516 -0.205508 0 -3.87888
GLY_192 -1.70597 0.0692179 2.23486 -5.8677e-05 0 0 1.09009 -1.11792 -0 -0 -0.767262 -0.390419 0 0 0 0 0 0 0 0 0 0 -0.0582544 0 0 0 -1.4844 0 1.2108 0.225552 0 -0.693758
THR_193 -4.67262 0.823636 2.52716 -0.182041 0.137475 0.0627389 1.58723 -1.79129 -0.000442914 -0.00661193 -1.67424 -0.8864 0 0 0 0 0 0 0 0 0 0 -0.0694321 0.0571793 0.530026 0 -0.678326 2.28985 -1.425 1.12713 0 -2.24398
THR_194 -4.50701 0.631266 4.5594 -0.114678 0.06836 0.077902 2.65034 -2.2689 -0.00517481 -0.0593111 -2.63353 -0.627093 0 0 0 -0.519208 0 0 0 0 0 0 0.0167139 0.117604 0.0386507 0 -0.475009 2.28887 -1.425 0.63231 0 -1.5535
VAL_195 -5.73653 1.09969 2.02418 -0.310482 0.270003 0.0710478 1.55376 -1.96292 -0 -0 -0.771975 -0.117583 0 0 0 0 0 0 0 0 0 0 -0.0615862 0.00142465 0.230213 0 -0.27448 0 2.085 -0.150228 0 -2.05046
GLU_196 -4.34736 0.101025 5.85111 -0.467646 0.252877 1.46812 1.78081 -2.51031 -0.0256709 -0.147238 -2.64745 -2.9025 0 0 0 0 0 0 0 0 0 0 0.130731 0.051631 0 3.96973 -0.224417 0 -2.5358 -0.153448 0 -2.35581
GLU_197 -6.12785 0.492473 7.65528 -0.438176 0.0596624 0.87214 3.49906 -3.18814 -0.0261138 -0.15385 -4.39184 -0.432402 0 0 0 -0.519208 -0.533249 0 0 0 0 0 0.0742336 0.0204354 0 3.33921 -0.332465 0 -2.5358 -0.421463 0 -3.08807
ALA_198 -6.28 0.660278 2.7609 -0.0226004 0 0 2.63462 -2.65587 -0.00517481 -0.0593111 -1.82602 -0.363267 0 0 0 0 0 0 0 0 0 0 0.608614 0 0 0 -0.187883 0 2.3386 -0.262467 0 -2.65959
VAL_199 -6.49305 0.520062 2.63643 -0.30975 0.266714 0.0702691 2.51656 -2.41609 -0 -0 -1.99007 -0.0417926 0 0 0 0 0 0 0 0 0 0 -0.0362845 0.0398037 0.0523538 0 -0.256567 0 2.085 0.229152 0 -3.12725
LYS_200 -5.77312 0.358175 7.0651 -0.481896 0.216979 0.243167 3.15038 -3.04904 -0 -0 -4.15715 0.131696 0 0 0 0 -0.533249 0 0 0 0 0 0.0420983 0.0159281 2.54516 0 -0.00281083 0 -1.6738 0.137718 0 -1.76465
ARG_201 -5.93129 0.207465 4.8089 -1.15456 0.514463 0.747928 2.24083 -2.54764 -0 -0 -2.13342 0.287343 0 0 0 0 0 0 0 0 0 0 0.0631767 0.12521 3.33278 0 -0.0892844 0 -1.281 -0.0602579 0 -0.869359
ALA_202 -6.48567 0.59267 3.13573 -0.0219055 0 0 2.86115 -2.74708 -0 -0 -2.35829 -0.363597 0 0 0 0 0 0 0 0 0 0 0.086534 0 0 0 -0.132233 0 2.3386 -0.0189055 0 -3.11299
LEU_203 -6.59498 0.654362 4.77797 -0.500416 0.332099 0.123932 2.72701 -2.68098 -0 -0 -2.46062 0.227644 0 0 0 0 0 0 0 0 0 0 0.225851 0.350537 0.353897 0 -0.278582 0 0.729516 -0.0738241 0 -2.08659
LYS_204 -4.54842 0.236306 5.35091 -0.303895 0.0258914 0.134931 2.44489 -2.40959 -0 -0 -2.11235 -0.0179018 0 0 0 0 0 0 0 0 0 0 0.229619 0.0740511 1.75881 0 0.00305652 0 -1.6738 -0.106424 0 -0.913915
LEU_205 -8.56743 1.08764 3.27681 -0.706946 0.530604 0.274437 2.83682 -2.70383 -0 -0 -1.62528 0.128331 0 0 0 0 0 0 0 0 0 0 0.130096 0.147481 1.06193 0 -0.280868 0 0.729516 -0.134 0 -3.8147
LYS_206 -7.83596 0.640026 6.83456 -0.694474 0.216073 0.544906 2.67498 -3.22433 -0.0151234 -0.0382021 -1.11035 0.264876 0 0 0 0 0 0 0 0 0 0 0.112901 0.511625 3.13129 0 0.0209545 0 -1.6738 0.0658714 0 0.425828
THR_207 -3.02209 0.104845 4.10351 -0.202903 0.141631 0.0742373 1.50155 -1.85086 -0 -0 -0.904149 -0.125723 0 0 0 0 0 0 0 0 0 0 -0.0112443 0.00665035 0.14405 0 -0.00577643 2.2854 -1.425 0.354407 0 1.16854
LYS_208 -3.67305 0.108754 4.07892 -0.435766 0.0883125 0.245879 1.83588 -1.84904 -0 -0 -1.7421 -0.0683465 0 0 0 0 0 0 0 0 0 0 -0.0301873 0.0109489 2.11042 0 0.0374221 0 -1.6738 0.243533 0 -0.712216
LEU_209 -6.00124 1.36619 2.48111 -0.48304 0.453391 0.0842369 1.35569 -1.58564 -0 -0 -2.0099 0.338728 0 0 0 0 0 0 0 0 0 0 -0.00985354 0.015461 0.408716 0 -0.26272 0 0.729516 -0.265853 0 -3.38522
GLY:CtermProteinFull_210 -1.21497 0.793634 1.17423 -0.415814 0.0486915 1.26557 0.076397 -0.284481 -0 -0 -1.54106 -2.94252 0 0 0 0 0 0 0 0 0 0 0 0 0 0 0 0 1.2108 -0.258658 0 -2.08818
HMM:MP-FE1-connect_211 -19.6361 4.04626 5.20968 -22.5717 24.7618 -3.55581 5.14983 -5.43659 -0.0247504 -0.330721 -17.944 -12.4864 0 0 0 0 -3.11176 0 0.668935 0 0.0034683 0.0652338 0 0 0 0 0 0 0 0 0 -45.1925
#END_POSE_ENERGIES_TABLE UM_159_H148_areda15_HMM_onlyH_1__DE_4
