# Supplementary material for: Design of Heme Enzymes with a Tunable Substrate Binding Pocket Adjacent to an Open Metal Coordination Site
Source: J Am Chem Soc. 2023 Jun 21;145(26):14307–15. doi: 10.1021/jacs.3c02742 (PMC10326885; doi:10.1021/jacs.3c02742)
Supplement: Supplementary file 3 — ja3c02742_si_003.zip [file ja3c02742_si_003.zip › heme_binder_design_models/IK_HC015_16.pdb]

HEADER                                            xx-MMM-xx                     
EXPDTA    THEORETICAL MODEL                                                     
REMARK 666 MATCH TEMPLATE X HMM    0 MATCH MOTIF A HIS   46  1  1               
REMARK 220                                                                      
REMARK 220 EXPERIMENTAL DETAILS                                                 
REMARK 220  EXPERIMENT TYPE                : THEORETICAL MODELLING              
REMARK 220  DATE OF DATA COLLECTION        : 27-MAR-21                          
REMARK 220                                                                      
REMARK 220 REMARK: MODEL GENERATED BY ROSETTA                                   
REMARK 220  VERSION 2020.50+release.1295438                                     
HETNAM     HMM X   1  HMM                                                       
LINK         NE2 HIS A  46                FE1  HMM X   1                  2.28  
ATOM      1  N   VAL A   1       8.021 -32.838  14.640  1.00  0.00           N  
ATOM      2  CA  VAL A   1       6.967 -32.124  13.922  1.00  0.00           C  
ATOM      3  C   VAL A   1       5.585 -32.309  14.544  1.00  0.00           C  
ATOM      4  O   VAL A   1       5.195 -33.418  14.892  1.00  0.00           O  
ATOM      5  CB  VAL A   1       6.922 -32.599  12.457  1.00  0.00           C  
ATOM      6  CG1 VAL A   1       5.802 -31.896  11.705  1.00  0.00           C  
ATOM      7  CG2 VAL A   1       8.264 -32.344  11.789  1.00  0.00           C  
ATOM      8 1H   VAL A   1       8.899 -32.680  14.188  1.00  0.00           H  
ATOM      9 2H   VAL A   1       8.067 -32.506  15.582  1.00  0.00           H  
ATOM     10 3H   VAL A   1       7.819 -33.817  14.642  1.00  0.00           H  
ATOM     11  HA  VAL A   1       7.195 -31.058  13.943  1.00  0.00           H  
ATOM     12  HB  VAL A   1       6.701 -33.666  12.437  1.00  0.00           H  
ATOM     13 1HG1 VAL A   1       5.784 -32.243  10.671  1.00  0.00           H  
ATOM     14 2HG1 VAL A   1       4.847 -32.121  12.179  1.00  0.00           H  
ATOM     15 3HG1 VAL A   1       5.972 -30.819  11.722  1.00  0.00           H  
ATOM     16 1HG2 VAL A   1       8.225 -32.683  10.754  1.00  0.00           H  
ATOM     17 2HG2 VAL A   1       8.487 -31.277  11.814  1.00  0.00           H  
ATOM     18 3HG2 VAL A   1       9.044 -32.890  12.320  1.00  0.00           H  
ATOM     19  N   SER A   2       4.835 -31.222  14.666  1.00  0.00           N  
ATOM     20  CA  SER A   2       3.554 -31.292  15.349  1.00  0.00           C  
ATOM     21  C   SER A   2       2.426 -31.700  14.398  1.00  0.00           C  
ATOM     22  O   SER A   2       2.589 -31.719  13.170  1.00  0.00           O  
ATOM     23  CB  SER A   2       3.234 -29.951  15.981  1.00  0.00           C  
ATOM     24  OG  SER A   2       2.950 -28.989  15.003  1.00  0.00           O  
ATOM     25  H   SER A   2       5.143 -30.338  14.288  1.00  0.00           H  
ATOM     26  HA  SER A   2       3.606 -32.075  16.105  1.00  0.00           H  
ATOM     27 1HB  SER A   2       2.379 -30.058  16.648  1.00  0.00           H  
ATOM     28 2HB  SER A   2       4.080 -29.622  16.583  1.00  0.00           H  
ATOM     29  HG  SER A   2       2.813 -28.164  15.474  1.00  0.00           H  
ATOM     30  N   LEU A   3       1.161 -32.050  14.958  1.00  0.00           N  
ATOM     31  CA  LEU A   3      -0.015 -32.370  14.175  1.00  0.00           C  
ATOM     32  C   LEU A   3      -0.460 -31.140  13.410  1.00  0.00           C  
ATOM     33  O   LEU A   3      -0.946 -31.242  12.296  1.00  0.00           O  
ATOM     34  CB  LEU A   3      -1.148 -32.872  15.079  1.00  0.00           C  
ATOM     35  CG  LEU A   3      -2.395 -33.395  14.355  1.00  0.00           C  
ATOM     36  CD1 LEU A   3      -2.003 -34.543  13.434  1.00  0.00           C  
ATOM     37  CD2 LEU A   3      -3.427 -33.843  15.379  1.00  0.00           C  
ATOM     38  H   LEU A   3       1.106 -32.082  15.965  1.00  0.00           H  
ATOM     39  HA  LEU A   3       0.237 -33.175  13.487  1.00  0.00           H  
ATOM     40 1HB  LEU A   3      -0.765 -33.678  15.703  1.00  0.00           H  
ATOM     41 2HB  LEU A   3      -1.461 -32.055  15.729  1.00  0.00           H  
ATOM     42  HG  LEU A   3      -2.817 -32.602  13.737  1.00  0.00           H  
ATOM     43 1HD1 LEU A   3      -2.889 -34.915  12.919  1.00  0.00           H  
ATOM     44 2HD1 LEU A   3      -1.279 -34.190  12.700  1.00  0.00           H  
ATOM     45 3HD1 LEU A   3      -1.562 -35.346  14.022  1.00  0.00           H  
ATOM     46 1HD2 LEU A   3      -4.313 -34.214  14.864  1.00  0.00           H  
ATOM     47 2HD2 LEU A   3      -3.006 -34.637  15.996  1.00  0.00           H  
ATOM     48 3HD2 LEU A   3      -3.702 -32.999  16.012  1.00  0.00           H  
ATOM     49  N   LYS A   4      -0.276 -29.979  14.023  1.00  0.00           N  
ATOM     50  CA  LYS A   4      -0.572 -28.718  13.369  1.00  0.00           C  
ATOM     51  C   LYS A   4       0.253 -28.500  12.093  1.00  0.00           C  
ATOM     52  O   LYS A   4      -0.280 -28.097  11.059  1.00  0.00           O  
ATOM     53  CB  LYS A   4      -0.339 -27.563  14.345  1.00  0.00           C  
ATOM     54  CG  LYS A   4      -0.465 -26.179  13.722  1.00  0.00           C  
ATOM     55  CD  LYS A   4      -1.830 -25.984  13.079  1.00  0.00           C  
ATOM     56  CE  LYS A   4      -2.101 -24.515  12.791  1.00  0.00           C  
ATOM     57  NZ  LYS A   4      -1.085 -23.929  11.876  1.00  0.00           N  
ATOM     58  H   LYS A   4       0.079 -29.972  14.969  1.00  0.00           H  
ATOM     59  HA  LYS A   4      -1.624 -28.716  13.080  1.00  0.00           H  
ATOM     60 1HB  LYS A   4      -1.057 -27.628  15.163  1.00  0.00           H  
ATOM     61 2HB  LYS A   4       0.658 -27.647  14.776  1.00  0.00           H  
ATOM     62 1HG  LYS A   4      -0.323 -25.420  14.492  1.00  0.00           H  
ATOM     63 2HG  LYS A   4       0.307 -26.050  12.963  1.00  0.00           H  
ATOM     64 1HD  LYS A   4      -1.875 -26.543  12.144  1.00  0.00           H  
ATOM     65 2HD  LYS A   4      -2.604 -26.362  13.747  1.00  0.00           H  
ATOM     66 1HE  LYS A   4      -3.085 -24.409  12.337  1.00  0.00           H  
ATOM     67 2HE  LYS A   4      -2.096 -23.954  13.726  1.00  0.00           H  
ATOM     68 1HZ  LYS A   4      -1.300 -22.956  11.711  1.00  0.00           H  
ATOM     69 2HZ  LYS A   4      -0.169 -24.005  12.297  1.00  0.00           H  
ATOM     70 3HZ  LYS A   4      -1.094 -24.429  10.998  1.00  0.00           H  
ATOM     71  N   GLN A   5       1.562 -28.763  12.147  1.00  0.00           N  
ATOM     72  CA  GLN A   5       2.411 -28.607  10.965  1.00  0.00           C  
ATOM     73  C   GLN A   5       2.006 -29.603   9.884  1.00  0.00           C  
ATOM     74  O   GLN A   5       2.001 -29.277   8.698  1.00  0.00           O  
ATOM     75  CB  GLN A   5       3.887 -28.795  11.328  1.00  0.00           C  
ATOM     76  CG  GLN A   5       4.474 -27.663  12.153  1.00  0.00           C  
ATOM     77  CD  GLN A   5       5.847 -28.001  12.705  1.00  0.00           C  
ATOM     78  OE1 GLN A   5       6.013 -28.981  13.435  1.00  0.00           O  
ATOM     79  NE2 GLN A   5       6.839 -27.189  12.357  1.00  0.00           N  
ATOM     80  H   GLN A   5       1.977 -29.073  13.012  1.00  0.00           H  
ATOM     81  HA  GLN A   5       2.287 -27.595  10.581  1.00  0.00           H  
ATOM     82 1HB  GLN A   5       4.007 -29.720  11.892  1.00  0.00           H  
ATOM     83 2HB  GLN A   5       4.476 -28.889  10.416  1.00  0.00           H  
ATOM     84 1HG  GLN A   5       4.567 -26.779  11.522  1.00  0.00           H  
ATOM     85 2HG  GLN A   5       3.810 -27.456  12.992  1.00  0.00           H  
ATOM     86 1HE2 GLN A   5       7.767 -27.362  12.690  1.00  0.00           H  
ATOM     87 2HE2 GLN A   5       6.660 -26.405  11.763  1.00  0.00           H  
ATOM     88  N   ALA A   6       1.678 -30.823  10.302  1.00  0.00           N  
ATOM     89  CA  ALA A   6       1.233 -31.862   9.380  1.00  0.00           C  
ATOM     90  C   ALA A   6      -0.076 -31.473   8.696  1.00  0.00           C  
ATOM     91  O   ALA A   6      -0.244 -31.693   7.492  1.00  0.00           O  
ATOM     92  CB  ALA A   6       1.061 -33.167  10.109  1.00  0.00           C  
ATOM     93  H   ALA A   6       1.738 -31.032  11.286  1.00  0.00           H  
ATOM     94  HA  ALA A   6       1.997 -31.982   8.610  1.00  0.00           H  
ATOM     95 1HB  ALA A   6       0.729 -33.934   9.409  1.00  0.00           H  
ATOM     96 2HB  ALA A   6       2.013 -33.464  10.549  1.00  0.00           H  
ATOM     97 3HB  ALA A   6       0.318 -33.047  10.896  1.00  0.00           H  
ATOM     98  N   ALA A   7      -0.995 -30.899   9.470  1.00  0.00           N  
ATOM     99  CA  ALA A   7      -2.283 -30.451   8.934  1.00  0.00           C  
ATOM    100  C   ALA A   7      -2.060 -29.347   7.911  1.00  0.00           C  
ATOM    101  O   ALA A   7      -2.752 -29.278   6.897  1.00  0.00           O  
ATOM    102  CB  ALA A   7      -3.196 -29.971  10.051  1.00  0.00           C  
ATOM    103  H   ALA A   7      -0.798 -30.769  10.451  1.00  0.00           H  
ATOM    104  HA  ALA A   7      -2.753 -31.298   8.433  1.00  0.00           H  
ATOM    105 1HB  ALA A   7      -4.141 -29.631   9.628  1.00  0.00           H  
ATOM    106 2HB  ALA A   7      -3.385 -30.792  10.746  1.00  0.00           H  
ATOM    107 3HB  ALA A   7      -2.720 -29.149  10.584  1.00  0.00           H  
ATOM    108  N   SER A   8      -1.093 -28.484   8.184  1.00  0.00           N  
ATOM    109  CA  SER A   8      -0.819 -27.392   7.258  1.00  0.00           C  
ATOM    110  C   SER A   8      -0.246 -27.965   5.948  1.00  0.00           C  
ATOM    111  O   SER A   8      -0.649 -27.565   4.856  1.00  0.00           O  
ATOM    112  CB  SER A   8       0.151 -26.405   7.876  1.00  0.00           C  
ATOM    113  OG  SER A   8       0.306 -25.276   7.061  1.00  0.00           O  
ATOM    114  H   SER A   8      -0.537 -28.567   9.023  1.00  0.00           H  
ATOM    115  HA  SER A   8      -1.762 -26.892   7.036  1.00  0.00           H  
ATOM    116 1HB  SER A   8      -0.214 -26.101   8.857  1.00  0.00           H  
ATOM    117 2HB  SER A   8       1.117 -26.887   8.022  1.00  0.00           H  
ATOM    118  HG  SER A   8      -0.003 -24.530   7.580  1.00  0.00           H  
ATOM    119  N   PHE A   9       0.827 -28.978   5.965  1.00  0.00           N  
ATOM    120  CA  PHE A   9       1.373 -29.633   4.781  1.00  0.00           C  
ATOM    121  C   PHE A   9       0.279 -30.343   3.969  1.00  0.00           C  
ATOM    122  O   PHE A   9       0.257 -30.267   2.741  1.00  0.00           O  
ATOM    123  CB  PHE A   9       2.450 -30.641   5.187  1.00  0.00           C  
ATOM    124  CG  PHE A   9       3.813 -30.034   5.359  1.00  0.00           C  
ATOM    125  CD1 PHE A   9       4.372 -29.897   6.621  1.00  0.00           C  
ATOM    126  CD2 PHE A   9       4.539 -29.599   4.260  1.00  0.00           C  
ATOM    127  CE1 PHE A   9       5.627 -29.338   6.780  1.00  0.00           C  
ATOM    128  CE2 PHE A   9       5.793 -29.042   4.417  1.00  0.00           C  
ATOM    129  CZ  PHE A   9       6.337 -28.912   5.679  1.00  0.00           C  
ATOM    130  H   PHE A   9       1.175 -29.240   6.876  1.00  0.00           H  
ATOM    131  HA  PHE A   9       1.812 -28.866   4.142  1.00  0.00           H  
ATOM    132 1HB  PHE A   9       2.168 -31.116   6.125  1.00  0.00           H  
ATOM    133 2HB  PHE A   9       2.519 -31.423   4.432  1.00  0.00           H  
ATOM    134  HD1 PHE A   9       3.811 -30.235   7.492  1.00  0.00           H  
ATOM    135  HD2 PHE A   9       4.109 -29.702   3.263  1.00  0.00           H  
ATOM    136  HE1 PHE A   9       6.054 -29.236   7.777  1.00  0.00           H  
ATOM    137  HE2 PHE A   9       6.353 -28.705   3.545  1.00  0.00           H  
ATOM    138  HZ  PHE A   9       7.325 -28.471   5.804  1.00  0.00           H  
ATOM    139  N   LEU A  10      -0.650 -31.050   4.688  1.00  0.00           N  
ATOM    140  CA  LEU A  10      -1.743 -31.751   4.027  1.00  0.00           C  
ATOM    141  C   LEU A  10      -2.698 -30.773   3.310  1.00  0.00           C  
ATOM    142  O   LEU A  10      -3.126 -31.021   2.183  1.00  0.00           O  
ATOM    143  CB  LEU A  10      -2.523 -32.583   5.053  1.00  0.00           C  
ATOM    144  CG  LEU A  10      -3.742 -33.339   4.509  1.00  0.00           C  
ATOM    145  CD1 LEU A  10      -3.289 -34.339   3.453  1.00  0.00           C  
ATOM    146  CD2 LEU A  10      -4.458 -34.039   5.654  1.00  0.00           C  
ATOM    147  H   LEU A  10      -0.577 -31.090   5.695  1.00  0.00           H  
ATOM    148  HA  LEU A  10      -1.316 -32.409   3.270  1.00  0.00           H  
ATOM    149 1HB  LEU A  10      -1.847 -33.316   5.492  1.00  0.00           H  
ATOM    150 2HB  LEU A  10      -2.871 -31.920   5.845  1.00  0.00           H  
ATOM    151  HG  LEU A  10      -4.423 -32.635   4.031  1.00  0.00           H  
ATOM    152 1HD1 LEU A  10      -4.155 -34.877   3.067  1.00  0.00           H  
ATOM    153 2HD1 LEU A  10      -2.798 -33.810   2.637  1.00  0.00           H  
ATOM    154 3HD1 LEU A  10      -2.592 -35.048   3.899  1.00  0.00           H  
ATOM    155 1HD2 LEU A  10      -5.325 -34.576   5.267  1.00  0.00           H  
ATOM    156 2HD2 LEU A  10      -3.778 -34.744   6.132  1.00  0.00           H  
ATOM    157 3HD2 LEU A  10      -4.786 -33.299   6.384  1.00  0.00           H  
ATOM    158  N   THR A  11      -3.165 -29.550   3.981  1.00  0.00           N  
ATOM    159  CA  THR A  11      -4.048 -28.528   3.451  1.00  0.00           C  
ATOM    160  C   THR A  11      -3.439 -27.876   2.218  1.00  0.00           C  
ATOM    161  O   THR A  11      -4.108 -27.705   1.199  1.00  0.00           O  
ATOM    162  CB  THR A  11      -4.356 -27.454   4.511  1.00  0.00           C  
ATOM    163  OG1 THR A  11      -4.938 -28.073   5.666  1.00  0.00           O  
ATOM    164  CG2 THR A  11      -5.320 -26.417   3.956  1.00  0.00           C  
ATOM    165  H   THR A  11      -2.816 -29.458   4.924  1.00  0.00           H  
ATOM    166  HA  THR A  11      -4.981 -29.007   3.154  1.00  0.00           H  
ATOM    167  HB  THR A  11      -3.431 -26.960   4.807  1.00  0.00           H  
ATOM    168  HG1 THR A  11      -4.250 -28.507   6.176  1.00  0.00           H  
ATOM    169 1HG2 THR A  11      -5.526 -25.667   4.719  1.00  0.00           H  
ATOM    170 2HG2 THR A  11      -4.876 -25.937   3.084  1.00  0.00           H  
ATOM    171 3HG2 THR A  11      -6.250 -26.904   3.666  1.00  0.00           H  
ATOM    172  N   VAL A  12      -2.018 -27.430   2.210  1.00  0.00           N  
ATOM    173  CA  VAL A  12      -1.314 -26.776   1.098  1.00  0.00           C  
ATOM    174  C   VAL A  12      -1.204 -27.659  -0.144  1.00  0.00           C  
ATOM    175  O   VAL A  12      -1.454 -27.208  -1.262  1.00  0.00           O  
ATOM    176  CB  VAL A  12       0.103 -26.368   1.543  1.00  0.00           C  
ATOM    177  CG1 VAL A  12       0.923 -25.903   0.348  1.00  0.00           C  
ATOM    178  CG2 VAL A  12       0.020 -25.277   2.599  1.00  0.00           C  
ATOM    179  H   VAL A  12      -1.520 -27.611   3.070  1.00  0.00           H  
ATOM    180  HA  VAL A  12      -1.882 -25.891   0.810  1.00  0.00           H  
ATOM    181  HB  VAL A  12       0.608 -27.240   1.959  1.00  0.00           H  
ATOM    182 1HG1 VAL A  12       1.922 -25.619   0.681  1.00  0.00           H  
ATOM    183 2HG1 VAL A  12       0.999 -26.712  -0.378  1.00  0.00           H  
ATOM    184 3HG1 VAL A  12       0.437 -25.043  -0.113  1.00  0.00           H  
ATOM    185 1HG2 VAL A  12       1.026 -24.994   2.909  1.00  0.00           H  
ATOM    186 2HG2 VAL A  12      -0.490 -24.407   2.184  1.00  0.00           H  
ATOM    187 3HG2 VAL A  12      -0.535 -25.646   3.461  1.00  0.00           H  
ATOM    188  N   ALA A  13      -0.831 -28.921   0.038  1.00  0.00           N  
ATOM    189  CA  ALA A  13      -0.775 -29.876  -1.060  1.00  0.00           C  
ATOM    190  C   ALA A  13      -2.130 -30.104  -1.709  1.00  0.00           C  
ATOM    191  O   ALA A  13      -2.233 -30.211  -2.932  1.00  0.00           O  
ATOM    192  CB  ALA A  13      -0.211 -31.205  -0.578  1.00  0.00           C  
ATOM    193  H   ALA A  13      -0.582 -29.225   0.969  1.00  0.00           H  
ATOM    194  HA  ALA A  13      -0.115 -29.471  -1.827  1.00  0.00           H  
ATOM    195 1HB  ALA A  13      -0.174 -31.908  -1.410  1.00  0.00           H  
ATOM    196 2HB  ALA A  13       0.795 -31.054  -0.186  1.00  0.00           H  
ATOM    197 3HB  ALA A  13      -0.849 -31.607   0.208  1.00  0.00           H  
ATOM    198  N   ALA A  14      -3.257 -30.187  -0.862  1.00  0.00           N  
ATOM    199  CA  ALA A  14      -4.601 -30.413  -1.409  1.00  0.00           C  
ATOM    200  C   ALA A  14      -5.035 -29.236  -2.272  1.00  0.00           C  
ATOM    201  O   ALA A  14      -5.623 -29.419  -3.337  1.00  0.00           O  
ATOM    202  CB  ALA A  14      -5.599 -30.648  -0.283  1.00  0.00           C  
ATOM    203  H   ALA A  14      -3.142 -30.091   0.136  1.00  0.00           H  
ATOM    204  HA  ALA A  14      -4.566 -31.301  -2.040  1.00  0.00           H  
ATOM    205 1HB  ALA A  14      -6.590 -30.813  -0.704  1.00  0.00           H  
ATOM    206 2HB  ALA A  14      -5.299 -31.523   0.292  1.00  0.00           H  
ATOM    207 3HB  ALA A  14      -5.623 -29.777   0.369  1.00  0.00           H  
ATOM    208  N   LEU A  15      -4.739 -28.028  -1.800  1.00  0.00           N  
ATOM    209  CA  LEU A  15      -5.101 -26.818  -2.515  1.00  0.00           C  
ATOM    210  C   LEU A  15      -4.206 -26.598  -3.742  1.00  0.00           C  
ATOM    211  O   LEU A  15      -4.654 -26.079  -4.764  1.00  0.00           O  
ATOM    212  CB  LEU A  15      -5.004 -25.609  -1.575  1.00  0.00           C  
ATOM    213  CG  LEU A  15      -6.021 -25.576  -0.427  1.00  0.00           C  
ATOM    214  CD1 LEU A  15      -5.685 -24.429   0.516  1.00  0.00           C  
ATOM    215  CD2 LEU A  15      -7.424 -25.424  -0.996  1.00  0.00           C  
ATOM    216  H   LEU A  15      -4.247 -27.952  -0.921  1.00  0.00           H  
ATOM    217  HA  LEU A  15      -6.127 -26.926  -2.869  1.00  0.00           H  
ATOM    218 1HB  LEU A  15      -4.008 -25.590  -1.136  1.00  0.00           H  
ATOM    219 2HB  LEU A  15      -5.137 -24.701  -2.163  1.00  0.00           H  
ATOM    220  HG  LEU A  15      -5.958 -26.504   0.141  1.00  0.00           H  
ATOM    221 1HD1 LEU A  15      -6.408 -24.405   1.332  1.00  0.00           H  
ATOM    222 2HD1 LEU A  15      -4.684 -24.573   0.923  1.00  0.00           H  
ATOM    223 3HD1 LEU A  15      -5.723 -23.486  -0.029  1.00  0.00           H  
ATOM    224 1HD2 LEU A  15      -8.147 -25.401  -0.180  1.00  0.00           H  
ATOM    225 2HD2 LEU A  15      -7.488 -24.495  -1.563  1.00  0.00           H  
ATOM    226 3HD2 LEU A  15      -7.644 -26.266  -1.652  1.00  0.00           H  
ATOM    227  N   LEU A  16      -2.939 -26.991  -3.654  1.00  0.00           N  
ATOM    228  CA  LEU A  16      -2.085 -26.946  -4.835  1.00  0.00           C  
ATOM    229  C   LEU A  16      -2.533 -27.953  -5.880  1.00  0.00           C  
ATOM    230  O   LEU A  16      -2.397 -27.722  -7.085  1.00  0.00           O  
ATOM    231  CB  LEU A  16      -0.627 -27.223  -4.445  1.00  0.00           C  
ATOM    232  CG  LEU A  16       0.076 -26.105  -3.664  1.00  0.00           C  
ATOM    233  CD1 LEU A  16       1.395 -26.626  -3.108  1.00  0.00           C  
ATOM    234  CD2 LEU A  16       0.303 -24.911  -4.579  1.00  0.00           C  
ATOM    235  H   LEU A  16      -2.556 -27.321  -2.780  1.00  0.00           H  
ATOM    236  HA  LEU A  16      -2.188 -25.967  -5.300  1.00  0.00           H  
ATOM    237 1HB  LEU A  16      -0.595 -28.124  -3.835  1.00  0.00           H  
ATOM    238 2HB  LEU A  16      -0.053 -27.404  -5.354  1.00  0.00           H  
ATOM    239  HG  LEU A  16      -0.546 -25.804  -2.821  1.00  0.00           H  
ATOM    240 1HD1 LEU A  16       1.894 -25.832  -2.552  1.00  0.00           H  
ATOM    241 2HD1 LEU A  16       1.201 -27.467  -2.442  1.00  0.00           H  
ATOM    242 3HD1 LEU A  16       2.033 -26.951  -3.929  1.00  0.00           H  
ATOM    243 1HD2 LEU A  16       0.802 -24.117  -4.024  1.00  0.00           H  
ATOM    244 2HD2 LEU A  16       0.926 -25.211  -5.422  1.00  0.00           H  
ATOM    245 3HD2 LEU A  16      -0.657 -24.548  -4.948  1.00  0.00           H  
ATOM    246  N   GLY A  17      -3.139 -29.214  -5.464  1.00  0.00           N  
ATOM    247  CA  GLY A  17      -3.514 -30.278  -6.373  1.00  0.00           C  
ATOM    248  C   GLY A  17      -2.343 -31.210  -6.640  1.00  0.00           C  
ATOM    249  O   GLY A  17      -2.243 -31.789  -7.712  1.00  0.00           O  
ATOM    250  H   GLY A  17      -3.335 -29.318  -4.478  1.00  0.00           H  
ATOM    251 1HA  GLY A  17      -4.343 -30.844  -5.949  1.00  0.00           H  
ATOM    252 2HA  GLY A  17      -3.863 -29.850  -7.310  1.00  0.00           H  
ATOM    253  N   THR A  18      -1.454 -31.346  -5.664  1.00  0.00           N  
ATOM    254  CA  THR A  18      -0.266 -32.176  -5.806  1.00  0.00           C  
ATOM    255  C   THR A  18      -0.077 -33.025  -4.554  1.00  0.00           C  
ATOM    256  O   THR A  18      -0.953 -33.069  -3.695  1.00  0.00           O  
ATOM    257  CB  THR A  18       0.990 -31.323  -6.059  1.00  0.00           C  
ATOM    258  OG1 THR A  18       2.091 -32.176  -6.395  1.00  0.00           O  
ATOM    259  CG2 THR A  18       1.341 -30.510  -4.822  1.00  0.00           C  
ATOM    260  H   THR A  18      -1.610 -30.855  -4.794  1.00  0.00           H  
ATOM    261  HA  THR A  18      -0.379 -32.791  -6.698  1.00  0.00           H  
ATOM    262  HB  THR A  18       0.807 -30.644  -6.892  1.00  0.00           H  
ATOM    263  HG1 THR A  18       2.006 -32.463  -7.307  1.00  0.00           H  
ATOM    264 1HG2 THR A  18       2.231 -29.913  -5.020  1.00  0.00           H  
ATOM    265 2HG2 THR A  18       0.510 -29.852  -4.571  1.00  0.00           H  
ATOM    266 3HG2 THR A  18       1.535 -31.183  -3.988  1.00  0.00           H  
ATOM    267  N   THR A  19       1.070 -33.686  -4.445  1.00  0.00           N  
ATOM    268  CA  THR A  19       1.331 -34.577  -3.315  1.00  0.00           C  
ATOM    269  C   THR A  19       1.938 -33.761  -2.170  1.00  0.00           C  
ATOM    270  O   THR A  19       2.359 -32.623  -2.378  1.00  0.00           O  
ATOM    271  CB  THR A  19       2.273 -35.731  -3.704  1.00  0.00           C  
ATOM    272  OG1 THR A  19       3.560 -35.204  -4.052  1.00  0.00           O  
ATOM    273  CG2 THR A  19       1.709 -36.503  -4.888  1.00  0.00           C  
ATOM    274  H   THR A  19       1.777 -33.574  -5.156  1.00  0.00           H  
ATOM    275  HA  THR A  19       0.395 -35.058  -3.029  1.00  0.00           H  
ATOM    276  HB  THR A  19       2.389 -36.407  -2.858  1.00  0.00           H  
ATOM    277  HG1 THR A  19       4.191 -35.924  -4.125  1.00  0.00           H  
ATOM    278 1HG2 THR A  19       2.388 -37.315  -5.150  1.00  0.00           H  
ATOM    279 2HG2 THR A  19       0.735 -36.915  -4.622  1.00  0.00           H  
ATOM    280 3HG2 THR A  19       1.599 -35.833  -5.740  1.00  0.00           H  
ATOM    281  N   VAL A  20       1.945 -34.317  -0.875  1.00  0.00           N  
ATOM    282  CA  VAL A  20       2.585 -33.662   0.266  1.00  0.00           C  
ATOM    283  C   VAL A  20       4.104 -33.508   0.083  1.00  0.00           C  
ATOM    284  O   VAL A  20       4.680 -32.469   0.434  1.00  0.00           O  
ATOM    285  CB  VAL A  20       2.310 -34.465   1.551  1.00  0.00           C  
ATOM    286  CG1 VAL A  20       3.145 -33.929   2.704  1.00  0.00           C  
ATOM    287  CG2 VAL A  20       0.827 -34.411   1.888  1.00  0.00           C  
ATOM    288  H   VAL A  20       1.541 -35.235  -0.753  1.00  0.00           H  
ATOM    289  HA  VAL A  20       2.226 -32.632   0.320  1.00  0.00           H  
ATOM    290  HB  VAL A  20       2.609 -35.501   1.391  1.00  0.00           H  
ATOM    291 1HG1 VAL A  20       2.938 -34.509   3.603  1.00  0.00           H  
ATOM    292 2HG1 VAL A  20       4.203 -34.011   2.455  1.00  0.00           H  
ATOM    293 3HG1 VAL A  20       2.893 -32.884   2.880  1.00  0.00           H  
ATOM    294 1HG2 VAL A  20       0.640 -34.982   2.797  1.00  0.00           H  
ATOM    295 2HG2 VAL A  20       0.527 -33.375   2.041  1.00  0.00           H  
ATOM    296 3HG2 VAL A  20       0.252 -34.838   1.066  1.00  0.00           H  
ATOM    297  N   GLU A  21       4.748 -34.528  -0.483  1.00  0.00           N  
ATOM    298  CA  GLU A  21       6.189 -34.480  -0.723  1.00  0.00           C  
ATOM    299  C   GLU A  21       6.518 -33.317  -1.634  1.00  0.00           C  
ATOM    300  O   GLU A  21       7.583 -32.727  -1.517  1.00  0.00           O  
ATOM    301  CB  GLU A  21       6.686 -35.787  -1.343  1.00  0.00           C  
ATOM    302  CG  GLU A  21       6.582 -36.998  -0.427  1.00  0.00           C  
ATOM    303  CD  GLU A  21       5.197 -37.581  -0.381  1.00  0.00           C  
ATOM    304  OE1 GLU A  21       4.341 -37.083  -1.072  1.00  0.00           O  
ATOM    305  OE2 GLU A  21       4.995 -38.525   0.344  1.00  0.00           O  
ATOM    306  H   GLU A  21       4.231 -35.354  -0.751  1.00  0.00           H  
ATOM    307  HA  GLU A  21       6.693 -34.314   0.230  1.00  0.00           H  
ATOM    308 1HB  GLU A  21       6.114 -36.002  -2.247  1.00  0.00           H  
ATOM    309 2HB  GLU A  21       7.731 -35.679  -1.636  1.00  0.00           H  
ATOM    310 1HG  GLU A  21       7.275 -37.765  -0.774  1.00  0.00           H  
ATOM    311 2HG  GLU A  21       6.881 -36.705   0.579  1.00  0.00           H  
ATOM    312  N   GLU A  22       5.692 -33.067  -2.603  1.00  0.00           N  
ATOM    313  CA  GLU A  22       5.976 -31.918  -3.454  1.00  0.00           C  
ATOM    314  C   GLU A  22       5.831 -30.621  -2.669  1.00  0.00           C  
ATOM    315  O   GLU A  22       6.665 -29.718  -2.784  1.00  0.00           O  
ATOM    316  CB  GLU A  22       5.043 -31.903  -4.668  1.00  0.00           C  
ATOM    317  CG  GLU A  22       5.293 -30.758  -5.638  1.00  0.00           C  
ATOM    318  CD  GLU A  22       6.628 -30.852  -6.325  1.00  0.00           C  
ATOM    319  OE1 GLU A  22       7.192 -31.919  -6.339  1.00  0.00           O  
ATOM    320  OE2 GLU A  22       7.082 -29.856  -6.836  1.00  0.00           O  
ATOM    321  H   GLU A  22       4.869 -33.625  -2.789  1.00  0.00           H  
ATOM    322  HA  GLU A  22       7.013 -31.983  -3.784  1.00  0.00           H  
ATOM    323 1HB  GLU A  22       5.148 -32.837  -5.219  1.00  0.00           H  
ATOM    324 2HB  GLU A  22       4.009 -31.836  -4.330  1.00  0.00           H  
ATOM    325 1HG  GLU A  22       4.508 -30.757  -6.394  1.00  0.00           H  
ATOM    326 2HG  GLU A  22       5.236 -29.816  -5.095  1.00  0.00           H  
ATOM    327  N   ALA A  23       4.790 -30.534  -1.846  1.00  0.00           N  
ATOM    328  CA  ALA A  23       4.636 -29.359  -1.001  1.00  0.00           C  
ATOM    329  C   ALA A  23       5.847 -29.213  -0.082  1.00  0.00           C  
ATOM    330  O   ALA A  23       6.268 -28.099   0.237  1.00  0.00           O  
ATOM    331  CB  ALA A  23       3.350 -29.433  -0.206  1.00  0.00           C  
ATOM    332  H   ALA A  23       4.098 -31.268  -1.797  1.00  0.00           H  
ATOM    333  HA  ALA A  23       4.599 -28.480  -1.644  1.00  0.00           H  
ATOM    334 1HB  ALA A  23       3.257 -28.545   0.420  1.00  0.00           H  
ATOM    335 2HB  ALA A  23       2.503 -29.486  -0.890  1.00  0.00           H  
ATOM    336 3HB  ALA A  23       3.364 -30.321   0.424  1.00  0.00           H  
ATOM    337  N   VAL A  24       6.514 -30.390   0.562  1.00  0.00           N  
ATOM    338  CA  VAL A  24       7.715 -30.373   1.397  1.00  0.00           C  
ATOM    339  C   VAL A  24       8.927 -29.888   0.615  1.00  0.00           C  
ATOM    340  O   VAL A  24       9.721 -29.073   1.120  1.00  0.00           O  
ATOM    341  CB  VAL A  24       8.000 -31.780   1.954  1.00  0.00           C  
ATOM    342  CG1 VAL A  24       9.356 -31.816   2.642  1.00  0.00           C  
ATOM    343  CG2 VAL A  24       6.896 -32.190   2.916  1.00  0.00           C  
ATOM    344  H   VAL A  24       6.056 -31.272   0.374  1.00  0.00           H  
ATOM    345  HA  VAL A  24       7.568 -29.651   2.201  1.00  0.00           H  
ATOM    346  HB  VAL A  24       8.042 -32.487   1.125  1.00  0.00           H  
ATOM    347 1HG1 VAL A  24       9.542 -32.818   3.029  1.00  0.00           H  
ATOM    348 2HG1 VAL A  24      10.135 -31.555   1.926  1.00  0.00           H  
ATOM    349 3HG1 VAL A  24       9.365 -31.102   3.466  1.00  0.00           H  
ATOM    350 1HG2 VAL A  24       7.104 -33.186   3.305  1.00  0.00           H  
ATOM    351 2HG2 VAL A  24       6.851 -31.480   3.742  1.00  0.00           H  
ATOM    352 3HG2 VAL A  24       5.940 -32.198   2.392  1.00  0.00           H  
ATOM    353  N   LYS A  25       9.189 -30.401  -0.755  1.00  0.00           N  
ATOM    354  CA  LYS A  25      10.287 -30.034  -1.624  1.00  0.00           C  
ATOM    355  C   LYS A  25      10.222 -28.545  -1.939  1.00  0.00           C  
ATOM    356  O   LYS A  25      11.240 -27.863  -1.964  1.00  0.00           O  
ATOM    357  CB  LYS A  25      10.258 -30.859  -2.912  1.00  0.00           C  
ATOM    358  CG  LYS A  25      10.616 -32.327  -2.727  1.00  0.00           C  
ATOM    359  CD  LYS A  25      10.448 -33.104  -4.024  1.00  0.00           C  
ATOM    360  CE  LYS A  25      10.699 -34.591  -3.817  1.00  0.00           C  
ATOM    361  NZ  LYS A  25      10.409 -35.382  -5.044  1.00  0.00           N  
ATOM    362  H   LYS A  25       8.525 -31.095  -1.069  1.00  0.00           H  
ATOM    363  HA  LYS A  25      11.223 -30.238  -1.103  1.00  0.00           H  
ATOM    364 1HB  LYS A  25       9.262 -30.810  -3.352  1.00  0.00           H  
ATOM    365 2HB  LYS A  25      10.956 -30.432  -3.633  1.00  0.00           H  
ATOM    366 1HG  LYS A  25      11.651 -32.411  -2.395  1.00  0.00           H  
ATOM    367 2HG  LYS A  25       9.972 -32.765  -1.965  1.00  0.00           H  
ATOM    368 1HD  LYS A  25       9.435 -32.965  -4.403  1.00  0.00           H  
ATOM    369 2HD  LYS A  25      11.150 -32.728  -4.768  1.00  0.00           H  
ATOM    370 1HE  LYS A  25      11.739 -34.748  -3.535  1.00  0.00           H  
ATOM    371 2HE  LYS A  25      10.067 -34.957  -3.006  1.00  0.00           H  
ATOM    372 1HZ  LYS A  25      10.587 -36.359  -4.864  1.00  0.00           H  
ATOM    373 2HZ  LYS A  25       9.441 -35.258  -5.303  1.00  0.00           H  
ATOM    374 3HZ  LYS A  25      11.003 -35.064  -5.797  1.00  0.00           H  
ATOM    375  N   ARG A  26       8.945 -27.987  -2.279  1.00  0.00           N  
ATOM    376  CA  ARG A  26       8.761 -26.585  -2.603  1.00  0.00           C  
ATOM    377  C   ARG A  26       9.018 -25.700  -1.376  1.00  0.00           C  
ATOM    378  O   ARG A  26       9.685 -24.664  -1.467  1.00  0.00           O  
ATOM    379  CB  ARG A  26       7.354 -26.341  -3.126  1.00  0.00           C  
ATOM    380  CG  ARG A  26       7.081 -26.896  -4.515  1.00  0.00           C  
ATOM    381  CD  ARG A  26       5.711 -26.563  -4.981  1.00  0.00           C  
ATOM    382  NE  ARG A  26       5.405 -27.188  -6.258  1.00  0.00           N  
ATOM    383  CZ  ARG A  26       4.335 -26.888  -7.019  1.00  0.00           C  
ATOM    384  NH1 ARG A  26       3.481 -25.972  -6.621  1.00  0.00           N  
ATOM    385  NH2 ARG A  26       4.146 -27.514  -8.168  1.00  0.00           N  
ATOM    386  H   ARG A  26       8.149 -28.608  -2.312  1.00  0.00           H  
ATOM    387  HA  ARG A  26       9.491 -26.307  -3.364  1.00  0.00           H  
ATOM    388 1HB  ARG A  26       6.630 -26.787  -2.445  1.00  0.00           H  
ATOM    389 2HB  ARG A  26       7.157 -25.268  -3.155  1.00  0.00           H  
ATOM    390 1HG  ARG A  26       7.796 -26.474  -5.222  1.00  0.00           H  
ATOM    391 2HG  ARG A  26       7.184 -27.981  -4.499  1.00  0.00           H  
ATOM    392 1HD  ARG A  26       4.984 -26.911  -4.248  1.00  0.00           H  
ATOM    393 2HD  ARG A  26       5.618 -25.485  -5.099  1.00  0.00           H  
ATOM    394  HE  ARG A  26       6.040 -27.898  -6.598  1.00  0.00           H  
ATOM    395 1HH1 ARG A  26       3.626 -25.493  -5.744  1.00  0.00           H  
ATOM    396 2HH1 ARG A  26       2.679 -25.748  -7.192  1.00  0.00           H  
ATOM    397 1HH2 ARG A  26       4.803 -28.219  -8.474  1.00  0.00           H  
ATOM    398 2HH2 ARG A  26       3.344 -27.290  -8.739  1.00  0.00           H  
ATOM    399  N   ALA A  27       8.413 -26.073  -0.080  1.00  0.00           N  
ATOM    400  CA  ALA A  27       8.578 -25.262   1.112  1.00  0.00           C  
ATOM    401  C   ALA A  27      10.039 -25.169   1.551  1.00  0.00           C  
ATOM    402  O   ALA A  27      10.480 -24.111   2.000  1.00  0.00           O  
ATOM    403  CB  ALA A  27       7.695 -25.766   2.236  1.00  0.00           C  
ATOM    404  H   ALA A  27       7.826 -26.892  -0.039  1.00  0.00           H  
ATOM    405  HA  ALA A  27       8.284 -24.240   0.870  1.00  0.00           H  
ATOM    406 1HB  ALA A  27       7.836 -25.139   3.117  1.00  0.00           H  
ATOM    407 2HB  ALA A  27       6.651 -25.723   1.925  1.00  0.00           H  
ATOM    408 3HB  ALA A  27       7.962 -26.794   2.475  1.00  0.00           H  
ATOM    409  N   LEU A  28      10.874 -26.346   1.473  1.00  0.00           N  
ATOM    410  CA  LEU A  28      12.308 -26.358   1.817  1.00  0.00           C  
ATOM    411  C   LEU A  28      13.172 -25.536   0.860  1.00  0.00           C  
ATOM    412  O   LEU A  28      14.150 -24.906   1.266  1.00  0.00           O  
ATOM    413  CB  LEU A  28      12.824 -27.802   1.839  1.00  0.00           C  
ATOM    414  CG  LEU A  28      12.299 -28.679   2.985  1.00  0.00           C  
ATOM    415  CD1 LEU A  28      12.644 -30.136   2.709  1.00  0.00           C  
ATOM    416  CD2 LEU A  28      12.905 -28.212   4.299  1.00  0.00           C  
ATOM    417  H   LEU A  28      10.426 -27.209   1.205  1.00  0.00           H  
ATOM    418  HA  LEU A  28      12.432 -25.904   2.799  1.00  0.00           H  
ATOM    419 1HB  LEU A  28      12.549 -28.283   0.902  1.00  0.00           H  
ATOM    420 2HB  LEU A  28      13.912 -27.783   1.909  1.00  0.00           H  
ATOM    421  HG  LEU A  28      11.213 -28.597   3.036  1.00  0.00           H  
ATOM    422 1HD1 LEU A  28      12.271 -30.758   3.523  1.00  0.00           H  
ATOM    423 2HD1 LEU A  28      12.182 -30.448   1.773  1.00  0.00           H  
ATOM    424 3HD1 LEU A  28      13.726 -30.245   2.635  1.00  0.00           H  
ATOM    425 1HD2 LEU A  28      12.532 -28.834   5.113  1.00  0.00           H  
ATOM    426 2HD2 LEU A  28      13.991 -28.293   4.250  1.00  0.00           H  
ATOM    427 3HD2 LEU A  28      12.628 -27.173   4.480  1.00  0.00           H  
ATOM    428  N   LYS A  29      12.881 -25.563  -0.592  1.00  0.00           N  
ATOM    429  CA  LYS A  29      13.619 -24.717  -1.516  1.00  0.00           C  
ATOM    430  C   LYS A  29      13.339 -23.226  -1.280  1.00  0.00           C  
ATOM    431  O   LYS A  29      14.262 -22.405  -1.337  1.00  0.00           O  
ATOM    432  CB  LYS A  29      13.278 -25.095  -2.958  1.00  0.00           C  
ATOM    433  CG  LYS A  29      13.858 -26.427  -3.414  1.00  0.00           C  
ATOM    434  CD  LYS A  29      13.438 -26.755  -4.839  1.00  0.00           C  
ATOM    435  CE  LYS A  29      14.002 -28.095  -5.289  1.00  0.00           C  
ATOM    436  NZ  LYS A  29      13.585 -28.436  -6.677  1.00  0.00           N  
ATOM    437  H   LYS A  29      12.182 -26.194  -0.952  1.00  0.00           H  
ATOM    438  HA  LYS A  29      14.685 -24.845  -1.328  1.00  0.00           H  
ATOM    439 1HB  LYS A  29      12.194 -25.145  -3.075  1.00  0.00           H  
ATOM    440 2HB  LYS A  29      13.644 -24.322  -3.633  1.00  0.00           H  
ATOM    441 1HG  LYS A  29      14.947 -26.385  -3.366  1.00  0.00           H  
ATOM    442 2HG  LYS A  29      13.513 -27.220  -2.750  1.00  0.00           H  
ATOM    443 1HD  LYS A  29      12.349 -26.790  -4.898  1.00  0.00           H  
ATOM    444 2HD  LYS A  29      13.796 -25.976  -5.512  1.00  0.00           H  
ATOM    445 1HE  LYS A  29      15.089 -28.064  -5.245  1.00  0.00           H  
ATOM    446 2HE  LYS A  29      13.655 -28.880  -4.616  1.00  0.00           H  
ATOM    447 1HZ  LYS A  29      13.978 -29.329  -6.936  1.00  0.00           H  
ATOM    448 2HZ  LYS A  29      12.578 -28.485  -6.723  1.00  0.00           H  
ATOM    449 3HZ  LYS A  29      13.918 -27.725  -7.312  1.00  0.00           H  
ATOM    450  N   LEU A  30      12.080 -22.881  -1.001  1.00  0.00           N  
ATOM    451  CA  LEU A  30      11.716 -21.483  -0.796  1.00  0.00           C  
ATOM    452  C   LEU A  30      12.345 -20.998   0.498  1.00  0.00           C  
ATOM    453  O   LEU A  30      12.816 -19.874   0.584  1.00  0.00           O  
ATOM    454  CB  LEU A  30      10.193 -21.315  -0.740  1.00  0.00           C  
ATOM    455  CG  LEU A  30       9.450 -21.532  -2.064  1.00  0.00           C  
ATOM    456  CD1 LEU A  30       7.959 -21.672  -1.793  1.00  0.00           C  
ATOM    457  CD2 LEU A  30       9.729 -20.365  -2.999  1.00  0.00           C  
ATOM    458  H   LEU A  30      11.365 -23.590  -0.929  1.00  0.00           H  
ATOM    459  HA  LEU A  30      12.075 -20.904  -1.645  1.00  0.00           H  
ATOM    460 1HB  LEU A  30       9.791 -22.021  -0.015  1.00  0.00           H  
ATOM    461 2HB  LEU A  30       9.968 -20.305  -0.394  1.00  0.00           H  
ATOM    462  HG  LEU A  30       9.795 -22.457  -2.527  1.00  0.00           H  
ATOM    463 1HD1 LEU A  30       7.431 -21.828  -2.734  1.00  0.00           H  
ATOM    464 2HD1 LEU A  30       7.786 -22.526  -1.137  1.00  0.00           H  
ATOM    465 3HD1 LEU A  30       7.588 -20.767  -1.314  1.00  0.00           H  
ATOM    466 1HD2 LEU A  30       9.201 -20.519  -3.942  1.00  0.00           H  
ATOM    467 2HD2 LEU A  30       9.384 -19.438  -2.538  1.00  0.00           H  
ATOM    468 3HD2 LEU A  30      10.799 -20.299  -3.190  1.00  0.00           H  
ATOM    469  N   LYS A  31      12.338 -21.866   1.501  1.00  0.00           N  
ATOM    470  CA  LYS A  31      12.909 -21.573   2.812  1.00  0.00           C  
ATOM    471  C   LYS A  31      14.316 -21.024   2.655  1.00  0.00           C  
ATOM    472  O   LYS A  31      14.641 -19.953   3.156  1.00  0.00           O  
ATOM    473  CB  LYS A  31      12.923 -22.822   3.695  1.00  0.00           C  
ATOM    474  CG  LYS A  31      13.497 -22.601   5.089  1.00  0.00           C  
ATOM    475  CD  LYS A  31      13.673 -23.919   5.828  1.00  0.00           C  
ATOM    476  CE  LYS A  31      14.351 -23.712   7.175  1.00  0.00           C  
ATOM    477  NZ  LYS A  31      14.716 -25.003   7.819  1.00  0.00           N  
ATOM    478  H   LYS A  31      11.915 -22.769   1.339  1.00  0.00           H  
ATOM    479  HA  LYS A  31      12.264 -20.853   3.316  1.00  0.00           H  
ATOM    480 1HB  LYS A  31      11.906 -23.199   3.808  1.00  0.00           H  
ATOM    481 2HB  LYS A  31      13.509 -23.603   3.212  1.00  0.00           H  
ATOM    482 1HG  LYS A  31      14.465 -22.106   5.009  1.00  0.00           H  
ATOM    483 2HG  LYS A  31      12.827 -21.960   5.660  1.00  0.00           H  
ATOM    484 1HD  LYS A  31      12.697 -24.380   5.989  1.00  0.00           H  
ATOM    485 2HD  LYS A  31      14.280 -24.595   5.227  1.00  0.00           H  
ATOM    486 1HE  LYS A  31      15.254 -23.119   7.040  1.00  0.00           H  
ATOM    487 2HE  LYS A  31      13.681 -23.166   7.839  1.00  0.00           H  
ATOM    488 1HZ  LYS A  31      15.161 -24.823   8.707  1.00  0.00           H  
ATOM    489 2HZ  LYS A  31      13.881 -25.554   7.966  1.00  0.00           H  
ATOM    490 3HZ  LYS A  31      15.352 -25.510   7.220  1.00  0.00           H  
ATOM    491  N   THR A  32      15.142 -21.778   1.940  1.00  0.00           N  
ATOM    492  CA  THR A  32      16.544 -21.446   1.766  1.00  0.00           C  
ATOM    493  C   THR A  32      16.695 -20.174   0.948  1.00  0.00           C  
ATOM    494  O   THR A  32      17.415 -19.266   1.350  1.00  0.00           O  
ATOM    495  CB  THR A  32      17.293 -22.587   1.066  1.00  0.00           C  
ATOM    496  OG1 THR A  32      17.216 -23.765   1.875  1.00  0.00           O  
ATOM    497  CG2 THR A  32      18.747 -22.224   0.868  1.00  0.00           C  
ATOM    498  H   THR A  32      14.776 -22.612   1.505  1.00  0.00           H  
ATOM    499  HA  THR A  32      16.987 -21.293   2.750  1.00  0.00           H  
ATOM    500  HB  THR A  32      16.836 -22.781   0.094  1.00  0.00           H  
ATOM    501  HG1 THR A  32      16.336 -24.141   1.808  1.00  0.00           H  
ATOM    502 1HG2 THR A  32      19.262 -23.045   0.369  1.00  0.00           H  
ATOM    503 2HG2 THR A  32      18.815 -21.327   0.254  1.00  0.00           H  
ATOM    504 3HG2 THR A  32      19.210 -22.039   1.835  1.00  0.00           H  
ATOM    505  N   LYS A  33      16.001 -20.125  -0.187  1.00  0.00           N  
ATOM    506  CA  LYS A  33      16.163 -19.074  -1.192  1.00  0.00           C  
ATOM    507  C   LYS A  33      15.691 -17.696  -0.719  1.00  0.00           C  
ATOM    508  O   LYS A  33      16.356 -16.691  -0.979  1.00  0.00           O  
ATOM    509  CB  LYS A  33      15.416 -19.460  -2.470  1.00  0.00           C  
ATOM    510  CG  LYS A  33      16.071 -20.581  -3.266  1.00  0.00           C  
ATOM    511  CD  LYS A  33      15.267 -20.914  -4.515  1.00  0.00           C  
ATOM    512  CE  LYS A  33      15.933 -22.016  -5.325  1.00  0.00           C  
ATOM    513  NZ  LYS A  33      15.170 -22.336  -6.562  1.00  0.00           N  
ATOM    514  H   LYS A  33      15.328 -20.860  -0.348  1.00  0.00           H  
ATOM    515  HA  LYS A  33      17.226 -18.960  -1.407  1.00  0.00           H  
ATOM    516 1HB  LYS A  33      14.403 -19.776  -2.218  1.00  0.00           H  
ATOM    517 2HB  LYS A  33      15.335 -18.590  -3.121  1.00  0.00           H  
ATOM    518 1HG  LYS A  33      17.076 -20.278  -3.562  1.00  0.00           H  
ATOM    519 2HG  LYS A  33      16.147 -21.473  -2.645  1.00  0.00           H  
ATOM    520 1HD  LYS A  33      14.266 -21.239  -4.227  1.00  0.00           H  
ATOM    521 2HD  LYS A  33      15.176 -20.024  -5.137  1.00  0.00           H  
ATOM    522 1HE  LYS A  33      16.939 -21.706  -5.603  1.00  0.00           H  
ATOM    523 2HE  LYS A  33      16.009 -22.918  -4.718  1.00  0.00           H  
ATOM    524 1HZ  LYS A  33      15.643 -23.070  -7.070  1.00  0.00           H  
ATOM    525 2HZ  LYS A  33      14.239 -22.643  -6.315  1.00  0.00           H  
ATOM    526 3HZ  LYS A  33      15.108 -21.512  -7.143  1.00  0.00           H  
ATOM    527  N   LEU A  34      14.570 -17.655  -0.001  1.00  0.00           N  
ATOM    528  CA  LEU A  34      13.964 -16.392   0.423  1.00  0.00           C  
ATOM    529  C   LEU A  34      14.439 -15.892   1.791  1.00  0.00           C  
ATOM    530  O   LEU A  34      14.133 -14.768   2.184  1.00  0.00           O  
ATOM    531  CB  LEU A  34      12.438 -16.546   0.450  1.00  0.00           C  
ATOM    532  CG  LEU A  34      11.780 -16.892  -0.892  1.00  0.00           C  
ATOM    533  CD1 LEU A  34      10.297 -17.164  -0.676  1.00  0.00           C  
ATOM    534  CD2 LEU A  34      11.989 -15.747  -1.871  1.00  0.00           C  
ATOM    535  H   LEU A  34      14.126 -18.525   0.260  1.00  0.00           H  
ATOM    536  HA  LEU A  34      14.248 -15.616  -0.289  1.00  0.00           H  
ATOM    537 1HB  LEU A  34      12.181 -17.332   1.158  1.00  0.00           H  
ATOM    538 2HB  LEU A  34      12.001 -15.611   0.802  1.00  0.00           H  
ATOM    539  HG  LEU A  34      12.230 -17.800  -1.294  1.00  0.00           H  
ATOM    540 1HD1 LEU A  34       9.830 -17.410  -1.629  1.00  0.00           H  
ATOM    541 2HD1 LEU A  34      10.177 -18.000   0.013  1.00  0.00           H  
ATOM    542 3HD1 LEU A  34       9.823 -16.277  -0.258  1.00  0.00           H  
ATOM    543 1HD2 LEU A  34      11.523 -15.993  -2.825  1.00  0.00           H  
ATOM    544 2HD2 LEU A  34      11.538 -14.838  -1.470  1.00  0.00           H  
ATOM    545 3HD2 LEU A  34      13.057 -15.586  -2.020  1.00  0.00           H  
ATOM    546  N   GLY A  35      15.175 -16.723   2.516  1.00  0.00           N  
ATOM    547  CA  GLY A  35      15.606 -16.366   3.856  1.00  0.00           C  
ATOM    548  C   GLY A  35      14.468 -16.385   4.865  1.00  0.00           C  
ATOM    549  O   GLY A  35      14.375 -15.523   5.741  1.00  0.00           O  
ATOM    550  H   GLY A  35      15.446 -17.619   2.135  1.00  0.00           H  
ATOM    551 1HA  GLY A  35      16.382 -17.058   4.186  1.00  0.00           H  
ATOM    552 2HA  GLY A  35      16.049 -15.370   3.841  1.00  0.00           H  
ATOM    553  N   VAL A  36      13.590 -17.375   4.746  1.00  0.00           N  
ATOM    554  CA  VAL A  36      12.404 -17.418   5.595  1.00  0.00           C  
ATOM    555  C   VAL A  36      12.281 -18.766   6.302  1.00  0.00           C  
ATOM    556  O   VAL A  36      13.056 -19.691   6.039  1.00  0.00           O  
ATOM    557  CB  VAL A  36      11.137 -17.164   4.756  1.00  0.00           C  
ATOM    558  CG1 VAL A  36      11.214 -15.806   4.074  1.00  0.00           C  
ATOM    559  CG2 VAL A  36      10.964 -18.274   3.730  1.00  0.00           C  
ATOM    560  H   VAL A  36      13.734 -18.106   4.065  1.00  0.00           H  
ATOM    561  HA  VAL A  36      12.512 -16.668   6.378  1.00  0.00           H  
ATOM    562  HB  VAL A  36      10.272 -17.143   5.419  1.00  0.00           H  
ATOM    563 1HG1 VAL A  36      10.311 -15.643   3.485  1.00  0.00           H  
ATOM    564 2HG1 VAL A  36      11.301 -15.025   4.828  1.00  0.00           H  
ATOM    565 3HG1 VAL A  36      12.084 -15.777   3.418  1.00  0.00           H  
ATOM    566 1HG2 VAL A  36      10.066 -18.089   3.141  1.00  0.00           H  
ATOM    567 2HG2 VAL A  36      11.833 -18.300   3.072  1.00  0.00           H  
ATOM    568 3HG2 VAL A  36      10.870 -19.231   4.243  1.00  0.00           H  
ATOM    569  N   SER A  37      11.315 -18.880   7.205  1.00  0.00           N  
ATOM    570  CA  SER A  37      11.040 -20.170   7.827  1.00  0.00           C  
ATOM    571  C   SER A  37      10.248 -21.083   6.892  1.00  0.00           C  
ATOM    572  O   SER A  37       9.686 -20.626   5.888  1.00  0.00           O  
ATOM    573  CB  SER A  37      10.276 -19.970   9.121  1.00  0.00           C  
ATOM    574  OG  SER A  37       8.957 -19.570   8.868  1.00  0.00           O  
ATOM    575  H   SER A  37      10.762 -18.079   7.470  1.00  0.00           H  
ATOM    576  HA  SER A  37      11.991 -20.659   8.045  1.00  0.00           H  
ATOM    577 1HB  SER A  37      10.275 -20.899   9.690  1.00  0.00           H  
ATOM    578 2HB  SER A  37      10.778 -19.216   9.726  1.00  0.00           H  
ATOM    579  HG  SER A  37       8.565 -19.392   9.727  1.00  0.00           H  
ATOM    580  N   LEU A  38      10.183 -22.475   7.215  1.00  0.00           N  
ATOM    581  CA  LEU A  38       9.484 -23.570   6.562  1.00  0.00           C  
ATOM    582  C   LEU A  38       7.989 -23.252   6.533  1.00  0.00           C  
ATOM    583  O   LEU A  38       7.290 -23.576   5.571  1.00  0.00           O  
ATOM    584  CB  LEU A  38       9.737 -24.892   7.298  1.00  0.00           C  
ATOM    585  CG  LEU A  38       9.078 -26.133   6.682  1.00  0.00           C  
ATOM    586  CD1 LEU A  38       9.631 -26.359   5.282  1.00  0.00           C  
ATOM    587  CD2 LEU A  38       9.334 -27.339   7.573  1.00  0.00           C  
ATOM    588  H   LEU A  38      10.718 -22.664   8.051  1.00  0.00           H  
ATOM    589  HA  LEU A  38       9.869 -23.670   5.548  1.00  0.00           H  
ATOM    590 1HB  LEU A  38      10.810 -25.070   7.333  1.00  0.00           H  
ATOM    591 2HB  LEU A  38       9.371 -24.795   8.320  1.00  0.00           H  
ATOM    592  HG  LEU A  38       8.004 -25.968   6.594  1.00  0.00           H  
ATOM    593 1HD1 LEU A  38       9.163 -27.241   4.844  1.00  0.00           H  
ATOM    594 2HD1 LEU A  38       9.416 -25.490   4.661  1.00  0.00           H  
ATOM    595 3HD1 LEU A  38      10.708 -26.511   5.336  1.00  0.00           H  
ATOM    596 1HD2 LEU A  38       8.865 -28.221   7.136  1.00  0.00           H  
ATOM    597 2HD2 LEU A  38      10.408 -27.505   7.661  1.00  0.00           H  
ATOM    598 3HD2 LEU A  38       8.913 -27.157   8.562  1.00  0.00           H  
ATOM    599  N   GLU A  39       7.296 -22.648   7.703  1.00  0.00           N  
ATOM    600  CA  GLU A  39       5.901 -22.234   7.792  1.00  0.00           C  
ATOM    601  C   GLU A  39       5.572 -21.020   6.919  1.00  0.00           C  
ATOM    602  O   GLU A  39       4.504 -20.951   6.312  1.00  0.00           O  
ATOM    603  CB  GLU A  39       5.548 -21.924   9.249  1.00  0.00           C  
ATOM    604  CG  GLU A  39       5.607 -23.127  10.179  1.00  0.00           C  
ATOM    605  CD  GLU A  39       7.012 -23.518  10.542  1.00  0.00           C  
ATOM    606  OE1 GLU A  39       7.911 -22.764  10.255  1.00  0.00           O  
ATOM    607  OE2 GLU A  39       7.188 -24.572  11.106  1.00  0.00           O  
ATOM    608  H   GLU A  39       7.897 -22.529   8.507  1.00  0.00           H  
ATOM    609  HA  GLU A  39       5.273 -23.056   7.448  1.00  0.00           H  
ATOM    610 1HB  GLU A  39       6.230 -21.168   9.636  1.00  0.00           H  
ATOM    611 2HB  GLU A  39       4.540 -21.512   9.299  1.00  0.00           H  
ATOM    612 1HG  GLU A  39       5.060 -22.895  11.092  1.00  0.00           H  
ATOM    613 2HG  GLU A  39       5.113 -23.970   9.698  1.00  0.00           H  
ATOM    614  N   GLN A  40       6.498 -20.072   6.864  1.00  0.00           N  
ATOM    615  CA  GLN A  40       6.340 -18.925   5.980  1.00  0.00           C  
ATOM    616  C   GLN A  40       6.339 -19.314   4.495  1.00  0.00           C  
ATOM    617  O   GLN A  40       5.581 -18.759   3.699  1.00  0.00           O  
ATOM    618  CB  GLN A  40       7.452 -17.907   6.247  1.00  0.00           C  
ATOM    619  CG  GLN A  40       7.331 -17.188   7.580  1.00  0.00           C  
ATOM    620  CD  GLN A  40       8.491 -16.244   7.836  1.00  0.00           C  
ATOM    621  OE1 GLN A  40       9.658 -16.635   7.753  1.00  0.00           O  
ATOM    622  NE2 GLN A  40       8.175 -14.993   8.150  1.00  0.00           N  
ATOM    623  H   GLN A  40       7.326 -20.139   7.440  1.00  0.00           H  
ATOM    624  HA  GLN A  40       5.375 -18.465   6.191  1.00  0.00           H  
ATOM    625 1HB  GLN A  40       8.419 -18.409   6.222  1.00  0.00           H  
ATOM    626 2HB  GLN A  40       7.454 -17.154   5.459  1.00  0.00           H  
ATOM    627 1HG  GLN A  40       6.409 -16.607   7.586  1.00  0.00           H  
ATOM    628 2HG  GLN A  40       7.311 -17.929   8.380  1.00  0.00           H  
ATOM    629 1HE2 GLN A  40       8.898 -14.324   8.329  1.00  0.00           H  
ATOM    630 2HE2 GLN A  40       7.215 -14.718   8.206  1.00  0.00           H  
ATOM    631  N   ALA A  41       7.189 -20.267   4.131  1.00  0.00           N  
ATOM    632  CA  ALA A  41       7.207 -20.804   2.770  1.00  0.00           C  
ATOM    633  C   ALA A  41       5.901 -21.501   2.382  1.00  0.00           C  
ATOM    634  O   ALA A  41       5.457 -21.398   1.241  1.00  0.00           O  
ATOM    635  CB  ALA A  41       8.386 -21.755   2.583  1.00  0.00           C  
ATOM    636  H   ALA A  41       7.840 -20.631   4.812  1.00  0.00           H  
ATOM    637  HA  ALA A  41       7.315 -19.966   2.079  1.00  0.00           H  
ATOM    638 1HB  ALA A  41       8.384 -22.143   1.565  1.00  0.00           H  
ATOM    639 2HB  ALA A  41       9.317 -21.218   2.765  1.00  0.00           H  
ATOM    640 3HB  ALA A  41       8.301 -22.581   3.288  1.00  0.00           H  
ATOM    641  N   LEU A  42       5.203 -22.306   3.339  1.00  0.00           N  
ATOM    642  CA  LEU A  42       3.917 -22.967   3.125  1.00  0.00           C  
ATOM    643  C   LEU A  42       2.863 -21.889   2.967  1.00  0.00           C  
ATOM    644  O   LEU A  42       1.985 -21.987   2.110  1.00  0.00           O  
ATOM    645  CB  LEU A  42       3.565 -23.893   4.296  1.00  0.00           C  
ATOM    646  CG  LEU A  42       4.375 -25.193   4.383  1.00  0.00           C  
ATOM    647  CD1 LEU A  42       4.099 -25.875   5.716  1.00  0.00           C  
ATOM    648  CD2 LEU A  42       4.008 -26.100   3.218  1.00  0.00           C  
ATOM    649  H   LEU A  42       5.678 -22.429   4.222  1.00  0.00           H  
ATOM    650  HA  LEU A  42       3.983 -23.547   2.205  1.00  0.00           H  
ATOM    651 1HB  LEU A  42       3.712 -23.348   5.226  1.00  0.00           H  
ATOM    652 2HB  LEU A  42       2.512 -24.164   4.220  1.00  0.00           H  
ATOM    653  HG  LEU A  42       5.440 -24.962   4.342  1.00  0.00           H  
ATOM    654 1HD1 LEU A  42       4.675 -26.799   5.779  1.00  0.00           H  
ATOM    655 2HD1 LEU A  42       4.389 -25.212   6.531  1.00  0.00           H  
ATOM    656 3HD1 LEU A  42       3.037 -26.104   5.794  1.00  0.00           H  
ATOM    657 1HD2 LEU A  42       4.584 -27.023   3.280  1.00  0.00           H  
ATOM    658 2HD2 LEU A  42       2.943 -26.333   3.260  1.00  0.00           H  
ATOM    659 3HD2 LEU A  42       4.232 -25.594   2.279  1.00  0.00           H  
ATOM    660  N   LYS A  43       2.957 -20.805   3.838  1.00  0.00           N  
ATOM    661  CA  LYS A  43       1.974 -19.732   3.733  1.00  0.00           C  
ATOM    662  C   LYS A  43       2.081 -19.000   2.402  1.00  0.00           C  
ATOM    663  O   LYS A  43       1.072 -18.621   1.809  1.00  0.00           O  
ATOM    664  CB  LYS A  43       2.137 -18.743   4.888  1.00  0.00           C  
ATOM    665  CG  LYS A  43       1.013 -17.722   5.006  1.00  0.00           C  
ATOM    666  CD  LYS A  43       1.030 -17.037   6.364  1.00  0.00           C  
ATOM    667  CE  LYS A  43       0.532 -17.968   7.460  1.00  0.00           C  
ATOM    668  NZ  LYS A  43       0.326 -17.251   8.748  1.00  0.00           N  
ATOM    669  H   LYS A  43       3.683 -20.741   4.537  1.00  0.00           H  
ATOM    670  HA  LYS A  43       0.980 -20.178   3.786  1.00  0.00           H  
ATOM    671 1HB  LYS A  43       2.193 -19.290   5.829  1.00  0.00           H  
ATOM    672 2HB  LYS A  43       3.074 -18.198   4.769  1.00  0.00           H  
ATOM    673 1HG  LYS A  43       1.124 -16.968   4.226  1.00  0.00           H  
ATOM    674 2HG  LYS A  43       0.054 -18.221   4.871  1.00  0.00           H  
ATOM    675 1HD  LYS A  43       2.047 -16.721   6.600  1.00  0.00           H  
ATOM    676 2HD  LYS A  43       0.391 -16.154   6.334  1.00  0.00           H  
ATOM    677 1HE  LYS A  43      -0.410 -18.419   7.154  1.00  0.00           H  
ATOM    678 2HE  LYS A  43       1.258 -18.766   7.616  1.00  0.00           H  
ATOM    679 1HZ  LYS A  43      -0.003 -17.901   9.447  1.00  0.00           H  
ATOM    680 2HZ  LYS A  43       1.199 -16.844   9.051  1.00  0.00           H  
ATOM    681 3HZ  LYS A  43      -0.360 -16.520   8.620  1.00  0.00           H  
ATOM    682  N   LEU A  44       3.356 -18.727   1.787  1.00  0.00           N  
ATOM    683  CA  LEU A  44       3.538 -18.182   0.447  1.00  0.00           C  
ATOM    684  C   LEU A  44       2.850 -19.061  -0.598  1.00  0.00           C  
ATOM    685  O   LEU A  44       2.250 -18.555  -1.540  1.00  0.00           O  
ATOM    686  CB  LEU A  44       5.032 -18.060   0.123  1.00  0.00           C  
ATOM    687  CG  LEU A  44       5.369 -17.609  -1.304  1.00  0.00           C  
ATOM    688  CD1 LEU A  44       4.771 -16.232  -1.557  1.00  0.00           C  
ATOM    689  CD2 LEU A  44       6.879 -17.592  -1.489  1.00  0.00           C  
ATOM    690  H   LEU A  44       4.170 -18.943   2.343  1.00  0.00           H  
ATOM    691  HA  LEU A  44       3.093 -17.188   0.414  1.00  0.00           H  
ATOM    692 1HB  LEU A  44       5.479 -17.343   0.810  1.00  0.00           H  
ATOM    693 2HB  LEU A  44       5.504 -19.029   0.284  1.00  0.00           H  
ATOM    694  HG  LEU A  44       4.924 -18.302  -2.019  1.00  0.00           H  
ATOM    695 1HD1 LEU A  44       5.009 -15.912  -2.571  1.00  0.00           H  
ATOM    696 2HD1 LEU A  44       3.688 -16.278  -1.437  1.00  0.00           H  
ATOM    697 3HD1 LEU A  44       5.185 -15.519  -0.845  1.00  0.00           H  
ATOM    698 1HD2 LEU A  44       7.118 -17.272  -2.504  1.00  0.00           H  
ATOM    699 2HD2 LEU A  44       7.325 -16.898  -0.776  1.00  0.00           H  
ATOM    700 3HD2 LEU A  44       7.278 -18.592  -1.320  1.00  0.00           H  
ATOM    701  N   LEU A  45       2.948 -20.564  -0.583  1.00  0.00           N  
ATOM    702  CA  LEU A  45       2.225 -21.499  -1.445  1.00  0.00           C  
ATOM    703  C   LEU A  45       0.701 -21.372  -1.289  1.00  0.00           C  
ATOM    704  O   LEU A  45      -0.042 -21.445  -2.268  1.00  0.00           O  
ATOM    705  CB  LEU A  45       2.656 -22.936  -1.130  1.00  0.00           C  
ATOM    706  CG  LEU A  45       4.065 -23.325  -1.598  1.00  0.00           C  
ATOM    707  CD1 LEU A  45       4.502 -24.598  -0.885  1.00  0.00           C  
ATOM    708  CD2 LEU A  45       4.065 -23.515  -3.107  1.00  0.00           C  
ATOM    709  H   LEU A  45       3.587 -20.927   0.109  1.00  0.00           H  
ATOM    710  HA  LEU A  45       2.466 -21.260  -2.481  1.00  0.00           H  
ATOM    711 1HB  LEU A  45       2.613 -23.084  -0.052  1.00  0.00           H  
ATOM    712 2HB  LEU A  45       1.951 -23.622  -1.599  1.00  0.00           H  
ATOM    713  HG  LEU A  45       4.768 -22.536  -1.331  1.00  0.00           H  
ATOM    714 1HD1 LEU A  45       5.504 -24.875  -1.218  1.00  0.00           H  
ATOM    715 2HD1 LEU A  45       4.512 -24.429   0.191  1.00  0.00           H  
ATOM    716 3HD1 LEU A  45       3.808 -25.404  -1.121  1.00  0.00           H  
ATOM    717 1HD2 LEU A  45       5.066 -23.791  -3.439  1.00  0.00           H  
ATOM    718 2HD2 LEU A  45       3.363 -24.305  -3.375  1.00  0.00           H  
ATOM    719 3HD2 LEU A  45       3.765 -22.585  -3.590  1.00  0.00           H  
ATOM    720  N   HIS A  46       0.247 -21.183  -0.054  1.00  0.00           N  
ATOM    721  CA  HIS A  46      -1.173 -21.002   0.255  1.00  0.00           C  
ATOM    722  C   HIS A  46      -1.742 -19.750  -0.421  1.00  0.00           C  
ATOM    723  O   HIS A  46      -2.756 -19.810  -1.116  1.00  0.00           O  
ATOM    724  CB  HIS A  46      -1.387 -20.913   1.769  1.00  0.00           C  
ATOM    725  CG  HIS A  46      -2.827 -20.956   2.177  1.00  0.00           C  
ATOM    726  ND1 HIS A  46      -3.586 -22.105   2.104  1.00  0.00           N  
ATOM    727  CD2 HIS A  46      -3.646 -19.993   2.661  1.00  0.00           C  
ATOM    728  CE1 HIS A  46      -4.811 -21.846   2.527  1.00  0.00           C  
ATOM    729  NE2 HIS A  46      -4.873 -20.572   2.869  1.00  0.00           N  
ATOM    730  H   HIS A  46       0.922 -21.163   0.698  1.00  0.00           H  
ATOM    731  HA  HIS A  46      -1.738 -21.857  -0.117  1.00  0.00           H  
ATOM    732 1HB  HIS A  46      -0.868 -21.737   2.260  1.00  0.00           H  
ATOM    733 2HB  HIS A  46      -0.954 -19.985   2.143  1.00  0.00           H  
ATOM    734  HD1 HIS A  46      -3.257 -23.016   1.856  1.00  0.00           H  
ATOM    735  HD2 HIS A  46      -3.495 -18.937   2.886  1.00  0.00           H  
ATOM    736  HE1 HIS A  46      -5.568 -22.629   2.548  1.00  0.00           H  
ATOM    737  N   ILE A  47      -1.065 -18.622  -0.232  1.00  0.00           N  
ATOM    738  CA  ILE A  47      -1.528 -17.357  -0.779  1.00  0.00           C  
ATOM    739  C   ILE A  47      -1.433 -17.329  -2.295  1.00  0.00           C  
ATOM    740  O   ILE A  47      -2.371 -16.904  -2.956  1.00  0.00           O  
ATOM    741  CB  ILE A  47      -0.722 -16.182  -0.196  1.00  0.00           C  
ATOM    742  CG1 ILE A  47      -1.361 -15.689   1.105  1.00  0.00           C  
ATOM    743  CG2 ILE A  47      -0.624 -15.050  -1.207  1.00  0.00           C  
ATOM    744  CD1 ILE A  47      -1.570 -16.777   2.134  1.00  0.00           C  
ATOM    745  H   ILE A  47      -0.209 -18.643   0.305  1.00  0.00           H  
ATOM    746  HA  ILE A  47      -2.587 -17.246  -0.544  1.00  0.00           H  
ATOM    747  HB  ILE A  47       0.283 -16.520   0.056  1.00  0.00           H  
ATOM    748 1HG1 ILE A  47      -0.735 -14.916   1.548  1.00  0.00           H  
ATOM    749 2HG1 ILE A  47      -2.330 -15.238   0.886  1.00  0.00           H  
ATOM    750 1HG2 ILE A  47      -0.051 -14.228  -0.778  1.00  0.00           H  
ATOM    751 2HG2 ILE A  47      -0.125 -15.409  -2.106  1.00  0.00           H  
ATOM    752 3HG2 ILE A  47      -1.625 -14.701  -1.461  1.00  0.00           H  
ATOM    753 1HD1 ILE A  47      -2.027 -16.350   3.027  1.00  0.00           H  
ATOM    754 2HD1 ILE A  47      -2.225 -17.546   1.723  1.00  0.00           H  
ATOM    755 3HD1 ILE A  47      -0.610 -17.219   2.395  1.00  0.00           H  
ATOM    756  N   ALA A  48      -0.316 -17.804  -2.843  1.00  0.00           N  
ATOM    757  CA  ALA A  48      -0.147 -17.867  -4.294  1.00  0.00           C  
ATOM    758  C   ALA A  48      -1.212 -18.763  -4.954  1.00  0.00           C  
ATOM    759  O   ALA A  48      -1.663 -18.480  -6.061  1.00  0.00           O  
ATOM    760  CB  ALA A  48       1.251 -18.364  -4.633  1.00  0.00           C  
ATOM    761  H   ALA A  48       0.432 -18.129  -2.247  1.00  0.00           H  
ATOM    762  HA  ALA A  48      -0.316 -16.870  -4.698  1.00  0.00           H  
ATOM    763 1HB  ALA A  48       1.372 -18.397  -5.716  1.00  0.00           H  
ATOM    764 2HB  ALA A  48       1.992 -17.690  -4.206  1.00  0.00           H  
ATOM    765 3HB  ALA A  48       1.391 -19.363  -4.222  1.00  0.00           H  
ATOM    766  N   ALA A  49      -1.597 -20.018  -4.296  1.00  0.00           N  
ATOM    767  CA  ALA A  49      -2.618 -20.933  -4.830  1.00  0.00           C  
ATOM    768  C   ALA A  49      -4.043 -20.362  -4.880  1.00  0.00           C  
ATOM    769  O   ALA A  49      -4.775 -20.577  -5.846  1.00  0.00           O  
ATOM    770  CB  ALA A  49      -2.618 -22.217  -4.011  1.00  0.00           C  
ATOM    771  H   ALA A  49      -1.104 -20.268  -3.450  1.00  0.00           H  
ATOM    772  HA  ALA A  49      -2.354 -21.171  -5.861  1.00  0.00           H  
ATOM    773 1HB  ALA A  49      -3.350 -22.911  -4.423  1.00  0.00           H  
ATOM    774 2HB  ALA A  49      -1.628 -22.670  -4.048  1.00  0.00           H  
ATOM    775 3HB  ALA A  49      -2.876 -21.989  -2.979  1.00  0.00           H  
ATOM    776  N   VAL A  50      -4.443 -19.618  -3.817  1.00  0.00           N  
ATOM    777  CA  VAL A  50      -5.777 -19.035  -3.750  1.00  0.00           C  
ATOM    778  C   VAL A  50      -5.848 -17.806  -4.645  1.00  0.00           C  
ATOM    779  O   VAL A  50      -6.931 -17.383  -5.049  1.00  0.00           O  
ATOM    780  CB  VAL A  50      -6.127 -18.643  -2.302  1.00  0.00           C  
ATOM    781  CG1 VAL A  50      -6.145 -19.873  -1.407  1.00  0.00           C  
ATOM    782  CG2 VAL A  50      -5.130 -17.616  -1.788  1.00  0.00           C  
ATOM    783  H   VAL A  50      -3.800 -19.465  -3.052  1.00  0.00           H  
ATOM    784  HA  VAL A  50      -6.489 -19.773  -4.118  1.00  0.00           H  
ATOM    785  HB  VAL A  50      -7.131 -18.217  -2.283  1.00  0.00           H  
ATOM    786 1HG1 VAL A  50      -6.394 -19.577  -0.387  1.00  0.00           H  
ATOM    787 2HG1 VAL A  50      -6.890 -20.578  -1.772  1.00  0.00           H  
ATOM    788 3HG1 VAL A  50      -5.162 -20.344  -1.417  1.00  0.00           H  
ATOM    789 1HG2 VAL A  50      -5.384 -17.343  -0.764  1.00  0.00           H  
ATOM    790 2HG2 VAL A  50      -4.126 -18.039  -1.812  1.00  0.00           H  
ATOM    791 3HG2 VAL A  50      -5.164 -16.727  -2.419  1.00  0.00           H  
ATOM    792  N   ILE A  51      -4.625 -16.996  -4.972  1.00  0.00           N  
ATOM    793  CA  ILE A  51      -4.562 -15.989  -6.031  1.00  0.00           C  
ATOM    794  C   ILE A  51      -4.598 -16.599  -7.420  1.00  0.00           C  
ATOM    795  O   ILE A  51      -5.278 -16.079  -8.298  1.00  0.00           O  
ATOM    796  CB  ILE A  51      -3.289 -15.134  -5.893  1.00  0.00           C  
ATOM    797  CG1 ILE A  51      -3.328 -14.323  -4.595  1.00  0.00           C  
ATOM    798  CG2 ILE A  51      -3.133 -14.214  -7.094  1.00  0.00           C  
ATOM    799  CD1 ILE A  51      -2.005 -13.689  -4.230  1.00  0.00           C  
ATOM    800  H   ILE A  51      -3.817 -17.141  -4.382  1.00  0.00           H  
ATOM    801  HA  ILE A  51      -5.425 -15.329  -5.933  1.00  0.00           H  
ATOM    802  HB  ILE A  51      -2.418 -15.786  -5.831  1.00  0.00           H  
ATOM    803 1HG1 ILE A  51      -4.073 -13.533  -4.682  1.00  0.00           H  
ATOM    804 2HG1 ILE A  51      -3.634 -14.969  -3.772  1.00  0.00           H  
ATOM    805 1HG2 ILE A  51      -2.229 -13.617  -6.980  1.00  0.00           H  
ATOM    806 2HG2 ILE A  51      -3.061 -14.811  -8.002  1.00  0.00           H  
ATOM    807 3HG2 ILE A  51      -3.998 -13.554  -7.162  1.00  0.00           H  
ATOM    808 1HD1 ILE A  51      -2.113 -13.133  -3.299  1.00  0.00           H  
ATOM    809 2HD1 ILE A  51      -1.252 -14.467  -4.103  1.00  0.00           H  
ATOM    810 3HD1 ILE A  51      -1.696 -13.011  -5.024  1.00  0.00           H  
ATOM    811  N   GLY A  52      -3.796 -17.745  -7.752  1.00  0.00           N  
ATOM    812  CA  GLY A  52      -3.683 -18.446  -9.018  1.00  0.00           C  
ATOM    813  C   GLY A  52      -2.413 -18.070  -9.776  1.00  0.00           C  
ATOM    814  O   GLY A  52      -2.384 -18.054 -11.006  1.00  0.00           O  
ATOM    815  H   GLY A  52      -3.259 -18.071  -6.960  1.00  0.00           H  
ATOM    816 1HA  GLY A  52      -3.689 -19.523  -8.840  1.00  0.00           H  
ATOM    817 2HA  GLY A  52      -4.550 -18.219  -9.637  1.00  0.00           H  
ATOM    818  N   THR A  53      -1.361 -17.751  -9.034  1.00  0.00           N  
ATOM    819  CA  THR A  53      -0.099 -17.339  -9.626  1.00  0.00           C  
ATOM    820  C   THR A  53       1.026 -18.180  -9.020  1.00  0.00           C  
ATOM    821  O   THR A  53       0.798 -18.968  -8.104  1.00  0.00           O  
ATOM    822  CB  THR A  53       0.171 -15.840  -9.402  1.00  0.00           C  
ATOM    823  OG1 THR A  53       1.315 -15.438 -10.167  1.00  0.00           O  
ATOM    824  CG2 THR A  53       0.427 -15.558  -7.929  1.00  0.00           C  
ATOM    825  H   THR A  53      -1.442 -17.796  -8.026  1.00  0.00           H  
ATOM    826  HA  THR A  53      -0.152 -17.504 -10.702  1.00  0.00           H  
ATOM    827  HB  THR A  53      -0.692 -15.261  -9.732  1.00  0.00           H  
ATOM    828  HG1 THR A  53       1.111 -15.501 -11.103  1.00  0.00           H  
ATOM    829 1HG2 THR A  53       0.615 -14.494  -7.790  1.00  0.00           H  
ATOM    830 2HG2 THR A  53      -0.446 -15.852  -7.346  1.00  0.00           H  
ATOM    831 3HG2 THR A  53       1.294 -16.126  -7.596  1.00  0.00           H  
ATOM    832  N   THR A  54       2.245 -18.001  -9.514  1.00  0.00           N  
ATOM    833  CA  THR A  54       3.388 -18.694  -8.928  1.00  0.00           C  
ATOM    834  C   THR A  54       3.849 -18.030  -7.635  1.00  0.00           C  
ATOM    835  O   THR A  54       3.459 -16.902  -7.335  1.00  0.00           O  
ATOM    836  CB  THR A  54       4.564 -18.676  -9.880  1.00  0.00           C  
ATOM    837  OG1 THR A  54       4.954 -17.314 -10.083  1.00  0.00           O  
ATOM    838  CG2 THR A  54       4.174 -19.308 -11.215  1.00  0.00           C  
ATOM    839  H   THR A  54       2.394 -17.383 -10.299  1.00  0.00           H  
ATOM    840  HA  THR A  54       3.105 -19.732  -8.744  1.00  0.00           H  
ATOM    841  HB  THR A  54       5.392 -19.236  -9.446  1.00  0.00           H  
ATOM    842  HG1 THR A  54       4.269 -16.857 -10.577  1.00  0.00           H  
ATOM    843 1HG2 THR A  54       5.030 -19.288 -11.890  1.00  0.00           H  
ATOM    844 2HG2 THR A  54       3.864 -20.338 -11.054  1.00  0.00           H  
ATOM    845 3HG2 THR A  54       3.353 -18.746 -11.657  1.00  0.00           H  
ATOM    846  N   VAL A  55       4.695 -18.730  -6.881  1.00  0.00           N  
ATOM    847  CA  VAL A  55       5.218 -18.186  -5.634  1.00  0.00           C  
ATOM    848  C   VAL A  55       6.199 -17.043  -5.906  1.00  0.00           C  
ATOM    849  O   VAL A  55       6.263 -16.081  -5.142  1.00  0.00           O  
ATOM    850  CB  VAL A  55       5.926 -19.291  -4.825  1.00  0.00           C  
ATOM    851  CG1 VAL A  55       4.910 -20.278  -4.272  1.00  0.00           C  
ATOM    852  CG2 VAL A  55       6.948 -20.000  -5.700  1.00  0.00           C  
ATOM    853  H   VAL A  55       4.981 -19.652  -7.174  1.00  0.00           H  
ATOM    854  HA  VAL A  55       4.398 -17.716  -5.091  1.00  0.00           H  
ATOM    855  HB  VAL A  55       6.430 -18.836  -3.972  1.00  0.00           H  
ATOM    856 1HG1 VAL A  55       5.426 -21.052  -3.703  1.00  0.00           H  
ATOM    857 2HG1 VAL A  55       4.211 -19.755  -3.620  1.00  0.00           H  
ATOM    858 3HG1 VAL A  55       4.365 -20.739  -5.096  1.00  0.00           H  
ATOM    859 1HG2 VAL A  55       7.443 -20.778  -5.122  1.00  0.00           H  
ATOM    860 2HG2 VAL A  55       6.443 -20.448  -6.556  1.00  0.00           H  
ATOM    861 3HG2 VAL A  55       7.688 -19.281  -6.051  1.00  0.00           H  
ATOM    862  N   GLU A  56       6.922 -17.130  -7.023  1.00  0.00           N  
ATOM    863  CA  GLU A  56       7.856 -16.073  -7.416  1.00  0.00           C  
ATOM    864  C   GLU A  56       7.112 -14.773  -7.708  1.00  0.00           C  
ATOM    865  O   GLU A  56       7.556 -13.689  -7.331  1.00  0.00           O  
ATOM    866  CB  GLU A  56       8.662 -16.499  -8.645  1.00  0.00           C  
ATOM    867  CG  GLU A  56       9.620 -17.656  -8.400  1.00  0.00           C  
ATOM    868  CD  GLU A  56       8.938 -18.997  -8.433  1.00  0.00           C  
ATOM    869  OE1 GLU A  56       7.755 -19.035  -8.677  1.00  0.00           O  
ATOM    870  OE2 GLU A  56       9.601 -19.983  -8.216  1.00  0.00           O  
ATOM    871  H   GLU A  56       6.825 -17.945  -7.612  1.00  0.00           H  
ATOM    872  HA  GLU A  56       8.544 -15.893  -6.589  1.00  0.00           H  
ATOM    873 1HB  GLU A  56       7.981 -16.792  -9.444  1.00  0.00           H  
ATOM    874 2HB  GLU A  56       9.247 -15.654  -9.008  1.00  0.00           H  
ATOM    875 1HG  GLU A  56      10.398 -17.639  -9.162  1.00  0.00           H  
ATOM    876 2HG  GLU A  56      10.095 -17.521  -7.430  1.00  0.00           H  
ATOM    877  N   GLU A  57       5.898 -14.855  -8.458  1.00  0.00           N  
ATOM    878  CA  GLU A  57       5.063 -13.702  -8.784  1.00  0.00           C  
ATOM    879  C   GLU A  57       4.431 -13.121  -7.523  1.00  0.00           C  
ATOM    880  O   GLU A  57       4.288 -11.902  -7.394  1.00  0.00           O  
ATOM    881  CB  GLU A  57       3.974 -14.092  -9.784  1.00  0.00           C  
ATOM    882  CG  GLU A  57       4.478 -14.350 -11.197  1.00  0.00           C  
ATOM    883  CD  GLU A  57       3.452 -15.011 -12.074  1.00  0.00           C  
ATOM    884  OE1 GLU A  57       3.139 -14.464 -13.104  1.00  0.00           O  
ATOM    885  OE2 GLU A  57       2.981 -16.063 -11.713  1.00  0.00           O  
ATOM    886  H   GLU A  57       5.650 -15.762  -8.824  1.00  0.00           H  
ATOM    887  HA  GLU A  57       5.698 -12.924  -9.210  1.00  0.00           H  
ATOM    888 1HB  GLU A  57       3.470 -14.996  -9.439  1.00  0.00           H  
ATOM    889 2HB  GLU A  57       3.226 -13.301  -9.835  1.00  0.00           H  
ATOM    890 1HG  GLU A  57       4.767 -13.400 -11.647  1.00  0.00           H  
ATOM    891 2HG  GLU A  57       5.365 -14.979 -11.145  1.00  0.00           H  
ATOM    892  N   ALA A  58       3.940 -13.997  -6.538  1.00  0.00           N  
ATOM    893  CA  ALA A  58       3.327 -13.570  -5.292  1.00  0.00           C  
ATOM    894  C   ALA A  58       4.320 -12.780  -4.444  1.00  0.00           C  
ATOM    895  O   ALA A  58       3.947 -11.806  -3.781  1.00  0.00           O  
ATOM    896  CB  ALA A  58       2.802 -14.770  -4.518  1.00  0.00           C  
ATOM    897  H   ALA A  58       4.004 -14.985  -6.743  1.00  0.00           H  
ATOM    898  HA  ALA A  58       2.493 -12.910  -5.531  1.00  0.00           H  
ATOM    899 1HB  ALA A  58       2.346 -14.434  -3.587  1.00  0.00           H  
ATOM    900 2HB  ALA A  58       2.056 -15.292  -5.118  1.00  0.00           H  
ATOM    901 3HB  ALA A  58       3.625 -15.448  -4.295  1.00  0.00           H  
ATOM    902  N   VAL A  59       5.713 -13.219  -4.339  1.00  0.00           N  
ATOM    903  CA  VAL A  59       6.747 -12.501  -3.593  1.00  0.00           C  
ATOM    904  C   VAL A  59       7.063 -11.196  -4.292  1.00  0.00           C  
ATOM    905  O   VAL A  59       7.157 -10.144  -3.655  1.00  0.00           O  
ATOM    906  CB  VAL A  59       8.029 -13.348  -3.477  1.00  0.00           C  
ATOM    907  CG1 VAL A  59       9.169 -12.513  -2.914  1.00  0.00           C  
ATOM    908  CG2 VAL A  59       7.768 -14.564  -2.602  1.00  0.00           C  
ATOM    909  H   VAL A  59       5.944 -14.099  -4.777  1.00  0.00           H  
ATOM    910  HA  VAL A  59       6.382 -12.318  -2.583  1.00  0.00           H  
ATOM    911  HB  VAL A  59       8.329 -13.673  -4.473  1.00  0.00           H  
ATOM    912 1HG1 VAL A  59      10.067 -13.126  -2.839  1.00  0.00           H  
ATOM    913 2HG1 VAL A  59       9.361 -11.668  -3.575  1.00  0.00           H  
ATOM    914 3HG1 VAL A  59       8.897 -12.146  -1.925  1.00  0.00           H  
ATOM    915 1HG2 VAL A  59       8.678 -15.158  -2.525  1.00  0.00           H  
ATOM    916 2HG2 VAL A  59       7.461 -14.239  -1.608  1.00  0.00           H  
ATOM    917 3HG2 VAL A  59       6.977 -15.169  -3.046  1.00  0.00           H  
ATOM    918  N   LYS A  60       7.267 -11.148  -5.764  1.00  0.00           N  
ATOM    919  CA  LYS A  60       7.613  -9.936  -6.484  1.00  0.00           C  
ATOM    920  C   LYS A  60       6.569  -8.879  -6.192  1.00  0.00           C  
ATOM    921  O   LYS A  60       6.910  -7.746  -5.880  1.00  0.00           O  
ATOM    922  CB  LYS A  60       7.713 -10.195  -7.988  1.00  0.00           C  
ATOM    923  CG  LYS A  60       8.949 -10.975  -8.412  1.00  0.00           C  
ATOM    924  CD  LYS A  60       8.944 -11.251  -9.908  1.00  0.00           C  
ATOM    925  CE  LYS A  60      10.162 -12.061 -10.328  1.00  0.00           C  
ATOM    926  NZ  LYS A  60      10.156 -12.361 -11.785  1.00  0.00           N  
ATOM    927  H   LYS A  60       7.177 -12.014  -6.274  1.00  0.00           H  
ATOM    928  HA  LYS A  60       8.594  -9.600  -6.141  1.00  0.00           H  
ATOM    929 1HB  LYS A  60       6.836 -10.753  -8.320  1.00  0.00           H  
ATOM    930 2HB  LYS A  60       7.717  -9.245  -8.522  1.00  0.00           H  
ATOM    931 1HG  LYS A  60       9.845 -10.405  -8.160  1.00  0.00           H  
ATOM    932 2HG  LYS A  60       8.983 -11.924  -7.877  1.00  0.00           H  
ATOM    933 1HD  LYS A  60       8.042 -11.804 -10.173  1.00  0.00           H  
ATOM    934 2HD  LYS A  60       8.943 -10.307 -10.452  1.00  0.00           H  
ATOM    935 1HE  LYS A  60      11.068 -11.505 -10.088  1.00  0.00           H  
ATOM    936 2HE  LYS A  60      10.183 -13.001  -9.776  1.00  0.00           H  
ATOM    937 1HZ  LYS A  60      10.979 -12.898 -12.022  1.00  0.00           H  
ATOM    938 2HZ  LYS A  60       9.329 -12.893 -12.017  1.00  0.00           H  
ATOM    939 3HZ  LYS A  60      10.157 -11.497 -12.307  1.00  0.00           H  
ATOM    940  N   ARG A  61       5.295  -9.267  -6.248  1.00  0.00           N  
ATOM    941  CA  ARG A  61       4.222  -8.333  -5.926  1.00  0.00           C  
ATOM    942  C   ARG A  61       4.172  -7.925  -4.451  1.00  0.00           C  
ATOM    943  O   ARG A  61       3.893  -6.776  -4.140  1.00  0.00           O  
ATOM    944  CB  ARG A  61       2.881  -8.939  -6.312  1.00  0.00           C  
ATOM    945  CG  ARG A  61       2.655  -9.093  -7.808  1.00  0.00           C  
ATOM    946  CD  ARG A  61       1.471  -9.941  -8.100  1.00  0.00           C  
ATOM    947  NE  ARG A  61       0.226  -9.261  -7.785  1.00  0.00           N  
ATOM    948  CZ  ARG A  61      -0.978  -9.860  -7.720  1.00  0.00           C  
ATOM    949  NH1 ARG A  61      -1.083 -11.151  -7.949  1.00  0.00           N  
ATOM    950  NH2 ARG A  61      -2.055  -9.152  -7.424  1.00  0.00           N  
ATOM    951  H   ARG A  61       5.062 -10.212  -6.515  1.00  0.00           H  
ATOM    952  HA  ARG A  61       4.415  -7.391  -6.443  1.00  0.00           H  
ATOM    953 1HB  ARG A  61       2.786  -9.926  -5.861  1.00  0.00           H  
ATOM    954 2HB  ARG A  61       2.075  -8.319  -5.918  1.00  0.00           H  
ATOM    955 1HG  ARG A  61       2.492  -8.112  -8.253  1.00  0.00           H  
ATOM    956 2HG  ARG A  61       3.531  -9.557  -8.262  1.00  0.00           H  
ATOM    957 1HD  ARG A  61       1.461 -10.199  -9.159  1.00  0.00           H  
ATOM    958 2HD  ARG A  61       1.521 -10.852  -7.505  1.00  0.00           H  
ATOM    959  HE  ARG A  61       0.266  -8.266  -7.603  1.00  0.00           H  
ATOM    960 1HH1 ARG A  61      -0.260 -11.692  -8.173  1.00  0.00           H  
ATOM    961 2HH1 ARG A  61      -1.986 -11.600  -7.898  1.00  0.00           H  
ATOM    962 1HH2 ARG A  61      -1.974  -8.160  -7.249  1.00  0.00           H  
ATOM    963 2HH2 ARG A  61      -2.957  -9.602  -7.375  1.00  0.00           H  
ATOM    964  N   ALA A  62       4.406  -8.909  -3.546  1.00  0.00           N  
ATOM    965  CA  ALA A  62       4.380  -8.603  -2.114  1.00  0.00           C  
ATOM    966  C   ALA A  62       5.456  -7.591  -1.736  1.00  0.00           C  
ATOM    967  O   ALA A  62       5.226  -6.691  -0.929  1.00  0.00           O  
ATOM    968  CB  ALA A  62       4.527  -9.883  -1.285  1.00  0.00           C  
ATOM    969  H   ALA A  62       4.569  -9.860  -3.843  1.00  0.00           H  
ATOM    970  HA  ALA A  62       3.418  -8.144  -1.882  1.00  0.00           H  
ATOM    971 1HB  ALA A  62       4.506  -9.635  -0.224  1.00  0.00           H  
ATOM    972 2HB  ALA A  62       3.706 -10.562  -1.515  1.00  0.00           H  
ATOM    973 3HB  ALA A  62       5.472 -10.365  -1.526  1.00  0.00           H  
ATOM    974  N   LEU A  63       6.624  -7.741  -2.354  1.00  0.00           N  
ATOM    975  CA  LEU A  63       7.775  -6.876  -2.100  1.00  0.00           C  
ATOM    976  C   LEU A  63       7.496  -5.446  -2.551  1.00  0.00           C  
ATOM    977  O   LEU A  63       7.826  -4.486  -1.840  1.00  0.00           O  
ATOM    978  CB  LEU A  63       9.015  -7.414  -2.825  1.00  0.00           C  
ATOM    979  CG  LEU A  63       9.631  -8.687  -2.232  1.00  0.00           C  
ATOM    980  CD1 LEU A  63      10.673  -9.243  -3.194  1.00  0.00           C  
ATOM    981  CD2 LEU A  63      10.251  -8.370  -0.879  1.00  0.00           C  
ATOM    982  H   LEU A  63       6.708  -8.489  -3.027  1.00  0.00           H  
ATOM    983  HA  LEU A  63       7.962  -6.855  -1.027  1.00  0.00           H  
ATOM    984 1HB  LEU A  63       8.749  -7.625  -3.859  1.00  0.00           H  
ATOM    985 2HB  LEU A  63       9.783  -6.640  -2.820  1.00  0.00           H  
ATOM    986  HG  LEU A  63       8.855  -9.443  -2.107  1.00  0.00           H  
ATOM    987 1HD1 LEU A  63      11.111 -10.148  -2.773  1.00  0.00           H  
ATOM    988 2HD1 LEU A  63      10.199  -9.480  -4.147  1.00  0.00           H  
ATOM    989 3HD1 LEU A  63      11.455  -8.501  -3.351  1.00  0.00           H  
ATOM    990 1HD2 LEU A  63      10.688  -9.275  -0.458  1.00  0.00           H  
ATOM    991 2HD2 LEU A  63      11.028  -7.615  -1.003  1.00  0.00           H  
ATOM    992 3HD2 LEU A  63       9.481  -7.991  -0.206  1.00  0.00           H  
ATOM    993  N   LYS A  64       6.877  -5.310  -3.722  1.00  0.00           N  
ATOM    994  CA  LYS A  64       6.487  -3.994  -4.239  1.00  0.00           C  
ATOM    995  C   LYS A  64       5.466  -3.316  -3.322  1.00  0.00           C  
ATOM    996  O   LYS A  64       5.574  -2.127  -3.025  1.00  0.00           O  
ATOM    997  CB  LYS A  64       5.919  -4.121  -5.654  1.00  0.00           C  
ATOM    998  CG  LYS A  64       6.955  -4.451  -6.720  1.00  0.00           C  
ATOM    999  CD  LYS A  64       6.312  -4.587  -8.092  1.00  0.00           C  
ATOM   1000  CE  LYS A  64       7.343  -4.932  -9.156  1.00  0.00           C  
ATOM   1001  NZ  LYS A  64       6.725  -5.088 -10.501  1.00  0.00           N  
ATOM   1002  H   LYS A  64       6.671  -6.134  -4.270  1.00  0.00           H  
ATOM   1003  HA  LYS A  64       7.377  -3.365  -4.291  1.00  0.00           H  
ATOM   1004 1HB  LYS A  64       5.160  -4.904  -5.672  1.00  0.00           H  
ATOM   1005 2HB  LYS A  64       5.433  -3.187  -5.936  1.00  0.00           H  
ATOM   1006 1HG  LYS A  64       7.704  -3.659  -6.757  1.00  0.00           H  
ATOM   1007 2HG  LYS A  64       7.453  -5.386  -6.467  1.00  0.00           H  
ATOM   1008 1HD  LYS A  64       5.555  -5.372  -8.063  1.00  0.00           H  
ATOM   1009 2HD  LYS A  64       5.826  -3.649  -8.361  1.00  0.00           H  
ATOM   1010 1HE  LYS A  64       8.093  -4.144  -9.204  1.00  0.00           H  
ATOM   1011 2HE  LYS A  64       7.843  -5.863  -8.890  1.00  0.00           H  
ATOM   1012 1HZ  LYS A  64       7.440  -5.316 -11.177  1.00  0.00           H  
ATOM   1013 2HZ  LYS A  64       6.039  -5.830 -10.473  1.00  0.00           H  
ATOM   1014 3HZ  LYS A  64       6.274  -4.224 -10.767  1.00  0.00           H  
ATOM   1015  N   LEU A  65       4.464  -4.079  -2.893  1.00  0.00           N  
ATOM   1016  CA  LEU A  65       3.427  -3.567  -1.999  1.00  0.00           C  
ATOM   1017  C   LEU A  65       3.999  -3.294  -0.600  1.00  0.00           C  
ATOM   1018  O   LEU A  65       3.651  -2.310   0.047  1.00  0.00           O  
ATOM   1019  CB  LEU A  65       2.268  -4.567  -1.903  1.00  0.00           C  
ATOM   1020  CG  LEU A  65       1.054  -4.102  -1.089  1.00  0.00           C  
ATOM   1021  CD1 LEU A  65       0.459  -2.855  -1.729  1.00  0.00           C  
ATOM   1022  CD2 LEU A  65       0.028  -5.224  -1.021  1.00  0.00           C  
ATOM   1023  H   LEU A  65       4.420  -5.043  -3.196  1.00  0.00           H  
ATOM   1024  HA  LEU A  65       3.043  -2.636  -2.413  1.00  0.00           H  
ATOM   1025 1HB  LEU A  65       1.923  -4.796  -2.910  1.00  0.00           H  
ATOM   1026 2HB  LEU A  65       2.638  -5.486  -1.450  1.00  0.00           H  
ATOM   1027  HG  LEU A  65       1.372  -3.840  -0.079  1.00  0.00           H  
ATOM   1028 1HD1 LEU A  65      -0.403  -2.525  -1.150  1.00  0.00           H  
ATOM   1029 2HD1 LEU A  65       1.208  -2.063  -1.747  1.00  0.00           H  
ATOM   1030 3HD1 LEU A  65       0.147  -3.083  -2.747  1.00  0.00           H  
ATOM   1031 1HD2 LEU A  65      -0.834  -4.894  -0.441  1.00  0.00           H  
ATOM   1032 2HD2 LEU A  65      -0.291  -5.486  -2.030  1.00  0.00           H  
ATOM   1033 3HD2 LEU A  65       0.474  -6.096  -0.543  1.00  0.00           H  
ATOM   1034  N   LYS A  66       4.883  -4.186  -0.161  1.00  0.00           N  
ATOM   1035  CA  LYS A  66       5.588  -4.091   1.110  1.00  0.00           C  
ATOM   1036  C   LYS A  66       6.282  -2.747   1.287  1.00  0.00           C  
ATOM   1037  O   LYS A  66       6.100  -2.067   2.293  1.00  0.00           O  
ATOM   1038  CB  LYS A  66       6.609  -5.224   1.233  1.00  0.00           C  
ATOM   1039  CG  LYS A  66       7.373  -5.242   2.550  1.00  0.00           C  
ATOM   1040  CD  LYS A  66       8.522  -6.239   2.509  1.00  0.00           C  
ATOM   1041  CE  LYS A  66       9.269  -6.278   3.834  1.00  0.00           C  
ATOM   1042  NZ  LYS A  66      10.090  -5.055   4.046  1.00  0.00           N  
ATOM   1043  H   LYS A  66       5.064  -4.974  -0.766  1.00  0.00           H  
ATOM   1044  HA  LYS A  66       4.866  -4.220   1.918  1.00  0.00           H  
ATOM   1045 1HB  LYS A  66       6.103  -6.183   1.127  1.00  0.00           H  
ATOM   1046 2HB  LYS A  66       7.337  -5.146   0.425  1.00  0.00           H  
ATOM   1047 1HG  LYS A  66       7.773  -4.248   2.753  1.00  0.00           H  
ATOM   1048 2HG  LYS A  66       6.696  -5.513   3.360  1.00  0.00           H  
ATOM   1049 1HD  LYS A  66       8.132  -7.234   2.292  1.00  0.00           H  
ATOM   1050 2HD  LYS A  66       9.218  -5.959   1.719  1.00  0.00           H  
ATOM   1051 1HE  LYS A  66       8.556  -6.368   4.652  1.00  0.00           H  
ATOM   1052 2HE  LYS A  66       9.925  -7.148   3.856  1.00  0.00           H  
ATOM   1053 1HZ  LYS A  66      10.569  -5.120   4.933  1.00  0.00           H  
ATOM   1054 2HZ  LYS A  66      10.769  -4.971   3.303  1.00  0.00           H  
ATOM   1055 3HZ  LYS A  66       9.490  -4.242   4.047  1.00  0.00           H  
ATOM   1056  N   THR A  67       7.083  -2.362   0.302  1.00  0.00           N  
ATOM   1057  CA  THR A  67       7.805  -1.093   0.382  1.00  0.00           C  
ATOM   1058  C   THR A  67       6.859   0.106   0.376  1.00  0.00           C  
ATOM   1059  O   THR A  67       7.017   1.038   1.160  1.00  0.00           O  
ATOM   1060  CB  THR A  67       8.810  -0.961  -0.778  1.00  0.00           C  
ATOM   1061  OG1 THR A  67       9.770  -2.022  -0.708  1.00  0.00           O  
ATOM   1062  CG2 THR A  67       9.531   0.376  -0.708  1.00  0.00           C  
ATOM   1063  H   THR A  67       7.202  -2.946  -0.514  1.00  0.00           H  
ATOM   1064  HA  THR A  67       8.344  -1.060   1.330  1.00  0.00           H  
ATOM   1065  HB  THR A  67       8.279  -1.031  -1.728  1.00  0.00           H  
ATOM   1066  HG1 THR A  67       9.360  -2.844  -0.992  1.00  0.00           H  
ATOM   1067 1HG2 THR A  67      10.236   0.454  -1.536  1.00  0.00           H  
ATOM   1068 2HG2 THR A  67       8.806   1.186  -0.773  1.00  0.00           H  
ATOM   1069 3HG2 THR A  67      10.072   0.449   0.235  1.00  0.00           H  
ATOM   1070  N   LYS A  68       5.865   0.072  -0.505  1.00  0.00           N  
ATOM   1071  CA  LYS A  68       4.928   1.189  -0.640  1.00  0.00           C  
ATOM   1072  C   LYS A  68       4.113   1.459   0.644  1.00  0.00           C  
ATOM   1073  O   LYS A  68       3.863   2.617   0.986  1.00  0.00           O  
ATOM   1074  CB  LYS A  68       3.979   0.928  -1.811  1.00  0.00           C  
ATOM   1075  CG  LYS A  68       4.625   1.054  -3.183  1.00  0.00           C  
ATOM   1076  CD  LYS A  68       3.627   0.763  -4.293  1.00  0.00           C  
ATOM   1077  CE  LYS A  68       4.270   0.887  -5.666  1.00  0.00           C  
ATOM   1078  NZ  LYS A  68       3.303   0.606  -6.762  1.00  0.00           N  
ATOM   1079  H   LYS A  68       5.752  -0.740  -1.096  1.00  0.00           H  
ATOM   1080  HA  LYS A  68       5.501   2.106  -0.788  1.00  0.00           H  
ATOM   1081 1HB  LYS A  68       3.566  -0.077  -1.727  1.00  0.00           H  
ATOM   1082 2HB  LYS A  68       3.146   1.630  -1.767  1.00  0.00           H  
ATOM   1083 1HG  LYS A  68       5.014   2.065  -3.311  1.00  0.00           H  
ATOM   1084 2HG  LYS A  68       5.455   0.351  -3.262  1.00  0.00           H  
ATOM   1085 1HD  LYS A  68       3.233  -0.247  -4.175  1.00  0.00           H  
ATOM   1086 2HD  LYS A  68       2.795   1.466  -4.228  1.00  0.00           H  
ATOM   1087 1HE  LYS A  68       4.662   1.895  -5.794  1.00  0.00           H  
ATOM   1088 2HE  LYS A  68       5.101   0.186  -5.743  1.00  0.00           H  
ATOM   1089 1HZ  LYS A  68       3.768   0.698  -7.654  1.00  0.00           H  
ATOM   1090 2HZ  LYS A  68       2.946  -0.335  -6.664  1.00  0.00           H  
ATOM   1091 3HZ  LYS A  68       2.538   1.262  -6.713  1.00  0.00           H  
ATOM   1092  N   LEU A  69       3.716   0.405   1.360  1.00  0.00           N  
ATOM   1093  CA  LEU A  69       2.896   0.580   2.561  1.00  0.00           C  
ATOM   1094  C   LEU A  69       3.720   0.717   3.847  1.00  0.00           C  
ATOM   1095  O   LEU A  69       3.281   1.349   4.814  1.00  0.00           O  
ATOM   1096  CB  LEU A  69       1.934  -0.607   2.703  1.00  0.00           C  
ATOM   1097  CG  LEU A  69       0.954  -0.811   1.540  1.00  0.00           C  
ATOM   1098  CD1 LEU A  69       0.114  -2.055   1.797  1.00  0.00           C  
ATOM   1099  CD2 LEU A  69       0.076   0.422   1.393  1.00  0.00           C  
ATOM   1100  H   LEU A  69       3.981  -0.528   1.077  1.00  0.00           H  
ATOM   1101  HA  LEU A  69       2.340   1.513   2.466  1.00  0.00           H  
ATOM   1102 1HB  LEU A  69       2.520  -1.518   2.807  1.00  0.00           H  
ATOM   1103 2HB  LEU A  69       1.346  -0.471   3.611  1.00  0.00           H  
ATOM   1104  HG  LEU A  69       1.513  -0.971   0.618  1.00  0.00           H  
ATOM   1105 1HD1 LEU A  69      -0.582  -2.200   0.971  1.00  0.00           H  
ATOM   1106 2HD1 LEU A  69       0.766  -2.924   1.879  1.00  0.00           H  
ATOM   1107 3HD1 LEU A  69      -0.445  -1.931   2.724  1.00  0.00           H  
ATOM   1108 1HD2 LEU A  69      -0.620   0.277   0.566  1.00  0.00           H  
ATOM   1109 2HD2 LEU A  69      -0.484   0.582   2.315  1.00  0.00           H  
ATOM   1110 3HD2 LEU A  69       0.701   1.292   1.193  1.00  0.00           H  
ATOM   1111  N   GLY A  70       4.906   0.117   3.864  1.00  0.00           N  
ATOM   1112  CA  GLY A  70       5.681   0.043   5.089  1.00  0.00           C  
ATOM   1113  C   GLY A  70       5.223  -1.091   5.985  1.00  0.00           C  
ATOM   1114  O   GLY A  70       5.109  -0.935   7.200  1.00  0.00           O  
ATOM   1115  H   GLY A  70       5.279  -0.294   3.021  1.00  0.00           H  
ATOM   1116 1HA  GLY A  70       6.734  -0.094   4.845  1.00  0.00           H  
ATOM   1117 2HA  GLY A  70       5.597   0.985   5.629  1.00  0.00           H  
ATOM   1118  N   VAL A  71       4.952  -2.244   5.379  1.00  0.00           N  
ATOM   1119  CA  VAL A  71       4.422  -3.376   6.122  1.00  0.00           C  
ATOM   1120  C   VAL A  71       5.379  -4.531   5.950  1.00  0.00           C  
ATOM   1121  O   VAL A  71       6.352  -4.422   5.215  1.00  0.00           O  
ATOM   1122  CB  VAL A  71       3.021  -3.771   5.617  1.00  0.00           C  
ATOM   1123  CG1 VAL A  71       2.041  -2.624   5.812  1.00  0.00           C  
ATOM   1124  CG2 VAL A  71       3.093  -4.176   4.153  1.00  0.00           C  
ATOM   1125  H   VAL A  71       5.111  -2.337   4.387  1.00  0.00           H  
ATOM   1126  HA  VAL A  71       4.343  -3.094   7.173  1.00  0.00           H  
ATOM   1127  HB  VAL A  71       2.655  -4.611   6.209  1.00  0.00           H  
ATOM   1128 1HG1 VAL A  71       1.056  -2.921   5.451  1.00  0.00           H  
ATOM   1129 2HG1 VAL A  71       1.978  -2.376   6.872  1.00  0.00           H  
ATOM   1130 3HG1 VAL A  71       2.384  -1.754   5.254  1.00  0.00           H  
ATOM   1131 1HG2 VAL A  71       2.100  -4.455   3.803  1.00  0.00           H  
ATOM   1132 2HG2 VAL A  71       3.465  -3.338   3.562  1.00  0.00           H  
ATOM   1133 3HG2 VAL A  71       3.768  -5.025   4.042  1.00  0.00           H  
ATOM   1134  N   SER A  72       5.094  -5.637   6.620  1.00  0.00           N  
ATOM   1135  CA  SER A  72       5.891  -6.848   6.475  1.00  0.00           C  
ATOM   1136  C   SER A  72       5.573  -7.541   5.159  1.00  0.00           C  
ATOM   1137  O   SER A  72       4.548  -7.249   4.529  1.00  0.00           O  
ATOM   1138  CB  SER A  72       5.632  -7.792   7.633  1.00  0.00           C  
ATOM   1139  OG  SER A  72       4.356  -8.361   7.542  1.00  0.00           O  
ATOM   1140  H   SER A  72       4.304  -5.644   7.251  1.00  0.00           H  
ATOM   1141  HA  SER A  72       6.945  -6.569   6.481  1.00  0.00           H  
ATOM   1142 1HB  SER A  72       6.385  -8.580   7.635  1.00  0.00           H  
ATOM   1143 2HB  SER A  72       5.725  -7.248   8.572  1.00  0.00           H  
ATOM   1144  HG  SER A  72       4.233  -8.867   8.348  1.00  0.00           H  
ATOM   1145  N   LEU A  73       6.491  -8.568   4.685  1.00  0.00           N  
ATOM   1146  CA  LEU A  73       6.246  -9.354   3.476  1.00  0.00           C  
ATOM   1147  C   LEU A  73       4.958 -10.180   3.636  1.00  0.00           C  
ATOM   1148  O   LEU A  73       4.168 -10.330   2.690  1.00  0.00           O  
ATOM   1149  CB  LEU A  73       7.435 -10.279   3.189  1.00  0.00           C  
ATOM   1150  CG  LEU A  73       7.340 -11.103   1.898  1.00  0.00           C  
ATOM   1151  CD1 LEU A  73       7.328 -10.167   0.697  1.00  0.00           C  
ATOM   1152  CD2 LEU A  73       8.513 -12.070   1.826  1.00  0.00           C  
ATOM   1153  H   LEU A  73       7.322  -8.749   5.228  1.00  0.00           H  
ATOM   1154  HA  LEU A  73       6.128  -8.670   2.637  1.00  0.00           H  
ATOM   1155 1HB  LEU A  73       8.339  -9.676   3.131  1.00  0.00           H  
ATOM   1156 2HB  LEU A  73       7.541 -10.977   4.020  1.00  0.00           H  
ATOM   1157  HG  LEU A  73       6.406 -11.665   1.892  1.00  0.00           H  
ATOM   1158 1HD1 LEU A  73       7.261 -10.753  -0.221  1.00  0.00           H  
ATOM   1159 2HD1 LEU A  73       6.470  -9.500   0.764  1.00  0.00           H  
ATOM   1160 3HD1 LEU A  73       8.245  -9.579   0.685  1.00  0.00           H  
ATOM   1161 1HD2 LEU A  73       8.445 -12.657   0.909  1.00  0.00           H  
ATOM   1162 2HD2 LEU A  73       9.448 -11.510   1.830  1.00  0.00           H  
ATOM   1163 3HD2 LEU A  73       8.486 -12.738   2.687  1.00  0.00           H  
ATOM   1164  N   GLU A  74       4.684 -10.801   4.927  1.00  0.00           N  
ATOM   1165  CA  GLU A  74       3.494 -11.589   5.226  1.00  0.00           C  
ATOM   1166  C   GLU A  74       2.238 -10.759   5.048  1.00  0.00           C  
ATOM   1167  O   GLU A  74       1.241 -11.251   4.517  1.00  0.00           O  
ATOM   1168  CB  GLU A  74       3.555 -12.137   6.654  1.00  0.00           C  
ATOM   1169  CG  GLU A  74       4.609 -13.214   6.869  1.00  0.00           C  
ATOM   1170  CD  GLU A  74       4.697 -13.669   8.299  1.00  0.00           C  
ATOM   1171  OE1 GLU A  74       4.043 -13.085   9.130  1.00  0.00           O  
ATOM   1172  OE2 GLU A  74       5.419 -14.602   8.561  1.00  0.00           O  
ATOM   1173  H   GLU A  74       5.361 -10.638   5.659  1.00  0.00           H  
ATOM   1174  HA  GLU A  74       3.461 -12.439   4.543  1.00  0.00           H  
ATOM   1175 1HB  GLU A  74       3.762 -11.322   7.348  1.00  0.00           H  
ATOM   1176 2HB  GLU A  74       2.587 -12.558   6.923  1.00  0.00           H  
ATOM   1177 1HG  GLU A  74       4.371 -14.072   6.241  1.00  0.00           H  
ATOM   1178 2HG  GLU A  74       5.578 -12.827   6.555  1.00  0.00           H  
ATOM   1179  N   GLN A  75       2.261  -9.432   5.560  1.00  0.00           N  
ATOM   1180  CA  GLN A  75       1.132  -8.521   5.471  1.00  0.00           C  
ATOM   1181  C   GLN A  75       0.848  -8.117   4.030  1.00  0.00           C  
ATOM   1182  O   GLN A  75      -0.319  -8.001   3.628  1.00  0.00           O  
ATOM   1183  CB  GLN A  75       1.386  -7.272   6.319  1.00  0.00           C  
ATOM   1184  CG  GLN A  75       1.333  -7.517   7.818  1.00  0.00           C  
ATOM   1185  CD  GLN A  75       1.687  -6.279   8.618  1.00  0.00           C  
ATOM   1186  OE1 GLN A  75       2.705  -5.628   8.365  1.00  0.00           O  
ATOM   1187  NE2 GLN A  75       0.848  -5.944   9.592  1.00  0.00           N  
ATOM   1188  H   GLN A  75       3.095  -9.135   6.047  1.00  0.00           H  
ATOM   1189  HA  GLN A  75       0.247  -9.025   5.861  1.00  0.00           H  
ATOM   1190 1HB  GLN A  75       2.368  -6.862   6.079  1.00  0.00           H  
ATOM   1191 2HB  GLN A  75       0.645  -6.509   6.077  1.00  0.00           H  
ATOM   1192 1HG  GLN A  75       0.324  -7.822   8.090  1.00  0.00           H  
ATOM   1193 2HG  GLN A  75       2.045  -8.303   8.071  1.00  0.00           H  
ATOM   1194 1HE2 GLN A  75       1.029  -5.137  10.156  1.00  0.00           H  
ATOM   1195 2HE2 GLN A  75       0.034  -6.500   9.764  1.00  0.00           H  
ATOM   1196  N   ALA A  76       1.915  -7.874   3.276  1.00  0.00           N  
ATOM   1197  CA  ALA A  76       1.787  -7.519   1.878  1.00  0.00           C  
ATOM   1198  C   ALA A  76       1.073  -8.632   1.137  1.00  0.00           C  
ATOM   1199  O   ALA A  76       0.285  -8.371   0.242  1.00  0.00           O  
ATOM   1200  CB  ALA A  76       3.145  -7.268   1.252  1.00  0.00           C  
ATOM   1201  H   ALA A  76       2.837  -7.940   3.683  1.00  0.00           H  
ATOM   1202  HA  ALA A  76       1.202  -6.600   1.815  1.00  0.00           H  
ATOM   1203 1HB  ALA A  76       3.019  -7.002   0.202  1.00  0.00           H  
ATOM   1204 2HB  ALA A  76       3.642  -6.452   1.775  1.00  0.00           H  
ATOM   1205 3HB  ALA A  76       3.750  -8.171   1.328  1.00  0.00           H  
ATOM   1206  N   LEU A  77       1.366 -10.032   1.379  1.00  0.00           N  
ATOM   1207  CA  LEU A  77       0.723 -11.214   0.838  1.00  0.00           C  
ATOM   1208  C   LEU A  77      -0.739 -11.296   1.311  1.00  0.00           C  
ATOM   1209  O   LEU A  77      -1.599 -11.724   0.560  1.00  0.00           O  
ATOM   1210  CB  LEU A  77       1.490 -12.472   1.265  1.00  0.00           C  
ATOM   1211  CG  LEU A  77       2.870 -12.660   0.622  1.00  0.00           C  
ATOM   1212  CD1 LEU A  77       3.625 -13.762   1.352  1.00  0.00           C  
ATOM   1213  CD2 LEU A  77       2.703 -12.996  -0.852  1.00  0.00           C  
ATOM   1214  H   LEU A  77       2.138 -10.141   2.019  1.00  0.00           H  
ATOM   1215  HA  LEU A  77       0.670 -11.114  -0.246  1.00  0.00           H  
ATOM   1216 1HB  LEU A  77       1.628 -12.445   2.344  1.00  0.00           H  
ATOM   1217 2HB  LEU A  77       0.888 -13.347   1.018  1.00  0.00           H  
ATOM   1218  HG  LEU A  77       3.446 -11.739   0.721  1.00  0.00           H  
ATOM   1219 1HD1 LEU A  77       4.606 -13.896   0.896  1.00  0.00           H  
ATOM   1220 2HD1 LEU A  77       3.747 -13.487   2.400  1.00  0.00           H  
ATOM   1221 3HD1 LEU A  77       3.064 -14.694   1.284  1.00  0.00           H  
ATOM   1222 1HD2 LEU A  77       3.684 -13.128  -1.309  1.00  0.00           H  
ATOM   1223 2HD2 LEU A  77       2.128 -13.917  -0.953  1.00  0.00           H  
ATOM   1224 3HD2 LEU A  77       2.176 -12.183  -1.353  1.00  0.00           H  
ATOM   1225  N   ARG A  78      -1.110 -10.961   2.647  1.00  0.00           N  
ATOM   1226  CA  ARG A  78      -2.480 -10.922   3.150  1.00  0.00           C  
ATOM   1227  C   ARG A  78      -3.295  -9.937   2.328  1.00  0.00           C  
ATOM   1228  O   ARG A  78      -4.451 -10.196   1.997  1.00  0.00           O  
ATOM   1229  CB  ARG A  78      -2.514 -10.517   4.617  1.00  0.00           C  
ATOM   1230  CG  ARG A  78      -1.937 -11.544   5.578  1.00  0.00           C  
ATOM   1231  CD  ARG A  78      -2.164 -11.160   6.994  1.00  0.00           C  
ATOM   1232  NE  ARG A  78      -1.567 -12.112   7.917  1.00  0.00           N  
ATOM   1233  CZ  ARG A  78      -0.365 -11.957   8.505  1.00  0.00           C  
ATOM   1234  NH1 ARG A  78       0.355 -10.885   8.256  1.00  0.00           N  
ATOM   1235  NH2 ARG A  78       0.091 -12.882   9.331  1.00  0.00           N  
ATOM   1236  H   ARG A  78      -0.348 -10.756   3.277  1.00  0.00           H  
ATOM   1237  HA  ARG A  78      -2.922 -11.912   3.028  1.00  0.00           H  
ATOM   1238 1HB  ARG A  78      -1.957  -9.591   4.751  1.00  0.00           H  
ATOM   1239 2HB  ARG A  78      -3.544 -10.326   4.918  1.00  0.00           H  
ATOM   1240 1HG  ARG A  78      -2.411 -12.511   5.404  1.00  0.00           H  
ATOM   1241 2HG  ARG A  78      -0.862 -11.632   5.414  1.00  0.00           H  
ATOM   1242 1HD  ARG A  78      -1.723 -10.181   7.181  1.00  0.00           H  
ATOM   1243 2HD  ARG A  78      -3.235 -11.118   7.193  1.00  0.00           H  
ATOM   1244  HE  ARG A  78      -2.091 -12.949   8.133  1.00  0.00           H  
ATOM   1245 1HH1 ARG A  78       0.007 -10.178   7.624  1.00  0.00           H  
ATOM   1246 2HH1 ARG A  78       1.256 -10.769   8.696  1.00  0.00           H  
ATOM   1247 1HH2 ARG A  78      -0.462 -13.706   9.522  1.00  0.00           H  
ATOM   1248 2HH2 ARG A  78       0.992 -12.766   9.771  1.00  0.00           H  
ATOM   1249  N   ILE A  79      -2.691  -8.799   1.995  1.00  0.00           N  
ATOM   1250  CA  ILE A  79      -3.421  -7.746   1.305  1.00  0.00           C  
ATOM   1251  C   ILE A  79      -3.690  -8.182  -0.124  1.00  0.00           C  
ATOM   1252  O   ILE A  79      -4.817  -8.051  -0.604  1.00  0.00           O  
ATOM   1253  CB  ILE A  79      -2.640  -6.419   1.313  1.00  0.00           C  
ATOM   1254  CG1 ILE A  79      -2.506  -5.887   2.742  1.00  0.00           C  
ATOM   1255  CG2 ILE A  79      -3.325  -5.394   0.422  1.00  0.00           C  
ATOM   1256  CD1 ILE A  79      -1.464  -4.802   2.894  1.00  0.00           C  
ATOM   1257  H   ILE A  79      -1.716  -8.656   2.219  1.00  0.00           H  
ATOM   1258  HA  ILE A  79      -4.380  -7.608   1.802  1.00  0.00           H  
ATOM   1259  HB  ILE A  79      -1.629  -6.590   0.944  1.00  0.00           H  
ATOM   1260 1HG1 ILE A  79      -3.464  -5.489   3.074  1.00  0.00           H  
ATOM   1261 2HG1 ILE A  79      -2.244  -6.706   3.412  1.00  0.00           H  
ATOM   1262 1HG2 ILE A  79      -2.760  -4.462   0.440  1.00  0.00           H  
ATOM   1263 2HG2 ILE A  79      -3.370  -5.771  -0.598  1.00  0.00           H  
ATOM   1264 3HG2 ILE A  79      -4.336  -5.212   0.787  1.00  0.00           H  
ATOM   1265 1HD1 ILE A  79      -1.427  -4.477   3.934  1.00  0.00           H  
ATOM   1266 2HD1 ILE A  79      -0.488  -5.191   2.601  1.00  0.00           H  
ATOM   1267 3HD1 ILE A  79      -1.724  -3.957   2.259  1.00  0.00           H  
ATOM   1268  N   LEU A  80      -2.653  -8.709  -0.779  1.00  0.00           N  
ATOM   1269  CA  LEU A  80      -2.738  -9.165  -2.174  1.00  0.00           C  
ATOM   1270  C   LEU A  80      -3.775 -10.273  -2.289  1.00  0.00           C  
ATOM   1271  O   LEU A  80      -4.561 -10.317  -3.242  1.00  0.00           O  
ATOM   1272  CB  LEU A  80      -1.376  -9.670  -2.667  1.00  0.00           C  
ATOM   1273  CG  LEU A  80      -0.305  -8.593  -2.882  1.00  0.00           C  
ATOM   1274  CD1 LEU A  80       1.046  -9.257  -3.104  1.00  0.00           C  
ATOM   1275  CD2 LEU A  80      -0.690  -7.725  -4.071  1.00  0.00           C  
ATOM   1276  H   LEU A  80      -1.776  -8.799  -0.285  1.00  0.00           H  
ATOM   1277  HA  LEU A  80      -3.041  -8.320  -2.792  1.00  0.00           H  
ATOM   1278 1HB  LEU A  80      -0.988 -10.383  -1.942  1.00  0.00           H  
ATOM   1279 2HB  LEU A  80      -1.520 -10.188  -3.614  1.00  0.00           H  
ATOM   1280  HG  LEU A  80      -0.229  -7.972  -1.989  1.00  0.00           H  
ATOM   1281 1HD1 LEU A  80       1.807  -8.492  -3.256  1.00  0.00           H  
ATOM   1282 2HD1 LEU A  80       1.305  -9.856  -2.230  1.00  0.00           H  
ATOM   1283 3HD1 LEU A  80       0.996  -9.899  -3.983  1.00  0.00           H  
ATOM   1284 1HD2 LEU A  80       0.071  -6.958  -4.223  1.00  0.00           H  
ATOM   1285 2HD2 LEU A  80      -0.765  -8.344  -4.964  1.00  0.00           H  
ATOM   1286 3HD2 LEU A  80      -1.651  -7.248  -3.878  1.00  0.00           H  
ATOM   1287  N   ALA A  81      -3.840 -11.363  -1.322  1.00  0.00           N  
ATOM   1288  CA  ALA A  81      -4.807 -12.437  -1.240  1.00  0.00           C  
ATOM   1289  C   ALA A  81      -6.205 -11.910  -0.974  1.00  0.00           C  
ATOM   1290  O   ALA A  81      -7.183 -12.413  -1.527  1.00  0.00           O  
ATOM   1291  CB  ALA A  81      -4.400 -13.428  -0.160  1.00  0.00           C  
ATOM   1292  H   ALA A  81      -3.095 -11.320  -0.642  1.00  0.00           H  
ATOM   1293  HA  ALA A  81      -4.823 -12.950  -2.202  1.00  0.00           H  
ATOM   1294 1HB  ALA A  81      -5.132 -14.235  -0.112  1.00  0.00           H  
ATOM   1295 2HB  ALA A  81      -3.420 -13.842  -0.395  1.00  0.00           H  
ATOM   1296 3HB  ALA A  81      -4.358 -12.920   0.802  1.00  0.00           H  
ATOM   1297  N   THR A  82      -6.349 -10.881   0.015  1.00  0.00           N  
ATOM   1298  CA  THR A  82      -7.620 -10.233   0.334  1.00  0.00           C  
ATOM   1299  C   THR A  82      -8.275  -9.628  -0.913  1.00  0.00           C  
ATOM   1300  O   THR A  82      -9.459  -9.844  -1.171  1.00  0.00           O  
ATOM   1301  CB  THR A  82      -7.425  -9.137   1.398  1.00  0.00           C  
ATOM   1302  OG1 THR A  82      -6.910  -9.721   2.602  1.00  0.00           O  
ATOM   1303  CG2 THR A  82      -8.746  -8.445   1.699  1.00  0.00           C  
ATOM   1304  H   THR A  82      -5.512 -10.591   0.503  1.00  0.00           H  
ATOM   1305  HA  THR A  82      -8.296 -10.992   0.727  1.00  0.00           H  
ATOM   1306  HB  THR A  82      -6.710  -8.399   1.034  1.00  0.00           H  
ATOM   1307  HG1 THR A  82      -5.967  -9.874   2.504  1.00  0.00           H  
ATOM   1308 1HG2 THR A  82      -8.589  -7.673   2.452  1.00  0.00           H  
ATOM   1309 2HG2 THR A  82      -9.134  -7.990   0.788  1.00  0.00           H  
ATOM   1310 3HG2 THR A  82      -9.462  -9.176   2.072  1.00  0.00           H  
ATOM   1311  N   ALA A  83      -7.517  -8.791  -1.757  1.00  0.00           N  
ATOM   1312  CA  ALA A  83      -8.064  -8.167  -2.961  1.00  0.00           C  
ATOM   1313  C   ALA A  83      -8.567  -9.221  -3.960  1.00  0.00           C  
ATOM   1314  O   ALA A  83      -9.626  -9.066  -4.543  1.00  0.00           O  
ATOM   1315  CB  ALA A  83      -7.036  -7.249  -3.619  1.00  0.00           C  
ATOM   1316  H   ALA A  83      -6.559  -8.604  -1.496  1.00  0.00           H  
ATOM   1317  HA  ALA A  83      -8.927  -7.568  -2.672  1.00  0.00           H  
ATOM   1318 1HB  ALA A  83      -7.467  -6.798  -4.511  1.00  0.00           H  
ATOM   1319 2HB  ALA A  83      -6.749  -6.464  -2.918  1.00  0.00           H  
ATOM   1320 3HB  ALA A  83      -6.155  -7.829  -3.895  1.00  0.00           H  
ATOM   1321  N   ALA A  84      -7.821 -10.307  -4.112  1.00  0.00           N  
ATOM   1322  CA  ALA A  84      -8.198 -11.382  -5.028  1.00  0.00           C  
ATOM   1323  C   ALA A  84      -9.513 -12.045  -4.615  1.00  0.00           C  
ATOM   1324  O   ALA A  84     -10.378 -12.303  -5.453  1.00  0.00           O  
ATOM   1325  CB  ALA A  84      -7.091 -12.424  -5.104  1.00  0.00           C  
ATOM   1326  H   ALA A  84      -6.969 -10.391  -3.577  1.00  0.00           H  
ATOM   1327  HA  ALA A  84      -8.344 -10.949  -6.017  1.00  0.00           H  
ATOM   1328 1HB  ALA A  84      -7.387 -13.218  -5.790  1.00  0.00           H  
ATOM   1329 2HB  ALA A  84      -6.175 -11.956  -5.463  1.00  0.00           H  
ATOM   1330 3HB  ALA A  84      -6.919 -12.845  -4.113  1.00  0.00           H  
ATOM   1331  N   GLN A  85      -9.676 -12.327  -3.325  1.00  0.00           N  
ATOM   1332  CA  GLN A  85     -10.904 -12.939  -2.800  1.00  0.00           C  
ATOM   1333  C   GLN A  85     -12.104 -11.996  -2.756  1.00  0.00           C  
ATOM   1334  O   GLN A  85     -13.244 -12.415  -2.966  1.00  0.00           O  
ATOM   1335  CB  GLN A  85     -10.647 -13.489  -1.394  1.00  0.00           C  
ATOM   1336  CG  GLN A  85     -11.835 -14.212  -0.783  1.00  0.00           C  
ATOM   1337  CD  GLN A  85     -12.306 -15.375  -1.635  1.00  0.00           C  
ATOM   1338  OE1 GLN A  85     -11.519 -15.993  -2.356  1.00  0.00           O  
ATOM   1339  NE2 GLN A  85     -13.597 -15.680  -1.557  1.00  0.00           N  
ATOM   1340  H   GLN A  85      -8.923 -12.110  -2.687  1.00  0.00           H  
ATOM   1341  HA  GLN A  85     -11.184 -13.768  -3.451  1.00  0.00           H  
ATOM   1342 1HB  GLN A  85      -9.809 -14.185  -1.423  1.00  0.00           H  
ATOM   1343 2HB  GLN A  85     -10.372 -12.671  -0.728  1.00  0.00           H  
ATOM   1344 1HG  GLN A  85     -11.548 -14.599   0.195  1.00  0.00           H  
ATOM   1345 2HG  GLN A  85     -12.661 -13.509  -0.678  1.00  0.00           H  
ATOM   1346 1HE2 GLN A  85     -13.966 -16.438  -2.096  1.00  0.00           H  
ATOM   1347 2HE2 GLN A  85     -14.200 -15.153  -0.959  1.00  0.00           H  
ATOM   1348  N   LEU A  86     -11.927 -10.591  -2.468  1.00  0.00           N  
ATOM   1349  CA  LEU A  86     -12.924  -9.540  -2.458  1.00  0.00           C  
ATOM   1350  C   LEU A  86     -13.395  -9.313  -3.888  1.00  0.00           C  
ATOM   1351  O   LEU A  86     -14.560  -8.995  -4.125  1.00  0.00           O  
ATOM   1352  CB  LEU A  86     -12.350  -8.245  -1.869  1.00  0.00           C  
ATOM   1353  CG  LEU A  86     -12.629  -8.011  -0.379  1.00  0.00           C  
ATOM   1354  CD1 LEU A  86     -12.069  -9.173   0.431  1.00  0.00           C  
ATOM   1355  CD2 LEU A  86     -12.005  -6.692   0.053  1.00  0.00           C  
ATOM   1356  H   LEU A  86     -10.968 -10.361  -2.252  1.00  0.00           H  
ATOM   1357  HA  LEU A  86     -13.767  -9.877  -1.853  1.00  0.00           H  
ATOM   1358 1HB  LEU A  86     -11.270  -8.250  -2.007  1.00  0.00           H  
ATOM   1359 2HB  LEU A  86     -12.762  -7.400  -2.420  1.00  0.00           H  
ATOM   1360  HG  LEU A  86     -13.705  -7.976  -0.211  1.00  0.00           H  
ATOM   1361 1HD1 LEU A  86     -12.267  -9.007   1.490  1.00  0.00           H  
ATOM   1362 2HD1 LEU A  86     -12.546 -10.100   0.115  1.00  0.00           H  
ATOM   1363 3HD1 LEU A  86     -10.994  -9.243   0.270  1.00  0.00           H  
ATOM   1364 1HD2 LEU A  86     -12.204  -6.526   1.113  1.00  0.00           H  
ATOM   1365 2HD2 LEU A  86     -10.928  -6.727  -0.113  1.00  0.00           H  
ATOM   1366 3HD2 LEU A  86     -12.436  -5.878  -0.529  1.00  0.00           H  
ATOM   1367  N   GLY A  87     -12.483  -9.478  -4.844  1.00  0.00           N  
ATOM   1368  CA  GLY A  87     -12.801  -9.224  -6.229  1.00  0.00           C  
ATOM   1369  C   GLY A  87     -12.549  -7.764  -6.568  1.00  0.00           C  
ATOM   1370  O   GLY A  87     -13.237  -7.174  -7.404  1.00  0.00           O  
ATOM   1371  H   GLY A  87     -11.552  -9.783  -4.600  1.00  0.00           H  
ATOM   1372 1HA  GLY A  87     -12.193  -9.867  -6.866  1.00  0.00           H  
ATOM   1373 2HA  GLY A  87     -13.843  -9.480  -6.415  1.00  0.00           H  
ATOM   1374  N   THR A  88     -11.554  -7.170  -5.921  1.00  0.00           N  
ATOM   1375  CA  THR A  88     -11.268  -5.785  -6.204  1.00  0.00           C  
ATOM   1376  C   THR A  88      -9.782  -5.513  -6.355  1.00  0.00           C  
ATOM   1377  O   THR A  88      -8.986  -6.432  -6.495  1.00  0.00           O  
ATOM   1378  CB  THR A  88     -11.844  -4.878  -5.100  1.00  0.00           C  
ATOM   1379  OG1 THR A  88     -11.724  -3.505  -5.494  1.00  0.00           O  
ATOM   1380  CG2 THR A  88     -11.100  -5.093  -3.791  1.00  0.00           C  
ATOM   1381  H   THR A  88     -10.992  -7.658  -5.240  1.00  0.00           H  
ATOM   1382  HA  THR A  88     -11.696  -5.534  -7.175  1.00  0.00           H  
ATOM   1383  HB  THR A  88     -12.899  -5.109  -4.954  1.00  0.00           H  
ATOM   1384  HG1 THR A  88     -12.305  -2.965  -4.953  1.00  0.00           H  
ATOM   1385 1HG2 THR A  88     -11.521  -4.445  -3.023  1.00  0.00           H  
ATOM   1386 2HG2 THR A  88     -11.200  -6.134  -3.482  1.00  0.00           H  
ATOM   1387 3HG2 THR A  88     -10.046  -4.855  -3.928  1.00  0.00           H  
ATOM   1388  N   THR A  89      -9.372  -4.216  -6.298  1.00  0.00           N  
ATOM   1389  CA  THR A  89      -7.974  -3.873  -6.540  1.00  0.00           C  
ATOM   1390  C   THR A  89      -7.197  -3.991  -5.231  1.00  0.00           C  
ATOM   1391  O   THR A  89      -7.803  -4.091  -4.157  1.00  0.00           O  
ATOM   1392  CB  THR A  89      -7.828  -2.454  -7.118  1.00  0.00           C  
ATOM   1393  OG1 THR A  89      -8.258  -1.492  -6.146  1.00  0.00           O  
ATOM   1394  CG2 THR A  89      -8.665  -2.303  -8.379  1.00  0.00           C  
ATOM   1395  H   THR A  89     -10.028  -3.482  -6.074  1.00  0.00           H  
ATOM   1396  HA  THR A  89      -7.581  -4.546  -7.302  1.00  0.00           H  
ATOM   1397  HB  THR A  89      -6.782  -2.264  -7.359  1.00  0.00           H  
ATOM   1398  HG1 THR A  89      -7.987  -0.614  -6.424  1.00  0.00           H  
ATOM   1399 1HG2 THR A  89      -8.550  -1.294  -8.774  1.00  0.00           H  
ATOM   1400 2HG2 THR A  89      -8.333  -3.025  -9.125  1.00  0.00           H  
ATOM   1401 3HG2 THR A  89      -9.713  -2.482  -8.143  1.00  0.00           H  
ATOM   1402  N   VAL A  90      -5.865  -3.989  -5.325  1.00  0.00           N  
ATOM   1403  CA  VAL A  90      -5.034  -4.061  -4.131  1.00  0.00           C  
ATOM   1404  C   VAL A  90      -5.201  -2.798  -3.288  1.00  0.00           C  
ATOM   1405  O   VAL A  90      -5.347  -2.863  -2.047  1.00  0.00           O  
ATOM   1406  CB  VAL A  90      -3.553  -4.233  -4.518  1.00  0.00           C  
ATOM   1407  CG1 VAL A  90      -2.667  -4.144  -3.284  1.00  0.00           C  
ATOM   1408  CG2 VAL A  90      -3.354  -5.563  -5.227  1.00  0.00           C  
ATOM   1409  H   VAL A  90      -5.421  -3.935  -6.230  1.00  0.00           H  
ATOM   1410  HA  VAL A  90      -5.420  -4.854  -3.489  1.00  0.00           H  
ATOM   1411  HB  VAL A  90      -3.262  -3.419  -5.182  1.00  0.00           H  
ATOM   1412 1HG1 VAL A  90      -1.623  -4.266  -3.575  1.00  0.00           H  
ATOM   1413 2HG1 VAL A  90      -2.799  -3.169  -2.812  1.00  0.00           H  
ATOM   1414 3HG1 VAL A  90      -2.941  -4.929  -2.580  1.00  0.00           H  
ATOM   1415 1HG2 VAL A  90      -2.305  -5.678  -5.499  1.00  0.00           H  
ATOM   1416 2HG2 VAL A  90      -3.650  -6.377  -4.565  1.00  0.00           H  
ATOM   1417 3HG2 VAL A  90      -3.966  -5.589  -6.130  1.00  0.00           H  
ATOM   1418  N   GLU A  91      -5.237  -1.657  -3.969  1.00  0.00           N  
ATOM   1419  CA  GLU A  91      -5.375  -0.374  -3.290  1.00  0.00           C  
ATOM   1420  C   GLU A  91      -6.680  -0.321  -2.506  1.00  0.00           C  
ATOM   1421  O   GLU A  91      -6.736   0.296  -1.445  1.00  0.00           O  
ATOM   1422  CB  GLU A  91      -5.321   0.777  -4.297  1.00  0.00           C  
ATOM   1423  CG  GLU A  91      -3.986   0.925  -5.013  1.00  0.00           C  
ATOM   1424  CD  GLU A  91      -3.824  -0.038  -6.155  1.00  0.00           C  
ATOM   1425  OE1 GLU A  91      -4.737  -0.786  -6.410  1.00  0.00           O  
ATOM   1426  OE2 GLU A  91      -2.786  -0.026  -6.774  1.00  0.00           O  
ATOM   1427  H   GLU A  91      -5.166  -1.675  -4.977  1.00  0.00           H  
ATOM   1428  HA  GLU A  91      -4.565  -0.276  -2.567  1.00  0.00           H  
ATOM   1429 1HB  GLU A  91      -6.092   0.634  -5.054  1.00  0.00           H  
ATOM   1430 2HB  GLU A  91      -5.534   1.717  -3.787  1.00  0.00           H  
ATOM   1431 1HG  GLU A  91      -3.901   1.942  -5.394  1.00  0.00           H  
ATOM   1432 2HG  GLU A  91      -3.182   0.768  -4.294  1.00  0.00           H  
ATOM   1433  N   GLU A  92      -7.897  -0.923  -3.018  1.00  0.00           N  
ATOM   1434  CA  GLU A  92      -9.153  -1.000  -2.264  1.00  0.00           C  
ATOM   1435  C   GLU A  92      -9.037  -1.885  -1.026  1.00  0.00           C  
ATOM   1436  O   GLU A  92      -9.678  -1.620  -0.011  1.00  0.00           O  
ATOM   1437  CB  GLU A  92     -10.275  -1.525  -3.164  1.00  0.00           C  
ATOM   1438  CG  GLU A  92     -10.827  -0.500  -4.144  1.00  0.00           C  
ATOM   1439  CD  GLU A  92     -11.620   0.586  -3.471  1.00  0.00           C  
ATOM   1440  OE1 GLU A  92     -12.547   0.268  -2.766  1.00  0.00           O  
ATOM   1441  OE2 GLU A  92     -11.296   1.734  -3.660  1.00  0.00           O  
ATOM   1442  H   GLU A  92      -7.866  -1.283  -3.961  1.00  0.00           H  
ATOM   1443  HA  GLU A  92      -9.433   0.007  -1.957  1.00  0.00           H  
ATOM   1444 1HB  GLU A  92      -9.910  -2.376  -3.741  1.00  0.00           H  
ATOM   1445 2HB  GLU A  92     -11.101  -1.878  -2.547  1.00  0.00           H  
ATOM   1446 1HG  GLU A  92      -9.998  -0.046  -4.685  1.00  0.00           H  
ATOM   1447 2HG  GLU A  92     -11.461  -1.011  -4.868  1.00  0.00           H  
ATOM   1448  N   ALA A  93      -8.228  -3.071  -1.044  1.00  0.00           N  
ATOM   1449  CA  ALA A  93      -8.009  -3.917   0.126  1.00  0.00           C  
ATOM   1450  C   ALA A  93      -7.289  -3.113   1.208  1.00  0.00           C  
ATOM   1451  O   ALA A  93      -7.581  -3.237   2.388  1.00  0.00           O  
ATOM   1452  CB  ALA A  93      -7.211  -5.162  -0.242  1.00  0.00           C  
ATOM   1453  H   ALA A  93      -7.835  -3.351  -1.933  1.00  0.00           H  
ATOM   1454  HA  ALA A  93      -8.983  -4.225   0.506  1.00  0.00           H  
ATOM   1455 1HB  ALA A  93      -7.062  -5.775   0.648  1.00  0.00           H  
ATOM   1456 2HB  ALA A  93      -7.759  -5.735  -0.991  1.00  0.00           H  
ATOM   1457 3HB  ALA A  93      -6.244  -4.867  -0.646  1.00  0.00           H  
ATOM   1458  N   VAL A  94      -6.345  -2.287   0.775  1.00  0.00           N  
ATOM   1459  CA  VAL A  94      -5.569  -1.458   1.681  1.00  0.00           C  
ATOM   1460  C   VAL A  94      -6.487  -0.385   2.287  1.00  0.00           C  
ATOM   1461  O   VAL A  94      -6.511  -0.222   3.507  1.00  0.00           O  
ATOM   1462  CB  VAL A  94      -4.394  -0.795   0.939  1.00  0.00           C  
ATOM   1463  CG1 VAL A  94      -3.695   0.211   1.841  1.00  0.00           C  
ATOM   1464  CG2 VAL A  94      -3.418  -1.858   0.458  1.00  0.00           C  
ATOM   1465  H   VAL A  94      -6.161  -2.235  -0.218  1.00  0.00           H  
ATOM   1466  HA  VAL A  94      -5.217  -2.082   2.504  1.00  0.00           H  
ATOM   1467  HB  VAL A  94      -4.783  -0.243   0.083  1.00  0.00           H  
ATOM   1468 1HG1 VAL A  94      -2.867   0.671   1.300  1.00  0.00           H  
ATOM   1469 2HG1 VAL A  94      -4.403   0.982   2.144  1.00  0.00           H  
ATOM   1470 3HG1 VAL A  94      -3.311  -0.298   2.724  1.00  0.00           H  
ATOM   1471 1HG2 VAL A  94      -2.591  -1.382  -0.066  1.00  0.00           H  
ATOM   1472 2HG2 VAL A  94      -3.035  -2.414   1.315  1.00  0.00           H  
ATOM   1473 3HG2 VAL A  94      -3.931  -2.543  -0.218  1.00  0.00           H  
ATOM   1474  N   LYS A  95      -7.269   0.444   1.404  1.00  0.00           N  
ATOM   1475  CA  LYS A  95      -8.156   1.518   1.874  1.00  0.00           C  
ATOM   1476  C   LYS A  95      -9.264   0.994   2.754  1.00  0.00           C  
ATOM   1477  O   LYS A  95      -9.666   1.655   3.706  1.00  0.00           O  
ATOM   1478  CB  LYS A  95      -8.759   2.276   0.689  1.00  0.00           C  
ATOM   1479  CG  LYS A  95      -7.768   3.151  -0.068  1.00  0.00           C  
ATOM   1480  CD  LYS A  95      -8.423   3.813  -1.271  1.00  0.00           C  
ATOM   1481  CE  LYS A  95      -7.426   4.660  -2.049  1.00  0.00           C  
ATOM   1482  NZ  LYS A  95      -8.044   5.284  -3.250  1.00  0.00           N  
ATOM   1483  H   LYS A  95      -7.172   0.287   0.412  1.00  0.00           H  
ATOM   1484  HA  LYS A  95      -7.568   2.215   2.474  1.00  0.00           H  
ATOM   1485 1HB  LYS A  95      -9.185   1.564  -0.019  1.00  0.00           H  
ATOM   1486 2HB  LYS A  95      -9.569   2.915   1.040  1.00  0.00           H  
ATOM   1487 1HG  LYS A  95      -7.383   3.924   0.597  1.00  0.00           H  
ATOM   1488 2HG  LYS A  95      -6.931   2.541  -0.410  1.00  0.00           H  
ATOM   1489 1HD  LYS A  95      -8.829   3.047  -1.933  1.00  0.00           H  
ATOM   1490 2HD  LYS A  95      -9.242   4.449  -0.935  1.00  0.00           H  
ATOM   1491 1HE  LYS A  95      -7.039   5.448  -1.404  1.00  0.00           H  
ATOM   1492 2HE  LYS A  95      -6.591   4.038  -2.367  1.00  0.00           H  
ATOM   1493 1HZ  LYS A  95      -7.352   5.836  -3.736  1.00  0.00           H  
ATOM   1494 2HZ  LYS A  95      -8.391   4.561  -3.864  1.00  0.00           H  
ATOM   1495 3HZ  LYS A  95      -8.809   5.879  -2.965  1.00  0.00           H  
ATOM   1496  N   ARG A  96      -9.966  -0.268   2.472  1.00  0.00           N  
ATOM   1497  CA  ARG A  96     -11.050  -0.844   3.268  1.00  0.00           C  
ATOM   1498  C   ARG A  96     -10.553  -1.354   4.616  1.00  0.00           C  
ATOM   1499  O   ARG A  96     -11.264  -1.282   5.609  1.00  0.00           O  
ATOM   1500  CB  ARG A  96     -11.738  -1.991   2.518  1.00  0.00           C  
ATOM   1501  CG  ARG A  96     -12.487  -1.529   1.290  1.00  0.00           C  
ATOM   1502  CD  ARG A  96     -12.996  -2.683   0.485  1.00  0.00           C  
ATOM   1503  NE  ARG A  96     -13.357  -2.244  -0.857  1.00  0.00           N  
ATOM   1504  CZ  ARG A  96     -14.069  -2.962  -1.713  1.00  0.00           C  
ATOM   1505  NH1 ARG A  96     -14.520  -4.167  -1.364  1.00  0.00           N  
ATOM   1506  NH2 ARG A  96     -14.324  -2.469  -2.910  1.00  0.00           N  
ATOM   1507  H   ARG A  96      -9.639  -0.763   1.655  1.00  0.00           H  
ATOM   1508  HA  ARG A  96     -11.790  -0.066   3.459  1.00  0.00           H  
ATOM   1509 1HB  ARG A  96     -10.994  -2.726   2.216  1.00  0.00           H  
ATOM   1510 2HB  ARG A  96     -12.440  -2.493   3.186  1.00  0.00           H  
ATOM   1511 1HG  ARG A  96     -13.337  -0.917   1.590  1.00  0.00           H  
ATOM   1512 2HG  ARG A  96     -11.820  -0.938   0.659  1.00  0.00           H  
ATOM   1513 1HD  ARG A  96     -12.224  -3.447   0.411  1.00  0.00           H  
ATOM   1514 2HD  ARG A  96     -13.876  -3.105   0.969  1.00  0.00           H  
ATOM   1515  HE  ARG A  96     -13.043  -1.328  -1.152  1.00  0.00           H  
ATOM   1516 1HH1 ARG A  96     -14.319  -4.535  -0.446  1.00  0.00           H  
ATOM   1517 2HH1 ARG A  96     -15.062  -4.712  -2.019  1.00  0.00           H  
ATOM   1518 1HH2 ARG A  96     -13.978  -1.554  -3.165  1.00  0.00           H  
ATOM   1519 2HH2 ARG A  96     -14.864  -3.005  -3.573  1.00  0.00           H  
ATOM   1520  N   ALA A  97      -9.225  -2.026   4.738  1.00  0.00           N  
ATOM   1521  CA  ALA A  97      -8.610  -2.504   5.959  1.00  0.00           C  
ATOM   1522  C   ALA A  97      -8.410  -1.309   6.891  1.00  0.00           C  
ATOM   1523  O   ALA A  97      -8.599  -1.431   8.081  1.00  0.00           O  
ATOM   1524  CB  ALA A  97      -7.288  -3.189   5.652  1.00  0.00           C  
ATOM   1525  H   ALA A  97      -8.748  -2.163   3.859  1.00  0.00           H  
ATOM   1526  HA  ALA A  97      -9.284  -3.229   6.417  1.00  0.00           H  
ATOM   1527 1HB  ALA A  97      -6.838  -3.544   6.579  1.00  0.00           H  
ATOM   1528 2HB  ALA A  97      -7.463  -4.035   4.987  1.00  0.00           H  
ATOM   1529 3HB  ALA A  97      -6.617  -2.481   5.170  1.00  0.00           H  
ATOM   1530  N   LEU A  98      -8.034  -0.158   6.330  1.00  0.00           N  
ATOM   1531  CA  LEU A  98      -7.863   1.070   7.107  1.00  0.00           C  
ATOM   1532  C   LEU A  98      -9.181   1.630   7.643  1.00  0.00           C  
ATOM   1533  O   LEU A  98      -9.240   2.070   8.774  1.00  0.00           O  
ATOM   1534  CB  LEU A  98      -7.175   2.135   6.244  1.00  0.00           C  
ATOM   1535  CG  LEU A  98      -6.909   3.479   6.933  1.00  0.00           C  
ATOM   1536  CD1 LEU A  98      -6.029   3.259   8.156  1.00  0.00           C  
ATOM   1537  CD2 LEU A  98      -6.247   4.432   5.949  1.00  0.00           C  
ATOM   1538  H   LEU A  98      -7.864  -0.138   5.335  1.00  0.00           H  
ATOM   1539  HA  LEU A  98      -7.256   0.842   7.984  1.00  0.00           H  
ATOM   1540 1HB  LEU A  98      -6.218   1.742   5.905  1.00  0.00           H  
ATOM   1541 2HB  LEU A  98      -7.796   2.328   5.369  1.00  0.00           H  
ATOM   1542  HG  LEU A  98      -7.852   3.907   7.274  1.00  0.00           H  
ATOM   1543 1HD1 LEU A  98      -5.840   4.214   8.646  1.00  0.00           H  
ATOM   1544 2HD1 LEU A  98      -6.535   2.589   8.852  1.00  0.00           H  
ATOM   1545 3HD1 LEU A  98      -5.083   2.816   7.848  1.00  0.00           H  
ATOM   1546 1HD2 LEU A  98      -6.059   5.388   6.438  1.00  0.00           H  
ATOM   1547 2HD2 LEU A  98      -5.303   4.007   5.608  1.00  0.00           H  
ATOM   1548 3HD2 LEU A  98      -6.905   4.586   5.093  1.00  0.00           H  
ATOM   1549  N   LYS A  99     -10.239   1.605   6.836  1.00  0.00           N  
ATOM   1550  CA  LYS A  99     -11.545   2.048   7.323  1.00  0.00           C  
ATOM   1551  C   LYS A  99     -12.010   1.184   8.484  1.00  0.00           C  
ATOM   1552  O   LYS A  99     -12.565   1.702   9.461  1.00  0.00           O  
ATOM   1553  CB  LYS A  99     -12.581   2.018   6.198  1.00  0.00           C  
ATOM   1554  CG  LYS A  99     -12.402   3.106   5.148  1.00  0.00           C  
ATOM   1555  CD  LYS A  99     -13.440   2.984   4.042  1.00  0.00           C  
ATOM   1556  CE  LYS A  99     -13.242   4.051   2.976  1.00  0.00           C  
ATOM   1557  NZ  LYS A  99     -14.231   3.924   1.871  1.00  0.00           N  
ATOM   1558  H   LYS A  99     -10.151   1.285   5.883  1.00  0.00           H  
ATOM   1559  HA  LYS A  99     -11.454   3.077   7.674  1.00  0.00           H  
ATOM   1560 1HB  LYS A  99     -12.540   1.054   5.691  1.00  0.00           H  
ATOM   1561 2HB  LYS A  99     -13.581   2.123   6.621  1.00  0.00           H  
ATOM   1562 1HG  LYS A  99     -12.499   4.086   5.619  1.00  0.00           H  
ATOM   1563 2HG  LYS A  99     -11.407   3.030   4.712  1.00  0.00           H  
ATOM   1564 1HD  LYS A  99     -13.362   2.000   3.578  1.00  0.00           H  
ATOM   1565 2HD  LYS A  99     -14.438   3.088   4.467  1.00  0.00           H  
ATOM   1566 1HE  LYS A  99     -13.345   5.038   3.427  1.00  0.00           H  
ATOM   1567 2HE  LYS A  99     -12.238   3.969   2.560  1.00  0.00           H  
ATOM   1568 1HZ  LYS A  99     -14.066   4.648   1.186  1.00  0.00           H  
ATOM   1569 2HZ  LYS A  99     -14.132   3.018   1.434  1.00  0.00           H  
ATOM   1570 3HZ  LYS A  99     -15.165   4.018   2.242  1.00  0.00           H  
ATOM   1571  N   LEU A 100     -11.810  -0.131   8.367  1.00  0.00           N  
ATOM   1572  CA  LEU A 100     -12.187  -1.044   9.438  1.00  0.00           C  
ATOM   1573  C   LEU A 100     -11.328  -0.770  10.670  1.00  0.00           C  
ATOM   1574  O   LEU A 100     -11.815  -0.796  11.800  1.00  0.00           O  
ATOM   1575  CB  LEU A 100     -12.020  -2.501   8.989  1.00  0.00           C  
ATOM   1576  CG  LEU A 100     -13.053  -3.007   7.974  1.00  0.00           C  
ATOM   1577  CD1 LEU A 100     -12.573  -4.321   7.372  1.00  0.00           C  
ATOM   1578  CD2 LEU A 100     -14.398  -3.181   8.663  1.00  0.00           C  
ATOM   1579  H   LEU A 100     -11.390  -0.504   7.528  1.00  0.00           H  
ATOM   1580  HA  LEU A 100     -13.236  -0.875   9.682  1.00  0.00           H  
ATOM   1581 1HB  LEU A 100     -11.033  -2.615   8.542  1.00  0.00           H  
ATOM   1582 2HB  LEU A 100     -12.075  -3.144   9.867  1.00  0.00           H  
ATOM   1583  HG  LEU A 100     -13.151  -2.285   7.163  1.00  0.00           H  
ATOM   1584 1HD1 LEU A 100     -13.307  -4.681   6.651  1.00  0.00           H  
ATOM   1585 2HD1 LEU A 100     -11.618  -4.164   6.869  1.00  0.00           H  
ATOM   1586 3HD1 LEU A 100     -12.449  -5.060   8.163  1.00  0.00           H  
ATOM   1587 1HD2 LEU A 100     -15.133  -3.540   7.942  1.00  0.00           H  
ATOM   1588 2HD2 LEU A 100     -14.302  -3.904   9.473  1.00  0.00           H  
ATOM   1589 3HD2 LEU A 100     -14.726  -2.223   9.068  1.00  0.00           H  
ATOM   1590  N   LYS A 101     -10.042  -0.526  10.440  1.00  0.00           N  
ATOM   1591  CA  LYS A 101      -9.119  -0.239  11.522  1.00  0.00           C  
ATOM   1592  C   LYS A 101      -9.703   0.868  12.415  1.00  0.00           C  
ATOM   1593  O   LYS A 101      -9.881   0.667  13.621  1.00  0.00           O  
ATOM   1594  CB  LYS A 101      -7.752   0.170  10.972  1.00  0.00           C  
ATOM   1595  CG  LYS A 101      -6.718   0.505  12.040  1.00  0.00           C  
ATOM   1596  CD  LYS A 101      -5.430   1.024  11.419  1.00  0.00           C  
ATOM   1597  CE  LYS A 101      -4.327   1.154  12.458  1.00  0.00           C  
ATOM   1598  NZ  LYS A 101      -4.593   2.261  13.417  1.00  0.00           N  
ATOM   1599  H   LYS A 101      -9.699  -0.538   9.490  1.00  0.00           H  
ATOM   1600  HA  LYS A 101      -9.019  -1.135  12.136  1.00  0.00           H  
ATOM   1601 1HB  LYS A 101      -7.350  -0.636  10.358  1.00  0.00           H  
ATOM   1602 2HB  LYS A 101      -7.864   1.045  10.331  1.00  0.00           H  
ATOM   1603 1HG  LYS A 101      -7.121   1.264  12.711  1.00  0.00           H  
ATOM   1604 2HG  LYS A 101      -6.496  -0.389  12.623  1.00  0.00           H  
ATOM   1605 1HD  LYS A 101      -5.102   0.340  10.636  1.00  0.00           H  
ATOM   1606 2HD  LYS A 101      -5.611   2.002  10.971  1.00  0.00           H  
ATOM   1607 1HE  LYS A 101      -4.239   0.222  13.014  1.00  0.00           H  
ATOM   1608 2HE  LYS A 101      -3.377   1.344  11.959  1.00  0.00           H  
ATOM   1609 1HZ  LYS A 101      -3.839   2.314  14.088  1.00  0.00           H  
ATOM   1610 2HZ  LYS A 101      -4.657   3.135  12.914  1.00  0.00           H  
ATOM   1611 3HZ  LYS A 101      -5.462   2.086  13.901  1.00  0.00           H  
ATOM   1612  N   THR A 102     -10.057   2.008  11.822  1.00  0.00           N  
ATOM   1613  CA  THR A 102     -10.458   3.165  12.618  1.00  0.00           C  
ATOM   1614  C   THR A 102     -11.932   3.121  13.020  1.00  0.00           C  
ATOM   1615  O   THR A 102     -12.341   3.721  14.014  1.00  0.00           O  
ATOM   1616  CB  THR A 102     -10.176   4.473  11.855  1.00  0.00           C  
ATOM   1617  OG1 THR A 102     -10.988   4.524  10.675  1.00  0.00           O  
ATOM   1618  CG2 THR A 102      -8.710   4.555  11.461  1.00  0.00           C  
ATOM   1619  H   THR A 102     -10.052   2.081  10.815  1.00  0.00           H  
ATOM   1620  HA  THR A 102      -9.885   3.163  13.546  1.00  0.00           H  
ATOM   1621  HB  THR A 102     -10.425   5.324  12.489  1.00  0.00           H  
ATOM   1622  HG1 THR A 102     -11.877   4.801  10.911  1.00  0.00           H  
ATOM   1623 1HG2 THR A 102      -8.529   5.486  10.923  1.00  0.00           H  
ATOM   1624 2HG2 THR A 102      -8.090   4.528  12.357  1.00  0.00           H  
ATOM   1625 3HG2 THR A 102      -8.457   3.712  10.820  1.00  0.00           H  
ATOM   1626  N   LYS A 103     -12.733   2.401  12.252  1.00  0.00           N  
ATOM   1627  CA  LYS A 103     -14.136   2.226  12.593  1.00  0.00           C  
ATOM   1628  C   LYS A 103     -14.361   1.265  13.766  1.00  0.00           C  
ATOM   1629  O   LYS A 103     -15.202   1.518  14.632  1.00  0.00           O  
ATOM   1630  CB  LYS A 103     -14.906   1.735  11.366  1.00  0.00           C  
ATOM   1631  CG  LYS A 103     -16.404   1.579  11.585  1.00  0.00           C  
ATOM   1632  CD  LYS A 103     -17.116   1.201  10.294  1.00  0.00           C  
ATOM   1633  CE  LYS A 103     -18.624   1.128  10.493  1.00  0.00           C  
ATOM   1634  NZ  LYS A 103     -19.336   0.814   9.224  1.00  0.00           N  
ATOM   1635  H   LYS A 103     -12.371   1.966  11.415  1.00  0.00           H  
ATOM   1636  HA  LYS A 103     -14.538   3.187  12.913  1.00  0.00           H  
ATOM   1637 1HB  LYS A 103     -14.759   2.432  10.541  1.00  0.00           H  
ATOM   1638 2HB  LYS A 103     -14.512   0.768  11.052  1.00  0.00           H  
ATOM   1639 1HG  LYS A 103     -16.586   0.804  12.330  1.00  0.00           H  
ATOM   1640 2HG  LYS A 103     -16.818   2.517  11.955  1.00  0.00           H  
ATOM   1641 1HD  LYS A 103     -16.895   1.943   9.525  1.00  0.00           H  
ATOM   1642 2HD  LYS A 103     -16.757   0.231   9.952  1.00  0.00           H  
ATOM   1643 1HE  LYS A 103     -18.855   0.358  11.226  1.00  0.00           H  
ATOM   1644 2HE  LYS A 103     -18.987   2.083  10.872  1.00  0.00           H  
ATOM   1645 1HZ  LYS A 103     -20.331   0.774   9.398  1.00  0.00           H  
ATOM   1646 2HZ  LYS A 103     -19.141   1.533   8.540  1.00  0.00           H  
ATOM   1647 3HZ  LYS A 103     -19.021  -0.078   8.873  1.00  0.00           H  
ATOM   1648  N   LEU A 104     -13.614   0.165  13.799  1.00  0.00           N  
ATOM   1649  CA  LEU A 104     -13.838  -0.870  14.809  1.00  0.00           C  
ATOM   1650  C   LEU A 104     -12.899  -0.761  16.016  1.00  0.00           C  
ATOM   1651  O   LEU A 104     -13.249  -1.203  17.112  1.00  0.00           O  
ATOM   1652  CB  LEU A 104     -13.676  -2.254  14.168  1.00  0.00           C  
ATOM   1653  CG  LEU A 104     -14.606  -2.551  12.985  1.00  0.00           C  
ATOM   1654  CD1 LEU A 104     -14.216  -3.881  12.354  1.00  0.00           C  
ATOM   1655  CD2 LEU A 104     -16.049  -2.577  13.466  1.00  0.00           C  
ATOM   1656  H   LEU A 104     -12.878   0.037  13.118  1.00  0.00           H  
ATOM   1657  HA  LEU A 104     -14.854  -0.770  15.188  1.00  0.00           H  
ATOM   1658 1HB  LEU A 104     -12.651  -2.357  13.817  1.00  0.00           H  
ATOM   1659 2HB  LEU A 104     -13.856  -3.013  14.929  1.00  0.00           H  
ATOM   1660  HG  LEU A 104     -14.490  -1.776  12.227  1.00  0.00           H  
ATOM   1661 1HD1 LEU A 104     -14.876  -4.092  11.513  1.00  0.00           H  
ATOM   1662 2HD1 LEU A 104     -13.186  -3.828  12.001  1.00  0.00           H  
ATOM   1663 3HD1 LEU A 104     -14.306  -4.675  13.094  1.00  0.00           H  
ATOM   1664 1HD2 LEU A 104     -16.710  -2.787  12.625  1.00  0.00           H  
ATOM   1665 2HD2 LEU A 104     -16.166  -3.353  14.223  1.00  0.00           H  
ATOM   1666 3HD2 LEU A 104     -16.306  -1.609  13.896  1.00  0.00           H  
ATOM   1667  N   GLY A 105     -11.711  -0.191  15.812  1.00  0.00           N  
ATOM   1668  CA  GLY A 105     -10.643  -0.261  16.798  1.00  0.00           C  
ATOM   1669  C   GLY A 105      -9.807  -1.537  16.745  1.00  0.00           C  
ATOM   1670  O   GLY A 105      -9.460  -2.100  17.787  1.00  0.00           O  
ATOM   1671  H   GLY A 105     -11.550   0.303  14.945  1.00  0.00           H  
ATOM   1672 1HA  GLY A 105      -9.971   0.586  16.666  1.00  0.00           H  
ATOM   1673 2HA  GLY A 105     -11.068  -0.181  17.798  1.00  0.00           H  
ATOM   1674  N   VAL A 106      -9.473  -1.993  15.535  1.00  0.00           N  
ATOM   1675  CA  VAL A 106      -8.780  -3.268  15.375  1.00  0.00           C  
ATOM   1676  C   VAL A 106      -7.492  -3.074  14.580  1.00  0.00           C  
ATOM   1677  O   VAL A 106      -7.281  -2.027  13.974  1.00  0.00           O  
ATOM   1678  CB  VAL A 106      -9.682  -4.288  14.656  1.00  0.00           C  
ATOM   1679  CG1 VAL A 106     -10.958  -4.524  15.451  1.00  0.00           C  
ATOM   1680  CG2 VAL A 106     -10.004  -3.795  13.253  1.00  0.00           C  
ATOM   1681  H   VAL A 106      -9.703  -1.450  14.715  1.00  0.00           H  
ATOM   1682  HA  VAL A 106      -8.491  -3.632  16.362  1.00  0.00           H  
ATOM   1683  HB  VAL A 106      -9.160  -5.242  14.595  1.00  0.00           H  
ATOM   1684 1HG1 VAL A 106     -11.584  -5.248  14.928  1.00  0.00           H  
ATOM   1685 2HG1 VAL A 106     -10.705  -4.910  16.438  1.00  0.00           H  
ATOM   1686 3HG1 VAL A 106     -11.500  -3.585  15.555  1.00  0.00           H  
ATOM   1687 1HG2 VAL A 106     -10.642  -4.521  12.750  1.00  0.00           H  
ATOM   1688 2HG2 VAL A 106     -10.522  -2.837  13.314  1.00  0.00           H  
ATOM   1689 3HG2 VAL A 106      -9.079  -3.672  12.689  1.00  0.00           H  
ATOM   1690  N   SER A 107      -6.617  -4.071  14.596  1.00  0.00           N  
ATOM   1691  CA  SER A 107      -5.409  -3.981  13.798  1.00  0.00           C  
ATOM   1692  C   SER A 107      -5.699  -4.199  12.299  1.00  0.00           C  
ATOM   1693  O   SER A 107      -6.776  -4.671  11.915  1.00  0.00           O  
ATOM   1694  CB  SER A 107      -4.398  -5.000  14.287  1.00  0.00           C  
ATOM   1695  OG  SER A 107      -4.816  -6.304  13.990  1.00  0.00           O  
ATOM   1696  H   SER A 107      -6.779  -4.896  15.154  1.00  0.00           H  
ATOM   1697  HA  SER A 107      -4.999  -2.976  13.902  1.00  0.00           H  
ATOM   1698 1HB  SER A 107      -3.433  -4.809  13.818  1.00  0.00           H  
ATOM   1699 2HB  SER A 107      -4.265  -4.893  15.362  1.00  0.00           H  
ATOM   1700  HG  SER A 107      -4.214  -6.888  14.458  1.00  0.00           H  
ATOM   1701  N   LEU A 108      -4.724  -3.848  11.466  1.00  0.00           N  
ATOM   1702  CA  LEU A 108      -4.825  -4.045  10.037  1.00  0.00           C  
ATOM   1703  C   LEU A 108      -4.890  -5.540   9.763  1.00  0.00           C  
ATOM   1704  O   LEU A 108      -5.574  -5.977   8.854  1.00  0.00           O  
ATOM   1705  CB  LEU A 108      -3.628  -3.416   9.313  1.00  0.00           C  
ATOM   1706  CG  LEU A 108      -3.590  -1.883   9.298  1.00  0.00           C  
ATOM   1707  CD1 LEU A 108      -2.237  -1.413   8.782  1.00  0.00           C  
ATOM   1708  CD2 LEU A 108      -4.721  -1.357   8.426  1.00  0.00           C  
ATOM   1709  H   LEU A 108      -3.886  -3.430  11.847  1.00  0.00           H  
ATOM   1710  HA  LEU A 108      -5.730  -3.553   9.684  1.00  0.00           H  
ATOM   1711 1HB  LEU A 108      -2.712  -3.765   9.789  1.00  0.00           H  
ATOM   1712 2HB  LEU A 108      -3.628  -3.759   8.278  1.00  0.00           H  
ATOM   1713  HG  LEU A 108      -3.709  -1.505  10.313  1.00  0.00           H  
ATOM   1714 1HD1 LEU A 108      -2.210  -0.323   8.770  1.00  0.00           H  
ATOM   1715 2HD1 LEU A 108      -1.449  -1.787   9.434  1.00  0.00           H  
ATOM   1716 3HD1 LEU A 108      -2.082  -1.790   7.771  1.00  0.00           H  
ATOM   1717 1HD2 LEU A 108      -4.695  -0.267   8.415  1.00  0.00           H  
ATOM   1718 2HD2 LEU A 108      -4.602  -1.732   7.410  1.00  0.00           H  
ATOM   1719 3HD2 LEU A 108      -5.677  -1.692   8.828  1.00  0.00           H  
ATOM   1720  N   ASP A 109      -4.088  -6.474  10.562  1.00  0.00           N  
ATOM   1721  CA  ASP A 109      -4.184  -7.919  10.399  1.00  0.00           C  
ATOM   1722  C   ASP A 109      -5.595  -8.423  10.677  1.00  0.00           C  
ATOM   1723  O   ASP A 109      -6.103  -9.293   9.971  1.00  0.00           O  
ATOM   1724  CB  ASP A 109      -3.194  -8.627  11.326  1.00  0.00           C  
ATOM   1725  CG  ASP A 109      -1.740  -8.352  10.962  1.00  0.00           C  
ATOM   1726  OD1 ASP A 109      -1.504  -7.835   9.896  1.00  0.00           O  
ATOM   1727  OD2 ASP A 109      -0.882  -8.662  11.754  1.00  0.00           O  
ATOM   1728  H   ASP A 109      -3.476  -6.099  11.272  1.00  0.00           H  
ATOM   1729  HA  ASP A 109      -3.946  -8.160   9.363  1.00  0.00           H  
ATOM   1730 1HB  ASP A 109      -3.362  -8.306  12.354  1.00  0.00           H  
ATOM   1731 2HB  ASP A 109      -3.365  -9.704  11.288  1.00  0.00           H  
ATOM   1732  N   GLN A 110      -6.236  -7.884  11.700  1.00  0.00           N  
ATOM   1733  CA  GLN A 110      -7.650  -8.184  11.914  1.00  0.00           C  
ATOM   1734  C   GLN A 110      -8.592  -7.600  10.857  1.00  0.00           C  
ATOM   1735  O   GLN A 110      -9.540  -8.256  10.425  1.00  0.00           O  
ATOM   1736  CB  GLN A 110      -8.074  -7.683  13.297  1.00  0.00           C  
ATOM   1737  CG  GLN A 110      -7.448  -8.443  14.454  1.00  0.00           C  
ATOM   1738  CD  GLN A 110      -7.660  -7.749  15.786  1.00  0.00           C  
ATOM   1739  OE1 GLN A 110      -7.482  -6.534  15.903  1.00  0.00           O  
ATOM   1740  NE2 GLN A 110      -8.043  -8.518  16.798  1.00  0.00           N  
ATOM   1741  H   GLN A 110      -5.762  -7.265  12.341  1.00  0.00           H  
ATOM   1742  HA  GLN A 110      -7.784  -9.265  11.879  1.00  0.00           H  
ATOM   1743 1HB  GLN A 110      -7.806  -6.632  13.402  1.00  0.00           H  
ATOM   1744 2HB  GLN A 110      -9.158  -7.756  13.395  1.00  0.00           H  
ATOM   1745 1HG  GLN A 110      -7.897  -9.435  14.509  1.00  0.00           H  
ATOM   1746 2HG  GLN A 110      -6.375  -8.529  14.280  1.00  0.00           H  
ATOM   1747 1HE2 GLN A 110      -8.198  -8.116  17.702  1.00  0.00           H  
ATOM   1748 2HE2 GLN A 110      -8.176  -9.500  16.659  1.00  0.00           H  
ATOM   1749  N   ALA A 111      -8.344  -6.358  10.429  1.00  0.00           N  
ATOM   1750  CA  ALA A 111      -9.219  -5.725   9.444  1.00  0.00           C  
ATOM   1751  C   ALA A 111      -9.199  -6.559   8.164  1.00  0.00           C  
ATOM   1752  O   ALA A 111     -10.203  -6.707   7.490  1.00  0.00           O  
ATOM   1753  CB  ALA A 111      -8.779  -4.295   9.166  1.00  0.00           C  
ATOM   1754  H   ALA A 111      -7.550  -5.847  10.783  1.00  0.00           H  
ATOM   1755  HA  ALA A 111     -10.229  -5.706   9.851  1.00  0.00           H  
ATOM   1756 1HB  ALA A 111      -9.446  -3.845   8.430  1.00  0.00           H  
ATOM   1757 2HB  ALA A 111      -8.815  -3.716  10.089  1.00  0.00           H  
ATOM   1758 3HB  ALA A 111      -7.761  -4.296   8.780  1.00  0.00           H  
ATOM   1759  N   LEU A 112      -7.945  -7.130   7.623  1.00  0.00           N  
ATOM   1760  CA  LEU A 112      -7.777  -7.970   6.441  1.00  0.00           C  
ATOM   1761  C   LEU A 112      -8.443  -9.307   6.621  1.00  0.00           C  
ATOM   1762  O   LEU A 112      -9.037  -9.846   5.686  1.00  0.00           O  
ATOM   1763  CB  LEU A 112      -6.287  -8.179   6.138  1.00  0.00           C  
ATOM   1764  CG  LEU A 112      -5.524  -6.936   5.665  1.00  0.00           C  
ATOM   1765  CD1 LEU A 112      -4.028  -7.220   5.682  1.00  0.00           C  
ATOM   1766  CD2 LEU A 112      -5.991  -6.554   4.268  1.00  0.00           C  
ATOM   1767  H   LEU A 112      -7.132  -6.884   8.171  1.00  0.00           H  
ATOM   1768  HA  LEU A 112      -8.256  -7.469   5.598  1.00  0.00           H  
ATOM   1769 1HB  LEU A 112      -5.798  -8.544   7.040  1.00  0.00           H  
ATOM   1770 2HB  LEU A 112      -6.193  -8.940   5.365  1.00  0.00           H  
ATOM   1771  HG  LEU A 112      -5.714  -6.109   6.349  1.00  0.00           H  
ATOM   1772 1HD1 LEU A 112      -3.486  -6.337   5.346  1.00  0.00           H  
ATOM   1773 2HD1 LEU A 112      -3.717  -7.471   6.697  1.00  0.00           H  
ATOM   1774 3HD1 LEU A 112      -3.809  -8.055   5.018  1.00  0.00           H  
ATOM   1775 1HD2 LEU A 112      -5.449  -5.670   3.931  1.00  0.00           H  
ATOM   1776 2HD2 LEU A 112      -5.800  -7.380   3.582  1.00  0.00           H  
ATOM   1777 3HD2 LEU A 112      -7.060  -6.339   4.288  1.00  0.00           H  
ATOM   1778  N   THR A 113      -8.340  -9.842   7.836  1.00  0.00           N  
ATOM   1779  CA  THR A 113      -9.062 -11.055   8.201  1.00  0.00           C  
ATOM   1780  C   THR A 113     -10.582 -10.908   8.114  1.00  0.00           C  
ATOM   1781  O   THR A 113     -11.286 -11.845   7.739  1.00  0.00           O  
ATOM   1782  CB  THR A 113      -8.678 -11.500   9.624  1.00  0.00           C  
ATOM   1783  OG1 THR A 113      -7.264 -11.729   9.691  1.00  0.00           O  
ATOM   1784  CG2 THR A 113      -9.413 -12.777  10.001  1.00  0.00           C  
ATOM   1785  H   THR A 113      -7.747  -9.397   8.521  1.00  0.00           H  
ATOM   1786  HA  THR A 113      -8.780 -11.840   7.499  1.00  0.00           H  
ATOM   1787  HB  THR A 113      -8.938 -10.714  10.333  1.00  0.00           H  
ATOM   1788  HG1 THR A 113      -6.808 -10.888   9.770  1.00  0.00           H  
ATOM   1789 1HG2 THR A 113      -9.130 -13.075  11.010  1.00  0.00           H  
ATOM   1790 2HG2 THR A 113     -10.488 -12.602   9.962  1.00  0.00           H  
ATOM   1791 3HG2 THR A 113      -9.149 -13.568   9.301  1.00  0.00           H  
ATOM   1792  N   ILE A 114     -11.215  -9.696   8.571  1.00  0.00           N  
ATOM   1793  CA  ILE A 114     -12.625  -9.341   8.428  1.00  0.00           C  
ATOM   1794  C   ILE A 114     -13.021  -9.247   6.954  1.00  0.00           C  
ATOM   1795  O   ILE A 114     -14.072  -9.745   6.550  1.00  0.00           O  
ATOM   1796  CB  ILE A 114     -12.929  -8.004   9.129  1.00  0.00           C  
ATOM   1797  CG1 ILE A 114     -12.786  -8.153  10.646  1.00  0.00           C  
ATOM   1798  CG2 ILE A 114     -14.325  -7.519   8.768  1.00  0.00           C  
ATOM   1799  CD1 ILE A 114     -12.731  -6.836  11.386  1.00  0.00           C  
ATOM   1800  H   ILE A 114     -10.586  -9.045   9.018  1.00  0.00           H  
ATOM   1801  HA  ILE A 114     -13.222 -10.129   8.886  1.00  0.00           H  
ATOM   1802  HB  ILE A 114     -12.202  -7.255   8.816  1.00  0.00           H  
ATOM   1803 1HG1 ILE A 114     -13.625  -8.728  11.036  1.00  0.00           H  
ATOM   1804 2HG1 ILE A 114     -11.876  -8.708  10.873  1.00  0.00           H  
ATOM   1805 1HG2 ILE A 114     -14.523  -6.574   9.273  1.00  0.00           H  
ATOM   1806 2HG2 ILE A 114     -14.392  -7.376   7.691  1.00  0.00           H  
ATOM   1807 3HG2 ILE A 114     -15.060  -8.260   9.083  1.00  0.00           H  
ATOM   1808 1HD1 ILE A 114     -12.628  -7.023  12.455  1.00  0.00           H  
ATOM   1809 2HD1 ILE A 114     -11.875  -6.257  11.036  1.00  0.00           H  
ATOM   1810 3HD1 ILE A 114     -13.647  -6.277  11.203  1.00  0.00           H  
ATOM   1811  N   LEU A 115     -12.153  -8.584   6.097  1.00  0.00           N  
ATOM   1812  CA  LEU A 115     -12.466  -8.476   4.682  1.00  0.00           C  
ATOM   1813  C   LEU A 115     -12.519  -9.850   4.036  1.00  0.00           C  
ATOM   1814  O   LEU A 115     -13.391 -10.102   3.220  1.00  0.00           O  
ATOM   1815  CB  LEU A 115     -11.424  -7.604   3.969  1.00  0.00           C  
ATOM   1816  CG  LEU A 115     -11.400  -6.126   4.379  1.00  0.00           C  
ATOM   1817  CD1 LEU A 115     -10.197  -5.442   3.744  1.00  0.00           C  
ATOM   1818  CD2 LEU A 115     -12.699  -5.459   3.949  1.00  0.00           C  
ATOM   1819  H   LEU A 115     -11.294  -8.180   6.443  1.00  0.00           H  
ATOM   1820  HA  LEU A 115     -13.447  -8.011   4.579  1.00  0.00           H  
ATOM   1821 1HB  LEU A 115     -10.435  -8.018   4.162  1.00  0.00           H  
ATOM   1822 2HB  LEU A 115     -11.610  -7.648   2.896  1.00  0.00           H  
ATOM   1823  HG  LEU A 115     -11.295  -6.050   5.462  1.00  0.00           H  
ATOM   1824 1HD1 LEU A 115     -10.182  -4.391   4.035  1.00  0.00           H  
ATOM   1825 2HD1 LEU A 115      -9.282  -5.926   4.084  1.00  0.00           H  
ATOM   1826 3HD1 LEU A 115     -10.268  -5.515   2.658  1.00  0.00           H  
ATOM   1827 1HD2 LEU A 115     -12.683  -4.408   4.241  1.00  0.00           H  
ATOM   1828 2HD2 LEU A 115     -12.805  -5.534   2.867  1.00  0.00           H  
ATOM   1829 3HD2 LEU A 115     -13.541  -5.957   4.431  1.00  0.00           H  
ATOM   1830  N   ILE A 116     -11.475 -10.822   4.340  1.00  0.00           N  
ATOM   1831  CA  ILE A 116     -11.455 -12.177   3.785  1.00  0.00           C  
ATOM   1832  C   ILE A 116     -12.652 -12.991   4.301  1.00  0.00           C  
ATOM   1833  O   ILE A 116     -13.328 -13.675   3.533  1.00  0.00           O  
ATOM   1834  CB  ILE A 116     -10.142 -12.899   4.141  1.00  0.00           C  
ATOM   1835  CG1 ILE A 116      -8.959 -12.236   3.430  1.00  0.00           C  
ATOM   1836  CG2 ILE A 116     -10.229 -14.372   3.774  1.00  0.00           C  
ATOM   1837  CD1 ILE A 116      -7.609 -12.697   3.932  1.00  0.00           C  
ATOM   1838  H   ILE A 116     -10.745 -10.541   4.979  1.00  0.00           H  
ATOM   1839  HA  ILE A 116     -11.539 -12.100   2.700  1.00  0.00           H  
ATOM   1840  HB  ILE A 116      -9.957 -12.810   5.211  1.00  0.00           H  
ATOM   1841 1HG1 ILE A 116      -9.014 -12.442   2.362  1.00  0.00           H  
ATOM   1842 2HG1 ILE A 116      -9.017 -11.155   3.557  1.00  0.00           H  
ATOM   1843 1HG2 ILE A 116      -9.293 -14.867   4.032  1.00  0.00           H  
ATOM   1844 2HG2 ILE A 116     -11.048 -14.835   4.324  1.00  0.00           H  
ATOM   1845 3HG2 ILE A 116     -10.409 -14.471   2.704  1.00  0.00           H  
ATOM   1846 1HD1 ILE A 116      -6.821 -12.183   3.382  1.00  0.00           H  
ATOM   1847 2HD1 ILE A 116      -7.519 -12.468   4.995  1.00  0.00           H  
ATOM   1848 3HD1 ILE A 116      -7.514 -13.771   3.783  1.00  0.00           H  
ATOM   1849  N   ALA A 117     -12.963 -12.966   5.736  1.00  0.00           N  
ATOM   1850  CA  ALA A 117     -14.107 -13.715   6.232  1.00  0.00           C  
ATOM   1851  C   ALA A 117     -15.427 -13.269   5.588  1.00  0.00           C  
ATOM   1852  O   ALA A 117     -16.264 -14.097   5.230  1.00  0.00           O  
ATOM   1853  CB  ALA A 117     -14.191 -13.583   7.745  1.00  0.00           C  
ATOM   1854  H   ALA A 117     -12.390 -12.454   6.390  1.00  0.00           H  
ATOM   1855  HA  ALA A 117     -13.963 -14.765   5.976  1.00  0.00           H  
ATOM   1856 1HB  ALA A 117     -15.038 -14.161   8.115  1.00  0.00           H  
ATOM   1857 2HB  ALA A 117     -13.272 -13.960   8.195  1.00  0.00           H  
ATOM   1858 3HB  ALA A 117     -14.322 -12.535   8.013  1.00  0.00           H  
ATOM   1859  N   ALA A 118     -15.741 -11.837   5.374  1.00  0.00           N  
ATOM   1860  CA  ALA A 118     -16.948 -11.289   4.775  1.00  0.00           C  
ATOM   1861  C   ALA A 118     -17.119 -11.772   3.318  1.00  0.00           C  
ATOM   1862  O   ALA A 118     -18.234 -12.066   2.875  1.00  0.00           O  
ATOM   1863  CB  ALA A 118     -16.928  -9.769   4.854  1.00  0.00           C  
ATOM   1864  H   ALA A 118     -15.025 -11.205   5.705  1.00  0.00           H  
ATOM   1865  HA  ALA A 118     -17.803 -11.660   5.339  1.00  0.00           H  
ATOM   1866 1HB  ALA A 118     -17.838  -9.370   4.403  1.00  0.00           H  
ATOM   1867 2HB  ALA A 118     -16.875  -9.460   5.897  1.00  0.00           H  
ATOM   1868 3HB  ALA A 118     -16.060  -9.388   4.317  1.00  0.00           H  
ATOM   1869  N   ALA A 119     -15.964 -11.795   2.401  1.00  0.00           N  
ATOM   1870  CA  ALA A 119     -15.973 -12.286   1.023  1.00  0.00           C  
ATOM   1871  C   ALA A 119     -16.266 -13.784   0.924  1.00  0.00           C  
ATOM   1872  O   ALA A 119     -16.897 -14.241  -0.029  1.00  0.00           O  
ATOM   1873  CB  ALA A 119     -14.645 -11.987   0.345  1.00  0.00           C  
ATOM   1874  H   ALA A 119     -15.105 -11.434   2.789  1.00  0.00           H  
ATOM   1875  HA  ALA A 119     -16.770 -11.771   0.485  1.00  0.00           H  
ATOM   1876 1HB  ALA A 119     -14.669 -12.357  -0.681  1.00  0.00           H  
ATOM   1877 2HB  ALA A 119     -14.477 -10.910   0.336  1.00  0.00           H  
ATOM   1878 3HB  ALA A 119     -13.840 -12.475   0.890  1.00  0.00           H  
ATOM   1879  N   LEU A 120     -15.717 -14.665   1.936  1.00  0.00           N  
ATOM   1880  CA  LEU A 120     -16.016 -16.090   2.020  1.00  0.00           C  
ATOM   1881  C   LEU A 120     -17.436 -16.387   2.479  1.00  0.00           C  
ATOM   1882  O   LEU A 120     -18.059 -17.346   2.020  1.00  0.00           O  
ATOM   1883  CB  LEU A 120     -15.027 -16.768   2.977  1.00  0.00           C  
ATOM   1884  CG  LEU A 120     -13.567 -16.808   2.507  1.00  0.00           C  
ATOM   1885  CD1 LEU A 120     -12.674 -17.242   3.661  1.00  0.00           C  
ATOM   1886  CD2 LEU A 120     -13.439 -17.760   1.328  1.00  0.00           C  
ATOM   1887  H   LEU A 120     -15.041 -14.266   2.572  1.00  0.00           H  
ATOM   1888  HA  LEU A 120     -15.914 -16.516   1.022  1.00  0.00           H  
ATOM   1889 1HB  LEU A 120     -15.054 -16.244   3.932  1.00  0.00           H  
ATOM   1890 2HB  LEU A 120     -15.351 -17.796   3.141  1.00  0.00           H  
ATOM   1891  HG  LEU A 120     -13.256 -15.808   2.202  1.00  0.00           H  
ATOM   1892 1HD1 LEU A 120     -11.636 -17.270   3.327  1.00  0.00           H  
ATOM   1893 2HD1 LEU A 120     -12.770 -16.532   4.483  1.00  0.00           H  
ATOM   1894 3HD1 LEU A 120     -12.973 -18.233   4.000  1.00  0.00           H  
ATOM   1895 1HD2 LEU A 120     -12.402 -17.788   0.994  1.00  0.00           H  
ATOM   1896 2HD2 LEU A 120     -13.749 -18.760   1.633  1.00  0.00           H  
ATOM   1897 3HD2 LEU A 120     -14.075 -17.417   0.512  1.00  0.00           H  
ATOM   1898  N   LEU A 121     -17.944 -15.558   3.391  1.00  0.00           N  
ATOM   1899  CA  LEU A 121     -19.311 -15.670   3.903  1.00  0.00           C  
ATOM   1900  C   LEU A 121     -20.317 -15.183   2.876  1.00  0.00           C  
ATOM   1901  O   LEU A 121     -21.411 -15.718   2.766  1.00  0.00           O  
ATOM   1902  CB  LEU A 121     -19.466 -14.863   5.198  1.00  0.00           C  
ATOM   1903  CG  LEU A 121     -18.682 -15.391   6.407  1.00  0.00           C  
ATOM   1904  CD1 LEU A 121     -18.632 -14.317   7.487  1.00  0.00           C  
ATOM   1905  CD2 LEU A 121     -19.343 -16.658   6.927  1.00  0.00           C  
ATOM   1906  H   LEU A 121     -17.344 -14.826   3.742  1.00  0.00           H  
ATOM   1907  HA  LEU A 121     -19.506 -16.716   4.143  1.00  0.00           H  
ATOM   1908 1HB  LEU A 121     -19.139 -13.842   5.013  1.00  0.00           H  
ATOM   1909 2HB  LEU A 121     -20.521 -14.843   5.470  1.00  0.00           H  
ATOM   1910  HG  LEU A 121     -17.658 -15.611   6.109  1.00  0.00           H  
ATOM   1911 1HD1 LEU A 121     -18.074 -14.692   8.346  1.00  0.00           H  
ATOM   1912 2HD1 LEU A 121     -18.136 -13.429   7.094  1.00  0.00           H  
ATOM   1913 3HD1 LEU A 121     -19.645 -14.063   7.795  1.00  0.00           H  
ATOM   1914 1HD2 LEU A 121     -18.786 -17.034   7.787  1.00  0.00           H  
ATOM   1915 2HD2 LEU A 121     -20.368 -16.438   7.228  1.00  0.00           H  
ATOM   1916 3HD2 LEU A 121     -19.350 -17.414   6.141  1.00  0.00           H  
ATOM   1917  N   GLY A 122     -19.935 -14.149   2.139  1.00  0.00           N  
ATOM   1918  CA  GLY A 122     -20.849 -13.494   1.240  1.00  0.00           C  
ATOM   1919  C   GLY A 122     -21.733 -12.505   1.959  1.00  0.00           C  
ATOM   1920  O   GLY A 122     -22.864 -12.277   1.537  1.00  0.00           O  
ATOM   1921  H   GLY A 122     -18.985 -13.811   2.208  1.00  0.00           H  
ATOM   1922 1HA  GLY A 122     -20.287 -12.979   0.463  1.00  0.00           H  
ATOM   1923 2HA  GLY A 122     -21.471 -14.241   0.747  1.00  0.00           H  
ATOM   1924  N   THR A 123     -21.225 -11.782   3.071  1.00  0.00           N  
ATOM   1925  CA  THR A 123     -21.915 -10.865   3.971  1.00  0.00           C  
ATOM   1926  C   THR A 123     -21.185  -9.530   3.985  1.00  0.00           C  
ATOM   1927  O   THR A 123     -20.158  -9.371   3.319  1.00  0.00           O  
ATOM   1928  CB  THR A 123     -22.007 -11.432   5.400  1.00  0.00           C  
ATOM   1929  OG1 THR A 123     -20.693 -11.516   5.969  1.00  0.00           O  
ATOM   1930  CG2 THR A 123     -22.638 -12.816   5.385  1.00  0.00           C  
ATOM   1931  H   THR A 123     -20.242 -11.970   3.216  1.00  0.00           H  
ATOM   1932  HA  THR A 123     -22.945 -10.754   3.627  1.00  0.00           H  
ATOM   1933  HB  THR A 123     -22.613 -10.769   6.016  1.00  0.00           H  
ATOM   1934  HG1 THR A 123     -20.381 -10.634   6.183  1.00  0.00           H  
ATOM   1935 1HG2 THR A 123     -22.695 -13.200   6.404  1.00  0.00           H  
ATOM   1936 2HG2 THR A 123     -23.641 -12.753   4.964  1.00  0.00           H  
ATOM   1937 3HG2 THR A 123     -22.031 -13.486   4.778  1.00  0.00           H  
ATOM   1938  N   THR A 124     -21.687  -8.573   4.755  1.00  0.00           N  
ATOM   1939  CA  THR A 124     -20.984  -7.306   4.872  1.00  0.00           C  
ATOM   1940  C   THR A 124     -19.853  -7.496   5.870  1.00  0.00           C  
ATOM   1941  O   THR A 124     -19.792  -8.514   6.575  1.00  0.00           O  
ATOM   1942  CB  THR A 124     -21.916  -6.166   5.323  1.00  0.00           C  
ATOM   1943  OG1 THR A 124     -22.344  -6.400   6.671  1.00  0.00           O  
ATOM   1944  CG2 THR A 124     -23.134  -6.082   4.416  1.00  0.00           C  
ATOM   1945  H   THR A 124     -22.552  -8.705   5.261  1.00  0.00           H  
ATOM   1946  HA  THR A 124     -20.663  -6.995   3.879  1.00  0.00           H  
ATOM   1947  HB  THR A 124     -21.377  -5.219   5.286  1.00  0.00           H  
ATOM   1948  HG1 THR A 124     -22.752  -5.603   7.020  1.00  0.00           H  
ATOM   1949 1HG2 THR A 124     -23.781  -5.271   4.750  1.00  0.00           H  
ATOM   1950 2HG2 THR A 124     -22.813  -5.893   3.392  1.00  0.00           H  
ATOM   1951 3HG2 THR A 124     -23.682  -7.023   4.456  1.00  0.00           H  
ATOM   1952  N   VAL A 125     -18.968  -6.507   5.953  1.00  0.00           N  
ATOM   1953  CA  VAL A 125     -17.832  -6.597   6.850  1.00  0.00           C  
ATOM   1954  C   VAL A 125     -18.316  -6.448   8.284  1.00  0.00           C  
ATOM   1955  O   VAL A 125     -17.767  -7.075   9.197  1.00  0.00           O  
ATOM   1956  CB  VAL A 125     -16.794  -5.505   6.530  1.00  0.00           C  
ATOM   1957  CG1 VAL A 125     -16.223  -5.707   5.134  1.00  0.00           C  
ATOM   1958  CG2 VAL A 125     -17.433  -4.131   6.657  1.00  0.00           C  
ATOM   1959  H   VAL A 125     -19.084  -5.679   5.387  1.00  0.00           H  
ATOM   1960  HA  VAL A 125     -17.380  -7.583   6.738  1.00  0.00           H  
ATOM   1961  HB  VAL A 125     -15.965  -5.588   7.232  1.00  0.00           H  
ATOM   1962 1HG1 VAL A 125     -15.491  -4.926   4.924  1.00  0.00           H  
ATOM   1963 2HG1 VAL A 125     -15.739  -6.682   5.076  1.00  0.00           H  
ATOM   1964 3HG1 VAL A 125     -17.027  -5.655   4.401  1.00  0.00           H  
ATOM   1965 1HG2 VAL A 125     -16.694  -3.363   6.430  1.00  0.00           H  
ATOM   1966 2HG2 VAL A 125     -18.267  -4.050   5.959  1.00  0.00           H  
ATOM   1967 3HG2 VAL A 125     -17.798  -3.992   7.675  1.00  0.00           H  
ATOM   1968  N   GLU A 126     -19.372  -5.655   8.470  1.00  0.00           N  
ATOM   1969  CA  GLU A 126     -19.996  -5.496   9.786  1.00  0.00           C  
ATOM   1970  C   GLU A 126     -20.666  -6.780  10.254  1.00  0.00           C  
ATOM   1971  O   GLU A 126     -20.593  -7.137  11.424  1.00  0.00           O  
ATOM   1972  CB  GLU A 126     -21.024  -4.363   9.753  1.00  0.00           C  
ATOM   1973  CG  GLU A 126     -20.426  -2.977   9.555  1.00  0.00           C  
ATOM   1974  CD  GLU A 126     -20.097  -2.682   8.118  1.00  0.00           C  
ATOM   1975  OE1 GLU A 126     -20.424  -3.484   7.276  1.00  0.00           O  
ATOM   1976  OE2 GLU A 126     -19.517  -1.653   7.862  1.00  0.00           O  
ATOM   1977  H   GLU A 126     -19.750  -5.152   7.683  1.00  0.00           H  
ATOM   1978  HA  GLU A 126     -19.218  -5.258  10.512  1.00  0.00           H  
ATOM   1979 1HB  GLU A 126     -21.734  -4.539   8.945  1.00  0.00           H  
ATOM   1980 2HB  GLU A 126     -21.586  -4.355  10.687  1.00  0.00           H  
ATOM   1981 1HG  GLU A 126     -21.136  -2.232   9.913  1.00  0.00           H  
ATOM   1982 2HG  GLU A 126     -19.521  -2.895  10.155  1.00  0.00           H  
ATOM   1983  N   GLU A 127     -21.327  -7.478   9.343  1.00  0.00           N  
ATOM   1984  CA  GLU A 127     -21.951  -8.741   9.719  1.00  0.00           C  
ATOM   1985  C   GLU A 127     -20.878  -9.763  10.086  1.00  0.00           C  
ATOM   1986  O   GLU A 127     -21.053 -10.539  11.020  1.00  0.00           O  
ATOM   1987  CB  GLU A 127     -22.821  -9.275   8.579  1.00  0.00           C  
ATOM   1988  CG  GLU A 127     -24.118  -8.507   8.364  1.00  0.00           C  
ATOM   1989  CD  GLU A 127     -24.864  -8.950   7.137  1.00  0.00           C  
ATOM   1990  OE1 GLU A 127     -24.241  -9.122   6.116  1.00  0.00           O  
ATOM   1991  OE2 GLU A 127     -26.058  -9.117   7.219  1.00  0.00           O  
ATOM   1992  H   GLU A 127     -21.408  -7.152   8.389  1.00  0.00           H  
ATOM   1993  HA  GLU A 127     -22.583  -8.569  10.589  1.00  0.00           H  
ATOM   1994 1HB  GLU A 127     -22.258  -9.247   7.647  1.00  0.00           H  
ATOM   1995 2HB  GLU A 127     -23.079 -10.317   8.775  1.00  0.00           H  
ATOM   1996 1HG  GLU A 127     -24.758  -8.646   9.235  1.00  0.00           H  
ATOM   1997 2HG  GLU A 127     -23.889  -7.445   8.282  1.00  0.00           H  
ATOM   1998  N   ALA A 128     -19.760  -9.753   9.359  1.00  0.00           N  
ATOM   1999  CA  ALA A 128     -18.679 -10.685   9.642  1.00  0.00           C  
ATOM   2000  C   ALA A 128     -18.141 -10.505  11.073  1.00  0.00           C  
ATOM   2001  O   ALA A 128     -17.834 -11.485  11.765  1.00  0.00           O  
ATOM   2002  CB  ALA A 128     -17.561 -10.554   8.594  1.00  0.00           C  
ATOM   2003  H   ALA A 128     -19.657  -9.092   8.600  1.00  0.00           H  
ATOM   2004  HA  ALA A 128     -19.084 -11.696   9.598  1.00  0.00           H  
ATOM   2005 1HB  ALA A 128     -16.763 -11.260   8.826  1.00  0.00           H  
ATOM   2006 2HB  ALA A 128     -17.963 -10.772   7.605  1.00  0.00           H  
ATOM   2007 3HB  ALA A 128     -17.166  -9.540   8.610  1.00  0.00           H  
ATOM   2008  N   VAL A 129     -18.033  -9.247  11.497  1.00  0.00           N  
ATOM   2009  CA  VAL A 129     -17.563  -8.891  12.831  1.00  0.00           C  
ATOM   2010  C   VAL A 129     -18.582  -9.319  13.881  1.00  0.00           C  
ATOM   2011  O   VAL A 129     -18.234  -9.953  14.868  1.00  0.00           O  
ATOM   2012  CB  VAL A 129     -17.323  -7.373  12.933  1.00  0.00           C  
ATOM   2013  CG1 VAL A 129     -17.042  -6.974  14.374  1.00  0.00           C  
ATOM   2014  CG2 VAL A 129     -16.170  -6.969  12.027  1.00  0.00           C  
ATOM   2015  H   VAL A 129     -18.290  -8.511  10.854  1.00  0.00           H  
ATOM   2016  HA  VAL A 129     -16.620  -9.406  13.016  1.00  0.00           H  
ATOM   2017  HB  VAL A 129     -18.229  -6.850  12.625  1.00  0.00           H  
ATOM   2018 1HG1 VAL A 129     -16.875  -5.897  14.427  1.00  0.00           H  
ATOM   2019 2HG1 VAL A 129     -17.896  -7.239  14.998  1.00  0.00           H  
ATOM   2020 3HG1 VAL A 129     -16.155  -7.496  14.730  1.00  0.00           H  
ATOM   2021 1HG2 VAL A 129     -16.006  -5.895  12.103  1.00  0.00           H  
ATOM   2022 2HG2 VAL A 129     -15.266  -7.497  12.331  1.00  0.00           H  
ATOM   2023 3HG2 VAL A 129     -16.410  -7.227  10.995  1.00  0.00           H  
ATOM   2024  N   LYS A 130     -19.852  -8.978  13.652  1.00  0.00           N  
ATOM   2025  CA  LYS A 130     -20.936  -9.349  14.564  1.00  0.00           C  
ATOM   2026  C   LYS A 130     -21.105 -10.865  14.746  1.00  0.00           C  
ATOM   2027  O   LYS A 130     -21.337 -11.334  15.864  1.00  0.00           O  
ATOM   2028  CB  LYS A 130     -22.251  -8.743  14.073  1.00  0.00           C  
ATOM   2029  CG  LYS A 130     -22.351  -7.233  14.243  1.00  0.00           C  
ATOM   2030  CD  LYS A 130     -23.664  -6.700  13.689  1.00  0.00           C  
ATOM   2031  CE  LYS A 130     -23.758  -5.189  13.842  1.00  0.00           C  
ATOM   2032  NZ  LYS A 130     -25.030  -4.651  13.288  1.00  0.00           N  
ATOM   2033  H   LYS A 130     -20.068  -8.448  12.820  1.00  0.00           H  
ATOM   2034  HA  LYS A 130     -20.692  -8.978  15.561  1.00  0.00           H  
ATOM   2035 1HB  LYS A 130     -22.383  -8.970  13.014  1.00  0.00           H  
ATOM   2036 2HB  LYS A 130     -23.084  -9.197  14.611  1.00  0.00           H  
ATOM   2037 1HG  LYS A 130     -22.285  -6.981  15.302  1.00  0.00           H  
ATOM   2038 2HG  LYS A 130     -21.524  -6.753  13.721  1.00  0.00           H  
ATOM   2039 1HD  LYS A 130     -23.742  -6.955  12.631  1.00  0.00           H  
ATOM   2040 2HD  LYS A 130     -24.497  -7.162  14.218  1.00  0.00           H  
ATOM   2041 1HE  LYS A 130     -23.695  -4.927  14.897  1.00  0.00           H  
ATOM   2042 2HE  LYS A 130     -22.923  -4.718  13.324  1.00  0.00           H  
ATOM   2043 1HZ  LYS A 130     -25.053  -3.649  13.409  1.00  0.00           H  
ATOM   2044 2HZ  LYS A 130     -25.089  -4.873  12.304  1.00  0.00           H  
ATOM   2045 3HZ  LYS A 130     -25.811  -5.066  13.775  1.00  0.00           H  
ATOM   2046  N   ARG A 131     -21.010 -11.638  13.666  1.00  0.00           N  
ATOM   2047  CA  ARG A 131     -21.052 -13.096  13.798  1.00  0.00           C  
ATOM   2048  C   ARG A 131     -19.840 -13.589  14.595  1.00  0.00           C  
ATOM   2049  O   ARG A 131     -19.944 -14.504  15.412  1.00  0.00           O  
ATOM   2050  CB  ARG A 131     -21.072 -13.763  12.431  1.00  0.00           C  
ATOM   2051  CG  ARG A 131     -22.353 -13.560  11.638  1.00  0.00           C  
ATOM   2052  CD  ARG A 131     -22.250 -14.132  10.271  1.00  0.00           C  
ATOM   2053  NE  ARG A 131     -23.433 -13.850   9.474  1.00  0.00           N  
ATOM   2054  CZ  ARG A 131     -24.555 -14.595   9.481  1.00  0.00           C  
ATOM   2055  NH1 ARG A 131     -24.632 -15.661  10.247  1.00  0.00           N  
ATOM   2056  NH2 ARG A 131     -25.580 -14.254   8.719  1.00  0.00           N  
ATOM   2057  H   ARG A 131     -20.906 -11.231  12.748  1.00  0.00           H  
ATOM   2058  HA  ARG A 131     -21.949 -13.365  14.357  1.00  0.00           H  
ATOM   2059 1HB  ARG A 131     -20.248 -13.383  11.829  1.00  0.00           H  
ATOM   2060 2HB  ARG A 131     -20.923 -14.837  12.548  1.00  0.00           H  
ATOM   2061 1HG  ARG A 131     -23.181 -14.048  12.152  1.00  0.00           H  
ATOM   2062 2HG  ARG A 131     -22.560 -12.493  11.548  1.00  0.00           H  
ATOM   2063 1HD  ARG A 131     -21.386 -13.704   9.762  1.00  0.00           H  
ATOM   2064 2HD  ARG A 131     -22.133 -15.213  10.337  1.00  0.00           H  
ATOM   2065  HE  ARG A 131     -23.412 -13.037   8.873  1.00  0.00           H  
ATOM   2066 1HH1 ARG A 131     -23.849 -15.922  10.829  1.00  0.00           H  
ATOM   2067 2HH1 ARG A 131     -25.473 -16.220  10.252  1.00  0.00           H  
ATOM   2068 1HH2 ARG A 131     -25.521 -13.434   8.130  1.00  0.00           H  
ATOM   2069 2HH2 ARG A 131     -26.420 -14.812   8.724  1.00  0.00           H  
ATOM   2070  N   ALA A 132     -18.488 -13.020  14.334  1.00  0.00           N  
ATOM   2071  CA  ALA A 132     -17.263 -13.356  15.047  1.00  0.00           C  
ATOM   2072  C   ALA A 132     -17.366 -12.943  16.518  1.00  0.00           C  
ATOM   2073  O   ALA A 132     -16.820 -13.617  17.384  1.00  0.00           O  
ATOM   2074  CB  ALA A 132     -16.063 -12.719  14.379  1.00  0.00           C  
ATOM   2075  H   ALA A 132     -18.448 -12.361  13.570  1.00  0.00           H  
ATOM   2076  HA  ALA A 132     -17.141 -14.438  15.025  1.00  0.00           H  
ATOM   2077 1HB  ALA A 132     -15.159 -12.982  14.926  1.00  0.00           H  
ATOM   2078 2HB  ALA A 132     -15.985 -13.081  13.354  1.00  0.00           H  
ATOM   2079 3HB  ALA A 132     -16.182 -11.637  14.373  1.00  0.00           H  
ATOM   2080  N   LEU A 133     -18.059 -11.678  16.958  1.00  0.00           N  
ATOM   2081  CA  LEU A 133     -18.239 -11.265  18.359  1.00  0.00           C  
ATOM   2082  C   LEU A 133     -19.150 -12.210  19.179  1.00  0.00           C  
ATOM   2083  O   LEU A 133     -18.920 -12.410  20.370  1.00  0.00           O  
ATOM   2084  CB  LEU A 133     -18.819  -9.846  18.399  1.00  0.00           C  
ATOM   2085  CG  LEU A 133     -17.886  -8.732  17.909  1.00  0.00           C  
ATOM   2086  CD1 LEU A 133     -18.664  -7.427  17.801  1.00  0.00           C  
ATOM   2087  CD2 LEU A 133     -16.714  -8.592  18.869  1.00  0.00           C  
ATOM   2088  H   LEU A 133     -18.413 -11.084  16.222  1.00  0.00           H  
ATOM   2089  HA  LEU A 133     -17.274 -11.316  18.861  1.00  0.00           H  
ATOM   2090 1HB  LEU A 133     -19.717  -9.820  17.783  1.00  0.00           H  
ATOM   2091 2HB  LEU A 133     -19.101  -9.614  19.426  1.00  0.00           H  
ATOM   2092  HG  LEU A 133     -17.513  -8.981  16.915  1.00  0.00           H  
ATOM   2093 1HD1 LEU A 133     -18.001  -6.636  17.452  1.00  0.00           H  
ATOM   2094 2HD1 LEU A 133     -19.484  -7.550  17.093  1.00  0.00           H  
ATOM   2095 3HD1 LEU A 133     -19.065  -7.161  18.778  1.00  0.00           H  
ATOM   2096 1HD2 LEU A 133     -16.050  -7.800  18.520  1.00  0.00           H  
ATOM   2097 2HD2 LEU A 133     -17.086  -8.341  19.863  1.00  0.00           H  
ATOM   2098 3HD2 LEU A 133     -16.166  -9.532  18.913  1.00  0.00           H  
ATOM   2099  N   LYS A 134     -20.172 -12.777  18.532  1.00  0.00           N  
ATOM   2100  CA  LYS A 134     -21.029 -13.814  19.114  1.00  0.00           C  
ATOM   2101  C   LYS A 134     -20.232 -15.089  19.399  1.00  0.00           C  
ATOM   2102  O   LYS A 134     -20.363 -15.703  20.460  1.00  0.00           O  
ATOM   2103  CB  LYS A 134     -22.204 -14.123  18.185  1.00  0.00           C  
ATOM   2104  CG  LYS A 134     -23.252 -13.021  18.108  1.00  0.00           C  
ATOM   2105  CD  LYS A 134     -24.361 -13.381  17.131  1.00  0.00           C  
ATOM   2106  CE  LYS A 134     -25.396 -12.269  17.033  1.00  0.00           C  
ATOM   2107  NZ  LYS A 134     -26.471 -12.594  16.057  1.00  0.00           N  
ATOM   2108  H   LYS A 134     -20.351 -12.463  17.589  1.00  0.00           H  
ATOM   2109  HA  LYS A 134     -21.448 -13.433  20.045  1.00  0.00           H  
ATOM   2110 1HB  LYS A 134     -21.832 -14.303  17.176  1.00  0.00           H  
ATOM   2111 2HB  LYS A 134     -22.701 -15.034  18.518  1.00  0.00           H  
ATOM   2112 1HG  LYS A 134     -23.686 -12.861  19.095  1.00  0.00           H  
ATOM   2113 2HG  LYS A 134     -22.781 -12.093  17.783  1.00  0.00           H  
ATOM   2114 1HD  LYS A 134     -23.934 -13.557  16.143  1.00  0.00           H  
ATOM   2115 2HD  LYS A 134     -24.855 -14.294  17.463  1.00  0.00           H  
ATOM   2116 1HE  LYS A 134     -25.847 -12.104  18.010  1.00  0.00           H  
ATOM   2117 2HE  LYS A 134     -24.908 -11.345  16.722  1.00  0.00           H  
ATOM   2118 1HZ  LYS A 134     -27.135 -11.833  16.020  1.00  0.00           H  
ATOM   2119 2HZ  LYS A 134     -26.066 -12.731  15.141  1.00  0.00           H  
ATOM   2120 3HZ  LYS A 134     -26.943 -13.439  16.345  1.00  0.00           H  
ATOM   2121  N   LEU A 135     -19.327 -15.646  18.372  1.00  0.00           N  
ATOM   2122  CA  LEU A 135     -18.452 -16.797  18.515  1.00  0.00           C  
ATOM   2123  C   LEU A 135     -17.367 -16.496  19.546  1.00  0.00           C  
ATOM   2124  O   LEU A 135     -17.039 -17.345  20.377  1.00  0.00           O  
ATOM   2125  CB  LEU A 135     -17.815 -17.159  17.167  1.00  0.00           C  
ATOM   2126  CG  LEU A 135     -18.768 -17.741  16.116  1.00  0.00           C  
ATOM   2127  CD1 LEU A 135     -18.078 -17.761  14.759  1.00  0.00           C  
ATOM   2128  CD2 LEU A 135     -19.193 -19.140  16.535  1.00  0.00           C  
ATOM   2129  H   LEU A 135     -19.376 -15.174  17.479  1.00  0.00           H  
ATOM   2130  HA  LEU A 135     -19.048 -17.643  18.854  1.00  0.00           H  
ATOM   2131 1HB  LEU A 135     -17.363 -16.263  16.745  1.00  0.00           H  
ATOM   2132 2HB  LEU A 135     -17.026 -17.891  17.341  1.00  0.00           H  
ATOM   2133  HG  LEU A 135     -19.650 -17.104  16.032  1.00  0.00           H  
ATOM   2134 1HD1 LEU A 135     -18.755 -18.174  14.012  1.00  0.00           H  
ATOM   2135 2HD1 LEU A 135     -17.802 -16.745  14.476  1.00  0.00           H  
ATOM   2136 3HD1 LEU A 135     -17.181 -18.378  14.817  1.00  0.00           H  
ATOM   2137 1HD2 LEU A 135     -19.871 -19.554  15.787  1.00  0.00           H  
ATOM   2138 2HD2 LEU A 135     -18.312 -19.778  16.617  1.00  0.00           H  
ATOM   2139 3HD2 LEU A 135     -19.699 -19.094  17.499  1.00  0.00           H  
ATOM   2140  N   LYS A 136     -16.823 -15.278  19.484  1.00  0.00           N  
ATOM   2141  CA  LYS A 136     -15.778 -14.811  20.399  1.00  0.00           C  
ATOM   2142  C   LYS A 136     -16.184 -14.988  21.847  1.00  0.00           C  
ATOM   2143  O   LYS A 136     -15.464 -15.586  22.649  1.00  0.00           O  
ATOM   2144  CB  LYS A 136     -15.445 -13.343  20.131  1.00  0.00           C  
ATOM   2145  CG  LYS A 136     -14.282 -12.802  20.952  1.00  0.00           C  
ATOM   2146  CD  LYS A 136     -14.099 -11.307  20.733  1.00  0.00           C  
ATOM   2147  CE  LYS A 136     -12.898 -10.777  21.503  1.00  0.00           C  
ATOM   2148  NZ  LYS A 136     -13.129 -10.792  22.973  1.00  0.00           N  
ATOM   2149  H   LYS A 136     -17.160 -14.655  18.762  1.00  0.00           H  
ATOM   2150  HA  LYS A 136     -14.869 -15.381  20.203  1.00  0.00           H  
ATOM   2151 1HB  LYS A 136     -15.199 -13.212  19.077  1.00  0.00           H  
ATOM   2152 2HB  LYS A 136     -16.319 -12.727  20.343  1.00  0.00           H  
ATOM   2153 1HG  LYS A 136     -14.468 -12.985  22.011  1.00  0.00           H  
ATOM   2154 2HG  LYS A 136     -13.365 -13.317  20.668  1.00  0.00           H  
ATOM   2155 1HD  LYS A 136     -13.954 -11.110  19.670  1.00  0.00           H  
ATOM   2156 2HD  LYS A 136     -14.992 -10.779  21.065  1.00  0.00           H  
ATOM   2157 1HE  LYS A 136     -12.024 -11.387  21.279  1.00  0.00           H  
ATOM   2158 2HE  LYS A 136     -12.689  -9.754  21.191  1.00  0.00           H  
ATOM   2159 1HZ  LYS A 136     -12.311 -10.433  23.446  1.00  0.00           H  
ATOM   2160 2HZ  LYS A 136     -13.927 -10.213  23.195  1.00  0.00           H  
ATOM   2161 3HZ  LYS A 136     -13.305 -11.739  23.277  1.00  0.00           H  
ATOM   2162  N   THR A 137     -17.349 -14.448  22.180  1.00  0.00           N  
ATOM   2163  CA  THR A 137     -17.863 -14.493  23.540  1.00  0.00           C  
ATOM   2164  C   THR A 137     -18.193 -15.909  24.001  1.00  0.00           C  
ATOM   2165  O   THR A 137     -17.808 -16.310  25.096  1.00  0.00           O  
ATOM   2166  CB  THR A 137     -19.117 -13.608  23.673  1.00  0.00           C  
ATOM   2167  OG1 THR A 137     -18.783 -12.251  23.353  1.00  0.00           O  
ATOM   2168  CG2 THR A 137     -19.666 -13.671  25.090  1.00  0.00           C  
ATOM   2169  H   THR A 137     -17.894 -13.992  21.462  1.00  0.00           H  
ATOM   2170  HA  THR A 137     -17.100 -14.099  24.211  1.00  0.00           H  
ATOM   2171  HB  THR A 137     -19.881 -13.954  22.978  1.00  0.00           H  
ATOM   2172  HG1 THR A 137     -18.712 -12.156  22.400  1.00  0.00           H  
ATOM   2173 1HG2 THR A 137     -20.551 -13.041  25.165  1.00  0.00           H  
ATOM   2174 2HG2 THR A 137     -19.931 -14.700  25.332  1.00  0.00           H  
ATOM   2175 3HG2 THR A 137     -18.909 -13.318  25.789  1.00  0.00           H  
ATOM   2176  N   LYS A 138     -18.891 -16.666  23.156  1.00  0.00           N  
ATOM   2177  CA  LYS A 138     -19.310 -18.020  23.506  1.00  0.00           C  
ATOM   2178  C   LYS A 138     -18.144 -19.010  23.649  1.00  0.00           C  
ATOM   2179  O   LYS A 138     -18.182 -19.893  24.512  1.00  0.00           O  
ATOM   2180  CB  LYS A 138     -20.300 -18.537  22.461  1.00  0.00           C  
ATOM   2181  CG  LYS A 138     -21.672 -17.879  22.513  1.00  0.00           C  
ATOM   2182  CD  LYS A 138     -22.591 -18.430  21.433  1.00  0.00           C  
ATOM   2183  CE  LYS A 138     -23.962 -17.772  21.482  1.00  0.00           C  
ATOM   2184  NZ  LYS A 138     -24.870 -18.299  20.428  1.00  0.00           N  
ATOM   2185  H   LYS A 138     -19.137 -16.292  22.251  1.00  0.00           H  
ATOM   2186  HA  LYS A 138     -19.776 -17.995  24.492  1.00  0.00           H  
ATOM   2187 1HB  LYS A 138     -19.890 -18.379  21.463  1.00  0.00           H  
ATOM   2188 2HB  LYS A 138     -20.439 -19.611  22.591  1.00  0.00           H  
ATOM   2189 1HG  LYS A 138     -22.124 -18.057  23.489  1.00  0.00           H  
ATOM   2190 2HG  LYS A 138     -21.565 -16.804  22.372  1.00  0.00           H  
ATOM   2191 1HD  LYS A 138     -22.147 -18.254  20.452  1.00  0.00           H  
ATOM   2192 2HD  LYS A 138     -22.710 -19.505  21.571  1.00  0.00           H  
ATOM   2193 1HE  LYS A 138     -24.415 -17.948  22.457  1.00  0.00           H  
ATOM   2194 2HE  LYS A 138     -23.854 -16.696  21.346  1.00  0.00           H  
ATOM   2195 1HZ  LYS A 138     -25.767 -17.838  20.494  1.00  0.00           H  
ATOM   2196 2HZ  LYS A 138     -24.468 -18.124  19.518  1.00  0.00           H  
ATOM   2197 3HZ  LYS A 138     -24.994 -19.293  20.556  1.00  0.00           H  
ATOM   2198  N   LEU A 139     -17.116 -18.872  22.813  1.00  0.00           N  
ATOM   2199  CA  LEU A 139     -16.004 -19.826  22.822  1.00  0.00           C  
ATOM   2200  C   LEU A 139     -14.893 -19.456  23.788  1.00  0.00           C  
ATOM   2201  O   LEU A 139     -14.152 -20.331  24.238  1.00  0.00           O  
ATOM   2202  CB  LEU A 139     -15.415 -19.949  21.411  1.00  0.00           C  
ATOM   2203  CG  LEU A 139     -16.091 -20.979  20.496  1.00  0.00           C  
ATOM   2204  CD1 LEU A 139     -17.530 -20.557  20.232  1.00  0.00           C  
ATOM   2205  CD2 LEU A 139     -15.307 -21.095  19.197  1.00  0.00           C  
ATOM   2206  H   LEU A 139     -17.098 -18.101  22.161  1.00  0.00           H  
ATOM   2207  HA  LEU A 139     -16.386 -20.799  23.131  1.00  0.00           H  
ATOM   2208 1HB  LEU A 139     -15.480 -18.979  20.922  1.00  0.00           H  
ATOM   2209 2HB  LEU A 139     -14.363 -20.221  21.496  1.00  0.00           H  
ATOM   2210  HG  LEU A 139     -16.114 -21.948  20.994  1.00  0.00           H  
ATOM   2211 1HD1 LEU A 139     -18.010 -21.288  19.581  1.00  0.00           H  
ATOM   2212 2HD1 LEU A 139     -18.072 -20.501  21.176  1.00  0.00           H  
ATOM   2213 3HD1 LEU A 139     -17.539 -19.580  19.748  1.00  0.00           H  
ATOM   2214 1HD2 LEU A 139     -15.787 -21.827  18.547  1.00  0.00           H  
ATOM   2215 2HD2 LEU A 139     -15.285 -20.126  18.698  1.00  0.00           H  
ATOM   2216 3HD2 LEU A 139     -14.288 -21.415  19.414  1.00  0.00           H  
ATOM   2217  N   GLY A 140     -14.752 -18.164  24.084  1.00  0.00           N  
ATOM   2218  CA  GLY A 140     -13.610 -17.687  24.850  1.00  0.00           C  
ATOM   2219  C   GLY A 140     -12.329 -17.511  24.036  1.00  0.00           C  
ATOM   2220  O   GLY A 140     -11.234 -17.836  24.511  1.00  0.00           O  
ATOM   2221  H   GLY A 140     -15.447 -17.501  23.772  1.00  0.00           H  
ATOM   2222 1HA  GLY A 140     -13.854 -16.728  25.307  1.00  0.00           H  
ATOM   2223 2HA  GLY A 140     -13.401 -18.384  25.662  1.00  0.00           H  
ATOM   2224  N   VAL A 141     -12.458 -17.004  22.807  1.00  0.00           N  
ATOM   2225  CA  VAL A 141     -11.324 -16.900  21.883  1.00  0.00           C  
ATOM   2226  C   VAL A 141     -11.135 -15.462  21.408  1.00  0.00           C  
ATOM   2227  O   VAL A 141     -11.924 -14.590  21.750  1.00  0.00           O  
ATOM   2228  CB  VAL A 141     -11.537 -17.816  20.663  1.00  0.00           C  
ATOM   2229  CG1 VAL A 141     -11.608 -19.272  21.097  1.00  0.00           C  
ATOM   2230  CG2 VAL A 141     -12.805 -17.410  19.927  1.00  0.00           C  
ATOM   2231  H   VAL A 141     -13.367 -16.681  22.507  1.00  0.00           H  
ATOM   2232  HA  VAL A 141     -10.424 -17.232  22.402  1.00  0.00           H  
ATOM   2233  HB  VAL A 141     -10.681 -17.721  19.995  1.00  0.00           H  
ATOM   2234 1HG1 VAL A 141     -11.759 -19.905  20.222  1.00  0.00           H  
ATOM   2235 2HG1 VAL A 141     -10.677 -19.551  21.590  1.00  0.00           H  
ATOM   2236 3HG1 VAL A 141     -12.440 -19.406  21.788  1.00  0.00           H  
ATOM   2237 1HG2 VAL A 141     -12.949 -18.061  19.065  1.00  0.00           H  
ATOM   2238 2HG2 VAL A 141     -13.660 -17.499  20.597  1.00  0.00           H  
ATOM   2239 3HG2 VAL A 141     -12.715 -16.377  19.590  1.00  0.00           H  
ATOM   2240  N   SER A 142     -10.085 -15.213  20.630  1.00  0.00           N  
ATOM   2241  CA  SER A 142      -9.877 -13.886  20.058  1.00  0.00           C  
ATOM   2242  C   SER A 142     -10.814 -13.624  18.881  1.00  0.00           C  
ATOM   2243  O   SER A 142     -11.427 -14.548  18.346  1.00  0.00           O  
ATOM   2244  CB  SER A 142      -8.436 -13.736  19.608  1.00  0.00           C  
ATOM   2245  OG  SER A 142      -8.178 -14.525  18.479  1.00  0.00           O  
ATOM   2246  H   SER A 142      -9.420 -15.946  20.426  1.00  0.00           H  
ATOM   2247  HA  SER A 142     -10.100 -13.147  20.828  1.00  0.00           H  
ATOM   2248 1HB  SER A 142      -8.234 -12.690  19.379  1.00  0.00           H  
ATOM   2249 2HB  SER A 142      -7.770 -14.028  20.419  1.00  0.00           H  
ATOM   2250  HG  SER A 142      -7.224 -14.522  18.367  1.00  0.00           H  
ATOM   2251  N   LEU A 143     -10.918 -12.360  18.487  1.00  0.00           N  
ATOM   2252  CA  LEU A 143     -11.743 -11.995  17.339  1.00  0.00           C  
ATOM   2253  C   LEU A 143     -11.215 -12.681  16.078  1.00  0.00           C  
ATOM   2254  O   LEU A 143     -11.996 -13.157  15.234  1.00  0.00           O  
ATOM   2255  CB  LEU A 143     -11.753 -10.472  17.146  1.00  0.00           C  
ATOM   2256  CG  LEU A 143     -12.580  -9.957  15.961  1.00  0.00           C  
ATOM   2257  CD1 LEU A 143     -14.047 -10.302  16.177  1.00  0.00           C  
ATOM   2258  CD2 LEU A 143     -12.385  -8.455  15.821  1.00  0.00           C  
ATOM   2259  H   LEU A 143     -10.419 -11.637  18.986  1.00  0.00           H  
ATOM   2260  HA  LEU A 143     -12.763 -12.335  17.523  1.00  0.00           H  
ATOM   2261 1HB  LEU A 143     -12.146 -10.010  18.050  1.00  0.00           H  
ATOM   2262 2HB  LEU A 143     -10.727 -10.133  17.006  1.00  0.00           H  
ATOM   2263  HG  LEU A 143     -12.252 -10.453  15.047  1.00  0.00           H  
ATOM   2264 1HD1 LEU A 143     -14.634  -9.936  15.335  1.00  0.00           H  
ATOM   2265 2HD1 LEU A 143     -14.160 -11.383  16.255  1.00  0.00           H  
ATOM   2266 3HD1 LEU A 143     -14.399  -9.832  17.096  1.00  0.00           H  
ATOM   2267 1HD2 LEU A 143     -12.972  -8.089  14.978  1.00  0.00           H  
ATOM   2268 2HD2 LEU A 143     -12.714  -7.959  16.735  1.00  0.00           H  
ATOM   2269 3HD2 LEU A 143     -11.330  -8.240  15.650  1.00  0.00           H  
ATOM   2270  N   LYS A 144      -9.770 -12.754  15.833  1.00  0.00           N  
ATOM   2271  CA  LYS A 144      -9.199 -13.367  14.639  1.00  0.00           C  
ATOM   2272  C   LYS A 144      -9.549 -14.852  14.565  1.00  0.00           C  
ATOM   2273  O   LYS A 144      -9.849 -15.375  13.492  1.00  0.00           O  
ATOM   2274  CB  LYS A 144      -7.682 -13.179  14.615  1.00  0.00           C  
ATOM   2275  CG  LYS A 144      -6.999 -13.735  13.372  1.00  0.00           C  
ATOM   2276  CD  LYS A 144      -5.531 -13.338  13.325  1.00  0.00           C  
ATOM   2277  CE  LYS A 144      -4.851 -13.879  12.075  1.00  0.00           C  
ATOM   2278  NZ  LYS A 144      -3.412 -13.505  12.019  1.00  0.00           N  
ATOM   2279  H   LYS A 144      -9.153 -12.342  16.518  1.00  0.00           H  
ATOM   2280  HA  LYS A 144      -9.632 -12.877  13.767  1.00  0.00           H  
ATOM   2281 1HB  LYS A 144      -7.445 -12.117  14.680  1.00  0.00           H  
ATOM   2282 2HB  LYS A 144      -7.241 -13.667  15.485  1.00  0.00           H  
ATOM   2283 1HG  LYS A 144      -7.073 -14.823  13.372  1.00  0.00           H  
ATOM   2284 2HG  LYS A 144      -7.498 -13.354  12.482  1.00  0.00           H  
ATOM   2285 1HD  LYS A 144      -5.447 -12.251  13.332  1.00  0.00           H  
ATOM   2286 2HD  LYS A 144      -5.019 -13.731  14.203  1.00  0.00           H  
ATOM   2287 1HE  LYS A 144      -4.933 -14.965  12.058  1.00  0.00           H  
ATOM   2288 2HE  LYS A 144      -5.350 -13.485  11.190  1.00  0.00           H  
ATOM   2289 1HZ  LYS A 144      -2.998 -13.882  11.178  1.00  0.00           H  
ATOM   2290 2HZ  LYS A 144      -3.324 -12.499  12.016  1.00  0.00           H  
ATOM   2291 3HZ  LYS A 144      -2.934 -13.881  12.825  1.00  0.00           H  
ATOM   2292  N   GLN A 145      -9.535 -15.674  15.756  1.00  0.00           N  
ATOM   2293  CA  GLN A 145      -9.855 -17.091  15.894  1.00  0.00           C  
ATOM   2294  C   GLN A 145     -11.332 -17.360  15.588  1.00  0.00           C  
ATOM   2295  O   GLN A 145     -11.670 -18.345  14.932  1.00  0.00           O  
ATOM   2296  CB  GLN A 145      -9.513 -17.579  17.304  1.00  0.00           C  
ATOM   2297  CG  GLN A 145      -8.023 -17.659  17.592  1.00  0.00           C  
ATOM   2298  CD  GLN A 145      -7.730 -17.997  19.041  1.00  0.00           C  
ATOM   2299  OE1 GLN A 145      -8.306 -17.406  19.959  1.00  0.00           O  
ATOM   2300  NE2 GLN A 145      -6.832 -18.952  19.256  1.00  0.00           N  
ATOM   2301  H   GLN A 145      -9.260 -15.149  16.573  1.00  0.00           H  
ATOM   2302  HA  GLN A 145      -9.255 -17.653  15.177  1.00  0.00           H  
ATOM   2303 1HB  GLN A 145      -9.961 -16.910  18.039  1.00  0.00           H  
ATOM   2304 2HB  GLN A 145      -9.940 -18.569  17.460  1.00  0.00           H  
ATOM   2305 1HG  GLN A 145      -7.584 -18.434  16.964  1.00  0.00           H  
ATOM   2306 2HG  GLN A 145      -7.567 -16.694  17.367  1.00  0.00           H  
ATOM   2307 1HE2 GLN A 145      -6.598 -19.218  20.191  1.00  0.00           H  
ATOM   2308 2HE2 GLN A 145      -6.390 -19.406  18.481  1.00  0.00           H  
ATOM   2309  N   ALA A 146     -12.196 -16.473  16.071  1.00  0.00           N  
ATOM   2310  CA  ALA A 146     -13.613 -16.482  15.739  1.00  0.00           C  
ATOM   2311  C   ALA A 146     -13.850 -16.171  14.262  1.00  0.00           C  
ATOM   2312  O   ALA A 146     -14.733 -16.746  13.637  1.00  0.00           O  
ATOM   2313  CB  ALA A 146     -14.377 -15.485  16.627  1.00  0.00           C  
ATOM   2314  H   ALA A 146     -11.840 -15.766  16.700  1.00  0.00           H  
ATOM   2315  HA  ALA A 146     -13.999 -17.484  15.922  1.00  0.00           H  
ATOM   2316 1HB  ALA A 146     -15.436 -15.502  16.365  1.00  0.00           H  
ATOM   2317 2HB  ALA A 146     -14.258 -15.764  17.672  1.00  0.00           H  
ATOM   2318 3HB  ALA A 146     -13.982 -14.482  16.471  1.00  0.00           H  
ATOM   2319  N   LEU A 147     -13.036 -15.047  13.529  1.00  0.00           N  
ATOM   2320  CA  LEU A 147     -13.224 -14.816  12.101  1.00  0.00           C  
ATOM   2321  C   LEU A 147     -12.753 -16.020  11.294  1.00  0.00           C  
ATOM   2322  O   LEU A 147     -13.329 -16.347  10.256  1.00  0.00           O  
ATOM   2323  CB  LEU A 147     -12.459 -13.562  11.659  1.00  0.00           C  
ATOM   2324  CG  LEU A 147     -12.989 -12.231  12.207  1.00  0.00           C  
ATOM   2325  CD1 LEU A 147     -11.898 -11.172  12.114  1.00  0.00           C  
ATOM   2326  CD2 LEU A 147     -14.224 -11.814  11.423  1.00  0.00           C  
ATOM   2327  H   LEU A 147     -12.359 -14.492  14.033  1.00  0.00           H  
ATOM   2328  HA  LEU A 147     -14.288 -14.680  11.917  1.00  0.00           H  
ATOM   2329 1HB  LEU A 147     -11.421 -13.660  11.973  1.00  0.00           H  
ATOM   2330 2HB  LEU A 147     -12.484 -13.505  10.571  1.00  0.00           H  
ATOM   2331  HG  LEU A 147     -13.250 -12.349  13.259  1.00  0.00           H  
ATOM   2332 1HD1 LEU A 147     -12.275 -10.227  12.504  1.00  0.00           H  
ATOM   2333 2HD1 LEU A 147     -11.034 -11.487  12.700  1.00  0.00           H  
ATOM   2334 3HD1 LEU A 147     -11.604 -11.044  11.073  1.00  0.00           H  
ATOM   2335 1HD2 LEU A 147     -14.601 -10.869  11.814  1.00  0.00           H  
ATOM   2336 2HD2 LEU A 147     -13.964 -11.694  10.371  1.00  0.00           H  
ATOM   2337 3HD2 LEU A 147     -14.993 -12.580  11.522  1.00  0.00           H  
ATOM   2338  N   PHE A 148     -11.649 -16.746  11.767  1.00  0.00           N  
ATOM   2339  CA  PHE A 148     -11.211 -17.961  11.093  1.00  0.00           C  
ATOM   2340  C   PHE A 148     -12.263 -19.063  11.170  1.00  0.00           C  
ATOM   2341  O   PHE A 148     -12.504 -19.772  10.193  1.00  0.00           O  
ATOM   2342  CB  PHE A 148      -9.900 -18.461  11.703  1.00  0.00           C  
ATOM   2343  CG  PHE A 148      -9.227 -19.534  10.896  1.00  0.00           C  
ATOM   2344  CD1 PHE A 148      -8.489 -19.213   9.767  1.00  0.00           C  
ATOM   2345  CD2 PHE A 148      -9.332 -20.867  11.263  1.00  0.00           C  
ATOM   2346  CE1 PHE A 148      -7.869 -20.200   9.023  1.00  0.00           C  
ATOM   2347  CE2 PHE A 148      -8.713 -21.856  10.523  1.00  0.00           C  
ATOM   2348  CZ  PHE A 148      -7.981 -21.521   9.401  1.00  0.00           C  
ATOM   2349  H   PHE A 148     -11.144 -16.428  12.584  1.00  0.00           H  
ATOM   2350  HA  PHE A 148     -11.056 -17.728  10.041  1.00  0.00           H  
ATOM   2351 1HB  PHE A 148      -9.206 -17.628  11.806  1.00  0.00           H  
ATOM   2352 2HB  PHE A 148     -10.090 -18.854  12.700  1.00  0.00           H  
ATOM   2353  HD1 PHE A 148      -8.399 -18.168   9.468  1.00  0.00           H  
ATOM   2354  HD2 PHE A 148      -9.911 -21.132  12.149  1.00  0.00           H  
ATOM   2355  HE1 PHE A 148      -7.292 -19.933   8.138  1.00  0.00           H  
ATOM   2356  HE2 PHE A 148      -8.803 -22.900  10.823  1.00  0.00           H  
ATOM   2357  HZ  PHE A 148      -7.494 -22.300   8.815  1.00  0.00           H  
ATOM   2358  N   PHE A 149     -13.044 -19.312  12.430  1.00  0.00           N  
ATOM   2359  CA  PHE A 149     -14.180 -20.220  12.491  1.00  0.00           C  
ATOM   2360  C   PHE A 149     -15.268 -19.894  11.442  1.00  0.00           C  
ATOM   2361  O   PHE A 149     -15.878 -20.795  10.868  1.00  0.00           O  
ATOM   2362  CB  PHE A 149     -14.790 -20.182  13.894  1.00  0.00           C  
ATOM   2363  CG  PHE A 149     -14.282 -21.265  14.804  1.00  0.00           C  
ATOM   2364  CD1 PHE A 149     -13.518 -20.952  15.917  1.00  0.00           C  
ATOM   2365  CD2 PHE A 149     -14.570 -22.597  14.548  1.00  0.00           C  
ATOM   2366  CE1 PHE A 149     -13.051 -21.947  16.756  1.00  0.00           C  
ATOM   2367  CE2 PHE A 149     -14.104 -23.594  15.385  1.00  0.00           C  
ATOM   2368  CZ  PHE A 149     -13.344 -23.268  16.490  1.00  0.00           C  
ATOM   2369  H   PHE A 149     -12.788 -18.788  13.254  1.00  0.00           H  
ATOM   2370  HA  PHE A 149     -13.820 -21.227  12.277  1.00  0.00           H  
ATOM   2371 1HB  PHE A 149     -14.576 -19.220  14.358  1.00  0.00           H  
ATOM   2372 2HB  PHE A 149     -15.871 -20.278  13.821  1.00  0.00           H  
ATOM   2373  HD1 PHE A 149     -13.286 -19.907  16.128  1.00  0.00           H  
ATOM   2374  HD2 PHE A 149     -15.170 -22.854  13.675  1.00  0.00           H  
ATOM   2375  HE1 PHE A 149     -12.451 -21.687  17.628  1.00  0.00           H  
ATOM   2376  HE2 PHE A 149     -14.338 -24.637  15.172  1.00  0.00           H  
ATOM   2377  HZ  PHE A 149     -12.976 -24.052  17.150  1.00  0.00           H  
ATOM   2378  N   LEU A 150     -15.595 -18.532  11.175  1.00  0.00           N  
ATOM   2379  CA  LEU A 150     -16.541 -18.162  10.112  1.00  0.00           C  
ATOM   2380  C   LEU A 150     -16.056 -18.623   8.738  1.00  0.00           C  
ATOM   2381  O   LEU A 150     -16.849 -19.061   7.904  1.00  0.00           O  
ATOM   2382  CB  LEU A 150     -16.753 -16.643  10.096  1.00  0.00           C  
ATOM   2383  CG  LEU A 150     -17.408 -16.049  11.349  1.00  0.00           C  
ATOM   2384  CD1 LEU A 150     -17.407 -14.530  11.252  1.00  0.00           C  
ATOM   2385  CD2 LEU A 150     -18.824 -16.588  11.486  1.00  0.00           C  
ATOM   2386  H   LEU A 150     -15.167 -17.803  11.728  1.00  0.00           H  
ATOM   2387  HA  LEU A 150     -17.488 -18.662  10.311  1.00  0.00           H  
ATOM   2388 1HB  LEU A 150     -15.786 -16.159   9.966  1.00  0.00           H  
ATOM   2389 2HB  LEU A 150     -17.381 -16.388   9.242  1.00  0.00           H  
ATOM   2390  HG  LEU A 150     -16.827 -16.327  12.229  1.00  0.00           H  
ATOM   2391 1HD1 LEU A 150     -17.872 -14.108  12.143  1.00  0.00           H  
ATOM   2392 2HD1 LEU A 150     -16.380 -14.170  11.175  1.00  0.00           H  
ATOM   2393 3HD1 LEU A 150     -17.967 -14.221  10.370  1.00  0.00           H  
ATOM   2394 1HD2 LEU A 150     -19.289 -16.166  12.378  1.00  0.00           H  
ATOM   2395 2HD2 LEU A 150     -19.406 -16.309  10.607  1.00  0.00           H  
ATOM   2396 3HD2 LEU A 150     -18.793 -17.674  11.572  1.00  0.00           H  
ATOM   2397  N   ALA A 151     -14.714 -18.408   8.426  1.00  0.00           N  
ATOM   2398  CA  ALA A 151     -14.041 -18.916   7.213  1.00  0.00           C  
ATOM   2399  C   ALA A 151     -13.977 -20.438   7.127  1.00  0.00           C  
ATOM   2400  O   ALA A 151     -14.067 -21.013   6.041  1.00  0.00           O  
ATOM   2401  CB  ALA A 151     -12.632 -18.347   7.129  1.00  0.00           C  
ATOM   2402  H   ALA A 151     -14.184 -17.863   9.091  1.00  0.00           H  
ATOM   2403  HA  ALA A 151     -14.609 -18.581   6.346  1.00  0.00           H  
ATOM   2404 1HB  ALA A 151     -12.146 -18.711   6.224  1.00  0.00           H  
ATOM   2405 2HB  ALA A 151     -12.681 -17.258   7.102  1.00  0.00           H  
ATOM   2406 3HB  ALA A 151     -12.060 -18.662   8.000  1.00  0.00           H  
ATOM   2407  N   LEU A 152     -13.820 -21.073   8.284  1.00  0.00           N  
ATOM   2408  CA  LEU A 152     -13.793 -22.529   8.353  1.00  0.00           C  
ATOM   2409  C   LEU A 152     -15.129 -23.121   7.939  1.00  0.00           C  
ATOM   2410  O   LEU A 152     -15.186 -24.048   7.130  1.00  0.00           O  
ATOM   2411  CB  LEU A 152     -13.442 -22.988   9.773  1.00  0.00           C  
ATOM   2412  CG  LEU A 152     -13.481 -24.503  10.011  1.00  0.00           C  
ATOM   2413  CD1 LEU A 152     -12.418 -25.179   9.155  1.00  0.00           C  
ATOM   2414  CD2 LEU A 152     -13.258 -24.791  11.488  1.00  0.00           C  
ATOM   2415  H   LEU A 152     -13.717 -20.539   9.135  1.00  0.00           H  
ATOM   2416  HA  LEU A 152     -13.037 -22.886   7.653  1.00  0.00           H  
ATOM   2417 1HB  LEU A 152     -12.439 -22.641  10.013  1.00  0.00           H  
ATOM   2418 2HB  LEU A 152     -14.140 -22.526  10.471  1.00  0.00           H  
ATOM   2419  HG  LEU A 152     -14.452 -24.895   9.707  1.00  0.00           H  
ATOM   2420 1HD1 LEU A 152     -12.445 -26.256   9.324  1.00  0.00           H  
ATOM   2421 2HD1 LEU A 152     -12.612 -24.972   8.103  1.00  0.00           H  
ATOM   2422 3HD1 LEU A 152     -11.435 -24.795   9.425  1.00  0.00           H  
ATOM   2423 1HD2 LEU A 152     -13.286 -25.868  11.657  1.00  0.00           H  
ATOM   2424 2HD2 LEU A 152     -12.286 -24.401  11.793  1.00  0.00           H  
ATOM   2425 3HD2 LEU A 152     -14.041 -24.311  12.075  1.00  0.00           H  
ATOM   2426  N   ALA A 153     -16.198 -22.574   8.503  1.00  0.00           N  
ATOM   2427  CA  ALA A 153     -17.556 -22.984   8.159  1.00  0.00           C  
ATOM   2428  C   ALA A 153     -17.831 -22.774   6.670  1.00  0.00           C  
ATOM   2429  O   ALA A 153     -18.552 -23.553   6.043  1.00  0.00           O  
ATOM   2430  CB  ALA A 153     -18.568 -22.197   8.999  1.00  0.00           C  
ATOM   2431  H   ALA A 153     -16.062 -21.849   9.194  1.00  0.00           H  
ATOM   2432  HA  ALA A 153     -17.656 -24.047   8.383  1.00  0.00           H  
ATOM   2433 1HB  ALA A 153     -19.578 -22.506   8.738  1.00  0.00           H  
ATOM   2434 2HB  ALA A 153     -18.390 -22.390  10.059  1.00  0.00           H  
ATOM   2435 3HB  ALA A 153     -18.453 -21.131   8.803  1.00  0.00           H  
ATOM   2436  N   ALA A 154     -17.325 -21.590   5.950  1.00  0.00           N  
ATOM   2437  CA  ALA A 154     -17.477 -21.280   4.526  1.00  0.00           C  
ATOM   2438  C   ALA A 154     -16.678 -22.274   3.704  1.00  0.00           C  
ATOM   2439  O   ALA A 154     -17.068 -22.627   2.591  1.00  0.00           O  
ATOM   2440  CB  ALA A 154     -17.036 -19.851   4.244  1.00  0.00           C  
ATOM   2441  H   ALA A 154     -16.823 -20.944   6.543  1.00  0.00           H  
ATOM   2442  HA  ALA A 154     -18.531 -21.382   4.268  1.00  0.00           H  
ATOM   2443 1HB  ALA A 154     -17.155 -19.637   3.182  1.00  0.00           H  
ATOM   2444 2HB  ALA A 154     -17.648 -19.160   4.825  1.00  0.00           H  
ATOM   2445 3HB  ALA A 154     -15.991 -19.732   4.523  1.00  0.00           H  
ATOM   2446  N   ALA A 155     -15.392 -22.737   4.204  1.00  0.00           N  
ATOM   2447  CA  ALA A 155     -14.570 -23.756   3.586  1.00  0.00           C  
ATOM   2448  C   ALA A 155     -15.255 -25.105   3.641  1.00  0.00           C  
ATOM   2449  O   ALA A 155     -15.177 -25.891   2.696  1.00  0.00           O  
ATOM   2450  CB  ALA A 155     -13.208 -23.823   4.261  1.00  0.00           C  
ATOM   2451  H   ALA A 155     -15.045 -22.251   5.018  1.00  0.00           H  
ATOM   2452  HA  ALA A 155     -14.419 -23.490   2.539  1.00  0.00           H  
ATOM   2453 1HB  ALA A 155     -12.604 -24.596   3.786  1.00  0.00           H  
ATOM   2454 2HB  ALA A 155     -12.707 -22.860   4.164  1.00  0.00           H  
ATOM   2455 3HB  ALA A 155     -13.336 -24.060   5.316  1.00  0.00           H  
ATOM   2456  N   LEU A 156     -15.900 -25.528   4.830  1.00  0.00           N  
ATOM   2457  CA  LEU A 156     -16.593 -26.778   5.058  1.00  0.00           C  
ATOM   2458  C   LEU A 156     -17.949 -26.820   4.344  1.00  0.00           C  
ATOM   2459  O   LEU A 156     -18.405 -27.881   3.920  1.00  0.00           O  
ATOM   2460  CB  LEU A 156     -16.791 -26.993   6.564  1.00  0.00           C  
ATOM   2461  CG  LEU A 156     -15.514 -27.258   7.371  1.00  0.00           C  
ATOM   2462  CD1 LEU A 156     -15.826 -27.166   8.859  1.00  0.00           C  
ATOM   2463  CD2 LEU A 156     -14.962 -28.630   7.012  1.00  0.00           C  
ATOM   2464  H   LEU A 156     -15.790 -24.879   5.598  1.00  0.00           H  
ATOM   2465  HA  LEU A 156     -15.983 -27.583   4.648  1.00  0.00           H  
ATOM   2466 1HB  LEU A 156     -17.269 -26.108   6.981  1.00  0.00           H  
ATOM   2467 2HB  LEU A 156     -17.458 -27.843   6.709  1.00  0.00           H  
ATOM   2468  HG  LEU A 156     -14.771 -26.495   7.138  1.00  0.00           H  
ATOM   2469 1HD1 LEU A 156     -14.918 -27.354   9.433  1.00  0.00           H  
ATOM   2470 2HD1 LEU A 156     -16.200 -26.169   9.091  1.00  0.00           H  
ATOM   2471 3HD1 LEU A 156     -16.580 -27.908   9.120  1.00  0.00           H  
ATOM   2472 1HD2 LEU A 156     -14.054 -28.818   7.586  1.00  0.00           H  
ATOM   2473 2HD2 LEU A 156     -15.704 -29.394   7.246  1.00  0.00           H  
ATOM   2474 3HD2 LEU A 156     -14.732 -28.662   5.947  1.00  0.00           H  
ATOM   2475  N   GLY A 157     -18.707 -25.618   4.207  1.00  0.00           N  
ATOM   2476  CA  GLY A 157     -20.018 -25.505   3.592  1.00  0.00           C  
ATOM   2477  C   GLY A 157     -21.081 -25.916   4.597  1.00  0.00           C  
ATOM   2478  O   GLY A 157     -22.090 -26.561   4.262  1.00  0.00           O  
ATOM   2479  H   GLY A 157     -18.264 -24.788   4.578  1.00  0.00           H  
ATOM   2480 1HA  GLY A 157     -20.177 -24.480   3.261  1.00  0.00           H  
ATOM   2481 2HA  GLY A 157     -20.061 -26.139   2.707  1.00  0.00           H  
ATOM   2482  N   THR A 158     -20.832 -25.563   5.855  1.00  0.00           N  
ATOM   2483  CA  THR A 158     -21.738 -25.912   6.938  1.00  0.00           C  
ATOM   2484  C   THR A 158     -21.978 -24.668   7.788  1.00  0.00           C  
ATOM   2485  O   THR A 158     -21.567 -23.567   7.405  1.00  0.00           O  
ATOM   2486  CB  THR A 158     -21.179 -27.055   7.805  1.00  0.00           C  
ATOM   2487  OG1 THR A 158     -22.193 -27.513   8.708  1.00  0.00           O  
ATOM   2488  CG2 THR A 158     -19.973 -26.580   8.601  1.00  0.00           C  
ATOM   2489  H   THR A 158     -19.995 -25.038   6.065  1.00  0.00           H  
ATOM   2490  HA  THR A 158     -22.691 -26.218   6.505  1.00  0.00           H  
ATOM   2491  HB  THR A 158     -20.880 -27.885   7.165  1.00  0.00           H  
ATOM   2492  HG1 THR A 158     -22.826 -28.055   8.230  1.00  0.00           H  
ATOM   2493 1HG2 THR A 158     -19.591 -27.401   9.208  1.00  0.00           H  
ATOM   2494 2HG2 THR A 158     -19.196 -26.241   7.917  1.00  0.00           H  
ATOM   2495 3HG2 THR A 158     -20.268 -25.756   9.251  1.00  0.00           H  
ATOM   2496  N   THR A 159     -22.657 -24.829   8.922  1.00  0.00           N  
ATOM   2497  CA  THR A 159     -22.978 -23.690   9.789  1.00  0.00           C  
ATOM   2498  C   THR A 159     -21.809 -23.340  10.717  1.00  0.00           C  
ATOM   2499  O   THR A 159     -20.873 -24.120  10.855  1.00  0.00           O  
ATOM   2500  CB  THR A 159     -24.237 -23.974  10.630  1.00  0.00           C  
ATOM   2501  OG1 THR A 159     -23.972 -25.047  11.543  1.00  0.00           O  
ATOM   2502  CG2 THR A 159     -25.404 -24.353   9.732  1.00  0.00           C  
ATOM   2503  H   THR A 159     -22.959 -25.755   9.194  1.00  0.00           H  
ATOM   2504  HA  THR A 159     -23.215 -22.831   9.159  1.00  0.00           H  
ATOM   2505  HB  THR A 159     -24.500 -23.084  11.202  1.00  0.00           H  
ATOM   2506  HG1 THR A 159     -24.690 -25.110  12.178  1.00  0.00           H  
ATOM   2507 1HG2 THR A 159     -26.284 -24.550  10.343  1.00  0.00           H  
ATOM   2508 2HG2 THR A 159     -25.615 -23.534   9.044  1.00  0.00           H  
ATOM   2509 3HG2 THR A 159     -25.150 -25.247   9.164  1.00  0.00           H  
ATOM   2510  N   VAL A 160     -21.863 -22.179  11.369  1.00  0.00           N  
ATOM   2511  CA  VAL A 160     -20.783 -21.816  12.278  1.00  0.00           C  
ATOM   2512  C   VAL A 160     -20.853 -22.661  13.542  1.00  0.00           C  
ATOM   2513  O   VAL A 160     -19.830 -22.975  14.124  1.00  0.00           O  
ATOM   2514  CB  VAL A 160     -20.866 -20.324  12.649  1.00  0.00           C  
ATOM   2515  CG1 VAL A 160     -20.867 -19.462  11.395  1.00  0.00           C  
ATOM   2516  CG2 VAL A 160     -22.112 -20.066  13.482  1.00  0.00           C  
ATOM   2517  H   VAL A 160     -22.637 -21.542  11.245  1.00  0.00           H  
ATOM   2518  HA  VAL A 160     -19.831 -22.040  11.791  1.00  0.00           H  
ATOM   2519  HB  VAL A 160     -19.980 -20.052  13.224  1.00  0.00           H  
ATOM   2520 1HG1 VAL A 160     -20.926 -18.410  11.676  1.00  0.00           H  
ATOM   2521 2HG1 VAL A 160     -19.949 -19.637  10.833  1.00  0.00           H  
ATOM   2522 3HG1 VAL A 160     -21.727 -19.721  10.777  1.00  0.00           H  
ATOM   2523 1HG2 VAL A 160     -22.164 -19.009  13.741  1.00  0.00           H  
ATOM   2524 2HG2 VAL A 160     -22.997 -20.343  12.908  1.00  0.00           H  
ATOM   2525 3HG2 VAL A 160     -22.070 -20.661  14.394  1.00  0.00           H  
ATOM   2526  N   GLU A 161     -22.050 -23.065  13.954  1.00  0.00           N  
ATOM   2527  CA  GLU A 161     -22.176 -23.912  15.142  1.00  0.00           C  
ATOM   2528  C   GLU A 161     -21.557 -25.281  14.922  1.00  0.00           C  
ATOM   2529  O   GLU A 161     -20.933 -25.839  15.808  1.00  0.00           O  
ATOM   2530  CB  GLU A 161     -23.648 -24.072  15.530  1.00  0.00           C  
ATOM   2531  CG  GLU A 161     -24.323 -22.784  15.978  1.00  0.00           C  
ATOM   2532  CD  GLU A 161     -24.744 -21.913  14.827  1.00  0.00           C  
ATOM   2533  OE1 GLU A 161     -24.571 -22.321  13.704  1.00  0.00           O  
ATOM   2534  OE2 GLU A 161     -25.240 -20.838  15.072  1.00  0.00           O  
ATOM   2535  H   GLU A 161     -22.884 -22.793  13.451  1.00  0.00           H  
ATOM   2536  HA  GLU A 161     -21.646 -23.435  15.966  1.00  0.00           H  
ATOM   2537 1HB  GLU A 161     -24.208 -24.466  14.682  1.00  0.00           H  
ATOM   2538 2HB  GLU A 161     -23.733 -24.794  16.342  1.00  0.00           H  
ATOM   2539 1HG  GLU A 161     -25.203 -23.034  16.571  1.00  0.00           H  
ATOM   2540 2HG  GLU A 161     -23.636 -22.228  16.616  1.00  0.00           H  
ATOM   2541  N   GLU A 162     -21.741 -25.822  13.728  1.00  0.00           N  
ATOM   2542  CA  GLU A 162     -21.179 -27.124  13.389  1.00  0.00           C  
ATOM   2543  C   GLU A 162     -19.652 -27.085  13.303  1.00  0.00           C  
ATOM   2544  O   GLU A 162     -18.967 -28.023  13.729  1.00  0.00           O  
ATOM   2545  CB  GLU A 162     -21.778 -27.630  12.074  1.00  0.00           C  
ATOM   2546  CG  GLU A 162     -21.285 -28.997  11.642  1.00  0.00           C  
ATOM   2547  CD  GLU A 162     -21.694 -30.111  12.599  1.00  0.00           C  
ATOM   2548  OE1 GLU A 162     -22.647 -29.923  13.391  1.00  0.00           O  
ATOM   2549  OE2 GLU A 162     -21.052 -31.181  12.552  1.00  0.00           O  
ATOM   2550  H   GLU A 162     -22.277 -25.322  13.034  1.00  0.00           H  
ATOM   2551  HA  GLU A 162     -21.432 -27.825  14.183  1.00  0.00           H  
ATOM   2552 1HB  GLU A 162     -22.864 -27.680  12.165  1.00  0.00           H  
ATOM   2553 2HB  GLU A 162     -21.550 -26.926  11.274  1.00  0.00           H  
ATOM   2554 1HG  GLU A 162     -21.686 -29.221  10.653  1.00  0.00           H  
ATOM   2555 2HG  GLU A 162     -20.199 -28.974  11.567  1.00  0.00           H  
ATOM   2556  N   ALA A 163     -19.125 -26.001  12.738  1.00  0.00           N  
ATOM   2557  CA  ALA A 163     -17.687 -25.809  12.645  1.00  0.00           C  
ATOM   2558  C   ALA A 163     -17.054 -25.793  14.049  1.00  0.00           C  
ATOM   2559  O   ALA A 163     -15.990 -26.370  14.257  1.00  0.00           O  
ATOM   2560  CB  ALA A 163     -17.374 -24.516  11.888  1.00  0.00           C  
ATOM   2561  H   ALA A 163     -19.742 -25.291  12.365  1.00  0.00           H  
ATOM   2562  HA  ALA A 163     -17.269 -26.652  12.095  1.00  0.00           H  
ATOM   2563 1HB  ALA A 163     -16.294 -24.386  11.825  1.00  0.00           H  
ATOM   2564 2HB  ALA A 163     -17.791 -24.572  10.883  1.00  0.00           H  
ATOM   2565 3HB  ALA A 163     -17.811 -23.671  12.415  1.00  0.00           H  
ATOM   2566  N   VAL A 164     -17.721 -25.144  15.003  1.00  0.00           N  
ATOM   2567  CA  VAL A 164     -17.259 -25.111  16.391  1.00  0.00           C  
ATOM   2568  C   VAL A 164     -17.393 -26.486  17.043  1.00  0.00           C  
ATOM   2569  O   VAL A 164     -16.505 -26.926  17.778  1.00  0.00           O  
ATOM   2570  CB  VAL A 164     -18.067 -24.080  17.201  1.00  0.00           C  
ATOM   2571  CG1 VAL A 164     -17.718 -24.172  18.679  1.00  0.00           C  
ATOM   2572  CG2 VAL A 164     -17.800 -22.680  16.670  1.00  0.00           C  
ATOM   2573  H   VAL A 164     -18.571 -24.657  14.756  1.00  0.00           H  
ATOM   2574  HA  VAL A 164     -16.204 -24.835  16.399  1.00  0.00           H  
ATOM   2575  HB  VAL A 164     -19.129 -24.308  17.107  1.00  0.00           H  
ATOM   2576 1HG1 VAL A 164     -18.299 -23.436  19.237  1.00  0.00           H  
ATOM   2577 2HG1 VAL A 164     -17.952 -25.171  19.046  1.00  0.00           H  
ATOM   2578 3HG1 VAL A 164     -16.655 -23.973  18.815  1.00  0.00           H  
ATOM   2579 1HG2 VAL A 164     -18.375 -21.956  17.247  1.00  0.00           H  
ATOM   2580 2HG2 VAL A 164     -16.737 -22.454  16.759  1.00  0.00           H  
ATOM   2581 3HG2 VAL A 164     -18.095 -22.625  15.622  1.00  0.00           H  
ATOM   2582  N   LYS A 165     -18.658 -27.309  16.887  1.00  0.00           N  
ATOM   2583  CA  LYS A 165     -18.850 -28.645  17.440  1.00  0.00           C  
ATOM   2584  C   LYS A 165     -17.771 -29.641  16.984  1.00  0.00           C  
ATOM   2585  O   LYS A 165     -17.351 -30.512  17.747  1.00  0.00           O  
ATOM   2586  CB  LYS A 165     -20.236 -29.170  17.059  1.00  0.00           C  
ATOM   2587  CG  LYS A 165     -21.388 -28.479  17.777  1.00  0.00           C  
ATOM   2588  CD  LYS A 165     -22.733 -28.975  17.267  1.00  0.00           C  
ATOM   2589  CE  LYS A 165     -23.884 -28.219  17.914  1.00  0.00           C  
ATOM   2590  NZ  LYS A 165     -25.202 -28.625  17.353  1.00  0.00           N  
ATOM   2591  H   LYS A 165     -19.414 -26.873  16.377  1.00  0.00           H  
ATOM   2592  HA  LYS A 165     -18.767 -28.585  18.527  1.00  0.00           H  
ATOM   2593 1HB  LYS A 165     -20.389 -29.049  15.987  1.00  0.00           H  
ATOM   2594 2HB  LYS A 165     -20.295 -30.236  17.281  1.00  0.00           H  
ATOM   2595 1HG  LYS A 165     -21.320 -28.676  18.848  1.00  0.00           H  
ATOM   2596 2HG  LYS A 165     -21.322 -27.403  17.618  1.00  0.00           H  
ATOM   2597 1HD  LYS A 165     -22.783 -28.840  16.185  1.00  0.00           H  
ATOM   2598 2HD  LYS A 165     -22.837 -30.036  17.489  1.00  0.00           H  
ATOM   2599 1HE  LYS A 165     -23.885 -28.409  18.987  1.00  0.00           H  
ATOM   2600 2HE  LYS A 165     -23.751 -27.149  17.757  1.00  0.00           H  
ATOM   2601 1HZ  LYS A 165     -25.937 -28.101  17.807  1.00  0.00           H  
ATOM   2602 2HZ  LYS A 165     -25.218 -28.436  16.361  1.00  0.00           H  
ATOM   2603 3HZ  LYS A 165     -25.345 -29.612  17.510  1.00  0.00           H  
ATOM   2604  N   ARG A 166     -17.329 -29.563  15.662  1.00  0.00           N  
ATOM   2605  CA  ARG A 166     -16.284 -30.408  15.098  1.00  0.00           C  
ATOM   2606  C   ARG A 166     -14.923 -30.079  15.660  1.00  0.00           C  
ATOM   2607  O   ARG A 166     -14.132 -30.977  15.959  1.00  0.00           O  
ATOM   2608  CB  ARG A 166     -16.239 -30.265  13.584  1.00  0.00           C  
ATOM   2609  CG  ARG A 166     -17.441 -30.842  12.853  1.00  0.00           C  
ATOM   2610  CD  ARG A 166     -17.411 -30.511  11.404  1.00  0.00           C  
ATOM   2611  NE  ARG A 166     -18.580 -31.025  10.707  1.00  0.00           N  
ATOM   2612  CZ  ARG A 166     -18.712 -31.072   9.368  1.00  0.00           C  
ATOM   2613  NH1 ARG A 166     -17.743 -30.636   8.595  1.00  0.00           N  
ATOM   2614  NH2 ARG A 166     -19.818 -31.559   8.830  1.00  0.00           N  
ATOM   2615  H   ARG A 166     -17.823 -28.924  15.058  1.00  0.00           H  
ATOM   2616  HA  ARG A 166     -16.512 -31.448  15.335  1.00  0.00           H  
ATOM   2617 1HB  ARG A 166     -16.169 -29.211  13.321  1.00  0.00           H  
ATOM   2618 2HB  ARG A 166     -15.348 -30.760  13.197  1.00  0.00           H  
ATOM   2619 1HG  ARG A 166     -17.441 -31.928  12.956  1.00  0.00           H  
ATOM   2620 2HG  ARG A 166     -18.357 -30.435  13.279  1.00  0.00           H  
ATOM   2621 1HD  ARG A 166     -17.388 -29.429  11.279  1.00  0.00           H  
ATOM   2622 2HD  ARG A 166     -16.524 -30.948  10.948  1.00  0.00           H  
ATOM   2623  HE  ARG A 166     -19.348 -31.369  11.268  1.00  0.00           H  
ATOM   2624 1HH1 ARG A 166     -16.897 -30.264   9.006  1.00  0.00           H  
ATOM   2625 2HH1 ARG A 166     -17.840 -30.672   7.591  1.00  0.00           H  
ATOM   2626 1HH2 ARG A 166     -20.564 -31.895   9.423  1.00  0.00           H  
ATOM   2627 2HH2 ARG A 166     -19.916 -31.594   7.825  1.00  0.00           H  
ATOM   2628  N   ALA A 167     -14.617 -28.704  15.770  1.00  0.00           N  
ATOM   2629  CA  ALA A 167     -13.312 -28.356  16.305  1.00  0.00           C  
ATOM   2630  C   ALA A 167     -13.226 -28.806  17.764  1.00  0.00           C  
ATOM   2631  O   ALA A 167     -12.146 -29.182  18.233  1.00  0.00           O  
ATOM   2632  CB  ALA A 167     -13.065 -26.858  16.172  1.00  0.00           C  
ATOM   2633  H   ALA A 167     -15.239 -27.968  15.471  1.00  0.00           H  
ATOM   2634  HA  ALA A 167     -12.558 -28.890  15.729  1.00  0.00           H  
ATOM   2635 1HB  ALA A 167     -12.084 -26.613  16.577  1.00  0.00           H  
ATOM   2636 2HB  ALA A 167     -13.105 -26.575  15.119  1.00  0.00           H  
ATOM   2637 3HB  ALA A 167     -13.831 -26.312  16.723  1.00  0.00           H  
ATOM   2638  N   LEU A 168     -14.375 -28.704  18.601  1.00  0.00           N  
ATOM   2639  CA  LEU A 168     -14.438 -29.196  19.990  1.00  0.00           C  
ATOM   2640  C   LEU A 168     -14.244 -30.712  20.096  1.00  0.00           C  
ATOM   2641  O   LEU A 168     -13.573 -31.184  21.015  1.00  0.00           O  
ATOM   2642  CB  LEU A 168     -15.787 -28.815  20.614  1.00  0.00           C  
ATOM   2643  CG  LEU A 168     -15.982 -29.231  22.078  1.00  0.00           C  
ATOM   2644  CD1 LEU A 168     -14.914 -28.575  22.941  1.00  0.00           C  
ATOM   2645  CD2 LEU A 168     -17.378 -28.833  22.537  1.00  0.00           C  
ATOM   2646  H   LEU A 168     -15.192 -28.273  18.194  1.00  0.00           H  
ATOM   2647  HA  LEU A 168     -13.621 -28.746  20.552  1.00  0.00           H  
ATOM   2648 1HB  LEU A 168     -15.901 -27.733  20.560  1.00  0.00           H  
ATOM   2649 2HB  LEU A 168     -16.584 -29.273  20.030  1.00  0.00           H  
ATOM   2650  HG  LEU A 168     -15.866 -30.312  22.167  1.00  0.00           H  
ATOM   2651 1HD1 LEU A 168     -15.053 -28.872  23.981  1.00  0.00           H  
ATOM   2652 2HD1 LEU A 168     -13.927 -28.894  22.603  1.00  0.00           H  
ATOM   2653 3HD1 LEU A 168     -14.994 -27.492  22.859  1.00  0.00           H  
ATOM   2654 1HD2 LEU A 168     -17.517 -29.130  23.577  1.00  0.00           H  
ATOM   2655 2HD2 LEU A 168     -17.494 -27.752  22.449  1.00  0.00           H  
ATOM   2656 3HD2 LEU A 168     -18.122 -29.329  21.914  1.00  0.00           H  
ATOM   2657  N   LYS A 169     -14.898 -31.589  19.113  1.00  0.00           N  
ATOM   2658  CA  LYS A 169     -14.674 -33.042  19.085  1.00  0.00           C  
ATOM   2659  C   LYS A 169     -13.200 -33.379  18.838  1.00  0.00           C  
ATOM   2660  O   LYS A 169     -12.638 -34.267  19.492  1.00  0.00           O  
ATOM   2661  CB  LYS A 169     -15.546 -33.697  18.012  1.00  0.00           C  
ATOM   2662  CG  LYS A 169     -17.027 -33.763  18.359  1.00  0.00           C  
ATOM   2663  CD  LYS A 169     -17.835 -34.370  17.222  1.00  0.00           C  
ATOM   2664  CE  LYS A 169     -19.319 -34.410  17.555  1.00  0.00           C  
ATOM   2665  NZ  LYS A 169     -20.126 -34.963  16.435  1.00  0.00           N  
ATOM   2666  H   LYS A 169     -15.549 -31.179  18.458  1.00  0.00           H  
ATOM   2667  HA  LYS A 169     -14.947 -33.453  20.056  1.00  0.00           H  
ATOM   2668 1HB  LYS A 169     -15.446 -33.146  17.076  1.00  0.00           H  
ATOM   2669 2HB  LYS A 169     -15.198 -34.714  17.832  1.00  0.00           H  
ATOM   2670 1HG  LYS A 169     -17.163 -34.372  19.254  1.00  0.00           H  
ATOM   2671 2HG  LYS A 169     -17.399 -32.760  18.564  1.00  0.00           H  
ATOM   2672 1HD  LYS A 169     -17.690 -33.777  16.316  1.00  0.00           H  
ATOM   2673 2HD  LYS A 169     -17.488 -35.385  17.029  1.00  0.00           H  
ATOM   2674 1HE  LYS A 169     -19.476 -35.027  18.439  1.00  0.00           H  
ATOM   2675 2HE  LYS A 169     -19.670 -33.402  17.776  1.00  0.00           H  
ATOM   2676 1HZ  LYS A 169     -21.103 -34.973  16.695  1.00  0.00           H  
ATOM   2677 2HZ  LYS A 169     -20.003 -34.387  15.613  1.00  0.00           H  
ATOM   2678 3HZ  LYS A 169     -19.824 -35.905  16.234  1.00  0.00           H  
ATOM   2679  N   LEU A 170     -12.580 -32.674  17.890  1.00  0.00           N  
ATOM   2680  CA  LEU A 170     -11.159 -32.854  17.623  1.00  0.00           C  
ATOM   2681  C   LEU A 170     -10.301 -32.395  18.790  1.00  0.00           C  
ATOM   2682  O   LEU A 170      -9.299 -33.025  19.101  1.00  0.00           O  
ATOM   2683  CB  LEU A 170     -10.759 -32.083  16.359  1.00  0.00           C  
ATOM   2684  CG  LEU A 170     -10.773 -32.891  15.055  1.00  0.00           C  
ATOM   2685  CD1 LEU A 170     -12.198 -33.326  14.742  1.00  0.00           C  
ATOM   2686  CD2 LEU A 170     -10.199 -32.045  13.928  1.00  0.00           C  
ATOM   2687  H   LEU A 170     -13.100 -32.002  17.345  1.00  0.00           H  
ATOM   2688  HA  LEU A 170     -10.960 -33.919  17.503  1.00  0.00           H  
ATOM   2689 1HB  LEU A 170     -11.440 -31.242  16.236  1.00  0.00           H  
ATOM   2690 2HB  LEU A 170      -9.751 -31.691  16.495  1.00  0.00           H  
ATOM   2691  HG  LEU A 170     -10.169 -33.790  15.177  1.00  0.00           H  
ATOM   2692 1HD1 LEU A 170     -12.208 -33.900  13.815  1.00  0.00           H  
ATOM   2693 2HD1 LEU A 170     -12.577 -33.945  15.555  1.00  0.00           H  
ATOM   2694 3HD1 LEU A 170     -12.831 -32.446  14.630  1.00  0.00           H  
ATOM   2695 1HD2 LEU A 170     -10.209 -32.619  13.001  1.00  0.00           H  
ATOM   2696 2HD2 LEU A 170     -10.803 -31.146  13.804  1.00  0.00           H  
ATOM   2697 3HD2 LEU A 170      -9.175 -31.763  14.170  1.00  0.00           H  
ATOM   2698  N   LYS A 171     -10.600 -31.167  19.559  1.00  0.00           N  
ATOM   2699  CA  LYS A 171      -9.896 -30.667  20.734  1.00  0.00           C  
ATOM   2700  C   LYS A 171      -9.702 -31.800  21.716  1.00  0.00           C  
ATOM   2701  O   LYS A 171      -8.589 -32.124  22.123  1.00  0.00           O  
ATOM   2702  CB  LYS A 171     -10.661 -29.516  21.390  1.00  0.00           C  
ATOM   2703  CG  LYS A 171     -10.019 -28.979  22.663  1.00  0.00           C  
ATOM   2704  CD  LYS A 171     -10.880 -27.901  23.303  1.00  0.00           C  
ATOM   2705  CE  LYS A 171     -10.274 -27.411  24.611  1.00  0.00           C  
ATOM   2706  NZ  LYS A 171     -11.148 -26.418  25.292  1.00  0.00           N  
ATOM   2707  H   LYS A 171     -11.362 -30.627  19.176  1.00  0.00           H  
ATOM   2708  HA  LYS A 171      -8.946 -30.237  20.414  1.00  0.00           H  
ATOM   2709 1HB  LYS A 171     -10.749 -28.689  20.685  1.00  0.00           H  
ATOM   2710 2HB  LYS A 171     -11.670 -29.844  21.638  1.00  0.00           H  
ATOM   2711 1HG  LYS A 171      -9.883 -29.794  23.374  1.00  0.00           H  
ATOM   2712 2HG  LYS A 171      -9.041 -28.559  22.428  1.00  0.00           H  
ATOM   2713 1HD  LYS A 171     -10.976 -27.057  22.619  1.00  0.00           H  
ATOM   2714 2HD  LYS A 171     -11.875 -28.300  23.502  1.00  0.00           H  
ATOM   2715 1HE  LYS A 171     -10.118 -28.257  25.278  1.00  0.00           H  
ATOM   2716 2HE  LYS A 171      -9.307 -26.950  24.413  1.00  0.00           H  
ATOM   2717 1HZ  LYS A 171     -10.711 -26.118  26.152  1.00  0.00           H  
ATOM   2718 2HZ  LYS A 171     -11.285 -25.619  24.688  1.00  0.00           H  
ATOM   2719 3HZ  LYS A 171     -12.042 -26.840  25.498  1.00  0.00           H  
ATOM   2720  N   THR A 172     -10.822 -32.399  22.095  1.00  0.00           N  
ATOM   2721  CA  THR A 172     -10.847 -33.398  23.140  1.00  0.00           C  
ATOM   2722  C   THR A 172     -10.099 -34.666  22.717  1.00  0.00           C  
ATOM   2723  O   THR A 172      -9.257 -35.171  23.468  1.00  0.00           O  
ATOM   2724  CB  THR A 172     -12.297 -33.750  23.525  1.00  0.00           C  
ATOM   2725  OG1 THR A 172     -12.958 -32.580  24.025  1.00  0.00           O  
ATOM   2726  CG2 THR A 172     -12.317 -34.834  24.591  1.00  0.00           C  
ATOM   2727  H   THR A 172     -11.686 -32.145  21.634  1.00  0.00           H  
ATOM   2728  HA  THR A 172     -10.322 -33.004  24.011  1.00  0.00           H  
ATOM   2729  HB  THR A 172     -12.831 -34.104  22.644  1.00  0.00           H  
ATOM   2730  HG1 THR A 172     -13.194 -32.008  23.291  1.00  0.00           H  
ATOM   2731 1HG2 THR A 172     -13.349 -35.070  24.850  1.00  0.00           H  
ATOM   2732 2HG2 THR A 172     -11.825 -35.729  24.210  1.00  0.00           H  
ATOM   2733 3HG2 THR A 172     -11.792 -34.482  25.478  1.00  0.00           H  
ATOM   2734  N   LYS A 173     -10.371 -35.158  21.512  1.00  0.00           N  
ATOM   2735  CA  LYS A 173      -9.787 -36.433  21.088  1.00  0.00           C  
ATOM   2736  C   LYS A 173      -8.300 -36.359  20.807  1.00  0.00           C  
ATOM   2737  O   LYS A 173      -7.563 -37.285  21.131  1.00  0.00           O  
ATOM   2738  CB  LYS A 173     -10.509 -36.951  19.843  1.00  0.00           C  
ATOM   2739  CG  LYS A 173     -11.929 -37.441  20.098  1.00  0.00           C  
ATOM   2740  CD  LYS A 173     -12.586 -37.922  18.813  1.00  0.00           C  
ATOM   2741  CE  LYS A 173     -13.998 -38.429  19.069  1.00  0.00           C  
ATOM   2742  NZ  LYS A 173     -14.654 -38.901  17.819  1.00  0.00           N  
ATOM   2743  H   LYS A 173     -10.979 -34.660  20.877  1.00  0.00           H  
ATOM   2744  HA  LYS A 173      -9.898 -37.151  21.901  1.00  0.00           H  
ATOM   2745 1HB  LYS A 173     -10.558 -36.159  19.095  1.00  0.00           H  
ATOM   2746 2HB  LYS A 173      -9.943 -37.776  19.411  1.00  0.00           H  
ATOM   2747 1HG  LYS A 173     -11.907 -38.262  20.815  1.00  0.00           H  
ATOM   2748 2HG  LYS A 173     -12.523 -36.630  20.519  1.00  0.00           H  
ATOM   2749 1HD  LYS A 173     -12.627 -37.101  18.096  1.00  0.00           H  
ATOM   2750 2HD  LYS A 173     -11.993 -38.729  18.381  1.00  0.00           H  
ATOM   2751 1HE  LYS A 173     -13.965 -39.252  19.781  1.00  0.00           H  
ATOM   2752 2HE  LYS A 173     -14.599 -37.628  19.499  1.00  0.00           H  
ATOM   2753 1HZ  LYS A 173     -15.586 -39.228  18.031  1.00  0.00           H  
ATOM   2754 2HZ  LYS A 173     -14.707 -38.139  17.157  1.00  0.00           H  
ATOM   2755 3HZ  LYS A 173     -14.116 -39.656  17.420  1.00  0.00           H  
ATOM   2756  N   LEU A 174      -7.867 -35.255  20.214  1.00  0.00           N  
ATOM   2757  CA  LEU A 174      -6.497 -35.123  19.756  1.00  0.00           C  
ATOM   2758  C   LEU A 174      -5.591 -34.462  20.776  1.00  0.00           C  
ATOM   2759  O   LEU A 174      -4.375 -34.613  20.707  1.00  0.00           O  
ATOM   2760  CB  LEU A 174      -6.463 -34.318  18.452  1.00  0.00           C  
ATOM   2761  CG  LEU A 174      -7.254 -34.914  17.280  1.00  0.00           C  
ATOM   2762  CD1 LEU A 174      -7.280 -33.921  16.127  1.00  0.00           C  
ATOM   2763  CD2 LEU A 174      -6.617 -36.229  16.855  1.00  0.00           C  
ATOM   2764  H   LEU A 174      -8.508 -34.485  20.076  1.00  0.00           H  
ATOM   2765  HA  LEU A 174      -6.104 -36.118  19.550  1.00  0.00           H  
ATOM   2766 1HB  LEU A 174      -6.860 -33.323  18.647  1.00  0.00           H  
ATOM   2767 2HB  LEU A 174      -5.425 -34.216  18.133  1.00  0.00           H  
ATOM   2768  HG  LEU A 174      -8.284 -35.093  17.590  1.00  0.00           H  
ATOM   2769 1HD1 LEU A 174      -7.842 -34.345  15.294  1.00  0.00           H  
ATOM   2770 2HD1 LEU A 174      -7.758 -32.997  16.453  1.00  0.00           H  
ATOM   2771 3HD1 LEU A 174      -6.261 -33.710  15.805  1.00  0.00           H  
ATOM   2772 1HD2 LEU A 174      -7.180 -36.654  16.023  1.00  0.00           H  
ATOM   2773 2HD2 LEU A 174      -5.588 -36.052  16.544  1.00  0.00           H  
ATOM   2774 3HD2 LEU A 174      -6.628 -36.926  17.694  1.00  0.00           H  
ATOM   2775  N   GLY A 175      -6.181 -33.717  21.709  1.00  0.00           N  
ATOM   2776  CA  GLY A 175      -5.415 -32.939  22.668  1.00  0.00           C  
ATOM   2777  C   GLY A 175      -4.800 -31.683  22.055  1.00  0.00           C  
ATOM   2778  O   GLY A 175      -3.651 -31.332  22.344  1.00  0.00           O  
ATOM   2779  H   GLY A 175      -7.190 -33.695  21.751  1.00  0.00           H  
ATOM   2780 1HA  GLY A 175      -6.062 -32.646  23.497  1.00  0.00           H  
ATOM   2781 2HA  GLY A 175      -4.619 -33.555  23.083  1.00  0.00           H  
ATOM   2782  N   VAL A 176      -5.562 -31.001  21.203  1.00  0.00           N  
ATOM   2783  CA  VAL A 176      -5.051 -29.839  20.475  1.00  0.00           C  
ATOM   2784  C   VAL A 176      -5.968 -28.648  20.732  1.00  0.00           C  
ATOM   2785  O   VAL A 176      -7.069 -28.811  21.245  1.00  0.00           O  
ATOM   2786  CB  VAL A 176      -4.976 -30.125  18.964  1.00  0.00           C  
ATOM   2787  CG1 VAL A 176      -4.088 -31.331  18.693  1.00  0.00           C  
ATOM   2788  CG2 VAL A 176      -6.374 -30.350  18.409  1.00  0.00           C  
ATOM   2789  H   VAL A 176      -6.517 -31.293  21.054  1.00  0.00           H  
ATOM   2790  HA  VAL A 176      -4.050 -29.611  20.847  1.00  0.00           H  
ATOM   2791  HB  VAL A 176      -4.519 -29.271  18.464  1.00  0.00           H  
ATOM   2792 1HG1 VAL A 176      -4.047 -31.518  17.620  1.00  0.00           H  
ATOM   2793 2HG1 VAL A 176      -3.083 -31.134  19.066  1.00  0.00           H  
ATOM   2794 3HG1 VAL A 176      -4.499 -32.205  19.198  1.00  0.00           H  
ATOM   2795 1HG2 VAL A 176      -6.314 -30.551  17.340  1.00  0.00           H  
ATOM   2796 2HG2 VAL A 176      -6.833 -31.200  18.914  1.00  0.00           H  
ATOM   2797 3HG2 VAL A 176      -6.980 -29.459  18.577  1.00  0.00           H  
ATOM   2798  N   SER A 177      -5.523 -27.374  20.440  1.00  0.00           N  
ATOM   2799  CA  SER A 177      -6.352 -26.182  20.552  1.00  0.00           C  
ATOM   2800  C   SER A 177      -7.405 -26.189  19.444  1.00  0.00           C  
ATOM   2801  O   SER A 177      -7.284 -26.910  18.465  1.00  0.00           O  
ATOM   2802  CB  SER A 177      -5.500 -24.918  20.431  1.00  0.00           C  
ATOM   2803  OG  SER A 177      -5.020 -24.771  19.108  1.00  0.00           O  
ATOM   2804  H   SER A 177      -4.587 -27.289  20.070  1.00  0.00           H  
ATOM   2805  HA  SER A 177      -6.833 -26.185  21.531  1.00  0.00           H  
ATOM   2806 1HB  SER A 177      -6.097 -24.050  20.708  1.00  0.00           H  
ATOM   2807 2HB  SER A 177      -4.666 -24.975  21.126  1.00  0.00           H  
ATOM   2808  HG  SER A 177      -4.416 -24.022  19.127  1.00  0.00           H  
ATOM   2809  N   LEU A 178      -8.521 -25.290  19.504  1.00  0.00           N  
ATOM   2810  CA  LEU A 178      -9.612 -25.099  18.561  1.00  0.00           C  
ATOM   2811  C   LEU A 178      -9.081 -24.579  17.227  1.00  0.00           C  
ATOM   2812  O   LEU A 178      -9.598 -24.913  16.151  1.00  0.00           O  
ATOM   2813  CB  LEU A 178     -10.645 -24.119  19.131  1.00  0.00           C  
ATOM   2814  CG  LEU A 178     -11.462 -24.633  20.324  1.00  0.00           C  
ATOM   2815  CD1 LEU A 178     -12.281 -23.491  20.910  1.00  0.00           C  
ATOM   2816  CD2 LEU A 178     -12.361 -25.774  19.870  1.00  0.00           C  
ATOM   2817  H   LEU A 178      -8.498 -24.736  20.348  1.00  0.00           H  
ATOM   2818  HA  LEU A 178     -10.110 -26.057  18.411  1.00  0.00           H  
ATOM   2819 1HB  LEU A 178     -10.128 -23.215  19.449  1.00  0.00           H  
ATOM   2820 2HB  LEU A 178     -11.346 -23.853  18.340  1.00  0.00           H  
ATOM   2821  HG  LEU A 178     -10.785 -24.991  21.101  1.00  0.00           H  
ATOM   2822 1HD1 LEU A 178     -12.860 -23.856  21.758  1.00  0.00           H  
ATOM   2823 2HD1 LEU A 178     -11.611 -22.698  21.244  1.00  0.00           H  
ATOM   2824 3HD1 LEU A 178     -12.955 -23.101  20.150  1.00  0.00           H  
ATOM   2825 1HD2 LEU A 178     -12.941 -26.139  20.718  1.00  0.00           H  
ATOM   2826 2HD2 LEU A 178     -13.039 -25.416  19.094  1.00  0.00           H  
ATOM   2827 3HD2 LEU A 178     -11.750 -26.583  19.472  1.00  0.00           H  
ATOM   2828  N   GLU A 179      -8.033 -23.769  17.315  1.00  0.00           N  
ATOM   2829  CA  GLU A 179      -7.364 -23.217  16.149  1.00  0.00           C  
ATOM   2830  C   GLU A 179      -6.639 -24.297  15.369  1.00  0.00           C  
ATOM   2831  O   GLU A 179      -6.660 -24.305  14.138  1.00  0.00           O  
ATOM   2832  CB  GLU A 179      -6.375 -22.127  16.568  1.00  0.00           C  
ATOM   2833  CG  GLU A 179      -5.690 -21.420  15.407  1.00  0.00           C  
ATOM   2834  CD  GLU A 179      -4.956 -20.178  15.829  1.00  0.00           C  
ATOM   2835  OE1 GLU A 179      -5.001 -19.850  16.990  1.00  0.00           O  
ATOM   2836  OE2 GLU A 179      -4.349 -19.557  14.989  1.00  0.00           O  
ATOM   2837  H   GLU A 179      -7.695 -23.531  18.236  1.00  0.00           H  
ATOM   2838  HA  GLU A 179      -8.122 -22.786  15.496  1.00  0.00           H  
ATOM   2839 1HB  GLU A 179      -6.894 -21.373  17.160  1.00  0.00           H  
ATOM   2840 2HB  GLU A 179      -5.600 -22.562  17.199  1.00  0.00           H  
ATOM   2841 1HG  GLU A 179      -4.982 -22.107  14.944  1.00  0.00           H  
ATOM   2842 2HG  GLU A 179      -6.440 -21.158  14.662  1.00  0.00           H  
ATOM   2843  N   VAL A 180      -5.856 -25.308  16.073  1.00  0.00           N  
ATOM   2844  CA  VAL A 180      -5.218 -26.443  15.416  1.00  0.00           C  
ATOM   2845  C   VAL A 180      -6.243 -27.361  14.797  1.00  0.00           C  
ATOM   2846  O   VAL A 180      -6.065 -27.843  13.678  1.00  0.00           O  
ATOM   2847  CB  VAL A 180      -4.367 -27.241  16.422  1.00  0.00           C  
ATOM   2848  CG1 VAL A 180      -3.878 -28.538  15.795  1.00  0.00           C  
ATOM   2849  CG2 VAL A 180      -3.195 -26.395  16.895  1.00  0.00           C  
ATOM   2850  H   VAL A 180      -5.815 -25.235  17.080  1.00  0.00           H  
ATOM   2851  HA  VAL A 180      -4.578 -26.067  14.618  1.00  0.00           H  
ATOM   2852  HB  VAL A 180      -4.989 -27.511  17.276  1.00  0.00           H  
ATOM   2853 1HG1 VAL A 180      -3.279 -29.090  16.520  1.00  0.00           H  
ATOM   2854 2HG1 VAL A 180      -4.734 -29.144  15.497  1.00  0.00           H  
ATOM   2855 3HG1 VAL A 180      -3.270 -28.312  14.920  1.00  0.00           H  
ATOM   2856 1HG2 VAL A 180      -2.599 -26.965  17.607  1.00  0.00           H  
ATOM   2857 2HG2 VAL A 180      -2.577 -26.120  16.041  1.00  0.00           H  
ATOM   2858 3HG2 VAL A 180      -3.570 -25.492  17.378  1.00  0.00           H  
ATOM   2859  N   ALA A 181      -7.411 -27.705  15.534  1.00  0.00           N  
ATOM   2860  CA  ALA A 181      -8.517 -28.523  15.043  1.00  0.00           C  
ATOM   2861  C   ALA A 181      -9.137 -27.876  13.811  1.00  0.00           C  
ATOM   2862  O   ALA A 181      -9.520 -28.562  12.863  1.00  0.00           O  
ATOM   2863  CB  ALA A 181      -9.565 -28.721  16.129  1.00  0.00           C  
ATOM   2864  H   ALA A 181      -7.454 -27.332  16.472  1.00  0.00           H  
ATOM   2865  HA  ALA A 181      -8.118 -29.496  14.757  1.00  0.00           H  
ATOM   2866 1HB  ALA A 181     -10.385 -29.324  15.739  1.00  0.00           H  
ATOM   2867 2HB  ALA A 181      -9.115 -29.230  16.982  1.00  0.00           H  
ATOM   2868 3HB  ALA A 181      -9.948 -27.752  16.447  1.00  0.00           H  
ATOM   2869  N   ALA A 182      -9.231 -26.549  13.837  1.00  0.00           N  
ATOM   2870  CA  ALA A 182      -9.782 -25.811  12.707  1.00  0.00           C  
ATOM   2871  C   ALA A 182      -8.917 -26.014  11.472  1.00  0.00           C  
ATOM   2872  O   ALA A 182      -9.431 -26.197  10.369  1.00  0.00           O  
ATOM   2873  CB  ALA A 182      -9.900 -24.332  13.038  1.00  0.00           C  
ATOM   2874  H   ALA A 182      -8.917 -26.040  14.650  1.00  0.00           H  
ATOM   2875  HA  ALA A 182     -10.774 -26.207  12.496  1.00  0.00           H  
ATOM   2876 1HB  ALA A 182     -10.305 -23.797  12.180  1.00  0.00           H  
ATOM   2877 2HB  ALA A 182     -10.564 -24.202  13.893  1.00  0.00           H  
ATOM   2878 3HB  ALA A 182      -8.915 -23.934  13.282  1.00  0.00           H  
ATOM   2879  N   ALA A 183      -7.600 -25.981  11.656  1.00  0.00           N  
ATOM   2880  CA  ALA A 183      -6.686 -26.240  10.551  1.00  0.00           C  
ATOM   2881  C   ALA A 183      -6.795 -27.668  10.001  1.00  0.00           C  
ATOM   2882  O   ALA A 183      -6.674 -27.892   8.797  1.00  0.00           O  
ATOM   2883  CB  ALA A 183      -5.257 -25.959  10.992  1.00  0.00           C  
ATOM   2884  H   ALA A 183      -7.221 -25.775  12.569  1.00  0.00           H  
ATOM   2885  HA  ALA A 183      -6.943 -25.566   9.733  1.00  0.00           H  
ATOM   2886 1HB  ALA A 183      -4.577 -26.133  10.158  1.00  0.00           H  
ATOM   2887 2HB  ALA A 183      -5.174 -24.922  11.318  1.00  0.00           H  
ATOM   2888 3HB  ALA A 183      -4.995 -26.620  11.817  1.00  0.00           H  
ATOM   2889  N   ILE A 184      -7.024 -28.651  10.879  1.00  0.00           N  
ATOM   2890  CA  ILE A 184      -7.240 -30.039  10.437  1.00  0.00           C  
ATOM   2891  C   ILE A 184      -8.546 -30.204   9.660  1.00  0.00           C  
ATOM   2892  O   ILE A 184      -8.588 -30.887   8.638  1.00  0.00           O  
ATOM   2893  CB  ILE A 184      -7.246 -30.999  11.641  1.00  0.00           C  
ATOM   2894  CG1 ILE A 184      -5.882 -30.990  12.336  1.00  0.00           C  
ATOM   2895  CG2 ILE A 184      -7.611 -32.406  11.197  1.00  0.00           C  
ATOM   2896  CD1 ILE A 184      -5.891 -31.629  13.706  1.00  0.00           C  
ATOM   2897  H   ILE A 184      -7.053 -28.439  11.865  1.00  0.00           H  
ATOM   2898  HA  ILE A 184      -6.425 -30.310   9.766  1.00  0.00           H  
ATOM   2899  HB  ILE A 184      -7.975 -30.658  12.374  1.00  0.00           H  
ATOM   2900 1HG1 ILE A 184      -5.156 -31.518  11.720  1.00  0.00           H  
ATOM   2901 2HG1 ILE A 184      -5.534 -29.963  12.444  1.00  0.00           H  
ATOM   2902 1HG2 ILE A 184      -7.610 -33.073  12.060  1.00  0.00           H  
ATOM   2903 2HG2 ILE A 184      -8.603 -32.400  10.746  1.00  0.00           H  
ATOM   2904 3HG2 ILE A 184      -6.883 -32.759  10.466  1.00  0.00           H  
ATOM   2905 1HD1 ILE A 184      -4.890 -31.585  14.136  1.00  0.00           H  
ATOM   2906 2HD1 ILE A 184      -6.587 -31.094  14.353  1.00  0.00           H  
ATOM   2907 3HD1 ILE A 184      -6.203 -32.670  13.621  1.00  0.00           H  
ATOM   2908  N   LEU A 185      -9.685 -29.564  10.152  1.00  0.00           N  
ATOM   2909  CA  LEU A 185     -10.988 -29.501   9.496  1.00  0.00           C  
ATOM   2910  C   LEU A 185     -10.882 -28.771   8.156  1.00  0.00           C  
ATOM   2911  O   LEU A 185     -11.498 -29.174   7.168  1.00  0.00           O  
ATOM   2912  CB  LEU A 185     -12.005 -28.791  10.398  1.00  0.00           C  
ATOM   2913  CG  LEU A 185     -12.350 -29.512  11.708  1.00  0.00           C  
ATOM   2914  CD1 LEU A 185     -13.151 -28.579  12.606  1.00  0.00           C  
ATOM   2915  CD2 LEU A 185     -13.132 -30.779  11.399  1.00  0.00           C  
ATOM   2916  H   LEU A 185      -9.558 -29.102  11.042  1.00  0.00           H  
ATOM   2917  HA  LEU A 185     -11.318 -30.522   9.300  1.00  0.00           H  
ATOM   2918 1HB  LEU A 185     -11.614 -27.807  10.655  1.00  0.00           H  
ATOM   2919 2HB  LEU A 185     -12.931 -28.657   9.840  1.00  0.00           H  
ATOM   2920  HG  LEU A 185     -11.430 -29.772  12.233  1.00  0.00           H  
ATOM   2921 1HD1 LEU A 185     -13.396 -29.091  13.536  1.00  0.00           H  
ATOM   2922 2HD1 LEU A 185     -12.560 -27.690  12.826  1.00  0.00           H  
ATOM   2923 3HD1 LEU A 185     -14.070 -28.288  12.099  1.00  0.00           H  
ATOM   2924 1HD2 LEU A 185     -13.377 -31.292  12.330  1.00  0.00           H  
ATOM   2925 2HD2 LEU A 185     -14.053 -30.520  10.875  1.00  0.00           H  
ATOM   2926 3HD2 LEU A 185     -12.530 -31.435  10.771  1.00  0.00           H  
ATOM   2927  N   ALA A 186     -10.092 -27.702   8.152  1.00  0.00           N  
ATOM   2928  CA  ALA A 186      -9.804 -26.969   6.922  1.00  0.00           C  
ATOM   2929  C   ALA A 186      -9.114 -27.865   5.896  1.00  0.00           C  
ATOM   2930  O   ALA A 186      -9.301 -27.702   4.690  1.00  0.00           O  
ATOM   2931  CB  ALA A 186      -8.946 -25.749   7.222  1.00  0.00           C  
ATOM   2932  H   ALA A 186      -9.682 -27.388   9.020  1.00  0.00           H  
ATOM   2933  HA  ALA A 186     -10.752 -26.639   6.495  1.00  0.00           H  
ATOM   2934 1HB  ALA A 186      -8.740 -25.212   6.296  1.00  0.00           H  
ATOM   2935 2HB  ALA A 186      -9.476 -25.091   7.911  1.00  0.00           H  
ATOM   2936 3HB  ALA A 186      -8.007 -26.066   7.674  1.00  0.00           H  
ATOM   2937  N   ALA A 187      -8.065 -28.897   6.277  1.00  0.00           N  
ATOM   2938  CA  ALA A 187      -7.493 -29.889   5.376  1.00  0.00           C  
ATOM   2939  C   ALA A 187      -8.538 -30.801   4.731  1.00  0.00           C  
ATOM   2940  O   ALA A 187      -8.441 -31.135   3.551  1.00  0.00           O  
ATOM   2941  CB  ALA A 187      -6.467 -30.728   6.125  1.00  0.00           C  
ATOM   2942  H   ALA A 187      -7.741 -28.855   7.233  1.00  0.00           H  
ATOM   2943  HA  ALA A 187      -6.992 -29.362   4.565  1.00  0.00           H  
ATOM   2944 1HB  ALA A 187      -6.024 -31.454   5.444  1.00  0.00           H  
ATOM   2945 2HB  ALA A 187      -5.686 -30.079   6.521  1.00  0.00           H  
ATOM   2946 3HB  ALA A 187      -6.955 -31.251   6.946  1.00  0.00           H  
ATOM   2947  N   ALA A 188      -9.553 -31.217   5.496  1.00  0.00           N  
ATOM   2948  CA  ALA A 188     -10.682 -31.946   4.909  1.00  0.00           C  
ATOM   2949  C   ALA A 188     -11.449 -31.131   3.858  1.00  0.00           C  
ATOM   2950  O   ALA A 188     -11.866 -31.659   2.825  1.00  0.00           O  
ATOM   2951  CB  ALA A 188     -11.635 -32.437   5.997  1.00  0.00           C  
ATOM   2952  H   ALA A 188      -9.549 -31.031   6.489  1.00  0.00           H  
ATOM   2953  HA  ALA A 188     -10.283 -32.810   4.374  1.00  0.00           H  
ATOM   2954 1HB  ALA A 188     -12.463 -32.977   5.540  1.00  0.00           H  
ATOM   2955 2HB  ALA A 188     -11.098 -33.103   6.676  1.00  0.00           H  
ATOM   2956 3HB  ALA A 188     -12.018 -31.584   6.555  1.00  0.00           H  
ATOM   2957  N   ALA A 189     -11.683 -29.807   4.143  1.00  0.00           N  
ATOM   2958  CA  ALA A 189     -12.378 -28.925   3.213  1.00  0.00           C  
ATOM   2959  C   ALA A 189     -11.568 -28.845   1.921  1.00  0.00           C  
ATOM   2960  O   ALA A 189     -12.131 -28.778   0.828  1.00  0.00           O  
ATOM   2961  CB  ALA A 189     -12.581 -27.552   3.837  1.00  0.00           C  
ATOM   2962  H   ALA A 189     -11.362 -29.437   5.027  1.00  0.00           H  
ATOM   2963  HA  ALA A 189     -13.353 -29.362   2.996  1.00  0.00           H  
ATOM   2964 1HB  ALA A 189     -13.100 -26.905   3.129  1.00  0.00           H  
ATOM   2965 2HB  ALA A 189     -13.176 -27.649   4.745  1.00  0.00           H  
ATOM   2966 3HB  ALA A 189     -11.613 -27.117   4.081  1.00  0.00           H  
ATOM   2967  N   ALA A 190     -10.167 -28.735   1.983  1.00  0.00           N  
ATOM   2968  CA  ALA A 190      -9.256 -28.639   0.847  1.00  0.00           C  
ATOM   2969  C   ALA A 190      -9.200 -29.916   0.001  1.00  0.00           C  
ATOM   2970  O   ALA A 190      -9.106 -29.855  -1.225  1.00  0.00           O  
ATOM   2971  CB  ALA A 190      -7.861 -28.283   1.340  1.00  0.00           C  
ATOM   2972  H   ALA A 190      -9.798 -28.640   2.919  1.00  0.00           H  
ATOM   2973  HA  ALA A 190      -9.612 -27.843   0.193  1.00  0.00           H  
ATOM   2974 1HB  ALA A 190      -7.187 -28.190   0.488  1.00  0.00           H  
ATOM   2975 2HB  ALA A 190      -7.896 -27.337   1.880  1.00  0.00           H  
ATOM   2976 3HB  ALA A 190      -7.499 -29.066   2.004  1.00  0.00           H  
ATOM   2977  N   LEU A 191      -9.258 -31.098   0.664  1.00  0.00           N  
ATOM   2978  CA  LEU A 191      -9.083 -32.386   0.010  1.00  0.00           C  
ATOM   2979  C   LEU A 191     -10.401 -32.894  -0.537  1.00  0.00           C  
ATOM   2980  O   LEU A 191     -10.433 -33.654  -1.496  1.00  0.00           O  
ATOM   2981  CB  LEU A 191      -8.499 -33.410   0.991  1.00  0.00           C  
ATOM   2982  CG  LEU A 191      -8.105 -34.763   0.385  1.00  0.00           C  
ATOM   2983  CD1 LEU A 191      -7.072 -34.546  -0.713  1.00  0.00           C  
ATOM   2984  CD2 LEU A 191      -7.558 -35.669   1.478  1.00  0.00           C  
ATOM   2985  H   LEU A 191      -9.373 -31.068   1.666  1.00  0.00           H  
ATOM   2986  HA  LEU A 191      -8.382 -32.261  -0.817  1.00  0.00           H  
ATOM   2987 1HB  LEU A 191      -7.610 -32.982   1.452  1.00  0.00           H  
ATOM   2988 2HB  LEU A 191      -9.234 -33.599   1.774  1.00  0.00           H  
ATOM   2989  HG  LEU A 191      -8.981 -35.228  -0.068  1.00  0.00           H  
ATOM   2990 1HD1 LEU A 191      -6.792 -35.507  -1.144  1.00  0.00           H  
ATOM   2991 2HD1 LEU A 191      -7.496 -33.911  -1.491  1.00  0.00           H  
ATOM   2992 3HD1 LEU A 191      -6.189 -34.066  -0.292  1.00  0.00           H  
ATOM   2993 1HD2 LEU A 191      -7.279 -36.631   1.048  1.00  0.00           H  
ATOM   2994 2HD2 LEU A 191      -6.682 -35.205   1.931  1.00  0.00           H  
ATOM   2995 3HD2 LEU A 191      -8.323 -35.821   2.241  1.00  0.00           H  
ATOM   2996  N   GLY A 192     -11.497 -32.480   0.085  1.00  0.00           N  
ATOM   2997  CA  GLY A 192     -12.803 -32.863  -0.404  1.00  0.00           C  
ATOM   2998  C   GLY A 192     -13.228 -34.176   0.226  1.00  0.00           C  
ATOM   2999  O   GLY A 192     -13.854 -35.013  -0.432  1.00  0.00           O  
ATOM   3000  H   GLY A 192     -11.432 -31.895   0.905  1.00  0.00           H  
ATOM   3001 1HA  GLY A 192     -13.525 -32.079  -0.169  1.00  0.00           H  
ATOM   3002 2HA  GLY A 192     -12.773 -32.956  -1.490  1.00  0.00           H  
ATOM   3003  N   THR A 193     -12.868 -34.360   1.498  1.00  0.00           N  
ATOM   3004  CA  THR A 193     -13.192 -35.586   2.236  1.00  0.00           C  
ATOM   3005  C   THR A 193     -13.759 -35.288   3.635  1.00  0.00           C  
ATOM   3006  O   THR A 193     -14.117 -34.150   3.937  1.00  0.00           O  
ATOM   3007  CB  THR A 193     -11.950 -36.487   2.365  1.00  0.00           C  
ATOM   3008  OG1 THR A 193     -12.335 -37.760   2.902  1.00  0.00           O  
ATOM   3009  CG2 THR A 193     -10.919 -35.846   3.281  1.00  0.00           C  
ATOM   3010  H   THR A 193     -12.354 -33.626   1.964  1.00  0.00           H  
ATOM   3011  HA  THR A 193     -13.931 -36.149   1.664  1.00  0.00           H  
ATOM   3012  HB  THR A 193     -11.508 -36.642   1.381  1.00  0.00           H  
ATOM   3013  HG1 THR A 193     -11.645 -38.404   2.723  1.00  0.00           H  
ATOM   3014 1HG2 THR A 193     -10.049 -36.498   3.361  1.00  0.00           H  
ATOM   3015 2HG2 THR A 193     -10.616 -34.884   2.871  1.00  0.00           H  
ATOM   3016 3HG2 THR A 193     -11.352 -35.699   4.270  1.00  0.00           H  
ATOM   3017  N   THR A 194     -13.851 -36.369   4.446  1.00  0.00           N  
ATOM   3018  CA  THR A 194     -14.436 -36.257   5.781  1.00  0.00           C  
ATOM   3019  C   THR A 194     -13.391 -35.738   6.738  1.00  0.00           C  
ATOM   3020  O   THR A 194     -12.203 -35.747   6.412  1.00  0.00           O  
ATOM   3021  CB  THR A 194     -14.984 -37.605   6.284  1.00  0.00           C  
ATOM   3022  OG1 THR A 194     -13.897 -38.517   6.493  1.00  0.00           O  
ATOM   3023  CG2 THR A 194     -15.951 -38.199   5.272  1.00  0.00           C  
ATOM   3024  H   THR A 194     -13.507 -37.265   4.133  1.00  0.00           H  
ATOM   3025  HA  THR A 194     -15.282 -35.570   5.732  1.00  0.00           H  
ATOM   3026  HB  THR A 194     -15.503 -37.457   7.231  1.00  0.00           H  
ATOM   3027  HG1 THR A 194     -14.213 -39.284   6.977  1.00  0.00           H  
ATOM   3028 1HG2 THR A 194     -16.328 -39.152   5.644  1.00  0.00           H  
ATOM   3029 2HG2 THR A 194     -16.784 -37.514   5.119  1.00  0.00           H  
ATOM   3030 3HG2 THR A 194     -15.435 -38.359   4.326  1.00  0.00           H  
ATOM   3031  N   VAL A 195     -13.836 -35.324   7.911  1.00  0.00           N  
ATOM   3032  CA  VAL A 195     -12.935 -34.773   8.931  1.00  0.00           C  
ATOM   3033  C   VAL A 195     -12.077 -35.869   9.574  1.00  0.00           C  
ATOM   3034  O   VAL A 195     -10.941 -35.623   9.982  1.00  0.00           O  
ATOM   3035  CB  VAL A 195     -13.747 -34.053  10.025  1.00  0.00           C  
ATOM   3036  CG1 VAL A 195     -14.578 -32.932   9.421  1.00  0.00           C  
ATOM   3037  CG2 VAL A 195     -14.634 -35.052  10.752  1.00  0.00           C  
ATOM   3038  H   VAL A 195     -14.827 -35.375   8.103  1.00  0.00           H  
ATOM   3039  HA  VAL A 195     -12.242 -34.085   8.445  1.00  0.00           H  
ATOM   3040  HB  VAL A 195     -13.057 -33.596  10.734  1.00  0.00           H  
ATOM   3041 1HG1 VAL A 195     -15.145 -32.434  10.208  1.00  0.00           H  
ATOM   3042 2HG1 VAL A 195     -13.920 -32.211   8.937  1.00  0.00           H  
ATOM   3043 3HG1 VAL A 195     -15.268 -33.346   8.685  1.00  0.00           H  
ATOM   3044 1HG2 VAL A 195     -15.204 -34.537  11.524  1.00  0.00           H  
ATOM   3045 2HG2 VAL A 195     -15.320 -35.514  10.041  1.00  0.00           H  
ATOM   3046 3HG2 VAL A 195     -14.015 -35.822  11.211  1.00  0.00           H  
ATOM   3047  N   GLU A 196     -12.631 -37.079   9.646  1.00  0.00           N  
ATOM   3048  CA  GLU A 196     -11.938 -38.226  10.219  1.00  0.00           C  
ATOM   3049  C   GLU A 196     -10.746 -38.551   9.325  1.00  0.00           C  
ATOM   3050  O   GLU A 196      -9.664 -38.915   9.800  1.00  0.00           O  
ATOM   3051  CB  GLU A 196     -12.869 -39.434  10.338  1.00  0.00           C  
ATOM   3052  CG  GLU A 196     -13.990 -39.266  11.354  1.00  0.00           C  
ATOM   3053  CD  GLU A 196     -15.140 -38.455  10.827  1.00  0.00           C  
ATOM   3054  OE1 GLU A 196     -15.095 -38.066   9.684  1.00  0.00           O  
ATOM   3055  OE2 GLU A 196     -16.068 -38.225  11.567  1.00  0.00           O  
ATOM   3056  H   GLU A 196     -13.567 -37.199   9.289  1.00  0.00           H  
ATOM   3057  HA  GLU A 196     -11.605 -37.964  11.224  1.00  0.00           H  
ATOM   3058 1HB  GLU A 196     -13.323 -39.641   9.369  1.00  0.00           H  
ATOM   3059 2HB  GLU A 196     -12.290 -40.313  10.622  1.00  0.00           H  
ATOM   3060 1HG  GLU A 196     -14.357 -40.251  11.642  1.00  0.00           H  
ATOM   3061 2HG  GLU A 196     -13.589 -38.783  12.245  1.00  0.00           H  
ATOM   3062  N   GLU A 197     -10.841 -38.471   7.823  1.00  0.00           N  
ATOM   3063  CA  GLU A 197      -9.749 -38.766   6.908  1.00  0.00           C  
ATOM   3064  C   GLU A 197      -8.627 -37.742   7.043  1.00  0.00           C  
ATOM   3065  O   GLU A 197      -7.457 -38.075   6.896  1.00  0.00           O  
ATOM   3066  CB  GLU A 197     -10.260 -38.798   5.465  1.00  0.00           C  
ATOM   3067  CG  GLU A 197     -11.163 -39.979   5.143  1.00  0.00           C  
ATOM   3068  CD  GLU A 197     -10.469 -41.305   5.289  1.00  0.00           C  
ATOM   3069  OE1 GLU A 197      -9.340 -41.411   4.872  1.00  0.00           O  
ATOM   3070  OE2 GLU A 197     -11.066 -42.211   5.817  1.00  0.00           O  
ATOM   3071  H   GLU A 197     -11.722 -38.144   7.450  1.00  0.00           H  
ATOM   3072  HA  GLU A 197      -9.325 -39.735   7.180  1.00  0.00           H  
ATOM   3073 1HB  GLU A 197     -10.815 -37.884   5.256  1.00  0.00           H  
ATOM   3074 2HB  GLU A 197      -9.411 -38.829   4.781  1.00  0.00           H  
ATOM   3075 1HG  GLU A 197     -12.024 -39.958   5.811  1.00  0.00           H  
ATOM   3076 2HG  GLU A 197     -11.529 -39.876   4.122  1.00  0.00           H  
ATOM   3077  N   ALA A 198      -8.936 -36.339   7.307  1.00  0.00           N  
ATOM   3078  CA  ALA A 198      -7.936 -35.297   7.552  1.00  0.00           C  
ATOM   3079  C   ALA A 198      -7.150 -35.551   8.835  1.00  0.00           C  
ATOM   3080  O   ALA A 198      -5.945 -35.316   8.901  1.00  0.00           O  
ATOM   3081  CB  ALA A 198      -8.597 -33.926   7.602  1.00  0.00           C  
ATOM   3082  H   ALA A 198      -9.912 -36.081   7.247  1.00  0.00           H  
ATOM   3083  HA  ALA A 198      -7.222 -35.313   6.728  1.00  0.00           H  
ATOM   3084 1HB  ALA A 198      -7.838 -33.163   7.785  1.00  0.00           H  
ATOM   3085 2HB  ALA A 198      -9.091 -33.725   6.651  1.00  0.00           H  
ATOM   3086 3HB  ALA A 198      -9.332 -33.905   8.405  1.00  0.00           H  
ATOM   3087  N   VAL A 199      -7.845 -36.029   9.860  1.00  0.00           N  
ATOM   3088  CA  VAL A 199      -7.204 -36.393  11.115  1.00  0.00           C  
ATOM   3089  C   VAL A 199      -6.227 -37.557  10.937  1.00  0.00           C  
ATOM   3090  O   VAL A 199      -5.100 -37.519  11.443  1.00  0.00           O  
ATOM   3091  CB  VAL A 199      -8.270 -36.778  12.158  1.00  0.00           C  
ATOM   3092  CG1 VAL A 199      -7.620 -37.439  13.364  1.00  0.00           C  
ATOM   3093  CG2 VAL A 199      -9.052 -35.543  12.578  1.00  0.00           C  
ATOM   3094  H   VAL A 199      -8.845 -36.141   9.766  1.00  0.00           H  
ATOM   3095  HA  VAL A 199      -6.620 -35.541  11.464  1.00  0.00           H  
ATOM   3096  HB  VAL A 199      -8.949 -37.507  11.719  1.00  0.00           H  
ATOM   3097 1HG1 VAL A 199      -8.387 -37.705  14.092  1.00  0.00           H  
ATOM   3098 2HG1 VAL A 199      -7.096 -38.341  13.046  1.00  0.00           H  
ATOM   3099 3HG1 VAL A 199      -6.912 -36.748  13.820  1.00  0.00           H  
ATOM   3100 1HG2 VAL A 199      -9.805 -35.822  13.316  1.00  0.00           H  
ATOM   3101 2HG2 VAL A 199      -8.372 -34.810  13.013  1.00  0.00           H  
ATOM   3102 3HG2 VAL A 199      -9.543 -35.109  11.706  1.00  0.00           H  
ATOM   3103  N   LYS A 200      -6.638 -38.727  10.213  1.00  0.00           N  
ATOM   3104  CA  LYS A 200      -5.814 -39.899   9.979  1.00  0.00           C  
ATOM   3105  C   LYS A 200      -4.605 -39.532   9.141  1.00  0.00           C  
ATOM   3106  O   LYS A 200      -3.495 -39.968   9.425  1.00  0.00           O  
ATOM   3107  CB  LYS A 200      -6.621 -41.002   9.293  1.00  0.00           C  
ATOM   3108  CG  LYS A 200      -7.642 -41.686  10.192  1.00  0.00           C  
ATOM   3109  CD  LYS A 200      -8.232 -42.918   9.521  1.00  0.00           C  
ATOM   3110  CE  LYS A 200      -9.136 -42.536   8.359  1.00  0.00           C  
ATOM   3111  NZ  LYS A 200      -9.835 -43.718   7.785  1.00  0.00           N  
ATOM   3112  H   LYS A 200      -7.595 -38.729   9.893  1.00  0.00           H  
ATOM   3113  HA  LYS A 200      -5.468 -40.276  10.943  1.00  0.00           H  
ATOM   3114 1HB  LYS A 200      -7.155 -40.583   8.438  1.00  0.00           H  
ATOM   3115 2HB  LYS A 200      -5.943 -41.766   8.914  1.00  0.00           H  
ATOM   3116 1HG  LYS A 200      -7.163 -41.986  11.124  1.00  0.00           H  
ATOM   3117 2HG  LYS A 200      -8.447 -40.989  10.425  1.00  0.00           H  
ATOM   3118 1HD  LYS A 200      -7.425 -43.552   9.150  1.00  0.00           H  
ATOM   3119 2HD  LYS A 200      -8.812 -43.485  10.248  1.00  0.00           H  
ATOM   3120 1HE  LYS A 200      -9.882 -41.818   8.698  1.00  0.00           H  
ATOM   3121 2HE  LYS A 200      -8.543 -42.065   7.575  1.00  0.00           H  
ATOM   3122 1HZ  LYS A 200     -10.423 -43.423   7.019  1.00  0.00           H  
ATOM   3123 2HZ  LYS A 200      -9.153 -44.383   7.450  1.00  0.00           H  
ATOM   3124 3HZ  LYS A 200     -10.404 -44.152   8.498  1.00  0.00           H  
ATOM   3125  N   ARG A 201      -4.817 -38.727   8.106  1.00  0.00           N  
ATOM   3126  CA  ARG A 201      -3.709 -38.332   7.240  1.00  0.00           C  
ATOM   3127  C   ARG A 201      -2.747 -37.416   7.970  1.00  0.00           C  
ATOM   3128  O   ARG A 201      -1.539 -37.529   7.804  1.00  0.00           O  
ATOM   3129  CB  ARG A 201      -4.224 -37.627   5.994  1.00  0.00           C  
ATOM   3130  CG  ARG A 201      -4.869 -38.539   4.963  1.00  0.00           C  
ATOM   3131  CD  ARG A 201      -5.396 -37.774   3.805  1.00  0.00           C  
ATOM   3132  NE  ARG A 201      -6.023 -38.642   2.821  1.00  0.00           N  
ATOM   3133  CZ  ARG A 201      -5.367 -39.264   1.822  1.00  0.00           C  
ATOM   3134  NH1 ARG A 201      -4.068 -39.105   1.689  1.00  0.00           N  
ATOM   3135  NH2 ARG A 201      -6.028 -40.035   0.976  1.00  0.00           N  
ATOM   3136  H   ARG A 201      -5.744 -38.379   7.910  1.00  0.00           H  
ATOM   3137  HA  ARG A 201      -3.154 -39.226   6.960  1.00  0.00           H  
ATOM   3138 1HB  ARG A 201      -4.961 -36.877   6.278  1.00  0.00           H  
ATOM   3139 2HB  ARG A 201      -3.401 -37.106   5.504  1.00  0.00           H  
ATOM   3140 1HG  ARG A 201      -4.131 -39.253   4.595  1.00  0.00           H  
ATOM   3141 2HG  ARG A 201      -5.698 -39.079   5.423  1.00  0.00           H  
ATOM   3142 1HD  ARG A 201      -6.141 -37.058   4.151  1.00  0.00           H  
ATOM   3143 2HD  ARG A 201      -4.580 -37.241   3.319  1.00  0.00           H  
ATOM   3144  HE  ARG A 201      -7.021 -38.788   2.890  1.00  0.00           H  
ATOM   3145 1HH1 ARG A 201      -3.563 -38.516   2.335  1.00  0.00           H  
ATOM   3146 2HH1 ARG A 201      -3.577 -39.572   0.940  1.00  0.00           H  
ATOM   3147 1HH2 ARG A 201      -7.026 -40.157   1.078  1.00  0.00           H  
ATOM   3148 2HH2 ARG A 201      -5.537 -40.501   0.228  1.00  0.00           H  
ATOM   3149  N   ALA A 202      -3.267 -36.336   8.813  1.00  0.00           N  
ATOM   3150  CA  ALA A 202      -2.384 -35.432   9.541  1.00  0.00           C  
ATOM   3151  C   ALA A 202      -1.563 -36.185  10.580  1.00  0.00           C  
ATOM   3152  O   ALA A 202      -0.405 -35.860  10.805  1.00  0.00           O  
ATOM   3153  CB  ALA A 202      -3.157 -34.298  10.169  1.00  0.00           C  
ATOM   3154  H   ALA A 202      -4.265 -36.204   8.871  1.00  0.00           H  
ATOM   3155  HA  ALA A 202      -1.670 -35.011   8.832  1.00  0.00           H  
ATOM   3156 1HB  ALA A 202      -2.470 -33.640  10.704  1.00  0.00           H  
ATOM   3157 2HB  ALA A 202      -3.667 -33.731   9.391  1.00  0.00           H  
ATOM   3158 3HB  ALA A 202      -3.889 -34.698  10.866  1.00  0.00           H  
ATOM   3159  N   LEU A 203      -2.164 -37.280  11.391  1.00  0.00           N  
ATOM   3160  CA  LEU A 203      -1.462 -38.101  12.376  1.00  0.00           C  
ATOM   3161  C   LEU A 203      -0.376 -38.971  11.741  1.00  0.00           C  
ATOM   3162  O   LEU A 203       0.711 -39.109  12.297  1.00  0.00           O  
ATOM   3163  CB  LEU A 203      -2.464 -38.995  13.117  1.00  0.00           C  
ATOM   3164  CG  LEU A 203      -3.398 -38.275  14.100  1.00  0.00           C  
ATOM   3165  CD1 LEU A 203      -4.562 -39.188  14.456  1.00  0.00           C  
ATOM   3166  CD2 LEU A 203      -2.617 -37.874  15.342  1.00  0.00           C  
ATOM   3167  H   LEU A 203      -3.147 -37.444  11.224  1.00  0.00           H  
ATOM   3168  HA  LEU A 203      -0.939 -37.441  13.066  1.00  0.00           H  
ATOM   3169 1HB  LEU A 203      -3.086 -39.504  12.383  1.00  0.00           H  
ATOM   3170 2HB  LEU A 203      -1.910 -39.747  13.679  1.00  0.00           H  
ATOM   3171  HG  LEU A 203      -3.807 -37.383  13.624  1.00  0.00           H  
ATOM   3172 1HD1 LEU A 203      -5.226 -38.676  15.153  1.00  0.00           H  
ATOM   3173 2HD1 LEU A 203      -5.115 -39.444  13.552  1.00  0.00           H  
ATOM   3174 3HD1 LEU A 203      -4.182 -40.099  14.919  1.00  0.00           H  
ATOM   3175 1HD2 LEU A 203      -3.280 -37.361  16.039  1.00  0.00           H  
ATOM   3176 2HD2 LEU A 203      -2.209 -38.765  15.819  1.00  0.00           H  
ATOM   3177 3HD2 LEU A 203      -1.801 -37.207  15.060  1.00  0.00           H  
ATOM   3178  N   LYS A 204      -0.666 -39.672  10.521  1.00  0.00           N  
ATOM   3179  CA  LYS A 204       0.340 -40.437   9.786  1.00  0.00           C  
ATOM   3180  C   LYS A 204       1.441 -39.539   9.218  1.00  0.00           C  
ATOM   3181  O   LYS A 204       2.615 -39.908   9.227  1.00  0.00           O  
ATOM   3182  CB  LYS A 204      -0.320 -41.231   8.657  1.00  0.00           C  
ATOM   3183  CG  LYS A 204      -1.156 -42.414   9.125  1.00  0.00           C  
ATOM   3184  CD  LYS A 204      -1.804 -43.133   7.951  1.00  0.00           C  
ATOM   3185  CE  LYS A 204      -2.635 -44.319   8.417  1.00  0.00           C  
ATOM   3186  NZ  LYS A 204      -3.276 -45.030   7.278  1.00  0.00           N  
ATOM   3187  H   LYS A 204      -1.599 -39.592  10.142  1.00  0.00           H  
ATOM   3188  HA  LYS A 204       0.822 -41.130  10.478  1.00  0.00           H  
ATOM   3189 1HB  LYS A 204      -0.968 -40.571   8.078  1.00  0.00           H  
ATOM   3190 2HB  LYS A 204       0.448 -41.610   7.982  1.00  0.00           H  
ATOM   3191 1HG  LYS A 204      -0.521 -43.118   9.665  1.00  0.00           H  
ATOM   3192 2HG  LYS A 204      -1.936 -42.064   9.801  1.00  0.00           H  
ATOM   3193 1HD  LYS A 204      -2.448 -42.438   7.410  1.00  0.00           H  
ATOM   3194 2HD  LYS A 204      -1.029 -43.488   7.270  1.00  0.00           H  
ATOM   3195 1HE  LYS A 204      -1.997 -45.020   8.954  1.00  0.00           H  
ATOM   3196 2HE  LYS A 204      -3.413 -43.974   9.098  1.00  0.00           H  
ATOM   3197 1HZ  LYS A 204      -3.816 -45.808   7.628  1.00  0.00           H  
ATOM   3198 2HZ  LYS A 204      -3.884 -44.394   6.783  1.00  0.00           H  
ATOM   3199 3HZ  LYS A 204      -2.564 -45.372   6.649  1.00  0.00           H  
ATOM   3200  N   LEU A 205       1.059 -38.373   8.704  1.00  0.00           N  
ATOM   3201  CA  LEU A 205       2.034 -37.429   8.164  1.00  0.00           C  
ATOM   3202  C   LEU A 205       2.888 -36.842   9.282  1.00  0.00           C  
ATOM   3203  O   LEU A 205       4.081 -36.636   9.103  1.00  0.00           O  
ATOM   3204  CB  LEU A 205       1.324 -36.302   7.404  1.00  0.00           C  
ATOM   3205  CG  LEU A 205       2.239 -35.234   6.791  1.00  0.00           C  
ATOM   3206  CD1 LEU A 205       3.233 -35.897   5.848  1.00  0.00           C  
ATOM   3207  CD2 LEU A 205       1.395 -34.202   6.059  1.00  0.00           C  
ATOM   3208  H   LEU A 205       0.079 -38.133   8.683  1.00  0.00           H  
ATOM   3209  HA  LEU A 205       2.689 -37.965   7.477  1.00  0.00           H  
ATOM   3210 1HB  LEU A 205       0.741 -36.741   6.597  1.00  0.00           H  
ATOM   3211 2HB  LEU A 205       0.639 -35.800   8.087  1.00  0.00           H  
ATOM   3212  HG  LEU A 205       2.806 -34.743   7.583  1.00  0.00           H  
ATOM   3213 1HD1 LEU A 205       3.883 -35.138   5.412  1.00  0.00           H  
ATOM   3214 2HD1 LEU A 205       3.837 -36.616   6.402  1.00  0.00           H  
ATOM   3215 3HD1 LEU A 205       2.693 -36.411   5.053  1.00  0.00           H  
ATOM   3216 1HD2 LEU A 205       2.045 -33.442   5.624  1.00  0.00           H  
ATOM   3217 2HD2 LEU A 205       0.828 -34.691   5.267  1.00  0.00           H  
ATOM   3218 3HD2 LEU A 205       0.706 -33.731   6.761  1.00  0.00           H  
ATOM   3219  N   LYS A 206       2.331 -36.475  10.551  1.00  0.00           N  
ATOM   3220  CA  LYS A 206       3.046 -36.018  11.749  1.00  0.00           C  
ATOM   3221  C   LYS A 206       4.253 -36.906  12.042  1.00  0.00           C  
ATOM   3222  O   LYS A 206       5.358 -36.416  12.264  1.00  0.00           O  
ATOM   3223  CB  LYS A 206       2.110 -35.993  12.959  1.00  0.00           C  
ATOM   3224  CG  LYS A 206       2.771 -35.551  14.257  1.00  0.00           C  
ATOM   3225  CD  LYS A 206       1.808 -35.653  15.431  1.00  0.00           C  
ATOM   3226  CE  LYS A 206       2.454 -35.172  16.722  1.00  0.00           C  
ATOM   3227  NZ  LYS A 206       3.500 -36.114  17.204  1.00  0.00           N  
ATOM   3228  H   LYS A 206       1.327 -36.578  10.585  1.00  0.00           H  
ATOM   3229  HA  LYS A 206       3.404 -35.004  11.573  1.00  0.00           H  
ATOM   3230 1HB  LYS A 206       1.277 -35.317  12.760  1.00  0.00           H  
ATOM   3231 2HB  LYS A 206       1.693 -36.987  13.117  1.00  0.00           H  
ATOM   3232 1HG  LYS A 206       3.640 -36.180  14.456  1.00  0.00           H  
ATOM   3233 2HG  LYS A 206       3.107 -34.519  14.162  1.00  0.00           H  
ATOM   3234 1HD  LYS A 206       0.924 -35.047  15.229  1.00  0.00           H  
ATOM   3235 2HD  LYS A 206       1.495 -36.689  15.556  1.00  0.00           H  
ATOM   3236 1HE  LYS A 206       2.909 -34.196  16.559  1.00  0.00           H  
ATOM   3237 2HE  LYS A 206       1.692 -35.070  17.494  1.00  0.00           H  
ATOM   3238 1HZ  LYS A 206       3.903 -35.761  18.061  1.00  0.00           H  
ATOM   3239 2HZ  LYS A 206       3.085 -37.020  17.376  1.00  0.00           H  
ATOM   3240 3HZ  LYS A 206       4.223 -36.203  16.504  1.00  0.00           H  
ATOM   3241  N   THR A 207       4.017 -38.218  12.036  1.00  0.00           N  
ATOM   3242  CA  THR A 207       5.056 -39.223  12.265  1.00  0.00           C  
ATOM   3243  C   THR A 207       6.091 -39.202  11.137  1.00  0.00           C  
ATOM   3244  O   THR A 207       7.291 -39.266  11.398  1.00  0.00           O  
ATOM   3245  CB  THR A 207       4.451 -40.633  12.390  1.00  0.00           C  
ATOM   3246  OG1 THR A 207       3.535 -40.666  13.491  1.00  0.00           O  
ATOM   3247  CG2 THR A 207       5.546 -41.665  12.615  1.00  0.00           C  
ATOM   3248  H   THR A 207       3.068 -38.522  11.865  1.00  0.00           H  
ATOM   3249  HA  THR A 207       5.569 -38.985  13.197  1.00  0.00           H  
ATOM   3250  HB  THR A 207       3.910 -40.879  11.476  1.00  0.00           H  
ATOM   3251  HG1 THR A 207       2.726 -40.210  13.246  1.00  0.00           H  
ATOM   3252 1HG2 THR A 207       5.099 -42.656  12.701  1.00  0.00           H  
ATOM   3253 2HG2 THR A 207       6.238 -41.650  11.773  1.00  0.00           H  
ATOM   3254 3HG2 THR A 207       6.083 -41.430  13.532  1.00  0.00           H  
ATOM   3255  N   LYS A 208       5.627 -39.074   9.895  1.00  0.00           N  
ATOM   3256  CA  LYS A 208       6.502 -39.100   8.710  1.00  0.00           C  
ATOM   3257  C   LYS A 208       7.437 -37.874   8.564  1.00  0.00           C  
ATOM   3258  O   LYS A 208       8.598 -38.005   8.185  1.00  0.00           O  
ATOM   3259  CB  LYS A 208       5.643 -39.236   7.452  1.00  0.00           C  
ATOM   3260  CG  LYS A 208       6.437 -39.377   6.160  1.00  0.00           C  
ATOM   3261  CD  LYS A 208       5.522 -39.649   4.975  1.00  0.00           C  
ATOM   3262  CE  LYS A 208       6.313 -39.771   3.681  1.00  0.00           C  
ATOM   3263  NZ  LYS A 208       5.433 -40.067   2.517  1.00  0.00           N  
ATOM   3264  H   LYS A 208       4.632 -38.957   9.768  1.00  0.00           H  
ATOM   3265  HA  LYS A 208       7.178 -39.950   8.798  1.00  0.00           H  
ATOM   3266 1HB  LYS A 208       4.997 -40.109   7.544  1.00  0.00           H  
ATOM   3267 2HB  LYS A 208       4.999 -38.361   7.354  1.00  0.00           H  
ATOM   3268 1HG  LYS A 208       6.996 -38.459   5.974  1.00  0.00           H  
ATOM   3269 2HG  LYS A 208       7.146 -40.199   6.257  1.00  0.00           H  
ATOM   3270 1HD  LYS A 208       4.973 -40.576   5.145  1.00  0.00           H  
ATOM   3271 2HD  LYS A 208       4.805 -38.834   4.876  1.00  0.00           H  
ATOM   3272 1HE  LYS A 208       6.846 -38.840   3.491  1.00  0.00           H  
ATOM   3273 2HE  LYS A 208       7.047 -40.571   3.777  1.00  0.00           H  
ATOM   3274 1HZ  LYS A 208       5.995 -40.140   1.681  1.00  0.00           H  
ATOM   3275 2HZ  LYS A 208       4.948 -40.939   2.675  1.00  0.00           H  
ATOM   3276 3HZ  LYS A 208       4.760 -39.322   2.406  1.00  0.00           H  
ATOM   3277  N   LEU A 209       6.934 -36.681   8.860  1.00  0.00           N  
ATOM   3278  CA  LEU A 209       7.728 -35.468   8.696  1.00  0.00           C  
ATOM   3279  C   LEU A 209       8.828 -35.360   9.754  1.00  0.00           C  
ATOM   3280  O   LEU A 209       8.628 -35.715  10.924  1.00  0.00           O  
ATOM   3281  CB  LEU A 209       6.820 -34.234   8.771  1.00  0.00           C  
ATOM   3282  CG  LEU A 209       5.801 -34.089   7.634  1.00  0.00           C  
ATOM   3283  CD1 LEU A 209       4.763 -33.040   8.012  1.00  0.00           C  
ATOM   3284  CD2 LEU A 209       6.522 -33.705   6.350  1.00  0.00           C  
ATOM   3285  H   LEU A 209       5.986 -36.606   9.204  1.00  0.00           H  
ATOM   3286  HA  LEU A 209       8.223 -35.507   7.726  1.00  0.00           H  
ATOM   3287 1HB  LEU A 209       6.268 -34.264   9.708  1.00  0.00           H  
ATOM   3288 2HB  LEU A 209       7.446 -33.341   8.770  1.00  0.00           H  
ATOM   3289  HG  LEU A 209       5.280 -35.036   7.488  1.00  0.00           H  
ATOM   3290 1HD1 LEU A 209       4.038 -32.937   7.204  1.00  0.00           H  
ATOM   3291 2HD1 LEU A 209       4.249 -33.349   8.922  1.00  0.00           H  
ATOM   3292 3HD1 LEU A 209       5.257 -32.084   8.180  1.00  0.00           H  
ATOM   3293 1HD2 LEU A 209       5.797 -33.603   5.542  1.00  0.00           H  
ATOM   3294 2HD2 LEU A 209       7.042 -32.758   6.494  1.00  0.00           H  
ATOM   3295 3HD2 LEU A 209       7.245 -34.480   6.094  1.00  0.00           H  
ATOM   3296  N   GLY A 210       9.991 -34.869   9.337  1.00  0.00           N  
ATOM   3297  CA  GLY A 210      11.101 -34.652  10.250  1.00  0.00           C  
ATOM   3298  C   GLY A 210      12.312 -33.984   9.619  1.00  0.00           C  
ATOM   3299  O   GLY A 210      13.358 -33.845  10.253  1.00  0.00           O  
ATOM   3300  OXT GLY A 210      12.286 -33.562   8.462  1.00  0.00           O  
ATOM   3301  H   GLY A 210      10.106 -34.638   8.360  1.00  0.00           H  
ATOM   3302 1HA  GLY A 210      10.770 -34.034  11.084  1.00  0.00           H  
ATOM   3303 2HA  GLY A 210      11.421 -35.607  10.665  1.00  0.00           H  
TER                                                                             
HETATM 3305 FE1  HMM X   1      -6.759 -19.814   3.902  1.00  0.00          FE  
HETATM 3306  C35 HMM X   1      -8.376 -19.057   5.082  1.00  0.00           C  
HETATM 3307  N4  HMM X   1      -7.441 -18.703   2.346  1.00  0.00           N  
HETATM 3308  C19 HMM X   1      -8.407 -19.063   1.440  1.00  0.00           C  
HETATM 3309  C18 HMM X   1      -8.636 -17.998   0.485  1.00  0.00           C  
HETATM 3310  C15 HMM X   1      -7.761 -16.982   0.820  1.00  0.00           C  
HETATM 3311  C14 HMM X   1      -7.026 -17.449   1.992  1.00  0.00           C  
HETATM 3312  C31 HMM X   1      -6.049 -16.712   2.656  1.00  0.00           C  
HETATM 3313  C12 HMM X   1      -5.394 -17.085   3.821  1.00  0.00           C  
HETATM 3314  N1  HMM X   1      -5.539 -18.290   4.460  1.00  0.00           N  
HETATM 3315  C6  HMM X   1      -4.773 -18.220   5.596  1.00  0.00           C  
HETATM 3316  C7  HMM X   1      -4.117 -16.918   5.687  1.00  0.00           C  
HETATM 3317  C11 HMM X   1      -4.490 -16.221   4.569  1.00  0.00           C  
HETATM 3318  C13 HMM X   1      -4.095 -14.837   4.152  1.00  0.00           C  
HETATM 3319  C8  HMM X   1      -3.208 -16.515   6.807  1.00  0.00           C  
HETATM 3320  C9  HMM X   1      -3.781 -15.419   7.739  1.00  0.00           C  
HETATM 3321  C10 HMM X   1      -2.784 -14.870   8.802  1.00  0.00           C  
HETATM 3322  O4  HMM X   1      -3.187 -13.933   9.551  1.00  0.00           O  
HETATM 3323  O2  HMM X   1      -1.666 -15.447   8.843  1.00  0.00           O  
HETATM 3324  C28 HMM X   1      -4.584 -19.258   6.500  1.00  0.00           C  
HETATM 3325  C1  HMM X   1      -5.099 -20.544   6.359  1.00  0.00           C  
HETATM 3326  N2  HMM X   1      -5.958 -20.946   5.370  1.00  0.00           N  
HETATM 3327  C33 HMM X   1      -6.161 -22.291   5.564  1.00  0.00           C  
HETATM 3328  C32 HMM X   1      -5.408 -22.758   6.718  1.00  0.00           C  
HETATM 3329  C2  HMM X   1      -4.749 -21.667   7.224  1.00  0.00           C  
HETATM 3330  C3  HMM X   1      -3.775 -21.627   8.364  1.00  0.00           C  
HETATM 3331  C4  HMM X   1      -2.425 -22.267   8.001  1.00  0.00           C  
HETATM 3332  C5  HMM X   1      -1.588 -22.770   9.211  1.00  0.00           C  
HETATM 3333  O1  HMM X   1      -0.901 -23.807   8.998  1.00  0.00           O  
HETATM 3334  O3  HMM X   1      -1.682 -22.126  10.291  1.00  0.00           O  
HETATM 3335  C34 HMM X   1      -5.385 -24.170   7.220  1.00  0.00           C  
HETATM 3336  C29 HMM X   1      -6.994 -23.088   4.792  1.00  0.00           C  
HETATM 3337  C26 HMM X   1      -7.792 -22.655   3.735  1.00  0.00           C  
HETATM 3338  C25 HMM X   1      -8.746 -23.499   3.046  1.00  0.00           C  
HETATM 3339  C22 HMM X   1      -9.408 -22.690   2.147  1.00  0.00           C  
HETATM 3340  C21 HMM X   1      -8.794 -21.368   2.260  1.00  0.00           C  
HETATM 3341  N3  HMM X   1      -7.839 -21.374   3.245  1.00  0.00           N  
HETATM 3342  C30 HMM X   1      -9.049 -20.297   1.412  1.00  0.00           C  
HETATM 3343  C23 HMM X   1     -10.503 -23.098   1.274  1.00  0.00           C  
HETATM 3344  C24 HMM X   1     -11.801 -22.768   1.390  1.00  0.00           C  
HETATM 3345  C27 HMM X   1      -8.980 -24.947   3.343  1.00  0.00           C  
HETATM 3346  C16 HMM X   1      -7.588 -15.669   0.212  1.00  0.00           C  
HETATM 3347  C17 HMM X   1      -8.100 -14.504   0.642  1.00  0.00           C  
HETATM 3348  C20 HMM X   1      -9.660 -18.018  -0.606  1.00  0.00           C  
HETATM 3349  H33 HMM X   1      -9.002 -18.366   4.505  1.00  0.00           H  
HETATM 3350  H31 HMM X   1      -9.022 -19.866   5.439  1.00  0.00           H  
HETATM 3351  H32 HMM X   1      -8.009 -18.514   5.961  1.00  0.00           H  
HETATM 3352  H29 HMM X   1      -5.806 -15.733   2.256  1.00  0.00           H  
HETATM 3353  H23 HMM X   1      -3.636 -14.831   3.155  1.00  0.00           H  
HETATM 3354  H22 HMM X   1      -4.960 -14.161   4.107  1.00  0.00           H  
HETATM 3355  H24 HMM X   1      -3.374 -14.405   4.850  1.00  0.00           H  
HETATM 3356  H3  HMM X   1      -2.938 -17.401   7.392  1.00  0.00           H  
HETATM 3357  H4  HMM X   1      -2.279 -16.108   6.392  1.00  0.00           H  
HETATM 3358  H11 HMM X   1      -4.681 -15.769   8.256  1.00  0.00           H  
HETATM 3359  H12 HMM X   1      -4.101 -14.553   7.142  1.00  0.00           H  
HETATM 3360  H28 HMM X   1      -3.943 -19.059   7.355  1.00  0.00           H  
HETATM 3361  H26 HMM X   1      -3.598 -20.597   8.687  1.00  0.00           H  
HETATM 3362  H27 HMM X   1      -4.181 -22.160   9.231  1.00  0.00           H  
HETATM 3363  H6  HMM X   1      -2.595 -23.122   7.331  1.00  0.00           H  
HETATM 3364  H5  HMM X   1      -1.817 -21.556   7.427  1.00  0.00           H  
HETATM 3365  H15 HMM X   1      -6.398 -24.558   7.383  1.00  0.00           H  
HETATM 3366  H13 HMM X   1      -4.843 -24.238   8.168  1.00  0.00           H  
HETATM 3367  H14 HMM X   1      -4.894 -24.849   6.510  1.00  0.00           H  
HETATM 3368  H25 HMM X   1      -7.064 -24.135   5.064  1.00  0.00           H  
HETATM 3369  H30 HMM X   1      -9.770 -20.461   0.623  1.00  0.00           H  
HETATM 3370  H1  HMM X   1     -10.225 -23.773   0.465  1.00  0.00           H  
HETATM 3371  H7  HMM X   1     -12.174 -22.149   2.200  1.00  0.00           H  
HETATM 3372  H8  HMM X   1     -12.534 -23.139   0.680  1.00  0.00           H  
HETATM 3373  H17 HMM X   1      -9.659 -25.402   2.617  1.00  0.00           H  
HETATM 3374  H16 HMM X   1      -8.043 -25.517   3.327  1.00  0.00           H  
HETATM 3375  H18 HMM X   1      -9.422 -25.088   4.339  1.00  0.00           H  
HETATM 3376  H2  HMM X   1      -6.972 -15.645  -0.687  1.00  0.00           H  
HETATM 3377  H9  HMM X   1      -8.757 -14.435   1.503  1.00  0.00           H  
HETATM 3378  H10 HMM X   1      -7.886 -13.578   0.118  1.00  0.00           H  
HETATM 3379  H20 HMM X   1      -9.242 -18.368  -1.561  1.00  0.00           H  
HETATM 3380  H21 HMM X   1     -10.058 -17.013  -0.781  1.00  0.00           H  
HETATM 3381  H19 HMM X   1     -10.499 -18.677  -0.359  1.00  0.00           H  
TER                                                                             
CONECT  729 3305                                                                
CONECT 3305  729 3306 3307 3314                                                 
CONECT 3305 3326 3341                                                           
CONECT 3306 3305 3349 3350 3351                                                 
CONECT 3307 3305 3308 3311                                                      
CONECT 3308 3307 3309 3342                                                      
CONECT 3309 3308 3310 3348                                                      
CONECT 3310 3309 3311 3346                                                      
CONECT 3311 3307 3310 3312                                                      
CONECT 3312 3311 3313 3352                                                      
CONECT 3313 3312 3314 3317                                                      
CONECT 3314 3305 3313 3315                                                      
CONECT 3315 3314 3316 3324                                                      
CONECT 3316 3315 3317 3319                                                      
CONECT 3317 3313 3316 3318                                                      
CONECT 3318 3317 3353 3354 3355                                                 
CONECT 3319 3316 3320 3356 3357                                                 
CONECT 3320 3319 3321 3358 3359                                                 
CONECT 3321 3320 3322 3323                                                      
CONECT 3322 3321                                                                
CONECT 3323 3321                                                                
CONECT 3324 3315 3325 3360                                                      
CONECT 3325 3324 3326 3329                                                      
CONECT 3326 3305 3325 3327                                                      
CONECT 3327 3326 3328 3336                                                      
CONECT 3328 3327 3329 3335                                                      
CONECT 3329 3325 3328 3330                                                      
CONECT 3330 3329 3331 3361 3362                                                 
CONECT 3331 3330 3332 3363 3364                                                 
CONECT 3332 3331 3333 3334                                                      
CONECT 3333 3332                                                                
CONECT 3334 3332                                                                
CONECT 3335 3328 3365 3366 3367                                                 
CONECT 3336 3327 3337 3368                                                      
CONECT 3337 3336 3338 3341                                                      
CONECT 3338 3337 3339 3345                                                      
CONECT 3339 3338 3340 3343                                                      
CONECT 3340 3339 3341 3342                                                      
CONECT 3341 3305 3337 3340                                                      
CONECT 3342 3308 3340 3369                                                      
CONECT 3343 3339 3344 3370                                                      
CONECT 3344 3343 3371 3372                                                      
CONECT 3345 3338 3373 3374 3375                                                 
CONECT 3346 3310 3347 3376                                                      
CONECT 3347 3346 3377 3378                                                      
CONECT 3348 3309 3379 3380 3381                                                 
CONECT 3349 3306                                                                
CONECT 3350 3306                                                                
CONECT 3351 3306                                                                
CONECT 3352 3312                                                                
CONECT 3353 3318                                                                
CONECT 3354 3318                                                                
CONECT 3355 3318                                                                
CONECT 3356 3319                                                                
CONECT 3357 3319                                                                
CONECT 3358 3320                                                                
CONECT 3359 3320                                                                
CONECT 3360 3324                                                                
CONECT 3361 3330                                                                
CONECT 3362 3330                                                                
CONECT 3363 3331                                                                
CONECT 3364 3331                                                                
CONECT 3365 3335                                                                
CONECT 3366 3335                                                                
CONECT 3367 3335                                                                
CONECT 3368 3336                                                                
CONECT 3369 3342                                                                
CONECT 3370 3343                                                                
CONECT 3371 3344                                                                
CONECT 3372 3344                                                                
CONECT 3373 3345                                                                
CONECT 3374 3345                                                                
CONECT 3375 3345                                                                
CONECT 3376 3346                                                                
CONECT 3377 3347                                                                
CONECT 3378 3347                                                                
CONECT 3379 3348                                                                
CONECT 3380 3348                                                                
CONECT 3381 3348                                                                
# All scores below are weighted scores, not raw scores.
#BEGIN_POSE_ENERGIES_TABLE 
label fa_atr fa_rep fa_sol fa_intra_atr_xover4 fa_intra_rep_xover4 fa_intra_sol_xover4 lk_ball lk_ball_iso lk_ball_bridge lk_ball_bridge_uncpl fa_elec fa_intra_elec pro_close hbond_sr_bb hbond_lr_bb hbond_bb_sc hbond_sc dslf_fa13 atom_pair_constraint coordinate_constraint angle_constraint dihedral_constraint omega fa_dun_dev fa_dun_rot fa_dun_semi p_aa_pp hxl_tors ref rama_prepro res_type_constraint total
weights 1 0.55 1 1 0.55 1 0.92 -0.38 -0.33 -0.33 1 1 1.25 1 1 1 1 1.25 1 1 1 1 0.48 0.69 0.76 0.78 0.61 1 1 0.5 1 NA
pose -1224.13 136.503 798.738 -91.3202 66.0616 39.8057 495.629 -501.089 -0.91011 -5.18806 -442.44 -62.0924 0 -164.568 -18.0635 -27.4478 -16.9874 0 0.15694 0 0 0.19846 27.8789 21.6188 120.248 84.3183 -56.6601 55.5574 54.7287 12.5796 0 -696.868
VAL:NtermProteinFull_1 -5.31341 2.089 2.31543 -2.62509 5.83882 2.20175 0.96992 -1.29265 -0.00849 -0.02001 -3.25518 0.90747 0 0 0 0 0 0 0 0 0 0 0.17823 0.0505 0.17017 0 0 0 2.085 0 0 4.29145
SER_2 -5.45763 1.65219 5.52008 -0.02598 0 0.06135 2.89702 -2.21774 -0 -0 -3.86321 -0.59263 0 0 0 -1.67444 0 0 0 0 0 0 0.01163 0.02917 0.2143 0 -0.39876 0.60659 -1.1772 -0.14322 0 -4.55848
LEU_3 -7.35742 0.98565 1.82458 -0.71335 0.86307 0.27893 1.66459 -2.08992 -0 -0 -0.51621 0.11309 0 0 0 0 0 0 0 0 0 0 0.30045 0.02707 1.34501 0 -0.31599 0 0.72952 -0.21952 0 -3.08047
LYS_4 -6.18251 1.1107 6.05301 -0.95859 0.41614 1.1219 3.10394 -2.84911 -0 -0 -6.5742 0.08507 0 0 0 0 -0.2856 0 0 0 0 0 0.04546 0.40284 2.98622 0 0.05033 0 -1.6738 -0.01772 0 -3.16594
GLN_5 -6.60233 0.56206 6.29748 -0.25368 0.02788 0.20099 3.94075 -3.16238 -0 -0 -3.76029 -0.41238 0 0 0 -1.67444 -0.53955 0 0 0 0 0 0.08318 0.18025 0 2.97396 -0.13377 0 -1.0644 0.06222 0 -3.27445
ALA_6 -6.94145 0.53292 3.19109 -0.02197 0 0 2.94656 -2.92635 -0 -0 -2.26168 -0.3481 0 0 0 0 0 0 0 0 0 0 0.04754 0 0 0 -0.16842 0 2.3386 -0.00572 0 -3.61698
ALA_7 -5.66967 0.3039 3.84175 -0.02211 0 0 2.91456 -2.7108 -0 -0 -3.27382 -0.37254 0 0 0 0 0 0 0 0 0 0 -0.02982 0 0 0 -0.24654 0 2.3386 -0.1747 0 -3.1012
SER_8 -5.08782 0.40626 5.97351 -0.02717 0 0.06074 3.52066 -2.83032 -0.00061 -0.00558 -4.02823 -0.57255 0 0 0 0 -0.4854 0 0 0 0 0 0.25277 0.28551 0.77792 0 0.32975 1.65945 -1.1772 0.18859 0 -0.7597
PHE_9 -9.26117 1.49963 1.60871 -0.57104 0.03598 0.21923 2.23175 -2.50997 -0 -0 -2.05155 -0.05199 0 0 0 0 0 0 0 0 0 0 0.00721 0.34277 0 3.00613 -0.16336 0 1.4028 0.50795 0 -3.74692
LEU_10 -6.8301 0.25886 3.00248 -0.71144 0.42353 0.27998 2.19374 -2.46475 -0 -0 -2.02505 0.15756 0 0 0 0 0 0 0 0 0 0 0.01938 0.03347 0.85329 0 -0.2245 0 0.72952 0.31323 0 -3.99081
THR_11 -7.34996 0.83282 4.33444 -0.19967 0.11606 0.07219 3.37506 -3.08084 -0 -0 -3.15655 -0.05734 0 0 0 0 0 0 0 0 0 0 -0.0152 0.18682 0.06235 0 -0.0116 2.29207 -1.425 0.49944 0 -3.52491
VAL_12 -7.12723 0.86143 3.33859 -0.31374 0.31239 0.07139 2.76672 -2.58635 -0 -0 -2.44454 -0.02718 0 0 0 0 0 0 0 0 0 0 0.13686 0.02557 0.05387 0 -0.30933 0 2.085 0.51028 0 -2.64626
ALA_13 -6.17338 0.30164 3.7273 -0.02224 0 0 2.79634 -2.94653 -0.00061 -0.00558 -2.3642 -0.3492 0 0 0 0 0 0 0 0 0 0 -0.02872 0 0 0 -0.24687 0 2.3386 0.09358 0 -2.87987
ALA_14 -4.55609 0.33399 2.64207 -0.02144 0 0 1.81798 -2.15513 -0 -0 -0.70598 -0.35126 0 0 0 0 0 0 0 0 0 0 -0.02109 0 0 0 -0.13284 0 2.3386 -0.08211 0 -0.8933
LEU_15 -5.90331 0.65723 1.8968 -0.5114 0.54305 0.12552 1.43534 -1.93057 -0 -0 -0.39965 0.23643 0 0 0 0 0 0 0 0 0 0 0.7093 0.01351 0.35423 0 -0.29413 0 0.72952 -0.09966 0 -2.4378
LEU_16 -6.23482 0.85966 2.1085 -0.50572 0.36735 0.1278 1.41856 -1.92887 -0 -0 -0.59269 0.20199 0 0 0 0 0 0 0 0 0 0 -0.01419 0.23993 0.30914 0 -0.31944 0 0.72952 -0.19166 0 -3.42493
GLY_17 -1.69407 0.08369 2.30595 -5e-05 0 0 1.17624 -1.14223 -0 -0 -0.9145 -0.39369 0 0 0 0 0 0 0 0 0 0 -0.11092 0 0 0 -1.45098 0 1.2108 -0.04118 0 -0.97094
THR_18 -4.3753 0.54628 2.50434 -0.19639 0.1479 0.06647 1.56957 -1.68564 -0 -0 -1.31258 -0.85288 0 0 0 -0.19026 0 0 0 0 0 0 -0.02051 0.04642 0.67848 0 -0.72798 2.29649 -1.425 0.61789 0 -2.3127
THR_19 -3.89458 0.42208 4.01453 -0.11221 0.06151 0.07512 2.36277 -2.02482 -0 -0 -2.15216 -0.63535 0 0 0 -0.39033 0 0 0 0 0 0 0.00585 0.02049 0.04162 0 -0.33326 2.29586 -1.425 0.36836 0 -1.29952
VAL_20 -5.90851 0.98593 2.13607 -0.3157 0.31592 0.07251 1.85807 -2.15775 -0 -0 -1.29104 -0.14863 0 0 0 0 0 0 0 0 0 0 -0.04882 0.01522 0.28627 0 -0.135 0 2.085 -0.16148 0 -2.41195
GLU_21 -4.8868 0.29007 6.47237 -0.46489 0.21618 1.44507 2.59172 -2.79457 -0.0282 -0.15012 -3.4902 -2.93232 0 0 0 0 0 0 0 0 0 0 0.08416 0.00703 0 3.99858 -0.26762 0 -2.5358 -0.14716 0 -2.59248
GLU_22 -6.40471 0.35409 7.38894 -0.63171 0.15545 1.15926 3.32022 -3.05844 -0.03923 -0.22534 -2.86922 -0.6427 0 0 0 -0.20007 -0.81034 0 0 0 0 0 0.26383 0.01421 0 3.3856 -0.20319 0 -2.5358 -0.31576 0 -1.89491
ALA_23 -5.63624 0.18101 2.85712 -0.02272 0 0 2.46568 -2.50979 -0 -0 -1.83911 -0.38877 0 0 0 0 0 0 0 0 0 0 0.18479 0 0 0 -0.31997 0 2.3386 -0.24649 0 -2.93588
VAL_24 -6.45595 0.73735 3.5562 -0.31187 0.27638 0.07108 2.59721 -2.58324 -0 -0 -2.38269 -0.07863 0 0 0 0 0 0 0 0 0 0 -0.05099 0.00643 0.06551 0 -0.29824 0 2.085 0.03959 0 -2.72687
LYS_25 -4.8722 0.17022 5.48821 -0.30881 0.03226 0.1421 2.34568 -2.41409 -0.01103 -0.07523 -2.45131 -0.00172 0 0 0 0 0 0 0 0 0 0 -0.01247 0.15389 1.77469 0 0.0408 0 -1.6738 0.15492 0 -1.51789
ARG_26 -6.92804 0.26277 6.1758 -0.4374 0.06228 0.21601 2.97842 -2.91271 -0 -0 -3.09997 0.39872 0 0 0 0 -0.81034 0 0 0 0 0 -0.02753 0.39165 2.10005 0 0.00634 0 -1.281 0.17762 0 -2.72734
ALA_27 -6.05017 0.35009 2.76736 -0.02238 0 0 2.48524 -2.50352 -0 -0 -2.14157 -0.36672 0 0 0 0 0 0 0 0 0 0 0.12537 0 0 0 -0.21927 0 2.3386 0.08959 0 -3.14739
LEU_28 -5.22499 0.37406 4.08813 -0.50697 0.37333 0.12592 2.12682 -2.26443 -0 -0 -2.11211 0.24927 0 0 0 0 0 0 0 0 0 0 0.34071 0.15416 0.36155 0 -0.28042 0 0.72952 -0.11135 0 -1.57681
LYS_29 -4.63907 0.2299 5.52495 -0.30465 0.02714 0.13785 2.3762 -2.39209 -0 -0 -2.14252 -0.0135 0 0 0 0 0 0 0 0 0 0 -0.04403 0.03073 1.76882 0 -0.02105 0 -1.6738 -0.16061 0 -1.29573
LEU_30 -7.97161 0.81718 3.65878 -0.48888 0.42176 0.1148 2.75529 -2.74956 -0.01349 -0.10739 -2.20038 0.20722 0 0 0 0 0 0 0 0 0 0 0.02185 0.26412 0.38342 0 -0.27355 0 0.72952 -0.15983 0 -4.59074
LYS_31 -7.24019 0.63995 6.71578 -0.41574 0.09757 0.20718 3.41128 -3.23302 -0 -0 -1.91126 -0.05023 0 0 0 0 0 0 0 0 0 0 0.0263 0.5742 1.6834 0 0.03171 0 -1.6738 0.57757 0 -0.5593
THR_32 -3.0409 0.1216 3.90738 -0.20089 0.14508 0.0725 1.46852 -1.77474 -0 -0 -1.08628 -0.08757 0 0 0 0 0 0 0 0 0 0 0.31743 0.00012 0.06283 0 -0.02035 2.27786 -1.425 1.07181 0 1.80941
LYS_33 -3.61659 0.14763 3.65192 -0.30483 0.02665 0.1369 1.47986 -1.63553 -0 -0 -0.44625 -0.0132 0 0 0 0 0 0 0 0 0 0 -0.0011 0.06026 1.79039 0 -0.03406 0 -1.6738 0.3498 0 -0.08196
LEU_34 -4.92399 0.42602 1.56372 -0.53101 0.43317 0.15026 1.25969 -1.47357 -0 -0 -1.16528 0.15391 0 0 0 0 0 0 0 0 0 0 -0.03462 0.04804 0.14197 0 -0.18948 0 0.72952 -0.34021 0 -3.75186
GLY_35 -1.70738 0.12331 2.06035 -5e-05 0 0 1.05354 -1.0972 -0.0004 -0.01232 -0.41495 -0.39345 0 0 0 0 0 0 0 0 0 0 0.06346 0 0 0 -0.94295 0 1.2108 -0.27166 0 -0.32889
VAL_36 -5.74314 0.79384 2.51224 -0.30279 0.2196 0.05824 1.67942 -1.96769 -0.01349 -0.10739 -1.30273 -0.15865 0 0 0 0 0 0 0 0 0 0 0.12721 0.02317 0.02728 0 -0.46445 0 2.085 0.14985 0 -2.38448
SER_37 -4.63988 0.32388 4.98534 -0.02758 0 0.06489 3.00461 -2.31665 -0 -0 -2.63226 -0.50978 0 0 0 -1.59298 0 0 0 0 0 0 -0.02417 0.10481 0.18589 0 -0.41981 0.61316 -1.1772 -0.05725 0 -4.11495
LEU_38 -5.89129 0.4706 3.04748 -0.70707 0.5386 0.27619 1.21491 -2.00027 -0.00033 -0.00095 -0.46651 0.08949 0 0 0 0 0 0 0 0 0 0 0.1641 0.01835 1.0016 0 -0.23954 0 0.72952 -0.13286 0 -1.88796
GLU_39 -4.26303 0.08887 5.44774 -0.47198 0.29517 1.49086 2.22617 -2.3952 -0.02862 -0.15881 -2.72054 -2.77185 0 0 0 0 -0.53955 0 0 0 0 0 0.40443 0.07825 0 3.98755 -0.28302 0 -2.5358 -0.09033 0 -2.23969
GLN_40 -6.22341 0.41988 6.66006 -0.25301 0.02617 0.18793 3.84194 -3.00359 -0.02868 -0.17019 -3.80324 -0.37535 0 0 0 -1.59298 -0.62761 0 0 0 0 0 0.39163 0.00667 0 2.86675 -0.15187 0 -1.0644 -0.21793 0 -3.11122
ALA_41 -5.91741 0.42174 3.16491 -0.02249 0 0 2.54463 -2.56306 -0 -0 -1.63564 -0.34937 0 0 0 0 0 0 0 0 0 0 0.19293 0 0 0 -0.24642 0 2.3386 -0.13038 0 -2.20196
LEU_42 -8.15725 0.92289 3.0678 -0.49195 0.49828 0.11482 2.75008 -2.6995 -0 -0 -2.01128 0.2146 0 0 0 0 0 0 0 0 0 0 0.00387 0.18385 0.43481 0 -0.25805 0 0.72952 -0.09902 0 -4.79652
LYS_43 -5.90638 0.45625 6.89704 -0.58212 0.45324 0.30934 4.07312 -3.03543 -0.01582 -0.04784 -5.99352 -0.02732 0 0 0 0 -0.44147 0 0 0 0 0 0.79403 0.53931 3.33086 0 -0.03366 0 -1.6738 -0.14661 0 -1.05075
LEU_44 -8.02541 0.99699 2.71207 -0.72322 0.45389 0.31187 2.59079 -2.55442 -0 -0 -2.4061 0.11086 0 0 0 0 0 0 0 0 0 0 0.51894 0.14823 0.91852 0 -0.20887 0 0.72952 0.05905 0 -4.36729
LEU_45 -9.00924 1.96347 3.19205 -0.49175 0.28327 0.11973 2.54633 -2.59731 -0 -0 -2.98747 0.22926 0 0 0 0 0 0 0 0 0 0 0.06628 0.54856 0.35587 0 -0.25907 0 0.72952 0.2972 0 -5.0133
HIS_D:MP-NE2-connect_46 -10.0436 4.48185 6.39635 -2.91622 2.00049 2.09215 3.08483 -3.36239 -0 -0 -5.46456 -0.85619 0 0 0 0 0 0 0.07847 0 0 0.09923 -0.00321 0.31218 0 1.52727 -0.25648 0 0.13443 0.46248 0 -2.23293
ILE_47 -9.57703 3.26943 3.59957 -0.66947 1.06618 0.16187 2.88199 -2.77133 -0 -0 -3.62539 0.15988 0 0 0 0 0 0 0 0 0 0 0.0277 0.2002 3.31074 0 -0.44351 0 1.0317 0.49643 0 -0.88105
ALA_48 -6.20759 0.35683 3.60716 -0.02261 0 0 2.94409 -2.91324 -0 -0 -3.01574 -0.36159 0 0 0 0 0 0 0 0 0 0 0.02045 0 0 0 -0.26599 0 2.3386 0.03317 0 -3.48645
ALA_49 -3.64204 0.15077 2.79531 -0.02211 0 0 1.59662 -1.94233 -0 -0 -1.09062 -0.31893 0 0 0 0 0 0 0 0 0 0 -0.02544 0 0 0 -0.15711 0 2.3386 -0.10854 0 -0.42581
VAL_50 -5.57734 1.09068 0.80989 -0.29066 0.22473 0.05048 1.49629 -1.73947 -0 -0 -0.57519 0.38769 0 0 0 0 0 0 0 0 0 0 1.58015 0.02563 0.49983 0 0.24505 0 2.085 -0.06967 0 0.24309
ILE_51 -6.02734 0.34618 1.99291 -0.52148 0.68854 0.10473 1.3111 -1.84285 -0 -0 -0.26401 0.02389 0 0 0 0 0 0 0 0 0 0 -0.05909 0.0612 0.67468 0 -0.46879 0 1.0317 0.07825 0 -2.87038
GLY_52 -1.69034 0.05241 1.97535 -6e-05 0 0 0.92522 -1.0361 -0.00015 -0.001 -0.97139 -0.35196 0 0 0 0 0 0 0 0 0 0 -0.03981 0 0 0 -1.53295 0 1.2108 0.68973 0 -0.77024
THR_53 -4.90104 0.76149 3.3907 -0.2132 0.14729 0.07483 1.87333 -2.091 -0.00021 -0.00166 -1.23507 -0.8305 0 0 0 0 0 0 0 0 0 0 0.03227 0.05177 1.29992 0 -0.72842 2.32782 -1.425 0.51383 0 -0.95284
THR_54 -5.10088 0.40531 5.99046 -0.13101 0.07832 0.0845 3.78947 -2.74961 -0.00341 -0.03918 -3.90198 -0.03337 0 0 0 -1.45146 -0.64612 0 0 0 0 0 -0.01384 2e-05 0.04532 0 -0.38201 4.21233 -1.425 -0.25278 0 -1.52493
VAL_55 -6.76672 1.23419 2.16969 -0.26236 0.27091 0.04212 1.69181 -2.16379 -0 -0 -1.08484 0.52258 0 0 0 0 0 0 0 0 0 0 0.02895 0.4809 0.72615 0 0.04323 0 2.085 -0.22975 0 -1.21192
GLU_56 -4.53739 0.69182 5.2897 -0.45701 0.20659 1.42971 1.83185 -2.37658 -0.02872 -0.16422 -1.89299 -2.81521 0 0 0 0 0 0 0 0 0 0 0.06648 0.00012 0 3.99142 -0.17554 0 -2.5358 -0.16423 0 -1.64
GLU_57 -6.0746 0.60639 7.77248 -0.21113 0.02542 0.32116 3.6778 -3.25171 -0.02878 -0.16488 -4.3408 -0.52733 0 0 0 -1.45146 -0.64612 0 0 0 0 0 0.01793 0.27699 0 3.85736 -0.24027 0 -2.5358 -0.29677 0 -3.21412
ALA_58 -5.50994 0.1767 2.61143 -0.02221 0 0 2.36787 -2.41865 -0.00341 -0.03918 -1.88081 -0.37324 0 0 0 0 0 0 0 0 0 0 0.10443 0 0 0 -0.2059 0 2.3386 -0.20857 0 -3.06287
VAL_59 -6.9567 0.96897 3.30006 -0.30878 0.24899 0.06994 2.80669 -2.70859 -0.00068 -0.00488 -2.27572 -0.07574 0 0 0 0 0 0 0 0 0 0 -0.05655 0.09211 0.10944 0 -0.37098 0 2.085 0.08002 0 -2.99742
LYS_60 -4.8617 0.29954 5.19619 -0.3015 0.02569 0.12877 2.37855 -2.37535 -0 -0 -1.94816 0.00561 0 0 0 0 0 0 0 0 0 0 0.10993 0.067 1.75934 0 0.02364 0 -1.6738 0.20677 0 -0.95948
ARG_61 -6.43899 0.36207 5.36749 -0.61825 0.10109 0.35966 2.53374 -2.83076 -0 -0 -2.03701 0.47213 0 0 0 0 0 0 0 0 0 0 0.00508 0.25314 2.39282 0 -0.07863 0 -1.281 0.05028 0 -1.38714
ALA_62 -7.0721 1.5571 3.52734 -0.02156 0 0 3.43305 -3.0489 -0 -0 -2.66216 -0.35592 0 0 0 0 0 0 0 0 0 0 -0.04718 0 0 0 -0.26681 0 2.3386 -0.16922 0 -2.78777
LEU_63 -6.24026 0.69699 4.75491 -0.50007 0.48989 0.11863 2.63897 -2.63674 -0 -0 -2.75276 0.24518 0 0 0 0 0 0 0 0 0 0 0.18973 0.14518 0.46298 0 -0.25187 0 0.72952 -0.07123 0 -1.98096
LYS_64 -4.35447 0.21244 5.20637 -0.30274 0.02745 0.13254 2.21781 -2.30452 -0.00068 -0.00488 -1.62117 0.00765 0 0 0 0 0 0 0 0 0 0 0.02669 0.00799 1.7945 0 0.04683 0 -1.6738 0.08326 0 -0.49874
LEU_65 -8.39024 1.06454 3.14461 -0.70268 0.65407 0.26428 2.58711 -2.63094 -0 -0 -2.0902 0.15591 0 0 0 0 0 0 0 0 0 0 0.16313 0.07279 1.04788 0 -0.27468 0 0.72952 -0.00277 0 -4.20768
LYS_66 -8.35013 1.34269 7.50541 -0.49874 0.12385 0.38546 3.77993 -3.61904 -0.00862 -0.02089 -3.42136 0.2312 0 0 0 0 0 0 0 0 0 0 -0.00482 0.44633 2.09337 0 0.04859 0 -1.6738 0.43639 0 -1.20419
THR_67 -2.94203 0.1216 3.92138 -0.20611 0.17011 0.07554 1.44321 -1.79429 -0 -0 -1.22127 -0.12073 0 0 0 0 0 0 0 0 0 0 -0.03347 0.00119 0.11479 0 -0.01217 2.28577 -1.425 0.71945 0 1.09795
LYS_68 -3.33669 0.13177 3.32827 -0.30585 0.02633 0.13973 1.26622 -1.5436 -0 -0 -0.39287 -0.00052 0 0 0 0 0 0 0 0 0 0 -0.05939 0.03224 1.72358 0 -0.04073 0 -1.6738 0.07643 0 -0.62888
LEU_69 -5.5608 0.93219 1.19354 -0.51877 0.47348 0.13362 1.08582 -1.44672 -0 -0 -0.52825 0.20954 0 0 0 0 0 0 0 0 0 0 0.12422 0.05452 0.242 0 -0.282 0 0.72952 -0.2307 0 -3.3888
GLY_70 -1.794 0.07468 2.14077 -5e-05 0 0 1.01224 -1.13234 -0 -0 -0.59792 -0.38031 0 0 0 0 0 0 0 0 0 0 0.07097 0 0 0 -1.2894 0 1.2108 0.32418 0 -0.36038
VAL_71 -6.0392 1.2379 2.22266 -0.30399 0.20565 0.05792 1.56186 -1.89598 -0.00862 -0.02089 -1.61651 -0.03951 0 0 0 0 0 0 0 0 0 0 0.03768 0.01222 0.01209 0 -0.38353 0 2.085 0.79708 0 -2.07819
SER_72 -4.83192 0.37431 5.14141 -0.02836 0 0.06651 2.99681 -2.39011 -0.0064 -0.07329 -2.4472 -0.48216 0 0 0 -1.80803 0 0 0 0 0 0 -0.0161 0.08716 0.17132 0 -0.43195 0.61979 -1.1772 0.1647 0 -4.07072
LEU_73 -5.96472 0.55232 2.26453 -0.69245 0.52116 0.25713 1.6224 -1.87209 -0 -0 -0.36111 0.12718 0 0 0 0 0 0 0 0 0 0 0.02768 0.14451 1.0774 0 -0.27455 0 0.72952 -0.23273 0 -2.07381
GLU_74 -4.89658 0.35617 5.79608 -0.21614 0.03094 0.3024 2.57564 -2.5343 -0.02399 -0.13635 -2.47489 -0.59803 0 0 0 0 -0.62761 0 0 0 0 0 -0.02068 0.00429 0 3.04658 -0.14596 0 -2.5358 -0.05304 0 -2.15126
GLN_75 -7.85444 0.75108 7.78393 -0.2536 0.02687 0.18716 4.38825 -3.60978 -0 -0 -3.63286 -0.39402 0 0 0 -1.80803 -0.85202 0 0 0 0 0 0.08973 0.04019 0 2.81446 -0.08332 0 -1.0644 -0.0418 0 -3.51261
ALA_76 -7.04136 0.67816 3.25539 -0.02286 0 0 2.98889 -2.85886 -0 -0 -2.09729 -0.38628 0 0 0 0 0 0 0 0 0 0 0.3122 0 0 0 -0.23501 0 2.3386 0.03294 0 -3.03548
LEU_77 -8.34605 0.7444 3.6299 -0.49672 0.30141 0.1226 2.61049 -2.83268 -0 -0 -2.14444 0.21474 0 0 0 0 0 0 0 0 0 0 0.31018 0.14706 0.36703 0 -0.27389 0 0.72952 0.00797 0 -4.90849
ARG_78 -9.12921 0.7933 9.96405 -0.58479 0.23483 0.33061 4.12375 -4.40394 -0.10187 -0.47427 -5.98283 0.35621 0 0 0 0 -0.20002 0 0 0 0 0 0.04119 0.0224 1.91405 0 -0.13479 0 -1.281 0.05087 0 -4.46147
ILE_79 -9.08726 1.71773 2.99364 -0.50481 0.50634 0.09869 2.98892 -2.87229 -0 -0 -1.90912 0.04425 0 0 0 0 0 0 0 0 0 0 -0.05063 0.1454 0.63781 0 -0.49034 0 1.0317 0.1832 0 -4.56679
LEU_80 -8.16593 1.00026 3.01372 -0.49589 0.49872 0.11504 2.16997 -2.73618 -0 -0 -1.18949 0.24918 0 0 0 0 0 0 0 0 0 0 0.25427 0.06102 0.5411 0 -0.2297 0 0.72952 0.289 0 -3.89539
ALA_81 -5.65968 0.87474 2.5976 -0.02223 0 0 2.15257 -2.40606 -0 -0 -2.37445 -0.36269 0 0 0 0 0 0 0 0 0 0 0.15721 0 0 0 -0.11378 0 2.3386 0.24027 0 -2.5779
THR_82 -8.23114 1.00215 5.20153 -0.2014 0.14372 0.07243 3.88488 -3.2153 -0 -0 -3.6979 -0.05313 0 0 0 0 0 0 0 0 0 0 -0.00085 0.00187 0.06159 0 0.04338 2.30524 -1.425 0.64048 0 -3.46745
ALA_83 -5.95957 0.38291 3.7979 -0.02127 0 0 2.87747 -2.95119 -0 -0 -2.77281 -0.34992 0 0 0 0 0 0 0 0 0 0 -0.01398 0 0 0 -0.27624 0 2.3386 0.49929 0 -2.44881
ALA_84 -3.18835 0.09605 2.74427 -0.02117 0 0 1.48504 -1.75224 -0 -0 -0.46715 -0.33693 0 0 0 0 0 0 0 0 0 0 0.04716 0 0 0 -0.08993 0 2.3386 0.06636 0 0.92171
GLN_85 -5.71101 0.72964 3.23645 -0.90744 0.3062 1.00992 1.61202 -2.06017 -0 -0 -0.79558 -0.86866 0 0 0 0 0 0 0 0 0 0 0.29525 0.20045 0 3.39975 -0.16747 0 -1.0644 0.02733 0 -0.75773
LEU_86 -6.87597 1.86128 1.68044 -0.52802 0.29911 0.12396 1.51846 -1.99942 -0 -0 -0.84133 0.02032 0 0 0 0 0 0 0 0 0 0 -0.05044 0.35172 3.26826 0 -0.31626 0 0.72952 -0.19084 0 -0.94921
GLY_87 -1.69726 0.12075 2.23374 -6e-05 0 0 1.10433 -1.11499 -0.00344 -0.03011 -0.72528 -0.39453 0 0 0 0 0 0 0 0 0 0 -0.14723 0 0 0 -1.46466 0 1.2108 0.13212 0 -0.77582
THR_88 -4.89868 0.5838 2.97367 -0.1878 0.141 0.065 1.6425 -1.90302 -0.00362 -0.03371 -1.32658 -0.90384 0 0 0 -0.01233 0 0 0 0 0 0 0.0012 0.02702 0.53976 0 -0.68347 2.28856 -1.425 1.0454 0 -2.07013
THR_89 -4.3103 0.44791 4.44169 -0.11227 0.06375 0.07503 2.46564 -2.17359 -0 -0 -2.35181 -0.64122 0 0 0 -0.57318 0 0 0 0 0 0 -0.01639 0.0301 0.03414 0 -0.43415 2.28957 -1.425 0.62839 0 -1.56168
VAL_90 -5.62322 0.81965 2.11269 -0.3045 0.23244 0.06865 1.93848 -2.01828 -0 -0 -1.03705 -0.07918 0 0 0 0 0 0 0 0 0 0 -0.07176 0.00832 0.18853 0 -0.26806 0 2.085 -0.15088 0 -2.09918
GLU_91 -4.35028 0.1985 5.07431 -0.46351 0.24198 1.45168 1.87372 -2.26283 -0.02602 -0.15808 -2.15162 -2.96305 0 0 0 0 0 0 0 0 0 0 0.37464 0.01964 0 3.98833 -0.29499 0 -2.5358 -0.16405 0 -2.14741
GLU_92 -6.47193 0.4491 7.34589 -0.44753 0.05012 0.84238 3.37981 -3.10998 -0.04888 -0.30222 -3.41938 -0.48054 0 0 0 -0.56085 -0.93465 0 0 0 0 0 0.25008 0.48209 0 3.33533 -0.33553 0 -2.5358 -0.45046 0 -2.96294
ALA_93 -5.59017 0.17918 2.425 -0.02174 0 0 2.51816 -2.41638 -0 -0 -1.77815 -0.37485 0 0 0 0 0 0 0 0 0 0 -0.0256 0 0 0 -0.25058 0 2.3386 -0.36574 0 -3.36227
VAL_94 -5.92908 0.73081 2.64288 -0.29839 0.19439 0.06524 2.36395 -2.27582 -0 -0 -1.76978 -0.03027 0 0 0 0 0 0 0 0 0 0 -0.04319 0.00098 0.01102 0 -0.39304 0 2.085 0.26528 0 -2.38003
LYS_95 -4.63037 0.19454 5.10611 -0.31123 0.02787 0.14426 2.29296 -2.29001 -0.02268 -0.14054 -2.23865 -0.00764 0 0 0 0 0 0 0 0 0 0 -0.0274 0.02657 1.71918 0 -0.01793 0 -1.6738 0.25012 0 -1.59863
ARG_96 -7.62207 0.46998 6.7528 -0.46297 0.09391 0.25059 3.47645 -3.22837 -0 -0 -3.33308 0.33112 0 0 0 0 -0.93465 0 0 0 0 0 0.17941 1.17093 2.03614 0 -0.11307 0 -1.281 -0.21716 0 -2.43102
ALA_97 -6.06151 0.48214 2.97718 -0.02192 0 0 2.64394 -2.61099 -0 -0 -2.21237 -0.38717 0 0 0 0 0 0 0 0 0 0 0.11175 0 0 0 -0.30347 0 2.3386 -0.21983 0 -3.26365
LEU_98 -5.31069 0.44346 4.65271 -0.72235 0.56713 0.30144 2.54492 -2.49157 -0 -0 -1.24832 0.16912 0 0 0 0 0 0 0 0 0 0 0.26815 0.01199 0.94825 0 -0.25607 0 0.72952 -0.12513 0 0.48254
LYS_99 -4.70422 0.33219 5.55414 -0.30523 0.02681 0.13576 2.71442 -2.5294 -0 -0 -1.74194 -0.01054 0 0 0 0 0 0 0 0 0 0 0.05709 0.0233 1.73628 0 0.01235 0 -1.6738 -0.0604 0 -0.4332
LEU_100 -9.16656 1.27512 3.65134 -0.48919 0.39933 0.11623 3.21645 -2.9977 -0.01702 -0.08892 -2.1184 0.2128 0 0 0 0 0 0 0 0 0 0 0.01456 0.33378 0.39602 0 -0.26787 0 0.72952 -0.06048 0 -4.86099
LYS_101 -7.32751 0.86651 6.27969 -0.46221 0.0909 0.28925 3.59496 -3.14925 -0 -0 -2.84815 0.27706 0 0 0 0 0 0 0 0 0 0 0.26056 0.22407 2.02808 0 0.0481 0 -1.6738 0.63897 0 -0.86278
THR_102 -3.2295 0.10442 3.53812 -0.12049 0.06719 0.05946 1.55503 -1.80675 -0 -0 -0.48936 -0.92278 0 0 0 0 0 0 0 0 0 0 0.33052 0.06339 0.26062 0 -0.10334 2.31179 -1.425 0.52292 0 0.71624
LYS_103 -3.75729 0.1929 4.57133 -0.43185 0.07074 0.24821 2.36923 -1.96148 -0 -0 -2.34292 -0.1145 0 0 0 0 -0.55882 0 0 0 0 0 0.02679 0.04351 2.39004 0 -0.10527 0 -1.6738 -0.10257 0 -1.13575
LEU_104 -5.43475 0.78439 1.34018 -0.51329 0.40172 0.13241 1.30755 -1.39857 -0 -0 -0.89237 0.1744 0 0 0 0 0 0 0 0 0 0 0.56713 0.15925 0.24842 0 -0.26585 0 0.72952 -0.02421 0 -2.68409
GLY_105 -1.72179 0.08428 2.00029 -5e-05 0 0 1.01493 -1.07443 -0.00078 -0.02225 -0.40784 -0.35673 0 0 0 0 0 0 0 0 0 0 0.29853 0 0 0 -1.35052 0 1.2108 0.3966 0 0.07104
VAL_106 -6.07527 0.67797 1.98693 -0.30996 0.2255 0.06333 1.61526 -1.8891 -0.01702 -0.08892 -1.23071 -0.22769 0 0 0 0 0 0 0 0 0 0 -0.01856 0.0105 0.0822 0 -0.4925 0 2.085 0.35062 0 -3.25241
SER_107 -4.48973 0.16108 4.94822 -0.02667 0 0.06242 3.08191 -2.34943 -0 -0 -2.78054 -0.48965 0 0 0 -1.72593 0 0 0 0 0 0 -0.02978 0.01588 0.15572 0 -0.45302 0.65374 -1.1772 -0.29958 0 -4.74256
LEU_108 -5.10222 0.3026 2.93404 -0.50065 0.54814 0.12065 1.68682 -1.94095 -0 -0 -0.41489 0.2199 0 0 0 0 0 0 0 0 0 0 0.28911 0.0944 0.30323 0 -0.29607 0 0.72952 -0.26549 0 -1.29186
ASP_109 -4.31221 0.10758 5.94407 -0.11224 0.0099 0.35153 2.41639 -2.52541 -0 -0 -3.42693 -0.21469 0 0 0 0 -0.85202 0 0 0 0 0 0.81044 0.23751 0 1.69542 0.21937 0 -2.2837 0.09024 0 -1.84475
GLN_110 -7.21718 0.44817 6.54014 -0.26235 0.0501 0.21837 3.45642 -3.16635 -0.01379 -0.09045 -2.43485 -0.43093 0 0 0 -1.72593 0 0 0 0 0 0 -0.03609 0.22044 0 2.76279 -0.06264 0 -1.0644 0.17086 0 -2.63767
ALA_111 -7.07472 1.13141 3.63452 -0.02207 0 0 3.27708 -3.0043 -0 -0 -2.2522 -0.38432 0 0 0 0 0 0 0 0 0 0 0.06152 0 0 0 -0.21017 0 2.3386 0.04406 0 -2.46058
LEU_112 -8.64376 0.72979 4.44249 -0.50468 0.3995 0.12135 2.87124 -3.0201 -0 -0 -2.3484 0.22952 0 0 0 0 0 0 0 0 0 0 0.67624 0.11696 0.33346 0 -0.28921 0 0.72952 -0.03499 0 -4.19107
THR_113 -6.28205 0.50366 5.20075 -0.21407 0.25837 0.07905 2.9127 -2.74468 -0 -0 -3.08924 -0.13735 0 0 0 0 0 0 0 0 0 0 0.61009 0.07058 0.18801 0 0.08302 2.30616 -1.425 0.13992 0 -1.54008
ILE_114 -9.47193 1.26151 2.33603 -0.51252 0.58462 0.10143 2.89209 -2.86801 -0 -0 -2.21113 0.08167 0 0 0 0 0 0 0 0 0 0 -0.03818 0.06507 0.59899 0 -0.3866 0 1.0317 0.38054 0 -6.15473
LEU_115 -9.00374 1.60035 2.29919 -0.51003 0.51757 0.12091 2.30135 -2.67306 -0 -0 -1.59087 0.2746 0 0 0 0 0 0 0 0 0 0 0.03968 0.08414 0.55465 0 -0.23287 0 0.72952 0.33776 0 -5.15083
ILE_116 -7.83773 0.7087 3.75099 -0.51008 0.63621 0.09932 2.7005 -2.74114 -0 -0 -2.05784 0.10391 0 0 0 0 0 0 0 0 0 0 -0.03755 6e-05 0.52353 0 -0.46956 0 1.0317 0.35555 0 -3.74343
ALA_117 -5.56135 0.48059 3.19893 -0.02148 0 0 2.60537 -2.47358 -0.00087 -0.02181 -2.38892 -0.34336 0 0 0 0 0 0 0 0 0 0 -0.01131 0 0 0 -0.2251 0 2.3386 0.2414 0 -2.18288
ALA_118 -6.04249 0.33672 4.0966 -0.02151 0 0 2.96635 -3.00889 -0 -0 -3.12687 -0.36052 0 0 0 0 0 0 0 0 0 0 0.15738 0 0 0 -0.15079 0 2.3386 0.09776 0 -2.71767
ALA_119 -4.04735 0.48307 2.53753 -0.02315 0 0 1.53577 -1.87321 -0 -0 -0.56114 -0.35613 0 0 0 0 0 0 0 0 0 0 0.43268 0 0 0 -0.22567 0 2.3386 -0.09543 0 0.14556
LEU_120 -5.92111 0.31224 2.23218 -0.51119 0.38988 0.12614 1.2653 -1.91634 -0 -0 -0.83202 0.24886 0 0 0 0 0 0 0 0 0 0 0.14681 0.14176 0.35588 0 -0.29554 0 0.72952 -0.24936 0 -3.77697
LEU_121 -6.44991 1.30206 2.25356 -0.49389 0.36178 0.11972 1.4591 -1.98233 -0 -0 -0.67518 0.19682 0 0 0 0 0 0 0 0 0 0 0.11808 0.39447 0.37246 0 -0.2782 0 0.72952 -0.1311 0 -2.70304
GLY_122 -1.8126 0.07687 2.28872 -5e-05 0 0 1.13923 -1.18276 -0 -0 -0.73216 -0.40151 0 0 0 0 0 0 0 0 0 0 0.17153 0 0 0 -1.35443 0 1.2108 -0.04106 0 -0.63742
THR_123 -4.92564 0.46329 4.11326 -0.10491 0.06925 0.06659 1.88431 -2.10817 -0.00452 -0.03649 -2.3251 -0.44909 0 0 0 0 0 0 0 0 0 0 0.0301 0.00087 0.22526 0 -0.79495 2.28526 -1.425 0.13068 0 -2.90499
THR_124 -4.99013 0.22755 6.02651 -0.11276 0.07016 0.07446 3.42041 -2.71053 -0.00264 -0.03327 -3.50258 -0.60537 0 0 0 -1.65077 0 0 0 0 0 0 0.05389 0.11552 0.0546 0 -0.4793 2.28828 -1.425 -0.01129 0 -3.19229
VAL_125 -6.07218 1.58327 2.34512 -0.27243 0.21964 0.04415 1.68423 -2.1559 -0 -0 -0.82057 0.49956 0 0 0 0 0 0 0 0 0 0 0.16689 0.05337 0.70603 0 0.02834 0 2.085 -0.17516 0 -0.08064
GLU_126 -5.4483 0.85068 6.84933 -0.45794 0.18494 1.42593 3.00466 -2.99919 -0.02773 -0.15975 -3.73544 -2.60624 0 0 0 0 -0.55882 0 0 0 0 0 0.11109 0.00337 0 3.96867 -0.24864 0 -2.5358 -0.23343 0 -2.61261
GLU_127 -6.40855 0.51636 7.81203 -0.20902 0.02677 0.29987 3.82038 -3.29922 -0.02773 -0.15975 -3.59867 -0.52032 0 0 0 -1.65077 0 0 0 0 0 0 0.0059 0.12882 0 3.52537 -0.3016 0 -2.5358 -0.42163 0 -2.99757
ALA_128 -6.1124 0.27359 2.90922 -0.02105 0 0 2.64716 -2.69947 -0.00629 -0.04795 -1.81301 -0.36239 0 0 0 0 0 0 0 0 0 0 0.0168 0 0 0 -0.28968 0 2.3386 -0.31309 0 -3.47995
VAL_129 -7.17429 1.1312 3.28436 -0.30452 0.23436 0.06792 2.93541 -2.71571 -0 -0 -2.14994 -0.03147 0 0 0 0 0 0 0 0 0 0 -0.0201 0.03598 0.04802 0 -0.39218 0 2.085 0.13033 0 -2.83561
LYS_130 -5.1876 0.2076 5.30717 -0.30798 0.02803 0.14069 2.46086 -2.46753 -0 -0 -1.81611 0.01973 0 0 0 0 0 0 0 0 0 0 0.34478 0.01516 1.72401 0 0.00592 0 -1.6738 0.14302 0 -1.05604
ARG_131 -5.99347 0.35259 4.7328 -0.61788 0.16924 0.34933 2.34194 -2.42613 -0 -0 -2.30217 0.27459 0 0 0 0 0 0 0 0 0 0 0.12518 0.16786 2.52885 0 -0.05175 0 -1.281 -0.04337 0 -1.67339
ALA_132 -6.97014 0.9087 3.34703 -0.02285 0 0 3.06113 -2.93039 -0 -0 -2.54283 -0.3805 0 0 0 0 0 0 0 0 0 0 0.15279 0 0 0 -0.23847 0 2.3386 -0.1457 0 -3.42264
LEU_133 -5.74658 0.34496 4.41159 -0.51439 0.41121 0.12969 2.38259 -2.42159 -0 -0 -2.78414 0.27268 0 0 0 0 0 0 0 0 0 0 0.7518 0.02899 0.28388 0 -0.31329 0 0.72952 -0.23701 0 -2.27007
LYS_134 -4.33944 0.16398 5.12741 -0.30274 0.02835 0.13271 2.17047 -2.25503 -0 -0 -1.86302 0.00058 0 0 0 0 0 0 0 0 0 0 0.21938 0.01153 1.83596 0 0.05337 0 -1.6738 0.05596 0 -0.63434
LEU_135 -7.9232 0.81323 3.4212 -0.4932 0.43225 0.11447 2.72305 -2.71418 -0.00078 -0.01028 -1.94314 0.24053 0 0 0 0 0 0 0 0 0 0 0.01627 0.14949 0.43247 0 -0.25883 0 0.72952 0.15443 0 -4.1167
LYS_136 -7.61531 0.86311 6.73924 -0.48391 0.09448 0.35423 3.39593 -3.28802 -0.01574 -0.04549 -3.10788 0.24031 0 0 0 0 0 0 0 0 0 0 -0.00562 0.25869 2.07641 0 0.07206 0 -1.6738 0.55358 0 -1.58773
THR_137 -3.04259 0.09826 3.94463 -0.20502 0.16352 0.07465 1.49971 -1.79073 -0 -0 -1.3348 -0.0755 0 0 0 0 0 0 0 0 0 0 -0.02547 0.01037 0.0782 0 -0.02679 2.29297 -1.425 0.86607 0 1.10247
LYS_138 -3.31059 0.13859 3.14969 -0.30809 0.02759 0.14339 1.23116 -1.53314 -0 -0 -0.43272 -0.02338 0 0 0 0 0 0 0 0 0 0 -0.02864 0.02169 1.79647 0 -0.05824 0 -1.6738 0.15131 0 -0.70871
LEU_139 -5.98621 1.10102 0.76921 -0.53388 0.56051 0.1339 1.35116 -1.55232 -0 -0 -0.99693 -0.01023 0 0 0 0 0 0 0 0 0 0 0.18011 0.04633 2.79871 0 -0.2705 0 0.72952 -0.29124 0 -1.97085
GLY_140 -1.71474 0.07155 2.04224 -5e-05 0 0 0.99533 -1.08808 -0 -0 -0.51674 -0.36475 0 0 0 0 0 0 0 0 0 0 0.25325 0 0 0 -1.27149 0 1.2108 0.12503 0 -0.25765
VAL_141 -5.94556 1.04103 2.09653 -0.29905 0.19946 0.05598 1.49805 -1.84239 -0.01652 -0.05577 -1.56742 -0.06983 0 0 0 0 0 0 0 0 0 0 0.03432 0.045 0.01533 0 -0.42145 0 2.085 0.56889 0 -2.57838
SER_142 -4.5103 0.19533 4.7839 -0.02761 0 0.0645 2.8761 -2.2395 -0 -0 -2.32183 -0.49007 0 0 0 -1.53331 0 0 0 0 0 0 -0.02782 0.05084 0.169 0 -0.43787 0.67555 -1.1772 0.10142 0 -3.84887
LEU_143 -6.38655 0.26354 2.35712 -0.70508 0.4479 0.27123 1.72825 -1.97373 -0 -0 -0.46217 0.118 0 0 0 0 0 0 0 0 0 0 -0.0428 0.08858 1.01104 0 -0.25585 0 0.72952 -0.17805 0 -2.98906
LYS_144 -5.12784 0.3916 6.18342 -0.42686 0.05268 0.24238 3.09593 -2.68222 -0.06866 -0.28499 -5.22443 -0.15187 0 0 0 0 -0.23935 0 0 0 0 0 0.02651 0.08204 2.27533 0 -0.01132 0 -1.6738 -0.06226 0 -3.60371
GLN_145 -6.45203 0.34657 6.25934 -0.25224 0.03181 0.19231 3.38168 -2.90121 -0 -0 -3.47203 -0.40625 0 0 0 -1.53331 -0.5597 0 0 0 0 0 0.75229 0.03505 0 2.76961 -0.06797 0 -1.0644 -0.07099 0 -3.01147
ALA_146 -6.61301 0.43877 3.23817 -0.02207 0 0 2.65403 -2.75895 -0 -0 -1.68903 -0.35739 0 0 0 0 0 0 0 0 0 0 0.21237 0 0 0 -0.09704 0 2.3386 0.07049 0 -2.58506
LEU_147 -9.66325 1.28133 3.14845 -0.48114 0.18729 0.11655 2.81252 -3.00991 -0 -0 -2.27517 0.16726 0 0 0 0 0 0 0 0 0 0 0.30786 0.99023 0.28692 0 -0.31504 0 0.72952 -0.05887 0 -5.77544
PHE_148 -6.58705 0.34961 3.715 -0.84921 0.03455 0.33752 2.84662 -2.64383 -0 -0 -2.616 0.03145 0 0 0 0 0 0 0 0 0 0 0.93391 0.31634 0 2.33567 0.02256 0 1.4028 -0.08696 0 -0.457
PHE_149 -9.26271 1.10062 2.69947 -0.58477 0.05285 0.19892 2.68302 -2.81656 -0 -0 -2.19903 -0.12706 0 0 0 0 0 0 0 0 0 0 0.34241 1.30873 0 2.94995 -0.00945 0 1.4028 0.20792 0 -2.05289
LEU_150 -8.82877 1.84028 2.46767 -0.51256 0.51109 0.12075 2.60357 -2.71183 -0 -0 -1.39326 0.30167 0 0 0 0 0 0 0 0 0 0 0.56382 0.24165 0.53842 0 -0.23051 0 0.72952 0.37266 0 -3.38583
ALA_151 -4.80949 0.19815 3.15689 -0.02302 0 0 2.5341 -2.40924 -0 -0 -2.2486 -0.34127 0 0 0 0 0 0 0 0 0 0 0.10546 0 0 0 -0.25422 0 2.3386 -0.08394 0 -1.83659
LEU_152 -9.09636 1.2161 3.2646 -0.70506 0.36081 0.26252 3.45018 -3.10291 -0 -0 -2.62005 0.17038 0 0 0 0 0 0 0 0 0 0 0.17866 0.13967 0.79461 0 -0.2044 0 0.72952 0.02057 0 -5.14117
ALA_153 -6.18067 0.22244 3.97418 -0.02247 0 0 2.88794 -3.02174 -0 -0 -2.83342 -0.37384 0 0 0 0 0 0 0 0 0 0 0.06249 0 0 0 -0.32808 0 2.3386 0.14969 0 -3.12487
ALA_154 -3.62661 0.11342 2.48578 -0.02277 0 0 1.39603 -1.84236 -0 -0 -0.34265 -0.3844 0 0 0 0 0 0 0 0 0 0 0.40482 0 0 0 -0.11552 0 2.3386 -0.24742 0 0.15692
ALA_155 -3.94135 0.52871 1.57542 -0.02231 0 0 1.44583 -1.68882 -0 -0 -0.79142 -0.37374 0 0 0 0 0 0 0 0 0 0 -0.00834 0 0 0 -0.04116 0 2.3386 -0.02469 0 -1.00325
LEU_156 -6.86671 0.58635 1.91512 -0.50655 0.40504 0.12696 1.40446 -1.9808 -0 -0 -0.61938 0.2189 0 0 0 0 0 0 0 0 0 0 -0.04349 0.17296 0.35368 0 -0.29577 0 0.72952 0.02124 0 -4.3785
GLY_157 -1.61662 0.05638 2.18715 -5e-05 0 0 1.04017 -1.08394 -0 -0 -0.83019 -0.40856 0 0 0 0 0 0 0 0 0 0 -0.15055 0 0 0 -1.33773 0 1.2108 0.0334 0 -0.89974
THR_158 -4.66674 0.53712 2.54197 -0.19661 0.15471 0.06569 1.52147 -1.74995 -0 -0 -1.16839 -0.80632 0 0 0 -0.15768 0 0 0 0 0 0 -0.01545 0.00992 0.7707 0 -0.76557 2.29003 -1.425 0.58971 0 -2.47039
THR_159 -4.18044 0.38008 4.22429 -0.11228 0.06972 0.07474 2.39344 -2.12039 -0.00141 -0.02003 -2.30022 -0.58076 0 0 0 -0.56321 0 0 0 0 0 0 -0.00934 0.03707 0.04191 0 -0.44999 2.29833 -1.425 0.271 0 -1.97247
VAL_160 -5.34378 1.01854 2.47704 -0.28672 0.25991 0.04844 1.42906 -1.98975 -0 -0 -0.85124 0.49556 0 0 0 0 0 0 0 0 0 0 0.01509 0.12221 0.64432 0 0.08367 0 2.085 -0.23179 0 -0.02442
GLU_161 -4.75085 0.64725 5.41669 -0.46359 0.23497 1.45308 1.93843 -2.48624 -0.029 -0.15395 -2.07004 -2.83724 0 0 0 0 0 0 0 0 0 0 0.03185 0.01025 0 4.00819 -0.27604 0 -2.5358 -0.25838 0 -2.12042
GLU_162 -6.64196 0.32409 7.6074 -0.64867 0.1677 1.20485 3.24413 -3.1269 -0.04458 -0.25856 -2.97874 -0.57276 0 0 0 -0.40553 -0.80455 0 0 0 0 0 0.16154 0.01411 0 3.37065 -0.26502 0 -2.5358 -0.41373 0 -2.60233
ALA_163 -5.97212 0.20378 2.72296 -0.02116 0 0 2.24395 -2.50159 -0.00141 -0.02003 -1.87828 -0.35956 0 0 0 0 0 0 0 0 0 0 0.14786 0 0 0 -0.27498 0 2.3386 -0.25507 0 -3.62706
VAL_164 -6.6358 0.97269 3.00028 -0.31173 0.27349 0.07144 2.57214 -2.49345 -0 -0 -2.182 -0.15444 0 0 0 0 0 0 0 0 0 0 0.01795 0.00388 0.11634 0 -0.37422 0 2.085 0.04856 0 -2.98985
LYS_165 -5.10183 0.25016 5.69966 -0.31288 0.03181 0.14758 2.44822 -2.51064 -0.01558 -0.10461 -2.42868 0.02832 0 0 0 0 0 0 0 0 0 0 0.06558 0.11083 1.66313 0 -0.05614 0 -1.6738 0.06561 0 -1.69328
ARG_166 -8.42715 0.72186 6.71 -0.45048 0.07169 0.2281 3.37513 -3.33282 -0 -0 -3.0353 0.4011 0 0 0 0 -0.80455 0 0 0 0 0 -0.0008 0.3345 2.07207 0 -0.02743 0 -1.281 0.02978 0 -3.4153
ALA_167 -6.35302 0.58756 2.67713 -0.02269 0 0 2.61537 -2.60781 -0 -0 -2.10077 -0.39293 0 0 0 0 0 0 0 0 0 0 0.33826 0 0 0 -0.19606 0 2.3386 -0.10417 0 -3.22053
LEU_168 -5.06203 0.25329 4.80055 -0.71956 0.56018 0.29837 2.32736 -2.46051 -0 -0 -2.22859 0.15216 0 0 0 0 0 0 0 0 0 0 0.34611 0.00138 1.00828 0 -0.26006 0 0.72952 -0.12506 0 -0.37861
LYS_169 -4.71345 0.18572 5.27989 -0.30337 0.02629 0.13302 2.29765 -2.38849 -0 -0 -2.12534 0.01359 0 0 0 0 0 0 0 0 0 0 0.1984 0.05537 1.75579 0 0.03119 0 -1.6738 0.03436 0 -1.19319
LEU_170 -8.61954 0.68728 3.29009 -0.52664 0.26196 0.12432 3.00238 -2.80488 -0.01414 -0.08919 -2.32715 0.01253 0 0 0 0 0 0 0 0 0 0 0.22041 0.2675 3.33202 0 -0.26925 0 0.72952 -0.01734 0 -2.7401
LYS_171 -6.38341 0.49609 6.21614 -0.40735 0.08569 0.19212 3.4281 -3.0206 -0 -0 -2.82218 -0.04147 0 0 0 0 0 0 0 0 0 0 0.19936 0.22434 1.59329 0 0.01922 0 -1.6738 0.81888 0 -1.07559
THR_172 -2.98956 0.0977 3.76713 -0.20134 0.13857 0.07226 1.39162 -1.71004 -0 -0 -1.03608 -0.08638 0 0 0 0 0 0 0 0 0 0 0.06145 0.00025 0.07666 0 -0.02496 2.29062 -1.425 1.19218 0 1.61508
LYS_173 -3.28192 0.09168 3.33589 -0.30836 0.02789 0.14261 1.30245 -1.5268 -0 -0 -0.43293 -0.03453 0 0 0 0 0 0 0 0 0 0 0.1161 0.01479 1.85063 0 -0.0913 0 -1.6738 0.25262 0 -0.21499
LEU_174 -6.14091 0.73677 0.90576 -0.52242 0.45651 0.13928 1.33803 -1.52284 -0 -0 -0.95518 0.15968 0 0 0 0 0 0 0 0 0 0 -0.00464 0.14334 0.21882 0 -0.23393 0 0.72952 -0.23114 0 -4.78333
GLY_175 -1.82495 0.09103 2.17659 -5e-05 0 0 1.17943 -1.16292 -0 -0 -0.55613 -0.38478 0 0 0 0 0 0 0 0 0 0 0.04069 0 0 0 -1.05651 0 1.2108 -0.03704 0 -0.32383
VAL_176 -5.8003 0.85937 1.55634 -0.31372 0.23875 0.06489 1.40905 -1.7591 -0.01414 -0.08919 -0.56776 -0.23832 0 0 0 0 0 0 0 0 0 0 0.01704 0.07695 0.1128 0 -0.46844 0 2.085 -0.06498 0 -2.89576
SER_177 -3.69801 0.24912 3.7918 -0.02932 0 0.06873 2.49075 -1.90529 -0 -0 -1.99402 -0.44913 0 0 0 -0.58668 0 0 0 0 0 0 -0.03407 0.01902 0.13484 0 -0.48348 0.62396 -1.1772 -0.28339 0 -3.26238
LEU_178 -5.74283 0.44025 1.51469 -0.50901 0.64751 0.12222 1.54341 -1.74695 -0 -0 -0.58421 0.25571 0 0 0 0 0 0 0 0 0 0 0.10105 0.0304 0.27514 0 -0.31067 0 0.72952 -0.1962 0 -3.42997
GLU_179 -3.93679 0.16052 4.04598 -0.33843 0.05266 0.39384 1.96871 -2.02415 -0 -0 -1.47344 -0.5813 0 0 0 0 -0.5597 0 0 0 0 0 0.40176 0.19321 0 3.48829 -0.17217 0 -2.5358 -0.13158 0 -1.0484
VAL_180 -7.22023 0.89903 3.65364 -0.31503 0.29524 0.07227 2.82723 -2.53697 -0 -0 -1.07721 -0.14765 0 0 0 -0.58668 0 0 0 0 0 0 0.08381 0.00934 0.08538 0 -0.2931 0 2.085 0.04058 0 -2.12535
ALA_181 -6.91278 0.61911 3.30273 -0.02195 0 0 2.8631 -2.89195 -0 -0 -2.14382 -0.37281 0 0 0 0 0 0 0 0 0 0 0.02028 0 0 0 -0.33434 0 2.3386 -0.00552 0 -3.53936
ALA_182 -6.17519 0.81268 3.31567 -0.02148 0 0 3.22366 -2.80038 -0 -0 -2.4003 -0.3601 0 0 0 0 0 0 0 0 0 0 0.20266 0 0 0 -0.17479 0 2.3386 -0.12351 0 -2.16247
ALA_183 -5.34445 0.28434 3.34047 -0.02259 0 0 2.66899 -2.58395 -0 -0 -1.33303 -0.34803 0 0 0 0 0 0 0 0 0 0 0.30457 0 0 0 -0.23646 0 2.3386 -0.19743 0 -1.12896
ILE_184 -8.72658 0.94278 2.34355 -0.51433 0.60839 0.10266 2.86582 -2.81204 -0 -0 -1.58644 0.04126 0 0 0 0 0 0 0 0 0 0 0.33727 0.32439 0.70417 0 -0.41023 0 1.0317 -0.10859 0 -4.85621
LEU_185 -9.48578 1.57343 2.52776 -0.49768 0.38592 0.11467 2.61191 -2.88319 -0 -0 -2.01617 0.26188 0 0 0 0 0 0 0 0 0 0 0.36936 0.192 0.35471 0 -0.26863 0 0.72952 0.11949 0 -5.91081
ALA_186 -6.01906 0.7368 2.57902 -0.02309 0 0 2.94812 -2.75806 -0 -0 -2.30876 -0.3799 0 0 0 0 0 0 0 0 0 0 0.77906 0 0 0 -0.3075 0 2.3386 -0.09639 0 -2.51116
ALA_187 -5.93689 0.62528 3.53286 -0.02216 0 0 3.03478 -2.82253 -0 -0 -2.14795 -0.34762 0 0 0 0 0 0 0 0 0 0 0.75137 0 0 0 -0.33021 0 2.3386 -0.17896 0 -1.50343
ALA_188 -5.76068 0.53792 3.54029 -0.02184 0 0 2.87822 -2.87417 -0 -0 -2.53084 -0.34282 0 0 0 0 0 0 0 0 0 0 0.03292 0 0 0 -0.20954 0 2.3386 -0.06338 0 -2.47532
ALA_189 -4.1838 0.45587 2.06308 -0.02183 0 0 1.58528 -1.97807 -0 -0 -0.47416 -0.38902 0 0 0 0 0 0 0 0 0 0 -0.02743 0 0 0 -0.20765 0 2.3386 -0.02016 0 -0.85928
ALA_190 -4.77431 0.53967 1.24611 -0.02246 0 0 1.34396 -1.86115 -0 -0 -0.45113 -0.34534 0 0 0 0 0 0 0 0 0 0 0.07826 0 0 0 -0.13236 0 2.3386 -0.13875 0 -2.1789
LEU_191 -4.367 0.38491 2.21572 -0.72811 0.89669 0.30957 1.08167 -1.53557 -0 -0 -0.31643 0.09103 0 0 0 0 0 0 0 0 0 0 0.25584 0.03664 1.47862 0 -0.27172 0 0.72952 -0.22948 0 0.0319
GLY_192 -1.61893 0.06069 2.14859 -6e-05 0 0 0.94037 -1.06026 -0 -0 -0.66105 -0.38904 0 0 0 0 0 0 0 0 0 0 -0.10533 0 0 0 -1.46213 0 1.2108 0.30284 0 -0.63351
THR_193 -4.43503 0.78712 2.47646 -0.18818 0.14183 0.06451 1.4148 -1.63829 -0.00108 -0.01897 -1.4514 -0.87178 0 0 0 0 0 0 0 0 0 0 -0.01257 0.03193 0.67344 0 -0.73912 2.29191 -1.425 1.02666 0 -1.87276
THR_194 -4.23787 0.50347 4.31622 -0.11538 0.06646 0.0789 2.44527 -2.09826 -0 -0 -2.50255 -0.56309 0 0 0 -0.17359 0 0 0 0 0 0 0.0634 0.10063 0.04226 0 -0.41953 2.29242 -1.425 0.42093 0 -1.20531
VAL_195 -5.46429 1.3489 2.52446 -0.28071 0.2312 0.04664 1.45088 -1.99755 -0 -0 -0.94463 0.4951 0 0 0 0 0 0 0 0 0 0 -0.02176 0.01443 0.63136 0 0.09359 0 2.085 -0.24425 0 -0.03162
GLU_196 -4.63639 0.65747 5.23224 -0.45904 0.20097 1.43169 1.87831 -2.41407 -0.02246 -0.13983 -2.06743 -2.79954 0 0 0 0 0 0 0 0 0 0 -0.01069 0.00719 0 4.00684 -0.26726 0 -2.5358 -0.25152 0 -2.18932
GLU_197 -5.9118 0.39199 7.45244 -0.45207 0.05935 0.90291 3.37162 -3.06591 -0.02604 -0.19471 -4.25389 -0.43113 0 0 0 -0.17359 -0.5085 0 0 0 0 0 0.36604 0.00622 0 3.25779 -0.33516 0 -2.5358 -0.46005 0 -2.54028
ALA_198 -5.60268 0.48793 2.58833 -0.02215 0 0 2.31063 -2.51586 -0 -0 -2.04996 -0.35712 0 0 0 0 0 0 0 0 0 0 0.23944 0 0 0 -0.20328 0 2.3386 -0.36922 0 -3.15534
VAL_199 -6.69815 0.84844 3.13434 -0.3133 0.29346 0.07101 2.54484 -2.52821 -0 -0 -1.89347 -0.04902 0 0 0 0 0 0 0 0 0 0 -0.06505 0.25455 0.03278 0 -0.34099 0 2.085 0.11431 0 -2.50947
LYS_200 -5.6026 0.20653 6.97912 -0.48082 0.23564 0.24154 2.98937 -2.97549 -0 -0 -4.26331 0.14189 0 0 0 0 -0.5085 0 0 0 0 0 -0.02031 0.01925 2.60565 0 0.0265 0 -1.6738 0.19285 0 -1.88649
ARG_201 -5.81979 0.30447 4.86187 -0.61882 0.164 0.3486 2.39458 -2.4762 -0.0025 -0.03591 -2.42995 0.25231 0 0 0 0 0 0 0 0 0 0 0.01565 0.18016 2.54487 0 -0.03116 0 -1.281 0.01129 0 -1.61753
ALA_202 -6.17432 0.44523 3.15883 -0.02267 0 0 2.68029 -2.70017 -0 -0 -2.60041 -0.37482 0 0 0 0 0 0 0 0 0 0 0.11691 0 0 0 -0.21782 0 2.3386 -0.04497 0 -3.39534
LEU_203 -5.84883 0.4178 3.75761 -0.4923 0.25161 0.12018 2.14664 -2.33022 -0 -0 -2.02031 0.21554 0 0 0 0 0 0 0 0 0 0 0.368 0.41031 0.53125 0 -0.23833 0 0.72952 0.00284 0 -1.97871
LYS_204 -3.81657 0.0536 4.59423 -0.30448 0.02697 0.13756 2.0523 -2.07357 -0 -0 -1.96541 -0.03159 0 0 0 0 0 0 0 0 0 0 0.05909 0.02534 1.76699 0 -0.01827 0 -1.6738 -0.02842 0 -1.19602
LEU_205 -8.54882 1.37523 3.78997 -0.72354 0.60111 0.31075 2.99795 -2.84944 -0 -0 -2.04073 0.12843 0 0 0 0 0 0 0 0 0 0 0.52987 0.08461 0.9957 0 -0.26614 0 0.72952 -0.14363 0 -3.02915
LYS_206 -7.14491 0.48733 6.47104 -0.49912 0.11651 0.38743 2.52324 -3.02318 -0.00849 -0.02001 -1.0701 0.20388 0 0 0 0 0 0 0 0 0 0 0.05447 0.1688 2.05922 0 -0.05031 0 -1.6738 0.51403 0 -0.50397
THR_207 -2.58501 0.08591 3.4412 -0.20479 0.15167 0.07534 1.1768 -1.566 -0 -0 -0.56447 -0.12986 0 0 0 0 0 0 0 0 0 0 -0.03819 0.01198 0.17793 0 0.01619 2.28582 -1.425 0.71315 0 1.62267
LYS_208 -3.55341 0.17683 4.30173 -0.43498 0.07023 0.25288 2.2737 -1.91686 -0 -0 -2.20182 -0.10639 0 0 0 0 0 0 0 0 0 0 -0.04397 0.01042 2.42173 0 -0.05056 0 -1.6738 0.08118 0 -0.39309
LEU_209 -7.04624 1.70961 1.96901 -0.46699 0.29503 0.07976 1.23014 -1.68116 -0 -0 -2.29536 0.32034 0 0 0 0 0 0 0 0 0 0 -0.02168 0.41016 0.56882 0 -0.14445 0 0.72952 -0.40278 0 -4.74628
GLY:CtermProteinFull_210 -1.33942 0.8235 1.26119 -0.41578 0.04848 1.26506 0.1201 -0.33723 -0 -0 -1.5526 -2.92972 0 0 0 0 0 0 0 0 0 0 0 0 0 0 0 0 1.2108 -0.30009 0 -2.14572
HMM:MP-FE1-connect_211 -18.9747 5.35303 0.2096 -22.136 20.8768 -3.88804 5.38533 -4.16908 -0 -0 -20.6963 -12.5136 0 0 0 0 -1.65184 0 0.07847 0 0 0.09923 0 0 0 0 0 0 0 0 0 -52.0272
#END_POSE_ENERGIES_TABLE 

# All scores below are weighted scores, not raw scores.
#BEGIN_POSE_ENERGIES_TABLE UM_96_H46_ar0068_HMM_onlyH_1__DE_2
label fa_atr fa_rep fa_sol fa_intra_atr_xover4 fa_intra_rep_xover4 fa_intra_sol_xover4 lk_ball lk_ball_iso lk_ball_bridge lk_ball_bridge_uncpl fa_elec fa_intra_elec pro_close hbond_sr_bb hbond_lr_bb hbond_bb_sc hbond_sc dslf_fa13 atom_pair_constraint coordinate_constraint angle_constraint dihedral_constraint omega fa_dun_dev fa_dun_rot fa_dun_semi p_aa_pp hxl_tors ref rama_prepro res_type_constraint total
weights 1 0.55 1 1 0.55 1 0.92 -0.38 -0.33 -0.33 1 1 1.25 1 1 1 1 1.25 1 1 1 1 0.48 0.69 0.76 0.78 0.61 1 1 0.5 1 NA
pose -1224.13 136.503 798.738 -91.3202 66.0616 39.8057 495.629 -501.089 -0.910108 -5.18806 -442.44 -62.0924 0 -164.568 -18.0635 -27.4478 -16.9874 0 0.15694 0 0 0.198456 27.8789 21.6188 120.248 84.3183 -56.6601 55.5574 54.7287 12.5796 0 -696.868
VAL:NtermProteinFull_1 -5.31341 2.089 2.31543 -2.62509 5.83882 2.20175 0.96992 -1.29265 -0.00849115 -0.0200056 -3.25518 0.907473 0 0 0 0 0 0 0 0 0 0 0.178228 0.0504989 0.170165 0 0 0 2.085 0 0 4.29145
SER_2 -5.45763 1.65219 5.52008 -0.025982 0 0.0613549 2.89702 -2.21774 -0 -0 -3.86321 -0.592627 0 0 0 -1.67444 0 0 0 0 0 0 0.0116292 0.0291731 0.214304 0 -0.398763 0.606589 -1.1772 -0.143225 0 -4.55848
LEU_3 -7.35742 0.985652 1.82458 -0.71335 0.863068 0.278925 1.66459 -2.08992 -0 -0 -0.516214 0.113092 0 0 0 0 0 0 0 0 0 0 0.300451 0.0270673 1.34501 0 -0.31599 0 0.729516 -0.219524 0 -3.08047
LYS_4 -6.18251 1.1107 6.05301 -0.958591 0.416136 1.1219 3.10394 -2.84911 -0 -0 -6.5742 0.0850674 0 0 0 0 -0.285604 0 0 0 0 0 0.0454624 0.402836 2.98622 0 0.0503281 0 -1.6738 -0.0177227 0 -3.16594
GLN_5 -6.60233 0.562062 6.29748 -0.253679 0.0278784 0.200989 3.94075 -3.16238 -0 -0 -3.76029 -0.412383 0 0 0 -1.67444 -0.539552 0 0 0 0 0 0.0831816 0.180245 0 2.97396 -0.133775 0 -1.0644 0.0622158 0 -3.27445
ALA_6 -6.94145 0.532917 3.19109 -0.0219671 0 0 2.94656 -2.92635 -0 -0 -2.26168 -0.348102 0 0 0 0 0 0 0 0 0 0 0.0475448 0 0 0 -0.168419 0 2.3386 -0.00572142 0 -3.61698
ALA_7 -5.66967 0.303904 3.84175 -0.0221077 0 0 2.91456 -2.7108 -0 -0 -3.27382 -0.372544 0 0 0 0 0 0 0 0 0 0 -0.0298217 0 0 0 -0.246541 0 2.3386 -0.1747 0 -3.1012
SER_8 -5.08782 0.406262 5.97351 -0.0271719 0 0.060743 3.52066 -2.83032 -0.000605398 -0.00557535 -4.02823 -0.572546 0 0 0 0 -0.485399 0 0 0 0 0 0.252772 0.285509 0.777921 0 0.32975 1.65945 -1.1772 0.18859 0 -0.759701
PHE_9 -9.26117 1.49963 1.60871 -0.571044 0.0359816 0.219233 2.23175 -2.50997 -0 -0 -2.05155 -0.0519867 0 0 0 0 0 0 0 0 0 0 0.00720988 0.342772 0 3.00613 -0.163361 0 1.4028 0.507948 0 -3.74692
LEU_10 -6.8301 0.258864 3.00248 -0.711444 0.423527 0.279977 2.19374 -2.46475 -0 -0 -2.02505 0.157565 0 0 0 0 0 0 0 0 0 0 0.0193764 0.0334719 0.85329 0 -0.224499 0 0.729516 0.313225 0 -3.99081
THR_11 -7.34996 0.832818 4.33444 -0.199672 0.116058 0.0721875 3.37506 -3.08084 -0 -0 -3.15655 -0.0573371 0 0 0 0 0 0 0 0 0 0 -0.0151972 0.186818 0.0623549 0 -0.0116004 2.29207 -1.425 0.499441 0 -3.52491
VAL_12 -7.12723 0.861435 3.33859 -0.313738 0.312392 0.0713912 2.76672 -2.58635 -0 -0 -2.44454 -0.0271842 0 0 0 0 0 0 0 0 0 0 0.136859 0.025573 0.0538736 0 -0.309328 0 2.085 0.510282 0 -2.64626
ALA_13 -6.17338 0.301636 3.7273 -0.0222423 0 0 2.79634 -2.94653 -0.000605398 -0.00557535 -2.3642 -0.349204 0 0 0 0 0 0 0 0 0 0 -0.0287174 0 0 0 -0.246866 0 2.3386 0.0935772 0 -2.87987
ALA_14 -4.55609 0.333987 2.64207 -0.0214391 0 0 1.81798 -2.15513 -0 -0 -0.70598 -0.351255 0 0 0 0 0 0 0 0 0 0 -0.0210944 0 0 0 -0.132844 0 2.3386 -0.082111 0 -0.893303
LEU_15 -5.90331 0.657229 1.8968 -0.511398 0.543054 0.12552 1.43534 -1.93057 -0 -0 -0.399649 0.236426 0 0 0 0 0 0 0 0 0 0 0.709301 0.0135089 0.354229 0 -0.294135 0 0.729516 -0.0996623 0 -2.4378
LEU_16 -6.23482 0.859662 2.1085 -0.505721 0.367346 0.127801 1.41856 -1.92887 -0 -0 -0.592689 0.201987 0 0 0 0 0 0 0 0 0 0 -0.0141903 0.239927 0.309144 0 -0.319437 0 0.729516 -0.191659 0 -3.42493
GLY_17 -1.69407 0.0836878 2.30595 -5.45719e-05 0 0 1.17624 -1.14223 -0 -0 -0.914497 -0.393686 0 0 0 0 0 0 0 0 0 0 -0.110915 0 0 0 -1.45098 0 1.2108 -0.0411843 0 -0.970937
THR_18 -4.3753 0.54628 2.50434 -0.196387 0.147904 0.0664718 1.56957 -1.68564 -0 -0 -1.31258 -0.852877 0 0 0 -0.190262 0 0 0 0 0 0 -0.020506 0.046419 0.678482 0 -0.727978 2.29649 -1.425 0.617886 0 -2.3127
THR_19 -3.89458 0.422081 4.01453 -0.11221 0.0615117 0.0751185 2.36277 -2.02482 -0 -0 -2.15216 -0.635349 0 0 0 -0.390331 0 0 0 0 0 0 0.00584662 0.0204893 0.041619 0 -0.333264 2.29586 -1.425 0.36836 0 -1.29952
VAL_20 -5.90851 0.985934 2.13607 -0.315697 0.315922 0.0725067 1.85807 -2.15775 -0 -0 -1.29104 -0.148627 0 0 0 0 0 0 0 0 0 0 -0.0488198 0.015218 0.286268 0 -0.135005 0 2.085 -0.161484 0 -2.41195
GLU_21 -4.8868 0.290067 6.47237 -0.46489 0.216179 1.44507 2.59172 -2.79457 -0.0282027 -0.150115 -3.4902 -2.93232 0 0 0 0 0 0 0 0 0 0 0.0841597 0.0070268 0 3.99858 -0.267622 0 -2.5358 -0.147157 0 -2.59248
GLU_22 -6.40471 0.354091 7.38894 -0.63171 0.155451 1.15926 3.32022 -3.05844 -0.0392332 -0.225344 -2.86922 -0.642695 0 0 0 -0.200069 -0.810343 0 0 0 0 0 0.26383 0.014214 0 3.3856 -0.20319 0 -2.5358 -0.315759 0 -1.89491
ALA_23 -5.63624 0.181015 2.85712 -0.0227173 0 0 2.46568 -2.50979 -0 -0 -1.83911 -0.388769 0 0 0 0 0 0 0 0 0 0 0.184788 0 0 0 -0.31997 0 2.3386 -0.24649 0 -2.93588
VAL_24 -6.45595 0.737349 3.5562 -0.311865 0.27638 0.0710804 2.59721 -2.58324 -0 -0 -2.38269 -0.0786286 0 0 0 0 0 0 0 0 0 0 -0.0509923 0.00642785 0.0655142 0 -0.298239 0 2.085 0.0395878 0 -2.72687
LYS_25 -4.8722 0.170221 5.48821 -0.308813 0.0322635 0.142104 2.34568 -2.41409 -0.0110305 -0.075229 -2.45131 -0.00171637 0 0 0 0 0 0 0 0 0 0 -0.0124682 0.153887 1.77469 0 0.040796 0 -1.6738 0.154921 0 -1.51789
ARG_26 -6.92804 0.262769 6.1758 -0.437397 0.0622848 0.216006 2.97842 -2.91271 -0 -0 -3.09997 0.398724 0 0 0 0 -0.810343 0 0 0 0 0 -0.0275345 0.391647 2.10005 0 0.0063431 0 -1.281 0.17762 0 -2.72734
ALA_27 -6.05017 0.350094 2.76736 -0.0223813 0 0 2.48524 -2.50352 -0 -0 -2.14157 -0.366721 0 0 0 0 0 0 0 0 0 0 0.125365 0 0 0 -0.219273 0 2.3386 0.0895895 0 -3.14739
LEU_28 -5.22499 0.374059 4.08813 -0.506973 0.373329 0.125921 2.12682 -2.26443 -0 -0 -2.11211 0.249269 0 0 0 0 0 0 0 0 0 0 0.34071 0.154159 0.361549 0 -0.280423 0 0.729516 -0.111349 0 -1.57681
LYS_29 -4.63907 0.229905 5.52495 -0.304649 0.0271449 0.137852 2.3762 -2.39209 -0 -0 -2.14252 -0.0135006 0 0 0 0 0 0 0 0 0 0 -0.0440267 0.0307295 1.76882 0 -0.0210533 0 -1.6738 -0.160612 0 -1.29573
LEU_30 -7.97161 0.817183 3.65878 -0.488875 0.421763 0.114804 2.75529 -2.74956 -0.013486 -0.107391 -2.20038 0.207223 0 0 0 0 0 0 0 0 0 0 0.0218451 0.264122 0.383416 0 -0.273552 0 0.729516 -0.159831 0 -4.59074
LYS_31 -7.24019 0.639954 6.71578 -0.415735 0.097572 0.207181 3.41128 -3.23302 -0 -0 -1.91126 -0.0502328 0 0 0 0 0 0 0 0 0 0 0.0262985 0.574195 1.6834 0 0.0317091 0 -1.6738 0.577571 0 -0.559302
THR_32 -3.0409 0.121604 3.90738 -0.200889 0.145081 0.0725002 1.46852 -1.77474 -0 -0 -1.08628 -0.0875669 0 0 0 0 0 0 0 0 0 0 0.317428 0.000122693 0.0628312 0 -0.0203512 2.27786 -1.425 1.07181 0 1.80941
LYS_33 -3.61659 0.147628 3.65192 -0.304834 0.0266473 0.136898 1.47986 -1.63553 -0 -0 -0.446253 -0.0132024 0 0 0 0 0 0 0 0 0 0 -0.00110007 0.0602633 1.79039 0 -0.0340583 0 -1.6738 0.349796 0 -0.0819618
LEU_34 -4.92399 0.42602 1.56372 -0.531009 0.433165 0.150261 1.25969 -1.47357 -0 -0 -1.16528 0.153909 0 0 0 0 0 0 0 0 0 0 -0.0346151 0.0480356 0.141967 0 -0.189481 0 0.729516 -0.340209 0 -3.75186
GLY_35 -1.70738 0.12331 2.06035 -4.79734e-05 0 0 1.05354 -1.0972 -0.000396037 -0.0123239 -0.414948 -0.393452 0 0 0 0 0 0 0 0 0 0 0.0634649 0 0 0 -0.942947 0 1.2108 -0.271662 0 -0.328887
VAL_36 -5.74314 0.793837 2.51224 -0.302789 0.2196 0.0582428 1.67942 -1.96769 -0.013486 -0.107391 -1.30273 -0.158651 0 0 0 0 0 0 0 0 0 0 0.127208 0.023171 0.0272843 0 -0.464455 0 2.085 0.149849 0 -2.38448
SER_37 -4.63988 0.323877 4.98534 -0.027575 0 0.0648917 3.00461 -2.31665 -0 -0 -2.63226 -0.509778 0 0 0 -1.59298 0 0 0 0 0 0 -0.0241672 0.104808 0.185889 0 -0.419807 0.613163 -1.1772 -0.0572508 0 -4.11495
LEU_38 -5.89129 0.470604 3.04748 -0.707067 0.538604 0.276194 1.21491 -2.00027 -0.000332788 -0.000949415 -0.466513 0.0894877 0 0 0 0 0 0 0 0 0 0 0.1641 0.0183536 1.0016 0 -0.239545 0 0.729516 -0.132861 0 -1.88796
GLU_39 -4.26303 0.0888658 5.44774 -0.471977 0.295171 1.49086 2.22617 -2.3952 -0.028619 -0.158812 -2.72054 -2.77185 0 0 0 0 -0.539552 0 0 0 0 0 0.404429 0.0782521 0 3.98755 -0.283025 0 -2.5358 -0.0903309 0 -2.23969
GLN_40 -6.22341 0.419883 6.66006 -0.253009 0.0261693 0.187932 3.84194 -3.00359 -0.0286822 -0.170187 -3.80324 -0.375352 0 0 0 -1.59298 -0.627611 0 0 0 0 0 0.391631 0.00666768 0 2.86675 -0.151869 0 -1.0644 -0.217933 0 -3.11122
ALA_41 -5.91741 0.421739 3.16491 -0.0224868 0 0 2.54463 -2.56306 -0 -0 -1.63564 -0.349372 0 0 0 0 0 0 0 0 0 0 0.192934 0 0 0 -0.246417 0 2.3386 -0.130381 0 -2.20196
LEU_42 -8.15725 0.922889 3.0678 -0.491948 0.498283 0.11482 2.75008 -2.6995 -0 -0 -2.01128 0.214598 0 0 0 0 0 0 0 0 0 0 0.00387339 0.183851 0.434809 0 -0.258045 0 0.729516 -0.099021 0 -4.79652
LYS_43 -5.90638 0.456248 6.89704 -0.582116 0.453241 0.309341 4.07312 -3.03543 -0.0158221 -0.047837 -5.99352 -0.0273169 0 0 0 0 -0.441466 0 0 0 0 0 0.794026 0.539315 3.33086 0 -0.0336576 0 -1.6738 -0.146606 0 -1.05075
LEU_44 -8.02541 0.99699 2.71207 -0.723219 0.453889 0.311872 2.59079 -2.55442 -0 -0 -2.4061 0.110857 0 0 0 0 0 0 0 0 0 0 0.518942 0.148235 0.918516 0 -0.208867 0 0.729516 0.0590462 0 -4.36729
LEU_45 -9.00924 1.96347 3.19205 -0.491751 0.283271 0.119734 2.54633 -2.59731 -0 -0 -2.98747 0.22926 0 0 0 0 0 0 0 0 0 0 0.0662785 0.548558 0.355873 0 -0.259071 0 0.729516 0.297197 0 -5.0133
HIS_D:MP-NE2-connect_46 -10.0436 4.48185 6.39635 -2.91622 2.00049 2.09215 3.08483 -3.36239 -0 -0 -5.46456 -0.856191 0 0 0 0 0 0 0.0784698 0 0 0.099228 -0.00320678 0.312177 0 1.52727 -0.256478 0 0.134426 0.462476 0 -2.23293
ILE_47 -9.57703 3.26943 3.59957 -0.669473 1.06618 0.161866 2.88199 -2.77133 -0 -0 -3.62539 0.159883 0 0 0 0 0 0 0 0 0 0 0.0277019 0.200203 3.31074 0 -0.443508 0 1.0317 0.496425 0 -0.881053
ALA_48 -6.20759 0.356834 3.60716 -0.0226078 0 0 2.94409 -2.91324 -0 -0 -3.01574 -0.361594 0 0 0 0 0 0 0 0 0 0 0.0204465 0 0 0 -0.265986 0 2.3386 0.0331743 0 -3.48645
ALA_49 -3.64204 0.150771 2.79531 -0.0221103 0 0 1.59662 -1.94233 -0 -0 -1.09062 -0.318926 0 0 0 0 0 0 0 0 0 0 -0.02544 0 0 0 -0.157112 0 2.3386 -0.108536 0 -0.425808
VAL_50 -5.57734 1.09068 0.809889 -0.290664 0.224726 0.0504789 1.49629 -1.73947 -0 -0 -0.575189 0.387688 0 0 0 0 0 0 0 0 0 0 1.58015 0.0256259 0.499833 0 0.245055 0 2.085 -0.0696684 0 0.243085
ILE_51 -6.02734 0.346176 1.99291 -0.521482 0.688544 0.104734 1.3111 -1.84285 -0 -0 -0.264012 0.0238918 0 0 0 0 0 0 0 0 0 0 -0.0590914 0.061198 0.674684 0 -0.468789 0 1.0317 0.0782457 0 -2.87038
GLY_52 -1.69034 0.0524127 1.97535 -6.08275e-05 0 0 0.925225 -1.0361 -0.00015362 -0.000999224 -0.971386 -0.351963 0 0 0 0 0 0 0 0 0 0 -0.0398127 0 0 0 -1.53295 0 1.2108 0.689729 0 -0.770238
THR_53 -4.90104 0.761489 3.3907 -0.213196 0.147291 0.0748318 1.87333 -2.091 -0.000213795 -0.00165728 -1.23507 -0.8305 0 0 0 0 0 0 0 0 0 0 0.0322686 0.0517653 1.29992 0 -0.728422 2.32782 -1.425 0.513834 0 -0.952839
THR_54 -5.10088 0.405307 5.99046 -0.131009 0.0783173 0.084505 3.78947 -2.74961 -0.00340529 -0.0391848 -3.90198 -0.0333713 0 0 0 -1.45146 -0.646121 0 0 0 0 0 -0.0138387 1.90645e-05 0.0453182 0 -0.382005 4.21233 -1.425 -0.252779 0 -1.52493
VAL_55 -6.76672 1.23419 2.16969 -0.262355 0.27091 0.0421188 1.69181 -2.16379 -0 -0 -1.08484 0.522583 0 0 0 0 0 0 0 0 0 0 0.0289451 0.480905 0.726152 0 0.0432254 0 2.085 -0.229754 0 -1.21192
GLU_56 -4.53739 0.691822 5.2897 -0.457008 0.20659 1.42971 1.83185 -2.37658 -0.0287169 -0.164219 -1.89299 -2.81521 0 0 0 0 0 0 0 0 0 0 0.0664799 0.000115738 0 3.99142 -0.175543 0 -2.5358 -0.164235 0 -1.64
GLU_57 -6.0746 0.606392 7.77248 -0.21113 0.0254151 0.321156 3.6778 -3.25171 -0.0287771 -0.164878 -4.3408 -0.527333 0 0 0 -1.45146 -0.646121 0 0 0 0 0 0.0179313 0.276993 0 3.85736 -0.240272 0 -2.5358 -0.296772 0 -3.21412
ALA_58 -5.50994 0.176704 2.61143 -0.0222078 0 0 2.36787 -2.41865 -0.00340529 -0.0391848 -1.88081 -0.373237 0 0 0 0 0 0 0 0 0 0 0.104433 0 0 0 -0.205899 0 2.3386 -0.208566 0 -3.06287
VAL_59 -6.9567 0.968971 3.30006 -0.308781 0.248991 0.0699416 2.80669 -2.70859 -0.000679939 -0.00487964 -2.27572 -0.0757414 0 0 0 0 0 0 0 0 0 0 -0.0565543 0.0921117 0.109438 0 -0.370983 0 2.085 0.0800178 0 -2.99742
LYS_60 -4.8617 0.299541 5.19619 -0.301496 0.0256876 0.128766 2.37855 -2.37535 -0 -0 -1.94816 0.00561019 0 0 0 0 0 0 0 0 0 0 0.109932 0.0669962 1.75934 0 0.0236426 0 -1.6738 0.206769 0 -0.959484
ARG_61 -6.43899 0.362069 5.36749 -0.618247 0.10109 0.359656 2.53374 -2.83076 -0 -0 -2.03701 0.472129 0 0 0 0 0 0 0 0 0 0 0.00508045 0.253142 2.39282 0 -0.0786346 0 -1.281 0.0502793 0 -1.38714
ALA_62 -7.0721 1.5571 3.52734 -0.0215649 0 0 3.43305 -3.0489 -0 -0 -2.66216 -0.355924 0 0 0 0 0 0 0 0 0 0 -0.0471777 0 0 0 -0.266813 0 2.3386 -0.169221 0 -2.78777
LEU_63 -6.24026 0.696993 4.75491 -0.500069 0.489886 0.118634 2.63897 -2.63674 -0 -0 -2.75276 0.245177 0 0 0 0 0 0 0 0 0 0 0.189733 0.145185 0.462978 0 -0.251875 0 0.729516 -0.0712324 0 -1.98096
LYS_64 -4.35447 0.212439 5.20637 -0.302741 0.027452 0.132536 2.21781 -2.30452 -0.000679939 -0.00487964 -1.62117 0.00765283 0 0 0 0 0 0 0 0 0 0 0.0266912 0.00798648 1.7945 0 0.0468276 0 -1.6738 0.0832554 0 -0.498741
LEU_65 -8.39024 1.06454 3.14461 -0.702682 0.654067 0.264277 2.58711 -2.63094 -0 -0 -2.0902 0.155908 0 0 0 0 0 0 0 0 0 0 0.163132 0.0727861 1.04788 0 -0.274682 0 0.729516 -0.00276513 0 -4.20768
LYS_66 -8.35013 1.34269 7.50541 -0.498736 0.123847 0.385459 3.77993 -3.61904 -0.00862261 -0.0208911 -3.42136 0.231196 0 0 0 0 0 0 0 0 0 0 -0.00482025 0.446334 2.09337 0 0.0485879 0 -1.6738 0.436389 0 -1.20419
THR_67 -2.94203 0.121599 3.92138 -0.206115 0.170106 0.0755384 1.44321 -1.79429 -0 -0 -1.22127 -0.120731 0 0 0 0 0 0 0 0 0 0 -0.0334717 0.0011895 0.114794 0 -0.0121655 2.28577 -1.425 0.719446 0 1.09795
LYS_68 -3.33669 0.131767 3.32827 -0.305851 0.0263282 0.139735 1.26622 -1.5436 -0 -0 -0.392873 -0.000516629 0 0 0 0 0 0 0 0 0 0 -0.0593931 0.0322375 1.72358 0 -0.0407332 0 -1.6738 0.0764313 0 -0.628882
LEU_69 -5.5608 0.932194 1.19354 -0.518767 0.473484 0.133622 1.08582 -1.44672 -0 -0 -0.528252 0.209541 0 0 0 0 0 0 0 0 0 0 0.124217 0.0545182 0.241997 0 -0.282002 0 0.729516 -0.230699 0 -3.3888
GLY_70 -1.794 0.0746813 2.14077 -5.32879e-05 0 0 1.01224 -1.13234 -0 -0 -0.597924 -0.380306 0 0 0 0 0 0 0 0 0 0 0.070965 0 0 0 -1.2894 0 1.2108 0.324183 0 -0.360383
VAL_71 -6.0392 1.2379 2.22266 -0.303991 0.205645 0.0579219 1.56186 -1.89598 -0.00862261 -0.0208911 -1.61651 -0.0395107 0 0 0 0 0 0 0 0 0 0 0.0376791 0.0122175 0.0120932 0 -0.383529 0 2.085 0.797075 0 -2.07819
SER_72 -4.83192 0.374307 5.14141 -0.0283641 0 0.0665147 2.99681 -2.39011 -0.00640348 -0.073293 -2.4472 -0.482161 0 0 0 -1.80803 0 0 0 0 0 0 -0.0160982 0.0871593 0.171322 0 -0.431949 0.619788 -1.1772 0.164699 0 -4.07072
LEU_73 -5.96472 0.552322 2.26453 -0.692454 0.521165 0.257134 1.6224 -1.87209 -0 -0 -0.361107 0.127184 0 0 0 0 0 0 0 0 0 0 0.0276806 0.144509 1.0774 0 -0.274547 0 0.729516 -0.232734 0 -2.07381
GLU_74 -4.89658 0.356169 5.79608 -0.216141 0.0309449 0.302403 2.57564 -2.5343 -0.0239862 -0.136349 -2.47489 -0.598032 0 0 0 0 -0.627611 0 0 0 0 0 -0.0206774 0.00429375 0 3.04658 -0.14596 0 -2.5358 -0.0530446 0 -2.15126
GLN_75 -7.85444 0.751077 7.78393 -0.2536 0.0268746 0.187163 4.38825 -3.60978 -0 -0 -3.63286 -0.394017 0 0 0 -1.80803 -0.852022 0 0 0 0 0 0.0897259 0.0401868 0 2.81446 -0.0833205 0 -1.0644 -0.0417987 0 -3.51261
ALA_76 -7.04136 0.678164 3.25539 -0.022857 0 0 2.98889 -2.85886 -0 -0 -2.09729 -0.386283 0 0 0 0 0 0 0 0 0 0 0.312199 0 0 0 -0.235013 0 2.3386 0.0329359 0 -3.03548
LEU_77 -8.34605 0.744404 3.6299 -0.496724 0.301405 0.122604 2.61049 -2.83268 -0 -0 -2.14444 0.214736 0 0 0 0 0 0 0 0 0 0 0.310182 0.147059 0.367033 0 -0.273893 0 0.729516 0.0079658 0 -4.90849
ARG_78 -9.12921 0.7933 9.96405 -0.584789 0.234826 0.330608 4.12375 -4.40394 -0.10187 -0.474272 -5.98283 0.35621 0 0 0 0 -0.200015 0 0 0 0 0 0.0411902 0.0223983 1.91405 0 -0.134787 0 -1.281 0.0508697 0 -4.46147
ILE_79 -9.08726 1.71773 2.99364 -0.504809 0.506335 0.0986868 2.98892 -2.87229 -0 -0 -1.90912 0.0442473 0 0 0 0 0 0 0 0 0 0 -0.0506333 0.145403 0.637807 0 -0.490345 0 1.0317 0.183202 0 -4.56679
LEU_80 -8.16593 1.00026 3.01372 -0.495888 0.49872 0.115039 2.16997 -2.73618 -0 -0 -1.18949 0.24918 0 0 0 0 0 0 0 0 0 0 0.254266 0.0610247 0.541101 0 -0.229701 0 0.729516 0.288995 0 -3.89539
ALA_81 -5.65968 0.874737 2.5976 -0.0222338 0 0 2.15257 -2.40606 -0 -0 -2.37445 -0.362687 0 0 0 0 0 0 0 0 0 0 0.15721 0 0 0 -0.113779 0 2.3386 0.240273 0 -2.5779
THR_82 -8.23114 1.00215 5.20153 -0.2014 0.143724 0.0724319 3.88488 -3.2153 -0 -0 -3.6979 -0.0531289 0 0 0 0 0 0 0 0 0 0 -0.000851978 0.0018653 0.061593 0 0.0433791 2.30524 -1.425 0.640482 0 -3.46745
ALA_83 -5.95957 0.382913 3.7979 -0.0212701 0 0 2.87747 -2.95119 -0 -0 -2.77281 -0.349919 0 0 0 0 0 0 0 0 0 0 -0.0139818 0 0 0 -0.276236 0 2.3386 0.499292 0 -2.44881
ALA_84 -3.18835 0.0960517 2.74427 -0.0211657 0 0 1.48504 -1.75224 -0 -0 -0.46715 -0.336933 0 0 0 0 0 0 0 0 0 0 0.0471563 0 0 0 -0.0899284 0 2.3386 0.0663622 0 0.92171
GLN_85 -5.71101 0.72964 3.23645 -0.907443 0.3062 1.00992 1.61202 -2.06017 -0 -0 -0.79558 -0.868663 0 0 0 0 0 0 0 0 0 0 0.295248 0.20045 0 3.39975 -0.167473 0 -1.0644 0.0273256 0 -0.757726
LEU_86 -6.87597 1.86128 1.68044 -0.528017 0.299114 0.123965 1.51846 -1.99942 -0 -0 -0.841331 0.0203207 0 0 0 0 0 0 0 0 0 0 -0.0504446 0.351725 3.26826 0 -0.316262 0 0.729516 -0.190843 0 -0.949209
GLY_87 -1.69726 0.120751 2.23374 -5.70154e-05 0 0 1.10433 -1.11499 -0.00344008 -0.0301065 -0.725279 -0.394528 0 0 0 0 0 0 0 0 0 0 -0.147234 0 0 0 -1.46466 0 1.2108 0.132118 0 -0.775822
THR_88 -4.89868 0.583803 2.97367 -0.187797 0.140999 0.0650016 1.6425 -1.90302 -0.00362444 -0.0337102 -1.32658 -0.903841 0 0 0 -0.0123323 0 0 0 0 0 0 0.00120225 0.0270165 0.539763 0 -0.683466 2.28856 -1.425 1.0454 0 -2.07013
THR_89 -4.3103 0.447908 4.44169 -0.112273 0.0637476 0.0750264 2.46564 -2.17359 -1.25624e-10 -3.1719e-09 -2.35181 -0.641223 0 0 0 -0.573181 0 0 0 0 0 0 -0.0163883 0.0301038 0.0341434 0 -0.434147 2.28957 -1.425 0.628394 0 -1.56168
VAL_90 -5.62322 0.81965 2.11269 -0.304497 0.232435 0.068653 1.93848 -2.01828 -0 -0 -1.03705 -0.0791826 0 0 0 0 0 0 0 0 0 0 -0.0717592 0.00831948 0.188526 0 -0.26806 0 2.085 -0.150878 0 -2.09918
GLU_91 -4.35028 0.198504 5.07431 -0.463508 0.241984 1.45168 1.87372 -2.26283 -0.0260183 -0.158078 -2.15162 -2.96305 0 0 0 0 0 0 0 0 0 0 0.374644 0.0196408 0 3.98833 -0.294986 0 -2.5358 -0.164049 0 -2.14741
GLU_92 -6.47193 0.449103 7.34589 -0.447526 0.0501151 0.842382 3.37981 -3.10998 -0.0488805 -0.302223 -3.41938 -0.480542 0 0 0 -0.560849 -0.934654 0 0 0 0 0 0.250081 0.48209 0 3.33533 -0.335534 0 -2.5358 -0.450458 0 -2.96294
ALA_93 -5.59017 0.179178 2.425 -0.0217366 0 0 2.51816 -2.41638 -1.25624e-10 -3.1719e-09 -1.77815 -0.374848 0 0 0 0 0 0 0 0 0 0 -0.0256019 0 0 0 -0.250581 0 2.3386 -0.36574 0 -3.36227
VAL_94 -5.92908 0.730808 2.64288 -0.298387 0.194388 0.0652384 2.36395 -2.27582 -0 -0 -1.76978 -0.0302674 0 0 0 0 0 0 0 0 0 0 -0.0431892 0.000980194 0.0110169 0 -0.393038 0 2.085 0.265276 0 -2.38003
LYS_95 -4.63037 0.194544 5.10611 -0.311229 0.0278729 0.144255 2.29296 -2.29001 -0.0226779 -0.140541 -2.23865 -0.00763534 0 0 0 0 0 0 0 0 0 0 -0.0274032 0.0265724 1.71918 0 -0.0179294 0 -1.6738 0.250121 0 -1.59863
ARG_96 -7.62207 0.469977 6.7528 -0.462965 0.0939127 0.250595 3.47645 -3.22837 -0 -0 -3.33308 0.331119 0 0 0 0 -0.934654 0 0 0 0 0 0.179413 1.17093 2.03614 0 -0.113069 0 -1.281 -0.217161 0 -2.43102
ALA_97 -6.06151 0.482138 2.97718 -0.0219211 0 0 2.64394 -2.61099 -0 -0 -2.21237 -0.387174 0 0 0 0 0 0 0 0 0 0 0.111753 0 0 0 -0.303466 0 2.3386 -0.219829 0 -3.26365
LEU_98 -5.31069 0.443459 4.65271 -0.722353 0.56713 0.30144 2.54492 -2.49157 -0 -0 -1.24832 0.169119 0 0 0 0 0 0 0 0 0 0 0.26815 0.0119876 0.948255 0 -0.256066 0 0.729516 -0.125134 0 0.482542
LYS_99 -4.70422 0.332191 5.55414 -0.305229 0.0268096 0.13576 2.71442 -2.5294 -0 -0 -1.74194 -0.0105387 0 0 0 0 0 0 0 0 0 0 0.0570903 0.0232982 1.73628 0 0.0123453 0 -1.6738 -0.0604034 0 -0.433202
LEU_100 -9.16656 1.27512 3.65134 -0.489186 0.399331 0.116226 3.21645 -2.9977 -0.0170158 -0.0889219 -2.1184 0.212801 0 0 0 0 0 0 0 0 0 0 0.0145638 0.333776 0.396025 0 -0.267868 0 0.729516 -0.0604848 0 -4.86099
LYS_101 -7.32751 0.866513 6.27969 -0.46221 0.0908972 0.289253 3.59496 -3.14925 -0 -0 -2.84815 0.277061 0 0 0 0 0 0 0 0 0 0 0.260556 0.224071 2.02808 0 0.0480978 0 -1.6738 0.638969 0 -0.86278
THR_102 -3.2295 0.104421 3.53812 -0.120492 0.0671887 0.0594589 1.55503 -1.80675 -0 -0 -0.489356 -0.922778 0 0 0 0 0 0 0 0 0 0 0.330516 0.0633947 0.260621 0 -0.103336 2.31179 -1.425 0.522919 0 0.71624
LYS_103 -3.75729 0.192902 4.57133 -0.431847 0.0707417 0.24821 2.36923 -1.96148 -0 -0 -2.34292 -0.114498 0 0 0 0 -0.558818 0 0 0 0 0 0.0267923 0.0435084 2.39004 0 -0.105267 0 -1.6738 -0.102572 0 -1.13575
LEU_104 -5.43475 0.784395 1.34018 -0.513292 0.401717 0.132413 1.30755 -1.39857 -0 -0 -0.892374 0.174399 0 0 0 0 0 0 0 0 0 0 0.56713 0.159248 0.248421 0 -0.265854 0 0.729516 -0.0242117 0 -2.68409
GLY_105 -1.72179 0.0842775 2.00029 -5.05725e-05 0 0 1.01493 -1.07443 -0.000782773 -0.0222543 -0.407841 -0.356727 0 0 0 0 0 0 0 0 0 0 0.298533 0 0 0 -1.35052 0 1.2108 0.396602 0 0.0710386
VAL_106 -6.07527 0.677974 1.98693 -0.309957 0.225501 0.0633344 1.61526 -1.8891 -0.0170158 -0.0889219 -1.23071 -0.227686 0 0 0 0 0 0 0 0 0 0 -0.0185649 0.0104984 0.0821953 0 -0.492502 0 2.085 0.350622 0 -3.25241
SER_107 -4.48973 0.161081 4.94822 -0.0266723 0 0.0624187 3.08191 -2.34943 -0 -0 -2.78054 -0.489647 0 0 0 -1.72593 0 0 0 0 0 0 -0.029777 0.0158763 0.155725 0 -0.453019 0.653742 -1.1772 -0.299579 0 -4.74256
LEU_108 -5.10222 0.302603 2.93404 -0.500646 0.548143 0.12065 1.68682 -1.94095 -0 -0 -0.414894 0.2199 0 0 0 0 0 0 0 0 0 0 0.289114 0.0944013 0.303227 0 -0.296069 0 0.729516 -0.265491 0 -1.29186
ASP_109 -4.31221 0.107578 5.94407 -0.112238 0.00990464 0.351529 2.41639 -2.52541 -0 -0 -3.42693 -0.214692 0 0 0 0 -0.852022 0 0 0 0 0 0.810443 0.237508 0 1.69542 0.219373 0 -2.2837 0.0902407 0 -1.84475
GLN_110 -7.21718 0.448169 6.54014 -0.262348 0.0501023 0.218369 3.45642 -3.16635 -0.0137884 -0.0904548 -2.43485 -0.430934 0 0 0 -1.72593 0 0 0 0 0 0 -0.0360861 0.220442 0 2.76279 -0.0626378 0 -1.0644 0.170864 0 -2.63767
ALA_111 -7.07472 1.13141 3.63452 -0.0220668 0 0 3.27708 -3.0043 -0 -0 -2.2522 -0.384317 0 0 0 0 0 0 0 0 0 0 0.0615209 0 0 0 -0.210174 0 2.3386 0.0440612 0 -2.46058
LEU_112 -8.64376 0.729792 4.44249 -0.504678 0.3995 0.121353 2.87124 -3.0201 -0 -0 -2.3484 0.229522 0 0 0 0 0 0 0 0 0 0 0.676239 0.116957 0.333461 0 -0.289207 0 0.729516 -0.0349933 0 -4.19107
THR_113 -6.28205 0.503658 5.20075 -0.214069 0.258374 0.0790491 2.9127 -2.74468 -0 -0 -3.08924 -0.137351 0 0 0 0 0 0 0 0 0 0 0.610087 0.070583 0.188006 0 0.0830154 2.30616 -1.425 0.139917 0 -1.54008
ILE_114 -9.47193 1.26151 2.33603 -0.512522 0.584625 0.101428 2.89209 -2.86801 -0 -0 -2.21113 0.0816681 0 0 0 0 0 0 0 0 0 0 -0.0381784 0.0650722 0.598994 0 -0.3866 0 1.0317 0.380539 0 -6.15473
LEU_115 -9.00374 1.60035 2.29919 -0.510034 0.517575 0.120913 2.30135 -2.67306 -0 -0 -1.59087 0.274602 0 0 0 0 0 0 0 0 0 0 0.0396832 0.0841446 0.554653 0 -0.232871 0 0.729516 0.337755 0 -5.15083
ILE_116 -7.83773 0.708705 3.75099 -0.510077 0.636205 0.0993175 2.7005 -2.74114 -0 -0 -2.05784 0.103915 0 0 0 0 0 0 0 0 0 0 -0.0375466 5.93624e-05 0.523533 0 -0.469564 0 1.0317 0.355546 0 -3.74343
ALA_117 -5.56135 0.480585 3.19893 -0.0214773 0 0 2.60537 -2.47358 -0.000872678 -0.0218146 -2.38892 -0.343361 0 0 0 0 0 0 0 0 0 0 -0.0113122 0 0 0 -0.225095 0 2.3386 0.2414 0 -2.18288
ALA_118 -6.04249 0.336719 4.0966 -0.0215106 0 0 2.96635 -3.00889 -0 -0 -3.12687 -0.360523 0 0 0 0 0 0 0 0 0 0 0.157381 0 0 0 -0.150794 0 2.3386 0.0977626 0 -2.71767
ALA_119 -4.04735 0.48307 2.53753 -0.0231485 0 0 1.53577 -1.87321 -0 -0 -0.561143 -0.356131 0 0 0 0 0 0 0 0 0 0 0.432679 0 0 0 -0.225672 0 2.3386 -0.0954322 0 0.145563
LEU_120 -5.92111 0.312244 2.23218 -0.511193 0.389885 0.126142 1.2653 -1.91634 -0 -0 -0.832024 0.248861 0 0 0 0 0 0 0 0 0 0 0.146808 0.141764 0.355878 0 -0.295535 0 0.729516 -0.249359 0 -3.77697
LEU_121 -6.44991 1.30206 2.25356 -0.493886 0.361781 0.119717 1.4591 -1.98233 -0 -0 -0.675177 0.196815 0 0 0 0 0 0 0 0 0 0 0.11808 0.394473 0.372459 0 -0.2782 0 0.729516 -0.131099 0 -2.70304
GLY_122 -1.8126 0.0768685 2.28872 -5.37698e-05 0 0 1.13923 -1.18276 -0 -0 -0.732157 -0.401513 0 0 0 0 0 0 0 0 0 0 0.171533 0 0 0 -1.35443 0 1.2108 -0.0410621 0 -0.637422
THR_123 -4.92564 0.463289 4.11326 -0.104909 0.069249 0.0665907 1.88431 -2.10817 -0.00451998 -0.0364919 -2.3251 -0.449089 0 0 0 0 0 0 0 0 0 0 0.0301035 0.000872558 0.225257 0 -0.794946 2.28526 -1.425 0.130684 0 -2.90499
THR_124 -4.99013 0.227549 6.02651 -0.112764 0.0701554 0.0744584 3.42041 -2.71053 -0.00264389 -0.0332732 -3.50258 -0.605368 0 0 0 -1.65077 0 0 0 0 0 0 0.0538879 0.115525 0.0545961 0 -0.479299 2.28828 -1.425 -0.0112856 0 -3.19229
VAL_125 -6.07218 1.58327 2.34512 -0.272433 0.219643 0.0441485 1.68423 -2.1559 -0 -0 -0.820568 0.499563 0 0 0 0 0 0 0 0 0 0 0.166891 0.0533656 0.706032 0 0.0283412 0 2.085 -0.175164 0 -0.080642
GLU_126 -5.4483 0.850678 6.84933 -0.457939 0.184944 1.42593 3.00466 -2.99919 -0.0277305 -0.159752 -3.73544 -2.60624 0 0 0 0 -0.558818 0 0 0 0 0 0.111087 0.00337004 0 3.96867 -0.248645 0 -2.5358 -0.23343 0 -2.61261
GLU_127 -6.40855 0.516355 7.81203 -0.209016 0.0267687 0.299867 3.82038 -3.29922 -0.0277305 -0.159752 -3.59867 -0.520324 0 0 0 -1.65077 0 0 0 0 0 0 0.00590289 0.128823 0 3.52537 -0.301601 0 -2.5358 -0.421632 0 -2.99757
ALA_128 -6.1124 0.273589 2.90922 -0.0210485 0 0 2.64716 -2.69947 -0.00629119 -0.0479505 -1.81301 -0.362387 0 0 0 0 0 0 0 0 0 0 0.0168032 0 0 0 -0.289678 0 2.3386 -0.313088 0 -3.47995
VAL_129 -7.17429 1.1312 3.28436 -0.304517 0.234359 0.0679183 2.93541 -2.71571 -0 -0 -2.14994 -0.0314741 0 0 0 0 0 0 0 0 0 0 -0.0200954 0.035976 0.0480185 0 -0.392178 0 2.085 0.130334 0 -2.83561
LYS_130 -5.1876 0.2076 5.30717 -0.30798 0.0280311 0.140691 2.46086 -2.46753 -0 -0 -1.81611 0.019727 0 0 0 0 0 0 0 0 0 0 0.344777 0.015161 1.72401 0 0.00592245 0 -1.6738 0.143025 0 -1.05604
ARG_131 -5.99347 0.352586 4.7328 -0.617878 0.169237 0.349328 2.34194 -2.42613 -0 -0 -2.30217 0.274595 0 0 0 0 0 0 0 0 0 0 0.125184 0.167865 2.52885 0 -0.0517465 0 -1.281 -0.0433749 0 -1.67339
ALA_132 -6.97014 0.908704 3.34703 -0.0228535 0 0 3.06113 -2.93039 -0 -0 -2.54283 -0.380504 0 0 0 0 0 0 0 0 0 0 0.152786 0 0 0 -0.23847 0 2.3386 -0.145697 0 -3.42264
LEU_133 -5.74658 0.344964 4.41159 -0.514385 0.411214 0.129685 2.38259 -2.42159 -0 -0 -2.78414 0.27268 0 0 0 0 0 0 0 0 0 0 0.7518 0.0289859 0.283881 0 -0.313287 0 0.729516 -0.237005 0 -2.27007
LYS_134 -4.33944 0.163978 5.12741 -0.302735 0.0283471 0.132714 2.17047 -2.25503 -0 -0 -1.86302 0.000577078 0 0 0 0 0 0 0 0 0 0 0.219379 0.0115287 1.83596 0 0.0533716 0 -1.6738 0.0559577 0 -0.634343
LEU_135 -7.9232 0.813232 3.4212 -0.493199 0.432245 0.114473 2.72305 -2.71418 -0.000780825 -0.0102767 -1.94314 0.240527 0 0 0 0 0 0 0 0 0 0 0.016268 0.149487 0.432474 0 -0.258831 0 0.729516 0.154433 0 -4.1167
LYS_136 -7.61531 0.863112 6.73924 -0.483909 0.094485 0.354227 3.39593 -3.28802 -0.015742 -0.0454889 -3.10788 0.240312 0 0 0 0 0 0 0 0 0 0 -0.00561903 0.258693 2.07641 0 0.0720566 0 -1.6738 0.553581 0 -1.58773
THR_137 -3.04259 0.0982643 3.94463 -0.20502 0.163516 0.0746485 1.49971 -1.79073 -0 -0 -1.3348 -0.0755032 0 0 0 0 0 0 0 0 0 0 -0.0254735 0.0103674 0.0781956 0 -0.0267917 2.29297 -1.425 0.866066 0 1.10247
LYS_138 -3.31059 0.138593 3.14969 -0.308093 0.0275932 0.143391 1.23116 -1.53314 -0 -0 -0.432723 -0.0233819 0 0 0 0 0 0 0 0 0 0 -0.0286356 0.0216871 1.79647 0 -0.0582382 0 -1.6738 0.15131 0 -0.708707
LEU_139 -5.98621 1.10102 0.769208 -0.533876 0.560508 0.133901 1.35116 -1.55232 -0 -0 -0.996932 -0.0102338 0 0 0 0 0 0 0 0 0 0 0.180107 0.0463289 2.79871 0 -0.270498 0 0.729516 -0.291237 0 -1.97085
GLY_140 -1.71474 0.0715497 2.04224 -4.90403e-05 0 0 0.99533 -1.08808 -0 -0 -0.516743 -0.364747 0 0 0 0 0 0 0 0 0 0 0.253249 0 0 0 -1.27149 0 1.2108 0.125028 0 -0.25765
VAL_141 -5.94556 1.04103 2.09653 -0.299046 0.199459 0.0559844 1.49805 -1.84239 -0.0165228 -0.0557656 -1.56742 -0.0698278 0 0 0 0 0 0 0 0 0 0 0.0343211 0.0449982 0.0153291 0 -0.421446 0 2.085 0.568893 0 -2.57838
SER_142 -4.5103 0.195334 4.7839 -0.0276087 0 0.0644973 2.8761 -2.2395 -0 -0 -2.32183 -0.490069 0 0 0 -1.53331 0 0 0 0 0 0 -0.0278216 0.0508423 0.169001 0 -0.437875 0.675552 -1.1772 0.101418 0 -3.84887
LEU_143 -6.38655 0.263536 2.35712 -0.705077 0.447903 0.271231 1.72825 -1.97373 -0 -0 -0.462174 0.117995 0 0 0 0 0 0 0 0 0 0 -0.0428008 0.0885765 1.01104 0 -0.255854 0 0.729516 -0.178045 0 -2.98906
LYS_144 -5.12784 0.391602 6.18342 -0.42686 0.0526769 0.242375 3.09593 -2.68222 -0.0686639 -0.284994 -5.22443 -0.151865 0 0 0 0 -0.239353 0 0 0 0 0 0.0265132 0.0820403 2.27533 0 -0.0113165 0 -1.6738 -0.0622607 0 -3.60371
GLN_145 -6.45203 0.34657 6.25934 -0.252245 0.031811 0.19231 3.38168 -2.90121 -0 -0 -3.47203 -0.406248 0 0 0 -1.53331 -0.559701 0 0 0 0 0 0.752294 0.0350475 0 2.76961 -0.0679693 0 -1.0644 -0.0709853 0 -3.01147
ALA_146 -6.61301 0.438773 3.23817 -0.0220672 0 0 2.65403 -2.75895 -0 -0 -1.68903 -0.357389 0 0 0 0 0 0 0 0 0 0 0.212365 0 0 0 -0.0970445 0 2.3386 0.0704934 0 -2.58506
LEU_147 -9.66325 1.28133 3.14845 -0.481137 0.187287 0.11655 2.81252 -3.00991 -0 -0 -2.27517 0.16726 0 0 0 0 0 0 0 0 0 0 0.307865 0.99023 0.286924 0 -0.315035 0 0.729516 -0.0588686 0 -5.77544
PHE_148 -6.58705 0.349614 3.715 -0.849214 0.0345525 0.337517 2.84662 -2.64383 -0 -0 -2.616 0.0314515 0 0 0 0 0 0 0 0 0 0 0.933913 0.316343 0 2.33567 0.022565 0 1.4028 -0.0869568 0 -0.457001
PHE_149 -9.26271 1.10062 2.69947 -0.584771 0.0528511 0.198915 2.68302 -2.81656 -0 -0 -2.19903 -0.127065 0 0 0 0 0 0 0 0 0 0 0.342414 1.30873 0 2.94995 -0.00945385 0 1.4028 0.207921 0 -2.05289
LEU_150 -8.82877 1.84028 2.46767 -0.512558 0.51109 0.12075 2.60357 -2.71183 -0 -0 -1.39326 0.301672 0 0 0 0 0 0 0 0 0 0 0.563818 0.241647 0.538418 0 -0.23051 0 0.729516 0.372664 0 -3.38583
ALA_151 -4.80949 0.198151 3.15689 -0.0230223 0 0 2.5341 -2.40924 -0 -0 -2.2486 -0.34127 0 0 0 0 0 0 0 0 0 0 0.10546 0 0 0 -0.254217 0 2.3386 -0.0839419 0 -1.83659
LEU_152 -9.09636 1.2161 3.2646 -0.705059 0.360809 0.262515 3.45018 -3.10291 -0 -0 -2.62005 0.170377 0 0 0 0 0 0 0 0 0 0 0.178661 0.139667 0.794609 0 -0.204398 0 0.729516 0.0205733 0 -5.14117
ALA_153 -6.18067 0.222442 3.97418 -0.0224721 0 0 2.88794 -3.02174 -0 -0 -2.83342 -0.373844 0 0 0 0 0 0 0 0 0 0 0.0624907 0 0 0 -0.328078 0 2.3386 0.149692 0 -3.12487
ALA_154 -3.62661 0.113416 2.48578 -0.0227685 0 0 1.39603 -1.84236 -0 -0 -0.342655 -0.384399 0 0 0 0 0 0 0 0 0 0 0.404816 0 0 0 -0.115516 0 2.3386 -0.247422 0 0.156917
ALA_155 -3.94135 0.528713 1.57542 -0.0223113 0 0 1.44583 -1.68882 -0 -0 -0.791416 -0.373738 0 0 0 0 0 0 0 0 0 0 -0.00833921 0 0 0 -0.0411592 0 2.3386 -0.0246863 0 -1.00325
LEU_156 -6.86671 0.586348 1.91512 -0.506552 0.405036 0.126962 1.40446 -1.9808 -0 -0 -0.619381 0.218901 0 0 0 0 0 0 0 0 0 0 -0.0434945 0.172965 0.353675 0 -0.29577 0 0.729516 0.0212393 0 -4.3785
GLY_157 -1.61662 0.0563838 2.18715 -5.34822e-05 0 0 1.04017 -1.08394 -0 -0 -0.83019 -0.408563 0 0 0 0 0 0 0 0 0 0 -0.150548 0 0 0 -1.33773 0 1.2108 0.0334002 0 -0.899743
THR_158 -4.66674 0.537117 2.54197 -0.196614 0.154712 0.0656856 1.52147 -1.74995 -0 -0 -1.16839 -0.806323 0 0 0 -0.157683 0 0 0 0 0 0 -0.0154453 0.00991874 0.770703 0 -0.765571 2.29003 -1.425 0.589709 0 -2.47039
THR_159 -4.18044 0.380084 4.22429 -0.112277 0.0697238 0.074736 2.39344 -2.12039 -0.00141273 -0.0200294 -2.30022 -0.580756 0 0 0 -0.563211 0 0 0 0 0 0 -0.0093367 0.0370709 0.041913 0 -0.44999 2.29833 -1.425 0.270998 0 -1.97247
VAL_160 -5.34378 1.01854 2.47704 -0.286719 0.259912 0.0484433 1.42906 -1.98975 -0 -0 -0.851237 0.495563 0 0 0 0 0 0 0 0 0 0 0.0150877 0.12221 0.64432 0 0.0836744 0 2.085 -0.231791 0 -0.0244189
GLU_161 -4.75085 0.647251 5.41669 -0.46359 0.234967 1.45308 1.93843 -2.48624 -0.0289988 -0.153951 -2.07004 -2.83724 0 0 0 0 0 0 0 0 0 0 0.031851 0.010251 0 4.00819 -0.27604 0 -2.5358 -0.258379 0 -2.12042
GLU_162 -6.64196 0.324086 7.6074 -0.648673 0.167703 1.20485 3.24413 -3.1269 -0.0445807 -0.258561 -2.97874 -0.572764 0 0 0 -0.405528 -0.804545 0 0 0 0 0 0.161536 0.0141095 0 3.37065 -0.265018 0 -2.5358 -0.413729 0 -2.60233
ALA_163 -5.97212 0.203778 2.72296 -0.0211577 0 0 2.24395 -2.50159 -0.00141273 -0.0200294 -1.87828 -0.359564 0 0 0 0 0 0 0 0 0 0 0.147859 0 0 0 -0.274977 0 2.3386 -0.255066 0 -3.62706
VAL_164 -6.6358 0.972695 3.00028 -0.311728 0.273494 0.0714362 2.57214 -2.49345 -0 -0 -2.182 -0.154439 0 0 0 0 0 0 0 0 0 0 0.0179546 0.00388373 0.116337 0 -0.374221 0 2.085 0.04856 0 -2.98985
LYS_165 -5.10183 0.250156 5.69966 -0.312884 0.0318062 0.147578 2.44822 -2.51064 -0.015582 -0.104609 -2.42868 0.0283178 0 0 0 0 0 0 0 0 0 0 0.0655811 0.110828 1.66313 0 -0.0561429 0 -1.6738 0.0656074 0 -1.69328
ARG_166 -8.42715 0.721859 6.71 -0.450475 0.0716871 0.228095 3.37513 -3.33282 -0 -0 -3.0353 0.401104 0 0 0 0 -0.804545 0 0 0 0 0 -0.000798908 0.334504 2.07207 0 -0.0274286 0 -1.281 0.0297761 0 -3.4153
ALA_167 -6.35302 0.587561 2.67713 -0.0226913 0 0 2.61537 -2.60781 -0 -0 -2.10077 -0.392932 0 0 0 0 0 0 0 0 0 0 0.338263 0 0 0 -0.196064 0 2.3386 -0.104172 0 -3.22053
LEU_168 -5.06203 0.253288 4.80055 -0.719555 0.560185 0.298368 2.32736 -2.46051 -0 -0 -2.22859 0.152164 0 0 0 0 0 0 0 0 0 0 0.346105 0.00137931 1.00828 0 -0.260064 0 0.729516 -0.125062 0 -0.378613
LYS_169 -4.71345 0.185716 5.27989 -0.303371 0.0262854 0.133024 2.29765 -2.38849 -0 -0 -2.12534 0.0135852 0 0 0 0 0 0 0 0 0 0 0.198404 0.0553693 1.75579 0 0.0311943 0 -1.6738 0.0343555 0 -1.19319
LEU_170 -8.61954 0.68728 3.29009 -0.526637 0.261961 0.124324 3.00238 -2.80488 -0.0141374 -0.0891874 -2.32715 0.0125304 0 0 0 0 0 0 0 0 0 0 0.22041 0.267497 3.33202 0 -0.269245 0 0.729516 -0.0173352 0 -2.7401
LYS_171 -6.38341 0.496086 6.21614 -0.407352 0.0856894 0.19212 3.4281 -3.0206 -0 -0 -2.82218 -0.0414743 0 0 0 0 0 0 0 0 0 0 0.199359 0.224339 1.59329 0 0.0192249 0 -1.6738 0.818877 0 -1.07559
THR_172 -2.98956 0.0977004 3.76713 -0.201342 0.138573 0.0722584 1.39162 -1.71004 -0 -0 -1.03608 -0.0863777 0 0 0 0 0 0 0 0 0 0 0.0614545 0.000247862 0.0766638 0 -0.0249614 2.29062 -1.425 1.19218 0 1.61508
LYS_173 -3.28192 0.0916783 3.33589 -0.308361 0.0278921 0.142614 1.30245 -1.5268 -0 -0 -0.432933 -0.0345312 0 0 0 0 0 0 0 0 0 0 0.116101 0.0147866 1.85063 0 -0.0913045 0 -1.6738 0.25262 0 -0.214989
LEU_174 -6.14091 0.736771 0.905763 -0.522423 0.456511 0.139279 1.33803 -1.52284 -0 -0 -0.955179 0.159684 0 0 0 0 0 0 0 0 0 0 -0.00463961 0.143342 0.218817 0 -0.233926 0 0.729516 -0.231136 0 -4.78333
GLY_175 -1.82495 0.0910331 2.17659 -4.86011e-05 0 0 1.17943 -1.16292 -0 -0 -0.556134 -0.384778 0 0 0 0 0 0 0 0 0 0 0.0406924 0 0 0 -1.05651 0 1.2108 -0.0370446 0 -0.323835
VAL_176 -5.8003 0.859368 1.55634 -0.313723 0.23875 0.0648894 1.40905 -1.7591 -0.0141374 -0.0891874 -0.567763 -0.238324 0 0 0 0 0 0 0 0 0 0 0.0170441 0.0769481 0.112802 0 -0.468443 0 2.085 -0.0649793 0 -2.89576
SER_177 -3.69801 0.249117 3.7918 -0.0293233 0 0.0687298 2.49075 -1.90529 -0 -0 -1.99402 -0.449132 0 0 0 -0.586677 0 0 0 0 0 0 -0.0340724 0.0190172 0.134844 0 -0.483484 0.623957 -1.1772 -0.283393 0 -3.26238
LEU_178 -5.74283 0.440246 1.51469 -0.509013 0.647512 0.122224 1.54341 -1.74695 -0 -0 -0.58421 0.255714 0 0 0 0 0 0 0 0 0 0 0.101045 0.030399 0.275141 0 -0.310669 0 0.729516 -0.196203 0 -3.42997
GLU_179 -3.93679 0.160516 4.04598 -0.338427 0.0526558 0.393837 1.96871 -2.02415 -0 -0 -1.47344 -0.581303 0 0 0 0 -0.559701 0 0 0 0 0 0.401762 0.193213 0 3.48829 -0.172172 0 -2.5358 -0.131578 0 -1.0484
VAL_180 -7.22023 0.899034 3.65364 -0.315032 0.29524 0.0722696 2.82723 -2.53697 -0 -0 -1.07721 -0.147653 0 0 0 -0.586677 0 0 0 0 0 0 0.0838111 0.00933684 0.0853812 0 -0.293102 0 2.085 0.0405795 0 -2.12535
ALA_181 -6.91278 0.619108 3.30273 -0.0219506 0 0 2.8631 -2.89195 -0 -0 -2.14382 -0.372814 0 0 0 0 0 0 0 0 0 0 0.0202814 0 0 0 -0.334342 0 2.3386 -0.00552223 0 -3.53936
ALA_182 -6.17519 0.812682 3.31567 -0.0214764 0 0 3.22366 -2.80038 -0 -0 -2.4003 -0.360101 0 0 0 0 0 0 0 0 0 0 0.202665 0 0 0 -0.174795 0 2.3386 -0.123508 0 -2.16247
ALA_183 -5.34445 0.284343 3.34047 -0.0225875 0 0 2.66899 -2.58395 -0 -0 -1.33303 -0.34803 0 0 0 0 0 0 0 0 0 0 0.304574 0 0 0 -0.236464 0 2.3386 -0.197431 0 -1.12896
ILE_184 -8.72658 0.942778 2.34355 -0.514335 0.608392 0.102661 2.86582 -2.81204 -0 -0 -1.58644 0.0412619 0 0 0 0 0 0 0 0 0 0 0.337267 0.324386 0.704168 0 -0.410229 0 1.0317 -0.108585 0 -4.85621
LEU_185 -9.48578 1.57343 2.52776 -0.497684 0.385923 0.114669 2.61191 -2.88319 -0 -0 -2.01617 0.261875 0 0 0 0 0 0 0 0 0 0 0.369357 0.191998 0.354714 0 -0.26863 0 0.729516 0.11949 0 -5.91081
ALA_186 -6.01906 0.736805 2.57902 -0.0230934 0 0 2.94812 -2.75806 -0 -0 -2.30876 -0.379895 0 0 0 0 0 0 0 0 0 0 0.779055 0 0 0 -0.307498 0 2.3386 -0.0963946 0 -2.51116
ALA_187 -5.93689 0.62528 3.53286 -0.0221624 0 0 3.03478 -2.82253 -0 -0 -2.14795 -0.347616 0 0 0 0 0 0 0 0 0 0 0.751371 0 0 0 -0.330209 0 2.3386 -0.178963 0 -1.50343
ALA_188 -5.76068 0.53792 3.54029 -0.0218445 0 0 2.87822 -2.87417 -0 -0 -2.53084 -0.342823 0 0 0 0 0 0 0 0 0 0 0.032921 0 0 0 -0.209541 0 2.3386 -0.0633756 0 -2.47532
ALA_189 -4.1838 0.455871 2.06308 -0.0218312 0 0 1.58528 -1.97807 -0 -0 -0.474156 -0.389021 0 0 0 0 0 0 0 0 0 0 -0.0274299 0 0 0 -0.20765 0 2.3386 -0.020157 0 -0.859277
ALA_190 -4.77431 0.539667 1.24611 -0.022458 0 0 1.34396 -1.86115 -0 -0 -0.451134 -0.345337 0 0 0 0 0 0 0 0 0 0 0.078264 0 0 0 -0.132362 0 2.3386 -0.138754 0 -2.1789
LEU_191 -4.367 0.384911 2.21572 -0.728107 0.896693 0.309574 1.08167 -1.53557 -0 -0 -0.316425 0.0910302 0 0 0 0 0 0 0 0 0 0 0.255841 0.0366384 1.47862 0 -0.271715 0 0.729516 -0.229484 0 0.0319002
GLY_192 -1.61893 0.0606912 2.14859 -5.82999e-05 0 0 0.940374 -1.06026 -0 -0 -0.661052 -0.389045 0 0 0 0 0 0 0 0 0 0 -0.105329 0 0 0 -1.46213 0 1.2108 0.302842 0 -0.633507
THR_193 -4.43503 0.787119 2.47646 -0.188178 0.141829 0.0645086 1.4148 -1.63829 -0.00107849 -0.0189744 -1.4514 -0.871776 0 0 0 0 0 0 0 0 0 0 -0.0125667 0.0319276 0.673442 0 -0.73912 2.29191 -1.425 1.02666 0 -1.87276
THR_194 -4.23787 0.503466 4.31622 -0.115378 0.0664596 0.0789001 2.44527 -2.09826 -0 -0 -2.50255 -0.563093 0 0 0 -0.17359 0 0 0 0 0 0 0.0633981 0.100626 0.0422601 0 -0.419525 2.29242 -1.425 0.420929 0 -1.20531
VAL_195 -5.46429 1.3489 2.52446 -0.280707 0.231204 0.0466367 1.45088 -1.99755 -0 -0 -0.944625 0.495097 0 0 0 0 0 0 0 0 0 0 -0.0217562 0.0144328 0.631361 0 0.0935914 0 2.085 -0.244249 0 -0.0316185
GLU_196 -4.63639 0.657467 5.23224 -0.459044 0.200968 1.43169 1.87831 -2.41407 -0.0224584 -0.13983 -2.06743 -2.79954 0 0 0 0 0 0 0 0 0 0 -0.0106889 0.00718954 0 4.00684 -0.267258 0 -2.5358 -0.251521 0 -2.18932
GLU_197 -5.9118 0.391989 7.45244 -0.452069 0.0593523 0.902908 3.37162 -3.06591 -0.0260419 -0.19471 -4.25389 -0.431126 0 0 0 -0.17359 -0.508501 0 0 0 0 0 0.366044 0.00622121 0 3.25779 -0.335161 0 -2.5358 -0.460047 0 -2.54028
ALA_198 -5.60268 0.487929 2.58833 -0.0221493 0 0 2.31063 -2.51586 -0 -0 -2.04996 -0.357119 0 0 0 0 0 0 0 0 0 0 0.239436 0 0 0 -0.203284 0 2.3386 -0.369223 0 -3.15534
VAL_199 -6.69815 0.848438 3.13434 -0.313298 0.293459 0.0710052 2.54484 -2.52821 -0 -0 -1.89347 -0.0490228 0 0 0 0 0 0 0 0 0 0 -0.0650507 0.254549 0.0327756 0 -0.340986 0 2.085 0.114311 0 -2.50947
LYS_200 -5.6026 0.20653 6.97912 -0.480816 0.235639 0.24154 2.98937 -2.97549 -0 -0 -4.26331 0.141894 0 0 0 0 -0.508501 0 0 0 0 0 -0.0203082 0.0192462 2.60565 0 0.0264958 0 -1.6738 0.192852 0 -1.88649
ARG_201 -5.81979 0.304468 4.86187 -0.618818 0.164002 0.3486 2.39458 -2.4762 -0.00250498 -0.0359052 -2.42995 0.252307 0 0 0 0 0 0 0 0 0 0 0.0156482 0.180159 2.54487 0 -0.031162 0 -1.281 0.0112897 0 -1.61753
ALA_202 -6.17432 0.445233 3.15883 -0.0226745 0 0 2.68029 -2.70017 -0 -0 -2.60041 -0.37482 0 0 0 0 0 0 0 0 0 0 0.116905 0 0 0 -0.217824 0 2.3386 -0.0449745 0 -3.39534
LEU_203 -5.84883 0.417798 3.75761 -0.4923 0.251607 0.120175 2.14664 -2.33022 -0 -0 -2.02031 0.215536 0 0 0 0 0 0 0 0 0 0 0.367999 0.410311 0.531255 0 -0.23833 0 0.729516 0.00283508 0 -1.97871
LYS_204 -3.81657 0.0536005 4.59423 -0.304476 0.0269745 0.137558 2.0523 -2.07357 -0 -0 -1.96541 -0.0315888 0 0 0 0 0 0 0 0 0 0 0.0590861 0.0253406 1.76699 0 -0.0182715 0 -1.6738 -0.0284225 0 -1.19602
LEU_205 -8.54882 1.37523 3.78997 -0.723537 0.601105 0.310754 2.99795 -2.84944 -0 -0 -2.04073 0.128434 0 0 0 0 0 0 0 0 0 0 0.529874 0.0846074 0.995699 0 -0.266138 0 0.729516 -0.14363 0 -3.02915
LYS_206 -7.14491 0.487334 6.47104 -0.499115 0.116509 0.387433 2.52324 -3.02318 -0.00849115 -0.0200056 -1.0701 0.203879 0 0 0 0 0 0 0 0 0 0 0.0544662 0.168802 2.05922 0 -0.0503146 0 -1.6738 0.514032 0 -0.50397
THR_207 -2.58501 0.0859092 3.4412 -0.204792 0.151674 0.0753419 1.1768 -1.566 -0 -0 -0.564469 -0.12986 0 0 0 0 0 0 0 0 0 0 -0.0381934 0.0119798 0.17793 0 0.0161894 2.28582 -1.425 0.713148 0 1.62267
LYS_208 -3.55341 0.176832 4.30173 -0.43498 0.0702329 0.252875 2.2737 -1.91686 -0 -0 -2.20182 -0.106386 0 0 0 0 0 0 0 0 0 0 -0.0439702 0.0104177 2.42173 0 -0.0505568 0 -1.6738 0.0811799 0 -0.393086
LEU_209 -7.04624 1.70961 1.96901 -0.466989 0.29503 0.0797582 1.23014 -1.68116 -0 -0 -2.29536 0.320342 0 0 0 0 0 0 0 0 0 0 -0.0216809 0.410155 0.568816 0 -0.14445 0 0.729516 -0.402776 0 -4.74628
GLY:CtermProteinFull_210 -1.33942 0.823496 1.26119 -0.41578 0.0484778 1.26506 0.120099 -0.337232 -0 -0 -1.5526 -2.92972 0 0 0 0 0 0 0 0 0 0 0 0 0 0 0 0 1.2108 -0.300091 0 -2.14572
HMM:MP-FE1-connect_211 -18.9747 5.35303 0.209604 -22.136 20.8768 -3.88804 5.38533 -4.16908 -0 -0 -20.6963 -12.5136 0 0 0 0 -1.65184 0 0.0784698 0 0 0.099228 0 0 0 0 0 0 0 0 0 -52.0272
#END_POSE_ENERGIES_TABLE UM_96_H46_ar0068_HMM_onlyH_1__DE_2
