# Supplementary material for: Design of Heme Enzymes with a Tunable Substrate Binding Pocket Adjacent to an Open Metal Coordination Site
Source: J Am Chem Soc. 2023 Jun 21;145(26):14307–15. doi: 10.1021/jacs.3c02742 (PMC10326885; doi:10.1021/jacs.3c02742)
Supplement: Supplementary file 3 — ja3c02742_si_003.zip [file ja3c02742_si_003.zip › heme_binder_design_models/IK_HC015_11.pdb]

HEADER                                            xx-MMM-xx                     
EXPDTA    THEORETICAL MODEL                                                     
REMARK 666 MATCH TEMPLATE X HMM    0 MATCH MOTIF A HIS  186  1  1               
REMARK 220                                                                      
REMARK 220 EXPERIMENTAL DETAILS                                                 
REMARK 220  EXPERIMENT TYPE                : THEORETICAL MODELLING              
REMARK 220  DATE OF DATA COLLECTION        : 27-MAR-21                          
REMARK 220                                                                      
REMARK 220 REMARK: MODEL GENERATED BY ROSETTA                                   
REMARK 220  VERSION 2020.50+release.1295438                                     
HETNAM     HMM X   1  HMM                                                       
LINK         NE2 HIS A 186                FE1  HMM X   1                  2.42  
ATOM      1  N   VAL A   1       8.021 -32.838  14.640  1.00  0.00           N  
ATOM      2  CA  VAL A   1       6.967 -32.124  13.922  1.00  0.00           C  
ATOM      3  C   VAL A   1       5.585 -32.309  14.544  1.00  0.00           C  
ATOM      4  O   VAL A   1       5.153 -33.429  14.793  1.00  0.00           O  
ATOM      5  CB  VAL A   1       6.922 -32.599  12.457  1.00  0.00           C  
ATOM      6  CG1 VAL A   1       5.825 -31.869  11.695  1.00  0.00           C  
ATOM      7  CG2 VAL A   1       8.275 -32.377  11.800  1.00  0.00           C  
ATOM      8 1H   VAL A   1       8.899 -32.680  14.188  1.00  0.00           H  
ATOM      9 2H   VAL A   1       8.067 -32.506  15.582  1.00  0.00           H  
ATOM     10 3H   VAL A   1       7.819 -33.817  14.642  1.00  0.00           H  
ATOM     11  HA  VAL A   1       7.195 -31.058  13.943  1.00  0.00           H  
ATOM     12  HB  VAL A   1       6.676 -33.660  12.437  1.00  0.00           H  
ATOM     13 1HG1 VAL A   1       5.807 -32.217  10.662  1.00  0.00           H  
ATOM     14 2HG1 VAL A   1       4.861 -32.070  12.162  1.00  0.00           H  
ATOM     15 3HG1 VAL A   1       6.022 -30.797  11.712  1.00  0.00           H  
ATOM     16 1HG2 VAL A   1       8.236 -32.716  10.764  1.00  0.00           H  
ATOM     17 2HG2 VAL A   1       8.523 -31.317  11.826  1.00  0.00           H  
ATOM     18 3HG2 VAL A   1       9.037 -32.942  12.336  1.00  0.00           H  
ATOM     19  N   SER A   2       4.882 -31.207  14.774  1.00  0.00           N  
ATOM     20  CA  SER A   2       3.545 -31.301  15.339  1.00  0.00           C  
ATOM     21  C   SER A   2       2.490 -31.545  14.259  1.00  0.00           C  
ATOM     22  O   SER A   2       2.747 -31.395  13.056  1.00  0.00           O  
ATOM     23  CB  SER A   2       3.219 -30.030  16.100  1.00  0.00           C  
ATOM     24  OG  SER A   2       3.048 -28.951  15.224  1.00  0.00           O  
ATOM     25  H   SER A   2       5.264 -30.299  14.565  1.00  0.00           H  
ATOM     26  HA  SER A   2       3.507 -32.167  15.998  1.00  0.00           H  
ATOM     27 1HB  SER A   2       2.309 -30.179  16.680  1.00  0.00           H  
ATOM     28 2HB  SER A   2       4.022 -29.810  16.801  1.00  0.00           H  
ATOM     29  HG  SER A   2       2.979 -28.169  15.777  1.00  0.00           H  
ATOM     30  N   LEU A   3       1.122 -32.000  14.655  1.00  0.00           N  
ATOM     31  CA  LEU A   3       0.052 -32.130  13.688  1.00  0.00           C  
ATOM     32  C   LEU A   3      -0.186 -30.793  13.018  1.00  0.00           C  
ATOM     33  O   LEU A   3      -0.405 -30.723  11.822  1.00  0.00           O  
ATOM     34  CB  LEU A   3      -1.234 -32.620  14.363  1.00  0.00           C  
ATOM     35  CG  LEU A   3      -2.448 -32.788  13.441  1.00  0.00           C  
ATOM     36  CD1 LEU A   3      -2.139 -33.835  12.379  1.00  0.00           C  
ATOM     37  CD2 LEU A   3      -3.662 -33.189  14.266  1.00  0.00           C  
ATOM     38  H   LEU A   3       0.927 -32.175  15.630  1.00  0.00           H  
ATOM     39  HA  LEU A   3       0.342 -32.876  12.950  1.00  0.00           H  
ATOM     40 1HB  LEU A   3      -1.036 -33.585  14.828  1.00  0.00           H  
ATOM     41 2HB  LEU A   3      -1.507 -31.912  15.146  1.00  0.00           H  
ATOM     42  HG  LEU A   3      -2.650 -31.846  12.932  1.00  0.00           H  
ATOM     43 1HD1 LEU A   3      -3.002 -33.953  11.723  1.00  0.00           H  
ATOM     44 2HD1 LEU A   3      -1.279 -33.513  11.791  1.00  0.00           H  
ATOM     45 3HD1 LEU A   3      -1.915 -34.785  12.860  1.00  0.00           H  
ATOM     46 1HD2 LEU A   3      -4.525 -33.307  13.611  1.00  0.00           H  
ATOM     47 2HD2 LEU A   3      -3.460 -34.131  14.776  1.00  0.00           H  
ATOM     48 3HD2 LEU A   3      -3.871 -32.416  15.006  1.00  0.00           H  
ATOM     49  N   ASP A   4      -0.156 -29.619  13.836  1.00  0.00           N  
ATOM     50  CA  ASP A   4      -0.345 -28.277  13.317  1.00  0.00           C  
ATOM     51  C   ASP A   4       0.713 -27.886  12.274  1.00  0.00           C  
ATOM     52  O   ASP A   4       0.369 -27.305  11.250  1.00  0.00           O  
ATOM     53  CB  ASP A   4      -0.327 -27.270  14.469  1.00  0.00           C  
ATOM     54  CG  ASP A   4      -1.521 -27.415  15.402  1.00  0.00           C  
ATOM     55  OD1 ASP A   4      -2.515 -27.958  14.982  1.00  0.00           O  
ATOM     56  OD2 ASP A   4      -1.428 -26.981  16.525  1.00  0.00           O  
ATOM     57  H   ASP A   4       0.045 -29.742  14.819  1.00  0.00           H  
ATOM     58  HA  ASP A   4      -1.293 -28.245  12.780  1.00  0.00           H  
ATOM     59 1HB  ASP A   4       0.587 -27.398  15.050  1.00  0.00           H  
ATOM     60 2HB  ASP A   4      -0.319 -26.256  14.067  1.00  0.00           H  
ATOM     61  N   GLN A   5       1.986 -28.202  12.533  1.00  0.00           N  
ATOM     62  CA  GLN A   5       3.053 -27.858  11.590  1.00  0.00           C  
ATOM     63  C   GLN A   5       2.879 -28.633  10.288  1.00  0.00           C  
ATOM     64  O   GLN A   5       3.082 -28.089   9.202  1.00  0.00           O  
ATOM     65  CB  GLN A   5       4.428 -28.149  12.196  1.00  0.00           C  
ATOM     66  CG  GLN A   5       4.833 -27.196  13.308  1.00  0.00           C  
ATOM     67  CD  GLN A   5       5.970 -27.740  14.152  1.00  0.00           C  
ATOM     68  OE1 GLN A   5       6.425 -28.869  13.951  1.00  0.00           O  
ATOM     69  NE2 GLN A   5       6.437 -26.938  15.102  1.00  0.00           N  
ATOM     70  H   GLN A   5       2.220 -28.682  13.387  1.00  0.00           H  
ATOM     71  HA  GLN A   5       2.999 -26.791  11.379  1.00  0.00           H  
ATOM     72 1HB  GLN A   5       4.442 -29.161  12.599  1.00  0.00           H  
ATOM     73 2HB  GLN A   5       5.188 -28.097  11.416  1.00  0.00           H  
ATOM     74 1HG  GLN A   5       5.155 -26.253  12.866  1.00  0.00           H  
ATOM     75 2HG  GLN A   5       3.974 -27.028  13.959  1.00  0.00           H  
ATOM     76 1HE2 GLN A   5       7.187 -27.243  15.690  1.00  0.00           H  
ATOM     77 2HE2 GLN A   5       6.039 -26.030  15.230  1.00  0.00           H  
ATOM     78  N   ALA A   6       2.518 -29.907  10.405  1.00  0.00           N  
ATOM     79  CA  ALA A   6       2.247 -30.744   9.241  1.00  0.00           C  
ATOM     80  C   ALA A   6       1.105 -30.175   8.404  1.00  0.00           C  
ATOM     81  O   ALA A   6       1.106 -30.297   7.176  1.00  0.00           O  
ATOM     82  CB  ALA A   6       1.916 -32.147   9.674  1.00  0.00           C  
ATOM     83  H   ALA A   6       2.430 -30.305  11.328  1.00  0.00           H  
ATOM     84  HA  ALA A   6       3.145 -30.765   8.623  1.00  0.00           H  
ATOM     85 1HB  ALA A   6       1.715 -32.761   8.796  1.00  0.00           H  
ATOM     86 2HB  ALA A   6       2.757 -32.564  10.225  1.00  0.00           H  
ATOM     87 3HB  ALA A   6       1.034 -32.130  10.314  1.00  0.00           H  
ATOM     88  N   LEU A   7      -0.077 -29.556   9.026  1.00  0.00           N  
ATOM     89  CA  LEU A   7      -1.195 -28.886   8.361  1.00  0.00           C  
ATOM     90  C   LEU A   7      -0.711 -27.599   7.709  1.00  0.00           C  
ATOM     91  O   LEU A   7      -1.133 -27.247   6.611  1.00  0.00           O  
ATOM     92  CB  LEU A   7      -2.315 -28.577   9.362  1.00  0.00           C  
ATOM     93  CG  LEU A   7      -3.064 -29.794   9.920  1.00  0.00           C  
ATOM     94  CD1 LEU A   7      -3.861 -29.381  11.150  1.00  0.00           C  
ATOM     95  CD2 LEU A   7      -3.975 -30.366   8.844  1.00  0.00           C  
ATOM     96  H   LEU A   7      -0.084 -29.648  10.033  1.00  0.00           H  
ATOM     97  HA  LEU A   7      -1.595 -29.555   7.599  1.00  0.00           H  
ATOM     98 1HB  LEU A   7      -1.888 -28.036  10.205  1.00  0.00           H  
ATOM     99 2HB  LEU A   7      -3.047 -27.931   8.877  1.00  0.00           H  
ATOM    100  HG  LEU A   7      -2.345 -30.553  10.228  1.00  0.00           H  
ATOM    101 1HD1 LEU A   7      -4.392 -30.246  11.546  1.00  0.00           H  
ATOM    102 2HD1 LEU A   7      -3.182 -28.994  11.910  1.00  0.00           H  
ATOM    103 3HD1 LEU A   7      -4.578 -28.608  10.876  1.00  0.00           H  
ATOM    104 1HD2 LEU A   7      -4.507 -31.232   9.241  1.00  0.00           H  
ATOM    105 2HD2 LEU A   7      -4.696 -29.608   8.537  1.00  0.00           H  
ATOM    106 3HD2 LEU A   7      -3.378 -30.669   7.985  1.00  0.00           H  
ATOM    107  N   LEU A   8       0.169 -26.890   8.398  1.00  0.00           N  
ATOM    108  CA  LEU A   8       0.672 -25.636   7.850  1.00  0.00           C  
ATOM    109  C   LEU A   8       1.513 -25.927   6.594  1.00  0.00           C  
ATOM    110  O   LEU A   8       1.475 -25.170   5.626  1.00  0.00           O  
ATOM    111  CB  LEU A   8       1.513 -24.892   8.895  1.00  0.00           C  
ATOM    112  CG  LEU A   8       0.749 -24.384  10.124  1.00  0.00           C  
ATOM    113  CD1 LEU A   8       1.737 -23.838  11.147  1.00  0.00           C  
ATOM    114  CD2 LEU A   8      -0.245 -23.314   9.698  1.00  0.00           C  
ATOM    115  H   LEU A   8       0.504 -27.200   9.300  1.00  0.00           H  
ATOM    116  HA  LEU A   8      -0.178 -25.032   7.527  1.00  0.00           H  
ATOM    117 1HB  LEU A   8       2.300 -25.558   9.246  1.00  0.00           H  
ATOM    118 2HB  LEU A   8       1.981 -24.031   8.416  1.00  0.00           H  
ATOM    119  HG  LEU A   8       0.214 -25.213  10.588  1.00  0.00           H  
ATOM    120 1HD1 LEU A   8       1.194 -23.477  12.020  1.00  0.00           H  
ATOM    121 2HD1 LEU A   8       2.423 -24.629  11.448  1.00  0.00           H  
ATOM    122 3HD1 LEU A   8       2.300 -23.016  10.705  1.00  0.00           H  
ATOM    123 1HD2 LEU A   8      -0.789 -22.954  10.572  1.00  0.00           H  
ATOM    124 2HD2 LEU A   8       0.289 -22.484   9.236  1.00  0.00           H  
ATOM    125 3HD2 LEU A   8      -0.949 -23.737   8.982  1.00  0.00           H  
ATOM    126  N   ILE A   9       2.324 -27.004   6.636  1.00  0.00           N  
ATOM    127  CA  ILE A   9       3.138 -27.387   5.486  1.00  0.00           C  
ATOM    128  C   ILE A   9       2.271 -27.779   4.280  1.00  0.00           C  
ATOM    129  O   ILE A   9       2.559 -27.379   3.142  1.00  0.00           O  
ATOM    130  CB  ILE A   9       4.073 -28.555   5.850  1.00  0.00           C  
ATOM    131  CG1 ILE A   9       5.123 -28.101   6.868  1.00  0.00           C  
ATOM    132  CG2 ILE A   9       4.742 -29.109   4.601  1.00  0.00           C  
ATOM    133  CD1 ILE A   9       5.806 -29.241   7.588  1.00  0.00           C  
ATOM    134  H   ILE A   9       2.391 -27.542   7.486  1.00  0.00           H  
ATOM    135  HA  ILE A   9       3.716 -26.521   5.167  1.00  0.00           H  
ATOM    136  HB  ILE A   9       3.496 -29.348   6.324  1.00  0.00           H  
ATOM    137 1HG1 ILE A   9       5.886 -27.509   6.364  1.00  0.00           H  
ATOM    138 2HG1 ILE A   9       4.653 -27.460   7.614  1.00  0.00           H  
ATOM    139 1HG2 ILE A   9       5.399 -29.933   4.877  1.00  0.00           H  
ATOM    140 2HG2 ILE A   9       3.980 -29.468   3.910  1.00  0.00           H  
ATOM    141 3HG2 ILE A   9       5.326 -28.323   4.122  1.00  0.00           H  
ATOM    142 1HD1 ILE A   9       6.536 -28.840   8.293  1.00  0.00           H  
ATOM    143 2HD1 ILE A   9       5.063 -29.827   8.130  1.00  0.00           H  
ATOM    144 3HD1 ILE A   9       6.314 -29.877   6.864  1.00  0.00           H  
ATOM    145  N   LEU A  10       1.135 -28.642   4.483  1.00  0.00           N  
ATOM    146  CA  LEU A  10       0.192 -29.000   3.431  1.00  0.00           C  
ATOM    147  C   LEU A  10      -0.495 -27.756   2.830  1.00  0.00           C  
ATOM    148  O   LEU A  10      -0.729 -27.669   1.612  1.00  0.00           O  
ATOM    149  CB  LEU A  10      -0.864 -29.963   3.987  1.00  0.00           C  
ATOM    150  CG  LEU A  10      -0.372 -31.382   4.297  1.00  0.00           C  
ATOM    151  CD1 LEU A  10      -1.406 -32.103   5.152  1.00  0.00           C  
ATOM    152  CD2 LEU A  10      -0.124 -32.130   2.995  1.00  0.00           C  
ATOM    153  H   LEU A  10       0.987 -28.996   5.418  1.00  0.00           H  
ATOM    154  HA  LEU A  10       0.747 -29.474   2.620  1.00  0.00           H  
ATOM    155 1HB  LEU A  10      -1.266 -29.543   4.907  1.00  0.00           H  
ATOM    156 2HB  LEU A  10      -1.675 -30.043   3.264  1.00  0.00           H  
ATOM    157  HG  LEU A  10       0.555 -31.331   4.868  1.00  0.00           H  
ATOM    158 1HD1 LEU A  10      -1.057 -33.111   5.372  1.00  0.00           H  
ATOM    159 2HD1 LEU A  10      -1.549 -31.558   6.085  1.00  0.00           H  
ATOM    160 3HD1 LEU A  10      -2.351 -32.156   4.612  1.00  0.00           H  
ATOM    161 1HD2 LEU A  10       0.226 -33.138   3.215  1.00  0.00           H  
ATOM    162 2HD2 LEU A  10      -1.051 -32.185   2.423  1.00  0.00           H  
ATOM    163 3HD2 LEU A  10       0.631 -31.603   2.411  1.00  0.00           H  
ATOM    164  N   ALA A  11      -0.940 -26.701   3.734  1.00  0.00           N  
ATOM    165  CA  ALA A  11      -1.521 -25.454   3.277  1.00  0.00           C  
ATOM    166  C   ALA A  11      -0.518 -24.661   2.451  1.00  0.00           C  
ATOM    167  O   ALA A  11      -0.864 -24.113   1.413  1.00  0.00           O  
ATOM    168  CB  ALA A  11      -2.010 -24.630   4.458  1.00  0.00           C  
ATOM    169  H   ALA A  11      -0.875 -26.876   4.726  1.00  0.00           H  
ATOM    170  HA  ALA A  11      -2.372 -25.685   2.632  1.00  0.00           H  
ATOM    171 1HB  ALA A  11      -2.444 -23.696   4.097  1.00  0.00           H  
ATOM    172 2HB  ALA A  11      -2.765 -25.193   5.007  1.00  0.00           H  
ATOM    173 3HB  ALA A  11      -1.172 -24.409   5.118  1.00  0.00           H  
ATOM    174  N   ALA A  12       0.723 -24.617   2.911  1.00  0.00           N  
ATOM    175  CA  ALA A  12       1.781 -23.883   2.201  1.00  0.00           C  
ATOM    176  C   ALA A  12       2.040 -24.419   0.794  1.00  0.00           C  
ATOM    177  O   ALA A  12       2.128 -23.643  -0.148  1.00  0.00           O  
ATOM    178  CB  ALA A  12       3.069 -23.917   3.010  1.00  0.00           C  
ATOM    179  H   ALA A  12       0.950 -25.097   3.769  1.00  0.00           H  
ATOM    180  HA  ALA A  12       1.438 -22.863   2.029  1.00  0.00           H  
ATOM    181 1HB  ALA A  12       3.845 -23.361   2.483  1.00  0.00           H  
ATOM    182 2HB  ALA A  12       2.898 -23.465   3.987  1.00  0.00           H  
ATOM    183 3HB  ALA A  12       3.389 -24.950   3.141  1.00  0.00           H  
ATOM    184  N   ALA A  13       2.135 -25.736   0.652  1.00  0.00           N  
ATOM    185  CA  ALA A  13       2.371 -26.359  -0.643  1.00  0.00           C  
ATOM    186  C   ALA A  13       1.246 -26.098  -1.631  1.00  0.00           C  
ATOM    187  O   ALA A  13       1.501 -25.836  -2.815  1.00  0.00           O  
ATOM    188  CB  ALA A  13       2.554 -27.854  -0.483  1.00  0.00           C  
ATOM    189  H   ALA A  13       2.039 -26.321   1.470  1.00  0.00           H  
ATOM    190  HA  ALA A  13       3.285 -25.935  -1.062  1.00  0.00           H  
ATOM    191 1HB  ALA A  13       2.730 -28.306  -1.459  1.00  0.00           H  
ATOM    192 2HB  ALA A  13       3.408 -28.050   0.166  1.00  0.00           H  
ATOM    193 3HB  ALA A  13       1.657 -28.285  -0.041  1.00  0.00           H  
ATOM    194  N   ALA A  14      -0.123 -26.242  -1.186  1.00  0.00           N  
ATOM    195  CA  ALA A  14      -1.293 -26.028  -2.047  1.00  0.00           C  
ATOM    196  C   ALA A  14      -1.324 -24.596  -2.565  1.00  0.00           C  
ATOM    197  O   ALA A  14      -1.672 -24.355  -3.724  1.00  0.00           O  
ATOM    198  CB  ALA A  14      -2.580 -26.354  -1.306  1.00  0.00           C  
ATOM    199  H   ALA A  14      -0.264 -26.541  -0.232  1.00  0.00           H  
ATOM    200  HA  ALA A  14      -1.206 -26.693  -2.906  1.00  0.00           H  
ATOM    201 1HB  ALA A  14      -3.431 -26.187  -1.966  1.00  0.00           H  
ATOM    202 2HB  ALA A  14      -2.564 -27.395  -0.990  1.00  0.00           H  
ATOM    203 3HB  ALA A  14      -2.668 -25.711  -0.431  1.00  0.00           H  
ATOM    204  N   VAL A  15      -0.949 -23.657  -1.701  1.00  0.00           N  
ATOM    205  CA  VAL A  15      -0.984 -22.246  -2.042  1.00  0.00           C  
ATOM    206  C   VAL A  15       0.266 -21.826  -2.827  1.00  0.00           C  
ATOM    207  O   VAL A  15       0.176 -21.039  -3.770  1.00  0.00           O  
ATOM    208  CB  VAL A  15      -1.095 -21.398  -0.761  1.00  0.00           C  
ATOM    209  CG1 VAL A  15      -1.026 -19.916  -1.095  1.00  0.00           C  
ATOM    210  CG2 VAL A  15      -2.391 -21.727  -0.034  1.00  0.00           C  
ATOM    211  H   VAL A  15      -0.631 -23.934  -0.784  1.00  0.00           H  
ATOM    212  HA  VAL A  15      -1.844 -22.067  -2.685  1.00  0.00           H  
ATOM    213  HB  VAL A  15      -0.248 -21.622  -0.113  1.00  0.00           H  
ATOM    214 1HG1 VAL A  15      -1.106 -19.332  -0.178  1.00  0.00           H  
ATOM    215 2HG1 VAL A  15      -0.076 -19.697  -1.582  1.00  0.00           H  
ATOM    216 3HG1 VAL A  15      -1.846 -19.655  -1.763  1.00  0.00           H  
ATOM    217 1HG2 VAL A  15      -2.463 -21.125   0.871  1.00  0.00           H  
ATOM    218 2HG2 VAL A  15      -3.238 -21.509  -0.684  1.00  0.00           H  
ATOM    219 3HG2 VAL A  15      -2.400 -22.784   0.232  1.00  0.00           H  
ATOM    220  N   LEU A  16       1.430 -22.346  -2.449  1.00  0.00           N  
ATOM    221  CA  LEU A  16       2.639 -22.038  -3.202  1.00  0.00           C  
ATOM    222  C   LEU A  16       2.542 -22.539  -4.632  1.00  0.00           C  
ATOM    223  O   LEU A  16       3.023 -21.894  -5.568  1.00  0.00           O  
ATOM    224  CB  LEU A  16       3.863 -22.661  -2.520  1.00  0.00           C  
ATOM    225  CG  LEU A  16       4.296 -22.004  -1.203  1.00  0.00           C  
ATOM    226  CD1 LEU A  16       5.237 -22.939  -0.455  1.00  0.00           C  
ATOM    227  CD2 LEU A  16       4.968 -20.672  -1.496  1.00  0.00           C  
ATOM    228  H   LEU A  16       1.493 -22.954  -1.643  1.00  0.00           H  
ATOM    229  HA  LEU A  16       2.737 -20.954  -3.273  1.00  0.00           H  
ATOM    230 1HB  LEU A  16       3.651 -23.708  -2.314  1.00  0.00           H  
ATOM    231 2HB  LEU A  16       4.708 -22.612  -3.208  1.00  0.00           H  
ATOM    232  HG  LEU A  16       3.422 -21.840  -0.575  1.00  0.00           H  
ATOM    233 1HD1 LEU A  16       5.545 -22.473   0.480  1.00  0.00           H  
ATOM    234 2HD1 LEU A  16       4.726 -23.877  -0.242  1.00  0.00           H  
ATOM    235 3HD1 LEU A  16       6.117 -23.138  -1.068  1.00  0.00           H  
ATOM    236 1HD2 LEU A  16       5.276 -20.205  -0.560  1.00  0.00           H  
ATOM    237 2HD2 LEU A  16       5.844 -20.836  -2.124  1.00  0.00           H  
ATOM    238 3HD2 LEU A  16       4.268 -20.018  -2.015  1.00  0.00           H  
ATOM    239  N   GLY A  17       1.902 -23.689  -4.801  1.00  0.00           N  
ATOM    240  CA  GLY A  17       1.750 -24.277  -6.117  1.00  0.00           C  
ATOM    241  C   GLY A  17       2.810 -25.335  -6.370  1.00  0.00           C  
ATOM    242  O   GLY A  17       3.203 -25.559  -7.505  1.00  0.00           O  
ATOM    243  H   GLY A  17       1.512 -24.167  -4.000  1.00  0.00           H  
ATOM    244 1HA  GLY A  17       0.760 -24.720  -6.204  1.00  0.00           H  
ATOM    245 2HA  GLY A  17       1.821 -23.498  -6.872  1.00  0.00           H  
ATOM    246  N   THR A  18       3.278 -25.979  -5.308  1.00  0.00           N  
ATOM    247  CA  THR A  18       4.307 -27.002  -5.411  1.00  0.00           C  
ATOM    248  C   THR A  18       3.910 -28.219  -4.584  1.00  0.00           C  
ATOM    249  O   THR A  18       2.794 -28.288  -4.077  1.00  0.00           O  
ATOM    250  CB  THR A  18       5.677 -26.472  -4.948  1.00  0.00           C  
ATOM    251  OG1 THR A  18       6.694 -27.434  -5.257  1.00  0.00           O  
ATOM    252  CG2 THR A  18       5.668 -26.212  -3.449  1.00  0.00           C  
ATOM    253  H   THR A  18       2.905 -25.747  -4.398  1.00  0.00           H  
ATOM    254  HA  THR A  18       4.439 -27.255  -6.464  1.00  0.00           H  
ATOM    255  HB  THR A  18       5.904 -25.543  -5.470  1.00  0.00           H  
ATOM    256  HG1 THR A  18       6.926 -27.366  -6.186  1.00  0.00           H  
ATOM    257 1HG2 THR A  18       6.644 -25.838  -3.139  1.00  0.00           H  
ATOM    258 2HG2 THR A  18       4.904 -25.473  -3.212  1.00  0.00           H  
ATOM    259 3HG2 THR A  18       5.452 -27.140  -2.920  1.00  0.00           H  
ATOM    260  N   THR A  19       4.825 -29.171  -4.437  1.00  0.00           N  
ATOM    261  CA  THR A  19       4.520 -30.420  -3.742  1.00  0.00           C  
ATOM    262  C   THR A  19       4.766 -30.227  -2.244  1.00  0.00           C  
ATOM    263  O   THR A  19       5.380 -29.240  -1.841  1.00  0.00           O  
ATOM    264  CB  THR A  19       5.369 -31.590  -4.273  1.00  0.00           C  
ATOM    265  OG1 THR A  19       6.746 -31.376  -3.938  1.00  0.00           O  
ATOM    266  CG2 THR A  19       5.231 -31.706  -5.784  1.00  0.00           C  
ATOM    267  H   THR A  19       5.751 -29.032  -4.812  1.00  0.00           H  
ATOM    268  HA  THR A  19       3.488 -30.695  -3.959  1.00  0.00           H  
ATOM    269  HB  THR A  19       5.037 -32.520  -3.812  1.00  0.00           H  
ATOM    270  HG1 THR A  19       7.247 -32.175  -4.119  1.00  0.00           H  
ATOM    271 1HG2 THR A  19       5.837 -32.537  -6.143  1.00  0.00           H  
ATOM    272 2HG2 THR A  19       4.186 -31.880  -6.041  1.00  0.00           H  
ATOM    273 3HG2 THR A  19       5.570 -30.782  -6.251  1.00  0.00           H  
ATOM    274  N   VAL A  20       4.323 -31.163  -1.412  1.00  0.00           N  
ATOM    275  CA  VAL A  20       4.504 -30.976   0.027  1.00  0.00           C  
ATOM    276  C   VAL A  20       5.978 -31.078   0.456  1.00  0.00           C  
ATOM    277  O   VAL A  20       6.413 -30.388   1.388  1.00  0.00           O  
ATOM    278  CB  VAL A  20       3.680 -32.025   0.796  1.00  0.00           C  
ATOM    279  CG1 VAL A  20       4.334 -33.395   0.695  1.00  0.00           C  
ATOM    280  CG2 VAL A  20       3.533 -31.604   2.250  1.00  0.00           C  
ATOM    281  H   VAL A  20       3.866 -32.000  -1.744  1.00  0.00           H  
ATOM    282  HA  VAL A  20       4.234 -29.948   0.280  1.00  0.00           H  
ATOM    283  HB  VAL A  20       2.694 -32.105   0.339  1.00  0.00           H  
ATOM    284 1HG1 VAL A  20       3.738 -34.124   1.244  1.00  0.00           H  
ATOM    285 2HG1 VAL A  20       4.396 -33.692  -0.351  1.00  0.00           H  
ATOM    286 3HG1 VAL A  20       5.336 -33.352   1.121  1.00  0.00           H  
ATOM    287 1HG2 VAL A  20       2.948 -32.350   2.788  1.00  0.00           H  
ATOM    288 2HG2 VAL A  20       4.519 -31.518   2.706  1.00  0.00           H  
ATOM    289 3HG2 VAL A  20       3.025 -30.640   2.301  1.00  0.00           H  
ATOM    290  N   GLU A  21       6.747 -31.920  -0.233  1.00  0.00           N  
ATOM    291  CA  GLU A  21       8.172 -32.062   0.059  1.00  0.00           C  
ATOM    292  C   GLU A  21       8.905 -30.800  -0.341  1.00  0.00           C  
ATOM    293  O   GLU A  21       9.879 -30.425   0.298  1.00  0.00           O  
ATOM    294  CB  GLU A  21       8.765 -33.267  -0.675  1.00  0.00           C  
ATOM    295  CG  GLU A  21       8.312 -34.616  -0.137  1.00  0.00           C  
ATOM    296  CD  GLU A  21       6.959 -35.025  -0.648  1.00  0.00           C  
ATOM    297  OE1 GLU A  21       6.429 -34.338  -1.488  1.00  0.00           O  
ATOM    298  OE2 GLU A  21       6.453 -36.027  -0.199  1.00  0.00           O  
ATOM    299  H   GLU A  21       6.338 -32.475  -0.971  1.00  0.00           H  
ATOM    300  HA  GLU A  21       8.294 -32.195   1.135  1.00  0.00           H  
ATOM    301 1HB  GLU A  21       8.495 -33.219  -1.730  1.00  0.00           H  
ATOM    302 2HB  GLU A  21       9.853 -33.231  -0.614  1.00  0.00           H  
ATOM    303 1HG  GLU A  21       9.040 -35.374  -0.424  1.00  0.00           H  
ATOM    304 2HG  GLU A  21       8.285 -34.572   0.951  1.00  0.00           H  
ATOM    305  N   GLU A  22       8.536 -30.220  -1.442  1.00  0.00           N  
ATOM    306  CA  GLU A  22       9.217 -28.988  -1.817  1.00  0.00           C  
ATOM    307  C   GLU A  22       8.913 -27.879  -0.817  1.00  0.00           C  
ATOM    308  O   GLU A  22       9.794 -27.093  -0.461  1.00  0.00           O  
ATOM    309  CB  GLU A  22       8.803 -28.552  -3.225  1.00  0.00           C  
ATOM    310  CG  GLU A  22       9.317 -29.453  -4.339  1.00  0.00           C  
ATOM    311  CD  GLU A  22      10.815 -29.431  -4.464  1.00  0.00           C  
ATOM    312  OE1 GLU A  22      11.391 -28.383  -4.298  1.00  0.00           O  
ATOM    313  OE2 GLU A  22      11.383 -30.464  -4.729  1.00  0.00           O  
ATOM    314  H   GLU A  22       7.805 -30.579  -2.041  1.00  0.00           H  
ATOM    315  HA  GLU A  22      10.293 -29.165  -1.787  1.00  0.00           H  
ATOM    316 1HB  GLU A  22       7.715 -28.524  -3.292  1.00  0.00           H  
ATOM    317 2HB  GLU A  22       9.169 -27.543  -3.415  1.00  0.00           H  
ATOM    318 1HG  GLU A  22       8.995 -30.475  -4.142  1.00  0.00           H  
ATOM    319 2HG  GLU A  22       8.873 -29.136  -5.282  1.00  0.00           H  
ATOM    320  N   ALA A  23       7.675 -27.832  -0.338  1.00  0.00           N  
ATOM    321  CA  ALA A  23       7.321 -26.820   0.650  1.00  0.00           C  
ATOM    322  C   ALA A  23       8.127 -27.033   1.928  1.00  0.00           C  
ATOM    323  O   ALA A  23       8.485 -26.074   2.614  1.00  0.00           O  
ATOM    324  CB  ALA A  23       5.834 -26.838   0.929  1.00  0.00           C  
ATOM    325  H   ALA A  23       6.969 -28.486  -0.645  1.00  0.00           H  
ATOM    326  HA  ALA A  23       7.590 -25.845   0.245  1.00  0.00           H  
ATOM    327 1HB  ALA A  23       5.594 -26.075   1.670  1.00  0.00           H  
ATOM    328 2HB  ALA A  23       5.290 -26.635   0.007  1.00  0.00           H  
ATOM    329 3HB  ALA A  23       5.549 -27.817   1.310  1.00  0.00           H  
ATOM    330  N   VAL A  24       8.374 -28.382   2.424  1.00  0.00           N  
ATOM    331  CA  VAL A  24       9.264 -28.713   3.538  1.00  0.00           C  
ATOM    332  C   VAL A  24      10.686 -28.237   3.274  1.00  0.00           C  
ATOM    333  O   VAL A  24      11.303 -27.582   4.133  1.00  0.00           O  
ATOM    334  CB  VAL A  24       9.276 -30.234   3.780  1.00  0.00           C  
ATOM    335  CG1 VAL A  24      10.371 -30.608   4.767  1.00  0.00           C  
ATOM    336  CG2 VAL A  24       7.916 -30.687   4.289  1.00  0.00           C  
ATOM    337  H   VAL A  24       7.901 -29.127   1.933  1.00  0.00           H  
ATOM    338  HA  VAL A  24       8.927 -28.172   4.424  1.00  0.00           H  
ATOM    339  HB  VAL A  24       9.501 -30.740   2.842  1.00  0.00           H  
ATOM    340 1HG1 VAL A  24      10.365 -31.687   4.926  1.00  0.00           H  
ATOM    341 2HG1 VAL A  24      11.340 -30.306   4.366  1.00  0.00           H  
ATOM    342 3HG1 VAL A  24      10.197 -30.101   5.715  1.00  0.00           H  
ATOM    343 1HG2 VAL A  24       7.930 -31.764   4.456  1.00  0.00           H  
ATOM    344 2HG2 VAL A  24       7.687 -30.177   5.224  1.00  0.00           H  
ATOM    345 3HG2 VAL A  24       7.152 -30.446   3.548  1.00  0.00           H  
ATOM    346  N   LYS A  25      11.399 -28.522   1.974  1.00  0.00           N  
ATOM    347  CA  LYS A  25      12.766 -28.148   1.678  1.00  0.00           C  
ATOM    348  C   LYS A  25      12.907 -26.631   1.719  1.00  0.00           C  
ATOM    349  O   LYS A  25      13.910 -26.107   2.187  1.00  0.00           O  
ATOM    350  CB  LYS A  25      13.193 -28.691   0.314  1.00  0.00           C  
ATOM    351  CG  LYS A  25      13.422 -30.197   0.280  1.00  0.00           C  
ATOM    352  CD  LYS A  25      14.102 -30.623  -1.012  1.00  0.00           C  
ATOM    353  CE  LYS A  25      13.151 -30.531  -2.196  1.00  0.00           C  
ATOM    354  NZ  LYS A  25      13.762 -31.060  -3.445  1.00  0.00           N  
ATOM    355  H   LYS A  25      10.873 -29.041   1.286  1.00  0.00           H  
ATOM    356  HA  LYS A  25      13.415 -28.578   2.441  1.00  0.00           H  
ATOM    357 1HB  LYS A  25      12.430 -28.453  -0.428  1.00  0.00           H  
ATOM    358 2HB  LYS A  25      14.118 -28.205   0.002  1.00  0.00           H  
ATOM    359 1HG  LYS A  25      14.049 -30.488   1.124  1.00  0.00           H  
ATOM    360 2HG  LYS A  25      12.466 -30.712   0.365  1.00  0.00           H  
ATOM    361 1HD  LYS A  25      14.965 -29.982  -1.199  1.00  0.00           H  
ATOM    362 2HD  LYS A  25      14.451 -31.651  -0.918  1.00  0.00           H  
ATOM    363 1HE  LYS A  25      12.246 -31.097  -1.980  1.00  0.00           H  
ATOM    364 2HE  LYS A  25      12.871 -29.490  -2.357  1.00  0.00           H  
ATOM    365 1HZ  LYS A  25      13.102 -30.981  -4.204  1.00  0.00           H  
ATOM    366 2HZ  LYS A  25      14.593 -30.530  -3.665  1.00  0.00           H  
ATOM    367 3HZ  LYS A  25      14.010 -32.031  -3.314  1.00  0.00           H  
ATOM    368  N   ARG A  26      11.845 -25.812   1.166  1.00  0.00           N  
ATOM    369  CA  ARG A  26      11.871 -24.360   1.170  1.00  0.00           C  
ATOM    370  C   ARG A  26      11.870 -23.818   2.606  1.00  0.00           C  
ATOM    371  O   ARG A  26      12.597 -22.872   2.927  1.00  0.00           O  
ATOM    372  CB  ARG A  26      10.674 -23.806   0.413  1.00  0.00           C  
ATOM    373  CG  ARG A  26      10.723 -24.004  -1.095  1.00  0.00           C  
ATOM    374  CD  ARG A  26       9.479 -23.530  -1.752  1.00  0.00           C  
ATOM    375  NE  ARG A  26       9.461 -23.847  -3.171  1.00  0.00           N  
ATOM    376  CZ  ARG A  26       8.531 -23.407  -4.042  1.00  0.00           C  
ATOM    377  NH1 ARG A  26       7.552 -22.634  -3.624  1.00  0.00           N  
ATOM    378  NH2 ARG A  26       8.602 -23.753  -5.315  1.00  0.00           N  
ATOM    379  H   ARG A  26      11.067 -26.288   0.730  1.00  0.00           H  
ATOM    380  HA  ARG A  26      12.795 -24.028   0.696  1.00  0.00           H  
ATOM    381 1HB  ARG A  26       9.763 -24.277   0.776  1.00  0.00           H  
ATOM    382 2HB  ARG A  26      10.587 -22.736   0.601  1.00  0.00           H  
ATOM    383 1HG  ARG A  26      11.564 -23.445  -1.508  1.00  0.00           H  
ATOM    384 2HG  ARG A  26      10.847 -25.064  -1.318  1.00  0.00           H  
ATOM    385 1HD  ARG A  26       8.616 -24.006  -1.285  1.00  0.00           H  
ATOM    386 2HD  ARG A  26       9.399 -22.448  -1.644  1.00  0.00           H  
ATOM    387  HE  ARG A  26      10.196 -24.440  -3.529  1.00  0.00           H  
ATOM    388 1HH1 ARG A  26       7.498 -22.370  -2.651  1.00  0.00           H  
ATOM    389 2HH1 ARG A  26       6.857 -22.305  -4.277  1.00  0.00           H  
ATOM    390 1HH2 ARG A  26       9.354 -24.347  -5.636  1.00  0.00           H  
ATOM    391 2HH2 ARG A  26       7.906 -23.422  -5.967  1.00  0.00           H  
ATOM    392  N   ALA A  27      10.958 -24.404   3.556  1.00  0.00           N  
ATOM    393  CA  ALA A  27      10.866 -23.964   4.935  1.00  0.00           C  
ATOM    394  C   ALA A  27      12.134 -24.279   5.729  1.00  0.00           C  
ATOM    395  O   ALA A  27      12.577 -23.457   6.532  1.00  0.00           O  
ATOM    396  CB  ALA A  27       9.637 -24.540   5.608  1.00  0.00           C  
ATOM    397  H   ALA A  27      10.294 -25.082   3.211  1.00  0.00           H  
ATOM    398  HA  ALA A  27      10.785 -22.876   4.938  1.00  0.00           H  
ATOM    399 1HB  ALA A  27       9.591 -24.192   6.641  1.00  0.00           H  
ATOM    400 2HB  ALA A  27       8.744 -24.212   5.075  1.00  0.00           H  
ATOM    401 3HB  ALA A  27       9.692 -25.627   5.594  1.00  0.00           H  
ATOM    402  N   LEU A  28      12.727 -25.445   5.497  1.00  0.00           N  
ATOM    403  CA  LEU A  28      13.963 -25.811   6.212  1.00  0.00           C  
ATOM    404  C   LEU A  28      15.171 -24.960   5.817  1.00  0.00           C  
ATOM    405  O   LEU A  28      16.009 -24.616   6.654  1.00  0.00           O  
ATOM    406  CB  LEU A  28      14.289 -27.289   5.959  1.00  0.00           C  
ATOM    407  CG  LEU A  28      13.328 -28.301   6.596  1.00  0.00           C  
ATOM    408  CD1 LEU A  28      13.655 -29.699   6.091  1.00  0.00           C  
ATOM    409  CD2 LEU A  28      13.442 -28.226   8.111  1.00  0.00           C  
ATOM    410  H   LEU A  28      12.337 -26.092   4.828  1.00  0.00           H  
ATOM    411  HA  LEU A  28      13.810 -25.640   7.277  1.00  0.00           H  
ATOM    412 1HB  LEU A  28      14.291 -27.465   4.885  1.00  0.00           H  
ATOM    413 2HB  LEU A  28      15.289 -27.494   6.342  1.00  0.00           H  
ATOM    414  HG  LEU A  28      12.305 -28.069   6.297  1.00  0.00           H  
ATOM    415 1HD1 LEU A  28      12.972 -30.418   6.543  1.00  0.00           H  
ATOM    416 2HD1 LEU A  28      13.546 -29.729   5.006  1.00  0.00           H  
ATOM    417 3HD1 LEU A  28      14.679 -29.953   6.360  1.00  0.00           H  
ATOM    418 1HD2 LEU A  28      12.759 -28.945   8.564  1.00  0.00           H  
ATOM    419 2HD2 LEU A  28      14.464 -28.459   8.411  1.00  0.00           H  
ATOM    420 3HD2 LEU A  28      13.186 -27.221   8.446  1.00  0.00           H  
ATOM    421  N   TRP A  29      15.254 -24.624   4.535  1.00  0.00           N  
ATOM    422  CA  TRP A  29      16.272 -23.699   4.066  1.00  0.00           C  
ATOM    423  C   TRP A  29      16.126 -22.310   4.702  1.00  0.00           C  
ATOM    424  O   TRP A  29      17.105 -21.714   5.150  1.00  0.00           O  
ATOM    425  CB  TRP A  29      16.204 -23.577   2.542  1.00  0.00           C  
ATOM    426  CG  TRP A  29      17.283 -22.713   1.962  1.00  0.00           C  
ATOM    427  CD1 TRP A  29      18.553 -23.096   1.650  1.00  0.00           C  
ATOM    428  CD2 TRP A  29      17.191 -21.309   1.620  1.00  0.00           C  
ATOM    429  NE1 TRP A  29      19.256 -22.032   1.140  1.00  0.00           N  
ATOM    430  CE2 TRP A  29      18.437 -20.931   1.113  1.00  0.00           C  
ATOM    431  CE3 TRP A  29      16.166 -20.358   1.700  1.00  0.00           C  
ATOM    432  CZ2 TRP A  29      18.694 -19.637   0.687  1.00  0.00           C  
ATOM    433  CZ3 TRP A  29      16.423 -19.061   1.272  1.00  0.00           C  
ATOM    434  CH2 TRP A  29      17.654 -18.711   0.778  1.00  0.00           C  
ATOM    435  H   TRP A  29      14.602 -25.015   3.870  1.00  0.00           H  
ATOM    436  HA  TRP A  29      17.251 -24.093   4.341  1.00  0.00           H  
ATOM    437 1HB  TRP A  29      16.280 -24.568   2.094  1.00  0.00           H  
ATOM    438 2HB  TRP A  29      15.239 -23.160   2.254  1.00  0.00           H  
ATOM    439  HD1 TRP A  29      18.953 -24.099   1.785  1.00  0.00           H  
ATOM    440  HE1 TRP A  29      20.218 -22.054   0.835  1.00  0.00           H  
ATOM    441  HE3 TRP A  29      15.186 -20.632   2.089  1.00  0.00           H  
ATOM    442  HZ2 TRP A  29      19.665 -19.339   0.292  1.00  0.00           H  
ATOM    443  HZ3 TRP A  29      15.620 -18.327   1.340  1.00  0.00           H  
ATOM    444  HH2 TRP A  29      17.822 -17.684   0.451  1.00  0.00           H  
ATOM    445  N   LEU A  30      14.898 -21.788   4.743  1.00  0.00           N  
ATOM    446  CA  LEU A  30      14.660 -20.486   5.358  1.00  0.00           C  
ATOM    447  C   LEU A  30      14.984 -20.578   6.838  1.00  0.00           C  
ATOM    448  O   LEU A  30      15.558 -19.666   7.413  1.00  0.00           O  
ATOM    449  CB  LEU A  30      13.205 -20.043   5.160  1.00  0.00           C  
ATOM    450  CG  LEU A  30      12.815 -19.665   3.726  1.00  0.00           C  
ATOM    451  CD1 LEU A  30      11.298 -19.598   3.613  1.00  0.00           C  
ATOM    452  CD2 LEU A  30      13.449 -18.331   3.362  1.00  0.00           C  
ATOM    453  H   LEU A  30      14.120 -22.292   4.344  1.00  0.00           H  
ATOM    454  HA  LEU A  30      15.292 -19.750   4.866  1.00  0.00           H  
ATOM    455 1HB  LEU A  30      12.548 -20.851   5.480  1.00  0.00           H  
ATOM    456 2HB  LEU A  30      13.016 -19.177   5.794  1.00  0.00           H  
ATOM    457  HG  LEU A  30      13.166 -20.434   3.038  1.00  0.00           H  
ATOM    458 1HD1 LEU A  30      11.020 -19.330   2.594  1.00  0.00           H  
ATOM    459 2HD1 LEU A  30      10.871 -20.570   3.860  1.00  0.00           H  
ATOM    460 3HD1 LEU A  30      10.914 -18.847   4.303  1.00  0.00           H  
ATOM    461 1HD2 LEU A  30      13.172 -18.062   2.341  1.00  0.00           H  
ATOM    462 2HD2 LEU A  30      13.096 -17.560   4.049  1.00  0.00           H  
ATOM    463 3HD2 LEU A  30      14.534 -18.412   3.433  1.00  0.00           H  
ATOM    464  N   LYS A  31      14.596 -21.694   7.443  1.00  0.00           N  
ATOM    465  CA  LYS A  31      14.828 -21.954   8.861  1.00  0.00           C  
ATOM    466  C   LYS A  31      16.288 -21.715   9.199  1.00  0.00           C  
ATOM    467  O   LYS A  31      16.616 -20.961  10.111  1.00  0.00           O  
ATOM    468  CB  LYS A  31      14.425 -23.382   9.228  1.00  0.00           C  
ATOM    469  CG  LYS A  31      14.561 -23.714  10.708  1.00  0.00           C  
ATOM    470  CD  LYS A  31      14.298 -25.189  10.971  1.00  0.00           C  
ATOM    471  CE  LYS A  31      14.537 -25.544  12.431  1.00  0.00           C  
ATOM    472  NZ  LYS A  31      14.408 -27.005  12.678  1.00  0.00           N  
ATOM    473  H   LYS A  31      14.119 -22.389   6.886  1.00  0.00           H  
ATOM    474  HA  LYS A  31      14.181 -21.296   9.442  1.00  0.00           H  
ATOM    475 1HB  LYS A  31      13.386 -23.553   8.941  1.00  0.00           H  
ATOM    476 2HB  LYS A  31      15.039 -24.089   8.669  1.00  0.00           H  
ATOM    477 1HG  LYS A  31      15.569 -23.466  11.045  1.00  0.00           H  
ATOM    478 2HG  LYS A  31      13.850 -23.119  11.280  1.00  0.00           H  
ATOM    479 1HD  LYS A  31      13.266 -25.427  10.711  1.00  0.00           H  
ATOM    480 2HD  LYS A  31      14.959 -25.793  10.348  1.00  0.00           H  
ATOM    481 1HE  LYS A  31      15.537 -25.225  12.724  1.00  0.00           H  
ATOM    482 2HE  LYS A  31      13.815 -25.017  13.056  1.00  0.00           H  
ATOM    483 1HZ  LYS A  31      14.572 -27.198  13.655  1.00  0.00           H  
ATOM    484 2HZ  LYS A  31      13.477 -27.308  12.427  1.00  0.00           H  
ATOM    485 3HZ  LYS A  31      15.085 -27.503  12.118  1.00  0.00           H  
ATOM    486  N   THR A  32      17.161 -22.366   8.441  1.00  0.00           N  
ATOM    487  CA  THR A  32      18.595 -22.263   8.641  1.00  0.00           C  
ATOM    488  C   THR A  32      19.091 -20.878   8.259  1.00  0.00           C  
ATOM    489  O   THR A  32      19.839 -20.263   9.011  1.00  0.00           O  
ATOM    490  CB  THR A  32      19.340 -23.313   7.805  1.00  0.00           C  
ATOM    491  OG1 THR A  32      18.918 -24.620   8.209  1.00  0.00           O  
ATOM    492  CG2 THR A  32      20.832 -23.195   8.013  1.00  0.00           C  
ATOM    493  H   THR A  32      16.808 -22.954   7.700  1.00  0.00           H  
ATOM    494  HA  THR A  32      18.811 -22.443   9.695  1.00  0.00           H  
ATOM    495  HB  THR A  32      19.112 -23.167   6.749  1.00  0.00           H  
ATOM    496  HG1 THR A  32      18.040 -24.792   7.864  1.00  0.00           H  
ATOM    497 1HG2 THR A  32      21.344 -23.947   7.414  1.00  0.00           H  
ATOM    498 2HG2 THR A  32      21.163 -22.203   7.710  1.00  0.00           H  
ATOM    499 3HG2 THR A  32      21.065 -23.350   9.066  1.00  0.00           H  
ATOM    500  N   LYS A  33      18.654 -20.403   7.093  1.00  0.00           N  
ATOM    501  CA  LYS A  33      19.166 -19.182   6.473  1.00  0.00           C  
ATOM    502  C   LYS A  33      18.840 -17.911   7.262  1.00  0.00           C  
ATOM    503  O   LYS A  33      19.704 -17.049   7.432  1.00  0.00           O  
ATOM    504  CB  LYS A  33      18.618 -19.055   5.050  1.00  0.00           C  
ATOM    505  CG  LYS A  33      19.088 -17.815   4.303  1.00  0.00           C  
ATOM    506  CD  LYS A  33      20.578 -17.884   3.999  1.00  0.00           C  
ATOM    507  CE  LYS A  33      21.019 -16.721   3.123  1.00  0.00           C  
ATOM    508  NZ  LYS A  33      22.484 -16.747   2.860  1.00  0.00           N  
ATOM    509  H   LYS A  33      17.929 -20.927   6.625  1.00  0.00           H  
ATOM    510  HA  LYS A  33      20.255 -19.236   6.444  1.00  0.00           H  
ATOM    511 1HB  LYS A  33      18.913 -19.929   4.468  1.00  0.00           H  
ATOM    512 2HB  LYS A  33      17.529 -19.035   5.081  1.00  0.00           H  
ATOM    513 1HG  LYS A  33      18.539 -17.724   3.365  1.00  0.00           H  
ATOM    514 2HG  LYS A  33      18.890 -16.929   4.906  1.00  0.00           H  
ATOM    515 1HD  LYS A  33      21.141 -17.859   4.933  1.00  0.00           H  
ATOM    516 2HD  LYS A  33      20.801 -18.819   3.485  1.00  0.00           H  
ATOM    517 1HE  LYS A  33      20.491 -16.762   2.171  1.00  0.00           H  
ATOM    518 2HE  LYS A  33      20.768 -15.780   3.613  1.00  0.00           H  
ATOM    519 1HZ  LYS A  33      22.736 -15.962   2.277  1.00  0.00           H  
ATOM    520 2HZ  LYS A  33      22.985 -16.691   3.735  1.00  0.00           H  
ATOM    521 3HZ  LYS A  33      22.726 -17.607   2.388  1.00  0.00           H  
ATOM    522  N   LEU A  34      17.613 -17.814   7.772  1.00  0.00           N  
ATOM    523  CA  LEU A  34      17.157 -16.616   8.479  1.00  0.00           C  
ATOM    524  C   LEU A  34      17.327 -16.679  10.000  1.00  0.00           C  
ATOM    525  O   LEU A  34      17.125 -15.684  10.692  1.00  0.00           O  
ATOM    526  CB  LEU A  34      15.679 -16.364   8.152  1.00  0.00           C  
ATOM    527  CG  LEU A  34      15.355 -16.141   6.670  1.00  0.00           C  
ATOM    528  CD1 LEU A  34      13.847 -16.031   6.491  1.00  0.00           C  
ATOM    529  CD2 LEU A  34      16.057 -14.884   6.180  1.00  0.00           C  
ATOM    530  H   LEU A  34      16.978 -18.594   7.664  1.00  0.00           H  
ATOM    531  HA  LEU A  34      17.762 -15.770   8.150  1.00  0.00           H  
ATOM    532 1HB  LEU A  34      15.098 -17.219   8.493  1.00  0.00           H  
ATOM    533 2HB  LEU A  34      15.348 -15.482   8.701  1.00  0.00           H  
ATOM    534  HG  LEU A  34      15.697 -16.997   6.090  1.00  0.00           H  
ATOM    535 1HD1 LEU A  34      13.616 -15.873   5.437  1.00  0.00           H  
ATOM    536 2HD1 LEU A  34      13.371 -16.950   6.832  1.00  0.00           H  
ATOM    537 3HD1 LEU A  34      13.472 -15.190   7.075  1.00  0.00           H  
ATOM    538 1HD2 LEU A  34      15.827 -14.726   5.125  1.00  0.00           H  
ATOM    539 2HD2 LEU A  34      15.714 -14.026   6.759  1.00  0.00           H  
ATOM    540 3HD2 LEU A  34      17.134 -14.997   6.303  1.00  0.00           H  
ATOM    541  N   GLY A  35      17.688 -17.845  10.519  1.00  0.00           N  
ATOM    542  CA  GLY A  35      17.790 -18.022  11.958  1.00  0.00           C  
ATOM    543  C   GLY A  35      16.435 -18.054  12.645  1.00  0.00           C  
ATOM    544  O   GLY A  35      16.240 -17.457  13.706  1.00  0.00           O  
ATOM    545  H   GLY A  35      17.899 -18.625   9.912  1.00  0.00           H  
ATOM    546 1HA  GLY A  35      18.316 -18.953  12.173  1.00  0.00           H  
ATOM    547 2HA  GLY A  35      18.383 -17.213  12.383  1.00  0.00           H  
ATOM    548  N   VAL A  36      15.482 -18.754  12.039  1.00  0.00           N  
ATOM    549  CA  VAL A  36      14.111 -18.731  12.542  1.00  0.00           C  
ATOM    550  C   VAL A  36      13.585 -20.145  12.775  1.00  0.00           C  
ATOM    551  O   VAL A  36      14.220 -21.128  12.382  1.00  0.00           O  
ATOM    552  CB  VAL A  36      13.190 -18.000  11.548  1.00  0.00           C  
ATOM    553  CG1 VAL A  36      13.664 -16.571  11.335  1.00  0.00           C  
ATOM    554  CG2 VAL A  36      13.147 -18.757  10.230  1.00  0.00           C  
ATOM    555  H   VAL A  36      15.696 -19.309  11.224  1.00  0.00           H  
ATOM    556  HA  VAL A  36      14.108 -18.238  13.514  1.00  0.00           H  
ATOM    557  HB  VAL A  36      12.186 -17.946  11.971  1.00  0.00           H  
ATOM    558 1HG1 VAL A  36      13.001 -16.069  10.629  1.00  0.00           H  
ATOM    559 2HG1 VAL A  36      13.653 -16.037  12.285  1.00  0.00           H  
ATOM    560 3HG1 VAL A  36      14.678 -16.579  10.934  1.00  0.00           H  
ATOM    561 1HG2 VAL A  36      12.492 -18.235   9.532  1.00  0.00           H  
ATOM    562 2HG2 VAL A  36      14.151 -18.815   9.811  1.00  0.00           H  
ATOM    563 3HG2 VAL A  36      12.765 -19.764  10.400  1.00  0.00           H  
ATOM    564  N   SER A  37      12.430 -20.252  13.420  1.00  0.00           N  
ATOM    565  CA  SER A  37      11.802 -21.558  13.589  1.00  0.00           C  
ATOM    566  C   SER A  37      11.167 -22.045  12.288  1.00  0.00           C  
ATOM    567  O   SER A  37      11.008 -21.275  11.333  1.00  0.00           O  
ATOM    568  CB  SER A  37      10.753 -21.490  14.682  1.00  0.00           C  
ATOM    569  OG  SER A  37       9.647 -20.735  14.270  1.00  0.00           O  
ATOM    570  H   SER A  37      11.973 -19.435  13.797  1.00  0.00           H  
ATOM    571  HA  SER A  37      12.572 -22.276  13.877  1.00  0.00           H  
ATOM    572 1HB  SER A  37      10.432 -22.499  14.940  1.00  0.00           H  
ATOM    573 2HB  SER A  37      11.187 -21.046  15.577  1.00  0.00           H  
ATOM    574  HG  SER A  37       9.077 -20.659  15.039  1.00  0.00           H  
ATOM    575  N   LEU A  38      10.822 -23.329  12.250  1.00  0.00           N  
ATOM    576  CA  LEU A  38      10.191 -23.908  11.076  1.00  0.00           C  
ATOM    577  C   LEU A  38       8.865 -23.191  10.826  1.00  0.00           C  
ATOM    578  O   LEU A  38       8.517 -22.882   9.684  1.00  0.00           O  
ATOM    579  CB  LEU A  38       9.959 -25.412  11.269  1.00  0.00           C  
ATOM    580  CG  LEU A  38       9.302 -26.141  10.090  1.00  0.00           C  
ATOM    581  CD1 LEU A  38      10.197 -26.031   8.863  1.00  0.00           C  
ATOM    582  CD2 LEU A  38       9.061 -27.596  10.463  1.00  0.00           C  
ATOM    583  H   LEU A  38      11.003 -23.916  13.051  1.00  0.00           H  
ATOM    584  HA  LEU A  38      10.860 -23.778  10.226  1.00  0.00           H  
ATOM    585 1HB  LEU A  38      10.918 -25.890  11.461  1.00  0.00           H  
ATOM    586 2HB  LEU A  38       9.323 -25.556  12.143  1.00  0.00           H  
ATOM    587  HG  LEU A  38       8.351 -25.665   9.852  1.00  0.00           H  
ATOM    588 1HD1 LEU A  38       9.731 -26.549   8.025  1.00  0.00           H  
ATOM    589 2HD1 LEU A  38      10.337 -24.981   8.607  1.00  0.00           H  
ATOM    590 3HD1 LEU A  38      11.164 -26.485   9.076  1.00  0.00           H  
ATOM    591 1HD2 LEU A  38       8.594 -28.114   9.625  1.00  0.00           H  
ATOM    592 2HD2 LEU A  38      10.013 -28.073  10.699  1.00  0.00           H  
ATOM    593 3HD2 LEU A  38       8.405 -27.645  11.331  1.00  0.00           H  
ATOM    594  N   GLU A  39       8.151 -22.912  11.914  1.00  0.00           N  
ATOM    595  CA  GLU A  39       6.875 -22.207  11.867  1.00  0.00           C  
ATOM    596  C   GLU A  39       6.981 -20.804  11.265  1.00  0.00           C  
ATOM    597  O   GLU A  39       6.133 -20.383  10.466  1.00  0.00           O  
ATOM    598  CB  GLU A  39       6.285 -22.114  13.276  1.00  0.00           C  
ATOM    599  CG  GLU A  39       5.800 -23.440  13.843  1.00  0.00           C  
ATOM    600  CD  GLU A  39       5.299 -23.324  15.256  1.00  0.00           C  
ATOM    601  OE1 GLU A  39       5.004 -22.230  15.673  1.00  0.00           O  
ATOM    602  OE2 GLU A  39       5.211 -24.330  15.919  1.00  0.00           O  
ATOM    603  H   GLU A  39       8.519 -23.204  12.808  1.00  0.00           H  
ATOM    604  HA  GLU A  39       6.191 -22.771  11.231  1.00  0.00           H  
ATOM    605 1HB  GLU A  39       7.034 -21.712  13.958  1.00  0.00           H  
ATOM    606 2HB  GLU A  39       5.442 -21.423  13.272  1.00  0.00           H  
ATOM    607 1HG  GLU A  39       4.994 -23.819  13.215  1.00  0.00           H  
ATOM    608 2HG  GLU A  39       6.618 -24.158  13.811  1.00  0.00           H  
ATOM    609  N   GLN A  40       8.020 -20.077  11.655  1.00  0.00           N  
ATOM    610  CA  GLN A  40       8.279 -18.770  11.068  1.00  0.00           C  
ATOM    611  C   GLN A  40       8.616 -18.845   9.573  1.00  0.00           C  
ATOM    612  O   GLN A  40       8.166 -18.008   8.781  1.00  0.00           O  
ATOM    613  CB  GLN A  40       9.419 -18.079  11.823  1.00  0.00           C  
ATOM    614  CG  GLN A  40       9.044 -17.604  13.216  1.00  0.00           C  
ATOM    615  CD  GLN A  40      10.236 -17.063  13.982  1.00  0.00           C  
ATOM    616  OE1 GLN A  40      11.205 -17.782  14.239  1.00  0.00           O  
ATOM    617  NE2 GLN A  40      10.172 -15.789  14.353  1.00  0.00           N  
ATOM    618  H   GLN A  40       8.644 -20.428  12.367  1.00  0.00           H  
ATOM    619  HA  GLN A  40       7.361 -18.183  11.114  1.00  0.00           H  
ATOM    620 1HB  GLN A  40      10.261 -18.764  11.915  1.00  0.00           H  
ATOM    621 2HB  GLN A  40       9.759 -17.214  11.253  1.00  0.00           H  
ATOM    622 1HG  GLN A  40       8.303 -16.808  13.131  1.00  0.00           H  
ATOM    623 2HG  GLN A  40       8.629 -18.441  13.776  1.00  0.00           H  
ATOM    624 1HE2 GLN A  40      10.929 -15.376  14.861  1.00  0.00           H  
ATOM    625 2HE2 GLN A  40       9.367 -15.242  14.124  1.00  0.00           H  
ATOM    626  N   ALA A  41       9.391 -19.855   9.190  1.00  0.00           N  
ATOM    627  CA  ALA A  41       9.704 -20.092   7.780  1.00  0.00           C  
ATOM    628  C   ALA A  41       8.467 -20.390   6.932  1.00  0.00           C  
ATOM    629  O   ALA A  41       8.395 -19.983   5.774  1.00  0.00           O  
ATOM    630  CB  ALA A  41      10.724 -21.220   7.640  1.00  0.00           C  
ATOM    631  H   ALA A  41       9.771 -20.475   9.890  1.00  0.00           H  
ATOM    632  HA  ALA A  41      10.133 -19.176   7.373  1.00  0.00           H  
ATOM    633 1HB  ALA A  41      10.945 -21.381   6.586  1.00  0.00           H  
ATOM    634 2HB  ALA A  41      11.639 -20.948   8.167  1.00  0.00           H  
ATOM    635 3HB  ALA A  41      10.315 -22.133   8.071  1.00  0.00           H  
ATOM    636  N   LEU A  42       7.452 -21.189   7.459  1.00  0.00           N  
ATOM    637  CA  LEU A  42       6.209 -21.596   6.807  1.00  0.00           C  
ATOM    638  C   LEU A  42       5.326 -20.370   6.688  1.00  0.00           C  
ATOM    639  O   LEU A  42       4.594 -20.212   5.714  1.00  0.00           O  
ATOM    640  CB  LEU A  42       5.494 -22.694   7.605  1.00  0.00           C  
ATOM    641  CG  LEU A  42       6.201 -24.055   7.644  1.00  0.00           C  
ATOM    642  CD1 LEU A  42       5.532 -24.945   8.682  1.00  0.00           C  
ATOM    643  CD2 LEU A  42       6.151 -24.693   6.263  1.00  0.00           C  
ATOM    644  H   LEU A  42       7.679 -21.570   8.367  1.00  0.00           H  
ATOM    645  HA  LEU A  42       6.450 -21.983   5.817  1.00  0.00           H  
ATOM    646 1HB  LEU A  42       5.373 -22.354   8.632  1.00  0.00           H  
ATOM    647 2HB  LEU A  42       4.504 -22.847   7.176  1.00  0.00           H  
ATOM    648  HG  LEU A  42       7.240 -23.917   7.943  1.00  0.00           H  
ATOM    649 1HD1 LEU A  42       6.034 -25.912   8.710  1.00  0.00           H  
ATOM    650 2HD1 LEU A  42       5.599 -24.474   9.663  1.00  0.00           H  
ATOM    651 3HD1 LEU A  42       4.485 -25.088   8.419  1.00  0.00           H  
ATOM    652 1HD2 LEU A  42       6.654 -25.660   6.291  1.00  0.00           H  
ATOM    653 2HD2 LEU A  42       5.112 -24.832   5.964  1.00  0.00           H  
ATOM    654 3HD2 LEU A  42       6.651 -24.044   5.544  1.00  0.00           H  
ATOM    655  N   TRP A  43       5.343 -19.492   7.770  1.00  0.00           N  
ATOM    656  CA  TRP A  43       4.571 -18.256   7.684  1.00  0.00           C  
ATOM    657  C   TRP A  43       5.119 -17.325   6.612  1.00  0.00           C  
ATOM    658  O   TRP A  43       4.349 -16.651   5.917  1.00  0.00           O  
ATOM    659  CB  TRP A  43       4.570 -17.535   9.033  1.00  0.00           C  
ATOM    660  CG  TRP A  43       3.468 -17.976   9.947  1.00  0.00           C  
ATOM    661  CD1 TRP A  43       3.607 -18.622  11.140  1.00  0.00           C  
ATOM    662  CD2 TRP A  43       2.044 -17.806   9.748  1.00  0.00           C  
ATOM    663  NE1 TRP A  43       2.375 -18.865  11.693  1.00  0.00           N  
ATOM    664  CE2 TRP A  43       1.406 -18.371  10.855  1.00  0.00           C  
ATOM    665  CE3 TRP A  43       1.271 -17.227   8.734  1.00  0.00           C  
ATOM    666  CZ2 TRP A  43       0.026 -18.379  10.982  1.00  0.00           C  
ATOM    667  CZ3 TRP A  43      -0.113 -17.233   8.862  1.00  0.00           C  
ATOM    668  CH2 TRP A  43      -0.718 -17.794   9.958  1.00  0.00           C  
ATOM    669  H   TRP A  43       5.846 -19.699   8.622  1.00  0.00           H  
ATOM    670  HA  TRP A  43       3.552 -18.506   7.386  1.00  0.00           H  
ATOM    671 1HB  TRP A  43       5.522 -17.704   9.537  1.00  0.00           H  
ATOM    672 2HB  TRP A  43       4.472 -16.461   8.872  1.00  0.00           H  
ATOM    673  HD1 TRP A  43       4.558 -18.903  11.588  1.00  0.00           H  
ATOM    674  HE1 TRP A  43       2.206 -19.332  12.572  1.00  0.00           H  
ATOM    675  HE3 TRP A  43       1.747 -16.777   7.862  1.00  0.00           H  
ATOM    676  HZ2 TRP A  43      -0.474 -18.820  11.845  1.00  0.00           H  
ATOM    677  HZ3 TRP A  43      -0.707 -16.781   8.067  1.00  0.00           H  
ATOM    678  HH2 TRP A  43      -1.806 -17.782  10.026  1.00  0.00           H  
ATOM    679  N   LEU A  44       6.460 -17.238   6.480  1.00  0.00           N  
ATOM    680  CA  LEU A  44       7.046 -16.399   5.441  1.00  0.00           C  
ATOM    681  C   LEU A  44       6.648 -16.895   4.051  1.00  0.00           C  
ATOM    682  O   LEU A  44       6.372 -16.099   3.161  1.00  0.00           O  
ATOM    683  CB  LEU A  44       8.575 -16.384   5.571  1.00  0.00           C  
ATOM    684  CG  LEU A  44       9.324 -15.563   4.514  1.00  0.00           C  
ATOM    685  CD1 LEU A  44       8.868 -14.112   4.581  1.00  0.00           C  
ATOM    686  CD2 LEU A  44      10.823 -15.678   4.751  1.00  0.00           C  
ATOM    687  H   LEU A  44       7.069 -17.742   7.107  1.00  0.00           H  
ATOM    688  HA  LEU A  44       6.678 -15.383   5.567  1.00  0.00           H  
ATOM    689 1HB  LEU A  44       8.836 -15.983   6.549  1.00  0.00           H  
ATOM    690 2HB  LEU A  44       8.938 -17.410   5.514  1.00  0.00           H  
ATOM    691  HG  LEU A  44       9.084 -15.943   3.521  1.00  0.00           H  
ATOM    692 1HD1 LEU A  44       9.401 -13.529   3.829  1.00  0.00           H  
ATOM    693 2HD1 LEU A  44       7.797 -14.058   4.388  1.00  0.00           H  
ATOM    694 3HD1 LEU A  44       9.081 -13.709   5.570  1.00  0.00           H  
ATOM    695 1HD2 LEU A  44      11.355 -15.095   3.999  1.00  0.00           H  
ATOM    696 2HD2 LEU A  44      11.064 -15.297   5.744  1.00  0.00           H  
ATOM    697 3HD2 LEU A  44      11.124 -16.723   4.680  1.00  0.00           H  
ATOM    698  N   LEU A  45       6.656 -18.270   3.847  1.00  0.00           N  
ATOM    699  CA  LEU A  45       6.166 -18.844   2.595  1.00  0.00           C  
ATOM    700  C   LEU A  45       4.688 -18.508   2.343  1.00  0.00           C  
ATOM    701  O   LEU A  45       4.294 -18.209   1.232  1.00  0.00           O  
ATOM    702  CB  LEU A  45       6.353 -20.367   2.615  1.00  0.00           C  
ATOM    703  CG  LEU A  45       7.789 -20.864   2.404  1.00  0.00           C  
ATOM    704  CD1 LEU A  45       7.903 -22.306   2.879  1.00  0.00           C  
ATOM    705  CD2 LEU A  45       8.158 -20.741   0.933  1.00  0.00           C  
ATOM    706  H   LEU A  45       7.012 -18.884   4.565  1.00  0.00           H  
ATOM    707  HA  LEU A  45       6.750 -18.432   1.774  1.00  0.00           H  
ATOM    708 1HB  LEU A  45       6.009 -20.747   3.574  1.00  0.00           H  
ATOM    709 2HB  LEU A  45       5.734 -20.803   1.831  1.00  0.00           H  
ATOM    710  HG  LEU A  45       8.474 -20.261   3.002  1.00  0.00           H  
ATOM    711 1HD1 LEU A  45       8.924 -22.658   2.730  1.00  0.00           H  
ATOM    712 2HD1 LEU A  45       7.652 -22.361   3.938  1.00  0.00           H  
ATOM    713 3HD1 LEU A  45       7.216 -22.931   2.310  1.00  0.00           H  
ATOM    714 1HD2 LEU A  45       9.180 -21.093   0.784  1.00  0.00           H  
ATOM    715 2HD2 LEU A  45       7.476 -21.345   0.335  1.00  0.00           H  
ATOM    716 3HD2 LEU A  45       8.087 -19.698   0.625  1.00  0.00           H  
ATOM    717  N   ALA A  46       3.745 -18.608   3.432  1.00  0.00           N  
ATOM    718  CA  ALA A  46       2.323 -18.278   3.323  1.00  0.00           C  
ATOM    719  C   ALA A  46       2.110 -16.804   2.965  1.00  0.00           C  
ATOM    720  O   ALA A  46       1.222 -16.460   2.185  1.00  0.00           O  
ATOM    721  CB  ALA A  46       1.604 -18.614   4.622  1.00  0.00           C  
ATOM    722  H   ALA A  46       4.099 -18.984   4.299  1.00  0.00           H  
ATOM    723  HA  ALA A  46       1.869 -18.873   2.531  1.00  0.00           H  
ATOM    724 1HB  ALA A  46       0.547 -18.369   4.527  1.00  0.00           H  
ATOM    725 2HB  ALA A  46       1.713 -19.678   4.833  1.00  0.00           H  
ATOM    726 3HB  ALA A  46       2.039 -18.037   5.437  1.00  0.00           H  
ATOM    727  N   GLU A  47       2.896 -15.806   3.662  1.00  0.00           N  
ATOM    728  CA  GLU A  47       2.749 -14.382   3.412  1.00  0.00           C  
ATOM    729  C   GLU A  47       3.301 -13.986   2.053  1.00  0.00           C  
ATOM    730  O   GLU A  47       2.765 -13.090   1.416  1.00  0.00           O  
ATOM    731  CB  GLU A  47       3.451 -13.577   4.508  1.00  0.00           C  
ATOM    732  CG  GLU A  47       2.823 -13.714   5.888  1.00  0.00           C  
ATOM    733  CD  GLU A  47       1.406 -13.212   5.938  1.00  0.00           C  
ATOM    734  OE1 GLU A  47       0.990 -12.569   5.005  1.00  0.00           O  
ATOM    735  OE2 GLU A  47       0.739 -13.473   6.912  1.00  0.00           O  
ATOM    736  H   GLU A  47       3.532 -16.117   4.384  1.00  0.00           H  
ATOM    737  HA  GLU A  47       1.686 -14.142   3.383  1.00  0.00           H  
ATOM    738 1HB  GLU A  47       4.491 -13.893   4.581  1.00  0.00           H  
ATOM    739 2HB  GLU A  47       3.447 -12.520   4.242  1.00  0.00           H  
ATOM    740 1HG  GLU A  47       2.835 -14.764   6.179  1.00  0.00           H  
ATOM    741 2HG  GLU A  47       3.425 -13.159   6.606  1.00  0.00           H  
ATOM    742  N   ALA A  48       4.533 -14.631   1.590  1.00  0.00           N  
ATOM    743  CA  ALA A  48       5.087 -14.345   0.267  1.00  0.00           C  
ATOM    744  C   ALA A  48       4.100 -14.715  -0.856  1.00  0.00           C  
ATOM    745  O   ALA A  48       3.948 -13.971  -1.820  1.00  0.00           O  
ATOM    746  CB  ALA A  48       6.406 -15.083   0.084  1.00  0.00           C  
ATOM    747  H   ALA A  48       5.026 -15.269   2.201  1.00  0.00           H  
ATOM    748  HA  ALA A  48       5.227 -13.267   0.187  1.00  0.00           H  
ATOM    749 1HB  ALA A  48       6.815 -14.855  -0.899  1.00  0.00           H  
ATOM    750 2HB  ALA A  48       7.110 -14.768   0.852  1.00  0.00           H  
ATOM    751 3HB  ALA A  48       6.234 -16.155   0.166  1.00  0.00           H  
ATOM    752  N   ALA A  49       3.408 -15.839  -0.701  1.00  0.00           N  
ATOM    753  CA  ALA A  49       2.341 -16.241  -1.633  1.00  0.00           C  
ATOM    754  C   ALA A  49       1.142 -15.282  -1.702  1.00  0.00           C  
ATOM    755  O   ALA A  49       0.526 -15.143  -2.749  1.00  0.00           O  
ATOM    756  CB  ALA A  49       1.859 -17.676  -1.327  1.00  0.00           C  
ATOM    757  H   ALA A  49       3.627 -16.435   0.084  1.00  0.00           H  
ATOM    758  HA  ALA A  49       2.747 -16.215  -2.645  1.00  0.00           H  
ATOM    759 1HB  ALA A  49       1.070 -17.951  -2.028  1.00  0.00           H  
ATOM    760 2HB  ALA A  49       2.694 -18.369  -1.430  1.00  0.00           H  
ATOM    761 3HB  ALA A  49       1.473 -17.722  -0.310  1.00  0.00           H  
ATOM    762  N   ILE A  50       0.636 -14.614  -0.486  1.00  0.00           N  
ATOM    763  CA  ILE A  50      -0.385 -13.573  -0.429  1.00  0.00           C  
ATOM    764  C   ILE A  50       0.106 -12.330  -1.155  1.00  0.00           C  
ATOM    765  O   ILE A  50      -0.653 -11.697  -1.883  1.00  0.00           O  
ATOM    766  CB  ILE A  50      -0.745 -13.221   1.026  1.00  0.00           C  
ATOM    767  CG1 ILE A  50      -1.384 -14.424   1.724  1.00  0.00           C  
ATOM    768  CG2 ILE A  50      -1.678 -12.020   1.067  1.00  0.00           C  
ATOM    769  CD1 ILE A  50      -2.720 -14.828   1.144  1.00  0.00           C  
ATOM    770  H   ILE A  50       1.034 -14.961   0.374  1.00  0.00           H  
ATOM    771  HA  ILE A  50      -1.286 -13.944  -0.917  1.00  0.00           H  
ATOM    772  HB  ILE A  50       0.163 -12.982   1.578  1.00  0.00           H  
ATOM    773 1HG1 ILE A  50      -0.712 -15.279   1.662  1.00  0.00           H  
ATOM    774 2HG1 ILE A  50      -1.527 -14.197   2.781  1.00  0.00           H  
ATOM    775 1HG2 ILE A  50      -1.923 -11.785   2.102  1.00  0.00           H  
ATOM    776 2HG2 ILE A  50      -1.188 -11.163   0.607  1.00  0.00           H  
ATOM    777 3HG2 ILE A  50      -2.593 -12.251   0.521  1.00  0.00           H  
ATOM    778 1HD1 ILE A  50      -3.110 -15.687   1.691  1.00  0.00           H  
ATOM    779 2HD1 ILE A  50      -3.420 -13.996   1.228  1.00  0.00           H  
ATOM    780 3HD1 ILE A  50      -2.596 -15.094   0.095  1.00  0.00           H  
ATOM    781  N   LEU A  51       1.448 -11.904  -0.987  1.00  0.00           N  
ATOM    782  CA  LEU A  51       2.107 -10.754  -1.608  1.00  0.00           C  
ATOM    783  C   LEU A  51       2.293 -10.928  -3.106  1.00  0.00           C  
ATOM    784  O   LEU A  51       2.250  -9.952  -3.844  1.00  0.00           O  
ATOM    785  CB  LEU A  51       3.473 -10.516  -0.955  1.00  0.00           C  
ATOM    786  CG  LEU A  51       3.439 -10.029   0.499  1.00  0.00           C  
ATOM    787  CD1 LEU A  51       4.844 -10.076   1.084  1.00  0.00           C  
ATOM    788  CD2 LEU A  51       2.873  -8.618   0.550  1.00  0.00           C  
ATOM    789  H   LEU A  51       1.961 -12.460  -0.316  1.00  0.00           H  
ATOM    790  HA  LEU A  51       1.487  -9.871  -1.451  1.00  0.00           H  
ATOM    791 1HB  LEU A  51       4.038 -11.447  -0.979  1.00  0.00           H  
ATOM    792 2HB  LEU A  51       4.013  -9.773  -1.541  1.00  0.00           H  
ATOM    793  HG  LEU A  51       2.810 -10.695   1.090  1.00  0.00           H  
ATOM    794 1HD1 LEU A  51       4.820  -9.731   2.118  1.00  0.00           H  
ATOM    795 2HD1 LEU A  51       5.217 -11.100   1.053  1.00  0.00           H  
ATOM    796 3HD1 LEU A  51       5.502  -9.432   0.503  1.00  0.00           H  
ATOM    797 1HD2 LEU A  51       2.849  -8.273   1.584  1.00  0.00           H  
ATOM    798 2HD2 LEU A  51       3.503  -7.952  -0.040  1.00  0.00           H  
ATOM    799 3HD2 LEU A  51       1.862  -8.617   0.142  1.00  0.00           H  
ATOM    800  N   GLY A  52       2.526 -12.195  -3.577  1.00  0.00           N  
ATOM    801  CA  GLY A  52       2.768 -12.461  -4.983  1.00  0.00           C  
ATOM    802  C   GLY A  52       4.246 -12.353  -5.345  1.00  0.00           C  
ATOM    803  O   GLY A  52       4.606 -12.128  -6.501  1.00  0.00           O  
ATOM    804  H   GLY A  52       2.512 -12.966  -2.926  1.00  0.00           H  
ATOM    805 1HA  GLY A  52       2.411 -13.463  -5.229  1.00  0.00           H  
ATOM    806 2HA  GLY A  52       2.198 -11.759  -5.590  1.00  0.00           H  
ATOM    807  N   THR A  53       5.106 -12.502  -4.347  1.00  0.00           N  
ATOM    808  CA  THR A  53       6.540 -12.351  -4.538  1.00  0.00           C  
ATOM    809  C   THR A  53       7.245 -13.576  -3.954  1.00  0.00           C  
ATOM    810  O   THR A  53       6.607 -14.448  -3.366  1.00  0.00           O  
ATOM    811  CB  THR A  53       7.070 -11.063  -3.882  1.00  0.00           C  
ATOM    812  OG1 THR A  53       7.016 -11.194  -2.455  1.00  0.00           O  
ATOM    813  CG2 THR A  53       6.235  -9.866  -4.308  1.00  0.00           C  
ATOM    814  H   THR A  53       4.754 -12.724  -3.425  1.00  0.00           H  
ATOM    815  HA  THR A  53       6.740 -12.279  -5.607  1.00  0.00           H  
ATOM    816  HB  THR A  53       8.105 -10.902  -4.180  1.00  0.00           H  
ATOM    817  HG1 THR A  53       7.684 -11.822  -2.167  1.00  0.00           H  
ATOM    818 1HG2 THR A  53       6.625  -8.964  -3.835  1.00  0.00           H  
ATOM    819 2HG2 THR A  53       6.283  -9.756  -5.392  1.00  0.00           H  
ATOM    820 3HG2 THR A  53       5.200 -10.016  -4.005  1.00  0.00           H  
ATOM    821  N   THR A  54       8.563 -13.636  -4.094  1.00  0.00           N  
ATOM    822  CA  THR A  54       9.331 -14.675  -3.413  1.00  0.00           C  
ATOM    823  C   THR A  54       9.509 -14.364  -1.931  1.00  0.00           C  
ATOM    824  O   THR A  54       9.242 -13.248  -1.486  1.00  0.00           O  
ATOM    825  CB  THR A  54      10.711 -14.859  -4.069  1.00  0.00           C  
ATOM    826  OG1 THR A  54      11.509 -13.689  -3.848  1.00  0.00           O  
ATOM    827  CG2 THR A  54      10.565 -15.093  -5.564  1.00  0.00           C  
ATOM    828  H   THR A  54       9.048 -12.966  -4.672  1.00  0.00           H  
ATOM    829  HA  THR A  54       8.815 -15.627  -3.543  1.00  0.00           H  
ATOM    830  HB  THR A  54      11.216 -15.715  -3.621  1.00  0.00           H  
ATOM    831  HG1 THR A  54      12.382 -13.821  -4.223  1.00  0.00           H  
ATOM    832 1HG2 THR A  54      11.550 -15.222  -6.011  1.00  0.00           H  
ATOM    833 2HG2 THR A  54       9.968 -15.989  -5.736  1.00  0.00           H  
ATOM    834 3HG2 THR A  54      10.070 -14.236  -6.019  1.00  0.00           H  
ATOM    835  N   VAL A  55       9.979 -15.354  -1.172  1.00  0.00           N  
ATOM    836  CA  VAL A  55      10.214 -15.163   0.254  1.00  0.00           C  
ATOM    837  C   VAL A  55      11.390 -14.211   0.489  1.00  0.00           C  
ATOM    838  O   VAL A  55      11.385 -13.442   1.450  1.00  0.00           O  
ATOM    839  CB  VAL A  55      10.502 -16.515   0.934  1.00  0.00           C  
ATOM    840  CG1 VAL A  55       9.241 -17.365   0.984  1.00  0.00           C  
ATOM    841  CG2 VAL A  55      11.613 -17.241   0.191  1.00  0.00           C  
ATOM    842  H   VAL A  55      10.176 -16.252  -1.586  1.00  0.00           H  
ATOM    843  HA  VAL A  55       9.355 -14.643   0.680  1.00  0.00           H  
ATOM    844  HB  VAL A  55      10.810 -16.335   1.964  1.00  0.00           H  
ATOM    845 1HG1 VAL A  55       9.463 -18.316   1.468  1.00  0.00           H  
ATOM    846 2HG1 VAL A  55       8.472 -16.841   1.551  1.00  0.00           H  
ATOM    847 3HG1 VAL A  55       8.885 -17.548  -0.030  1.00  0.00           H  
ATOM    848 1HG2 VAL A  55      11.812 -18.196   0.678  1.00  0.00           H  
ATOM    849 2HG2 VAL A  55      11.308 -17.416  -0.841  1.00  0.00           H  
ATOM    850 3HG2 VAL A  55      12.518 -16.633   0.204  1.00  0.00           H  
ATOM    851  N   GLU A  56      12.364 -14.229  -0.417  1.00  0.00           N  
ATOM    852  CA  GLU A  56      13.490 -13.293  -0.356  1.00  0.00           C  
ATOM    853  C   GLU A  56      13.012 -11.859  -0.556  1.00  0.00           C  
ATOM    854  O   GLU A  56      13.427 -10.946   0.157  1.00  0.00           O  
ATOM    855  CB  GLU A  56      14.541 -13.644  -1.411  1.00  0.00           C  
ATOM    856  CG  GLU A  56      15.232 -14.982  -1.190  1.00  0.00           C  
ATOM    857  CD  GLU A  56      14.422 -16.148  -1.686  1.00  0.00           C  
ATOM    858  OE1 GLU A  56      13.358 -15.926  -2.213  1.00  0.00           O  
ATOM    859  OE2 GLU A  56      14.868 -17.261  -1.539  1.00  0.00           O  
ATOM    860  H   GLU A  56      12.331 -14.908  -1.166  1.00  0.00           H  
ATOM    861  HA  GLU A  56      13.946 -13.364   0.631  1.00  0.00           H  
ATOM    862 1HB  GLU A  56      14.074 -13.667  -2.396  1.00  0.00           H  
ATOM    863 2HB  GLU A  56      15.309 -12.871  -1.431  1.00  0.00           H  
ATOM    864 1HG  GLU A  56      16.191 -14.974  -1.708  1.00  0.00           H  
ATOM    865 2HG  GLU A  56      15.426 -15.108  -0.126  1.00  0.00           H  
ATOM    866  N   GLU A  57      12.114 -11.673  -1.516  1.00  0.00           N  
ATOM    867  CA  GLU A  57      11.550 -10.350  -1.771  1.00  0.00           C  
ATOM    868  C   GLU A  57      10.695  -9.895  -0.595  1.00  0.00           C  
ATOM    869  O   GLU A  57      10.704  -8.717  -0.226  1.00  0.00           O  
ATOM    870  CB  GLU A  57      10.715 -10.359  -3.053  1.00  0.00           C  
ATOM    871  CG  GLU A  57      11.529 -10.466  -4.334  1.00  0.00           C  
ATOM    872  CD  GLU A  57      10.673 -10.580  -5.565  1.00  0.00           C  
ATOM    873  OE1 GLU A  57       9.935 -11.531  -5.665  1.00  0.00           O  
ATOM    874  OE2 GLU A  57      10.756  -9.716  -6.405  1.00  0.00           O  
ATOM    875  H   GLU A  57      11.814 -12.453  -2.082  1.00  0.00           H  
ATOM    876  HA  GLU A  57      12.370  -9.637  -1.865  1.00  0.00           H  
ATOM    877 1HB  GLU A  57      10.019 -11.198  -3.028  1.00  0.00           H  
ATOM    878 2HB  GLU A  57      10.123  -9.445  -3.108  1.00  0.00           H  
ATOM    879 1HG  GLU A  57      12.160  -9.582  -4.426  1.00  0.00           H  
ATOM    880 2HG  GLU A  57      12.180 -11.337  -4.268  1.00  0.00           H  
ATOM    881  N   ALA A  58       9.960 -10.839  -0.010  1.00  0.00           N  
ATOM    882  CA  ALA A  58       9.067 -10.535   1.096  1.00  0.00           C  
ATOM    883  C   ALA A  58       9.849  -9.973   2.282  1.00  0.00           C  
ATOM    884  O   ALA A  58       9.387  -9.048   2.958  1.00  0.00           O  
ATOM    885  CB  ALA A  58       8.289 -11.776   1.508  1.00  0.00           C  
ATOM    886  H   ALA A  58      10.026 -11.791  -0.343  1.00  0.00           H  
ATOM    887  HA  ALA A  58       8.366  -9.769   0.765  1.00  0.00           H  
ATOM    888 1HB  ALA A  58       7.627 -11.532   2.338  1.00  0.00           H  
ATOM    889 2HB  ALA A  58       7.698 -12.132   0.664  1.00  0.00           H  
ATOM    890 3HB  ALA A  58       8.985 -12.554   1.816  1.00  0.00           H  
ATOM    891  N   VAL A  59      11.037 -10.531   2.517  1.00  0.00           N  
ATOM    892  CA  VAL A  59      11.902 -10.086   3.607  1.00  0.00           C  
ATOM    893  C   VAL A  59      12.499  -8.739   3.265  1.00  0.00           C  
ATOM    894  O   VAL A  59      12.535  -7.831   4.098  1.00  0.00           O  
ATOM    895  CB  VAL A  59      13.033 -11.100   3.861  1.00  0.00           C  
ATOM    896  CG1 VAL A  59      14.047 -10.532   4.844  1.00  0.00           C  
ATOM    897  CG2 VAL A  59      12.451 -12.406   4.381  1.00  0.00           C  
ATOM    898  H   VAL A  59      11.346 -11.287   1.920  1.00  0.00           H  
ATOM    899  HA  VAL A  59      11.307 -10.023   4.518  1.00  0.00           H  
ATOM    900  HB  VAL A  59      13.561 -11.284   2.925  1.00  0.00           H  
ATOM    901 1HG1 VAL A  59      14.839 -11.262   5.012  1.00  0.00           H  
ATOM    902 2HG1 VAL A  59      14.477  -9.618   4.436  1.00  0.00           H  
ATOM    903 3HG1 VAL A  59      13.552 -10.311   5.790  1.00  0.00           H  
ATOM    904 1HG2 VAL A  59      13.256 -13.118   4.558  1.00  0.00           H  
ATOM    905 2HG2 VAL A  59      11.918 -12.220   5.314  1.00  0.00           H  
ATOM    906 3HG2 VAL A  59      11.760 -12.815   3.644  1.00  0.00           H  
ATOM    907  N   LYS A  60      12.995  -8.626   2.001  1.00  0.00           N  
ATOM    908  CA  LYS A  60      13.619  -7.376   1.606  1.00  0.00           C  
ATOM    909  C   LYS A  60      12.618  -6.253   1.783  1.00  0.00           C  
ATOM    910  O   LYS A  60      12.950  -5.213   2.334  1.00  0.00           O  
ATOM    911  CB  LYS A  60      14.112  -7.437   0.159  1.00  0.00           C  
ATOM    912  CG  LYS A  60      15.357  -8.291  -0.046  1.00  0.00           C  
ATOM    913  CD  LYS A  60      15.749  -8.352  -1.515  1.00  0.00           C  
ATOM    914  CE  LYS A  60      16.975  -9.228  -1.725  1.00  0.00           C  
ATOM    915  NZ  LYS A  60      17.349  -9.326  -3.162  1.00  0.00           N  
ATOM    916  H   LYS A  60      12.953  -9.386   1.337  1.00  0.00           H  
ATOM    917  HA  LYS A  60      14.488  -7.208   2.245  1.00  0.00           H  
ATOM    918 1HB  LYS A  60      13.323  -7.837  -0.478  1.00  0.00           H  
ATOM    919 2HB  LYS A  60      14.336  -6.429  -0.192  1.00  0.00           H  
ATOM    920 1HG  LYS A  60      16.185  -7.870   0.525  1.00  0.00           H  
ATOM    921 2HG  LYS A  60      15.167  -9.302   0.313  1.00  0.00           H  
ATOM    922 1HD  LYS A  60      14.919  -8.755  -2.097  1.00  0.00           H  
ATOM    923 2HD  LYS A  60      15.967  -7.346  -1.875  1.00  0.00           H  
ATOM    924 1HE  LYS A  60      17.816  -8.816  -1.170  1.00  0.00           H  
ATOM    925 2HE  LYS A  60      16.774 -10.231  -1.346  1.00  0.00           H  
ATOM    926 1HZ  LYS A  60      18.164  -9.915  -3.259  1.00  0.00           H  
ATOM    927 2HZ  LYS A  60      16.582  -9.725  -3.684  1.00  0.00           H  
ATOM    928 3HZ  LYS A  60      17.556  -8.405  -3.520  1.00  0.00           H  
ATOM    929  N   ARG A  61      11.379  -6.487   1.352  1.00  0.00           N  
ATOM    930  CA  ARG A  61      10.331  -5.488   1.537  1.00  0.00           C  
ATOM    931  C   ARG A  61       9.973  -5.225   3.001  1.00  0.00           C  
ATOM    932  O   ARG A  61       9.714  -4.090   3.377  1.00  0.00           O  
ATOM    933  CB  ARG A  61       9.074  -5.920   0.796  1.00  0.00           C  
ATOM    934  CG  ARG A  61       9.181  -5.881  -0.720  1.00  0.00           C  
ATOM    935  CD  ARG A  61       7.947  -6.392  -1.370  1.00  0.00           C  
ATOM    936  NE  ARG A  61       6.828  -5.479  -1.206  1.00  0.00           N  
ATOM    937  CZ  ARG A  61       5.548  -5.775  -1.503  1.00  0.00           C  
ATOM    938  NH1 ARG A  61       5.242  -6.962  -1.978  1.00  0.00           N  
ATOM    939  NH2 ARG A  61       4.600  -4.874  -1.317  1.00  0.00           N  
ATOM    940  H   ARG A  61      11.154  -7.356   0.892  1.00  0.00           H  
ATOM    941  HA  ARG A  61      10.705  -4.524   1.190  1.00  0.00           H  
ATOM    942 1HB  ARG A  61       8.817  -6.939   1.082  1.00  0.00           H  
ATOM    943 2HB  ARG A  61       8.243  -5.278   1.086  1.00  0.00           H  
ATOM    944 1HG  ARG A  61       9.339  -4.853  -1.047  1.00  0.00           H  
ATOM    945 2HG  ARG A  61      10.020  -6.498  -1.043  1.00  0.00           H  
ATOM    946 1HD  ARG A  61       8.125  -6.524  -2.437  1.00  0.00           H  
ATOM    947 2HD  ARG A  61       7.673  -7.350  -0.928  1.00  0.00           H  
ATOM    948  HE  ARG A  61       7.025  -4.556  -0.842  1.00  0.00           H  
ATOM    949 1HH1 ARG A  61       5.966  -7.652  -2.121  1.00  0.00           H  
ATOM    950 2HH1 ARG A  61       4.282  -7.185  -2.201  1.00  0.00           H  
ATOM    951 1HH2 ARG A  61       4.836  -3.961  -0.952  1.00  0.00           H  
ATOM    952 2HH2 ARG A  61       3.641  -5.095  -1.540  1.00  0.00           H  
ATOM    953  N   ALA A  62       9.918  -6.312   3.812  1.00  0.00           N  
ATOM    954  CA  ALA A  62       9.626  -6.143   5.240  1.00  0.00           C  
ATOM    955  C   ALA A  62      10.685  -5.294   5.934  1.00  0.00           C  
ATOM    956  O   ALA A  62      10.375  -4.459   6.782  1.00  0.00           O  
ATOM    957  CB  ALA A  62       9.486  -7.504   5.926  1.00  0.00           C  
ATOM    958  H   ALA A  62      10.047  -7.243   3.444  1.00  0.00           H  
ATOM    959  HA  ALA A  62       8.681  -5.605   5.330  1.00  0.00           H  
ATOM    960 1HB  ALA A  62       9.270  -7.358   6.984  1.00  0.00           H  
ATOM    961 2HB  ALA A  62       8.675  -8.065   5.464  1.00  0.00           H  
ATOM    962 3HB  ALA A  62      10.415  -8.061   5.820  1.00  0.00           H  
ATOM    963  N   LEU A  63      11.938  -5.508   5.538  1.00  0.00           N  
ATOM    964  CA  LEU A  63      13.081  -4.790   6.098  1.00  0.00           C  
ATOM    965  C   LEU A  63      13.008  -3.302   5.772  1.00  0.00           C  
ATOM    966  O   LEU A  63      13.299  -2.455   6.628  1.00  0.00           O  
ATOM    967  CB  LEU A  63      14.393  -5.374   5.558  1.00  0.00           C  
ATOM    968  CG  LEU A  63      14.794  -6.743   6.124  1.00  0.00           C  
ATOM    969  CD1 LEU A  63      15.909  -7.337   5.274  1.00  0.00           C  
ATOM    970  CD2 LEU A  63      15.235  -6.584   7.571  1.00  0.00           C  
ATOM    971  H   LEU A  63      12.093  -6.198   4.817  1.00  0.00           H  
ATOM    972  HA  LEU A  63      13.058  -4.893   7.182  1.00  0.00           H  
ATOM    973 1HB  LEU A  63      14.309  -5.475   4.477  1.00  0.00           H  
ATOM    974 2HB  LEU A  63      15.200  -4.676   5.776  1.00  0.00           H  
ATOM    975  HG  LEU A  63      13.941  -7.421   6.077  1.00  0.00           H  
ATOM    976 1HD1 LEU A  63      16.194  -8.309   5.676  1.00  0.00           H  
ATOM    977 2HD1 LEU A  63      15.560  -7.458   4.248  1.00  0.00           H  
ATOM    978 3HD1 LEU A  63      16.771  -6.672   5.289  1.00  0.00           H  
ATOM    979 1HD2 LEU A  63      15.520  -7.557   7.974  1.00  0.00           H  
ATOM    980 2HD2 LEU A  63      16.089  -5.907   7.620  1.00  0.00           H  
ATOM    981 3HD2 LEU A  63      14.414  -6.174   8.159  1.00  0.00           H  
ATOM    982  N   LYS A  64      12.608  -2.991   4.541  1.00  0.00           N  
ATOM    983  CA  LYS A  64      12.445  -1.597   4.115  1.00  0.00           C  
ATOM    984  C   LYS A  64      11.347  -0.894   4.916  1.00  0.00           C  
ATOM    985  O   LYS A  64      11.513   0.245   5.350  1.00  0.00           O  
ATOM    986  CB  LYS A  64      12.129  -1.529   2.620  1.00  0.00           C  
ATOM    987  CG  LYS A  64      13.304  -1.870   1.712  1.00  0.00           C  
ATOM    988  CD  LYS A  64      12.904  -1.811   0.245  1.00  0.00           C  
ATOM    989  CE  LYS A  64      14.072  -2.168  -0.662  1.00  0.00           C  
ATOM    990  NZ  LYS A  64      13.688  -2.143  -2.100  1.00  0.00           N  
ATOM    991  H   LYS A  64      12.412  -3.732   3.883  1.00  0.00           H  
ATOM    992  HA  LYS A  64      13.385  -1.072   4.282  1.00  0.00           H  
ATOM    993 1HB  LYS A  64      11.316  -2.218   2.388  1.00  0.00           H  
ATOM    994 2HB  LYS A  64      11.790  -0.525   2.365  1.00  0.00           H  
ATOM    995 1HG  LYS A  64      14.116  -1.164   1.887  1.00  0.00           H  
ATOM    996 2HG  LYS A  64      13.662  -2.873   1.942  1.00  0.00           H  
ATOM    997 1HD  LYS A  64      12.086  -2.508   0.062  1.00  0.00           H  
ATOM    998 2HD  LYS A  64      12.562  -0.805   0.002  1.00  0.00           H  
ATOM    999 1HE  LYS A  64      14.885  -1.461  -0.504  1.00  0.00           H  
ATOM   1000 2HE  LYS A  64      14.434  -3.166  -0.414  1.00  0.00           H  
ATOM   1001 1HZ  LYS A  64      14.488  -2.386  -2.667  1.00  0.00           H  
ATOM   1002 2HZ  LYS A  64      12.946  -2.810  -2.262  1.00  0.00           H  
ATOM   1003 3HZ  LYS A  64      13.368  -1.218  -2.347  1.00  0.00           H  
ATOM   1004  N   LEU A  65      10.220  -1.577   5.092  1.00  0.00           N  
ATOM   1005  CA  LEU A  65       9.092  -1.032   5.849  1.00  0.00           C  
ATOM   1006  C   LEU A  65       9.408  -1.005   7.352  1.00  0.00           C  
ATOM   1007  O   LEU A  65       9.010  -0.090   8.067  1.00  0.00           O  
ATOM   1008  CB  LEU A  65       7.830  -1.865   5.594  1.00  0.00           C  
ATOM   1009  CG  LEU A  65       6.538  -1.325   6.221  1.00  0.00           C  
ATOM   1010  CD1 LEU A  65       6.238   0.056   5.656  1.00  0.00           C  
ATOM   1011  CD2 LEU A  65       5.396  -2.290   5.942  1.00  0.00           C  
ATOM   1012  H   LEU A  65      10.141  -2.501   4.690  1.00  0.00           H  
ATOM   1013  HA  LEU A  65       8.907  -0.015   5.507  1.00  0.00           H  
ATOM   1014 1HB  LEU A  65       7.671  -1.936   4.519  1.00  0.00           H  
ATOM   1015 2HB  LEU A  65       7.992  -2.870   5.984  1.00  0.00           H  
ATOM   1016  HG  LEU A  65       6.672  -1.223   7.299  1.00  0.00           H  
ATOM   1017 1HD1 LEU A  65       5.320   0.440   6.102  1.00  0.00           H  
ATOM   1018 2HD1 LEU A  65       7.063   0.731   5.887  1.00  0.00           H  
ATOM   1019 3HD1 LEU A  65       6.116  -0.011   4.576  1.00  0.00           H  
ATOM   1020 1HD2 LEU A  65       4.478  -1.907   6.389  1.00  0.00           H  
ATOM   1021 2HD2 LEU A  65       5.260  -2.392   4.865  1.00  0.00           H  
ATOM   1022 3HD2 LEU A  65       5.629  -3.264   6.372  1.00  0.00           H  
ATOM   1023  N   LYS A  66      10.129  -2.026   7.802  1.00  0.00           N  
ATOM   1024  CA  LYS A  66      10.600  -2.163   9.174  1.00  0.00           C  
ATOM   1025  C   LYS A  66      11.299  -0.905   9.672  1.00  0.00           C  
ATOM   1026  O   LYS A  66      10.959  -0.363  10.721  1.00  0.00           O  
ATOM   1027  CB  LYS A  66      11.542  -3.362   9.292  1.00  0.00           C  
ATOM   1028  CG  LYS A  66      12.057  -3.621  10.701  1.00  0.00           C  
ATOM   1029  CD  LYS A  66      13.136  -4.693  10.707  1.00  0.00           C  
ATOM   1030  CE  LYS A  66      13.624  -4.982  12.119  1.00  0.00           C  
ATOM   1031  NZ  LYS A  66      14.408  -3.848  12.680  1.00  0.00           N  
ATOM   1032  H   LYS A  66      10.358  -2.747   7.130  1.00  0.00           H  
ATOM   1033  HA  LYS A  66       9.742  -2.363   9.817  1.00  0.00           H  
ATOM   1034 1HB  LYS A  66      11.029  -4.263   8.952  1.00  0.00           H  
ATOM   1035 2HB  LYS A  66      12.404  -3.213   8.642  1.00  0.00           H  
ATOM   1036 1HG  LYS A  66      12.470  -2.699  11.113  1.00  0.00           H  
ATOM   1037 2HG  LYS A  66      11.233  -3.944  11.336  1.00  0.00           H  
ATOM   1038 1HD  LYS A  66      12.739  -5.612  10.273  1.00  0.00           H  
ATOM   1039 2HD  LYS A  66      13.981  -4.362  10.102  1.00  0.00           H  
ATOM   1040 1HE  LYS A  66      12.770  -5.172  12.766  1.00  0.00           H  
ATOM   1041 2HE  LYS A  66      14.252  -5.873  12.112  1.00  0.00           H  
ATOM   1042 1HZ  LYS A  66      14.713  -4.079  13.615  1.00  0.00           H  
ATOM   1043 2HZ  LYS A  66      15.215  -3.674  12.096  1.00  0.00           H  
ATOM   1044 3HZ  LYS A  66      13.830  -3.021  12.709  1.00  0.00           H  
ATOM   1045  N   THR A  67      12.283  -0.436   8.915  1.00  0.00           N  
ATOM   1046  CA  THR A  67      12.989   0.789   9.284  1.00  0.00           C  
ATOM   1047  C   THR A  67      12.081   2.016   9.213  1.00  0.00           C  
ATOM   1048  O   THR A  67      12.094   2.862  10.104  1.00  0.00           O  
ATOM   1049  CB  THR A  67      14.218   1.007   8.382  1.00  0.00           C  
ATOM   1050  OG1 THR A  67      15.125  -0.093   8.531  1.00  0.00           O  
ATOM   1051  CG2 THR A  67      14.929   2.299   8.753  1.00  0.00           C  
ATOM   1052  H   THR A  67      12.554  -0.926   8.074  1.00  0.00           H  
ATOM   1053  HA  THR A  67      13.314   0.703  10.322  1.00  0.00           H  
ATOM   1054  HB  THR A  67      13.900   1.060   7.341  1.00  0.00           H  
ATOM   1055  HG1 THR A  67      14.775  -0.859   8.070  1.00  0.00           H  
ATOM   1056 1HG2 THR A  67      15.795   2.438   8.105  1.00  0.00           H  
ATOM   1057 2HG2 THR A  67      14.247   3.139   8.631  1.00  0.00           H  
ATOM   1058 3HG2 THR A  67      15.259   2.248   9.789  1.00  0.00           H  
ATOM   1059  N   LYS A  68      11.283   2.102   8.155  1.00  0.00           N  
ATOM   1060  CA  LYS A  68      10.397   3.251   7.961  1.00  0.00           C  
ATOM   1061  C   LYS A  68       9.412   3.466   9.130  1.00  0.00           C  
ATOM   1062  O   LYS A  68       9.215   4.600   9.573  1.00  0.00           O  
ATOM   1063  CB  LYS A  68       9.621   3.089   6.653  1.00  0.00           C  
ATOM   1064  CG  LYS A  68       8.682   4.244   6.331  1.00  0.00           C  
ATOM   1065  CD  LYS A  68       7.989   4.036   4.993  1.00  0.00           C  
ATOM   1066  CE  LYS A  68       7.016   5.166   4.691  1.00  0.00           C  
ATOM   1067  NZ  LYS A  68       6.331   4.977   3.384  1.00  0.00           N  
ATOM   1068  H   LYS A  68      11.286   1.361   7.469  1.00  0.00           H  
ATOM   1069  HA  LYS A  68      11.003   4.159   7.954  1.00  0.00           H  
ATOM   1070 1HB  LYS A  68      10.322   2.988   5.824  1.00  0.00           H  
ATOM   1071 2HB  LYS A  68       9.027   2.176   6.693  1.00  0.00           H  
ATOM   1072 1HG  LYS A  68       7.926   4.327   7.113  1.00  0.00           H  
ATOM   1073 2HG  LYS A  68       9.247   5.174   6.297  1.00  0.00           H  
ATOM   1074 1HD  LYS A  68       8.736   3.989   4.199  1.00  0.00           H  
ATOM   1075 2HD  LYS A  68       7.441   3.094   5.009  1.00  0.00           H  
ATOM   1076 1HE  LYS A  68       6.263   5.218   5.477  1.00  0.00           H  
ATOM   1077 2HE  LYS A  68       7.554   6.114   4.671  1.00  0.00           H  
ATOM   1078 1HZ  LYS A  68       5.696   5.746   3.221  1.00  0.00           H  
ATOM   1079 2HZ  LYS A  68       7.019   4.947   2.644  1.00  0.00           H  
ATOM   1080 3HZ  LYS A  68       5.813   4.111   3.397  1.00  0.00           H  
ATOM   1081  N   LEU A  69       8.809   2.390   9.639  1.00  0.00           N  
ATOM   1082  CA  LEU A  69       7.787   2.523  10.679  1.00  0.00           C  
ATOM   1083  C   LEU A  69       8.349   2.415  12.102  1.00  0.00           C  
ATOM   1084  O   LEU A  69       7.780   2.966  13.050  1.00  0.00           O  
ATOM   1085  CB  LEU A  69       6.708   1.451  10.480  1.00  0.00           C  
ATOM   1086  CG  LEU A  69       5.958   1.503   9.143  1.00  0.00           C  
ATOM   1087  CD1 LEU A  69       4.980   0.339   9.063  1.00  0.00           C  
ATOM   1088  CD2 LEU A  69       5.233   2.835   9.019  1.00  0.00           C  
ATOM   1089  H   LEU A  69       9.055   1.468   9.306  1.00  0.00           H  
ATOM   1090  HA  LEU A  69       7.352   3.520  10.608  1.00  0.00           H  
ATOM   1091 1HB  LEU A  69       7.175   0.470  10.559  1.00  0.00           H  
ATOM   1092 2HB  LEU A  69       5.972   1.546  11.277  1.00  0.00           H  
ATOM   1093  HG  LEU A  69       6.668   1.399   8.322  1.00  0.00           H  
ATOM   1094 1HD1 LEU A  69       4.447   0.376   8.113  1.00  0.00           H  
ATOM   1095 2HD1 LEU A  69       5.527  -0.602   9.134  1.00  0.00           H  
ATOM   1096 3HD1 LEU A  69       4.266   0.407   9.882  1.00  0.00           H  
ATOM   1097 1HD2 LEU A  69       4.700   2.873   8.069  1.00  0.00           H  
ATOM   1098 2HD2 LEU A  69       4.521   2.940   9.838  1.00  0.00           H  
ATOM   1099 3HD2 LEU A  69       5.957   3.649   9.062  1.00  0.00           H  
ATOM   1100  N   GLY A  70       9.454   1.694  12.254  1.00  0.00           N  
ATOM   1101  CA  GLY A  70       9.967   1.395  13.579  1.00  0.00           C  
ATOM   1102  C   GLY A  70       9.291   0.184  14.192  1.00  0.00           C  
ATOM   1103  O   GLY A  70       8.911   0.191  15.362  1.00  0.00           O  
ATOM   1104  H   GLY A  70       9.949   1.346  11.445  1.00  0.00           H  
ATOM   1105 1HA  GLY A  70      11.041   1.218  13.522  1.00  0.00           H  
ATOM   1106 2HA  GLY A  70       9.819   2.256  14.228  1.00  0.00           H  
ATOM   1107  N   VAL A  71       9.136  -0.867  13.391  1.00  0.00           N  
ATOM   1108  CA  VAL A  71       8.437  -2.060  13.845  1.00  0.00           C  
ATOM   1109  C   VAL A  71       9.375  -3.232  13.693  1.00  0.00           C  
ATOM   1110  O   VAL A  71      10.478  -3.078  13.185  1.00  0.00           O  
ATOM   1111  CB  VAL A  71       7.153  -2.303  13.030  1.00  0.00           C  
ATOM   1112  CG1 VAL A  71       6.181  -1.147  13.211  1.00  0.00           C  
ATOM   1113  CG2 VAL A  71       7.501  -2.490  11.561  1.00  0.00           C  
ATOM   1114  H   VAL A  71       9.505  -0.839  12.452  1.00  0.00           H  
ATOM   1115  HA  VAL A  71       8.159  -1.920  14.891  1.00  0.00           H  
ATOM   1116  HB  VAL A  71       6.660  -3.199  13.405  1.00  0.00           H  
ATOM   1117 1HG1 VAL A  71       5.279  -1.335  12.627  1.00  0.00           H  
ATOM   1118 2HG1 VAL A  71       5.918  -1.054  14.264  1.00  0.00           H  
ATOM   1119 3HG1 VAL A  71       6.647  -0.223  12.868  1.00  0.00           H  
ATOM   1120 1HG2 VAL A  71       6.588  -2.662  10.990  1.00  0.00           H  
ATOM   1121 2HG2 VAL A  71       7.999  -1.596  11.187  1.00  0.00           H  
ATOM   1122 3HG2 VAL A  71       8.164  -3.348  11.451  1.00  0.00           H  
ATOM   1123  N   SER A  72       8.928  -4.403  14.122  1.00  0.00           N  
ATOM   1124  CA  SER A  72       9.704  -5.626  13.957  1.00  0.00           C  
ATOM   1125  C   SER A  72       9.579  -6.147  12.534  1.00  0.00           C  
ATOM   1126  O   SER A  72       8.723  -5.685  11.770  1.00  0.00           O  
ATOM   1127  CB  SER A  72       9.236  -6.683  14.939  1.00  0.00           C  
ATOM   1128  OG  SER A  72       7.994  -7.206  14.559  1.00  0.00           O  
ATOM   1129  H   SER A  72       8.028  -4.452  14.578  1.00  0.00           H  
ATOM   1130  HA  SER A  72      10.751  -5.399  14.160  1.00  0.00           H  
ATOM   1131 1HB  SER A  72       9.973  -7.485  14.987  1.00  0.00           H  
ATOM   1132 2HB  SER A  72       9.161  -6.247  15.934  1.00  0.00           H  
ATOM   1133  HG  SER A  72       7.737  -7.813  15.258  1.00  0.00           H  
ATOM   1134  N   LEU A  73      10.435  -7.104  12.183  1.00  0.00           N  
ATOM   1135  CA  LEU A  73      10.454  -7.682  10.840  1.00  0.00           C  
ATOM   1136  C   LEU A  73       9.123  -8.401  10.558  1.00  0.00           C  
ATOM   1137  O   LEU A  73       8.551  -8.289   9.461  1.00  0.00           O  
ATOM   1138  CB  LEU A  73      11.625  -8.662  10.695  1.00  0.00           C  
ATOM   1139  CG  LEU A  73      11.759  -9.341   9.326  1.00  0.00           C  
ATOM   1140  CD1 LEU A  73      11.987  -8.283   8.255  1.00  0.00           C  
ATOM   1141  CD2 LEU A  73      12.908 -10.337   9.364  1.00  0.00           C  
ATOM   1142  H   LEU A  73      11.094  -7.439  12.871  1.00  0.00           H  
ATOM   1143  HA  LEU A  73      10.583  -6.877  10.118  1.00  0.00           H  
ATOM   1144 1HB  LEU A  73      12.552  -8.126  10.892  1.00  0.00           H  
ATOM   1145 2HB  LEU A  73      11.517  -9.446  11.445  1.00  0.00           H  
ATOM   1146  HG  LEU A  73      10.833  -9.864   9.086  1.00  0.00           H  
ATOM   1147 1HD1 LEU A  73      12.083  -8.765   7.282  1.00  0.00           H  
ATOM   1148 2HD1 LEU A  73      11.142  -7.595   8.236  1.00  0.00           H  
ATOM   1149 3HD1 LEU A  73      12.900  -7.731   8.477  1.00  0.00           H  
ATOM   1150 1HD2 LEU A  73      13.003 -10.820   8.391  1.00  0.00           H  
ATOM   1151 2HD2 LEU A  73      13.835  -9.815   9.602  1.00  0.00           H  
ATOM   1152 3HD2 LEU A  73      12.711 -11.092  10.126  1.00  0.00           H  
ATOM   1153  N   GLU A  74       8.645  -9.141  11.556  1.00  0.00           N  
ATOM   1154  CA  GLU A  74       7.402  -9.896  11.447  1.00  0.00           C  
ATOM   1155  C   GLU A  74       6.219  -8.965  11.270  1.00  0.00           C  
ATOM   1156  O   GLU A  74       5.318  -9.252  10.480  1.00  0.00           O  
ATOM   1157  CB  GLU A  74       7.193 -10.770  12.686  1.00  0.00           C  
ATOM   1158  CG  GLU A  74       8.115 -11.979  12.765  1.00  0.00           C  
ATOM   1159  CD  GLU A  74       7.850 -12.839  13.969  1.00  0.00           C  
ATOM   1160  OE1 GLU A  74       7.640 -12.297  15.028  1.00  0.00           O  
ATOM   1161  OE2 GLU A  74       7.856 -14.038  13.830  1.00  0.00           O  
ATOM   1162  H   GLU A  74       9.169  -9.177  12.419  1.00  0.00           H  
ATOM   1163  HA  GLU A  74       7.471 -10.555  10.582  1.00  0.00           H  
ATOM   1164 1HB  GLU A  74       7.349 -10.171  13.584  1.00  0.00           H  
ATOM   1165 2HB  GLU A  74       6.165 -11.130  12.708  1.00  0.00           H  
ATOM   1166 1HG  GLU A  74       7.985 -12.581  11.866  1.00  0.00           H  
ATOM   1167 2HG  GLU A  74       9.148 -11.634  12.791  1.00  0.00           H  
ATOM   1168  N   GLN A  75       6.237  -7.855  12.011  1.00  0.00           N  
ATOM   1169  CA  GLN A  75       5.193  -6.845  11.948  1.00  0.00           C  
ATOM   1170  C   GLN A  75       5.175  -6.137  10.600  1.00  0.00           C  
ATOM   1171  O   GLN A  75       4.100  -5.864  10.047  1.00  0.00           O  
ATOM   1172  CB  GLN A  75       5.374  -5.822  13.071  1.00  0.00           C  
ATOM   1173  CG  GLN A  75       5.058  -6.356  14.458  1.00  0.00           C  
ATOM   1174  CD  GLN A  75       5.467  -5.393  15.556  1.00  0.00           C  
ATOM   1175  OE1 GLN A  75       6.363  -4.564  15.373  1.00  0.00           O  
ATOM   1176  NE2 GLN A  75       4.813  -5.498  16.707  1.00  0.00           N  
ATOM   1177  H   GLN A  75       7.016  -7.719  12.640  1.00  0.00           H  
ATOM   1178  HA  GLN A  75       4.229  -7.336  12.085  1.00  0.00           H  
ATOM   1179 1HB  GLN A  75       6.404  -5.464  13.076  1.00  0.00           H  
ATOM   1180 2HB  GLN A  75       4.731  -4.961  12.887  1.00  0.00           H  
ATOM   1181 1HG  GLN A  75       3.984  -6.526  14.534  1.00  0.00           H  
ATOM   1182 2HG  GLN A  75       5.595  -7.293  14.606  1.00  0.00           H  
ATOM   1183 1HE2 GLN A  75       5.039  -4.890  17.470  1.00  0.00           H  
ATOM   1184 2HE2 GLN A  75       4.093  -6.185  16.814  1.00  0.00           H  
ATOM   1185  N   ALA A  76       6.364  -5.817  10.100  1.00  0.00           N  
ATOM   1186  CA  ALA A  76       6.489  -5.161   8.814  1.00  0.00           C  
ATOM   1187  C   ALA A  76       5.889  -6.045   7.735  1.00  0.00           C  
ATOM   1188  O   ALA A  76       5.254  -5.549   6.817  1.00  0.00           O  
ATOM   1189  CB  ALA A  76       7.942  -4.866   8.492  1.00  0.00           C  
ATOM   1190  H   ALA A  76       7.199  -6.036  10.623  1.00  0.00           H  
ATOM   1191  HA  ALA A  76       5.946  -4.217   8.861  1.00  0.00           H  
ATOM   1192 1HB  ALA A  76       8.007  -4.373   7.521  1.00  0.00           H  
ATOM   1193 2HB  ALA A  76       8.360  -4.214   9.258  1.00  0.00           H  
ATOM   1194 3HB  ALA A  76       8.503  -5.800   8.463  1.00  0.00           H  
ATOM   1195  N   LEU A  77       6.161  -7.364   7.807  1.00  0.00           N  
ATOM   1196  CA  LEU A  77       5.645  -8.331   6.857  1.00  0.00           C  
ATOM   1197  C   LEU A  77       4.112  -8.428   6.966  1.00  0.00           C  
ATOM   1198  O   LEU A  77       3.432  -8.483   5.957  1.00  0.00           O  
ATOM   1199  CB  LEU A  77       6.282  -9.704   7.105  1.00  0.00           C  
ATOM   1200  CG  LEU A  77       5.839 -10.824   6.155  1.00  0.00           C  
ATOM   1201  CD1 LEU A  77       6.206 -10.453   4.725  1.00  0.00           C  
ATOM   1202  CD2 LEU A  77       6.499 -12.131   6.568  1.00  0.00           C  
ATOM   1203  H   LEU A  77       6.765  -7.678   8.551  1.00  0.00           H  
ATOM   1204  HA  LEU A  77       5.839  -7.964   5.850  1.00  0.00           H  
ATOM   1205 1HB  LEU A  77       7.363  -9.605   7.019  1.00  0.00           H  
ATOM   1206 2HB  LEU A  77       6.046 -10.018   8.121  1.00  0.00           H  
ATOM   1207  HG  LEU A  77       4.755 -10.934   6.203  1.00  0.00           H  
ATOM   1208 1HD1 LEU A  77       5.891 -11.249   4.050  1.00  0.00           H  
ATOM   1209 2HD1 LEU A  77       5.705  -9.525   4.449  1.00  0.00           H  
ATOM   1210 3HD1 LEU A  77       7.285 -10.320   4.649  1.00  0.00           H  
ATOM   1211 1HD2 LEU A  77       6.184 -12.928   5.894  1.00  0.00           H  
ATOM   1212 2HD2 LEU A  77       7.583 -12.022   6.519  1.00  0.00           H  
ATOM   1213 3HD2 LEU A  77       6.206 -12.381   7.588  1.00  0.00           H  
ATOM   1214  N   LYS A  78       3.571  -8.435   8.183  1.00  0.00           N  
ATOM   1215  CA  LYS A  78       2.121  -8.526   8.329  1.00  0.00           C  
ATOM   1216  C   LYS A  78       1.471  -7.296   7.716  1.00  0.00           C  
ATOM   1217  O   LYS A  78       0.416  -7.394   7.094  1.00  0.00           O  
ATOM   1218  CB  LYS A  78       1.725  -8.666   9.800  1.00  0.00           C  
ATOM   1219  CG  LYS A  78       2.053 -10.020  10.416  1.00  0.00           C  
ATOM   1220  CD  LYS A  78       1.720 -10.048  11.899  1.00  0.00           C  
ATOM   1221  CE  LYS A  78       2.106 -11.378  12.529  1.00  0.00           C  
ATOM   1222  NZ  LYS A  78       1.816 -11.408  13.988  1.00  0.00           N  
ATOM   1223  H   LYS A  78       4.146  -8.377   9.012  1.00  0.00           H  
ATOM   1224  HA  LYS A  78       1.776  -9.413   7.798  1.00  0.00           H  
ATOM   1225 1HB  LYS A  78       2.232  -7.899  10.387  1.00  0.00           H  
ATOM   1226 2HB  LYS A  78       0.652  -8.502   9.905  1.00  0.00           H  
ATOM   1227 1HG  LYS A  78       1.483 -10.799   9.907  1.00  0.00           H  
ATOM   1228 2HG  LYS A  78       3.115 -10.229  10.286  1.00  0.00           H  
ATOM   1229 1HD  LYS A  78       2.254  -9.245  12.408  1.00  0.00           H  
ATOM   1230 2HD  LYS A  78       0.649  -9.892  12.033  1.00  0.00           H  
ATOM   1231 1HE  LYS A  78       1.554 -12.183  12.045  1.00  0.00           H  
ATOM   1232 2HE  LYS A  78       3.170 -11.557  12.380  1.00  0.00           H  
ATOM   1233 1HZ  LYS A  78       2.086 -12.305  14.368  1.00  0.00           H  
ATOM   1234 2HZ  LYS A  78       2.337 -10.676  14.451  1.00  0.00           H  
ATOM   1235 3HZ  LYS A  78       0.828 -11.264  14.139  1.00  0.00           H  
ATOM   1236  N   ILE A  79       2.097  -6.137   7.905  1.00  0.00           N  
ATOM   1237  CA  ILE A  79       1.520  -4.895   7.412  1.00  0.00           C  
ATOM   1238  C   ILE A  79       1.487  -4.932   5.895  1.00  0.00           C  
ATOM   1239  O   ILE A  79       0.490  -4.525   5.294  1.00  0.00           O  
ATOM   1240  CB  ILE A  79       2.320  -3.670   7.892  1.00  0.00           C  
ATOM   1241  CG1 ILE A  79       2.164  -3.488   9.404  1.00  0.00           C  
ATOM   1242  CG2 ILE A  79       1.871  -2.418   7.152  1.00  0.00           C  
ATOM   1243  CD1 ILE A  79       3.179  -2.548  10.014  1.00  0.00           C  
ATOM   1244  H   ILE A  79       2.980  -6.111   8.395  1.00  0.00           H  
ATOM   1245  HA  ILE A  79       0.496  -4.823   7.772  1.00  0.00           H  
ATOM   1246  HB  ILE A  79       3.381  -3.832   7.702  1.00  0.00           H  
ATOM   1247 1HG1 ILE A  79       1.168  -3.105   9.623  1.00  0.00           H  
ATOM   1248 2HG1 ILE A  79       2.257  -4.456   9.898  1.00  0.00           H  
ATOM   1249 1HG2 ILE A  79       2.447  -1.562   7.504  1.00  0.00           H  
ATOM   1250 2HG2 ILE A  79       2.033  -2.550   6.084  1.00  0.00           H  
ATOM   1251 3HG2 ILE A  79       0.812  -2.245   7.341  1.00  0.00           H  
ATOM   1252 1HD1 ILE A  79       3.004  -2.472  11.087  1.00  0.00           H  
ATOM   1253 2HD1 ILE A  79       4.184  -2.934   9.837  1.00  0.00           H  
ATOM   1254 3HD1 ILE A  79       3.081  -1.564   9.560  1.00  0.00           H  
ATOM   1255  N   LEU A  80       2.606  -5.439   5.172  1.00  0.00           N  
ATOM   1256  CA  LEU A  80       2.708  -5.584   3.713  1.00  0.00           C  
ATOM   1257  C   LEU A  80       1.605  -6.504   3.210  1.00  0.00           C  
ATOM   1258  O   LEU A  80       0.934  -6.213   2.213  1.00  0.00           O  
ATOM   1259  CB  LEU A  80       4.079  -6.146   3.316  1.00  0.00           C  
ATOM   1260  CG  LEU A  80       5.259  -5.174   3.447  1.00  0.00           C  
ATOM   1261  CD1 LEU A  80       6.567  -5.946   3.337  1.00  0.00           C  
ATOM   1262  CD2 LEU A  80       5.160  -4.109   2.365  1.00  0.00           C  
ATOM   1263  H   LEU A  80       3.393  -5.699   5.749  1.00  0.00           H  
ATOM   1264  HA  LEU A  80       2.591  -4.600   3.261  1.00  0.00           H  
ATOM   1265 1HB  LEU A  80       4.293  -7.012   3.941  1.00  0.00           H  
ATOM   1266 2HB  LEU A  80       4.032  -6.474   2.279  1.00  0.00           H  
ATOM   1267  HG  LEU A  80       5.233  -4.699   4.428  1.00  0.00           H  
ATOM   1268 1HD1 LEU A  80       7.406  -5.255   3.429  1.00  0.00           H  
ATOM   1269 2HD1 LEU A  80       6.619  -6.688   4.134  1.00  0.00           H  
ATOM   1270 3HD1 LEU A  80       6.614  -6.446   2.371  1.00  0.00           H  
ATOM   1271 1HD2 LEU A  80       5.999  -3.418   2.458  1.00  0.00           H  
ATOM   1272 2HD2 LEU A  80       5.188  -4.583   1.383  1.00  0.00           H  
ATOM   1273 3HD2 LEU A  80       4.225  -3.561   2.477  1.00  0.00           H  
ATOM   1274  N   ALA A  81       1.424  -7.611   3.928  1.00  0.00           N  
ATOM   1275  CA  ALA A  81       0.438  -8.610   3.586  1.00  0.00           C  
ATOM   1276  C   ALA A  81      -0.974  -8.063   3.695  1.00  0.00           C  
ATOM   1277  O   ALA A  81      -1.841  -8.429   2.906  1.00  0.00           O  
ATOM   1278  CB  ALA A  81       0.601  -9.832   4.476  1.00  0.00           C  
ATOM   1279  H   ALA A  81       2.005  -7.750   4.743  1.00  0.00           H  
ATOM   1280  HA  ALA A  81       0.602  -8.919   2.553  1.00  0.00           H  
ATOM   1281 1HB  ALA A  81      -0.144 -10.582   4.204  1.00  0.00           H  
ATOM   1282 2HB  ALA A  81       1.599 -10.250   4.343  1.00  0.00           H  
ATOM   1283 3HB  ALA A  81       0.463  -9.546   5.518  1.00  0.00           H  
ATOM   1284  N   VAL A  82      -1.318  -7.236   4.793  1.00  0.00           N  
ATOM   1285  CA  VAL A  82      -2.610  -6.576   4.969  1.00  0.00           C  
ATOM   1286  C   VAL A  82      -2.864  -5.528   3.879  1.00  0.00           C  
ATOM   1287  O   VAL A  82      -3.957  -5.485   3.294  1.00  0.00           O  
ATOM   1288  CB  VAL A  82      -2.674  -5.900   6.351  1.00  0.00           C  
ATOM   1289  CG1 VAL A  82      -3.885  -4.983   6.440  1.00  0.00           C  
ATOM   1290  CG2 VAL A  82      -2.718  -6.958   7.443  1.00  0.00           C  
ATOM   1291  H   VAL A  82      -0.597  -7.100   5.485  1.00  0.00           H  
ATOM   1292  HA  VAL A  82      -3.399  -7.318   4.838  1.00  0.00           H  
ATOM   1293  HB  VAL A  82      -1.789  -5.277   6.483  1.00  0.00           H  
ATOM   1294 1HG1 VAL A  82      -3.915  -4.513   7.423  1.00  0.00           H  
ATOM   1295 2HG1 VAL A  82      -3.815  -4.212   5.672  1.00  0.00           H  
ATOM   1296 3HG1 VAL A  82      -4.794  -5.565   6.289  1.00  0.00           H  
ATOM   1297 1HG2 VAL A  82      -2.762  -6.473   8.418  1.00  0.00           H  
ATOM   1298 2HG2 VAL A  82      -3.600  -7.584   7.309  1.00  0.00           H  
ATOM   1299 3HG2 VAL A  82      -1.822  -7.576   7.387  1.00  0.00           H  
ATOM   1300  N   ALA A  83      -1.864  -4.666   3.604  1.00  0.00           N  
ATOM   1301  CA  ALA A  83      -2.001  -3.669   2.544  1.00  0.00           C  
ATOM   1302  C   ALA A  83      -2.238  -4.333   1.178  1.00  0.00           C  
ATOM   1303  O   ALA A  83      -3.015  -3.842   0.376  1.00  0.00           O  
ATOM   1304  CB  ALA A  83      -0.783  -2.748   2.493  1.00  0.00           C  
ATOM   1305  H   ALA A  83      -1.008  -4.702   4.139  1.00  0.00           H  
ATOM   1306  HA  ALA A  83      -2.883  -3.064   2.758  1.00  0.00           H  
ATOM   1307 1HB  ALA A  83      -0.911  -2.017   1.696  1.00  0.00           H  
ATOM   1308 2HB  ALA A  83      -0.680  -2.231   3.447  1.00  0.00           H  
ATOM   1309 3HB  ALA A  83       0.112  -3.341   2.301  1.00  0.00           H  
ATOM   1310  N   ALA A  84      -1.471  -5.504   0.837  1.00  0.00           N  
ATOM   1311  CA  ALA A  84      -1.624  -6.245  -0.414  1.00  0.00           C  
ATOM   1312  C   ALA A  84      -3.032  -6.821  -0.566  1.00  0.00           C  
ATOM   1313  O   ALA A  84      -3.538  -6.910  -1.673  1.00  0.00           O  
ATOM   1314  CB  ALA A  84      -0.598  -7.345  -0.486  1.00  0.00           C  
ATOM   1315  H   ALA A  84      -0.754  -5.784   1.492  1.00  0.00           H  
ATOM   1316  HA  ALA A  84      -1.463  -5.552  -1.239  1.00  0.00           H  
ATOM   1317 1HB  ALA A  84      -0.717  -7.892  -1.422  1.00  0.00           H  
ATOM   1318 2HB  ALA A  84       0.403  -6.911  -0.444  1.00  0.00           H  
ATOM   1319 3HB  ALA A  84      -0.735  -8.023   0.354  1.00  0.00           H  
ATOM   1320  N   LYS A  85      -3.685  -7.338   0.630  1.00  0.00           N  
ATOM   1321  CA  LYS A  85      -5.041  -7.893   0.529  1.00  0.00           C  
ATOM   1322  C   LYS A  85      -6.149  -6.841   0.520  1.00  0.00           C  
ATOM   1323  O   LYS A  85      -7.202  -7.059  -0.057  1.00  0.00           O  
ATOM   1324  CB  LYS A  85      -5.286  -8.873   1.678  1.00  0.00           C  
ATOM   1325  CG  LYS A  85      -4.642 -10.240   1.486  1.00  0.00           C  
ATOM   1326  CD  LYS A  85      -5.637 -11.246   0.927  1.00  0.00           C  
ATOM   1327  CE  LYS A  85      -5.711 -11.167  -0.591  1.00  0.00           C  
ATOM   1328  NZ  LYS A  85      -6.537 -12.264  -1.165  1.00  0.00           N  
ATOM   1329  H   LYS A  85      -3.203  -7.376   1.518  1.00  0.00           H  
ATOM   1330  HA  LYS A  85      -5.119  -8.447  -0.406  1.00  0.00           H  
ATOM   1331 1HB  LYS A  85      -4.901  -8.449   2.606  1.00  0.00           H  
ATOM   1332 2HB  LYS A  85      -6.358  -9.023   1.806  1.00  0.00           H  
ATOM   1333 1HG  LYS A  85      -3.801 -10.153   0.798  1.00  0.00           H  
ATOM   1334 2HG  LYS A  85      -4.269 -10.604   2.443  1.00  0.00           H  
ATOM   1335 1HD  LYS A  85      -5.337 -12.254   1.217  1.00  0.00           H  
ATOM   1336 2HD  LYS A  85      -6.626 -11.047   1.340  1.00  0.00           H  
ATOM   1337 1HE  LYS A  85      -6.143 -10.212  -0.885  1.00  0.00           H  
ATOM   1338 2HE  LYS A  85      -4.706 -11.231  -1.008  1.00  0.00           H  
ATOM   1339 1HZ  LYS A  85      -6.560 -12.177  -2.171  1.00  0.00           H  
ATOM   1340 2HZ  LYS A  85      -6.134 -13.156  -0.914  1.00  0.00           H  
ATOM   1341 3HZ  LYS A  85      -7.477 -12.205  -0.800  1.00  0.00           H  
ATOM   1342  N   LEU A  86      -5.933  -5.729   1.213  1.00  0.00           N  
ATOM   1343  CA  LEU A  86      -6.872  -4.626   1.199  1.00  0.00           C  
ATOM   1344  C   LEU A  86      -6.848  -3.993  -0.186  1.00  0.00           C  
ATOM   1345  O   LEU A  86      -7.872  -3.534  -0.689  1.00  0.00           O  
ATOM   1346  CB  LEU A  86      -6.514  -3.588   2.270  1.00  0.00           C  
ATOM   1347  CG  LEU A  86      -6.704  -4.041   3.724  1.00  0.00           C  
ATOM   1348  CD1 LEU A  86      -6.105  -3.001   4.662  1.00  0.00           C  
ATOM   1349  CD2 LEU A  86      -8.187  -4.240   4.005  1.00  0.00           C  
ATOM   1350  H   LEU A  86      -5.090  -5.652   1.765  1.00  0.00           H  
ATOM   1351  HA  LEU A  86      -7.859  -5.007   1.457  1.00  0.00           H  
ATOM   1352 1HB  LEU A  86      -5.470  -3.306   2.146  1.00  0.00           H  
ATOM   1353 2HB  LEU A  86      -7.130  -2.702   2.116  1.00  0.00           H  
ATOM   1354  HG  LEU A  86      -6.175  -4.980   3.885  1.00  0.00           H  
ATOM   1355 1HD1 LEU A  86      -6.240  -3.323   5.695  1.00  0.00           H  
ATOM   1356 2HD1 LEU A  86      -5.040  -2.893   4.453  1.00  0.00           H  
ATOM   1357 3HD1 LEU A  86      -6.604  -2.045   4.513  1.00  0.00           H  
ATOM   1358 1HD2 LEU A  86      -8.322  -4.563   5.037  1.00  0.00           H  
ATOM   1359 2HD2 LEU A  86      -8.717  -3.301   3.845  1.00  0.00           H  
ATOM   1360 3HD2 LEU A  86      -8.585  -5.001   3.332  1.00  0.00           H  
ATOM   1361  N   GLY A  87      -5.664  -3.951  -0.794  1.00  0.00           N  
ATOM   1362  CA  GLY A  87      -5.517  -3.337  -2.093  1.00  0.00           C  
ATOM   1363  C   GLY A  87      -5.104  -1.883  -1.943  1.00  0.00           C  
ATOM   1364  O   GLY A  87      -5.464  -1.029  -2.757  1.00  0.00           O  
ATOM   1365  H   GLY A  87      -4.854  -4.352  -0.345  1.00  0.00           H  
ATOM   1366 1HA  GLY A  87      -4.770  -3.882  -2.671  1.00  0.00           H  
ATOM   1367 2HA  GLY A  87      -6.458  -3.407  -2.638  1.00  0.00           H  
ATOM   1368  N   THR A  88      -4.338  -1.590  -0.900  1.00  0.00           N  
ATOM   1369  CA  THR A  88      -3.969  -0.214  -0.670  1.00  0.00           C  
ATOM   1370  C   THR A  88      -2.521  -0.059  -0.244  1.00  0.00           C  
ATOM   1371  O   THR A  88      -1.708  -0.954  -0.443  1.00  0.00           O  
ATOM   1372  CB  THR A  88      -4.885   0.420   0.394  1.00  0.00           C  
ATOM   1373  OG1 THR A  88      -4.602   1.822   0.498  1.00  0.00           O  
ATOM   1374  CG2 THR A  88      -4.667  -0.239   1.747  1.00  0.00           C  
ATOM   1375  H   THR A  88      -4.004  -2.300  -0.265  1.00  0.00           H  
ATOM   1376  HA  THR A  88      -4.041   0.326  -1.613  1.00  0.00           H  
ATOM   1377  HB  THR A  88      -5.927   0.294   0.099  1.00  0.00           H  
ATOM   1378  HG1 THR A  88      -5.333   2.263   0.937  1.00  0.00           H  
ATOM   1379 1HG2 THR A  88      -5.322   0.221   2.486  1.00  0.00           H  
ATOM   1380 2HG2 THR A  88      -4.892  -1.303   1.674  1.00  0.00           H  
ATOM   1381 3HG2 THR A  88      -3.629  -0.109   2.052  1.00  0.00           H  
ATOM   1382  N   THR A  89      -2.172   1.094   0.389  1.00  0.00           N  
ATOM   1383  CA  THR A  89      -0.779   1.346   0.749  1.00  0.00           C  
ATOM   1384  C   THR A  89      -0.524   0.812   2.156  1.00  0.00           C  
ATOM   1385  O   THR A  89      -1.471   0.445   2.861  1.00  0.00           O  
ATOM   1386  CB  THR A  89      -0.437   2.845   0.679  1.00  0.00           C  
ATOM   1387  OG1 THR A  89      -1.174   3.555   1.683  1.00  0.00           O  
ATOM   1388  CG2 THR A  89      -0.782   3.409  -0.691  1.00  0.00           C  
ATOM   1389  H   THR A  89      -2.874   1.779   0.627  1.00  0.00           H  
ATOM   1390  HA  THR A  89      -0.139   0.861   0.013  1.00  0.00           H  
ATOM   1391  HB  THR A  89       0.629   2.984   0.864  1.00  0.00           H  
ATOM   1392  HG1 THR A  89      -0.808   4.437   1.785  1.00  0.00           H  
ATOM   1393 1HG2 THR A  89      -0.532   4.468  -0.723  1.00  0.00           H  
ATOM   1394 2HG2 THR A  89      -0.214   2.878  -1.456  1.00  0.00           H  
ATOM   1395 3HG2 THR A  89      -1.847   3.281  -0.878  1.00  0.00           H  
ATOM   1396  N   VAL A  90       0.751   0.762   2.553  1.00  0.00           N  
ATOM   1397  CA  VAL A  90       1.097   0.285   3.885  1.00  0.00           C  
ATOM   1398  C   VAL A  90       0.679   1.303   4.942  1.00  0.00           C  
ATOM   1399  O   VAL A  90       0.288   0.938   6.073  1.00  0.00           O  
ATOM   1400  CB  VAL A  90       2.613   0.027   3.986  1.00  0.00           C  
ATOM   1401  CG1 VAL A  90       3.037  -1.050   2.999  1.00  0.00           C  
ATOM   1402  CG2 VAL A  90       3.375   1.319   3.736  1.00  0.00           C  
ATOM   1403  H   VAL A  90       1.487   1.058   1.930  1.00  0.00           H  
ATOM   1404  HA  VAL A  90       0.484  -0.589   4.109  1.00  0.00           H  
ATOM   1405  HB  VAL A  90       2.843  -0.344   4.985  1.00  0.00           H  
ATOM   1406 1HG1 VAL A  90       4.111  -1.220   3.085  1.00  0.00           H  
ATOM   1407 2HG1 VAL A  90       2.505  -1.976   3.220  1.00  0.00           H  
ATOM   1408 3HG1 VAL A  90       2.801  -0.727   1.985  1.00  0.00           H  
ATOM   1409 1HG2 VAL A  90       4.446   1.130   3.810  1.00  0.00           H  
ATOM   1410 2HG2 VAL A  90       3.141   1.693   2.739  1.00  0.00           H  
ATOM   1411 3HG2 VAL A  90       3.086   2.062   4.479  1.00  0.00           H  
ATOM   1412  N   GLU A  91       0.706   2.574   4.555  1.00  0.00           N  
ATOM   1413  CA  GLU A  91       0.330   3.652   5.464  1.00  0.00           C  
ATOM   1414  C   GLU A  91      -1.126   3.510   5.890  1.00  0.00           C  
ATOM   1415  O   GLU A  91      -1.439   3.657   7.069  1.00  0.00           O  
ATOM   1416  CB  GLU A  91       0.552   5.014   4.804  1.00  0.00           C  
ATOM   1417  CG  GLU A  91       2.015   5.384   4.602  1.00  0.00           C  
ATOM   1418  CD  GLU A  91       2.620   4.736   3.389  1.00  0.00           C  
ATOM   1419  OE1 GLU A  91       1.914   4.046   2.692  1.00  0.00           O  
ATOM   1420  OE2 GLU A  91       3.791   4.930   3.158  1.00  0.00           O  
ATOM   1421  H   GLU A  91       0.993   2.802   3.614  1.00  0.00           H  
ATOM   1422  HA  GLU A  91       0.936   3.570   6.367  1.00  0.00           H  
ATOM   1423 1HB  GLU A  91       0.066   5.030   3.829  1.00  0.00           H  
ATOM   1424 2HB  GLU A  91       0.091   5.793   5.412  1.00  0.00           H  
ATOM   1425 1HG  GLU A  91       2.094   6.466   4.500  1.00  0.00           H  
ATOM   1426 2HG  GLU A  91       2.579   5.088   5.486  1.00  0.00           H  
ATOM   1427  N   GLU A  92      -2.048   3.160   4.909  1.00  0.00           N  
ATOM   1428  CA  GLU A  92      -3.462   2.958   5.250  1.00  0.00           C  
ATOM   1429  C   GLU A  92      -3.683   1.708   6.098  1.00  0.00           C  
ATOM   1430  O   GLU A  92      -4.526   1.706   6.992  1.00  0.00           O  
ATOM   1431  CB  GLU A  92      -4.303   2.865   3.975  1.00  0.00           C  
ATOM   1432  CG  GLU A  92      -5.800   2.738   4.217  1.00  0.00           C  
ATOM   1433  CD  GLU A  92      -6.604   2.779   2.947  1.00  0.00           C  
ATOM   1434  OE1 GLU A  92      -6.128   3.329   1.983  1.00  0.00           O  
ATOM   1435  OE2 GLU A  92      -7.695   2.259   2.941  1.00  0.00           O  
ATOM   1436  H   GLU A  92      -1.771   3.156   3.938  1.00  0.00           H  
ATOM   1437  HA  GLU A  92      -3.811   3.830   5.802  1.00  0.00           H  
ATOM   1438 1HB  GLU A  92      -4.137   3.752   3.363  1.00  0.00           H  
ATOM   1439 2HB  GLU A  92      -3.984   2.001   3.391  1.00  0.00           H  
ATOM   1440 1HG  GLU A  92      -5.996   1.796   4.728  1.00  0.00           H  
ATOM   1441 2HG  GLU A  92      -6.121   3.548   4.871  1.00  0.00           H  
ATOM   1442  N   ALA A  93      -2.962   0.635   5.787  1.00  0.00           N  
ATOM   1443  CA  ALA A  93      -3.115  -0.606   6.542  1.00  0.00           C  
ATOM   1444  C   ALA A  93      -2.811  -0.345   8.017  1.00  0.00           C  
ATOM   1445  O   ALA A  93      -3.486  -0.854   8.899  1.00  0.00           O  
ATOM   1446  CB  ALA A  93      -2.206  -1.697   5.988  1.00  0.00           C  
ATOM   1447  H   ALA A  93      -2.298   0.669   5.026  1.00  0.00           H  
ATOM   1448  HA  ALA A  93      -4.150  -0.933   6.448  1.00  0.00           H  
ATOM   1449 1HB  ALA A  93      -2.339  -2.609   6.567  1.00  0.00           H  
ATOM   1450 2HB  ALA A  93      -2.462  -1.888   4.946  1.00  0.00           H  
ATOM   1451 3HB  ALA A  93      -1.168  -1.373   6.054  1.00  0.00           H  
ATOM   1452  N   VAL A  94      -1.782   0.456   8.257  1.00  0.00           N  
ATOM   1453  CA  VAL A  94      -1.359   0.786   9.607  1.00  0.00           C  
ATOM   1454  C   VAL A  94      -2.410   1.705  10.249  1.00  0.00           C  
ATOM   1455  O   VAL A  94      -2.877   1.418  11.351  1.00  0.00           O  
ATOM   1456  CB  VAL A  94       0.016   1.481   9.591  1.00  0.00           C  
ATOM   1457  CG1 VAL A  94       0.350   2.032  10.970  1.00  0.00           C  
ATOM   1458  CG2 VAL A  94       1.085   0.503   9.128  1.00  0.00           C  
ATOM   1459  H   VAL A  94      -1.278   0.849   7.474  1.00  0.00           H  
ATOM   1460  HA  VAL A  94      -1.332  -0.132  10.195  1.00  0.00           H  
ATOM   1461  HB  VAL A  94      -0.024   2.328   8.907  1.00  0.00           H  
ATOM   1462 1HG1 VAL A  94       1.325   2.520  10.940  1.00  0.00           H  
ATOM   1463 2HG1 VAL A  94      -0.409   2.756  11.266  1.00  0.00           H  
ATOM   1464 3HG1 VAL A  94       0.375   1.215  11.691  1.00  0.00           H  
ATOM   1465 1HG2 VAL A  94       2.054   1.001   9.118  1.00  0.00           H  
ATOM   1466 2HG2 VAL A  94       1.120  -0.348   9.809  1.00  0.00           H  
ATOM   1467 3HG2 VAL A  94       0.847   0.153   8.123  1.00  0.00           H  
ATOM   1468  N   LYS A  95      -2.830   2.753   9.525  1.00  0.00           N  
ATOM   1469  CA  LYS A  95      -3.823   3.703  10.048  1.00  0.00           C  
ATOM   1470  C   LYS A  95      -5.106   3.015  10.453  1.00  0.00           C  
ATOM   1471  O   LYS A  95      -5.689   3.348  11.479  1.00  0.00           O  
ATOM   1472  CB  LYS A  95      -4.129   4.786   9.012  1.00  0.00           C  
ATOM   1473  CG  LYS A  95      -3.027   5.824   8.844  1.00  0.00           C  
ATOM   1474  CD  LYS A  95      -3.374   6.826   7.753  1.00  0.00           C  
ATOM   1475  CE  LYS A  95      -2.265   7.851   7.569  1.00  0.00           C  
ATOM   1476  NZ  LYS A  95      -2.578   8.821   6.485  1.00  0.00           N  
ATOM   1477  H   LYS A  95      -2.457   2.895   8.599  1.00  0.00           H  
ATOM   1478  HA  LYS A  95      -3.415   4.176  10.942  1.00  0.00           H  
ATOM   1479 1HB  LYS A  95      -4.303   4.323   8.041  1.00  0.00           H  
ATOM   1480 2HB  LYS A  95      -5.042   5.310   9.293  1.00  0.00           H  
ATOM   1481 1HG  LYS A  95      -2.884   6.358   9.784  1.00  0.00           H  
ATOM   1482 2HG  LYS A  95      -2.094   5.325   8.584  1.00  0.00           H  
ATOM   1483 1HD  LYS A  95      -3.531   6.299   6.811  1.00  0.00           H  
ATOM   1484 2HD  LYS A  95      -4.295   7.346   8.016  1.00  0.00           H  
ATOM   1485 1HE  LYS A  95      -2.118   8.399   8.499  1.00  0.00           H  
ATOM   1486 2HE  LYS A  95      -1.334   7.340   7.324  1.00  0.00           H  
ATOM   1487 1HZ  LYS A  95      -1.819   9.482   6.394  1.00  0.00           H  
ATOM   1488 2HZ  LYS A  95      -2.698   8.325   5.613  1.00  0.00           H  
ATOM   1489 3HZ  LYS A  95      -3.429   9.316   6.710  1.00  0.00           H  
ATOM   1490  N   ARG A  96      -5.557   2.068   9.639  1.00  0.00           N  
ATOM   1491  CA  ARG A  96      -6.740   1.276   9.980  1.00  0.00           C  
ATOM   1492  C   ARG A  96      -6.486   0.367  11.178  1.00  0.00           C  
ATOM   1493  O   ARG A  96      -7.348   0.209  12.032  1.00  0.00           O  
ATOM   1494  CB  ARG A  96      -7.175   0.429   8.794  1.00  0.00           C  
ATOM   1495  CG  ARG A  96      -7.811   1.206   7.652  1.00  0.00           C  
ATOM   1496  CD  ARG A  96      -8.230   0.310   6.544  1.00  0.00           C  
ATOM   1497  NE  ARG A  96      -8.798   1.053   5.431  1.00  0.00           N  
ATOM   1498  CZ  ARG A  96     -10.083   1.448   5.350  1.00  0.00           C  
ATOM   1499  NH1 ARG A  96     -10.920   1.164   6.324  1.00  0.00           N  
ATOM   1500  NH2 ARG A  96     -10.503   2.121   4.293  1.00  0.00           N  
ATOM   1501  H   ARG A  96      -5.080   1.889   8.768  1.00  0.00           H  
ATOM   1502  HA  ARG A  96      -7.547   1.958  10.246  1.00  0.00           H  
ATOM   1503 1HB  ARG A  96      -6.313  -0.102   8.391  1.00  0.00           H  
ATOM   1504 2HB  ARG A  96      -7.895  -0.319   9.125  1.00  0.00           H  
ATOM   1505 1HG  ARG A  96      -8.692   1.734   8.018  1.00  0.00           H  
ATOM   1506 2HG  ARG A  96      -7.094   1.927   7.258  1.00  0.00           H  
ATOM   1507 1HD  ARG A  96      -7.366  -0.245   6.179  1.00  0.00           H  
ATOM   1508 2HD  ARG A  96      -8.983  -0.389   6.906  1.00  0.00           H  
ATOM   1509  HE  ARG A  96      -8.184   1.290   4.662  1.00  0.00           H  
ATOM   1510 1HH1 ARG A  96     -10.599   0.649   7.132  1.00  0.00           H  
ATOM   1511 2HH1 ARG A  96     -11.884   1.459   6.264  1.00  0.00           H  
ATOM   1512 1HH2 ARG A  96      -9.860   2.339   3.545  1.00  0.00           H  
ATOM   1513 2HH2 ARG A  96     -11.466   2.416   4.233  1.00  0.00           H  
ATOM   1514  N   ALA A  97      -5.308  -0.249  11.211  1.00  0.00           N  
ATOM   1515  CA  ALA A  97      -4.971  -1.153  12.293  1.00  0.00           C  
ATOM   1516  C   ALA A  97      -4.957  -0.352  13.595  1.00  0.00           C  
ATOM   1517  O   ALA A  97      -5.397  -0.844  14.611  1.00  0.00           O  
ATOM   1518  CB  ALA A  97      -3.623  -1.806  12.035  1.00  0.00           C  
ATOM   1519  H   ALA A  97      -4.636  -0.088  10.476  1.00  0.00           H  
ATOM   1520  HA  ALA A  97      -5.736  -1.929  12.337  1.00  0.00           H  
ATOM   1521 1HB  ALA A  97      -3.383  -2.482  12.854  1.00  0.00           H  
ATOM   1522 2HB  ALA A  97      -3.665  -2.368  11.100  1.00  0.00           H  
ATOM   1523 3HB  ALA A  97      -2.856  -1.037  11.962  1.00  0.00           H  
ATOM   1524  N   LEU A  98      -4.454   0.882  13.543  1.00  0.00           N  
ATOM   1525  CA  LEU A  98      -4.403   1.754  14.717  1.00  0.00           C  
ATOM   1526  C   LEU A  98      -5.788   2.160  15.224  1.00  0.00           C  
ATOM   1527  O   LEU A  98      -5.990   2.274  16.417  1.00  0.00           O  
ATOM   1528  CB  LEU A  98      -3.595   3.016  14.389  1.00  0.00           C  
ATOM   1529  CG  LEU A  98      -2.091   2.805  14.175  1.00  0.00           C  
ATOM   1530  CD1 LEU A  98      -1.470   4.086  13.632  1.00  0.00           C  
ATOM   1531  CD2 LEU A  98      -1.442   2.398  15.489  1.00  0.00           C  
ATOM   1532  H   LEU A  98      -4.097   1.222  12.663  1.00  0.00           H  
ATOM   1533  HA  LEU A  98      -3.933   1.206  15.535  1.00  0.00           H  
ATOM   1534 1HB  LEU A  98      -3.999   3.461  13.482  1.00  0.00           H  
ATOM   1535 2HB  LEU A  98      -3.717   3.729  15.204  1.00  0.00           H  
ATOM   1536  HG  LEU A  98      -1.935   2.020  13.435  1.00  0.00           H  
ATOM   1537 1HD1 LEU A  98      -0.401   3.936  13.480  1.00  0.00           H  
ATOM   1538 2HD1 LEU A  98      -1.939   4.343  12.683  1.00  0.00           H  
ATOM   1539 3HD1 LEU A  98      -1.625   4.895  14.345  1.00  0.00           H  
ATOM   1540 1HD2 LEU A  98      -0.373   2.247  15.337  1.00  0.00           H  
ATOM   1541 2HD2 LEU A  98      -1.596   3.183  16.230  1.00  0.00           H  
ATOM   1542 3HD2 LEU A  98      -1.892   1.470  15.845  1.00  0.00           H  
ATOM   1543  N   LYS A  99      -6.742   2.370  14.320  1.00  0.00           N  
ATOM   1544  CA  LYS A  99      -8.112   2.646  14.749  1.00  0.00           C  
ATOM   1545  C   LYS A  99      -8.698   1.455  15.490  1.00  0.00           C  
ATOM   1546  O   LYS A  99      -9.384   1.630  16.504  1.00  0.00           O  
ATOM   1547  CB  LYS A  99      -8.993   3.002  13.550  1.00  0.00           C  
ATOM   1548  CG  LYS A  99      -8.698   4.364  12.936  1.00  0.00           C  
ATOM   1549  CD  LYS A  99      -9.584   4.630  11.728  1.00  0.00           C  
ATOM   1550  CE  LYS A  99      -9.276   5.981  11.101  1.00  0.00           C  
ATOM   1551  NZ  LYS A  99     -10.110   6.238   9.896  1.00  0.00           N  
ATOM   1552  H   LYS A  99      -6.531   2.341  13.334  1.00  0.00           H  
ATOM   1553  HA  LYS A  99      -8.098   3.499  15.427  1.00  0.00           H  
ATOM   1554 1HB  LYS A  99      -8.869   2.250  12.771  1.00  0.00           H  
ATOM   1555 2HB  LYS A  99     -10.041   2.992  13.852  1.00  0.00           H  
ATOM   1556 1HG  LYS A  99      -8.868   5.144  13.680  1.00  0.00           H  
ATOM   1557 2HG  LYS A  99      -7.654   4.405  12.626  1.00  0.00           H  
ATOM   1558 1HD  LYS A  99      -9.428   3.848  10.984  1.00  0.00           H  
ATOM   1559 2HD  LYS A  99     -10.630   4.612  12.034  1.00  0.00           H  
ATOM   1560 1HE  LYS A  99      -9.458   6.770  11.829  1.00  0.00           H  
ATOM   1561 2HE  LYS A  99      -8.225   6.018  10.814  1.00  0.00           H  
ATOM   1562 1HZ  LYS A  99      -9.875   7.142   9.510  1.00  0.00           H  
ATOM   1563 2HZ  LYS A  99      -9.935   5.522   9.205  1.00  0.00           H  
ATOM   1564 3HZ  LYS A  99     -11.086   6.226  10.153  1.00  0.00           H  
ATOM   1565  N   LEU A 100      -8.449   0.249  14.972  1.00  0.00           N  
ATOM   1566  CA  LEU A 100      -8.904  -0.961  15.642  1.00  0.00           C  
ATOM   1567  C   LEU A 100      -8.137  -1.141  16.951  1.00  0.00           C  
ATOM   1568  O   LEU A 100      -8.698  -1.570  17.959  1.00  0.00           O  
ATOM   1569  CB  LEU A 100      -8.704  -2.186  14.739  1.00  0.00           C  
ATOM   1570  CG  LEU A 100      -9.585  -2.237  13.485  1.00  0.00           C  
ATOM   1571  CD1 LEU A 100      -9.049  -3.298  12.531  1.00  0.00           C  
ATOM   1572  CD2 LEU A 100     -11.022  -2.537  13.885  1.00  0.00           C  
ATOM   1573  H   LEU A 100      -7.940   0.169  14.104  1.00  0.00           H  
ATOM   1574  HA  LEU A 100      -9.968  -0.860  15.857  1.00  0.00           H  
ATOM   1575 1HB  LEU A 100      -7.665  -2.212  14.415  1.00  0.00           H  
ATOM   1576 2HB  LEU A 100      -8.904  -3.084  15.322  1.00  0.00           H  
ATOM   1577  HG  LEU A 100      -9.543  -1.277  12.971  1.00  0.00           H  
ATOM   1578 1HD1 LEU A 100      -9.676  -3.335  11.640  1.00  0.00           H  
ATOM   1579 2HD1 LEU A 100      -8.027  -3.048  12.247  1.00  0.00           H  
ATOM   1580 3HD1 LEU A 100      -9.063  -4.269  13.025  1.00  0.00           H  
ATOM   1581 1HD2 LEU A 100     -11.648  -2.573  12.992  1.00  0.00           H  
ATOM   1582 2HD2 LEU A 100     -11.064  -3.498  14.397  1.00  0.00           H  
ATOM   1583 3HD2 LEU A 100     -11.385  -1.754  14.551  1.00  0.00           H  
ATOM   1584  N   LYS A 101      -6.847  -0.825  16.915  1.00  0.00           N  
ATOM   1585  CA  LYS A 101      -5.990  -1.008  18.072  1.00  0.00           C  
ATOM   1586  C   LYS A 101      -6.643  -0.356  19.303  1.00  0.00           C  
ATOM   1587  O   LYS A 101      -6.865  -1.024  20.317  1.00  0.00           O  
ATOM   1588  CB  LYS A 101      -4.604  -0.416  17.815  1.00  0.00           C  
ATOM   1589  CG  LYS A 101      -3.615  -0.612  18.957  1.00  0.00           C  
ATOM   1590  CD  LYS A 101      -2.297   0.094  18.674  1.00  0.00           C  
ATOM   1591  CE  LYS A 101      -1.340  -0.025  19.851  1.00  0.00           C  
ATOM   1592  NZ  LYS A 101      -0.086   0.746  19.630  1.00  0.00           N  
ATOM   1593  H   LYS A 101      -6.452  -0.450  16.065  1.00  0.00           H  
ATOM   1594  HA  LYS A 101      -5.906  -2.076  18.275  1.00  0.00           H  
ATOM   1595 1HB  LYS A 101      -4.175  -0.867  16.921  1.00  0.00           H  
ATOM   1596 2HB  LYS A 101      -4.693   0.655  17.630  1.00  0.00           H  
ATOM   1597 1HG  LYS A 101      -4.040  -0.213  19.879  1.00  0.00           H  
ATOM   1598 2HG  LYS A 101      -3.425  -1.676  19.095  1.00  0.00           H  
ATOM   1599 1HD  LYS A 101      -1.830  -0.345  17.792  1.00  0.00           H  
ATOM   1600 2HD  LYS A 101      -2.484   1.150  18.476  1.00  0.00           H  
ATOM   1601 1HE  LYS A 101      -1.826   0.346  20.753  1.00  0.00           H  
ATOM   1602 2HE  LYS A 101      -1.084  -1.073  20.007  1.00  0.00           H  
ATOM   1603 1HZ  LYS A 101       0.520   0.640  20.431  1.00  0.00           H  
ATOM   1604 2HZ  LYS A 101       0.382   0.397  18.805  1.00  0.00           H  
ATOM   1605 3HZ  LYS A 101      -0.310   1.722  19.503  1.00  0.00           H  
ATOM   1606  N   THR A 102      -7.008   0.922  19.195  1.00  0.00           N  
ATOM   1607  CA  THR A 102      -7.511   1.650  20.357  1.00  0.00           C  
ATOM   1608  C   THR A 102      -9.014   1.459  20.565  1.00  0.00           C  
ATOM   1609  O   THR A 102      -9.529   1.599  21.673  1.00  0.00           O  
ATOM   1610  CB  THR A 102      -7.201   3.153  20.233  1.00  0.00           C  
ATOM   1611  OG1 THR A 102      -7.887   3.693  19.096  1.00  0.00           O  
ATOM   1612  CG2 THR A 102      -5.705   3.377  20.070  1.00  0.00           C  
ATOM   1613  H   THR A 102      -6.938   1.400  18.308  1.00  0.00           H  
ATOM   1614  HA  THR A 102      -7.025   1.257  21.249  1.00  0.00           H  
ATOM   1615  HB  THR A 102      -7.544   3.671  21.128  1.00  0.00           H  
ATOM   1616  HG1 THR A 102      -7.935   4.649  19.177  1.00  0.00           H  
ATOM   1617 1HG2 THR A 102      -5.504   4.444  19.984  1.00  0.00           H  
ATOM   1618 2HG2 THR A 102      -5.181   2.977  20.938  1.00  0.00           H  
ATOM   1619 3HG2 THR A 102      -5.357   2.869  19.171  1.00  0.00           H  
ATOM   1620  N   LYS A 103      -9.721   1.129  19.497  1.00  0.00           N  
ATOM   1621  CA  LYS A 103     -11.152   0.884  19.594  1.00  0.00           C  
ATOM   1622  C   LYS A 103     -11.496  -0.443  20.282  1.00  0.00           C  
ATOM   1623  O   LYS A 103     -12.383  -0.494  21.137  1.00  0.00           O  
ATOM   1624  CB  LYS A 103     -11.777   0.921  18.198  1.00  0.00           C  
ATOM   1625  CG  LYS A 103     -13.282   0.696  18.177  1.00  0.00           C  
ATOM   1626  CD  LYS A 103     -13.842   0.835  16.770  1.00  0.00           C  
ATOM   1627  CE  LYS A 103     -15.343   0.587  16.742  1.00  0.00           C  
ATOM   1628  NZ  LYS A 103     -15.904   0.712  15.370  1.00  0.00           N  
ATOM   1629  H   LYS A 103      -9.268   1.045  18.599  1.00  0.00           H  
ATOM   1630  HA  LYS A 103     -11.596   1.665  20.212  1.00  0.00           H  
ATOM   1631 1HB  LYS A 103     -11.576   1.888  17.735  1.00  0.00           H  
ATOM   1632 2HB  LYS A 103     -11.316   0.156  17.573  1.00  0.00           H  
ATOM   1633 1HG  LYS A 103     -13.507  -0.303  18.551  1.00  0.00           H  
ATOM   1634 2HG  LYS A 103     -13.768   1.426  18.825  1.00  0.00           H  
ATOM   1635 1HD  LYS A 103     -13.641   1.839  16.394  1.00  0.00           H  
ATOM   1636 2HD  LYS A 103     -13.353   0.117  16.111  1.00  0.00           H  
ATOM   1637 1HE  LYS A 103     -15.553  -0.414  17.118  1.00  0.00           H  
ATOM   1638 2HE  LYS A 103     -15.842   1.306  17.391  1.00  0.00           H  
ATOM   1639 1HZ  LYS A 103     -16.899   0.541  15.395  1.00  0.00           H  
ATOM   1640 2HZ  LYS A 103     -15.731   1.644  15.019  1.00  0.00           H  
ATOM   1641 3HZ  LYS A 103     -15.462   0.037  14.763  1.00  0.00           H  
ATOM   1642  N   LEU A 104     -10.799  -1.513  19.914  1.00  0.00           N  
ATOM   1643  CA  LEU A 104     -11.134  -2.844  20.423  1.00  0.00           C  
ATOM   1644  C   LEU A 104     -10.282  -3.273  21.622  1.00  0.00           C  
ATOM   1645  O   LEU A 104     -10.536  -4.327  22.213  1.00  0.00           O  
ATOM   1646  CB  LEU A 104     -10.977  -3.876  19.299  1.00  0.00           C  
ATOM   1647  CG  LEU A 104     -11.840  -3.638  18.052  1.00  0.00           C  
ATOM   1648  CD1 LEU A 104     -11.490  -4.670  16.988  1.00  0.00           C  
ATOM   1649  CD2 LEU A 104     -13.311  -3.718  18.429  1.00  0.00           C  
ATOM   1650  H   LEU A 104     -10.024  -1.413  19.274  1.00  0.00           H  
ATOM   1651  HA  LEU A 104     -12.172  -2.835  20.757  1.00  0.00           H  
ATOM   1652 1HB  LEU A 104      -9.935  -3.891  18.983  1.00  0.00           H  
ATOM   1653 2HB  LEU A 104     -11.230  -4.861  19.693  1.00  0.00           H  
ATOM   1654  HG  LEU A 104     -11.623  -2.651  17.643  1.00  0.00           H  
ATOM   1655 1HD1 LEU A 104     -12.103  -4.500  16.102  1.00  0.00           H  
ATOM   1656 2HD1 LEU A 104     -10.437  -4.577  16.723  1.00  0.00           H  
ATOM   1657 3HD1 LEU A 104     -11.681  -5.670  17.375  1.00  0.00           H  
ATOM   1658 1HD2 LEU A 104     -13.924  -3.549  17.544  1.00  0.00           H  
ATOM   1659 2HD2 LEU A 104     -13.529  -4.706  18.837  1.00  0.00           H  
ATOM   1660 3HD2 LEU A 104     -13.537  -2.959  19.178  1.00  0.00           H  
ATOM   1661  N   GLY A 105      -9.274  -2.475  21.969  1.00  0.00           N  
ATOM   1662  CA  GLY A 105      -8.335  -2.830  23.021  1.00  0.00           C  
ATOM   1663  C   GLY A 105      -7.368  -3.956  22.663  1.00  0.00           C  
ATOM   1664  O   GLY A 105      -7.106  -4.840  23.483  1.00  0.00           O  
ATOM   1665  H   GLY A 105      -9.159  -1.597  21.482  1.00  0.00           H  
ATOM   1666 1HA  GLY A 105      -7.744  -1.956  23.292  1.00  0.00           H  
ATOM   1667 2HA  GLY A 105      -8.886  -3.134  23.911  1.00  0.00           H  
ATOM   1668  N   VAL A 106      -6.830  -3.927  21.442  1.00  0.00           N  
ATOM   1669  CA  VAL A 106      -6.010  -5.031  20.952  1.00  0.00           C  
ATOM   1670  C   VAL A 106      -4.644  -4.520  20.504  1.00  0.00           C  
ATOM   1671  O   VAL A 106      -4.437  -3.317  20.372  1.00  0.00           O  
ATOM   1672  CB  VAL A 106      -6.707  -5.740  19.773  1.00  0.00           C  
ATOM   1673  CG1 VAL A 106      -8.056  -6.292  20.208  1.00  0.00           C  
ATOM   1674  CG2 VAL A 106      -6.870  -4.773  18.611  1.00  0.00           C  
ATOM   1675  H   VAL A 106      -6.989  -3.129  20.843  1.00  0.00           H  
ATOM   1676  HA  VAL A 106      -5.836  -5.726  21.775  1.00  0.00           H  
ATOM   1677  HB  VAL A 106      -6.098  -6.588  19.460  1.00  0.00           H  
ATOM   1678 1HG1 VAL A 106      -8.535  -6.790  19.365  1.00  0.00           H  
ATOM   1679 2HG1 VAL A 106      -7.912  -7.009  21.016  1.00  0.00           H  
ATOM   1680 3HG1 VAL A 106      -8.690  -5.476  20.553  1.00  0.00           H  
ATOM   1681 1HG2 VAL A 106      -7.362  -5.279  17.782  1.00  0.00           H  
ATOM   1682 2HG2 VAL A 106      -7.474  -3.921  18.926  1.00  0.00           H  
ATOM   1683 3HG2 VAL A 106      -5.889  -4.421  18.290  1.00  0.00           H  
ATOM   1684  N   SER A 107      -3.701  -5.428  20.291  1.00  0.00           N  
ATOM   1685  CA  SER A 107      -2.407  -5.016  19.777  1.00  0.00           C  
ATOM   1686  C   SER A 107      -2.480  -4.653  18.279  1.00  0.00           C  
ATOM   1687  O   SER A 107      -3.468  -4.942  17.596  1.00  0.00           O  
ATOM   1688  CB  SER A 107      -1.395  -6.122  19.998  1.00  0.00           C  
ATOM   1689  OG  SER A 107      -1.649  -7.211  19.153  1.00  0.00           O  
ATOM   1690  H   SER A 107      -3.867  -6.406  20.480  1.00  0.00           H  
ATOM   1691  HA  SER A 107      -2.094  -4.117  20.309  1.00  0.00           H  
ATOM   1692 1HB  SER A 107      -0.392  -5.740  19.812  1.00  0.00           H  
ATOM   1693 2HB  SER A 107      -1.433  -6.449  21.036  1.00  0.00           H  
ATOM   1694  HG  SER A 107      -1.031  -7.899  19.414  1.00  0.00           H  
ATOM   1695  N   LEU A 108      -1.420  -4.017  17.790  1.00  0.00           N  
ATOM   1696  CA  LEU A 108      -1.333  -3.627  16.401  1.00  0.00           C  
ATOM   1697  C   LEU A 108      -1.414  -4.881  15.545  1.00  0.00           C  
ATOM   1698  O   LEU A 108      -2.110  -4.909  14.543  1.00  0.00           O  
ATOM   1699  CB  LEU A 108      -0.026  -2.871  16.126  1.00  0.00           C  
ATOM   1700  CG  LEU A 108       0.192  -2.425  14.675  1.00  0.00           C  
ATOM   1701  CD1 LEU A 108      -0.884  -1.421  14.284  1.00  0.00           C  
ATOM   1702  CD2 LEU A 108       1.581  -1.820  14.533  1.00  0.00           C  
ATOM   1703  H   LEU A 108      -0.653  -3.802  18.411  1.00  0.00           H  
ATOM   1704  HA  LEU A 108      -2.164  -2.959  16.176  1.00  0.00           H  
ATOM   1705 1HB  LEU A 108      -0.002  -1.981  16.753  1.00  0.00           H  
ATOM   1706 2HB  LEU A 108       0.811  -3.510  16.406  1.00  0.00           H  
ATOM   1707  HG  LEU A 108       0.101  -3.286  14.012  1.00  0.00           H  
ATOM   1708 1HD1 LEU A 108      -0.729  -1.104  13.253  1.00  0.00           H  
ATOM   1709 2HD1 LEU A 108      -1.866  -1.886  14.377  1.00  0.00           H  
ATOM   1710 3HD1 LEU A 108      -0.829  -0.554  14.942  1.00  0.00           H  
ATOM   1711 1HD2 LEU A 108       1.736  -1.504  13.501  1.00  0.00           H  
ATOM   1712 2HD2 LEU A 108       1.672  -0.958  15.194  1.00  0.00           H  
ATOM   1713 3HD2 LEU A 108       2.331  -2.565  14.801  1.00  0.00           H  
ATOM   1714  N   GLU A 109      -0.700  -5.923  15.956  1.00  0.00           N  
ATOM   1715  CA  GLU A 109      -0.666  -7.174  15.208  1.00  0.00           C  
ATOM   1716  C   GLU A 109      -2.034  -7.841  15.170  1.00  0.00           C  
ATOM   1717  O   GLU A 109      -2.431  -8.398  14.144  1.00  0.00           O  
ATOM   1718  CB  GLU A 109       0.358  -8.131  15.823  1.00  0.00           C  
ATOM   1719  CG  GLU A 109       1.809  -7.729  15.595  1.00  0.00           C  
ATOM   1720  CD  GLU A 109       2.782  -8.621  16.313  1.00  0.00           C  
ATOM   1721  OE1 GLU A 109       2.838  -9.785  15.997  1.00  0.00           O  
ATOM   1722  OE2 GLU A 109       3.472  -8.136  17.180  1.00  0.00           O  
ATOM   1723  H   GLU A 109      -0.166  -5.844  16.810  1.00  0.00           H  
ATOM   1724  HA  GLU A 109      -0.384  -6.955  14.180  1.00  0.00           H  
ATOM   1725 1HB  GLU A 109       0.194  -8.196  16.899  1.00  0.00           H  
ATOM   1726 2HB  GLU A 109       0.218  -9.129  15.408  1.00  0.00           H  
ATOM   1727 1HG  GLU A 109       2.020  -7.766  14.526  1.00  0.00           H  
ATOM   1728 2HG  GLU A 109       1.948  -6.702  15.929  1.00  0.00           H  
ATOM   1729  N   GLN A 110      -2.759  -7.795  16.275  1.00  0.00           N  
ATOM   1730  CA  GLN A 110      -4.152  -8.237  16.253  1.00  0.00           C  
ATOM   1731  C   GLN A 110      -5.070  -7.406  15.348  1.00  0.00           C  
ATOM   1732  O   GLN A 110      -5.950  -7.963  14.691  1.00  0.00           O  
ATOM   1733  CB  GLN A 110      -4.711  -8.232  17.679  1.00  0.00           C  
ATOM   1734  CG  GLN A 110      -4.133  -9.311  18.578  1.00  0.00           C  
ATOM   1735  CD  GLN A 110      -4.533  -9.131  20.030  1.00  0.00           C  
ATOM   1736  OE1 GLN A 110      -4.155  -8.149  20.675  1.00  0.00           O  
ATOM   1737  NE2 GLN A 110      -5.303 -10.079  20.552  1.00  0.00           N  
ATOM   1738  H   GLN A 110      -2.364  -7.457  17.142  1.00  0.00           H  
ATOM   1739  HA  GLN A 110      -4.196  -9.216  15.776  1.00  0.00           H  
ATOM   1740 1HB  GLN A 110      -4.513  -7.265  18.143  1.00  0.00           H  
ATOM   1741 2HB  GLN A 110      -5.792  -8.364  17.646  1.00  0.00           H  
ATOM   1742 1HG  GLN A 110      -4.495 -10.282  18.241  1.00  0.00           H  
ATOM   1743 2HG  GLN A 110      -3.045  -9.276  18.516  1.00  0.00           H  
ATOM   1744 1HE2 GLN A 110      -5.599 -10.014  21.506  1.00  0.00           H  
ATOM   1745 2HE2 GLN A 110      -5.587 -10.858  19.993  1.00  0.00           H  
ATOM   1746  N   ALA A 111      -4.864  -6.087  15.306  1.00  0.00           N  
ATOM   1747  CA  ALA A 111      -5.670  -5.238  14.431  1.00  0.00           C  
ATOM   1748  C   ALA A 111      -5.341  -5.584  12.980  1.00  0.00           C  
ATOM   1749  O   ALA A 111      -6.215  -5.650  12.132  1.00  0.00           O  
ATOM   1750  CB  ALA A 111      -5.407  -3.766  14.709  1.00  0.00           C  
ATOM   1751  H   ALA A 111      -4.150  -5.664  15.881  1.00  0.00           H  
ATOM   1752  HA  ALA A 111      -6.720  -5.449  14.628  1.00  0.00           H  
ATOM   1753 1HB  ALA A 111      -6.018  -3.154  14.045  1.00  0.00           H  
ATOM   1754 2HB  ALA A 111      -5.663  -3.539  15.745  1.00  0.00           H  
ATOM   1755 3HB  ALA A 111      -4.355  -3.543  14.539  1.00  0.00           H  
ATOM   1756  N   LEU A 112      -4.067  -5.834  12.714  1.00  0.00           N  
ATOM   1757  CA  LEU A 112      -3.624  -6.168  11.364  1.00  0.00           C  
ATOM   1758  C   LEU A 112      -4.218  -7.469  10.898  1.00  0.00           C  
ATOM   1759  O   LEU A 112      -4.635  -7.589   9.747  1.00  0.00           O  
ATOM   1760  CB  LEU A 112      -2.093  -6.258  11.310  1.00  0.00           C  
ATOM   1761  CG  LEU A 112      -1.344  -4.922  11.394  1.00  0.00           C  
ATOM   1762  CD1 LEU A 112       0.137  -5.184  11.633  1.00  0.00           C  
ATOM   1763  CD2 LEU A 112      -1.560  -4.138  10.108  1.00  0.00           C  
ATOM   1764  H   LEU A 112      -3.388  -5.793  13.459  1.00  0.00           H  
ATOM   1765  HA  LEU A 112      -3.982  -5.398  10.681  1.00  0.00           H  
ATOM   1766 1HB  LEU A 112      -1.753  -6.881  12.136  1.00  0.00           H  
ATOM   1767 2HB  LEU A 112      -1.807  -6.741  10.376  1.00  0.00           H  
ATOM   1768  HG  LEU A 112      -1.721  -4.346  12.239  1.00  0.00           H  
ATOM   1769 1HD1 LEU A 112       0.669  -4.235  11.692  1.00  0.00           H  
ATOM   1770 2HD1 LEU A 112       0.264  -5.730  12.568  1.00  0.00           H  
ATOM   1771 3HD1 LEU A 112       0.539  -5.774  10.810  1.00  0.00           H  
ATOM   1772 1HD2 LEU A 112      -1.029  -3.187  10.168  1.00  0.00           H  
ATOM   1773 2HD2 LEU A 112      -1.182  -4.713   9.263  1.00  0.00           H  
ATOM   1774 3HD2 LEU A 112      -2.625  -3.949   9.972  1.00  0.00           H  
ATOM   1775  N   TRP A 113      -4.307  -8.423  11.822  1.00  0.00           N  
ATOM   1776  CA  TRP A 113      -4.992  -9.684  11.558  1.00  0.00           C  
ATOM   1777  C   TRP A 113      -6.465  -9.508  11.182  1.00  0.00           C  
ATOM   1778  O   TRP A 113      -6.961 -10.166  10.271  1.00  0.00           O  
ATOM   1779  CB  TRP A 113      -4.891 -10.593  12.784  1.00  0.00           C  
ATOM   1780  CG  TRP A 113      -5.414 -11.977  12.548  1.00  0.00           C  
ATOM   1781  CD1 TRP A 113      -6.482 -12.560  13.162  1.00  0.00           C  
ATOM   1782  CD2 TRP A 113      -4.893 -12.965  11.627  1.00  0.00           C  
ATOM   1783  NE1 TRP A 113      -6.660 -13.837  12.689  1.00  0.00           N  
ATOM   1784  CE2 TRP A 113      -5.697 -14.101  11.748  1.00  0.00           C  
ATOM   1785  CE3 TRP A 113      -3.824 -12.975  10.722  1.00  0.00           C  
ATOM   1786  CZ2 TRP A 113      -5.470 -15.244  10.999  1.00  0.00           C  
ATOM   1787  CZ3 TRP A 113      -3.596 -14.122   9.969  1.00  0.00           C  
ATOM   1788  CH2 TRP A 113      -4.399 -15.226  10.105  1.00  0.00           C  
ATOM   1789  H   TRP A 113      -3.890  -8.270  12.727  1.00  0.00           H  
ATOM   1790  HA  TRP A 113      -4.532 -10.153  10.686  1.00  0.00           H  
ATOM   1791 1HB  TRP A 113      -3.849 -10.669  13.096  1.00  0.00           H  
ATOM   1792 2HB  TRP A 113      -5.448 -10.152  13.610  1.00  0.00           H  
ATOM   1793  HD1 TRP A 113      -7.104 -12.083  13.917  1.00  0.00           H  
ATOM   1794  HE1 TRP A 113      -7.382 -14.479  12.985  1.00  0.00           H  
ATOM   1795  HE3 TRP A 113      -3.185 -12.100  10.608  1.00  0.00           H  
ATOM   1796  HZ2 TRP A 113      -6.096 -16.132  11.092  1.00  0.00           H  
ATOM   1797  HZ3 TRP A 113      -2.762 -14.122   9.268  1.00  0.00           H  
ATOM   1798  HH2 TRP A 113      -4.193 -16.109   9.499  1.00  0.00           H  
ATOM   1799  N   ILE A 114      -7.168  -8.646  11.910  1.00  0.00           N  
ATOM   1800  CA  ILE A 114      -8.559  -8.337  11.589  1.00  0.00           C  
ATOM   1801  C   ILE A 114      -8.690  -7.815  10.157  1.00  0.00           C  
ATOM   1802  O   ILE A 114      -9.589  -8.201   9.424  1.00  0.00           O  
ATOM   1803  CB  ILE A 114      -9.132  -7.300  12.571  1.00  0.00           C  
ATOM   1804  CG1 ILE A 114      -9.297  -7.916  13.963  1.00  0.00           C  
ATOM   1805  CG2 ILE A 114     -10.461  -6.763  12.063  1.00  0.00           C  
ATOM   1806  CD1 ILE A 114      -9.523  -6.899  15.058  1.00  0.00           C  
ATOM   1807  H   ILE A 114      -6.734  -8.192  12.700  1.00  0.00           H  
ATOM   1808  HA  ILE A 114      -9.143  -9.256  11.664  1.00  0.00           H  
ATOM   1809  HB  ILE A 114      -8.432  -6.471  12.675  1.00  0.00           H  
ATOM   1810 1HG1 ILE A 114     -10.141  -8.605  13.958  1.00  0.00           H  
ATOM   1811 2HG1 ILE A 114      -8.406  -8.493  14.213  1.00  0.00           H  
ATOM   1812 1HG2 ILE A 114     -10.852  -6.031  12.769  1.00  0.00           H  
ATOM   1813 2HG2 ILE A 114     -10.315  -6.288  11.093  1.00  0.00           H  
ATOM   1814 3HG2 ILE A 114     -11.171  -7.584  11.961  1.00  0.00           H  
ATOM   1815 1HD1 ILE A 114      -9.630  -7.412  16.015  1.00  0.00           H  
ATOM   1816 2HD1 ILE A 114      -8.672  -6.219  15.105  1.00  0.00           H  
ATOM   1817 3HD1 ILE A 114     -10.429  -6.333  14.848  1.00  0.00           H  
ATOM   1818  N   LEU A 115      -7.770  -6.864   9.735  1.00  0.00           N  
ATOM   1819  CA  LEU A 115      -7.876  -6.289   8.405  1.00  0.00           C  
ATOM   1820  C   LEU A 115      -7.655  -7.352   7.341  1.00  0.00           C  
ATOM   1821  O   LEU A 115      -8.332  -7.341   6.326  1.00  0.00           O  
ATOM   1822  CB  LEU A 115      -6.855  -5.157   8.230  1.00  0.00           C  
ATOM   1823  CG  LEU A 115      -7.071  -3.924   9.117  1.00  0.00           C  
ATOM   1824  CD1 LEU A 115      -5.877  -2.989   8.987  1.00  0.00           C  
ATOM   1825  CD2 LEU A 115      -8.360  -3.225   8.709  1.00  0.00           C  
ATOM   1826  H   LEU A 115      -7.018  -6.570  10.340  1.00  0.00           H  
ATOM   1827  HA  LEU A 115      -8.879  -5.886   8.281  1.00  0.00           H  
ATOM   1828 1HB  LEU A 115      -5.863  -5.549   8.445  1.00  0.00           H  
ATOM   1829 2HB  LEU A 115      -6.877  -4.827   7.192  1.00  0.00           H  
ATOM   1830  HG  LEU A 115      -7.141  -4.233  10.160  1.00  0.00           H  
ATOM   1831 1HD1 LEU A 115      -6.030  -2.113   9.617  1.00  0.00           H  
ATOM   1832 2HD1 LEU A 115      -4.972  -3.509   9.304  1.00  0.00           H  
ATOM   1833 3HD1 LEU A 115      -5.771  -2.676   7.949  1.00  0.00           H  
ATOM   1834 1HD2 LEU A 115      -8.514  -2.349   9.339  1.00  0.00           H  
ATOM   1835 2HD2 LEU A 115      -8.290  -2.914   7.666  1.00  0.00           H  
ATOM   1836 3HD2 LEU A 115      -9.199  -3.910   8.828  1.00  0.00           H  
ATOM   1837  N   PHE A 116      -6.678  -8.196   7.637  1.00  0.00           N  
ATOM   1838  CA  PHE A 116      -6.391  -9.302   6.720  1.00  0.00           C  
ATOM   1839  C   PHE A 116      -7.641 -10.175   6.518  1.00  0.00           C  
ATOM   1840  O   PHE A 116      -8.049 -10.473   5.397  1.00  0.00           O  
ATOM   1841  CB  PHE A 116      -5.240 -10.157   7.254  1.00  0.00           C  
ATOM   1842  CG  PHE A 116      -5.037 -11.440   6.500  1.00  0.00           C  
ATOM   1843  CD1 PHE A 116      -4.362 -11.449   5.288  1.00  0.00           C  
ATOM   1844  CD2 PHE A 116      -5.521 -12.640   6.999  1.00  0.00           C  
ATOM   1845  CE1 PHE A 116      -4.175 -12.629   4.593  1.00  0.00           C  
ATOM   1846  CE2 PHE A 116      -5.335 -13.820   6.307  1.00  0.00           C  
ATOM   1847  CZ  PHE A 116      -4.661 -13.815   5.102  1.00  0.00           C  
ATOM   1848  H   PHE A 116      -6.119  -8.094   8.472  1.00  0.00           H  
ATOM   1849  HA  PHE A 116      -6.121  -8.886   5.750  1.00  0.00           H  
ATOM   1850 1HB  PHE A 116      -4.313  -9.587   7.211  1.00  0.00           H  
ATOM   1851 2HB  PHE A 116      -5.424 -10.403   8.299  1.00  0.00           H  
ATOM   1852  HD1 PHE A 116      -3.977 -10.512   4.886  1.00  0.00           H  
ATOM   1853  HD2 PHE A 116      -6.054 -12.644   7.951  1.00  0.00           H  
ATOM   1854  HE1 PHE A 116      -3.643 -12.622   3.642  1.00  0.00           H  
ATOM   1855  HE2 PHE A 116      -5.720 -14.757   6.711  1.00  0.00           H  
ATOM   1856  HZ  PHE A 116      -4.515 -14.745   4.555  1.00  0.00           H  
ATOM   1857  N   VAL A 117      -8.263 -10.557   7.615  1.00  0.00           N  
ATOM   1858  CA  VAL A 117      -9.435 -11.416   7.544  1.00  0.00           C  
ATOM   1859  C   VAL A 117     -10.601 -10.761   6.793  1.00  0.00           C  
ATOM   1860  O   VAL A 117     -11.239 -11.398   5.952  1.00  0.00           O  
ATOM   1861  CB  VAL A 117      -9.894 -11.786   8.967  1.00  0.00           C  
ATOM   1862  CG1 VAL A 117     -11.223 -12.524   8.923  1.00  0.00           C  
ATOM   1863  CG2 VAL A 117      -8.830 -12.632   9.650  1.00  0.00           C  
ATOM   1864  H   VAL A 117      -7.928 -10.255   8.518  1.00  0.00           H  
ATOM   1865  HA  VAL A 117      -9.175 -12.306   6.971  1.00  0.00           H  
ATOM   1866  HB  VAL A 117     -10.052 -10.871   9.538  1.00  0.00           H  
ATOM   1867 1HG1 VAL A 117     -11.533 -12.778   9.938  1.00  0.00           H  
ATOM   1868 2HG1 VAL A 117     -11.978 -11.886   8.464  1.00  0.00           H  
ATOM   1869 3HG1 VAL A 117     -11.114 -13.437   8.339  1.00  0.00           H  
ATOM   1870 1HG2 VAL A 117      -9.160 -12.890  10.656  1.00  0.00           H  
ATOM   1871 2HG2 VAL A 117      -8.667 -13.545   9.077  1.00  0.00           H  
ATOM   1872 3HG2 VAL A 117      -7.898 -12.069   9.708  1.00  0.00           H  
ATOM   1873  N   ALA A 118     -10.878  -9.497   7.093  1.00  0.00           N  
ATOM   1874  CA  ALA A 118     -11.940  -8.784   6.401  1.00  0.00           C  
ATOM   1875  C   ALA A 118     -11.677  -8.727   4.879  1.00  0.00           C  
ATOM   1876  O   ALA A 118     -12.601  -8.871   4.072  1.00  0.00           O  
ATOM   1877  CB  ALA A 118     -12.101  -7.387   6.985  1.00  0.00           C  
ATOM   1878  H   ALA A 118     -10.351  -9.021   7.810  1.00  0.00           H  
ATOM   1879  HA  ALA A 118     -12.869  -9.336   6.547  1.00  0.00           H  
ATOM   1880 1HB  ALA A 118     -12.900  -6.863   6.460  1.00  0.00           H  
ATOM   1881 2HB  ALA A 118     -12.351  -7.463   8.044  1.00  0.00           H  
ATOM   1882 3HB  ALA A 118     -11.168  -6.836   6.871  1.00  0.00           H  
ATOM   1883  N   ALA A 119     -10.387  -8.474   4.490  1.00  0.00           N  
ATOM   1884  CA  ALA A 119     -10.022  -8.420   3.073  1.00  0.00           C  
ATOM   1885  C   ALA A 119     -10.248  -9.747   2.347  1.00  0.00           C  
ATOM   1886  O   ALA A 119     -10.745  -9.776   1.234  1.00  0.00           O  
ATOM   1887  CB  ALA A 119      -8.586  -7.975   2.908  1.00  0.00           C  
ATOM   1888  H   ALA A 119      -9.679  -8.290   5.185  1.00  0.00           H  
ATOM   1889  HA  ALA A 119     -10.674  -7.694   2.583  1.00  0.00           H  
ATOM   1890 1HB  ALA A 119      -8.334  -7.942   1.848  1.00  0.00           H  
ATOM   1891 2HB  ALA A 119      -8.461  -6.984   3.343  1.00  0.00           H  
ATOM   1892 3HB  ALA A 119      -7.927  -8.678   3.415  1.00  0.00           H  
ATOM   1893  N   ALA A 120      -9.800 -10.881   2.965  1.00  0.00           N  
ATOM   1894  CA  ALA A 120      -9.973 -12.192   2.352  1.00  0.00           C  
ATOM   1895  C   ALA A 120     -11.414 -12.684   2.366  1.00  0.00           C  
ATOM   1896  O   ALA A 120     -11.836 -13.360   1.434  1.00  0.00           O  
ATOM   1897  CB  ALA A 120      -9.077 -13.206   3.048  1.00  0.00           C  
ATOM   1898  H   ALA A 120      -9.327 -10.812   3.854  1.00  0.00           H  
ATOM   1899  HA  ALA A 120      -9.652 -12.132   1.313  1.00  0.00           H  
ATOM   1900 1HB  ALA A 120      -9.195 -14.181   2.575  1.00  0.00           H  
ATOM   1901 2HB  ALA A 120      -8.038 -12.887   2.970  1.00  0.00           H  
ATOM   1902 3HB  ALA A 120      -9.357 -13.277   4.098  1.00  0.00           H  
ATOM   1903  N   ALA A 121     -12.129 -12.375   3.446  1.00  0.00           N  
ATOM   1904  CA  ALA A 121     -13.549 -12.700   3.588  1.00  0.00           C  
ATOM   1905  C   ALA A 121     -14.377 -11.982   2.536  1.00  0.00           C  
ATOM   1906  O   ALA A 121     -15.388 -12.491   2.079  1.00  0.00           O  
ATOM   1907  CB  ALA A 121     -14.044 -12.344   4.982  1.00  0.00           C  
ATOM   1908  H   ALA A 121     -11.654 -11.903   4.201  1.00  0.00           H  
ATOM   1909  HA  ALA A 121     -13.671 -13.778   3.479  1.00  0.00           H  
ATOM   1910 1HB  ALA A 121     -15.104 -12.586   5.066  1.00  0.00           H  
ATOM   1911 2HB  ALA A 121     -13.483 -12.912   5.724  1.00  0.00           H  
ATOM   1912 3HB  ALA A 121     -13.901 -11.278   5.157  1.00  0.00           H  
ATOM   1913  N   GLY A 122     -13.970 -10.667   2.076  1.00  0.00           N  
ATOM   1914  CA  GLY A 122     -14.724  -9.896   1.125  1.00  0.00           C  
ATOM   1915  C   GLY A 122     -15.817  -9.094   1.788  1.00  0.00           C  
ATOM   1916  O   GLY A 122     -16.799  -8.744   1.139  1.00  0.00           O  
ATOM   1917  H   GLY A 122     -13.112 -10.286   2.452  1.00  0.00           H  
ATOM   1918 1HA  GLY A 122     -14.054  -9.221   0.592  1.00  0.00           H  
ATOM   1919 2HA  GLY A 122     -15.164 -10.563   0.384  1.00  0.00           H  
ATOM   1920  N   THR A 123     -15.653  -8.663   3.093  1.00  0.00           N  
ATOM   1921  CA  THR A 123     -16.606  -7.982   3.962  1.00  0.00           C  
ATOM   1922  C   THR A 123     -15.992  -6.680   4.458  1.00  0.00           C  
ATOM   1923  O   THR A 123     -14.810  -6.415   4.219  1.00  0.00           O  
ATOM   1924  CB  THR A 123     -17.016  -8.862   5.156  1.00  0.00           C  
ATOM   1925  OG1 THR A 123     -15.866  -9.141   5.966  1.00  0.00           O  
ATOM   1926  CG2 THR A 123     -17.619 -10.172   4.672  1.00  0.00           C  
ATOM   1927  H   THR A 123     -14.712  -8.824   3.423  1.00  0.00           H  
ATOM   1928  HA  THR A 123     -17.522  -7.801   3.397  1.00  0.00           H  
ATOM   1929  HB  THR A 123     -17.751  -8.333   5.763  1.00  0.00           H  
ATOM   1930  HG1 THR A 123     -15.701  -8.399   6.552  1.00  0.00           H  
ATOM   1931 1HG2 THR A 123     -17.904 -10.781   5.529  1.00  0.00           H  
ATOM   1932 2HG2 THR A 123     -18.501  -9.964   4.065  1.00  0.00           H  
ATOM   1933 3HG2 THR A 123     -16.886 -10.710   4.072  1.00  0.00           H  
ATOM   1934  N   THR A 124     -16.799  -5.758   5.168  1.00  0.00           N  
ATOM   1935  CA  THR A 124     -16.251  -4.557   5.777  1.00  0.00           C  
ATOM   1936  C   THR A 124     -15.528  -4.971   7.049  1.00  0.00           C  
ATOM   1937  O   THR A 124     -15.712  -6.089   7.548  1.00  0.00           O  
ATOM   1938  CB  THR A 124     -17.343  -3.517   6.089  1.00  0.00           C  
ATOM   1939  OG1 THR A 124     -18.241  -4.045   7.074  1.00  0.00           O  
ATOM   1940  CG2 THR A 124     -18.124  -3.170   4.830  1.00  0.00           C  
ATOM   1941  H   THR A 124     -17.771  -5.984   5.313  1.00  0.00           H  
ATOM   1942  HA  THR A 124     -15.621  -4.053   5.043  1.00  0.00           H  
ATOM   1943  HB  THR A 124     -16.883  -2.612   6.485  1.00  0.00           H  
ATOM   1944  HG1 THR A 124     -18.787  -3.334   7.422  1.00  0.00           H  
ATOM   1945 1HG2 THR A 124     -18.891  -2.434   5.070  1.00  0.00           H  
ATOM   1946 2HG2 THR A 124     -17.446  -2.758   4.083  1.00  0.00           H  
ATOM   1947 3HG2 THR A 124     -18.596  -4.068   4.435  1.00  0.00           H  
ATOM   1948  N   VAL A 125     -14.726  -4.059   7.594  1.00  0.00           N  
ATOM   1949  CA  VAL A 125     -13.986  -4.351   8.807  1.00  0.00           C  
ATOM   1950  C   VAL A 125     -14.963  -4.494   9.964  1.00  0.00           C  
ATOM   1951  O   VAL A 125     -14.836  -5.416  10.777  1.00  0.00           O  
ATOM   1952  CB  VAL A 125     -12.973  -3.232   9.111  1.00  0.00           C  
ATOM   1953  CG1 VAL A 125     -12.323  -3.457  10.468  1.00  0.00           C  
ATOM   1954  CG2 VAL A 125     -11.922  -3.173   8.012  1.00  0.00           C  
ATOM   1955  H   VAL A 125     -14.628  -3.154   7.161  1.00  0.00           H  
ATOM   1956  HA  VAL A 125     -13.464  -5.297   8.674  1.00  0.00           H  
ATOM   1957  HB  VAL A 125     -13.500  -2.280   9.162  1.00  0.00           H  
ATOM   1958 1HG1 VAL A 125     -11.609  -2.657  10.667  1.00  0.00           H  
ATOM   1959 2HG1 VAL A 125     -13.088  -3.459  11.243  1.00  0.00           H  
ATOM   1960 3HG1 VAL A 125     -11.802  -4.415  10.468  1.00  0.00           H  
ATOM   1961 1HG2 VAL A 125     -11.209  -2.379   8.234  1.00  0.00           H  
ATOM   1962 2HG2 VAL A 125     -11.397  -4.127   7.959  1.00  0.00           H  
ATOM   1963 3HG2 VAL A 125     -12.406  -2.969   7.057  1.00  0.00           H  
ATOM   1964  N   GLU A 126     -15.962  -3.611  10.006  1.00  0.00           N  
ATOM   1965  CA  GLU A 126     -16.943  -3.607  11.094  1.00  0.00           C  
ATOM   1966  C   GLU A 126     -17.783  -4.876  11.104  1.00  0.00           C  
ATOM   1967  O   GLU A 126     -18.055  -5.440  12.155  1.00  0.00           O  
ATOM   1968  CB  GLU A 126     -17.861  -2.388  10.977  1.00  0.00           C  
ATOM   1969  CG  GLU A 126     -17.155  -1.050  11.152  1.00  0.00           C  
ATOM   1970  CD  GLU A 126     -16.394  -0.624   9.927  1.00  0.00           C  
ATOM   1971  OE1 GLU A 126     -16.512  -1.281   8.920  1.00  0.00           O  
ATOM   1972  OE2 GLU A 126     -15.694   0.358   9.999  1.00  0.00           O  
ATOM   1973  H   GLU A 126     -16.040  -2.928   9.269  1.00  0.00           H  
ATOM   1974  HA  GLU A 126     -16.409  -3.567  12.043  1.00  0.00           H  
ATOM   1975 1HB  GLU A 126     -18.341  -2.385   9.998  1.00  0.00           H  
ATOM   1976 2HB  GLU A 126     -18.648  -2.451  11.728  1.00  0.00           H  
ATOM   1977 1HG  GLU A 126     -17.896  -0.287  11.387  1.00  0.00           H  
ATOM   1978 2HG  GLU A 126     -16.468  -1.122  11.994  1.00  0.00           H  
ATOM   1979  N   GLU A 127     -18.199  -5.329   9.931  1.00  0.00           N  
ATOM   1980  CA  GLU A 127     -18.968  -6.568   9.871  1.00  0.00           C  
ATOM   1981  C   GLU A 127     -18.099  -7.741  10.313  1.00  0.00           C  
ATOM   1982  O   GLU A 127     -18.550  -8.598  11.066  1.00  0.00           O  
ATOM   1983  CB  GLU A 127     -19.500  -6.806   8.457  1.00  0.00           C  
ATOM   1984  CG  GLU A 127     -20.332  -8.073   8.304  1.00  0.00           C  
ATOM   1985  CD  GLU A 127     -20.828  -8.280   6.900  1.00  0.00           C  
ATOM   1986  OE1 GLU A 127     -20.588  -7.432   6.072  1.00  0.00           O  
ATOM   1987  OE2 GLU A 127     -21.450  -9.287   6.653  1.00  0.00           O  
ATOM   1988  H   GLU A 127     -17.994  -4.834   9.074  1.00  0.00           H  
ATOM   1989  HA  GLU A 127     -19.814  -6.482  10.551  1.00  0.00           H  
ATOM   1990 1HB  GLU A 127     -20.120  -5.962   8.153  1.00  0.00           H  
ATOM   1991 2HB  GLU A 127     -18.664  -6.868   7.760  1.00  0.00           H  
ATOM   1992 1HG  GLU A 127     -19.725  -8.930   8.592  1.00  0.00           H  
ATOM   1993 2HG  GLU A 127     -21.183  -8.021   8.981  1.00  0.00           H  
ATOM   1994  N   THR A 128     -16.847  -7.772   9.855  1.00  0.00           N  
ATOM   1995  CA  THR A 128     -15.965  -8.886  10.172  1.00  0.00           C  
ATOM   1996  C   THR A 128     -15.761  -9.028  11.690  1.00  0.00           C  
ATOM   1997  O   THR A 128     -15.852 -10.133  12.245  1.00  0.00           O  
ATOM   1998  CB  THR A 128     -14.602  -8.719   9.475  1.00  0.00           C  
ATOM   1999  OG1 THR A 128     -14.782  -8.749   8.053  1.00  0.00           O  
ATOM   2000  CG2 THR A 128     -13.652  -9.834   9.886  1.00  0.00           C  
ATOM   2001  H   THR A 128     -16.499  -7.016   9.282  1.00  0.00           H  
ATOM   2002  HA  THR A 128     -16.453  -9.805   9.847  1.00  0.00           H  
ATOM   2003  HB  THR A 128     -14.167  -7.758   9.753  1.00  0.00           H  
ATOM   2004  HG1 THR A 128     -15.261  -7.964   7.775  1.00  0.00           H  
ATOM   2005 1HG2 THR A 128     -12.694  -9.699   9.384  1.00  0.00           H  
ATOM   2006 2HG2 THR A 128     -13.504  -9.806  10.965  1.00  0.00           H  
ATOM   2007 3HG2 THR A 128     -14.077 -10.796   9.603  1.00  0.00           H  
ATOM   2008  N   VAL A 129     -15.484  -7.902  12.346  1.00  0.00           N  
ATOM   2009  CA  VAL A 129     -15.250  -7.850  13.785  1.00  0.00           C  
ATOM   2010  C   VAL A 129     -16.531  -8.182  14.540  1.00  0.00           C  
ATOM   2011  O   VAL A 129     -16.508  -8.919  15.516  1.00  0.00           O  
ATOM   2012  CB  VAL A 129     -14.752  -6.453  14.202  1.00  0.00           C  
ATOM   2013  CG1 VAL A 129     -14.708  -6.334  15.718  1.00  0.00           C  
ATOM   2014  CG2 VAL A 129     -13.380  -6.192  13.600  1.00  0.00           C  
ATOM   2015  H   VAL A 129     -15.435  -7.047  11.810  1.00  0.00           H  
ATOM   2016  HA  VAL A 129     -14.483  -8.585  14.038  1.00  0.00           H  
ATOM   2017  HB  VAL A 129     -15.457  -5.704  13.841  1.00  0.00           H  
ATOM   2018 1HG1 VAL A 129     -14.355  -5.340  15.995  1.00  0.00           H  
ATOM   2019 2HG1 VAL A 129     -15.708  -6.488  16.124  1.00  0.00           H  
ATOM   2020 3HG1 VAL A 129     -14.030  -7.085  16.122  1.00  0.00           H  
ATOM   2021 1HG2 VAL A 129     -13.034  -5.202  13.898  1.00  0.00           H  
ATOM   2022 2HG2 VAL A 129     -12.677  -6.945  13.957  1.00  0.00           H  
ATOM   2023 3HG2 VAL A 129     -13.444  -6.241  12.513  1.00  0.00           H  
ATOM   2024  N   LYS A 130     -17.828  -7.549  14.163  1.00  0.00           N  
ATOM   2025  CA  LYS A 130     -19.116  -7.806  14.812  1.00  0.00           C  
ATOM   2026  C   LYS A 130     -19.565  -9.274  14.744  1.00  0.00           C  
ATOM   2027  O   LYS A 130     -20.099  -9.805  15.720  1.00  0.00           O  
ATOM   2028  CB  LYS A 130     -20.191  -6.913  14.191  1.00  0.00           C  
ATOM   2029  CG  LYS A 130     -20.090  -5.444  14.579  1.00  0.00           C  
ATOM   2030  CD  LYS A 130     -21.163  -4.615  13.891  1.00  0.00           C  
ATOM   2031  CE  LYS A 130     -21.062  -3.147  14.276  1.00  0.00           C  
ATOM   2032  NZ  LYS A 130     -22.090  -2.319  13.588  1.00  0.00           N  
ATOM   2033  H   LYS A 130     -17.780  -6.883  13.408  1.00  0.00           H  
ATOM   2034  HA  LYS A 130     -19.015  -7.598  15.877  1.00  0.00           H  
ATOM   2035 1HB  LYS A 130     -20.134  -6.976  13.105  1.00  0.00           H  
ATOM   2036 2HB  LYS A 130     -21.177  -7.271  14.489  1.00  0.00           H  
ATOM   2037 1HG  LYS A 130     -20.203  -5.344  15.660  1.00  0.00           H  
ATOM   2038 2HG  LYS A 130     -19.109  -5.060  14.297  1.00  0.00           H  
ATOM   2039 1HD  LYS A 130     -21.056  -4.707  12.808  1.00  0.00           H  
ATOM   2040 2HD  LYS A 130     -22.148  -4.988  14.173  1.00  0.00           H  
ATOM   2041 1HE  LYS A 130     -21.189  -3.043  15.352  1.00  0.00           H  
ATOM   2042 2HE  LYS A 130     -20.075  -2.768  14.011  1.00  0.00           H  
ATOM   2043 1HZ  LYS A 130     -21.990  -1.354  13.870  1.00  0.00           H  
ATOM   2044 2HZ  LYS A 130     -21.970  -2.393  12.588  1.00  0.00           H  
ATOM   2045 3HZ  LYS A 130     -23.011  -2.648  13.842  1.00  0.00           H  
ATOM   2046  N   ARG A 131     -19.374  -9.932  13.601  1.00  0.00           N  
ATOM   2047  CA  ARG A 131     -19.702 -11.356  13.511  1.00  0.00           C  
ATOM   2048  C   ARG A 131     -18.797 -12.167  14.446  1.00  0.00           C  
ATOM   2049  O   ARG A 131     -19.239 -13.111  15.101  1.00  0.00           O  
ATOM   2050  CB  ARG A 131     -19.544 -11.857  12.082  1.00  0.00           C  
ATOM   2051  CG  ARG A 131     -20.610 -11.374  11.114  1.00  0.00           C  
ATOM   2052  CD  ARG A 131     -20.426 -11.955   9.758  1.00  0.00           C  
ATOM   2053  NE  ARG A 131     -21.404 -11.445   8.811  1.00  0.00           N  
ATOM   2054  CZ  ARG A 131     -22.657 -11.920   8.676  1.00  0.00           C  
ATOM   2055  NH1 ARG A 131     -23.067 -12.916   9.430  1.00  0.00           N  
ATOM   2056  NH2 ARG A 131     -23.473 -11.388   7.783  1.00  0.00           N  
ATOM   2057  H   ARG A 131     -19.002  -9.461  12.790  1.00  0.00           H  
ATOM   2058  HA  ARG A 131     -20.730 -11.496  13.842  1.00  0.00           H  
ATOM   2059 1HB  ARG A 131     -18.577 -11.543  11.692  1.00  0.00           H  
ATOM   2060 2HB  ARG A 131     -19.560 -12.947  12.075  1.00  0.00           H  
ATOM   2061 1HG  ARG A 131     -21.595 -11.665  11.479  1.00  0.00           H  
ATOM   2062 2HG  ARG A 131     -20.562 -10.287  11.030  1.00  0.00           H  
ATOM   2063 1HD  ARG A 131     -19.432 -11.707   9.388  1.00  0.00           H  
ATOM   2064 2HD  ARG A 131     -20.534 -13.037   9.810  1.00  0.00           H  
ATOM   2065  HE  ARG A 131     -21.125 -10.679   8.213  1.00  0.00           H  
ATOM   2066 1HH1 ARG A 131     -22.445 -13.323  10.112  1.00  0.00           H  
ATOM   2067 2HH1 ARG A 131     -24.007 -13.272   9.328  1.00  0.00           H  
ATOM   2068 1HH2 ARG A 131     -23.157 -10.623   7.203  1.00  0.00           H  
ATOM   2069 2HH2 ARG A 131     -24.412 -11.744   7.681  1.00  0.00           H  
ATOM   2070  N   ALA A 132     -17.395 -11.820  14.488  1.00  0.00           N  
ATOM   2071  CA  ALA A 132     -16.429 -12.507  15.337  1.00  0.00           C  
ATOM   2072  C   ALA A 132     -16.754 -12.280  16.815  1.00  0.00           C  
ATOM   2073  O   ALA A 132     -16.632 -13.198  17.617  1.00  0.00           O  
ATOM   2074  CB  ALA A 132     -15.019 -12.063  15.006  1.00  0.00           C  
ATOM   2075  H   ALA A 132     -17.069 -11.123  13.835  1.00  0.00           H  
ATOM   2076  HA  ALA A 132     -16.511 -13.576  15.150  1.00  0.00           H  
ATOM   2077 1HB  ALA A 132     -14.313 -12.586  15.650  1.00  0.00           H  
ATOM   2078 2HB  ALA A 132     -14.801 -12.294  13.964  1.00  0.00           H  
ATOM   2079 3HB  ALA A 132     -14.929 -10.991  15.166  1.00  0.00           H  
ATOM   2080  N   LEU A 133     -17.195 -11.072  17.166  1.00  0.00           N  
ATOM   2081  CA  LEU A 133     -17.582 -10.772  18.554  1.00  0.00           C  
ATOM   2082  C   LEU A 133     -18.802 -11.581  19.054  1.00  0.00           C  
ATOM   2083  O   LEU A 133     -18.839 -11.992  20.212  1.00  0.00           O  
ATOM   2084  CB  LEU A 133     -17.882  -9.274  18.683  1.00  0.00           C  
ATOM   2085  CG  LEU A 133     -16.663  -8.344  18.632  1.00  0.00           C  
ATOM   2086  CD1 LEU A 133     -17.131  -6.899  18.521  1.00  0.00           C  
ATOM   2087  CD2 LEU A 133     -15.814  -8.550  19.876  1.00  0.00           C  
ATOM   2088  H   LEU A 133     -17.269 -10.346  16.467  1.00  0.00           H  
ATOM   2089  HA  LEU A 133     -16.768 -11.075  19.211  1.00  0.00           H  
ATOM   2090 1HB  LEU A 133     -18.555  -8.983  17.878  1.00  0.00           H  
ATOM   2091 2HB  LEU A 133     -18.390  -9.102  19.633  1.00  0.00           H  
ATOM   2092  HG  LEU A 133     -16.070  -8.571  17.745  1.00  0.00           H  
ATOM   2093 1HD1 LEU A 133     -16.266  -6.239  18.484  1.00  0.00           H  
ATOM   2094 2HD1 LEU A 133     -17.720  -6.775  17.612  1.00  0.00           H  
ATOM   2095 3HD1 LEU A 133     -17.743  -6.647  19.388  1.00  0.00           H  
ATOM   2096 1HD2 LEU A 133     -14.947  -7.890  19.839  1.00  0.00           H  
ATOM   2097 2HD2 LEU A 133     -16.405  -8.322  20.763  1.00  0.00           H  
ATOM   2098 3HD2 LEU A 133     -15.478  -9.586  19.920  1.00  0.00           H  
ATOM   2099  N   LYS A 134     -19.785 -11.797  18.177  1.00  0.00           N  
ATOM   2100  CA  LYS A 134     -20.943 -12.654  18.446  1.00  0.00           C  
ATOM   2101  C   LYS A 134     -20.510 -14.103  18.686  1.00  0.00           C  
ATOM   2102  O   LYS A 134     -20.968 -14.762  19.621  1.00  0.00           O  
ATOM   2103  CB  LYS A 134     -21.940 -12.588  17.288  1.00  0.00           C  
ATOM   2104  CG  LYS A 134     -22.690 -11.268  17.180  1.00  0.00           C  
ATOM   2105  CD  LYS A 134     -23.631 -11.263  15.983  1.00  0.00           C  
ATOM   2106  CE  LYS A 134     -24.367  -9.938  15.861  1.00  0.00           C  
ATOM   2107  NZ  LYS A 134     -25.265  -9.907  14.675  1.00  0.00           N  
ATOM   2108  H   LYS A 134     -19.713 -11.336  17.282  1.00  0.00           H  
ATOM   2109  HA  LYS A 134     -21.455 -12.278  19.332  1.00  0.00           H  
ATOM   2110 1HB  LYS A 134     -21.416 -12.753  16.346  1.00  0.00           H  
ATOM   2111 2HB  LYS A 134     -22.676 -13.385  17.397  1.00  0.00           H  
ATOM   2112 1HG  LYS A 134     -23.271 -11.104  18.088  1.00  0.00           H  
ATOM   2113 2HG  LYS A 134     -21.978 -10.451  17.073  1.00  0.00           H  
ATOM   2114 1HD  LYS A 134     -23.059 -11.438  15.070  1.00  0.00           H  
ATOM   2115 2HD  LYS A 134     -24.361 -12.065  16.091  1.00  0.00           H  
ATOM   2116 1HE  LYS A 134     -24.964  -9.770  16.757  1.00  0.00           H  
ATOM   2117 2HE  LYS A 134     -23.644  -9.126  15.776  1.00  0.00           H  
ATOM   2118 1HZ  LYS A 134     -25.733  -9.012  14.630  1.00  0.00           H  
ATOM   2119 2HZ  LYS A 134     -24.718 -10.042  13.835  1.00  0.00           H  
ATOM   2120 3HZ  LYS A 134     -25.952 -10.642  14.752  1.00  0.00           H  
ATOM   2121  N   LEU A 135     -19.637 -14.605  17.826  1.00  0.00           N  
ATOM   2122  CA  LEU A 135     -19.096 -15.942  18.010  1.00  0.00           C  
ATOM   2123  C   LEU A 135     -18.255 -15.987  19.284  1.00  0.00           C  
ATOM   2124  O   LEU A 135     -18.269 -16.984  20.008  1.00  0.00           O  
ATOM   2125  CB  LEU A 135     -18.246 -16.348  16.800  1.00  0.00           C  
ATOM   2126  CG  LEU A 135     -19.018 -16.597  15.498  1.00  0.00           C  
ATOM   2127  CD1 LEU A 135     -18.040 -16.672  14.333  1.00  0.00           C  
ATOM   2128  CD2 LEU A 135     -19.821 -17.883  15.621  1.00  0.00           C  
ATOM   2129  H   LEU A 135     -19.339 -14.060  17.031  1.00  0.00           H  
ATOM   2130  HA  LEU A 135     -19.926 -16.641  18.100  1.00  0.00           H  
ATOM   2131 1HB  LEU A 135     -17.517 -15.563  16.608  1.00  0.00           H  
ATOM   2132 2HB  LEU A 135     -17.707 -17.263  17.045  1.00  0.00           H  
ATOM   2133  HG  LEU A 135     -19.695 -15.762  15.311  1.00  0.00           H  
ATOM   2134 1HD1 LEU A 135     -18.589 -16.848  13.408  1.00  0.00           H  
ATOM   2135 2HD1 LEU A 135     -17.493 -15.732  14.256  1.00  0.00           H  
ATOM   2136 3HD1 LEU A 135     -17.338 -17.488  14.500  1.00  0.00           H  
ATOM   2137 1HD2 LEU A 135     -20.371 -18.059  14.696  1.00  0.00           H  
ATOM   2138 2HD2 LEU A 135     -19.145 -18.718  15.806  1.00  0.00           H  
ATOM   2139 3HD2 LEU A 135     -20.524 -17.795  16.449  1.00  0.00           H  
ATOM   2140  N   LYS A 136     -17.388 -14.922  19.621  1.00  0.00           N  
ATOM   2141  CA  LYS A 136     -16.534 -14.785  20.804  1.00  0.00           C  
ATOM   2142  C   LYS A 136     -17.308 -15.034  22.083  1.00  0.00           C  
ATOM   2143  O   LYS A 136     -16.908 -15.833  22.931  1.00  0.00           O  
ATOM   2144  CB  LYS A 136     -15.894 -13.397  20.848  1.00  0.00           C  
ATOM   2145  CG  LYS A 136     -14.915 -13.192  21.997  1.00  0.00           C  
ATOM   2146  CD  LYS A 136     -14.444 -11.747  22.071  1.00  0.00           C  
ATOM   2147  CE  LYS A 136     -13.533 -11.521  23.268  1.00  0.00           C  
ATOM   2148  NZ  LYS A 136     -13.144 -10.092  23.410  1.00  0.00           N  
ATOM   2149  H   LYS A 136     -17.399 -14.181  18.933  1.00  0.00           H  
ATOM   2150  HA  LYS A 136     -15.721 -15.507  20.725  1.00  0.00           H  
ATOM   2151 1HB  LYS A 136     -15.359 -13.213  19.916  1.00  0.00           H  
ATOM   2152 2HB  LYS A 136     -16.673 -12.639  20.934  1.00  0.00           H  
ATOM   2153 1HG  LYS A 136     -15.397 -13.457  22.938  1.00  0.00           H  
ATOM   2154 2HG  LYS A 136     -14.050 -13.840  21.858  1.00  0.00           H  
ATOM   2155 1HD  LYS A 136     -13.902 -11.493  21.159  1.00  0.00           H  
ATOM   2156 2HD  LYS A 136     -15.308 -11.087  22.155  1.00  0.00           H  
ATOM   2157 1HE  LYS A 136     -14.041 -11.839  24.177  1.00  0.00           H  
ATOM   2158 2HE  LYS A 136     -12.629 -12.121  23.155  1.00  0.00           H  
ATOM   2159 1HZ  LYS A 136     -12.541  -9.985  24.213  1.00  0.00           H  
ATOM   2160 2HZ  LYS A 136     -12.654  -9.791  22.579  1.00  0.00           H  
ATOM   2161 3HZ  LYS A 136     -13.973  -9.528  23.535  1.00  0.00           H  
ATOM   2162  N   THR A 137     -18.421 -14.326  22.219  1.00  0.00           N  
ATOM   2163  CA  THR A 137     -19.262 -14.425  23.402  1.00  0.00           C  
ATOM   2164  C   THR A 137     -19.990 -15.762  23.497  1.00  0.00           C  
ATOM   2165  O   THR A 137     -19.981 -16.399  24.547  1.00  0.00           O  
ATOM   2166  CB  THR A 137     -20.291 -13.295  23.415  1.00  0.00           C  
ATOM   2167  OG1 THR A 137     -19.595 -12.049  23.445  1.00  0.00           O  
ATOM   2168  CG2 THR A 137     -21.206 -13.410  24.631  1.00  0.00           C  
ATOM   2169  H   THR A 137     -18.689 -13.698  21.475  1.00  0.00           H  
ATOM   2170  HA  THR A 137     -18.630 -14.332  24.285  1.00  0.00           H  
ATOM   2171  HB  THR A 137     -20.897 -13.345  22.511  1.00  0.00           H  
ATOM   2172  HG1 THR A 137     -19.247 -11.856  22.568  1.00  0.00           H  
ATOM   2173 1HG2 THR A 137     -21.930 -12.596  24.618  1.00  0.00           H  
ATOM   2174 2HG2 THR A 137     -21.733 -14.364  24.603  1.00  0.00           H  
ATOM   2175 3HG2 THR A 137     -20.612 -13.351  25.542  1.00  0.00           H  
ATOM   2176  N   LYS A 138     -20.605 -16.188  22.395  1.00  0.00           N  
ATOM   2177  CA  LYS A 138     -21.449 -17.379  22.400  1.00  0.00           C  
ATOM   2178  C   LYS A 138     -20.665 -18.691  22.563  1.00  0.00           C  
ATOM   2179  O   LYS A 138     -21.122 -19.607  23.254  1.00  0.00           O  
ATOM   2180  CB  LYS A 138     -22.274 -17.429  21.113  1.00  0.00           C  
ATOM   2181  CG  LYS A 138     -23.386 -16.390  21.039  1.00  0.00           C  
ATOM   2182  CD  LYS A 138     -24.160 -16.503  19.734  1.00  0.00           C  
ATOM   2183  CE  LYS A 138     -25.281 -15.475  19.663  1.00  0.00           C  
ATOM   2184  NZ  LYS A 138     -26.044 -15.571  18.391  1.00  0.00           N  
ATOM   2185  H   LYS A 138     -20.486 -15.673  21.536  1.00  0.00           H  
ATOM   2186  HA  LYS A 138     -22.104 -17.338  23.272  1.00  0.00           H  
ATOM   2187 1HB  LYS A 138     -21.619 -17.280  20.255  1.00  0.00           H  
ATOM   2188 2HB  LYS A 138     -22.730 -18.414  21.011  1.00  0.00           H  
ATOM   2189 1HG  LYS A 138     -24.074 -16.533  21.873  1.00  0.00           H  
ATOM   2190 2HG  LYS A 138     -22.957 -15.392  21.112  1.00  0.00           H  
ATOM   2191 1HD  LYS A 138     -23.483 -16.347  18.894  1.00  0.00           H  
ATOM   2192 2HD  LYS A 138     -24.590 -17.500  19.651  1.00  0.00           H  
ATOM   2193 1HE  LYS A 138     -25.966 -15.627  20.496  1.00  0.00           H  
ATOM   2194 2HE  LYS A 138     -24.860 -14.473  19.746  1.00  0.00           H  
ATOM   2195 1HZ  LYS A 138     -26.776 -14.874  18.382  1.00  0.00           H  
ATOM   2196 2HZ  LYS A 138     -25.421 -15.413  17.610  1.00  0.00           H  
ATOM   2197 3HZ  LYS A 138     -26.455 -16.490  18.312  1.00  0.00           H  
ATOM   2198  N   LEU A 139     -19.496 -18.788  21.932  1.00  0.00           N  
ATOM   2199  CA  LEU A 139     -18.743 -20.046  21.931  1.00  0.00           C  
ATOM   2200  C   LEU A 139     -17.743 -20.157  23.066  1.00  0.00           C  
ATOM   2201  O   LEU A 139     -17.246 -21.251  23.345  1.00  0.00           O  
ATOM   2202  CB  LEU A 139     -18.000 -20.204  20.599  1.00  0.00           C  
ATOM   2203  CG  LEU A 139     -18.881 -20.216  19.343  1.00  0.00           C  
ATOM   2204  CD1 LEU A 139     -18.000 -20.288  18.104  1.00  0.00           C  
ATOM   2205  CD2 LEU A 139     -19.837 -21.399  19.405  1.00  0.00           C  
ATOM   2206  H   LEU A 139     -19.118 -17.988  21.446  1.00  0.00           H  
ATOM   2207  HA  LEU A 139     -19.447 -20.871  22.041  1.00  0.00           H  
ATOM   2208 1HB  LEU A 139     -17.291 -19.384  20.497  1.00  0.00           H  
ATOM   2209 2HB  LEU A 139     -17.442 -21.140  20.620  1.00  0.00           H  
ATOM   2210  HG  LEU A 139     -19.454 -19.289  19.291  1.00  0.00           H  
ATOM   2211 1HD1 LEU A 139     -18.626 -20.297  17.211  1.00  0.00           H  
ATOM   2212 2HD1 LEU A 139     -17.340 -19.421  18.075  1.00  0.00           H  
ATOM   2213 3HD1 LEU A 139     -17.402 -21.199  18.135  1.00  0.00           H  
ATOM   2214 1HD2 LEU A 139     -20.464 -21.406  18.512  1.00  0.00           H  
ATOM   2215 2HD2 LEU A 139     -19.266 -22.326  19.455  1.00  0.00           H  
ATOM   2216 3HD2 LEU A 139     -20.466 -21.312  20.290  1.00  0.00           H  
ATOM   2217  N   GLY A 140     -17.420 -19.033  23.703  1.00  0.00           N  
ATOM   2218  CA  GLY A 140     -16.365 -19.010  24.706  1.00  0.00           C  
ATOM   2219  C   GLY A 140     -14.948 -19.031  24.136  1.00  0.00           C  
ATOM   2220  O   GLY A 140     -14.072 -19.735  24.655  1.00  0.00           O  
ATOM   2221  H   GLY A 140     -17.913 -18.178  23.490  1.00  0.00           H  
ATOM   2222 1HA  GLY A 140     -16.467 -18.116  25.322  1.00  0.00           H  
ATOM   2223 2HA  GLY A 140     -16.475 -19.869  25.367  1.00  0.00           H  
ATOM   2224  N   VAL A 141     -14.716 -18.268  23.064  1.00  0.00           N  
ATOM   2225  CA  VAL A 141     -13.430 -18.286  22.358  1.00  0.00           C  
ATOM   2226  C   VAL A 141     -12.852 -16.879  22.241  1.00  0.00           C  
ATOM   2227  O   VAL A 141     -13.514 -15.908  22.586  1.00  0.00           O  
ATOM   2228  CB  VAL A 141     -13.597 -18.887  20.950  1.00  0.00           C  
ATOM   2229  CG1 VAL A 141     -14.123 -20.312  21.038  1.00  0.00           C  
ATOM   2230  CG2 VAL A 141     -14.532 -18.017  20.123  1.00  0.00           C  
ATOM   2231  H   VAL A 141     -15.450 -17.659  22.732  1.00  0.00           H  
ATOM   2232  HA  VAL A 141     -12.739 -18.918  22.915  1.00  0.00           H  
ATOM   2233  HB  VAL A 141     -12.621 -18.934  20.466  1.00  0.00           H  
ATOM   2234 1HG1 VAL A 141     -14.234 -20.721  20.033  1.00  0.00           H  
ATOM   2235 2HG1 VAL A 141     -13.420 -20.925  21.602  1.00  0.00           H  
ATOM   2236 3HG1 VAL A 141     -15.091 -20.312  21.538  1.00  0.00           H  
ATOM   2237 1HG2 VAL A 141     -14.645 -18.447  19.129  1.00  0.00           H  
ATOM   2238 2HG2 VAL A 141     -15.506 -17.966  20.610  1.00  0.00           H  
ATOM   2239 3HG2 VAL A 141     -14.115 -17.013  20.039  1.00  0.00           H  
ATOM   2240  N   SER A 142     -11.614 -16.770  21.764  1.00  0.00           N  
ATOM   2241  CA  SER A 142     -11.017 -15.459  21.526  1.00  0.00           C  
ATOM   2242  C   SER A 142     -11.501 -14.848  20.214  1.00  0.00           C  
ATOM   2243  O   SER A 142     -12.157 -15.514  19.400  1.00  0.00           O  
ATOM   2244  CB  SER A 142      -9.506 -15.572  21.511  1.00  0.00           C  
ATOM   2245  OG  SER A 142      -9.063 -16.240  20.362  1.00  0.00           O  
ATOM   2246  H   SER A 142     -11.074 -17.599  21.562  1.00  0.00           H  
ATOM   2247  HA  SER A 142     -11.313 -14.793  22.340  1.00  0.00           H  
ATOM   2248 1HB  SER A 142      -9.066 -14.575  21.548  1.00  0.00           H  
ATOM   2249 2HB  SER A 142      -9.172 -16.109  22.398  1.00  0.00           H  
ATOM   2250  HG  SER A 142      -8.106 -16.276  20.428  1.00  0.00           H  
ATOM   2251  N   LEU A 143     -11.172 -13.578  20.005  1.00  0.00           N  
ATOM   2252  CA  LEU A 143     -11.605 -12.877  18.796  1.00  0.00           C  
ATOM   2253  C   LEU A 143     -10.947 -13.506  17.565  1.00  0.00           C  
ATOM   2254  O   LEU A 143     -11.597 -13.698  16.522  1.00  0.00           O  
ATOM   2255  CB  LEU A 143     -11.250 -11.388  18.881  1.00  0.00           C  
ATOM   2256  CG  LEU A 143     -11.731 -10.521  17.710  1.00  0.00           C  
ATOM   2257  CD1 LEU A 143     -13.253 -10.552  17.647  1.00  0.00           C  
ATOM   2258  CD2 LEU A 143     -11.221  -9.099  17.887  1.00  0.00           C  
ATOM   2259  H   LEU A 143     -10.616 -13.086  20.688  1.00  0.00           H  
ATOM   2260  HA  LEU A 143     -12.686 -12.978  18.706  1.00  0.00           H  
ATOM   2261 1HB  LEU A 143     -11.680 -10.979  19.795  1.00  0.00           H  
ATOM   2262 2HB  LEU A 143     -10.166 -11.292  18.940  1.00  0.00           H  
ATOM   2263  HG  LEU A 143     -11.350 -10.929  16.774  1.00  0.00           H  
ATOM   2264 1HD1 LEU A 143     -13.595  -9.937  16.815  1.00  0.00           H  
ATOM   2265 2HD1 LEU A 143     -13.589 -11.578  17.500  1.00  0.00           H  
ATOM   2266 3HD1 LEU A 143     -13.663 -10.164  18.579  1.00  0.00           H  
ATOM   2267 1HD2 LEU A 143     -11.562  -8.482  17.055  1.00  0.00           H  
ATOM   2268 2HD2 LEU A 143     -11.603  -8.689  18.823  1.00  0.00           H  
ATOM   2269 3HD2 LEU A 143     -10.130  -9.104  17.911  1.00  0.00           H  
ATOM   2270  N   GLU A 144      -9.668 -13.851  17.712  1.00  0.00           N  
ATOM   2271  CA  GLU A 144      -8.895 -14.434  16.620  1.00  0.00           C  
ATOM   2272  C   GLU A 144      -9.449 -15.799  16.223  1.00  0.00           C  
ATOM   2273  O   GLU A 144      -9.523 -16.122  15.036  1.00  0.00           O  
ATOM   2274  CB  GLU A 144      -7.424 -14.565  17.020  1.00  0.00           C  
ATOM   2275  CG  GLU A 144      -6.707 -13.238  17.222  1.00  0.00           C  
ATOM   2276  CD  GLU A 144      -7.032 -12.592  18.540  1.00  0.00           C  
ATOM   2277  OE1 GLU A 144      -7.678 -13.221  19.345  1.00  0.00           O  
ATOM   2278  OE2 GLU A 144      -6.635 -11.469  18.743  1.00  0.00           O  
ATOM   2279  H   GLU A 144      -9.224 -13.704  18.606  1.00  0.00           H  
ATOM   2280  HA  GLU A 144      -9.001 -13.798  15.741  1.00  0.00           H  
ATOM   2281 1HB  GLU A 144      -7.347 -15.132  17.948  1.00  0.00           H  
ATOM   2282 2HB  GLU A 144      -6.886 -15.121  16.251  1.00  0.00           H  
ATOM   2283 1HG  GLU A 144      -5.631 -13.406  17.169  1.00  0.00           H  
ATOM   2284 2HG  GLU A 144      -6.981 -12.561  16.414  1.00  0.00           H  
ATOM   2285  N   GLN A 145      -9.855 -16.588  17.218  1.00  0.00           N  
ATOM   2286  CA  GLN A 145     -10.459 -17.892  16.974  1.00  0.00           C  
ATOM   2287  C   GLN A 145     -11.833 -17.755  16.309  1.00  0.00           C  
ATOM   2288  O   GLN A 145     -12.198 -18.554  15.444  1.00  0.00           O  
ATOM   2289  CB  GLN A 145     -10.587 -18.673  18.285  1.00  0.00           C  
ATOM   2290  CG  GLN A 145      -9.260 -19.123  18.873  1.00  0.00           C  
ATOM   2291  CD  GLN A 145      -9.407 -19.672  20.279  1.00  0.00           C  
ATOM   2292  OE1 GLN A 145     -10.285 -19.250  21.037  1.00  0.00           O  
ATOM   2293  NE2 GLN A 145      -8.546 -20.618  20.637  1.00  0.00           N  
ATOM   2294  H   GLN A 145      -9.738 -16.269  18.169  1.00  0.00           H  
ATOM   2295  HA  GLN A 145      -9.797 -18.467  16.329  1.00  0.00           H  
ATOM   2296 1HB  GLN A 145     -11.091 -18.056  19.029  1.00  0.00           H  
ATOM   2297 2HB  GLN A 145     -11.201 -19.558  18.123  1.00  0.00           H  
ATOM   2298 1HG  GLN A 145      -8.843 -19.908  18.241  1.00  0.00           H  
ATOM   2299 2HG  GLN A 145      -8.582 -18.271  18.907  1.00  0.00           H  
ATOM   2300 1HE2 GLN A 145      -8.593 -21.018  21.553  1.00  0.00           H  
ATOM   2301 2HE2 GLN A 145      -7.849 -20.931  19.991  1.00  0.00           H  
ATOM   2302  N   ALA A 146     -12.585 -16.743  16.733  1.00  0.00           N  
ATOM   2303  CA  ALA A 146     -13.862 -16.394  16.126  1.00  0.00           C  
ATOM   2304  C   ALA A 146     -13.695 -15.936  14.678  1.00  0.00           C  
ATOM   2305  O   ALA A 146     -14.487 -16.295  13.815  1.00  0.00           O  
ATOM   2306  CB  ALA A 146     -14.567 -15.306  16.955  1.00  0.00           C  
ATOM   2307  H   ALA A 146     -12.243 -16.199  17.512  1.00  0.00           H  
ATOM   2308  HA  ALA A 146     -14.487 -17.287  16.112  1.00  0.00           H  
ATOM   2309 1HB  ALA A 146     -15.521 -15.055  16.489  1.00  0.00           H  
ATOM   2310 2HB  ALA A 146     -14.744 -15.675  17.964  1.00  0.00           H  
ATOM   2311 3HB  ALA A 146     -13.940 -14.416  16.997  1.00  0.00           H  
ATOM   2312  N   LEU A 147     -12.653 -15.151  14.416  1.00  0.00           N  
ATOM   2313  CA  LEU A 147     -12.353 -14.748  13.048  1.00  0.00           C  
ATOM   2314  C   LEU A 147     -11.964 -15.956  12.204  1.00  0.00           C  
ATOM   2315  O   LEU A 147     -12.286 -16.024  11.010  1.00  0.00           O  
ATOM   2316  CB  LEU A 147     -11.220 -13.715  13.032  1.00  0.00           C  
ATOM   2317  CG  LEU A 147     -11.569 -12.336  13.608  1.00  0.00           C  
ATOM   2318  CD1 LEU A 147     -10.287 -11.571  13.907  1.00  0.00           C  
ATOM   2319  CD2 LEU A 147     -12.440 -11.578  12.618  1.00  0.00           C  
ATOM   2320  H   LEU A 147     -12.057 -14.828  15.166  1.00  0.00           H  
ATOM   2321  HA  LEU A 147     -13.258 -14.328  12.606  1.00  0.00           H  
ATOM   2322 1HB  LEU A 147     -10.382 -14.110  13.603  1.00  0.00           H  
ATOM   2323 2HB  LEU A 147     -10.896 -13.571  12.001  1.00  0.00           H  
ATOM   2324  HG  LEU A 147     -12.110 -12.461  14.546  1.00  0.00           H  
ATOM   2325 1HD1 LEU A 147     -10.535 -10.592  14.316  1.00  0.00           H  
ATOM   2326 2HD1 LEU A 147      -9.692 -12.127  14.632  1.00  0.00           H  
ATOM   2327 3HD1 LEU A 147      -9.716 -11.446  12.988  1.00  0.00           H  
ATOM   2328 1HD2 LEU A 147     -12.689 -10.598  13.028  1.00  0.00           H  
ATOM   2329 2HD2 LEU A 147     -11.900 -11.452  11.679  1.00  0.00           H  
ATOM   2330 3HD2 LEU A 147     -13.357 -12.139  12.436  1.00  0.00           H  
ATOM   2331  N   LEU A 148     -11.148 -16.938  12.791  1.00  0.00           N  
ATOM   2332  CA  LEU A 148     -10.810 -18.154  12.063  1.00  0.00           C  
ATOM   2333  C   LEU A 148     -12.052 -18.962  11.693  1.00  0.00           C  
ATOM   2334  O   LEU A 148     -12.104 -19.589  10.634  1.00  0.00           O  
ATOM   2335  CB  LEU A 148      -9.864 -19.021  12.903  1.00  0.00           C  
ATOM   2336  CG  LEU A 148      -9.433 -20.348  12.264  1.00  0.00           C  
ATOM   2337  CD1 LEU A 148      -8.682 -20.067  10.969  1.00  0.00           C  
ATOM   2338  CD2 LEU A 148      -8.566 -21.125  13.242  1.00  0.00           C  
ATOM   2339  H   LEU A 148     -10.767 -16.796  13.715  1.00  0.00           H  
ATOM   2340  HA  LEU A 148     -10.396 -17.876  11.095  1.00  0.00           H  
ATOM   2341 1HB  LEU A 148      -8.963 -18.448  13.114  1.00  0.00           H  
ATOM   2342 2HB  LEU A 148     -10.353 -19.253  13.849  1.00  0.00           H  
ATOM   2343  HG  LEU A 148     -10.317 -20.936  12.015  1.00  0.00           H  
ATOM   2344 1HD1 LEU A 148      -8.376 -21.010  10.515  1.00  0.00           H  
ATOM   2345 2HD1 LEU A 148      -9.332 -19.528  10.281  1.00  0.00           H  
ATOM   2346 3HD1 LEU A 148      -7.800 -19.465  11.184  1.00  0.00           H  
ATOM   2347 1HD2 LEU A 148      -8.260 -22.068  12.788  1.00  0.00           H  
ATOM   2348 2HD2 LEU A 148      -7.681 -20.538  13.490  1.00  0.00           H  
ATOM   2349 3HD2 LEU A 148      -9.134 -21.327  14.151  1.00  0.00           H  
ATOM   2350  N   ILE A 149     -13.166 -19.104  12.625  1.00  0.00           N  
ATOM   2351  CA  ILE A 149     -14.423 -19.778  12.339  1.00  0.00           C  
ATOM   2352  C   ILE A 149     -15.135 -19.218  11.087  1.00  0.00           C  
ATOM   2353  O   ILE A 149     -15.634 -19.981  10.244  1.00  0.00           O  
ATOM   2354  CB  ILE A 149     -15.364 -19.675  13.554  1.00  0.00           C  
ATOM   2355  CG1 ILE A 149     -14.825 -20.510  14.718  1.00  0.00           C  
ATOM   2356  CG2 ILE A 149     -16.768 -20.123  13.178  1.00  0.00           C  
ATOM   2357  CD1 ILE A 149     -15.502 -20.223  16.039  1.00  0.00           C  
ATOM   2358  H   ILE A 149     -13.014 -18.716  13.545  1.00  0.00           H  
ATOM   2359  HA  ILE A 149     -14.212 -20.819  12.105  1.00  0.00           H  
ATOM   2360  HB  ILE A 149     -15.402 -18.642  13.898  1.00  0.00           H  
ATOM   2361 1HG1 ILE A 149     -14.948 -21.569  14.494  1.00  0.00           H  
ATOM   2362 2HG1 ILE A 149     -13.757 -20.324  14.836  1.00  0.00           H  
ATOM   2363 1HG2 ILE A 149     -17.419 -20.045  14.048  1.00  0.00           H  
ATOM   2364 2HG2 ILE A 149     -17.151 -19.489  12.380  1.00  0.00           H  
ATOM   2365 3HG2 ILE A 149     -16.740 -21.158  12.837  1.00  0.00           H  
ATOM   2366 1HD1 ILE A 149     -15.066 -20.853  16.816  1.00  0.00           H  
ATOM   2367 2HD1 ILE A 149     -15.360 -19.174  16.301  1.00  0.00           H  
ATOM   2368 3HD1 ILE A 149     -16.566 -20.436  15.956  1.00  0.00           H  
ATOM   2369  N   LEU A 150     -15.197 -17.810  10.967  1.00  0.00           N  
ATOM   2370  CA  LEU A 150     -15.728 -17.156   9.762  1.00  0.00           C  
ATOM   2371  C   LEU A 150     -14.920 -17.521   8.517  1.00  0.00           C  
ATOM   2372  O   LEU A 150     -15.496 -17.828   7.471  1.00  0.00           O  
ATOM   2373  CB  LEU A 150     -15.727 -15.633   9.943  1.00  0.00           C  
ATOM   2374  CG  LEU A 150     -16.612 -15.097  11.076  1.00  0.00           C  
ATOM   2375  CD1 LEU A 150     -16.334 -13.614  11.280  1.00  0.00           C  
ATOM   2376  CD2 LEU A 150     -18.075 -15.338  10.735  1.00  0.00           C  
ATOM   2377  H   LEU A 150     -14.831 -17.240  11.714  1.00  0.00           H  
ATOM   2378  HA  LEU A 150     -16.730 -17.540   9.570  1.00  0.00           H  
ATOM   2379 1HB  LEU A 150     -14.706 -15.307  10.138  1.00  0.00           H  
ATOM   2380 2HB  LEU A 150     -16.063 -15.172   9.015  1.00  0.00           H  
ATOM   2381  HG  LEU A 150     -16.366 -15.613  12.005  1.00  0.00           H  
ATOM   2382 1HD1 LEU A 150     -16.963 -13.233  12.086  1.00  0.00           H  
ATOM   2383 2HD1 LEU A 150     -15.285 -13.473  11.542  1.00  0.00           H  
ATOM   2384 3HD1 LEU A 150     -16.555 -13.073  10.361  1.00  0.00           H  
ATOM   2385 1HD2 LEU A 150     -18.704 -14.958  11.541  1.00  0.00           H  
ATOM   2386 2HD2 LEU A 150     -18.322 -14.821   9.808  1.00  0.00           H  
ATOM   2387 3HD2 LEU A 150     -18.249 -16.407  10.613  1.00  0.00           H  
ATOM   2388  N   ALA A 151     -13.591 -17.519   8.634  1.00  0.00           N  
ATOM   2389  CA  ALA A 151     -12.704 -17.879   7.509  1.00  0.00           C  
ATOM   2390  C   ALA A 151     -12.886 -19.307   7.004  1.00  0.00           C  
ATOM   2391  O   ALA A 151     -12.852 -19.573   5.794  1.00  0.00           O  
ATOM   2392  CB  ALA A 151     -11.251 -17.669   7.911  1.00  0.00           C  
ATOM   2393  H   ALA A 151     -13.181 -17.265   9.522  1.00  0.00           H  
ATOM   2394  HA  ALA A 151     -12.890 -17.187   6.688  1.00  0.00           H  
ATOM   2395 1HB  ALA A 151     -10.602 -17.921   7.072  1.00  0.00           H  
ATOM   2396 2HB  ALA A 151     -11.097 -16.626   8.188  1.00  0.00           H  
ATOM   2397 3HB  ALA A 151     -11.012 -18.309   8.759  1.00  0.00           H  
ATOM   2398  N   VAL A 152     -13.044 -20.233   7.944  1.00  0.00           N  
ATOM   2399  CA  VAL A 152     -13.260 -21.633   7.601  1.00  0.00           C  
ATOM   2400  C   VAL A 152     -14.549 -21.810   6.812  1.00  0.00           C  
ATOM   2401  O   VAL A 152     -14.583 -22.518   5.798  1.00  0.00           O  
ATOM   2402  CB  VAL A 152     -13.320 -22.494   8.876  1.00  0.00           C  
ATOM   2403  CG1 VAL A 152     -13.903 -23.865   8.567  1.00  0.00           C  
ATOM   2404  CG2 VAL A 152     -11.930 -22.622   9.480  1.00  0.00           C  
ATOM   2405  H   VAL A 152     -13.015 -19.964   8.918  1.00  0.00           H  
ATOM   2406  HA  VAL A 152     -12.445 -21.961   6.958  1.00  0.00           H  
ATOM   2407  HB  VAL A 152     -13.986 -22.016   9.595  1.00  0.00           H  
ATOM   2408 1HG1 VAL A 152     -13.938 -24.460   9.480  1.00  0.00           H  
ATOM   2409 2HG1 VAL A 152     -14.911 -23.750   8.170  1.00  0.00           H  
ATOM   2410 3HG1 VAL A 152     -13.276 -24.368   7.830  1.00  0.00           H  
ATOM   2411 1HG2 VAL A 152     -11.980 -23.232  10.382  1.00  0.00           H  
ATOM   2412 2HG2 VAL A 152     -11.262 -23.094   8.759  1.00  0.00           H  
ATOM   2413 3HG2 VAL A 152     -11.550 -21.632   9.732  1.00  0.00           H  
ATOM   2414  N   ALA A 153     -15.600 -21.149   7.278  1.00  0.00           N  
ATOM   2415  CA  ALA A 153     -16.890 -21.160   6.594  1.00  0.00           C  
ATOM   2416  C   ALA A 153     -16.766 -20.592   5.181  1.00  0.00           C  
ATOM   2417  O   ALA A 153     -17.358 -21.117   4.233  1.00  0.00           O  
ATOM   2418  CB  ALA A 153     -17.915 -20.353   7.401  1.00  0.00           C  
ATOM   2419  H   ALA A 153     -15.499 -20.623   8.135  1.00  0.00           H  
ATOM   2420  HA  ALA A 153     -17.228 -22.196   6.525  1.00  0.00           H  
ATOM   2421 1HB  ALA A 153     -18.874 -20.365   6.887  1.00  0.00           H  
ATOM   2422 2HB  ALA A 153     -18.028 -20.794   8.392  1.00  0.00           H  
ATOM   2423 3HB  ALA A 153     -17.569 -19.324   7.501  1.00  0.00           H  
ATOM   2424  N   ASN A 154     -15.987 -19.519   5.048  1.00  0.00           N  
ATOM   2425  CA  ASN A 154     -15.842 -18.814   3.770  1.00  0.00           C  
ATOM   2426  C   ASN A 154     -15.119 -19.706   2.780  1.00  0.00           C  
ATOM   2427  O   ASN A 154     -15.479 -19.763   1.597  1.00  0.00           O  
ATOM   2428  CB  ASN A 154     -15.107 -17.498   3.947  1.00  0.00           C  
ATOM   2429  CG  ASN A 154     -15.915 -16.483   4.708  1.00  0.00           C  
ATOM   2430  OD1 ASN A 154     -17.149 -16.555   4.744  1.00  0.00           O  
ATOM   2431  ND2 ASN A 154     -15.243 -15.539   5.316  1.00  0.00           N  
ATOM   2432  H   ASN A 154     -15.483 -19.180   5.855  1.00  0.00           H  
ATOM   2433  HA  ASN A 154     -16.839 -18.587   3.393  1.00  0.00           H  
ATOM   2434 1HB  ASN A 154     -14.171 -17.672   4.479  1.00  0.00           H  
ATOM   2435 2HB  ASN A 154     -14.857 -17.087   2.969  1.00  0.00           H  
ATOM   2436 1HD2 ASN A 154     -15.728 -14.837   5.837  1.00  0.00           H  
ATOM   2437 2HD2 ASN A 154     -14.245 -15.520   5.259  1.00  0.00           H  
ATOM   2438  N   LEU A 155     -13.960 -20.493   3.137  1.00  0.00           N  
ATOM   2439  CA  LEU A 155     -13.159 -21.276   2.220  1.00  0.00           C  
ATOM   2440  C   LEU A 155     -13.835 -22.598   1.911  1.00  0.00           C  
ATOM   2441  O   LEU A 155     -13.703 -23.145   0.821  1.00  0.00           O  
ATOM   2442  CB  LEU A 155     -11.766 -21.527   2.811  1.00  0.00           C  
ATOM   2443  CG  LEU A 155     -10.878 -20.287   2.972  1.00  0.00           C  
ATOM   2444  CD1 LEU A 155      -9.628 -20.656   3.760  1.00  0.00           C  
ATOM   2445  CD2 LEU A 155     -10.516 -19.740   1.599  1.00  0.00           C  
ATOM   2446  H   LEU A 155     -13.639 -20.371   4.088  1.00  0.00           H  
ATOM   2447  HA  LEU A 155     -13.038 -20.711   1.296  1.00  0.00           H  
ATOM   2448 1HB  LEU A 155     -11.883 -21.980   3.795  1.00  0.00           H  
ATOM   2449 2HB  LEU A 155     -11.238 -22.233   2.170  1.00  0.00           H  
ATOM   2450  HG  LEU A 155     -11.415 -19.525   3.536  1.00  0.00           H  
ATOM   2451 1HD1 LEU A 155      -8.997 -19.775   3.875  1.00  0.00           H  
ATOM   2452 2HD1 LEU A 155      -9.915 -21.026   4.745  1.00  0.00           H  
ATOM   2453 3HD1 LEU A 155      -9.077 -21.430   3.228  1.00  0.00           H  
ATOM   2454 1HD2 LEU A 155      -9.885 -18.858   1.713  1.00  0.00           H  
ATOM   2455 2HD2 LEU A 155      -9.977 -20.501   1.034  1.00  0.00           H  
ATOM   2456 3HD2 LEU A 155     -11.426 -19.469   1.064  1.00  0.00           H  
ATOM   2457  N   LEU A 156     -14.591 -23.096   2.869  1.00  0.00           N  
ATOM   2458  CA  LEU A 156     -15.402 -24.272   2.634  1.00  0.00           C  
ATOM   2459  C   LEU A 156     -16.591 -23.974   1.715  1.00  0.00           C  
ATOM   2460  O   LEU A 156     -17.043 -24.845   0.969  1.00  0.00           O  
ATOM   2461  CB  LEU A 156     -15.904 -24.828   3.972  1.00  0.00           C  
ATOM   2462  CG  LEU A 156     -14.837 -25.470   4.868  1.00  0.00           C  
ATOM   2463  CD1 LEU A 156     -15.450 -25.817   6.218  1.00  0.00           C  
ATOM   2464  CD2 LEU A 156     -14.280 -26.710   4.186  1.00  0.00           C  
ATOM   2465  H   LEU A 156     -14.611 -22.657   3.780  1.00  0.00           H  
ATOM   2466  HA  LEU A 156     -14.798 -25.004   2.096  1.00  0.00           H  
ATOM   2467 1HB  LEU A 156     -16.365 -24.018   4.534  1.00  0.00           H  
ATOM   2468 2HB  LEU A 156     -16.665 -25.582   3.771  1.00  0.00           H  
ATOM   2469  HG  LEU A 156     -14.031 -24.757   5.041  1.00  0.00           H  
ATOM   2470 1HD1 LEU A 156     -14.692 -26.273   6.855  1.00  0.00           H  
ATOM   2471 2HD1 LEU A 156     -15.823 -24.910   6.693  1.00  0.00           H  
ATOM   2472 3HD1 LEU A 156     -16.272 -26.518   6.075  1.00  0.00           H  
ATOM   2473 1HD2 LEU A 156     -13.521 -27.166   4.822  1.00  0.00           H  
ATOM   2474 2HD2 LEU A 156     -15.085 -27.424   4.013  1.00  0.00           H  
ATOM   2475 3HD2 LEU A 156     -13.832 -26.430   3.232  1.00  0.00           H  
ATOM   2476  N   GLY A 157     -17.214 -22.666   1.738  1.00  0.00           N  
ATOM   2477  CA  GLY A 157     -18.380 -22.296   0.955  1.00  0.00           C  
ATOM   2478  C   GLY A 157     -19.635 -22.768   1.668  1.00  0.00           C  
ATOM   2479  O   GLY A 157     -20.669 -23.079   1.050  1.00  0.00           O  
ATOM   2480  H   GLY A 157     -16.777 -21.972   2.329  1.00  0.00           H  
ATOM   2481 1HA  GLY A 157     -18.398 -21.216   0.819  1.00  0.00           H  
ATOM   2482 2HA  GLY A 157     -18.309 -22.743  -0.036  1.00  0.00           H  
ATOM   2483  N   THR A 158     -19.697 -22.737   3.076  1.00  0.00           N  
ATOM   2484  CA  THR A 158     -20.739 -23.276   3.937  1.00  0.00           C  
ATOM   2485  C   THR A 158     -21.139 -22.200   4.942  1.00  0.00           C  
ATOM   2486  O   THR A 158     -20.690 -21.053   4.836  1.00  0.00           O  
ATOM   2487  CB  THR A 158     -20.274 -24.549   4.668  1.00  0.00           C  
ATOM   2488  OG1 THR A 158     -21.391 -25.158   5.330  1.00  0.00           O  
ATOM   2489  CG2 THR A 158     -19.204 -24.213   5.695  1.00  0.00           C  
ATOM   2490  H   THR A 158     -18.920 -22.248   3.493  1.00  0.00           H  
ATOM   2491  HA  THR A 158     -21.609 -23.509   3.321  1.00  0.00           H  
ATOM   2492  HB  THR A 158     -19.867 -25.256   3.945  1.00  0.00           H  
ATOM   2493  HG1 THR A 158     -21.926 -25.628   4.686  1.00  0.00           H  
ATOM   2494 1HG2 THR A 158     -18.886 -25.125   6.202  1.00  0.00           H  
ATOM   2495 2HG2 THR A 158     -18.348 -23.762   5.193  1.00  0.00           H  
ATOM   2496 3HG2 THR A 158     -19.607 -23.513   6.425  1.00  0.00           H  
ATOM   2497  N   THR A 159     -21.997 -22.552   5.898  1.00  0.00           N  
ATOM   2498  CA  THR A 159     -22.491 -21.577   6.876  1.00  0.00           C  
ATOM   2499  C   THR A 159     -21.525 -21.421   8.057  1.00  0.00           C  
ATOM   2500  O   THR A 159     -20.640 -22.251   8.246  1.00  0.00           O  
ATOM   2501  CB  THR A 159     -23.882 -21.979   7.400  1.00  0.00           C  
ATOM   2502  OG1 THR A 159     -23.779 -23.198   8.150  1.00  0.00           O  
ATOM   2503  CG2 THR A 159     -24.850 -22.179   6.245  1.00  0.00           C  
ATOM   2504  H   THR A 159     -22.315 -23.511   5.954  1.00  0.00           H  
ATOM   2505  HA  THR A 159     -22.617 -20.617   6.375  1.00  0.00           H  
ATOM   2506  HB  THR A 159     -24.264 -21.196   8.056  1.00  0.00           H  
ATOM   2507  HG1 THR A 159     -24.592 -23.338   8.643  1.00  0.00           H  
ATOM   2508 1HG2 THR A 159     -25.828 -22.463   6.634  1.00  0.00           H  
ATOM   2509 2HG2 THR A 159     -24.939 -21.252   5.680  1.00  0.00           H  
ATOM   2510 3HG2 THR A 159     -24.479 -22.968   5.592  1.00  0.00           H  
ATOM   2511  N   VAL A 160     -21.693 -20.373   8.860  1.00  0.00           N  
ATOM   2512  CA  VAL A 160     -20.828 -20.214  10.023  1.00  0.00           C  
ATOM   2513  C   VAL A 160     -21.106 -21.312  11.041  1.00  0.00           C  
ATOM   2514  O   VAL A 160     -20.182 -21.855  11.617  1.00  0.00           O  
ATOM   2515  CB  VAL A 160     -21.049 -18.837  10.677  1.00  0.00           C  
ATOM   2516  CG1 VAL A 160     -20.267 -18.733  11.978  1.00  0.00           C  
ATOM   2517  CG2 VAL A 160     -20.640 -17.734   9.712  1.00  0.00           C  
ATOM   2518  H   VAL A 160     -22.410 -19.684   8.681  1.00  0.00           H  
ATOM   2519  HA  VAL A 160     -19.793 -20.325   9.699  1.00  0.00           H  
ATOM   2520  HB  VAL A 160     -22.104 -18.728  10.927  1.00  0.00           H  
ATOM   2521 1HG1 VAL A 160     -20.434 -17.753  12.426  1.00  0.00           H  
ATOM   2522 2HG1 VAL A 160     -20.601 -19.509  12.666  1.00  0.00           H  
ATOM   2523 3HG1 VAL A 160     -19.204 -18.861  11.774  1.00  0.00           H  
ATOM   2524 1HG2 VAL A 160     -20.799 -16.763  10.181  1.00  0.00           H  
ATOM   2525 2HG2 VAL A 160     -19.586 -17.846   9.458  1.00  0.00           H  
ATOM   2526 3HG2 VAL A 160     -21.241 -17.802   8.805  1.00  0.00           H  
ATOM   2527  N   GLU A 161     -22.370 -21.670  11.238  1.00  0.00           N  
ATOM   2528  CA  GLU A 161     -22.700 -22.710  12.216  1.00  0.00           C  
ATOM   2529  C   GLU A 161     -22.066 -24.041  11.853  1.00  0.00           C  
ATOM   2530  O   GLU A 161     -21.616 -24.780  12.714  1.00  0.00           O  
ATOM   2531  CB  GLU A 161     -24.216 -22.878  12.328  1.00  0.00           C  
ATOM   2532  CG  GLU A 161     -24.945 -21.660  12.879  1.00  0.00           C  
ATOM   2533  CD  GLU A 161     -25.150 -20.585  11.848  1.00  0.00           C  
ATOM   2534  OE1 GLU A 161     -24.780 -20.795  10.717  1.00  0.00           O  
ATOM   2535  OE2 GLU A 161     -25.679 -19.553  12.190  1.00  0.00           O  
ATOM   2536  H   GLU A 161     -23.116 -21.232  10.715  1.00  0.00           H  
ATOM   2537  HA  GLU A 161     -22.307 -22.408  13.188  1.00  0.00           H  
ATOM   2538 1HB  GLU A 161     -24.631 -23.100  11.345  1.00  0.00           H  
ATOM   2539 2HB  GLU A 161     -24.442 -23.725  12.977  1.00  0.00           H  
ATOM   2540 1HG  GLU A 161     -25.916 -21.972  13.260  1.00  0.00           H  
ATOM   2541 2HG  GLU A 161     -24.372 -21.252  13.711  1.00  0.00           H  
ATOM   2542  N   GLU A 162     -22.040 -24.346  10.567  1.00  0.00           N  
ATOM   2543  CA  GLU A 162     -21.448 -25.591  10.092  1.00  0.00           C  
ATOM   2544  C   GLU A 162     -19.938 -25.638  10.333  1.00  0.00           C  
ATOM   2545  O   GLU A 162     -19.374 -26.697  10.636  1.00  0.00           O  
ATOM   2546  CB  GLU A 162     -21.762 -25.793   8.606  1.00  0.00           C  
ATOM   2547  CG  GLU A 162     -21.230 -27.085   8.020  1.00  0.00           C  
ATOM   2548  CD  GLU A 162     -21.852 -28.327   8.645  1.00  0.00           C  
ATOM   2549  OE1 GLU A 162     -22.907 -28.216   9.315  1.00  0.00           O  
ATOM   2550  OE2 GLU A 162     -21.276 -29.419   8.462  1.00  0.00           O  
ATOM   2551  H   GLU A 162     -22.433 -23.702   9.895  1.00  0.00           H  
ATOM   2552  HA  GLU A 162     -21.881 -26.416  10.656  1.00  0.00           H  
ATOM   2553 1HB  GLU A 162     -22.843 -25.779   8.460  1.00  0.00           H  
ATOM   2554 2HB  GLU A 162     -21.342 -24.968   8.031  1.00  0.00           H  
ATOM   2555 1HG  GLU A 162     -21.432 -27.094   6.948  1.00  0.00           H  
ATOM   2556 2HG  GLU A 162     -20.151 -27.118   8.159  1.00  0.00           H  
ATOM   2557  N   ALA A 163     -19.115 -24.456  10.132  1.00  0.00           N  
ATOM   2558  CA  ALA A 163     -17.703 -24.378  10.465  1.00  0.00           C  
ATOM   2559  C   ALA A 163     -17.484 -24.667  11.961  1.00  0.00           C  
ATOM   2560  O   ALA A 163     -16.506 -25.310  12.335  1.00  0.00           O  
ATOM   2561  CB  ALA A 163     -17.144 -23.003  10.085  1.00  0.00           C  
ATOM   2562  H   ALA A 163     -19.570 -23.650   9.723  1.00  0.00           H  
ATOM   2563  HA  ALA A 163     -17.179 -25.142   9.892  1.00  0.00           H  
ATOM   2564 1HB  ALA A 163     -16.086 -22.959  10.338  1.00  0.00           H  
ATOM   2565 2HB  ALA A 163     -17.268 -22.843   9.015  1.00  0.00           H  
ATOM   2566 3HB  ALA A 163     -17.682 -22.230  10.632  1.00  0.00           H  
ATOM   2567  N   VAL A 164     -18.404 -24.199  12.806  1.00  0.00           N  
ATOM   2568  CA  VAL A 164     -18.345 -24.460  14.244  1.00  0.00           C  
ATOM   2569  C   VAL A 164     -18.634 -25.929  14.545  1.00  0.00           C  
ATOM   2570  O   VAL A 164     -17.917 -26.569  15.318  1.00  0.00           O  
ATOM   2571  CB  VAL A 164     -19.358 -23.575  14.993  1.00  0.00           C  
ATOM   2572  CG1 VAL A 164     -19.419 -23.961  16.463  1.00  0.00           C  
ATOM   2573  CG2 VAL A 164     -18.981 -22.109  14.836  1.00  0.00           C  
ATOM   2574  H   VAL A 164     -19.164 -23.646  12.438  1.00  0.00           H  
ATOM   2575  HA  VAL A 164     -17.337 -24.236  14.595  1.00  0.00           H  
ATOM   2576  HB  VAL A 164     -20.351 -23.743  14.575  1.00  0.00           H  
ATOM   2577 1HG1 VAL A 164     -20.141 -23.326  16.977  1.00  0.00           H  
ATOM   2578 2HG1 VAL A 164     -19.725 -25.003  16.552  1.00  0.00           H  
ATOM   2579 3HG1 VAL A 164     -18.436 -23.831  16.915  1.00  0.00           H  
ATOM   2580 1HG2 VAL A 164     -19.703 -21.489  15.366  1.00  0.00           H  
ATOM   2581 2HG2 VAL A 164     -17.986 -21.943  15.248  1.00  0.00           H  
ATOM   2582 3HG2 VAL A 164     -18.984 -21.844  13.777  1.00  0.00           H  
ATOM   2583  N   TYR A 165     -19.742 -26.492  13.948  1.00  0.00           N  
ATOM   2584  CA  TYR A 165     -20.078 -27.878  14.254  1.00  0.00           C  
ATOM   2585  C   TYR A 165     -18.986 -28.868  13.817  1.00  0.00           C  
ATOM   2586  O   TYR A 165     -18.694 -29.837  14.520  1.00  0.00           O  
ATOM   2587  CB  TYR A 165     -21.411 -28.244  13.598  1.00  0.00           C  
ATOM   2588  CG  TYR A 165     -22.617 -27.664  14.303  1.00  0.00           C  
ATOM   2589  CD1 TYR A 165     -23.518 -26.876  13.601  1.00  0.00           C  
ATOM   2590  CD2 TYR A 165     -22.823 -27.919  15.651  1.00  0.00           C  
ATOM   2591  CE1 TYR A 165     -24.620 -26.346  14.245  1.00  0.00           C  
ATOM   2592  CE2 TYR A 165     -23.924 -27.389  16.294  1.00  0.00           C  
ATOM   2593  CZ  TYR A 165     -24.820 -26.605  15.596  1.00  0.00           C  
ATOM   2594  OH  TYR A 165     -25.917 -26.078  16.237  1.00  0.00           O  
ATOM   2595  H   TYR A 165     -20.324 -25.974  13.306  1.00  0.00           H  
ATOM   2596  HA  TYR A 165     -20.181 -27.979  15.334  1.00  0.00           H  
ATOM   2597 1HB  TYR A 165     -21.418 -27.892  12.566  1.00  0.00           H  
ATOM   2598 2HB  TYR A 165     -21.520 -29.328  13.575  1.00  0.00           H  
ATOM   2599  HD1 TYR A 165     -23.357 -26.676  12.542  1.00  0.00           H  
ATOM   2600  HD2 TYR A 165     -22.114 -28.537  16.202  1.00  0.00           H  
ATOM   2601  HE1 TYR A 165     -25.328 -25.727  13.693  1.00  0.00           H  
ATOM   2602  HE2 TYR A 165     -24.085 -27.589  17.354  1.00  0.00           H  
ATOM   2603  HH  TYR A 165     -25.910 -26.348  17.158  1.00  0.00           H  
ATOM   2604  N   ARG A 166     -18.360 -28.601  12.593  1.00  0.00           N  
ATOM   2605  CA  ARG A 166     -17.270 -29.432  12.098  1.00  0.00           C  
ATOM   2606  C   ARG A 166     -16.040 -29.327  12.962  1.00  0.00           C  
ATOM   2607  O   ARG A 166     -15.334 -30.315  13.174  1.00  0.00           O  
ATOM   2608  CB  ARG A 166     -16.906 -29.043  10.672  1.00  0.00           C  
ATOM   2609  CG  ARG A 166     -17.937 -29.430   9.622  1.00  0.00           C  
ATOM   2610  CD  ARG A 166     -17.493 -29.055   8.255  1.00  0.00           C  
ATOM   2611  NE  ARG A 166     -18.515 -29.335   7.258  1.00  0.00           N  
ATOM   2612  CZ  ARG A 166     -18.292 -29.395   5.931  1.00  0.00           C  
ATOM   2613  NH1 ARG A 166     -17.082 -29.192   5.457  1.00  0.00           N  
ATOM   2614  NH2 ARG A 166     -19.289 -29.657   5.105  1.00  0.00           N  
ATOM   2615  H   ARG A 166     -18.683 -27.826  12.031  1.00  0.00           H  
ATOM   2616  HA  ARG A 166     -17.601 -30.472  12.092  1.00  0.00           H  
ATOM   2617 1HB  ARG A 166     -16.766 -27.965  10.614  1.00  0.00           H  
ATOM   2618 2HB  ARG A 166     -15.962 -29.513  10.397  1.00  0.00           H  
ATOM   2619 1HG  ARG A 166     -18.095 -30.509   9.647  1.00  0.00           H  
ATOM   2620 2HG  ARG A 166     -18.878 -28.920   9.830  1.00  0.00           H  
ATOM   2621 1HD  ARG A 166     -17.272 -27.989   8.225  1.00  0.00           H  
ATOM   2622 2HD  ARG A 166     -16.599 -29.619   7.994  1.00  0.00           H  
ATOM   2623  HE  ARG A 166     -19.458 -29.496   7.585  1.00  0.00           H  
ATOM   2624 1HH1 ARG A 166     -16.319 -28.992   6.089  1.00  0.00           H  
ATOM   2625 2HH1 ARG A 166     -16.915 -29.238   4.463  1.00  0.00           H  
ATOM   2626 1HH2 ARG A 166     -20.219 -29.813   5.468  1.00  0.00           H  
ATOM   2627 2HH2 ARG A 166     -19.121 -29.702   4.110  1.00  0.00           H  
ATOM   2628  N   ALA A 167     -15.740 -28.037  13.457  1.00  0.00           N  
ATOM   2629  CA  ALA A 167     -14.589 -27.913  14.332  1.00  0.00           C  
ATOM   2630  C   ALA A 167     -14.812 -28.762  15.586  1.00  0.00           C  
ATOM   2631  O   ALA A 167     -13.873 -29.395  16.079  1.00  0.00           O  
ATOM   2632  CB  ALA A 167     -14.347 -26.451  14.689  1.00  0.00           C  
ATOM   2633  H   ALA A 167     -16.261 -27.210  13.207  1.00  0.00           H  
ATOM   2634  HA  ALA A 167     -13.717 -28.296  13.803  1.00  0.00           H  
ATOM   2635 1HB  ALA A 167     -13.480 -26.375  15.345  1.00  0.00           H  
ATOM   2636 2HB  ALA A 167     -14.163 -25.882  13.778  1.00  0.00           H  
ATOM   2637 3HB  ALA A 167     -15.224 -26.051  15.197  1.00  0.00           H  
ATOM   2638  N   LEU A 168     -16.055 -28.774  16.083  1.00  0.00           N  
ATOM   2639  CA  LEU A 168     -16.429 -29.551  17.278  1.00  0.00           C  
ATOM   2640  C   LEU A 168     -16.343 -31.065  17.057  1.00  0.00           C  
ATOM   2641  O   LEU A 168     -15.884 -31.793  17.939  1.00  0.00           O  
ATOM   2642  CB  LEU A 168     -17.854 -29.184  17.712  1.00  0.00           C  
ATOM   2643  CG  LEU A 168     -18.359 -29.873  18.986  1.00  0.00           C  
ATOM   2644  CD1 LEU A 168     -17.459 -29.500  20.157  1.00  0.00           C  
ATOM   2645  CD2 LEU A 168     -19.799 -29.459  19.251  1.00  0.00           C  
ATOM   2646  H   LEU A 168     -16.762 -28.224  15.613  1.00  0.00           H  
ATOM   2647  HA  LEU A 168     -15.720 -29.322  18.074  1.00  0.00           H  
ATOM   2648 1HB  LEU A 168     -17.901 -28.109  17.876  1.00  0.00           H  
ATOM   2649 2HB  LEU A 168     -18.539 -29.438  16.904  1.00  0.00           H  
ATOM   2650  HG  LEU A 168     -18.310 -30.955  18.859  1.00  0.00           H  
ATOM   2651 1HD1 LEU A 168     -17.817 -29.990  21.062  1.00  0.00           H  
ATOM   2652 2HD1 LEU A 168     -16.439 -29.825  19.949  1.00  0.00           H  
ATOM   2653 3HD1 LEU A 168     -17.474 -28.420  20.298  1.00  0.00           H  
ATOM   2654 1HD2 LEU A 168     -20.158 -29.949  20.156  1.00  0.00           H  
ATOM   2655 2HD2 LEU A 168     -19.849 -28.377  19.379  1.00  0.00           H  
ATOM   2656 3HD2 LEU A 168     -20.423 -29.753  18.407  1.00  0.00           H  
ATOM   2657  N   LYS A 169     -16.774 -31.547  15.889  1.00  0.00           N  
ATOM   2658  CA  LYS A 169     -16.648 -32.977  15.575  1.00  0.00           C  
ATOM   2659  C   LYS A 169     -15.183 -33.426  15.572  1.00  0.00           C  
ATOM   2660  O   LYS A 169     -14.854 -34.507  16.078  1.00  0.00           O  
ATOM   2661  CB  LYS A 169     -17.291 -33.287  14.222  1.00  0.00           C  
ATOM   2662  CG  LYS A 169     -18.813 -33.237  14.223  1.00  0.00           C  
ATOM   2663  CD  LYS A 169     -19.377 -33.533  12.841  1.00  0.00           C  
ATOM   2664  CE  LYS A 169     -20.897 -33.470  12.838  1.00  0.00           C  
ATOM   2665  NZ  LYS A 169     -21.462 -33.736  11.487  1.00  0.00           N  
ATOM   2666  H   LYS A 169     -17.191 -30.928  15.207  1.00  0.00           H  
ATOM   2667  HA  LYS A 169     -17.165 -33.548  16.347  1.00  0.00           H  
ATOM   2668 1HB  LYS A 169     -16.934 -32.575  13.478  1.00  0.00           H  
ATOM   2669 2HB  LYS A 169     -16.989 -34.282  13.895  1.00  0.00           H  
ATOM   2670 1HG  LYS A 169     -19.201 -33.972  14.930  1.00  0.00           H  
ATOM   2671 2HG  LYS A 169     -19.145 -32.248  14.537  1.00  0.00           H  
ATOM   2672 1HD  LYS A 169     -18.989 -32.806  12.127  1.00  0.00           H  
ATOM   2673 2HD  LYS A 169     -19.064 -34.529  12.526  1.00  0.00           H  
ATOM   2674 1HE  LYS A 169     -21.293 -34.206  13.535  1.00  0.00           H  
ATOM   2675 2HE  LYS A 169     -21.221 -32.482  13.164  1.00  0.00           H  
ATOM   2676 1HZ  LYS A 169     -22.470 -33.684  11.526  1.00  0.00           H  
ATOM   2677 2HZ  LYS A 169     -21.115 -33.046  10.834  1.00  0.00           H  
ATOM   2678 3HZ  LYS A 169     -21.184 -34.657  11.181  1.00  0.00           H  
ATOM   2679  N   LEU A 170     -14.310 -32.598  14.997  1.00  0.00           N  
ATOM   2680  CA  LEU A 170     -12.880 -32.881  15.011  1.00  0.00           C  
ATOM   2681  C   LEU A 170     -12.303 -32.815  16.415  1.00  0.00           C  
ATOM   2682  O   LEU A 170     -11.460 -33.627  16.771  1.00  0.00           O  
ATOM   2683  CB  LEU A 170     -12.138 -31.889  14.106  1.00  0.00           C  
ATOM   2684  CG  LEU A 170     -12.354 -32.074  12.599  1.00  0.00           C  
ATOM   2685  CD1 LEU A 170     -11.835 -30.850  11.857  1.00  0.00           C  
ATOM   2686  CD2 LEU A 170     -11.644 -33.336  12.134  1.00  0.00           C  
ATOM   2687  H   LEU A 170     -14.640 -31.758  14.543  1.00  0.00           H  
ATOM   2688  HA  LEU A 170     -12.725 -33.904  14.668  1.00  0.00           H  
ATOM   2689 1HB  LEU A 170     -12.455 -30.879  14.364  1.00  0.00           H  
ATOM   2690 2HB  LEU A 170     -11.069 -31.973  14.301  1.00  0.00           H  
ATOM   2691  HG  LEU A 170     -13.422 -32.161  12.392  1.00  0.00           H  
ATOM   2692 1HD1 LEU A 170     -11.988 -30.981  10.786  1.00  0.00           H  
ATOM   2693 2HD1 LEU A 170     -12.374 -29.964  12.194  1.00  0.00           H  
ATOM   2694 3HD1 LEU A 170     -10.772 -30.726  12.058  1.00  0.00           H  
ATOM   2695 1HD2 LEU A 170     -11.798 -33.468  11.063  1.00  0.00           H  
ATOM   2696 2HD2 LEU A 170     -10.577 -33.250  12.340  1.00  0.00           H  
ATOM   2697 3HD2 LEU A 170     -12.048 -34.197  12.668  1.00  0.00           H  
ATOM   2698  N   LYS A 171     -12.743 -31.837  17.203  1.00  0.00           N  
ATOM   2699  CA  LYS A 171     -12.301 -31.732  18.589  1.00  0.00           C  
ATOM   2700  C   LYS A 171     -12.469 -33.072  19.267  1.00  0.00           C  
ATOM   2701  O   LYS A 171     -11.530 -33.646  19.812  1.00  0.00           O  
ATOM   2702  CB  LYS A 171     -13.081 -30.652  19.340  1.00  0.00           C  
ATOM   2703  CG  LYS A 171     -12.788 -30.587  20.833  1.00  0.00           C  
ATOM   2704  CD  LYS A 171     -13.608 -29.499  21.510  1.00  0.00           C  
ATOM   2705  CE  LYS A 171     -13.209 -29.332  22.969  1.00  0.00           C  
ATOM   2706  NZ  LYS A 171     -13.603 -30.507  23.793  1.00  0.00           N  
ATOM   2707  H   LYS A 171     -13.392 -31.155  16.840  1.00  0.00           H  
ATOM   2708  HA  LYS A 171     -11.263 -31.395  18.598  1.00  0.00           H  
ATOM   2709 1HB  LYS A 171     -12.855 -29.675  18.912  1.00  0.00           H  
ATOM   2710 2HB  LYS A 171     -14.151 -30.823  19.216  1.00  0.00           H  
ATOM   2711 1HG  LYS A 171     -13.025 -31.548  21.292  1.00  0.00           H  
ATOM   2712 2HG  LYS A 171     -11.730 -30.382  20.987  1.00  0.00           H  
ATOM   2713 1HD  LYS A 171     -13.457 -28.553  20.990  1.00  0.00           H  
ATOM   2714 2HD  LYS A 171     -14.666 -29.757  21.461  1.00  0.00           H  
ATOM   2715 1HE  LYS A 171     -12.130 -29.201  23.038  1.00  0.00           H  
ATOM   2716 2HE  LYS A 171     -13.687 -28.442  23.377  1.00  0.00           H  
ATOM   2717 1HZ  LYS A 171     -13.322 -30.357  24.751  1.00  0.00           H  
ATOM   2718 2HZ  LYS A 171     -14.606 -30.627  23.751  1.00  0.00           H  
ATOM   2719 3HZ  LYS A 171     -13.151 -31.336  23.436  1.00  0.00           H  
ATOM   2720  N   THR A 172     -13.700 -33.561  19.224  1.00  0.00           N  
ATOM   2721  CA  THR A 172     -14.083 -34.752  19.951  1.00  0.00           C  
ATOM   2722  C   THR A 172     -13.341 -35.986  19.429  1.00  0.00           C  
ATOM   2723  O   THR A 172     -12.790 -36.761  20.219  1.00  0.00           O  
ATOM   2724  CB  THR A 172     -15.603 -34.981  19.863  1.00  0.00           C  
ATOM   2725  OG1 THR A 172     -16.290 -33.865  20.445  1.00  0.00           O  
ATOM   2726  CG2 THR A 172     -15.994 -36.253  20.599  1.00  0.00           C  
ATOM   2727  H   THR A 172     -14.390 -33.083  18.661  1.00  0.00           H  
ATOM   2728  HA  THR A 172     -13.789 -34.632  20.994  1.00  0.00           H  
ATOM   2729  HB  THR A 172     -15.898 -35.067  18.818  1.00  0.00           H  
ATOM   2730  HG1 THR A 172     -16.270 -33.124  19.834  1.00  0.00           H  
ATOM   2731 1HG2 THR A 172     -17.072 -36.397  20.527  1.00  0.00           H  
ATOM   2732 2HG2 THR A 172     -15.482 -37.105  20.152  1.00  0.00           H  
ATOM   2733 3HG2 THR A 172     -15.710 -36.168  21.647  1.00  0.00           H  
ATOM   2734  N   LYS A 173     -13.288 -36.152  18.110  1.00  0.00           N  
ATOM   2735  CA  LYS A 173     -12.702 -37.369  17.543  1.00  0.00           C  
ATOM   2736  C   LYS A 173     -11.200 -37.456  17.711  1.00  0.00           C  
ATOM   2737  O   LYS A 173     -10.675 -38.513  18.048  1.00  0.00           O  
ATOM   2738  CB  LYS A 173     -13.051 -37.475  16.058  1.00  0.00           C  
ATOM   2739  CG  LYS A 173     -12.550 -38.745  15.383  1.00  0.00           C  
ATOM   2740  CD  LYS A 173     -13.032 -38.833  13.943  1.00  0.00           C  
ATOM   2741  CE  LYS A 173     -12.568 -40.122  13.281  1.00  0.00           C  
ATOM   2742  NZ  LYS A 173     -13.050 -40.231  11.877  1.00  0.00           N  
ATOM   2743  H   LYS A 173     -13.649 -35.443  17.487  1.00  0.00           H  
ATOM   2744  HA  LYS A 173     -13.110 -38.228  18.076  1.00  0.00           H  
ATOM   2745 1HB  LYS A 173     -14.133 -37.434  15.934  1.00  0.00           H  
ATOM   2746 2HB  LYS A 173     -12.628 -36.624  15.523  1.00  0.00           H  
ATOM   2747 1HG  LYS A 173     -11.460 -38.758  15.394  1.00  0.00           H  
ATOM   2748 2HG  LYS A 173     -12.911 -39.614  15.932  1.00  0.00           H  
ATOM   2749 1HD  LYS A 173     -14.122 -38.795  13.921  1.00  0.00           H  
ATOM   2750 2HD  LYS A 173     -12.645 -37.986  13.377  1.00  0.00           H  
ATOM   2751 1HE  LYS A 173     -11.480 -40.161  13.283  1.00  0.00           H  
ATOM   2752 2HE  LYS A 173     -12.941 -40.976  13.847  1.00  0.00           H  
ATOM   2753 1HZ  LYS A 173     -12.722 -41.098  11.475  1.00  0.00           H  
ATOM   2754 2HZ  LYS A 173     -14.060 -40.216  11.865  1.00  0.00           H  
ATOM   2755 3HZ  LYS A 173     -12.695 -39.455  11.338  1.00  0.00           H  
ATOM   2756  N   LEU A 174     -10.515 -36.342  17.482  1.00  0.00           N  
ATOM   2757  CA  LEU A 174      -9.066 -36.340  17.419  1.00  0.00           C  
ATOM   2758  C   LEU A 174      -8.415 -36.001  18.746  1.00  0.00           C  
ATOM   2759  O   LEU A 174      -7.237 -36.285  18.943  1.00  0.00           O  
ATOM   2760  CB  LEU A 174      -8.597 -35.339  16.355  1.00  0.00           C  
ATOM   2761  CG  LEU A 174      -9.120 -35.585  14.934  1.00  0.00           C  
ATOM   2762  CD1 LEU A 174      -8.643 -34.467  14.017  1.00  0.00           C  
ATOM   2763  CD2 LEU A 174      -8.635 -36.940  14.442  1.00  0.00           C  
ATOM   2764  H   LEU A 174     -11.016 -35.476  17.347  1.00  0.00           H  
ATOM   2765  HA  LEU A 174      -8.730 -37.332  17.121  1.00  0.00           H  
ATOM   2766 1HB  LEU A 174      -8.910 -34.340  16.656  1.00  0.00           H  
ATOM   2767 2HB  LEU A 174      -7.508 -35.359  16.316  1.00  0.00           H  
ATOM   2768  HG  LEU A 174     -10.210 -35.569  14.940  1.00  0.00           H  
ATOM   2769 1HD1 LEU A 174      -9.015 -34.641  13.007  1.00  0.00           H  
ATOM   2770 2HD1 LEU A 174      -9.021 -33.511  14.382  1.00  0.00           H  
ATOM   2771 3HD1 LEU A 174      -7.554 -34.446  14.004  1.00  0.00           H  
ATOM   2772 1HD2 LEU A 174      -9.007 -37.115  13.432  1.00  0.00           H  
ATOM   2773 2HD2 LEU A 174      -7.544 -36.956  14.434  1.00  0.00           H  
ATOM   2774 3HD2 LEU A 174      -9.004 -37.722  15.105  1.00  0.00           H  
ATOM   2775  N   GLY A 175      -9.176 -35.380  19.646  1.00  0.00           N  
ATOM   2776  CA  GLY A 175      -8.633 -34.882  20.899  1.00  0.00           C  
ATOM   2777  C   GLY A 175      -7.830 -33.594  20.725  1.00  0.00           C  
ATOM   2778  O   GLY A 175      -6.767 -33.422  21.331  1.00  0.00           O  
ATOM   2779  H   GLY A 175     -10.159 -35.253  19.452  1.00  0.00           H  
ATOM   2780 1HA  GLY A 175      -9.447 -34.698  21.601  1.00  0.00           H  
ATOM   2781 2HA  GLY A 175      -7.990 -35.641  21.344  1.00  0.00           H  
ATOM   2782  N   VAL A 176      -8.332 -32.685  19.893  1.00  0.00           N  
ATOM   2783  CA  VAL A 176      -7.608 -31.457  19.566  1.00  0.00           C  
ATOM   2784  C   VAL A 176      -8.469 -30.256  19.945  1.00  0.00           C  
ATOM   2785  O   VAL A 176      -9.668 -30.393  20.156  1.00  0.00           O  
ATOM   2786  CB  VAL A 176      -7.267 -31.403  18.066  1.00  0.00           C  
ATOM   2787  CG1 VAL A 176      -6.395 -32.588  17.676  1.00  0.00           C  
ATOM   2788  CG2 VAL A 176      -8.546 -31.381  17.244  1.00  0.00           C  
ATOM   2789  H   VAL A 176      -9.239 -32.848  19.476  1.00  0.00           H  
ATOM   2790  HA  VAL A 176      -6.685 -31.437  20.147  1.00  0.00           H  
ATOM   2791  HB  VAL A 176      -6.690 -30.501  17.866  1.00  0.00           H  
ATOM   2792 1HG1 VAL A 176      -6.162 -32.534  16.612  1.00  0.00           H  
ATOM   2793 2HG1 VAL A 176      -5.469 -32.564  18.250  1.00  0.00           H  
ATOM   2794 3HG1 VAL A 176      -6.928 -33.515  17.883  1.00  0.00           H  
ATOM   2795 1HG2 VAL A 176      -8.296 -31.342  16.183  1.00  0.00           H  
ATOM   2796 2HG2 VAL A 176      -9.125 -32.282  17.448  1.00  0.00           H  
ATOM   2797 3HG2 VAL A 176      -9.134 -30.503  17.510  1.00  0.00           H  
ATOM   2798  N   SER A 177      -7.875 -29.080  20.056  1.00  0.00           N  
ATOM   2799  CA  SER A 177      -8.669 -27.903  20.379  1.00  0.00           C  
ATOM   2800  C   SER A 177      -9.480 -27.485  19.153  1.00  0.00           C  
ATOM   2801  O   SER A 177      -9.234 -27.945  18.048  1.00  0.00           O  
ATOM   2802  CB  SER A 177      -7.775 -26.765  20.834  1.00  0.00           C  
ATOM   2803  OG  SER A 177      -7.036 -26.249  19.761  1.00  0.00           O  
ATOM   2804  H   SER A 177      -6.878 -28.977  19.921  1.00  0.00           H  
ATOM   2805  HA  SER A 177      -9.336 -28.152  21.207  1.00  0.00           H  
ATOM   2806 1HB  SER A 177      -8.386 -25.976  21.272  1.00  0.00           H  
ATOM   2807 2HB  SER A 177      -7.098 -27.122  21.608  1.00  0.00           H  
ATOM   2808  HG  SER A 177      -6.479 -25.560  20.132  1.00  0.00           H  
ATOM   2809  N   LEU A 178     -10.449 -26.610  19.355  1.00  0.00           N  
ATOM   2810  CA  LEU A 178     -11.286 -26.111  18.274  1.00  0.00           C  
ATOM   2811  C   LEU A 178     -10.444 -25.341  17.259  1.00  0.00           C  
ATOM   2812  O   LEU A 178     -10.698 -25.382  16.045  1.00  0.00           O  
ATOM   2813  CB  LEU A 178     -12.393 -25.207  18.831  1.00  0.00           C  
ATOM   2814  CG  LEU A 178     -13.474 -25.911  19.662  1.00  0.00           C  
ATOM   2815  CD1 LEU A 178     -14.350 -24.870  20.343  1.00  0.00           C  
ATOM   2816  CD2 LEU A 178     -14.298 -26.815  18.758  1.00  0.00           C  
ATOM   2817  H   LEU A 178     -10.609 -26.277  20.294  1.00  0.00           H  
ATOM   2818  HA  LEU A 178     -11.765 -26.962  17.789  1.00  0.00           H  
ATOM   2819 1HB  LEU A 178     -11.935 -24.445  19.461  1.00  0.00           H  
ATOM   2820 2HB  LEU A 178     -12.889 -24.710  17.997  1.00  0.00           H  
ATOM   2821  HG  LEU A 178     -13.000 -26.510  20.440  1.00  0.00           H  
ATOM   2822 1HD1 LEU A 178     -15.118 -25.371  20.933  1.00  0.00           H  
ATOM   2823 2HD1 LEU A 178     -13.738 -24.250  20.997  1.00  0.00           H  
ATOM   2824 3HD1 LEU A 178     -14.824 -24.244  19.589  1.00  0.00           H  
ATOM   2825 1HD2 LEU A 178     -15.066 -27.317  19.349  1.00  0.00           H  
ATOM   2826 2HD2 LEU A 178     -14.773 -26.217  17.980  1.00  0.00           H  
ATOM   2827 3HD2 LEU A 178     -13.651 -27.561  18.298  1.00  0.00           H  
ATOM   2828  N   GLU A 179      -9.385 -24.485  17.705  1.00  0.00           N  
ATOM   2829  CA  GLU A 179      -8.484 -23.754  16.832  1.00  0.00           C  
ATOM   2830  C   GLU A 179      -7.681 -24.696  15.956  1.00  0.00           C  
ATOM   2831  O   GLU A 179      -7.496 -24.450  14.755  1.00  0.00           O  
ATOM   2832  CB  GLU A 179      -7.538 -22.877  17.655  1.00  0.00           C  
ATOM   2833  CG  GLU A 179      -6.636 -21.974  16.825  1.00  0.00           C  
ATOM   2834  CD  GLU A 179      -5.839 -21.014  17.663  1.00  0.00           C  
ATOM   2835  OE1 GLU A 179      -6.058 -20.968  18.850  1.00  0.00           O  
ATOM   2836  OE2 GLU A 179      -5.010 -20.325  17.116  1.00  0.00           O  
ATOM   2837  H   GLU A 179      -9.270 -24.410  18.705  1.00  0.00           H  
ATOM   2838  HA  GLU A 179      -9.078 -23.098  16.192  1.00  0.00           H  
ATOM   2839 1HB  GLU A 179      -8.119 -22.244  18.325  1.00  0.00           H  
ATOM   2840 2HB  GLU A 179      -6.901 -23.510  18.273  1.00  0.00           H  
ATOM   2841 1HG  GLU A 179      -5.948 -22.594  16.250  1.00  0.00           H  
ATOM   2842 2HG  GLU A 179      -7.250 -21.413  16.122  1.00  0.00           H  
ATOM   2843  N   GLN A 180      -7.224 -25.789  16.546  1.00  0.00           N  
ATOM   2844  CA  GLN A 180      -6.576 -26.841  15.773  1.00  0.00           C  
ATOM   2845  C   GLN A 180      -7.556 -27.523  14.849  1.00  0.00           C  
ATOM   2846  O   GLN A 180      -7.204 -27.909  13.728  1.00  0.00           O  
ATOM   2847  CB  GLN A 180      -5.934 -27.876  16.700  1.00  0.00           C  
ATOM   2848  CG  GLN A 180      -4.769 -27.342  17.517  1.00  0.00           C  
ATOM   2849  CD  GLN A 180      -4.253 -28.356  18.521  1.00  0.00           C  
ATOM   2850  OE1 GLN A 180      -5.026 -28.951  19.277  1.00  0.00           O  
ATOM   2851  NE2 GLN A 180      -2.941 -28.560  18.533  1.00  0.00           N  
ATOM   2852  H   GLN A 180      -7.324 -25.904  17.544  1.00  0.00           H  
ATOM   2853  HA  GLN A 180      -5.785 -26.391  15.171  1.00  0.00           H  
ATOM   2854 1HB  GLN A 180      -6.683 -28.259  17.393  1.00  0.00           H  
ATOM   2855 2HB  GLN A 180      -5.572 -28.719  16.111  1.00  0.00           H  
ATOM   2856 1HG  GLN A 180      -3.954 -27.083  16.842  1.00  0.00           H  
ATOM   2857 2HG  GLN A 180      -5.098 -26.458  18.063  1.00  0.00           H  
ATOM   2858 1HE2 GLN A 180      -2.542 -29.217  19.174  1.00  0.00           H  
ATOM   2859 2HE2 GLN A 180      -2.350 -28.056  17.902  1.00  0.00           H  
ATOM   2860  N   ALA A 181      -8.856 -27.780  15.317  1.00  0.00           N  
ATOM   2861  CA  ALA A 181      -9.860 -28.378  14.442  1.00  0.00           C  
ATOM   2862  C   ALA A 181     -10.112 -27.471  13.242  1.00  0.00           C  
ATOM   2863  O   ALA A 181     -10.348 -27.940  12.132  1.00  0.00           O  
ATOM   2864  CB  ALA A 181     -11.154 -28.612  15.205  1.00  0.00           C  
ATOM   2865  H   ALA A 181      -9.094 -27.584  16.278  1.00  0.00           H  
ATOM   2866  HA  ALA A 181      -9.478 -29.335  14.092  1.00  0.00           H  
ATOM   2867 1HB  ALA A 181     -11.894 -29.058  14.540  1.00  0.00           H  
ATOM   2868 2HB  ALA A 181     -10.968 -29.285  16.042  1.00  0.00           H  
ATOM   2869 3HB  ALA A 181     -11.533 -27.662  15.581  1.00  0.00           H  
ATOM   2870  N   LEU A 182     -10.183 -26.119  13.420  1.00  0.00           N  
ATOM   2871  CA  LEU A 182     -10.416 -25.093  12.412  1.00  0.00           C  
ATOM   2872  C   LEU A 182      -9.236 -25.012  11.457  1.00  0.00           C  
ATOM   2873  O   LEU A 182      -9.424 -24.813  10.259  1.00  0.00           O  
ATOM   2874  CB  LEU A 182     -10.645 -23.730  13.077  1.00  0.00           C  
ATOM   2875  CG  LEU A 182     -11.960 -23.580  13.852  1.00  0.00           C  
ATOM   2876  CD1 LEU A 182     -11.879 -22.360  14.760  1.00  0.00           C  
ATOM   2877  CD2 LEU A 182     -13.116 -23.456  12.871  1.00  0.00           C  
ATOM   2878  H   LEU A 182     -10.071 -25.844  14.385  1.00  0.00           H  
ATOM   2879  HA  LEU A 182     -11.280 -25.385  11.816  1.00  0.00           H  
ATOM   2880 1HB  LEU A 182      -9.828 -23.541  13.772  1.00  0.00           H  
ATOM   2881 2HB  LEU A 182     -10.624 -22.960  12.306  1.00  0.00           H  
ATOM   2882  HG  LEU A 182     -12.112 -24.456  14.484  1.00  0.00           H  
ATOM   2883 1HD1 LEU A 182     -12.813 -22.253  15.311  1.00  0.00           H  
ATOM   2884 2HD1 LEU A 182     -11.056 -22.484  15.464  1.00  0.00           H  
ATOM   2885 3HD1 LEU A 182     -11.710 -21.469  14.157  1.00  0.00           H  
ATOM   2886 1HD2 LEU A 182     -14.051 -23.350  13.422  1.00  0.00           H  
ATOM   2887 2HD2 LEU A 182     -12.966 -22.580  12.240  1.00  0.00           H  
ATOM   2888 3HD2 LEU A 182     -13.162 -24.349  12.247  1.00  0.00           H  
ATOM   2889  N   LEU A 183      -8.031 -25.224  11.981  1.00  0.00           N  
ATOM   2890  CA  LEU A 183      -6.853 -25.316  11.127  1.00  0.00           C  
ATOM   2891  C   LEU A 183      -6.889 -26.520  10.178  1.00  0.00           C  
ATOM   2892  O   LEU A 183      -6.451 -26.418   9.032  1.00  0.00           O  
ATOM   2893  CB  LEU A 183      -5.593 -25.391  11.999  1.00  0.00           C  
ATOM   2894  CG  LEU A 183      -4.261 -25.433  11.240  1.00  0.00           C  
ATOM   2895  CD1 LEU A 183      -4.141 -24.200  10.354  1.00  0.00           C  
ATOM   2896  CD2 LEU A 183      -3.112 -25.505  12.234  1.00  0.00           C  
ATOM   2897  H   LEU A 183      -7.924 -25.325  12.980  1.00  0.00           H  
ATOM   2898  HA  LEU A 183      -6.827 -24.439  10.478  1.00  0.00           H  
ATOM   2899 1HB  LEU A 183      -5.573 -24.522  12.655  1.00  0.00           H  
ATOM   2900 2HB  LEU A 183      -5.651 -26.286  12.617  1.00  0.00           H  
ATOM   2901  HG  LEU A 183      -4.237 -26.311  10.594  1.00  0.00           H  
ATOM   2902 1HD1 LEU A 183      -3.194 -24.230   9.814  1.00  0.00           H  
ATOM   2903 2HD1 LEU A 183      -4.965 -24.184   9.640  1.00  0.00           H  
ATOM   2904 3HD1 LEU A 183      -4.178 -23.303  10.971  1.00  0.00           H  
ATOM   2905 1HD2 LEU A 183      -2.165 -25.536  11.695  1.00  0.00           H  
ATOM   2906 2HD2 LEU A 183      -3.133 -24.626  12.880  1.00  0.00           H  
ATOM   2907 3HD2 LEU A 183      -3.212 -26.404  12.842  1.00  0.00           H  
ATOM   2908  N   ILE A 184      -7.425 -27.655  10.640  1.00  0.00           N  
ATOM   2909  CA  ILE A 184      -7.645 -28.814   9.761  1.00  0.00           C  
ATOM   2910  C   ILE A 184      -8.600 -28.494   8.611  1.00  0.00           C  
ATOM   2911  O   ILE A 184      -8.357 -28.856   7.451  1.00  0.00           O  
ATOM   2912  CB  ILE A 184      -8.199 -30.007  10.560  1.00  0.00           C  
ATOM   2913  CG1 ILE A 184      -7.147 -30.526  11.544  1.00  0.00           C  
ATOM   2914  CG2 ILE A 184      -8.646 -31.116   9.619  1.00  0.00           C  
ATOM   2915  CD1 ILE A 184      -7.704 -31.452  12.601  1.00  0.00           C  
ATOM   2916  H   ILE A 184      -7.685 -27.720  11.614  1.00  0.00           H  
ATOM   2917  HA  ILE A 184      -6.693 -29.094   9.314  1.00  0.00           H  
ATOM   2918  HB  ILE A 184      -9.053 -29.682  11.154  1.00  0.00           H  
ATOM   2919 1HG1 ILE A 184      -6.370 -31.059  10.997  1.00  0.00           H  
ATOM   2920 2HG1 ILE A 184      -6.672 -29.683  12.046  1.00  0.00           H  
ATOM   2921 1HG2 ILE A 184      -9.035 -31.952  10.201  1.00  0.00           H  
ATOM   2922 2HG2 ILE A 184      -9.426 -30.740   8.959  1.00  0.00           H  
ATOM   2923 3HG2 ILE A 184      -7.797 -31.452   9.024  1.00  0.00           H  
ATOM   2924 1HD1 ILE A 184      -6.899 -31.778  13.260  1.00  0.00           H  
ATOM   2925 2HD1 ILE A 184      -8.460 -30.926  13.184  1.00  0.00           H  
ATOM   2926 3HD1 ILE A 184      -8.154 -32.321  12.122  1.00  0.00           H  
ATOM   2927  N   LEU A 185      -9.773 -27.794   8.899  1.00  0.00           N  
ATOM   2928  CA  LEU A 185     -10.774 -27.316   7.947  1.00  0.00           C  
ATOM   2929  C   LEU A 185     -10.187 -26.222   7.054  1.00  0.00           C  
ATOM   2930  O   LEU A 185     -10.486 -26.139   5.854  1.00  0.00           O  
ATOM   2931  CB  LEU A 185     -12.003 -26.780   8.690  1.00  0.00           C  
ATOM   2932  CG  LEU A 185     -12.757 -27.800   9.553  1.00  0.00           C  
ATOM   2933  CD1 LEU A 185     -13.801 -27.080  10.396  1.00  0.00           C  
ATOM   2934  CD2 LEU A 185     -13.404 -28.844   8.655  1.00  0.00           C  
ATOM   2935  H   LEU A 185      -9.925 -27.650   9.887  1.00  0.00           H  
ATOM   2936  HA  LEU A 185     -11.078 -28.152   7.317  1.00  0.00           H  
ATOM   2937 1HB  LEU A 185     -11.688 -25.965   9.340  1.00  0.00           H  
ATOM   2938 2HB  LEU A 185     -12.706 -26.381   7.958  1.00  0.00           H  
ATOM   2939  HG  LEU A 185     -12.059 -28.288  10.232  1.00  0.00           H  
ATOM   2940 1HD1 LEU A 185     -14.336 -27.805  11.009  1.00  0.00           H  
ATOM   2941 2HD1 LEU A 185     -13.309 -26.353  11.042  1.00  0.00           H  
ATOM   2942 3HD1 LEU A 185     -14.506 -26.567   9.742  1.00  0.00           H  
ATOM   2943 1HD2 LEU A 185     -13.939 -29.570   9.268  1.00  0.00           H  
ATOM   2944 2HD2 LEU A 185     -14.104 -28.357   7.976  1.00  0.00           H  
ATOM   2945 3HD2 LEU A 185     -12.634 -29.355   8.077  1.00  0.00           H  
ATOM   2946  N   HIS A 186      -9.340 -25.391   7.653  1.00  0.00           N  
ATOM   2947  CA  HIS A 186      -8.628 -24.356   6.906  1.00  0.00           C  
ATOM   2948  C   HIS A 186      -7.723 -24.968   5.841  1.00  0.00           C  
ATOM   2949  O   HIS A 186      -7.764 -24.560   4.682  1.00  0.00           O  
ATOM   2950  CB  HIS A 186      -7.797 -23.482   7.851  1.00  0.00           C  
ATOM   2951  CG  HIS A 186      -7.236 -22.256   7.199  1.00  0.00           C  
ATOM   2952  ND1 HIS A 186      -8.034 -21.285   6.630  1.00  0.00           N  
ATOM   2953  CD2 HIS A 186      -5.959 -21.843   7.025  1.00  0.00           C  
ATOM   2954  CE1 HIS A 186      -7.270 -20.327   6.134  1.00  0.00           C  
ATOM   2955  NE2 HIS A 186      -6.008 -20.642   6.361  1.00  0.00           N  
ATOM   2956  H   HIS A 186      -9.182 -25.478   8.647  1.00  0.00           H  
ATOM   2957  HA  HIS A 186      -9.363 -23.737   6.388  1.00  0.00           H  
ATOM   2958 1HB  HIS A 186      -8.413 -23.168   8.694  1.00  0.00           H  
ATOM   2959 2HB  HIS A 186      -6.967 -24.065   8.250  1.00  0.00           H  
ATOM   2960  HD1 HIS A 186      -9.034 -21.252   6.655  1.00  0.00           H  
ATOM   2961  HD2 HIS A 186      -4.997 -22.274   7.302  1.00  0.00           H  
ATOM   2962  HE1 HIS A 186      -7.714 -19.463   5.641  1.00  0.00           H  
ATOM   2963  N   THR A 187      -6.827 -26.093   6.195  1.00  0.00           N  
ATOM   2964  CA  THR A 187      -5.949 -26.838   5.301  1.00  0.00           C  
ATOM   2965  C   THR A 187      -6.702 -27.647   4.244  1.00  0.00           C  
ATOM   2966  O   THR A 187      -6.323 -27.627   3.067  1.00  0.00           O  
ATOM   2967  CB  THR A 187      -5.040 -27.783   6.108  1.00  0.00           C  
ATOM   2968  OG1 THR A 187      -4.266 -27.022   7.045  1.00  0.00           O  
ATOM   2969  CG2 THR A 187      -4.103 -28.542   5.181  1.00  0.00           C  
ATOM   2970  H   THR A 187      -6.860 -26.342   7.173  1.00  0.00           H  
ATOM   2971  HA  THR A 187      -5.398 -26.124   4.684  1.00  0.00           H  
ATOM   2972  HB  THR A 187      -5.654 -28.496   6.659  1.00  0.00           H  
ATOM   2973  HG1 THR A 187      -4.843 -26.681   7.733  1.00  0.00           H  
ATOM   2974 1HG2 THR A 187      -3.469 -29.205   5.769  1.00  0.00           H  
ATOM   2975 2HG2 THR A 187      -4.688 -29.131   4.475  1.00  0.00           H  
ATOM   2976 3HG2 THR A 187      -3.480 -27.835   4.635  1.00  0.00           H  
ATOM   2977  N   ALA A 188      -7.781 -28.331   4.639  1.00  0.00           N  
ATOM   2978  CA  ALA A 188      -8.569 -29.108   3.676  1.00  0.00           C  
ATOM   2979  C   ALA A 188      -9.148 -28.256   2.539  1.00  0.00           C  
ATOM   2980  O   ALA A 188      -9.155 -28.667   1.376  1.00  0.00           O  
ATOM   2981  CB  ALA A 188      -9.683 -29.877   4.385  1.00  0.00           C  
ATOM   2982  H   ALA A 188      -8.064 -28.315   5.608  1.00  0.00           H  
ATOM   2983  HA  ALA A 188      -7.900 -29.824   3.194  1.00  0.00           H  
ATOM   2984 1HB  ALA A 188     -10.253 -30.448   3.651  1.00  0.00           H  
ATOM   2985 2HB  ALA A 188      -9.245 -30.559   5.116  1.00  0.00           H  
ATOM   2986 3HB  ALA A 188     -10.340 -29.175   4.891  1.00  0.00           H  
ATOM   2987  N   ALA A 189      -9.694 -27.042   2.884  1.00  0.00           N  
ATOM   2988  CA  ALA A 189     -10.320 -26.167   1.900  1.00  0.00           C  
ATOM   2989  C   ALA A 189      -9.259 -25.725   0.894  1.00  0.00           C  
ATOM   2990  O   ALA A 189      -9.505 -25.696  -0.306  1.00  0.00           O  
ATOM   2991  CB  ALA A 189     -10.947 -24.961   2.583  1.00  0.00           C  
ATOM   2992  H   ALA A 189      -9.697 -26.772   3.857  1.00  0.00           H  
ATOM   2993  HA  ALA A 189     -11.102 -26.733   1.393  1.00  0.00           H  
ATOM   2994 1HB  ALA A 189     -11.407 -24.318   1.833  1.00  0.00           H  
ATOM   2995 2HB  ALA A 189     -11.704 -25.298   3.289  1.00  0.00           H  
ATOM   2996 3HB  ALA A 189     -10.176 -24.403   3.113  1.00  0.00           H  
ATOM   2997  N   LEU A 190      -8.072 -25.412   1.404  1.00  0.00           N  
ATOM   2998  CA  LEU A 190      -6.946 -25.015   0.567  1.00  0.00           C  
ATOM   2999  C   LEU A 190      -6.393 -26.154  -0.296  1.00  0.00           C  
ATOM   3000  O   LEU A 190      -5.929 -25.929  -1.414  1.00  0.00           O  
ATOM   3001  CB  LEU A 190      -5.823 -24.459   1.451  1.00  0.00           C  
ATOM   3002  CG  LEU A 190      -6.138 -23.146   2.180  1.00  0.00           C  
ATOM   3003  CD1 LEU A 190      -5.011 -22.821   3.151  1.00  0.00           C  
ATOM   3004  CD2 LEU A 190      -6.320 -22.031   1.160  1.00  0.00           C  
ATOM   3005  H   LEU A 190      -7.949 -25.456   2.405  1.00  0.00           H  
ATOM   3006  HA  LEU A 190      -7.290 -24.260  -0.141  1.00  0.00           H  
ATOM   3007 1HB  LEU A 190      -5.574 -25.204   2.205  1.00  0.00           H  
ATOM   3008 2HB  LEU A 190      -4.943 -24.291   0.831  1.00  0.00           H  
ATOM   3009  HG  LEU A 190      -7.054 -23.262   2.759  1.00  0.00           H  
ATOM   3010 1HD1 LEU A 190      -5.235 -21.888   3.668  1.00  0.00           H  
ATOM   3011 2HD1 LEU A 190      -4.916 -23.625   3.880  1.00  0.00           H  
ATOM   3012 3HD1 LEU A 190      -4.077 -22.715   2.602  1.00  0.00           H  
ATOM   3013 1HD2 LEU A 190      -6.545 -21.098   1.678  1.00  0.00           H  
ATOM   3014 2HD2 LEU A 190      -5.404 -21.914   0.582  1.00  0.00           H  
ATOM   3015 3HD2 LEU A 190      -7.143 -22.282   0.490  1.00  0.00           H  
ATOM   3016  N   LEU A 191      -6.317 -27.500   0.176  1.00  0.00           N  
ATOM   3017  CA  LEU A 191      -5.899 -28.694  -0.546  1.00  0.00           C  
ATOM   3018  C   LEU A 191      -6.884 -29.027  -1.646  1.00  0.00           C  
ATOM   3019  O   LEU A 191      -6.500 -29.498  -2.711  1.00  0.00           O  
ATOM   3020  CB  LEU A 191      -5.773 -29.884   0.414  1.00  0.00           C  
ATOM   3021  CG  LEU A 191      -4.564 -29.851   1.358  1.00  0.00           C  
ATOM   3022  CD1 LEU A 191      -4.734 -30.912   2.438  1.00  0.00           C  
ATOM   3023  CD2 LEU A 191      -3.290 -30.083   0.560  1.00  0.00           C  
ATOM   3024  H   LEU A 191      -6.558 -27.575   1.153  1.00  0.00           H  
ATOM   3025  HA  LEU A 191      -4.921 -28.504  -0.990  1.00  0.00           H  
ATOM   3026 1HB  LEU A 191      -6.671 -29.932   1.028  1.00  0.00           H  
ATOM   3027 2HB  LEU A 191      -5.710 -30.799  -0.174  1.00  0.00           H  
ATOM   3028  HG  LEU A 191      -4.513 -28.880   1.851  1.00  0.00           H  
ATOM   3029 1HD1 LEU A 191      -3.875 -30.889   3.109  1.00  0.00           H  
ATOM   3030 2HD1 LEU A 191      -5.642 -30.711   3.005  1.00  0.00           H  
ATOM   3031 3HD1 LEU A 191      -4.805 -31.895   1.973  1.00  0.00           H  
ATOM   3032 1HD2 LEU A 191      -2.430 -30.059   1.231  1.00  0.00           H  
ATOM   3033 2HD2 LEU A 191      -3.340 -31.054   0.068  1.00  0.00           H  
ATOM   3034 3HD2 LEU A 191      -3.184 -29.300  -0.192  1.00  0.00           H  
ATOM   3035  N   GLY A 192      -8.163 -28.794  -1.388  1.00  0.00           N  
ATOM   3036  CA  GLY A 192      -9.180 -29.139  -2.355  1.00  0.00           C  
ATOM   3037  C   GLY A 192      -9.673 -30.552  -2.106  1.00  0.00           C  
ATOM   3038  O   GLY A 192     -10.061 -31.256  -3.043  1.00  0.00           O  
ATOM   3039  H   GLY A 192      -8.441 -28.371  -0.513  1.00  0.00           H  
ATOM   3040 1HA  GLY A 192     -10.007 -28.432  -2.284  1.00  0.00           H  
ATOM   3041 2HA  GLY A 192      -8.770 -29.053  -3.361  1.00  0.00           H  
ATOM   3042  N   THR A 193      -9.637 -30.971  -0.839  1.00  0.00           N  
ATOM   3043  CA  THR A 193     -10.050 -32.323  -0.448  1.00  0.00           C  
ATOM   3044  C   THR A 193     -11.039 -32.309   0.731  1.00  0.00           C  
ATOM   3045  O   THR A 193     -11.528 -31.251   1.125  1.00  0.00           O  
ATOM   3046  CB  THR A 193      -8.826 -33.183  -0.081  1.00  0.00           C  
ATOM   3047  OG1 THR A 193      -9.230 -34.549   0.081  1.00  0.00           O  
ATOM   3048  CG2 THR A 193      -8.194 -32.688   1.211  1.00  0.00           C  
ATOM   3049  H   THR A 193      -9.311 -30.331  -0.129  1.00  0.00           H  
ATOM   3050  HA  THR A 193     -10.525 -32.802  -1.305  1.00  0.00           H  
ATOM   3051  HB  THR A 193      -8.090 -33.129  -0.883  1.00  0.00           H  
ATOM   3052  HG1 THR A 193      -8.546 -35.127  -0.263  1.00  0.00           H  
ATOM   3053 1HG2 THR A 193      -7.331 -33.307   1.454  1.00  0.00           H  
ATOM   3054 2HG2 THR A 193      -7.876 -31.653   1.086  1.00  0.00           H  
ATOM   3055 3HG2 THR A 193      -8.923 -32.748   2.018  1.00  0.00           H  
ATOM   3056  N   THR A 194     -11.329 -33.531   1.238  1.00  0.00           N  
ATOM   3057  CA  THR A 194     -12.276 -33.681   2.340  1.00  0.00           C  
ATOM   3058  C   THR A 194     -11.538 -33.544   3.649  1.00  0.00           C  
ATOM   3059  O   THR A 194     -10.306 -33.514   3.658  1.00  0.00           O  
ATOM   3060  CB  THR A 194     -13.008 -35.035   2.290  1.00  0.00           C  
ATOM   3061  OG1 THR A 194     -14.050 -35.054   3.275  1.00  0.00           O  
ATOM   3062  CG2 THR A 194     -12.039 -36.175   2.561  1.00  0.00           C  
ATOM   3063  H   THR A 194     -10.883 -34.353   0.857  1.00  0.00           H  
ATOM   3064  HA  THR A 194     -13.037 -32.903   2.251  1.00  0.00           H  
ATOM   3065  HB  THR A 194     -13.454 -35.171   1.306  1.00  0.00           H  
ATOM   3066  HG1 THR A 194     -14.693 -35.730   3.046  1.00  0.00           H  
ATOM   3067 1HG2 THR A 194     -12.574 -37.124   2.522  1.00  0.00           H  
ATOM   3068 2HG2 THR A 194     -11.251 -36.170   1.808  1.00  0.00           H  
ATOM   3069 3HG2 THR A 194     -11.597 -36.050   3.549  1.00  0.00           H  
ATOM   3070  N   VAL A 195     -12.289 -33.497   4.736  1.00  0.00           N  
ATOM   3071  CA  VAL A 195     -11.731 -33.152   6.049  1.00  0.00           C  
ATOM   3072  C   VAL A 195     -10.896 -34.302   6.624  1.00  0.00           C  
ATOM   3073  O   VAL A 195      -9.789 -34.092   7.118  1.00  0.00           O  
ATOM   3074  CB  VAL A 195     -12.864 -32.804   7.034  1.00  0.00           C  
ATOM   3075  CG1 VAL A 195     -12.303 -32.568   8.429  1.00  0.00           C  
ATOM   3076  CG2 VAL A 195     -13.620 -31.579   6.542  1.00  0.00           C  
ATOM   3077  H   VAL A 195     -13.278 -33.688   4.653  1.00  0.00           H  
ATOM   3078  HA  VAL A 195     -11.051 -32.310   5.926  1.00  0.00           H  
ATOM   3079  HB  VAL A 195     -13.547 -33.651   7.102  1.00  0.00           H  
ATOM   3080 1HG1 VAL A 195     -13.117 -32.324   9.112  1.00  0.00           H  
ATOM   3081 2HG1 VAL A 195     -11.797 -33.470   8.775  1.00  0.00           H  
ATOM   3082 3HG1 VAL A 195     -11.594 -31.741   8.400  1.00  0.00           H  
ATOM   3083 1HG2 VAL A 195     -14.419 -31.340   7.243  1.00  0.00           H  
ATOM   3084 2HG2 VAL A 195     -12.935 -30.734   6.469  1.00  0.00           H  
ATOM   3085 3HG2 VAL A 195     -14.047 -31.786   5.561  1.00  0.00           H  
ATOM   3086  N   GLU A 196     -11.438 -35.517   6.542  1.00  0.00           N  
ATOM   3087  CA  GLU A 196     -10.815 -36.695   7.134  1.00  0.00           C  
ATOM   3088  C   GLU A 196      -9.493 -36.942   6.414  1.00  0.00           C  
ATOM   3089  O   GLU A 196      -8.496 -37.347   7.020  1.00  0.00           O  
ATOM   3090  CB  GLU A 196     -11.726 -37.920   7.022  1.00  0.00           C  
ATOM   3091  CG  GLU A 196     -13.008 -37.826   7.837  1.00  0.00           C  
ATOM   3092  CD  GLU A 196     -12.760 -37.826   9.321  1.00  0.00           C  
ATOM   3093  OE1 GLU A 196     -12.122 -38.733   9.796  1.00  0.00           O  
ATOM   3094  OE2 GLU A 196     -13.210 -36.916   9.977  1.00  0.00           O  
ATOM   3095  H   GLU A 196     -12.314 -35.618   6.050  1.00  0.00           H  
ATOM   3096  HA  GLU A 196     -10.649 -36.504   8.194  1.00  0.00           H  
ATOM   3097 1HB  GLU A 196     -12.003 -38.073   5.980  1.00  0.00           H  
ATOM   3098 2HB  GLU A 196     -11.185 -38.808   7.351  1.00  0.00           H  
ATOM   3099 1HG  GLU A 196     -13.531 -36.908   7.568  1.00  0.00           H  
ATOM   3100 2HG  GLU A 196     -13.652 -38.666   7.582  1.00  0.00           H  
ATOM   3101  N   GLU A 197      -9.402 -36.780   4.988  1.00  0.00           N  
ATOM   3102  CA  GLU A 197      -8.189 -36.987   4.210  1.00  0.00           C  
ATOM   3103  C   GLU A 197      -7.108 -35.984   4.604  1.00  0.00           C  
ATOM   3104  O   GLU A 197      -5.935 -36.331   4.677  1.00  0.00           O  
ATOM   3105  CB  GLU A 197      -8.491 -36.870   2.715  1.00  0.00           C  
ATOM   3106  CG  GLU A 197      -7.291 -37.113   1.811  1.00  0.00           C  
ATOM   3107  CD  GLU A 197      -7.650 -37.124   0.350  1.00  0.00           C  
ATOM   3108  OE1 GLU A 197      -8.411 -37.973  -0.048  1.00  0.00           O  
ATOM   3109  OE2 GLU A 197      -7.163 -36.283  -0.367  1.00  0.00           O  
ATOM   3110  H   GLU A 197     -10.258 -36.539   4.510  1.00  0.00           H  
ATOM   3111  HA  GLU A 197      -7.797 -37.979   4.437  1.00  0.00           H  
ATOM   3112 1HB  GLU A 197      -9.265 -37.589   2.442  1.00  0.00           H  
ATOM   3113 2HB  GLU A 197      -8.877 -35.875   2.497  1.00  0.00           H  
ATOM   3114 1HG  GLU A 197      -6.553 -36.329   1.986  1.00  0.00           H  
ATOM   3115 2HG  GLU A 197      -6.836 -38.066   2.075  1.00  0.00           H  
ATOM   3116  N   ALA A 198      -7.456 -34.584   4.830  1.00  0.00           N  
ATOM   3117  CA  ALA A 198      -6.492 -33.567   5.265  1.00  0.00           C  
ATOM   3118  C   ALA A 198      -5.820 -33.947   6.581  1.00  0.00           C  
ATOM   3119  O   ALA A 198      -4.648 -33.653   6.805  1.00  0.00           O  
ATOM   3120  CB  ALA A 198      -7.171 -32.210   5.390  1.00  0.00           C  
ATOM   3121  H   ALA A 198      -8.420 -34.319   4.688  1.00  0.00           H  
ATOM   3122  HA  ALA A 198      -5.709 -33.500   4.511  1.00  0.00           H  
ATOM   3123 1HB  ALA A 198      -6.442 -31.468   5.714  1.00  0.00           H  
ATOM   3124 2HB  ALA A 198      -7.582 -31.920   4.424  1.00  0.00           H  
ATOM   3125 3HB  ALA A 198      -7.975 -32.273   6.122  1.00  0.00           H  
ATOM   3126  N   VAL A 199      -6.594 -34.639   7.575  1.00  0.00           N  
ATOM   3127  CA  VAL A 199      -6.066 -35.145   8.834  1.00  0.00           C  
ATOM   3128  C   VAL A 199      -5.065 -36.280   8.614  1.00  0.00           C  
ATOM   3129  O   VAL A 199      -3.967 -36.276   9.183  1.00  0.00           O  
ATOM   3130  CB  VAL A 199      -7.218 -35.646   9.726  1.00  0.00           C  
ATOM   3131  CG1 VAL A 199      -6.670 -36.313  10.979  1.00  0.00           C  
ATOM   3132  CG2 VAL A 199      -8.134 -34.487  10.088  1.00  0.00           C  
ATOM   3133  H   VAL A 199      -7.570 -34.783   7.357  1.00  0.00           H  
ATOM   3134  HA  VAL A 199      -5.523 -34.339   9.331  1.00  0.00           H  
ATOM   3135  HB  VAL A 199      -7.784 -36.402   9.181  1.00  0.00           H  
ATOM   3136 1HG1 VAL A 199      -7.498 -36.662  11.597  1.00  0.00           H  
ATOM   3137 2HG1 VAL A 199      -6.047 -37.161  10.697  1.00  0.00           H  
ATOM   3138 3HG1 VAL A 199      -6.075 -35.595  11.543  1.00  0.00           H  
ATOM   3139 1HG2 VAL A 199      -8.946 -34.849  10.717  1.00  0.00           H  
ATOM   3140 2HG2 VAL A 199      -7.566 -33.729  10.628  1.00  0.00           H  
ATOM   3141 3HG2 VAL A 199      -8.546 -34.052   9.178  1.00  0.00           H  
ATOM   3142  N   LYS A 200      -5.459 -37.229   7.776  1.00  0.00           N  
ATOM   3143  CA  LYS A 200      -4.634 -38.376   7.446  1.00  0.00           C  
ATOM   3144  C   LYS A 200      -3.354 -37.923   6.769  1.00  0.00           C  
ATOM   3145  O   LYS A 200      -2.283 -38.449   7.047  1.00  0.00           O  
ATOM   3146  CB  LYS A 200      -5.396 -39.351   6.548  1.00  0.00           C  
ATOM   3147  CG  LYS A 200      -6.511 -40.115   7.251  1.00  0.00           C  
ATOM   3148  CD  LYS A 200      -7.251 -41.027   6.285  1.00  0.00           C  
ATOM   3149  CE  LYS A 200      -8.379 -41.774   6.981  1.00  0.00           C  
ATOM   3150  NZ  LYS A 200      -9.132 -42.647   6.040  1.00  0.00           N  
ATOM   3151  H   LYS A 200      -6.374 -37.146   7.355  1.00  0.00           H  
ATOM   3152  HA  LYS A 200      -4.375 -38.894   8.370  1.00  0.00           H  
ATOM   3153 1HB  LYS A 200      -5.838 -38.807   5.712  1.00  0.00           H  
ATOM   3154 2HB  LYS A 200      -4.701 -40.081   6.131  1.00  0.00           H  
ATOM   3155 1HG  LYS A 200      -6.087 -40.718   8.055  1.00  0.00           H  
ATOM   3156 2HG  LYS A 200      -7.218 -39.408   7.684  1.00  0.00           H  
ATOM   3157 1HD  LYS A 200      -7.667 -40.433   5.469  1.00  0.00           H  
ATOM   3158 2HD  LYS A 200      -6.554 -41.752   5.863  1.00  0.00           H  
ATOM   3159 1HE  LYS A 200      -7.969 -42.390   7.780  1.00  0.00           H  
ATOM   3160 2HE  LYS A 200      -9.071 -41.057   7.423  1.00  0.00           H  
ATOM   3161 1HZ  LYS A 200      -9.870 -43.124   6.539  1.00  0.00           H  
ATOM   3162 2HZ  LYS A 200      -9.534 -42.083   5.304  1.00  0.00           H  
ATOM   3163 3HZ  LYS A 200      -8.505 -43.329   5.637  1.00  0.00           H  
ATOM   3164  N   ARG A 201      -3.462 -36.944   5.877  1.00  0.00           N  
ATOM   3165  CA  ARG A 201      -2.278 -36.432   5.198  1.00  0.00           C  
ATOM   3166  C   ARG A 201      -1.341 -35.749   6.177  1.00  0.00           C  
ATOM   3167  O   ARG A 201      -0.133 -35.927   6.104  1.00  0.00           O  
ATOM   3168  CB  ARG A 201      -2.667 -35.447   4.105  1.00  0.00           C  
ATOM   3169  CG  ARG A 201      -3.289 -36.077   2.869  1.00  0.00           C  
ATOM   3170  CD  ARG A 201      -3.624 -35.058   1.842  1.00  0.00           C  
ATOM   3171  NE  ARG A 201      -4.283 -35.647   0.687  1.00  0.00           N  
ATOM   3172  CZ  ARG A 201      -3.642 -36.232  -0.343  1.00  0.00           C  
ATOM   3173  NH1 ARG A 201      -2.329 -36.299  -0.349  1.00  0.00           N  
ATOM   3174  NH2 ARG A 201      -4.334 -36.740  -1.349  1.00  0.00           N  
ATOM   3175  H   ARG A 201      -4.364 -36.546   5.663  1.00  0.00           H  
ATOM   3176  HA  ARG A 201      -1.733 -37.272   4.766  1.00  0.00           H  
ATOM   3177 1HB  ARG A 201      -3.381 -34.727   4.502  1.00  0.00           H  
ATOM   3178 2HB  ARG A 201      -1.786 -34.892   3.784  1.00  0.00           H  
ATOM   3179 1HG  ARG A 201      -2.588 -36.788   2.431  1.00  0.00           H  
ATOM   3180 2HG  ARG A 201      -4.207 -36.597   3.147  1.00  0.00           H  
ATOM   3181 1HD  ARG A 201      -4.292 -34.313   2.273  1.00  0.00           H  
ATOM   3182 2HD  ARG A 201      -2.710 -34.571   1.501  1.00  0.00           H  
ATOM   3183  HE  ARG A 201      -5.293 -35.615   0.656  1.00  0.00           H  
ATOM   3184 1HH1 ARG A 201      -1.801 -35.911   0.420  1.00  0.00           H  
ATOM   3185 2HH1 ARG A 201      -1.849 -36.737  -1.121  1.00  0.00           H  
ATOM   3186 1HH2 ARG A 201      -5.344 -36.688  -1.345  1.00  0.00           H  
ATOM   3187 2HH2 ARG A 201      -3.854 -37.178  -2.121  1.00  0.00           H  
ATOM   3188  N   ALA A 202      -1.893 -34.971   7.100  1.00  0.00           N  
ATOM   3189  CA  ALA A 202      -1.053 -34.309   8.091  1.00  0.00           C  
ATOM   3190  C   ALA A 202      -0.351 -35.324   8.982  1.00  0.00           C  
ATOM   3191  O   ALA A 202       0.813 -35.150   9.321  1.00  0.00           O  
ATOM   3192  CB  ALA A 202      -1.845 -33.316   8.906  1.00  0.00           C  
ATOM   3193  H   ALA A 202      -2.893 -34.832   7.127  1.00  0.00           H  
ATOM   3194  HA  ALA A 202      -0.267 -33.769   7.561  1.00  0.00           H  
ATOM   3195 1HB  ALA A 202      -1.190 -32.838   9.636  1.00  0.00           H  
ATOM   3196 2HB  ALA A 202      -2.267 -32.558   8.247  1.00  0.00           H  
ATOM   3197 3HB  ALA A 202      -2.648 -33.833   9.427  1.00  0.00           H  
ATOM   3198  N   LEU A 203      -1.053 -36.398   9.338  1.00  0.00           N  
ATOM   3199  CA  LEU A 203      -0.472 -37.444  10.177  1.00  0.00           C  
ATOM   3200  C   LEU A 203       0.639 -38.216   9.462  1.00  0.00           C  
ATOM   3201  O   LEU A 203       1.655 -38.545  10.070  1.00  0.00           O  
ATOM   3202  CB  LEU A 203      -1.566 -38.421  10.624  1.00  0.00           C  
ATOM   3203  CG  LEU A 203      -2.594 -37.860  11.615  1.00  0.00           C  
ATOM   3204  CD1 LEU A 203      -3.756 -38.835  11.748  1.00  0.00           C  
ATOM   3205  CD2 LEU A 203      -1.925 -37.620  12.960  1.00  0.00           C  
ATOM   3206  H   LEU A 203      -2.008 -36.494   9.022  1.00  0.00           H  
ATOM   3207  HA  LEU A 203       0.007 -36.971  11.034  1.00  0.00           H  
ATOM   3208 1HB  LEU A 203      -2.107 -38.763   9.743  1.00  0.00           H  
ATOM   3209 2HB  LEU A 203      -1.092 -39.284  11.091  1.00  0.00           H  
ATOM   3210  HG  LEU A 203      -2.991 -36.919  11.234  1.00  0.00           H  
ATOM   3211 1HD1 LEU A 203      -4.487 -38.437  12.452  1.00  0.00           H  
ATOM   3212 2HD1 LEU A 203      -4.228 -38.974  10.776  1.00  0.00           H  
ATOM   3213 3HD1 LEU A 203      -3.387 -39.793  12.113  1.00  0.00           H  
ATOM   3214 1HD2 LEU A 203      -2.655 -37.220  13.664  1.00  0.00           H  
ATOM   3215 2HD2 LEU A 203      -1.529 -38.561  13.342  1.00  0.00           H  
ATOM   3216 3HD2 LEU A 203      -1.110 -36.906  12.838  1.00  0.00           H  
ATOM   3217  N   LYS A 204       0.453 -38.489   8.173  1.00  0.00           N  
ATOM   3218  CA  LYS A 204       1.493 -39.124   7.365  1.00  0.00           C  
ATOM   3219  C   LYS A 204       2.722 -38.228   7.205  1.00  0.00           C  
ATOM   3220  O   LYS A 204       3.855 -38.707   7.243  1.00  0.00           O  
ATOM   3221  CB  LYS A 204       0.939 -39.501   5.990  1.00  0.00           C  
ATOM   3222  CG  LYS A 204      -0.033 -40.673   6.003  1.00  0.00           C  
ATOM   3223  CD  LYS A 204      -0.569 -40.961   4.609  1.00  0.00           C  
ATOM   3224  CE  LYS A 204      -1.551 -42.124   4.622  1.00  0.00           C  
ATOM   3225  NZ  LYS A 204      -2.105 -42.399   3.269  1.00  0.00           N  
ATOM   3226  H   LYS A 204      -0.428 -38.252   7.744  1.00  0.00           H  
ATOM   3227  HA  LYS A 204       1.826 -40.030   7.876  1.00  0.00           H  
ATOM   3228 1HB  LYS A 204       0.423 -38.643   5.559  1.00  0.00           H  
ATOM   3229 2HB  LYS A 204       1.762 -39.756   5.323  1.00  0.00           H  
ATOM   3230 1HG  LYS A 204       0.474 -41.562   6.380  1.00  0.00           H  
ATOM   3231 2HG  LYS A 204      -0.869 -40.445   6.664  1.00  0.00           H  
ATOM   3232 1HD  LYS A 204      -1.074 -40.075   4.222  1.00  0.00           H  
ATOM   3233 2HD  LYS A 204       0.259 -41.206   3.944  1.00  0.00           H  
ATOM   3234 1HE  LYS A 204      -1.049 -43.020   4.985  1.00  0.00           H  
ATOM   3235 2HE  LYS A 204      -2.375 -41.897   5.298  1.00  0.00           H  
ATOM   3236 1HZ  LYS A 204      -2.751 -43.175   3.320  1.00  0.00           H  
ATOM   3237 2HZ  LYS A 204      -2.590 -41.580   2.930  1.00  0.00           H  
ATOM   3238 3HZ  LYS A 204      -1.353 -42.630   2.637  1.00  0.00           H  
ATOM   3239  N   LEU A 205       2.499 -36.932   7.004  1.00  0.00           N  
ATOM   3240  CA  LEU A 205       3.602 -35.978   6.923  1.00  0.00           C  
ATOM   3241  C   LEU A 205       4.277 -35.823   8.279  1.00  0.00           C  
ATOM   3242  O   LEU A 205       5.497 -35.756   8.359  1.00  0.00           O  
ATOM   3243  CB  LEU A 205       3.095 -34.615   6.435  1.00  0.00           C  
ATOM   3244  CG  LEU A 205       4.149 -33.504   6.355  1.00  0.00           C  
ATOM   3245  CD1 LEU A 205       5.248 -33.915   5.384  1.00  0.00           C  
ATOM   3246  CD2 LEU A 205       3.487 -32.207   5.914  1.00  0.00           C  
ATOM   3247  H   LEU A 205       1.552 -36.599   6.903  1.00  0.00           H  
ATOM   3248  HA  LEU A 205       4.337 -36.359   6.215  1.00  0.00           H  
ATOM   3249 1HB  LEU A 205       2.668 -34.739   5.441  1.00  0.00           H  
ATOM   3250 2HB  LEU A 205       2.306 -34.277   7.107  1.00  0.00           H  
ATOM   3251  HG  LEU A 205       4.606 -33.363   7.336  1.00  0.00           H  
ATOM   3252 1HD1 LEU A 205       5.997 -33.124   5.328  1.00  0.00           H  
ATOM   3253 2HD1 LEU A 205       5.717 -34.834   5.734  1.00  0.00           H  
ATOM   3254 3HD1 LEU A 205       4.819 -34.079   4.397  1.00  0.00           H  
ATOM   3255 1HD2 LEU A 205       4.237 -31.417   5.857  1.00  0.00           H  
ATOM   3256 2HD2 LEU A 205       3.031 -32.346   4.933  1.00  0.00           H  
ATOM   3257 3HD2 LEU A 205       2.718 -31.927   6.635  1.00  0.00           H  
ATOM   3258  N   LYS A 206       3.477 -35.763   9.339  1.00  0.00           N  
ATOM   3259  CA  LYS A 206       3.978 -35.679  10.718  1.00  0.00           C  
ATOM   3260  C   LYS A 206       4.936 -36.827  11.023  1.00  0.00           C  
ATOM   3261  O   LYS A 206       5.980 -36.631  11.646  1.00  0.00           O  
ATOM   3262  CB  LYS A 206       2.818 -35.686  11.715  1.00  0.00           C  
ATOM   3263  CG  LYS A 206       3.241 -35.566  13.173  1.00  0.00           C  
ATOM   3264  CD  LYS A 206       2.038 -35.612  14.103  1.00  0.00           C  
ATOM   3265  CE  LYS A 206       2.453 -35.431  15.556  1.00  0.00           C  
ATOM   3266  NZ  LYS A 206       3.243 -36.588  16.057  1.00  0.00           N  
ATOM   3267  H   LYS A 206       2.479 -35.775   9.178  1.00  0.00           H  
ATOM   3268  HA  LYS A 206       4.523 -34.742  10.831  1.00  0.00           H  
ATOM   3269 1HB  LYS A 206       2.143 -34.859  11.494  1.00  0.00           H  
ATOM   3270 2HB  LYS A 206       2.250 -36.610  11.606  1.00  0.00           H  
ATOM   3271 1HG  LYS A 206       3.916 -36.386  13.425  1.00  0.00           H  
ATOM   3272 2HG  LYS A 206       3.770 -34.626  13.322  1.00  0.00           H  
ATOM   3273 1HD  LYS A 206       1.339 -34.820  13.832  1.00  0.00           H  
ATOM   3274 2HD  LYS A 206       1.532 -36.571  13.997  1.00  0.00           H  
ATOM   3275 1HE  LYS A 206       3.054 -34.527  15.652  1.00  0.00           H  
ATOM   3276 2HE  LYS A 206       1.565 -35.318  16.177  1.00  0.00           H  
ATOM   3277 1HZ  LYS A 206       3.498 -36.429  17.022  1.00  0.00           H  
ATOM   3278 2HZ  LYS A 206       2.689 -37.430  15.990  1.00  0.00           H  
ATOM   3279 3HZ  LYS A 206       4.080 -36.691  15.501  1.00  0.00           H  
ATOM   3280  N   THR A 207       4.561 -38.026  10.574  1.00  0.00           N  
ATOM   3281  CA  THR A 207       5.373 -39.234  10.734  1.00  0.00           C  
ATOM   3282  C   THR A 207       6.599 -39.191   9.816  1.00  0.00           C  
ATOM   3283  O   THR A 207       7.713 -39.462  10.260  1.00  0.00           O  
ATOM   3284  CB  THR A 207       4.550 -40.501  10.443  1.00  0.00           C  
ATOM   3285  OG1 THR A 207       3.437 -40.569  11.343  1.00  0.00           O  
ATOM   3286  CG2 THR A 207       5.408 -41.746  10.611  1.00  0.00           C  
ATOM   3287  H   THR A 207       3.671 -38.091  10.104  1.00  0.00           H  
ATOM   3288  HA  THR A 207       5.727 -39.281  11.764  1.00  0.00           H  
ATOM   3289  HB  THR A 207       4.172 -40.463   9.421  1.00  0.00           H  
ATOM   3290  HG1 THR A 207       2.773 -39.928  11.078  1.00  0.00           H  
ATOM   3291 1HG2 THR A 207       4.809 -42.632  10.400  1.00  0.00           H  
ATOM   3292 2HG2 THR A 207       6.250 -41.703   9.919  1.00  0.00           H  
ATOM   3293 3HG2 THR A 207       5.781 -41.795  11.633  1.00  0.00           H  
ATOM   3294  N   LYS A 208       6.395 -38.815   8.555  1.00  0.00           N  
ATOM   3295  CA  LYS A 208       7.465 -38.801   7.544  1.00  0.00           C  
ATOM   3296  C   LYS A 208       8.612 -37.798   7.823  1.00  0.00           C  
ATOM   3297  O   LYS A 208       9.788 -38.119   7.656  1.00  0.00           O  
ATOM   3298  CB  LYS A 208       6.858 -38.508   6.171  1.00  0.00           C  
ATOM   3299  CG  LYS A 208       7.855 -38.547   5.021  1.00  0.00           C  
ATOM   3300  CD  LYS A 208       7.163 -38.341   3.682  1.00  0.00           C  
ATOM   3301  CE  LYS A 208       8.152 -38.419   2.528  1.00  0.00           C  
ATOM   3302  NZ  LYS A 208       7.482 -38.267   1.208  1.00  0.00           N  
ATOM   3303  H   LYS A 208       5.462 -38.530   8.288  1.00  0.00           H  
ATOM   3304  HA  LYS A 208       7.950 -39.777   7.540  1.00  0.00           H  
ATOM   3305 1HB  LYS A 208       6.073 -39.234   5.957  1.00  0.00           H  
ATOM   3306 2HB  LYS A 208       6.397 -37.520   6.181  1.00  0.00           H  
ATOM   3307 1HG  LYS A 208       8.601 -37.763   5.159  1.00  0.00           H  
ATOM   3308 2HG  LYS A 208       8.364 -39.510   5.013  1.00  0.00           H  
ATOM   3309 1HD  LYS A 208       6.398 -39.106   3.546  1.00  0.00           H  
ATOM   3310 2HD  LYS A 208       6.681 -37.363   3.668  1.00  0.00           H  
ATOM   3311 1HE  LYS A 208       8.899 -37.633   2.635  1.00  0.00           H  
ATOM   3312 2HE  LYS A 208       8.664 -39.381   2.552  1.00  0.00           H  
ATOM   3313 1HZ  LYS A 208       8.170 -38.325   0.472  1.00  0.00           H  
ATOM   3314 2HZ  LYS A 208       6.799 -39.003   1.090  1.00  0.00           H  
ATOM   3315 3HZ  LYS A 208       7.019 -37.370   1.166  1.00  0.00           H  
ATOM   3316  N   LEU A 209       8.277 -36.585   8.245  1.00  0.00           N  
ATOM   3317  CA  LEU A 209       9.290 -35.559   8.465  1.00  0.00           C  
ATOM   3318  C   LEU A 209       9.768 -35.530   9.917  1.00  0.00           C  
ATOM   3319  O   LEU A 209       8.964 -35.413  10.853  1.00  0.00           O  
ATOM   3320  CB  LEU A 209       8.733 -34.183   8.078  1.00  0.00           C  
ATOM   3321  CG  LEU A 209       9.670 -32.994   8.323  1.00  0.00           C  
ATOM   3322  CD1 LEU A 209      10.903 -33.128   7.440  1.00  0.00           C  
ATOM   3323  CD2 LEU A 209       8.929 -31.696   8.035  1.00  0.00           C  
ATOM   3324  H   LEU A 209       7.306 -36.365   8.420  1.00  0.00           H  
ATOM   3325  HA  LEU A 209      10.158 -35.792   7.849  1.00  0.00           H  
ATOM   3326 1HB  LEU A 209       8.482 -34.195   7.019  1.00  0.00           H  
ATOM   3327 2HB  LEU A 209       7.818 -34.007   8.645  1.00  0.00           H  
ATOM   3328  HG  LEU A 209      10.001 -32.999   9.362  1.00  0.00           H  
ATOM   3329 1HD1 LEU A 209      11.569 -32.282   7.614  1.00  0.00           H  
ATOM   3330 2HD1 LEU A 209      11.424 -34.054   7.681  1.00  0.00           H  
ATOM   3331 3HD1 LEU A 209      10.601 -33.142   6.394  1.00  0.00           H  
ATOM   3332 1HD2 LEU A 209       9.595 -30.850   8.210  1.00  0.00           H  
ATOM   3333 2HD2 LEU A 209       8.598 -31.689   6.996  1.00  0.00           H  
ATOM   3334 3HD2 LEU A 209       8.063 -31.618   8.692  1.00  0.00           H  
ATOM   3335  N   GLY A 210      11.081 -35.639  10.101  1.00  0.00           N  
ATOM   3336  CA  GLY A 210      11.672 -35.604  11.428  1.00  0.00           C  
ATOM   3337  C   GLY A 210      13.185 -35.765  11.445  1.00  0.00           C  
ATOM   3338  O   GLY A 210      13.796 -35.865  12.510  1.00  0.00           O  
ATOM   3339  OXT GLY A 210      13.841 -35.799  10.405  1.00  0.00           O  
ATOM   3340  H   GLY A 210      11.683 -35.746   9.296  1.00  0.00           H  
ATOM   3341 1HA  GLY A 210      11.427 -34.658  11.911  1.00  0.00           H  
ATOM   3342 2HA  GLY A 210      11.242 -36.397  12.038  1.00  0.00           H  
TER                                                                             
HETATM 3344 FE1  HMM X   1      -4.491 -18.762   6.286  1.00  0.00          FE  
HETATM 3345  C35 HMM X   1      -3.299 -17.003   6.536  1.00  0.00           C  
HETATM 3346  N4  HMM X   1      -4.235 -19.281   8.241  1.00  0.00           N  
HETATM 3347  C19 HMM X   1      -3.203 -20.016   8.772  1.00  0.00           C  
HETATM 3348  C18 HMM X   1      -3.367 -20.162  10.204  1.00  0.00           C  
HETATM 3349  C15 HMM X   1      -4.534 -19.498  10.531  1.00  0.00           C  
HETATM 3350  C14 HMM X   1      -5.049 -18.941   9.284  1.00  0.00           C  
HETATM 3351  C31 HMM X   1      -6.189 -18.146   9.186  1.00  0.00           C  
HETATM 3352  C12 HMM X   1      -6.688 -17.566   8.030  1.00  0.00           C  
HETATM 3353  N1  HMM X   1      -6.194 -17.767   6.765  1.00  0.00           N  
HETATM 3354  C6  HMM X   1      -6.962 -17.003   5.929  1.00  0.00           C  
HETATM 3355  C7  HMM X   1      -7.969 -16.262   6.686  1.00  0.00           C  
HETATM 3356  C11 HMM X   1      -7.809 -16.632   7.995  1.00  0.00           C  
HETATM 3357  C13 HMM X   1      -8.579 -16.186   9.200  1.00  0.00           C  
HETATM 3358  C8  HMM X   1      -8.922 -15.272   6.085  1.00  0.00           C  
HETATM 3359  C9  HMM X   1     -10.051 -15.874   5.214  1.00  0.00           C  
HETATM 3360  C10 HMM X   1     -11.494 -15.436   5.600  1.00  0.00           C  
HETATM 3361  O4  HMM X   1     -11.631 -14.667   6.598  1.00  0.00           O  
HETATM 3362  O2  HMM X   1     -12.410 -15.860   4.847  1.00  0.00           O  
HETATM 3363  C28 HMM X   1      -6.839 -16.975   4.545  1.00  0.00           C  
HETATM 3364  C1  HMM X   1      -5.901 -17.693   3.813  1.00  0.00           C  
HETATM 3365  N2  HMM X   1      -4.890 -18.454   4.345  1.00  0.00           N  
HETATM 3366  C33 HMM X   1      -4.173 -18.936   3.275  1.00  0.00           C  
HETATM 3367  C32 HMM X   1      -4.762 -18.483   2.023  1.00  0.00           C  
HETATM 3368  C2  HMM X   1      -5.835 -17.697   2.355  1.00  0.00           C  
HETATM 3369  C3  HMM X   1      -6.821 -17.029   1.445  1.00  0.00           C  
HETATM 3370  C4  HMM X   1      -6.250 -15.774   0.766  1.00  0.00           C  
HETATM 3371  C5  HMM X   1      -7.234 -15.041  -0.190  1.00  0.00           C  
HETATM 3372  O1  HMM X   1      -6.740 -14.670  -1.291  1.00  0.00           O  
HETATM 3373  O3  HMM X   1      -8.415 -14.864   0.214  1.00  0.00           O  
HETATM 3374  C34 HMM X   1      -4.252 -18.836   0.660  1.00  0.00           C  
HETATM 3375  C29 HMM X   1      -3.011 -19.685   3.367  1.00  0.00           C  
HETATM 3376  C26 HMM X   1      -2.381 -20.076   4.546  1.00  0.00           C  
HETATM 3377  C25 HMM X   1      -1.138 -20.819   4.592  1.00  0.00           C  
HETATM 3378  C22 HMM X   1      -0.845 -21.009   5.925  1.00  0.00           C  
HETATM 3379  C21 HMM X   1      -1.954 -20.417   6.673  1.00  0.00           C  
HETATM 3380  N3  HMM X   1      -2.845 -19.830   5.813  1.00  0.00           N  
HETATM 3381  C30 HMM X   1      -2.137 -20.534   8.044  1.00  0.00           C  
HETATM 3382  C23 HMM X   1       0.347 -21.659   6.459  1.00  0.00           C  
HETATM 3383  C24 HMM X   1       1.285 -21.109   7.248  1.00  0.00           C  
HETATM 3384  C27 HMM X   1      -0.339 -21.230   3.394  1.00  0.00           C  
HETATM 3385  C16 HMM X   1      -5.152 -19.305  11.835  1.00  0.00           C  
HETATM 3386  C17 HMM X   1      -5.157 -20.166  12.867  1.00  0.00           C  
HETATM 3387  C20 HMM X   1      -2.404 -20.851  11.121  1.00  0.00           C  
HETATM 3388  H33 HMM X   1      -2.933 -16.911   7.565  1.00  0.00           H  
HETATM 3389  H31 HMM X   1      -2.425 -17.015   5.874  1.00  0.00           H  
HETATM 3390  H32 HMM X   1      -3.872 -16.097   6.308  1.00  0.00           H  
HETATM 3391  H29 HMM X   1      -6.725 -17.932  10.105  1.00  0.00           H  
HETATM 3392  H23 HMM X   1      -9.039 -17.036   9.723  1.00  0.00           H  
HETATM 3393  H22 HMM X   1      -7.935 -15.676   9.929  1.00  0.00           H  
HETATM 3394  H24 HMM X   1      -9.381 -15.495   8.925  1.00  0.00           H  
HETATM 3395  H3  HMM X   1      -9.355 -14.665   6.886  1.00  0.00           H  
HETATM 3396  H4  HMM X   1      -8.355 -14.593   5.440  1.00  0.00           H  
HETATM 3397  H11 HMM X   1     -10.012 -16.969   5.223  1.00  0.00           H  
HETATM 3398  H12 HMM X   1      -9.912 -15.583   4.164  1.00  0.00           H  
HETATM 3399  H28 HMM X   1      -7.511 -16.323   3.998  1.00  0.00           H  
HETATM 3400  H26 HMM X   1      -7.155 -17.720   0.665  1.00  0.00           H  
HETATM 3401  H27 HMM X   1      -7.715 -16.736   2.004  1.00  0.00           H  
HETATM 3402  H6  HMM X   1      -5.931 -15.055   1.536  1.00  0.00           H  
HETATM 3403  H5  HMM X   1      -5.343 -16.029   0.204  1.00  0.00           H  
HETATM 3404  H15 HMM X   1      -3.191 -18.584   0.544  1.00  0.00           H  
HETATM 3405  H13 HMM X   1      -4.808 -18.302  -0.117  1.00  0.00           H  
HETATM 3406  H14 HMM X   1      -4.347 -19.910   0.456  1.00  0.00           H  
HETATM 3407  H25 HMM X   1      -2.536 -19.976   2.436  1.00  0.00           H  
HETATM 3408  H30 HMM X   1      -1.399 -21.108   8.588  1.00  0.00           H  
HETATM 3409  H1  HMM X   1       0.496 -22.691   6.144  1.00  0.00           H  
HETATM 3410  H7  HMM X   1       1.246 -20.069   7.560  1.00  0.00           H  
HETATM 3411  H8  HMM X   1       2.141 -21.688   7.582  1.00  0.00           H  
HETATM 3412  H17 HMM X   1       0.512 -21.857   3.675  1.00  0.00           H  
HETATM 3413  H16 HMM X   1      -0.948 -21.793   2.678  1.00  0.00           H  
HETATM 3414  H18 HMM X   1       0.059 -20.358   2.857  1.00  0.00           H  
HETATM 3415  H2  HMM X   1      -5.665 -18.354  11.977  1.00  0.00           H  
HETATM 3416  H9  HMM X   1      -4.712 -21.153  12.810  1.00  0.00           H  
HETATM 3417  H10 HMM X   1      -5.638 -19.903  13.805  1.00  0.00           H  
HETATM 3418  H20 HMM X   1      -2.692 -21.892  11.319  1.00  0.00           H  
HETATM 3419  H21 HMM X   1      -2.363 -20.342  12.090  1.00  0.00           H  
HETATM 3420  H19 HMM X   1      -1.393 -20.867  10.704  1.00  0.00           H  
TER                                                                             
CONECT 2955 3344                                                                
CONECT 3344 2955 3345 3346 3353                                                 
CONECT 3344 3365 3380                                                           
CONECT 3345 3344 3388 3389 3390                                                 
CONECT 3346 3344 3347 3350                                                      
CONECT 3347 3346 3348 3381                                                      
CONECT 3348 3347 3349 3387                                                      
CONECT 3349 3348 3350 3385                                                      
CONECT 3350 3346 3349 3351                                                      
CONECT 3351 3350 3352 3391                                                      
CONECT 3352 3351 3353 3356                                                      
CONECT 3353 3344 3352 3354                                                      
CONECT 3354 3353 3355 3363                                                      
CONECT 3355 3354 3356 3358                                                      
CONECT 3356 3352 3355 3357                                                      
CONECT 3357 3356 3392 3393 3394                                                 
CONECT 3358 3355 3359 3395 3396                                                 
CONECT 3359 3358 3360 3397 3398                                                 
CONECT 3360 3359 3361 3362                                                      
CONECT 3361 3360                                                                
CONECT 3362 3360                                                                
CONECT 3363 3354 3364 3399                                                      
CONECT 3364 3363 3365 3368                                                      
CONECT 3365 3344 3364 3366                                                      
CONECT 3366 3365 3367 3375                                                      
CONECT 3367 3366 3368 3374                                                      
CONECT 3368 3364 3367 3369                                                      
CONECT 3369 3368 3370 3400 3401                                                 
CONECT 3370 3369 3371 3402 3403                                                 
CONECT 3371 3370 3372 3373                                                      
CONECT 3372 3371                                                                
CONECT 3373 3371                                                                
CONECT 3374 3367 3404 3405 3406                                                 
CONECT 3375 3366 3376 3407                                                      
CONECT 3376 3375 3377 3380                                                      
CONECT 3377 3376 3378 3384                                                      
CONECT 3378 3377 3379 3382                                                      
CONECT 3379 3378 3380 3381                                                      
CONECT 3380 3344 3376 3379                                                      
CONECT 3381 3347 3379 3408                                                      
CONECT 3382 3378 3383 3409                                                      
CONECT 3383 3382 3410 3411                                                      
CONECT 3384 3377 3412 3413 3414                                                 
CONECT 3385 3349 3386 3415                                                      
CONECT 3386 3385 3416 3417                                                      
CONECT 3387 3348 3418 3419 3420                                                 
CONECT 3388 3345                                                                
CONECT 3389 3345                                                                
CONECT 3390 3345                                                                
CONECT 3391 3351                                                                
CONECT 3392 3357                                                                
CONECT 3393 3357                                                                
CONECT 3394 3357                                                                
CONECT 3395 3358                                                                
CONECT 3396 3358                                                                
CONECT 3397 3359                                                                
CONECT 3398 3359                                                                
CONECT 3399 3363                                                                
CONECT 3400 3369                                                                
CONECT 3401 3369                                                                
CONECT 3402 3370                                                                
CONECT 3403 3370                                                                
CONECT 3404 3374                                                                
CONECT 3405 3374                                                                
CONECT 3406 3374                                                                
CONECT 3407 3375                                                                
CONECT 3408 3381                                                                
CONECT 3409 3382                                                                
CONECT 3410 3383                                                                
CONECT 3411 3383                                                                
CONECT 3412 3384                                                                
CONECT 3413 3384                                                                
CONECT 3414 3384                                                                
CONECT 3415 3385                                                                
CONECT 3416 3386                                                                
CONECT 3417 3386                                                                
CONECT 3418 3387                                                                
CONECT 3419 3387                                                                
CONECT 3420 3387                                                                
# All scores below are weighted scores, not raw scores.
#BEGIN_POSE_ENERGIES_TABLE 
label fa_atr fa_rep fa_sol fa_intra_atr_xover4 fa_intra_rep_xover4 fa_intra_sol_xover4 lk_ball lk_ball_iso lk_ball_bridge lk_ball_bridge_uncpl fa_elec fa_intra_elec pro_close hbond_sr_bb hbond_lr_bb hbond_bb_sc hbond_sc dslf_fa13 atom_pair_constraint coordinate_constraint angle_constraint dihedral_constraint omega fa_dun_dev fa_dun_rot fa_dun_semi p_aa_pp hxl_tors ref rama_prepro res_type_constraint total
weights 1 0.55 1 1 0.55 1 0.92 -0.38 -0.33 -0.33 1 1 1.25 1 1 1 1 1.25 1 1 1 1 0.48 0.69 0.76 0.78 0.61 1 1 0.5 1 NA
pose -1271.34 149.538 828.511 -95.6874 68.1588 40.2319 512.468 -516.184 -0.84582 -5.58538 -432.672 -61.522 0 -166.678 -17.4644 -25.7003 -22.9384 0 1.51919 0 0.05237 1.30414 24.2325 19.2401 101.302 101.393 -58.2056 49.9848 55.726 10.1386 0 -711.026
VAL:NtermProteinFull_1 -5.35521 2.0505 2.00237 -2.631 5.81167 2.18583 1.12335 -1.25442 -0.00592 -0.01354 -3.21884 0.98593 0 0 0 0 0 0 0 0 0 0 0.00965 0.10256 0.11913 0 0 0 2.085 0 0 3.99704
SER_2 -5.61616 1.62296 5.91945 -0.02675 0 0.06289 3.00021 -2.37518 -0.01405 -0.1506 -4.00667 -0.56267 0 0 0 -1.36414 0 0 0 0 0 0 0.05477 0.03803 0.23534 0 -0.36787 0.64056 -1.1772 -0.21537 0 -4.30245
LEU_3 -5.78538 0.45324 2.40514 -0.71119 0.49943 0.2771 1.60108 -1.92494 -0 -0 -0.44358 0.1187 0 0 0 0 0 0 0 0 0 0 0.01982 0.01896 1.00653 0 -0.24082 0 0.72952 -0.09719 0 -2.07358
ASP_4 -5.5989 0.7281 6.04118 -0.11254 0.00876 0.34862 3.04005 -2.85178 -0 -0 -2.89143 -0.20134 0 0 0 0 -0.85326 0 0 0 0 0 -0.01721 0.14026 0 1.8874 0.28624 0 -2.2837 0.33361 0 -1.99593
GLN_5 -7.828 0.75248 6.90398 -0.27 0.06327 0.2297 4.40777 -3.43888 -0.01405 -0.1506 -3.77944 -0.54413 0 0 0 -1.36414 -1.01162 0 0 0 0 0 0.20462 0.6036 0 2.79881 -0.07295 0 -1.0644 0.26539 0 -3.30856
ALA_6 -6.84237 0.58742 3.26391 -0.02327 0 0 2.79386 -2.8315 -0 -0 -1.98146 -0.37479 0 0 0 0 0 0 0 0 0 0 0.32821 0 0 0 -0.32509 0 2.3386 -0.07899 0 -3.14546
LEU_7 -9.93192 0.95635 4.39537 -0.48661 0.32826 0.11365 3.19646 -3.23709 -0 -0 -2.09217 0.21138 0 0 0 0 0 0 0 0 0 0 -0.02544 0.36746 0.37329 0 -0.27631 0 0.72952 -0.15144 0 -5.52924
LEU_8 -7.97928 1.28443 3.47849 -0.50089 0.4269 0.11772 2.97256 -2.74133 -0 -0 -2.28171 0.24472 0 0 0 0 0 0 0 0 0 0 0.07117 0.04919 0.37817 0 -0.27398 0 0.72952 -0.03536 0 -4.05968
ILE_9 -8.98717 1.94897 2.51418 -0.51224 0.51988 0.1028 2.84501 -2.8673 -0 -0 -1.98316 0.06058 0 0 0 0 0 0 0 0 0 0 0.18612 0.32489 0.57682 0 -0.42452 0 1.0317 0.16989 0 -4.49357
LEU_10 -8.27354 0.57802 2.49764 -0.49202 0.31762 0.11782 2.25397 -2.62874 -0 -0 -1.39767 0.23262 0 0 0 0 0 0 0 0 0 0 0.22344 0.28871 0.44118 0 -0.24125 0 0.72952 0.2969 0 -5.05578
ALA_11 -5.91847 0.38183 2.5417 -0.02143 0 0 2.49379 -2.54718 -0 -0 -2.14361 -0.35717 0 0 0 0 0 0 0 0 0 0 -0.00853 0 0 0 -0.14644 0 2.3386 0.15016 0 -3.23675
ALA_12 -5.73891 0.94422 3.39405 -0.02109 0 0 2.90002 -2.71828 -0 -0 -2.71566 -0.31814 0 0 0 0 0 0 0 0 0 0 0.01245 0 0 0 -0.07118 0 2.3386 0.22259 0 -1.77134
ALA_13 -6.21428 0.57719 3.91759 -0.02224 0 0 2.9115 -3.039 -0 -0 -2.45727 -0.3438 0 0 0 0 0 0 0 0 0 0 -0.01479 0 0 0 -0.06974 0 2.3386 0.34739 0 -2.06887
ALA_14 -3.49225 0.18799 2.39706 -0.02202 0 0 1.25498 -1.78296 -0 -0 -0.82293 -0.36566 0 0 0 0 0 0 0 0 0 0 -0.05503 0 0 0 -0.30046 0 2.3386 0.02517 0 -0.63751
VAL_15 -5.18019 1.26656 1.25174 -0.31017 0.26999 0.0713 1.44701 -1.6808 -0 -0 -0.31866 -0.27899 0 0 0 0 0 0 0 0 0 0 0.16037 0.02166 0.55391 0 -0.26929 0 2.085 -0.13055 0 -1.04112
LEU_16 -6.49702 0.94749 2.14758 -0.49269 0.24274 0.12102 1.80459 -2.00124 -0 -0 -0.54468 0.19469 0 0 0 0 0 0 0 0 0 0 -0.04344 0.54201 0.27581 0 -0.29588 0 0.72952 -0.0147 0 -2.8842
GLY_17 -1.66091 0.16512 2.22554 -6e-05 0 0 0.91793 -1.10371 -0 -0 -0.72984 -0.36981 0 0 0 0 0 0 0 0 0 0 -0.106 0 0 0 -1.52425 0 1.2108 0.35888 0 -0.61632
THR_18 -4.99769 0.47343 2.91082 -0.19807 0.14776 0.06712 1.68676 -1.94142 -0 -0 -0.98287 -0.85587 0 0 0 -0.19562 0 0 0 0 0 0 0.06828 0.04862 0.73942 0 -0.75231 2.30811 -1.425 0.87029 0 -2.02824
THR_19 -4.27163 0.47411 4.41396 -0.11311 0.07041 0.076 2.54636 -2.19326 -0.00021 -0.00335 -2.28715 -0.63825 0 0 0 -0.62805 0 0 0 0 0 0 0.11194 0.09151 0.03919 0 -0.48682 2.29974 -1.425 0.33451 0 -1.5891
VAL_20 -5.9402 1.60444 2.11874 -0.36562 0.29972 0.08808 1.63882 -2.10274 -0.00037 -0.00105 -0.94084 0.11541 0 0 0 0 0 0 0 0 0 0 0.01053 0.01536 0.85114 0 0.02593 0 2.085 -0.20404 0 -0.70168
GLU_21 -5.21259 0.82327 6.34367 -0.45417 0.13431 1.39036 2.68276 -2.87156 -0.02549 -0.15174 -3.22223 -2.3587 0 0 0 0 -0.463 0 0 0 0 0 0.07016 0.09745 0 3.99614 -0.27046 0 -2.5358 -0.24413 0 -2.27177
GLU_22 -6.4311 0.56954 8.03114 -0.43841 0.05805 0.86292 3.62278 -3.31934 -0.02799 -0.21273 -4.20038 -0.44856 0 0 0 -0.43243 -0.50397 0 0 0 0 0 0.07067 0.01178 0 3.36801 -0.2969 0 -2.5358 -0.42803 0 -2.68074
ALA_23 -5.77154 0.28139 2.77175 -0.02279 0 0 2.38757 -2.5459 -0.00021 -0.00335 -1.71989 -0.38537 0 0 0 0 0 0 0 0 0 0 0.761 0 0 0 -0.21529 0 2.3386 -0.3276 0 -2.45164
VAL_24 -6.88768 1.13559 3.09204 -0.30736 0.26487 0.0687 2.64115 -2.55973 -0 -0 -2.18749 0.03181 0 0 0 0 0 0 0 0 0 0 0.00082 0.01761 0.04341 0 -0.23303 0 2.085 0.27665 0 -2.51764
LYS_25 -5.07923 0.1787 6.55404 -0.47329 0.20391 0.23928 3.02366 -2.82104 -0 -0 -4.42509 0.12011 0 0 0 0 -0.50397 0 0 0 0 0 0.01564 0.03886 2.54471 0 -0.01438 0 -1.6738 0.24379 0 -1.82812
ARG_26 -6.86874 0.35425 5.58277 -0.44264 0.0595 0.22184 2.72161 -2.83431 -0.00287 -0.06204 -2.18398 0.39897 0 0 0 0 0 0 0 0 0 0 -0.01388 0.2618 2.10416 0 -0.0311 0 -1.281 -0.02532 0 -2.04097
ALA_27 -6.35173 0.60351 3.19956 -0.022 0 0 2.74808 -2.69153 -0 -0 -2.25487 -0.35905 0 0 0 0 0 0 0 0 0 0 0.02818 0 0 0 -0.11336 0 2.3386 0.03146 0 -2.84315
LEU_28 -5.92511 0.56037 4.39293 -0.51417 0.50924 0.12622 2.44223 -2.51193 -0 -0 -2.42763 0.26643 0 0 0 0 0 0 0 0 0 0 0.64524 0.01577 0.34107 0 -0.2947 0 0.72952 -0.1357 0 -1.78023
TRP_29 -6.36184 0.43292 5.3405 -1.27253 0.06799 0.49808 2.76458 -2.63245 -0 -0 -2.48195 -0.26061 0 0 0 0 0 0 0 0 0 0 0.05844 0.05313 0 1.73413 -0.22883 0 3.035 0.03722 0 0.78378
LEU_30 -9.64029 1.40574 3.80609 -0.48783 0.40025 0.11384 3.05691 -3.0906 -0.02052 -0.12554 -2.03018 0.21641 0 0 0 0 0 0 0 0 0 0 -0.00515 0.30506 0.36389 0 -0.27373 0 0.72952 0.1055 0 -5.17064
LYS_31 -7.5622 0.81944 6.90193 -0.40838 0.07564 0.20244 3.5908 -3.36923 -0 -0 -2.20508 -0.06739 0 0 0 0 0 0 0 0 0 0 -0.01171 0.33337 1.70782 0 0.03519 0 -1.6738 0.55516 0 -1.076
THR_32 -3.09865 0.11632 4.0747 -0.20225 0.14641 0.07375 1.64576 -1.87367 -0 -0 -1.28861 -0.11119 0 0 0 0 0 0 0 0 0 0 0.30325 0.00107 0.09789 0 -0.00974 2.27763 -1.425 0.92882 0 1.65647
LYS_33 -4.39735 0.21159 3.45923 -0.77227 0.31553 0.61736 1.63075 -1.63243 -0 -0 -0.74308 -0.0604 0 0 0 0 0 0 0 0 0 0 -0.0261 0.03415 2.65515 0 -0.004 0 -1.6738 0.30859 0 -0.0771
LEU_34 -4.99105 0.41978 1.81802 -0.53139 0.44447 0.15117 1.25576 -1.50598 -0 -0 -1.29228 0.14868 0 0 0 0 0 0 0 0 0 0 -0.01997 0.03679 0.16735 0 -0.18928 0 0.72952 -0.28032 0 -3.63872
GLY_35 -1.78313 0.11523 2.12239 -5e-05 0 0 1.09417 -1.13429 -0.00303 -0.06584 -0.30943 -0.3903 0 0 0 0 0 0 0 0 0 0 0.26934 0 0 0 -0.87994 0 1.2108 -0.1483 0 0.09761
VAL_36 -6.1772 1.0147 2.67505 -0.30572 0.22139 0.06055 1.75235 -2.09424 -0.02052 -0.12554 -1.22861 -0.20223 0 0 0 0 0 0 0 0 0 0 0.03338 0.01262 0.0464 0 -0.49764 0 2.085 0.11109 0 -2.63915
SER_37 -4.70166 0.28507 5.04193 -0.02677 0 0.06279 3.0561 -2.35881 -0 -0 -2.4583 -0.50529 0 0 0 -1.78638 0 0 0 0 0 0 -0.01762 0.03268 0.15171 0 -0.46063 0.62073 -1.1772 -0.16624 0 -4.40787
LEU_38 -6.2413 0.43685 2.59037 -0.70176 0.50612 0.26221 1.7207 -2.01012 -0 -0 -0.32217 0.12668 0 0 0 0 0 0 0 0 0 0 0.03671 0.02111 1.04671 0 -0.26258 0 0.72952 -0.16627 0 -2.22724
GLU_39 -4.91877 0.3211 5.03104 -0.21547 0.02818 0.30422 2.31788 -2.3148 -0 -0 -1.93209 -0.60281 0 0 0 0 -1.01162 0 0 0 0 0 0.32241 0.00058 0 3.5074 -0.15854 0 -2.5358 -0.03696 0 -1.89407
GLN_40 -6.43539 0.51335 6.47922 -0.25103 0.02293 0.19388 3.48388 -3.04639 -0.00303 -0.06584 -3.57125 -0.3773 0 0 0 -1.78638 -0.52996 0 0 0 0 0 0.30914 0.07161 0 3.0336 -0.13035 0 -1.0644 -0.07608 0 -3.2298
ALA_41 -6.54496 0.62883 3.35025 -0.0227 0 0 2.95979 -2.77303 -0 -0 -2.02601 -0.35497 0 0 0 0 0 0 0 0 0 0 -0.03961 0 0 0 -0.267 0 2.3386 -0.10186 0 -2.85267
LEU_42 -8.6514 1.04856 3.53517 -0.49421 0.43562 0.11616 2.53313 -2.83879 -0 -0 -2.13385 0.21082 0 0 0 0 0 0 0 0 0 0 0.22848 0.10144 0.38306 0 -0.27426 0 0.72952 -0.14983 0 -5.22038
TRP_43 -7.71906 0.60576 3.77138 -0.98492 0.08224 0.29328 2.95431 -2.82258 -0 -0 -2.28939 -0.52166 0 0 0 0 0 0 0 0 0 0 0.10657 0.60283 0 1.85161 0.05694 0 3.035 -0.05753 0 -1.03521
LEU_44 -7.91636 0.79412 2.90685 -0.7193 0.51804 0.29882 2.62079 -2.60823 -0 -0 -2.41698 0.12861 0 0 0 0 0 0 0 0 0 0 0.4741 0.04222 1.009 0 -0.26088 0 0.72952 0.02636 0 -4.37331
LEU_45 -8.57034 1.08902 2.49966 -0.48973 0.26825 0.12097 2.4509 -2.70406 -0 -0 -1.24862 0.21957 0 0 0 0 0 0 0 0 0 0 0.06776 0.85769 0.50362 0 -0.23505 0 0.72952 0.17986 0 -4.26099
ALA_46 -5.06492 0.51769 2.57397 -0.02197 0 0 2.16356 -2.21788 -0 -0 -1.82871 -0.35803 0 0 0 0 0 0 0 0 0 0 -0.02861 0 0 0 -0.10033 0 2.3386 0.26243 0 -1.7642
GLU_47 -6.38773 0.56312 5.90084 -0.47276 0.24297 0.99633 2.95087 -2.86127 -0 -0 -2.87771 -0.58852 0 0 0 0 0 0 0 0 0 0 0.19002 0.0297 0 3.60011 -0.28171 0 -2.5358 -0.06545 0 -1.59699
ALA_48 -6.0397 0.27973 4.18073 -0.02141 0 0 3.21401 -3.00502 -0.00838 -0.06009 -2.79437 -0.34496 0 0 0 0 0 0 0 0 0 0 0.47121 0 0 0 -0.28653 0 2.3386 -0.27912 0 -2.3553
ALA_49 -3.51832 0.29826 2.42803 -0.02292 0 0 1.32862 -1.77614 -0 -0 -0.47816 -0.35001 0 0 0 0 0 0 0 0 0 0 0.71328 0 0 0 -0.27209 0 2.3386 -0.24403 0 0.44512
ILE_50 -5.60027 0.37182 2.39865 -0.71029 1.45357 0.15916 1.37532 -1.74375 -0 -0 -0.44372 0.38717 0 0 0 0 0 0 0 0 0 0 -0.0449 0.11165 0.58007 0 -0.32625 0 1.0317 -0.05814 0 -1.05821
LEU_51 -6.91292 0.58059 2.39059 -0.51848 0.51261 0.13212 1.52176 -2.16948 -0.01931 -0.13039 -0.73517 0.25387 0 0 0 0 0 0 0 0 0 0 -0.05518 0.07165 0.31915 0 -0.3172 0 0.72952 0.001 0 -4.34526
GLY_52 -1.75916 0.11843 2.23737 -5e-05 0 0 1.05969 -1.15287 -0 -0 -0.76395 -0.38777 0 0 0 0 0 0 0 0 0 0 -0.00158 0 0 0 -1.47857 0 1.2108 -0.29548 0 -1.21315
THR_53 -4.7053 0.33928 4.39396 -0.10651 0.08277 0.06936 1.96794 -2.16286 -0.02312 -0.19495 -1.99942 -0.44434 0 0 0 0 0 0 0 0 0 0 0.29996 0.09652 0.1972 0 -0.74772 2.29011 -1.425 -0.21359 0 -2.28567
THR_54 -5.07408 0.24557 6.14713 -0.11355 0.08273 0.07504 3.74232 -2.76413 -0.00072 -0.00924 -3.63438 -0.51762 0 0 0 -1.60061 0 0 0 0 0 0 -0.02586 0.1503 0.04813 0 -0.41297 2.41868 -1.425 -0.15294 0 -2.8212
VAL_55 -7.30952 1.78236 2.11117 -0.26316 0.26242 0.04233 1.74519 -2.28755 -0 -0 -0.78842 0.52053 0 0 0 0 0 0 0 0 0 0 0.1858 0.46082 0.72123 0 0.07175 0 2.085 -0.17918 0 -0.83922
GLU_56 -5.08519 0.66186 5.83071 -0.45574 0.20513 1.42702 2.37584 -2.63852 -0.02982 -0.15599 -2.10702 -2.82462 0 0 0 0 0 0 0 0 0 0 0.09495 0.01079 0 3.98748 -0.17416 0 -2.5358 -0.15836 0 -1.57143
GLU_57 -6.51738 0.53707 7.8956 -0.205 0.01847 0.28832 3.84935 -3.33333 -0.02982 -0.15599 -3.53248 -0.47771 0 0 0 -1.60061 0 0 0 0 0 0 -0.05001 0.05311 0 3.95861 -0.29326 0 -2.5358 -0.34091 0 -2.47176
ALA_58 -5.90542 0.26964 3.28652 -0.02187 0 0 2.63643 -2.68369 -0.00142 -0.01184 -2.00757 -0.36684 0 0 0 0 0 0 0 0 0 0 0.00122 0 0 0 -0.3029 0 2.3386 -0.35769 0 -3.12683
VAL_59 -6.70994 0.74194 3.76937 -0.30888 0.24889 0.07026 3.06303 -2.80803 -0 -0 -1.9701 -0.13874 0 0 0 0 0 0 0 0 0 0 -0.04571 0.06106 0.16701 0 -0.38655 0 2.085 -0.04551 0 -2.2069
LYS_60 -5.34852 0.37527 5.58698 -0.30146 0.02562 0.12906 2.635 -2.59635 -0 -0 -1.8385 -0.0056 0 0 0 0 0 0 0 0 0 0 0.13136 0.07265 1.74427 0 0.02305 0 -1.6738 0.1152 0 -0.92577
ARG_61 -7.1422 0.74701 5.86735 -0.62088 0.09154 0.36258 2.71734 -3.08368 -0.03335 -0.26264 -2.35834 0.47851 0 0 0 0 0 0 0 0 0 0 0.0985 0.06093 2.40006 0 -0.08349 0 -1.281 -0.01898 0 -2.06074
ALA_62 -7.00406 1.07553 3.73909 -0.0216 0 0 3.46791 -3.11306 -0 -0 -2.78267 -0.35614 0 0 0 0 0 0 0 0 0 0 -0.03367 0 0 0 -0.28598 0 2.3386 -0.17655 0 -3.1526
LEU_63 -6.42947 0.83409 4.73025 -0.49516 0.38744 0.11966 2.632 -2.65646 -0 -0 -2.54962 0.22344 0 0 0 0 0 0 0 0 0 0 0.11942 0.37319 0.38683 0 -0.26926 0 0.72952 -0.11609 0 -1.98023
LYS_64 -4.02981 0.17694 4.81951 -0.30276 0.0273 0.13282 2.08339 -2.17381 -0 -0 -1.56091 0.00268 0 0 0 0 0 0 0 0 0 0 0.02073 0.01308 1.79215 0 0.0399 0 -1.6738 0.02542 0 -0.60716
LEU_65 -8.69452 1.1035 3.24046 -0.70637 0.69345 0.27231 2.70575 -2.66954 -0 -0 -1.99583 0.1436 0 0 0 0 0 0 0 0 0 0 0.24533 0.04956 1.21064 0 -0.28832 0 0.72952 -0.05503 0 -4.01551
LYS_66 -8.33489 1.44453 7.3561 -0.49892 0.12177 0.38463 3.78379 -3.58018 -0.01075 -0.02767 -3.35065 0.25242 0 0 0 0 0 0 0 0 0 0 0.07305 0.32588 2.05185 0 0.02334 0 -1.6738 0.4865 0 -1.173
THR_67 -2.74685 0.12896 3.75898 -0.20664 0.17306 0.07593 1.28104 -1.734 -0 -0 -0.9376 -0.12981 0 0 0 0 0 0 0 0 0 0 -0.03599 0.00104 0.14417 0 -0.0035 2.28587 -1.425 0.77894 0 1.40861
LYS_68 -3.91796 0.20894 4.36444 -0.4306 0.07799 0.24237 2.12898 -1.9581 -0 -0 -2.16338 -0.0964 0 0 0 0 0 0 0 0 0 0 0.02662 0.005 2.03227 0 0.00974 0 -1.6738 0.21839 0 -0.92551
LEU_69 -5.46076 0.6185 1.40908 -0.51795 0.47216 0.13402 1.03839 -1.41591 -0 -0 -0.6416 0.1984 0 0 0 0 0 0 0 0 0 0 0.09984 0.0265 0.2398 0 -0.27947 0 0.72952 -0.06228 0 -3.41175
GLY_70 -1.78821 0.0784 2.11885 -5e-05 0 0 0.99633 -1.1245 -0 -0 -0.53626 -0.37326 0 0 0 0 0 0 0 0 0 0 0.04954 0 0 0 -1.33859 0 1.2108 0.4796 0 -0.22736
VAL_71 -6.11162 1.11043 2.09811 -0.30304 0.20213 0.05766 1.63672 -1.90065 -0.01075 -0.02767 -1.53785 -0.06182 0 0 0 0 0 0 0 0 0 0 0.03096 0.03237 0.01169 0 -0.39397 0 2.085 0.94248 0 -2.13983
SER_72 -4.98127 0.42871 5.33892 -0.02709 0 0.06406 3.15263 -2.49956 -0.00191 -0.04487 -2.55791 -0.55666 0 0 0 -1.48519 0 0 0 0 0 0 0.06572 0.17893 0.16459 0 -0.46038 0.61029 -1.1772 0.20122 0 -3.58696
LEU_73 -5.7329 0.51571 2.48234 -0.70296 0.49472 0.26366 1.64052 -1.90562 -0 -0 -0.39041 0.14906 0 0 0 0 0 0 0 0 0 0 -0.02319 0.01457 0.95434 0 -0.25093 0 0.72952 -0.13434 0 -1.89592
GLU_74 -4.01111 0.22151 4.89987 -0.2091 0.01983 0.27375 2.17067 -2.15421 -0.00191 -0.04487 -1.88748 -0.48989 0 0 0 0 -0.52996 0 0 0 0 0 0.03452 0.1274 0 3.48113 -0.23403 0 -2.5358 -0.11327 0 -0.98294
GLN_75 -7.84583 0.94078 7.41321 -0.26076 0.04919 0.20407 4.03752 -3.43417 -0 -0 -3.33188 -0.48717 0 0 0 -1.48519 -0.68747 0 0 0 0 0 0.04606 0.14587 0 2.65642 -0.02943 0 -1.0644 -0.09889 0 -3.23205
ALA_76 -7.25851 0.71975 3.56728 -0.02259 0 0 3.12163 -3.02995 -0 -0 -2.07437 -0.38026 0 0 0 0 0 0 0 0 0 0 0.01134 0 0 0 -0.21617 0 2.3386 0.09346 0 -3.12979
LEU_77 -7.57297 0.47041 4.02954 -0.70541 0.46334 0.2705 2.5933 -2.7965 -0 -0 -2.07662 0.14533 0 0 0 0 0 0 0 0 0 0 -0.00501 0.01128 0.95552 0 -0.25777 0 0.72952 0.04406 0 -3.70148
LYS_78 -6.49881 0.51978 7.00843 -0.30555 0.02766 0.13832 3.96095 -3.24061 -0 -0 -4.06854 -0.03483 0 0 0 0 -0.59162 0 0 0 0 0 -0.04727 0.07599 1.73854 0 -0.02439 0 -1.6738 -0.12256 0 -3.13832
ILE_79 -9.30418 1.22104 2.78381 -0.51218 0.54684 0.10245 3.08452 -2.91019 -0 -0 -2.1861 -0.00167 0 0 0 0 0 0 0 0 0 0 0.01734 0.13917 0.72389 0 -0.36711 0 1.0317 -0.06617 0 -5.69683
LEU_80 -8.63377 1.12586 3.49625 -0.48848 0.42893 0.11185 2.70155 -3.03422 -0 -0 -1.97194 0.24534 0 0 0 0 0 0 0 0 0 0 -0.0282 0.23109 0.56719 0 -0.22149 0 0.72952 0.279 0 -4.46154
ALA_81 -5.37512 0.37812 3.67124 -0.02296 0 0 2.62272 -2.61723 -0 -0 -2.2398 -0.37169 0 0 0 0 0 0 0 0 0 0 0.27888 0 0 0 -0.1241 0 2.3386 0.20079 0 -1.26054
VAL_82 -8.44769 1.51002 3.55265 -0.31108 0.28004 0.07035 3.25112 -2.96842 -0 -0 -2.55561 -0.04662 0 0 0 0 0 0 0 0 0 0 0.03125 0.18649 0.04254 0 -0.34977 0 2.085 0.2117 0 -3.45803
ALA_83 -6.33671 0.42092 3.88825 -0.02199 0 0 3.03927 -3.0803 -0 -0 -3.07793 -0.35962 0 0 0 0 0 0 0 0 0 0 0.04676 0 0 0 -0.22448 0 2.3386 0.19855 0 -3.16868
ALA_84 -3.4709 0.15437 2.67133 -0.02342 0 0 1.40373 -1.82899 -0 -0 -0.92483 -0.37249 0 0 0 0 0 0 0 0 0 0 -0.01488 0 0 0 -0.30474 0 2.3386 -0.16087 0 -0.53309
LYS_85 -6.00428 1.25695 5.34601 -0.90922 0.61823 0.67759 2.33775 -2.52114 -0 -0 -5.48321 0.09644 0 0 0 0 0 0 0 0 0 0 0.40679 1.05964 2.13275 0 -0.15976 0 -1.6738 -0.28076 0 -3.10003
LEU_86 -6.17738 1.12971 1.73267 -0.50263 0.69655 0.11881 1.2109 -1.77046 -0 -0 -0.49307 0.22987 0 0 0 0 0 0 0 0 0 0 -0.04942 0.03024 0.33606 0 -0.30282 0 0.72952 -0.19934 0 -3.28082
GLY_87 -1.75489 0.15613 2.23248 -6e-05 0 0 0.98938 -1.12867 -0.00079 -0.00694 -0.53884 -0.38503 0 0 0 0 0 0 0 0 0 0 0.02744 0 0 0 -1.50507 0 1.2108 0.32809 0 -0.37597
THR_88 -4.82369 0.75048 3.32831 -0.18066 0.13262 0.06315 1.73345 -2.0023 -0.00098 -0.01093 -2.68234 -0.94274 0 0 0 0 -0.28859 0 0 0 0 0 -0.07681 0.14856 0.39653 0 -0.61846 2.2912 -1.425 1.3982 0 -2.80998
THR_89 -4.22652 0.55169 4.34199 -0.11089 0.06606 0.07296 2.38498 -2.18719 -0.00491 -0.08723 -2.56917 -0.71246 0 0 0 -0.37401 0 0 0 0 0 0 -0.01681 0.03539 0.0444 0 -0.51703 2.28768 -1.425 0.87357 0 -1.57249
VAL_90 -6.23487 1.25345 2.33708 -0.27272 0.22014 0.04414 1.79973 -2.16951 -0 -0 -0.82629 0.50709 0 0 0 0 0 0 0 0 0 0 -0.03748 0.00726 0.65565 0 0.09128 0 2.085 -0.16116 0 -0.70121
GLU_91 -5.17181 0.85264 6.83336 -0.45427 0.18654 1.41741 2.97959 -2.94093 -0.02747 -0.16473 -4.11211 -2.75782 0 0 0 0 0 0 0 0 0 0 0.0931 0.03722 0 4.02112 -0.18348 0 -2.5358 -0.17155 0 -2.09898
GLU_92 -6.46651 0.42444 7.69964 -0.34819 0.0855 0.42265 3.43222 -3.24001 -0.03257 -0.25593 -4.11982 -0.59466 0 0 0 -0.37401 -1.2949 0 0 0 0 0 -0.0111 0.00199 0 4.09115 -0.27253 0 -2.5358 -0.32623 0 -3.71468
ALA_93 -6.23999 0.30812 2.47113 -0.02149 0 0 2.55919 -2.59883 -0 -1e-05 -1.66826 -0.37118 0 0 0 0 0 0 0 0 0 0 -0.04324 0 0 0 -0.29385 0 2.3386 -0.23966 0 -3.79947
VAL_94 -6.94361 0.99298 3.85128 -0.29899 0.20174 0.06501 3.24383 -2.84571 -0 -0 -2.33207 -0.02764 0 0 0 0 0 0 0 0 0 0 -0.05064 0.0994 0.0776 0 -0.40286 0 2.085 0.12805 0 -2.1566
LYS_95 -5.37361 0.39576 5.52816 -0.30723 0.02476 0.13645 2.5822 -2.57518 -0 -0 -1.67373 0.00049 0 0 0 0 0 0 0 0 0 0 0.24026 0.12402 1.6949 0 -0.01476 0 -1.6738 0.1504 0 -0.74091
ARG_96 -7.16422 0.54779 6.48286 -0.62729 0.1668 0.35159 3.36756 -3.06385 -0 -0 -3.47907 0.26733 0 0 0 0 -1.00631 0 0 0 0 0 -0.02986 0.02457 2.52991 0 -0.06044 0 -1.281 -0.03507 0 -3.00871
ALA_97 -7.13007 1.21709 3.61344 -0.0219 0 0 3.49754 -3.08133 -0 -0 -2.4467 -0.38172 0 0 0 0 0 0 0 0 0 0 0.01651 0 0 0 -0.25308 0 2.3386 -0.14951 0 -2.78114
LEU_98 -6.44891 0.69653 5.00763 -0.51512 0.45665 0.1296 2.74144 -2.79386 -0 -0 -1.73813 0.26077 0 0 0 0 0 0 0 0 0 0 0.42342 0.04491 0.2976 0 -0.30902 0 0.72952 -0.20225 0 -1.21923
LYS_99 -4.28571 0.31069 5.25143 -0.30524 0.02762 0.13627 2.58019 -2.37948 -0 -0 -1.61392 -0.01398 0 0 0 0 0 0 0 0 0 0 0.18293 0.00668 1.7606 0 0.01447 0 -1.6738 -0.1409 0 -0.14212
LEU_100 -8.78255 1.27211 3.44226 -0.4891 0.3566 0.11429 2.90791 -2.87824 -0.02573 -0.13905 -2.06646 0.21293 0 0 0 0 0 0 0 0 0 0 -0.04592 0.25963 0.36173 0 -0.28226 0 0.72952 -0.11101 0 -5.16336
LYS_101 -7.53438 0.71461 6.56664 -0.396 0.06439 0.18393 3.67104 -3.30453 -0 -0 -2.50938 -0.04575 0 0 0 0 0 0 0 0 0 0 0.12753 0.17329 1.70704 0 0.0395 0 -1.6738 0.51767 0 -1.6982
THR_102 -2.8459 0.10378 3.49336 -0.11679 0.06322 0.05903 1.42653 -1.70674 -0 -0 -0.17895 -1.29342 0 0 0 0 0 0 0 0 0 0 0.14982 0.02612 0.25894 0 -0.13825 2.29326 -1.425 0.45161 0 0.62064
LYS_103 -3.47909 0.21322 3.44543 -0.43009 0.07325 0.23786 1.59552 -1.59285 -0 -0 -0.2286 -0.07152 0 0 0 0 0 0 0 0 0 0 0.03659 0.01958 2.21449 0 -0.06411 0 -1.6738 0.02924 0 0.32513
LEU_104 -5.40725 0.36162 1.16916 -0.5302 0.46677 0.15177 1.1483 -1.38556 -0 -0 -1.12481 0.13927 0 0 0 0 0 0 0 0 0 0 0.02015 0.0606 0.19605 0 -0.17882 0 0.72952 -0.06755 0 -4.251
GLY_105 -1.71572 0.09165 2.00963 -5e-05 0 0 1.08199 -1.08277 -0.00037 -0.0116 -0.16338 -0.3738 0 0 0 0 0 0 0 0 0 0 0.29578 0 0 0 -0.85186 0 1.2108 -0.15051 0 0.33978
VAL_106 -6.14515 0.65598 2.40892 -0.30912 0.22248 0.0627 1.74589 -2.04116 -0.02573 -0.13905 -1.18736 -0.21005 0 0 0 0 0 0 0 0 0 0 -0.00236 0.00814 0.07405 0 -0.49598 0 2.085 0.00624 0 -3.28657
SER_107 -4.68942 0.2649 5.16613 -0.02628 0 0.06185 3.15884 -2.42125 -0 -0 -2.53135 -0.50774 0 0 0 -1.6805 0 0 0 0 0 0 -0.02129 0.05179 0.13825 0 -0.48255 0.6196 -1.1772 -0.22513 0 -4.30136
LEU_108 -6.11278 0.41364 2.74129 -0.6952 0.42836 0.25368 2.00395 -2.07004 -0 -0 -0.53171 0.12377 0 0 0 0 0 0 0 0 0 0 -0.0367 0.07702 0.95537 0 -0.2359 0 0.72952 -0.04907 0 -2.00482
GLU_109 -5.60281 0.53329 6.72665 -0.20845 0.01797 0.29009 3.09225 -2.79795 -0 -0 -3.369 -0.51947 0 0 0 0 -1.27909 0 0 0 0 0 0.97703 0.04281 0 4.37013 -0.26557 0 -2.5358 -0.0796 0 -0.60752
GLN_110 -6.98221 0.59607 7.16768 -0.25717 0.02785 0.20904 4.1174 -3.31968 -0.00037 -0.0116 -3.57514 -0.37667 0 0 0 -1.6805 -0.38904 0 0 0 0 0 0.09255 0.12594 0 3.14538 -0.18721 0 -1.0644 -0.22727 0 -2.58933
ALA_111 -7.21275 1.51941 3.73175 -0.02134 0 0 3.30177 -3.07813 -0 -0 -2.02026 -0.36668 0 0 0 0 0 0 0 0 0 0 -0.02013 0 0 0 -0.12338 0 2.3386 -0.09935 0 -2.05049
LEU_112 -9.65894 1.19863 3.76276 -0.50323 0.38341 0.12245 3.10459 -3.08821 -0 -0 -2.42151 0.22296 0 0 0 0 0 0 0 0 0 0 0.60053 0.27698 0.31883 0 -0.28841 0 0.72952 -0.10786 0 -5.3475
TRP_113 -8.61705 1.07769 3.90999 -1.24235 0.12112 0.57534 2.87929 -2.89505 -0.0161 -0.09574 -2.12666 -0.28125 0 0 0 0 0 0 0 0 0 0 0.21101 0.17451 0 2.29481 -0.17122 0 3.035 0.02586 0 -1.14081
ILE_114 -8.56784 1.14979 2.85537 -0.5146 0.59663 0.10251 2.89982 -2.74243 -0 -0 -2.04729 0.0953 0 0 0 0 0 0 0 0 0 0 0.00234 0.10113 0.6277 0 -0.32036 0 1.0317 0.40593 0 -4.3243
LEU_115 -9.44085 1.09044 2.61913 -0.50955 0.47995 0.12167 2.86225 -2.87449 -0 -0 -1.67113 0.26482 0 0 0 0 0 0 0 0 0 0 0.10672 0.10448 0.38041 0 -0.27064 0 0.72952 0.36354 0 -5.64374
PHE_116 -8.96267 0.94537 3.1736 -0.92553 0.0548 0.30347 2.59183 -2.7488 -0.00234 -0.01838 -2.12987 -0.0388 0 0 0 0 0 0 0 0 0 0 -0.01336 0.22212 0 1.78624 -0.44286 0 1.4028 0.2804 0 -4.522
VAL_117 -8.57738 1.58165 3.67646 -0.311 0.27812 0.07045 3.50968 -3.17916 -0.0011 -0.02595 -2.12997 -0.02973 0 0 0 0 0 0 0 0 0 0 0.00309 0.00343 0.05628 0 -0.28916 0 2.085 0.44645 0 -2.83283
ALA_118 -5.98348 0.25791 4.15453 -0.02135 0 0 3.06605 -3.01105 -0 -0 -2.39621 -0.35937 0 0 0 0 0 0 0 0 0 0 0.01899 0 0 0 -0.25091 0 2.3386 0.16339 0 -2.02289
ALA_119 -4.34335 0.93721 2.81221 -0.02189 0 0 1.8182 -2.12832 -0 -0 -1.07702 -0.33616 0 0 0 0 0 0 0 0 0 0 0.00771 0 0 0 -0.02917 0 2.3386 0.21837 0 0.1964
ALA_120 -4.14297 0.54184 2.90823 -0.02329 0 0 1.55072 -1.91894 -0.00453 -0.01998 -0.94394 -0.34848 0 0 0 0 0 0 0 0 0 0 0.27983 0 0 0 0.00307 0 2.3386 0.13721 0 0.35737
ALA_121 -4.16905 0.13675 2.94473 -0.02324 0 0 1.36913 -2.11961 -0.00234 -0.01838 -1.56511 -0.37963 0 0 0 0 0 0 0 0 0 0 -0.06732 0 0 0 -0.2563 0 2.3386 -0.36393 0 -2.17569
GLY_122 -1.66822 0.0871 2.14845 -6e-05 0 0 1.05006 -1.12284 -0 -0 -0.84506 -0.4017 0 0 0 0 0 0 0 0 0 0 0.25685 0 0 0 -1.43039 0 1.2108 -0.31234 0 -1.02735
THR_123 -3.99508 0.08823 3.80671 -0.10407 0.05506 0.06893 1.59237 -1.93563 -0.00695 -0.05672 -1.34427 -0.46939 0 0 0 0 0 0 0 0 0 0 0.10042 0.03236 0.1212 0 -0.68033 2.33264 -1.425 -0.18422 0 -2.00374
THR_124 -3.81784 0.09737 5.0331 -0.11319 0.05942 0.0761 2.64283 -2.20039 -0.02134 -0.1647 -3.19881 -0.57538 0 0 0 -0.43512 0 0 0 0 0 0 0.01544 0.02022 0.04422 0 -0.3463 2.28653 -1.425 -0.3094 0 -2.33224
VAL_125 -5.40456 0.54804 2.55419 -0.30628 0.22151 0.06949 1.61445 -1.97873 -0 -0 -1.19327 -0.12675 0 0 0 0 0 0 0 0 0 0 -0.05339 0.0013 0.23898 0 -0.26917 0 2.085 -0.15094 0 -2.15013
GLU_126 -4.43268 0.27396 5.57157 -0.46729 0.27331 1.47415 1.77367 -2.37753 -0.02936 -0.15567 -1.99825 -2.86587 0 0 0 0 0 0 0 0 0 0 0.10122 0.05106 0 3.9644 -0.20328 0 -2.5358 -0.13423 0 -1.7166
GLU_127 -5.84416 0.17457 7.38524 -0.33289 0.07703 0.39808 3.26183 -3.0207 -0.04703 -0.27351 -3.24865 -0.60421 0 0 0 -0.43512 -1.02106 0 0 0 0 0 -0.03502 0.06313 0 3.47177 -0.18203 0 -2.5358 -0.27029 0 -3.01884
THR_128 -6.96689 0.57743 5.24978 -0.20507 0.16302 0.0739 3.236 -3.06846 -0.01344 -0.10564 -2.76337 -0.13094 0 0 0 0 0 0 0 0 0 0 -0.01078 0.02154 0.0606 0 -0.00319 2.31154 -1.425 0.23279 0 -2.76617
VAL_129 -7.13611 0.8942 2.62111 -0.31125 0.26057 0.07116 2.63578 -2.5424 -0 -0 -2.17698 -0.12822 0 0 0 0 0 0 0 0 0 0 -0.04812 0.01879 0.06502 0 -0.36985 0 2.085 0.51259 0 -3.54869
LYS_130 -5.21021 0.3445 5.46604 -0.30766 0.02643 0.13953 2.52048 -2.51247 -0 -0 -2.06852 0.0157 0 0 0 0 0 0 0 0 0 0 0.23518 0.05208 1.71098 0 -0.00651 0 -1.6738 0.07776 0 -1.19048
ARG_131 -6.17801 0.28071 5.89414 -0.62805 0.17271 0.34889 3.09011 -2.71476 -0 -0 -3.43012 0.25943 0 0 0 0 -1.02106 0 0 0 0 0 0.00267 0.02763 2.52769 0 -0.05319 0 -1.281 -0.0649 0 -2.76711
ALA_132 -6.98736 0.93899 3.27402 -0.02192 0 0 2.9461 -2.91799 -0.00391 -0.02802 -2.35641 -0.36783 0 0 0 0 0 0 0 0 0 0 0.11551 0 0 0 -0.20244 0 2.3386 -0.1291 0 -3.40175
LEU_133 -6.45021 0.69658 4.71045 -0.51182 0.41952 0.12966 2.60109 -2.68218 -0 -0 -2.40833 0.26151 0 0 0 0 0 0 0 0 0 0 0.55605 0.15797 0.30423 0 -0.29443 0 0.72952 -0.1819 0 -1.96229
LYS_134 -4.75948 0.28876 5.59246 -0.30265 0.02837 0.13184 2.46219 -2.44864 -0 -0 -2.04446 0.01281 0 0 0 0 0 0 0 0 0 0 0.22614 0.00668 1.81248 0 0.05612 0 -1.6738 0.04312 0 -0.56808
LEU_135 -8.392 0.80321 3.24697 -0.49432 0.40426 0.11784 2.79909 -2.72837 -0.014 -0.10283 -2.08848 0.22105 0 0 0 0 0 0 0 0 0 0 0.04696 0.18327 0.39761 0 -0.26701 0 0.72952 0.09366 0 -5.04359
LYS_136 -7.18859 0.7018 6.45342 -0.41635 0.08641 0.21515 3.34309 -3.17565 -0 -0 -2.39868 -0.06674 0 0 0 0 0 0 0 0 0 0 -0.01822 0.3113 1.71728 0 0.02391 0 -1.6738 0.52558 0 -1.56009
THR_137 -2.87192 0.07196 3.71081 -0.20493 0.16733 0.0749 1.38393 -1.68348 -0 -0 -1.18622 -0.06118 0 0 0 0 0 0 0 0 0 0 0.09989 2e-05 0.09795 0 -0.00534 2.29222 -1.425 0.91116 0 1.3721
LYS_138 -3.31306 0.11269 3.33753 -0.30575 0.02728 0.14053 1.40298 -1.52571 -0 -0 -0.43926 -0.02949 0 0 0 0 0 0 0 0 0 0 0.0383 0.02766 1.8338 0 -0.0783 0 -1.6738 0.27767 0 -0.16692
LEU_139 -5.12733 0.7659 1.24719 -0.53247 0.51189 0.14768 1.23045 -1.40349 -0 -0 -0.98159 0.17659 0 0 0 0 0 0 0 0 0 0 0.07637 0.06364 0.1906 0 -0.20035 0 0.72952 -0.29263 0 -3.39802
GLY_140 -1.67038 0.08731 1.9718 -5e-05 0 0 0.94208 -1.05759 -0.0003 -0.00958 -0.29144 -0.36799 0 0 0 0 0 0 0 0 0 0 0.13171 0 0 0 -1.11489 0 1.2108 0.00471 0 -0.16381
VAL_141 -5.89683 0.77374 2.06435 -0.30484 0.21733 0.0596 1.63176 -1.87894 -0.014 -0.10283 -1.20432 -0.15311 0 0 0 0 0 0 0 0 0 0 0.02487 0.00687 0.03308 0 -0.48232 0 2.085 0.3256 0 -2.81499
SER_142 -4.7611 0.20842 5.26848 -0.0257 0 0.06069 3.20366 -2.45066 -0 -0 -2.65329 -0.57741 0 0 0 -1.4007 0 0 0 0 0 0 0.04478 0.05088 0.15581 0 -0.48853 0.60007 -1.1772 0.02603 0 -3.91577
LEU_143 -7.09262 0.56231 3.08321 -0.69372 0.57232 0.25241 1.99373 -2.37492 -0 -0 -1.16866 0.14934 0 0 0 0 0 0 0 0 0 0 -0.0416 0.07689 1.01701 0 -0.27252 0 0.72952 -0.12577 0 -3.33308
GLU_144 -5.51477 0.38907 6.63737 -0.46415 0.23795 1.46037 2.8284 -2.90515 -0.04495 -0.25428 -3.0216 -2.79396 0 0 0 0 -0.38904 0 0 0 0 0 0.15102 0.03109 0 3.98914 -0.26139 0 -2.5358 -0.2081 0 -2.66877
GLN_145 -7.23004 0.48989 7.02662 -0.26154 0.05258 0.20773 3.88497 -3.24946 -0.02915 -0.16813 -3.11505 -0.4829 0 0 0 -1.4007 -0.65 0 0 0 0 0 0.49143 0.14802 0 2.68104 -0.15553 0 -1.0644 -0.24734 0 -3.07198
ALA_146 -7.07299 0.95498 3.46281 -0.02145 0 0 2.90517 -2.9784 -0 -0 -1.77155 -0.34891 0 0 0 0 0 0 0 0 0 0 0.33673 0 0 0 -0.16923 0 2.3386 -0.08987 0 -2.4541
LEU_147 -9.17083 1.40088 3.37084 -0.48812 0.23716 0.11865 2.56683 -2.9314 -0.00216 -0.01893 -1.89966 0.1873 0 0 0 0 0 0 0 0 0 0 0.24316 0.50445 0.35786 0 -0.27808 0 0.72952 -0.06057 0 -5.13311
LEU_148 -8.85231 1.62744 3.17418 -0.72342 0.46733 0.31389 2.8989 -2.85928 -0 -0 -2.19066 0.07905 0 0 0 0 0 0 0 0 0 0 0.24502 0.03418 1.06257 0 -0.26285 0 0.72952 0.04207 0 -4.21436
ILE_149 -9.06439 1.8293 2.50171 -0.51594 0.63785 0.10197 2.72848 -2.78524 -0 -0 -1.82079 0.16254 0 0 0 0 0 0 0 0 0 0 0.31663 0.02304 0.66913 0 -0.27625 0 1.0317 0.47033 0 -3.98993
LEU_150 -7.6919 0.48121 3.66117 -0.49871 0.30197 0.11303 2.55392 -2.82763 -0 -0 -1.52578 0.2854 0 0 0 0 0 0 0 0 0 0 0.03658 0.40603 0.49934 0 -0.23568 0 0.72952 0.54832 0 -3.16321
ALA_151 -6.51809 1.47974 4.51829 -0.02217 0 0 2.60061 -3.08258 -0.00163 -0.00673 -2.50987 -0.33045 0 0 0 0 0 0 0 0 0 0 0.05189 0 0 0 -0.21288 0 2.3386 0.10601 0 -1.58925
VAL_152 -8.53968 1.63344 3.29388 -0.31525 0.30995 0.07175 2.99913 -2.88927 -0 -0 -2.33177 -0.0519 0 0 0 0 0 0 0 0 0 0 0.08204 0.64085 0.06785 0 -0.27697 0 2.085 0.13128 0 -3.08967
ALA_153 -6.40995 0.41956 3.82272 -0.02126 0 0 2.79888 -3.06515 -0 -0 -2.59296 -0.35544 0 0 0 0 0 0 0 0 0 0 -0.01217 0 0 0 -0.26074 0 2.3386 0.11347 0 -3.22444
ASN_154 -5.13002 0.2264 5.72601 -0.17555 0.03058 0.25584 2.64905 -2.90065 -0 -0 -2.73032 -0.28489 0 0 0 0 -1.06842 0 0 0 0 0 0.04273 0.09772 0 1.49312 0.52675 0 -0.87355 0.26221 0 -1.85299
LEU_155 -5.13696 0.66822 2.5041 -0.5121 0.55915 0.12515 1.32479 -1.82508 -0 -0 -1.03528 0.22796 0 0 0 0 0 0 0 0 0 0 0.75021 0.07241 0.30473 0 -0.27609 0 0.72952 0.19049 0 -1.32876
LEU_156 -6.06804 0.8041 2.16479 -0.51835 0.51036 0.1329 1.29892 -1.85666 -0 -0 -0.45493 0.22352 0 0 0 0 0 0 0 0 0 0 -0.05111 0.05743 0.33948 0 -0.30831 0 0.72952 -0.23163 0 -3.22799
GLY_157 -1.61323 0.03881 2.20859 -5e-05 0 0 1.09741 -1.09001 -0 -0 -0.77101 -0.41942 0 0 0 0 0 0 0 0 0 0 0.5392 0 0 0 -1.357 0 1.2108 0.01462 0 -0.14129
THR_158 -4.50915 0.5152 2.37784 -0.19846 0.15201 0.06653 1.46847 -1.66054 -0 -0 -1.36998 -0.82962 0 0 0 -0.14403 0 0 0 0 0 0 0.0324 0.03844 0.84361 0 -0.78834 2.29435 -1.425 0.50783 0 -2.62845
THR_159 -4.01414 0.28702 4.19859 -0.11315 0.07144 0.07644 2.34759 -2.07849 -0 -4e-05 -2.02056 -0.57534 0 0 0 -0.48944 0 0 0 0 0 0 -0.01778 0.05324 0.03746 0 -0.40493 2.28795 -1.425 0.17187 0 -1.6073
VAL_160 -5.20835 0.66383 2.04692 -0.31132 0.25747 0.07156 1.65592 -1.90167 -0 -0 -0.78936 -0.15563 0 0 0 0 0 0 0 0 0 0 -0.0706 0.00638 0.3356 0 -0.21085 0 2.085 -0.21637 0 -1.74147
GLU_161 -4.61973 0.37277 4.93306 -0.46588 0.27301 1.4646 1.95051 -2.35851 -0.02872 -0.15057 -2.09907 -2.96374 0 0 0 0 0 0 0 0 0 0 -0.007 0.03028 0 4.00373 -0.28161 0 -2.5358 -0.21899 0 -2.70166
GLU_162 -6.46133 0.40194 7.32907 -0.6617 0.21534 1.24485 3.39297 -3.08491 -0.02897 -0.1541 -3.07556 -0.62358 0 0 0 -0.34541 -0.88275 0 0 0 0 0 0.56904 0.00175 0 3.45211 -0.2614 0 -2.5358 -0.41183 0 -1.92026
ALA_163 -5.93044 0.24882 2.48757 -0.0218 0 0 2.42568 -2.51579 -0 -4e-05 -1.96581 -0.37247 0 0 0 0 0 0 0 0 0 0 0.13251 0 0 0 -0.37506 0 2.3386 -0.35081 0 -3.89904
VAL_164 -6.30311 0.68792 2.98131 -0.30552 0.24168 0.06878 2.61003 -2.47632 -0 -0 -1.91956 -0.06954 0 0 0 0 0 0 0 0 0 0 -0.03901 2e-05 0.06185 0 -0.40214 0 2.085 0.0457 0 -2.73291
TYR_165 -5.66784 0.45933 5.09591 -0.60046 0.18899 0.27957 2.70133 -2.62475 -0 -0 -2.27501 -0.23477 0 0 0 0 0 0 0 0 0 0 0.13313 0.01971 0 2.76035 0.15055 0 0.96414 0.21747 0 1.56764
ARG_166 -7.79611 0.46907 6.75176 -0.44779 0.07862 0.22757 3.39065 -3.23917 -0 -0 -2.96715 0.39756 0 0 0 0 -0.88275 0 0 0 0 0 0.11124 0.47641 2.05709 0 -0.09796 0 -1.281 -0.04881 0 -2.80076
ALA_167 -6.56951 0.65638 3.13911 -0.02159 0 0 2.89537 -2.81323 -0 -0 -2.31775 -0.3806 0 0 0 0 0 0 0 0 0 0 -0.00739 0 0 0 -0.29194 0 2.3386 -0.21114 0 -3.58369
LEU_168 -5.66856 0.52126 5.05806 -0.71587 0.56719 0.28753 2.79382 -2.66118 -0 -0 -2.37531 0.16565 0 0 0 0 0 0 0 0 0 0 0.2388 0.0154 0.9937 0 -0.26837 0 0.72952 -0.13795 0 -0.4563
LYS_169 -4.49863 0.16537 5.32497 -0.30321 0.02613 0.13347 2.38876 -2.40526 -0.00026 -0.00353 -2.1958 0.00237 0 0 0 0 0 0 0 0 0 0 0.23212 0.02347 1.73017 0 0.0088 0 -1.6738 -0.07283 0 -1.11766
LEU_170 -8.8921 1.40818 3.40428 -0.50162 0.33696 0.12408 3.0557 -2.92618 -0.01854 -0.09241 -2.03331 0.21977 0 0 0 0 0 0 0 0 0 0 0.19417 0.24727 0.3841 0 -0.27217 0 0.72952 -0.08112 0 -4.71344
LYS_171 -7.13594 0.99344 6.54825 -0.48361 0.10932 0.3169 3.46764 -3.2006 -0 -0 -2.70378 0.29623 0 0 0 0 0 0 0 0 0 0 0.22364 0.27991 1.99951 0 0.06157 0 -1.6738 0.71957 0 -0.18173
THR_172 -3.09239 0.14038 4.0328 -0.20194 0.13856 0.07276 1.56182 -1.83034 -0 -0 -1.21432 -0.08159 0 0 0 0 0 0 0 0 0 0 0.06353 0.00205 0.07738 0 -0.02644 2.28993 -1.425 1.05096 0 1.55815
LYS_173 -3.51689 0.09814 4.50091 -0.43528 0.07537 0.24941 2.40545 -1.94483 -0 -0 -2.69801 -0.10376 0 0 0 0 -0.45057 0 0 0 0 0 0.30914 0.01094 2.31954 0 -0.05018 0 -1.6738 0.31965 0 -0.58477
LEU_174 -5.56441 0.53327 1.34955 -0.52799 0.52021 0.14309 1.17534 -1.4406 -0 -0 -0.86642 0.17665 0 0 0 0 0 0 0 0 0 0 0.03877 0.09541 0.21276 0 -0.21652 0 0.72952 -0.1296 0 -3.77097
GLY_175 -1.81803 0.08149 2.18165 -5e-05 0 0 1.1906 -1.16264 -0.00065 -0.01911 -0.52583 -0.38191 0 0 0 0 0 0 0 0 0 0 0.05852 0 0 0 -1.09942 0 1.2108 0.00715 0 -0.27745
VAL_176 -6.11392 0.7827 2.35522 -0.31502 0.23439 0.06612 1.65627 -2.02254 -0.01854 -0.09241 -1.22604 -0.22979 0 0 0 0 0 0 0 0 0 0 -0.03197 0.00811 0.14466 0 -0.42763 0 2.085 0.02841 0 -3.11699
SER_177 -4.39471 0.16923 4.84293 -0.0271 0 0.0639 3.00085 -2.3043 -0 -0 -2.73276 -0.50205 0 0 0 -1.60599 0 0 0 0 0 0 -0.02079 0.05848 0.14261 0 -0.47368 0.60202 -1.1772 -0.30011 0 -4.65868
LEU_178 -5.78578 0.66286 2.68417 -0.50492 0.5739 0.12015 2.01543 -2.07203 -0 -0 -0.60196 0.25176 0 0 0 0 0 0 0 0 0 0 0.14941 0.04496 0.32634 0 -0.28028 0 0.72952 -0.195 0 -1.88148
GLU_179 -5.12295 0.23156 4.79972 -0.33116 0.05432 0.38616 2.20497 -2.26687 -0 -0 -1.75714 -0.58547 0 0 0 0 -0.65 0 0 0 0 0 0.63679 0.06716 0 3.41603 -0.20502 0 -2.5358 -0.14761 0 -1.8053
GLN_180 -6.94996 0.43067 7.26954 -0.25819 0.03614 0.19664 4.16679 -3.33452 -0.00065 -0.01911 -3.67041 -0.41336 0 0 0 -1.60599 -0.85326 0 0 0 0 0 0.177 0.09506 0 2.81467 -0.11402 0 -1.0644 -0.14667 0 -3.24404
ALA_181 -7.29276 1.67294 3.6666 -0.02255 0 0 3.34451 -3.11302 -0 -0 -2.1579 -0.3806 0 0 0 0 0 0 0 0 0 0 -0.02172 0 0 0 -0.24524 0 2.3386 -0.0485 0 -2.25963
LEU_182 -10.3586 2.07561 4.06172 -0.48882 0.24533 0.11854 3.28533 -3.28859 -0 -0 -2.96134 0.19027 0 0 0 0 0 0 0 0 0 0 0.64993 0.4637 0.31218 0 -0.31235 0 0.72952 -0.13329 0 -5.41083
LEU_183 -8.24345 0.58956 4.46905 -0.72581 0.62852 0.31029 3.07189 -2.95859 -0 -0 -2.82935 0.13877 0 0 0 0 0 0 0 0 0 0 0.67045 0.02373 1.21284 0 -0.30379 0 0.72952 -0.1369 0 -3.35327
ILE_184 -9.0664 1.38318 2.72222 -0.51348 0.59955 0.10151 2.86955 -2.8202 -0 -0 -2.05086 0.10898 0 0 0 0 0 0 0 0 0 0 0.14747 0.09555 0.55722 0 -0.39997 0 1.0317 0.19983 0 -5.03416
LEU_185 -9.82001 2.84808 2.93012 -0.50111 0.40425 0.11431 2.29838 -2.6133 -0 -0 -2.64587 0.2729 0 0 0 0 0 0 0 0 0 0 0.314 0.39746 0.31374 0 -0.30239 0 0.72952 0.18742 0 -5.0725
HIS_D:MP-NE2-connect_186 -10.2564 3.75598 6.81792 -2.93117 2.07095 2.17822 2.8954 -3.4085 -0 -0 -5.62659 -0.90423 0 0 0 0 0 0 0.7596 0 0.02619 0.65207 0.1692 0.31856 0 1.94767 -0.1372 0 0.13443 0.19308 0 -1.3448
THR_187 -8.52021 1.03594 6.05678 -0.20661 0.16716 0.07561 3.35568 -3.15296 -0 -0 -4.6723 -0.07631 0 0 0 0 0 0 0 0 0 0 0.04901 0.07682 0.13448 0 -0.00459 2.29801 -1.425 0.48322 0 -4.32529
ALA_188 -5.94363 0.42288 3.6807 -0.02165 0 0 2.84293 -2.8399 -0 -0 -2.62697 -0.34149 0 0 0 0 0 0 0 0 0 0 -0.03838 0 0 0 -0.19726 0 2.3386 0.27388 0 -2.45028
ALA_189 -4.00372 0.37185 2.48088 -0.02104 0 0 1.44418 -1.86622 -0 -0 -0.86072 -0.36771 0 0 0 0 0 0 0 0 0 0 0.09156 0 0 0 -0.16868 0 2.3386 0.02278 0 -0.53824
LEU_190 -6.63065 0.42454 1.24302 -0.51903 0.4621 0.12989 1.37619 -1.91897 -0 -0 -0.4044 0.25996 0 0 0 0 0 0 0 0 0 0 0.30694 0.03654 0.34244 0 -0.2965 0 0.72952 -0.0939 0 -4.55232
LEU_191 -6.28869 0.78003 1.77335 -0.50536 0.477 0.12625 1.29977 -1.80634 -0 -0 -0.52673 0.21973 0 0 0 0 0 0 0 0 0 0 -0.05214 0.35596 0.30964 0 -0.30796 0 0.72952 -0.14312 0 -3.55909
GLY_192 -1.57141 0.07974 2.13041 -6e-05 0 0 0.97428 -1.05007 -0 -0 -0.82781 -0.39353 0 0 0 0 0 0 0 0 0 0 -0.10144 0 0 0 -1.48889 0 1.2108 0.15032 0 -0.88766
THR_193 -4.66015 0.7119 2.92031 -0.19301 0.14606 0.06626 1.64913 -1.82558 -6e-05 -0.00194 -2.11386 -0.89415 0 0 0 0 -0.223 0 0 0 0 0 -0.02143 0.01843 0.8121 0 -0.78931 2.55423 -1.425 0.67295 0 -2.59612
THR_194 -3.90645 0.56325 2.73761 -0.21619 0.15928 0.07967 1.91864 -1.7481 -0.01445 -0.07402 -2.27467 -0.81578 0 0 0 0 0 0 0 0 0 0 0.932 0.05077 1.98526 0 -0.5491 2.30586 -1.425 0.39645 0 0.10504
VAL_195 -5.04835 0.60631 1.32436 -0.30427 0.24071 0.0687 1.51843 -1.61794 -0 -0 -0.94447 -0.09338 0 0 0 0 0 0 0 0 0 0 0.06121 0.02119 0.18785 0 -0.38875 0 2.085 0.0272 0 -2.2562
GLU_196 -4.0377 0.19308 5.02989 -0.41994 0.05805 0.80527 2.72895 -2.27517 -0.01445 -0.07402 -3.28512 -0.47852 0 0 0 0 -0.45057 0 0 0 0 0 -0.00284 0.06694 0 3.46882 -0.23332 0 -2.5358 -0.10339 0 -1.55982
GLU_197 -6.35882 0.6994 7.10868 -0.33793 0.0583 0.37302 3.10588 -3.05112 -0 -0 -3.79625 -0.54473 0 0 0 0 -1.07158 0 0 0 0 0 0.1369 0.02125 0 4.36092 -0.1868 0 -2.5358 -0.31509 0 -2.33376
ALA_198 -5.66767 0.3195 2.63884 -0.02278 0 0 2.2149 -2.43026 -0 -0 -1.70853 -0.36976 0 0 0 0 0 0 0 0 0 0 0.28443 0 0 0 -0.41014 0 2.3386 -0.27545 0 -3.08831
VAL_199 -6.87265 0.94779 2.97364 -0.30392 0.24158 0.06769 2.75073 -2.56227 -0 -0 -1.90242 -0.01406 0 0 0 0 0 0 0 0 0 0 -0.05755 0.02749 0.04495 0 -0.36975 0 2.085 0.05813 0 -2.88563
LYS_200 -5.39816 0.25277 5.54574 -0.30545 0.02741 0.13617 2.59354 -2.57397 -0 -0 -1.93337 -0.01708 0 0 0 0 0 0 0 0 0 0 0.03189 0.01511 1.73252 0 -0.00032 0 -1.6738 0.09583 0 -1.47117
ARG_201 -7.01083 0.56854 6.69514 -0.6268 0.1678 0.34982 3.26491 -3.10944 -6e-05 -0.00194 -3.59712 0.26264 0 0 0 0 -0.84858 0 0 0 0 0 0.05945 0.04306 2.52476 0 -0.06003 0 -1.281 -0.11417 0 -2.71386
ALA_202 -6.65668 0.71177 3.45837 -0.02211 0 0 3.09643 -2.87629 -0 -0 -2.5007 -0.36355 0 0 0 0 0 0 0 0 0 0 0.01601 0 0 0 -0.22377 0 2.3386 -0.14521 0 -3.16713
LEU_203 -6.15466 0.49719 4.91776 -0.50318 0.35893 0.12237 2.7875 -2.68649 -0 -0 -2.59699 0.23897 0 0 0 0 0 0 0 0 0 0 0.3969 0.09928 0.3653 0 -0.28029 0 0.72952 -0.17041 0 -1.87828
LYS_204 -4.54991 0.19646 5.44982 -0.3055 0.02707 0.13811 2.59004 -2.46849 -0 -0 -2.33625 -0.01922 0 0 0 0 0 0 0 0 0 0 0.25401 0.02304 1.76457 0 -0.01304 0 -1.6738 -0.15565 0 -1.07875
LEU_205 -7.87716 1.07057 3.49558 -0.71665 0.48007 0.29366 2.8339 -2.73545 -0.01159 -0.06597 -1.96382 0.14174 0 0 0 0 0 0 0 0 0 0 0.18558 0.12971 0.92869 0 -0.25108 0 0.72952 -0.10022 0 -3.43292
LYS_206 -6.82757 0.49365 6.23092 -0.50579 0.10838 0.42217 2.4968 -2.9108 -0.00592 -0.01354 -1.09758 0.14146 0 0 0 0 0 0 0 0 0 0 0.07241 0.06717 2.39811 0 -0.01546 0 -1.6738 0.06627 0 -0.55313
THR_207 -2.99167 0.12567 3.94261 -0.20047 0.13118 0.07286 1.50149 -1.80306 -0 -0 -1.00197 -0.12056 0 0 0 0 0 0 0 0 0 0 -0.02521 0.01063 0.14307 0 0.00937 2.28598 -1.425 0.3944 0 1.04932
LYS_208 -3.31539 0.12322 4.34818 -0.43057 0.07498 0.24372 2.46753 -1.89022 -0 -0 -2.46189 -0.08151 0 0 0 0 -0.463 0 0 0 0 0 -0.02928 0.02893 2.21364 0 0.01987 0 -1.6738 0.30332 0 -0.52229
LEU_209 -5.32537 1.36902 2.38543 -0.60656 0.37897 0.15286 1.15795 -1.51811 -0.01159 -0.06597 -2.22954 0.35597 0 0 0 0 0 0 0 0 0 0 -0.04059 0.01931 0.55913 0 -0.37117 0 0.72952 -0.14011 0 -3.20086
GLY:CtermProteinFull_210 -1.38244 0.85709 1.5064 -0.41583 0.04866 1.26554 0.08265 -0.40023 -0 -0 -1.4896 -2.94526 0 0 0 0 0 0 0 0 0 0 0 0 0 0 0 0 1.2108 -0.09434 0 -1.75656
HMM:MP-FE1-connect_211 -25.6583 7.90062 -4.18132 -22.3043 21.1768 -3.67684 3.01743 -4.47023 -0.00831 -0.04565 -8.63778 -12.495 0 0 0 0 -1.06842 0 0.7596 0 0.02619 0.65207 0 0 0 0 0 0 0 0 0 -49.0135
#END_POSE_ENERGIES_TABLE 

# All scores below are weighted scores, not raw scores.
#BEGIN_POSE_ENERGIES_TABLE UM_309_H186_penta3_HMM_onlyH_1__DE_2
label fa_atr fa_rep fa_sol fa_intra_atr_xover4 fa_intra_rep_xover4 fa_intra_sol_xover4 lk_ball lk_ball_iso lk_ball_bridge lk_ball_bridge_uncpl fa_elec fa_intra_elec pro_close hbond_sr_bb hbond_lr_bb hbond_bb_sc hbond_sc dslf_fa13 atom_pair_constraint coordinate_constraint angle_constraint dihedral_constraint omega fa_dun_dev fa_dun_rot fa_dun_semi p_aa_pp hxl_tors ref rama_prepro res_type_constraint total
weights 1 0.55 1 1 0.55 1 0.92 -0.38 -0.33 -0.33 1 1 1.25 1 1 1 1 1.25 1 1 1 1 0.48 0.69 0.76 0.78 0.61 1 1 0.5 1 NA
pose -1271.34 149.538 828.511 -95.6874 68.1588 40.2319 512.468 -516.184 -0.845815 -5.58538 -432.672 -61.522 0 -166.678 -17.4644 -25.7003 -22.9384 0 1.51919 0 0.0523706 1.30414 24.2325 19.2401 101.302 101.393 -58.2056 49.9848 55.726 10.1386 0 -711.026
VAL:NtermProteinFull_1 -5.35521 2.0505 2.00237 -2.631 5.81167 2.18583 1.12335 -1.25442 -0.00591846 -0.0135437 -3.21884 0.985931 0 0 0 0 0 0 0 0 0 0 0.00964686 0.102563 0.119127 0 0 0 2.085 0 0 3.99704
SER_2 -5.61616 1.62296 5.91945 -0.026745 0 0.0628861 3.00021 -2.37518 -0.0140465 -0.150595 -4.00667 -0.56267 0 0 0 -1.36414 0 0 0 0 0 0 0.0547657 0.0380257 0.235339 0 -0.367869 0.640564 -1.1772 -0.215374 0 -4.30245
LEU_3 -5.78538 0.453243 2.40514 -0.711191 0.499428 0.277102 1.60108 -1.92494 -0 -0 -0.443584 0.118703 0 0 0 0 0 0 0 0 0 0 0.0198154 0.0189639 1.00653 0 -0.240816 0 0.729516 -0.0971915 0 -2.07358
ASP_4 -5.5989 0.728103 6.04118 -0.112537 0.00875886 0.348624 3.04005 -2.85178 -0 -0 -2.89143 -0.201336 0 0 0 0 -0.853263 0 0 0 0 0 -0.0172092 0.140264 0 1.8874 0.286242 0 -2.2837 0.333606 0 -1.99593
GLN_5 -7.828 0.752484 6.90398 -0.270001 0.0632695 0.229704 4.40777 -3.43888 -0.0140465 -0.150595 -3.77944 -0.544131 0 0 0 -1.36414 -1.01162 0 0 0 0 0 0.204621 0.603605 0 2.79881 -0.0729479 0 -1.0644 0.265387 0 -3.30856
ALA_6 -6.84237 0.587416 3.26391 -0.0232669 0 0 2.79386 -2.8315 -0 -0 -1.98146 -0.374786 0 0 0 0 0 0 0 0 0 0 0.328214 0 0 0 -0.325086 0 2.3386 -0.078988 0 -3.14546
LEU_7 -9.93192 0.95635 4.39537 -0.486607 0.328261 0.113647 3.19646 -3.23709 -0 -0 -2.09217 0.211384 0 0 0 0 0 0 0 0 0 0 -0.0254374 0.367465 0.373288 0 -0.276306 0 0.729516 -0.151444 0 -5.52924
LEU_8 -7.97928 1.28443 3.47849 -0.500888 0.426905 0.117723 2.97256 -2.74133 -0 -0 -2.28171 0.244716 0 0 0 0 0 0 0 0 0 0 0.0711684 0.049193 0.378173 0 -0.273985 0 0.729516 -0.0353578 0 -4.05968
ILE_9 -8.98717 1.94897 2.51418 -0.512243 0.519876 0.102796 2.84501 -2.8673 -0 -0 -1.98316 0.06058 0 0 0 0 0 0 0 0 0 0 0.186118 0.324887 0.576822 0 -0.424525 0 1.0317 0.169895 0 -4.49357
LEU_10 -8.27354 0.57802 2.49764 -0.492022 0.317625 0.117823 2.25397 -2.62874 -0 -0 -1.39767 0.23262 0 0 0 0 0 0 0 0 0 0 0.223436 0.288715 0.441182 0 -0.241249 0 0.729516 0.296895 0 -5.05578
ALA_11 -5.91847 0.381832 2.5417 -0.0214309 0 0 2.49379 -2.54718 -0 -0 -2.14361 -0.357174 0 0 0 0 0 0 0 0 0 0 -0.00853171 0 0 0 -0.146437 0 2.3386 0.150162 0 -3.23675
ALA_12 -5.73891 0.944216 3.39405 -0.0210868 0 0 2.90002 -2.71828 -0 -0 -2.71566 -0.318141 0 0 0 0 0 0 0 0 0 0 0.0124487 0 0 0 -0.0711849 0 2.3386 0.22259 0 -1.77134
ALA_13 -6.21428 0.577186 3.91759 -0.0222446 0 0 2.9115 -3.039 -0 -0 -2.45727 -0.343799 0 0 0 0 0 0 0 0 0 0 -0.0147945 0 0 0 -0.0697385 0 2.3386 0.347386 0 -2.06887
ALA_14 -3.49225 0.187994 2.39706 -0.0220182 0 0 1.25498 -1.78296 -0 -0 -0.822935 -0.365662 0 0 0 0 0 0 0 0 0 0 -0.0550302 0 0 0 -0.300456 0 2.3386 0.0251715 0 -0.637509
VAL_15 -5.18019 1.26656 1.25174 -0.310174 0.26999 0.0713031 1.44701 -1.6808 -0 -0 -0.318657 -0.278994 0 0 0 0 0 0 0 0 0 0 0.160369 0.0216561 0.553912 0 -0.269286 0 2.085 -0.130549 0 -1.04112
LEU_16 -6.49702 0.94749 2.14758 -0.492688 0.242744 0.121016 1.80459 -2.00124 -0 -0 -0.544676 0.194693 0 0 0 0 0 0 0 0 0 0 -0.0434369 0.542012 0.275805 0 -0.295878 0 0.729516 -0.0146969 0 -2.8842
GLY_17 -1.66091 0.165117 2.22554 -6.12923e-05 0 0 0.917933 -1.10371 -0 -0 -0.729841 -0.369808 0 0 0 0 0 0 0 0 0 0 -0.105998 0 0 0 -1.52425 0 1.2108 0.358881 0 -0.616316
THR_18 -4.99769 0.47343 2.91082 -0.198067 0.147759 0.0671197 1.68676 -1.94142 -0 -0 -0.982867 -0.855873 0 0 0 -0.195618 0 0 0 0 0 0 0.0682811 0.0486231 0.739419 0 -0.752308 2.30811 -1.425 0.87029 0 -2.02824
THR_19 -4.27163 0.474106 4.41396 -0.113105 0.0704056 0.075995 2.54636 -2.19326 -0.000213104 -0.003349 -2.28715 -0.63825 0 0 0 -0.62805 0 0 0 0 0 0 0.111937 0.0915117 0.0391914 0 -0.486821 2.29974 -1.425 0.334512 0 -1.5891
VAL_20 -5.9402 1.60444 2.11874 -0.365616 0.299718 0.0880798 1.63882 -2.10274 -0.000368568 -0.00105485 -0.940839 0.115414 0 0 0 0 0 0 0 0 0 0 0.0105336 0.0153584 0.851138 0 0.0259331 0 2.085 -0.204037 0 -0.701684
GLU_21 -5.21259 0.823265 6.34367 -0.454173 0.134315 1.39036 2.68276 -2.87156 -0.0254893 -0.151744 -3.22223 -2.3587 0 0 0 0 -0.463 0 0 0 0 0 0.0701567 0.0974476 0 3.99614 -0.270462 0 -2.5358 -0.244127 0 -2.27177
GLU_22 -6.4311 0.569537 8.03114 -0.438412 0.0580505 0.862916 3.62278 -3.31934 -0.0279875 -0.21273 -4.20038 -0.448559 0 0 0 -0.432432 -0.503968 0 0 0 0 0 0.0706714 0.0117805 0 3.36801 -0.2969 0 -2.5358 -0.428025 0 -2.68074
ALA_23 -5.77154 0.281387 2.77175 -0.0227856 0 0 2.38757 -2.5459 -0.000213104 -0.003349 -1.71989 -0.385374 0 0 0 0 0 0 0 0 0 0 0.761 0 0 0 -0.215294 0 2.3386 -0.327598 0 -2.45164
VAL_24 -6.88768 1.13559 3.09204 -0.307355 0.264866 0.0687018 2.64115 -2.55973 -0 -0 -2.18749 0.0318123 0 0 0 0 0 0 0 0 0 0 0.000815211 0.0176118 0.0434093 0 -0.233035 0 2.085 0.276654 0 -2.51764
LYS_25 -5.07923 0.178699 6.55404 -0.473292 0.203913 0.239279 3.02366 -2.82104 -0 -0 -4.42509 0.120106 0 0 0 0 -0.503968 0 0 0 0 0 0.0156438 0.0388593 2.54471 0 -0.0143841 0 -1.6738 0.243788 0 -1.82812
ARG_26 -6.86874 0.354247 5.58277 -0.442638 0.0595029 0.221839 2.72161 -2.83431 -0.00286675 -0.06204 -2.18398 0.398968 0 0 0 0 0 0 0 0 0 0 -0.013876 0.261798 2.10416 0 -0.0311006 0 -1.281 -0.0253181 0 -2.04097
ALA_27 -6.35173 0.603512 3.19956 -0.0220024 0 0 2.74808 -2.69153 -0 -0 -2.25487 -0.359049 0 0 0 0 0 0 0 0 0 0 0.0281763 0 0 0 -0.113362 0 2.3386 0.0314573 0 -2.84315
LEU_28 -5.92511 0.560375 4.39293 -0.514174 0.50924 0.126217 2.44223 -2.51193 -0 -0 -2.42763 0.266425 0 0 0 0 0 0 0 0 0 0 0.645239 0.0157687 0.341073 0 -0.2947 0 0.729516 -0.135696 0 -1.78023
TRP_29 -6.36184 0.43292 5.3405 -1.27253 0.0679877 0.498082 2.76458 -2.63245 -0 -0 -2.48195 -0.260611 0 0 0 0 0 0 0 0 0 0 0.058441 0.0531318 0 1.73413 -0.228826 0 3.035 0.037223 0 0.783779
LEU_30 -9.64029 1.40574 3.80609 -0.487835 0.400248 0.11384 3.05691 -3.0906 -0.0205153 -0.125537 -2.03018 0.216414 0 0 0 0 0 0 0 0 0 0 -0.0051544 0.30506 0.363888 0 -0.273734 0 0.729516 0.105498 0 -5.17064
LYS_31 -7.5622 0.819445 6.90193 -0.408383 0.0756357 0.202438 3.5908 -3.36923 -0 -0 -2.20508 -0.0673918 0 0 0 0 0 0 0 0 0 0 -0.0117084 0.33337 1.70782 0 0.0351921 0 -1.6738 0.555155 0 -1.076
THR_32 -3.09865 0.116321 4.0747 -0.202251 0.146409 0.0737453 1.64576 -1.87367 -0 -0 -1.28861 -0.111192 0 0 0 0 0 0 0 0 0 0 0.303252 0.00106627 0.0978868 0 -0.00974311 2.27763 -1.425 0.928825 0 1.65647
LYS_33 -4.39735 0.211589 3.45923 -0.772267 0.315533 0.617359 1.63075 -1.63243 -0 -0 -0.743084 -0.0604033 0 0 0 0 0 0 0 0 0 0 -0.0261031 0.0341461 2.65515 0 -0.00400273 0 -1.6738 0.308585 0 -0.0771026
LEU_34 -4.99105 0.419783 1.81802 -0.53139 0.444468 0.151174 1.25576 -1.50598 -0 -0 -1.29228 0.148676 0 0 0 0 0 0 0 0 0 0 -0.0199657 0.0367865 0.167348 0 -0.189278 0 0.729516 -0.280315 0 -3.63872
GLY_35 -1.78313 0.115228 2.12239 -4.82263e-05 0 0 1.09417 -1.13429 -0.0030289 -0.0658434 -0.309435 -0.390302 0 0 0 0 0 0 0 0 0 0 0.269343 0 0 0 -0.879938 0 1.2108 -0.148298 0 0.0976146
VAL_36 -6.1772 1.0147 2.67505 -0.305722 0.221387 0.0605521 1.75235 -2.09424 -0.0205153 -0.125537 -1.22861 -0.20223 0 0 0 0 0 0 0 0 0 0 0.0333848 0.0126209 0.0464021 0 -0.497642 0 2.085 0.111094 0 -2.63915
SER_37 -4.70166 0.285074 5.04193 -0.0267689 0 0.0627935 3.0561 -2.35881 -0 -0 -2.4583 -0.50529 0 0 0 -1.78638 0 0 0 0 0 0 -0.0176198 0.0326817 0.151712 0 -0.460629 0.620729 -1.1772 -0.166238 0 -4.40787
LEU_38 -6.2413 0.436849 2.59037 -0.701757 0.50612 0.262206 1.7207 -2.01012 -0 -0 -0.322174 0.126681 0 0 0 0 0 0 0 0 0 0 0.0367081 0.0211072 1.04671 0 -0.262584 0 0.729516 -0.166272 0 -2.22724
GLU_39 -4.91877 0.321095 5.03104 -0.215473 0.0281753 0.304217 2.31788 -2.3148 -0 -0 -1.93209 -0.602807 0 0 0 0 -1.01162 0 0 0 0 0 0.32241 0.000583434 0 3.5074 -0.158537 0 -2.5358 -0.036964 0 -1.89407
GLN_40 -6.43539 0.51335 6.47922 -0.251025 0.0229344 0.193884 3.48388 -3.04639 -0.0030289 -0.0658434 -3.57125 -0.377301 0 0 0 -1.78638 -0.529958 0 0 0 0 0 0.309139 0.0716115 0 3.0336 -0.130349 0 -1.0644 -0.0760799 0 -3.2298
ALA_41 -6.54496 0.628827 3.35025 -0.0226989 0 0 2.95979 -2.77303 -0 -0 -2.02601 -0.354969 0 0 0 0 0 0 0 0 0 0 -0.039612 0 0 0 -0.267 0 2.3386 -0.101857 0 -2.85267
LEU_42 -8.6514 1.04856 3.53517 -0.494212 0.435615 0.116159 2.53313 -2.83879 -0 -0 -2.13385 0.210822 0 0 0 0 0 0 0 0 0 0 0.228478 0.101442 0.383061 0 -0.274257 0 0.729516 -0.149828 0 -5.22038
TRP_43 -7.71906 0.605762 3.77138 -0.984919 0.0822439 0.293276 2.95431 -2.82258 -0 -0 -2.28939 -0.521657 0 0 0 0 0 0 0 0 0 0 0.106575 0.602829 0 1.85161 0.0569424 0 3.035 -0.0575334 0 -1.03521
LEU_44 -7.91636 0.794122 2.90685 -0.719299 0.518043 0.298819 2.62079 -2.60823 -0 -0 -2.41698 0.12861 0 0 0 0 0 0 0 0 0 0 0.4741 0.0422221 1.009 0 -0.260885 0 0.729516 0.0263622 0 -4.37331
LEU_45 -8.57034 1.08902 2.49966 -0.489729 0.268251 0.120969 2.4509 -2.70406 -0 -0 -1.24862 0.219565 0 0 0 0 0 0 0 0 0 0 0.0677634 0.857688 0.503616 0 -0.235052 0 0.729516 0.179856 0 -4.26099
ALA_46 -5.06492 0.517693 2.57397 -0.0219726 0 0 2.16356 -2.21788 -0 -0 -1.82871 -0.358026 0 0 0 0 0 0 0 0 0 0 -0.0286069 0 0 0 -0.100333 0 2.3386 0.262432 0 -1.7642
GLU_47 -6.38773 0.56312 5.90084 -0.472765 0.242969 0.996327 2.95087 -2.86127 -0 -0 -2.87771 -0.588518 0 0 0 0 0 0 0 0 0 0 0.190022 0.0297032 0 3.60011 -0.281714 0 -2.5358 -0.0654485 0 -1.59699
ALA_48 -6.0397 0.279731 4.18073 -0.0214069 0 0 3.21401 -3.00502 -0.0083808 -0.0600887 -2.79437 -0.344962 0 0 0 0 0 0 0 0 0 0 0.471209 0 0 0 -0.286534 0 2.3386 -0.279119 0 -2.3553
ALA_49 -3.51832 0.298263 2.42803 -0.02292 4.0845e-06 0 1.32862 -1.77614 -0 -0 -0.478162 -0.350009 0 0 0 0 0 0 0 0 0 0 0.713279 0 0 0 -0.272086 0 2.3386 -0.244032 0 0.445123
ILE_50 -5.60027 0.37182 2.39865 -0.710289 1.45357 0.159155 1.37532 -1.74375 -0 -0 -0.443719 0.387171 0 0 0 0 0 0 0 0 0 0 -0.0449042 0.111653 0.580073 0 -0.326247 0 1.0317 -0.0581434 0 -1.05821
LEU_51 -6.91292 0.580589 2.39059 -0.51848 0.512609 0.132119 1.52176 -2.16948 -0.0193112 -0.130385 -0.735166 0.253866 0 0 0 0 0 0 0 0 0 0 -0.0551761 0.0716532 0.319154 0 -0.3172 0 0.729516 0.000997279 0 -4.34526
GLY_52 -1.75916 0.118435 2.23737 -5.36057e-05 0 0 1.05969 -1.15287 -0 -0 -0.763949 -0.387773 0 0 0 0 0 0 0 0 0 0 -0.00157793 0 0 0 -1.47857 0 1.2108 -0.295483 0 -1.21315
THR_53 -4.7053 0.339282 4.39396 -0.106507 0.0827719 0.069362 1.96794 -2.16286 -0.0231191 -0.194945 -1.99942 -0.444338 0 0 0 0 0 0 0 0 0 0 0.299963 0.0965197 0.197204 0 -0.747717 2.29011 -1.425 -0.21359 0 -2.28567
THR_54 -5.07408 0.245571 6.14713 -0.113552 0.0827343 0.0750364 3.74232 -2.76413 -0.000721108 -0.00923993 -3.63438 -0.517621 0 0 0 -1.60061 0 0 0 0 0 0 -0.0258579 0.150302 0.0481276 0 -0.41297 2.41868 -1.425 -0.152943 0 -2.8212
VAL_55 -7.30952 1.78236 2.11117 -0.263156 0.262422 0.0423343 1.74519 -2.28755 -0 -0 -0.788416 0.520527 0 0 0 0 0 0 0 0 0 0 0.185802 0.46082 0.721227 0 0.0717499 0 2.085 -0.179177 0 -0.839223
GLU_56 -5.08519 0.661863 5.83071 -0.455743 0.205125 1.42702 2.37584 -2.63852 -0.0298181 -0.15599 -2.10702 -2.82462 0 0 0 0 0 0 0 0 0 0 0.0949478 0.0107907 0 3.98748 -0.174155 0 -2.5358 -0.158358 0 -1.57143
GLU_57 -6.51738 0.537066 7.8956 -0.205 0.0184683 0.28832 3.84935 -3.33333 -0.0298181 -0.15599 -3.53248 -0.477709 0 0 0 -1.60061 0 0 0 0 0 0 -0.0500086 0.0531073 0 3.95861 -0.293258 0 -2.5358 -0.34091 0 -2.47176
ALA_58 -5.90542 0.269639 3.28652 -0.0218657 0 0 2.63643 -2.68369 -0.00142073 -0.0118433 -2.00757 -0.36684 0 0 0 0 0 0 0 0 0 0 0.00121545 0 0 0 -0.302899 0 2.3386 -0.357685 0 -3.12683
VAL_59 -6.70994 0.741937 3.76937 -0.308878 0.24889 0.070261 3.06303 -2.80803 -0 -0 -1.9701 -0.13874 0 0 0 0 0 0 0 0 0 0 -0.0457082 0.0610617 0.167007 0 -0.386547 0 2.085 -0.0455124 0 -2.2069
LYS_60 -5.34852 0.375269 5.58698 -0.30146 0.0256202 0.129064 2.635 -2.59635 -0 -0 -1.8385 -0.00560055 0 0 0 0 0 0 0 0 0 0 0.131364 0.0726544 1.74427 0 0.0230487 0 -1.6738 0.1152 0 -0.925767
ARG_61 -7.1422 0.74701 5.86735 -0.620882 0.0915397 0.362577 2.71734 -3.08368 -0.0333499 -0.262638 -2.35834 0.47851 0 0 0 0 0 0 0 0 0 0 0.0985021 0.0609273 2.40006 0 -0.0834909 0 -1.281 -0.0189845 0 -2.06074
ALA_62 -7.00406 1.07553 3.73909 -0.0216049 0 0 3.46791 -3.11306 -0 -0 -2.78267 -0.356138 0 0 0 0 0 0 0 0 0 0 -0.033668 0 0 0 -0.28598 0 2.3386 -0.176549 0 -3.1526
LEU_63 -6.42947 0.83409 4.73025 -0.495165 0.387437 0.119663 2.632 -2.65646 -0 -0 -2.54962 0.223444 0 0 0 0 0 0 0 0 0 0 0.11942 0.37319 0.386833 0 -0.26926 0 0.729516 -0.116092 0 -1.98023
LYS_64 -4.02981 0.17694 4.81951 -0.302756 0.0273039 0.132822 2.08339 -2.17381 -0 -0 -1.56091 0.00267853 0 0 0 0 0 0 0 0 0 0 0.0207288 0.013075 1.79215 0 0.0399028 0 -1.6738 0.0254206 0 -0.607161
LEU_65 -8.69452 1.1035 3.24046 -0.706373 0.693449 0.272313 2.70575 -2.66954 -0 -0 -1.99583 0.143598 0 0 0 0 0 0 0 0 0 0 0.245326 0.0495552 1.21064 0 -0.288318 0 0.729516 -0.0550318 0 -4.01551
LYS_66 -8.33489 1.44453 7.3561 -0.498915 0.121767 0.384626 3.78379 -3.58018 -0.0107495 -0.0276675 -3.35065 0.252418 0 0 0 0 0 0 0 0 0 0 0.073053 0.325881 2.05185 0 0.0233426 0 -1.6738 0.486496 0 -1.173
THR_67 -2.74685 0.128962 3.75898 -0.206643 0.173057 0.0759282 1.28104 -1.734 -0 -0 -0.937597 -0.129808 0 0 0 0 0 0 0 0 0 0 -0.0359881 0.00103989 0.144175 0 -0.00349576 2.28587 -1.425 0.778941 0 1.40861
LYS_68 -3.91796 0.208941 4.36444 -0.430601 0.0779858 0.242369 2.12898 -1.9581 -0 -0 -2.16338 -0.0964045 0 0 0 0 0 0 0 0 0 0 0.0266243 0.00499507 2.03227 0 0.00974437 0 -1.6738 0.218388 0 -0.925514
LEU_69 -5.46076 0.618504 1.40908 -0.517951 0.472163 0.134024 1.03839 -1.41591 -0 -0 -0.641603 0.1984 0 0 0 0 0 0 0 0 0 0 0.0998368 0.0264975 0.239802 0 -0.279469 0 0.729516 -0.0622782 0 -3.41175
GLY_70 -1.78821 0.0783974 2.11885 -5.46416e-05 0 0 0.996329 -1.1245 -0 -0 -0.536264 -0.373264 0 0 0 0 0 0 0 0 0 0 0.0495381 0 0 0 -1.33859 0 1.2108 0.479597 0 -0.227363
VAL_71 -6.11162 1.11043 2.09811 -0.303037 0.202125 0.0576635 1.63672 -1.90065 -0.0107495 -0.0276675 -1.53785 -0.0618211 0 0 0 0 0 0 0 0 0 0 0.0309553 0.0323702 0.0116863 0 -0.393971 0 2.085 0.942477 0 -2.13983
SER_72 -4.98127 0.428713 5.33892 -0.0270874 0 0.0640631 3.15263 -2.49956 -0.00191258 -0.0448665 -2.55791 -0.556664 0 0 0 -1.48519 0 0 0 0 0 0 0.0657201 0.178927 0.164589 0 -0.460384 0.610294 -1.1772 0.201221 0 -3.58696
LEU_73 -5.7329 0.515709 2.48234 -0.702961 0.494715 0.263663 1.64052 -1.90562 -0 -0 -0.390414 0.149057 0 0 0 0 0 0 0 0 0 0 -0.0231868 0.0145731 0.954339 0 -0.25093 0 0.729516 -0.134339 0 -1.89592
GLU_74 -4.01111 0.221512 4.89987 -0.209098 0.0198287 0.273751 2.17067 -2.15421 -0.00191258 -0.0448665 -1.88748 -0.489893 0 0 0 0 -0.529958 0 0 0 0 0 0.0345203 0.127402 0 3.48113 -0.234029 0 -2.5358 -0.113272 0 -0.98294
GLN_75 -7.84583 0.940784 7.41321 -0.260764 0.0491898 0.20407 4.03752 -3.43417 -0 -0 -3.33188 -0.487169 0 0 0 -1.48519 -0.687467 0 0 0 0 0 0.0460583 0.145872 0 2.65642 -0.0294256 0 -1.0644 -0.0988865 0 -3.23205
ALA_76 -7.25851 0.719753 3.56728 -0.0225888 0 0 3.12163 -3.02995 -0 -0 -2.07437 -0.380258 0 0 0 0 0 0 0 0 0 0 0.0113389 0 0 0 -0.216175 0 2.3386 0.0934579 0 -3.12979
LEU_77 -7.57297 0.470413 4.02954 -0.705413 0.463342 0.270499 2.5933 -2.7965 -0 -0 -2.07662 0.145328 0 0 0 0 0 0 0 0 0 0 -0.00501345 0.011282 0.955519 0 -0.257767 0 0.729516 0.0440579 0 -3.70148
LYS_78 -6.49881 0.519776 7.00843 -0.30555 0.0276642 0.138316 3.96095 -3.24061 -0 -0 -4.06854 -0.0348304 0 0 0 0 -0.591625 0 0 0 0 0 -0.0472748 0.0759904 1.73854 0 -0.0243932 0 -1.6738 -0.122557 0 -3.13832
ILE_79 -9.30418 1.22104 2.78381 -0.512175 0.546842 0.102454 3.08452 -2.91019 -0 -0 -2.1861 -0.00167429 0 0 0 0 0 0 0 0 0 0 0.0173385 0.139166 0.723889 0 -0.367105 0 1.0317 -0.0661651 0 -5.69683
LEU_80 -8.63377 1.12586 3.49625 -0.488483 0.428933 0.111849 2.70155 -3.03422 -0 -0 -1.97194 0.245337 0 0 0 0 0 0 0 0 0 0 -0.0282006 0.231094 0.567185 0 -0.221486 0 0.729516 0.279002 0 -4.46154
ALA_81 -5.37512 0.378118 3.67124 -0.0229587 0 0 2.62272 -2.61723 -0 -0 -2.2398 -0.371685 0 0 0 0 0 0 0 0 0 0 0.278877 0 0 0 -0.124096 0 2.3386 0.200794 0 -1.26054
VAL_82 -8.44769 1.51002 3.55265 -0.311079 0.280045 0.0703533 3.25112 -2.96842 -0 -0 -2.55561 -0.0466157 0 0 0 0 0 0 0 0 0 0 0.0312478 0.186489 0.0425391 0 -0.349775 0 2.085 0.211697 0 -3.45803
ALA_83 -6.33671 0.420922 3.88825 -0.0219925 0 0 3.03927 -3.0803 -0 -0 -3.07793 -0.359621 0 0 0 0 0 0 0 0 0 0 0.0467582 0 0 0 -0.224483 0 2.3386 0.198547 0 -3.16868
ALA_84 -3.4709 0.154372 2.67133 -0.0234182 0 0 1.40373 -1.82899 -0 -0 -0.924827 -0.37249 0 0 0 0 0 0 0 0 0 0 -0.0148831 0 0 0 -0.304743 0 2.3386 -0.160874 0 -0.533088
LYS_85 -6.00428 1.25695 5.34601 -0.909217 0.618225 0.677589 2.33775 -2.52114 -0 -0 -5.48321 0.0964409 0 0 0 0 0 0 0 0 0 0 0.406789 1.05964 2.13275 0 -0.15976 0 -1.6738 -0.280758 0 -3.10003
LEU_86 -6.17738 1.12971 1.73267 -0.502632 0.696548 0.118809 1.2109 -1.77046 -0 -0 -0.493071 0.229866 0 0 0 0 0 0 0 0 0 0 -0.0494196 0.0302421 0.336056 0 -0.302822 0 0.729516 -0.199344 0 -3.28082
GLY_87 -1.75489 0.156134 2.23248 -5.97466e-05 0 0 0.989381 -1.12867 -0.000788059 -0.00694251 -0.538844 -0.385031 0 0 0 0 0 0 0 0 0 0 0.0274433 0 0 0 -1.50507 0 1.2108 0.328087 0 -0.375968
THR_88 -4.82369 0.750482 3.32831 -0.180664 0.132624 0.0631505 1.73345 -2.0023 -0.000977696 -0.0109286 -2.68234 -0.942736 0 0 0 0 -0.288587 0 0 0 0 0 -0.0768118 0.148563 0.396533 0 -0.618459 2.2912 -1.425 1.3982 0 -2.80998
THR_89 -4.22652 0.55169 4.34199 -0.110887 0.0660596 0.0729629 2.38498 -2.18719 -0.00490852 -0.0872288 -2.56917 -0.712457 0 0 0 -0.374015 0 0 0 0 0 0 -0.0168075 0.0353942 0.0444002 0 -0.517033 2.28768 -1.425 0.873569 0 -1.57249
VAL_90 -6.23487 1.25345 2.33708 -0.272719 0.220144 0.0441418 1.79973 -2.16951 -0 -0 -0.826287 0.507092 0 0 0 0 0 0 0 0 0 0 -0.0374821 0.00726 0.655648 0 0.0912796 0 2.085 -0.161159 0 -0.70121
GLU_91 -5.17181 0.852645 6.83336 -0.454267 0.18654 1.41741 2.97959 -2.94093 -0.0274718 -0.164725 -4.11211 -2.75782 0 0 0 0 0 0 0 0 0 0 0.0931033 0.03722 0 4.02112 -0.183484 0 -2.5358 -0.17155 0 -2.09898
GLU_92 -6.46651 0.424443 7.69964 -0.34819 0.0854977 0.422654 3.43222 -3.24001 -0.0325697 -0.255934 -4.11982 -0.594661 0 0 0 -0.374015 -1.2949 0 0 0 0 0 -0.0111011 0.00199383 0 4.09115 -0.272531 0 -2.5358 -0.326233 0 -3.71468
ALA_93 -6.23999 0.308117 2.47113 -0.0214931 0 0 2.55919 -2.59883 -2.19206e-07 -5.58657e-06 -1.66826 -0.37118 0 0 0 0 0 0 0 0 0 0 -0.0432394 0 0 0 -0.293851 0 2.3386 -0.239657 0 -3.79947
VAL_94 -6.94361 0.992984 3.85128 -0.298988 0.201742 0.0650149 3.24383 -2.84571 -0 -0 -2.33207 -0.0276393 0 0 0 0 0 0 0 0 0 0 -0.0506442 0.0994043 0.0776035 0 -0.402856 0 2.085 0.128048 0 -2.1566
LYS_95 -5.37361 0.395756 5.52816 -0.307228 0.0247609 0.136449 2.5822 -2.57518 -0 -0 -1.67373 0.000491525 0 0 0 0 0 0 0 0 0 0 0.240257 0.124022 1.6949 0 -0.0147601 0 -1.6738 0.1504 0 -0.740913
ARG_96 -7.16422 0.547791 6.48286 -0.627287 0.166795 0.351587 3.36756 -3.06385 -0 -0 -3.47907 0.267329 0 0 0 0 -1.00631 0 0 0 0 0 -0.029863 0.0245663 2.52991 0 -0.0604404 0 -1.281 -0.0350709 0 -3.00871
ALA_97 -7.13007 1.21709 3.61344 -0.0218981 0 0 3.49754 -3.08133 -0 -0 -2.4467 -0.381723 0 0 0 0 0 0 0 0 0 0 0.0165119 0 0 0 -0.253083 0 2.3386 -0.149514 0 -2.78114
LEU_98 -6.44891 0.696533 5.00763 -0.515117 0.456654 0.129596 2.74144 -2.79386 -0 -0 -1.73813 0.260767 0 0 0 0 0 0 0 0 0 0 0.423416 0.0449118 0.297596 0 -0.309023 0 0.729516 -0.202247 0 -1.21923
LYS_99 -4.28571 0.310691 5.25143 -0.305235 0.0276242 0.136273 2.58019 -2.37948 -0 -0 -1.61392 -0.0139783 0 0 0 0 0 0 0 0 0 0 0.182935 0.00668271 1.7606 0 0.0144741 0 -1.6738 -0.1409 0 -0.14212
LEU_100 -8.78255 1.27211 3.44226 -0.489104 0.356597 0.114289 2.90791 -2.87824 -0.0257298 -0.139055 -2.06646 0.212929 0 0 0 0 0 0 0 0 0 0 -0.0459176 0.259628 0.361726 0 -0.28226 0 0.729516 -0.111011 0 -5.16336
LYS_101 -7.53438 0.714614 6.56664 -0.396005 0.0643851 0.183934 3.67104 -3.30453 -0 -0 -2.50938 -0.0457456 0 0 0 0 0 0 0 0 0 0 0.12753 0.173286 1.70704 0 0.0395041 0 -1.6738 0.517673 0 -1.6982
THR_102 -2.8459 0.103776 3.49336 -0.116788 0.0632225 0.0590262 1.42653 -1.70674 -0 -0 -0.178946 -1.29342 0 0 0 0 0 0 0 0 0 0 0.149824 0.026125 0.258938 0 -0.138252 2.29326 -1.425 0.451609 0 0.620636
LYS_103 -3.47909 0.21322 3.44543 -0.430093 0.0732547 0.237862 1.59552 -1.59285 -0 -0 -0.228602 -0.0715208 0 0 0 0 0 0 0 0 0 0 0.0365926 0.0195823 2.21449 0 -0.0641087 0 -1.6738 0.0292385 0 0.325133
LEU_104 -5.40725 0.36162 1.16916 -0.530198 0.466766 0.151768 1.1483 -1.38556 -0 -0 -1.12481 0.139271 0 0 0 0 0 0 0 0 0 0 0.0201482 0.0605992 0.196046 0 -0.178824 0 0.729516 -0.0675483 0 -4.251
GLY_105 -1.71572 0.0916453 2.00963 -4.6514e-05 0 0 1.08199 -1.08277 -0.000371801 -0.0115993 -0.16338 -0.373798 0 0 0 0 0 0 0 0 0 0 0.295776 0 0 0 -0.851859 0 1.2108 -0.150511 0 0.33978
VAL_106 -6.14515 0.655978 2.40892 -0.309123 0.222484 0.0627 1.74589 -2.04116 -0.0257298 -0.139055 -1.18736 -0.210051 0 0 0 0 0 0 0 0 0 0 -0.00236233 0.0081432 0.0740532 0 -0.495981 0 2.085 0.00623521 0 -3.28657
SER_107 -4.68942 0.264899 5.16613 -0.0262789 0 0.0618503 3.15884 -2.42125 -0 -0 -2.53135 -0.507739 0 0 0 -1.6805 0 0 0 0 0 0 -0.0212925 0.0517879 0.138246 0 -0.482547 0.619597 -1.1772 -0.225126 0 -4.30136
LEU_108 -6.11278 0.41364 2.74129 -0.695204 0.428356 0.253676 2.00395 -2.07004 -0 -0 -0.531709 0.123771 0 0 0 0 0 0 0 0 0 0 -0.0366999 0.0770206 0.955368 0 -0.235902 0 0.729516 -0.0490683 0 -2.00482
GLU_109 -5.60281 0.533291 6.72665 -0.208447 0.0179729 0.29009 3.09225 -2.79795 -0 -0 -3.369 -0.519474 0 0 0 0 -1.27909 0 0 0 0 0 0.977027 0.0428136 0 4.37013 -0.265568 0 -2.5358 -0.079602 0 -0.607516
GLN_110 -6.98221 0.596069 7.16768 -0.257171 0.0278504 0.209045 4.1174 -3.31968 -0.000371801 -0.0115993 -3.57514 -0.376672 0 0 0 -1.6805 -0.389039 0 0 0 0 0 0.0925526 0.125945 0 3.14538 -0.187211 0 -1.0644 -0.227265 0 -2.58933
ALA_111 -7.21275 1.51941 3.73175 -0.02134 0 0 3.30177 -3.07813 -0 -0 -2.02026 -0.366684 0 0 0 0 0 0 0 0 0 0 -0.020128 0 0 0 -0.123385 0 2.3386 -0.0993471 0 -2.05049
LEU_112 -9.65894 1.19863 3.76276 -0.503231 0.383407 0.122451 3.10459 -3.08821 -0 -0 -2.42151 0.222965 0 0 0 0 0 0 0 0 0 0 0.60053 0.276977 0.318833 0 -0.288405 0 0.729516 -0.107865 0 -5.3475
TRP_113 -8.61705 1.07769 3.90999 -1.24235 0.121121 0.57534 2.87929 -2.89505 -0.0160996 -0.0957404 -2.12666 -0.281249 0 0 0 0 0 0 0 0 0 0 0.211008 0.174506 0 2.29481 -0.171225 0 3.035 0.0258563 0 -1.14081
ILE_114 -8.56784 1.14979 2.85537 -0.514599 0.596627 0.102512 2.89982 -2.74243 -0 -0 -2.04729 0.0953044 0 0 0 0 0 0 0 0 0 0 0.0023414 0.101129 0.627698 0 -0.320357 0 1.0317 0.405933 0 -4.3243
LEU_115 -9.44085 1.09044 2.61913 -0.50955 0.479949 0.121665 2.86225 -2.87449 -0 -0 -1.67113 0.26482 0 0 0 0 0 0 0 0 0 0 0.106724 0.104476 0.380409 0 -0.270643 0 0.729516 0.36354 0 -5.64374
PHE_116 -8.96267 0.945372 3.1736 -0.925525 0.0547974 0.303465 2.59183 -2.7488 -0.00234286 -0.0183759 -2.12987 -0.0387989 0 0 0 0 0 0 0 0 0 0 -0.0133621 0.222115 0 1.78624 -0.442865 0 1.4028 0.280395 0 -4.522
VAL_117 -8.57738 1.58165 3.67646 -0.311 0.278125 0.0704478 3.50968 -3.17916 -0.00110444 -0.0259543 -2.12997 -0.0297254 0 0 0 0 0 0 0 0 0 0 0.00309115 0.00343145 0.0562765 0 -0.289159 0 2.085 0.446449 0 -2.83283
ALA_118 -5.98348 0.257906 4.15453 -0.0213497 0 0 3.06605 -3.01105 -0 -0 -2.39621 -0.35937 0 0 0 0 0 0 0 0 0 0 0.0189926 0 0 0 -0.250906 0 2.3386 0.163387 0 -2.02289
ALA_119 -4.34335 0.937212 2.81221 -0.0218858 0 0 1.8182 -2.12832 -0 -0 -1.07702 -0.336155 0 0 0 0 0 0 0 0 0 0 0.00770698 0 0 0 -0.0291689 0 2.3386 0.218367 0 0.196402
ALA_120 -4.14297 0.541837 2.90823 -0.0232874 0 0 1.55072 -1.91894 -0.00452651 -0.0199822 -0.94394 -0.34848 0 0 0 0 0 0 0 0 0 0 0.279827 0 0 0 0.00307371 0 2.3386 0.137205 0 0.357368
ALA_121 -4.16905 0.136747 2.94473 -0.0232402 0 0 1.36913 -2.11961 -0.00234286 -0.0183759 -1.56511 -0.379629 0 0 0 0 0 0 0 0 0 0 -0.0673161 0 0 0 -0.256298 0 2.3386 -0.363927 0 -2.17569
GLY_122 -1.66822 0.0871031 2.14845 -5.52023e-05 0 0 1.05006 -1.12284 -0 -0 -0.845056 -0.401701 0 0 0 0 0 0 0 0 0 0 0.256849 0 0 0 -1.43039 0 1.2108 -0.312343 0 -1.02735
THR_123 -3.99508 0.0882329 3.80671 -0.10407 0.055061 0.0689345 1.59237 -1.93563 -0.00695393 -0.0567179 -1.34427 -0.469388 0 0 0 0 0 0 0 0 0 0 0.100416 0.032357 0.121199 0 -0.680331 2.33264 -1.425 -0.184224 0 -2.00374
THR_124 -3.81784 0.0973652 5.0331 -0.113185 0.0594197 0.0761018 2.64283 -2.20039 -0.0213436 -0.164703 -3.19881 -0.575383 0 0 0 -0.435119 0 0 0 0 0 0 0.0154411 0.0202175 0.0442221 0 -0.346302 2.28653 -1.425 -0.309396 0 -2.33224
VAL_125 -5.40456 0.548043 2.55419 -0.306283 0.221511 0.069491 1.61445 -1.97873 -0 -0 -1.19327 -0.12675 0 0 0 0 0 0 0 0 0 0 -0.0533904 0.00129667 0.238981 0 -0.269167 0 2.085 -0.150942 0 -2.15013
GLU_126 -4.43268 0.273962 5.57157 -0.467286 0.273308 1.47415 1.77367 -2.37753 -0.0293567 -0.155665 -1.99825 -2.86587 0 0 0 0 0 0 0 0 0 0 0.101223 0.051057 0 3.9644 -0.203278 0 -2.5358 -0.134234 0 -1.7166
GLU_127 -5.84416 0.174569 7.38524 -0.332888 0.0770323 0.398078 3.26183 -3.0207 -0.0470269 -0.273513 -3.24865 -0.604215 0 0 0 -0.435119 -1.02106 0 0 0 0 0 -0.035022 0.0631304 0 3.47177 -0.182035 0 -2.5358 -0.270288 0 -3.01884
THR_128 -6.96689 0.577434 5.24978 -0.20507 0.163025 0.0739035 3.236 -3.06846 -0.0134359 -0.105636 -2.76337 -0.130936 0 0 0 0 0 0 0 0 0 0 -0.0107847 0.0215448 0.0606002 0 -0.00319005 2.31154 -1.425 0.232793 0 -2.76617
VAL_129 -7.13611 0.894204 2.62111 -0.311251 0.260575 0.0711609 2.63578 -2.5424 -0 -0 -2.17698 -0.128218 0 0 0 0 0 0 0 0 0 0 -0.0481221 0.0187897 0.0650248 0 -0.369848 0 2.085 0.512586 0 -3.54869
LYS_130 -5.21021 0.344499 5.46604 -0.307656 0.0264329 0.139529 2.52048 -2.51247 -0 -0 -2.06852 0.0157025 0 0 0 0 0 0 0 0 0 0 0.23518 0.0520812 1.71098 0 -0.00650616 0 -1.6738 0.0777594 0 -1.19048
ARG_131 -6.17801 0.280709 5.89414 -0.628048 0.172706 0.34889 3.09011 -2.71476 -0 -0 -3.43012 0.259427 0 0 0 0 -1.02106 0 0 0 0 0 0.00266731 0.0276347 2.52769 0 -0.0531855 0 -1.281 -0.0649036 0 -2.76711
ALA_132 -6.98736 0.938992 3.27402 -0.0219172 0 0 2.9461 -2.91799 -0.00391306 -0.0280181 -2.35641 -0.367831 0 0 0 0 0 0 0 0 0 0 0.115506 0 0 0 -0.202441 0 2.3386 -0.129102 0 -3.40175
LEU_133 -6.45021 0.696583 4.71045 -0.511818 0.419515 0.129659 2.60109 -2.68218 -0 -0 -2.40833 0.261511 0 0 0 0 0 0 0 0 0 0 0.556051 0.157973 0.30423 0 -0.294429 0 0.729516 -0.181899 0 -1.96229
LYS_134 -4.75948 0.288756 5.59246 -0.30265 0.0283659 0.131842 2.46219 -2.44864 -0 -0 -2.04446 0.0128109 0 0 0 0 0 0 0 0 0 0 0.226137 0.0066781 1.81248 0 0.0561198 0 -1.6738 0.0431161 0 -0.56808
LEU_135 -8.392 0.803205 3.24697 -0.494324 0.404258 0.117845 2.79909 -2.72837 -0.0140005 -0.102826 -2.08848 0.221047 0 0 0 0 0 0 0 0 0 0 0.0469613 0.183269 0.397611 0 -0.267013 0 0.729516 0.0936582 0 -5.04359
LYS_136 -7.18859 0.701804 6.45342 -0.41635 0.0864084 0.215154 3.34309 -3.17565 -0 -0 -2.39868 -0.0667364 0 0 0 0 0 0 0 0 0 0 -0.0182235 0.311296 1.71728 0 0.0239094 0 -1.6738 0.525581 0 -1.56009
THR_137 -2.87192 0.0719608 3.71081 -0.204928 0.167327 0.0749023 1.38393 -1.68348 -0 -0 -1.18622 -0.0611826 0 0 0 0 0 0 0 0 0 0 0.0998858 2.29215e-05 0.0979491 0 -0.00533927 2.29222 -1.425 0.911156 0 1.3721
LYS_138 -3.31306 0.112685 3.33753 -0.305745 0.0272785 0.140531 1.40298 -1.52571 -0 -0 -0.439256 -0.0294912 0 0 0 0 0 0 0 0 0 0 0.0382986 0.0276646 1.8338 0 -0.0783031 0 -1.6738 0.277666 0 -0.166916
LEU_139 -5.12733 0.765902 1.24719 -0.532468 0.511893 0.147676 1.23045 -1.40349 -0 -0 -0.981588 0.176589 0 0 0 0 0 0 0 0 0 0 0.0763653 0.0636413 0.190604 0 -0.200355 0 0.729516 -0.292625 0 -3.39802
GLY_140 -1.67038 0.0873095 1.9718 -4.80411e-05 0 0 0.942077 -1.05759 -0.000298639 -0.00958326 -0.29144 -0.367986 0 0 0 0 0 0 0 0 0 0 0.131713 0 0 0 -1.11489 0 1.2108 0.00471301 0 -0.16381
VAL_141 -5.89683 0.773738 2.06435 -0.304844 0.217332 0.0596034 1.63176 -1.87894 -0.0140005 -0.102826 -1.20432 -0.153108 0 0 0 0 0 0 0 0 0 0 0.0248686 0.00686976 0.0330754 0 -0.482317 0 2.085 0.325605 0 -2.81499
SER_142 -4.7611 0.208422 5.26848 -0.0257017 0 0.0606874 3.20366 -2.45066 -0 -0 -2.65329 -0.577406 0 0 0 -1.4007 0 0 0 0 0 0 0.0447833 0.0508806 0.155813 0 -0.488531 0.600066 -1.1772 0.0260253 0 -3.91577
LEU_143 -7.09262 0.562306 3.08321 -0.69372 0.572317 0.252409 1.99373 -2.37492 -0 -0 -1.16866 0.149336 0 0 0 0 0 0 0 0 0 0 -0.0415996 0.0768882 1.01701 0 -0.272522 0 0.729516 -0.125773 0 -3.33308
GLU_144 -5.51477 0.389072 6.63737 -0.46415 0.237947 1.46037 2.8284 -2.90515 -0.0449497 -0.254283 -3.0216 -2.79396 0 0 0 0 -0.389039 0 0 0 0 0 0.151015 0.0310948 0 3.98914 -0.26139 0 -2.5358 -0.208096 0 -2.66877
GLN_145 -7.23004 0.489887 7.02662 -0.261543 0.0525768 0.207734 3.88497 -3.24946 -0.0291487 -0.168125 -3.11505 -0.482903 0 0 0 -1.4007 -0.650002 0 0 0 0 0 0.491434 0.148015 0 2.68104 -0.155535 0 -1.0644 -0.247342 0 -3.07198
ALA_146 -7.07299 0.954981 3.46281 -0.0214456 0 0 2.90517 -2.9784 -0 -0 -1.77155 -0.348907 0 0 0 0 0 0 0 0 0 0 0.336734 0 0 0 -0.169228 0 2.3386 -0.0898722 0 -2.4541
LEU_147 -9.17083 1.40088 3.37084 -0.488117 0.23716 0.118654 2.56683 -2.9314 -0.00215634 -0.0189339 -1.89966 0.187297 0 0 0 0 0 0 0 0 0 0 0.243159 0.504445 0.357859 0 -0.278077 0 0.729516 -0.0605746 0 -5.13311
LEU_148 -8.85231 1.62744 3.17418 -0.72342 0.46733 0.313885 2.8989 -2.85928 -0 -0 -2.19066 0.0790531 0 0 0 0 0 0 0 0 0 0 0.245021 0.0341838 1.06257 0 -0.262855 0 0.729516 0.0420744 0 -4.21436
ILE_149 -9.06439 1.8293 2.50171 -0.515937 0.637847 0.101968 2.72848 -2.78524 -0 -0 -1.82079 0.162543 0 0 0 0 0 0 0 0 0 0 0.316628 0.0230429 0.669132 0 -0.276252 0 1.0317 0.470334 0 -3.98993
LEU_150 -7.6919 0.481214 3.66117 -0.498706 0.301975 0.113031 2.55392 -2.82763 -0 -0 -1.52578 0.285396 0 0 0 0 0 0 0 0 0 0 0.0365816 0.406026 0.499336 0 -0.235676 0 0.729516 0.54832 0 -3.16321
ALA_151 -6.51809 1.47974 4.51829 -0.0221701 0 0 2.60061 -3.08258 -0.00162925 -0.00673315 -2.50987 -0.330449 0 0 0 0 0 0 0 0 0 0 0.051894 0 0 0 -0.212877 0 2.3386 0.106012 0 -1.58925
VAL_152 -8.53968 1.63344 3.29388 -0.315249 0.30995 0.071751 2.99913 -2.88927 -0 -0 -2.33177 -0.0519047 0 0 0 0 0 0 0 0 0 0 0.0820428 0.64085 0.0678543 0 -0.276974 0 2.085 0.131277 0 -3.08967
ALA_153 -6.40995 0.419562 3.82272 -0.0212628 0 0 2.79888 -3.06515 -0 -0 -2.59296 -0.355439 0 0 0 0 0 0 0 0 0 0 -0.0121704 0 0 0 -0.260745 0 2.3386 0.113475 0 -3.22444
ASN_154 -5.13002 0.2264 5.72601 -0.175553 0.030577 0.255835 2.64905 -2.90065 -0 -0 -2.73032 -0.28489 0 0 0 0 -1.06842 0 0 0 0 0 0.0427315 0.0977223 0 1.49312 0.526751 0 -0.873554 0.262214 0 -1.85299
LEU_155 -5.13696 0.66822 2.5041 -0.512096 0.559147 0.125147 1.32479 -1.82508 -0 -0 -1.03528 0.227964 0 0 0 0 0 0 0 0 0 0 0.750211 0.0724113 0.304735 0 -0.276085 0 0.729516 0.19049 0 -1.32876
LEU_156 -6.06804 0.8041 2.16479 -0.518347 0.510364 0.132897 1.29892 -1.85666 -0 -0 -0.454925 0.223515 0 0 0 0 0 0 0 0 0 0 -0.0511077 0.0574259 0.339484 0 -0.308307 0 0.729516 -0.231625 0 -3.22799
GLY_157 -1.61323 0.0388131 2.20859 -5.23831e-05 0 0 1.09741 -1.09001 -0 -0 -0.771009 -0.419424 0 0 0 0 0 0 0 0 0 0 0.5392 0 0 0 -1.357 0 1.2108 0.0146198 0 -0.141288
THR_158 -4.50915 0.5152 2.37784 -0.198456 0.15201 0.0665271 1.46847 -1.66054 -0 -0 -1.36998 -0.82962 0 0 0 -0.14403 0 0 0 0 0 0 0.0324007 0.0384393 0.843609 0 -0.788343 2.29435 -1.425 0.507829 0 -2.62845
THR_159 -4.01414 0.287015 4.19859 -0.113149 0.0714416 0.0764375 2.34759 -2.07849 -2.06746e-06 -3.89485e-05 -2.02056 -0.575344 0 0 0 -0.489439 0 0 0 0 0 0 -0.0177758 0.053238 0.0374552 0 -0.404932 2.28795 -1.425 0.171866 0 -1.6073
VAL_160 -5.20835 0.663828 2.04692 -0.311323 0.257467 0.0715636 1.65592 -1.90167 -0 -0 -0.789358 -0.155628 0 0 0 0 0 0 0 0 0 0 -0.0706001 0.0063761 0.335601 0 -0.210854 0 2.085 -0.216372 0 -1.74147
GLU_161 -4.61973 0.372765 4.93306 -0.465877 0.273008 1.4646 1.95051 -2.35851 -0.0287177 -0.150572 -2.09907 -2.96374 0 0 0 0 0 0 0 0 0 0 -0.00699723 0.0302827 0 4.00373 -0.281611 0 -2.5358 -0.218988 0 -2.70166
GLU_162 -6.46133 0.401937 7.32907 -0.661696 0.215344 1.24485 3.39297 -3.08491 -0.0289736 -0.154097 -3.07556 -0.62358 0 0 0 -0.345409 -0.882747 0 0 0 0 0 0.569043 0.00174695 0 3.45211 -0.2614 0 -2.5358 -0.411826 0 -1.92026
ALA_163 -5.93044 0.248822 2.48757 -0.021796 0 0 2.42568 -2.51579 -2.06746e-06 -3.89485e-05 -1.96581 -0.372472 0 0 0 0 0 0 0 0 0 0 0.13251 0 0 0 -0.375062 0 2.3386 -0.350811 0 -3.89904
VAL_164 -6.30311 0.687917 2.98131 -0.305519 0.24168 0.0687849 2.61003 -2.47632 -0 -0 -1.91956 -0.0695426 0 0 0 0 0 0 0 0 0 0 -0.0390073 2.0644e-05 0.0618502 0 -0.402137 0 2.085 0.0456997 0 -2.73291
TYR_165 -5.66784 0.459331 5.09591 -0.600461 0.18899 0.279571 2.70133 -2.62475 -0 -0 -2.27501 -0.234767 0 0 0 0 0 0 0 0 0 0 0.133127 0.0197057 0 2.76035 0.150553 2.02554e-06 0.964136 0.217473 0 1.56764
ARG_166 -7.79611 0.469065 6.75176 -0.447786 0.0786208 0.227567 3.39065 -3.23917 -0 -0 -2.96715 0.397563 0 0 0 0 -0.882747 0 0 0 0 0 0.111245 0.476408 2.05709 0 -0.0979638 0 -1.281 -0.0488054 0 -2.80076
ALA_167 -6.56951 0.65638 3.13911 -0.0215896 0 0 2.89537 -2.81323 -0 -0 -2.31775 -0.380602 0 0 0 0 0 0 0 0 0 0 -0.00738817 0 0 0 -0.29194 0 2.3386 -0.211144 0 -3.58369
LEU_168 -5.66856 0.521263 5.05806 -0.715869 0.567192 0.287533 2.79382 -2.66118 -0 -0 -2.37531 0.165651 0 0 0 0 0 0 0 0 0 0 0.2388 0.0154045 0.9937 0 -0.268368 0 0.729516 -0.137952 0 -0.456299
LYS_169 -4.49863 0.165374 5.32497 -0.303211 0.0261289 0.133473 2.38876 -2.40526 -0.000255873 -0.00352514 -2.1958 0.00236899 0 0 0 0 0 0 0 0 0 0 0.232118 0.0234696 1.73017 0 0.00880498 0 -1.6738 -0.0728317 0 -1.11766
LEU_170 -8.8921 1.40818 3.40428 -0.501615 0.336958 0.124084 3.0557 -2.92618 -0.0185366 -0.0924131 -2.03331 0.219767 0 0 0 0 0 0 0 0 0 0 0.194169 0.247267 0.384096 0 -0.272173 0 0.729516 -0.0811248 0 -4.71344
LYS_171 -7.13594 0.993442 6.54825 -0.483614 0.109318 0.316895 3.46764 -3.2006 -0 -0 -2.70378 0.296235 0 0 0 0 0 0 0 0 0 0 0.223639 0.279912 1.99951 0 0.0615749 0 -1.6738 0.71957 0 -0.181733
THR_172 -3.09239 0.140384 4.0328 -0.201942 0.138564 0.0727612 1.56182 -1.83034 -0 -0 -1.21432 -0.081589 0 0 0 0 0 0 0 0 0 0 0.063534 0.00205237 0.077382 0 -0.0264414 2.28993 -1.425 1.05096 0 1.55815
LYS_173 -3.51689 0.0981436 4.50091 -0.435282 0.0753699 0.249414 2.40545 -1.94483 -0 -0 -2.69801 -0.103764 0 0 0 0 -0.450572 0 0 0 0 0 0.309136 0.0109397 2.31954 0 -0.0501849 0 -1.6738 0.319655 0 -0.584769
LEU_174 -5.56441 0.533269 1.34955 -0.527986 0.520207 0.143095 1.17534 -1.4406 -0 -0 -0.866422 0.176648 0 0 0 0 0 0 0 0 0 0 0.0387747 0.0954065 0.212762 0 -0.216525 0 0.729516 -0.129604 0 -3.77097
GLY_175 -1.81803 0.0814878 2.18165 -4.91909e-05 0 0 1.1906 -1.16264 -0.000654917 -0.0191107 -0.525827 -0.381909 0 0 0 0 0 0 0 0 0 0 0.0585156 0 0 0 -1.09942 0 1.2108 0.00714923 0 -0.277447
VAL_176 -6.11392 0.782702 2.35522 -0.315023 0.234388 0.0661182 1.65627 -2.02254 -0.0185366 -0.0924131 -1.22604 -0.22979 0 0 0 0 0 0 0 0 0 0 -0.0319691 0.00810541 0.144658 0 -0.427631 0 2.085 0.0284089 0 -3.11699
SER_177 -4.39471 0.169225 4.84293 -0.0270964 0 0.0639001 3.00085 -2.3043 -0 -0 -2.73276 -0.502048 0 0 0 -1.60599 0 0 0 0 0 0 -0.020793 0.0584775 0.142612 0 -0.473676 0.602018 -1.1772 -0.300114 0 -4.65868
LEU_178 -5.78578 0.66286 2.68417 -0.504921 0.573897 0.120146 2.01543 -2.07203 -0 -0 -0.601956 0.25176 0 0 0 0 0 0 0 0 0 0 0.149411 0.0449584 0.326337 0 -0.280284 0 0.729516 -0.195002 0 -1.88148
GLU_179 -5.12295 0.231561 4.79972 -0.331163 0.054322 0.386157 2.20497 -2.26687 -0 -0 -1.75714 -0.585474 0 0 0 0 -0.650002 0 0 0 0 0 0.636794 0.0671632 0 3.41603 -0.205018 0 -2.5358 -0.14761 0 -1.8053
GLN_180 -6.94996 0.430666 7.26954 -0.258193 0.0361416 0.19664 4.16679 -3.33452 -0.000654917 -0.0191107 -3.67041 -0.413364 0 0 0 -1.60599 -0.853263 0 0 0 0 0 0.177003 0.0950646 0 2.81467 -0.114017 0 -1.0644 -0.146666 0 -3.24404
ALA_181 -7.29276 1.67294 3.6666 -0.0225502 0 0 3.34451 -3.11302 -0 -0 -2.1579 -0.380601 0 0 0 0 0 0 0 0 0 0 -0.0217155 0 0 0 -0.245237 0 2.3386 -0.048496 0 -2.25963
LEU_182 -10.3586 2.07561 4.06172 -0.488818 0.245333 0.118538 3.28533 -3.28859 -0 -0 -2.96134 0.190267 0 0 0 0 0 0 0 0 0 0 0.649934 0.463696 0.312183 0 -0.312345 0 0.729516 -0.133285 0 -5.41083
LEU_183 -8.24345 0.589561 4.46905 -0.725809 0.628515 0.310294 3.07189 -2.95859 -0 -0 -2.82935 0.138773 0 0 0 0 0 0 0 0 0 0 0.670447 0.0237345 1.21284 0 -0.303788 0 0.729516 -0.136897 0 -3.35327
ILE_184 -9.0664 1.38318 2.72222 -0.513484 0.599548 0.101506 2.86955 -2.8202 -0 -0 -2.05086 0.108984 0 0 0 0 0 0 0 0 0 0 0.147468 0.0955519 0.557216 0 -0.39997 0 1.0317 0.199832 0 -5.03416
LEU_185 -9.82001 2.84808 2.93012 -0.501111 0.404245 0.114307 2.29838 -2.6133 -0 -0 -2.64587 0.272896 0 0 0 0 0 0 0 0 0 0 0.313999 0.397463 0.313742 0 -0.302387 0 0.729516 0.187418 0 -5.0725
HIS_D:MP-NE2-connect_186 -10.2564 3.75598 6.81792 -2.93117 2.07095 2.17822 2.8954 -3.4085 -0 -0 -5.62659 -0.904231 0 0 0 0 0 0 0.759597 0 0.0261853 0.65207 0.169196 0.31856 0 1.94767 -0.137204 0 0.134426 0.193076 0 -1.3448
THR_187 -8.52021 1.03594 6.05678 -0.206609 0.167155 0.0756055 3.35568 -3.15296 -0 -0 -4.6723 -0.0763125 0 0 0 0 0 0 0 0 0 0 0.0490139 0.0768169 0.134476 0 -0.00458764 2.29801 -1.425 0.483218 0 -4.32529
ALA_188 -5.94363 0.422881 3.6807 -0.0216451 0 0 2.84293 -2.8399 -0 -0 -2.62697 -0.341491 0 0 0 0 0 0 0 0 0 0 -0.0383766 0 0 0 -0.197262 0 2.3386 0.27388 0 -2.45028
ALA_189 -4.00372 0.371847 2.48088 -0.0210407 0 0 1.44418 -1.86622 -0 -0 -0.860721 -0.367714 0 0 0 0 0 0 0 0 0 0 0.0915566 0 0 0 -0.168678 0 2.3386 0.0227822 0 -0.53824
LEU_190 -6.63065 0.424536 1.24302 -0.519033 0.462105 0.129892 1.37619 -1.91897 -0 -0 -0.404399 0.259962 0 0 0 0 0 0 0 0 0 0 0.306937 0.0365377 0.342442 0 -0.296496 0 0.729516 -0.0939034 0 -4.55232
LEU_191 -6.28869 0.780032 1.77335 -0.505365 0.477002 0.126248 1.29977 -1.80634 -0 -0 -0.52673 0.219727 0 0 0 0 0 0 0 0 0 0 -0.0521376 0.355962 0.309645 0 -0.307957 0 0.729516 -0.143123 0 -3.55909
GLY_192 -1.57141 0.0797402 2.13041 -5.85896e-05 0 0 0.974278 -1.05007 -0 -0 -0.82781 -0.393529 0 0 0 0 0 0 0 0 0 0 -0.101444 0 0 0 -1.48889 0 1.2108 0.15032 0 -0.887661
THR_193 -4.66015 0.711896 2.92031 -0.193008 0.146058 0.066261 1.64913 -1.82558 -6.12173e-05 -0.00194274 -2.11386 -0.89415 0 0 0 0 -0.222998 0 0 0 0 0 -0.0214298 0.018435 0.812096 0 -0.789307 2.55423 -1.425 0.672949 0 -2.59612
THR_194 -3.90645 0.563251 2.73761 -0.216189 0.159276 0.0796706 1.91864 -1.7481 -0.0144495 -0.074016 -2.27467 -0.815784 0 0 0 0 0 0 0 0 0 0 0.932004 0.0507704 1.98526 0 -0.549096 2.30586 -1.425 0.396447 0 0.105035
VAL_195 -5.04835 0.606313 1.32436 -0.304274 0.240713 0.0687019 1.51843 -1.61794 -0 -0 -0.944469 -0.0933774 0 0 0 0 0 0 0 0 0 0 0.0612093 0.0211858 0.187854 0 -0.388749 0 2.085 0.0271973 0 -2.2562
GLU_196 -4.0377 0.193083 5.02989 -0.419939 0.0580478 0.805267 2.72895 -2.27517 -0.0144495 -0.074016 -3.28512 -0.478522 0 0 0 0 -0.450572 0 0 0 0 0 -0.00283544 0.0669392 0 3.46882 -0.233316 0 -2.5358 -0.103392 0 -1.55982
GLU_197 -6.35882 0.699399 7.10868 -0.337925 0.0582995 0.373018 3.10588 -3.05112 -0 -0 -3.79625 -0.544727 0 0 0 0 -1.07158 0 0 0 0 0 0.136898 0.0212532 0 4.36092 -0.186796 0 -2.5358 -0.315095 0 -2.33376
ALA_198 -5.66767 0.319503 2.63884 -0.0227811 0 0 2.2149 -2.43026 -0 -0 -1.70853 -0.369757 0 0 0 0 0 0 0 0 0 0 0.284431 0 0 0 -0.410141 0 2.3386 -0.275445 0 -3.08831
VAL_199 -6.87265 0.947794 2.97364 -0.303921 0.241575 0.0676871 2.75073 -2.56227 -0 -0 -1.90242 -0.0140621 0 0 0 0 0 0 0 0 0 0 -0.0575534 0.0274892 0.044948 0 -0.369753 0 2.085 0.0581325 0 -2.88563
LYS_200 -5.39816 0.252769 5.54574 -0.305451 0.0274095 0.136172 2.59354 -2.57397 -0 -0 -1.93337 -0.0170849 0 0 0 0 0 0 0 0 0 0 0.0318939 0.0151106 1.73252 0 -0.000317846 0 -1.6738 0.0958328 0 -1.47117
ARG_201 -7.01083 0.568541 6.69514 -0.626804 0.167797 0.349823 3.26491 -3.10944 -6.12173e-05 -0.00194274 -3.59712 0.262636 0 0 0 0 -0.848582 0 0 0 0 0 0.0594545 0.0430575 2.52476 0 -0.0600272 0 -1.281 -0.114174 0 -2.71386
ALA_202 -6.65668 0.711768 3.45837 -0.0221059 0 0 3.09643 -2.87629 -0 -0 -2.5007 -0.363549 0 0 0 0 0 0 0 0 0 0 0.0160113 0 0 0 -0.223771 0 2.3386 -0.145209 0 -3.16713
LEU_203 -6.15466 0.497194 4.91776 -0.503183 0.358934 0.122366 2.7875 -2.68649 -0 -0 -2.59699 0.238967 0 0 0 0 0 0 0 0 0 0 0.396904 0.0992819 0.365303 0 -0.28029 0 0.729516 -0.170407 0 -1.87828
LYS_204 -4.54991 0.196455 5.44982 -0.305504 0.0270676 0.138108 2.59004 -2.46849 -0 -0 -2.33625 -0.0192198 0 0 0 0 0 0 0 0 0 0 0.254009 0.0230429 1.76457 0 -0.0130422 0 -1.6738 -0.15565 0 -1.07875
LEU_205 -7.87716 1.07057 3.49558 -0.716653 0.480072 0.293664 2.8339 -2.73545 -0.0115891 -0.065968 -1.96382 0.141737 0 0 0 0 0 0 0 0 0 0 0.185578 0.12971 0.928694 0 -0.251077 0 0.729516 -0.100216 0 -3.43292
LYS_206 -6.82757 0.493648 6.23092 -0.505786 0.108377 0.422167 2.4968 -2.9108 -0.00591846 -0.0135437 -1.09758 0.141458 0 0 0 0 0 0 0 0 0 0 0.0724063 0.0671685 2.39811 0 -0.0154588 0 -1.6738 0.0662741 0 -0.553129
THR_207 -2.99167 0.125669 3.94261 -0.200471 0.131179 0.072864 1.50149 -1.80306 -0 -0 -1.00197 -0.120564 0 0 0 0 0 0 0 0 0 0 -0.0252052 0.0106267 0.14307 0 0.00936715 2.28598 -1.425 0.394399 0 1.04932
LYS_208 -3.31539 0.123216 4.34818 -0.430574 0.0749832 0.243722 2.46753 -1.89022 -0 -0 -2.46189 -0.0815144 0 0 0 0 -0.463 0 0 0 0 0 -0.0292806 0.0289338 2.21364 0 0.0198723 0 -1.6738 0.303316 0 -0.522292
LEU_209 -5.32537 1.36902 2.38543 -0.606559 0.378969 0.152862 1.15795 -1.51811 -0.0115891 -0.065968 -2.22954 0.355973 0 0 0 0 0 0 0 0 0 0 -0.0405926 0.0193052 0.559126 0 -0.371171 0 0.729516 -0.140111 0 -3.20086
GLY:CtermProteinFull_210 -1.38244 0.857087 1.5064 -0.415831 0.0486576 1.26554 0.0826471 -0.400229 -0 -0 -1.4896 -2.94526 0 0 0 0 0 0 0 0 0 0 0 0 0 0 0 0 1.2108 -0.0943373 0 -1.75656
HMM:MP-FE1-connect_211 -25.6583 7.90062 -4.18132 -22.3043 21.1768 -3.67684 3.01743 -4.47023 -0.0083121 -0.0456492 -8.63778 -12.495 0 0 0 0 -1.06842 0 0.759597 0 0.0261853 0.65207 0 0 0 0 0 0 0 0 0 -49.0135
#END_POSE_ENERGIES_TABLE UM_309_H186_penta3_HMM_onlyH_1__DE_2
