# Supplementary material for: Design of Heme Enzymes with a Tunable Substrate Binding Pocket Adjacent to an Open Metal Coordination Site
Source: J Am Chem Soc. 2023 Jun 21;145(26):14307–15. doi: 10.1021/jacs.3c02742 (PMC10326885; doi:10.1021/jacs.3c02742)
Supplement: Supplementary file 3 — ja3c02742_si_003.zip [file ja3c02742_si_003.zip › heme_binder_design_models/IK_HC015_18.pdb]

HEADER                                            xx-MMM-xx                     
EXPDTA    THEORETICAL MODEL                                                     
REMARK 666 MATCH TEMPLATE X HMM    0 MATCH MOTIF A HIS   46  1  1               
REMARK 220                                                                      
REMARK 220 EXPERIMENTAL DETAILS                                                 
REMARK 220  EXPERIMENT TYPE                : THEORETICAL MODELLING              
REMARK 220  DATE OF DATA COLLECTION        : 27-MAR-21                          
REMARK 220                                                                      
REMARK 220 REMARK: MODEL GENERATED BY ROSETTA                                   
REMARK 220  VERSION 2020.50+release.1295438                                     
HETNAM     HMM X   1  HMM                                                       
LINK         NE2 HIS A  46                FE1  HMM X   1                  2.28  
ATOM      1  N   VAL A   1       8.021 -32.838  14.640  1.00  0.00           N  
ATOM      2  CA  VAL A   1       6.967 -32.124  13.922  1.00  0.00           C  
ATOM      3  C   VAL A   1       5.585 -32.309  14.544  1.00  0.00           C  
ATOM      4  O   VAL A   1       5.176 -33.424  14.849  1.00  0.00           O  
ATOM      5  CB  VAL A   1       6.922 -32.599  12.457  1.00  0.00           C  
ATOM      6  CG1 VAL A   1       5.804 -31.894  11.704  1.00  0.00           C  
ATOM      7  CG2 VAL A   1       8.265 -32.347  11.790  1.00  0.00           C  
ATOM      8 1H   VAL A   1       8.899 -32.680  14.188  1.00  0.00           H  
ATOM      9 2H   VAL A   1       8.067 -32.506  15.582  1.00  0.00           H  
ATOM     10 3H   VAL A   1       7.819 -33.817  14.642  1.00  0.00           H  
ATOM     11  HA  VAL A   1       7.195 -31.058  13.943  1.00  0.00           H  
ATOM     12  HB  VAL A   1       6.699 -33.665  12.437  1.00  0.00           H  
ATOM     13 1HG1 VAL A   1       5.786 -32.241  10.670  1.00  0.00           H  
ATOM     14 2HG1 VAL A   1       4.848 -32.117  12.178  1.00  0.00           H  
ATOM     15 3HG1 VAL A   1       5.976 -30.817  11.721  1.00  0.00           H  
ATOM     16 1HG2 VAL A   1       8.226 -32.686  10.755  1.00  0.00           H  
ATOM     17 2HG2 VAL A   1       8.490 -31.280  11.814  1.00  0.00           H  
ATOM     18 3HG2 VAL A   1       9.043 -32.895  12.321  1.00  0.00           H  
ATOM     19  N   SER A   2       4.856 -31.214  14.714  1.00  0.00           N  
ATOM     20  CA  SER A   2       3.566 -31.292  15.380  1.00  0.00           C  
ATOM     21  C   SER A   2       2.452 -31.693  14.410  1.00  0.00           C  
ATOM     22  O   SER A   2       2.617 -31.659  13.183  1.00  0.00           O  
ATOM     23  CB  SER A   2       3.236 -29.959  16.021  1.00  0.00           C  
ATOM     24  OG  SER A   2       2.960 -28.988  15.048  1.00  0.00           O  
ATOM     25  H   SER A   2       5.186 -30.319  14.387  1.00  0.00           H  
ATOM     26  HA  SER A   2       3.609 -32.083  16.128  1.00  0.00           H  
ATOM     27 1HB  SER A   2       2.374 -30.074  16.678  1.00  0.00           H  
ATOM     28 2HB  SER A   2       4.074 -29.634  16.635  1.00  0.00           H  
ATOM     29  HG  SER A   2       2.863 -28.159  15.522  1.00  0.00           H  
ATOM     30  N   LEU A   3       1.201 -32.062  14.970  1.00  0.00           N  
ATOM     31  CA  LEU A   3       0.011 -32.371  14.204  1.00  0.00           C  
ATOM     32  C   LEU A   3      -0.432 -31.137  13.444  1.00  0.00           C  
ATOM     33  O   LEU A   3      -0.974 -31.236  12.356  1.00  0.00           O  
ATOM     34  CB  LEU A   3      -1.115 -32.860  15.124  1.00  0.00           C  
ATOM     35  CG  LEU A   3      -2.370 -33.385  14.417  1.00  0.00           C  
ATOM     36  CD1 LEU A   3      -1.991 -34.539  13.498  1.00  0.00           C  
ATOM     37  CD2 LEU A   3      -3.391 -33.826  15.455  1.00  0.00           C  
ATOM     38  H   LEU A   3       1.168 -32.122  15.977  1.00  0.00           H  
ATOM     39  HA  LEU A   3       0.245 -33.179  13.513  1.00  0.00           H  
ATOM     40 1HB  LEU A   3      -0.728 -33.661  15.751  1.00  0.00           H  
ATOM     41 2HB  LEU A   3      -1.418 -32.036  15.769  1.00  0.00           H  
ATOM     42  HG  LEU A   3      -2.798 -32.594  13.800  1.00  0.00           H  
ATOM     43 1HD1 LEU A   3      -2.884 -34.912  12.995  1.00  0.00           H  
ATOM     44 2HD1 LEU A   3      -1.275 -34.191  12.753  1.00  0.00           H  
ATOM     45 3HD1 LEU A   3      -1.544 -35.340  14.086  1.00  0.00           H  
ATOM     46 1HD2 LEU A   3      -4.284 -34.199  14.952  1.00  0.00           H  
ATOM     47 2HD2 LEU A   3      -2.965 -34.617  16.072  1.00  0.00           H  
ATOM     48 3HD2 LEU A   3      -3.657 -32.978  16.086  1.00  0.00           H  
ATOM     49  N   GLU A   4      -0.271 -29.834  14.030  1.00  0.00           N  
ATOM     50  CA  GLU A   4      -0.534 -28.569  13.369  1.00  0.00           C  
ATOM     51  C   GLU A   4       0.341 -28.352  12.127  1.00  0.00           C  
ATOM     52  O   GLU A   4      -0.137 -27.889  11.091  1.00  0.00           O  
ATOM     53  CB  GLU A   4      -0.323 -27.420  14.357  1.00  0.00           C  
ATOM     54  CG  GLU A   4      -0.594 -26.038  13.780  1.00  0.00           C  
ATOM     55  CD  GLU A   4      -0.370 -24.934  14.775  1.00  0.00           C  
ATOM     56  OE1 GLU A   4      -0.030 -25.230  15.896  1.00  0.00           O  
ATOM     57  OE2 GLU A   4      -0.540 -23.793  14.415  1.00  0.00           O  
ATOM     58  H   GLU A   4       0.060 -29.831  14.984  1.00  0.00           H  
ATOM     59  HA  GLU A   4      -1.574 -28.561  13.040  1.00  0.00           H  
ATOM     60 1HB  GLU A   4      -0.975 -27.556  15.219  1.00  0.00           H  
ATOM     61 2HB  GLU A   4       0.706 -27.435  14.718  1.00  0.00           H  
ATOM     62 1HG  GLU A   4       0.061 -25.877  12.924  1.00  0.00           H  
ATOM     63 2HG  GLU A   4      -1.624 -25.999  13.427  1.00  0.00           H  
ATOM     64  N   GLN A   5       1.633 -28.682  12.212  1.00  0.00           N  
ATOM     65  CA  GLN A   5       2.524 -28.538  11.060  1.00  0.00           C  
ATOM     66  C   GLN A   5       2.131 -29.516   9.958  1.00  0.00           C  
ATOM     67  O   GLN A   5       2.202 -29.190   8.774  1.00  0.00           O  
ATOM     68  CB  GLN A   5       3.983 -28.766  11.470  1.00  0.00           C  
ATOM     69  CG  GLN A   5       4.577 -27.645  12.306  1.00  0.00           C  
ATOM     70  CD  GLN A   5       5.947 -27.996  12.855  1.00  0.00           C  
ATOM     71  OE1 GLN A   5       6.107 -28.986  13.572  1.00  0.00           O  
ATOM     72  NE2 GLN A   5       6.943 -27.184  12.519  1.00  0.00           N  
ATOM     73  H   GLN A   5       2.005 -29.035  13.080  1.00  0.00           H  
ATOM     74  HA  GLN A   5       2.438 -27.521  10.680  1.00  0.00           H  
ATOM     75 1HB  GLN A   5       4.059 -29.689  12.044  1.00  0.00           H  
ATOM     76 2HB  GLN A   5       4.597 -28.883  10.578  1.00  0.00           H  
ATOM     77 1HG  GLN A   5       4.675 -26.756  11.683  1.00  0.00           H  
ATOM     78 2HG  GLN A   5       3.913 -27.441  13.146  1.00  0.00           H  
ATOM     79 1HE2 GLN A   5       7.870 -27.365  12.851  1.00  0.00           H  
ATOM     80 2HE2 GLN A   5       6.768 -26.391  11.934  1.00  0.00           H  
ATOM     81  N   ALA A   6       1.729 -30.720  10.357  1.00  0.00           N  
ATOM     82  CA  ALA A   6       1.244 -31.723   9.415  1.00  0.00           C  
ATOM     83  C   ALA A   6      -0.031 -31.257   8.716  1.00  0.00           C  
ATOM     84  O   ALA A   6      -0.191 -31.452   7.506  1.00  0.00           O  
ATOM     85  CB  ALA A   6       0.991 -33.025  10.126  1.00  0.00           C  
ATOM     86  H   ALA A   6       1.759 -30.942  11.340  1.00  0.00           H  
ATOM     87  HA  ALA A   6       2.012 -31.876   8.656  1.00  0.00           H  
ATOM     88 1HB  ALA A   6       0.629 -33.766   9.413  1.00  0.00           H  
ATOM     89 2HB  ALA A   6       1.918 -33.378  10.578  1.00  0.00           H  
ATOM     90 3HB  ALA A   6       0.242 -32.874  10.903  1.00  0.00           H  
ATOM     91  N   ALA A   7      -0.932 -30.645   9.482  1.00  0.00           N  
ATOM     92  CA  ALA A   7      -2.170 -30.095   8.927  1.00  0.00           C  
ATOM     93  C   ALA A   7      -1.845 -28.952   7.976  1.00  0.00           C  
ATOM     94  O   ALA A   7      -2.483 -28.796   6.936  1.00  0.00           O  
ATOM     95  CB  ALA A   7      -3.098 -29.622  10.035  1.00  0.00           C  
ATOM     96  H   ALA A   7      -0.756 -30.559  10.472  1.00  0.00           H  
ATOM     97  HA  ALA A   7      -2.668 -30.884   8.363  1.00  0.00           H  
ATOM     98 1HB  ALA A   7      -4.004 -29.204   9.599  1.00  0.00           H  
ATOM     99 2HB  ALA A   7      -3.360 -30.466  10.677  1.00  0.00           H  
ATOM    100 3HB  ALA A   7      -2.597 -28.859  10.630  1.00  0.00           H  
ATOM    101  N   ARG A   8      -0.852 -28.154   8.339  1.00  0.00           N  
ATOM    102  CA  ARG A   8      -0.478 -27.035   7.483  1.00  0.00           C  
ATOM    103  C   ARG A   8      -0.037 -27.568   6.108  1.00  0.00           C  
ATOM    104  O   ARG A   8      -0.542 -27.137   5.072  1.00  0.00           O  
ATOM    105  CB  ARG A   8       0.644 -26.222   8.112  1.00  0.00           C  
ATOM    106  CG  ARG A   8       1.091 -25.015   7.303  1.00  0.00           C  
ATOM    107  CD  ARG A   8       2.249 -24.331   7.932  1.00  0.00           C  
ATOM    108  NE  ARG A   8       1.870 -23.628   9.147  1.00  0.00           N  
ATOM    109  CZ  ARG A   8       2.234 -23.999  10.390  1.00  0.00           C  
ATOM    110  NH1 ARG A   8       2.986 -25.063  10.565  1.00  0.00           N  
ATOM    111  NH2 ARG A   8       1.837 -23.292  11.434  1.00  0.00           N  
ATOM    112  H   ARG A   8      -0.345 -28.305   9.199  1.00  0.00           H  
ATOM    113  HA  ARG A   8      -1.357 -26.405   7.346  1.00  0.00           H  
ATOM    114 1HB  ARG A   8       0.329 -25.865   9.091  1.00  0.00           H  
ATOM    115 2HB  ARG A   8       1.515 -26.860   8.261  1.00  0.00           H  
ATOM    116 1HG  ARG A   8       1.383 -25.335   6.303  1.00  0.00           H  
ATOM    117 2HG  ARG A   8       0.269 -24.302   7.230  1.00  0.00           H  
ATOM    118 1HD  ARG A   8       3.012 -25.066   8.187  1.00  0.00           H  
ATOM    119 2HD  ARG A   8       2.665 -23.604   7.235  1.00  0.00           H  
ATOM    120  HE  ARG A   8       1.291 -22.804   9.053  1.00  0.00           H  
ATOM    121 1HH1 ARG A   8       3.290 -25.603   9.768  1.00  0.00           H  
ATOM    122 2HH1 ARG A   8       3.259 -25.341  11.497  1.00  0.00           H  
ATOM    123 1HH2 ARG A   8       1.259 -22.473  11.299  1.00  0.00           H  
ATOM    124 2HH2 ARG A   8       2.110 -23.569  12.365  1.00  0.00           H  
ATOM    125  N   ILE A   9       0.919 -28.520   6.097  1.00  0.00           N  
ATOM    126  CA  ILE A   9       1.463 -29.037   4.846  1.00  0.00           C  
ATOM    127  C   ILE A   9       0.411 -29.821   4.049  1.00  0.00           C  
ATOM    128  O   ILE A   9       0.341 -29.719   2.824  1.00  0.00           O  
ATOM    129  CB  ILE A   9       2.680 -29.940   5.119  1.00  0.00           C  
ATOM    130  CG1 ILE A   9       3.851 -29.111   5.653  1.00  0.00           C  
ATOM    131  CG2 ILE A   9       3.084 -30.684   3.855  1.00  0.00           C  
ATOM    132  CD1 ILE A   9       4.949 -29.939   6.281  1.00  0.00           C  
ATOM    133  H   ILE A   9       1.268 -28.882   6.973  1.00  0.00           H  
ATOM    134  HA  ILE A   9       1.774 -28.189   4.235  1.00  0.00           H  
ATOM    135  HB  ILE A   9       2.429 -30.666   5.892  1.00  0.00           H  
ATOM    136 1HG1 ILE A   9       4.284 -28.528   4.842  1.00  0.00           H  
ATOM    137 2HG1 ILE A   9       3.486 -28.407   6.402  1.00  0.00           H  
ATOM    138 1HG2 ILE A   9       3.946 -31.317   4.065  1.00  0.00           H  
ATOM    139 2HG2 ILE A   9       2.254 -31.303   3.517  1.00  0.00           H  
ATOM    140 3HG2 ILE A   9       3.343 -29.966   3.077  1.00  0.00           H  
ATOM    141 1HD1 ILE A   9       5.743 -29.281   6.636  1.00  0.00           H  
ATOM    142 2HD1 ILE A   9       4.544 -30.505   7.120  1.00  0.00           H  
ATOM    143 3HD1 ILE A   9       5.354 -30.627   5.540  1.00  0.00           H  
ATOM    144  N   LEU A  10      -0.511 -30.757   4.719  1.00  0.00           N  
ATOM    145  CA  LEU A  10      -1.593 -31.519   4.108  1.00  0.00           C  
ATOM    146  C   LEU A  10      -2.608 -30.599   3.396  1.00  0.00           C  
ATOM    147  O   LEU A  10      -3.057 -30.893   2.289  1.00  0.00           O  
ATOM    148  CB  LEU A  10      -2.308 -32.354   5.178  1.00  0.00           C  
ATOM    149  CG  LEU A  10      -3.495 -33.192   4.685  1.00  0.00           C  
ATOM    150  CD1 LEU A  10      -3.006 -34.219   3.673  1.00  0.00           C  
ATOM    151  CD2 LEU A  10      -4.165 -33.869   5.871  1.00  0.00           C  
ATOM    152  H   LEU A  10      -0.322 -30.872   5.704  1.00  0.00           H  
ATOM    153  HA  LEU A  10      -1.162 -32.178   3.355  1.00  0.00           H  
ATOM    154 1HB  LEU A  10      -1.586 -33.035   5.627  1.00  0.00           H  
ATOM    155 2HB  LEU A  10      -2.675 -31.684   5.955  1.00  0.00           H  
ATOM    156  HG  LEU A  10      -4.214 -32.544   4.183  1.00  0.00           H  
ATOM    157 1HD1 LEU A  10      -3.850 -34.814   3.323  1.00  0.00           H  
ATOM    158 2HD1 LEU A  10      -2.549 -33.707   2.826  1.00  0.00           H  
ATOM    159 3HD1 LEU A  10      -2.272 -34.872   4.143  1.00  0.00           H  
ATOM    160 1HD2 LEU A  10      -5.010 -34.464   5.521  1.00  0.00           H  
ATOM    161 2HD2 LEU A  10      -3.448 -34.518   6.373  1.00  0.00           H  
ATOM    162 3HD2 LEU A  10      -4.520 -33.111   6.570  1.00  0.00           H  
ATOM    163  N   THR A  11      -2.948 -29.499   4.052  1.00  0.00           N  
ATOM    164  CA  THR A  11      -3.883 -28.549   3.478  1.00  0.00           C  
ATOM    165  C   THR A  11      -3.290 -27.891   2.240  1.00  0.00           C  
ATOM    166  O   THR A  11      -3.961 -27.748   1.218  1.00  0.00           O  
ATOM    167  CB  THR A  11      -4.280 -27.471   4.503  1.00  0.00           C  
ATOM    168  OG1 THR A  11      -4.756 -28.098   5.700  1.00  0.00           O  
ATOM    169  CG2 THR A  11      -5.371 -26.573   3.938  1.00  0.00           C  
ATOM    170  H   THR A  11      -2.556 -29.313   4.964  1.00  0.00           H  
ATOM    171  HA  THR A  11      -4.777 -29.093   3.175  1.00  0.00           H  
ATOM    172  HB  THR A  11      -3.409 -26.863   4.748  1.00  0.00           H  
ATOM    173  HG1 THR A  11      -4.008 -28.398   6.223  1.00  0.00           H  
ATOM    174 1HG2 THR A  11      -5.639 -25.817   4.676  1.00  0.00           H  
ATOM    175 2HG2 THR A  11      -5.008 -26.085   3.033  1.00  0.00           H  
ATOM    176 3HG2 THR A  11      -6.248 -27.173   3.699  1.00  0.00           H  
ATOM    177  N   VAL A  12      -1.917 -27.359   2.306  1.00  0.00           N  
ATOM    178  CA  VAL A  12      -1.258 -26.729   1.153  1.00  0.00           C  
ATOM    179  C   VAL A  12      -1.183 -27.644  -0.068  1.00  0.00           C  
ATOM    180  O   VAL A  12      -1.473 -27.226  -1.188  1.00  0.00           O  
ATOM    181  CB  VAL A  12       0.170 -26.298   1.537  1.00  0.00           C  
ATOM    182  CG1 VAL A  12       0.940 -25.845   0.305  1.00  0.00           C  
ATOM    183  CG2 VAL A  12       0.114 -25.188   2.575  1.00  0.00           C  
ATOM    184  H   VAL A  12      -1.401 -27.473   3.166  1.00  0.00           H  
ATOM    185  HA  VAL A  12      -1.843 -25.857   0.861  1.00  0.00           H  
ATOM    186  HB  VAL A  12       0.700 -27.156   1.950  1.00  0.00           H  
ATOM    187 1HG1 VAL A  12       1.947 -25.544   0.595  1.00  0.00           H  
ATOM    188 2HG1 VAL A  12       0.999 -26.667  -0.409  1.00  0.00           H  
ATOM    189 3HG1 VAL A  12       0.427 -25.000  -0.154  1.00  0.00           H  
ATOM    190 1HG2 VAL A  12       1.126 -24.888   2.843  1.00  0.00           H  
ATOM    191 2HG2 VAL A  12      -0.422 -24.332   2.164  1.00  0.00           H  
ATOM    192 3HG2 VAL A  12      -0.405 -25.547   3.464  1.00  0.00           H  
ATOM    193  N   ALA A  13      -0.794 -28.899   0.135  1.00  0.00           N  
ATOM    194  CA  ALA A  13      -0.731 -29.872  -0.946  1.00  0.00           C  
ATOM    195  C   ALA A  13      -2.086 -30.126  -1.586  1.00  0.00           C  
ATOM    196  O   ALA A  13      -2.196 -30.223  -2.809  1.00  0.00           O  
ATOM    197  CB  ALA A  13      -0.152 -31.187  -0.442  1.00  0.00           C  
ATOM    198  H   ALA A  13      -0.537 -29.182   1.070  1.00  0.00           H  
ATOM    199  HA  ALA A  13      -0.078 -29.474  -1.722  1.00  0.00           H  
ATOM    200 1HB  ALA A  13      -0.111 -31.905  -1.261  1.00  0.00           H  
ATOM    201 2HB  ALA A  13       0.853 -31.018  -0.056  1.00  0.00           H  
ATOM    202 3HB  ALA A  13      -0.784 -31.581   0.353  1.00  0.00           H  
ATOM    203  N   ALA A  14      -3.204 -30.245  -0.731  1.00  0.00           N  
ATOM    204  CA  ALA A  14      -4.548 -30.489  -1.270  1.00  0.00           C  
ATOM    205  C   ALA A  14      -5.010 -29.310  -2.116  1.00  0.00           C  
ATOM    206  O   ALA A  14      -5.622 -29.492  -3.168  1.00  0.00           O  
ATOM    207  CB  ALA A  14      -5.532 -30.755  -0.139  1.00  0.00           C  
ATOM    208  H   ALA A  14      -3.082 -30.161   0.267  1.00  0.00           H  
ATOM    209  HA  ALA A  14      -4.501 -31.369  -1.912  1.00  0.00           H  
ATOM    210 1HB  ALA A  14      -6.524 -30.933  -0.554  1.00  0.00           H  
ATOM    211 2HB  ALA A  14      -5.211 -31.631   0.423  1.00  0.00           H  
ATOM    212 3HB  ALA A  14      -5.567 -29.892   0.522  1.00  0.00           H  
ATOM    213  N   LEU A  15      -4.710 -28.103  -1.646  1.00  0.00           N  
ATOM    214  CA  LEU A  15      -5.100 -26.891  -2.343  1.00  0.00           C  
ATOM    215  C   LEU A  15      -4.272 -26.682  -3.618  1.00  0.00           C  
ATOM    216  O   LEU A  15      -4.788 -26.225  -4.638  1.00  0.00           O  
ATOM    217  CB  LEU A  15      -4.942 -25.681  -1.414  1.00  0.00           C  
ATOM    218  CG  LEU A  15      -5.894 -25.636  -0.212  1.00  0.00           C  
ATOM    219  CD1 LEU A  15      -5.469 -24.519   0.731  1.00  0.00           C  
ATOM    220  CD2 LEU A  15      -7.319 -25.426  -0.702  1.00  0.00           C  
ATOM    221  H   LEU A  15      -4.194 -28.028  -0.780  1.00  0.00           H  
ATOM    222  HA  LEU A  15      -6.145 -26.991  -2.640  1.00  0.00           H  
ATOM    223 1HB  LEU A  15      -3.923 -25.670  -1.029  1.00  0.00           H  
ATOM    224 2HB  LEU A  15      -5.099 -24.773  -1.996  1.00  0.00           H  
ATOM    225  HG  LEU A  15      -5.834 -26.576   0.336  1.00  0.00           H  
ATOM    226 1HD1 LEU A  15      -6.146 -24.487   1.585  1.00  0.00           H  
ATOM    227 2HD1 LEU A  15      -4.454 -24.705   1.081  1.00  0.00           H  
ATOM    228 3HD1 LEU A  15      -5.504 -23.566   0.205  1.00  0.00           H  
ATOM    229 1HD2 LEU A  15      -7.997 -25.394   0.153  1.00  0.00           H  
ATOM    230 2HD2 LEU A  15      -7.382 -24.485  -1.249  1.00  0.00           H  
ATOM    231 3HD2 LEU A  15      -7.603 -26.247  -1.359  1.00  0.00           H  
ATOM    232  N   LEU A  16      -2.986 -27.015  -3.574  1.00  0.00           N  
ATOM    233  CA  LEU A  16      -2.177 -26.938  -4.785  1.00  0.00           C  
ATOM    234  C   LEU A  16      -2.634 -27.950  -5.821  1.00  0.00           C  
ATOM    235  O   LEU A  16      -2.586 -27.692  -7.027  1.00  0.00           O  
ATOM    236  CB  LEU A  16      -0.699 -27.175  -4.451  1.00  0.00           C  
ATOM    237  CG  LEU A  16      -0.009 -26.058  -3.656  1.00  0.00           C  
ATOM    238  CD1 LEU A  16       1.349 -26.545  -3.170  1.00  0.00           C  
ATOM    239  CD2 LEU A  16       0.135 -24.825  -4.535  1.00  0.00           C  
ATOM    240  H   LEU A  16      -2.556 -27.322  -2.713  1.00  0.00           H  
ATOM    241  HA  LEU A  16      -2.325 -25.959  -5.238  1.00  0.00           H  
ATOM    242 1HB  LEU A  16      -0.616 -28.093  -3.872  1.00  0.00           H  
ATOM    243 2HB  LEU A  16      -0.149 -27.307  -5.383  1.00  0.00           H  
ATOM    244  HG  LEU A  16      -0.609 -25.812  -2.780  1.00  0.00           H  
ATOM    245 1HD1 LEU A  16       1.839 -25.752  -2.605  1.00  0.00           H  
ATOM    246 2HD1 LEU A  16       1.215 -27.417  -2.528  1.00  0.00           H  
ATOM    247 3HD1 LEU A  16       1.967 -26.816  -4.025  1.00  0.00           H  
ATOM    248 1HD2 LEU A  16       0.625 -24.031  -3.970  1.00  0.00           H  
ATOM    249 2HD2 LEU A  16       0.736 -25.070  -5.411  1.00  0.00           H  
ATOM    250 3HD2 LEU A  16      -0.851 -24.488  -4.854  1.00  0.00           H  
ATOM    251  N   GLY A  17      -3.097 -29.098  -5.345  1.00  0.00           N  
ATOM    252  CA  GLY A  17      -3.520 -30.161  -6.232  1.00  0.00           C  
ATOM    253  C   GLY A  17      -2.360 -31.081  -6.578  1.00  0.00           C  
ATOM    254  O   GLY A  17      -2.330 -31.665  -7.652  1.00  0.00           O  
ATOM    255  H   GLY A  17      -3.157 -29.239  -4.345  1.00  0.00           H  
ATOM    256 1HA  GLY A  17      -4.315 -30.736  -5.760  1.00  0.00           H  
ATOM    257 2HA  GLY A  17      -3.932 -29.733  -7.144  1.00  0.00           H  
ATOM    258  N   THR A  18      -1.379 -31.308  -5.651  1.00  0.00           N  
ATOM    259  CA  THR A  18      -0.170 -32.108  -5.794  1.00  0.00           C  
ATOM    260  C   THR A  18      -0.002 -33.009  -4.577  1.00  0.00           C  
ATOM    261  O   THR A  18      -0.877 -33.066  -3.719  1.00  0.00           O  
ATOM    262  CB  THR A  18       1.075 -31.220  -5.969  1.00  0.00           C  
ATOM    263  OG1 THR A  18       2.203 -32.036  -6.310  1.00  0.00           O  
ATOM    264  CG2 THR A  18       1.373 -30.459  -4.686  1.00  0.00           C  
ATOM    265  H   THR A  18      -1.549 -30.827  -4.777  1.00  0.00           H  
ATOM    266  HA  THR A  18      -0.244 -32.682  -6.716  1.00  0.00           H  
ATOM    267  HB  THR A  18       0.904 -30.507  -6.775  1.00  0.00           H  
ATOM    268  HG1 THR A  18       2.151 -32.282  -7.236  1.00  0.00           H  
ATOM    269 1HG2 THR A  18       2.257 -29.837  -4.829  1.00  0.00           H  
ATOM    270 2HG2 THR A  18       0.522 -29.829  -4.431  1.00  0.00           H  
ATOM    271 3HG2 THR A  18       1.556 -31.166  -3.878  1.00  0.00           H  
ATOM    272  N   THR A  19       1.164 -33.719  -4.427  1.00  0.00           N  
ATOM    273  CA  THR A  19       1.460 -34.676  -3.361  1.00  0.00           C  
ATOM    274  C   THR A  19       1.981 -33.913  -2.140  1.00  0.00           C  
ATOM    275  O   THR A  19       2.385 -32.756  -2.260  1.00  0.00           O  
ATOM    276  CB  THR A  19       2.490 -35.728  -3.810  1.00  0.00           C  
ATOM    277  OG1 THR A  19       3.745 -35.088  -4.078  1.00  0.00           O  
ATOM    278  CG2 THR A  19       2.011 -36.441  -5.066  1.00  0.00           C  
ATOM    279  H   THR A  19       1.880 -33.499  -5.103  1.00  0.00           H  
ATOM    280  HA  THR A  19       0.554 -35.240  -3.141  1.00  0.00           H  
ATOM    281  HB  THR A  19       2.633 -36.459  -3.016  1.00  0.00           H  
ATOM    282  HG1 THR A  19       4.427 -35.755  -4.188  1.00  0.00           H  
ATOM    283 1HG2 THR A  19       2.751 -37.181  -5.369  1.00  0.00           H  
ATOM    284 2HG2 THR A  19       1.063 -36.938  -4.862  1.00  0.00           H  
ATOM    285 3HG2 THR A  19       1.875 -35.716  -5.867  1.00  0.00           H  
ATOM    286  N   VAL A  20       2.005 -34.545  -0.972  1.00  0.00           N  
ATOM    287  CA  VAL A  20       2.609 -33.879   0.182  1.00  0.00           C  
ATOM    288  C   VAL A  20       4.117 -33.635   0.000  1.00  0.00           C  
ATOM    289  O   VAL A  20       4.631 -32.568   0.363  1.00  0.00           O  
ATOM    290  CB  VAL A  20       2.383 -34.724   1.450  1.00  0.00           C  
ATOM    291  CG1 VAL A  20       3.224 -34.193   2.601  1.00  0.00           C  
ATOM    292  CG2 VAL A  20       0.907 -34.725   1.815  1.00  0.00           C  
ATOM    293  H   VAL A  20       1.618 -35.471  -0.859  1.00  0.00           H  
ATOM    294  HA  VAL A  20       2.192 -32.872   0.259  1.00  0.00           H  
ATOM    295  HB  VAL A  20       2.711 -35.746   1.257  1.00  0.00           H  
ATOM    296 1HG1 VAL A  20       3.052 -34.802   3.489  1.00  0.00           H  
ATOM    297 2HG1 VAL A  20       4.279 -34.235   2.331  1.00  0.00           H  
ATOM    298 3HG1 VAL A  20       2.943 -33.161   2.811  1.00  0.00           H  
ATOM    299 1HG2 VAL A  20       0.754 -35.325   2.712  1.00  0.00           H  
ATOM    300 2HG2 VAL A  20       0.578 -33.702   2.002  1.00  0.00           H  
ATOM    301 3HG2 VAL A  20       0.328 -35.147   0.993  1.00  0.00           H  
ATOM    302  N   GLU A  21       4.818 -34.610  -0.577  1.00  0.00           N  
ATOM    303  CA  GLU A  21       6.261 -34.493  -0.776  1.00  0.00           C  
ATOM    304  C   GLU A  21       6.562 -33.303  -1.662  1.00  0.00           C  
ATOM    305  O   GLU A  21       7.611 -32.689  -1.530  1.00  0.00           O  
ATOM    306  CB  GLU A  21       6.834 -35.768  -1.401  1.00  0.00           C  
ATOM    307  CG  GLU A  21       6.760 -36.996  -0.504  1.00  0.00           C  
ATOM    308  CD  GLU A  21       5.402 -37.640  -0.505  1.00  0.00           C  
ATOM    309  OE1 GLU A  21       4.543 -37.171  -1.212  1.00  0.00           O  
ATOM    310  OE2 GLU A  21       5.224 -38.604   0.202  1.00  0.00           O  
ATOM    311  H   GLU A  21       4.345 -35.449  -0.881  1.00  0.00           H  
ATOM    312  HA  GLU A  21       6.732 -34.319   0.193  1.00  0.00           H  
ATOM    313 1HB  GLU A  21       6.297 -35.995  -2.322  1.00  0.00           H  
ATOM    314 2HB  GLU A  21       7.880 -35.608  -1.663  1.00  0.00           H  
ATOM    315 1HG  GLU A  21       7.496 -37.725  -0.843  1.00  0.00           H  
ATOM    316 2HG  GLU A  21       7.019 -36.705   0.513  1.00  0.00           H  
ATOM    317  N   GLU A  22       5.731 -33.054  -2.627  1.00  0.00           N  
ATOM    318  CA  GLU A  22       6.004 -31.898  -3.472  1.00  0.00           C  
ATOM    319  C   GLU A  22       5.849 -30.606  -2.679  1.00  0.00           C  
ATOM    320  O   GLU A  22       6.680 -29.699  -2.785  1.00  0.00           O  
ATOM    321  CB  GLU A  22       5.067 -31.883  -4.683  1.00  0.00           C  
ATOM    322  CG  GLU A  22       5.306 -30.730  -5.647  1.00  0.00           C  
ATOM    323  CD  GLU A  22       6.639 -30.809  -6.338  1.00  0.00           C  
ATOM    324  OE1 GLU A  22       7.212 -31.872  -6.360  1.00  0.00           O  
ATOM    325  OE2 GLU A  22       7.084 -29.807  -6.844  1.00  0.00           O  
ATOM    326  H   GLU A  22       4.912 -33.618  -2.814  1.00  0.00           H  
ATOM    327  HA  GLU A  22       7.040 -31.952  -3.805  1.00  0.00           H  
ATOM    328 1HB  GLU A  22       5.179 -32.813  -5.240  1.00  0.00           H  
ATOM    329 2HB  GLU A  22       4.034 -31.827  -4.343  1.00  0.00           H  
ATOM    330 1HG  GLU A  22       4.518 -30.732  -6.401  1.00  0.00           H  
ATOM    331 2HG  GLU A  22       5.242 -29.792  -5.098  1.00  0.00           H  
ATOM    332  N   ALA A  23       4.806 -30.530  -1.859  1.00  0.00           N  
ATOM    333  CA  ALA A  23       4.642 -29.360  -1.008  1.00  0.00           C  
ATOM    334  C   ALA A  23       5.847 -29.213  -0.082  1.00  0.00           C  
ATOM    335  O   ALA A  23       6.262 -28.099   0.243  1.00  0.00           O  
ATOM    336  CB  ALA A  23       3.352 -29.444  -0.221  1.00  0.00           C  
ATOM    337  H   ALA A  23       4.119 -31.268  -1.815  1.00  0.00           H  
ATOM    338  HA  ALA A  23       4.605 -28.478  -1.647  1.00  0.00           H  
ATOM    339 1HB  ALA A  23       3.251 -28.559   0.408  1.00  0.00           H  
ATOM    340 2HB  ALA A  23       2.509 -29.497  -0.911  1.00  0.00           H  
ATOM    341 3HB  ALA A  23       3.366 -30.335   0.404  1.00  0.00           H  
ATOM    342  N   VAL A  24       6.514 -30.390   0.562  1.00  0.00           N  
ATOM    343  CA  VAL A  24       7.715 -30.373   1.397  1.00  0.00           C  
ATOM    344  C   VAL A  24       8.927 -29.888   0.615  1.00  0.00           C  
ATOM    345  O   VAL A  24       9.721 -29.073   1.120  1.00  0.00           O  
ATOM    346  CB  VAL A  24       8.000 -31.780   1.954  1.00  0.00           C  
ATOM    347  CG1 VAL A  24       9.356 -31.816   2.642  1.00  0.00           C  
ATOM    348  CG2 VAL A  24       6.896 -32.190   2.916  1.00  0.00           C  
ATOM    349  H   VAL A  24       6.056 -31.272   0.374  1.00  0.00           H  
ATOM    350  HA  VAL A  24       7.568 -29.651   2.201  1.00  0.00           H  
ATOM    351  HB  VAL A  24       8.042 -32.487   1.125  1.00  0.00           H  
ATOM    352 1HG1 VAL A  24       9.542 -32.818   3.029  1.00  0.00           H  
ATOM    353 2HG1 VAL A  24      10.135 -31.555   1.926  1.00  0.00           H  
ATOM    354 3HG1 VAL A  24       9.365 -31.102   3.466  1.00  0.00           H  
ATOM    355 1HG2 VAL A  24       7.104 -33.186   3.305  1.00  0.00           H  
ATOM    356 2HG2 VAL A  24       6.851 -31.480   3.742  1.00  0.00           H  
ATOM    357 3HG2 VAL A  24       5.940 -32.198   2.392  1.00  0.00           H  
ATOM    358  N   LYS A  25       9.189 -30.401  -0.755  1.00  0.00           N  
ATOM    359  CA  LYS A  25      10.287 -30.034  -1.624  1.00  0.00           C  
ATOM    360  C   LYS A  25      10.224 -28.544  -1.936  1.00  0.00           C  
ATOM    361  O   LYS A  25      11.241 -27.859  -1.935  1.00  0.00           O  
ATOM    362  CB  LYS A  25      10.256 -30.856  -2.914  1.00  0.00           C  
ATOM    363  CG  LYS A  25      10.611 -32.325  -2.732  1.00  0.00           C  
ATOM    364  CD  LYS A  25      10.441 -33.099  -4.030  1.00  0.00           C  
ATOM    365  CE  LYS A  25      10.690 -34.587  -3.827  1.00  0.00           C  
ATOM    366  NZ  LYS A  25      10.398 -35.374  -5.055  1.00  0.00           N  
ATOM    367  H   LYS A  25       8.525 -31.095  -1.069  1.00  0.00           H  
ATOM    368  HA  LYS A  25      11.223 -30.241  -1.104  1.00  0.00           H  
ATOM    369 1HB  LYS A  25       9.259 -30.804  -3.353  1.00  0.00           H  
ATOM    370 2HB  LYS A  25      10.954 -30.429  -3.634  1.00  0.00           H  
ATOM    371 1HG  LYS A  25      11.646 -32.411  -2.401  1.00  0.00           H  
ATOM    372 2HG  LYS A  25       9.967 -32.764  -1.971  1.00  0.00           H  
ATOM    373 1HD  LYS A  25       9.428 -32.957  -4.409  1.00  0.00           H  
ATOM    374 2HD  LYS A  25      11.144 -32.723  -4.774  1.00  0.00           H  
ATOM    375 1HE  LYS A  25      11.730 -34.746  -3.546  1.00  0.00           H  
ATOM    376 2HE  LYS A  25      10.058 -34.954  -3.017  1.00  0.00           H  
ATOM    377 1HZ  LYS A  25      10.574 -36.353  -4.878  1.00  0.00           H  
ATOM    378 2HZ  LYS A  25       9.430 -35.249  -5.314  1.00  0.00           H  
ATOM    379 3HZ  LYS A  25      10.992 -35.056  -5.808  1.00  0.00           H  
ATOM    380  N   ARG A  26       8.945 -27.974  -2.299  1.00  0.00           N  
ATOM    381  CA  ARG A  26       8.760 -26.573  -2.628  1.00  0.00           C  
ATOM    382  C   ARG A  26       9.025 -25.683  -1.406  1.00  0.00           C  
ATOM    383  O   ARG A  26       9.684 -24.643  -1.507  1.00  0.00           O  
ATOM    384  CB  ARG A  26       7.349 -26.330  -3.143  1.00  0.00           C  
ATOM    385  CG  ARG A  26       7.069 -26.890  -4.528  1.00  0.00           C  
ATOM    386  CD  ARG A  26       5.696 -26.558  -4.988  1.00  0.00           C  
ATOM    387  NE  ARG A  26       5.382 -27.188  -6.260  1.00  0.00           N  
ATOM    388  CZ  ARG A  26       4.308 -26.890  -7.017  1.00  0.00           C  
ATOM    389  NH1 ARG A  26       3.456 -25.972  -6.617  1.00  0.00           N  
ATOM    390  NH2 ARG A  26       4.111 -27.521  -8.162  1.00  0.00           N  
ATOM    391  H   ARG A  26       8.155 -28.601  -2.356  1.00  0.00           H  
ATOM    392  HA  ARG A  26       9.485 -26.298  -3.394  1.00  0.00           H  
ATOM    393 1HB  ARG A  26       6.630 -26.773  -2.457  1.00  0.00           H  
ATOM    394 2HB  ARG A  26       7.153 -25.258  -3.176  1.00  0.00           H  
ATOM    395 1HG  ARG A  26       7.779 -26.471  -5.241  1.00  0.00           H  
ATOM    396 2HG  ARG A  26       7.171 -27.976  -4.509  1.00  0.00           H  
ATOM    397 1HD  ARG A  26       4.972 -26.903  -4.250  1.00  0.00           H  
ATOM    398 2HD  ARG A  26       5.603 -25.480  -5.109  1.00  0.00           H  
ATOM    399  HE  ARG A  26       6.015 -27.900  -6.601  1.00  0.00           H  
ATOM    400 1HH1 ARG A  26       3.607 -25.490  -5.742  1.00  0.00           H  
ATOM    401 2HH1 ARG A  26       2.651 -25.750  -7.184  1.00  0.00           H  
ATOM    402 1HH2 ARG A  26       4.766 -28.227  -8.469  1.00  0.00           H  
ATOM    403 2HH2 ARG A  26       3.306 -27.299  -8.729  1.00  0.00           H  
ATOM    404  N   ALA A  27       8.430 -26.057  -0.120  1.00  0.00           N  
ATOM    405  CA  ALA A  27       8.591 -25.232   1.062  1.00  0.00           C  
ATOM    406  C   ALA A  27      10.044 -25.171   1.532  1.00  0.00           C  
ATOM    407  O   ALA A  27      10.492 -24.130   2.012  1.00  0.00           O  
ATOM    408  CB  ALA A  27       7.671 -25.694   2.175  1.00  0.00           C  
ATOM    409  H   ALA A  27       7.821 -26.861  -0.079  1.00  0.00           H  
ATOM    410  HA  ALA A  27       8.330 -24.207   0.799  1.00  0.00           H  
ATOM    411 1HB  ALA A  27       7.810 -25.058   3.050  1.00  0.00           H  
ATOM    412 2HB  ALA A  27       6.636 -25.629   1.841  1.00  0.00           H  
ATOM    413 3HB  ALA A  27       7.905 -26.725   2.435  1.00  0.00           H  
ATOM    414  N   LEU A  28      10.869 -26.376   1.501  1.00  0.00           N  
ATOM    415  CA  LEU A  28      12.298 -26.396   1.864  1.00  0.00           C  
ATOM    416  C   LEU A  28      13.179 -25.575   0.921  1.00  0.00           C  
ATOM    417  O   LEU A  28      14.173 -24.976   1.337  1.00  0.00           O  
ATOM    418  CB  LEU A  28      12.807 -27.843   1.887  1.00  0.00           C  
ATOM    419  CG  LEU A  28      12.263 -28.721   3.022  1.00  0.00           C  
ATOM    420  CD1 LEU A  28      12.605 -30.178   2.746  1.00  0.00           C  
ATOM    421  CD2 LEU A  28      12.854 -28.262   4.346  1.00  0.00           C  
ATOM    422  H   LEU A  28      10.424 -27.233   1.211  1.00  0.00           H  
ATOM    423  HA  LEU A  28      12.412 -25.946   2.849  1.00  0.00           H  
ATOM    424 1HB  LEU A  28      12.542 -28.319   0.945  1.00  0.00           H  
ATOM    425 2HB  LEU A  28      13.894 -27.829   1.971  1.00  0.00           H  
ATOM    426  HG  LEU A  28      11.177 -28.634   3.060  1.00  0.00           H  
ATOM    427 1HD1 LEU A  28      12.218 -30.802   3.552  1.00  0.00           H  
ATOM    428 2HD1 LEU A  28      12.154 -30.486   1.803  1.00  0.00           H  
ATOM    429 3HD1 LEU A  28      13.687 -30.293   2.685  1.00  0.00           H  
ATOM    430 1HD2 LEU A  28      12.467 -28.886   5.153  1.00  0.00           H  
ATOM    431 2HD2 LEU A  28      13.940 -28.348   4.311  1.00  0.00           H  
ATOM    432 3HD2 LEU A  28      12.579 -27.222   4.527  1.00  0.00           H  
ATOM    433  N   LYS A  29      12.902 -25.553  -0.545  1.00  0.00           N  
ATOM    434  CA  LYS A  29      13.623 -24.720  -1.494  1.00  0.00           C  
ATOM    435  C   LYS A  29      13.339 -23.226  -1.280  1.00  0.00           C  
ATOM    436  O   LYS A  29      14.258 -22.403  -1.354  1.00  0.00           O  
ATOM    437  CB  LYS A  29      13.265 -25.124  -2.924  1.00  0.00           C  
ATOM    438  CG  LYS A  29      13.845 -26.461  -3.365  1.00  0.00           C  
ATOM    439  CD  LYS A  29      13.408 -26.815  -4.779  1.00  0.00           C  
ATOM    440  CE  LYS A  29      13.972 -28.160  -5.213  1.00  0.00           C  
ATOM    441  NZ  LYS A  29      13.539 -28.527  -6.589  1.00  0.00           N  
ATOM    442  H   LYS A  29      12.189 -26.182  -0.884  1.00  0.00           H  
ATOM    443  HA  LYS A  29      14.693 -24.839  -1.318  1.00  0.00           H  
ATOM    444 1HB  LYS A  29      12.180 -25.181  -3.026  1.00  0.00           H  
ATOM    445 2HB  LYS A  29      13.618 -24.361  -3.618  1.00  0.00           H  
ATOM    446 1HG  LYS A  29      14.935 -26.413  -3.332  1.00  0.00           H  
ATOM    447 2HG  LYS A  29      13.514 -27.244  -2.683  1.00  0.00           H  
ATOM    448 1HD  LYS A  29      12.318 -26.856  -4.822  1.00  0.00           H  
ATOM    449 2HD  LYS A  29      13.754 -26.047  -5.469  1.00  0.00           H  
ATOM    450 1HE  LYS A  29      15.060 -28.124  -5.184  1.00  0.00           H  
ATOM    451 2HE  LYS A  29      13.639 -28.935  -4.522  1.00  0.00           H  
ATOM    452 1HZ  LYS A  29      13.933 -29.423  -6.837  1.00  0.00           H  
ATOM    453 2HZ  LYS A  29      12.531 -28.582  -6.621  1.00  0.00           H  
ATOM    454 3HZ  LYS A  29      13.860 -27.826  -7.241  1.00  0.00           H  
ATOM    455  N   LEU A  30      12.080 -22.881  -1.001  1.00  0.00           N  
ATOM    456  CA  LEU A  30      11.716 -21.483  -0.796  1.00  0.00           C  
ATOM    457  C   LEU A  30      12.345 -20.998   0.498  1.00  0.00           C  
ATOM    458  O   LEU A  30      12.816 -19.874   0.584  1.00  0.00           O  
ATOM    459  CB  LEU A  30      10.193 -21.315  -0.740  1.00  0.00           C  
ATOM    460  CG  LEU A  30       9.450 -21.532  -2.064  1.00  0.00           C  
ATOM    461  CD1 LEU A  30       7.959 -21.672  -1.793  1.00  0.00           C  
ATOM    462  CD2 LEU A  30       9.729 -20.365  -2.999  1.00  0.00           C  
ATOM    463  H   LEU A  30      11.365 -23.590  -0.929  1.00  0.00           H  
ATOM    464  HA  LEU A  30      12.075 -20.904  -1.645  1.00  0.00           H  
ATOM    465 1HB  LEU A  30       9.791 -22.021  -0.015  1.00  0.00           H  
ATOM    466 2HB  LEU A  30       9.968 -20.305  -0.394  1.00  0.00           H  
ATOM    467  HG  LEU A  30       9.795 -22.457  -2.527  1.00  0.00           H  
ATOM    468 1HD1 LEU A  30       7.431 -21.828  -2.734  1.00  0.00           H  
ATOM    469 2HD1 LEU A  30       7.786 -22.526  -1.137  1.00  0.00           H  
ATOM    470 3HD1 LEU A  30       7.588 -20.767  -1.314  1.00  0.00           H  
ATOM    471 1HD2 LEU A  30       9.201 -20.519  -3.942  1.00  0.00           H  
ATOM    472 2HD2 LEU A  30       9.384 -19.438  -2.538  1.00  0.00           H  
ATOM    473 3HD2 LEU A  30      10.799 -20.299  -3.190  1.00  0.00           H  
ATOM    474  N   LYS A  31      12.338 -21.866   1.501  1.00  0.00           N  
ATOM    475  CA  LYS A  31      12.909 -21.573   2.812  1.00  0.00           C  
ATOM    476  C   LYS A  31      14.316 -21.024   2.655  1.00  0.00           C  
ATOM    477  O   LYS A  31      14.641 -19.953   3.156  1.00  0.00           O  
ATOM    478  CB  LYS A  31      12.923 -22.822   3.695  1.00  0.00           C  
ATOM    479  CG  LYS A  31      13.497 -22.601   5.089  1.00  0.00           C  
ATOM    480  CD  LYS A  31      13.673 -23.919   5.828  1.00  0.00           C  
ATOM    481  CE  LYS A  31      14.351 -23.712   7.175  1.00  0.00           C  
ATOM    482  NZ  LYS A  31      14.716 -25.003   7.819  1.00  0.00           N  
ATOM    483  H   LYS A  31      11.915 -22.769   1.339  1.00  0.00           H  
ATOM    484  HA  LYS A  31      12.264 -20.853   3.316  1.00  0.00           H  
ATOM    485 1HB  LYS A  31      11.906 -23.199   3.808  1.00  0.00           H  
ATOM    486 2HB  LYS A  31      13.509 -23.603   3.212  1.00  0.00           H  
ATOM    487 1HG  LYS A  31      14.465 -22.106   5.009  1.00  0.00           H  
ATOM    488 2HG  LYS A  31      12.827 -21.960   5.660  1.00  0.00           H  
ATOM    489 1HD  LYS A  31      12.697 -24.380   5.989  1.00  0.00           H  
ATOM    490 2HD  LYS A  31      14.280 -24.595   5.227  1.00  0.00           H  
ATOM    491 1HE  LYS A  31      15.254 -23.119   7.040  1.00  0.00           H  
ATOM    492 2HE  LYS A  31      13.681 -23.166   7.839  1.00  0.00           H  
ATOM    493 1HZ  LYS A  31      15.161 -24.823   8.707  1.00  0.00           H  
ATOM    494 2HZ  LYS A  31      13.881 -25.554   7.966  1.00  0.00           H  
ATOM    495 3HZ  LYS A  31      15.352 -25.510   7.220  1.00  0.00           H  
ATOM    496  N   THR A  32      15.142 -21.778   1.940  1.00  0.00           N  
ATOM    497  CA  THR A  32      16.544 -21.446   1.766  1.00  0.00           C  
ATOM    498  C   THR A  32      16.695 -20.174   0.948  1.00  0.00           C  
ATOM    499  O   THR A  32      17.415 -19.266   1.350  1.00  0.00           O  
ATOM    500  CB  THR A  32      17.293 -22.587   1.066  1.00  0.00           C  
ATOM    501  OG1 THR A  32      17.216 -23.765   1.875  1.00  0.00           O  
ATOM    502  CG2 THR A  32      18.747 -22.224   0.868  1.00  0.00           C  
ATOM    503  H   THR A  32      14.776 -22.612   1.505  1.00  0.00           H  
ATOM    504  HA  THR A  32      16.987 -21.293   2.750  1.00  0.00           H  
ATOM    505  HB  THR A  32      16.836 -22.781   0.094  1.00  0.00           H  
ATOM    506  HG1 THR A  32      16.336 -24.141   1.808  1.00  0.00           H  
ATOM    507 1HG2 THR A  32      19.262 -23.045   0.369  1.00  0.00           H  
ATOM    508 2HG2 THR A  32      18.815 -21.327   0.254  1.00  0.00           H  
ATOM    509 3HG2 THR A  32      19.210 -22.039   1.835  1.00  0.00           H  
ATOM    510  N   LYS A  33      16.001 -20.125  -0.187  1.00  0.00           N  
ATOM    511  CA  LYS A  33      16.163 -19.074  -1.192  1.00  0.00           C  
ATOM    512  C   LYS A  33      15.691 -17.696  -0.719  1.00  0.00           C  
ATOM    513  O   LYS A  33      16.356 -16.691  -0.979  1.00  0.00           O  
ATOM    514  CB  LYS A  33      15.416 -19.460  -2.470  1.00  0.00           C  
ATOM    515  CG  LYS A  33      16.071 -20.581  -3.266  1.00  0.00           C  
ATOM    516  CD  LYS A  33      15.267 -20.914  -4.515  1.00  0.00           C  
ATOM    517  CE  LYS A  33      15.933 -22.016  -5.325  1.00  0.00           C  
ATOM    518  NZ  LYS A  33      15.170 -22.336  -6.562  1.00  0.00           N  
ATOM    519  H   LYS A  33      15.328 -20.860  -0.348  1.00  0.00           H  
ATOM    520  HA  LYS A  33      17.226 -18.960  -1.407  1.00  0.00           H  
ATOM    521 1HB  LYS A  33      14.403 -19.776  -2.218  1.00  0.00           H  
ATOM    522 2HB  LYS A  33      15.335 -18.590  -3.121  1.00  0.00           H  
ATOM    523 1HG  LYS A  33      17.076 -20.278  -3.562  1.00  0.00           H  
ATOM    524 2HG  LYS A  33      16.147 -21.473  -2.645  1.00  0.00           H  
ATOM    525 1HD  LYS A  33      14.266 -21.239  -4.227  1.00  0.00           H  
ATOM    526 2HD  LYS A  33      15.176 -20.024  -5.137  1.00  0.00           H  
ATOM    527 1HE  LYS A  33      16.939 -21.706  -5.603  1.00  0.00           H  
ATOM    528 2HE  LYS A  33      16.009 -22.918  -4.718  1.00  0.00           H  
ATOM    529 1HZ  LYS A  33      15.643 -23.070  -7.070  1.00  0.00           H  
ATOM    530 2HZ  LYS A  33      14.239 -22.643  -6.315  1.00  0.00           H  
ATOM    531 3HZ  LYS A  33      15.108 -21.512  -7.143  1.00  0.00           H  
ATOM    532  N   LEU A  34      14.570 -17.655  -0.001  1.00  0.00           N  
ATOM    533  CA  LEU A  34      13.964 -16.392   0.423  1.00  0.00           C  
ATOM    534  C   LEU A  34      14.439 -15.892   1.791  1.00  0.00           C  
ATOM    535  O   LEU A  34      14.133 -14.768   2.184  1.00  0.00           O  
ATOM    536  CB  LEU A  34      12.438 -16.546   0.450  1.00  0.00           C  
ATOM    537  CG  LEU A  34      11.780 -16.892  -0.892  1.00  0.00           C  
ATOM    538  CD1 LEU A  34      10.297 -17.164  -0.676  1.00  0.00           C  
ATOM    539  CD2 LEU A  34      11.989 -15.747  -1.871  1.00  0.00           C  
ATOM    540  H   LEU A  34      14.126 -18.525   0.260  1.00  0.00           H  
ATOM    541  HA  LEU A  34      14.248 -15.616  -0.289  1.00  0.00           H  
ATOM    542 1HB  LEU A  34      12.181 -17.332   1.158  1.00  0.00           H  
ATOM    543 2HB  LEU A  34      12.001 -15.611   0.802  1.00  0.00           H  
ATOM    544  HG  LEU A  34      12.230 -17.800  -1.294  1.00  0.00           H  
ATOM    545 1HD1 LEU A  34       9.830 -17.410  -1.629  1.00  0.00           H  
ATOM    546 2HD1 LEU A  34      10.177 -18.000   0.013  1.00  0.00           H  
ATOM    547 3HD1 LEU A  34       9.823 -16.277  -0.258  1.00  0.00           H  
ATOM    548 1HD2 LEU A  34      11.523 -15.993  -2.825  1.00  0.00           H  
ATOM    549 2HD2 LEU A  34      11.538 -14.838  -1.470  1.00  0.00           H  
ATOM    550 3HD2 LEU A  34      13.057 -15.586  -2.020  1.00  0.00           H  
ATOM    551  N   GLY A  35      15.175 -16.723   2.516  1.00  0.00           N  
ATOM    552  CA  GLY A  35      15.606 -16.366   3.856  1.00  0.00           C  
ATOM    553  C   GLY A  35      14.468 -16.385   4.865  1.00  0.00           C  
ATOM    554  O   GLY A  35      14.375 -15.523   5.741  1.00  0.00           O  
ATOM    555  H   GLY A  35      15.446 -17.619   2.135  1.00  0.00           H  
ATOM    556 1HA  GLY A  35      16.382 -17.058   4.186  1.00  0.00           H  
ATOM    557 2HA  GLY A  35      16.049 -15.370   3.841  1.00  0.00           H  
ATOM    558  N   VAL A  36      13.590 -17.375   4.746  1.00  0.00           N  
ATOM    559  CA  VAL A  36      12.404 -17.418   5.595  1.00  0.00           C  
ATOM    560  C   VAL A  36      12.291 -18.759   6.316  1.00  0.00           C  
ATOM    561  O   VAL A  36      13.055 -19.690   6.042  1.00  0.00           O  
ATOM    562  CB  VAL A  36      11.136 -17.182   4.753  1.00  0.00           C  
ATOM    563  CG1 VAL A  36      11.203 -15.830   4.057  1.00  0.00           C  
ATOM    564  CG2 VAL A  36      10.971 -18.303   3.739  1.00  0.00           C  
ATOM    565  H   VAL A  36      13.734 -18.106   4.065  1.00  0.00           H  
ATOM    566  HA  VAL A  36      12.506 -16.659   6.371  1.00  0.00           H  
ATOM    567  HB  VAL A  36      10.270 -17.159   5.416  1.00  0.00           H  
ATOM    568 1HG1 VAL A  36      10.300 -15.679   3.467  1.00  0.00           H  
ATOM    569 2HG1 VAL A  36      11.285 -15.041   4.804  1.00  0.00           H  
ATOM    570 3HG1 VAL A  36      12.073 -15.802   3.401  1.00  0.00           H  
ATOM    571 1HG2 VAL A  36      10.072 -18.130   3.148  1.00  0.00           H  
ATOM    572 2HG2 VAL A  36      11.840 -18.329   3.081  1.00  0.00           H  
ATOM    573 3HG2 VAL A  36      10.883 -19.255   4.261  1.00  0.00           H  
ATOM    574  N   SER A  37      11.344 -18.861   7.240  1.00  0.00           N  
ATOM    575  CA  SER A  37      11.080 -20.144   7.882  1.00  0.00           C  
ATOM    576  C   SER A  37      10.322 -21.089   6.950  1.00  0.00           C  
ATOM    577  O   SER A  37       9.723 -20.653   5.958  1.00  0.00           O  
ATOM    578  CB  SER A  37      10.288 -19.933   9.158  1.00  0.00           C  
ATOM    579  OG  SER A  37       8.973 -19.545   8.873  1.00  0.00           O  
ATOM    580  H   SER A  37      10.799 -18.056   7.510  1.00  0.00           H  
ATOM    581  HA  SER A  37      12.035 -20.612   8.127  1.00  0.00           H  
ATOM    582 1HB  SER A  37      10.282 -20.855   9.738  1.00  0.00           H  
ATOM    583 2HB  SER A  37      10.773 -19.168   9.763  1.00  0.00           H  
ATOM    584  HG  SER A  37       8.551 -19.395   9.723  1.00  0.00           H  
ATOM    585  N   LEU A  38      10.234 -22.514   7.268  1.00  0.00           N  
ATOM    586  CA  LEU A  38       9.518 -23.548   6.540  1.00  0.00           C  
ATOM    587  C   LEU A  38       8.029 -23.202   6.530  1.00  0.00           C  
ATOM    588  O   LEU A  38       7.326 -23.453   5.549  1.00  0.00           O  
ATOM    589  CB  LEU A  38       9.745 -24.922   7.182  1.00  0.00           C  
ATOM    590  CG  LEU A  38       9.068 -26.106   6.479  1.00  0.00           C  
ATOM    591  CD1 LEU A  38       9.594 -26.218   5.053  1.00  0.00           C  
ATOM    592  CD2 LEU A  38       9.336 -27.382   7.262  1.00  0.00           C  
ATOM    593  H   LEU A  38      10.729 -22.762   8.113  1.00  0.00           H  
ATOM    594  HA  LEU A  38       9.905 -23.585   5.522  1.00  0.00           H  
ATOM    595 1HB  LEU A  38      10.816 -25.121   7.209  1.00  0.00           H  
ATOM    596 2HB  LEU A  38       9.376 -24.891   8.207  1.00  0.00           H  
ATOM    597  HG  LEU A  38       7.993 -25.931   6.425  1.00  0.00           H  
ATOM    598 1HD1 LEU A  38       9.112 -27.059   4.554  1.00  0.00           H  
ATOM    599 2HD1 LEU A  38       9.372 -25.299   4.511  1.00  0.00           H  
ATOM    600 3HD1 LEU A  38      10.671 -26.377   5.075  1.00  0.00           H  
ATOM    601 1HD2 LEU A  38       8.854 -28.224   6.762  1.00  0.00           H  
ATOM    602 2HD2 LEU A  38      10.410 -27.558   7.315  1.00  0.00           H  
ATOM    603 3HD2 LEU A  38       8.934 -27.281   8.270  1.00  0.00           H  
ATOM    604  N   GLU A  39       7.345 -22.659   7.735  1.00  0.00           N  
ATOM    605  CA  GLU A  39       5.954 -22.240   7.853  1.00  0.00           C  
ATOM    606  C   GLU A  39       5.610 -21.029   6.983  1.00  0.00           C  
ATOM    607  O   GLU A  39       4.508 -20.933   6.441  1.00  0.00           O  
ATOM    608  CB  GLU A  39       5.633 -21.923   9.316  1.00  0.00           C  
ATOM    609  CG  GLU A  39       5.720 -23.121  10.252  1.00  0.00           C  
ATOM    610  CD  GLU A  39       7.135 -23.491  10.598  1.00  0.00           C  
ATOM    611  OE1 GLU A  39       8.020 -22.727  10.294  1.00  0.00           O  
ATOM    612  OE2 GLU A  39       7.332 -24.538  11.167  1.00  0.00           O  
ATOM    613  H   GLU A  39       7.950 -22.590   8.541  1.00  0.00           H  
ATOM    614  HA  GLU A  39       5.316 -23.062   7.525  1.00  0.00           H  
ATOM    615 1HB  GLU A  39       6.321 -21.161   9.682  1.00  0.00           H  
ATOM    616 2HB  GLU A  39       4.625 -21.515   9.387  1.00  0.00           H  
ATOM    617 1HG  GLU A  39       5.183 -22.889  11.171  1.00  0.00           H  
ATOM    618 2HG  GLU A  39       5.231 -23.972   9.781  1.00  0.00           H  
ATOM    619  N   GLN A  40       6.579 -19.970   6.862  1.00  0.00           N  
ATOM    620  CA  GLN A  40       6.417 -18.831   5.969  1.00  0.00           C  
ATOM    621  C   GLN A  40       6.392 -19.235   4.488  1.00  0.00           C  
ATOM    622  O   GLN A  40       5.629 -18.682   3.697  1.00  0.00           O  
ATOM    623  CB  GLN A  40       7.540 -17.819   6.210  1.00  0.00           C  
ATOM    624  CG  GLN A  40       7.428 -17.068   7.527  1.00  0.00           C  
ATOM    625  CD  GLN A  40       8.609 -16.147   7.769  1.00  0.00           C  
ATOM    626  OE1 GLN A  40       9.766 -16.574   7.727  1.00  0.00           O  
ATOM    627  NE2 GLN A  40       8.323 -14.875   8.025  1.00  0.00           N  
ATOM    628  H   GLN A  40       7.411 -20.033   7.433  1.00  0.00           H  
ATOM    629  HA  GLN A  40       5.457 -18.363   6.189  1.00  0.00           H  
ATOM    630 1HB  GLN A  40       8.501 -18.332   6.196  1.00  0.00           H  
ATOM    631 2HB  GLN A  40       7.547 -17.086   5.404  1.00  0.00           H  
ATOM    632 1HG  GLN A  40       6.521 -16.464   7.512  1.00  0.00           H  
ATOM    633 2HG  GLN A  40       7.384 -17.790   8.342  1.00  0.00           H  
ATOM    634 1HE2 GLN A  40       9.061 -14.220   8.194  1.00  0.00           H  
ATOM    635 2HE2 GLN A  40       7.371 -14.571   8.049  1.00  0.00           H  
ATOM    636  N   ALA A  41       7.228 -20.200   4.122  1.00  0.00           N  
ATOM    637  CA  ALA A  41       7.208 -20.765   2.773  1.00  0.00           C  
ATOM    638  C   ALA A  41       5.910 -21.507   2.451  1.00  0.00           C  
ATOM    639  O   ALA A  41       5.412 -21.432   1.330  1.00  0.00           O  
ATOM    640  CB  ALA A  41       8.408 -21.684   2.558  1.00  0.00           C  
ATOM    641  H   ALA A  41       7.895 -20.553   4.793  1.00  0.00           H  
ATOM    642  HA  ALA A  41       7.265 -19.939   2.061  1.00  0.00           H  
ATOM    643 1HB  ALA A  41       8.377 -22.095   1.549  1.00  0.00           H  
ATOM    644 2HB  ALA A  41       9.328 -21.117   2.692  1.00  0.00           H  
ATOM    645 3HB  ALA A  41       8.375 -22.498   3.283  1.00  0.00           H  
ATOM    646  N   LEU A  42       5.384 -22.249   3.426  1.00  0.00           N  
ATOM    647  CA  LEU A  42       4.121 -22.958   3.233  1.00  0.00           C  
ATOM    648  C   LEU A  42       3.016 -21.924   3.153  1.00  0.00           C  
ATOM    649  O   LEU A  42       2.037 -22.103   2.428  1.00  0.00           O  
ATOM    650  CB  LEU A  42       3.853 -23.940   4.381  1.00  0.00           C  
ATOM    651  CG  LEU A  42       4.756 -25.179   4.423  1.00  0.00           C  
ATOM    652  CD1 LEU A  42       4.653 -25.838   5.791  1.00  0.00           C  
ATOM    653  CD2 LEU A  42       4.348 -26.142   3.319  1.00  0.00           C  
ATOM    654  H   LEU A  42       5.862 -22.327   4.312  1.00  0.00           H  
ATOM    655  HA  LEU A  42       4.178 -23.502   2.291  1.00  0.00           H  
ATOM    656 1HB  LEU A  42       3.972 -23.411   5.326  1.00  0.00           H  
ATOM    657 2HB  LEU A  42       2.821 -24.284   4.310  1.00  0.00           H  
ATOM    658  HG  LEU A  42       5.794 -24.877   4.276  1.00  0.00           H  
ATOM    659 1HD1 LEU A  42       5.295 -26.718   5.821  1.00  0.00           H  
ATOM    660 2HD1 LEU A  42       4.969 -25.133   6.560  1.00  0.00           H  
ATOM    661 3HD1 LEU A  42       3.621 -26.136   5.974  1.00  0.00           H  
ATOM    662 1HD2 LEU A  42       4.991 -27.023   3.347  1.00  0.00           H  
ATOM    663 2HD2 LEU A  42       3.311 -26.445   3.465  1.00  0.00           H  
ATOM    664 3HD2 LEU A  42       4.449 -25.651   2.351  1.00  0.00           H  
ATOM    665  N   LYS A  43       3.010 -20.718   4.019  1.00  0.00           N  
ATOM    666  CA  LYS A  43       2.065 -19.617   3.858  1.00  0.00           C  
ATOM    667  C   LYS A  43       2.176 -18.979   2.480  1.00  0.00           C  
ATOM    668  O   LYS A  43       1.170 -18.619   1.870  1.00  0.00           O  
ATOM    669  CB  LYS A  43       2.287 -18.561   4.942  1.00  0.00           C  
ATOM    670  CG  LYS A  43       1.784 -18.962   6.323  1.00  0.00           C  
ATOM    671  CD  LYS A  43       2.111 -17.898   7.360  1.00  0.00           C  
ATOM    672  CE  LYS A  43       1.551 -18.265   8.726  1.00  0.00           C  
ATOM    673  NZ  LYS A  43       0.103 -17.941   8.840  1.00  0.00           N  
ATOM    674  H   LYS A  43       3.688 -20.679   4.766  1.00  0.00           H  
ATOM    675  HA  LYS A  43       1.057 -20.020   3.956  1.00  0.00           H  
ATOM    676 1HB  LYS A  43       3.352 -18.343   5.025  1.00  0.00           H  
ATOM    677 2HB  LYS A  43       1.784 -17.637   4.658  1.00  0.00           H  
ATOM    678 1HG  LYS A  43       0.703 -19.104   6.289  1.00  0.00           H  
ATOM    679 2HG  LYS A  43       2.247 -19.902   6.620  1.00  0.00           H  
ATOM    680 1HD  LYS A  43       3.194 -17.787   7.438  1.00  0.00           H  
ATOM    681 2HD  LYS A  43       1.687 -16.944   7.049  1.00  0.00           H  
ATOM    682 1HE  LYS A  43       1.687 -19.332   8.900  1.00  0.00           H  
ATOM    683 2HE  LYS A  43       2.093 -17.722   9.500  1.00  0.00           H  
ATOM    684 1HZ  LYS A  43      -0.229 -18.199   9.758  1.00  0.00           H  
ATOM    685 2HZ  LYS A  43      -0.033 -16.950   8.699  1.00  0.00           H  
ATOM    686 3HZ  LYS A  43      -0.413 -18.454   8.140  1.00  0.00           H  
ATOM    687  N   LEU A  44       3.410 -18.825   1.956  1.00  0.00           N  
ATOM    688  CA  LEU A  44       3.579 -18.277   0.616  1.00  0.00           C  
ATOM    689  C   LEU A  44       2.894 -19.162  -0.426  1.00  0.00           C  
ATOM    690  O   LEU A  44       2.305 -18.661  -1.377  1.00  0.00           O  
ATOM    691  CB  LEU A  44       5.071 -18.141   0.284  1.00  0.00           C  
ATOM    692  CG  LEU A  44       5.396 -17.691  -1.146  1.00  0.00           C  
ATOM    693  CD1 LEU A  44       4.770 -16.327  -1.404  1.00  0.00           C  
ATOM    694  CD2 LEU A  44       6.905 -17.644  -1.333  1.00  0.00           C  
ATOM    695  H   LEU A  44       4.228 -19.076   2.491  1.00  0.00           H  
ATOM    696  HA  LEU A  44       3.125 -17.287   0.586  1.00  0.00           H  
ATOM    697 1HB  LEU A  44       5.514 -17.419   0.968  1.00  0.00           H  
ATOM    698 2HB  LEU A  44       5.552 -19.106   0.445  1.00  0.00           H  
ATOM    699  HG  LEU A  44       4.964 -18.395  -1.857  1.00  0.00           H  
ATOM    700 1HD1 LEU A  44       5.001 -16.007  -2.420  1.00  0.00           H  
ATOM    701 2HD1 LEU A  44       3.689 -16.394  -1.282  1.00  0.00           H  
ATOM    702 3HD1 LEU A  44       5.171 -15.603  -0.695  1.00  0.00           H  
ATOM    703 1HD2 LEU A  44       7.136 -17.324  -2.350  1.00  0.00           H  
ATOM    704 2HD2 LEU A  44       7.338 -16.938  -0.624  1.00  0.00           H  
ATOM    705 3HD2 LEU A  44       7.324 -18.635  -1.160  1.00  0.00           H  
ATOM    706  N   LEU A  45       2.982 -20.665  -0.396  1.00  0.00           N  
ATOM    707  CA  LEU A  45       2.290 -21.602  -1.281  1.00  0.00           C  
ATOM    708  C   LEU A  45       0.762 -21.473  -1.182  1.00  0.00           C  
ATOM    709  O   LEU A  45       0.054 -21.577  -2.184  1.00  0.00           O  
ATOM    710  CB  LEU A  45       2.708 -23.039  -0.945  1.00  0.00           C  
ATOM    711  CG  LEU A  45       4.130 -23.433  -1.365  1.00  0.00           C  
ATOM    712  CD1 LEU A  45       4.517 -24.738  -0.682  1.00  0.00           C  
ATOM    713  CD2 LEU A  45       4.194 -23.568  -2.879  1.00  0.00           C  
ATOM    714  H   LEU A  45       3.590 -21.027   0.325  1.00  0.00           H  
ATOM    715  HA  LEU A  45       2.570 -21.367  -2.308  1.00  0.00           H  
ATOM    716 1HB  LEU A  45       2.630 -23.181   0.132  1.00  0.00           H  
ATOM    717 2HB  LEU A  45       2.017 -23.726  -1.432  1.00  0.00           H  
ATOM    718  HG  LEU A  45       4.833 -22.665  -1.039  1.00  0.00           H  
ATOM    719 1HD1 LEU A  45       5.529 -25.018  -0.981  1.00  0.00           H  
ATOM    720 2HD1 LEU A  45       4.483 -24.608   0.399  1.00  0.00           H  
ATOM    721 3HD1 LEU A  45       3.823 -25.524  -0.977  1.00  0.00           H  
ATOM    722 1HD2 LEU A  45       5.204 -23.848  -3.177  1.00  0.00           H  
ATOM    723 2HD2 LEU A  45       3.493 -24.337  -3.206  1.00  0.00           H  
ATOM    724 3HD2 LEU A  45       3.929 -22.616  -3.340  1.00  0.00           H  
ATOM    725  N   HIS A  46       0.266 -21.249   0.031  1.00  0.00           N  
ATOM    726  CA  HIS A  46      -1.159 -21.017   0.278  1.00  0.00           C  
ATOM    727  C   HIS A  46      -1.637 -19.709  -0.361  1.00  0.00           C  
ATOM    728  O   HIS A  46      -2.661 -19.674  -1.044  1.00  0.00           O  
ATOM    729  CB  HIS A  46      -1.446 -20.990   1.783  1.00  0.00           C  
ATOM    730  CG  HIS A  46      -2.903 -20.907   2.116  1.00  0.00           C  
ATOM    731  ND1 HIS A  46      -3.817 -21.852   1.700  1.00  0.00           N  
ATOM    732  CD2 HIS A  46      -3.605 -19.991   2.824  1.00  0.00           C  
ATOM    733  CE1 HIS A  46      -5.019 -21.521   2.139  1.00  0.00           C  
ATOM    734  NE2 HIS A  46      -4.917 -20.396   2.823  1.00  0.00           N  
ATOM    735  H   HIS A  46       0.909 -21.238   0.809  1.00  0.00           H  
ATOM    736  HA  HIS A  46      -1.741 -21.826  -0.163  1.00  0.00           H  
ATOM    737 1HB  HIS A  46      -1.041 -21.890   2.247  1.00  0.00           H  
ATOM    738 2HB  HIS A  46      -0.943 -20.135   2.234  1.00  0.00           H  
ATOM    739  HD1 HIS A  46      -3.609 -22.703   1.216  1.00  0.00           H  
ATOM    740  HD2 HIS A  46      -3.317 -19.075   3.341  1.00  0.00           H  
ATOM    741  HE1 HIS A  46      -5.883 -22.146   1.915  1.00  0.00           H  
ATOM    742  N   ILE A  47      -0.873 -18.641  -0.154  1.00  0.00           N  
ATOM    743  CA  ILE A  47      -1.204 -17.347  -0.731  1.00  0.00           C  
ATOM    744  C   ILE A  47      -1.143 -17.374  -2.249  1.00  0.00           C  
ATOM    745  O   ILE A  47      -2.050 -16.878  -2.903  1.00  0.00           O  
ATOM    746  CB  ILE A  47      -0.255 -16.256  -0.202  1.00  0.00           C  
ATOM    747  CG1 ILE A  47      -0.476 -16.038   1.297  1.00  0.00           C  
ATOM    748  CG2 ILE A  47      -0.457 -14.958  -0.968  1.00  0.00           C  
ATOM    749  CD1 ILE A  47      -1.820 -15.433   1.634  1.00  0.00           C  
ATOM    750  H   ILE A  47      -0.044 -18.729   0.416  1.00  0.00           H  
ATOM    751  HA  ILE A  47      -2.236 -17.110  -0.478  1.00  0.00           H  
ATOM    752  HB  ILE A  47       0.778 -16.582  -0.323  1.00  0.00           H  
ATOM    753 1HG1 ILE A  47      -0.389 -16.989   1.820  1.00  0.00           H  
ATOM    754 2HG1 ILE A  47       0.300 -15.379   1.688  1.00  0.00           H  
ATOM    755 1HG2 ILE A  47       0.221 -14.198  -0.580  1.00  0.00           H  
ATOM    756 2HG2 ILE A  47      -0.251 -15.124  -2.024  1.00  0.00           H  
ATOM    757 3HG2 ILE A  47      -1.487 -14.621  -0.848  1.00  0.00           H  
ATOM    758 1HD1 ILE A  47      -1.902 -15.308   2.714  1.00  0.00           H  
ATOM    759 2HD1 ILE A  47      -1.914 -14.461   1.148  1.00  0.00           H  
ATOM    760 3HD1 ILE A  47      -2.613 -16.092   1.285  1.00  0.00           H  
ATOM    761  N   ALA A  48      -0.092 -17.973  -2.805  1.00  0.00           N  
ATOM    762  CA  ALA A  48       0.016 -18.131  -4.255  1.00  0.00           C  
ATOM    763  C   ALA A  48      -1.156 -18.949  -4.829  1.00  0.00           C  
ATOM    764  O   ALA A  48      -1.621 -18.679  -5.932  1.00  0.00           O  
ATOM    765  CB  ALA A  48       1.345 -18.783  -4.609  1.00  0.00           C  
ATOM    766  H   ALA A  48       0.648 -18.329  -2.216  1.00  0.00           H  
ATOM    767  HA  ALA A  48      -0.069 -17.145  -4.709  1.00  0.00           H  
ATOM    768 1HB  ALA A  48       1.422 -18.886  -5.692  1.00  0.00           H  
ATOM    769 2HB  ALA A  48       2.164 -18.164  -4.245  1.00  0.00           H  
ATOM    770 3HB  ALA A  48       1.402 -19.767  -4.147  1.00  0.00           H  
ATOM    771  N   ALA A  49      -1.655 -20.123  -4.089  1.00  0.00           N  
ATOM    772  CA  ALA A  49      -2.795 -20.946  -4.522  1.00  0.00           C  
ATOM    773  C   ALA A  49      -4.141 -20.208  -4.599  1.00  0.00           C  
ATOM    774  O   ALA A  49      -4.919 -20.411  -5.531  1.00  0.00           O  
ATOM    775  CB  ALA A  49      -2.929 -22.145  -3.594  1.00  0.00           C  
ATOM    776  H   ALA A  49      -1.156 -20.375  -3.248  1.00  0.00           H  
ATOM    777  HA  ALA A  49      -2.590 -21.302  -5.533  1.00  0.00           H  
ATOM    778 1HB  ALA A  49      -3.752 -22.776  -3.931  1.00  0.00           H  
ATOM    779 2HB  ALA A  49      -2.003 -22.719  -3.607  1.00  0.00           H  
ATOM    780 3HB  ALA A  49      -3.129 -21.799  -2.581  1.00  0.00           H  
ATOM    781  N   VAL A  50      -4.418 -19.334  -3.598  1.00  0.00           N  
ATOM    782  CA  VAL A  50      -5.650 -18.556  -3.581  1.00  0.00           C  
ATOM    783  C   VAL A  50      -5.526 -17.375  -4.533  1.00  0.00           C  
ATOM    784  O   VAL A  50      -6.529 -16.819  -4.980  1.00  0.00           O  
ATOM    785  CB  VAL A  50      -5.953 -18.046  -2.159  1.00  0.00           C  
ATOM    786  CG1 VAL A  50      -6.072 -19.213  -1.190  1.00  0.00           C  
ATOM    787  CG2 VAL A  50      -4.865 -17.082  -1.712  1.00  0.00           C  
ATOM    788  H   VAL A  50      -3.754 -19.221  -2.844  1.00  0.00           H  
ATOM    789  HA  VAL A  50      -6.461 -19.196  -3.928  1.00  0.00           H  
ATOM    790  HB  VAL A  50      -6.915 -17.534  -2.164  1.00  0.00           H  
ATOM    791 1HG1 VAL A  50      -6.286 -18.835  -0.190  1.00  0.00           H  
ATOM    792 2HG1 VAL A  50      -6.880 -19.871  -1.510  1.00  0.00           H  
ATOM    793 3HG1 VAL A  50      -5.134 -19.769  -1.173  1.00  0.00           H  
ATOM    794 1HG2 VAL A  50      -5.086 -16.725  -0.706  1.00  0.00           H  
ATOM    795 2HG2 VAL A  50      -3.902 -17.593  -1.713  1.00  0.00           H  
ATOM    796 3HG2 VAL A  50      -4.826 -16.234  -2.397  1.00  0.00           H  
ATOM    797  N   LEU A  51      -4.223 -16.736  -4.852  1.00  0.00           N  
ATOM    798  CA  LEU A  51      -4.018 -15.722  -5.888  1.00  0.00           C  
ATOM    799  C   LEU A  51      -4.164 -16.282  -7.291  1.00  0.00           C  
ATOM    800  O   LEU A  51      -4.614 -15.577  -8.187  1.00  0.00           O  
ATOM    801  CB  LEU A  51      -2.626 -15.094  -5.739  1.00  0.00           C  
ATOM    802  CG  LEU A  51      -2.427 -14.206  -4.505  1.00  0.00           C  
ATOM    803  CD1 LEU A  51      -0.952 -13.850  -4.367  1.00  0.00           C  
ATOM    804  CD2 LEU A  51      -3.281 -12.954  -4.637  1.00  0.00           C  
ATOM    805  H   LEU A  51      -3.438 -17.025  -4.286  1.00  0.00           H  
ATOM    806  HA  LEU A  51      -4.768 -14.940  -5.761  1.00  0.00           H  
ATOM    807 1HB  LEU A  51      -1.888 -15.893  -5.695  1.00  0.00           H  
ATOM    808 2HB  LEU A  51      -2.423 -14.487  -6.621  1.00  0.00           H  
ATOM    809  HG  LEU A  51      -2.722 -14.754  -3.610  1.00  0.00           H  
ATOM    810 1HD1 LEU A  51      -0.810 -13.219  -3.490  1.00  0.00           H  
ATOM    811 2HD1 LEU A  51      -0.367 -14.763  -4.255  1.00  0.00           H  
ATOM    812 3HD1 LEU A  51      -0.623 -13.315  -5.257  1.00  0.00           H  
ATOM    813 1HD2 LEU A  51      -3.139 -12.322  -3.759  1.00  0.00           H  
ATOM    814 2HD2 LEU A  51      -2.985 -12.404  -5.530  1.00  0.00           H  
ATOM    815 3HD2 LEU A  51      -4.331 -13.236  -4.715  1.00  0.00           H  
ATOM    816  N   GLY A  52      -3.724 -17.613  -7.611  1.00  0.00           N  
ATOM    817  CA  GLY A  52      -3.691 -18.279  -8.902  1.00  0.00           C  
ATOM    818  C   GLY A  52      -2.419 -17.962  -9.682  1.00  0.00           C  
ATOM    819  O   GLY A  52      -2.407 -17.966 -10.912  1.00  0.00           O  
ATOM    820  H   GLY A  52      -3.409 -18.113  -6.793  1.00  0.00           H  
ATOM    821 1HA  GLY A  52      -3.765 -19.358  -8.756  1.00  0.00           H  
ATOM    822 2HA  GLY A  52      -4.557 -17.975  -9.489  1.00  0.00           H  
ATOM    823  N   THR A  53      -1.345 -17.674  -8.959  1.00  0.00           N  
ATOM    824  CA  THR A  53      -0.085 -17.287  -9.574  1.00  0.00           C  
ATOM    825  C   THR A  53       1.026 -18.180  -9.020  1.00  0.00           C  
ATOM    826  O   THR A  53       0.788 -19.008  -8.143  1.00  0.00           O  
ATOM    827  CB  THR A  53       0.240 -15.804  -9.321  1.00  0.00           C  
ATOM    828  OG1 THR A  53       0.585 -15.617  -7.942  1.00  0.00           O  
ATOM    829  CG2 THR A  53      -0.957 -14.930  -9.663  1.00  0.00           C  
ATOM    830  H   THR A  53      -1.406 -17.723  -7.951  1.00  0.00           H  
ATOM    831  HA  THR A  53      -0.172 -17.422 -10.652  1.00  0.00           H  
ATOM    832  HB  THR A  53       1.088 -15.507  -9.937  1.00  0.00           H  
ATOM    833  HG1 THR A  53       1.444 -16.011  -7.772  1.00  0.00           H  
ATOM    834 1HG2 THR A  53      -0.708 -13.884  -9.478  1.00  0.00           H  
ATOM    835 2HG2 THR A  53      -1.214 -15.061 -10.714  1.00  0.00           H  
ATOM    836 3HG2 THR A  53      -1.805 -15.215  -9.043  1.00  0.00           H  
ATOM    837  N   THR A  54       2.245 -18.001  -9.514  1.00  0.00           N  
ATOM    838  CA  THR A  54       3.388 -18.694  -8.928  1.00  0.00           C  
ATOM    839  C   THR A  54       3.849 -18.030  -7.635  1.00  0.00           C  
ATOM    840  O   THR A  54       3.459 -16.902  -7.335  1.00  0.00           O  
ATOM    841  CB  THR A  54       4.564 -18.676  -9.880  1.00  0.00           C  
ATOM    842  OG1 THR A  54       4.954 -17.314 -10.083  1.00  0.00           O  
ATOM    843  CG2 THR A  54       4.174 -19.308 -11.215  1.00  0.00           C  
ATOM    844  H   THR A  54       2.394 -17.383 -10.299  1.00  0.00           H  
ATOM    845  HA  THR A  54       3.105 -19.732  -8.744  1.00  0.00           H  
ATOM    846  HB  THR A  54       5.392 -19.236  -9.446  1.00  0.00           H  
ATOM    847  HG1 THR A  54       4.269 -16.857 -10.577  1.00  0.00           H  
ATOM    848 1HG2 THR A  54       5.030 -19.288 -11.890  1.00  0.00           H  
ATOM    849 2HG2 THR A  54       3.864 -20.338 -11.054  1.00  0.00           H  
ATOM    850 3HG2 THR A  54       3.353 -18.746 -11.657  1.00  0.00           H  
ATOM    851  N   VAL A  55       4.695 -18.730  -6.881  1.00  0.00           N  
ATOM    852  CA  VAL A  55       5.218 -18.186  -5.634  1.00  0.00           C  
ATOM    853  C   VAL A  55       6.199 -17.043  -5.906  1.00  0.00           C  
ATOM    854  O   VAL A  55       6.263 -16.081  -5.142  1.00  0.00           O  
ATOM    855  CB  VAL A  55       5.926 -19.291  -4.825  1.00  0.00           C  
ATOM    856  CG1 VAL A  55       4.910 -20.278  -4.272  1.00  0.00           C  
ATOM    857  CG2 VAL A  55       6.948 -20.000  -5.700  1.00  0.00           C  
ATOM    858  H   VAL A  55       4.981 -19.652  -7.174  1.00  0.00           H  
ATOM    859  HA  VAL A  55       4.398 -17.716  -5.091  1.00  0.00           H  
ATOM    860  HB  VAL A  55       6.430 -18.836  -3.972  1.00  0.00           H  
ATOM    861 1HG1 VAL A  55       5.426 -21.052  -3.703  1.00  0.00           H  
ATOM    862 2HG1 VAL A  55       4.211 -19.755  -3.620  1.00  0.00           H  
ATOM    863 3HG1 VAL A  55       4.365 -20.739  -5.096  1.00  0.00           H  
ATOM    864 1HG2 VAL A  55       7.443 -20.778  -5.122  1.00  0.00           H  
ATOM    865 2HG2 VAL A  55       6.443 -20.448  -6.556  1.00  0.00           H  
ATOM    866 3HG2 VAL A  55       7.688 -19.281  -6.051  1.00  0.00           H  
ATOM    867  N   GLU A  56       6.922 -17.130  -7.023  1.00  0.00           N  
ATOM    868  CA  GLU A  56       7.856 -16.073  -7.416  1.00  0.00           C  
ATOM    869  C   GLU A  56       7.111 -14.775  -7.715  1.00  0.00           C  
ATOM    870  O   GLU A  56       7.552 -13.690  -7.339  1.00  0.00           O  
ATOM    871  CB  GLU A  56       8.667 -16.502  -8.641  1.00  0.00           C  
ATOM    872  CG  GLU A  56       9.625 -17.657  -8.388  1.00  0.00           C  
ATOM    873  CD  GLU A  56       8.946 -18.998  -8.420  1.00  0.00           C  
ATOM    874  OE1 GLU A  56       7.764 -19.039  -8.668  1.00  0.00           O  
ATOM    875  OE2 GLU A  56       9.609 -19.983  -8.196  1.00  0.00           O  
ATOM    876  H   GLU A  56       6.825 -17.945  -7.612  1.00  0.00           H  
ATOM    877  HA  GLU A  56       8.540 -15.889  -6.588  1.00  0.00           H  
ATOM    878 1HB  GLU A  56       7.989 -16.799  -9.441  1.00  0.00           H  
ATOM    879 2HB  GLU A  56       9.252 -15.657  -9.004  1.00  0.00           H  
ATOM    880 1HG  GLU A  56      10.407 -17.642  -9.148  1.00  0.00           H  
ATOM    881 2HG  GLU A  56      10.097 -17.518  -7.417  1.00  0.00           H  
ATOM    882  N   GLU A  57       5.963 -14.901  -8.370  1.00  0.00           N  
ATOM    883  CA  GLU A  57       5.140 -13.734  -8.671  1.00  0.00           C  
ATOM    884  C   GLU A  57       4.538 -13.155  -7.394  1.00  0.00           C  
ATOM    885  O   GLU A  57       4.473 -11.934  -7.226  1.00  0.00           O  
ATOM    886  CB  GLU A  57       4.027 -14.100  -9.654  1.00  0.00           C  
ATOM    887  CG  GLU A  57       4.502 -14.353 -11.078  1.00  0.00           C  
ATOM    888  CD  GLU A  57       3.451 -14.992 -11.942  1.00  0.00           C  
ATOM    889  OE1 GLU A  57       3.127 -14.432 -12.962  1.00  0.00           O  
ATOM    890  OE2 GLU A  57       2.971 -16.041 -11.581  1.00  0.00           O  
ATOM    891  H   GLU A  57       5.651 -15.814  -8.666  1.00  0.00           H  
ATOM    892  HA  GLU A  57       5.777 -12.961  -9.102  1.00  0.00           H  
ATOM    893 1HB  GLU A  57       3.517 -15.000  -9.308  1.00  0.00           H  
ATOM    894 2HB  GLU A  57       3.290 -13.298  -9.685  1.00  0.00           H  
ATOM    895 1HG  GLU A  57       4.796 -13.403 -11.525  1.00  0.00           H  
ATOM    896 2HG  GLU A  57       5.380 -14.995 -11.047  1.00  0.00           H  
ATOM    897  N   ALA A  58       4.108 -14.043  -6.502  1.00  0.00           N  
ATOM    898  CA  ALA A  58       3.470 -13.629  -5.263  1.00  0.00           C  
ATOM    899  C   ALA A  58       4.425 -12.789  -4.418  1.00  0.00           C  
ATOM    900  O   ALA A  58       4.022 -11.779  -3.830  1.00  0.00           O  
ATOM    901  CB  ALA A  58       2.992 -14.843  -4.479  1.00  0.00           C  
ATOM    902  H   ALA A  58       4.230 -15.029  -6.688  1.00  0.00           H  
ATOM    903  HA  ALA A  58       2.611 -13.008  -5.513  1.00  0.00           H  
ATOM    904 1HB  ALA A  58       2.517 -14.517  -3.555  1.00  0.00           H  
ATOM    905 2HB  ALA A  58       2.273 -15.402  -5.079  1.00  0.00           H  
ATOM    906 3HB  ALA A  58       3.842 -15.483  -4.245  1.00  0.00           H  
ATOM    907  N   VAL A  59       5.690 -13.208  -4.374  1.00  0.00           N  
ATOM    908  CA  VAL A  59       6.718 -12.496  -3.614  1.00  0.00           C  
ATOM    909  C   VAL A  59       7.060 -11.199  -4.317  1.00  0.00           C  
ATOM    910  O   VAL A  59       7.125 -10.138  -3.691  1.00  0.00           O  
ATOM    911  CB  VAL A  59       7.989 -13.354  -3.470  1.00  0.00           C  
ATOM    912  CG1 VAL A  59       9.128 -12.527  -2.893  1.00  0.00           C  
ATOM    913  CG2 VAL A  59       7.700 -14.562  -2.591  1.00  0.00           C  
ATOM    914  H   VAL A  59       5.945 -14.043  -4.882  1.00  0.00           H  
ATOM    915  HA  VAL A  59       6.337 -12.301  -2.613  1.00  0.00           H  
ATOM    916  HB  VAL A  59       8.304 -13.690  -4.458  1.00  0.00           H  
ATOM    917 1HG1 VAL A  59      10.018 -13.149  -2.797  1.00  0.00           H  
ATOM    918 2HG1 VAL A  59       9.341 -11.689  -3.556  1.00  0.00           H  
ATOM    919 3HG1 VAL A  59       8.842 -12.150  -1.911  1.00  0.00           H  
ATOM    920 1HG2 VAL A  59       8.603 -15.165  -2.494  1.00  0.00           H  
ATOM    921 2HG2 VAL A  59       7.379 -14.226  -1.604  1.00  0.00           H  
ATOM    922 3HG2 VAL A  59       6.911 -15.162  -3.045  1.00  0.00           H  
ATOM    923  N   LYS A  60       7.335 -11.167  -5.772  1.00  0.00           N  
ATOM    924  CA  LYS A  60       7.696  -9.947  -6.472  1.00  0.00           C  
ATOM    925  C   LYS A  60       6.621  -8.909  -6.229  1.00  0.00           C  
ATOM    926  O   LYS A  60       6.926  -7.738  -6.043  1.00  0.00           O  
ATOM    927  CB  LYS A  60       7.875 -10.201  -7.969  1.00  0.00           C  
ATOM    928  CG  LYS A  60       9.144 -10.959  -8.333  1.00  0.00           C  
ATOM    929  CD  LYS A  60       9.217 -11.230  -9.828  1.00  0.00           C  
ATOM    930  CE  LYS A  60      10.469 -12.018 -10.189  1.00  0.00           C  
ATOM    931  NZ  LYS A  60      10.540 -12.315 -11.644  1.00  0.00           N  
ATOM    932  H   LYS A  60       7.281 -12.032  -6.289  1.00  0.00           H  
ATOM    933  HA  LYS A  60       8.653  -9.596  -6.080  1.00  0.00           H  
ATOM    934 1HB  LYS A  60       7.025 -10.772  -8.345  1.00  0.00           H  
ATOM    935 2HB  LYS A  60       7.889  -9.249  -8.501  1.00  0.00           H  
ATOM    936 1HG  LYS A  60      10.016 -10.374  -8.035  1.00  0.00           H  
ATOM    937 2HG  LYS A  60       9.167 -11.908  -7.798  1.00  0.00           H  
ATOM    938 1HD  LYS A  60       8.339 -11.798 -10.138  1.00  0.00           H  
ATOM    939 2HD  LYS A  60       9.227 -10.285 -10.369  1.00  0.00           H  
ATOM    940 1HE  LYS A  60      11.352 -11.448  -9.903  1.00  0.00           H  
ATOM    941 2HE  LYS A  60      10.477 -12.959  -9.639  1.00  0.00           H  
ATOM    942 1HZ  LYS A  60      11.382 -12.836 -11.841  1.00  0.00           H  
ATOM    943 2HZ  LYS A  60       9.734 -12.860 -11.918  1.00  0.00           H  
ATOM    944 3HZ  LYS A  60      10.551 -11.449 -12.165  1.00  0.00           H  
ATOM    945  N   ARG A  61       5.244  -9.294  -6.306  1.00  0.00           N  
ATOM    946  CA  ARG A  61       4.132  -8.397  -6.013  1.00  0.00           C  
ATOM    947  C   ARG A  61       4.074  -7.930  -4.557  1.00  0.00           C  
ATOM    948  O   ARG A  61       3.706  -6.795  -4.288  1.00  0.00           O  
ATOM    949  CB  ARG A  61       2.816  -9.079  -6.360  1.00  0.00           C  
ATOM    950  CG  ARG A  61       2.587  -9.306  -7.846  1.00  0.00           C  
ATOM    951  CD  ARG A  61       1.441 -10.219  -8.092  1.00  0.00           C  
ATOM    952  NE  ARG A  61       0.168  -9.583  -7.794  1.00  0.00           N  
ATOM    953  CZ  ARG A  61      -1.007 -10.234  -7.693  1.00  0.00           C  
ATOM    954  NH1 ARG A  61      -1.054 -11.536  -7.866  1.00  0.00           N  
ATOM    955  NH2 ARG A  61      -2.112  -9.563  -7.417  1.00  0.00           N  
ATOM    956  H   ARG A  61       5.050 -10.246  -6.577  1.00  0.00           H  
ATOM    957  HA  ARG A  61       4.277  -7.470  -6.571  1.00  0.00           H  
ATOM    958 1HB  ARG A  61       2.770 -10.049  -5.868  1.00  0.00           H  
ATOM    959 2HB  ARG A  61       1.986  -8.481  -5.986  1.00  0.00           H  
ATOM    960 1HG  ARG A  61       2.376  -8.353  -8.331  1.00  0.00           H  
ATOM    961 2HG  ARG A  61       3.479  -9.749  -8.289  1.00  0.00           H  
ATOM    962 1HD  ARG A  61       1.435 -10.522  -9.139  1.00  0.00           H  
ATOM    963 2HD  ARG A  61       1.537 -11.101  -7.459  1.00  0.00           H  
ATOM    964  HE  ARG A  61       0.164  -8.581  -7.654  1.00  0.00           H  
ATOM    965 1HH1 ARG A  61      -0.209 -12.048  -8.075  1.00  0.00           H  
ATOM    966 2HH1 ARG A  61      -1.935 -12.024  -7.788  1.00  0.00           H  
ATOM    967 1HH2 ARG A  61      -2.076  -8.562  -7.284  1.00  0.00           H  
ATOM    968 2HH2 ARG A  61      -2.993 -10.051  -7.341  1.00  0.00           H  
ATOM    969  N   ALA A  62       4.394  -8.890  -3.553  1.00  0.00           N  
ATOM    970  CA  ALA A  62       4.379  -8.600  -2.117  1.00  0.00           C  
ATOM    971  C   ALA A  62       5.456  -7.591  -1.736  1.00  0.00           C  
ATOM    972  O   ALA A  62       5.227  -6.693  -0.926  1.00  0.00           O  
ATOM    973  CB  ALA A  62       4.534  -9.889  -1.305  1.00  0.00           C  
ATOM    974  H   ALA A  62       4.536  -9.840  -3.862  1.00  0.00           H  
ATOM    975  HA  ALA A  62       3.418  -8.145  -1.872  1.00  0.00           H  
ATOM    976 1HB  ALA A  62       4.521  -9.654  -0.241  1.00  0.00           H  
ATOM    977 2HB  ALA A  62       3.712 -10.567  -1.536  1.00  0.00           H  
ATOM    978 3HB  ALA A  62       5.478 -10.367  -1.558  1.00  0.00           H  
ATOM    979  N   LEU A  63       6.624  -7.741  -2.354  1.00  0.00           N  
ATOM    980  CA  LEU A  63       7.775  -6.876  -2.100  1.00  0.00           C  
ATOM    981  C   LEU A  63       7.496  -5.446  -2.551  1.00  0.00           C  
ATOM    982  O   LEU A  63       7.826  -4.486  -1.840  1.00  0.00           O  
ATOM    983  CB  LEU A  63       9.015  -7.414  -2.825  1.00  0.00           C  
ATOM    984  CG  LEU A  63       9.631  -8.687  -2.232  1.00  0.00           C  
ATOM    985  CD1 LEU A  63      10.673  -9.243  -3.194  1.00  0.00           C  
ATOM    986  CD2 LEU A  63      10.251  -8.370  -0.879  1.00  0.00           C  
ATOM    987  H   LEU A  63       6.708  -8.489  -3.027  1.00  0.00           H  
ATOM    988  HA  LEU A  63       7.962  -6.855  -1.027  1.00  0.00           H  
ATOM    989 1HB  LEU A  63       8.749  -7.625  -3.859  1.00  0.00           H  
ATOM    990 2HB  LEU A  63       9.783  -6.640  -2.820  1.00  0.00           H  
ATOM    991  HG  LEU A  63       8.855  -9.443  -2.107  1.00  0.00           H  
ATOM    992 1HD1 LEU A  63      11.111 -10.148  -2.773  1.00  0.00           H  
ATOM    993 2HD1 LEU A  63      10.199  -9.480  -4.147  1.00  0.00           H  
ATOM    994 3HD1 LEU A  63      11.455  -8.501  -3.351  1.00  0.00           H  
ATOM    995 1HD2 LEU A  63      10.688  -9.275  -0.458  1.00  0.00           H  
ATOM    996 2HD2 LEU A  63      11.028  -7.615  -1.003  1.00  0.00           H  
ATOM    997 3HD2 LEU A  63       9.481  -7.991  -0.206  1.00  0.00           H  
ATOM    998  N   LYS A  64       6.877  -5.310  -3.722  1.00  0.00           N  
ATOM    999  CA  LYS A  64       6.487  -3.994  -4.239  1.00  0.00           C  
ATOM   1000  C   LYS A  64       5.466  -3.316  -3.322  1.00  0.00           C  
ATOM   1001  O   LYS A  64       5.574  -2.127  -3.025  1.00  0.00           O  
ATOM   1002  CB  LYS A  64       5.919  -4.121  -5.654  1.00  0.00           C  
ATOM   1003  CG  LYS A  64       6.955  -4.451  -6.720  1.00  0.00           C  
ATOM   1004  CD  LYS A  64       6.312  -4.587  -8.092  1.00  0.00           C  
ATOM   1005  CE  LYS A  64       7.343  -4.932  -9.156  1.00  0.00           C  
ATOM   1006  NZ  LYS A  64       6.725  -5.088 -10.501  1.00  0.00           N  
ATOM   1007  H   LYS A  64       6.671  -6.134  -4.270  1.00  0.00           H  
ATOM   1008  HA  LYS A  64       7.377  -3.365  -4.291  1.00  0.00           H  
ATOM   1009 1HB  LYS A  64       5.160  -4.904  -5.672  1.00  0.00           H  
ATOM   1010 2HB  LYS A  64       5.433  -3.187  -5.936  1.00  0.00           H  
ATOM   1011 1HG  LYS A  64       7.704  -3.659  -6.757  1.00  0.00           H  
ATOM   1012 2HG  LYS A  64       7.453  -5.386  -6.467  1.00  0.00           H  
ATOM   1013 1HD  LYS A  64       5.555  -5.372  -8.063  1.00  0.00           H  
ATOM   1014 2HD  LYS A  64       5.826  -3.649  -8.361  1.00  0.00           H  
ATOM   1015 1HE  LYS A  64       8.093  -4.144  -9.204  1.00  0.00           H  
ATOM   1016 2HE  LYS A  64       7.843  -5.863  -8.890  1.00  0.00           H  
ATOM   1017 1HZ  LYS A  64       7.440  -5.316 -11.177  1.00  0.00           H  
ATOM   1018 2HZ  LYS A  64       6.039  -5.830 -10.473  1.00  0.00           H  
ATOM   1019 3HZ  LYS A  64       6.274  -4.224 -10.767  1.00  0.00           H  
ATOM   1020  N   LEU A  65       4.464  -4.079  -2.893  1.00  0.00           N  
ATOM   1021  CA  LEU A  65       3.427  -3.567  -1.999  1.00  0.00           C  
ATOM   1022  C   LEU A  65       3.999  -3.294  -0.600  1.00  0.00           C  
ATOM   1023  O   LEU A  65       3.651  -2.310   0.047  1.00  0.00           O  
ATOM   1024  CB  LEU A  65       2.268  -4.567  -1.903  1.00  0.00           C  
ATOM   1025  CG  LEU A  65       1.054  -4.102  -1.089  1.00  0.00           C  
ATOM   1026  CD1 LEU A  65       0.459  -2.855  -1.729  1.00  0.00           C  
ATOM   1027  CD2 LEU A  65       0.028  -5.224  -1.021  1.00  0.00           C  
ATOM   1028  H   LEU A  65       4.420  -5.043  -3.196  1.00  0.00           H  
ATOM   1029  HA  LEU A  65       3.043  -2.636  -2.413  1.00  0.00           H  
ATOM   1030 1HB  LEU A  65       1.923  -4.796  -2.910  1.00  0.00           H  
ATOM   1031 2HB  LEU A  65       2.638  -5.486  -1.450  1.00  0.00           H  
ATOM   1032  HG  LEU A  65       1.372  -3.840  -0.079  1.00  0.00           H  
ATOM   1033 1HD1 LEU A  65      -0.403  -2.525  -1.150  1.00  0.00           H  
ATOM   1034 2HD1 LEU A  65       1.208  -2.063  -1.747  1.00  0.00           H  
ATOM   1035 3HD1 LEU A  65       0.147  -3.083  -2.747  1.00  0.00           H  
ATOM   1036 1HD2 LEU A  65      -0.834  -4.894  -0.441  1.00  0.00           H  
ATOM   1037 2HD2 LEU A  65      -0.291  -5.486  -2.030  1.00  0.00           H  
ATOM   1038 3HD2 LEU A  65       0.474  -6.096  -0.543  1.00  0.00           H  
ATOM   1039  N   LYS A  66       4.883  -4.186  -0.161  1.00  0.00           N  
ATOM   1040  CA  LYS A  66       5.588  -4.091   1.110  1.00  0.00           C  
ATOM   1041  C   LYS A  66       6.282  -2.747   1.287  1.00  0.00           C  
ATOM   1042  O   LYS A  66       6.100  -2.067   2.293  1.00  0.00           O  
ATOM   1043  CB  LYS A  66       6.609  -5.224   1.233  1.00  0.00           C  
ATOM   1044  CG  LYS A  66       7.373  -5.242   2.550  1.00  0.00           C  
ATOM   1045  CD  LYS A  66       8.522  -6.239   2.509  1.00  0.00           C  
ATOM   1046  CE  LYS A  66       9.269  -6.278   3.834  1.00  0.00           C  
ATOM   1047  NZ  LYS A  66      10.090  -5.055   4.046  1.00  0.00           N  
ATOM   1048  H   LYS A  66       5.064  -4.974  -0.766  1.00  0.00           H  
ATOM   1049  HA  LYS A  66       4.866  -4.220   1.918  1.00  0.00           H  
ATOM   1050 1HB  LYS A  66       6.103  -6.183   1.127  1.00  0.00           H  
ATOM   1051 2HB  LYS A  66       7.337  -5.146   0.425  1.00  0.00           H  
ATOM   1052 1HG  LYS A  66       7.773  -4.248   2.753  1.00  0.00           H  
ATOM   1053 2HG  LYS A  66       6.696  -5.513   3.360  1.00  0.00           H  
ATOM   1054 1HD  LYS A  66       8.132  -7.234   2.292  1.00  0.00           H  
ATOM   1055 2HD  LYS A  66       9.218  -5.959   1.719  1.00  0.00           H  
ATOM   1056 1HE  LYS A  66       8.556  -6.368   4.652  1.00  0.00           H  
ATOM   1057 2HE  LYS A  66       9.925  -7.148   3.856  1.00  0.00           H  
ATOM   1058 1HZ  LYS A  66      10.569  -5.120   4.933  1.00  0.00           H  
ATOM   1059 2HZ  LYS A  66      10.769  -4.971   3.303  1.00  0.00           H  
ATOM   1060 3HZ  LYS A  66       9.490  -4.242   4.047  1.00  0.00           H  
ATOM   1061  N   THR A  67       7.083  -2.362   0.302  1.00  0.00           N  
ATOM   1062  CA  THR A  67       7.805  -1.093   0.382  1.00  0.00           C  
ATOM   1063  C   THR A  67       6.859   0.106   0.376  1.00  0.00           C  
ATOM   1064  O   THR A  67       7.017   1.038   1.160  1.00  0.00           O  
ATOM   1065  CB  THR A  67       8.810  -0.961  -0.778  1.00  0.00           C  
ATOM   1066  OG1 THR A  67       9.770  -2.022  -0.708  1.00  0.00           O  
ATOM   1067  CG2 THR A  67       9.531   0.376  -0.708  1.00  0.00           C  
ATOM   1068  H   THR A  67       7.202  -2.946  -0.514  1.00  0.00           H  
ATOM   1069  HA  THR A  67       8.344  -1.060   1.330  1.00  0.00           H  
ATOM   1070  HB  THR A  67       8.279  -1.031  -1.728  1.00  0.00           H  
ATOM   1071  HG1 THR A  67       9.360  -2.844  -0.992  1.00  0.00           H  
ATOM   1072 1HG2 THR A  67      10.236   0.454  -1.536  1.00  0.00           H  
ATOM   1073 2HG2 THR A  67       8.806   1.186  -0.773  1.00  0.00           H  
ATOM   1074 3HG2 THR A  67      10.072   0.449   0.235  1.00  0.00           H  
ATOM   1075  N   LYS A  68       5.865   0.072  -0.505  1.00  0.00           N  
ATOM   1076  CA  LYS A  68       4.928   1.189  -0.640  1.00  0.00           C  
ATOM   1077  C   LYS A  68       4.113   1.459   0.644  1.00  0.00           C  
ATOM   1078  O   LYS A  68       3.863   2.617   0.986  1.00  0.00           O  
ATOM   1079  CB  LYS A  68       3.979   0.928  -1.811  1.00  0.00           C  
ATOM   1080  CG  LYS A  68       4.625   1.054  -3.183  1.00  0.00           C  
ATOM   1081  CD  LYS A  68       3.627   0.763  -4.293  1.00  0.00           C  
ATOM   1082  CE  LYS A  68       4.270   0.887  -5.666  1.00  0.00           C  
ATOM   1083  NZ  LYS A  68       3.303   0.606  -6.762  1.00  0.00           N  
ATOM   1084  H   LYS A  68       5.752  -0.740  -1.096  1.00  0.00           H  
ATOM   1085  HA  LYS A  68       5.501   2.106  -0.788  1.00  0.00           H  
ATOM   1086 1HB  LYS A  68       3.566  -0.077  -1.727  1.00  0.00           H  
ATOM   1087 2HB  LYS A  68       3.146   1.630  -1.767  1.00  0.00           H  
ATOM   1088 1HG  LYS A  68       5.014   2.065  -3.311  1.00  0.00           H  
ATOM   1089 2HG  LYS A  68       5.455   0.351  -3.262  1.00  0.00           H  
ATOM   1090 1HD  LYS A  68       3.233  -0.247  -4.175  1.00  0.00           H  
ATOM   1091 2HD  LYS A  68       2.795   1.466  -4.228  1.00  0.00           H  
ATOM   1092 1HE  LYS A  68       4.662   1.895  -5.794  1.00  0.00           H  
ATOM   1093 2HE  LYS A  68       5.101   0.186  -5.743  1.00  0.00           H  
ATOM   1094 1HZ  LYS A  68       3.768   0.698  -7.654  1.00  0.00           H  
ATOM   1095 2HZ  LYS A  68       2.946  -0.335  -6.664  1.00  0.00           H  
ATOM   1096 3HZ  LYS A  68       2.538   1.262  -6.713  1.00  0.00           H  
ATOM   1097  N   LEU A  69       3.716   0.405   1.360  1.00  0.00           N  
ATOM   1098  CA  LEU A  69       2.896   0.580   2.561  1.00  0.00           C  
ATOM   1099  C   LEU A  69       3.720   0.717   3.847  1.00  0.00           C  
ATOM   1100  O   LEU A  69       3.281   1.349   4.814  1.00  0.00           O  
ATOM   1101  CB  LEU A  69       1.934  -0.607   2.703  1.00  0.00           C  
ATOM   1102  CG  LEU A  69       0.954  -0.811   1.540  1.00  0.00           C  
ATOM   1103  CD1 LEU A  69       0.114  -2.055   1.797  1.00  0.00           C  
ATOM   1104  CD2 LEU A  69       0.076   0.422   1.393  1.00  0.00           C  
ATOM   1105  H   LEU A  69       3.981  -0.528   1.077  1.00  0.00           H  
ATOM   1106  HA  LEU A  69       2.340   1.513   2.466  1.00  0.00           H  
ATOM   1107 1HB  LEU A  69       2.520  -1.518   2.807  1.00  0.00           H  
ATOM   1108 2HB  LEU A  69       1.346  -0.471   3.611  1.00  0.00           H  
ATOM   1109  HG  LEU A  69       1.513  -0.971   0.618  1.00  0.00           H  
ATOM   1110 1HD1 LEU A  69      -0.582  -2.200   0.971  1.00  0.00           H  
ATOM   1111 2HD1 LEU A  69       0.766  -2.924   1.879  1.00  0.00           H  
ATOM   1112 3HD1 LEU A  69      -0.445  -1.931   2.724  1.00  0.00           H  
ATOM   1113 1HD2 LEU A  69      -0.620   0.277   0.566  1.00  0.00           H  
ATOM   1114 2HD2 LEU A  69      -0.484   0.582   2.315  1.00  0.00           H  
ATOM   1115 3HD2 LEU A  69       0.701   1.292   1.193  1.00  0.00           H  
ATOM   1116  N   GLY A  70       4.906   0.117   3.864  1.00  0.00           N  
ATOM   1117  CA  GLY A  70       5.681   0.043   5.089  1.00  0.00           C  
ATOM   1118  C   GLY A  70       5.223  -1.091   5.985  1.00  0.00           C  
ATOM   1119  O   GLY A  70       5.109  -0.935   7.200  1.00  0.00           O  
ATOM   1120  H   GLY A  70       5.279  -0.294   3.021  1.00  0.00           H  
ATOM   1121 1HA  GLY A  70       6.734  -0.094   4.845  1.00  0.00           H  
ATOM   1122 2HA  GLY A  70       5.597   0.985   5.629  1.00  0.00           H  
ATOM   1123  N   VAL A  71       4.952  -2.244   5.379  1.00  0.00           N  
ATOM   1124  CA  VAL A  71       4.422  -3.376   6.122  1.00  0.00           C  
ATOM   1125  C   VAL A  71       5.379  -4.531   5.950  1.00  0.00           C  
ATOM   1126  O   VAL A  71       6.352  -4.422   5.215  1.00  0.00           O  
ATOM   1127  CB  VAL A  71       3.021  -3.771   5.617  1.00  0.00           C  
ATOM   1128  CG1 VAL A  71       2.041  -2.624   5.812  1.00  0.00           C  
ATOM   1129  CG2 VAL A  71       3.093  -4.176   4.153  1.00  0.00           C  
ATOM   1130  H   VAL A  71       5.111  -2.337   4.387  1.00  0.00           H  
ATOM   1131  HA  VAL A  71       4.343  -3.094   7.173  1.00  0.00           H  
ATOM   1132  HB  VAL A  71       2.655  -4.611   6.209  1.00  0.00           H  
ATOM   1133 1HG1 VAL A  71       1.056  -2.921   5.451  1.00  0.00           H  
ATOM   1134 2HG1 VAL A  71       1.978  -2.376   6.872  1.00  0.00           H  
ATOM   1135 3HG1 VAL A  71       2.384  -1.754   5.254  1.00  0.00           H  
ATOM   1136 1HG2 VAL A  71       2.100  -4.455   3.803  1.00  0.00           H  
ATOM   1137 2HG2 VAL A  71       3.465  -3.338   3.562  1.00  0.00           H  
ATOM   1138 3HG2 VAL A  71       3.768  -5.025   4.042  1.00  0.00           H  
ATOM   1139  N   SER A  72       5.094  -5.637   6.620  1.00  0.00           N  
ATOM   1140  CA  SER A  72       5.891  -6.848   6.475  1.00  0.00           C  
ATOM   1141  C   SER A  72       5.534  -7.570   5.185  1.00  0.00           C  
ATOM   1142  O   SER A  72       4.519  -7.253   4.549  1.00  0.00           O  
ATOM   1143  CB  SER A  72       5.673  -7.768   7.661  1.00  0.00           C  
ATOM   1144  OG  SER A  72       4.402  -8.355   7.614  1.00  0.00           O  
ATOM   1145  H   SER A  72       4.304  -5.644   7.251  1.00  0.00           H  
ATOM   1146  HA  SER A  72       6.943  -6.565   6.442  1.00  0.00           H  
ATOM   1147 1HB  SER A  72       6.436  -8.546   7.663  1.00  0.00           H  
ATOM   1148 2HB  SER A  72       5.781  -7.201   8.585  1.00  0.00           H  
ATOM   1149  HG  SER A  72       4.326  -8.885   8.411  1.00  0.00           H  
ATOM   1150  N   LEU A  73       6.369  -8.533   4.802  1.00  0.00           N  
ATOM   1151  CA  LEU A  73       6.136  -9.337   3.603  1.00  0.00           C  
ATOM   1152  C   LEU A  73       4.837 -10.146   3.755  1.00  0.00           C  
ATOM   1153  O   LEU A  73       4.052 -10.288   2.804  1.00  0.00           O  
ATOM   1154  CB  LEU A  73       7.320 -10.280   3.353  1.00  0.00           C  
ATOM   1155  CG  LEU A  73       7.239 -11.125   2.075  1.00  0.00           C  
ATOM   1156  CD1 LEU A  73       7.250 -10.208   0.859  1.00  0.00           C  
ATOM   1157  CD2 LEU A  73       8.408 -12.099   2.036  1.00  0.00           C  
ATOM   1158  H   LEU A  73       7.191  -8.709   5.360  1.00  0.00           H  
ATOM   1159  HA  LEU A  73       6.040  -8.667   2.750  1.00  0.00           H  
ATOM   1160 1HB  LEU A  73       8.231  -9.687   3.302  1.00  0.00           H  
ATOM   1161 2HB  LEU A  73       7.403 -10.964   4.198  1.00  0.00           H  
ATOM   1162  HG  LEU A  73       6.302 -11.681   2.065  1.00  0.00           H  
ATOM   1163 1HD1 LEU A  73       7.193 -10.808  -0.049  1.00  0.00           H  
ATOM   1164 2HD1 LEU A  73       6.393  -9.536   0.903  1.00  0.00           H  
ATOM   1165 3HD1 LEU A  73       8.170  -9.625   0.851  1.00  0.00           H  
ATOM   1166 1HD2 LEU A  73       8.350 -12.699   1.127  1.00  0.00           H  
ATOM   1167 2HD2 LEU A  73       9.345 -11.543   2.044  1.00  0.00           H  
ATOM   1168 3HD2 LEU A  73       8.366 -12.753   2.907  1.00  0.00           H  
ATOM   1169  N   GLU A  74       4.626 -10.675   4.958  1.00  0.00           N  
ATOM   1170  CA  GLU A  74       3.454 -11.486   5.265  1.00  0.00           C  
ATOM   1171  C   GLU A  74       2.182 -10.676   5.113  1.00  0.00           C  
ATOM   1172  O   GLU A  74       1.194 -11.170   4.569  1.00  0.00           O  
ATOM   1173  CB  GLU A  74       3.544 -12.048   6.686  1.00  0.00           C  
ATOM   1174  CG  GLU A  74       4.643 -13.083   6.884  1.00  0.00           C  
ATOM   1175  CD  GLU A  74       4.710 -13.601   8.293  1.00  0.00           C  
ATOM   1176  OE1 GLU A  74       3.849 -13.267   9.071  1.00  0.00           O  
ATOM   1177  OE2 GLU A  74       5.625 -14.333   8.592  1.00  0.00           O  
ATOM   1178  H   GLU A  74       5.309 -10.505   5.683  1.00  0.00           H  
ATOM   1179  HA  GLU A  74       3.425 -12.330   4.574  1.00  0.00           H  
ATOM   1180 1HB  GLU A  74       3.721 -11.233   7.388  1.00  0.00           H  
ATOM   1181 2HB  GLU A  74       2.595 -12.512   6.955  1.00  0.00           H  
ATOM   1182 1HG  GLU A  74       4.465 -13.919   6.209  1.00  0.00           H  
ATOM   1183 2HG  GLU A  74       5.600 -12.636   6.620  1.00  0.00           H  
ATOM   1184  N   GLN A  75       2.224  -9.433   5.597  1.00  0.00           N  
ATOM   1185  CA  GLN A  75       1.105  -8.511   5.505  1.00  0.00           C  
ATOM   1186  C   GLN A  75       0.822  -8.112   4.062  1.00  0.00           C  
ATOM   1187  O   GLN A  75      -0.343  -7.958   3.669  1.00  0.00           O  
ATOM   1188  CB  GLN A  75       1.375  -7.261   6.347  1.00  0.00           C  
ATOM   1189  CG  GLN A  75       1.357  -7.506   7.846  1.00  0.00           C  
ATOM   1190  CD  GLN A  75       1.735  -6.269   8.639  1.00  0.00           C  
ATOM   1191  OE1 GLN A  75       2.767  -5.643   8.384  1.00  0.00           O  
ATOM   1192  NE2 GLN A  75       0.900  -5.910   9.608  1.00  0.00           N  
ATOM   1193  H   GLN A  75       3.075  -9.130   6.048  1.00  0.00           H  
ATOM   1194  HA  GLN A  75       0.215  -9.004   5.899  1.00  0.00           H  
ATOM   1195 1HB  GLN A  75       2.350  -6.850   6.085  1.00  0.00           H  
ATOM   1196 2HB  GLN A  75       0.628  -6.501   6.121  1.00  0.00           H  
ATOM   1197 1HG  GLN A  75       0.352  -7.808   8.143  1.00  0.00           H  
ATOM   1198 2HG  GLN A  75       2.069  -8.296   8.084  1.00  0.00           H  
ATOM   1199 1HE2 GLN A  75       1.097  -5.102  10.165  1.00  0.00           H  
ATOM   1200 2HE2 GLN A  75       0.074  -6.446   9.781  1.00  0.00           H  
ATOM   1201  N   ALA A  76       1.918  -7.842   3.175  1.00  0.00           N  
ATOM   1202  CA  ALA A  76       1.765  -7.531   1.769  1.00  0.00           C  
ATOM   1203  C   ALA A  76       1.124  -8.707   1.058  1.00  0.00           C  
ATOM   1204  O   ALA A  76       0.334  -8.521   0.146  1.00  0.00           O  
ATOM   1205  CB  ALA A  76       3.102  -7.208   1.133  1.00  0.00           C  
ATOM   1206  H   ALA A  76       2.841  -7.818   3.585  1.00  0.00           H  
ATOM   1207  HA  ALA A  76       1.121  -6.654   1.685  1.00  0.00           H  
ATOM   1208 1HB  ALA A  76       2.958  -6.977   0.077  1.00  0.00           H  
ATOM   1209 2HB  ALA A  76       3.546  -6.348   1.633  1.00  0.00           H  
ATOM   1210 3HB  ALA A  76       3.766  -8.067   1.229  1.00  0.00           H  
ATOM   1211  N   LEU A  77       1.493 -10.079   1.351  1.00  0.00           N  
ATOM   1212  CA  LEU A  77       0.940 -11.313   0.825  1.00  0.00           C  
ATOM   1213  C   LEU A  77      -0.530 -11.470   1.251  1.00  0.00           C  
ATOM   1214  O   LEU A  77      -1.341 -11.948   0.476  1.00  0.00           O  
ATOM   1215  CB  LEU A  77       1.767 -12.509   1.314  1.00  0.00           C  
ATOM   1216  CG  LEU A  77       3.156 -12.661   0.682  1.00  0.00           C  
ATOM   1217  CD1 LEU A  77       3.969 -13.670   1.480  1.00  0.00           C  
ATOM   1218  CD2 LEU A  77       3.009 -13.100  -0.767  1.00  0.00           C  
ATOM   1219  H   LEU A  77       2.248 -10.123   2.018  1.00  0.00           H  
ATOM   1220  HA  LEU A  77       0.920 -11.247  -0.263  1.00  0.00           H  
ATOM   1221 1HB  LEU A  77       1.900 -12.421   2.390  1.00  0.00           H  
ATOM   1222 2HB  LEU A  77       1.208 -13.423   1.111  1.00  0.00           H  
ATOM   1223  HG  LEU A  77       3.680 -11.706   0.721  1.00  0.00           H  
ATOM   1224 1HD1 LEU A  77       4.958 -13.779   1.031  1.00  0.00           H  
ATOM   1225 2HD1 LEU A  77       4.076 -13.322   2.507  1.00  0.00           H  
ATOM   1226 3HD1 LEU A  77       3.461 -14.634   1.473  1.00  0.00           H  
ATOM   1227 1HD2 LEU A  77       3.997 -13.208  -1.217  1.00  0.00           H  
ATOM   1228 2HD2 LEU A  77       2.487 -14.056  -0.807  1.00  0.00           H  
ATOM   1229 3HD2 LEU A  77       2.439 -12.351  -1.318  1.00  0.00           H  
ATOM   1230  N   ARG A  78      -0.943 -11.105   2.557  1.00  0.00           N  
ATOM   1231  CA  ARG A  78      -2.299 -11.111   3.097  1.00  0.00           C  
ATOM   1232  C   ARG A  78      -3.166 -10.145   2.304  1.00  0.00           C  
ATOM   1233  O   ARG A  78      -4.301 -10.462   1.950  1.00  0.00           O  
ATOM   1234  CB  ARG A  78      -2.307 -10.718   4.567  1.00  0.00           C  
ATOM   1235  CG  ARG A  78      -3.670 -10.778   5.238  1.00  0.00           C  
ATOM   1236  CD  ARG A  78      -3.616 -10.277   6.635  1.00  0.00           C  
ATOM   1237  NE  ARG A  78      -2.753 -11.094   7.472  1.00  0.00           N  
ATOM   1238  CZ  ARG A  78      -3.139 -12.225   8.095  1.00  0.00           C  
ATOM   1239  NH1 ARG A  78      -4.374 -12.658   7.966  1.00  0.00           N  
ATOM   1240  NH2 ARG A  78      -2.276 -12.899   8.836  1.00  0.00           N  
ATOM   1241  H   ARG A  78      -0.179 -10.811   3.149  1.00  0.00           H  
ATOM   1242  HA  ARG A  78      -2.714 -12.113   2.978  1.00  0.00           H  
ATOM   1243 1HB  ARG A  78      -1.637 -11.374   5.122  1.00  0.00           H  
ATOM   1244 2HB  ARG A  78      -1.930  -9.701   4.674  1.00  0.00           H  
ATOM   1245 1HG  ARG A  78      -4.377 -10.163   4.680  1.00  0.00           H  
ATOM   1246 2HG  ARG A  78      -4.022 -11.810   5.257  1.00  0.00           H  
ATOM   1247 1HD  ARG A  78      -3.231  -9.257   6.642  1.00  0.00           H  
ATOM   1248 2HD  ARG A  78      -4.617 -10.288   7.065  1.00  0.00           H  
ATOM   1249  HE  ARG A  78      -1.795 -10.793   7.595  1.00  0.00           H  
ATOM   1250 1HH1 ARG A  78      -5.033 -12.142   7.400  1.00  0.00           H  
ATOM   1251 2HH1 ARG A  78      -4.663 -13.505   8.433  1.00  0.00           H  
ATOM   1252 1HH2 ARG A  78      -1.327 -12.566   8.935  1.00  0.00           H  
ATOM   1253 2HH2 ARG A  78      -2.565 -13.745   9.302  1.00  0.00           H  
ATOM   1254  N   ILE A  79      -2.706  -8.823   1.978  1.00  0.00           N  
ATOM   1255  CA  ILE A  79      -3.447  -7.772   1.297  1.00  0.00           C  
ATOM   1256  C   ILE A  79      -3.724  -8.203  -0.132  1.00  0.00           C  
ATOM   1257  O   ILE A  79      -4.846  -8.047  -0.614  1.00  0.00           O  
ATOM   1258  CB  ILE A  79      -2.674  -6.440   1.305  1.00  0.00           C  
ATOM   1259  CG1 ILE A  79      -2.563  -5.896   2.732  1.00  0.00           C  
ATOM   1260  CG2 ILE A  79      -3.353  -5.426   0.397  1.00  0.00           C  
ATOM   1261  CD1 ILE A  79      -1.532  -4.802   2.889  1.00  0.00           C  
ATOM   1262  H   ILE A  79      -1.774  -8.629   2.314  1.00  0.00           H  
ATOM   1263  HA  ILE A  79      -4.404  -7.641   1.801  1.00  0.00           H  
ATOM   1264  HB  ILE A  79      -1.658  -6.608   0.952  1.00  0.00           H  
ATOM   1265 1HG1 ILE A  79      -3.529  -5.503   3.048  1.00  0.00           H  
ATOM   1266 2HG1 ILE A  79      -2.303  -6.708   3.412  1.00  0.00           H  
ATOM   1267 1HG2 ILE A  79      -2.794  -4.491   0.415  1.00  0.00           H  
ATOM   1268 2HG2 ILE A  79      -3.381  -5.812  -0.621  1.00  0.00           H  
ATOM   1269 3HG2 ILE A  79      -4.370  -5.248   0.746  1.00  0.00           H  
ATOM   1270 1HD1 ILE A  79      -1.511  -4.468   3.927  1.00  0.00           H  
ATOM   1271 2HD1 ILE A  79      -0.549  -5.185   2.612  1.00  0.00           H  
ATOM   1272 3HD1 ILE A  79      -1.790  -3.963   2.245  1.00  0.00           H  
ATOM   1273  N   LEU A  80      -2.698  -8.757  -0.784  1.00  0.00           N  
ATOM   1274  CA  LEU A  80      -2.800  -9.240  -2.168  1.00  0.00           C  
ATOM   1275  C   LEU A  80      -3.859 -10.329  -2.254  1.00  0.00           C  
ATOM   1276  O   LEU A  80      -4.677 -10.355  -3.181  1.00  0.00           O  
ATOM   1277  CB  LEU A  80      -1.451  -9.784  -2.656  1.00  0.00           C  
ATOM   1278  CG  LEU A  80      -0.364  -8.733  -2.913  1.00  0.00           C  
ATOM   1279  CD1 LEU A  80       0.981  -9.425  -3.088  1.00  0.00           C  
ATOM   1280  CD2 LEU A  80      -0.725  -7.920  -4.147  1.00  0.00           C  
ATOM   1281  H   LEU A  80      -1.818  -8.846  -0.295  1.00  0.00           H  
ATOM   1282  HA  LEU A  80      -3.089  -8.404  -2.803  1.00  0.00           H  
ATOM   1283 1HB  LEU A  80      -1.068 -10.481  -1.912  1.00  0.00           H  
ATOM   1284 2HB  LEU A  80      -1.612 -10.329  -3.586  1.00  0.00           H  
ATOM   1285  HG  LEU A  80      -0.288  -8.069  -2.051  1.00  0.00           H  
ATOM   1286 1HD1 LEU A  80       1.754  -8.678  -3.270  1.00  0.00           H  
ATOM   1287 2HD1 LEU A  80       1.224  -9.983  -2.183  1.00  0.00           H  
ATOM   1288 3HD1 LEU A  80       0.931 -10.109  -3.934  1.00  0.00           H  
ATOM   1289 1HD2 LEU A  80       0.048  -7.172  -4.330  1.00  0.00           H  
ATOM   1290 2HD2 LEU A  80      -0.800  -8.583  -5.010  1.00  0.00           H  
ATOM   1291 3HD2 LEU A  80      -1.682  -7.422  -3.988  1.00  0.00           H  
ATOM   1292  N   ALA A  81      -3.909 -11.430  -1.279  1.00  0.00           N  
ATOM   1293  CA  ALA A  81      -4.899 -12.482  -1.175  1.00  0.00           C  
ATOM   1294  C   ALA A  81      -6.277 -11.923  -0.869  1.00  0.00           C  
ATOM   1295  O   ALA A  81      -7.281 -12.403  -1.394  1.00  0.00           O  
ATOM   1296  CB  ALA A  81      -4.487 -13.486  -0.108  1.00  0.00           C  
ATOM   1297  H   ALA A  81      -3.129 -11.424  -0.639  1.00  0.00           H  
ATOM   1298  HA  ALA A  81      -4.954 -12.990  -2.137  1.00  0.00           H  
ATOM   1299 1HB  ALA A  81      -5.236 -14.275  -0.043  1.00  0.00           H  
ATOM   1300 2HB  ALA A  81      -3.523 -13.921  -0.372  1.00  0.00           H  
ATOM   1301 3HB  ALA A  81      -4.407 -12.982   0.853  1.00  0.00           H  
ATOM   1302  N   THR A  82      -6.277 -10.882   0.005  1.00  0.00           N  
ATOM   1303  CA  THR A  82      -7.545 -10.238   0.342  1.00  0.00           C  
ATOM   1304  C   THR A  82      -8.212  -9.623  -0.893  1.00  0.00           C  
ATOM   1305  O   THR A  82      -9.398  -9.838  -1.143  1.00  0.00           O  
ATOM   1306  CB  THR A  82      -7.343  -9.152   1.416  1.00  0.00           C  
ATOM   1307  OG1 THR A  82      -6.799  -9.746   2.602  1.00  0.00           O  
ATOM   1308  CG2 THR A  82      -8.665  -8.480   1.750  1.00  0.00           C  
ATOM   1309  H   THR A  82      -5.424 -10.542   0.429  1.00  0.00           H  
ATOM   1310  HA  THR A  82      -8.218 -11.002   0.735  1.00  0.00           H  
ATOM   1311  HB  THR A  82      -6.643  -8.403   1.046  1.00  0.00           H  
ATOM   1312  HG1 THR A  82      -5.928 -10.102   2.411  1.00  0.00           H  
ATOM   1313 1HG2 THR A  82      -8.502  -7.715   2.510  1.00  0.00           H  
ATOM   1314 2HG2 THR A  82      -9.076  -8.018   0.851  1.00  0.00           H  
ATOM   1315 3HG2 THR A  82      -9.366  -9.222   2.128  1.00  0.00           H  
ATOM   1316  N   ALA A  83      -7.450  -8.842  -1.685  1.00  0.00           N  
ATOM   1317  CA  ALA A  83      -8.010  -8.209  -2.878  1.00  0.00           C  
ATOM   1318  C   ALA A  83      -8.544  -9.255  -3.870  1.00  0.00           C  
ATOM   1319  O   ALA A  83      -9.615  -9.088  -4.430  1.00  0.00           O  
ATOM   1320  CB  ALA A  83      -6.983  -7.303  -3.553  1.00  0.00           C  
ATOM   1321  H   ALA A  83      -6.479  -8.685  -1.454  1.00  0.00           H  
ATOM   1322  HA  ALA A  83      -8.860  -7.599  -2.574  1.00  0.00           H  
ATOM   1323 1HB  ALA A  83      -7.424  -6.845  -4.437  1.00  0.00           H  
ATOM   1324 2HB  ALA A  83      -6.673  -6.523  -2.856  1.00  0.00           H  
ATOM   1325 3HB  ALA A  83      -6.114  -7.893  -3.846  1.00  0.00           H  
ATOM   1326  N   ALA A  84      -7.812 -10.346  -4.042  1.00  0.00           N  
ATOM   1327  CA  ALA A  84      -8.207 -11.405  -4.969  1.00  0.00           C  
ATOM   1328  C   ALA A  84      -9.525 -12.061  -4.554  1.00  0.00           C  
ATOM   1329  O   ALA A  84     -10.404 -12.291  -5.385  1.00  0.00           O  
ATOM   1330  CB  ALA A  84      -7.111 -12.456  -5.070  1.00  0.00           C  
ATOM   1331  H   ALA A  84      -6.956 -10.446  -3.515  1.00  0.00           H  
ATOM   1332  HA  ALA A  84      -8.358 -10.957  -5.951  1.00  0.00           H  
ATOM   1333 1HB  ALA A  84      -7.421 -13.238  -5.764  1.00  0.00           H  
ATOM   1334 2HB  ALA A  84      -6.194 -11.993  -5.432  1.00  0.00           H  
ATOM   1335 3HB  ALA A  84      -6.934 -12.893  -4.087  1.00  0.00           H  
ATOM   1336  N   GLN A  85      -9.674 -12.369  -3.267  1.00  0.00           N  
ATOM   1337  CA  GLN A  85     -10.904 -12.974  -2.738  1.00  0.00           C  
ATOM   1338  C   GLN A  85     -12.092 -12.016  -2.668  1.00  0.00           C  
ATOM   1339  O   GLN A  85     -13.245 -12.430  -2.798  1.00  0.00           O  
ATOM   1340  CB  GLN A  85     -10.640 -13.547  -1.343  1.00  0.00           C  
ATOM   1341  CG  GLN A  85     -11.833 -14.257  -0.727  1.00  0.00           C  
ATOM   1342  CD  GLN A  85     -12.354 -15.381  -1.603  1.00  0.00           C  
ATOM   1343  OE1 GLN A  85     -11.593 -16.019  -2.336  1.00  0.00           O  
ATOM   1344  NE2 GLN A  85     -13.657 -15.630  -1.532  1.00  0.00           N  
ATOM   1345  H   GLN A  85      -8.909 -12.178  -2.635  1.00  0.00           H  
ATOM   1346  HA  GLN A  85     -11.201 -13.789  -3.398  1.00  0.00           H  
ATOM   1347 1HB  GLN A  85      -9.814 -14.256  -1.392  1.00  0.00           H  
ATOM   1348 2HB  GLN A  85     -10.343 -12.743  -0.670  1.00  0.00           H  
ATOM   1349 1HG  GLN A  85     -11.534 -14.682   0.232  1.00  0.00           H  
ATOM   1350 2HG  GLN A  85     -12.637 -13.536  -0.581  1.00  0.00           H  
ATOM   1351 1HE2 GLN A  85     -14.058 -16.360  -2.087  1.00  0.00           H  
ATOM   1352 2HE2 GLN A  85     -14.237 -15.088  -0.924  1.00  0.00           H  
ATOM   1353  N   LEU A  86     -11.902 -10.638  -2.383  1.00  0.00           N  
ATOM   1354  CA  LEU A  86     -12.905  -9.592  -2.360  1.00  0.00           C  
ATOM   1355  C   LEU A  86     -13.392  -9.365  -3.784  1.00  0.00           C  
ATOM   1356  O   LEU A  86     -14.559  -9.044  -4.008  1.00  0.00           O  
ATOM   1357  CB  LEU A  86     -12.330  -8.296  -1.774  1.00  0.00           C  
ATOM   1358  CG  LEU A  86     -12.587  -8.071  -0.279  1.00  0.00           C  
ATOM   1359  CD1 LEU A  86     -12.036  -9.248   0.515  1.00  0.00           C  
ATOM   1360  CD2 LEU A  86     -11.938  -6.765   0.157  1.00  0.00           C  
ATOM   1361  H   LEU A  86     -10.949 -10.413  -2.137  1.00  0.00           H  
ATOM   1362  HA  LEU A  86     -13.738  -9.935  -1.747  1.00  0.00           H  
ATOM   1363 1HB  LEU A  86     -11.252  -8.293  -1.929  1.00  0.00           H  
ATOM   1364 2HB  LEU A  86     -12.757  -7.451  -2.315  1.00  0.00           H  
ATOM   1365  HG  LEU A  86     -13.661  -8.020  -0.098  1.00  0.00           H  
ATOM   1366 1HD1 LEU A  86     -12.219  -9.088   1.577  1.00  0.00           H  
ATOM   1367 2HD1 LEU A  86     -12.532 -10.165   0.196  1.00  0.00           H  
ATOM   1368 3HD1 LEU A  86     -10.965  -9.334   0.340  1.00  0.00           H  
ATOM   1369 1HD2 LEU A  86     -12.122  -6.605   1.220  1.00  0.00           H  
ATOM   1370 2HD2 LEU A  86     -10.864  -6.816  -0.022  1.00  0.00           H  
ATOM   1371 3HD2 LEU A  86     -12.363  -5.939  -0.413  1.00  0.00           H  
ATOM   1372  N   GLY A  87     -12.472  -9.494  -4.860  1.00  0.00           N  
ATOM   1373  CA  GLY A  87     -12.788  -9.230  -6.244  1.00  0.00           C  
ATOM   1374  C   GLY A  87     -12.549  -7.764  -6.568  1.00  0.00           C  
ATOM   1375  O   GLY A  87     -13.247  -7.170  -7.393  1.00  0.00           O  
ATOM   1376  H   GLY A  87     -11.543  -9.805  -4.618  1.00  0.00           H  
ATOM   1377 1HA  GLY A  87     -12.171  -9.860  -6.885  1.00  0.00           H  
ATOM   1378 2HA  GLY A  87     -13.826  -9.494  -6.437  1.00  0.00           H  
ATOM   1379  N   THR A  88     -11.554  -7.170  -5.921  1.00  0.00           N  
ATOM   1380  CA  THR A  88     -11.268  -5.785  -6.204  1.00  0.00           C  
ATOM   1381  C   THR A  88      -9.782  -5.513  -6.355  1.00  0.00           C  
ATOM   1382  O   THR A  88      -8.986  -6.432  -6.495  1.00  0.00           O  
ATOM   1383  CB  THR A  88     -11.844  -4.878  -5.100  1.00  0.00           C  
ATOM   1384  OG1 THR A  88     -11.724  -3.505  -5.494  1.00  0.00           O  
ATOM   1385  CG2 THR A  88     -11.100  -5.093  -3.791  1.00  0.00           C  
ATOM   1386  H   THR A  88     -10.992  -7.658  -5.240  1.00  0.00           H  
ATOM   1387  HA  THR A  88     -11.696  -5.534  -7.175  1.00  0.00           H  
ATOM   1388  HB  THR A  88     -12.899  -5.109  -4.954  1.00  0.00           H  
ATOM   1389  HG1 THR A  88     -12.305  -2.965  -4.953  1.00  0.00           H  
ATOM   1390 1HG2 THR A  88     -11.521  -4.445  -3.023  1.00  0.00           H  
ATOM   1391 2HG2 THR A  88     -11.200  -6.134  -3.482  1.00  0.00           H  
ATOM   1392 3HG2 THR A  88     -10.046  -4.855  -3.928  1.00  0.00           H  
ATOM   1393  N   THR A  89      -9.372  -4.216  -6.298  1.00  0.00           N  
ATOM   1394  CA  THR A  89      -7.974  -3.873  -6.540  1.00  0.00           C  
ATOM   1395  C   THR A  89      -7.197  -3.991  -5.231  1.00  0.00           C  
ATOM   1396  O   THR A  89      -7.803  -4.091  -4.157  1.00  0.00           O  
ATOM   1397  CB  THR A  89      -7.828  -2.454  -7.118  1.00  0.00           C  
ATOM   1398  OG1 THR A  89      -8.258  -1.492  -6.146  1.00  0.00           O  
ATOM   1399  CG2 THR A  89      -8.665  -2.303  -8.379  1.00  0.00           C  
ATOM   1400  H   THR A  89     -10.028  -3.482  -6.074  1.00  0.00           H  
ATOM   1401  HA  THR A  89      -7.581  -4.546  -7.302  1.00  0.00           H  
ATOM   1402  HB  THR A  89      -6.782  -2.264  -7.359  1.00  0.00           H  
ATOM   1403  HG1 THR A  89      -7.987  -0.614  -6.424  1.00  0.00           H  
ATOM   1404 1HG2 THR A  89      -8.550  -1.294  -8.774  1.00  0.00           H  
ATOM   1405 2HG2 THR A  89      -8.333  -3.025  -9.125  1.00  0.00           H  
ATOM   1406 3HG2 THR A  89      -9.713  -2.482  -8.143  1.00  0.00           H  
ATOM   1407  N   VAL A  90      -5.865  -3.989  -5.325  1.00  0.00           N  
ATOM   1408  CA  VAL A  90      -5.034  -4.061  -4.131  1.00  0.00           C  
ATOM   1409  C   VAL A  90      -5.201  -2.798  -3.288  1.00  0.00           C  
ATOM   1410  O   VAL A  90      -5.347  -2.863  -2.047  1.00  0.00           O  
ATOM   1411  CB  VAL A  90      -3.553  -4.233  -4.518  1.00  0.00           C  
ATOM   1412  CG1 VAL A  90      -2.667  -4.144  -3.284  1.00  0.00           C  
ATOM   1413  CG2 VAL A  90      -3.354  -5.563  -5.227  1.00  0.00           C  
ATOM   1414  H   VAL A  90      -5.421  -3.935  -6.230  1.00  0.00           H  
ATOM   1415  HA  VAL A  90      -5.420  -4.854  -3.489  1.00  0.00           H  
ATOM   1416  HB  VAL A  90      -3.262  -3.419  -5.182  1.00  0.00           H  
ATOM   1417 1HG1 VAL A  90      -1.623  -4.266  -3.575  1.00  0.00           H  
ATOM   1418 2HG1 VAL A  90      -2.799  -3.169  -2.812  1.00  0.00           H  
ATOM   1419 3HG1 VAL A  90      -2.941  -4.929  -2.580  1.00  0.00           H  
ATOM   1420 1HG2 VAL A  90      -2.305  -5.678  -5.499  1.00  0.00           H  
ATOM   1421 2HG2 VAL A  90      -3.650  -6.377  -4.565  1.00  0.00           H  
ATOM   1422 3HG2 VAL A  90      -3.966  -5.589  -6.130  1.00  0.00           H  
ATOM   1423  N   GLU A  91      -5.237  -1.657  -3.969  1.00  0.00           N  
ATOM   1424  CA  GLU A  91      -5.375  -0.374  -3.290  1.00  0.00           C  
ATOM   1425  C   GLU A  91      -6.690  -0.313  -2.523  1.00  0.00           C  
ATOM   1426  O   GLU A  91      -6.757   0.309  -1.465  1.00  0.00           O  
ATOM   1427  CB  GLU A  91      -5.300   0.778  -4.294  1.00  0.00           C  
ATOM   1428  CG  GLU A  91      -3.955   0.918  -4.993  1.00  0.00           C  
ATOM   1429  CD  GLU A  91      -3.785  -0.044  -6.134  1.00  0.00           C  
ATOM   1430  OE1 GLU A  91      -4.700  -0.786  -6.402  1.00  0.00           O  
ATOM   1431  OE2 GLU A  91      -2.738  -0.039  -6.740  1.00  0.00           O  
ATOM   1432  H   GLU A  91      -5.166  -1.675  -4.977  1.00  0.00           H  
ATOM   1433  HA  GLU A  91      -4.574  -0.282  -2.556  1.00  0.00           H  
ATOM   1434 1HB  GLU A  91      -6.063   0.641  -5.062  1.00  0.00           H  
ATOM   1435 2HB  GLU A  91      -5.513   1.719  -3.786  1.00  0.00           H  
ATOM   1436 1HG  GLU A  91      -3.858   1.934  -5.372  1.00  0.00           H  
ATOM   1437 2HG  GLU A  91      -3.162   0.754  -4.264  1.00  0.00           H  
ATOM   1438  N   GLU A  92      -7.921  -0.910  -3.066  1.00  0.00           N  
ATOM   1439  CA  GLU A  92      -9.179  -0.968  -2.314  1.00  0.00           C  
ATOM   1440  C   GLU A  92      -9.077  -1.850  -1.073  1.00  0.00           C  
ATOM   1441  O   GLU A  92      -9.697  -1.559  -0.052  1.00  0.00           O  
ATOM   1442  CB  GLU A  92     -10.307  -1.481  -3.215  1.00  0.00           C  
ATOM   1443  CG  GLU A  92     -10.844  -0.452  -4.199  1.00  0.00           C  
ATOM   1444  CD  GLU A  92     -11.623   0.647  -3.531  1.00  0.00           C  
ATOM   1445  OE1 GLU A  92     -12.556   0.344  -2.827  1.00  0.00           O  
ATOM   1446  OE2 GLU A  92     -11.283   1.790  -3.724  1.00  0.00           O  
ATOM   1447  H   GLU A  92      -7.888  -1.294  -4.000  1.00  0.00           H  
ATOM   1448  HA  GLU A  92      -9.446   0.044  -2.011  1.00  0.00           H  
ATOM   1449 1HB  GLU A  92      -9.952  -2.339  -3.788  1.00  0.00           H  
ATOM   1450 2HB  GLU A  92     -11.139  -1.820  -2.597  1.00  0.00           H  
ATOM   1451 1HG  GLU A  92     -10.008  -0.011  -4.741  1.00  0.00           H  
ATOM   1452 2HG  GLU A  92     -11.483  -0.957  -4.922  1.00  0.00           H  
ATOM   1453  N   ALA A  93      -8.325  -3.080  -1.094  1.00  0.00           N  
ATOM   1454  CA  ALA A  93      -8.119  -3.930   0.075  1.00  0.00           C  
ATOM   1455  C   ALA A  93      -7.402  -3.133   1.163  1.00  0.00           C  
ATOM   1456  O   ALA A  93      -7.683  -3.280   2.344  1.00  0.00           O  
ATOM   1457  CB  ALA A  93      -7.326  -5.179  -0.292  1.00  0.00           C  
ATOM   1458  H   ALA A  93      -7.956  -3.376  -1.988  1.00  0.00           H  
ATOM   1459  HA  ALA A  93      -9.098  -4.234   0.447  1.00  0.00           H  
ATOM   1460 1HB  ALA A  93      -7.186  -5.794   0.598  1.00  0.00           H  
ATOM   1461 2HB  ALA A  93      -7.871  -5.746  -1.046  1.00  0.00           H  
ATOM   1462 3HB  ALA A  93      -6.354  -4.888  -0.688  1.00  0.00           H  
ATOM   1463  N   VAL A  94      -6.366  -2.196   0.806  1.00  0.00           N  
ATOM   1464  CA  VAL A  94      -5.595  -1.359   1.707  1.00  0.00           C  
ATOM   1465  C   VAL A  94      -6.515  -0.277   2.295  1.00  0.00           C  
ATOM   1466  O   VAL A  94      -6.600  -0.148   3.516  1.00  0.00           O  
ATOM   1467  CB  VAL A  94      -4.414  -0.705   0.966  1.00  0.00           C  
ATOM   1468  CG1 VAL A  94      -3.719   0.309   1.861  1.00  0.00           C  
ATOM   1469  CG2 VAL A  94      -3.437  -1.776   0.504  1.00  0.00           C  
ATOM   1470  H   VAL A  94      -6.196  -2.135  -0.189  1.00  0.00           H  
ATOM   1471  HA  VAL A  94      -5.249  -1.974   2.540  1.00  0.00           H  
ATOM   1472  HB  VAL A  94      -4.796  -0.163   0.101  1.00  0.00           H  
ATOM   1473 1HG1 VAL A  94      -2.886   0.762   1.320  1.00  0.00           H  
ATOM   1474 2HG1 VAL A  94      -4.427   1.085   2.150  1.00  0.00           H  
ATOM   1475 3HG1 VAL A  94      -3.341  -0.191   2.752  1.00  0.00           H  
ATOM   1476 1HG2 VAL A  94      -2.605  -1.307  -0.021  1.00  0.00           H  
ATOM   1477 2HG2 VAL A  94      -3.060  -2.323   1.369  1.00  0.00           H  
ATOM   1478 3HG2 VAL A  94      -3.946  -2.468  -0.168  1.00  0.00           H  
ATOM   1479  N   LYS A  95      -7.255   0.433   1.430  1.00  0.00           N  
ATOM   1480  CA  LYS A  95      -8.146   1.511   1.882  1.00  0.00           C  
ATOM   1481  C   LYS A  95      -9.264   0.994   2.754  1.00  0.00           C  
ATOM   1482  O   LYS A  95      -9.674   1.662   3.698  1.00  0.00           O  
ATOM   1483  CB  LYS A  95      -8.735   2.260   0.685  1.00  0.00           C  
ATOM   1484  CG  LYS A  95      -7.736   3.128  -0.068  1.00  0.00           C  
ATOM   1485  CD  LYS A  95      -8.377   3.781  -1.283  1.00  0.00           C  
ATOM   1486  CE  LYS A  95      -7.372   4.622  -2.057  1.00  0.00           C  
ATOM   1487  NZ  LYS A  95      -7.975   5.237  -3.270  1.00  0.00           N  
ATOM   1488  H   LYS A  95      -7.201   0.221   0.446  1.00  0.00           H  
ATOM   1489  HA  LYS A  95      -7.565   2.212   2.483  1.00  0.00           H  
ATOM   1490 1HB  LYS A  95      -9.154   1.542  -0.022  1.00  0.00           H  
ATOM   1491 2HB  LYS A  95      -9.549   2.902   1.022  1.00  0.00           H  
ATOM   1492 1HG  LYS A  95      -7.358   3.907   0.595  1.00  0.00           H  
ATOM   1493 2HG  LYS A  95      -6.896   2.516  -0.396  1.00  0.00           H  
ATOM   1494 1HD  LYS A  95      -8.776   3.010  -1.943  1.00  0.00           H  
ATOM   1495 2HD  LYS A  95      -9.199   4.420  -0.961  1.00  0.00           H  
ATOM   1496 1HE  LYS A  95      -6.991   5.415  -1.414  1.00  0.00           H  
ATOM   1497 2HE  LYS A  95      -6.533   3.997  -2.361  1.00  0.00           H  
ATOM   1498 1HZ  LYS A  95      -7.278   5.785  -3.753  1.00  0.00           H  
ATOM   1499 2HZ  LYS A  95      -8.317   4.509  -3.882  1.00  0.00           H  
ATOM   1500 3HZ  LYS A  95      -8.743   5.834  -2.998  1.00  0.00           H  
ATOM   1501  N   ARG A  96      -9.966  -0.268   2.472  1.00  0.00           N  
ATOM   1502  CA  ARG A  96     -11.050  -0.844   3.268  1.00  0.00           C  
ATOM   1503  C   ARG A  96     -10.553  -1.354   4.616  1.00  0.00           C  
ATOM   1504  O   ARG A  96     -11.264  -1.282   5.609  1.00  0.00           O  
ATOM   1505  CB  ARG A  96     -11.738  -1.991   2.518  1.00  0.00           C  
ATOM   1506  CG  ARG A  96     -12.487  -1.529   1.290  1.00  0.00           C  
ATOM   1507  CD  ARG A  96     -12.996  -2.683   0.485  1.00  0.00           C  
ATOM   1508  NE  ARG A  96     -13.357  -2.244  -0.857  1.00  0.00           N  
ATOM   1509  CZ  ARG A  96     -14.069  -2.962  -1.713  1.00  0.00           C  
ATOM   1510  NH1 ARG A  96     -14.520  -4.167  -1.364  1.00  0.00           N  
ATOM   1511  NH2 ARG A  96     -14.324  -2.469  -2.910  1.00  0.00           N  
ATOM   1512  H   ARG A  96      -9.639  -0.763   1.655  1.00  0.00           H  
ATOM   1513  HA  ARG A  96     -11.790  -0.066   3.459  1.00  0.00           H  
ATOM   1514 1HB  ARG A  96     -10.994  -2.726   2.216  1.00  0.00           H  
ATOM   1515 2HB  ARG A  96     -12.440  -2.493   3.186  1.00  0.00           H  
ATOM   1516 1HG  ARG A  96     -13.337  -0.917   1.590  1.00  0.00           H  
ATOM   1517 2HG  ARG A  96     -11.820  -0.938   0.659  1.00  0.00           H  
ATOM   1518 1HD  ARG A  96     -12.224  -3.447   0.411  1.00  0.00           H  
ATOM   1519 2HD  ARG A  96     -13.876  -3.105   0.969  1.00  0.00           H  
ATOM   1520  HE  ARG A  96     -13.043  -1.328  -1.152  1.00  0.00           H  
ATOM   1521 1HH1 ARG A  96     -14.319  -4.535  -0.446  1.00  0.00           H  
ATOM   1522 2HH1 ARG A  96     -15.062  -4.712  -2.019  1.00  0.00           H  
ATOM   1523 1HH2 ARG A  96     -13.978  -1.554  -3.165  1.00  0.00           H  
ATOM   1524 2HH2 ARG A  96     -14.864  -3.005  -3.573  1.00  0.00           H  
ATOM   1525  N   ALA A  97      -9.225  -2.026   4.738  1.00  0.00           N  
ATOM   1526  CA  ALA A  97      -8.610  -2.504   5.959  1.00  0.00           C  
ATOM   1527  C   ALA A  97      -8.410  -1.309   6.891  1.00  0.00           C  
ATOM   1528  O   ALA A  97      -8.599  -1.431   8.081  1.00  0.00           O  
ATOM   1529  CB  ALA A  97      -7.288  -3.189   5.652  1.00  0.00           C  
ATOM   1530  H   ALA A  97      -8.748  -2.163   3.859  1.00  0.00           H  
ATOM   1531  HA  ALA A  97      -9.284  -3.229   6.417  1.00  0.00           H  
ATOM   1532 1HB  ALA A  97      -6.838  -3.544   6.579  1.00  0.00           H  
ATOM   1533 2HB  ALA A  97      -7.463  -4.035   4.987  1.00  0.00           H  
ATOM   1534 3HB  ALA A  97      -6.617  -2.481   5.170  1.00  0.00           H  
ATOM   1535  N   LEU A  98      -8.034  -0.158   6.330  1.00  0.00           N  
ATOM   1536  CA  LEU A  98      -7.863   1.070   7.107  1.00  0.00           C  
ATOM   1537  C   LEU A  98      -9.181   1.630   7.643  1.00  0.00           C  
ATOM   1538  O   LEU A  98      -9.240   2.070   8.774  1.00  0.00           O  
ATOM   1539  CB  LEU A  98      -7.175   2.135   6.244  1.00  0.00           C  
ATOM   1540  CG  LEU A  98      -6.909   3.479   6.933  1.00  0.00           C  
ATOM   1541  CD1 LEU A  98      -6.029   3.259   8.156  1.00  0.00           C  
ATOM   1542  CD2 LEU A  98      -6.247   4.432   5.949  1.00  0.00           C  
ATOM   1543  H   LEU A  98      -7.864  -0.138   5.335  1.00  0.00           H  
ATOM   1544  HA  LEU A  98      -7.256   0.842   7.984  1.00  0.00           H  
ATOM   1545 1HB  LEU A  98      -6.218   1.742   5.905  1.00  0.00           H  
ATOM   1546 2HB  LEU A  98      -7.796   2.328   5.369  1.00  0.00           H  
ATOM   1547  HG  LEU A  98      -7.852   3.907   7.274  1.00  0.00           H  
ATOM   1548 1HD1 LEU A  98      -5.840   4.214   8.646  1.00  0.00           H  
ATOM   1549 2HD1 LEU A  98      -6.535   2.589   8.852  1.00  0.00           H  
ATOM   1550 3HD1 LEU A  98      -5.083   2.816   7.848  1.00  0.00           H  
ATOM   1551 1HD2 LEU A  98      -6.059   5.388   6.438  1.00  0.00           H  
ATOM   1552 2HD2 LEU A  98      -5.303   4.007   5.608  1.00  0.00           H  
ATOM   1553 3HD2 LEU A  98      -6.905   4.586   5.093  1.00  0.00           H  
ATOM   1554  N   LYS A  99     -10.239   1.605   6.836  1.00  0.00           N  
ATOM   1555  CA  LYS A  99     -11.545   2.048   7.323  1.00  0.00           C  
ATOM   1556  C   LYS A  99     -12.010   1.184   8.484  1.00  0.00           C  
ATOM   1557  O   LYS A  99     -12.565   1.702   9.461  1.00  0.00           O  
ATOM   1558  CB  LYS A  99     -12.581   2.018   6.198  1.00  0.00           C  
ATOM   1559  CG  LYS A  99     -12.402   3.106   5.148  1.00  0.00           C  
ATOM   1560  CD  LYS A  99     -13.440   2.984   4.042  1.00  0.00           C  
ATOM   1561  CE  LYS A  99     -13.242   4.051   2.976  1.00  0.00           C  
ATOM   1562  NZ  LYS A  99     -14.231   3.924   1.871  1.00  0.00           N  
ATOM   1563  H   LYS A  99     -10.151   1.285   5.883  1.00  0.00           H  
ATOM   1564  HA  LYS A  99     -11.454   3.077   7.674  1.00  0.00           H  
ATOM   1565 1HB  LYS A  99     -12.540   1.054   5.691  1.00  0.00           H  
ATOM   1566 2HB  LYS A  99     -13.581   2.123   6.621  1.00  0.00           H  
ATOM   1567 1HG  LYS A  99     -12.499   4.086   5.619  1.00  0.00           H  
ATOM   1568 2HG  LYS A  99     -11.407   3.030   4.712  1.00  0.00           H  
ATOM   1569 1HD  LYS A  99     -13.362   2.000   3.578  1.00  0.00           H  
ATOM   1570 2HD  LYS A  99     -14.438   3.088   4.467  1.00  0.00           H  
ATOM   1571 1HE  LYS A  99     -13.345   5.038   3.427  1.00  0.00           H  
ATOM   1572 2HE  LYS A  99     -12.238   3.969   2.560  1.00  0.00           H  
ATOM   1573 1HZ  LYS A  99     -14.066   4.648   1.186  1.00  0.00           H  
ATOM   1574 2HZ  LYS A  99     -14.132   3.018   1.434  1.00  0.00           H  
ATOM   1575 3HZ  LYS A  99     -15.165   4.018   2.242  1.00  0.00           H  
ATOM   1576  N   LEU A 100     -11.810  -0.131   8.367  1.00  0.00           N  
ATOM   1577  CA  LEU A 100     -12.187  -1.044   9.438  1.00  0.00           C  
ATOM   1578  C   LEU A 100     -11.328  -0.770  10.670  1.00  0.00           C  
ATOM   1579  O   LEU A 100     -11.815  -0.796  11.800  1.00  0.00           O  
ATOM   1580  CB  LEU A 100     -12.020  -2.501   8.989  1.00  0.00           C  
ATOM   1581  CG  LEU A 100     -13.053  -3.007   7.974  1.00  0.00           C  
ATOM   1582  CD1 LEU A 100     -12.573  -4.321   7.372  1.00  0.00           C  
ATOM   1583  CD2 LEU A 100     -14.398  -3.181   8.663  1.00  0.00           C  
ATOM   1584  H   LEU A 100     -11.390  -0.504   7.528  1.00  0.00           H  
ATOM   1585  HA  LEU A 100     -13.236  -0.875   9.682  1.00  0.00           H  
ATOM   1586 1HB  LEU A 100     -11.033  -2.615   8.542  1.00  0.00           H  
ATOM   1587 2HB  LEU A 100     -12.075  -3.144   9.867  1.00  0.00           H  
ATOM   1588  HG  LEU A 100     -13.151  -2.285   7.163  1.00  0.00           H  
ATOM   1589 1HD1 LEU A 100     -13.307  -4.681   6.651  1.00  0.00           H  
ATOM   1590 2HD1 LEU A 100     -11.618  -4.164   6.869  1.00  0.00           H  
ATOM   1591 3HD1 LEU A 100     -12.449  -5.060   8.163  1.00  0.00           H  
ATOM   1592 1HD2 LEU A 100     -15.133  -3.540   7.942  1.00  0.00           H  
ATOM   1593 2HD2 LEU A 100     -14.302  -3.904   9.473  1.00  0.00           H  
ATOM   1594 3HD2 LEU A 100     -14.726  -2.223   9.068  1.00  0.00           H  
ATOM   1595  N   LYS A 101     -10.042  -0.526  10.440  1.00  0.00           N  
ATOM   1596  CA  LYS A 101      -9.119  -0.239  11.522  1.00  0.00           C  
ATOM   1597  C   LYS A 101      -9.703   0.868  12.415  1.00  0.00           C  
ATOM   1598  O   LYS A 101      -9.881   0.667  13.621  1.00  0.00           O  
ATOM   1599  CB  LYS A 101      -7.752   0.170  10.972  1.00  0.00           C  
ATOM   1600  CG  LYS A 101      -6.718   0.505  12.040  1.00  0.00           C  
ATOM   1601  CD  LYS A 101      -5.430   1.024  11.419  1.00  0.00           C  
ATOM   1602  CE  LYS A 101      -4.327   1.154  12.458  1.00  0.00           C  
ATOM   1603  NZ  LYS A 101      -4.593   2.261  13.417  1.00  0.00           N  
ATOM   1604  H   LYS A 101      -9.699  -0.538   9.490  1.00  0.00           H  
ATOM   1605  HA  LYS A 101      -9.019  -1.135  12.136  1.00  0.00           H  
ATOM   1606 1HB  LYS A 101      -7.350  -0.636  10.358  1.00  0.00           H  
ATOM   1607 2HB  LYS A 101      -7.864   1.045  10.331  1.00  0.00           H  
ATOM   1608 1HG  LYS A 101      -7.121   1.264  12.711  1.00  0.00           H  
ATOM   1609 2HG  LYS A 101      -6.496  -0.389  12.623  1.00  0.00           H  
ATOM   1610 1HD  LYS A 101      -5.102   0.340  10.636  1.00  0.00           H  
ATOM   1611 2HD  LYS A 101      -5.611   2.002  10.971  1.00  0.00           H  
ATOM   1612 1HE  LYS A 101      -4.239   0.222  13.014  1.00  0.00           H  
ATOM   1613 2HE  LYS A 101      -3.377   1.344  11.959  1.00  0.00           H  
ATOM   1614 1HZ  LYS A 101      -3.839   2.314  14.088  1.00  0.00           H  
ATOM   1615 2HZ  LYS A 101      -4.657   3.135  12.914  1.00  0.00           H  
ATOM   1616 3HZ  LYS A 101      -5.462   2.086  13.901  1.00  0.00           H  
ATOM   1617  N   THR A 102     -10.057   2.008  11.822  1.00  0.00           N  
ATOM   1618  CA  THR A 102     -10.458   3.165  12.618  1.00  0.00           C  
ATOM   1619  C   THR A 102     -11.932   3.121  13.020  1.00  0.00           C  
ATOM   1620  O   THR A 102     -12.341   3.721  14.014  1.00  0.00           O  
ATOM   1621  CB  THR A 102     -10.176   4.473  11.855  1.00  0.00           C  
ATOM   1622  OG1 THR A 102     -10.988   4.524  10.675  1.00  0.00           O  
ATOM   1623  CG2 THR A 102      -8.710   4.555  11.461  1.00  0.00           C  
ATOM   1624  H   THR A 102     -10.052   2.081  10.815  1.00  0.00           H  
ATOM   1625  HA  THR A 102      -9.885   3.163  13.546  1.00  0.00           H  
ATOM   1626  HB  THR A 102     -10.425   5.324  12.489  1.00  0.00           H  
ATOM   1627  HG1 THR A 102     -11.877   4.801  10.911  1.00  0.00           H  
ATOM   1628 1HG2 THR A 102      -8.529   5.486  10.923  1.00  0.00           H  
ATOM   1629 2HG2 THR A 102      -8.090   4.528  12.357  1.00  0.00           H  
ATOM   1630 3HG2 THR A 102      -8.457   3.712  10.820  1.00  0.00           H  
ATOM   1631  N   LYS A 103     -12.733   2.401  12.252  1.00  0.00           N  
ATOM   1632  CA  LYS A 103     -14.136   2.226  12.593  1.00  0.00           C  
ATOM   1633  C   LYS A 103     -14.361   1.265  13.766  1.00  0.00           C  
ATOM   1634  O   LYS A 103     -15.202   1.518  14.632  1.00  0.00           O  
ATOM   1635  CB  LYS A 103     -14.906   1.735  11.366  1.00  0.00           C  
ATOM   1636  CG  LYS A 103     -16.404   1.579  11.585  1.00  0.00           C  
ATOM   1637  CD  LYS A 103     -17.116   1.201  10.294  1.00  0.00           C  
ATOM   1638  CE  LYS A 103     -18.624   1.128  10.493  1.00  0.00           C  
ATOM   1639  NZ  LYS A 103     -19.336   0.814   9.224  1.00  0.00           N  
ATOM   1640  H   LYS A 103     -12.371   1.966  11.415  1.00  0.00           H  
ATOM   1641  HA  LYS A 103     -14.538   3.187  12.913  1.00  0.00           H  
ATOM   1642 1HB  LYS A 103     -14.759   2.432  10.541  1.00  0.00           H  
ATOM   1643 2HB  LYS A 103     -14.512   0.768  11.052  1.00  0.00           H  
ATOM   1644 1HG  LYS A 103     -16.586   0.804  12.330  1.00  0.00           H  
ATOM   1645 2HG  LYS A 103     -16.818   2.517  11.955  1.00  0.00           H  
ATOM   1646 1HD  LYS A 103     -16.895   1.943   9.525  1.00  0.00           H  
ATOM   1647 2HD  LYS A 103     -16.757   0.231   9.952  1.00  0.00           H  
ATOM   1648 1HE  LYS A 103     -18.855   0.358  11.226  1.00  0.00           H  
ATOM   1649 2HE  LYS A 103     -18.987   2.083  10.872  1.00  0.00           H  
ATOM   1650 1HZ  LYS A 103     -20.331   0.774   9.398  1.00  0.00           H  
ATOM   1651 2HZ  LYS A 103     -19.141   1.533   8.540  1.00  0.00           H  
ATOM   1652 3HZ  LYS A 103     -19.021  -0.078   8.873  1.00  0.00           H  
ATOM   1653  N   LEU A 104     -13.614   0.165  13.799  1.00  0.00           N  
ATOM   1654  CA  LEU A 104     -13.838  -0.870  14.809  1.00  0.00           C  
ATOM   1655  C   LEU A 104     -12.899  -0.761  16.016  1.00  0.00           C  
ATOM   1656  O   LEU A 104     -13.249  -1.203  17.112  1.00  0.00           O  
ATOM   1657  CB  LEU A 104     -13.676  -2.254  14.168  1.00  0.00           C  
ATOM   1658  CG  LEU A 104     -14.606  -2.551  12.985  1.00  0.00           C  
ATOM   1659  CD1 LEU A 104     -14.216  -3.881  12.354  1.00  0.00           C  
ATOM   1660  CD2 LEU A 104     -16.049  -2.577  13.466  1.00  0.00           C  
ATOM   1661  H   LEU A 104     -12.878   0.037  13.118  1.00  0.00           H  
ATOM   1662  HA  LEU A 104     -14.854  -0.770  15.188  1.00  0.00           H  
ATOM   1663 1HB  LEU A 104     -12.651  -2.357  13.817  1.00  0.00           H  
ATOM   1664 2HB  LEU A 104     -13.856  -3.013  14.929  1.00  0.00           H  
ATOM   1665  HG  LEU A 104     -14.490  -1.776  12.227  1.00  0.00           H  
ATOM   1666 1HD1 LEU A 104     -14.876  -4.092  11.513  1.00  0.00           H  
ATOM   1667 2HD1 LEU A 104     -13.186  -3.828  12.001  1.00  0.00           H  
ATOM   1668 3HD1 LEU A 104     -14.306  -4.675  13.094  1.00  0.00           H  
ATOM   1669 1HD2 LEU A 104     -16.710  -2.787  12.625  1.00  0.00           H  
ATOM   1670 2HD2 LEU A 104     -16.166  -3.353  14.223  1.00  0.00           H  
ATOM   1671 3HD2 LEU A 104     -16.306  -1.609  13.896  1.00  0.00           H  
ATOM   1672  N   GLY A 105     -11.711  -0.191  15.812  1.00  0.00           N  
ATOM   1673  CA  GLY A 105     -10.643  -0.261  16.798  1.00  0.00           C  
ATOM   1674  C   GLY A 105      -9.807  -1.537  16.745  1.00  0.00           C  
ATOM   1675  O   GLY A 105      -9.460  -2.100  17.787  1.00  0.00           O  
ATOM   1676  H   GLY A 105     -11.550   0.303  14.945  1.00  0.00           H  
ATOM   1677 1HA  GLY A 105      -9.971   0.586  16.666  1.00  0.00           H  
ATOM   1678 2HA  GLY A 105     -11.068  -0.181  17.798  1.00  0.00           H  
ATOM   1679  N   VAL A 106      -9.473  -1.993  15.535  1.00  0.00           N  
ATOM   1680  CA  VAL A 106      -8.780  -3.268  15.375  1.00  0.00           C  
ATOM   1681  C   VAL A 106      -7.492  -3.074  14.580  1.00  0.00           C  
ATOM   1682  O   VAL A 106      -7.281  -2.027  13.974  1.00  0.00           O  
ATOM   1683  CB  VAL A 106      -9.682  -4.288  14.656  1.00  0.00           C  
ATOM   1684  CG1 VAL A 106     -10.958  -4.524  15.451  1.00  0.00           C  
ATOM   1685  CG2 VAL A 106     -10.004  -3.795  13.253  1.00  0.00           C  
ATOM   1686  H   VAL A 106      -9.703  -1.450  14.715  1.00  0.00           H  
ATOM   1687  HA  VAL A 106      -8.491  -3.632  16.362  1.00  0.00           H  
ATOM   1688  HB  VAL A 106      -9.160  -5.242  14.595  1.00  0.00           H  
ATOM   1689 1HG1 VAL A 106     -11.584  -5.248  14.928  1.00  0.00           H  
ATOM   1690 2HG1 VAL A 106     -10.705  -4.910  16.438  1.00  0.00           H  
ATOM   1691 3HG1 VAL A 106     -11.500  -3.585  15.555  1.00  0.00           H  
ATOM   1692 1HG2 VAL A 106     -10.642  -4.521  12.750  1.00  0.00           H  
ATOM   1693 2HG2 VAL A 106     -10.522  -2.837  13.314  1.00  0.00           H  
ATOM   1694 3HG2 VAL A 106      -9.079  -3.672  12.689  1.00  0.00           H  
ATOM   1695  N   SER A 107      -6.617  -4.071  14.596  1.00  0.00           N  
ATOM   1696  CA  SER A 107      -5.409  -3.981  13.798  1.00  0.00           C  
ATOM   1697  C   SER A 107      -5.699  -4.199  12.299  1.00  0.00           C  
ATOM   1698  O   SER A 107      -6.776  -4.671  11.915  1.00  0.00           O  
ATOM   1699  CB  SER A 107      -4.398  -5.000  14.287  1.00  0.00           C  
ATOM   1700  OG  SER A 107      -4.816  -6.304  13.990  1.00  0.00           O  
ATOM   1701  H   SER A 107      -6.779  -4.896  15.154  1.00  0.00           H  
ATOM   1702  HA  SER A 107      -4.999  -2.976  13.902  1.00  0.00           H  
ATOM   1703 1HB  SER A 107      -3.433  -4.809  13.818  1.00  0.00           H  
ATOM   1704 2HB  SER A 107      -4.265  -4.893  15.362  1.00  0.00           H  
ATOM   1705  HG  SER A 107      -4.214  -6.888  14.458  1.00  0.00           H  
ATOM   1706  N   LEU A 108      -4.724  -3.848  11.466  1.00  0.00           N  
ATOM   1707  CA  LEU A 108      -4.825  -4.045  10.037  1.00  0.00           C  
ATOM   1708  C   LEU A 108      -4.878  -5.541   9.763  1.00  0.00           C  
ATOM   1709  O   LEU A 108      -5.589  -5.986   8.879  1.00  0.00           O  
ATOM   1710  CB  LEU A 108      -3.634  -3.406   9.312  1.00  0.00           C  
ATOM   1711  CG  LEU A 108      -3.609  -1.872   9.298  1.00  0.00           C  
ATOM   1712  CD1 LEU A 108      -2.261  -1.391   8.781  1.00  0.00           C  
ATOM   1713  CD2 LEU A 108      -4.745  -1.355   8.427  1.00  0.00           C  
ATOM   1714  H   LEU A 108      -3.886  -3.430  11.847  1.00  0.00           H  
ATOM   1715  HA  LEU A 108      -5.734  -3.560   9.685  1.00  0.00           H  
ATOM   1716 1HB  LEU A 108      -2.714  -3.748   9.786  1.00  0.00           H  
ATOM   1717 2HB  LEU A 108      -3.632  -3.748   8.277  1.00  0.00           H  
ATOM   1718  HG  LEU A 108      -3.729  -1.496  10.313  1.00  0.00           H  
ATOM   1719 1HD1 LEU A 108      -2.243  -0.301   8.770  1.00  0.00           H  
ATOM   1720 2HD1 LEU A 108      -1.468  -1.759   9.432  1.00  0.00           H  
ATOM   1721 3HD1 LEU A 108      -2.103  -1.766   7.769  1.00  0.00           H  
ATOM   1722 1HD2 LEU A 108      -4.728  -0.265   8.417  1.00  0.00           H  
ATOM   1723 2HD2 LEU A 108      -4.624  -1.728   7.411  1.00  0.00           H  
ATOM   1724 3HD2 LEU A 108      -5.698  -1.699   8.830  1.00  0.00           H  
ATOM   1725  N   ASP A 109      -4.123  -6.309  10.539  1.00  0.00           N  
ATOM   1726  CA  ASP A 109      -4.122  -7.761  10.413  1.00  0.00           C  
ATOM   1727  C   ASP A 109      -5.507  -8.347  10.654  1.00  0.00           C  
ATOM   1728  O   ASP A 109      -5.910  -9.303   9.993  1.00  0.00           O  
ATOM   1729  CB  ASP A 109      -3.123  -8.380  11.393  1.00  0.00           C  
ATOM   1730  CG  ASP A 109      -1.676  -8.058  11.048  1.00  0.00           C  
ATOM   1731  OD1 ASP A 109      -1.433  -7.602   9.955  1.00  0.00           O  
ATOM   1732  OD2 ASP A 109      -0.826  -8.271  11.880  1.00  0.00           O  
ATOM   1733  H   ASP A 109      -3.534  -5.876  11.235  1.00  0.00           H  
ATOM   1734  HA  ASP A 109      -3.831  -8.012   9.392  1.00  0.00           H  
ATOM   1735 1HB  ASP A 109      -3.330  -8.018  12.401  1.00  0.00           H  
ATOM   1736 2HB  ASP A 109      -3.247  -9.463  11.403  1.00  0.00           H  
ATOM   1737  N   GLN A 110      -6.256  -7.866  11.735  1.00  0.00           N  
ATOM   1738  CA  GLN A 110      -7.661  -8.181  11.991  1.00  0.00           C  
ATOM   1739  C   GLN A 110      -8.636  -7.642  10.941  1.00  0.00           C  
ATOM   1740  O   GLN A 110      -9.589  -8.321  10.559  1.00  0.00           O  
ATOM   1741  CB  GLN A 110      -8.060  -7.646  13.369  1.00  0.00           C  
ATOM   1742  CG  GLN A 110      -7.418  -8.382  14.533  1.00  0.00           C  
ATOM   1743  CD  GLN A 110      -7.632  -7.672  15.856  1.00  0.00           C  
ATOM   1744  OE1 GLN A 110      -7.442  -6.457  15.963  1.00  0.00           O  
ATOM   1745  NE2 GLN A 110      -8.029  -8.427  16.874  1.00  0.00           N  
ATOM   1746  H   GLN A 110      -5.773  -7.234  12.356  1.00  0.00           H  
ATOM   1747  HA  GLN A 110      -7.777  -9.264  11.991  1.00  0.00           H  
ATOM   1748 1HB  GLN A 110      -7.786  -6.594  13.445  1.00  0.00           H  
ATOM   1749 2HB  GLN A 110      -9.142  -7.711  13.486  1.00  0.00           H  
ATOM   1750 1HG  GLN A 110      -7.855  -9.378  14.605  1.00  0.00           H  
ATOM   1751 2HG  GLN A 110      -6.345  -8.457  14.355  1.00  0.00           H  
ATOM   1752 1HE2 GLN A 110      -8.187  -8.014  17.772  1.00  0.00           H  
ATOM   1753 2HE2 GLN A 110      -8.171  -9.408  16.744  1.00  0.00           H  
ATOM   1754  N   ALA A 111      -8.425  -6.348  10.425  1.00  0.00           N  
ATOM   1755  CA  ALA A 111      -9.243  -5.650   9.436  1.00  0.00           C  
ATOM   1756  C   ALA A 111      -9.220  -6.448   8.132  1.00  0.00           C  
ATOM   1757  O   ALA A 111     -10.245  -6.685   7.519  1.00  0.00           O  
ATOM   1758  CB  ALA A 111      -8.735  -4.233   9.214  1.00  0.00           C  
ATOM   1759  H   ALA A 111      -7.624  -5.880  10.821  1.00  0.00           H  
ATOM   1760  HA  ALA A 111     -10.263  -5.600   9.815  1.00  0.00           H  
ATOM   1761 1HB  ALA A 111      -9.361  -3.734   8.473  1.00  0.00           H  
ATOM   1762 2HB  ALA A 111      -8.775  -3.680  10.152  1.00  0.00           H  
ATOM   1763 3HB  ALA A 111      -7.707  -4.266   8.856  1.00  0.00           H  
ATOM   1764  N   LEU A 112      -8.033  -6.883   7.736  1.00  0.00           N  
ATOM   1765  CA  LEU A 112      -7.880  -7.687   6.528  1.00  0.00           C  
ATOM   1766  C   LEU A 112      -8.535  -9.033   6.681  1.00  0.00           C  
ATOM   1767  O   LEU A 112      -9.066  -9.589   5.719  1.00  0.00           O  
ATOM   1768  CB  LEU A 112      -6.396  -7.877   6.193  1.00  0.00           C  
ATOM   1769  CG  LEU A 112      -5.669  -6.635   5.661  1.00  0.00           C  
ATOM   1770  CD1 LEU A 112      -4.165  -6.864   5.717  1.00  0.00           C  
ATOM   1771  CD2 LEU A 112      -6.126  -6.350   4.239  1.00  0.00           C  
ATOM   1772  H   LEU A 112      -7.213  -6.653   8.281  1.00  0.00           H  
ATOM   1773  HA  LEU A 112      -8.378  -7.166   5.708  1.00  0.00           H  
ATOM   1774 1HB  LEU A 112      -5.876  -8.205   7.092  1.00  0.00           H  
ATOM   1775 2HB  LEU A 112      -6.306  -8.661   5.441  1.00  0.00           H  
ATOM   1776  HG  LEU A 112      -5.900  -5.779   6.295  1.00  0.00           H  
ATOM   1777 1HD1 LEU A 112      -3.648  -5.981   5.339  1.00  0.00           H  
ATOM   1778 2HD1 LEU A 112      -3.862  -7.046   6.749  1.00  0.00           H  
ATOM   1779 3HD1 LEU A 112      -3.905  -7.726   5.104  1.00  0.00           H  
ATOM   1780 1HD2 LEU A 112      -5.610  -5.467   3.861  1.00  0.00           H  
ATOM   1781 2HD2 LEU A 112      -5.894  -7.205   3.603  1.00  0.00           H  
ATOM   1782 3HD2 LEU A 112      -7.202  -6.173   4.231  1.00  0.00           H  
ATOM   1783  N   GLN A 113      -8.451  -9.807   7.963  1.00  0.00           N  
ATOM   1784  CA  GLN A 113      -9.166 -11.045   8.250  1.00  0.00           C  
ATOM   1785  C   GLN A 113     -10.688 -10.887   8.232  1.00  0.00           C  
ATOM   1786  O   GLN A 113     -11.412 -11.805   7.846  1.00  0.00           O  
ATOM   1787  CB  GLN A 113      -8.726 -11.594   9.610  1.00  0.00           C  
ATOM   1788  CG  GLN A 113      -9.202 -13.008   9.895  1.00  0.00           C  
ATOM   1789  CD  GLN A 113      -8.568 -14.029   8.970  1.00  0.00           C  
ATOM   1790  OE1 GLN A 113      -7.343 -14.082   8.828  1.00  0.00           O  
ATOM   1791  NE2 GLN A 113      -9.399 -14.847   8.335  1.00  0.00           N  
ATOM   1792  H   GLN A 113      -7.832  -9.422   8.662  1.00  0.00           H  
ATOM   1793  HA  GLN A 113      -8.914 -11.769   7.476  1.00  0.00           H  
ATOM   1794 1HB  GLN A 113      -7.638 -11.586   9.671  1.00  0.00           H  
ATOM   1795 2HB  GLN A 113      -9.102 -10.946  10.403  1.00  0.00           H  
ATOM   1796 1HG  GLN A 113      -8.943 -13.268  10.921  1.00  0.00           H  
ATOM   1797 2HG  GLN A 113     -10.283 -13.050   9.761  1.00  0.00           H  
ATOM   1798 1HE2 GLN A 113      -9.039 -15.542   7.711  1.00  0.00           H  
ATOM   1799 2HE2 GLN A 113     -10.386 -14.770   8.479  1.00  0.00           H  
ATOM   1800  N   ILE A 114     -11.173  -9.721   8.649  1.00  0.00           N  
ATOM   1801  CA  ILE A 114     -12.591  -9.396   8.515  1.00  0.00           C  
ATOM   1802  C   ILE A 114     -13.001  -9.325   7.044  1.00  0.00           C  
ATOM   1803  O   ILE A 114     -14.038  -9.861   6.651  1.00  0.00           O  
ATOM   1804  CB  ILE A 114     -12.916  -8.059   9.206  1.00  0.00           C  
ATOM   1805  CG1 ILE A 114     -12.764  -8.192  10.724  1.00  0.00           C  
ATOM   1806  CG2 ILE A 114     -14.322  -7.603   8.847  1.00  0.00           C  
ATOM   1807  CD1 ILE A 114     -12.701  -6.868  11.450  1.00  0.00           C  
ATOM   1808  H   ILE A 114     -10.550  -9.045   9.067  1.00  0.00           H  
ATOM   1809  HA  ILE A 114     -13.167 -10.192   8.986  1.00  0.00           H  
ATOM   1810  HB  ILE A 114     -12.205  -7.300   8.884  1.00  0.00           H  
ATOM   1811 1HG1 ILE A 114     -13.602  -8.762  11.125  1.00  0.00           H  
ATOM   1812 2HG1 ILE A 114     -11.854  -8.748  10.951  1.00  0.00           H  
ATOM   1813 1HG2 ILE A 114     -14.536  -6.657   9.345  1.00  0.00           H  
ATOM   1814 2HG2 ILE A 114     -14.397  -7.470   7.769  1.00  0.00           H  
ATOM   1815 3HG2 ILE A 114     -15.042  -8.354   9.171  1.00  0.00           H  
ATOM   1816 1HD1 ILE A 114     -12.592  -7.044  12.520  1.00  0.00           H  
ATOM   1817 2HD1 ILE A 114     -11.846  -6.295  11.088  1.00  0.00           H  
ATOM   1818 3HD1 ILE A 114     -13.617  -6.308  11.266  1.00  0.00           H  
ATOM   1819  N   LEU A 115     -12.164  -8.638   6.176  1.00  0.00           N  
ATOM   1820  CA  LEU A 115     -12.501  -8.534   4.766  1.00  0.00           C  
ATOM   1821  C   LEU A 115     -12.549  -9.909   4.122  1.00  0.00           C  
ATOM   1822  O   LEU A 115     -13.422 -10.166   3.308  1.00  0.00           O  
ATOM   1823  CB  LEU A 115     -11.479  -7.652   4.037  1.00  0.00           C  
ATOM   1824  CG  LEU A 115     -11.477  -6.170   4.431  1.00  0.00           C  
ATOM   1825  CD1 LEU A 115     -10.295  -5.470   3.774  1.00  0.00           C  
ATOM   1826  CD2 LEU A 115     -12.793  -5.532   4.012  1.00  0.00           C  
ATOM   1827  H   LEU A 115     -11.311  -8.212   6.510  1.00  0.00           H  
ATOM   1828  HA  LEU A 115     -13.489  -8.080   4.679  1.00  0.00           H  
ATOM   1829 1HB  LEU A 115     -10.482  -8.047   4.228  1.00  0.00           H  
ATOM   1830 2HB  LEU A 115     -11.671  -7.710   2.966  1.00  0.00           H  
ATOM   1831  HG  LEU A 115     -11.359  -6.081   5.512  1.00  0.00           H  
ATOM   1832 1HD1 LEU A 115     -10.294  -4.417   4.055  1.00  0.00           H  
ATOM   1833 2HD1 LEU A 115      -9.367  -5.934   4.107  1.00  0.00           H  
ATOM   1834 3HD1 LEU A 115     -10.378  -5.557   2.692  1.00  0.00           H  
ATOM   1835 1HD2 LEU A 115     -12.792  -4.478   4.293  1.00  0.00           H  
ATOM   1836 2HD2 LEU A 115     -12.912  -5.619   2.931  1.00  0.00           H  
ATOM   1837 3HD2 LEU A 115     -13.619  -6.039   4.510  1.00  0.00           H  
ATOM   1838  N   ILE A 116     -11.563 -10.705   4.511  1.00  0.00           N  
ATOM   1839  CA  ILE A 116     -11.473 -12.053   3.944  1.00  0.00           C  
ATOM   1840  C   ILE A 116     -12.676 -12.905   4.380  1.00  0.00           C  
ATOM   1841  O   ILE A 116     -13.321 -13.553   3.555  1.00  0.00           O  
ATOM   1842  CB  ILE A 116     -10.165 -12.743   4.371  1.00  0.00           C  
ATOM   1843  CG1 ILE A 116      -8.961 -12.058   3.719  1.00  0.00           C  
ATOM   1844  CG2 ILE A 116     -10.200 -14.220   4.010  1.00  0.00           C  
ATOM   1845  CD1 ILE A 116      -7.632 -12.458   4.316  1.00  0.00           C  
ATOM   1846  H   ILE A 116     -10.873 -10.408   5.187  1.00  0.00           H  
ATOM   1847  HA  ILE A 116     -11.494 -11.965   2.858  1.00  0.00           H  
ATOM   1848  HB  ILE A 116     -10.037 -12.646   5.449  1.00  0.00           H  
ATOM   1849 1HG1 ILE A 116      -8.942 -12.292   2.655  1.00  0.00           H  
ATOM   1850 2HG1 ILE A 116      -9.064 -10.976   3.812  1.00  0.00           H  
ATOM   1851 1HG2 ILE A 116      -9.268 -14.693   4.318  1.00  0.00           H  
ATOM   1852 2HG2 ILE A 116     -11.035 -14.699   4.519  1.00  0.00           H  
ATOM   1853 3HG2 ILE A 116     -10.323 -14.328   2.932  1.00  0.00           H  
ATOM   1854 1HD1 ILE A 116      -6.828 -11.931   3.802  1.00  0.00           H  
ATOM   1855 2HD1 ILE A 116      -7.616 -12.200   5.376  1.00  0.00           H  
ATOM   1856 3HD1 ILE A 116      -7.491 -13.532   4.203  1.00  0.00           H  
ATOM   1857  N   ALA A 117     -12.958 -12.889   5.666  1.00  0.00           N  
ATOM   1858  CA  ALA A 117     -14.075 -13.659   6.191  1.00  0.00           C  
ATOM   1859  C   ALA A 117     -15.417 -13.251   5.567  1.00  0.00           C  
ATOM   1860  O   ALA A 117     -16.242 -14.102   5.236  1.00  0.00           O  
ATOM   1861  CB  ALA A 117     -14.135 -13.510   7.704  1.00  0.00           C  
ATOM   1862  H   ALA A 117     -12.397 -12.341   6.301  1.00  0.00           H  
ATOM   1863  HA  ALA A 117     -13.911 -14.707   5.945  1.00  0.00           H  
ATOM   1864 1HB  ALA A 117     -14.961 -14.103   8.096  1.00  0.00           H  
ATOM   1865 2HB  ALA A 117     -13.199 -13.860   8.142  1.00  0.00           H  
ATOM   1866 3HB  ALA A 117     -14.286 -12.463   7.962  1.00  0.00           H  
ATOM   1867  N   ALA A 118     -15.766 -11.829   5.339  1.00  0.00           N  
ATOM   1868  CA  ALA A 118     -16.984 -11.318   4.728  1.00  0.00           C  
ATOM   1869  C   ALA A 118     -17.138 -11.825   3.278  1.00  0.00           C  
ATOM   1870  O   ALA A 118     -18.249 -12.118   2.825  1.00  0.00           O  
ATOM   1871  CB  ALA A 118     -16.999  -9.797   4.786  1.00  0.00           C  
ATOM   1872  H   ALA A 118     -15.069 -11.176   5.669  1.00  0.00           H  
ATOM   1873  HA  ALA A 118     -17.832 -11.701   5.294  1.00  0.00           H  
ATOM   1874 1HB  ALA A 118     -17.916  -9.426   4.326  1.00  0.00           H  
ATOM   1875 2HB  ALA A 118     -16.957  -9.472   5.824  1.00  0.00           H  
ATOM   1876 3HB  ALA A 118     -16.138  -9.404   4.246  1.00  0.00           H  
ATOM   1877  N   ALA A 119     -15.983 -11.870   2.430  1.00  0.00           N  
ATOM   1878  CA  ALA A 119     -15.988 -12.379   1.059  1.00  0.00           C  
ATOM   1879  C   ALA A 119     -16.265 -13.881   0.980  1.00  0.00           C  
ATOM   1880  O   ALA A 119     -16.962 -14.347   0.078  1.00  0.00           O  
ATOM   1881  CB  ALA A 119     -14.663 -12.076   0.376  1.00  0.00           C  
ATOM   1882  H   ALA A 119     -15.141 -11.447   2.794  1.00  0.00           H  
ATOM   1883  HA  ALA A 119     -16.790 -11.879   0.514  1.00  0.00           H  
ATOM   1884 1HB  ALA A 119     -14.684 -12.460  -0.645  1.00  0.00           H  
ATOM   1885 2HB  ALA A 119     -14.506 -10.997   0.352  1.00  0.00           H  
ATOM   1886 3HB  ALA A 119     -13.853 -12.549   0.926  1.00  0.00           H  
ATOM   1887  N   LEU A 120     -15.708 -14.671   1.947  1.00  0.00           N  
ATOM   1888  CA  LEU A 120     -16.013 -16.095   2.026  1.00  0.00           C  
ATOM   1889  C   LEU A 120     -17.436 -16.387   2.479  1.00  0.00           C  
ATOM   1890  O   LEU A 120     -18.061 -17.342   2.016  1.00  0.00           O  
ATOM   1891  CB  LEU A 120     -15.030 -16.779   2.984  1.00  0.00           C  
ATOM   1892  CG  LEU A 120     -13.569 -16.824   2.519  1.00  0.00           C  
ATOM   1893  CD1 LEU A 120     -12.682 -17.272   3.673  1.00  0.00           C  
ATOM   1894  CD2 LEU A 120     -13.442 -17.768   1.333  1.00  0.00           C  
ATOM   1895  H   LEU A 120     -15.075 -14.266   2.622  1.00  0.00           H  
ATOM   1896  HA  LEU A 120     -15.909 -16.518   1.027  1.00  0.00           H  
ATOM   1897 1HB  LEU A 120     -15.058 -16.259   3.940  1.00  0.00           H  
ATOM   1898 2HB  LEU A 120     -15.359 -17.806   3.144  1.00  0.00           H  
ATOM   1899  HG  LEU A 120     -13.251 -15.824   2.223  1.00  0.00           H  
ATOM   1900 1HD1 LEU A 120     -11.644 -17.303   3.343  1.00  0.00           H  
ATOM   1901 2HD1 LEU A 120     -12.778 -16.568   4.500  1.00  0.00           H  
ATOM   1902 3HD1 LEU A 120     -12.988 -18.264   4.002  1.00  0.00           H  
ATOM   1903 1HD2 LEU A 120     -12.404 -17.798   1.002  1.00  0.00           H  
ATOM   1904 2HD2 LEU A 120     -13.759 -18.768   1.629  1.00  0.00           H  
ATOM   1905 3HD2 LEU A 120     -14.073 -17.414   0.517  1.00  0.00           H  
ATOM   1906  N   LEU A 121     -17.944 -15.558   3.391  1.00  0.00           N  
ATOM   1907  CA  LEU A 121     -19.311 -15.670   3.903  1.00  0.00           C  
ATOM   1908  C   LEU A 121     -20.317 -15.183   2.876  1.00  0.00           C  
ATOM   1909  O   LEU A 121     -21.411 -15.718   2.766  1.00  0.00           O  
ATOM   1910  CB  LEU A 121     -19.466 -14.863   5.198  1.00  0.00           C  
ATOM   1911  CG  LEU A 121     -18.682 -15.391   6.407  1.00  0.00           C  
ATOM   1912  CD1 LEU A 121     -18.632 -14.317   7.487  1.00  0.00           C  
ATOM   1913  CD2 LEU A 121     -19.343 -16.658   6.927  1.00  0.00           C  
ATOM   1914  H   LEU A 121     -17.344 -14.826   3.742  1.00  0.00           H  
ATOM   1915  HA  LEU A 121     -19.506 -16.716   4.143  1.00  0.00           H  
ATOM   1916 1HB  LEU A 121     -19.139 -13.842   5.013  1.00  0.00           H  
ATOM   1917 2HB  LEU A 121     -20.521 -14.843   5.470  1.00  0.00           H  
ATOM   1918  HG  LEU A 121     -17.658 -15.611   6.109  1.00  0.00           H  
ATOM   1919 1HD1 LEU A 121     -18.074 -14.692   8.346  1.00  0.00           H  
ATOM   1920 2HD1 LEU A 121     -18.136 -13.429   7.094  1.00  0.00           H  
ATOM   1921 3HD1 LEU A 121     -19.645 -14.063   7.795  1.00  0.00           H  
ATOM   1922 1HD2 LEU A 121     -18.786 -17.034   7.787  1.00  0.00           H  
ATOM   1923 2HD2 LEU A 121     -20.368 -16.438   7.228  1.00  0.00           H  
ATOM   1924 3HD2 LEU A 121     -19.350 -17.414   6.141  1.00  0.00           H  
ATOM   1925  N   GLY A 122     -19.935 -14.149   2.139  1.00  0.00           N  
ATOM   1926  CA  GLY A 122     -20.849 -13.494   1.240  1.00  0.00           C  
ATOM   1927  C   GLY A 122     -21.733 -12.505   1.959  1.00  0.00           C  
ATOM   1928  O   GLY A 122     -22.864 -12.277   1.537  1.00  0.00           O  
ATOM   1929  H   GLY A 122     -18.985 -13.811   2.208  1.00  0.00           H  
ATOM   1930 1HA  GLY A 122     -20.287 -12.979   0.463  1.00  0.00           H  
ATOM   1931 2HA  GLY A 122     -21.471 -14.241   0.747  1.00  0.00           H  
ATOM   1932  N   THR A 123     -21.225 -11.782   3.071  1.00  0.00           N  
ATOM   1933  CA  THR A 123     -21.915 -10.865   3.971  1.00  0.00           C  
ATOM   1934  C   THR A 123     -21.185  -9.530   3.985  1.00  0.00           C  
ATOM   1935  O   THR A 123     -20.158  -9.371   3.319  1.00  0.00           O  
ATOM   1936  CB  THR A 123     -22.007 -11.432   5.400  1.00  0.00           C  
ATOM   1937  OG1 THR A 123     -20.693 -11.516   5.969  1.00  0.00           O  
ATOM   1938  CG2 THR A 123     -22.638 -12.816   5.385  1.00  0.00           C  
ATOM   1939  H   THR A 123     -20.242 -11.970   3.216  1.00  0.00           H  
ATOM   1940  HA  THR A 123     -22.945 -10.754   3.627  1.00  0.00           H  
ATOM   1941  HB  THR A 123     -22.613 -10.769   6.016  1.00  0.00           H  
ATOM   1942  HG1 THR A 123     -20.381 -10.634   6.183  1.00  0.00           H  
ATOM   1943 1HG2 THR A 123     -22.695 -13.200   6.404  1.00  0.00           H  
ATOM   1944 2HG2 THR A 123     -23.641 -12.753   4.964  1.00  0.00           H  
ATOM   1945 3HG2 THR A 123     -22.031 -13.486   4.778  1.00  0.00           H  
ATOM   1946  N   THR A 124     -21.687  -8.573   4.755  1.00  0.00           N  
ATOM   1947  CA  THR A 124     -20.984  -7.306   4.872  1.00  0.00           C  
ATOM   1948  C   THR A 124     -19.853  -7.496   5.870  1.00  0.00           C  
ATOM   1949  O   THR A 124     -19.792  -8.514   6.575  1.00  0.00           O  
ATOM   1950  CB  THR A 124     -21.916  -6.166   5.323  1.00  0.00           C  
ATOM   1951  OG1 THR A 124     -22.344  -6.400   6.671  1.00  0.00           O  
ATOM   1952  CG2 THR A 124     -23.134  -6.082   4.416  1.00  0.00           C  
ATOM   1953  H   THR A 124     -22.552  -8.705   5.261  1.00  0.00           H  
ATOM   1954  HA  THR A 124     -20.663  -6.995   3.879  1.00  0.00           H  
ATOM   1955  HB  THR A 124     -21.377  -5.219   5.286  1.00  0.00           H  
ATOM   1956  HG1 THR A 124     -22.752  -5.603   7.020  1.00  0.00           H  
ATOM   1957 1HG2 THR A 124     -23.781  -5.271   4.750  1.00  0.00           H  
ATOM   1958 2HG2 THR A 124     -22.813  -5.893   3.392  1.00  0.00           H  
ATOM   1959 3HG2 THR A 124     -23.682  -7.023   4.456  1.00  0.00           H  
ATOM   1960  N   VAL A 125     -18.968  -6.507   5.953  1.00  0.00           N  
ATOM   1961  CA  VAL A 125     -17.832  -6.597   6.850  1.00  0.00           C  
ATOM   1962  C   VAL A 125     -18.316  -6.448   8.284  1.00  0.00           C  
ATOM   1963  O   VAL A 125     -17.767  -7.075   9.197  1.00  0.00           O  
ATOM   1964  CB  VAL A 125     -16.794  -5.505   6.530  1.00  0.00           C  
ATOM   1965  CG1 VAL A 125     -16.223  -5.707   5.134  1.00  0.00           C  
ATOM   1966  CG2 VAL A 125     -17.433  -4.131   6.657  1.00  0.00           C  
ATOM   1967  H   VAL A 125     -19.084  -5.679   5.387  1.00  0.00           H  
ATOM   1968  HA  VAL A 125     -17.380  -7.583   6.738  1.00  0.00           H  
ATOM   1969  HB  VAL A 125     -15.965  -5.588   7.232  1.00  0.00           H  
ATOM   1970 1HG1 VAL A 125     -15.491  -4.926   4.924  1.00  0.00           H  
ATOM   1971 2HG1 VAL A 125     -15.739  -6.682   5.076  1.00  0.00           H  
ATOM   1972 3HG1 VAL A 125     -17.027  -5.655   4.401  1.00  0.00           H  
ATOM   1973 1HG2 VAL A 125     -16.694  -3.363   6.430  1.00  0.00           H  
ATOM   1974 2HG2 VAL A 125     -18.267  -4.050   5.959  1.00  0.00           H  
ATOM   1975 3HG2 VAL A 125     -17.798  -3.992   7.675  1.00  0.00           H  
ATOM   1976  N   GLU A 126     -19.372  -5.655   8.470  1.00  0.00           N  
ATOM   1977  CA  GLU A 126     -19.996  -5.496   9.786  1.00  0.00           C  
ATOM   1978  C   GLU A 126     -20.666  -6.780  10.254  1.00  0.00           C  
ATOM   1979  O   GLU A 126     -20.593  -7.137  11.424  1.00  0.00           O  
ATOM   1980  CB  GLU A 126     -21.024  -4.363   9.753  1.00  0.00           C  
ATOM   1981  CG  GLU A 126     -20.426  -2.977   9.555  1.00  0.00           C  
ATOM   1982  CD  GLU A 126     -20.097  -2.682   8.118  1.00  0.00           C  
ATOM   1983  OE1 GLU A 126     -20.424  -3.484   7.276  1.00  0.00           O  
ATOM   1984  OE2 GLU A 126     -19.517  -1.653   7.862  1.00  0.00           O  
ATOM   1985  H   GLU A 126     -19.750  -5.152   7.683  1.00  0.00           H  
ATOM   1986  HA  GLU A 126     -19.218  -5.258  10.512  1.00  0.00           H  
ATOM   1987 1HB  GLU A 126     -21.734  -4.539   8.945  1.00  0.00           H  
ATOM   1988 2HB  GLU A 126     -21.586  -4.355  10.687  1.00  0.00           H  
ATOM   1989 1HG  GLU A 126     -21.136  -2.232   9.913  1.00  0.00           H  
ATOM   1990 2HG  GLU A 126     -19.521  -2.895  10.155  1.00  0.00           H  
ATOM   1991  N   GLU A 127     -21.327  -7.478   9.343  1.00  0.00           N  
ATOM   1992  CA  GLU A 127     -21.951  -8.741   9.719  1.00  0.00           C  
ATOM   1993  C   GLU A 127     -20.878  -9.763  10.086  1.00  0.00           C  
ATOM   1994  O   GLU A 127     -21.053 -10.539  11.020  1.00  0.00           O  
ATOM   1995  CB  GLU A 127     -22.821  -9.275   8.579  1.00  0.00           C  
ATOM   1996  CG  GLU A 127     -24.118  -8.507   8.364  1.00  0.00           C  
ATOM   1997  CD  GLU A 127     -24.864  -8.950   7.137  1.00  0.00           C  
ATOM   1998  OE1 GLU A 127     -24.241  -9.122   6.116  1.00  0.00           O  
ATOM   1999  OE2 GLU A 127     -26.058  -9.117   7.219  1.00  0.00           O  
ATOM   2000  H   GLU A 127     -21.408  -7.152   8.389  1.00  0.00           H  
ATOM   2001  HA  GLU A 127     -22.583  -8.569  10.589  1.00  0.00           H  
ATOM   2002 1HB  GLU A 127     -22.258  -9.247   7.647  1.00  0.00           H  
ATOM   2003 2HB  GLU A 127     -23.079 -10.317   8.775  1.00  0.00           H  
ATOM   2004 1HG  GLU A 127     -24.758  -8.646   9.235  1.00  0.00           H  
ATOM   2005 2HG  GLU A 127     -23.889  -7.445   8.282  1.00  0.00           H  
ATOM   2006  N   ALA A 128     -19.760  -9.753   9.359  1.00  0.00           N  
ATOM   2007  CA  ALA A 128     -18.679 -10.685   9.642  1.00  0.00           C  
ATOM   2008  C   ALA A 128     -18.141 -10.505  11.073  1.00  0.00           C  
ATOM   2009  O   ALA A 128     -17.834 -11.485  11.765  1.00  0.00           O  
ATOM   2010  CB  ALA A 128     -17.561 -10.554   8.594  1.00  0.00           C  
ATOM   2011  H   ALA A 128     -19.657  -9.092   8.600  1.00  0.00           H  
ATOM   2012  HA  ALA A 128     -19.084 -11.696   9.598  1.00  0.00           H  
ATOM   2013 1HB  ALA A 128     -16.763 -11.260   8.826  1.00  0.00           H  
ATOM   2014 2HB  ALA A 128     -17.963 -10.772   7.605  1.00  0.00           H  
ATOM   2015 3HB  ALA A 128     -17.166  -9.540   8.610  1.00  0.00           H  
ATOM   2016  N   VAL A 129     -18.033  -9.247  11.497  1.00  0.00           N  
ATOM   2017  CA  VAL A 129     -17.563  -8.891  12.831  1.00  0.00           C  
ATOM   2018  C   VAL A 129     -18.582  -9.319  13.881  1.00  0.00           C  
ATOM   2019  O   VAL A 129     -18.234  -9.953  14.868  1.00  0.00           O  
ATOM   2020  CB  VAL A 129     -17.323  -7.373  12.933  1.00  0.00           C  
ATOM   2021  CG1 VAL A 129     -17.042  -6.974  14.374  1.00  0.00           C  
ATOM   2022  CG2 VAL A 129     -16.170  -6.969  12.027  1.00  0.00           C  
ATOM   2023  H   VAL A 129     -18.290  -8.511  10.854  1.00  0.00           H  
ATOM   2024  HA  VAL A 129     -16.620  -9.406  13.016  1.00  0.00           H  
ATOM   2025  HB  VAL A 129     -18.229  -6.850  12.625  1.00  0.00           H  
ATOM   2026 1HG1 VAL A 129     -16.875  -5.897  14.427  1.00  0.00           H  
ATOM   2027 2HG1 VAL A 129     -17.896  -7.239  14.998  1.00  0.00           H  
ATOM   2028 3HG1 VAL A 129     -16.155  -7.496  14.730  1.00  0.00           H  
ATOM   2029 1HG2 VAL A 129     -16.006  -5.895  12.103  1.00  0.00           H  
ATOM   2030 2HG2 VAL A 129     -15.266  -7.497  12.331  1.00  0.00           H  
ATOM   2031 3HG2 VAL A 129     -16.410  -7.227  10.995  1.00  0.00           H  
ATOM   2032  N   LYS A 130     -19.852  -8.978  13.652  1.00  0.00           N  
ATOM   2033  CA  LYS A 130     -20.936  -9.349  14.564  1.00  0.00           C  
ATOM   2034  C   LYS A 130     -21.105 -10.865  14.746  1.00  0.00           C  
ATOM   2035  O   LYS A 130     -21.337 -11.334  15.864  1.00  0.00           O  
ATOM   2036  CB  LYS A 130     -22.251  -8.743  14.073  1.00  0.00           C  
ATOM   2037  CG  LYS A 130     -22.351  -7.233  14.243  1.00  0.00           C  
ATOM   2038  CD  LYS A 130     -23.664  -6.700  13.689  1.00  0.00           C  
ATOM   2039  CE  LYS A 130     -23.758  -5.189  13.842  1.00  0.00           C  
ATOM   2040  NZ  LYS A 130     -25.030  -4.651  13.288  1.00  0.00           N  
ATOM   2041  H   LYS A 130     -20.068  -8.448  12.820  1.00  0.00           H  
ATOM   2042  HA  LYS A 130     -20.692  -8.978  15.561  1.00  0.00           H  
ATOM   2043 1HB  LYS A 130     -22.383  -8.970  13.014  1.00  0.00           H  
ATOM   2044 2HB  LYS A 130     -23.084  -9.197  14.611  1.00  0.00           H  
ATOM   2045 1HG  LYS A 130     -22.285  -6.981  15.302  1.00  0.00           H  
ATOM   2046 2HG  LYS A 130     -21.524  -6.753  13.721  1.00  0.00           H  
ATOM   2047 1HD  LYS A 130     -23.742  -6.955  12.631  1.00  0.00           H  
ATOM   2048 2HD  LYS A 130     -24.497  -7.162  14.218  1.00  0.00           H  
ATOM   2049 1HE  LYS A 130     -23.695  -4.927  14.897  1.00  0.00           H  
ATOM   2050 2HE  LYS A 130     -22.923  -4.718  13.324  1.00  0.00           H  
ATOM   2051 1HZ  LYS A 130     -25.053  -3.649  13.409  1.00  0.00           H  
ATOM   2052 2HZ  LYS A 130     -25.089  -4.873  12.304  1.00  0.00           H  
ATOM   2053 3HZ  LYS A 130     -25.811  -5.066  13.775  1.00  0.00           H  
ATOM   2054  N   ARG A 131     -21.010 -11.638  13.666  1.00  0.00           N  
ATOM   2055  CA  ARG A 131     -21.052 -13.096  13.798  1.00  0.00           C  
ATOM   2056  C   ARG A 131     -19.840 -13.589  14.595  1.00  0.00           C  
ATOM   2057  O   ARG A 131     -19.944 -14.504  15.412  1.00  0.00           O  
ATOM   2058  CB  ARG A 131     -21.072 -13.763  12.431  1.00  0.00           C  
ATOM   2059  CG  ARG A 131     -22.353 -13.560  11.638  1.00  0.00           C  
ATOM   2060  CD  ARG A 131     -22.250 -14.132  10.271  1.00  0.00           C  
ATOM   2061  NE  ARG A 131     -23.433 -13.850   9.474  1.00  0.00           N  
ATOM   2062  CZ  ARG A 131     -24.555 -14.595   9.481  1.00  0.00           C  
ATOM   2063  NH1 ARG A 131     -24.632 -15.661  10.247  1.00  0.00           N  
ATOM   2064  NH2 ARG A 131     -25.580 -14.254   8.719  1.00  0.00           N  
ATOM   2065  H   ARG A 131     -20.906 -11.231  12.748  1.00  0.00           H  
ATOM   2066  HA  ARG A 131     -21.949 -13.365  14.357  1.00  0.00           H  
ATOM   2067 1HB  ARG A 131     -20.248 -13.383  11.829  1.00  0.00           H  
ATOM   2068 2HB  ARG A 131     -20.923 -14.837  12.548  1.00  0.00           H  
ATOM   2069 1HG  ARG A 131     -23.181 -14.048  12.152  1.00  0.00           H  
ATOM   2070 2HG  ARG A 131     -22.560 -12.493  11.548  1.00  0.00           H  
ATOM   2071 1HD  ARG A 131     -21.386 -13.704   9.762  1.00  0.00           H  
ATOM   2072 2HD  ARG A 131     -22.133 -15.213  10.337  1.00  0.00           H  
ATOM   2073  HE  ARG A 131     -23.412 -13.037   8.873  1.00  0.00           H  
ATOM   2074 1HH1 ARG A 131     -23.849 -15.922  10.829  1.00  0.00           H  
ATOM   2075 2HH1 ARG A 131     -25.473 -16.220  10.252  1.00  0.00           H  
ATOM   2076 1HH2 ARG A 131     -25.521 -13.434   8.130  1.00  0.00           H  
ATOM   2077 2HH2 ARG A 131     -26.420 -14.812   8.724  1.00  0.00           H  
ATOM   2078  N   ALA A 132     -18.488 -13.020  14.334  1.00  0.00           N  
ATOM   2079  CA  ALA A 132     -17.263 -13.356  15.047  1.00  0.00           C  
ATOM   2080  C   ALA A 132     -17.366 -12.943  16.518  1.00  0.00           C  
ATOM   2081  O   ALA A 132     -16.820 -13.617  17.384  1.00  0.00           O  
ATOM   2082  CB  ALA A 132     -16.063 -12.719  14.379  1.00  0.00           C  
ATOM   2083  H   ALA A 132     -18.448 -12.361  13.570  1.00  0.00           H  
ATOM   2084  HA  ALA A 132     -17.141 -14.438  15.025  1.00  0.00           H  
ATOM   2085 1HB  ALA A 132     -15.159 -12.982  14.926  1.00  0.00           H  
ATOM   2086 2HB  ALA A 132     -15.985 -13.081  13.354  1.00  0.00           H  
ATOM   2087 3HB  ALA A 132     -16.182 -11.637  14.373  1.00  0.00           H  
ATOM   2088  N   LEU A 133     -18.059 -11.678  16.958  1.00  0.00           N  
ATOM   2089  CA  LEU A 133     -18.239 -11.265  18.359  1.00  0.00           C  
ATOM   2090  C   LEU A 133     -19.150 -12.210  19.179  1.00  0.00           C  
ATOM   2091  O   LEU A 133     -18.920 -12.410  20.370  1.00  0.00           O  
ATOM   2092  CB  LEU A 133     -18.819  -9.846  18.399  1.00  0.00           C  
ATOM   2093  CG  LEU A 133     -17.886  -8.732  17.909  1.00  0.00           C  
ATOM   2094  CD1 LEU A 133     -18.664  -7.427  17.801  1.00  0.00           C  
ATOM   2095  CD2 LEU A 133     -16.714  -8.592  18.869  1.00  0.00           C  
ATOM   2096  H   LEU A 133     -18.413 -11.084  16.222  1.00  0.00           H  
ATOM   2097  HA  LEU A 133     -17.274 -11.316  18.861  1.00  0.00           H  
ATOM   2098 1HB  LEU A 133     -19.717  -9.820  17.783  1.00  0.00           H  
ATOM   2099 2HB  LEU A 133     -19.101  -9.614  19.426  1.00  0.00           H  
ATOM   2100  HG  LEU A 133     -17.513  -8.981  16.915  1.00  0.00           H  
ATOM   2101 1HD1 LEU A 133     -18.001  -6.636  17.452  1.00  0.00           H  
ATOM   2102 2HD1 LEU A 133     -19.484  -7.550  17.093  1.00  0.00           H  
ATOM   2103 3HD1 LEU A 133     -19.065  -7.161  18.778  1.00  0.00           H  
ATOM   2104 1HD2 LEU A 133     -16.050  -7.800  18.520  1.00  0.00           H  
ATOM   2105 2HD2 LEU A 133     -17.086  -8.341  19.863  1.00  0.00           H  
ATOM   2106 3HD2 LEU A 133     -16.166  -9.532  18.913  1.00  0.00           H  
ATOM   2107  N   LYS A 134     -20.172 -12.777  18.532  1.00  0.00           N  
ATOM   2108  CA  LYS A 134     -21.029 -13.814  19.114  1.00  0.00           C  
ATOM   2109  C   LYS A 134     -20.232 -15.089  19.399  1.00  0.00           C  
ATOM   2110  O   LYS A 134     -20.363 -15.703  20.460  1.00  0.00           O  
ATOM   2111  CB  LYS A 134     -22.204 -14.123  18.185  1.00  0.00           C  
ATOM   2112  CG  LYS A 134     -23.252 -13.021  18.108  1.00  0.00           C  
ATOM   2113  CD  LYS A 134     -24.361 -13.381  17.131  1.00  0.00           C  
ATOM   2114  CE  LYS A 134     -25.396 -12.269  17.033  1.00  0.00           C  
ATOM   2115  NZ  LYS A 134     -26.471 -12.594  16.057  1.00  0.00           N  
ATOM   2116  H   LYS A 134     -20.351 -12.463  17.589  1.00  0.00           H  
ATOM   2117  HA  LYS A 134     -21.448 -13.433  20.045  1.00  0.00           H  
ATOM   2118 1HB  LYS A 134     -21.832 -14.303  17.176  1.00  0.00           H  
ATOM   2119 2HB  LYS A 134     -22.701 -15.034  18.518  1.00  0.00           H  
ATOM   2120 1HG  LYS A 134     -23.686 -12.861  19.095  1.00  0.00           H  
ATOM   2121 2HG  LYS A 134     -22.781 -12.093  17.783  1.00  0.00           H  
ATOM   2122 1HD  LYS A 134     -23.934 -13.557  16.143  1.00  0.00           H  
ATOM   2123 2HD  LYS A 134     -24.855 -14.294  17.463  1.00  0.00           H  
ATOM   2124 1HE  LYS A 134     -25.847 -12.104  18.010  1.00  0.00           H  
ATOM   2125 2HE  LYS A 134     -24.908 -11.345  16.722  1.00  0.00           H  
ATOM   2126 1HZ  LYS A 134     -27.135 -11.833  16.020  1.00  0.00           H  
ATOM   2127 2HZ  LYS A 134     -26.066 -12.731  15.141  1.00  0.00           H  
ATOM   2128 3HZ  LYS A 134     -26.943 -13.439  16.345  1.00  0.00           H  
ATOM   2129  N   LEU A 135     -19.327 -15.646  18.372  1.00  0.00           N  
ATOM   2130  CA  LEU A 135     -18.452 -16.797  18.515  1.00  0.00           C  
ATOM   2131  C   LEU A 135     -17.367 -16.496  19.546  1.00  0.00           C  
ATOM   2132  O   LEU A 135     -17.039 -17.345  20.377  1.00  0.00           O  
ATOM   2133  CB  LEU A 135     -17.815 -17.159  17.167  1.00  0.00           C  
ATOM   2134  CG  LEU A 135     -18.768 -17.741  16.116  1.00  0.00           C  
ATOM   2135  CD1 LEU A 135     -18.078 -17.761  14.759  1.00  0.00           C  
ATOM   2136  CD2 LEU A 135     -19.193 -19.140  16.535  1.00  0.00           C  
ATOM   2137  H   LEU A 135     -19.376 -15.174  17.479  1.00  0.00           H  
ATOM   2138  HA  LEU A 135     -19.048 -17.643  18.854  1.00  0.00           H  
ATOM   2139 1HB  LEU A 135     -17.363 -16.263  16.745  1.00  0.00           H  
ATOM   2140 2HB  LEU A 135     -17.026 -17.891  17.341  1.00  0.00           H  
ATOM   2141  HG  LEU A 135     -19.650 -17.104  16.032  1.00  0.00           H  
ATOM   2142 1HD1 LEU A 135     -18.755 -18.174  14.012  1.00  0.00           H  
ATOM   2143 2HD1 LEU A 135     -17.802 -16.745  14.476  1.00  0.00           H  
ATOM   2144 3HD1 LEU A 135     -17.181 -18.378  14.817  1.00  0.00           H  
ATOM   2145 1HD2 LEU A 135     -19.871 -19.554  15.787  1.00  0.00           H  
ATOM   2146 2HD2 LEU A 135     -18.312 -19.778  16.617  1.00  0.00           H  
ATOM   2147 3HD2 LEU A 135     -19.699 -19.094  17.499  1.00  0.00           H  
ATOM   2148  N   LYS A 136     -16.823 -15.278  19.484  1.00  0.00           N  
ATOM   2149  CA  LYS A 136     -15.778 -14.811  20.399  1.00  0.00           C  
ATOM   2150  C   LYS A 136     -16.184 -14.988  21.847  1.00  0.00           C  
ATOM   2151  O   LYS A 136     -15.464 -15.586  22.649  1.00  0.00           O  
ATOM   2152  CB  LYS A 136     -15.445 -13.343  20.131  1.00  0.00           C  
ATOM   2153  CG  LYS A 136     -14.282 -12.802  20.952  1.00  0.00           C  
ATOM   2154  CD  LYS A 136     -14.099 -11.307  20.733  1.00  0.00           C  
ATOM   2155  CE  LYS A 136     -12.898 -10.777  21.503  1.00  0.00           C  
ATOM   2156  NZ  LYS A 136     -13.129 -10.792  22.973  1.00  0.00           N  
ATOM   2157  H   LYS A 136     -17.160 -14.655  18.762  1.00  0.00           H  
ATOM   2158  HA  LYS A 136     -14.869 -15.381  20.203  1.00  0.00           H  
ATOM   2159 1HB  LYS A 136     -15.199 -13.212  19.077  1.00  0.00           H  
ATOM   2160 2HB  LYS A 136     -16.319 -12.727  20.343  1.00  0.00           H  
ATOM   2161 1HG  LYS A 136     -14.468 -12.985  22.011  1.00  0.00           H  
ATOM   2162 2HG  LYS A 136     -13.365 -13.317  20.668  1.00  0.00           H  
ATOM   2163 1HD  LYS A 136     -13.954 -11.110  19.670  1.00  0.00           H  
ATOM   2164 2HD  LYS A 136     -14.992 -10.779  21.065  1.00  0.00           H  
ATOM   2165 1HE  LYS A 136     -12.024 -11.387  21.279  1.00  0.00           H  
ATOM   2166 2HE  LYS A 136     -12.689  -9.754  21.191  1.00  0.00           H  
ATOM   2167 1HZ  LYS A 136     -12.311 -10.433  23.446  1.00  0.00           H  
ATOM   2168 2HZ  LYS A 136     -13.927 -10.213  23.195  1.00  0.00           H  
ATOM   2169 3HZ  LYS A 136     -13.305 -11.739  23.277  1.00  0.00           H  
ATOM   2170  N   THR A 137     -17.349 -14.448  22.180  1.00  0.00           N  
ATOM   2171  CA  THR A 137     -17.863 -14.493  23.540  1.00  0.00           C  
ATOM   2172  C   THR A 137     -18.193 -15.909  24.001  1.00  0.00           C  
ATOM   2173  O   THR A 137     -17.808 -16.310  25.096  1.00  0.00           O  
ATOM   2174  CB  THR A 137     -19.117 -13.608  23.673  1.00  0.00           C  
ATOM   2175  OG1 THR A 137     -18.783 -12.251  23.353  1.00  0.00           O  
ATOM   2176  CG2 THR A 137     -19.666 -13.671  25.090  1.00  0.00           C  
ATOM   2177  H   THR A 137     -17.894 -13.992  21.462  1.00  0.00           H  
ATOM   2178  HA  THR A 137     -17.100 -14.099  24.211  1.00  0.00           H  
ATOM   2179  HB  THR A 137     -19.881 -13.954  22.978  1.00  0.00           H  
ATOM   2180  HG1 THR A 137     -18.712 -12.156  22.400  1.00  0.00           H  
ATOM   2181 1HG2 THR A 137     -20.551 -13.041  25.165  1.00  0.00           H  
ATOM   2182 2HG2 THR A 137     -19.931 -14.700  25.332  1.00  0.00           H  
ATOM   2183 3HG2 THR A 137     -18.909 -13.318  25.789  1.00  0.00           H  
ATOM   2184  N   LYS A 138     -18.891 -16.666  23.156  1.00  0.00           N  
ATOM   2185  CA  LYS A 138     -19.310 -18.020  23.506  1.00  0.00           C  
ATOM   2186  C   LYS A 138     -18.144 -19.010  23.649  1.00  0.00           C  
ATOM   2187  O   LYS A 138     -18.182 -19.893  24.512  1.00  0.00           O  
ATOM   2188  CB  LYS A 138     -20.300 -18.537  22.461  1.00  0.00           C  
ATOM   2189  CG  LYS A 138     -21.672 -17.879  22.513  1.00  0.00           C  
ATOM   2190  CD  LYS A 138     -22.591 -18.430  21.433  1.00  0.00           C  
ATOM   2191  CE  LYS A 138     -23.962 -17.772  21.482  1.00  0.00           C  
ATOM   2192  NZ  LYS A 138     -24.870 -18.299  20.428  1.00  0.00           N  
ATOM   2193  H   LYS A 138     -19.137 -16.292  22.251  1.00  0.00           H  
ATOM   2194  HA  LYS A 138     -19.776 -17.995  24.492  1.00  0.00           H  
ATOM   2195 1HB  LYS A 138     -19.890 -18.379  21.463  1.00  0.00           H  
ATOM   2196 2HB  LYS A 138     -20.439 -19.611  22.591  1.00  0.00           H  
ATOM   2197 1HG  LYS A 138     -22.124 -18.057  23.489  1.00  0.00           H  
ATOM   2198 2HG  LYS A 138     -21.565 -16.804  22.372  1.00  0.00           H  
ATOM   2199 1HD  LYS A 138     -22.147 -18.254  20.452  1.00  0.00           H  
ATOM   2200 2HD  LYS A 138     -22.710 -19.505  21.571  1.00  0.00           H  
ATOM   2201 1HE  LYS A 138     -24.415 -17.948  22.457  1.00  0.00           H  
ATOM   2202 2HE  LYS A 138     -23.854 -16.696  21.346  1.00  0.00           H  
ATOM   2203 1HZ  LYS A 138     -25.767 -17.838  20.494  1.00  0.00           H  
ATOM   2204 2HZ  LYS A 138     -24.468 -18.124  19.518  1.00  0.00           H  
ATOM   2205 3HZ  LYS A 138     -24.994 -19.293  20.556  1.00  0.00           H  
ATOM   2206  N   LEU A 139     -17.116 -18.872  22.813  1.00  0.00           N  
ATOM   2207  CA  LEU A 139     -16.004 -19.826  22.822  1.00  0.00           C  
ATOM   2208  C   LEU A 139     -14.893 -19.456  23.788  1.00  0.00           C  
ATOM   2209  O   LEU A 139     -14.152 -20.331  24.238  1.00  0.00           O  
ATOM   2210  CB  LEU A 139     -15.415 -19.949  21.411  1.00  0.00           C  
ATOM   2211  CG  LEU A 139     -16.091 -20.979  20.496  1.00  0.00           C  
ATOM   2212  CD1 LEU A 139     -17.530 -20.557  20.232  1.00  0.00           C  
ATOM   2213  CD2 LEU A 139     -15.307 -21.095  19.197  1.00  0.00           C  
ATOM   2214  H   LEU A 139     -17.098 -18.101  22.161  1.00  0.00           H  
ATOM   2215  HA  LEU A 139     -16.386 -20.799  23.131  1.00  0.00           H  
ATOM   2216 1HB  LEU A 139     -15.480 -18.979  20.922  1.00  0.00           H  
ATOM   2217 2HB  LEU A 139     -14.363 -20.221  21.496  1.00  0.00           H  
ATOM   2218  HG  LEU A 139     -16.114 -21.948  20.994  1.00  0.00           H  
ATOM   2219 1HD1 LEU A 139     -18.010 -21.288  19.581  1.00  0.00           H  
ATOM   2220 2HD1 LEU A 139     -18.072 -20.501  21.176  1.00  0.00           H  
ATOM   2221 3HD1 LEU A 139     -17.539 -19.580  19.748  1.00  0.00           H  
ATOM   2222 1HD2 LEU A 139     -15.787 -21.827  18.547  1.00  0.00           H  
ATOM   2223 2HD2 LEU A 139     -15.285 -20.126  18.698  1.00  0.00           H  
ATOM   2224 3HD2 LEU A 139     -14.288 -21.415  19.414  1.00  0.00           H  
ATOM   2225  N   GLY A 140     -14.752 -18.164  24.084  1.00  0.00           N  
ATOM   2226  CA  GLY A 140     -13.610 -17.687  24.850  1.00  0.00           C  
ATOM   2227  C   GLY A 140     -12.329 -17.511  24.036  1.00  0.00           C  
ATOM   2228  O   GLY A 140     -11.234 -17.836  24.511  1.00  0.00           O  
ATOM   2229  H   GLY A 140     -15.447 -17.501  23.772  1.00  0.00           H  
ATOM   2230 1HA  GLY A 140     -13.854 -16.728  25.307  1.00  0.00           H  
ATOM   2231 2HA  GLY A 140     -13.401 -18.384  25.662  1.00  0.00           H  
ATOM   2232  N   VAL A 141     -12.458 -17.004  22.807  1.00  0.00           N  
ATOM   2233  CA  VAL A 141     -11.324 -16.900  21.883  1.00  0.00           C  
ATOM   2234  C   VAL A 141     -11.135 -15.462  21.408  1.00  0.00           C  
ATOM   2235  O   VAL A 141     -11.924 -14.590  21.750  1.00  0.00           O  
ATOM   2236  CB  VAL A 141     -11.537 -17.816  20.663  1.00  0.00           C  
ATOM   2237  CG1 VAL A 141     -11.608 -19.272  21.097  1.00  0.00           C  
ATOM   2238  CG2 VAL A 141     -12.805 -17.410  19.927  1.00  0.00           C  
ATOM   2239  H   VAL A 141     -13.367 -16.681  22.507  1.00  0.00           H  
ATOM   2240  HA  VAL A 141     -10.424 -17.232  22.402  1.00  0.00           H  
ATOM   2241  HB  VAL A 141     -10.681 -17.721  19.995  1.00  0.00           H  
ATOM   2242 1HG1 VAL A 141     -11.759 -19.905  20.222  1.00  0.00           H  
ATOM   2243 2HG1 VAL A 141     -10.677 -19.551  21.590  1.00  0.00           H  
ATOM   2244 3HG1 VAL A 141     -12.440 -19.406  21.788  1.00  0.00           H  
ATOM   2245 1HG2 VAL A 141     -12.949 -18.061  19.065  1.00  0.00           H  
ATOM   2246 2HG2 VAL A 141     -13.660 -17.499  20.597  1.00  0.00           H  
ATOM   2247 3HG2 VAL A 141     -12.715 -16.377  19.590  1.00  0.00           H  
ATOM   2248  N   SER A 142     -10.085 -15.213  20.630  1.00  0.00           N  
ATOM   2249  CA  SER A 142      -9.877 -13.886  20.058  1.00  0.00           C  
ATOM   2250  C   SER A 142     -10.814 -13.624  18.881  1.00  0.00           C  
ATOM   2251  O   SER A 142     -11.427 -14.548  18.346  1.00  0.00           O  
ATOM   2252  CB  SER A 142      -8.436 -13.736  19.608  1.00  0.00           C  
ATOM   2253  OG  SER A 142      -8.178 -14.525  18.479  1.00  0.00           O  
ATOM   2254  H   SER A 142      -9.420 -15.946  20.426  1.00  0.00           H  
ATOM   2255  HA  SER A 142     -10.100 -13.147  20.828  1.00  0.00           H  
ATOM   2256 1HB  SER A 142      -8.234 -12.690  19.379  1.00  0.00           H  
ATOM   2257 2HB  SER A 142      -7.770 -14.028  20.419  1.00  0.00           H  
ATOM   2258  HG  SER A 142      -7.224 -14.522  18.367  1.00  0.00           H  
ATOM   2259  N   LEU A 143     -10.918 -12.360  18.487  1.00  0.00           N  
ATOM   2260  CA  LEU A 143     -11.743 -11.995  17.339  1.00  0.00           C  
ATOM   2261  C   LEU A 143     -11.187 -12.643  16.070  1.00  0.00           C  
ATOM   2262  O   LEU A 143     -11.949 -13.131  15.214  1.00  0.00           O  
ATOM   2263  CB  LEU A 143     -11.790 -10.470  17.174  1.00  0.00           C  
ATOM   2264  CG  LEU A 143     -12.621  -9.954  15.991  1.00  0.00           C  
ATOM   2265  CD1 LEU A 143     -14.081 -10.340  16.189  1.00  0.00           C  
ATOM   2266  CD2 LEU A 143     -12.463  -8.445  15.881  1.00  0.00           C  
ATOM   2267  H   LEU A 143     -10.419 -11.637  18.986  1.00  0.00           H  
ATOM   2268  HA  LEU A 143     -12.755 -12.365  17.508  1.00  0.00           H  
ATOM   2269 1HB  LEU A 143     -12.203 -10.035  18.083  1.00  0.00           H  
ATOM   2270 2HB  LEU A 143     -10.772 -10.102  17.049  1.00  0.00           H  
ATOM   2271  HG  LEU A 143     -12.273 -10.424  15.071  1.00  0.00           H  
ATOM   2272 1HD1 LEU A 143     -14.670  -9.973  15.349  1.00  0.00           H  
ATOM   2273 2HD1 LEU A 143     -14.166 -11.425  16.246  1.00  0.00           H  
ATOM   2274 3HD1 LEU A 143     -14.452  -9.897  17.113  1.00  0.00           H  
ATOM   2275 1HD2 LEU A 143     -13.053  -8.079  15.040  1.00  0.00           H  
ATOM   2276 2HD2 LEU A 143     -12.812  -7.975  16.801  1.00  0.00           H  
ATOM   2277 3HD2 LEU A 143     -11.414  -8.200  15.722  1.00  0.00           H  
ATOM   2278  N   LYS A 144      -9.758 -12.645  15.827  1.00  0.00           N  
ATOM   2279  CA  LYS A 144      -9.097 -13.258  14.681  1.00  0.00           C  
ATOM   2280  C   LYS A 144      -9.412 -14.751  14.601  1.00  0.00           C  
ATOM   2281  O   LYS A 144      -9.596 -15.298  13.513  1.00  0.00           O  
ATOM   2282  CB  LYS A 144      -7.584 -13.041  14.757  1.00  0.00           C  
ATOM   2283  CG  LYS A 144      -6.814 -13.558  13.549  1.00  0.00           C  
ATOM   2284  CD  LYS A 144      -5.355 -13.129  13.600  1.00  0.00           C  
ATOM   2285  CE  LYS A 144      -4.613 -13.536  12.335  1.00  0.00           C  
ATOM   2286  NZ  LYS A 144      -4.286 -14.988  12.325  1.00  0.00           N  
ATOM   2287  H   LYS A 144      -9.200 -12.164  16.518  1.00  0.00           H  
ATOM   2288  HA  LYS A 144      -9.479 -12.786  13.776  1.00  0.00           H  
ATOM   2289 1HB  LYS A 144      -7.375 -11.975  14.856  1.00  0.00           H  
ATOM   2290 2HB  LYS A 144      -7.189 -13.537  15.643  1.00  0.00           H  
ATOM   2291 1HG  LYS A 144      -6.863 -14.647  13.525  1.00  0.00           H  
ATOM   2292 2HG  LYS A 144      -7.266 -13.171  12.636  1.00  0.00           H  
ATOM   2293 1HD  LYS A 144      -5.297 -12.046  13.712  1.00  0.00           H  
ATOM   2294 2HD  LYS A 144      -4.869 -13.592  14.459  1.00  0.00           H  
ATOM   2295 1HE  LYS A 144      -5.227 -13.309  11.465  1.00  0.00           H  
ATOM   2296 2HE  LYS A 144      -3.687 -12.968  12.258  1.00  0.00           H  
ATOM   2297 1HZ  LYS A 144      -3.795 -15.217  11.472  1.00  0.00           H  
ATOM   2298 2HZ  LYS A 144      -3.700 -15.207  13.119  1.00  0.00           H  
ATOM   2299 3HZ  LYS A 144      -5.139 -15.526  12.377  1.00  0.00           H  
ATOM   2300  N   GLN A 145      -9.409 -15.521  15.818  1.00  0.00           N  
ATOM   2301  CA  GLN A 145      -9.796 -16.926  15.883  1.00  0.00           C  
ATOM   2302  C   GLN A 145     -11.283 -17.109  15.563  1.00  0.00           C  
ATOM   2303  O   GLN A 145     -11.677 -18.093  14.937  1.00  0.00           O  
ATOM   2304  CB  GLN A 145      -9.481 -17.502  17.266  1.00  0.00           C  
ATOM   2305  CG  GLN A 145      -7.997 -17.656  17.554  1.00  0.00           C  
ATOM   2306  CD  GLN A 145      -7.723 -18.032  18.997  1.00  0.00           C  
ATOM   2307  OE1 GLN A 145      -8.293 -17.449  19.924  1.00  0.00           O  
ATOM   2308  NE2 GLN A 145      -6.847 -19.010  19.197  1.00  0.00           N  
ATOM   2309  H   GLN A 145      -9.114 -15.052  16.662  1.00  0.00           H  
ATOM   2310  HA  GLN A 145      -9.222 -17.478  15.138  1.00  0.00           H  
ATOM   2311 1HB  GLN A 145      -9.907 -16.856  18.034  1.00  0.00           H  
ATOM   2312 2HB  GLN A 145      -9.947 -18.482  17.367  1.00  0.00           H  
ATOM   2313 1HG  GLN A 145      -7.593 -18.439  16.913  1.00  0.00           H  
ATOM   2314 2HG  GLN A 145      -7.497 -16.709  17.347  1.00  0.00           H  
ATOM   2315 1HE2 GLN A 145      -6.626 -19.302  20.128  1.00  0.00           H  
ATOM   2316 2HE2 GLN A 145      -6.408 -19.456  18.416  1.00  0.00           H  
ATOM   2317  N   ALA A 146     -12.234 -16.183  16.077  1.00  0.00           N  
ATOM   2318  CA  ALA A 146     -13.663 -16.209  15.798  1.00  0.00           C  
ATOM   2319  C   ALA A 146     -13.952 -16.005  14.312  1.00  0.00           C  
ATOM   2320  O   ALA A 146     -14.874 -16.602  13.768  1.00  0.00           O  
ATOM   2321  CB  ALA A 146     -14.391 -15.144  16.636  1.00  0.00           C  
ATOM   2322  H   ALA A 146     -11.872 -15.509  16.738  1.00  0.00           H  
ATOM   2323  HA  ALA A 146     -14.045 -17.192  16.068  1.00  0.00           H  
ATOM   2324 1HB  ALA A 146     -15.459 -15.174  16.416  1.00  0.00           H  
ATOM   2325 2HB  ALA A 146     -14.234 -15.346  17.695  1.00  0.00           H  
ATOM   2326 3HB  ALA A 146     -14.000 -14.157  16.393  1.00  0.00           H  
ATOM   2327  N   LEU A 147     -13.230 -15.059  13.588  1.00  0.00           N  
ATOM   2328  CA  LEU A 147     -13.266 -14.833  12.147  1.00  0.00           C  
ATOM   2329  C   LEU A 147     -12.783 -16.068  11.396  1.00  0.00           C  
ATOM   2330  O   LEU A 147     -13.215 -16.332  10.273  1.00  0.00           O  
ATOM   2331  CB  LEU A 147     -12.399 -13.624  11.774  1.00  0.00           C  
ATOM   2332  CG  LEU A 147     -12.919 -12.261  12.248  1.00  0.00           C  
ATOM   2333  CD1 LEU A 147     -11.803 -11.229  12.149  1.00  0.00           C  
ATOM   2334  CD2 LEU A 147     -14.117 -11.853  11.405  1.00  0.00           C  
ATOM   2335  H   LEU A 147     -12.627 -14.485  14.160  1.00  0.00           H  
ATOM   2336  HA  LEU A 147     -14.300 -14.645  11.860  1.00  0.00           H  
ATOM   2337 1HB  LEU A 147     -11.406 -13.765  12.197  1.00  0.00           H  
ATOM   2338 2HB  LEU A 147     -12.307 -13.584  10.689  1.00  0.00           H  
ATOM   2339  HG  LEU A 147     -13.218 -12.329  13.294  1.00  0.00           H  
ATOM   2340 1HD1 LEU A 147     -12.172 -10.261  12.487  1.00  0.00           H  
ATOM   2341 2HD1 LEU A 147     -10.967 -11.537  12.777  1.00  0.00           H  
ATOM   2342 3HD1 LEU A 147     -11.471 -11.151  11.115  1.00  0.00           H  
ATOM   2343 1HD2 LEU A 147     -14.487 -10.884  11.742  1.00  0.00           H  
ATOM   2344 2HD2 LEU A 147     -13.819 -11.782  10.358  1.00  0.00           H  
ATOM   2345 3HD2 LEU A 147     -14.906 -12.598  11.508  1.00  0.00           H  
ATOM   2346  N   LEU A 148     -11.677 -16.918  11.923  1.00  0.00           N  
ATOM   2347  CA  LEU A 148     -11.228 -18.186  11.364  1.00  0.00           C  
ATOM   2348  C   LEU A 148     -12.331 -19.239  11.385  1.00  0.00           C  
ATOM   2349  O   LEU A 148     -12.503 -19.991  10.426  1.00  0.00           O  
ATOM   2350  CB  LEU A 148     -10.011 -18.700  12.144  1.00  0.00           C  
ATOM   2351  CG  LEU A 148      -9.417 -20.026  11.652  1.00  0.00           C  
ATOM   2352  CD1 LEU A 148      -8.891 -19.852  10.233  1.00  0.00           C  
ATOM   2353  CD2 LEU A 148      -8.308 -20.467  12.595  1.00  0.00           C  
ATOM   2354  H   LEU A 148     -11.199 -16.539  12.728  1.00  0.00           H  
ATOM   2355  HA  LEU A 148     -10.953 -18.020  10.324  1.00  0.00           H  
ATOM   2356 1HB  LEU A 148      -9.225 -17.948  12.097  1.00  0.00           H  
ATOM   2357 2HB  LEU A 148     -10.297 -18.832  13.187  1.00  0.00           H  
ATOM   2358  HG  LEU A 148     -10.197 -20.788  11.627  1.00  0.00           H  
ATOM   2359 1HD1 LEU A 148      -8.470 -20.795   9.883  1.00  0.00           H  
ATOM   2360 2HD1 LEU A 148      -9.709 -19.556   9.576  1.00  0.00           H  
ATOM   2361 3HD1 LEU A 148      -8.120 -19.084  10.223  1.00  0.00           H  
ATOM   2362 1HD2 LEU A 148      -7.886 -21.410  12.246  1.00  0.00           H  
ATOM   2363 2HD2 LEU A 148      -7.526 -19.707  12.619  1.00  0.00           H  
ATOM   2364 3HD2 LEU A 148      -8.715 -20.601  13.598  1.00  0.00           H  
ATOM   2365  N   PHE A 149     -13.081 -19.298  12.477  1.00  0.00           N  
ATOM   2366  CA  PHE A 149     -14.218 -20.204  12.534  1.00  0.00           C  
ATOM   2367  C   PHE A 149     -15.277 -19.910  11.446  1.00  0.00           C  
ATOM   2368  O   PHE A 149     -15.847 -20.828  10.858  1.00  0.00           O  
ATOM   2369  CB  PHE A 149     -14.868 -20.127  13.917  1.00  0.00           C  
ATOM   2370  CG  PHE A 149     -14.091 -20.833  14.991  1.00  0.00           C  
ATOM   2371  CD1 PHE A 149     -13.422 -20.113  15.970  1.00  0.00           C  
ATOM   2372  CD2 PHE A 149     -14.026 -22.217  15.026  1.00  0.00           C  
ATOM   2373  CE1 PHE A 149     -12.706 -20.761  16.959  1.00  0.00           C  
ATOM   2374  CE2 PHE A 149     -13.313 -22.868  16.013  1.00  0.00           C  
ATOM   2375  CZ  PHE A 149     -12.652 -22.138  16.981  1.00  0.00           C  
ATOM   2376  H   PHE A 149     -12.874 -18.717  13.276  1.00  0.00           H  
ATOM   2377  HA  PHE A 149     -13.853 -21.216  12.359  1.00  0.00           H  
ATOM   2378 1HB  PHE A 149     -14.980 -19.084  14.208  1.00  0.00           H  
ATOM   2379 2HB  PHE A 149     -15.865 -20.564  13.875  1.00  0.00           H  
ATOM   2380  HD1 PHE A 149     -13.465 -19.023  15.953  1.00  0.00           H  
ATOM   2381  HD2 PHE A 149     -14.548 -22.794  14.261  1.00  0.00           H  
ATOM   2382  HE1 PHE A 149     -12.185 -20.183  17.721  1.00  0.00           H  
ATOM   2383  HE2 PHE A 149     -13.271 -23.957  16.029  1.00  0.00           H  
ATOM   2384  HZ  PHE A 149     -12.087 -22.650  17.759  1.00  0.00           H  
ATOM   2385  N   LEU A 150     -15.522 -18.571  11.192  1.00  0.00           N  
ATOM   2386  CA  LEU A 150     -16.444 -18.196  10.110  1.00  0.00           C  
ATOM   2387  C   LEU A 150     -15.926 -18.646   8.745  1.00  0.00           C  
ATOM   2388  O   LEU A 150     -16.681 -19.173   7.927  1.00  0.00           O  
ATOM   2389  CB  LEU A 150     -16.658 -16.677  10.098  1.00  0.00           C  
ATOM   2390  CG  LEU A 150     -17.370 -16.096  11.327  1.00  0.00           C  
ATOM   2391  CD1 LEU A 150     -17.377 -14.576  11.238  1.00  0.00           C  
ATOM   2392  CD2 LEU A 150     -18.786 -16.647  11.402  1.00  0.00           C  
ATOM   2393  H   LEU A 150     -15.081 -17.843  11.737  1.00  0.00           H  
ATOM   2394  HA  LEU A 150     -17.394 -18.699  10.284  1.00  0.00           H  
ATOM   2395 1HB  LEU A 150     -15.688 -16.190  10.015  1.00  0.00           H  
ATOM   2396 2HB  LEU A 150     -17.248 -16.416   9.220  1.00  0.00           H  
ATOM   2397  HG  LEU A 150     -16.823 -16.376  12.229  1.00  0.00           H  
ATOM   2398 1HD1 LEU A 150     -17.882 -14.164  12.112  1.00  0.00           H  
ATOM   2399 2HD1 LEU A 150     -16.351 -14.208  11.206  1.00  0.00           H  
ATOM   2400 3HD1 LEU A 150     -17.903 -14.268  10.336  1.00  0.00           H  
ATOM   2401 1HD2 LEU A 150     -19.290 -16.235  12.276  1.00  0.00           H  
ATOM   2402 2HD2 LEU A 150     -19.333 -16.368  10.501  1.00  0.00           H  
ATOM   2403 3HD2 LEU A 150     -18.750 -17.734  11.483  1.00  0.00           H  
ATOM   2404  N   ALA A 151     -14.634 -18.442   8.487  1.00  0.00           N  
ATOM   2405  CA  ALA A 151     -13.986 -18.958   7.264  1.00  0.00           C  
ATOM   2406  C   ALA A 151     -13.944 -20.481   7.176  1.00  0.00           C  
ATOM   2407  O   ALA A 151     -14.072 -21.054   6.093  1.00  0.00           O  
ATOM   2408  CB  ALA A 151     -12.571 -18.408   7.159  1.00  0.00           C  
ATOM   2409  H   ALA A 151     -14.083 -17.917   9.152  1.00  0.00           H  
ATOM   2410  HA  ALA A 151     -14.562 -18.614   6.405  1.00  0.00           H  
ATOM   2411 1HB  ALA A 151     -12.103 -18.779   6.247  1.00  0.00           H  
ATOM   2412 2HB  ALA A 151     -12.604 -17.319   7.134  1.00  0.00           H  
ATOM   2413 3HB  ALA A 151     -11.990 -18.733   8.021  1.00  0.00           H  
ATOM   2414  N   LEU A 152     -13.763 -21.118   8.328  1.00  0.00           N  
ATOM   2415  CA  LEU A 152     -13.790 -22.574   8.402  1.00  0.00           C  
ATOM   2416  C   LEU A 152     -15.129 -23.121   7.939  1.00  0.00           C  
ATOM   2417  O   LEU A 152     -15.189 -24.014   7.093  1.00  0.00           O  
ATOM   2418  CB  LEU A 152     -13.510 -23.039   9.836  1.00  0.00           C  
ATOM   2419  CG  LEU A 152     -13.785 -24.521  10.120  1.00  0.00           C  
ATOM   2420  CD1 LEU A 152     -12.860 -25.382   9.271  1.00  0.00           C  
ATOM   2421  CD2 LEU A 152     -13.584 -24.800  11.602  1.00  0.00           C  
ATOM   2422  H   LEU A 152     -13.605 -20.586   9.172  1.00  0.00           H  
ATOM   2423  HA  LEU A 152     -13.021 -22.960   7.733  1.00  0.00           H  
ATOM   2424 1HB  LEU A 152     -12.463 -22.847  10.066  1.00  0.00           H  
ATOM   2425 2HB  LEU A 152     -14.124 -22.451  10.519  1.00  0.00           H  
ATOM   2426  HG  LEU A 152     -14.812 -24.761   9.842  1.00  0.00           H  
ATOM   2427 1HD1 LEU A 152     -13.055 -26.435   9.473  1.00  0.00           H  
ATOM   2428 2HD1 LEU A 152     -13.038 -25.176   8.216  1.00  0.00           H  
ATOM   2429 3HD1 LEU A 152     -11.823 -25.152   9.516  1.00  0.00           H  
ATOM   2430 1HD2 LEU A 152     -13.780 -25.854  11.805  1.00  0.00           H  
ATOM   2431 2HD2 LEU A 152     -12.557 -24.562  11.881  1.00  0.00           H  
ATOM   2432 3HD2 LEU A 152     -14.270 -24.185  12.185  1.00  0.00           H  
ATOM   2433  N   ALA A 153     -16.198 -22.574   8.503  1.00  0.00           N  
ATOM   2434  CA  ALA A 153     -17.556 -22.984   8.159  1.00  0.00           C  
ATOM   2435  C   ALA A 153     -17.831 -22.774   6.670  1.00  0.00           C  
ATOM   2436  O   ALA A 153     -18.552 -23.553   6.043  1.00  0.00           O  
ATOM   2437  CB  ALA A 153     -18.568 -22.197   8.999  1.00  0.00           C  
ATOM   2438  H   ALA A 153     -16.062 -21.849   9.194  1.00  0.00           H  
ATOM   2439  HA  ALA A 153     -17.656 -24.047   8.383  1.00  0.00           H  
ATOM   2440 1HB  ALA A 153     -19.578 -22.506   8.738  1.00  0.00           H  
ATOM   2441 2HB  ALA A 153     -18.390 -22.390  10.059  1.00  0.00           H  
ATOM   2442 3HB  ALA A 153     -18.453 -21.131   8.803  1.00  0.00           H  
ATOM   2443  N   ALA A 154     -17.325 -21.590   5.950  1.00  0.00           N  
ATOM   2444  CA  ALA A 154     -17.477 -21.280   4.526  1.00  0.00           C  
ATOM   2445  C   ALA A 154     -16.735 -22.315   3.701  1.00  0.00           C  
ATOM   2446  O   ALA A 154     -17.158 -22.663   2.599  1.00  0.00           O  
ATOM   2447  CB  ALA A 154     -16.972 -19.875   4.232  1.00  0.00           C  
ATOM   2448  H   ALA A 154     -16.823 -20.944   6.543  1.00  0.00           H  
ATOM   2449  HA  ALA A 154     -18.538 -21.333   4.279  1.00  0.00           H  
ATOM   2450 1HB  ALA A 154     -17.091 -19.660   3.170  1.00  0.00           H  
ATOM   2451 2HB  ALA A 154     -17.544 -19.153   4.816  1.00  0.00           H  
ATOM   2452 3HB  ALA A 154     -15.919 -19.804   4.499  1.00  0.00           H  
ATOM   2453  N   ALA A 155     -15.456 -22.842   4.172  1.00  0.00           N  
ATOM   2454  CA  ALA A 155     -14.654 -23.876   3.553  1.00  0.00           C  
ATOM   2455  C   ALA A 155     -15.325 -25.228   3.682  1.00  0.00           C  
ATOM   2456  O   ALA A 155     -15.334 -26.020   2.739  1.00  0.00           O  
ATOM   2457  CB  ALA A 155     -13.263 -23.912   4.171  1.00  0.00           C  
ATOM   2458  H   ALA A 155     -15.074 -22.321   4.948  1.00  0.00           H  
ATOM   2459  HA  ALA A 155     -14.549 -23.645   2.493  1.00  0.00           H  
ATOM   2460 1HB  ALA A 155     -12.674 -24.696   3.696  1.00  0.00           H  
ATOM   2461 2HB  ALA A 155     -12.774 -22.949   4.021  1.00  0.00           H  
ATOM   2462 3HB  ALA A 155     -13.345 -24.115   5.238  1.00  0.00           H  
ATOM   2463  N   LEU A 156     -15.884 -25.485   4.848  1.00  0.00           N  
ATOM   2464  CA  LEU A 156     -16.580 -26.734   5.074  1.00  0.00           C  
ATOM   2465  C   LEU A 156     -17.925 -26.782   4.340  1.00  0.00           C  
ATOM   2466  O   LEU A 156     -18.355 -27.841   3.883  1.00  0.00           O  
ATOM   2467  CB  LEU A 156     -16.801 -26.938   6.578  1.00  0.00           C  
ATOM   2468  CG  LEU A 156     -15.539 -27.220   7.404  1.00  0.00           C  
ATOM   2469  CD1 LEU A 156     -15.889 -27.213   8.886  1.00  0.00           C  
ATOM   2470  CD2 LEU A 156     -14.950 -28.560   6.988  1.00  0.00           C  
ATOM   2471  H   LEU A 156     -15.831 -24.808   5.597  1.00  0.00           H  
ATOM   2472  HA  LEU A 156     -15.963 -27.542   4.679  1.00  0.00           H  
ATOM   2473 1HB  LEU A 156     -17.269 -26.043   6.985  1.00  0.00           H  
ATOM   2474 2HB  LEU A 156     -17.484 -27.776   6.719  1.00  0.00           H  
ATOM   2475  HG  LEU A 156     -14.807 -26.432   7.230  1.00  0.00           H  
ATOM   2476 1HD1 LEU A 156     -14.993 -27.413   9.473  1.00  0.00           H  
ATOM   2477 2HD1 LEU A 156     -16.290 -26.237   9.160  1.00  0.00           H  
ATOM   2478 3HD1 LEU A 156     -16.634 -27.982   9.088  1.00  0.00           H  
ATOM   2479 1HD2 LEU A 156     -14.052 -28.760   7.574  1.00  0.00           H  
ATOM   2480 2HD2 LEU A 156     -15.681 -29.349   7.163  1.00  0.00           H  
ATOM   2481 3HD2 LEU A 156     -14.692 -28.531   5.929  1.00  0.00           H  
ATOM   2482  N   GLY A 157     -18.711 -25.594   4.203  1.00  0.00           N  
ATOM   2483  CA  GLY A 157     -20.025 -25.494   3.590  1.00  0.00           C  
ATOM   2484  C   GLY A 157     -21.081 -25.916   4.597  1.00  0.00           C  
ATOM   2485  O   GLY A 157     -22.085 -26.569   4.263  1.00  0.00           O  
ATOM   2486  H   GLY A 157     -18.273 -24.759   4.568  1.00  0.00           H  
ATOM   2487 1HA  GLY A 157     -20.194 -24.471   3.260  1.00  0.00           H  
ATOM   2488 2HA  GLY A 157     -20.063 -26.129   2.705  1.00  0.00           H  
ATOM   2489  N   THR A 158     -20.832 -25.563   5.855  1.00  0.00           N  
ATOM   2490  CA  THR A 158     -21.738 -25.912   6.938  1.00  0.00           C  
ATOM   2491  C   THR A 158     -21.978 -24.668   7.788  1.00  0.00           C  
ATOM   2492  O   THR A 158     -21.567 -23.567   7.405  1.00  0.00           O  
ATOM   2493  CB  THR A 158     -21.179 -27.055   7.805  1.00  0.00           C  
ATOM   2494  OG1 THR A 158     -22.193 -27.513   8.708  1.00  0.00           O  
ATOM   2495  CG2 THR A 158     -19.973 -26.580   8.601  1.00  0.00           C  
ATOM   2496  H   THR A 158     -19.995 -25.038   6.065  1.00  0.00           H  
ATOM   2497  HA  THR A 158     -22.691 -26.218   6.505  1.00  0.00           H  
ATOM   2498  HB  THR A 158     -20.880 -27.885   7.165  1.00  0.00           H  
ATOM   2499  HG1 THR A 158     -22.826 -28.055   8.230  1.00  0.00           H  
ATOM   2500 1HG2 THR A 158     -19.591 -27.401   9.208  1.00  0.00           H  
ATOM   2501 2HG2 THR A 158     -19.196 -26.241   7.917  1.00  0.00           H  
ATOM   2502 3HG2 THR A 158     -20.268 -25.756   9.251  1.00  0.00           H  
ATOM   2503  N   THR A 159     -22.657 -24.829   8.922  1.00  0.00           N  
ATOM   2504  CA  THR A 159     -22.978 -23.690   9.789  1.00  0.00           C  
ATOM   2505  C   THR A 159     -21.809 -23.340  10.717  1.00  0.00           C  
ATOM   2506  O   THR A 159     -20.873 -24.120  10.855  1.00  0.00           O  
ATOM   2507  CB  THR A 159     -24.237 -23.974  10.630  1.00  0.00           C  
ATOM   2508  OG1 THR A 159     -23.972 -25.047  11.543  1.00  0.00           O  
ATOM   2509  CG2 THR A 159     -25.404 -24.353   9.732  1.00  0.00           C  
ATOM   2510  H   THR A 159     -22.959 -25.755   9.194  1.00  0.00           H  
ATOM   2511  HA  THR A 159     -23.215 -22.831   9.159  1.00  0.00           H  
ATOM   2512  HB  THR A 159     -24.500 -23.084  11.202  1.00  0.00           H  
ATOM   2513  HG1 THR A 159     -24.690 -25.110  12.178  1.00  0.00           H  
ATOM   2514 1HG2 THR A 159     -26.284 -24.550  10.343  1.00  0.00           H  
ATOM   2515 2HG2 THR A 159     -25.615 -23.534   9.044  1.00  0.00           H  
ATOM   2516 3HG2 THR A 159     -25.150 -25.247   9.164  1.00  0.00           H  
ATOM   2517  N   VAL A 160     -21.863 -22.179  11.369  1.00  0.00           N  
ATOM   2518  CA  VAL A 160     -20.783 -21.816  12.278  1.00  0.00           C  
ATOM   2519  C   VAL A 160     -20.853 -22.661  13.542  1.00  0.00           C  
ATOM   2520  O   VAL A 160     -19.830 -22.975  14.124  1.00  0.00           O  
ATOM   2521  CB  VAL A 160     -20.866 -20.324  12.649  1.00  0.00           C  
ATOM   2522  CG1 VAL A 160     -20.867 -19.462  11.395  1.00  0.00           C  
ATOM   2523  CG2 VAL A 160     -22.112 -20.066  13.482  1.00  0.00           C  
ATOM   2524  H   VAL A 160     -22.637 -21.542  11.245  1.00  0.00           H  
ATOM   2525  HA  VAL A 160     -19.831 -22.040  11.791  1.00  0.00           H  
ATOM   2526  HB  VAL A 160     -19.980 -20.052  13.224  1.00  0.00           H  
ATOM   2527 1HG1 VAL A 160     -20.926 -18.410  11.676  1.00  0.00           H  
ATOM   2528 2HG1 VAL A 160     -19.949 -19.637  10.833  1.00  0.00           H  
ATOM   2529 3HG1 VAL A 160     -21.727 -19.721  10.777  1.00  0.00           H  
ATOM   2530 1HG2 VAL A 160     -22.164 -19.009  13.741  1.00  0.00           H  
ATOM   2531 2HG2 VAL A 160     -22.997 -20.343  12.908  1.00  0.00           H  
ATOM   2532 3HG2 VAL A 160     -22.070 -20.661  14.394  1.00  0.00           H  
ATOM   2533  N   GLU A 161     -22.050 -23.065  13.954  1.00  0.00           N  
ATOM   2534  CA  GLU A 161     -22.176 -23.912  15.142  1.00  0.00           C  
ATOM   2535  C   GLU A 161     -21.557 -25.281  14.922  1.00  0.00           C  
ATOM   2536  O   GLU A 161     -20.933 -25.839  15.808  1.00  0.00           O  
ATOM   2537  CB  GLU A 161     -23.648 -24.072  15.530  1.00  0.00           C  
ATOM   2538  CG  GLU A 161     -24.323 -22.784  15.978  1.00  0.00           C  
ATOM   2539  CD  GLU A 161     -24.744 -21.913  14.827  1.00  0.00           C  
ATOM   2540  OE1 GLU A 161     -24.571 -22.321  13.704  1.00  0.00           O  
ATOM   2541  OE2 GLU A 161     -25.240 -20.838  15.072  1.00  0.00           O  
ATOM   2542  H   GLU A 161     -22.884 -22.793  13.451  1.00  0.00           H  
ATOM   2543  HA  GLU A 161     -21.646 -23.435  15.966  1.00  0.00           H  
ATOM   2544 1HB  GLU A 161     -24.208 -24.466  14.682  1.00  0.00           H  
ATOM   2545 2HB  GLU A 161     -23.733 -24.794  16.342  1.00  0.00           H  
ATOM   2546 1HG  GLU A 161     -25.203 -23.034  16.571  1.00  0.00           H  
ATOM   2547 2HG  GLU A 161     -23.636 -22.228  16.616  1.00  0.00           H  
ATOM   2548  N   GLU A 162     -21.741 -25.822  13.728  1.00  0.00           N  
ATOM   2549  CA  GLU A 162     -21.179 -27.124  13.389  1.00  0.00           C  
ATOM   2550  C   GLU A 162     -19.652 -27.085  13.303  1.00  0.00           C  
ATOM   2551  O   GLU A 162     -18.967 -28.023  13.729  1.00  0.00           O  
ATOM   2552  CB  GLU A 162     -21.778 -27.630  12.074  1.00  0.00           C  
ATOM   2553  CG  GLU A 162     -21.285 -28.997  11.642  1.00  0.00           C  
ATOM   2554  CD  GLU A 162     -21.694 -30.111  12.599  1.00  0.00           C  
ATOM   2555  OE1 GLU A 162     -22.647 -29.923  13.391  1.00  0.00           O  
ATOM   2556  OE2 GLU A 162     -21.052 -31.181  12.552  1.00  0.00           O  
ATOM   2557  H   GLU A 162     -22.277 -25.322  13.034  1.00  0.00           H  
ATOM   2558  HA  GLU A 162     -21.432 -27.825  14.183  1.00  0.00           H  
ATOM   2559 1HB  GLU A 162     -22.864 -27.680  12.165  1.00  0.00           H  
ATOM   2560 2HB  GLU A 162     -21.550 -26.926  11.274  1.00  0.00           H  
ATOM   2561 1HG  GLU A 162     -21.686 -29.221  10.653  1.00  0.00           H  
ATOM   2562 2HG  GLU A 162     -20.199 -28.974  11.567  1.00  0.00           H  
ATOM   2563  N   ALA A 163     -19.125 -26.001  12.738  1.00  0.00           N  
ATOM   2564  CA  ALA A 163     -17.687 -25.809  12.645  1.00  0.00           C  
ATOM   2565  C   ALA A 163     -17.054 -25.793  14.049  1.00  0.00           C  
ATOM   2566  O   ALA A 163     -15.990 -26.370  14.257  1.00  0.00           O  
ATOM   2567  CB  ALA A 163     -17.374 -24.516  11.888  1.00  0.00           C  
ATOM   2568  H   ALA A 163     -19.742 -25.291  12.365  1.00  0.00           H  
ATOM   2569  HA  ALA A 163     -17.269 -26.652  12.095  1.00  0.00           H  
ATOM   2570 1HB  ALA A 163     -16.294 -24.386  11.825  1.00  0.00           H  
ATOM   2571 2HB  ALA A 163     -17.791 -24.572  10.883  1.00  0.00           H  
ATOM   2572 3HB  ALA A 163     -17.811 -23.671  12.415  1.00  0.00           H  
ATOM   2573  N   VAL A 164     -17.721 -25.144  15.003  1.00  0.00           N  
ATOM   2574  CA  VAL A 164     -17.259 -25.111  16.391  1.00  0.00           C  
ATOM   2575  C   VAL A 164     -17.393 -26.486  17.043  1.00  0.00           C  
ATOM   2576  O   VAL A 164     -16.505 -26.926  17.778  1.00  0.00           O  
ATOM   2577  CB  VAL A 164     -18.067 -24.080  17.201  1.00  0.00           C  
ATOM   2578  CG1 VAL A 164     -17.718 -24.172  18.679  1.00  0.00           C  
ATOM   2579  CG2 VAL A 164     -17.800 -22.680  16.670  1.00  0.00           C  
ATOM   2580  H   VAL A 164     -18.571 -24.657  14.756  1.00  0.00           H  
ATOM   2581  HA  VAL A 164     -16.204 -24.835  16.399  1.00  0.00           H  
ATOM   2582  HB  VAL A 164     -19.129 -24.308  17.107  1.00  0.00           H  
ATOM   2583 1HG1 VAL A 164     -18.299 -23.436  19.237  1.00  0.00           H  
ATOM   2584 2HG1 VAL A 164     -17.952 -25.171  19.046  1.00  0.00           H  
ATOM   2585 3HG1 VAL A 164     -16.655 -23.973  18.815  1.00  0.00           H  
ATOM   2586 1HG2 VAL A 164     -18.375 -21.956  17.247  1.00  0.00           H  
ATOM   2587 2HG2 VAL A 164     -16.737 -22.454  16.759  1.00  0.00           H  
ATOM   2588 3HG2 VAL A 164     -18.095 -22.625  15.622  1.00  0.00           H  
ATOM   2589  N   LYS A 165     -18.658 -27.309  16.887  1.00  0.00           N  
ATOM   2590  CA  LYS A 165     -18.850 -28.645  17.440  1.00  0.00           C  
ATOM   2591  C   LYS A 165     -17.777 -29.644  16.975  1.00  0.00           C  
ATOM   2592  O   LYS A 165     -17.324 -30.490  17.746  1.00  0.00           O  
ATOM   2593  CB  LYS A 165     -20.240 -29.165  17.069  1.00  0.00           C  
ATOM   2594  CG  LYS A 165     -21.385 -28.472  17.796  1.00  0.00           C  
ATOM   2595  CD  LYS A 165     -22.735 -28.963  17.295  1.00  0.00           C  
ATOM   2596  CE  LYS A 165     -23.879 -28.204  17.952  1.00  0.00           C  
ATOM   2597  NZ  LYS A 165     -25.202 -28.605  17.400  1.00  0.00           N  
ATOM   2598  H   LYS A 165     -19.414 -26.873  16.377  1.00  0.00           H  
ATOM   2599  HA  LYS A 165     -18.759 -28.586  18.526  1.00  0.00           H  
ATOM   2600 1HB  LYS A 165     -20.401 -29.043  15.998  1.00  0.00           H  
ATOM   2601 2HB  LYS A 165     -20.301 -30.231  17.290  1.00  0.00           H  
ATOM   2602 1HG  LYS A 165     -21.310 -28.670  18.866  1.00  0.00           H  
ATOM   2603 2HG  LYS A 165     -21.317 -27.396  17.638  1.00  0.00           H  
ATOM   2604 1HD  LYS A 165     -22.793 -28.827  16.214  1.00  0.00           H  
ATOM   2605 2HD  LYS A 165     -22.841 -30.024  17.517  1.00  0.00           H  
ATOM   2606 1HE  LYS A 165     -23.873 -28.395  19.024  1.00  0.00           H  
ATOM   2607 2HE  LYS A 165     -23.744 -27.134  17.795  1.00  0.00           H  
ATOM   2608 1HZ  LYS A 165     -25.932 -28.080  17.860  1.00  0.00           H  
ATOM   2609 2HZ  LYS A 165     -25.225 -28.415  16.408  1.00  0.00           H  
ATOM   2610 3HZ  LYS A 165     -25.347 -29.592  17.557  1.00  0.00           H  
ATOM   2611  N   ARG A 166     -17.364 -29.532  15.642  1.00  0.00           N  
ATOM   2612  CA  ARG A 166     -16.320 -30.390  15.095  1.00  0.00           C  
ATOM   2613  C   ARG A 166     -14.962 -30.067  15.667  1.00  0.00           C  
ATOM   2614  O   ARG A 166     -14.172 -30.967  15.959  1.00  0.00           O  
ATOM   2615  CB  ARG A 166     -16.260 -30.261  13.580  1.00  0.00           C  
ATOM   2616  CG  ARG A 166     -17.460 -30.836  12.843  1.00  0.00           C  
ATOM   2617  CD  ARG A 166     -17.414 -30.518  11.392  1.00  0.00           C  
ATOM   2618  NE  ARG A 166     -18.581 -31.030  10.689  1.00  0.00           N  
ATOM   2619  CZ  ARG A 166     -18.701 -31.088   9.349  1.00  0.00           C  
ATOM   2620  NH1 ARG A 166     -17.721 -30.666   8.581  1.00  0.00           N  
ATOM   2621  NH2 ARG A 166     -19.806 -31.571   8.805  1.00  0.00           N  
ATOM   2622  H   ARG A 166     -17.809 -28.856  15.040  1.00  0.00           H  
ATOM   2623  HA  ARG A 166     -16.559 -31.426  15.339  1.00  0.00           H  
ATOM   2624 1HB  ARG A 166     -16.180 -29.210  13.308  1.00  0.00           H  
ATOM   2625 2HB  ARG A 166     -15.370 -30.767  13.206  1.00  0.00           H  
ATOM   2626 1HG  ARG A 166     -17.470 -31.921  12.956  1.00  0.00           H  
ATOM   2627 2HG  ARG A 166     -18.377 -30.418  13.257  1.00  0.00           H  
ATOM   2628 1HD  ARG A 166     -17.382 -29.438  11.257  1.00  0.00           H  
ATOM   2629 2HD  ARG A 166     -16.527 -30.966  10.948  1.00  0.00           H  
ATOM   2630  HE  ARG A 166     -19.357 -31.363  11.246  1.00  0.00           H  
ATOM   2631 1HH1 ARG A 166     -16.876 -30.297   8.997  1.00  0.00           H  
ATOM   2632 2HH1 ARG A 166     -17.810 -30.711   7.577  1.00  0.00           H  
ATOM   2633 1HH2 ARG A 166     -20.560 -31.896   9.395  1.00  0.00           H  
ATOM   2634 2HH2 ARG A 166     -19.895 -31.615   7.800  1.00  0.00           H  
ATOM   2635  N   ALA A 167     -14.658 -28.693  15.794  1.00  0.00           N  
ATOM   2636  CA  ALA A 167     -13.356 -28.350  16.339  1.00  0.00           C  
ATOM   2637  C   ALA A 167     -13.254 -28.872  17.773  1.00  0.00           C  
ATOM   2638  O   ALA A 167     -12.184 -29.328  18.191  1.00  0.00           O  
ATOM   2639  CB  ALA A 167     -13.135 -26.843  16.282  1.00  0.00           C  
ATOM   2640  H   ALA A 167     -15.279 -27.954  15.499  1.00  0.00           H  
ATOM   2641  HA  ALA A 167     -12.596 -28.841  15.733  1.00  0.00           H  
ATOM   2642 1HB  ALA A 167     -12.156 -26.602  16.694  1.00  0.00           H  
ATOM   2643 2HB  ALA A 167     -13.186 -26.508  15.245  1.00  0.00           H  
ATOM   2644 3HB  ALA A 167     -13.907 -26.339  16.863  1.00  0.00           H  
ATOM   2645  N   LEU A 168     -14.370 -28.810  18.510  1.00  0.00           N  
ATOM   2646  CA  LEU A 168     -14.434 -29.295  19.901  1.00  0.00           C  
ATOM   2647  C   LEU A 168     -14.257 -30.813  20.013  1.00  0.00           C  
ATOM   2648  O   LEU A 168     -13.550 -31.286  20.904  1.00  0.00           O  
ATOM   2649  CB  LEU A 168     -15.776 -28.896  20.529  1.00  0.00           C  
ATOM   2650  CG  LEU A 168     -15.971 -29.304  21.995  1.00  0.00           C  
ATOM   2651  CD1 LEU A 168     -14.892 -28.657  22.851  1.00  0.00           C  
ATOM   2652  CD2 LEU A 168     -17.360 -28.888  22.457  1.00  0.00           C  
ATOM   2653  H   LEU A 168     -15.197 -28.413  18.089  1.00  0.00           H  
ATOM   2654  HA  LEU A 168     -13.610 -28.852  20.459  1.00  0.00           H  
ATOM   2655 1HB  LEU A 168     -15.878 -27.813  20.470  1.00  0.00           H  
ATOM   2656 2HB  LEU A 168     -16.580 -29.348  19.949  1.00  0.00           H  
ATOM   2657  HG  LEU A 168     -15.867 -30.386  22.088  1.00  0.00           H  
ATOM   2658 1HD1 LEU A 168     -15.031 -28.948  23.893  1.00  0.00           H  
ATOM   2659 2HD1 LEU A 168     -13.910 -28.988  22.511  1.00  0.00           H  
ATOM   2660 3HD1 LEU A 168     -14.960 -27.573  22.765  1.00  0.00           H  
ATOM   2661 1HD2 LEU A 168     -17.499 -29.179  23.499  1.00  0.00           H  
ATOM   2662 2HD2 LEU A 168     -17.464 -27.806  22.365  1.00  0.00           H  
ATOM   2663 3HD2 LEU A 168     -18.112 -29.378  21.839  1.00  0.00           H  
ATOM   2664  N   LYS A 169     -14.886 -31.579  19.119  1.00  0.00           N  
ATOM   2665  CA  LYS A 169     -14.670 -33.033  19.094  1.00  0.00           C  
ATOM   2666  C   LYS A 169     -13.200 -33.379  18.838  1.00  0.00           C  
ATOM   2667  O   LYS A 169     -12.641 -34.274  19.485  1.00  0.00           O  
ATOM   2668  CB  LYS A 169     -15.553 -33.686  18.029  1.00  0.00           C  
ATOM   2669  CG  LYS A 169     -17.032 -33.743  18.387  1.00  0.00           C  
ATOM   2670  CD  LYS A 169     -17.852 -34.348  17.257  1.00  0.00           C  
ATOM   2671  CE  LYS A 169     -19.334 -34.379  17.601  1.00  0.00           C  
ATOM   2672  NZ  LYS A 169     -20.152 -34.931  16.488  1.00  0.00           N  
ATOM   2673  H   LYS A 169     -15.517 -31.163  18.448  1.00  0.00           H  
ATOM   2674  HA  LYS A 169     -14.939 -33.439  20.068  1.00  0.00           H  
ATOM   2675 1HB  LYS A 169     -15.457 -33.139  17.091  1.00  0.00           H  
ATOM   2676 2HB  LYS A 169     -15.213 -34.706  17.850  1.00  0.00           H  
ATOM   2677 1HG  LYS A 169     -17.166 -34.348  19.285  1.00  0.00           H  
ATOM   2678 2HG  LYS A 169     -17.397 -32.737  18.591  1.00  0.00           H  
ATOM   2679 1HD  LYS A 169     -17.710 -33.759  16.349  1.00  0.00           H  
ATOM   2680 2HD  LYS A 169     -17.512 -35.366  17.065  1.00  0.00           H  
ATOM   2681 1HE  LYS A 169     -19.488 -34.992  18.488  1.00  0.00           H  
ATOM   2682 2HE  LYS A 169     -19.677 -33.368  17.821  1.00  0.00           H  
ATOM   2683 1HZ  LYS A 169     -21.127 -34.934  16.755  1.00  0.00           H  
ATOM   2684 2HZ  LYS A 169     -20.031 -34.358  15.664  1.00  0.00           H  
ATOM   2685 3HZ  LYS A 169     -19.856 -35.875  16.288  1.00  0.00           H  
ATOM   2686  N   LEU A 170     -12.580 -32.674  17.890  1.00  0.00           N  
ATOM   2687  CA  LEU A 170     -11.159 -32.854  17.623  1.00  0.00           C  
ATOM   2688  C   LEU A 170     -10.301 -32.395  18.790  1.00  0.00           C  
ATOM   2689  O   LEU A 170      -9.299 -33.025  19.101  1.00  0.00           O  
ATOM   2690  CB  LEU A 170     -10.759 -32.083  16.359  1.00  0.00           C  
ATOM   2691  CG  LEU A 170     -10.773 -32.891  15.055  1.00  0.00           C  
ATOM   2692  CD1 LEU A 170     -12.198 -33.326  14.742  1.00  0.00           C  
ATOM   2693  CD2 LEU A 170     -10.199 -32.045  13.928  1.00  0.00           C  
ATOM   2694  H   LEU A 170     -13.100 -32.002  17.345  1.00  0.00           H  
ATOM   2695  HA  LEU A 170     -10.960 -33.919  17.503  1.00  0.00           H  
ATOM   2696 1HB  LEU A 170     -11.440 -31.242  16.236  1.00  0.00           H  
ATOM   2697 2HB  LEU A 170      -9.751 -31.691  16.495  1.00  0.00           H  
ATOM   2698  HG  LEU A 170     -10.169 -33.790  15.177  1.00  0.00           H  
ATOM   2699 1HD1 LEU A 170     -12.208 -33.900  13.815  1.00  0.00           H  
ATOM   2700 2HD1 LEU A 170     -12.577 -33.945  15.555  1.00  0.00           H  
ATOM   2701 3HD1 LEU A 170     -12.831 -32.446  14.630  1.00  0.00           H  
ATOM   2702 1HD2 LEU A 170     -10.209 -32.619  13.001  1.00  0.00           H  
ATOM   2703 2HD2 LEU A 170     -10.803 -31.146  13.804  1.00  0.00           H  
ATOM   2704 3HD2 LEU A 170      -9.175 -31.763  14.170  1.00  0.00           H  
ATOM   2705  N   LYS A 171     -10.600 -31.167  19.559  1.00  0.00           N  
ATOM   2706  CA  LYS A 171      -9.896 -30.667  20.734  1.00  0.00           C  
ATOM   2707  C   LYS A 171      -9.702 -31.800  21.716  1.00  0.00           C  
ATOM   2708  O   LYS A 171      -8.589 -32.124  22.123  1.00  0.00           O  
ATOM   2709  CB  LYS A 171     -10.661 -29.516  21.390  1.00  0.00           C  
ATOM   2710  CG  LYS A 171     -10.019 -28.979  22.663  1.00  0.00           C  
ATOM   2711  CD  LYS A 171     -10.880 -27.901  23.303  1.00  0.00           C  
ATOM   2712  CE  LYS A 171     -10.274 -27.411  24.611  1.00  0.00           C  
ATOM   2713  NZ  LYS A 171     -11.148 -26.418  25.292  1.00  0.00           N  
ATOM   2714  H   LYS A 171     -11.362 -30.627  19.176  1.00  0.00           H  
ATOM   2715  HA  LYS A 171      -8.946 -30.237  20.414  1.00  0.00           H  
ATOM   2716 1HB  LYS A 171     -10.749 -28.689  20.685  1.00  0.00           H  
ATOM   2717 2HB  LYS A 171     -11.670 -29.844  21.638  1.00  0.00           H  
ATOM   2718 1HG  LYS A 171      -9.883 -29.794  23.374  1.00  0.00           H  
ATOM   2719 2HG  LYS A 171      -9.041 -28.559  22.428  1.00  0.00           H  
ATOM   2720 1HD  LYS A 171     -10.976 -27.057  22.619  1.00  0.00           H  
ATOM   2721 2HD  LYS A 171     -11.875 -28.300  23.502  1.00  0.00           H  
ATOM   2722 1HE  LYS A 171     -10.118 -28.257  25.278  1.00  0.00           H  
ATOM   2723 2HE  LYS A 171      -9.307 -26.950  24.413  1.00  0.00           H  
ATOM   2724 1HZ  LYS A 171     -10.711 -26.118  26.152  1.00  0.00           H  
ATOM   2725 2HZ  LYS A 171     -11.285 -25.619  24.688  1.00  0.00           H  
ATOM   2726 3HZ  LYS A 171     -12.042 -26.840  25.498  1.00  0.00           H  
ATOM   2727  N   THR A 172     -10.822 -32.399  22.095  1.00  0.00           N  
ATOM   2728  CA  THR A 172     -10.847 -33.398  23.140  1.00  0.00           C  
ATOM   2729  C   THR A 172     -10.099 -34.666  22.717  1.00  0.00           C  
ATOM   2730  O   THR A 172      -9.257 -35.171  23.468  1.00  0.00           O  
ATOM   2731  CB  THR A 172     -12.297 -33.750  23.525  1.00  0.00           C  
ATOM   2732  OG1 THR A 172     -12.958 -32.580  24.025  1.00  0.00           O  
ATOM   2733  CG2 THR A 172     -12.317 -34.834  24.591  1.00  0.00           C  
ATOM   2734  H   THR A 172     -11.686 -32.145  21.634  1.00  0.00           H  
ATOM   2735  HA  THR A 172     -10.322 -33.004  24.011  1.00  0.00           H  
ATOM   2736  HB  THR A 172     -12.831 -34.104  22.644  1.00  0.00           H  
ATOM   2737  HG1 THR A 172     -13.194 -32.008  23.291  1.00  0.00           H  
ATOM   2738 1HG2 THR A 172     -13.349 -35.070  24.850  1.00  0.00           H  
ATOM   2739 2HG2 THR A 172     -11.825 -35.729  24.210  1.00  0.00           H  
ATOM   2740 3HG2 THR A 172     -11.792 -34.482  25.478  1.00  0.00           H  
ATOM   2741  N   LYS A 173     -10.371 -35.158  21.512  1.00  0.00           N  
ATOM   2742  CA  LYS A 173      -9.787 -36.433  21.088  1.00  0.00           C  
ATOM   2743  C   LYS A 173      -8.300 -36.359  20.807  1.00  0.00           C  
ATOM   2744  O   LYS A 173      -7.563 -37.285  21.131  1.00  0.00           O  
ATOM   2745  CB  LYS A 173     -10.509 -36.951  19.843  1.00  0.00           C  
ATOM   2746  CG  LYS A 173     -11.929 -37.441  20.098  1.00  0.00           C  
ATOM   2747  CD  LYS A 173     -12.586 -37.922  18.813  1.00  0.00           C  
ATOM   2748  CE  LYS A 173     -13.998 -38.429  19.069  1.00  0.00           C  
ATOM   2749  NZ  LYS A 173     -14.654 -38.901  17.819  1.00  0.00           N  
ATOM   2750  H   LYS A 173     -10.979 -34.660  20.877  1.00  0.00           H  
ATOM   2751  HA  LYS A 173      -9.898 -37.151  21.901  1.00  0.00           H  
ATOM   2752 1HB  LYS A 173     -10.558 -36.159  19.095  1.00  0.00           H  
ATOM   2753 2HB  LYS A 173      -9.943 -37.776  19.411  1.00  0.00           H  
ATOM   2754 1HG  LYS A 173     -11.907 -38.262  20.815  1.00  0.00           H  
ATOM   2755 2HG  LYS A 173     -12.523 -36.630  20.519  1.00  0.00           H  
ATOM   2756 1HD  LYS A 173     -12.627 -37.101  18.096  1.00  0.00           H  
ATOM   2757 2HD  LYS A 173     -11.993 -38.729  18.381  1.00  0.00           H  
ATOM   2758 1HE  LYS A 173     -13.965 -39.252  19.781  1.00  0.00           H  
ATOM   2759 2HE  LYS A 173     -14.599 -37.628  19.499  1.00  0.00           H  
ATOM   2760 1HZ  LYS A 173     -15.586 -39.228  18.031  1.00  0.00           H  
ATOM   2761 2HZ  LYS A 173     -14.707 -38.139  17.157  1.00  0.00           H  
ATOM   2762 3HZ  LYS A 173     -14.116 -39.656  17.420  1.00  0.00           H  
ATOM   2763  N   LEU A 174      -7.867 -35.255  20.214  1.00  0.00           N  
ATOM   2764  CA  LEU A 174      -6.497 -35.123  19.756  1.00  0.00           C  
ATOM   2765  C   LEU A 174      -5.591 -34.462  20.776  1.00  0.00           C  
ATOM   2766  O   LEU A 174      -4.375 -34.613  20.707  1.00  0.00           O  
ATOM   2767  CB  LEU A 174      -6.463 -34.318  18.452  1.00  0.00           C  
ATOM   2768  CG  LEU A 174      -7.254 -34.914  17.280  1.00  0.00           C  
ATOM   2769  CD1 LEU A 174      -7.280 -33.921  16.127  1.00  0.00           C  
ATOM   2770  CD2 LEU A 174      -6.617 -36.229  16.855  1.00  0.00           C  
ATOM   2771  H   LEU A 174      -8.508 -34.485  20.076  1.00  0.00           H  
ATOM   2772  HA  LEU A 174      -6.104 -36.118  19.550  1.00  0.00           H  
ATOM   2773 1HB  LEU A 174      -6.860 -33.323  18.647  1.00  0.00           H  
ATOM   2774 2HB  LEU A 174      -5.425 -34.216  18.133  1.00  0.00           H  
ATOM   2775  HG  LEU A 174      -8.284 -35.093  17.590  1.00  0.00           H  
ATOM   2776 1HD1 LEU A 174      -7.842 -34.345  15.294  1.00  0.00           H  
ATOM   2777 2HD1 LEU A 174      -7.758 -32.997  16.453  1.00  0.00           H  
ATOM   2778 3HD1 LEU A 174      -6.261 -33.710  15.805  1.00  0.00           H  
ATOM   2779 1HD2 LEU A 174      -7.180 -36.654  16.023  1.00  0.00           H  
ATOM   2780 2HD2 LEU A 174      -5.588 -36.052  16.544  1.00  0.00           H  
ATOM   2781 3HD2 LEU A 174      -6.628 -36.926  17.694  1.00  0.00           H  
ATOM   2782  N   GLY A 175      -6.181 -33.717  21.709  1.00  0.00           N  
ATOM   2783  CA  GLY A 175      -5.415 -32.939  22.668  1.00  0.00           C  
ATOM   2784  C   GLY A 175      -4.821 -31.669  22.061  1.00  0.00           C  
ATOM   2785  O   GLY A 175      -3.676 -31.303  22.349  1.00  0.00           O  
ATOM   2786  H   GLY A 175      -7.190 -33.695  21.751  1.00  0.00           H  
ATOM   2787 1HA  GLY A 175      -6.057 -32.662  23.506  1.00  0.00           H  
ATOM   2788 2HA  GLY A 175      -4.607 -33.549  23.069  1.00  0.00           H  
ATOM   2789  N   VAL A 176      -5.596 -30.993  21.216  1.00  0.00           N  
ATOM   2790  CA  VAL A 176      -5.103 -29.823  20.490  1.00  0.00           C  
ATOM   2791  C   VAL A 176      -6.021 -28.638  20.773  1.00  0.00           C  
ATOM   2792  O   VAL A 176      -7.116 -28.813  21.296  1.00  0.00           O  
ATOM   2793  CB  VAL A 176      -5.054 -30.096  18.975  1.00  0.00           C  
ATOM   2794  CG1 VAL A 176      -4.144 -31.277  18.675  1.00  0.00           C  
ATOM   2795  CG2 VAL A 176      -6.459 -30.350  18.449  1.00  0.00           C  
ATOM   2796  H   VAL A 176      -6.549 -31.296  21.072  1.00  0.00           H  
ATOM   2797  HA  VAL A 176      -4.098 -29.594  20.846  1.00  0.00           H  
ATOM   2798  HB  VAL A 176      -4.629 -29.227  18.472  1.00  0.00           H  
ATOM   2799 1HG1 VAL A 176      -4.121 -31.456  17.600  1.00  0.00           H  
ATOM   2800 2HG1 VAL A 176      -3.136 -31.059  19.028  1.00  0.00           H  
ATOM   2801 3HG1 VAL A 176      -4.522 -32.165  19.182  1.00  0.00           H  
ATOM   2802 1HG2 VAL A 176      -6.417 -30.541  17.377  1.00  0.00           H  
ATOM   2803 2HG2 VAL A 176      -6.886 -31.215  18.956  1.00  0.00           H  
ATOM   2804 3HG2 VAL A 176      -7.081 -29.475  18.637  1.00  0.00           H  
ATOM   2805  N   SER A 177      -5.587 -27.429  20.457  1.00  0.00           N  
ATOM   2806  CA  SER A 177      -6.465 -26.283  20.641  1.00  0.00           C  
ATOM   2807  C   SER A 177      -7.559 -26.304  19.573  1.00  0.00           C  
ATOM   2808  O   SER A 177      -7.455 -27.007  18.580  1.00  0.00           O  
ATOM   2809  CB  SER A 177      -5.679 -24.976  20.533  1.00  0.00           C  
ATOM   2810  OG  SER A 177      -5.263 -24.759  19.198  1.00  0.00           O  
ATOM   2811  H   SER A 177      -4.657 -27.282  20.090  1.00  0.00           H  
ATOM   2812  HA  SER A 177      -6.907 -26.341  21.637  1.00  0.00           H  
ATOM   2813 1HB  SER A 177      -6.303 -24.149  20.867  1.00  0.00           H  
ATOM   2814 2HB  SER A 177      -4.813 -25.018  21.190  1.00  0.00           H  
ATOM   2815  HG  SER A 177      -4.676 -23.998  19.223  1.00  0.00           H  
ATOM   2816  N   LEU A 178      -8.715 -25.442  19.764  1.00  0.00           N  
ATOM   2817  CA  LEU A 178      -9.780 -25.406  18.772  1.00  0.00           C  
ATOM   2818  C   LEU A 178      -9.250 -24.884  17.438  1.00  0.00           C  
ATOM   2819  O   LEU A 178      -9.737 -25.256  16.361  1.00  0.00           O  
ATOM   2820  CB  LEU A 178     -10.933 -24.521  19.261  1.00  0.00           C  
ATOM   2821  CG  LEU A 178     -11.741 -25.072  20.443  1.00  0.00           C  
ATOM   2822  CD1 LEU A 178     -12.700 -24.002  20.947  1.00  0.00           C  
ATOM   2823  CD2 LEU A 178     -12.496 -26.319  20.004  1.00  0.00           C  
ATOM   2824  H   LEU A 178      -8.785 -24.856  20.582  1.00  0.00           H  
ATOM   2825  HA  LEU A 178     -10.168 -26.417  18.646  1.00  0.00           H  
ATOM   2826 1HB  LEU A 178     -10.528 -23.555  19.559  1.00  0.00           H  
ATOM   2827 2HB  LEU A 178     -11.625 -24.362  18.433  1.00  0.00           H  
ATOM   2828  HG  LEU A 178     -11.064 -25.326  21.259  1.00  0.00           H  
ATOM   2829 1HD1 LEU A 178     -13.273 -24.394  21.788  1.00  0.00           H  
ATOM   2830 2HD1 LEU A 178     -12.132 -23.130  21.273  1.00  0.00           H  
ATOM   2831 3HD1 LEU A 178     -13.379 -23.716  20.147  1.00  0.00           H  
ATOM   2832 1HD2 LEU A 178     -13.069 -26.712  20.845  1.00  0.00           H  
ATOM   2833 2HD2 LEU A 178     -13.174 -26.066  19.189  1.00  0.00           H  
ATOM   2834 3HD2 LEU A 178     -11.786 -27.074  19.665  1.00  0.00           H  
ATOM   2835  N   GLU A 179      -8.226 -23.885  17.418  1.00  0.00           N  
ATOM   2836  CA  GLU A 179      -7.605 -23.328  16.228  1.00  0.00           C  
ATOM   2837  C   GLU A 179      -6.833 -24.386  15.464  1.00  0.00           C  
ATOM   2838  O   GLU A 179      -6.905 -24.454  14.236  1.00  0.00           O  
ATOM   2839  CB  GLU A 179      -6.672 -22.174  16.603  1.00  0.00           C  
ATOM   2840  CG  GLU A 179      -6.010 -21.490  15.416  1.00  0.00           C  
ATOM   2841  CD  GLU A 179      -5.203 -20.285  15.811  1.00  0.00           C  
ATOM   2842  OE1 GLU A 179      -5.178 -19.965  16.975  1.00  0.00           O  
ATOM   2843  OE2 GLU A 179      -4.610 -19.682  14.947  1.00  0.00           O  
ATOM   2844  H   GLU A 179      -7.958 -23.532  18.324  1.00  0.00           H  
ATOM   2845  HA  GLU A 179      -8.395 -22.956  15.576  1.00  0.00           H  
ATOM   2846 1HB  GLU A 179      -7.231 -21.419  17.156  1.00  0.00           H  
ATOM   2847 2HB  GLU A 179      -5.884 -22.543  17.259  1.00  0.00           H  
ATOM   2848 1HG  GLU A 179      -5.355 -22.204  14.917  1.00  0.00           H  
ATOM   2849 2HG  GLU A 179      -6.781 -21.189  14.707  1.00  0.00           H  
ATOM   2850  N   GLN A 180      -6.096 -25.207  16.195  1.00  0.00           N  
ATOM   2851  CA  GLN A 180      -5.395 -26.330  15.582  1.00  0.00           C  
ATOM   2852  C   GLN A 180      -6.368 -27.339  15.021  1.00  0.00           C  
ATOM   2853  O   GLN A 180      -6.148 -27.898  13.947  1.00  0.00           O  
ATOM   2854  CB  GLN A 180      -4.471 -27.010  16.595  1.00  0.00           C  
ATOM   2855  CG  GLN A 180      -3.269 -26.174  17.000  1.00  0.00           C  
ATOM   2856  CD  GLN A 180      -2.488 -26.798  18.141  1.00  0.00           C  
ATOM   2857  OE1 GLN A 180      -3.066 -27.256  19.130  1.00  0.00           O  
ATOM   2858  NE2 GLN A 180      -1.166 -26.819  18.010  1.00  0.00           N  
ATOM   2859  H   GLN A 180      -6.013 -25.060  17.190  1.00  0.00           H  
ATOM   2860  HA  GLN A 180      -4.791 -25.952  14.757  1.00  0.00           H  
ATOM   2861 1HB  GLN A 180      -5.033 -27.250  17.497  1.00  0.00           H  
ATOM   2862 2HB  GLN A 180      -4.103 -27.948  16.179  1.00  0.00           H  
ATOM   2863 1HG  GLN A 180      -2.603 -26.075  16.143  1.00  0.00           H  
ATOM   2864 2HG  GLN A 180      -3.615 -25.191  17.320  1.00  0.00           H  
ATOM   2865 1HE2 GLN A 180      -0.598 -27.218  18.731  1.00  0.00           H  
ATOM   2866 2HE2 GLN A 180      -0.738 -26.437  17.191  1.00  0.00           H  
ATOM   2867  N   ALA A 181      -7.533 -27.628  15.753  1.00  0.00           N  
ATOM   2868  CA  ALA A 181      -8.554 -28.519  15.208  1.00  0.00           C  
ATOM   2869  C   ALA A 181      -9.148 -27.918  13.939  1.00  0.00           C  
ATOM   2870  O   ALA A 181      -9.470 -28.635  12.992  1.00  0.00           O  
ATOM   2871  CB  ALA A 181      -9.644 -28.784  16.237  1.00  0.00           C  
ATOM   2872  H   ALA A 181      -7.675 -27.219  16.666  1.00  0.00           H  
ATOM   2873  HA  ALA A 181      -8.076 -29.464  14.949  1.00  0.00           H  
ATOM   2874 1HB  ALA A 181     -10.400 -29.441  15.806  1.00  0.00           H  
ATOM   2875 2HB  ALA A 181      -9.208 -29.260  17.115  1.00  0.00           H  
ATOM   2876 3HB  ALA A 181     -10.107 -27.842  16.527  1.00  0.00           H  
ATOM   2877  N   ALA A 182      -9.430 -26.493  13.874  1.00  0.00           N  
ATOM   2878  CA  ALA A 182      -9.944 -25.806  12.697  1.00  0.00           C  
ATOM   2879  C   ALA A 182      -9.026 -26.037  11.507  1.00  0.00           C  
ATOM   2880  O   ALA A 182      -9.486 -26.165  10.373  1.00  0.00           O  
ATOM   2881  CB  ALA A 182     -10.100 -24.318  12.969  1.00  0.00           C  
ATOM   2882  H   ALA A 182      -9.267 -25.965  14.720  1.00  0.00           H  
ATOM   2883  HA  ALA A 182     -10.921 -26.226  12.459  1.00  0.00           H  
ATOM   2884 1HB  ALA A 182     -10.478 -23.822  12.075  1.00  0.00           H  
ATOM   2885 2HB  ALA A 182     -10.802 -24.170  13.789  1.00  0.00           H  
ATOM   2886 3HB  ALA A 182      -9.134 -23.894  13.239  1.00  0.00           H  
ATOM   2887  N   LYS A 183      -7.589 -25.982  11.650  1.00  0.00           N  
ATOM   2888  CA  LYS A 183      -6.642 -26.203  10.565  1.00  0.00           C  
ATOM   2889  C   LYS A 183      -6.696 -27.628   9.998  1.00  0.00           C  
ATOM   2890  O   LYS A 183      -6.535 -27.835   8.796  1.00  0.00           O  
ATOM   2891  CB  LYS A 183      -5.223 -25.890  11.044  1.00  0.00           C  
ATOM   2892  CG  LYS A 183      -4.969 -24.417  11.336  1.00  0.00           C  
ATOM   2893  CD  LYS A 183      -3.522 -24.176  11.738  1.00  0.00           C  
ATOM   2894  CE  LYS A 183      -3.303 -22.738  12.184  1.00  0.00           C  
ATOM   2895  NZ  LYS A 183      -1.857 -22.394  12.264  1.00  0.00           N  
ATOM   2896  H   LYS A 183      -7.240 -25.708  12.558  1.00  0.00           H  
ATOM   2897  HA  LYS A 183      -6.899 -25.528   9.748  1.00  0.00           H  
ATOM   2898 1HB  LYS A 183      -5.014 -26.453  11.954  1.00  0.00           H  
ATOM   2899 2HB  LYS A 183      -4.505 -26.211  10.289  1.00  0.00           H  
ATOM   2900 1HG  LYS A 183      -5.194 -23.826  10.447  1.00  0.00           H  
ATOM   2901 2HG  LYS A 183      -5.621 -24.089  12.144  1.00  0.00           H  
ATOM   2902 1HD  LYS A 183      -3.255 -24.846  12.557  1.00  0.00           H  
ATOM   2903 2HD  LYS A 183      -2.869 -24.387  10.891  1.00  0.00           H  
ATOM   2904 1HE  LYS A 183      -3.786 -22.061  11.480  1.00  0.00           H  
ATOM   2905 2HE  LYS A 183      -3.754 -22.588  13.165  1.00  0.00           H  
ATOM   2906 1HZ  LYS A 183      -1.755 -21.434  12.563  1.00  0.00           H  
ATOM   2907 2HZ  LYS A 183      -1.402 -23.003  12.929  1.00  0.00           H  
ATOM   2908 3HZ  LYS A 183      -1.432 -22.510  11.356  1.00  0.00           H  
ATOM   2909  N   ILE A 184      -6.925 -28.625  10.859  1.00  0.00           N  
ATOM   2910  CA  ILE A 184      -7.197 -29.995  10.392  1.00  0.00           C  
ATOM   2911  C   ILE A 184      -8.508 -30.091   9.613  1.00  0.00           C  
ATOM   2912  O   ILE A 184      -8.582 -30.765   8.585  1.00  0.00           O  
ATOM   2913  CB  ILE A 184      -7.242 -30.976  11.577  1.00  0.00           C  
ATOM   2914  CG1 ILE A 184      -5.865 -31.078  12.238  1.00  0.00           C  
ATOM   2915  CG2 ILE A 184      -7.717 -32.345  11.116  1.00  0.00           C  
ATOM   2916  CD1 ILE A 184      -5.885 -31.754  13.590  1.00  0.00           C  
ATOM   2917  H   ILE A 184      -6.913 -28.438  11.851  1.00  0.00           H  
ATOM   2918  HA  ILE A 184      -6.393 -30.287   9.715  1.00  0.00           H  
ATOM   2919  HB  ILE A 184      -7.928 -30.600  12.335  1.00  0.00           H  
ATOM   2920 1HG1 ILE A 184      -5.190 -31.634  11.589  1.00  0.00           H  
ATOM   2921 2HG1 ILE A 184      -5.447 -30.079  12.365  1.00  0.00           H  
ATOM   2922 1HG2 ILE A 184      -7.742 -33.027  11.967  1.00  0.00           H  
ATOM   2923 2HG2 ILE A 184      -8.716 -32.260  10.691  1.00  0.00           H  
ATOM   2924 3HG2 ILE A 184      -7.033 -32.733  10.362  1.00  0.00           H  
ATOM   2925 1HD1 ILE A 184      -4.873 -31.788  13.996  1.00  0.00           H  
ATOM   2926 2HD1 ILE A 184      -6.529 -31.193  14.269  1.00  0.00           H  
ATOM   2927 3HD1 ILE A 184      -6.267 -32.769  13.485  1.00  0.00           H  
ATOM   2928  N   LEU A 185      -9.584 -29.396  10.114  1.00  0.00           N  
ATOM   2929  CA  LEU A 185     -10.867 -29.404   9.417  1.00  0.00           C  
ATOM   2930  C   LEU A 185     -10.751 -28.698   8.065  1.00  0.00           C  
ATOM   2931  O   LEU A 185     -11.365 -29.113   7.082  1.00  0.00           O  
ATOM   2932  CB  LEU A 185     -11.944 -28.722  10.270  1.00  0.00           C  
ATOM   2933  CG  LEU A 185     -12.306 -29.437  11.578  1.00  0.00           C  
ATOM   2934  CD1 LEU A 185     -13.178 -28.525  12.430  1.00  0.00           C  
ATOM   2935  CD2 LEU A 185     -13.024 -30.740  11.262  1.00  0.00           C  
ATOM   2936  H   LEU A 185      -9.493 -28.872  10.974  1.00  0.00           H  
ATOM   2937  HA  LEU A 185     -11.147 -30.442   9.234  1.00  0.00           H  
ATOM   2938 1HB  LEU A 185     -11.601 -27.720  10.525  1.00  0.00           H  
ATOM   2939 2HB  LEU A 185     -12.853 -28.634   9.678  1.00  0.00           H  
ATOM   2940  HG  LEU A 185     -11.397 -29.651  12.141  1.00  0.00           H  
ATOM   2941 1HD1 LEU A 185     -13.436 -29.032  13.359  1.00  0.00           H  
ATOM   2942 2HD1 LEU A 185     -12.633 -27.608  12.657  1.00  0.00           H  
ATOM   2943 3HD1 LEU A 185     -14.090 -28.280  11.886  1.00  0.00           H  
ATOM   2944 1HD2 LEU A 185     -13.282 -31.250  12.192  1.00  0.00           H  
ATOM   2945 2HD2 LEU A 185     -13.933 -30.528  10.701  1.00  0.00           H  
ATOM   2946 3HD2 LEU A 185     -12.372 -31.380  10.667  1.00  0.00           H  
ATOM   2947  N   LEU A 186      -9.954 -27.635   8.046  1.00  0.00           N  
ATOM   2948  CA  LEU A 186      -9.662 -26.920   6.806  1.00  0.00           C  
ATOM   2949  C   LEU A 186      -8.950 -27.826   5.803  1.00  0.00           C  
ATOM   2950  O   LEU A 186      -9.192 -27.747   4.599  1.00  0.00           O  
ATOM   2951  CB  LEU A 186      -8.796 -25.688   7.096  1.00  0.00           C  
ATOM   2952  CG  LEU A 186      -9.536 -24.479   7.682  1.00  0.00           C  
ATOM   2953  CD1 LEU A 186      -8.524 -23.453   8.174  1.00  0.00           C  
ATOM   2954  CD2 LEU A 186     -10.451 -23.881   6.624  1.00  0.00           C  
ATOM   2955  H   LEU A 186      -9.541 -27.311   8.909  1.00  0.00           H  
ATOM   2956  HA  LEU A 186     -10.609 -26.610   6.363  1.00  0.00           H  
ATOM   2957 1HB  LEU A 186      -8.014 -25.970   7.798  1.00  0.00           H  
ATOM   2958 2HB  LEU A 186      -8.324 -25.368   6.167  1.00  0.00           H  
ATOM   2959  HG  LEU A 186     -10.131 -24.796   8.539  1.00  0.00           H  
ATOM   2960 1HD1 LEU A 186      -9.050 -22.593   8.591  1.00  0.00           H  
ATOM   2961 2HD1 LEU A 186      -7.896 -23.901   8.943  1.00  0.00           H  
ATOM   2962 3HD1 LEU A 186      -7.902 -23.127   7.340  1.00  0.00           H  
ATOM   2963 1HD2 LEU A 186     -10.978 -23.022   7.041  1.00  0.00           H  
ATOM   2964 2HD2 LEU A 186      -9.857 -23.561   5.768  1.00  0.00           H  
ATOM   2965 3HD2 LEU A 186     -11.176 -24.630   6.304  1.00  0.00           H  
ATOM   2966  N   ALA A 187      -7.938 -28.836   6.242  1.00  0.00           N  
ATOM   2967  CA  ALA A 187      -7.336 -29.864   5.403  1.00  0.00           C  
ATOM   2968  C   ALA A 187      -8.361 -30.781   4.733  1.00  0.00           C  
ATOM   2969  O   ALA A 187      -8.153 -31.248   3.614  1.00  0.00           O  
ATOM   2970  CB  ALA A 187      -6.364 -30.693   6.230  1.00  0.00           C  
ATOM   2971  H   ALA A 187      -7.669 -28.772   7.214  1.00  0.00           H  
ATOM   2972  HA  ALA A 187      -6.786 -29.370   4.603  1.00  0.00           H  
ATOM   2973 1HB  ALA A 187      -5.898 -31.447   5.596  1.00  0.00           H  
ATOM   2974 2HB  ALA A 187      -5.594 -30.043   6.646  1.00  0.00           H  
ATOM   2975 3HB  ALA A 187      -6.902 -31.182   7.041  1.00  0.00           H  
ATOM   2976  N   ALA A 188      -9.578 -31.219   5.471  1.00  0.00           N  
ATOM   2977  CA  ALA A 188     -10.713 -31.953   4.900  1.00  0.00           C  
ATOM   2978  C   ALA A 188     -11.440 -31.177   3.793  1.00  0.00           C  
ATOM   2979  O   ALA A 188     -11.830 -31.745   2.770  1.00  0.00           O  
ATOM   2980  CB  ALA A 188     -11.697 -32.364   5.993  1.00  0.00           C  
ATOM   2981  H   ALA A 188      -9.577 -31.002   6.457  1.00  0.00           H  
ATOM   2982  HA  ALA A 188     -10.324 -32.853   4.420  1.00  0.00           H  
ATOM   2983 1HB  ALA A 188     -12.529 -32.908   5.549  1.00  0.00           H  
ATOM   2984 2HB  ALA A 188     -11.188 -33.005   6.717  1.00  0.00           H  
ATOM   2985 3HB  ALA A 188     -12.071 -31.475   6.498  1.00  0.00           H  
ATOM   2986  N   ALA A 189     -11.672 -29.841   4.015  1.00  0.00           N  
ATOM   2987  CA  ALA A 189     -12.335 -28.995   3.030  1.00  0.00           C  
ATOM   2988  C   ALA A 189     -11.463 -28.931   1.778  1.00  0.00           C  
ATOM   2989  O   ALA A 189     -11.967 -28.992   0.656  1.00  0.00           O  
ATOM   2990  CB  ALA A 189     -12.592 -27.610   3.609  1.00  0.00           C  
ATOM   2991  H   ALA A 189     -11.373 -29.435   4.891  1.00  0.00           H  
ATOM   2992  HA  ALA A 189     -13.290 -29.454   2.777  1.00  0.00           H  
ATOM   2993 1HB  ALA A 189     -13.086 -26.990   2.860  1.00  0.00           H  
ATOM   2994 2HB  ALA A 189     -13.229 -27.695   4.488  1.00  0.00           H  
ATOM   2995 3HB  ALA A 189     -11.644 -27.152   3.889  1.00  0.00           H  
ATOM   2996  N   ALA A 190     -10.156 -28.808   1.985  1.00  0.00           N  
ATOM   2997  CA  ALA A 190      -9.202 -28.689   0.887  1.00  0.00           C  
ATOM   2998  C   ALA A 190      -9.133 -29.937   0.001  1.00  0.00           C  
ATOM   2999  O   ALA A 190      -8.996 -29.838  -1.218  1.00  0.00           O  
ATOM   3000  CB  ALA A 190      -7.822 -28.371   1.442  1.00  0.00           C  
ATOM   3001  H   ALA A 190      -9.816 -28.796   2.936  1.00  0.00           H  
ATOM   3002  HA  ALA A 190      -9.522 -27.866   0.248  1.00  0.00           H  
ATOM   3003 1HB  ALA A 190      -7.115 -28.261   0.620  1.00  0.00           H  
ATOM   3004 2HB  ALA A 190      -7.863 -27.443   2.012  1.00  0.00           H  
ATOM   3005 3HB  ALA A 190      -7.496 -29.181   2.093  1.00  0.00           H  
ATOM   3006  N   LEU A 191      -9.228 -31.140   0.622  1.00  0.00           N  
ATOM   3007  CA  LEU A 191      -9.088 -32.409  -0.076  1.00  0.00           C  
ATOM   3008  C   LEU A 191     -10.426 -32.879  -0.610  1.00  0.00           C  
ATOM   3009  O   LEU A 191     -10.490 -33.598  -1.598  1.00  0.00           O  
ATOM   3010  CB  LEU A 191      -8.500 -33.473   0.860  1.00  0.00           C  
ATOM   3011  CG  LEU A 191      -8.166 -34.821   0.209  1.00  0.00           C  
ATOM   3012  CD1 LEU A 191      -7.149 -34.609  -0.904  1.00  0.00           C  
ATOM   3013  CD2 LEU A 191      -7.631 -35.776   1.265  1.00  0.00           C  
ATOM   3014  H   LEU A 191      -9.347 -31.142   1.625  1.00  0.00           H  
ATOM   3015  HA  LEU A 191      -8.403 -32.269  -0.913  1.00  0.00           H  
ATOM   3016 1HB  LEU A 191      -7.584 -33.081   1.299  1.00  0.00           H  
ATOM   3017 2HB  LEU A 191      -9.212 -33.660   1.664  1.00  0.00           H  
ATOM   3018  HG  LEU A 191      -9.067 -35.242  -0.239  1.00  0.00           H  
ATOM   3019 1HD1 LEU A 191      -6.912 -35.567  -1.367  1.00  0.00           H  
ATOM   3020 2HD1 LEU A 191      -7.565 -33.938  -1.655  1.00  0.00           H  
ATOM   3021 3HD1 LEU A 191      -6.241 -34.173  -0.489  1.00  0.00           H  
ATOM   3022 1HD2 LEU A 191      -7.394 -36.735   0.802  1.00  0.00           H  
ATOM   3023 2HD2 LEU A 191      -6.729 -35.357   1.712  1.00  0.00           H  
ATOM   3024 3HD2 LEU A 191      -8.385 -35.923   2.038  1.00  0.00           H  
ATOM   3025  N   GLY A 192     -11.501 -32.479   0.056  1.00  0.00           N  
ATOM   3026  CA  GLY A 192     -12.822 -32.854  -0.397  1.00  0.00           C  
ATOM   3027  C   GLY A 192     -13.228 -34.176   0.226  1.00  0.00           C  
ATOM   3028  O   GLY A 192     -13.839 -35.019  -0.437  1.00  0.00           O  
ATOM   3029  H   GLY A 192     -11.409 -31.910   0.885  1.00  0.00           H  
ATOM   3030 1HA  GLY A 192     -13.535 -32.073  -0.129  1.00  0.00           H  
ATOM   3031 2HA  GLY A 192     -12.826 -32.931  -1.485  1.00  0.00           H  
ATOM   3032  N   THR A 193     -12.868 -34.360   1.498  1.00  0.00           N  
ATOM   3033  CA  THR A 193     -13.192 -35.586   2.236  1.00  0.00           C  
ATOM   3034  C   THR A 193     -13.759 -35.288   3.635  1.00  0.00           C  
ATOM   3035  O   THR A 193     -14.117 -34.150   3.937  1.00  0.00           O  
ATOM   3036  CB  THR A 193     -11.950 -36.487   2.365  1.00  0.00           C  
ATOM   3037  OG1 THR A 193     -12.335 -37.760   2.902  1.00  0.00           O  
ATOM   3038  CG2 THR A 193     -10.919 -35.846   3.281  1.00  0.00           C  
ATOM   3039  H   THR A 193     -12.354 -33.626   1.964  1.00  0.00           H  
ATOM   3040  HA  THR A 193     -13.931 -36.149   1.664  1.00  0.00           H  
ATOM   3041  HB  THR A 193     -11.508 -36.642   1.381  1.00  0.00           H  
ATOM   3042  HG1 THR A 193     -11.645 -38.404   2.723  1.00  0.00           H  
ATOM   3043 1HG2 THR A 193     -10.049 -36.498   3.361  1.00  0.00           H  
ATOM   3044 2HG2 THR A 193     -10.616 -34.884   2.871  1.00  0.00           H  
ATOM   3045 3HG2 THR A 193     -11.352 -35.699   4.270  1.00  0.00           H  
ATOM   3046  N   THR A 194     -13.851 -36.369   4.446  1.00  0.00           N  
ATOM   3047  CA  THR A 194     -14.436 -36.257   5.781  1.00  0.00           C  
ATOM   3048  C   THR A 194     -13.391 -35.738   6.738  1.00  0.00           C  
ATOM   3049  O   THR A 194     -12.203 -35.747   6.412  1.00  0.00           O  
ATOM   3050  CB  THR A 194     -14.984 -37.605   6.284  1.00  0.00           C  
ATOM   3051  OG1 THR A 194     -13.897 -38.517   6.493  1.00  0.00           O  
ATOM   3052  CG2 THR A 194     -15.951 -38.199   5.272  1.00  0.00           C  
ATOM   3053  H   THR A 194     -13.507 -37.265   4.133  1.00  0.00           H  
ATOM   3054  HA  THR A 194     -15.282 -35.570   5.732  1.00  0.00           H  
ATOM   3055  HB  THR A 194     -15.503 -37.457   7.231  1.00  0.00           H  
ATOM   3056  HG1 THR A 194     -14.213 -39.284   6.977  1.00  0.00           H  
ATOM   3057 1HG2 THR A 194     -16.328 -39.152   5.644  1.00  0.00           H  
ATOM   3058 2HG2 THR A 194     -16.784 -37.514   5.119  1.00  0.00           H  
ATOM   3059 3HG2 THR A 194     -15.435 -38.359   4.326  1.00  0.00           H  
ATOM   3060  N   VAL A 195     -13.836 -35.324   7.911  1.00  0.00           N  
ATOM   3061  CA  VAL A 195     -12.935 -34.773   8.931  1.00  0.00           C  
ATOM   3062  C   VAL A 195     -12.077 -35.869   9.574  1.00  0.00           C  
ATOM   3063  O   VAL A 195     -10.941 -35.623   9.982  1.00  0.00           O  
ATOM   3064  CB  VAL A 195     -13.747 -34.053  10.025  1.00  0.00           C  
ATOM   3065  CG1 VAL A 195     -14.578 -32.932   9.421  1.00  0.00           C  
ATOM   3066  CG2 VAL A 195     -14.634 -35.052  10.752  1.00  0.00           C  
ATOM   3067  H   VAL A 195     -14.827 -35.375   8.103  1.00  0.00           H  
ATOM   3068  HA  VAL A 195     -12.242 -34.085   8.445  1.00  0.00           H  
ATOM   3069  HB  VAL A 195     -13.057 -33.596  10.734  1.00  0.00           H  
ATOM   3070 1HG1 VAL A 195     -15.145 -32.434  10.208  1.00  0.00           H  
ATOM   3071 2HG1 VAL A 195     -13.920 -32.211   8.937  1.00  0.00           H  
ATOM   3072 3HG1 VAL A 195     -15.268 -33.346   8.685  1.00  0.00           H  
ATOM   3073 1HG2 VAL A 195     -15.204 -34.537  11.524  1.00  0.00           H  
ATOM   3074 2HG2 VAL A 195     -15.320 -35.514  10.041  1.00  0.00           H  
ATOM   3075 3HG2 VAL A 195     -14.015 -35.822  11.211  1.00  0.00           H  
ATOM   3076  N   GLU A 196     -12.631 -37.079   9.646  1.00  0.00           N  
ATOM   3077  CA  GLU A 196     -11.938 -38.226  10.219  1.00  0.00           C  
ATOM   3078  C   GLU A 196     -10.732 -38.536   9.338  1.00  0.00           C  
ATOM   3079  O   GLU A 196      -9.644 -38.862   9.826  1.00  0.00           O  
ATOM   3080  CB  GLU A 196     -12.862 -39.441  10.317  1.00  0.00           C  
ATOM   3081  CG  GLU A 196     -13.998 -39.288  11.319  1.00  0.00           C  
ATOM   3082  CD  GLU A 196     -15.146 -38.481  10.783  1.00  0.00           C  
ATOM   3083  OE1 GLU A 196     -15.088 -38.082   9.644  1.00  0.00           O  
ATOM   3084  OE2 GLU A 196     -16.085 -38.262  11.512  1.00  0.00           O  
ATOM   3085  H   GLU A 196     -13.567 -37.199   9.289  1.00  0.00           H  
ATOM   3086  HA  GLU A 196     -11.620 -37.970  11.231  1.00  0.00           H  
ATOM   3087 1HB  GLU A 196     -13.303 -39.643   9.340  1.00  0.00           H  
ATOM   3088 2HB  GLU A 196     -12.281 -40.319  10.601  1.00  0.00           H  
ATOM   3089 1HG  GLU A 196     -14.362 -40.278  11.594  1.00  0.00           H  
ATOM   3090 2HG  GLU A 196     -13.612 -38.810  12.219  1.00  0.00           H  
ATOM   3091  N   GLU A 197     -10.918 -38.449   7.987  1.00  0.00           N  
ATOM   3092  CA  GLU A 197      -9.838 -38.773   7.069  1.00  0.00           C  
ATOM   3093  C   GLU A 197      -8.726 -37.732   7.140  1.00  0.00           C  
ATOM   3094  O   GLU A 197      -7.549 -38.072   7.103  1.00  0.00           O  
ATOM   3095  CB  GLU A 197     -10.371 -38.874   5.638  1.00  0.00           C  
ATOM   3096  CG  GLU A 197     -11.266 -40.078   5.382  1.00  0.00           C  
ATOM   3097  CD  GLU A 197     -10.555 -41.388   5.574  1.00  0.00           C  
ATOM   3098  OE1 GLU A 197      -9.431 -41.501   5.145  1.00  0.00           O  
ATOM   3099  OE2 GLU A 197     -11.134 -42.277   6.152  1.00  0.00           O  
ATOM   3100  H   GLU A 197     -11.803 -38.131   7.616  1.00  0.00           H  
ATOM   3101  HA  GLU A 197      -9.399 -39.724   7.376  1.00  0.00           H  
ATOM   3102 1HB  GLU A 197     -10.940 -37.976   5.398  1.00  0.00           H  
ATOM   3103 2HB  GLU A 197      -9.533 -38.926   4.941  1.00  0.00           H  
ATOM   3104 1HG  GLU A 197     -12.116 -40.036   6.063  1.00  0.00           H  
ATOM   3105 2HG  GLU A 197     -11.649 -40.023   4.364  1.00  0.00           H  
ATOM   3106  N   ALA A 198      -9.092 -36.463   7.261  1.00  0.00           N  
ATOM   3107  CA  ALA A 198      -8.085 -35.408   7.409  1.00  0.00           C  
ATOM   3108  C   ALA A 198      -7.283 -35.563   8.697  1.00  0.00           C  
ATOM   3109  O   ALA A 198      -6.096 -35.248   8.750  1.00  0.00           O  
ATOM   3110  CB  ALA A 198      -8.741 -34.035   7.357  1.00  0.00           C  
ATOM   3111  H   ALA A 198     -10.072 -36.210   7.253  1.00  0.00           H  
ATOM   3112  HA  ALA A 198      -7.382 -35.493   6.579  1.00  0.00           H  
ATOM   3113 1HB  ALA A 198      -7.977 -33.264   7.469  1.00  0.00           H  
ATOM   3114 2HB  ALA A 198      -9.247 -33.908   6.399  1.00  0.00           H  
ATOM   3115 3HB  ALA A 198      -9.465 -33.946   8.165  1.00  0.00           H  
ATOM   3116  N   VAL A 199      -7.949 -36.009   9.913  1.00  0.00           N  
ATOM   3117  CA  VAL A 199      -7.256 -36.297  11.161  1.00  0.00           C  
ATOM   3118  C   VAL A 199      -6.227 -37.417  10.994  1.00  0.00           C  
ATOM   3119  O   VAL A 199      -5.074 -37.284  11.418  1.00  0.00           O  
ATOM   3120  CB  VAL A 199      -8.272 -36.697  12.247  1.00  0.00           C  
ATOM   3121  CG1 VAL A 199      -7.557 -37.284  13.455  1.00  0.00           C  
ATOM   3122  CG2 VAL A 199      -9.104 -35.489  12.647  1.00  0.00           C  
ATOM   3123  H   VAL A 199      -8.952 -36.117   9.870  1.00  0.00           H  
ATOM   3124  HA  VAL A 199      -6.706 -35.406  11.465  1.00  0.00           H  
ATOM   3125  HB  VAL A 199      -8.926 -37.474  11.852  1.00  0.00           H  
ATOM   3126 1HG1 VAL A 199      -8.290 -37.562  14.213  1.00  0.00           H  
ATOM   3127 2HG1 VAL A 199      -6.997 -38.169  13.152  1.00  0.00           H  
ATOM   3128 3HG1 VAL A 199      -6.873 -36.543  13.867  1.00  0.00           H  
ATOM   3129 1HG2 VAL A 199      -9.821 -35.779  13.416  1.00  0.00           H  
ATOM   3130 2HG2 VAL A 199      -8.450 -34.709  13.038  1.00  0.00           H  
ATOM   3131 3HG2 VAL A 199      -9.639 -35.110  11.776  1.00  0.00           H  
ATOM   3132  N   LYS A 200      -6.663 -38.496  10.357  1.00  0.00           N  
ATOM   3133  CA  LYS A 200      -5.834 -39.668  10.143  1.00  0.00           C  
ATOM   3134  C   LYS A 200      -4.659 -39.323   9.249  1.00  0.00           C  
ATOM   3135  O   LYS A 200      -3.535 -39.735   9.511  1.00  0.00           O  
ATOM   3136  CB  LYS A 200      -6.650 -40.807   9.532  1.00  0.00           C  
ATOM   3137  CG  LYS A 200      -7.631 -41.464  10.493  1.00  0.00           C  
ATOM   3138  CD  LYS A 200      -8.228 -42.729   9.895  1.00  0.00           C  
ATOM   3139  CE  LYS A 200      -9.177 -42.406   8.750  1.00  0.00           C  
ATOM   3140  NZ  LYS A 200      -9.881 -43.618   8.251  1.00  0.00           N  
ATOM   3141  H   LYS A 200      -7.612 -38.498  10.013  1.00  0.00           H  
ATOM   3142  HA  LYS A 200      -5.449 -40.001  11.109  1.00  0.00           H  
ATOM   3143 1HB  LYS A 200      -7.218 -40.430   8.680  1.00  0.00           H  
ATOM   3144 2HB  LYS A 200      -5.976 -41.579   9.161  1.00  0.00           H  
ATOM   3145 1HG  LYS A 200      -7.116 -41.720  11.420  1.00  0.00           H  
ATOM   3146 2HG  LYS A 200      -8.436 -40.767  10.726  1.00  0.00           H  
ATOM   3147 1HD  LYS A 200      -7.427 -43.369   9.522  1.00  0.00           H  
ATOM   3148 2HD  LYS A 200      -8.776 -43.273  10.664  1.00  0.00           H  
ATOM   3149 1HE  LYS A 200      -9.919 -41.683   9.086  1.00  0.00           H  
ATOM   3150 2HE  LYS A 200      -8.617 -41.962   7.927  1.00  0.00           H  
ATOM   3151 1HZ  LYS A 200     -10.499 -43.362   7.494  1.00  0.00           H  
ATOM   3152 2HZ  LYS A 200      -9.202 -44.289   7.919  1.00  0.00           H  
ATOM   3153 3HZ  LYS A 200     -10.420 -44.028   9.001  1.00  0.00           H  
ATOM   3154  N   ARG A 201      -4.916 -38.563   8.190  1.00  0.00           N  
ATOM   3155  CA  ARG A 201      -3.841 -38.172   7.283  1.00  0.00           C  
ATOM   3156  C   ARG A 201      -2.843 -37.268   7.980  1.00  0.00           C  
ATOM   3157  O   ARG A 201      -1.644 -37.383   7.759  1.00  0.00           O  
ATOM   3158  CB  ARG A 201      -4.398 -37.457   6.062  1.00  0.00           C  
ATOM   3159  CG  ARG A 201      -5.090 -38.359   5.052  1.00  0.00           C  
ATOM   3160  CD  ARG A 201      -5.674 -37.581   3.930  1.00  0.00           C  
ATOM   3161  NE  ARG A 201      -6.370 -38.436   2.982  1.00  0.00           N  
ATOM   3162  CZ  ARG A 201      -5.780 -39.081   1.957  1.00  0.00           C  
ATOM   3163  NH1 ARG A 201      -4.486 -38.959   1.761  1.00  0.00           N  
ATOM   3164  NH2 ARG A 201      -6.502 -39.837   1.148  1.00  0.00           N  
ATOM   3165  H   ARG A 201      -5.857 -38.248   8.003  1.00  0.00           H  
ATOM   3166  HA  ARG A 201      -3.303 -39.069   6.977  1.00  0.00           H  
ATOM   3167 1HB  ARG A 201      -5.118 -36.703   6.378  1.00  0.00           H  
ATOM   3168 2HB  ARG A 201      -3.590 -36.940   5.543  1.00  0.00           H  
ATOM   3169 1HG  ARG A 201      -4.368 -39.065   4.641  1.00  0.00           H  
ATOM   3170 2HG  ARG A 201      -5.894 -38.907   5.545  1.00  0.00           H  
ATOM   3171 1HD  ARG A 201      -6.387 -36.856   4.322  1.00  0.00           H  
ATOM   3172 2HD  ARG A 201      -4.881 -37.058   3.398  1.00  0.00           H  
ATOM   3173  HE  ARG A 201      -7.368 -38.554   3.100  1.00  0.00           H  
ATOM   3174 1HH1 ARG A 201      -3.934 -38.381   2.380  1.00  0.00           H  
ATOM   3175 2HH1 ARG A 201      -4.044 -39.442   0.993  1.00  0.00           H  
ATOM   3176 1HH2 ARG A 201      -7.497 -39.931   1.299  1.00  0.00           H  
ATOM   3177 2HH2 ARG A 201      -6.060 -40.320   0.381  1.00  0.00           H  
ATOM   3178  N   ALA A 202      -3.322 -36.197   8.849  1.00  0.00           N  
ATOM   3179  CA  ALA A 202      -2.423 -35.312   9.580  1.00  0.00           C  
ATOM   3180  C   ALA A 202      -1.595 -36.087  10.597  1.00  0.00           C  
ATOM   3181  O   ALA A 202      -0.436 -35.765  10.823  1.00  0.00           O  
ATOM   3182  CB  ALA A 202      -3.179 -34.181  10.234  1.00  0.00           C  
ATOM   3183  H   ALA A 202      -4.317 -36.041   8.898  1.00  0.00           H  
ATOM   3184  HA  ALA A 202      -1.714 -34.886   8.869  1.00  0.00           H  
ATOM   3185 1HB  ALA A 202      -2.480 -33.537  10.770  1.00  0.00           H  
ATOM   3186 2HB  ALA A 202      -3.694 -33.598   9.471  1.00  0.00           H  
ATOM   3187 3HB  ALA A 202      -3.906 -34.586  10.934  1.00  0.00           H  
ATOM   3188  N   LEU A 203      -2.192 -37.200  11.388  1.00  0.00           N  
ATOM   3189  CA  LEU A 203      -1.485 -38.036  12.357  1.00  0.00           C  
ATOM   3190  C   LEU A 203      -0.400 -38.894  11.705  1.00  0.00           C  
ATOM   3191  O   LEU A 203       0.707 -38.996  12.229  1.00  0.00           O  
ATOM   3192  CB  LEU A 203      -2.484 -38.943  13.087  1.00  0.00           C  
ATOM   3193  CG  LEU A 203      -3.415 -38.239  14.084  1.00  0.00           C  
ATOM   3194  CD1 LEU A 203      -4.578 -39.160  14.429  1.00  0.00           C  
ATOM   3195  CD2 LEU A 203      -2.632 -37.857  15.330  1.00  0.00           C  
ATOM   3196  H   LEU A 203      -3.173 -37.365  11.217  1.00  0.00           H  
ATOM   3197  HA  LEU A 203      -0.961 -37.386  13.056  1.00  0.00           H  
ATOM   3198 1HB  LEU A 203      -3.107 -39.441  12.346  1.00  0.00           H  
ATOM   3199 2HB  LEU A 203      -1.927 -39.703  13.635  1.00  0.00           H  
ATOM   3200  HG  LEU A 203      -3.827 -37.340  13.624  1.00  0.00           H  
ATOM   3201 1HD1 LEU A 203      -5.241 -38.660  15.136  1.00  0.00           H  
ATOM   3202 2HD1 LEU A 203      -5.133 -39.402  13.522  1.00  0.00           H  
ATOM   3203 3HD1 LEU A 203      -4.195 -40.077  14.875  1.00  0.00           H  
ATOM   3204 1HD2 LEU A 203      -3.293 -37.357  16.037  1.00  0.00           H  
ATOM   3205 2HD2 LEU A 203      -2.221 -38.756  15.791  1.00  0.00           H  
ATOM   3206 3HD2 LEU A 203      -1.818 -37.186  15.056  1.00  0.00           H  
ATOM   3207  N   LYS A 204      -0.709 -39.496  10.559  1.00  0.00           N  
ATOM   3208  CA  LYS A 204       0.278 -40.264   9.803  1.00  0.00           C  
ATOM   3209  C   LYS A 204       1.366 -39.370   9.205  1.00  0.00           C  
ATOM   3210  O   LYS A 204       2.541 -39.736   9.194  1.00  0.00           O  
ATOM   3211  CB  LYS A 204      -0.410 -41.062   8.694  1.00  0.00           C  
ATOM   3212  CG  LYS A 204      -1.236 -42.242   9.186  1.00  0.00           C  
ATOM   3213  CD  LYS A 204      -1.912 -42.965   8.031  1.00  0.00           C  
ATOM   3214  CE  LYS A 204      -2.733 -44.148   8.521  1.00  0.00           C  
ATOM   3215  NZ  LYS A 204      -3.403 -44.863   7.402  1.00  0.00           N  
ATOM   3216  H   LYS A 204      -1.651 -39.417  10.203  1.00  0.00           H  
ATOM   3217  HA  LYS A 204       0.776 -40.955  10.485  1.00  0.00           H  
ATOM   3218 1HB  LYS A 204      -1.071 -40.404   8.128  1.00  0.00           H  
ATOM   3219 2HB  LYS A 204       0.341 -41.445   8.002  1.00  0.00           H  
ATOM   3220 1HG  LYS A 204      -0.588 -42.945   9.713  1.00  0.00           H  
ATOM   3221 2HG  LYS A 204      -1.999 -41.889   9.879  1.00  0.00           H  
ATOM   3222 1HD  LYS A 204      -2.569 -42.271   7.503  1.00  0.00           H  
ATOM   3223 2HD  LYS A 204      -1.155 -43.324   7.333  1.00  0.00           H  
ATOM   3224 1HE  LYS A 204      -2.084 -44.848   9.046  1.00  0.00           H  
ATOM   3225 2HE  LYS A 204      -3.494 -43.800   9.220  1.00  0.00           H  
ATOM   3226 1HZ  LYS A 204      -3.935 -45.639   7.767  1.00  0.00           H  
ATOM   3227 2HZ  LYS A 204      -4.022 -44.228   6.919  1.00  0.00           H  
ATOM   3228 3HZ  LYS A 204      -2.706 -45.208   6.757  1.00  0.00           H  
ATOM   3229  N   LEU A 205       0.971 -38.210   8.687  1.00  0.00           N  
ATOM   3230  CA  LEU A 205       1.937 -37.255   8.150  1.00  0.00           C  
ATOM   3231  C   LEU A 205       2.794 -36.673   9.267  1.00  0.00           C  
ATOM   3232  O   LEU A 205       3.989 -36.477   9.090  1.00  0.00           O  
ATOM   3233  CB  LEU A 205       1.215 -36.126   7.404  1.00  0.00           C  
ATOM   3234  CG  LEU A 205       2.117 -35.034   6.816  1.00  0.00           C  
ATOM   3235  CD1 LEU A 205       3.153 -35.670   5.898  1.00  0.00           C  
ATOM   3236  CD2 LEU A 205       1.266 -34.023   6.062  1.00  0.00           C  
ATOM   3237  H   LEU A 205      -0.011 -37.983   8.661  1.00  0.00           H  
ATOM   3238  HA  LEU A 205       2.592 -37.780   7.453  1.00  0.00           H  
ATOM   3239 1HB  LEU A 205       0.643 -36.560   6.586  1.00  0.00           H  
ATOM   3240 2HB  LEU A 205       0.519 -35.645   8.092  1.00  0.00           H  
ATOM   3241  HG  LEU A 205       2.651 -34.529   7.622  1.00  0.00           H  
ATOM   3242 1HD1 LEU A 205       3.794 -34.894   5.480  1.00  0.00           H  
ATOM   3243 2HD1 LEU A 205       3.760 -36.374   6.468  1.00  0.00           H  
ATOM   3244 3HD1 LEU A 205       2.647 -36.197   5.090  1.00  0.00           H  
ATOM   3245 1HD2 LEU A 205       1.908 -33.246   5.644  1.00  0.00           H  
ATOM   3246 2HD2 LEU A 205       0.733 -34.526   5.255  1.00  0.00           H  
ATOM   3247 3HD2 LEU A 205       0.547 -33.571   6.745  1.00  0.00           H  
ATOM   3248  N   LYS A 206       2.247 -36.303  10.534  1.00  0.00           N  
ATOM   3249  CA  LYS A 206       2.968 -35.873  11.739  1.00  0.00           C  
ATOM   3250  C   LYS A 206       4.149 -36.795  12.031  1.00  0.00           C  
ATOM   3251  O   LYS A 206       5.232 -36.339  12.392  1.00  0.00           O  
ATOM   3252  CB  LYS A 206       2.028 -35.829  12.944  1.00  0.00           C  
ATOM   3253  CG  LYS A 206       2.712 -35.500  14.265  1.00  0.00           C  
ATOM   3254  CD  LYS A 206       1.754 -35.651  15.436  1.00  0.00           C  
ATOM   3255  CE  LYS A 206       2.410 -35.239  16.746  1.00  0.00           C  
ATOM   3256  NZ  LYS A 206       3.462 -36.203  17.168  1.00  0.00           N  
ATOM   3257  H   LYS A 206       1.245 -36.428  10.578  1.00  0.00           H  
ATOM   3258  HA  LYS A 206       3.355 -34.868  11.570  1.00  0.00           H  
ATOM   3259 1HB  LYS A 206       1.253 -35.082  12.774  1.00  0.00           H  
ATOM   3260 2HB  LYS A 206       1.533 -36.794  13.055  1.00  0.00           H  
ATOM   3261 1HG  LYS A 206       3.560 -36.170  14.412  1.00  0.00           H  
ATOM   3262 2HG  LYS A 206       3.081 -34.476  14.238  1.00  0.00           H  
ATOM   3263 1HD  LYS A 206       0.874 -35.029  15.269  1.00  0.00           H  
ATOM   3264 2HD  LYS A 206       1.433 -36.690  15.513  1.00  0.00           H  
ATOM   3265 1HE  LYS A 206       2.861 -34.255  16.633  1.00  0.00           H  
ATOM   3266 2HE  LYS A 206       1.654 -35.180  17.529  1.00  0.00           H  
ATOM   3267 1HZ  LYS A 206       3.872 -35.895  18.039  1.00  0.00           H  
ATOM   3268 2HZ  LYS A 206       3.051 -37.117  17.295  1.00  0.00           H  
ATOM   3269 3HZ  LYS A 206       4.179 -36.252  16.459  1.00  0.00           H  
ATOM   3270  N   THR A 207       4.003 -38.249  12.037  1.00  0.00           N  
ATOM   3271  CA  THR A 207       5.055 -39.241  12.263  1.00  0.00           C  
ATOM   3272  C   THR A 207       6.091 -39.202  11.137  1.00  0.00           C  
ATOM   3273  O   THR A 207       7.291 -39.253  11.399  1.00  0.00           O  
ATOM   3274  CB  THR A 207       4.469 -40.659  12.383  1.00  0.00           C  
ATOM   3275  OG1 THR A 207       3.552 -40.708  13.483  1.00  0.00           O  
ATOM   3276  CG2 THR A 207       5.577 -41.677  12.606  1.00  0.00           C  
ATOM   3277  H   THR A 207       3.051 -38.563  11.905  1.00  0.00           H  
ATOM   3278  HA  THR A 207       5.564 -38.999  13.197  1.00  0.00           H  
ATOM   3279  HB  THR A 207       3.933 -40.909  11.468  1.00  0.00           H  
ATOM   3280  HG1 THR A 207       2.737 -40.262  13.239  1.00  0.00           H  
ATOM   3281 1HG2 THR A 207       5.144 -42.674  12.689  1.00  0.00           H  
ATOM   3282 2HG2 THR A 207       6.270 -41.650  11.765  1.00  0.00           H  
ATOM   3283 3HG2 THR A 207       6.110 -41.438  13.525  1.00  0.00           H  
ATOM   3284  N   LYS A 208       5.627 -39.074   9.895  1.00  0.00           N  
ATOM   3285  CA  LYS A 208       6.502 -39.100   8.710  1.00  0.00           C  
ATOM   3286  C   LYS A 208       7.437 -37.874   8.564  1.00  0.00           C  
ATOM   3287  O   LYS A 208       8.598 -38.005   8.185  1.00  0.00           O  
ATOM   3288  CB  LYS A 208       5.643 -39.236   7.452  1.00  0.00           C  
ATOM   3289  CG  LYS A 208       6.437 -39.377   6.160  1.00  0.00           C  
ATOM   3290  CD  LYS A 208       5.522 -39.649   4.975  1.00  0.00           C  
ATOM   3291  CE  LYS A 208       6.313 -39.771   3.681  1.00  0.00           C  
ATOM   3292  NZ  LYS A 208       5.433 -40.067   2.517  1.00  0.00           N  
ATOM   3293  H   LYS A 208       4.632 -38.957   9.768  1.00  0.00           H  
ATOM   3294  HA  LYS A 208       7.178 -39.950   8.798  1.00  0.00           H  
ATOM   3295 1HB  LYS A 208       4.997 -40.109   7.544  1.00  0.00           H  
ATOM   3296 2HB  LYS A 208       4.999 -38.361   7.354  1.00  0.00           H  
ATOM   3297 1HG  LYS A 208       6.996 -38.459   5.974  1.00  0.00           H  
ATOM   3298 2HG  LYS A 208       7.146 -40.199   6.257  1.00  0.00           H  
ATOM   3299 1HD  LYS A 208       4.973 -40.576   5.145  1.00  0.00           H  
ATOM   3300 2HD  LYS A 208       4.805 -38.834   4.876  1.00  0.00           H  
ATOM   3301 1HE  LYS A 208       6.846 -38.840   3.491  1.00  0.00           H  
ATOM   3302 2HE  LYS A 208       7.047 -40.571   3.777  1.00  0.00           H  
ATOM   3303 1HZ  LYS A 208       5.995 -40.140   1.681  1.00  0.00           H  
ATOM   3304 2HZ  LYS A 208       4.948 -40.939   2.675  1.00  0.00           H  
ATOM   3305 3HZ  LYS A 208       4.760 -39.322   2.406  1.00  0.00           H  
ATOM   3306  N   LEU A 209       6.934 -36.681   8.860  1.00  0.00           N  
ATOM   3307  CA  LEU A 209       7.728 -35.468   8.696  1.00  0.00           C  
ATOM   3308  C   LEU A 209       8.828 -35.360   9.754  1.00  0.00           C  
ATOM   3309  O   LEU A 209       8.628 -35.715  10.924  1.00  0.00           O  
ATOM   3310  CB  LEU A 209       6.820 -34.234   8.771  1.00  0.00           C  
ATOM   3311  CG  LEU A 209       5.801 -34.089   7.634  1.00  0.00           C  
ATOM   3312  CD1 LEU A 209       4.763 -33.040   8.012  1.00  0.00           C  
ATOM   3313  CD2 LEU A 209       6.522 -33.705   6.350  1.00  0.00           C  
ATOM   3314  H   LEU A 209       5.986 -36.606   9.204  1.00  0.00           H  
ATOM   3315  HA  LEU A 209       8.223 -35.507   7.726  1.00  0.00           H  
ATOM   3316 1HB  LEU A 209       6.268 -34.264   9.708  1.00  0.00           H  
ATOM   3317 2HB  LEU A 209       7.446 -33.341   8.770  1.00  0.00           H  
ATOM   3318  HG  LEU A 209       5.280 -35.036   7.488  1.00  0.00           H  
ATOM   3319 1HD1 LEU A 209       4.038 -32.937   7.204  1.00  0.00           H  
ATOM   3320 2HD1 LEU A 209       4.249 -33.349   8.922  1.00  0.00           H  
ATOM   3321 3HD1 LEU A 209       5.257 -32.084   8.180  1.00  0.00           H  
ATOM   3322 1HD2 LEU A 209       5.797 -33.603   5.542  1.00  0.00           H  
ATOM   3323 2HD2 LEU A 209       7.042 -32.758   6.494  1.00  0.00           H  
ATOM   3324 3HD2 LEU A 209       7.245 -34.480   6.094  1.00  0.00           H  
ATOM   3325  N   GLY A 210       9.991 -34.869   9.337  1.00  0.00           N  
ATOM   3326  CA  GLY A 210      11.101 -34.652  10.250  1.00  0.00           C  
ATOM   3327  C   GLY A 210      12.312 -33.984   9.619  1.00  0.00           C  
ATOM   3328  O   GLY A 210      13.358 -33.845  10.253  1.00  0.00           O  
ATOM   3329  OXT GLY A 210      12.286 -33.562   8.462  1.00  0.00           O  
ATOM   3330  H   GLY A 210      10.106 -34.638   8.360  1.00  0.00           H  
ATOM   3331 1HA  GLY A 210      10.770 -34.034  11.084  1.00  0.00           H  
ATOM   3332 2HA  GLY A 210      11.421 -35.607  10.665  1.00  0.00           H  
TER                                                                             
HETATM 3334 FE1  HMM X   1      -6.822 -19.785   3.915  1.00  0.00          FE  
HETATM 3335  C35 HMM X   1      -8.443 -19.159   5.164  1.00  0.00           C  
HETATM 3336  N4  HMM X   1      -7.604 -18.657   2.420  1.00  0.00           N  
HETATM 3337  C19 HMM X   1      -8.575 -19.034   1.526  1.00  0.00           C  
HETATM 3338  C18 HMM X   1      -8.886 -17.948   0.619  1.00  0.00           C  
HETATM 3339  C15 HMM X   1      -8.057 -16.901   0.969  1.00  0.00           C  
HETATM 3340  C14 HMM X   1      -7.265 -17.370   2.103  1.00  0.00           C  
HETATM 3341  C31 HMM X   1      -6.310 -16.606   2.770  1.00  0.00           C  
HETATM 3342  C12 HMM X   1      -5.604 -16.988   3.902  1.00  0.00           C  
HETATM 3343  N1  HMM X   1      -5.669 -18.220   4.498  1.00  0.00           N  
HETATM 3344  C6  HMM X   1      -4.875 -18.151   5.615  1.00  0.00           C  
HETATM 3345  C7  HMM X   1      -4.286 -16.821   5.739  1.00  0.00           C  
HETATM 3346  C11 HMM X   1      -4.725 -16.103   4.658  1.00  0.00           C  
HETATM 3347  C13 HMM X   1      -4.415 -14.687   4.282  1.00  0.00           C  
HETATM 3348  C8  HMM X   1      -3.367 -16.410   6.850  1.00  0.00           C  
HETATM 3349  C9  HMM X   1      -4.044 -16.305   8.237  1.00  0.00           C  
HETATM 3350  C10 HMM X   1      -3.068 -16.342   9.451  1.00  0.00           C  
HETATM 3351  O4  HMM X   1      -2.826 -15.247  10.038  1.00  0.00           O  
HETATM 3352  O2  HMM X   1      -2.638 -17.482   9.764  1.00  0.00           O  
HETATM 3353  C28 HMM X   1      -4.607 -19.210   6.475  1.00  0.00           C  
HETATM 3354  C1  HMM X   1      -5.058 -20.516   6.299  1.00  0.00           C  
HETATM 3355  N2  HMM X   1      -5.923 -20.926   5.318  1.00  0.00           N  
HETATM 3356  C33 HMM X   1      -6.051 -22.286   5.466  1.00  0.00           C  
HETATM 3357  C32 HMM X   1      -5.241 -22.754   6.581  1.00  0.00           C  
HETATM 3358  C2  HMM X   1      -4.626 -21.649   7.111  1.00  0.00           C  
HETATM 3359  C3  HMM X   1      -3.624 -21.599   8.226  1.00  0.00           C  
HETATM 3360  C4  HMM X   1      -2.178 -21.525   7.708  1.00  0.00           C  
HETATM 3361  C5  HMM X   1      -1.095 -22.043   8.698  1.00  0.00           C  
HETATM 3362  O1  HMM X   1      -1.540 -22.571   9.754  1.00  0.00           O  
HETATM 3363  O3  HMM X   1       0.112 -21.875   8.377  1.00  0.00           O  
HETATM 3364  C34 HMM X   1      -5.130 -24.180   7.029  1.00  0.00           C  
HETATM 3365  C29 HMM X   1      -6.862 -23.098   4.687  1.00  0.00           C  
HETATM 3366  C26 HMM X   1      -7.709 -22.670   3.668  1.00  0.00           C  
HETATM 3367  C25 HMM X   1      -8.638 -23.537   2.972  1.00  0.00           C  
HETATM 3368  C22 HMM X   1      -9.365 -22.732   2.122  1.00  0.00           C  
HETATM 3369  C21 HMM X   1      -8.818 -21.384   2.268  1.00  0.00           C  
HETATM 3370  N3  HMM X   1      -7.837 -21.375   3.227  1.00  0.00           N  
HETATM 3371  C30 HMM X   1      -9.153 -20.298   1.470  1.00  0.00           C  
HETATM 3372  C23 HMM X   1     -10.463 -23.165   1.263  1.00  0.00           C  
HETATM 3373  C24 HMM X   1     -11.552 -22.459   0.918  1.00  0.00           C  
HETATM 3374  C27 HMM X   1      -8.787 -25.007   3.220  1.00  0.00           C  
HETATM 3375  C16 HMM X   1      -7.969 -15.560   0.407  1.00  0.00           C  
HETATM 3376  C17 HMM X   1      -8.026 -14.397   1.077  1.00  0.00           C  
HETATM 3377  C20 HMM X   1      -9.938 -17.984  -0.446  1.00  0.00           C  
HETATM 3378  H33 HMM X   1      -9.119 -18.482   4.630  1.00  0.00           H  
HETATM 3379  H31 HMM X   1      -9.035 -20.015   5.508  1.00  0.00           H  
HETATM 3380  H32 HMM X   1      -8.080 -18.631   6.053  1.00  0.00           H  
HETATM 3381  H29 HMM X   1      -6.130 -15.604   2.401  1.00  0.00           H  
HETATM 3382  H23 HMM X   1      -3.985 -14.620   3.275  1.00  0.00           H  
HETATM 3383  H22 HMM X   1      -5.315 -14.057   4.286  1.00  0.00           H  
HETATM 3384  H24 HMM X   1      -3.698 -14.243   4.979  1.00  0.00           H  
HETATM 3385  H3  HMM X   1      -2.523 -17.107   6.895  1.00  0.00           H  
HETATM 3386  H4  HMM X   1      -2.956 -15.418   6.633  1.00  0.00           H  
HETATM 3387  H11 HMM X   1      -4.796 -17.091   8.373  1.00  0.00           H  
HETATM 3388  H12 HMM X   1      -4.592 -15.355   8.314  1.00  0.00           H  
HETATM 3389  H28 HMM X   1      -3.954 -19.008   7.318  1.00  0.00           H  
HETATM 3390  H26 HMM X   1      -3.807 -20.737   8.875  1.00  0.00           H  
HETATM 3391  H27 HMM X   1      -3.713 -22.488   8.858  1.00  0.00           H  
HETATM 3392  H6  HMM X   1      -2.093 -22.108   6.780  1.00  0.00           H  
HETATM 3393  H5  HMM X   1      -1.933 -20.491   7.431  1.00  0.00           H  
HETATM 3394  H15 HMM X   1      -6.117 -24.627   7.204  1.00  0.00           H  
HETATM 3395  H13 HMM X   1      -4.561 -24.254   7.959  1.00  0.00           H  
HETATM 3396  H14 HMM X   1      -4.625 -24.805   6.281  1.00  0.00           H  
HETATM 3397  H25 HMM X   1      -6.869 -24.158   4.920  1.00  0.00           H  
HETATM 3398  H30 HMM X   1      -9.887 -20.471   0.693  1.00  0.00           H  
HETATM 3399  H1  HMM X   1     -10.391 -24.191   0.900  1.00  0.00           H  
HETATM 3400  H7  HMM X   1     -11.733 -21.452   1.281  1.00  0.00           H  
HETATM 3401  H8  HMM X   1     -12.312 -22.891   0.273  1.00  0.00           H  
HETATM 3402  H17 HMM X   1      -9.463 -25.468   2.496  1.00  0.00           H  
HETATM 3403  H16 HMM X   1      -7.823 -25.524   3.159  1.00  0.00           H  
HETATM 3404  H18 HMM X   1      -9.193 -25.206   4.220  1.00  0.00           H  
HETATM 3405  H2  HMM X   1      -7.841 -15.511  -0.674  1.00  0.00           H  
HETATM 3406  H9  HMM X   1      -8.190 -14.344   2.148  1.00  0.00           H  
HETATM 3407  H10 HMM X   1      -7.928 -13.450   0.553  1.00  0.00           H  
HETATM 3408  H20 HMM X   1      -9.529 -18.275  -1.422  1.00  0.00           H  
HETATM 3409  H21 HMM X   1     -10.394 -16.996  -0.572  1.00  0.00           H  
HETATM 3410  H19 HMM X   1     -10.733 -18.695  -0.201  1.00  0.00           H  
TER                                                                             
CONECT  734 3334                                                                
CONECT 3334  734 3335 3336 3343                                                 
CONECT 3334 3355 3370                                                           
CONECT 3335 3334 3378 3379 3380                                                 
CONECT 3336 3334 3337 3340                                                      
CONECT 3337 3336 3338 3371                                                      
CONECT 3338 3337 3339 3377                                                      
CONECT 3339 3338 3340 3375                                                      
CONECT 3340 3336 3339 3341                                                      
CONECT 3341 3340 3342 3381                                                      
CONECT 3342 3341 3343 3346                                                      
CONECT 3343 3334 3342 3344                                                      
CONECT 3344 3343 3345 3353                                                      
CONECT 3345 3344 3346 3348                                                      
CONECT 3346 3342 3345 3347                                                      
CONECT 3347 3346 3382 3383 3384                                                 
CONECT 3348 3345 3349 3385 3386                                                 
CONECT 3349 3348 3350 3387 3388                                                 
CONECT 3350 3349 3351 3352                                                      
CONECT 3351 3350                                                                
CONECT 3352 3350                                                                
CONECT 3353 3344 3354 3389                                                      
CONECT 3354 3353 3355 3358                                                      
CONECT 3355 3334 3354 3356                                                      
CONECT 3356 3355 3357 3365                                                      
CONECT 3357 3356 3358 3364                                                      
CONECT 3358 3354 3357 3359                                                      
CONECT 3359 3358 3360 3390 3391                                                 
CONECT 3360 3359 3361 3392 3393                                                 
CONECT 3361 3360 3362 3363                                                      
CONECT 3362 3361                                                                
CONECT 3363 3361                                                                
CONECT 3364 3357 3394 3395 3396                                                 
CONECT 3365 3356 3366 3397                                                      
CONECT 3366 3365 3367 3370                                                      
CONECT 3367 3366 3368 3374                                                      
CONECT 3368 3367 3369 3372                                                      
CONECT 3369 3368 3370 3371                                                      
CONECT 3370 3334 3366 3369                                                      
CONECT 3371 3337 3369 3398                                                      
CONECT 3372 3368 3373 3399                                                      
CONECT 3373 3372 3400 3401                                                      
CONECT 3374 3367 3402 3403 3404                                                 
CONECT 3375 3339 3376 3405                                                      
CONECT 3376 3375 3406 3407                                                      
CONECT 3377 3338 3408 3409 3410                                                 
CONECT 3378 3335                                                                
CONECT 3379 3335                                                                
CONECT 3380 3335                                                                
CONECT 3381 3341                                                                
CONECT 3382 3347                                                                
CONECT 3383 3347                                                                
CONECT 3384 3347                                                                
CONECT 3385 3348                                                                
CONECT 3386 3348                                                                
CONECT 3387 3349                                                                
CONECT 3388 3349                                                                
CONECT 3389 3353                                                                
CONECT 3390 3359                                                                
CONECT 3391 3359                                                                
CONECT 3392 3360                                                                
CONECT 3393 3360                                                                
CONECT 3394 3364                                                                
CONECT 3395 3364                                                                
CONECT 3396 3364                                                                
CONECT 3397 3365                                                                
CONECT 3398 3371                                                                
CONECT 3399 3372                                                                
CONECT 3400 3373                                                                
CONECT 3401 3373                                                                
CONECT 3402 3374                                                                
CONECT 3403 3374                                                                
CONECT 3404 3374                                                                
CONECT 3405 3375                                                                
CONECT 3406 3376                                                                
CONECT 3407 3376                                                                
CONECT 3408 3377                                                                
CONECT 3409 3377                                                                
CONECT 3410 3377                                                                
# All scores below are weighted scores, not raw scores.
#BEGIN_POSE_ENERGIES_TABLE 
label fa_atr fa_rep fa_sol fa_intra_atr_xover4 fa_intra_rep_xover4 fa_intra_sol_xover4 lk_ball lk_ball_iso lk_ball_bridge lk_ball_bridge_uncpl fa_elec fa_intra_elec pro_close hbond_sr_bb hbond_lr_bb hbond_bb_sc hbond_sc dslf_fa13 atom_pair_constraint coordinate_constraint angle_constraint dihedral_constraint omega fa_dun_dev fa_dun_rot fa_dun_semi p_aa_pp hxl_tors ref rama_prepro res_type_constraint total
weights 1 0.55 1 1 0.55 1 0.92 -0.38 -0.33 -0.33 1 1 1.25 1 1 1 1 1.25 1 1 1 1 0.48 0.69 0.76 0.78 0.61 1 1 0.5 1 NA
pose -1246.25 140.204 829.446 -93.6491 68.4557 41.9717 501.987 -509.681 -0.92136 -5.39696 -443.793 -60.5678 0 -164.241 -18.0436 -30.7293 -20.9368 0 0.15599 0 0.04246 0.23781 28.0047 22.0972 117.955 88.3814 -57.4446 51.635 44.0061 10.7699 0 -706.3
VAL:NtermProteinFull_1 -5.35902 2.1184 2.3629 -2.62765 5.84642 2.19602 1.07386 -1.31729 -0.01391 -0.03482 -3.26408 0.94249 0 0 0 0 0 0 0 0 0 0 0.10821 0.04454 0.14294 0 0 0 2.085 0 0 4.30403
SER_2 -5.48839 1.56905 5.60726 -0.02684 0 0.06314 2.94621 -2.24973 -0 -0 -4.00519 -0.55627 0 0 0 -1.70074 0 0 0 0 0 0 0.03169 0.03267 0.20058 0 -0.41955 0.62404 -1.1772 -0.18177 0 -4.73105
LEU_3 -7.17798 1.18374 1.72423 -0.71639 0.91412 0.28486 1.56644 -2.01475 -0 -0 -0.38795 0.09676 0 0 0 0 0 0 0 0 0 0 0.51924 0.06476 1.27424 0 -0.30787 0 0.72952 -0.23273 0 -2.47974
GLU_4 -5.78966 0.33862 7.11221 -0.34094 0.0943 0.41559 3.29506 -2.99596 -0.00241 -0.03224 -3.80721 -0.60768 0 0 0 0 -1.47495 0 0 0 0 0 0.05862 0.03253 0 3.30463 -0.16534 0 -2.5358 -0.14942 0 -3.25004
GLN_5 -7.23183 0.85069 6.98287 -0.25177 0.02445 0.19331 4.06069 -3.42566 -0.01662 -0.106 -3.49574 -0.41329 0 0 0 -1.70074 -0.55007 0 0 0 0 0 0.26944 0.14502 0 2.99179 -0.17149 0 -1.0644 -0.14195 0 -3.0513
ALA_6 -6.78893 0.5463 3.22279 -0.02194 0 0 2.87021 -2.89833 -0 -0 -2.30845 -0.34753 0 0 0 0 0 0 0 0 0 0 0.14867 0 0 0 -0.16061 0 2.3386 -0.0455 0 -3.44472
ALA_7 -5.60766 0.20585 4.1172 -0.02196 0 0 2.80213 -2.73335 -0 -0 -2.81277 -0.36846 0 0 0 0 0 0 0 0 0 0 -0.01397 0 0 0 -0.18774 0 2.3386 -0.13086 0 -2.41299
ARG_8 -9.06507 1.19 9.86468 -1.05189 0.52004 0.77223 3.99193 -4.10977 -0.01662 -0.106 -4.94276 0.49951 0 0 0 0 -0.6352 0 0 0 0 0 0.02541 0.40576 2.21286 0 0.01445 0 -1.281 0.40094 0 -1.31049
ILE_9 -7.84938 1.2395 2.53583 -0.5171 0.60506 0.10475 2.39982 -2.5062 -0 -0 -1.9554 -0.01083 0 0 0 0 0 0 0 0 0 0 0.06642 0.13901 0.74821 0 -0.37431 0 1.0317 0.60524 0 -3.7377
LEU_10 -6.92501 0.24313 3.12548 -0.70819 0.42136 0.27257 2.21437 -2.51792 -0 -0 -2.14462 0.14568 0 0 0 0 0 0 0 0 0 0 0.00626 0.02863 0.94442 0 -0.21749 0 0.72952 0.27176 0 -4.11007
THR_11 -7.71583 1.06917 4.72037 -0.1973 0.09703 0.07181 3.45437 -3.23568 -0 -0 -3.40317 -0.04184 0 0 0 0 0 0 0 0 0 0 0.05238 0.68362 0.07089 0 -0.02675 2.30624 -1.425 0.57737 0 -2.94231
VAL_12 -7.49228 0.92926 3.60837 -0.31346 0.30951 0.07131 2.88316 -2.72783 -0 -0 -2.08984 -0.00886 0 0 0 0 0 0 0 0 0 0 0.03813 0.00013 0.08512 0 -0.20084 0 2.085 0.66883 0 -2.15429
ALA_13 -6.1169 0.23246 3.76624 -0.02193 0 0 2.82101 -2.93391 -0 -0 -2.62664 -0.34409 0 0 0 0 0 0 0 0 0 0 -0.01194 0 0 0 -0.19504 0 2.3386 0.29075 0 -2.80136
ALA_14 -4.60294 0.30222 2.65103 -0.02167 0 0 1.81303 -2.16771 -0 -0 -0.74419 -0.35501 0 0 0 0 0 0 0 0 0 0 -0.02955 0 0 0 -0.16916 0 2.3386 -0.06008 0 -1.0454
LEU_15 -6.37742 1.01826 2.03812 -0.50472 0.46914 0.12096 1.7516 -2.0585 -0 -0 -0.48847 0.23844 0 0 0 0 0 0 0 0 0 0 0.402 0.04798 0.37902 0 -0.27663 0 0.72952 -0.11046 0 -2.62118
LEU_16 -6.04199 0.73891 2.18545 -0.50503 0.3672 0.12477 1.45637 -1.90552 -0 -0 -0.57415 0.21553 0 0 0 0 0 0 0 0 0 0 -0.05957 0.13493 0.29459 0 -0.31787 0 0.72952 -0.13059 0 -3.28745
GLY_17 -1.73028 0.123 2.28319 -6e-05 0 0 1.10937 -1.14025 -0 -0 -0.89269 -0.38507 0 0 0 0 0 0 0 0 0 0 -0.05053 0 0 0 -1.47268 0 1.2108 0.19764 0 -0.74755
THR_18 -4.29701 0.40589 2.4139 -0.20074 0.1479 0.0682 1.50372 -1.6226 -0 -0 -1.23222 -0.85208 0 0 0 -0.29397 0 0 0 0 0 0 0.02055 0.05275 0.74001 0 -0.75398 2.29649 -1.425 0.77566 0 -2.25252
THR_19 -3.90291 0.27907 4.16634 -0.1139 0.06151 0.07812 2.40783 -2.04796 -1e-05 -0.00014 -2.20884 -0.59643 0 0 0 -0.69568 0 0 0 0 0 0 0.04349 0.02046 0.04216 0 -0.35347 2.29586 -1.425 0.28216 0 -1.66732
VAL_20 -5.564 1.15428 1.90143 -0.31663 0.32342 0.0727 1.85043 -2.0084 -0 -0 -1.1223 -0.12259 0 0 0 0 0 0 0 0 0 0 -0.07203 0.12549 0.26552 0 -0.18157 0 2.085 -0.19377 0 -1.803
GLU_21 -4.97346 0.32382 6.54047 -0.46554 0.21468 1.44647 2.53757 -2.81933 -0.02633 -0.14112 -3.50089 -2.92538 0 0 0 0 0 0 0 0 0 0 0.00069 0.00949 0 3.98128 -0.3101 0 -2.5358 -0.18747 0 -2.83095
GLU_22 -6.52832 0.39474 7.57343 -0.63081 0.15436 1.1568 3.43678 -3.11991 -0.03802 -0.22209 -3.04413 -0.64281 0 0 0 -0.40171 -0.83176 0 0 0 0 0 0.24793 0.01266 0 3.38412 -0.19338 0 -2.5358 -0.33028 0 -2.15818
ALA_23 -5.48707 0.17242 2.67346 -0.0227 0 0 2.42409 -2.43711 -1e-05 -0.00014 -1.86767 -0.38822 0 0 0 0 0 0 0 0 0 0 0.22626 0 0 0 -0.31355 0 2.3386 -0.23171 0 -2.91335
VAL_24 -5.87752 0.3595 3.52664 -0.31187 0.27638 0.07108 2.48908 -2.47946 -0 -0 -2.22455 -0.07863 0 0 0 0 0 0 0 0 0 0 -0.05099 0.00643 0.06551 0 -0.29824 0 2.085 0.04127 0 -2.40037
LYS_25 -4.99561 0.21189 5.61164 -0.30821 0.03226 0.1412 2.37316 -2.45794 -0.01169 -0.08097 -2.4711 0.00288 0 0 0 0 0 0 0 0 0 0 -0.01427 0.15317 1.79168 0 0.05025 0 -1.6738 0.19393 0 -1.45154
ARG_26 -6.90197 0.2748 6.17103 -0.43809 0.06228 0.2164 2.97766 -2.89535 -0 -0 -3.16749 0.40531 0 0 0 0 -0.83176 0 0 0 0 0 -0.02466 0.39311 2.10458 0 0.00215 0 -1.281 0.2101 0 -2.7229
ALA_27 -6.14247 0.63333 2.82407 -0.02273 0 0 2.43158 -2.53311 -0 -0 -2.10204 -0.37311 0 0 0 0 0 0 0 0 0 0 0.21013 0 0 0 -0.13745 0 2.3386 0.11468 0 -2.75852
LEU_28 -5.23667 0.42349 3.95427 -0.50803 0.37335 0.12754 2.05335 -2.22179 -0 -0 -2.14463 0.2432 0 0 0 0 0 0 0 0 0 0 0.37263 0.16254 0.30664 0 -0.29579 0 0.72952 -0.09224 0 -1.75261
LYS_29 -4.669 0.2426 5.52395 -0.30416 0.02714 0.13746 2.32393 -2.39326 -0 -0 -2.11896 -0.0161 0 0 0 0 0 0 0 0 0 0 -0.02275 0.03262 1.7878 0 -0.02845 0 -1.6738 -0.15105 0 -1.30203
LEU_30 -8.00102 0.88179 3.59898 -0.48888 0.42176 0.1148 2.74624 -2.73448 -0.01349 -0.10739 -2.14833 0.20722 0 0 0 0 0 0 0 0 0 0 0.02185 0.26412 0.38342 0 -0.27355 0 0.72952 -0.13775 0 -4.53519
LYS_31 -7.27506 0.67659 6.7124 -0.41574 0.09757 0.20718 3.38024 -3.23074 -0 -0 -1.89085 -0.05023 0 0 0 0 0 0 0 0 0 0 0.0263 0.5742 1.6834 0 0.03171 0 -1.6738 0.57757 0 -0.56927
THR_32 -3.03184 0.1216 3.89408 -0.20089 0.14508 0.0725 1.44192 -1.76889 -0 -0 -1.03154 -0.08757 0 0 0 0 0 0 0 0 0 0 0.31743 0.00012 0.06283 0 -0.02035 2.27786 -1.425 1.07181 0 1.83917
LYS_33 -3.5936 0.15284 3.62311 -0.30483 0.02665 0.1369 1.47918 -1.62771 -0 -0 -0.449 -0.0132 0 0 0 0 0 0 0 0 0 0 -0.0011 0.06026 1.79039 0 -0.03406 0 -1.6738 0.3498 0 -0.07819
LEU_34 -4.91431 0.42499 1.56775 -0.53101 0.43317 0.15026 1.25959 -1.47264 -0 -0 -1.16531 0.15391 0 0 0 0 0 0 0 0 0 0 -0.03462 0.04804 0.14197 0 -0.18948 0 0.72952 -0.34021 0 -3.73838
GLY_35 -1.70778 0.12018 2.06567 -5e-05 0 0 1.05354 -1.09867 -0.00196 -0.04724 -0.39623 -0.39345 0 0 0 0 0 0 0 0 0 0 0.06346 0 0 0 -0.94295 0 1.2108 -0.27166 0 -0.34634
VAL_36 -5.87924 0.84656 2.5044 -0.3043 0.22116 0.05925 1.6765 -1.98874 -0.01349 -0.10739 -1.29046 -0.16803 0 0 0 0 0 0 0 0 0 0 0.10877 0.02107 0.03432 0 -0.48365 0 2.085 0.08958 0 -2.58869
SER_37 -4.6108 0.25704 5.04025 -0.02868 0 0.06711 3.05623 -2.32556 -0 -0 -2.78912 -0.45177 0 0 0 -1.6769 0 0 0 0 0 0 -0.02878 0.06606 0.16054 0 -0.44644 0.60344 -1.1772 -0.09652 0 -4.38111
LEU_38 -5.94967 0.49203 3.25781 -0.71111 0.58468 0.28223 1.49218 -2.09705 -1e-05 -2e-05 -0.68826 0.09656 0 0 0 0 0 0 0 0 0 0 0.11529 0.00163 1.03001 0 -0.2585 0 0.72952 -0.17381 0 -1.79648
GLU_39 -5.78398 0.31132 6.58279 -0.47204 0.28774 1.48423 2.41261 -2.78522 -0.02594 -0.15655 -2.58327 -2.83061 0 0 0 0 -0.55007 0 0 0 0 0 0.48314 0.07621 0 4.00267 -0.27785 0 -2.5358 -0.15928 0 -2.51988
GLN_40 -6.56049 0.44513 6.81874 -0.25276 0.02509 0.18898 3.89462 -3.09669 -0.02789 -0.20376 -3.90129 -0.37657 0 0 0 -1.6769 -0.78864 0 0 0 0 0 0.51281 0.03571 0 2.89262 -0.15747 0 -1.0644 -0.22319 0 -3.51636
ALA_41 -6.13863 0.42919 3.23394 -0.02236 0 0 2.58639 -2.6181 -0 -0 -1.66045 -0.3452 0 0 0 0 0 0 0 0 0 0 0.10481 0 0 0 -0.17039 0 2.3386 -0.08801 0 -2.35021
LEU_42 -9.04844 1.19325 3.46486 -0.48147 0.27662 0.11645 2.68723 -2.75285 -0 -0 -1.5039 0.15589 0 0 0 0 0 0 0 0 0 0 0.85218 0.47267 0.38268 0 -0.27418 0 0.72952 -0.11708 0 -3.84658
LYS_43 -5.97256 0.4898 8.01641 -0.35339 0.03246 0.16852 3.21156 -3.368 -0 -0 -5.8699 0.25952 0 0 0 0 0 0 0 0 0 0 0.13059 0.56779 2.50276 0 -0.02911 0 -1.6738 -0.14581 0 -2.03316
LEU_44 -8.28185 0.87873 3.15048 -0.72651 0.47461 0.3209 2.83898 -2.68021 -0 -0 -2.50596 0.10578 0 0 0 0 0 0 0 0 0 0 0.31021 0.19339 0.97633 0 -0.24368 0 0.72952 -0.00926 0 -4.46855
LEU_45 -9.23385 2.03881 3.16039 -0.49946 0.36864 0.12301 2.54649 -2.63623 -0 -0 -2.99075 0.2413 0 0 0 0 0 0 0 0 0 0 0.24016 0.3475 0.31493 0 -0.27116 0 0.72952 0.14221 0 -5.37851
HIS_D:MP-NE2-connect_46 -9.7413 4.26105 6.58259 -2.96271 2.16256 2.22759 3.07721 -3.34634 -0 -0 -5.2402 -0.85071 0 0 0 0 0 0 0.078 0 0.02123 0.11891 0.06148 0.07171 0 2.03314 -0.11668 0 0.13443 0.23644 0 -1.19164
ILE_47 -9.49989 3.32085 4.39343 -0.70972 1.32238 0.16011 3.05498 -2.98458 -0 -0 -3.84365 0.44142 0 0 0 0 0 0 0 0 0 0 0.15102 0.27856 0.57152 0 -0.43576 0 1.0317 0.36826 0 -2.37938
ALA_48 -5.99212 0.16896 4.07733 -0.02256 0 0 2.93481 -2.94477 -0.00141 -0.01092 -2.55112 -0.3616 0 0 0 0 0 0 0 0 0 0 0.07863 0 0 0 -0.29555 0 2.3386 0.08773 0 -2.49399
ALA_49 -3.60293 0.09485 2.67787 -0.0221 0 0 1.72411 -1.90645 -0 -0 -1.04306 -0.32045 0 0 0 0 0 0 0 0 0 0 0.04749 0 0 0 -0.21491 0 2.3386 -0.13322 0 -0.3602
VAL_50 -5.75118 0.95982 0.88973 -0.29555 0.23806 0.05194 1.59932 -1.79526 -0 -0 -0.66787 0.37723 0 0 0 0 0 0 0 0 0 0 0.73188 0.02611 0.54235 0 0.16738 0 2.085 -0.0618 0 -0.90284
LEU_51 -6.98359 0.93482 2.27451 -0.5197 0.56004 0.13324 1.46222 -2.16866 -0 -0 -0.7533 0.24653 0 0 0 0 0 0 0 0 0 0 0.00197 0.05836 0.3399 0 -0.30323 0 0.72952 -0.09469 0 -4.08208
GLY_52 -1.65919 0.08672 2.10834 -5e-05 0 0 0.98349 -1.08485 -0 -0 -0.89979 -0.38606 0 0 0 0 0 0 0 0 0 0 -0.03653 0 0 0 -1.43378 0 1.2108 -0.17134 0 -1.28223
THR_53 -4.2058 0.19037 3.92425 -0.10709 0.08696 0.06944 1.56878 -1.95459 -0.02069 -0.13942 -1.72752 -0.44832 0 0 0 0 0 0 0 0 0 0 0.23565 0.14578 0.19951 0 -0.76308 2.2901 -1.425 -0.08398 0 -2.16466
THR_54 -4.90671 0.23566 6.07771 -0.13101 0.07832 0.0845 3.70898 -2.67568 -0.00723 -0.07874 -4.34149 -0.03337 0 0 0 -1.34731 -0.63263 0 0 0 0 0 -0.01384 2e-05 0.04532 0 -0.38201 4.21233 -1.425 -0.1789 0 -1.71106
VAL_55 -6.7391 1.19883 2.31772 -0.26236 0.27091 0.04212 1.79871 -2.22029 -0 -0 -1.01401 0.52258 0 0 0 0 0 0 0 0 0 0 0.02895 0.4809 0.72615 0 0.04323 0 2.085 -0.22975 0 -0.95042
GLU_56 -4.60845 0.64333 5.39523 -0.45695 0.20615 1.42968 1.91843 -2.43324 -0.02947 -0.15952 -1.96985 -2.80894 0 0 0 0 0 0 0 0 0 0 0.10162 1e-05 0 4.00314 -0.24818 0 -2.5358 -0.24276 0 -1.79557
GLU_57 -6.10494 0.32937 7.71037 -0.20843 0.02542 0.31923 3.83502 -3.23015 -0.02947 -0.15952 -4.57956 -0.51716 0 0 0 -1.34731 -0.63263 0 0 0 0 0 -0.04459 0.29283 0 3.86562 -0.25363 0 -2.5358 -0.37829 0 -3.64362
ALA_58 -5.7344 0.23351 2.99356 -0.02142 0 0 2.56427 -2.56201 -0.01398 -0.11072 -1.858 -0.35972 0 0 0 0 0 0 0 0 0 0 0.00261 0 0 0 -0.23298 0 2.3386 -0.22323 0 -2.98393
VAL_59 -7.02469 0.83817 3.39766 -0.30673 0.24254 0.06909 2.88108 -2.7628 -0.0014 -0.00995 -2.24241 -0.09053 0 0 0 0 0 0 0 0 0 0 -0.04187 0.12605 0.0951 0 -0.40753 0 2.085 0.11349 0 -3.03974
LYS_60 -4.65755 0.21907 4.98243 -0.30513 0.02569 0.13422 2.24896 -2.29709 -0 -0 -1.90556 -0.01906 0 0 0 0 0 0 0 0 0 0 0.19642 0.06835 1.72074 0 0.00179 0 -1.6738 0.20335 0 -1.05717
ARG_61 -6.5269 0.23541 5.29966 -0.61986 0.1011 0.36241 2.33757 -2.80465 -0.01253 -0.09651 -2.1969 0.47555 0 0 0 0 0 0 0 0 0 0 -0.02179 0.25362 2.40057 0 -0.10464 0 -1.281 -0.02468 0 -2.22358
ALA_62 -7.02203 1.44855 3.43838 -0.02144 0 0 3.36264 -3.01232 -0 -0 -2.68215 -0.35548 0 0 0 0 0 0 0 0 0 0 -0.03237 0 0 0 -0.14039 0 2.3386 -0.14387 0 -2.82188
LEU_63 -6.02154 0.50238 4.60315 -0.50007 0.48989 0.11863 2.48745 -2.5475 -0 -0 -2.7036 0.24518 0 0 0 0 0 0 0 0 0 0 0.18973 0.14518 0.46298 0 -0.25187 0 0.72952 -0.01949 0 -2.06998
LYS_64 -4.26067 0.23133 5.13168 -0.30274 0.02745 0.13254 2.1277 -2.26512 -0.0014 -0.00995 -1.55057 0.00765 0 0 0 0 0 0 0 0 0 0 0.02669 0.00799 1.7945 0 0.04683 0 -1.6738 0.08326 0 -0.44664
LEU_65 -8.27814 1.01472 3.09946 -0.70268 0.65407 0.26428 2.50728 -2.60305 -0 -0 -1.85982 0.15591 0 0 0 0 0 0 0 0 0 0 0.16313 0.07279 1.04788 0 -0.27468 0 0.72952 -0.00277 0 -4.01213
LYS_66 -8.29565 1.32731 7.43345 -0.49874 0.12385 0.38546 3.76529 -3.59505 -0.00862 -0.02089 -3.45092 0.2312 0 0 0 0 0 0 0 0 0 0 -0.00482 0.44633 2.09337 0 0.04859 0 -1.6738 0.43639 0 -1.25726
THR_67 -2.9422 0.1216 3.92131 -0.20611 0.17011 0.07554 1.44318 -1.79426 -0 -0 -1.22106 -0.12073 0 0 0 0 0 0 0 0 0 0 -0.03347 0.00119 0.11479 0 -0.01217 2.28577 -1.425 0.71945 0 1.09793
LYS_68 -3.3367 0.13177 3.32827 -0.30585 0.02633 0.13973 1.26622 -1.5436 -0 -0 -0.39342 -0.00052 0 0 0 0 0 0 0 0 0 0 -0.05939 0.03224 1.72358 0 -0.04073 0 -1.6738 0.07643 0 -0.62943
LEU_69 -5.53743 0.86285 1.20522 -0.51877 0.47348 0.13362 1.08582 -1.44672 -0 -0 -0.53507 0.20954 0 0 0 0 0 0 0 0 0 0 0.12422 0.05452 0.242 0 -0.282 0 0.72952 -0.2307 0 -3.4299
GLY_70 -1.79417 0.07468 2.14111 -5e-05 0 0 1.01224 -1.13249 -0 -0 -0.59731 -0.38031 0 0 0 0 0 0 0 0 0 0 0.07097 0 0 0 -1.2894 0 1.2108 0.32418 0 -0.35974
VAL_71 -6.02104 1.22 2.26079 -0.30399 0.20565 0.05792 1.56601 -1.90272 -0.00862 -0.02089 -1.61846 -0.03951 0 0 0 0 0 0 0 0 0 0 0.03768 0.01222 0.01209 0 -0.38353 0 2.085 0.79708 0 -2.04433
SER_72 -4.87994 0.41173 5.13805 -0.02715 0 0.06407 3.0415 -2.38897 -0 -0 -2.3662 -0.53933 0 0 0 -1.71819 0 0 0 0 0 0 -0.0252 0.11437 0.16504 0 -0.45465 0.60375 -1.1772 0.19545 0 -3.84286
LEU_73 -6.15232 0.41898 2.56146 -0.69153 0.53189 0.2541 1.69041 -1.97776 -0 -0 -0.4844 0.13522 0 0 0 0 0 0 0 0 0 0 -0.03886 0.12951 1.04841 0 -0.27203 0 0.72952 -0.20178 0 -2.31919
GLU_74 -4.25384 0.18291 4.94494 -0.21548 0.0294 0.29701 2.26067 -2.1964 -0 -0 -2.07126 -0.61001 0 0 0 0 -0.78864 0 0 0 0 0 0.05974 0.04394 0 3.20231 -0.18038 0 -2.5358 -0.10823 0 -1.93912
GLN_75 -7.00612 0.68592 6.98993 -0.25427 0.02848 0.19066 4.17652 -3.27273 -0 -0 -3.98278 -0.40491 0 0 0 -1.71819 -0.92494 0 0 0 0 0 0.23933 0.00622 0 2.84037 -0.07578 0 -1.0644 -0.08689 0 -3.63356
ALA_76 -6.96932 0.70469 3.16519 -0.02304 0 0 2.80795 -2.82228 -0 -0 -1.97443 -0.39116 0 0 0 0 0 0 0 0 0 0 0.20256 0 0 0 -0.21962 0 2.3386 -0.01061 0 -3.19147
LEU_77 -8.64477 0.78954 3.04231 -0.49447 0.29516 0.12286 2.36671 -2.72885 -0 -0 -2.30297 0.20704 0 0 0 0 0 0 0 0 0 0 0.26715 0.29242 0.34799 0 -0.27914 0 0.72952 -0.05685 0 -6.04636
ARG_78 -8.77998 0.49004 8.0868 -0.91659 0.25804 0.58483 4.46019 -3.81185 -0.04791 -0.16152 -5.57131 0.26349 0 0 0 0 -0.67127 0 0 0 0 0 0.00034 0.10029 2.73727 0 -0.02875 0 -1.281 0.15977 0 -4.12912
ILE_79 -8.796 1.33779 2.86504 -0.50851 0.52301 0.10027 2.88129 -2.77344 -0 -0 -2.16398 0.06055 0 0 0 0 0 0 0 0 0 0 -0.05039 0.12178 0.61713 0 -0.43738 0 1.0317 0.30553 0 -4.8856
LEU_80 -8.40915 1.03454 3.06156 -0.49044 0.43892 0.11256 2.30498 -2.8456 -0 -0 -1.34156 0.24442 0 0 0 0 0 0 0 0 0 0 0.2681 0.11583 0.66005 0 -0.21188 0 0.72952 0.37706 0 -3.95109
ALA_81 -5.88004 0.57623 2.5842 -0.02228 0 0 2.21962 -2.49286 -0 -0 -2.14756 -0.36556 0 0 0 0 0 0 0 0 0 0 0.06979 0 0 0 -0.25618 0 2.3386 0.10815 0 -3.2679
THR_82 -8.32373 0.93832 5.30628 -0.20131 0.13742 0.07202 3.84564 -3.26238 -0 -0 -3.4906 -0.09279 0 0 0 0 0 0 0 0 0 0 0.00053 0.04123 0.05257 0 -0.01147 2.36803 -1.425 0.30936 0 -3.73589
ALA_83 -5.99716 0.35597 3.8642 -0.0212 0 0 2.91572 -2.97883 -0 -0 -2.86401 -0.34715 0 0 0 0 0 0 0 0 0 0 -0.03831 0 0 0 -0.26032 0 2.3386 0.39847 0 -2.63402
ALA_84 -3.281 0.16352 2.80783 -0.02106 0 0 1.58464 -1.82565 -0 -0 -0.59064 -0.33529 0 0 0 0 0 0 0 0 0 0 0.05998 0 0 0 -0.06943 0 2.3386 0.10892 0 0.94041
GLN_85 -5.77208 0.76653 3.19212 -0.93552 0.34386 1.0658 1.57934 -2.07395 -0 -0 -1.00695 -0.94385 0 0 0 0 0 0 0 0 0 0 0.31083 0.30217 0 3.35404 -0.18267 0 -1.0644 0.04251 0 -1.02222
LEU_86 -6.79708 1.70863 1.59669 -0.53195 0.32522 0.12455 1.46765 -1.96789 -0 -0 -0.93771 0.02585 0 0 0 0 0 0 0 0 0 0 -0.03894 0.3327 3.26857 0 -0.31159 0 0.72952 -0.19842 0 -1.20419
GLY_87 -1.61872 0.0884 2.16537 -6e-05 0 0 1.06815 -1.07525 -0.0034 -0.02965 -0.80891 -0.39545 0 0 0 0 0 0 0 0 0 0 -0.13913 0 0 0 -1.46448 0 1.2108 0.16925 0 -0.83309
THR_88 -4.74073 0.5027 2.87173 -0.1878 0.141 0.065 1.54383 -1.84083 -0.0038 -0.03673 -1.29814 -0.90384 0 0 0 -0.01233 0 0 0 0 0 0 0.0012 0.02702 0.53976 0 -0.68347 2.28856 -1.425 1.07531 0 -2.07656
THR_89 -4.29789 0.423 4.44643 -0.11227 0.06375 0.07503 2.50499 -2.16787 -0 -0 -2.44527 -0.64122 0 0 0 -0.62232 0 0 0 0 0 0 -0.01639 0.0301 0.03414 0 -0.43415 2.28957 -1.425 0.62839 0 -1.66697
VAL_90 -5.4502 0.70517 2.06417 -0.3045 0.23244 0.06865 1.78454 -1.95941 -0 -0 -0.91902 -0.07918 0 0 0 0 0 0 0 0 0 0 -0.07176 0.00832 0.18853 0 -0.26806 0 2.085 -0.15088 0 -2.0662
GLU_91 -4.34505 0.19863 5.05359 -0.46362 0.24004 1.45197 1.86524 -2.2493 -0.02501 -0.15211 -2.06121 -2.95496 0 0 0 0 0 0 0 0 0 0 0.36166 0.01871 0 3.99818 -0.2927 0 -2.5358 -0.17357 0 -2.06529
GLU_92 -6.37411 0.42799 7.23355 -0.44601 0.05008 0.83943 3.37629 -3.063 -0.05028 -0.30673 -3.36018 -0.47878 0 0 0 -0.60999 -0.87853 0 0 0 0 0 0.24618 0.45392 0 3.39608 -0.28679 0 -2.5358 -0.43583 0 -2.80251
ALA_93 -5.5795 0.14864 2.35539 -0.02203 0 0 2.39551 -2.38614 -0 -0 -1.84934 -0.38209 0 0 0 0 0 0 0 0 0 0 -0.01943 0 0 0 -0.34201 0 2.3386 -0.35938 0 -3.70178
VAL_94 -5.81752 0.51378 2.73839 -0.29423 0.1888 0.06237 2.38768 -2.27084 -0 -0 -1.84678 0.01222 0 0 0 0 0 0 0 0 0 0 -0.04889 0.0035 0.03164 0 -0.40481 0 2.085 0.13625 0 -2.52345
LYS_95 -4.71368 0.21848 5.14839 -0.31025 0.02787 0.1441 2.30499 -2.30343 -0.02488 -0.14754 -2.14722 -0.02499 0 0 0 0 0 0 0 0 0 0 0.00502 0.02862 1.74869 0 -0.01514 0 -1.6738 0.13146 0 -1.60329
ARG_96 -7.54825 0.4218 6.73751 -0.46297 0.09391 0.25059 3.41328 -3.21925 -0 -0 -3.21355 0.33112 0 0 0 0 -0.87853 0 0 0 0 0 0.17941 1.17093 2.03614 0 -0.11307 0 -1.281 -0.22459 0 -2.30651
ALA_97 -6.20031 0.62832 2.91755 -0.02192 0 0 2.64321 -2.62964 -0 -0 -2.21357 -0.38717 0 0 0 0 0 0 0 0 0 0 0.11175 0 0 0 -0.30347 0 2.3386 -0.21983 0 -3.33649
LEU_98 -5.34961 0.44188 4.67852 -0.72235 0.56713 0.30144 2.55919 -2.5064 -0 -0 -1.32826 0.16912 0 0 0 0 0 0 0 0 0 0 0.26815 0.01199 0.94825 0 -0.25607 0 0.72952 -0.12513 0 0.38737
LYS_99 -4.70252 0.33568 5.56139 -0.30523 0.02681 0.13576 2.72298 -2.53239 -0 -0 -1.7449 -0.01054 0 0 0 0 0 0 0 0 0 0 0.05709 0.0233 1.73628 0 0.01235 0 -1.6738 -0.0604 0 -0.41815
LEU_100 -9.16086 1.29576 3.68214 -0.48919 0.39933 0.11623 3.21547 -3.00999 -0.01702 -0.08892 -2.12649 0.2128 0 0 0 0 0 0 0 0 0 0 0.01456 0.33378 0.39602 0 -0.26787 0 0.72952 -0.06048 0 -4.8252
LYS_101 -7.35942 0.87852 6.27836 -0.46221 0.0909 0.28925 3.59496 -3.15372 -0 -0 -2.84543 0.27706 0 0 0 0 0 0 0 0 0 0 0.26056 0.22407 2.02808 0 0.0481 0 -1.6738 0.63897 0 -0.88574
THR_102 -3.2295 0.10442 3.53812 -0.12049 0.06719 0.05946 1.55503 -1.80675 -0 -0 -0.48936 -0.92278 0 0 0 0 0 0 0 0 0 0 0.33052 0.06339 0.26062 0 -0.10334 2.31179 -1.425 0.52292 0 0.71624
LYS_103 -3.75729 0.1929 4.57133 -0.43185 0.07074 0.24821 2.36923 -1.96148 -0 -0 -2.34292 -0.1145 0 0 0 0 -0.55882 0 0 0 0 0 0.02679 0.04351 2.39004 0 -0.10527 0 -1.6738 -0.10257 0 -1.13575
LEU_104 -5.43092 0.77195 1.34156 -0.51329 0.40172 0.13241 1.30755 -1.39857 -0 -0 -0.89301 0.1744 0 0 0 0 0 0 0 0 0 0 0.56713 0.15925 0.24842 0 -0.26585 0 0.72952 -0.02421 0 -2.69196
GLY_105 -1.72346 0.08428 2.00332 -5e-05 0 0 1.01493 -1.07576 -0.0018 -0.0441 -0.39604 -0.35673 0 0 0 0 0 0 0 0 0 0 0.29853 0 0 0 -1.35052 0 1.2108 0.3966 0 0.06002
VAL_106 -6.13813 0.69592 1.98042 -0.30996 0.2255 0.06333 1.61398 -1.89968 -0.01702 -0.08892 -1.21276 -0.22769 0 0 0 0 0 0 0 0 0 0 -0.01856 0.0105 0.0822 0 -0.4925 0 2.085 0.35062 0 -3.29774
SER_107 -4.64229 0.23218 5.08954 -0.02667 0 0.06242 3.17905 -2.41055 -0 -0 -2.78666 -0.48965 0 0 0 -1.7951 0 0 0 0 0 0 -0.02978 0.01588 0.15572 0 -0.45302 0.65374 -1.1772 -0.29958 0 -4.72196
LEU_108 -5.31715 0.34304 3.0635 -0.49899 0.54814 0.11879 1.75858 -2.01049 -0 -0 -0.65637 0.22356 0 0 0 0 0 0 0 0 0 0 0.11529 0.0997 0.29912 0 -0.30113 0 0.72952 -0.27689 0 -1.76179
ASP_109 -4.27508 0.16653 5.34302 -0.11388 0.01203 0.3535 2.17221 -2.32704 -0 -0 -2.28865 -0.27263 0 0 0 0 -0.92494 0 0 0 0 0 0.88978 0.1022 0 1.74124 0.29211 0 -2.2837 0.20147 0 -1.21184
GLN_110 -7.15628 0.45845 6.3525 -0.26056 0.04318 0.21268 3.53289 -3.1115 -0.02207 -0.15063 -2.34732 -0.4181 0 0 0 -1.7951 0 0 0 0 0 0 -0.02953 0.15332 0 2.76646 -0.08912 0 -1.0644 0.2881 0 -2.63704
ALA_111 -7.1733 1.15043 3.55973 -0.02018 0 0 3.30362 -3.00966 -0 -0 -2.21222 -0.35644 0 0 0 0 0 0 0 0 0 0 0.06869 0 0 0 -0.07039 0 2.3386 0.2128 0 -2.20833
LEU_112 -9.24504 1.1513 4.37196 -0.50219 0.33127 0.12725 3.00765 -3.01459 -0 -0 -2.15274 0.19117 0 0 0 0 0 0 0 0 0 0 0.62458 0.39719 0.37229 0 -0.27605 0 0.72952 0.1599 0 -3.72653
GLN_113 -7.27867 0.23307 6.18064 -0.8167 0.15948 0.86091 2.79838 -3.07046 -0.00274 -0.04174 -2.19768 -0.8475 0 0 0 0 0 0 0 0 0 0 0.8015 0.16455 0 2.85838 -0.26049 0 -1.0644 -0.06805 0 -1.59153
ILE_114 -9.63065 1.43192 2.67549 -0.51106 0.55102 0.10122 3.11129 -2.98869 -0 -0 -2.23397 0.08133 0 0 0 0 0 0 0 0 0 0 -0.06206 0.14215 0.57387 0 -0.43122 0 1.0317 0.13057 0 -6.02709
LEU_115 -9.24026 1.88557 2.56849 -0.5123 0.54711 0.12249 2.47217 -2.79448 -0 -0 -1.58855 0.27524 0 0 0 0 0 0 0 0 0 0 -0.04116 0.04204 0.40964 0 -0.25679 0 0.72952 0.2406 0 -5.14069
ILE_116 -8.52501 0.89495 4.05471 -0.50633 0.58581 0.09763 2.95585 -2.94983 -0 -0 -1.62976 0.14963 0 0 0 0 0 0 0 0 0 0 -0.0639 0.05114 0.48836 0 -0.48251 0 1.0317 0.33565 0 -3.51192
ALA_117 -5.76109 0.51544 3.49349 -0.0215 0 0 2.77672 -2.61724 -0.00057 -0.0148 -2.24616 -0.34235 0 0 0 0 0 0 0 0 0 0 0.05332 0 0 0 -0.228 0 2.3386 0.28904 0 -1.76508
ALA_118 -6.11136 0.35018 4.24335 -0.02186 0 0 3.07734 -3.07011 -0 -0 -3.10358 -0.36626 0 0 0 0 0 0 0 0 0 0 0.11576 0 0 0 -0.23887 0 2.3386 -0.02162 0 -2.80844
ALA_119 -4.21252 0.51956 2.73124 -0.02252 0 0 1.63732 -1.9834 -0 -0 -0.66471 -0.34718 0 0 0 0 0 0 0 0 0 0 0.45435 0 0 0 -0.14735 0 2.3386 -0.15381 0 0.14957
LEU_120 -6.03282 0.33963 2.10333 -0.51105 0.39937 0.12638 1.3056 -1.9158 -0 -0 -0.75665 0.23903 0 0 0 0 0 0 0 0 0 0 0.11694 0.12606 0.34773 0 -0.29985 0 0.72952 -0.19996 0 -3.88257
LEU_121 -6.43648 1.18865 2.28899 -0.49389 0.36178 0.11972 1.33196 -1.99149 -0 -0 -0.6103 0.19682 0 0 0 0 0 0 0 0 0 0 0.11808 0.39447 0.37246 0 -0.2782 0 0.72952 -0.13433 0 -2.84225
GLY_122 -1.85002 0.0919 2.34365 -5e-05 0 0 1.19725 -1.21076 -0 -0 -0.82465 -0.40151 0 0 0 0 0 0 0 0 0 0 0.17153 0 0 0 -1.35443 0 1.2108 -0.04106 0 -0.66735
THR_123 -4.9489 0.49893 4.11317 -0.10491 0.06925 0.06659 1.8956 -2.11782 -0.00421 -0.02948 -2.35477 -0.44909 0 0 0 0 0 0 0 0 0 0 0.0301 0.00087 0.22526 0 -0.79495 2.28526 -1.425 0.13068 0 -2.91341
THR_124 -4.99453 0.22695 6.01989 -0.11276 0.07016 0.07446 3.42041 -2.71041 -0.00264 -0.03327 -3.50525 -0.60537 0 0 0 -1.65077 0 0 0 0 0 0 0.05389 0.11552 0.0546 0 -0.4793 2.28828 -1.425 -0.01129 0 -3.20645
VAL_125 -6.02397 1.64124 2.3596 -0.27243 0.21964 0.04415 1.68051 -2.14068 -0 -0 -0.81168 0.49956 0 0 0 0 0 0 0 0 0 0 0.16689 0.05337 0.70603 0 0.02834 0 2.085 -0.17516 0 0.06041
GLU_126 -5.44662 0.85068 6.84764 -0.45794 0.18494 1.42593 3.00466 -2.9981 -0.02773 -0.15975 -3.73258 -2.60624 0 0 0 0 -0.55882 0 0 0 0 0 0.11109 0.00337 0 3.96867 -0.24864 0 -2.5358 -0.23343 0 -2.60866
GLU_127 -6.40707 0.51636 7.8107 -0.20902 0.02677 0.29987 3.81704 -3.29823 -0.02773 -0.15975 -3.59551 -0.52032 0 0 0 -1.65077 0 0 0 0 0 0 0.0059 0.12882 0 3.52537 -0.3016 0 -2.5358 -0.42163 0 -2.99661
ALA_128 -6.05697 0.2407 2.91791 -0.02105 0 0 2.64058 -2.68692 -0.00629 -0.04795 -1.82301 -0.36239 0 0 0 0 0 0 0 0 0 0 0.0168 0 0 0 -0.28968 0 2.3386 -0.31309 0 -3.45275
VAL_129 -7.1645 1.14775 3.28776 -0.30452 0.23436 0.06792 2.93733 -2.71188 -0 -0 -2.14334 -0.03147 0 0 0 0 0 0 0 0 0 0 -0.0201 0.03598 0.04802 0 -0.39218 0 2.085 0.13033 0 -2.79354
LYS_130 -5.18722 0.2076 5.30717 -0.30798 0.02803 0.14069 2.46086 -2.46753 -0 -0 -1.81715 0.01973 0 0 0 0 0 0 0 0 0 0 0.34478 0.01516 1.72401 0 0.00592 0 -1.6738 0.14302 0 -1.05671
ARG_131 -5.93482 0.28323 4.74097 -0.61788 0.16924 0.34933 2.34194 -2.42119 -0 -0 -2.30334 0.27459 0 0 0 0 0 0 0 0 0 0 0.12518 0.16786 2.52885 0 -0.05175 0 -1.281 -0.04337 0 -1.67215
ALA_132 -7.1057 1.264 3.36558 -0.02285 0 0 3.07221 -2.99204 -0 -0 -2.54593 -0.3805 0 0 0 0 0 0 0 0 0 0 0.15279 0 0 0 -0.23847 0 2.3386 -0.1457 0 -3.23802
LEU_133 -5.7858 0.34816 4.41149 -0.51439 0.41121 0.12969 2.38259 -2.43286 -0 -0 -2.77866 0.27268 0 0 0 0 0 0 0 0 0 0 0.7518 0.02899 0.28388 0 -0.31329 0 0.72952 -0.23701 0 -2.31199
LYS_134 -4.33988 0.16398 5.12741 -0.30274 0.02835 0.13271 2.17047 -2.25503 -0 -0 -1.86302 0.00058 0 0 0 0 0 0 0 0 0 0 0.21938 0.01153 1.83596 0 0.05337 0 -1.6738 0.05596 0 -0.63478
LEU_135 -7.95075 0.71346 3.46253 -0.4932 0.43225 0.11447 2.78832 -2.72538 -0.00078 -0.01028 -1.97733 0.24053 0 0 0 0 0 0 0 0 0 0 0.01627 0.14949 0.43247 0 -0.25883 0 0.72952 0.15443 0 -4.1828
LYS_136 -7.68266 0.87265 6.732 -0.48391 0.09448 0.35423 3.39593 -3.29386 -0.01574 -0.04549 -3.09183 0.24031 0 0 0 0 0 0 0 0 0 0 -0.00562 0.25869 2.07641 0 0.07206 0 -1.6738 0.55358 0 -1.64257
THR_137 -3.04287 0.09826 3.94463 -0.20502 0.16352 0.07465 1.49971 -1.79073 -0 -0 -1.33456 -0.0755 0 0 0 0 0 0 0 0 0 0 -0.02547 0.01037 0.0782 0 -0.02679 2.29297 -1.425 0.86607 0 1.10242
LYS_138 -3.31059 0.13859 3.14969 -0.30809 0.02759 0.14339 1.23116 -1.53314 -0 -0 -0.43272 -0.02338 0 0 0 0 0 0 0 0 0 0 -0.02864 0.02169 1.79647 0 -0.05824 0 -1.6738 0.15131 0 -0.70871
LEU_139 -6.02772 1.07411 0.74293 -0.53388 0.56051 0.1339 1.35325 -1.5477 -0 -0 -1.00514 -0.01023 0 0 0 0 0 0 0 0 0 0 0.18011 0.04633 2.79871 0 -0.2705 0 0.72952 -0.29124 0 -2.06704
GLY_140 -1.71415 0.07155 2.04116 -5e-05 0 0 0.99533 -1.08762 -0 -0 -0.51781 -0.36475 0 0 0 0 0 0 0 0 0 0 0.25325 0 0 0 -1.27149 0 1.2108 0.12503 0 -0.25874
VAL_141 -5.99788 1.00269 2.01233 -0.29905 0.19946 0.05598 1.49025 -1.83273 -0.01652 -0.05577 -1.55159 -0.06983 0 0 0 0 0 0 0 0 0 0 0.03432 0.045 0.01533 0 -0.42145 0 2.085 0.56889 0 -2.73555
SER_142 -4.627 0.17165 4.88658 -0.02761 0 0.0645 2.94134 -2.29828 -0 -0 -2.48368 -0.49007 0 0 0 -1.76062 0 0 0 0 0 0 -0.02782 0.05084 0.169 0 -0.43787 0.67555 -1.1772 0.10142 0 -4.26927
LEU_143 -6.62671 0.34059 2.43313 -0.7043 0.44675 0.26961 1.85118 -2.07016 -0 -0 -0.45621 0.12383 0 0 0 0 0 0 0 0 0 0 0.07541 0.08674 0.94689 0 -0.24829 0 0.72952 -0.16401 0 -2.96603
LYS_144 -5.07214 0.23131 6.04417 -0.47877 0.06525 0.33889 2.412 -2.52697 -0.06819 -0.26805 -4.23139 0.01699 0 0 0 0 -0.37322 0 0 0 0 0 0.3237 0.29513 2.48877 0 -0.0041 0 -1.6738 0.0412 0 -2.43922
GLN_145 -7.04741 0.83423 6.61424 -0.25627 0.03692 0.20078 3.5407 -3.11415 -0 -0 -3.17254 -0.43469 0 0 0 -1.76062 -0.60503 0 0 0 0 0 0.17195 0.08128 0 2.75454 -0.0871 0 -1.0644 -0.00509 0 -3.31268
ALA_146 -7.0037 1.2224 3.22089 -0.02233 0 0 2.94591 -2.88379 -0 -0 -1.81632 -0.37043 0 0 0 0 0 0 0 0 0 0 0.64267 0 0 0 -0.19913 0 2.3386 0.00127 0 -1.92396
LEU_147 -9.8103 1.16493 3.47515 -0.49602 0.28611 0.1238 2.52966 -3.03012 -0 -0 -2.22176 0.19979 0 0 0 0 0 0 0 0 0 0 0.58311 0.40754 0.27857 0 -0.29589 0 0.72952 -0.05409 0 -6.13
LEU_148 -5.88434 0.50776 4.37123 -0.71053 0.45725 0.27565 2.87177 -2.63415 -0 -0 -2.22414 0.13656 0 0 0 0 0 0 0 0 0 0 0.31285 0.07232 1.01405 0 -0.25698 0 0.72952 0.03911 0 -0.92209
PHE_149 -8.91918 1.88749 3.00576 -0.58812 0.03576 0.26741 2.64747 -2.78479 -0 -0 -1.85822 -0.01549 0 0 0 0 0 0 0 0 0 0 0.25997 0.0033 0 2.67456 0.07723 0 1.4028 0.09856 0 -1.8055
LEU_150 -8.80977 1.64817 2.65019 -0.51008 0.55598 0.11716 2.57553 -2.76098 -0 -0 -1.2145 0.30552 0 0 0 0 0 0 0 0 0 0 0.52072 0.13239 0.51831 0 -0.23965 0 0.72952 0.14526 0 -3.63623
ALA_151 -4.79135 0.14249 3.11162 -0.02291 0 0 2.41555 -2.3769 -0 -0 -1.82828 -0.3382 0 0 0 0 0 0 0 0 0 0 0.26512 0 0 0 -0.22711 0 2.3386 -0.10605 0 -1.41742
LEU_152 -9.84854 2.38015 3.33568 -0.71379 0.35653 0.28224 3.40288 -3.18526 -0 -0 -2.75515 0.16485 0 0 0 0 0 0 0 0 0 0 0.02547 0.59695 0.77617 0 -0.18296 0 0.72952 0.20636 0 -4.4289
ALA_153 -6.28764 0.25252 4.10603 -0.02247 0 0 2.99493 -3.08051 -0 -0 -2.93918 -0.37384 0 0 0 0 0 0 0 0 0 0 0.06249 0 0 0 -0.32808 0 2.3386 0.31514 0 -2.962
ALA_154 -3.61417 0.1244 2.52503 -0.02269 0 0 1.46188 -1.85081 -0 -0 -0.47602 -0.38597 0 0 0 0 0 0 0 0 0 0 0.2137 0 0 0 -0.20332 0 2.3386 -0.26491 0 -0.15428
ALA_155 -3.97176 0.23735 1.48713 -0.02171 0 0 1.38813 -1.66322 -0 -0 -0.74679 -0.3648 0 0 0 0 0 0 0 0 0 0 0.07122 0 0 0 0.02437 0 2.3386 -0.08525 0 -1.30671
LEU_156 -7.05327 0.80742 1.9312 -0.51485 0.58942 0.12865 1.47178 -2.01396 -0 -0 -0.60209 0.23769 0 0 0 0 0 0 0 0 0 0 -0.0491 0.04258 0.36082 0 -0.29238 0 0.72952 -0.00531 0 -4.23188
GLY_157 -1.66963 0.06785 2.26792 -5e-05 0 0 1.07652 -1.12517 -0 -0 -0.84799 -0.40938 0 0 0 0 0 0 0 0 0 0 -0.16468 0 0 0 -1.34575 0 1.2108 0.05648 0 -0.88309
THR_158 -4.6723 0.54411 2.53199 -0.19661 0.15471 0.06569 1.52914 -1.74506 -0 -0 -1.16447 -0.80632 0 0 0 -0.15768 0 0 0 0 0 0 -0.01545 0.00992 0.7707 0 -0.76557 2.29003 -1.425 0.59627 0 -2.45591
THR_159 -4.18065 0.38008 4.2241 -0.11228 0.06972 0.07474 2.39344 -2.12032 -0.00141 -0.02003 -2.30239 -0.58076 0 0 0 -0.56321 0 0 0 0 0 0 -0.00934 0.03707 0.04191 0 -0.44999 2.29833 -1.425 0.271 0 -1.97498
VAL_160 -5.31983 1.02846 2.4674 -0.28672 0.25991 0.04844 1.41582 -1.97829 -0 -0 -0.8259 0.49556 0 0 0 0 0 0 0 0 0 0 0.01509 0.12221 0.64432 0 0.08367 0 2.085 -0.23179 0 0.02337
GLU_161 -4.74909 0.64166 5.41882 -0.46359 0.23497 1.45308 1.93982 -2.48703 -0.029 -0.15395 -2.06421 -2.83724 0 0 0 0 0 0 0 0 0 0 0.03185 0.01025 0 4.00819 -0.27604 0 -2.5358 -0.25838 0 -2.11569
GLU_162 -6.63426 0.32751 7.60432 -0.64867 0.1677 1.20485 3.26844 -3.12913 -0.04155 -0.24382 -2.98549 -0.57276 0 0 0 -0.40553 -0.80979 0 0 0 0 0 0.16154 0.01411 0 3.37065 -0.26502 0 -2.5358 -0.41373 0 -2.56643
ALA_163 -5.80893 0.43352 2.78724 -0.02116 0 0 2.2568 -2.46631 -0.00141 -0.02003 -1.8007 -0.35956 0 0 0 0 0 0 0 0 0 0 0.14786 0 0 0 -0.27498 0 2.3386 -0.25507 0 -3.04413
VAL_164 -6.19162 0.75319 3.13747 -0.31173 0.27349 0.07144 2.61653 -2.4317 -0 -0 -2.02729 -0.15444 0 0 0 0 0 0 0 0 0 0 0.01795 0.00388 0.11634 0 -0.37422 0 2.085 0.04856 0 -2.36715
LYS_165 -5.17257 0.25946 5.77456 -0.31182 0.03181 0.14585 2.57219 -2.55334 -0.01255 -0.08987 -2.43739 0.0327 0 0 0 0 0 0 0 0 0 0 0.07178 0.11136 1.66567 0 -0.05691 0 -1.6738 0.05015 0 -1.59272
ARG_166 -8.38844 0.63334 6.80855 -0.45037 0.07169 0.2291 3.45319 -3.36417 -0 -0 -2.96537 0.38245 0 0 0 0 -0.80979 0 0 0 0 0 -0.00018 0.33517 2.06426 0 -0.04674 0 -1.281 -0.03218 0 -3.36049
ALA_167 -6.49742 0.35828 3.00803 -0.02192 0 0 2.86246 -2.76444 -0 -0 -2.38408 -0.3837 0 0 0 0 0 0 0 0 0 0 0.01952 0 0 0 -0.27899 0 2.3386 -0.17015 0 -3.91381
LEU_168 -5.60437 0.49927 5.03599 -0.716 0.5518 0.28808 2.54201 -2.65117 -0 -0 -2.15309 0.17385 0 0 0 0 0 0 0 0 0 0 0.40347 0.00187 0.93629 0 -0.25383 0 0.72952 -0.15547 0 -0.37179
LYS_169 -4.81572 0.20386 5.38286 -0.30323 0.02629 0.13335 2.32329 -2.43614 -0 -0 -2.09894 0.00541 0 0 0 0 0 0 0 0 0 0 0.24767 0.05474 1.74444 0 0.02408 0 -1.6738 0.01269 0 -1.16912
LEU_170 -8.70366 0.78596 3.45456 -0.52664 0.26196 0.12432 3.10511 -2.87348 -0.01474 -0.09105 -2.31696 0.01253 0 0 0 0 0 0 0 0 0 0 0.22041 0.2675 3.33202 0 -0.26925 0 0.72952 -0.02806 0 -2.52995
LYS_171 -6.91861 0.77459 6.47129 -0.40735 0.08569 0.19212 3.55167 -3.14975 -0 -0 -2.88083 -0.04147 0 0 0 0 0 0 0 0 0 0 0.19936 0.22434 1.59329 0 0.01922 0 -1.6738 0.81888 0 -1.14137
THR_172 -3.00033 0.0977 3.78023 -0.20134 0.13857 0.07226 1.37915 -1.71613 -0 -0 -1.04651 -0.08638 0 0 0 0 0 0 0 0 0 0 0.06145 0.00025 0.07666 0 -0.02496 2.29062 -1.425 1.19218 0 1.58842
LYS_173 -3.27983 0.09292 3.34022 -0.30836 0.02789 0.14261 1.30745 -1.52878 -0 -0 -0.42801 -0.03453 0 0 0 0 0 0 0 0 0 0 0.1161 0.01479 1.85063 0 -0.0913 0 -1.6738 0.25262 0 -0.19936
LEU_174 -6.18968 0.86488 0.87539 -0.52242 0.45651 0.13928 1.33341 -1.5188 -0 -0 -0.96152 0.15968 0 0 0 0 0 0 0 0 0 0 -0.00464 0.14334 0.21882 0 -0.23393 0 0.72952 -0.23114 0 -4.7413
GLY_175 -1.83615 0.08762 2.19904 -5e-05 0 0 1.17737 -1.17292 -0.00079 -0.02245 -0.52521 -0.38371 0 0 0 0 0 0 0 0 0 0 0.08879 0 0 0 -1.10861 0 1.2108 -0.02018 0 -0.30646
VAL_176 -6.13236 0.91361 2.23863 -0.31295 0.23072 0.06474 1.65058 -1.96752 -0.01474 -0.09105 -1.18277 -0.23256 0 0 0 0 0 0 0 0 0 0 -0.01936 0.02354 0.09259 0 -0.48382 0 2.085 0.0031 0 -3.13462
SER_177 -4.40535 0.21182 4.90773 -0.02876 0 0.06754 3.04344 -2.31438 -0 -0 -2.85151 -0.45243 0 0 0 -1.67665 0 0 0 0 0 0 -0.01731 0.03027 0.14777 0 -0.46047 0.63618 -1.1772 -0.29336 0 -4.63264
LEU_178 -6.44962 1.13378 1.89761 -0.51182 0.64752 0.12588 1.78232 -1.99173 -0 -0 -0.74045 0.24649 0 0 0 0 0 0 0 0 0 0 0.06284 0.02837 0.27125 0 -0.30585 0 0.72952 -0.24329 0 -3.31719
GLU_179 -5.04543 0.3742 5.06252 -0.33588 0.06308 0.39527 2.25967 -2.37902 -0 -0 -1.99036 -0.59559 0 0 0 0 -0.60503 0 0 0 0 0 0.35202 0.01517 0 3.40207 -0.16511 0 -2.5358 -0.14299 0 -1.87122
GLN_180 -7.3114 0.37246 7.01588 -0.25695 0.03626 0.19777 3.56433 -3.16719 -0.00079 -0.02245 -3.31791 -0.422 0 0 0 -1.67665 -0.65942 0 0 0 0 0 0.33804 0.06602 0 2.7544 -0.13026 0 -1.0644 -0.10048 0 -3.78473
ALA_181 -6.82578 0.75324 3.45551 -0.02233 0 0 3.0021 -2.92301 -0 -0 -2.16469 -0.37526 0 0 0 0 0 0 0 0 0 0 0.13093 0 0 0 -0.20022 0 2.3386 -0.04828 0 -2.87919
ALA_182 -6.19918 0.61827 3.70957 -0.02251 0 0 3.05912 -2.76093 -0 -0 -2.57408 -0.38577 0 0 0 0 0 0 0 0 0 0 -0.00134 0 0 0 -0.2459 0 2.3386 0.01083 0 -2.45332
LYS_183 -8.04266 0.75264 8.91595 -0.31179 0.02911 0.14865 4.95434 -3.83495 -0 -0 -7.42814 0.04154 0 0 0 0 -1.05567 0 0 0 0 0 1.06515 0.77362 1.75584 0 -0.04857 0 -1.6738 -0.13777 0 -4.09651
ILE_184 -8.16645 0.77835 2.47862 -0.51675 0.63845 0.10345 2.64658 -2.67179 -0 -0 -1.43837 0.0422 0 0 0 0 0 0 0 0 0 0 -0.02186 0.1196 0.74603 0 -0.35158 0 1.0317 -0.11448 0 -4.69629
LEU_185 -9.4262 1.44353 2.60569 -0.50028 0.39994 0.11803 2.71234 -2.85557 -0 -0 -1.76201 0.24455 0 0 0 0 0 0 0 0 0 0 0.36147 0.14492 0.3077 0 -0.30214 0 0.72952 0.02545 0 -5.75307
LEU_186 -9.55499 1.89473 2.39989 -0.50771 0.50346 0.12885 2.95831 -2.96801 -0 -0 -2.42459 0.22748 0 0 0 0 0 0 0 0 0 0 0.93656 0.72056 0.2868 0 -0.28846 0 0.72952 -0.06561 0 -5.02319
ALA_187 -5.84332 0.65378 3.22756 -0.02319 0 0 2.72935 -2.70612 -0 -0 -1.76206 -0.36498 0 0 0 0 0 0 0 0 0 0 0.78897 0 0 0 -0.36808 0 2.3386 -0.06674 0 -1.39622
ALA_188 -5.74871 0.55043 3.56604 -0.02164 0 0 2.98932 -2.88172 -0 -0 -2.70651 -0.34091 0 0 0 0 0 0 0 0 0 0 0.0278 0 0 0 -0.15706 0 2.3386 -0.01056 0 -2.39492
ALA_189 -4.0495 0.31036 2.10234 -0.02088 0 0 1.58434 -1.92857 -0 -0 -0.52336 -0.37255 0 0 0 0 0 0 0 0 0 0 -0.04458 0 0 0 -0.16693 0 2.3386 0.03606 0 -0.73467
ALA_190 -4.94368 0.62578 1.25144 -0.0224 0 0 1.33561 -1.91535 -0 -0 -0.43201 -0.34161 0 0 0 0 0 0 0 0 0 0 -0.01561 0 0 0 -0.2098 0 2.3386 -0.1624 0 -2.49143
LEU_191 -4.334 0.3809 2.38645 -0.72743 0.81153 0.31014 0.97422 -1.57425 -0 -0 -0.02218 0.08956 0 0 0 0 0 0 0 0 0 0 0.12872 0.01536 1.44048 0 -0.27727 0 0.72952 -0.22838 0 0.10334
GLY_192 -1.70026 0.06177 2.22076 -6e-05 0 0 1.00628 -1.09995 -0 -0 -0.73153 -0.38558 0 0 0 0 0 0 0 0 0 0 -0.10789 0 0 0 -1.46035 0 1.2108 0.4135 0 -0.57251
THR_193 -4.43435 0.63535 2.4403 -0.18818 0.14183 0.06451 1.44785 -1.64651 -1e-05 -0.00035 -1.47035 -0.87178 0 0 0 0 0 0 0 0 0 0 -0.01257 0.03193 0.67344 0 -0.73912 2.29191 -1.425 1.11775 0 -1.94335
THR_194 -4.36623 0.57018 4.43061 -0.11538 0.06646 0.0789 2.55416 -2.14992 -2e-05 -0.00043 -2.59234 -0.56309 0 0 0 -0.15718 0 0 0 0 0 0 0.0634 0.10063 0.04226 0 -0.41953 2.29242 -1.425 0.42093 0 -1.16917
VAL_195 -5.54422 1.35106 2.67282 -0.28071 0.2312 0.04664 1.5308 -2.06848 -0 -0 -0.97824 0.4951 0 0 0 0 0 0 0 0 0 0 -0.02176 0.01443 0.63136 0 0.09359 0 2.085 -0.24425 0 0.01435
GLU_196 -4.92113 0.68433 5.63016 -0.45841 0.20215 1.4306 2.01317 -2.56691 -0.02785 -0.14789 -2.02417 -2.81887 0 0 0 0 0 0 0 0 0 0 -0.04625 0.0054 0 3.99419 -0.23056 0 -2.5358 -0.22074 0 -2.03857
GLU_197 -6.21586 0.47912 7.80318 -0.4471 0.05935 0.8922 3.49365 -3.21571 -0.02787 -0.14824 -4.26867 -0.4296 0 0 0 -0.15718 -0.49341 0 0 0 0 0 0.22226 0.00491 0 3.31268 -0.26765 0 -2.5358 -0.37287 0 -2.31262
ALA_198 -5.7726 0.42603 2.90443 -0.02287 0 0 2.38355 -2.61616 -2e-05 -0.00043 -1.82478 -0.36564 0 0 0 0 0 0 0 0 0 0 0.42149 0 0 0 -0.24133 0 2.3386 -0.3521 0 -2.72183
VAL_199 -6.98393 1.05543 3.33163 -0.31038 0.28295 0.06953 2.74954 -2.62987 -0 -0 -2.12254 0.02384 0 0 0 0 0 0 0 0 0 0 -0.03407 0.18538 0.03631 0 -0.27246 0 2.085 0.13711 0 -2.39653
LYS_200 -6.06135 0.27602 7.31962 -0.47998 0.23564 0.24154 3.20297 -3.14972 -0 -0 -4.30223 0.12918 0 0 0 0 -0.49341 0 0 0 0 0 0.01847 0.02316 2.63012 0 0.02297 0 -1.6738 0.25545 0 -1.80535
ARG_201 -6.20164 0.37262 5.11997 -0.62207 0.16393 0.35067 2.45491 -2.62408 -0 -0 -2.42776 0.25441 0 0 0 0 0 0 0 0 0 0 0.07641 0.17004 2.5331 0 -0.04145 0 -1.281 -0.00831 0 -1.71024
ALA_202 -6.28004 0.43347 3.2832 -0.0228 0 0 2.76066 -2.75282 -0 -0 -2.57609 -0.37909 0 0 0 0 0 0 0 0 0 0 0.08561 0 0 0 -0.22731 0 2.3386 -0.09217 0 -3.42877
LEU_203 -6.13006 0.53178 3.90924 -0.48979 0.25161 0.11737 2.27595 -2.42022 -0 -0 -2.10076 0.22115 0 0 0 0 0 0 0 0 0 0 0.27933 0.42062 0.49832 0 -0.24458 0 0.72952 -0.04819 0 -2.19871
LYS_204 -3.86292 0.05573 4.64449 -0.30427 0.02697 0.13718 2.00334 -2.09715 -0 -0 -1.96359 -0.0298 0 0 0 0 0 0 0 0 0 0 0.18314 0.0287 1.80262 0 -0.04004 0 -1.6738 -0.0203 0 -1.10969
LEU_205 -8.46559 1.51664 3.40963 -0.72636 0.62336 0.31787 2.81344 -2.75438 -0 -0 -1.98071 0.12978 0 0 0 0 0 0 0 0 0 0 0.6926 0.19062 0.96456 0 -0.26091 0 0.72952 -0.09295 0 -2.89287
LYS_206 -7.16859 0.60158 6.29396 -0.52904 0.18282 0.47308 2.5604 -2.97343 -0.01391 -0.03482 -1.13497 0.11749 0 0 0 0 0 0 0 0 0 0 0.0745 0.40688 2.07241 0 -0.05084 0 -1.6738 0.50748 0 -0.28882
THR_207 -2.38579 0.03937 3.25139 -0.20504 0.15225 0.0754 1.07691 -1.48369 -0 -0 -0.57389 -0.11953 0 0 0 0 0 0 0 0 0 0 -0.02588 0.01173 0.18188 0 0.0175 2.28582 -1.425 0.68547 0 1.55888
LYS_208 -3.27222 0.0755 4.02377 -0.43498 0.07023 0.25288 2.04274 -1.77841 -0 -0 -2.15861 -0.10639 0 0 0 0 0 0 0 0 0 0 -0.04397 0.01042 2.42173 0 -0.05056 0 -1.6738 0.07866 0 -0.54301
LEU_209 -6.78645 2.17049 1.97279 -0.46699 0.29503 0.07976 1.13467 -1.63535 -0 -0 -2.18119 0.32034 0 0 0 0 0 0 0 0 0 0 -0.02168 0.41016 0.56882 0 -0.14445 0 0.72952 -0.40278 0 -3.95731
GLY:CtermProteinFull_210 -1.33946 0.82378 1.25713 -0.41578 0.04848 1.26506 0.1201 -0.33583 -0 -0 -1.5527 -2.92972 0 0 0 0 0 0 0 0 0 0 0 0 0 0 0 0 1.2108 -0.30009 0 -2.14823
HMM:MP-FE1-connect_211 -20.2156 4.111 1.95969 -22.719 21.933 -3.32942 5.11771 -4.63639 -0.00514 -0.07398 -18.4811 -12.7386 0 0 0 0 -1.91982 0 0.078 0 0.02123 0.11891 0 0 0 0 0 0 0 0 0 -50.7796
#END_POSE_ENERGIES_TABLE 

# All scores below are weighted scores, not raw scores.
#BEGIN_POSE_ENERGIES_TABLE UM_97_H46_ar0068_HMM_onlyH_1__DE_3
label fa_atr fa_rep fa_sol fa_intra_atr_xover4 fa_intra_rep_xover4 fa_intra_sol_xover4 lk_ball lk_ball_iso lk_ball_bridge lk_ball_bridge_uncpl fa_elec fa_intra_elec pro_close hbond_sr_bb hbond_lr_bb hbond_bb_sc hbond_sc dslf_fa13 atom_pair_constraint coordinate_constraint angle_constraint dihedral_constraint omega fa_dun_dev fa_dun_rot fa_dun_semi p_aa_pp hxl_tors ref rama_prepro res_type_constraint total
weights 1 0.55 1 1 0.55 1 0.92 -0.38 -0.33 -0.33 1 1 1.25 1 1 1 1 1.25 1 1 1 1 0.48 0.69 0.76 0.78 0.61 1 1 0.5 1 NA
pose -1246.25 140.204 829.446 -93.6491 68.4557 41.9717 501.987 -509.681 -0.921359 -5.39696 -443.793 -60.5678 0 -164.241 -18.0436 -30.7293 -20.9368 0 0.155992 0 0.0424571 0.237812 28.0047 22.0972 117.955 88.3814 -57.4446 51.635 44.0061 10.7699 0 -706.3
VAL:NtermProteinFull_1 -5.35902 2.1184 2.3629 -2.62765 5.84642 2.19602 1.07386 -1.31729 -0.0139085 -0.0348221 -3.26408 0.942489 0 0 0 0 0 0 0 0 0 0 0.108207 0.0445432 0.142942 0 0 0 2.085 0 0 4.30403
SER_2 -5.48839 1.56905 5.60726 -0.0268429 0 0.0631356 2.94621 -2.24973 -0 -0 -4.00519 -0.556273 0 0 0 -1.70074 0 0 0 0 0 0 0.0316896 0.0326676 0.200578 0 -0.419548 0.624044 -1.1772 -0.18177 0 -4.73105
LEU_3 -7.17798 1.18374 1.72423 -0.716387 0.914122 0.284857 1.56644 -2.01475 -0 -0 -0.387946 0.0967646 0 0 0 0 0 0 0 0 0 0 0.519242 0.0647623 1.27424 0 -0.30787 0 0.729516 -0.232726 0 -2.47974
GLU_4 -5.78966 0.338617 7.11221 -0.340943 0.0943015 0.415594 3.29506 -2.99596 -0.00240642 -0.0322401 -3.80721 -0.607683 0 0 0 0 -1.47495 0 0 0 0 0 0.0586247 0.0325344 0 3.30463 -0.165336 0 -2.5358 -0.149421 0 -3.25004
GLN_5 -7.23183 0.850687 6.98287 -0.25177 0.0244466 0.193309 4.06069 -3.42566 -0.0166151 -0.105999 -3.49574 -0.413294 0 0 0 -1.70074 -0.55007 0 0 0 0 0 0.269439 0.145021 0 2.99179 -0.171487 0 -1.0644 -0.141948 0 -3.0513
ALA_6 -6.78893 0.546299 3.22279 -0.021942 0 0 2.87021 -2.89833 -0 -0 -2.30845 -0.347532 0 0 0 0 0 0 0 0 0 0 0.148672 0 0 0 -0.160612 0 2.3386 -0.0455014 0 -3.44472
ALA_7 -5.60766 0.205848 4.1172 -0.0219578 0 0 2.80213 -2.73335 -0 -0 -2.81277 -0.36846 0 0 0 0 0 0 0 0 0 0 -0.0139678 0 0 0 -0.187737 0 2.3386 -0.13086 0 -2.41299
ARG_8 -9.06507 1.19 9.86468 -1.05189 0.520036 0.772228 3.99193 -4.10977 -0.0166151 -0.105999 -4.94276 0.499508 0 0 0 0 -0.635195 0 0 0 0 0 0.0254061 0.405762 2.21286 0 0.0144531 0 -1.281 0.400942 0 -1.31049
ILE_9 -7.84938 1.2395 2.53583 -0.517102 0.605055 0.104746 2.39982 -2.5062 -0 -0 -1.9554 -0.0108334 0 0 0 0 0 0 0 0 0 0 0.0664214 0.13901 0.748208 0 -0.374315 0 1.0317 0.605242 0 -3.7377
LEU_10 -6.92501 0.243132 3.12548 -0.708188 0.421358 0.272569 2.21437 -2.51792 -0 -0 -2.14462 0.145679 0 0 0 0 0 0 0 0 0 0 0.00626399 0.0286277 0.944417 0 -0.217494 0 0.729516 0.271761 0 -4.11007
THR_11 -7.71583 1.06917 4.72037 -0.197296 0.0970269 0.0718065 3.45437 -3.23568 -0 -0 -3.40317 -0.0418367 0 0 0 0 0 0 0 0 0 0 0.0523798 0.683621 0.0708918 0 -0.0267488 2.30624 -1.425 0.577366 0 -2.94231
VAL_12 -7.49228 0.929259 3.60837 -0.313458 0.309513 0.0713063 2.88316 -2.72783 -0 -0 -2.08984 -0.0088642 0 0 0 0 0 0 0 0 0 0 0.0381346 0.000132018 0.0851226 0 -0.200837 0 2.085 0.668828 0 -2.15429
ALA_13 -6.1169 0.232464 3.76624 -0.0219265 0 0 2.82101 -2.93391 -0 -0 -2.62664 -0.344087 0 0 0 0 0 0 0 0 0 0 -0.0119395 0 0 0 -0.195036 0 2.3386 0.290746 0 -2.80136
ALA_14 -4.60294 0.302221 2.65103 -0.021668 0 0 1.81303 -2.16771 -0 -0 -0.744187 -0.355011 0 0 0 0 0 0 0 0 0 0 -0.0295462 0 0 0 -0.169157 0 2.3386 -0.0600824 0 -1.0454
LEU_15 -6.37742 1.01826 2.03812 -0.504724 0.469139 0.120964 1.7516 -2.0585 -0 -0 -0.488467 0.238441 0 0 0 0 0 0 0 0 0 0 0.401995 0.0479771 0.379016 0 -0.276627 0 0.729516 -0.11046 0 -2.62118
LEU_16 -6.04199 0.738911 2.18545 -0.505028 0.367204 0.124773 1.45637 -1.90552 -0 -0 -0.574149 0.215535 0 0 0 0 0 0 0 0 0 0 -0.0595717 0.134926 0.294591 0 -0.317868 0 0.729516 -0.130595 0 -3.28745
GLY_17 -1.73028 0.123001 2.28319 -5.69698e-05 0 0 1.10937 -1.14025 -0 -0 -0.89269 -0.38507 0 0 0 0 0 0 0 0 0 0 -0.0505274 0 0 0 -1.47268 0 1.2108 0.19764 0 -0.747546
THR_18 -4.29701 0.40589 2.4139 -0.200736 0.147904 0.0681973 1.50372 -1.6226 -0 -0 -1.23222 -0.852082 0 0 0 -0.293973 0 0 0 0 0 0 0.0205545 0.0527476 0.740006 0 -0.753979 2.29649 -1.425 0.775665 0 -2.25252
THR_19 -3.90291 0.279068 4.16634 -0.113898 0.0615117 0.0781191 2.40783 -2.04796 -8.13245e-06 -0.000139711 -2.20884 -0.59643 0 0 0 -0.695678 0 0 0 0 0 0 0.0434871 0.0204623 0.0421575 0 -0.353465 2.29586 -1.425 0.282165 0 -1.66732
VAL_20 -5.564 1.15428 1.90143 -0.316626 0.323422 0.0726991 1.85043 -2.0084 -0 -0 -1.1223 -0.12259 0 0 0 0 0 0 0 0 0 0 -0.0720272 0.12549 0.265521 0 -0.181565 0 2.085 -0.193768 0 -1.803
GLU_21 -4.97346 0.323824 6.54047 -0.465542 0.21468 1.44647 2.53757 -2.81933 -0.0263325 -0.14112 -3.50089 -2.92538 0 0 0 0 0 0 0 0 0 0 0.00069217 0.00948939 0 3.98128 -0.310098 0 -2.5358 -0.187473 0 -2.83095
GLU_22 -6.52832 0.394744 7.57343 -0.630806 0.154364 1.1568 3.43678 -3.11991 -0.0380245 -0.222088 -3.04413 -0.642814 0 0 0 -0.401705 -0.831758 0 0 0 0 0 0.247933 0.0126624 0 3.38412 -0.193382 0 -2.5358 -0.330279 0 -2.15818
ALA_23 -5.48707 0.17242 2.67346 -0.0226989 0 0 2.42409 -2.43711 -8.13245e-06 -0.000139711 -1.86767 -0.388224 0 0 0 0 0 0 0 0 0 0 0.226262 0 0 0 -0.31355 0 2.3386 -0.231711 0 -2.91335
VAL_24 -5.87752 0.359502 3.52664 -0.311865 0.27638 0.0710804 2.48908 -2.47946 -0 -0 -2.22455 -0.0786286 0 0 0 0 0 0 0 0 0 0 -0.0509923 0.00642785 0.0655142 0 -0.298239 0 2.085 0.0412658 0 -2.40037
LYS_25 -4.99561 0.211895 5.61164 -0.308213 0.0322635 0.141197 2.37316 -2.45794 -0.011692 -0.0809683 -2.4711 0.00288117 0 0 0 0 0 0 0 0 0 0 -0.0142705 0.153173 1.79168 0 0.05025 0 -1.6738 0.193932 0 -1.45154
ARG_26 -6.90197 0.274797 6.17103 -0.438086 0.0622848 0.216399 2.97766 -2.89535 -0 -0 -3.16749 0.405305 0 0 0 0 -0.831758 0 0 0 0 0 -0.0246622 0.393106 2.10458 0 0.00214968 0 -1.281 0.210098 0 -2.7229
ALA_27 -6.14247 0.633328 2.82407 -0.0227268 0 0 2.43158 -2.53311 -0 -0 -2.10204 -0.373113 0 0 0 0 0 0 0 0 0 0 0.210126 0 0 0 -0.137452 0 2.3386 0.114682 0 -2.75852
LEU_28 -5.23667 0.423493 3.95427 -0.508026 0.373348 0.127541 2.05335 -2.22179 -0 -0 -2.14463 0.243203 0 0 0 0 0 0 0 0 0 0 0.372634 0.16254 0.306637 0 -0.29579 0 0.729516 -0.0922387 0 -1.75261
LYS_29 -4.669 0.242597 5.52395 -0.304163 0.0271449 0.137456 2.32393 -2.39326 -0 -0 -2.11896 -0.0160973 0 0 0 0 0 0 0 0 0 0 -0.0227519 0.0326195 1.7878 0 -0.0284487 0 -1.6738 -0.151048 0 -1.30203
LEU_30 -8.00102 0.881788 3.59898 -0.488875 0.421763 0.114804 2.74624 -2.73448 -0.013486 -0.107391 -2.14833 0.207223 0 0 0 0 0 0 0 0 0 0 0.0218451 0.264122 0.383416 0 -0.273552 0 0.729516 -0.137752 0 -4.53519
LYS_31 -7.27506 0.676589 6.7124 -0.415735 0.097572 0.207181 3.38024 -3.23074 -0 -0 -1.89085 -0.0502328 0 0 0 0 0 0 0 0 0 0 0.0262985 0.574195 1.6834 0 0.0317091 0 -1.6738 0.577571 0 -0.569269
THR_32 -3.03184 0.121604 3.89408 -0.200889 0.145081 0.0725002 1.44192 -1.76889 -0 -0 -1.03154 -0.0875669 0 0 0 0 0 0 0 0 0 0 0.317428 0.000122693 0.0628312 0 -0.0203512 2.27786 -1.425 1.07181 0 1.83917
LYS_33 -3.5936 0.152837 3.62311 -0.304834 0.0266473 0.136898 1.47918 -1.62771 -0 -0 -0.449005 -0.0132024 0 0 0 0 0 0 0 0 0 0 -0.00110007 0.0602633 1.79039 0 -0.0340583 0 -1.6738 0.349796 0 -0.0781901
LEU_34 -4.91431 0.424986 1.56775 -0.531009 0.433165 0.150261 1.25959 -1.47264 -0 -0 -1.16531 0.153909 0 0 0 0 0 0 0 0 0 0 -0.0346151 0.0480356 0.141967 0 -0.189481 0 0.729516 -0.340209 0 -3.73838
GLY_35 -1.70778 0.120177 2.06567 -4.79734e-05 0 0 1.05354 -1.09867 -0.00196319 -0.0472389 -0.396228 -0.393452 0 0 0 0 0 0 0 0 0 0 0.0634649 0 0 0 -0.942947 0 1.2108 -0.271662 0 -0.346342
VAL_36 -5.87924 0.846563 2.5044 -0.304299 0.221164 0.0592525 1.6765 -1.98874 -0.013486 -0.107391 -1.29046 -0.168032 0 0 0 0 0 0 0 0 0 0 0.108769 0.0210738 0.0343183 0 -0.483651 0 2.085 0.089579 0 -2.58869
SER_37 -4.6108 0.257041 5.04025 -0.0286812 0 0.0671102 3.05623 -2.32556 -0 -0 -2.78912 -0.451768 0 0 0 -1.6769 0 0 0 0 0 0 -0.0287804 0.0660608 0.160538 0 -0.446442 0.60344 -1.1772 -0.0965155 0 -4.38111
LEU_38 -5.94967 0.492034 3.25781 -0.711106 0.584682 0.282229 1.49218 -2.09705 -8.8053e-06 -2.40222e-05 -0.688264 0.0965611 0 0 0 0 0 0 0 0 0 0 0.115285 0.0016343 1.03001 0 -0.258496 0 0.729516 -0.17381 0 -1.79648
GLU_39 -5.78398 0.311322 6.58279 -0.472035 0.287743 1.48423 2.41261 -2.78522 -0.0259371 -0.156549 -2.58327 -2.83061 0 0 0 0 -0.55007 0 0 0 0 0 0.483141 0.0762092 0 4.00267 -0.27785 0 -2.5358 -0.159277 0 -2.51988
GLN_40 -6.56049 0.445129 6.81874 -0.252758 0.0250906 0.188977 3.89462 -3.09669 -0.0278915 -0.203764 -3.90129 -0.376569 0 0 0 -1.6769 -0.788641 0 0 0 0 0 0.512812 0.0357133 0 2.89262 -0.157471 0 -1.0644 -0.223194 0 -3.51636
ALA_41 -6.13863 0.429188 3.23394 -0.0223604 0 0 2.58639 -2.6181 -0 -0 -1.66045 -0.345199 0 0 0 0 0 0 0 0 0 0 0.104805 0 0 0 -0.170391 0 2.3386 -0.0880134 0 -2.35021
LEU_42 -9.04844 1.19325 3.46486 -0.481468 0.276617 0.116449 2.68723 -2.75285 -0 -0 -1.5039 0.155893 0 0 0 0 0 0 0 0 0 0 0.852183 0.472671 0.382679 0 -0.274179 0 0.729516 -0.117081 0 -3.84658
LYS_43 -5.97256 0.489801 8.01641 -0.353388 0.0324557 0.168525 3.21156 -3.368 -0 -0 -5.8699 0.259525 0 0 0 0 0 0 0 0 0 0 0.130586 0.56779 2.50276 0 -0.0291128 0 -1.6738 -0.145813 0 -2.03316
LEU_44 -8.28185 0.878725 3.15048 -0.726514 0.474614 0.320895 2.83898 -2.68021 -0 -0 -2.50596 0.105782 0 0 0 0 0 0 0 0 0 0 0.310205 0.193392 0.976329 0 -0.243677 0 0.729516 -0.00925843 0 -4.46855
LEU_45 -9.23385 2.03881 3.16039 -0.499464 0.368635 0.12301 2.54649 -2.63623 -0 -0 -2.99075 0.241301 0 0 0 0 0 0 0 0 0 0 0.240163 0.347504 0.314929 0 -0.271164 0 0.729516 0.142205 0 -5.37851
HIS_D:MP-NE2-connect_46 -9.7413 4.26105 6.58259 -2.96271 2.16256 2.22759 3.07721 -3.34634 -0 -0 -5.2402 -0.850713 0 0 0 0 0 0 0.0779961 0 0.0212285 0.118906 0.0614772 0.0717065 0 2.03314 -0.116684 0 0.134426 0.236444 0 -1.19164
ILE_47 -9.49989 3.32085 4.39343 -0.709725 1.32238 0.160111 3.05498 -2.98458 -0 -0 -3.84365 0.441419 0 0 0 0 0 0 0 0 0 0 0.151017 0.278563 0.57152 0 -0.435765 0 1.0317 0.368255 0 -2.37938
ALA_48 -5.99212 0.168956 4.07733 -0.0225591 0 0 2.93481 -2.94477 -0.00140533 -0.0109216 -2.55112 -0.361602 0 0 0 0 0 0 0 0 0 0 0.0786309 0 0 0 -0.295553 0 2.3386 0.0877284 0 -2.49399
ALA_49 -3.60293 0.0948517 2.67787 -0.0220967 0 0 1.72411 -1.90645 -0 -0 -1.04306 -0.320449 0 0 0 0 0 0 0 0 0 0 0.0474866 0 0 0 -0.214908 0 2.3386 -0.133222 0 -0.360197
VAL_50 -5.75118 0.959815 0.889734 -0.295545 0.23806 0.0519377 1.59932 -1.79526 -0 -0 -0.667873 0.377227 0 0 0 0 0 0 0 0 0 0 0.731876 0.0261067 0.542352 0 0.167384 0 2.085 -0.0618016 0 -0.902844
LEU_51 -6.98359 0.934816 2.27451 -0.519703 0.560042 0.133235 1.46222 -2.16866 -0 -0 -0.753296 0.246528 0 0 0 0 0 0 0 0 0 0 0.00196701 0.0583556 0.339901 0 -0.303231 0 0.729516 -0.09469 0 -4.08208
GLY_52 -1.65919 0.0867219 2.10834 -5.24593e-05 0 0 0.983491 -1.08485 -0 -0 -0.899794 -0.386063 0 0 0 0 0 0 0 0 0 0 -0.0365281 0 0 0 -1.43378 0 1.2108 -0.171336 0 -1.28223
THR_53 -4.2058 0.190372 3.92425 -0.107094 0.08696 0.0694381 1.56878 -1.95459 -0.0206947 -0.139417 -1.72752 -0.44832 0 0 0 0 0 0 0 0 0 0 0.235652 0.145777 0.199507 0 -0.763085 2.2901 -1.425 -0.0839811 0 -2.16466
THR_54 -4.90671 0.235664 6.07771 -0.131009 0.0783173 0.084505 3.70898 -2.67568 -0.00722553 -0.0787406 -4.34149 -0.0333713 0 0 0 -1.34731 -0.632629 0 0 0 0 0 -0.0138387 1.90645e-05 0.0453182 0 -0.382005 4.21233 -1.425 -0.178904 0 -1.71106
VAL_55 -6.7391 1.19883 2.31772 -0.262355 0.27091 0.0421188 1.79871 -2.22029 -0 -0 -1.01401 0.522583 0 0 0 0 0 0 0 0 0 0 0.0289451 0.480905 0.726152 0 0.0432254 0 2.085 -0.229754 0 -0.950417
GLU_56 -4.60845 0.643332 5.39523 -0.456947 0.206152 1.42968 1.91843 -2.43324 -0.0294687 -0.159524 -1.96985 -2.80894 0 0 0 0 0 0 0 0 0 0 0.101623 6.06673e-06 0 4.00314 -0.248182 0 -2.5358 -0.242761 0 -1.79557
GLU_57 -6.10494 0.329368 7.71037 -0.208428 0.0254151 0.31923 3.83502 -3.23015 -0.0294687 -0.159524 -4.57956 -0.51716 0 0 0 -1.34731 -0.632629 0 0 0 0 0 -0.0445896 0.292826 0 3.86562 -0.253631 0 -2.5358 -0.378288 0 -3.64362
ALA_58 -5.7344 0.233508 2.99356 -0.021415 0 0 2.56427 -2.56201 -0.0139834 -0.110724 -1.858 -0.359724 0 0 0 0 0 0 0 0 0 0 0.00260807 0 0 0 -0.232984 0 2.3386 -0.223232 0 -2.98393
VAL_59 -7.02469 0.838168 3.39766 -0.306725 0.242538 0.0690914 2.88108 -2.7628 -0.00140121 -0.00995006 -2.24241 -0.0905339 0 0 0 0 0 0 0 0 0 0 -0.0418682 0.126052 0.0951027 0 -0.407535 0 2.085 0.11349 0 -3.03974
LYS_60 -4.65755 0.219071 4.98243 -0.305135 0.0256876 0.134223 2.24896 -2.29709 -0 -0 -1.90556 -0.0190551 0 0 0 0 0 0 0 0 0 0 0.196425 0.0683475 1.72074 0 0.00179451 0 -1.6738 0.203346 0 -1.05717
ARG_61 -6.5269 0.23541 5.29966 -0.619864 0.101097 0.362411 2.33757 -2.80465 -0.0125315 -0.0965121 -2.1969 0.47555 0 0 0 0 0 0 0 0 0 0 -0.021794 0.253624 2.40057 0 -0.104636 0 -1.281 -0.0246795 0 -2.22358
ALA_62 -7.02203 1.44855 3.43838 -0.0214398 0 0 3.36264 -3.01232 -0 -0 -2.68215 -0.355481 0 0 0 0 0 0 0 0 0 0 -0.0323722 0 0 0 -0.140388 0 2.3386 -0.143869 0 -2.82188
LEU_63 -6.02154 0.502382 4.60315 -0.500069 0.489886 0.118634 2.48745 -2.5475 -0 -0 -2.7036 0.245177 0 0 0 0 0 0 0 0 0 0 0.189733 0.145185 0.462978 0 -0.251875 0 0.729516 -0.0194937 0 -2.06998
LYS_64 -4.26067 0.231327 5.13168 -0.302741 0.027452 0.132536 2.1277 -2.26512 -0.00140121 -0.00995006 -1.55057 0.00765283 0 0 0 0 0 0 0 0 0 0 0.0266912 0.00798648 1.7945 0 0.0468276 0 -1.6738 0.0832554 0 -0.446643
LEU_65 -8.27814 1.01472 3.09946 -0.702682 0.654067 0.264277 2.50728 -2.60305 -0 -0 -1.85982 0.155908 0 0 0 0 0 0 0 0 0 0 0.163132 0.0727861 1.04788 0 -0.274682 0 0.729516 -0.00276513 0 -4.01213
LYS_66 -8.29565 1.32731 7.43345 -0.498736 0.123847 0.385459 3.76529 -3.59505 -0.00862261 -0.0208911 -3.45092 0.231196 0 0 0 0 0 0 0 0 0 0 -0.00482025 0.446334 2.09337 0 0.0485879 0 -1.6738 0.436389 0 -1.25726
THR_67 -2.9422 0.121599 3.92131 -0.206115 0.170106 0.0755384 1.44318 -1.79426 -0 -0 -1.22106 -0.120731 0 0 0 0 0 0 0 0 0 0 -0.0334717 0.0011895 0.114794 0 -0.0121655 2.28577 -1.425 0.719446 0 1.09793
LYS_68 -3.3367 0.131767 3.32827 -0.305851 0.0263282 0.139735 1.26622 -1.5436 -0 -0 -0.393416 -0.000516629 0 0 0 0 0 0 0 0 0 0 -0.0593931 0.0322375 1.72358 0 -0.0407332 0 -1.6738 0.0764313 0 -0.629428
LEU_69 -5.53743 0.862847 1.20522 -0.518767 0.473484 0.133622 1.08582 -1.44672 -0 -0 -0.535065 0.209541 0 0 0 0 0 0 0 0 0 0 0.124217 0.0545182 0.241997 0 -0.282002 0 0.729516 -0.230699 0 -3.4299
GLY_70 -1.79417 0.0746813 2.14111 -5.32879e-05 0 0 1.01224 -1.13249 -0 -0 -0.597305 -0.380306 0 0 0 0 0 0 0 0 0 0 0.070965 0 0 0 -1.2894 0 1.2108 0.324183 0 -0.359735
VAL_71 -6.02104 1.22 2.26079 -0.303991 0.205645 0.0579219 1.56601 -1.90272 -0.00862261 -0.0208911 -1.61846 -0.0395107 0 0 0 0 0 0 0 0 0 0 0.0376791 0.0122175 0.0120932 0 -0.383529 0 2.085 0.797075 0 -2.04433
SER_72 -4.87994 0.411731 5.13805 -0.0271522 0 0.0640661 3.0415 -2.38897 -0 -0 -2.3662 -0.539334 0 0 0 -1.71819 0 0 0 0 0 0 -0.0251965 0.11437 0.165044 0 -0.454646 0.603747 -1.1772 0.195451 0 -3.84286
LEU_73 -6.15232 0.41898 2.56146 -0.691534 0.531893 0.254097 1.69041 -1.97776 -0 -0 -0.484399 0.135218 0 0 0 0 0 0 0 0 0 0 -0.0388592 0.129511 1.04841 0 -0.272033 0 0.729516 -0.201775 0 -2.31919
GLU_74 -4.25384 0.182911 4.94494 -0.215481 0.0294004 0.297006 2.26067 -2.1964 -0 -0 -2.07126 -0.610009 0 0 0 0 -0.788641 0 0 0 0 0 0.0597401 0.0439443 0 3.20231 -0.180381 0 -2.5358 -0.108232 0 -1.93912
GLN_75 -7.00612 0.68592 6.98993 -0.254271 0.0284807 0.19066 4.17652 -3.27273 -0 -0 -3.98278 -0.404914 0 0 0 -1.71819 -0.924937 0 0 0 0 0 0.239331 0.00622402 0 2.84037 -0.0757761 0 -1.0644 -0.0868941 0 -3.63356
ALA_76 -6.96932 0.704687 3.16519 -0.023039 0 0 2.80795 -2.82228 -0 -0 -1.97443 -0.391155 0 0 0 0 0 0 0 0 0 0 0.202556 0 0 0 -0.219617 0 2.3386 -0.0106077 0 -3.19147
LEU_77 -8.64477 0.789537 3.04231 -0.494472 0.295163 0.122857 2.36671 -2.72885 -0 -0 -2.30297 0.207042 0 0 0 0 0 0 0 0 0 0 0.267154 0.29242 0.347989 0 -0.279142 0 0.729516 -0.0568516 0 -6.04636
ARG_78 -8.77998 0.490037 8.0868 -0.916591 0.258036 0.584834 4.46019 -3.81185 -0.0479115 -0.161516 -5.57131 0.263489 0 0 0 0 -0.671266 0 0 0 0 0 0.000344819 0.100292 2.73727 0 -0.0287495 0 -1.281 0.159771 0 -4.12912
ILE_79 -8.796 1.33779 2.86504 -0.508508 0.523006 0.100272 2.88129 -2.77344 -0 -0 -2.16398 0.0605455 0 0 0 0 0 0 0 0 0 0 -0.050391 0.121783 0.617126 0 -0.43738 0 1.0317 0.30553 0 -4.8856
LEU_80 -8.40915 1.03454 3.06156 -0.490438 0.43892 0.112564 2.30498 -2.8456 -0 -0 -1.34156 0.244419 0 0 0 0 0 0 0 0 0 0 0.268104 0.115834 0.660049 0 -0.211883 0 0.729516 0.377056 0 -3.95109
ALA_81 -5.88004 0.576232 2.5842 -0.0222793 0 0 2.21962 -2.49286 -0 -0 -2.14756 -0.365555 0 0 0 0 0 0 0 0 0 0 0.0697858 0 0 0 -0.256181 0 2.3386 0.108153 0 -3.2679
THR_82 -8.32373 0.938324 5.30628 -0.201308 0.137417 0.0720196 3.84564 -3.26238 -0 -0 -3.4906 -0.0927936 0 0 0 0 0 0 0 0 0 0 0.000534606 0.041228 0.0525661 0 -0.0114748 2.36803 -1.425 0.309363 0 -3.73589
ALA_83 -5.99716 0.355974 3.8642 -0.0212004 0 0 2.91572 -2.97883 -0 -0 -2.86401 -0.347153 0 0 0 0 0 0 0 0 0 0 -0.0383113 0 0 0 -0.260317 0 2.3386 0.39847 0 -2.63402
ALA_84 -3.281 0.163522 2.80783 -0.0210645 0 0 1.58464 -1.82565 -0 -0 -0.590641 -0.335285 0 0 0 0 0 0 0 0 0 0 0.0599767 0 0 0 -0.0694319 0 2.3386 0.108918 0 0.940413
GLN_85 -5.77208 0.766534 3.19212 -0.935519 0.343857 1.0658 1.57934 -2.07395 -0 -0 -1.00695 -0.943853 0 0 0 0 0 0 0 0 0 0 0.310831 0.302168 0 3.35404 -0.182669 0 -1.0644 0.0425088 0 -1.02222
LEU_86 -6.79708 1.70863 1.59669 -0.531949 0.325217 0.124549 1.46765 -1.96789 -0 -0 -0.937706 0.0258503 0 0 0 0 0 0 0 0 0 0 -0.0389356 0.332701 3.26857 0 -0.311592 0 0.729516 -0.198422 0 -1.20419
GLY_87 -1.61872 0.0883981 2.16537 -5.66344e-05 0 0 1.06815 -1.07525 -0.00340476 -0.0296546 -0.808912 -0.395449 0 0 0 0 0 0 0 0 0 0 -0.139126 0 0 0 -1.46448 0 1.2108 0.169251 0 -0.833087
THR_88 -4.74073 0.502695 2.87173 -0.187797 0.140999 0.0650016 1.54383 -1.84083 -0.00379589 -0.0367345 -1.29814 -0.903841 0 0 0 -0.0123323 0 0 0 0 0 0 0.00120225 0.0270165 0.539763 0 -0.683466 2.28856 -1.425 1.07531 0 -2.07656
THR_89 -4.29789 0.422998 4.44643 -0.112273 0.0637476 0.0750264 2.50499 -2.16787 -0 -0 -2.44527 -0.641223 0 0 0 -0.622322 0 0 0 0 0 0 -0.0163883 0.0301038 0.0341434 0 -0.434147 2.28957 -1.425 0.628394 0 -1.66697
VAL_90 -5.4502 0.705166 2.06417 -0.304497 0.232435 0.068653 1.78454 -1.95941 -0 -0 -0.919021 -0.0791826 0 0 0 0 0 0 0 0 0 0 -0.0717592 0.00831948 0.188526 0 -0.26806 0 2.085 -0.150878 0 -2.0662
GLU_91 -4.34505 0.198629 5.05359 -0.463619 0.240038 1.45197 1.86524 -2.2493 -0.0250088 -0.152111 -2.06121 -2.95496 0 0 0 0 0 0 0 0 0 0 0.361665 0.0187052 0 3.99818 -0.292696 0 -2.5358 -0.173571 0 -2.06529
GLU_92 -6.37411 0.427993 7.23355 -0.446006 0.0500798 0.839426 3.37629 -3.063 -0.0502785 -0.306726 -3.36018 -0.478778 0 0 0 -0.60999 -0.878531 0 0 0 0 0 0.246185 0.453917 0 3.39608 -0.286795 0 -2.5358 -0.435831 0 -2.80251
ALA_93 -5.5795 0.148636 2.35539 -0.0220286 0 0 2.39551 -2.38614 -0 -0 -1.84934 -0.382088 0 0 0 0 0 0 0 0 0 0 -0.0194267 0 0 0 -0.342008 0 2.3386 -0.35938 0 -3.70178
VAL_94 -5.81752 0.513784 2.73839 -0.294229 0.188797 0.0623699 2.38768 -2.27084 -0 -0 -1.84678 0.0122199 0 0 0 0 0 0 0 0 0 0 -0.0488855 0.00349523 0.031637 0 -0.404813 0 2.085 0.136251 0 -2.52345
LYS_95 -4.71368 0.218483 5.14839 -0.310254 0.0278716 0.144103 2.30499 -2.30343 -0.0248787 -0.147535 -2.14722 -0.0249922 0 0 0 0 0 0 0 0 0 0 0.00502293 0.0286191 1.74869 0 -0.0151375 0 -1.6738 0.131459 0 -1.60329
ARG_96 -7.54825 0.421797 6.73751 -0.462965 0.0939127 0.250595 3.41328 -3.21925 -0 -0 -3.21355 0.331119 0 0 0 0 -0.878531 0 0 0 0 0 0.179413 1.17093 2.03614 0 -0.113069 0 -1.281 -0.224588 0 -2.30651
ALA_97 -6.20031 0.628316 2.91755 -0.0219211 0 0 2.64321 -2.62964 -0 -0 -2.21357 -0.387174 0 0 0 0 0 0 0 0 0 0 0.111753 0 0 0 -0.303466 0 2.3386 -0.219829 0 -3.33649
LEU_98 -5.34961 0.441881 4.67852 -0.722353 0.56713 0.30144 2.55919 -2.5064 -0 -0 -1.32826 0.169119 0 0 0 0 0 0 0 0 0 0 0.26815 0.0119876 0.948255 0 -0.256066 0 0.729516 -0.125134 0 0.387369
LYS_99 -4.70252 0.335681 5.56139 -0.305229 0.0268096 0.13576 2.72298 -2.53239 -0 -0 -1.7449 -0.0105387 0 0 0 0 0 0 0 0 0 0 0.0570903 0.0232982 1.73628 0 0.0123453 0 -1.6738 -0.0604034 0 -0.41815
LEU_100 -9.16086 1.29576 3.68214 -0.489186 0.399331 0.116226 3.21547 -3.00999 -0.0170158 -0.0889219 -2.12649 0.212801 0 0 0 0 0 0 0 0 0 0 0.0145638 0.333776 0.396025 0 -0.267868 0 0.729516 -0.0604848 0 -4.8252
LYS_101 -7.35942 0.878525 6.27836 -0.46221 0.0908972 0.289253 3.59496 -3.15372 -0 -0 -2.84543 0.277061 0 0 0 0 0 0 0 0 0 0 0.260556 0.224071 2.02808 0 0.0480978 0 -1.6738 0.638969 0 -0.885742
THR_102 -3.2295 0.104421 3.53812 -0.120492 0.0671887 0.0594589 1.55503 -1.80675 -0 -0 -0.489356 -0.922778 0 0 0 0 0 0 0 0 0 0 0.330516 0.0633947 0.260621 0 -0.103336 2.31179 -1.425 0.522919 0 0.716238
LYS_103 -3.75729 0.192902 4.57133 -0.431847 0.0707417 0.24821 2.36923 -1.96148 -0 -0 -2.34292 -0.114498 0 0 0 0 -0.558818 0 0 0 0 0 0.0267923 0.0435084 2.39004 0 -0.105267 0 -1.6738 -0.102572 0 -1.13575
LEU_104 -5.43092 0.771951 1.34156 -0.513292 0.401717 0.132413 1.30755 -1.39857 -0 -0 -0.893009 0.174399 0 0 0 0 0 0 0 0 0 0 0.56713 0.159248 0.248421 0 -0.265854 0 0.729516 -0.0242117 0 -2.69196
GLY_105 -1.72346 0.0842775 2.00332 -5.05725e-05 0 0 1.01493 -1.07576 -0.00179927 -0.0441009 -0.396036 -0.356727 0 0 0 0 0 0 0 0 0 0 0.298533 0 0 0 -1.35052 0 1.2108 0.396602 0 0.0600202
VAL_106 -6.13813 0.695919 1.98042 -0.309957 0.225501 0.0633344 1.61398 -1.89968 -0.0170158 -0.0889219 -1.21276 -0.227686 0 0 0 0 0 0 0 0 0 0 -0.0185649 0.0104984 0.0821953 0 -0.492502 0 2.085 0.350622 0 -3.29774
SER_107 -4.64229 0.232185 5.08954 -0.0266723 0 0.0624187 3.17905 -2.41055 -0 -0 -2.78666 -0.489647 0 0 0 -1.7951 0 0 0 0 0 0 -0.029777 0.0158763 0.155725 0 -0.453019 0.653742 -1.1772 -0.299579 0 -4.72196
LEU_108 -5.31715 0.343042 3.0635 -0.498992 0.548143 0.118791 1.75858 -2.01049 -0 -0 -0.656374 0.223563 0 0 0 0 0 0 0 0 0 0 0.115289 0.0996979 0.299121 0 -0.301133 0 0.729516 -0.276895 0 -1.76179
ASP_109 -4.27508 0.166528 5.34302 -0.113879 0.0120264 0.3535 2.17221 -2.32704 -0 -0 -2.28865 -0.272635 0 0 0 0 -0.924937 0 0 0 0 0 0.889778 0.102202 0 1.74124 0.29211 0 -2.2837 0.201469 0 -1.21184
GLN_110 -7.15628 0.458454 6.3525 -0.260556 0.0431809 0.212682 3.53289 -3.1115 -0.0220737 -0.150631 -2.34732 -0.418097 0 0 0 -1.7951 0 0 0 0 0 0 -0.0295282 0.153315 0 2.76646 -0.0891189 0 -1.0644 0.288096 0 -2.63704
ALA_111 -7.1733 1.15043 3.55973 -0.0201767 0 0 3.30362 -3.00966 -0 -0 -2.21222 -0.356439 0 0 0 0 0 0 0 0 0 0 0.0686912 0 0 0 -0.0703907 0 2.3386 0.212799 0 -2.20833
LEU_112 -9.24504 1.1513 4.37196 -0.502188 0.331266 0.127247 3.00765 -3.01459 -0 -0 -2.15274 0.191171 0 0 0 0 0 0 0 0 0 0 0.624583 0.397194 0.372292 0 -0.276049 0 0.729516 0.159905 0 -3.72653
GLN_113 -7.27867 0.233067 6.18064 -0.816697 0.159483 0.860907 2.79838 -3.07046 -0.00273532 -0.0417409 -2.19768 -0.847504 0 0 0 0 0 0 0 0 0 0 0.801497 0.164552 0 2.85838 -0.260493 0 -1.0644 -0.0680524 0 -1.59153
ILE_114 -9.63065 1.43192 2.67549 -0.511062 0.551023 0.101217 3.11129 -2.98869 -0 -0 -2.23397 0.0813326 0 0 0 0 0 0 0 0 0 0 -0.0620615 0.142154 0.573867 0 -0.431217 0 1.0317 0.130574 0 -6.02709
LEU_115 -9.24026 1.88557 2.56849 -0.512296 0.547112 0.122488 2.47217 -2.79448 -0 -0 -1.58855 0.275239 0 0 0 0 0 0 0 0 0 0 -0.0411635 0.0420362 0.409639 0 -0.256789 0 0.729516 0.2406 0 -5.14069
ILE_116 -8.52501 0.894948 4.05471 -0.506334 0.58581 0.0976281 2.95585 -2.94983 -0 -0 -1.62976 0.149627 0 0 0 0 0 0 0 0 0 0 -0.0639036 0.0511398 0.488356 0 -0.482507 0 1.0317 0.335646 0 -3.51192
ALA_117 -5.76109 0.515443 3.49349 -0.0215043 0 0 2.77672 -2.61724 -0.00056583 -0.014805 -2.24616 -0.342345 0 0 0 0 0 0 0 0 0 0 0.0533227 0 0 0 -0.227996 0 2.3386 0.289037 0 -1.76508
ALA_118 -6.11136 0.350176 4.24335 -0.0218606 0 0 3.07734 -3.07011 -0 -0 -3.10358 -0.366262 0 0 0 0 0 0 0 0 0 0 0.115763 0 0 0 -0.238871 0 2.3386 -0.021621 0 -2.80844
ALA_119 -4.21252 0.519558 2.73124 -0.0225243 0 0 1.63732 -1.9834 -0 -0 -0.664706 -0.34718 0 0 0 0 0 0 0 0 0 0 0.454347 0 0 0 -0.147353 0 2.3386 -0.153806 0 0.149574
LEU_120 -6.03282 0.33963 2.10333 -0.511053 0.399373 0.126376 1.3056 -1.9158 -0 -0 -0.756653 0.239035 0 0 0 0 0 0 0 0 0 0 0.116938 0.126055 0.347729 0 -0.299851 0 0.729516 -0.199962 0 -3.88257
LEU_121 -6.43648 1.18865 2.28899 -0.493886 0.361781 0.119717 1.33196 -1.99149 -0 -0 -0.610302 0.196815 0 0 0 0 0 0 0 0 0 0 0.11808 0.394473 0.372459 0 -0.2782 0 0.729516 -0.134331 0 -2.84225
GLY_122 -1.85002 0.0918974 2.34365 -5.37698e-05 0 0 1.19725 -1.21076 -0 -0 -0.824648 -0.401513 0 0 0 0 0 0 0 0 0 0 0.171533 0 0 0 -1.35443 0 1.2108 -0.0410621 0 -0.667347
THR_123 -4.9489 0.498925 4.11317 -0.104909 0.069249 0.0665907 1.8956 -2.11782 -0.00421313 -0.0294823 -2.35477 -0.449089 0 0 0 0 0 0 0 0 0 0 0.0301035 0.000872558 0.225257 0 -0.794946 2.28526 -1.425 0.130684 0 -2.91341
THR_124 -4.99453 0.226946 6.01989 -0.112764 0.0701554 0.0744584 3.42041 -2.71041 -0.00264389 -0.0332732 -3.50525 -0.605368 0 0 0 -1.65077 0 0 0 0 0 0 0.0538879 0.115525 0.0545961 0 -0.479299 2.28828 -1.425 -0.0112856 0 -3.20645
VAL_125 -6.02397 1.64124 2.3596 -0.272433 0.219643 0.0441485 1.68051 -2.14068 -0 -0 -0.811681 0.499563 0 0 0 0 0 0 0 0 0 0 0.166891 0.0533656 0.706032 0 0.0283412 0 2.085 -0.175164 0 0.0604105
GLU_126 -5.44662 0.850678 6.84764 -0.457939 0.184944 1.42593 3.00466 -2.9981 -0.0277305 -0.159752 -3.73258 -2.60624 0 0 0 0 -0.558818 0 0 0 0 0 0.111087 0.00337004 0 3.96867 -0.248645 0 -2.5358 -0.23343 0 -2.60866
GLU_127 -6.40707 0.516355 7.8107 -0.209016 0.0267687 0.299867 3.81704 -3.29823 -0.0277305 -0.159752 -3.59551 -0.520324 0 0 0 -1.65077 0 0 0 0 0 0 0.00590289 0.128823 0 3.52537 -0.301601 0 -2.5358 -0.421632 0 -2.99661
ALA_128 -6.05697 0.240698 2.91791 -0.0210485 0 0 2.64058 -2.68692 -0.00629119 -0.0479505 -1.82301 -0.362387 0 0 0 0 0 0 0 0 0 0 0.0168032 0 0 0 -0.289678 0 2.3386 -0.313088 0 -3.45275
VAL_129 -7.1645 1.14775 3.28776 -0.304517 0.234359 0.0679183 2.93733 -2.71188 -0 -0 -2.14334 -0.0314741 0 0 0 0 0 0 0 0 0 0 -0.0200954 0.035976 0.0480185 0 -0.392178 0 2.085 0.130334 0 -2.79354
LYS_130 -5.18722 0.2076 5.30717 -0.30798 0.0280311 0.140691 2.46086 -2.46753 -0 -0 -1.81715 0.019727 0 0 0 0 0 0 0 0 0 0 0.344777 0.015161 1.72401 0 0.00592245 0 -1.6738 0.143025 0 -1.05671
ARG_131 -5.93482 0.283235 4.74097 -0.617878 0.169237 0.349328 2.34194 -2.42119 -0 -0 -2.30334 0.274595 0 0 0 0 0 0 0 0 0 0 0.125184 0.167865 2.52885 0 -0.0517465 0 -1.281 -0.0433749 0 -1.67215
ALA_132 -7.1057 1.264 3.36558 -0.0228535 0 0 3.07221 -2.99204 -0 -0 -2.54593 -0.380504 0 0 0 0 0 0 0 0 0 0 0.152786 0 0 0 -0.23847 0 2.3386 -0.145697 0 -3.23802
LEU_133 -5.7858 0.348163 4.41149 -0.514385 0.411214 0.129685 2.38259 -2.43286 -0 -0 -2.77866 0.27268 0 0 0 0 0 0 0 0 0 0 0.7518 0.0289859 0.283881 0 -0.313287 0 0.729516 -0.237005 0 -2.31199
LYS_134 -4.33988 0.163978 5.12741 -0.302735 0.0283471 0.132714 2.17047 -2.25503 -0 -0 -1.86302 0.000577078 0 0 0 0 0 0 0 0 0 0 0.219379 0.0115287 1.83596 0 0.0533716 0 -1.6738 0.0559577 0 -0.634783
LEU_135 -7.95075 0.713458 3.46253 -0.493199 0.432245 0.114473 2.78832 -2.72538 -0.000780825 -0.0102767 -1.97733 0.240527 0 0 0 0 0 0 0 0 0 0 0.016268 0.149487 0.432474 0 -0.258831 0 0.729516 0.154433 0 -4.1828
LYS_136 -7.68266 0.872651 6.732 -0.483909 0.094485 0.354227 3.39593 -3.29386 -0.015742 -0.0454889 -3.09183 0.240312 0 0 0 0 0 0 0 0 0 0 -0.00561903 0.258693 2.07641 0 0.0720566 0 -1.6738 0.553581 0 -1.64257
THR_137 -3.04287 0.0982643 3.94463 -0.20502 0.163516 0.0746485 1.49971 -1.79073 -0 -0 -1.33456 -0.0755032 0 0 0 0 0 0 0 0 0 0 -0.0254735 0.0103674 0.0781956 0 -0.0267917 2.29297 -1.425 0.866066 0 1.10242
LYS_138 -3.31059 0.138593 3.14969 -0.308093 0.0275932 0.143391 1.23116 -1.53314 -0 -0 -0.432723 -0.0233819 0 0 0 0 0 0 0 0 0 0 -0.0286356 0.0216871 1.79647 0 -0.0582382 0 -1.6738 0.15131 0 -0.708707
LEU_139 -6.02772 1.07411 0.742928 -0.533876 0.560508 0.133901 1.35325 -1.5477 -0 -0 -1.00514 -0.0102338 0 0 0 0 0 0 0 0 0 0 0.180107 0.0463289 2.79871 0 -0.270498 0 0.729516 -0.291237 0 -2.06704
GLY_140 -1.71415 0.0715497 2.04116 -4.90403e-05 0 0 0.99533 -1.08762 -0 -0 -0.517811 -0.364747 0 0 0 0 0 0 0 0 0 0 0.253249 0 0 0 -1.27149 0 1.2108 0.125028 0 -0.258738
VAL_141 -5.99788 1.00269 2.01233 -0.299046 0.199459 0.0559844 1.49025 -1.83273 -0.0165228 -0.0557656 -1.55159 -0.0698278 0 0 0 0 0 0 0 0 0 0 0.0343211 0.0449982 0.0153291 0 -0.421446 0 2.085 0.568893 0 -2.73555
SER_142 -4.627 0.171654 4.88658 -0.0276087 0 0.0644973 2.94134 -2.29828 -0 -0 -2.48368 -0.490069 0 0 0 -1.76062 0 0 0 0 0 0 -0.0278216 0.0508423 0.169001 0 -0.437875 0.675552 -1.1772 0.101418 0 -4.26927
LEU_143 -6.62671 0.340592 2.43313 -0.704297 0.446749 0.269607 1.85118 -2.07016 -0 -0 -0.456212 0.123826 0 0 0 0 0 0 0 0 0 0 0.0754132 0.0867376 0.946892 0 -0.248286 0 0.729516 -0.164012 0 -2.96603
LYS_144 -5.07214 0.231314 6.04417 -0.47877 0.0652514 0.338892 2.412 -2.52697 -0.0681859 -0.268046 -4.23139 0.0169865 0 0 0 0 -0.373223 0 0 0 0 0 0.323696 0.295125 2.48877 0 -0.00410021 0 -1.6738 0.0412004 0 -2.43922
GLN_145 -7.04741 0.834226 6.61424 -0.256267 0.0369239 0.200783 3.5407 -3.11415 -0 -0 -3.17254 -0.434694 0 0 0 -1.76062 -0.605031 0 0 0 0 0 0.171948 0.0812801 0 2.75454 -0.0871002 0 -1.0644 -0.00509416 0 -3.31268
ALA_146 -7.0037 1.2224 3.22089 -0.0223286 0 0 2.94591 -2.88379 -0 -0 -1.81632 -0.370427 0 0 0 0 0 0 0 0 0 0 0.64267 0 0 0 -0.199133 0 2.3386 0.00127315 0 -1.92396
LEU_147 -9.8103 1.16493 3.47515 -0.496022 0.286115 0.123805 2.52966 -3.03012 -0 -0 -2.22176 0.199793 0 0 0 0 0 0 0 0 0 0 0.583111 0.407537 0.278567 0 -0.295888 0 0.729516 -0.0540884 0 -6.13
LEU_148 -5.88434 0.507764 4.37123 -0.71053 0.457247 0.275645 2.87177 -2.63415 -0 -0 -2.22414 0.136555 0 0 0 0 0 0 0 0 0 0 0.312853 0.0723174 1.01405 0 -0.256976 0 0.729516 0.0391083 0 -0.922087
PHE_149 -8.91918 1.88749 3.00576 -0.588123 0.0357643 0.267409 2.64747 -2.78479 -0 -0 -1.85822 -0.0154883 0 0 0 0 0 0 0 0 0 0 0.259971 0.00329746 0 2.67456 0.0772325 0 1.4028 0.0985605 0 -1.8055
LEU_150 -8.80977 1.64817 2.65019 -0.510077 0.555977 0.117164 2.57553 -2.76098 -0 -0 -1.2145 0.305523 0 0 0 0 0 0 0 0 0 0 0.520718 0.132392 0.51831 0 -0.239647 0 0.729516 0.145261 0 -3.63623
ALA_151 -4.79135 0.14249 3.11162 -0.0229127 0 0 2.41555 -2.3769 -0 -0 -1.82828 -0.338196 0 0 0 0 0 0 0 0 0 0 0.265124 0 0 0 -0.227113 0 2.3386 -0.106045 0 -1.41742
LEU_152 -9.84854 2.38015 3.33568 -0.713786 0.356528 0.282245 3.40288 -3.18526 -0 -0 -2.75515 0.164853 0 0 0 0 0 0 0 0 0 0 0.0254748 0.596947 0.776165 0 -0.182963 0 0.729516 0.206361 0 -4.4289
ALA_153 -6.28764 0.252522 4.10603 -0.0224721 0 0 2.99493 -3.08051 -0 -0 -2.93918 -0.373844 0 0 0 0 0 0 0 0 0 0 0.0624907 0 0 0 -0.328078 0 2.3386 0.31514 0 -2.962
ALA_154 -3.61417 0.124398 2.52503 -0.0226906 0 0 1.46188 -1.85081 -0 -0 -0.476023 -0.385966 0 0 0 0 0 0 0 0 0 0 0.213697 0 0 0 -0.203316 0 2.3386 -0.264911 0 -0.15428
ALA_155 -3.97176 0.237351 1.48713 -0.0217064 0 0 1.38813 -1.66322 -0 -0 -0.746787 -0.364798 0 0 0 0 0 0 0 0 0 0 0.0712176 0 0 0 0.024366 0 2.3386 -0.0852463 0 -1.30671
LEU_156 -7.05327 0.807424 1.9312 -0.51485 0.589425 0.128654 1.47178 -2.01396 -0 -0 -0.602092 0.237691 0 0 0 0 0 0 0 0 0 0 -0.0490965 0.0425765 0.360823 0 -0.292378 0 0.729516 -0.00531195 0 -4.23188
GLY_157 -1.66963 0.0678484 2.26792 -5.32966e-05 0 0 1.07652 -1.12517 -0 -0 -0.847994 -0.409385 0 0 0 0 0 0 0 0 0 0 -0.164677 0 0 0 -1.34575 0 1.2108 0.0564847 0 -0.88309
THR_158 -4.6723 0.544105 2.53199 -0.196614 0.154712 0.0656856 1.52914 -1.74506 -0 -0 -1.16447 -0.806323 0 0 0 -0.157683 0 0 0 0 0 0 -0.0154453 0.00991874 0.770703 0 -0.765571 2.29003 -1.425 0.596273 0 -2.45591
THR_159 -4.18065 0.380084 4.2241 -0.112277 0.0697238 0.074736 2.39344 -2.12032 -0.00141273 -0.0200294 -2.30239 -0.580756 0 0 0 -0.563211 0 0 0 0 0 0 -0.0093367 0.0370709 0.041913 0 -0.44999 2.29833 -1.425 0.270998 0 -1.97498
VAL_160 -5.31983 1.02846 2.4674 -0.286719 0.259912 0.0484433 1.41582 -1.97829 -0 -0 -0.825896 0.495563 0 0 0 0 0 0 0 0 0 0 0.0150877 0.12221 0.64432 0 0.0836744 0 2.085 -0.231791 0 0.0233689
GLU_161 -4.74909 0.64166 5.41882 -0.46359 0.234967 1.45308 1.93982 -2.48703 -0.0289988 -0.153951 -2.06421 -2.83724 0 0 0 0 0 0 0 0 0 0 0.031851 0.010251 0 4.00819 -0.27604 0 -2.5358 -0.258379 0 -2.11569
GLU_162 -6.63426 0.327508 7.60432 -0.648673 0.167703 1.20485 3.26844 -3.12913 -0.0415518 -0.24382 -2.98549 -0.572764 0 0 0 -0.405528 -0.809785 0 0 0 0 0 0.161536 0.0141095 0 3.37065 -0.265018 0 -2.5358 -0.413729 0 -2.56643
ALA_163 -5.80893 0.433521 2.78724 -0.0211577 0 0 2.2568 -2.46631 -0.00141273 -0.0200294 -1.8007 -0.359564 0 0 0 0 0 0 0 0 0 0 0.147859 0 0 0 -0.274977 0 2.3386 -0.255066 0 -3.04413
VAL_164 -6.19162 0.753194 3.13747 -0.311728 0.273494 0.0714362 2.61653 -2.4317 -0 -0 -2.02729 -0.154439 0 0 0 0 0 0 0 0 0 0 0.0179546 0.00388373 0.116337 0 -0.374221 0 2.085 0.04856 0 -2.36715
LYS_165 -5.17257 0.259461 5.77456 -0.311815 0.0318058 0.145847 2.57219 -2.55334 -0.012553 -0.0898688 -2.43739 0.0326971 0 0 0 0 0 0 0 0 0 0 0.0717801 0.111362 1.66567 0 -0.0569112 0 -1.6738 0.0501541 0 -1.59272
ARG_166 -8.38844 0.633341 6.80855 -0.450374 0.0716871 0.229096 3.45319 -3.36417 -0 -0 -2.96537 0.382452 0 0 0 0 -0.809785 0 0 0 0 0 -0.00017502 0.335167 2.06426 0 -0.0467426 0 -1.281 -0.0321827 0 -3.36049
ALA_167 -6.49742 0.358282 3.00803 -0.0219175 0 0 2.86246 -2.76444 -0 -0 -2.38408 -0.383699 0 0 0 0 0 0 0 0 0 0 0.0195196 0 0 0 -0.27899 0 2.3386 -0.170149 0 -3.91381
LEU_168 -5.60437 0.49927 5.03599 -0.716002 0.551797 0.288082 2.54201 -2.65117 -0 -0 -2.15309 0.17385 0 0 0 0 0 0 0 0 0 0 0.403471 0.00187401 0.936291 0 -0.253832 0 0.729516 -0.155474 0 -0.371789
LYS_169 -4.81572 0.203865 5.38286 -0.303227 0.0262854 0.133347 2.32329 -2.43614 -0 -0 -2.09894 0.00541188 0 0 0 0 0 0 0 0 0 0 0.247672 0.0547414 1.74444 0 0.0240824 0 -1.6738 0.0126945 0 -1.16912
LEU_170 -8.70366 0.785957 3.45456 -0.526637 0.261961 0.124324 3.10511 -2.87348 -0.0147435 -0.0910538 -2.31696 0.0125304 0 0 0 0 0 0 0 0 0 0 0.22041 0.267497 3.33202 0 -0.269245 0 0.729516 -0.0280552 0 -2.52995
LYS_171 -6.91861 0.774591 6.47129 -0.407352 0.0856894 0.19212 3.55167 -3.14975 -0 -0 -2.88083 -0.0414743 0 0 0 0 0 0 0 0 0 0 0.199359 0.224339 1.59329 0 0.0192249 0 -1.6738 0.818877 0 -1.14137
THR_172 -3.00033 0.0977004 3.78023 -0.201342 0.138573 0.0722584 1.37915 -1.71613 -0 -0 -1.04651 -0.0863777 0 0 0 0 0 0 0 0 0 0 0.0614545 0.000247862 0.0766638 0 -0.0249614 2.29062 -1.425 1.19218 0 1.58842
LYS_173 -3.27983 0.0929239 3.34022 -0.308361 0.0278921 0.142614 1.30745 -1.52878 -0 -0 -0.428008 -0.0345312 0 0 0 0 0 0 0 0 0 0 0.116101 0.0147866 1.85063 0 -0.0913045 0 -1.6738 0.25262 0 -0.199365
LEU_174 -6.18968 0.86488 0.875387 -0.522423 0.456511 0.139279 1.33341 -1.5188 -0 -0 -0.961516 0.159684 0 0 0 0 0 0 0 0 0 0 -0.00463961 0.143342 0.218817 0 -0.233926 0 0.729516 -0.231136 0 -4.7413
GLY_175 -1.83615 0.087615 2.19904 -4.89116e-05 0 0 1.17737 -1.17292 -0.0007907 -0.0224454 -0.525208 -0.383714 0 0 0 0 0 0 0 0 0 0 0.088791 0 0 0 -1.10861 0 1.2108 -0.020179 0 -0.306456
VAL_176 -6.13236 0.913615 2.23863 -0.31295 0.230725 0.064743 1.65058 -1.96752 -0.0147435 -0.0910538 -1.18277 -0.232564 0 0 0 0 0 0 0 0 0 0 -0.0193598 0.0235396 0.0925917 0 -0.483816 0 2.085 0.00309604 0 -3.13462
SER_177 -4.40535 0.211825 4.90773 -0.0287641 0 0.0675421 3.04344 -2.31438 -0 -0 -2.85151 -0.452428 0 0 0 -1.67665 0 0 0 0 0 0 -0.0173116 0.030268 0.147775 0 -0.460466 0.636184 -1.1772 -0.293359 0 -4.63264
LEU_178 -6.44962 1.13378 1.89761 -0.511817 0.647521 0.125883 1.78232 -1.99173 -0 -0 -0.740447 0.246489 0 0 0 0 0 0 0 0 0 0 0.06284 0.028373 0.271246 0 -0.305854 0 0.729516 -0.243294 0 -3.31719
GLU_179 -5.04543 0.374199 5.06252 -0.335883 0.0630798 0.395271 2.25967 -2.37902 -0 -0 -1.99036 -0.595591 0 0 0 0 -0.605031 0 0 0 0 0 0.352017 0.015166 0 3.40207 -0.16511 0 -2.5358 -0.142991 0 -1.87122
GLN_180 -7.3114 0.372464 7.01588 -0.256947 0.0362622 0.197767 3.56433 -3.16719 -0.0007907 -0.0224454 -3.31791 -0.421998 0 0 0 -1.67665 -0.659424 0 0 0 0 0 0.338039 0.0660242 0 2.7544 -0.130259 0 -1.0644 -0.100481 0 -3.78473
ALA_181 -6.82578 0.753235 3.45551 -0.0223302 0 0 3.0021 -2.92301 -0 -0 -2.16469 -0.375255 0 0 0 0 0 0 0 0 0 0 0.130933 0 0 0 -0.200219 0 2.3386 -0.0482849 0 -2.87919
ALA_182 -6.19918 0.618268 3.70957 -0.0225053 0 0 3.05912 -2.76093 -0 -0 -2.57408 -0.385772 0 0 0 0 0 0 0 0 0 0 -0.0013382 0 0 0 -0.245902 0 2.3386 0.0108293 0 -2.45332
LYS_183 -8.04266 0.752637 8.91595 -0.311785 0.0291092 0.148651 4.95434 -3.83495 -0 -0 -7.42814 0.0415424 0 0 0 0 -1.05567 0 0 0 0 0 1.06515 0.773623 1.75584 0 -0.0485717 0 -1.6738 -0.13777 0 -4.09651
ILE_184 -8.16645 0.778346 2.47862 -0.516748 0.638453 0.103446 2.64658 -2.67179 -0 -0 -1.43837 0.0422014 0 0 0 0 0 0 0 0 0 0 -0.021861 0.119605 0.746031 0 -0.35158 0 1.0317 -0.114481 0 -4.69629
LEU_185 -9.4262 1.44353 2.60569 -0.500281 0.399945 0.118029 2.71234 -2.85557 -0 -0 -1.76201 0.244545 0 0 0 0 0 0 0 0 0 0 0.361473 0.144917 0.307703 0 -0.302143 0 0.729516 0.0254494 0 -5.75307
LEU_186 -9.55499 1.89473 2.39989 -0.507708 0.503463 0.128851 2.95831 -2.96801 -0 -0 -2.42459 0.227481 0 0 0 0 0 0 0 0 0 0 0.936555 0.720565 0.286802 0 -0.288458 0 0.729516 -0.0656075 0 -5.02319
ALA_187 -5.84332 0.653785 3.22756 -0.0231929 0 0 2.72935 -2.70612 -0 -0 -1.76206 -0.364975 0 0 0 0 0 0 0 0 0 0 0.78897 0 0 0 -0.36808 0 2.3386 -0.0667401 0 -1.39622
ALA_188 -5.74871 0.55043 3.56604 -0.0216357 0 0 2.98932 -2.88172 -0 -0 -2.70651 -0.340911 0 0 0 0 0 0 0 0 0 0 0.0277955 0 0 0 -0.15706 0 2.3386 -0.0105613 0 -2.39492
ALA_189 -4.0495 0.310361 2.10234 -0.0208846 0 0 1.58434 -1.92857 -0 -0 -0.523356 -0.372548 0 0 0 0 0 0 0 0 0 0 -0.0445825 0 0 0 -0.166935 0 2.3386 0.0360634 0 -0.734672
ALA_190 -4.94368 0.625783 1.25144 -0.0224046 0 0 1.33561 -1.91535 -0 -0 -0.432006 -0.341609 0 0 0 0 0 0 0 0 0 0 -0.0156073 0 0 0 -0.209803 0 2.3386 -0.162398 0 -2.49143
LEU_191 -4.334 0.380897 2.38645 -0.727435 0.81153 0.310138 0.974223 -1.57425 -0 -0 -0.0221788 0.0895595 0 0 0 0 0 0 0 0 0 0 0.12872 0.015355 1.44048 0 -0.277273 0 0.729516 -0.228382 0 0.103341
GLY_192 -1.70026 0.0617702 2.22076 -5.88342e-05 0 0 1.00628 -1.09995 -0 -0 -0.731533 -0.385576 0 0 0 0 0 0 0 0 0 0 -0.107885 0 0 0 -1.46035 0 1.2108 0.413496 0 -0.572506
THR_193 -4.43435 0.635348 2.4403 -0.188178 0.141829 0.0645086 1.44785 -1.64651 -1.46055e-05 -0.000351874 -1.47035 -0.871776 0 0 0 0 0 0 0 0 0 0 -0.0125667 0.0319276 0.673442 0 -0.73912 2.29191 -1.425 1.11775 0 -1.94335
THR_194 -4.36623 0.570176 4.43061 -0.115378 0.0664596 0.0789001 2.55416 -2.14992 -1.99555e-05 -0.000431963 -2.59234 -0.563093 0 0 0 -0.157181 0 0 0 0 0 0 0.0633981 0.100626 0.0422601 0 -0.419525 2.29242 -1.425 0.420929 0 -1.16917
VAL_195 -5.54422 1.35106 2.67282 -0.280707 0.231204 0.0466367 1.5308 -2.06848 -0 -0 -0.978241 0.495097 0 0 0 0 0 0 0 0 0 0 -0.0217562 0.0144328 0.631361 0 0.0935914 0 2.085 -0.244249 0 0.014354
GLU_196 -4.92113 0.684334 5.63016 -0.458412 0.202153 1.4306 2.01317 -2.56691 -0.0278544 -0.147891 -2.02417 -2.81887 0 0 0 0 0 0 0 0 0 0 -0.0462462 0.00540427 0 3.99419 -0.230564 0 -2.5358 -0.220738 0 -2.03857
GLU_197 -6.21586 0.47912 7.80318 -0.4471 0.0593523 0.892195 3.49365 -3.21571 -0.027869 -0.148243 -4.26867 -0.429603 0 0 0 -0.157181 -0.493408 0 0 0 0 0 0.222256 0.00490765 0 3.31268 -0.267648 0 -2.5358 -0.372874 0 -2.31262
ALA_198 -5.7726 0.426028 2.90443 -0.0228668 0 0 2.38355 -2.61616 -1.99555e-05 -0.000431963 -1.82478 -0.365641 0 0 0 0 0 0 0 0 0 0 0.421489 0 0 0 -0.241335 0 2.3386 -0.352099 0 -2.72183
VAL_199 -6.98393 1.05543 3.33163 -0.310384 0.282953 0.0695264 2.74954 -2.62987 -0 -0 -2.12254 0.0238357 0 0 0 0 0 0 0 0 0 0 -0.0340732 0.185377 0.0363092 0 -0.272459 0 2.085 0.137114 0 -2.39653
LYS_200 -6.06135 0.276021 7.31962 -0.479981 0.235639 0.241545 3.20297 -3.14972 -0 -0 -4.30223 0.129176 0 0 0 0 -0.493408 0 0 0 0 0 0.0184688 0.0231571 2.63012 0 0.0229695 0 -1.6738 0.25545 0 -1.80535
ARG_201 -6.20164 0.37262 5.11997 -0.62207 0.163932 0.35067 2.45491 -2.62408 -0 -0 -2.42776 0.25441 0 0 0 0 0 0 0 0 0 0 0.0764115 0.170038 2.5331 0 -0.0414529 0 -1.281 -0.00831096 0 -1.71024
ALA_202 -6.28004 0.433474 3.2832 -0.0227958 0 0 2.76066 -2.75282 -0 -0 -2.57609 -0.379087 0 0 0 0 0 0 0 0 0 0 0.0856121 0 0 0 -0.227313 0 2.3386 -0.0921719 0 -3.42877
LEU_203 -6.13006 0.531777 3.90924 -0.489793 0.251607 0.117373 2.27595 -2.42022 -0 -0 -2.10076 0.221153 0 0 0 0 0 0 0 0 0 0 0.27933 0.420619 0.498323 0 -0.244576 0 0.729516 -0.0481899 0 -2.19871
LYS_204 -3.86292 0.0557308 4.64449 -0.30427 0.0269745 0.137175 2.00334 -2.09715 -0 -0 -1.96359 -0.0297997 0 0 0 0 0 0 0 0 0 0 0.183141 0.0286989 1.80262 0 -0.040036 0 -1.6738 -0.0203035 0 -1.10969
LEU_205 -8.46559 1.51664 3.40963 -0.726362 0.623358 0.317868 2.81344 -2.75438 -0 -0 -1.98071 0.129785 0 0 0 0 0 0 0 0 0 0 0.692601 0.190621 0.964563 0 -0.26091 0 0.729516 -0.0929508 0 -2.89287
LYS_206 -7.16859 0.601576 6.29396 -0.529044 0.182821 0.473082 2.5604 -2.97343 -0.0139087 -0.0348229 -1.13497 0.117489 0 0 0 0 0 0 0 0 0 0 0.0744961 0.406883 2.07241 0 -0.0508435 0 -1.6738 0.507482 0 -0.288817
THR_207 -2.38579 0.0393655 3.25139 -0.205043 0.152253 0.075395 1.07691 -1.48369 -0 -0 -0.573889 -0.119531 0 0 0 0 0 0 0 0 0 0 -0.0258834 0.0117254 0.181879 0 0.0175049 2.28582 -1.425 0.68547 0 1.55888
LYS_208 -3.27222 0.0754974 4.02377 -0.43498 0.0702329 0.252875 2.04274 -1.77841 -0 -0 -2.15861 -0.106386 0 0 0 0 0 0 0 0 0 0 -0.0439702 0.0104177 2.42173 0 -0.0505568 0 -1.6738 0.0786557 0 -0.54301
LEU_209 -6.78645 2.17049 1.97279 -0.466989 0.29503 0.0797582 1.13467 -1.63535 -2.1508e-07 -7.56904e-07 -2.18119 0.320342 0 0 0 0 0 0 0 0 0 0 -0.0216809 0.410155 0.568816 0 -0.14445 0 0.729516 -0.402776 0 -3.95731
GLY:CtermProteinFull_210 -1.33946 0.823783 1.25713 -0.41578 0.0484778 1.26506 0.120099 -0.335833 -0 -0 -1.5527 -2.92972 0 0 0 0 0 0 0 0 0 0 0 0 0 0 0 0 1.2108 -0.300091 0 -2.14823
HMM:MP-FE1-connect_211 -20.2156 4.111 1.95969 -22.719 21.933 -3.32942 5.11771 -4.63639 -0.00514174 -0.073981 -18.4811 -12.7386 0 0 0 0 -1.91982 0 0.0779961 0 0.0212285 0.118906 0 0 0 0 0 0 0 0 0 -50.7796
#END_POSE_ENERGIES_TABLE UM_97_H46_ar0068_HMM_onlyH_1__DE_3
