# Supplementary material for: Design of Heme Enzymes with a Tunable Substrate Binding Pocket Adjacent to an Open Metal Coordination Site
Source: J Am Chem Soc. 2023 Jun 21;145(26):14307–15. doi: 10.1021/jacs.3c02742 (PMC10326885; doi:10.1021/jacs.3c02742)
Supplement: Supplementary file 3 — ja3c02742_si_003.zip [file ja3c02742_si_003.zip › heme_binder_design_models/IK_HC015_09.pdb]

HEADER                                            xx-MMM-xx                     
EXPDTA    THEORETICAL MODEL                                                     
REMARK 666 MATCH TEMPLATE X HMM    0 MATCH MOTIF A HIS  116  1  1               
REMARK 220                                                                      
REMARK 220 EXPERIMENTAL DETAILS                                                 
REMARK 220  EXPERIMENT TYPE                : THEORETICAL MODELLING              
REMARK 220  DATE OF DATA COLLECTION        : 27-MAR-21                          
REMARK 220                                                                      
REMARK 220 REMARK: MODEL GENERATED BY ROSETTA                                   
REMARK 220  VERSION 2020.50+release.1295438                                     
HETNAM     HMM X   1  HMM                                                       
LINK         NE2 HIS A 116                FE1  HMM X   1                  2.25  
ATOM      1  N   VAL A   1       8.021 -32.838  14.640  1.00  0.00           N  
ATOM      2  CA  VAL A   1       6.967 -32.124  13.922  1.00  0.00           C  
ATOM      3  C   VAL A   1       5.585 -32.309  14.544  1.00  0.00           C  
ATOM      4  O   VAL A   1       5.159 -33.428  14.807  1.00  0.00           O  
ATOM      5  CB  VAL A   1       6.922 -32.599  12.457  1.00  0.00           C  
ATOM      6  CG1 VAL A   1       5.825 -31.869  11.695  1.00  0.00           C  
ATOM      7  CG2 VAL A   1       8.275 -32.377  11.800  1.00  0.00           C  
ATOM      8 1H   VAL A   1       8.899 -32.680  14.188  1.00  0.00           H  
ATOM      9 2H   VAL A   1       8.067 -32.506  15.582  1.00  0.00           H  
ATOM     10 3H   VAL A   1       7.819 -33.817  14.642  1.00  0.00           H  
ATOM     11  HA  VAL A   1       7.195 -31.058  13.943  1.00  0.00           H  
ATOM     12  HB  VAL A   1       6.676 -33.660  12.437  1.00  0.00           H  
ATOM     13 1HG1 VAL A   1       5.807 -32.217  10.662  1.00  0.00           H  
ATOM     14 2HG1 VAL A   1       4.861 -32.070  12.162  1.00  0.00           H  
ATOM     15 3HG1 VAL A   1       6.022 -30.797  11.712  1.00  0.00           H  
ATOM     16 1HG2 VAL A   1       8.236 -32.716  10.764  1.00  0.00           H  
ATOM     17 2HG2 VAL A   1       8.523 -31.317  11.826  1.00  0.00           H  
ATOM     18 3HG2 VAL A   1       9.037 -32.942  12.336  1.00  0.00           H  
ATOM     19  N   SER A   2       4.875 -31.208  14.759  1.00  0.00           N  
ATOM     20  CA  SER A   2       3.524 -31.305  15.288  1.00  0.00           C  
ATOM     21  C   SER A   2       2.493 -31.503  14.177  1.00  0.00           C  
ATOM     22  O   SER A   2       2.790 -31.354  12.983  1.00  0.00           O  
ATOM     23  CB  SER A   2       3.193 -30.055  16.080  1.00  0.00           C  
ATOM     24  OG  SER A   2       3.044 -28.949  15.234  1.00  0.00           O  
ATOM     25  H   SER A   2       5.262 -30.299  14.562  1.00  0.00           H  
ATOM     26  HA  SER A   2       3.461 -32.191  15.919  1.00  0.00           H  
ATOM     27 1HB  SER A   2       2.272 -30.215  16.641  1.00  0.00           H  
ATOM     28 2HB  SER A   2       3.986 -29.861  16.801  1.00  0.00           H  
ATOM     29  HG  SER A   2       2.939 -28.187  15.809  1.00  0.00           H  
ATOM     30  N   LEU A   3       1.280 -31.859  14.596  1.00  0.00           N  
ATOM     31  CA  LEU A   3       0.149 -31.977  13.700  1.00  0.00           C  
ATOM     32  C   LEU A   3      -0.127 -30.632  13.060  1.00  0.00           C  
ATOM     33  O   LEU A   3      -0.406 -30.549  11.877  1.00  0.00           O  
ATOM     34  CB  LEU A   3      -1.092 -32.468  14.454  1.00  0.00           C  
ATOM     35  CG  LEU A   3      -2.365 -32.624  13.612  1.00  0.00           C  
ATOM     36  CD1 LEU A   3      -2.130 -33.662  12.522  1.00  0.00           C  
ATOM     37  CD2 LEU A   3      -3.523 -33.028  14.512  1.00  0.00           C  
ATOM     38  H   LEU A   3       1.153 -32.055  15.578  1.00  0.00           H  
ATOM     39  HA  LEU A   3       0.387 -32.717  12.938  1.00  0.00           H  
ATOM     40 1HB  LEU A   3      -0.868 -33.438  14.896  1.00  0.00           H  
ATOM     41 2HB  LEU A   3      -1.310 -31.767  15.259  1.00  0.00           H  
ATOM     42  HG  LEU A   3      -2.596 -31.676  13.126  1.00  0.00           H  
ATOM     43 1HD1 LEU A   3      -3.035 -33.771  11.924  1.00  0.00           H  
ATOM     44 2HD1 LEU A   3      -1.310 -33.337  11.883  1.00  0.00           H  
ATOM     45 3HD1 LEU A   3      -1.879 -34.617  12.979  1.00  0.00           H  
ATOM     46 1HD2 LEU A   3      -4.428 -33.137  13.915  1.00  0.00           H  
ATOM     47 2HD2 LEU A   3      -3.292 -33.976  14.999  1.00  0.00           H  
ATOM     48 3HD2 LEU A   3      -3.680 -32.261  15.271  1.00  0.00           H  
ATOM     49  N   GLU A   4      -0.034 -29.580  13.862  1.00  0.00           N  
ATOM     50  CA  GLU A   4      -0.233 -28.229  13.372  1.00  0.00           C  
ATOM     51  C   GLU A   4       0.787 -27.827  12.297  1.00  0.00           C  
ATOM     52  O   GLU A   4       0.411 -27.225  11.297  1.00  0.00           O  
ATOM     53  CB  GLU A   4      -0.168 -27.243  14.540  1.00  0.00           C  
ATOM     54  CG  GLU A   4      -1.341 -27.333  15.506  1.00  0.00           C  
ATOM     55  CD  GLU A   4      -1.238 -26.357  16.644  1.00  0.00           C  
ATOM     56  OE1 GLU A   4      -0.924 -25.218  16.398  1.00  0.00           O  
ATOM     57  OE2 GLU A   4      -1.475 -26.751  17.761  1.00  0.00           O  
ATOM     58  H   GLU A   4       0.181 -29.722  14.839  1.00  0.00           H  
ATOM     59  HA  GLU A   4      -1.200 -28.182  12.871  1.00  0.00           H  
ATOM     60 1HB  GLU A   4       0.747 -27.414  15.109  1.00  0.00           H  
ATOM     61 2HB  GLU A   4      -0.128 -26.224  14.156  1.00  0.00           H  
ATOM     62 1HG  GLU A   4      -2.264 -27.140  14.959  1.00  0.00           H  
ATOM     63 2HG  GLU A   4      -1.392 -28.345  15.904  1.00  0.00           H  
ATOM     64  N   GLN A   5       2.067 -28.157  12.502  1.00  0.00           N  
ATOM     65  CA  GLN A   5       3.092 -27.854  11.501  1.00  0.00           C  
ATOM     66  C   GLN A   5       2.827 -28.637  10.219  1.00  0.00           C  
ATOM     67  O   GLN A   5       3.021 -28.122   9.117  1.00  0.00           O  
ATOM     68  CB  GLN A   5       4.487 -28.181  12.041  1.00  0.00           C  
ATOM     69  CG  GLN A   5       4.975 -27.232  13.121  1.00  0.00           C  
ATOM     70  CD  GLN A   5       6.287 -27.679  13.735  1.00  0.00           C  
ATOM     71  OE1 GLN A   5       6.394 -28.789  14.263  1.00  0.00           O  
ATOM     72  NE2 GLN A   5       7.295 -26.815  13.668  1.00  0.00           N  
ATOM     73  H   GLN A   5       2.335 -28.619  13.357  1.00  0.00           H  
ATOM     74  HA  GLN A   5       3.057 -26.788  11.280  1.00  0.00           H  
ATOM     75 1HB  GLN A   5       4.492 -29.190  12.451  1.00  0.00           H  
ATOM     76 2HB  GLN A   5       5.207 -28.157  11.221  1.00  0.00           H  
ATOM     77 1HG  GLN A   5       5.120 -26.243  12.684  1.00  0.00           H  
ATOM     78 2HG  GLN A   5       4.226 -27.184  13.912  1.00  0.00           H  
ATOM     79 1HE2 GLN A   5       8.186 -27.056  14.056  1.00  0.00           H  
ATOM     80 2HE2 GLN A   5       7.165 -25.926  13.231  1.00  0.00           H  
ATOM     81  N   ALA A   6       2.408 -30.006  10.298  1.00  0.00           N  
ATOM     82  CA  ALA A   6       2.103 -30.834   9.135  1.00  0.00           C  
ATOM     83  C   ALA A   6       0.931 -30.264   8.343  1.00  0.00           C  
ATOM     84  O   ALA A   6       0.943 -30.276   7.109  1.00  0.00           O  
ATOM     85  CB  ALA A   6       1.794 -32.242   9.566  1.00  0.00           C  
ATOM     86  H   ALA A   6       2.372 -30.418  11.218  1.00  0.00           H  
ATOM     87  HA  ALA A   6       2.980 -30.845   8.488  1.00  0.00           H  
ATOM     88 1HB  ALA A   6       1.567 -32.850   8.690  1.00  0.00           H  
ATOM     89 2HB  ALA A   6       2.655 -32.660  10.086  1.00  0.00           H  
ATOM     90 3HB  ALA A   6       0.934 -32.237  10.236  1.00  0.00           H  
ATOM     91  N   LEU A   7      -0.079 -29.769   9.058  1.00  0.00           N  
ATOM     92  CA  LEU A   7      -1.234 -29.132   8.423  1.00  0.00           C  
ATOM     93  C   LEU A   7      -0.800 -27.844   7.739  1.00  0.00           C  
ATOM     94  O   LEU A   7      -1.256 -27.523   6.645  1.00  0.00           O  
ATOM     95  CB  LEU A   7      -2.325 -28.833   9.459  1.00  0.00           C  
ATOM     96  CG  LEU A   7      -3.065 -30.056  10.017  1.00  0.00           C  
ATOM     97  CD1 LEU A   7      -3.788 -29.670  11.300  1.00  0.00           C  
ATOM     98  CD2 LEU A   7      -4.042 -30.578   8.974  1.00  0.00           C  
ATOM     99  H   LEU A   7      -0.042 -29.834  10.067  1.00  0.00           H  
ATOM    100  HA  LEU A   7      -1.644 -29.819   7.685  1.00  0.00           H  
ATOM    101 1HB  LEU A   7      -1.873 -28.308  10.299  1.00  0.00           H  
ATOM    102 2HB  LEU A   7      -3.066 -28.177   9.003  1.00  0.00           H  
ATOM    103  HG  LEU A   7      -2.345 -30.837  10.262  1.00  0.00           H  
ATOM    104 1HD1 LEU A   7      -4.314 -30.539  11.697  1.00  0.00           H  
ATOM    105 2HD1 LEU A   7      -3.064 -29.319  12.035  1.00  0.00           H  
ATOM    106 3HD1 LEU A   7      -4.505 -28.878  11.089  1.00  0.00           H  
ATOM    107 1HD2 LEU A   7      -4.568 -31.447   9.371  1.00  0.00           H  
ATOM    108 2HD2 LEU A   7      -4.764 -29.798   8.729  1.00  0.00           H  
ATOM    109 3HD2 LEU A   7      -3.497 -30.862   8.074  1.00  0.00           H  
ATOM    110  N   LYS A   8       0.113 -26.946   8.422  1.00  0.00           N  
ATOM    111  CA  LYS A   8       0.582 -25.686   7.859  1.00  0.00           C  
ATOM    112  C   LYS A   8       1.425 -25.969   6.603  1.00  0.00           C  
ATOM    113  O   LYS A   8       1.328 -25.251   5.610  1.00  0.00           O  
ATOM    114  CB  LYS A   8       1.391 -24.898   8.890  1.00  0.00           C  
ATOM    115  CG  LYS A   8       0.558 -24.279  10.005  1.00  0.00           C  
ATOM    116  CD  LYS A   8       1.441 -23.607  11.046  1.00  0.00           C  
ATOM    117  CE  LYS A   8       0.614 -23.040  12.192  1.00  0.00           C  
ATOM    118  NZ  LYS A   8       1.468 -22.423  13.242  1.00  0.00           N  
ATOM    119  H   LYS A   8       0.373 -27.189   9.368  1.00  0.00           H  
ATOM    120  HA  LYS A   8      -0.285 -25.107   7.534  1.00  0.00           H  
ATOM    121 1HB  LYS A   8       2.132 -25.554   9.350  1.00  0.00           H  
ATOM    122 2HB  LYS A   8       1.933 -24.094   8.392  1.00  0.00           H  
ATOM    123 1HG  LYS A   8      -0.122 -23.539   9.584  1.00  0.00           H  
ATOM    124 2HG  LYS A   8      -0.034 -25.055  10.491  1.00  0.00           H  
ATOM    125 1HD  LYS A   8       2.150 -24.331  11.446  1.00  0.00           H  
ATOM    126 2HD  LYS A   8       1.999 -22.795  10.579  1.00  0.00           H  
ATOM    127 1HE  LYS A   8      -0.071 -22.286  11.808  1.00  0.00           H  
ATOM    128 2HE  LYS A   8       0.024 -23.838  12.643  1.00  0.00           H  
ATOM    129 1HZ  LYS A   8       0.883 -22.060  13.983  1.00  0.00           H  
ATOM    130 2HZ  LYS A   8       2.095 -23.119  13.619  1.00  0.00           H  
ATOM    131 3HZ  LYS A   8       2.004 -21.669  12.840  1.00  0.00           H  
ATOM    132  N   ILE A   9       2.303 -26.990   6.671  1.00  0.00           N  
ATOM    133  CA  ILE A   9       3.136 -27.353   5.529  1.00  0.00           C  
ATOM    134  C   ILE A   9       2.289 -27.730   4.304  1.00  0.00           C  
ATOM    135  O   ILE A   9       2.590 -27.307   3.177  1.00  0.00           O  
ATOM    136  CB  ILE A   9       4.067 -28.525   5.889  1.00  0.00           C  
ATOM    137  CG1 ILE A   9       5.117 -28.079   6.910  1.00  0.00           C  
ATOM    138  CG2 ILE A   9       4.737 -29.076   4.639  1.00  0.00           C  
ATOM    139  CD1 ILE A   9       5.790 -29.222   7.635  1.00  0.00           C  
ATOM    140  H   ILE A   9       2.407 -27.498   7.537  1.00  0.00           H  
ATOM    141  HA  ILE A   9       3.716 -26.482   5.232  1.00  0.00           H  
ATOM    142  HB  ILE A   9       3.488 -29.320   6.359  1.00  0.00           H  
ATOM    143 1HG1 ILE A   9       5.886 -27.492   6.409  1.00  0.00           H  
ATOM    144 2HG1 ILE A   9       4.649 -27.433   7.654  1.00  0.00           H  
ATOM    145 1HG2 ILE A   9       5.392 -29.903   4.912  1.00  0.00           H  
ATOM    146 2HG2 ILE A   9       3.976 -29.430   3.945  1.00  0.00           H  
ATOM    147 3HG2 ILE A   9       5.324 -28.290   4.164  1.00  0.00           H  
ATOM    148 1HD1 ILE A   9       6.520 -28.826   8.341  1.00  0.00           H  
ATOM    149 2HD1 ILE A   9       5.040 -29.802   8.174  1.00  0.00           H  
ATOM    150 3HD1 ILE A   9       6.295 -29.863   6.913  1.00  0.00           H  
ATOM    151  N   LEU A  10       1.107 -28.591   4.434  1.00  0.00           N  
ATOM    152  CA  LEU A  10       0.171 -28.949   3.376  1.00  0.00           C  
ATOM    153  C   LEU A  10      -0.529 -27.707   2.785  1.00  0.00           C  
ATOM    154  O   LEU A  10      -0.670 -27.564   1.558  1.00  0.00           O  
ATOM    155  CB  LEU A  10      -0.877 -29.928   3.920  1.00  0.00           C  
ATOM    156  CG  LEU A  10      -0.381 -31.357   4.177  1.00  0.00           C  
ATOM    157  CD1 LEU A  10      -1.386 -32.093   5.053  1.00  0.00           C  
ATOM    158  CD2 LEU A  10      -0.187 -32.074   2.849  1.00  0.00           C  
ATOM    159  H   LEU A  10       0.956 -28.948   5.367  1.00  0.00           H  
ATOM    160  HA  LEU A  10       0.732 -29.410   2.562  1.00  0.00           H  
ATOM    161 1HB  LEU A  10      -1.262 -29.537   4.860  1.00  0.00           H  
ATOM    162 2HB  LEU A  10      -1.701 -29.985   3.209  1.00  0.00           H  
ATOM    163  HG  LEU A  10       0.567 -31.323   4.713  1.00  0.00           H  
ATOM    164 1HD1 LEU A  10      -1.034 -33.108   5.236  1.00  0.00           H  
ATOM    165 2HD1 LEU A  10      -1.491 -31.570   6.004  1.00  0.00           H  
ATOM    166 3HD1 LEU A  10      -2.351 -32.129   4.549  1.00  0.00           H  
ATOM    167 1HD2 LEU A  10       0.165 -33.089   3.031  1.00  0.00           H  
ATOM    168 2HD2 LEU A  10      -1.135 -32.110   2.312  1.00  0.00           H  
ATOM    169 3HD2 LEU A  10       0.549 -31.537   2.250  1.00  0.00           H  
ATOM    170  N   ALA A  11      -0.955 -26.811   3.663  1.00  0.00           N  
ATOM    171  CA  ALA A  11      -1.619 -25.598   3.229  1.00  0.00           C  
ATOM    172  C   ALA A  11      -0.654 -24.696   2.473  1.00  0.00           C  
ATOM    173  O   ALA A  11      -1.010 -24.124   1.451  1.00  0.00           O  
ATOM    174  CB  ALA A  11      -2.216 -24.863   4.419  1.00  0.00           C  
ATOM    175  H   ALA A  11      -0.820 -26.969   4.652  1.00  0.00           H  
ATOM    176  HA  ALA A  11      -2.424 -25.870   2.544  1.00  0.00           H  
ATOM    177 1HB  ALA A  11      -2.710 -23.953   4.076  1.00  0.00           H  
ATOM    178 2HB  ALA A  11      -2.941 -25.506   4.917  1.00  0.00           H  
ATOM    179 3HB  ALA A  11      -1.423 -24.602   5.120  1.00  0.00           H  
ATOM    180  N   VAL A  12       0.567 -24.584   2.973  1.00  0.00           N  
ATOM    181  CA  VAL A  12       1.598 -23.770   2.313  1.00  0.00           C  
ATOM    182  C   VAL A  12       1.968 -24.285   0.923  1.00  0.00           C  
ATOM    183  O   VAL A  12       2.056 -23.504  -0.015  1.00  0.00           O  
ATOM    184  CB  VAL A  12       2.869 -23.728   3.181  1.00  0.00           C  
ATOM    185  CG1 VAL A  12       4.055 -23.234   2.366  1.00  0.00           C  
ATOM    186  CG2 VAL A  12       2.639 -22.839   4.394  1.00  0.00           C  
ATOM    187  H   VAL A  12       0.797 -25.068   3.828  1.00  0.00           H  
ATOM    188  HA  VAL A  12       1.185 -22.780   2.118  1.00  0.00           H  
ATOM    189  HB  VAL A  12       3.106 -24.740   3.512  1.00  0.00           H  
ATOM    190 1HG1 VAL A  12       4.945 -23.211   2.996  1.00  0.00           H  
ATOM    191 2HG1 VAL A  12       4.223 -23.905   1.525  1.00  0.00           H  
ATOM    192 3HG1 VAL A  12       3.848 -22.230   1.995  1.00  0.00           H  
ATOM    193 1HG2 VAL A  12       3.542 -22.815   5.003  1.00  0.00           H  
ATOM    194 2HG2 VAL A  12       2.397 -21.828   4.063  1.00  0.00           H  
ATOM    195 3HG2 VAL A  12       1.813 -23.235   4.984  1.00  0.00           H  
ATOM    196  N   ALA A  13       2.157 -25.594   0.790  1.00  0.00           N  
ATOM    197  CA  ALA A  13       2.487 -26.200  -0.493  1.00  0.00           C  
ATOM    198  C   ALA A  13       1.447 -25.909  -1.563  1.00  0.00           C  
ATOM    199  O   ALA A  13       1.797 -25.581  -2.705  1.00  0.00           O  
ATOM    200  CB  ALA A  13       2.639 -27.700  -0.343  1.00  0.00           C  
ATOM    201  H   ALA A  13       2.067 -26.183   1.605  1.00  0.00           H  
ATOM    202  HA  ALA A  13       3.436 -25.781  -0.832  1.00  0.00           H  
ATOM    203 1HB  ALA A  13       2.886 -28.139  -1.310  1.00  0.00           H  
ATOM    204 2HB  ALA A  13       3.437 -27.916   0.368  1.00  0.00           H  
ATOM    205 3HB  ALA A  13       1.705 -28.125   0.020  1.00  0.00           H  
ATOM    206  N   ALA A  14       0.085 -26.046  -1.208  1.00  0.00           N  
ATOM    207  CA  ALA A  14      -0.982 -25.781  -2.181  1.00  0.00           C  
ATOM    208  C   ALA A  14      -0.997 -24.309  -2.576  1.00  0.00           C  
ATOM    209  O   ALA A  14      -1.181 -23.977  -3.749  1.00  0.00           O  
ATOM    210  CB  ALA A  14      -2.337 -26.196  -1.629  1.00  0.00           C  
ATOM    211  H   ALA A  14      -0.165 -26.314  -0.267  1.00  0.00           H  
ATOM    212  HA  ALA A  14      -0.776 -26.366  -3.077  1.00  0.00           H  
ATOM    213 1HB  ALA A  14      -3.110 -25.989  -2.368  1.00  0.00           H  
ATOM    214 2HB  ALA A  14      -2.326 -27.261  -1.402  1.00  0.00           H  
ATOM    215 3HB  ALA A  14      -2.546 -25.634  -0.718  1.00  0.00           H  
ATOM    216  N   TRP A  15      -0.790 -23.441  -1.590  1.00  0.00           N  
ATOM    217  CA  TRP A  15      -0.718 -22.011  -1.832  1.00  0.00           C  
ATOM    218  C   TRP A  15       0.514 -21.643  -2.670  1.00  0.00           C  
ATOM    219  O   TRP A  15       0.443 -20.771  -3.535  1.00  0.00           O  
ATOM    220  CB  TRP A  15      -0.686 -21.255  -0.503  1.00  0.00           C  
ATOM    221  CG  TRP A  15      -2.045 -21.006   0.077  1.00  0.00           C  
ATOM    222  CD1 TRP A  15      -3.243 -21.340  -0.481  1.00  0.00           C  
ATOM    223  CD2 TRP A  15      -2.355 -20.366   1.339  1.00  0.00           C  
ATOM    224  NE1 TRP A  15      -4.272 -20.953   0.342  1.00  0.00           N  
ATOM    225  CE2 TRP A  15      -3.747 -20.356   1.460  1.00  0.00           C  
ATOM    226  CE3 TRP A  15      -1.574 -19.809   2.359  1.00  0.00           C  
ATOM    227  CZ2 TRP A  15      -4.383 -19.809   2.563  1.00  0.00           C  
ATOM    228  CZ3 TRP A  15      -2.212 -19.262   3.466  1.00  0.00           C  
ATOM    229  CH2 TRP A  15      -3.580 -19.263   3.565  1.00  0.00           C  
ATOM    230  H   TRP A  15      -0.678 -23.786  -0.648  1.00  0.00           H  
ATOM    231  HA  TRP A  15      -1.597 -21.714  -2.403  1.00  0.00           H  
ATOM    232 1HB  TRP A  15      -0.102 -21.820   0.223  1.00  0.00           H  
ATOM    233 2HB  TRP A  15      -0.192 -20.294  -0.643  1.00  0.00           H  
ATOM    234  HD1 TRP A  15      -3.366 -21.841  -1.439  1.00  0.00           H  
ATOM    235  HE1 TRP A  15      -5.256 -21.084   0.155  1.00  0.00           H  
ATOM    236  HE3 TRP A  15      -0.487 -19.809   2.287  1.00  0.00           H  
ATOM    237  HZ2 TRP A  15      -5.469 -19.800   2.660  1.00  0.00           H  
ATOM    238  HZ3 TRP A  15      -1.596 -18.830   4.255  1.00  0.00           H  
ATOM    239  HH2 TRP A  15      -4.048 -18.825   4.447  1.00  0.00           H  
ATOM    240  N   LEU A  16       1.642 -22.303  -2.421  1.00  0.00           N  
ATOM    241  CA  LEU A  16       2.822 -22.050  -3.238  1.00  0.00           C  
ATOM    242  C   LEU A  16       2.618 -22.523  -4.666  1.00  0.00           C  
ATOM    243  O   LEU A  16       3.047 -21.871  -5.622  1.00  0.00           O  
ATOM    244  CB  LEU A  16       4.045 -22.751  -2.634  1.00  0.00           C  
ATOM    245  CG  LEU A  16       4.555 -22.174  -1.307  1.00  0.00           C  
ATOM    246  CD1 LEU A  16       5.548 -23.142  -0.680  1.00  0.00           C  
ATOM    247  CD2 LEU A  16       5.198 -20.818  -1.558  1.00  0.00           C  
ATOM    248  H   LEU A  16       1.696 -22.980  -1.672  1.00  0.00           H  
ATOM    249  HA  LEU A  16       2.976 -20.973  -3.301  1.00  0.00           H  
ATOM    250 1HB  LEU A  16       3.798 -23.798  -2.466  1.00  0.00           H  
ATOM    251 2HB  LEU A  16       4.864 -22.704  -3.353  1.00  0.00           H  
ATOM    252  HG  LEU A  16       3.720 -22.058  -0.616  1.00  0.00           H  
ATOM    253 1HD1 LEU A  16       5.911 -22.732   0.263  1.00  0.00           H  
ATOM    254 2HD1 LEU A  16       5.057 -24.098  -0.494  1.00  0.00           H  
ATOM    255 3HD1 LEU A  16       6.389 -23.292  -1.357  1.00  0.00           H  
ATOM    256 1HD2 LEU A  16       5.560 -20.407  -0.615  1.00  0.00           H  
ATOM    257 2HD2 LEU A  16       6.034 -20.933  -2.248  1.00  0.00           H  
ATOM    258 3HD2 LEU A  16       4.461 -20.140  -1.990  1.00  0.00           H  
ATOM    259  N   GLY A  17       1.945 -23.657  -4.810  1.00  0.00           N  
ATOM    260  CA  GLY A  17       1.765 -24.263  -6.115  1.00  0.00           C  
ATOM    261  C   GLY A  17       2.810 -25.335  -6.370  1.00  0.00           C  
ATOM    262  O   GLY A  17       3.192 -25.570  -7.507  1.00  0.00           O  
ATOM    263  H   GLY A  17       1.549 -24.111  -3.998  1.00  0.00           H  
ATOM    264 1HA  GLY A  17       0.769 -24.697  -6.179  1.00  0.00           H  
ATOM    265 2HA  GLY A  17       1.831 -23.495  -6.882  1.00  0.00           H  
ATOM    266  N   THR A  18       3.278 -25.979  -5.308  1.00  0.00           N  
ATOM    267  CA  THR A  18       4.307 -27.002  -5.411  1.00  0.00           C  
ATOM    268  C   THR A  18       3.910 -28.219  -4.584  1.00  0.00           C  
ATOM    269  O   THR A  18       2.794 -28.288  -4.077  1.00  0.00           O  
ATOM    270  CB  THR A  18       5.677 -26.472  -4.948  1.00  0.00           C  
ATOM    271  OG1 THR A  18       6.694 -27.434  -5.257  1.00  0.00           O  
ATOM    272  CG2 THR A  18       5.668 -26.212  -3.449  1.00  0.00           C  
ATOM    273  H   THR A  18       2.905 -25.747  -4.398  1.00  0.00           H  
ATOM    274  HA  THR A  18       4.439 -27.255  -6.464  1.00  0.00           H  
ATOM    275  HB  THR A  18       5.904 -25.543  -5.470  1.00  0.00           H  
ATOM    276  HG1 THR A  18       6.926 -27.366  -6.186  1.00  0.00           H  
ATOM    277 1HG2 THR A  18       6.644 -25.838  -3.139  1.00  0.00           H  
ATOM    278 2HG2 THR A  18       4.904 -25.473  -3.212  1.00  0.00           H  
ATOM    279 3HG2 THR A  18       5.452 -27.140  -2.920  1.00  0.00           H  
ATOM    280  N   THR A  19       4.825 -29.171  -4.437  1.00  0.00           N  
ATOM    281  CA  THR A  19       4.520 -30.420  -3.742  1.00  0.00           C  
ATOM    282  C   THR A  19       4.766 -30.227  -2.244  1.00  0.00           C  
ATOM    283  O   THR A  19       5.380 -29.240  -1.841  1.00  0.00           O  
ATOM    284  CB  THR A  19       5.369 -31.590  -4.273  1.00  0.00           C  
ATOM    285  OG1 THR A  19       6.746 -31.376  -3.938  1.00  0.00           O  
ATOM    286  CG2 THR A  19       5.231 -31.706  -5.784  1.00  0.00           C  
ATOM    287  H   THR A  19       5.751 -29.032  -4.812  1.00  0.00           H  
ATOM    288  HA  THR A  19       3.488 -30.695  -3.959  1.00  0.00           H  
ATOM    289  HB  THR A  19       5.037 -32.520  -3.812  1.00  0.00           H  
ATOM    290  HG1 THR A  19       7.247 -32.175  -4.119  1.00  0.00           H  
ATOM    291 1HG2 THR A  19       5.837 -32.537  -6.143  1.00  0.00           H  
ATOM    292 2HG2 THR A  19       4.186 -31.880  -6.041  1.00  0.00           H  
ATOM    293 3HG2 THR A  19       5.570 -30.782  -6.251  1.00  0.00           H  
ATOM    294  N   VAL A  20       4.323 -31.163  -1.412  1.00  0.00           N  
ATOM    295  CA  VAL A  20       4.504 -30.976   0.027  1.00  0.00           C  
ATOM    296  C   VAL A  20       5.978 -31.078   0.456  1.00  0.00           C  
ATOM    297  O   VAL A  20       6.413 -30.388   1.388  1.00  0.00           O  
ATOM    298  CB  VAL A  20       3.680 -32.025   0.796  1.00  0.00           C  
ATOM    299  CG1 VAL A  20       4.334 -33.395   0.695  1.00  0.00           C  
ATOM    300  CG2 VAL A  20       3.533 -31.604   2.250  1.00  0.00           C  
ATOM    301  H   VAL A  20       3.866 -32.000  -1.744  1.00  0.00           H  
ATOM    302  HA  VAL A  20       4.234 -29.948   0.280  1.00  0.00           H  
ATOM    303  HB  VAL A  20       2.694 -32.105   0.339  1.00  0.00           H  
ATOM    304 1HG1 VAL A  20       3.738 -34.124   1.244  1.00  0.00           H  
ATOM    305 2HG1 VAL A  20       4.396 -33.692  -0.351  1.00  0.00           H  
ATOM    306 3HG1 VAL A  20       5.336 -33.352   1.121  1.00  0.00           H  
ATOM    307 1HG2 VAL A  20       2.948 -32.350   2.788  1.00  0.00           H  
ATOM    308 2HG2 VAL A  20       4.519 -31.518   2.706  1.00  0.00           H  
ATOM    309 3HG2 VAL A  20       3.025 -30.640   2.301  1.00  0.00           H  
ATOM    310  N   GLU A  21       6.747 -31.920  -0.233  1.00  0.00           N  
ATOM    311  CA  GLU A  21       8.172 -32.062   0.059  1.00  0.00           C  
ATOM    312  C   GLU A  21       8.905 -30.799  -0.338  1.00  0.00           C  
ATOM    313  O   GLU A  21       9.871 -30.419   0.309  1.00  0.00           O  
ATOM    314  CB  GLU A  21       8.766 -33.265  -0.677  1.00  0.00           C  
ATOM    315  CG  GLU A  21       8.313 -34.616  -0.142  1.00  0.00           C  
ATOM    316  CD  GLU A  21       6.960 -35.024  -0.655  1.00  0.00           C  
ATOM    317  OE1 GLU A  21       6.430 -34.335  -1.493  1.00  0.00           O  
ATOM    318  OE2 GLU A  21       6.455 -36.027  -0.208  1.00  0.00           O  
ATOM    319  H   GLU A  21       6.338 -32.475  -0.971  1.00  0.00           H  
ATOM    320  HA  GLU A  21       8.294 -32.197   1.135  1.00  0.00           H  
ATOM    321 1HB  GLU A  21       8.496 -33.215  -1.732  1.00  0.00           H  
ATOM    322 2HB  GLU A  21       9.854 -33.229  -0.616  1.00  0.00           H  
ATOM    323 1HG  GLU A  21       9.042 -35.373  -0.431  1.00  0.00           H  
ATOM    324 2HG  GLU A  21       8.286 -34.574   0.946  1.00  0.00           H  
ATOM    325  N   GLU A  22       8.544 -30.223  -1.444  1.00  0.00           N  
ATOM    326  CA  GLU A  22       9.240 -29.002  -1.828  1.00  0.00           C  
ATOM    327  C   GLU A  22       8.947 -27.882  -0.838  1.00  0.00           C  
ATOM    328  O   GLU A  22       9.842 -27.116  -0.471  1.00  0.00           O  
ATOM    329  CB  GLU A  22       8.833 -28.573  -3.240  1.00  0.00           C  
ATOM    330  CG  GLU A  22       9.338 -29.489  -4.346  1.00  0.00           C  
ATOM    331  CD  GLU A  22      10.836 -29.486  -4.469  1.00  0.00           C  
ATOM    332  OE1 GLU A  22      11.425 -28.444  -4.310  1.00  0.00           O  
ATOM    333  OE2 GLU A  22      11.393 -30.528  -4.724  1.00  0.00           O  
ATOM    334  H   GLU A  22       7.809 -30.578  -2.041  1.00  0.00           H  
ATOM    335  HA  GLU A  22      10.313 -29.192  -1.795  1.00  0.00           H  
ATOM    336 1HB  GLU A  22       7.746 -28.533  -3.309  1.00  0.00           H  
ATOM    337 2HB  GLU A  22       9.211 -27.570  -3.438  1.00  0.00           H  
ATOM    338 1HG  GLU A  22       9.004 -30.506  -4.141  1.00  0.00           H  
ATOM    339 2HG  GLU A  22       8.899 -29.175  -5.292  1.00  0.00           H  
ATOM    340  N   ALA A  23       7.703 -27.802  -0.379  1.00  0.00           N  
ATOM    341  CA  ALA A  23       7.363 -26.789   0.612  1.00  0.00           C  
ATOM    342  C   ALA A  23       8.187 -27.000   1.879  1.00  0.00           C  
ATOM    343  O   ALA A  23       8.566 -26.039   2.552  1.00  0.00           O  
ATOM    344  CB  ALA A  23       5.880 -26.807   0.912  1.00  0.00           C  
ATOM    345  H   ALA A  23       6.983 -28.431  -0.705  1.00  0.00           H  
ATOM    346  HA  ALA A  23       7.626 -25.814   0.202  1.00  0.00           H  
ATOM    347 1HB  ALA A  23       5.650 -26.043   1.656  1.00  0.00           H  
ATOM    348 2HB  ALA A  23       5.323 -26.605  -0.002  1.00  0.00           H  
ATOM    349 3HB  ALA A  23       5.600 -27.785   1.298  1.00  0.00           H  
ATOM    350  N   VAL A  24       8.495 -28.346   2.308  1.00  0.00           N  
ATOM    351  CA  VAL A  24       9.331 -28.582   3.486  1.00  0.00           C  
ATOM    352  C   VAL A  24      10.757 -28.098   3.262  1.00  0.00           C  
ATOM    353  O   VAL A  24      11.327 -27.394   4.115  1.00  0.00           O  
ATOM    354  CB  VAL A  24       9.355 -30.082   3.834  1.00  0.00           C  
ATOM    355  CG1 VAL A  24      10.404 -30.366   4.898  1.00  0.00           C  
ATOM    356  CG2 VAL A  24       7.978 -30.526   4.303  1.00  0.00           C  
ATOM    357  H   VAL A  24       8.119 -29.137   1.804  1.00  0.00           H  
ATOM    358  HA  VAL A  24       8.940 -27.988   4.314  1.00  0.00           H  
ATOM    359  HB  VAL A  24       9.637 -30.647   2.946  1.00  0.00           H  
ATOM    360 1HG1 VAL A  24      10.407 -31.431   5.132  1.00  0.00           H  
ATOM    361 2HG1 VAL A  24      11.387 -30.073   4.527  1.00  0.00           H  
ATOM    362 3HG1 VAL A  24      10.172 -29.798   5.799  1.00  0.00           H  
ATOM    363 1HG2 VAL A  24       8.001 -31.588   4.546  1.00  0.00           H  
ATOM    364 2HG2 VAL A  24       7.693 -29.957   5.188  1.00  0.00           H  
ATOM    365 3HG2 VAL A  24       7.250 -30.352   3.510  1.00  0.00           H  
ATOM    366  N   LYS A  25      11.320 -28.448   2.105  1.00  0.00           N  
ATOM    367  CA  LYS A  25      12.691 -28.093   1.803  1.00  0.00           C  
ATOM    368  C   LYS A  25      12.846 -26.577   1.812  1.00  0.00           C  
ATOM    369  O   LYS A  25      13.849 -26.052   2.280  1.00  0.00           O  
ATOM    370  CB  LYS A  25      13.115 -28.669   0.451  1.00  0.00           C  
ATOM    371  CG  LYS A  25      13.330 -30.177   0.449  1.00  0.00           C  
ATOM    372  CD  LYS A  25      14.007 -30.637  -0.833  1.00  0.00           C  
ATOM    373  CE  LYS A  25      13.058 -30.561  -2.019  1.00  0.00           C  
ATOM    374  NZ  LYS A  25      13.666 -31.122  -3.256  1.00  0.00           N  
ATOM    375  H   LYS A  25      10.788 -28.970   1.424  1.00  0.00           H  
ATOM    376  HA  LYS A  25      13.335 -28.513   2.576  1.00  0.00           H  
ATOM    377 1HB  LYS A  25      12.355 -28.439  -0.297  1.00  0.00           H  
ATOM    378 2HB  LYS A  25      14.044 -28.198   0.130  1.00  0.00           H  
ATOM    379 1HG  LYS A  25      13.953 -30.456   1.300  1.00  0.00           H  
ATOM    380 2HG  LYS A  25      12.369 -30.681   0.544  1.00  0.00           H  
ATOM    381 1HD  LYS A  25      14.876 -30.008  -1.032  1.00  0.00           H  
ATOM    382 2HD  LYS A  25      14.346 -31.666  -0.716  1.00  0.00           H  
ATOM    383 1HE  LYS A  25      12.148 -31.114  -1.793  1.00  0.00           H  
ATOM    384 2HE  LYS A  25      12.788 -29.521  -2.203  1.00  0.00           H  
ATOM    385 1HZ  LYS A  25      13.007 -31.053  -4.018  1.00  0.00           H  
ATOM    386 2HZ  LYS A  25      14.502 -30.604  -3.486  1.00  0.00           H  
ATOM    387 3HZ  LYS A  25      13.904 -32.092  -3.104  1.00  0.00           H  
ATOM    388  N   ARG A  26      11.853 -25.877   1.281  1.00  0.00           N  
ATOM    389  CA  ARG A  26      11.896 -24.425   1.275  1.00  0.00           C  
ATOM    390  C   ARG A  26      11.882 -23.872   2.707  1.00  0.00           C  
ATOM    391  O   ARG A  26      12.689 -23.006   3.059  1.00  0.00           O  
ATOM    392  CB  ARG A  26      10.716 -23.863   0.497  1.00  0.00           C  
ATOM    393  CG  ARG A  26      10.783 -24.074  -1.008  1.00  0.00           C  
ATOM    394  CD  ARG A  26       9.553 -23.590  -1.686  1.00  0.00           C  
ATOM    395  NE  ARG A  26       9.551 -23.918  -3.102  1.00  0.00           N  
ATOM    396  CZ  ARG A  26       8.638 -23.474  -3.989  1.00  0.00           C  
ATOM    397  NH1 ARG A  26       7.663 -22.686  -3.590  1.00  0.00           N  
ATOM    398  NH2 ARG A  26       8.722 -23.830  -5.258  1.00  0.00           N  
ATOM    399  H   ARG A  26      11.056 -26.347   0.874  1.00  0.00           H  
ATOM    400  HA  ARG A  26      12.830 -24.108   0.811  1.00  0.00           H  
ATOM    401 1HB  ARG A  26       9.794 -24.321   0.852  1.00  0.00           H  
ATOM    402 2HB  ARG A  26      10.639 -22.791   0.676  1.00  0.00           H  
ATOM    403 1HG  ARG A  26      11.636 -23.528  -1.414  1.00  0.00           H  
ATOM    404 2HG  ARG A  26      10.897 -25.137  -1.222  1.00  0.00           H  
ATOM    405 1HD  ARG A  26       8.679 -24.052  -1.227  1.00  0.00           H  
ATOM    406 2HD  ARG A  26       9.485 -22.507  -1.587  1.00  0.00           H  
ATOM    407  HE  ARG A  26      10.284 -24.522  -3.446  1.00  0.00           H  
ATOM    408 1HH1 ARG A  26       7.599 -22.414  -2.620  1.00  0.00           H  
ATOM    409 2HH1 ARG A  26       6.980 -22.354  -4.255  1.00  0.00           H  
ATOM    410 1HH2 ARG A  26       9.471 -24.436  -5.565  1.00  0.00           H  
ATOM    411 2HH2 ARG A  26       8.039 -23.496  -5.922  1.00  0.00           H  
ATOM    412  N   ALA A  27      10.943 -24.417   3.565  1.00  0.00           N  
ATOM    413  CA  ALA A  27      10.861 -23.968   4.942  1.00  0.00           C  
ATOM    414  C   ALA A  27      12.134 -24.279   5.729  1.00  0.00           C  
ATOM    415  O   ALA A  27      12.581 -23.454   6.527  1.00  0.00           O  
ATOM    416  CB  ALA A  27       9.636 -24.539   5.627  1.00  0.00           C  
ATOM    417  H   ALA A  27      10.296 -25.120   3.238  1.00  0.00           H  
ATOM    418  HA  ALA A  27      10.781 -22.880   4.939  1.00  0.00           H  
ATOM    419 1HB  ALA A  27       9.597 -24.184   6.658  1.00  0.00           H  
ATOM    420 2HB  ALA A  27       8.740 -24.214   5.098  1.00  0.00           H  
ATOM    421 3HB  ALA A  27       9.690 -25.626   5.619  1.00  0.00           H  
ATOM    422  N   LEU A  28      12.727 -25.445   5.497  1.00  0.00           N  
ATOM    423  CA  LEU A  28      13.963 -25.811   6.212  1.00  0.00           C  
ATOM    424  C   LEU A  28      15.171 -24.960   5.817  1.00  0.00           C  
ATOM    425  O   LEU A  28      16.009 -24.616   6.654  1.00  0.00           O  
ATOM    426  CB  LEU A  28      14.289 -27.289   5.959  1.00  0.00           C  
ATOM    427  CG  LEU A  28      13.328 -28.301   6.596  1.00  0.00           C  
ATOM    428  CD1 LEU A  28      13.655 -29.699   6.091  1.00  0.00           C  
ATOM    429  CD2 LEU A  28      13.442 -28.226   8.111  1.00  0.00           C  
ATOM    430  H   LEU A  28      12.337 -26.092   4.828  1.00  0.00           H  
ATOM    431  HA  LEU A  28      13.810 -25.640   7.277  1.00  0.00           H  
ATOM    432 1HB  LEU A  28      14.291 -27.465   4.885  1.00  0.00           H  
ATOM    433 2HB  LEU A  28      15.289 -27.494   6.342  1.00  0.00           H  
ATOM    434  HG  LEU A  28      12.305 -28.069   6.297  1.00  0.00           H  
ATOM    435 1HD1 LEU A  28      12.972 -30.418   6.543  1.00  0.00           H  
ATOM    436 2HD1 LEU A  28      13.546 -29.729   5.006  1.00  0.00           H  
ATOM    437 3HD1 LEU A  28      14.679 -29.953   6.360  1.00  0.00           H  
ATOM    438 1HD2 LEU A  28      12.759 -28.945   8.564  1.00  0.00           H  
ATOM    439 2HD2 LEU A  28      14.464 -28.459   8.411  1.00  0.00           H  
ATOM    440 3HD2 LEU A  28      13.186 -27.221   8.446  1.00  0.00           H  
ATOM    441  N   TRP A  29      15.254 -24.624   4.535  1.00  0.00           N  
ATOM    442  CA  TRP A  29      16.272 -23.699   4.066  1.00  0.00           C  
ATOM    443  C   TRP A  29      16.126 -22.310   4.702  1.00  0.00           C  
ATOM    444  O   TRP A  29      17.105 -21.714   5.150  1.00  0.00           O  
ATOM    445  CB  TRP A  29      16.204 -23.577   2.542  1.00  0.00           C  
ATOM    446  CG  TRP A  29      17.283 -22.713   1.962  1.00  0.00           C  
ATOM    447  CD1 TRP A  29      18.553 -23.096   1.650  1.00  0.00           C  
ATOM    448  CD2 TRP A  29      17.191 -21.309   1.620  1.00  0.00           C  
ATOM    449  NE1 TRP A  29      19.256 -22.032   1.140  1.00  0.00           N  
ATOM    450  CE2 TRP A  29      18.437 -20.931   1.113  1.00  0.00           C  
ATOM    451  CE3 TRP A  29      16.166 -20.358   1.700  1.00  0.00           C  
ATOM    452  CZ2 TRP A  29      18.694 -19.637   0.687  1.00  0.00           C  
ATOM    453  CZ3 TRP A  29      16.423 -19.061   1.272  1.00  0.00           C  
ATOM    454  CH2 TRP A  29      17.654 -18.711   0.778  1.00  0.00           C  
ATOM    455  H   TRP A  29      14.602 -25.015   3.870  1.00  0.00           H  
ATOM    456  HA  TRP A  29      17.251 -24.093   4.341  1.00  0.00           H  
ATOM    457 1HB  TRP A  29      16.280 -24.568   2.094  1.00  0.00           H  
ATOM    458 2HB  TRP A  29      15.239 -23.160   2.254  1.00  0.00           H  
ATOM    459  HD1 TRP A  29      18.953 -24.099   1.785  1.00  0.00           H  
ATOM    460  HE1 TRP A  29      20.218 -22.054   0.835  1.00  0.00           H  
ATOM    461  HE3 TRP A  29      15.186 -20.632   2.089  1.00  0.00           H  
ATOM    462  HZ2 TRP A  29      19.665 -19.339   0.292  1.00  0.00           H  
ATOM    463  HZ3 TRP A  29      15.620 -18.327   1.340  1.00  0.00           H  
ATOM    464  HH2 TRP A  29      17.822 -17.684   0.451  1.00  0.00           H  
ATOM    465  N   LEU A  30      14.898 -21.788   4.743  1.00  0.00           N  
ATOM    466  CA  LEU A  30      14.660 -20.486   5.358  1.00  0.00           C  
ATOM    467  C   LEU A  30      14.984 -20.578   6.838  1.00  0.00           C  
ATOM    468  O   LEU A  30      15.558 -19.666   7.413  1.00  0.00           O  
ATOM    469  CB  LEU A  30      13.205 -20.043   5.160  1.00  0.00           C  
ATOM    470  CG  LEU A  30      12.815 -19.665   3.726  1.00  0.00           C  
ATOM    471  CD1 LEU A  30      11.298 -19.598   3.613  1.00  0.00           C  
ATOM    472  CD2 LEU A  30      13.449 -18.331   3.362  1.00  0.00           C  
ATOM    473  H   LEU A  30      14.120 -22.292   4.344  1.00  0.00           H  
ATOM    474  HA  LEU A  30      15.292 -19.750   4.866  1.00  0.00           H  
ATOM    475 1HB  LEU A  30      12.548 -20.851   5.480  1.00  0.00           H  
ATOM    476 2HB  LEU A  30      13.016 -19.177   5.794  1.00  0.00           H  
ATOM    477  HG  LEU A  30      13.166 -20.434   3.038  1.00  0.00           H  
ATOM    478 1HD1 LEU A  30      11.020 -19.330   2.594  1.00  0.00           H  
ATOM    479 2HD1 LEU A  30      10.871 -20.570   3.860  1.00  0.00           H  
ATOM    480 3HD1 LEU A  30      10.914 -18.847   4.303  1.00  0.00           H  
ATOM    481 1HD2 LEU A  30      13.172 -18.062   2.341  1.00  0.00           H  
ATOM    482 2HD2 LEU A  30      13.096 -17.560   4.049  1.00  0.00           H  
ATOM    483 3HD2 LEU A  30      14.534 -18.412   3.433  1.00  0.00           H  
ATOM    484  N   LYS A  31      14.596 -21.694   7.443  1.00  0.00           N  
ATOM    485  CA  LYS A  31      14.828 -21.954   8.861  1.00  0.00           C  
ATOM    486  C   LYS A  31      16.288 -21.715   9.199  1.00  0.00           C  
ATOM    487  O   LYS A  31      16.616 -20.961  10.111  1.00  0.00           O  
ATOM    488  CB  LYS A  31      14.425 -23.382   9.228  1.00  0.00           C  
ATOM    489  CG  LYS A  31      14.561 -23.714  10.708  1.00  0.00           C  
ATOM    490  CD  LYS A  31      14.298 -25.189  10.971  1.00  0.00           C  
ATOM    491  CE  LYS A  31      14.537 -25.544  12.431  1.00  0.00           C  
ATOM    492  NZ  LYS A  31      14.408 -27.005  12.678  1.00  0.00           N  
ATOM    493  H   LYS A  31      14.119 -22.389   6.886  1.00  0.00           H  
ATOM    494  HA  LYS A  31      14.181 -21.296   9.442  1.00  0.00           H  
ATOM    495 1HB  LYS A  31      13.386 -23.553   8.941  1.00  0.00           H  
ATOM    496 2HB  LYS A  31      15.039 -24.089   8.669  1.00  0.00           H  
ATOM    497 1HG  LYS A  31      15.569 -23.466  11.045  1.00  0.00           H  
ATOM    498 2HG  LYS A  31      13.850 -23.119  11.280  1.00  0.00           H  
ATOM    499 1HD  LYS A  31      13.266 -25.427  10.711  1.00  0.00           H  
ATOM    500 2HD  LYS A  31      14.959 -25.793  10.348  1.00  0.00           H  
ATOM    501 1HE  LYS A  31      15.537 -25.225  12.724  1.00  0.00           H  
ATOM    502 2HE  LYS A  31      13.815 -25.017  13.056  1.00  0.00           H  
ATOM    503 1HZ  LYS A  31      14.572 -27.198  13.655  1.00  0.00           H  
ATOM    504 2HZ  LYS A  31      13.477 -27.308  12.427  1.00  0.00           H  
ATOM    505 3HZ  LYS A  31      15.085 -27.503  12.118  1.00  0.00           H  
ATOM    506  N   THR A  32      17.161 -22.366   8.441  1.00  0.00           N  
ATOM    507  CA  THR A  32      18.595 -22.263   8.641  1.00  0.00           C  
ATOM    508  C   THR A  32      19.091 -20.878   8.259  1.00  0.00           C  
ATOM    509  O   THR A  32      19.839 -20.263   9.011  1.00  0.00           O  
ATOM    510  CB  THR A  32      19.340 -23.313   7.805  1.00  0.00           C  
ATOM    511  OG1 THR A  32      18.918 -24.620   8.209  1.00  0.00           O  
ATOM    512  CG2 THR A  32      20.832 -23.195   8.013  1.00  0.00           C  
ATOM    513  H   THR A  32      16.808 -22.954   7.700  1.00  0.00           H  
ATOM    514  HA  THR A  32      18.811 -22.443   9.695  1.00  0.00           H  
ATOM    515  HB  THR A  32      19.112 -23.167   6.749  1.00  0.00           H  
ATOM    516  HG1 THR A  32      18.040 -24.792   7.864  1.00  0.00           H  
ATOM    517 1HG2 THR A  32      21.344 -23.947   7.414  1.00  0.00           H  
ATOM    518 2HG2 THR A  32      21.163 -22.203   7.710  1.00  0.00           H  
ATOM    519 3HG2 THR A  32      21.065 -23.350   9.066  1.00  0.00           H  
ATOM    520  N   LYS A  33      18.654 -20.403   7.093  1.00  0.00           N  
ATOM    521  CA  LYS A  33      19.166 -19.182   6.473  1.00  0.00           C  
ATOM    522  C   LYS A  33      18.840 -17.911   7.262  1.00  0.00           C  
ATOM    523  O   LYS A  33      19.704 -17.049   7.432  1.00  0.00           O  
ATOM    524  CB  LYS A  33      18.618 -19.055   5.050  1.00  0.00           C  
ATOM    525  CG  LYS A  33      19.088 -17.815   4.303  1.00  0.00           C  
ATOM    526  CD  LYS A  33      20.578 -17.884   3.999  1.00  0.00           C  
ATOM    527  CE  LYS A  33      21.019 -16.721   3.123  1.00  0.00           C  
ATOM    528  NZ  LYS A  33      22.484 -16.747   2.860  1.00  0.00           N  
ATOM    529  H   LYS A  33      17.929 -20.927   6.625  1.00  0.00           H  
ATOM    530  HA  LYS A  33      20.255 -19.236   6.444  1.00  0.00           H  
ATOM    531 1HB  LYS A  33      18.913 -19.929   4.468  1.00  0.00           H  
ATOM    532 2HB  LYS A  33      17.529 -19.035   5.081  1.00  0.00           H  
ATOM    533 1HG  LYS A  33      18.539 -17.724   3.365  1.00  0.00           H  
ATOM    534 2HG  LYS A  33      18.890 -16.929   4.906  1.00  0.00           H  
ATOM    535 1HD  LYS A  33      21.141 -17.859   4.933  1.00  0.00           H  
ATOM    536 2HD  LYS A  33      20.801 -18.819   3.485  1.00  0.00           H  
ATOM    537 1HE  LYS A  33      20.491 -16.762   2.171  1.00  0.00           H  
ATOM    538 2HE  LYS A  33      20.768 -15.780   3.613  1.00  0.00           H  
ATOM    539 1HZ  LYS A  33      22.736 -15.962   2.277  1.00  0.00           H  
ATOM    540 2HZ  LYS A  33      22.985 -16.691   3.735  1.00  0.00           H  
ATOM    541 3HZ  LYS A  33      22.726 -17.607   2.388  1.00  0.00           H  
ATOM    542  N   LEU A  34      17.613 -17.814   7.772  1.00  0.00           N  
ATOM    543  CA  LEU A  34      17.157 -16.616   8.479  1.00  0.00           C  
ATOM    544  C   LEU A  34      17.327 -16.679  10.000  1.00  0.00           C  
ATOM    545  O   LEU A  34      17.125 -15.684  10.692  1.00  0.00           O  
ATOM    546  CB  LEU A  34      15.679 -16.364   8.152  1.00  0.00           C  
ATOM    547  CG  LEU A  34      15.355 -16.141   6.670  1.00  0.00           C  
ATOM    548  CD1 LEU A  34      13.847 -16.031   6.491  1.00  0.00           C  
ATOM    549  CD2 LEU A  34      16.057 -14.884   6.180  1.00  0.00           C  
ATOM    550  H   LEU A  34      16.978 -18.594   7.664  1.00  0.00           H  
ATOM    551  HA  LEU A  34      17.762 -15.770   8.150  1.00  0.00           H  
ATOM    552 1HB  LEU A  34      15.098 -17.219   8.493  1.00  0.00           H  
ATOM    553 2HB  LEU A  34      15.348 -15.482   8.701  1.00  0.00           H  
ATOM    554  HG  LEU A  34      15.697 -16.997   6.090  1.00  0.00           H  
ATOM    555 1HD1 LEU A  34      13.616 -15.873   5.437  1.00  0.00           H  
ATOM    556 2HD1 LEU A  34      13.371 -16.950   6.832  1.00  0.00           H  
ATOM    557 3HD1 LEU A  34      13.472 -15.190   7.075  1.00  0.00           H  
ATOM    558 1HD2 LEU A  34      15.827 -14.726   5.125  1.00  0.00           H  
ATOM    559 2HD2 LEU A  34      15.714 -14.026   6.759  1.00  0.00           H  
ATOM    560 3HD2 LEU A  34      17.134 -14.997   6.303  1.00  0.00           H  
ATOM    561  N   GLY A  35      17.688 -17.845  10.519  1.00  0.00           N  
ATOM    562  CA  GLY A  35      17.790 -18.022  11.958  1.00  0.00           C  
ATOM    563  C   GLY A  35      16.435 -18.054  12.645  1.00  0.00           C  
ATOM    564  O   GLY A  35      16.240 -17.457  13.706  1.00  0.00           O  
ATOM    565  H   GLY A  35      17.899 -18.625   9.912  1.00  0.00           H  
ATOM    566 1HA  GLY A  35      18.316 -18.953  12.173  1.00  0.00           H  
ATOM    567 2HA  GLY A  35      18.383 -17.213  12.383  1.00  0.00           H  
ATOM    568  N   VAL A  36      15.482 -18.754  12.039  1.00  0.00           N  
ATOM    569  CA  VAL A  36      14.111 -18.731  12.542  1.00  0.00           C  
ATOM    570  C   VAL A  36      13.585 -20.145  12.775  1.00  0.00           C  
ATOM    571  O   VAL A  36      14.220 -21.128  12.382  1.00  0.00           O  
ATOM    572  CB  VAL A  36      13.190 -18.000  11.548  1.00  0.00           C  
ATOM    573  CG1 VAL A  36      13.664 -16.571  11.335  1.00  0.00           C  
ATOM    574  CG2 VAL A  36      13.147 -18.757  10.230  1.00  0.00           C  
ATOM    575  H   VAL A  36      15.696 -19.309  11.224  1.00  0.00           H  
ATOM    576  HA  VAL A  36      14.108 -18.238  13.514  1.00  0.00           H  
ATOM    577  HB  VAL A  36      12.186 -17.946  11.971  1.00  0.00           H  
ATOM    578 1HG1 VAL A  36      13.001 -16.069  10.629  1.00  0.00           H  
ATOM    579 2HG1 VAL A  36      13.653 -16.037  12.285  1.00  0.00           H  
ATOM    580 3HG1 VAL A  36      14.678 -16.579  10.934  1.00  0.00           H  
ATOM    581 1HG2 VAL A  36      12.492 -18.235   9.532  1.00  0.00           H  
ATOM    582 2HG2 VAL A  36      14.151 -18.815   9.811  1.00  0.00           H  
ATOM    583 3HG2 VAL A  36      12.765 -19.764  10.400  1.00  0.00           H  
ATOM    584  N   SER A  37      12.430 -20.252  13.420  1.00  0.00           N  
ATOM    585  CA  SER A  37      11.802 -21.558  13.589  1.00  0.00           C  
ATOM    586  C   SER A  37      11.167 -22.045  12.288  1.00  0.00           C  
ATOM    587  O   SER A  37      11.008 -21.275  11.333  1.00  0.00           O  
ATOM    588  CB  SER A  37      10.753 -21.490  14.682  1.00  0.00           C  
ATOM    589  OG  SER A  37       9.647 -20.735  14.270  1.00  0.00           O  
ATOM    590  H   SER A  37      11.973 -19.435  13.797  1.00  0.00           H  
ATOM    591  HA  SER A  37      12.572 -22.276  13.877  1.00  0.00           H  
ATOM    592 1HB  SER A  37      10.432 -22.499  14.940  1.00  0.00           H  
ATOM    593 2HB  SER A  37      11.187 -21.046  15.577  1.00  0.00           H  
ATOM    594  HG  SER A  37       9.077 -20.659  15.039  1.00  0.00           H  
ATOM    595  N   LEU A  38      10.822 -23.329  12.250  1.00  0.00           N  
ATOM    596  CA  LEU A  38      10.191 -23.908  11.076  1.00  0.00           C  
ATOM    597  C   LEU A  38       8.865 -23.191  10.826  1.00  0.00           C  
ATOM    598  O   LEU A  38       8.517 -22.882   9.684  1.00  0.00           O  
ATOM    599  CB  LEU A  38       9.959 -25.412  11.269  1.00  0.00           C  
ATOM    600  CG  LEU A  38       9.302 -26.141  10.090  1.00  0.00           C  
ATOM    601  CD1 LEU A  38      10.197 -26.031   8.863  1.00  0.00           C  
ATOM    602  CD2 LEU A  38       9.061 -27.596  10.463  1.00  0.00           C  
ATOM    603  H   LEU A  38      11.003 -23.916  13.051  1.00  0.00           H  
ATOM    604  HA  LEU A  38      10.860 -23.778  10.226  1.00  0.00           H  
ATOM    605 1HB  LEU A  38      10.918 -25.890  11.461  1.00  0.00           H  
ATOM    606 2HB  LEU A  38       9.323 -25.556  12.143  1.00  0.00           H  
ATOM    607  HG  LEU A  38       8.351 -25.665   9.852  1.00  0.00           H  
ATOM    608 1HD1 LEU A  38       9.731 -26.549   8.025  1.00  0.00           H  
ATOM    609 2HD1 LEU A  38      10.337 -24.981   8.607  1.00  0.00           H  
ATOM    610 3HD1 LEU A  38      11.164 -26.485   9.076  1.00  0.00           H  
ATOM    611 1HD2 LEU A  38       8.594 -28.114   9.625  1.00  0.00           H  
ATOM    612 2HD2 LEU A  38      10.013 -28.073  10.699  1.00  0.00           H  
ATOM    613 3HD2 LEU A  38       8.405 -27.645  11.331  1.00  0.00           H  
ATOM    614  N   GLU A  39       8.151 -22.912  11.914  1.00  0.00           N  
ATOM    615  CA  GLU A  39       6.875 -22.207  11.867  1.00  0.00           C  
ATOM    616  C   GLU A  39       6.983 -20.799  11.275  1.00  0.00           C  
ATOM    617  O   GLU A  39       6.080 -20.330  10.570  1.00  0.00           O  
ATOM    618  CB  GLU A  39       6.280 -22.124  13.274  1.00  0.00           C  
ATOM    619  CG  GLU A  39       4.947 -21.394  13.351  1.00  0.00           C  
ATOM    620  CD  GLU A  39       4.315 -21.471  14.713  1.00  0.00           C  
ATOM    621  OE1 GLU A  39       4.872 -22.113  15.570  1.00  0.00           O  
ATOM    622  OE2 GLU A  39       3.272 -20.887  14.896  1.00  0.00           O  
ATOM    623  H   GLU A  39       8.519 -23.204  12.808  1.00  0.00           H  
ATOM    624  HA  GLU A  39       6.194 -22.767  11.225  1.00  0.00           H  
ATOM    625 1HB  GLU A  39       6.133 -23.130  13.667  1.00  0.00           H  
ATOM    626 2HB  GLU A  39       6.979 -21.613  13.936  1.00  0.00           H  
ATOM    627 1HG  GLU A  39       5.103 -20.346  13.095  1.00  0.00           H  
ATOM    628 2HG  GLU A  39       4.267 -21.821  12.615  1.00  0.00           H  
ATOM    629  N   GLN A  40       8.031 -19.938  11.627  1.00  0.00           N  
ATOM    630  CA  GLN A  40       8.334 -18.649  11.020  1.00  0.00           C  
ATOM    631  C   GLN A  40       8.688 -18.761   9.532  1.00  0.00           C  
ATOM    632  O   GLN A  40       8.270 -17.927   8.719  1.00  0.00           O  
ATOM    633  CB  GLN A  40       9.482 -17.976  11.776  1.00  0.00           C  
ATOM    634  CG  GLN A  40       9.110 -17.482  13.163  1.00  0.00           C  
ATOM    635  CD  GLN A  40      10.323 -17.077  13.979  1.00  0.00           C  
ATOM    636  OE1 GLN A  40      11.203 -17.896  14.257  1.00  0.00           O  
ATOM    637  NE2 GLN A  40      10.377 -15.808  14.366  1.00  0.00           N  
ATOM    638  H   GLN A  40       8.633 -20.291  12.357  1.00  0.00           H  
ATOM    639  HA  GLN A  40       7.431 -18.038  11.043  1.00  0.00           H  
ATOM    640 1HB  GLN A  40      10.310 -18.677  11.880  1.00  0.00           H  
ATOM    641 2HB  GLN A  40       9.845 -17.123  11.202  1.00  0.00           H  
ATOM    642 1HG  GLN A  40       8.458 -16.613  13.066  1.00  0.00           H  
ATOM    643 2HG  GLN A  40       8.591 -18.280  13.695  1.00  0.00           H  
ATOM    644 1HE2 GLN A  40      11.154 -15.482  14.907  1.00  0.00           H  
ATOM    645 2HE2 GLN A  40       9.642 -15.177  14.118  1.00  0.00           H  
ATOM    646  N   ALA A  41       9.439 -19.798   9.177  1.00  0.00           N  
ATOM    647  CA  ALA A  41       9.752 -20.077   7.775  1.00  0.00           C  
ATOM    648  C   ALA A  41       8.512 -20.377   6.931  1.00  0.00           C  
ATOM    649  O   ALA A  41       8.459 -20.019   5.756  1.00  0.00           O  
ATOM    650  CB  ALA A  41      10.753 -21.226   7.668  1.00  0.00           C  
ATOM    651  H   ALA A  41       9.802 -20.409   9.894  1.00  0.00           H  
ATOM    652  HA  ALA A  41      10.197 -19.180   7.345  1.00  0.00           H  
ATOM    653 1HB  ALA A  41      10.974 -21.419   6.619  1.00  0.00           H  
ATOM    654 2HB  ALA A  41      11.671 -20.957   8.191  1.00  0.00           H  
ATOM    655 3HB  ALA A  41      10.327 -22.120   8.121  1.00  0.00           H  
ATOM    656  N   LEU A  42       7.482 -21.166   7.474  1.00  0.00           N  
ATOM    657  CA  LEU A  42       6.223 -21.523   6.822  1.00  0.00           C  
ATOM    658  C   LEU A  42       5.374 -20.271   6.736  1.00  0.00           C  
ATOM    659  O   LEU A  42       4.626 -20.081   5.781  1.00  0.00           O  
ATOM    660  CB  LEU A  42       5.483 -22.618   7.602  1.00  0.00           C  
ATOM    661  CG  LEU A  42       6.149 -24.000   7.602  1.00  0.00           C  
ATOM    662  CD1 LEU A  42       5.467 -24.892   8.630  1.00  0.00           C  
ATOM    663  CD2 LEU A  42       6.062 -24.605   6.209  1.00  0.00           C  
ATOM    664  H   LEU A  42       7.701 -21.567   8.375  1.00  0.00           H  
ATOM    665  HA  LEU A  42       6.446 -21.895   5.823  1.00  0.00           H  
ATOM    666 1HB  LEU A  42       5.383 -22.299   8.638  1.00  0.00           H  
ATOM    667 2HB  LEU A  42       4.485 -22.731   7.180  1.00  0.00           H  
ATOM    668  HG  LEU A  42       7.196 -23.900   7.889  1.00  0.00           H  
ATOM    669 1HD1 LEU A  42       5.940 -25.875   8.630  1.00  0.00           H  
ATOM    670 2HD1 LEU A  42       5.561 -24.445   9.620  1.00  0.00           H  
ATOM    671 3HD1 LEU A  42       4.412 -24.998   8.378  1.00  0.00           H  
ATOM    672 1HD2 LEU A  42       6.536 -25.588   6.209  1.00  0.00           H  
ATOM    673 2HD2 LEU A  42       5.015 -24.707   5.921  1.00  0.00           H  
ATOM    674 3HD2 LEU A  42       6.572 -23.956   5.497  1.00  0.00           H  
ATOM    675  N   ARG A  43       5.314 -19.298   7.836  1.00  0.00           N  
ATOM    676  CA  ARG A  43       4.618 -18.017   7.752  1.00  0.00           C  
ATOM    677  C   ARG A  43       5.172 -17.148   6.633  1.00  0.00           C  
ATOM    678  O   ARG A  43       4.411 -16.473   5.930  1.00  0.00           O  
ATOM    679  CB  ARG A  43       4.725 -17.264   9.070  1.00  0.00           C  
ATOM    680  CG  ARG A  43       3.887 -17.835  10.203  1.00  0.00           C  
ATOM    681  CD  ARG A  43       4.277 -17.262  11.517  1.00  0.00           C  
ATOM    682  NE  ARG A  43       3.986 -15.839  11.595  1.00  0.00           N  
ATOM    683  CZ  ARG A  43       4.428 -15.021  12.570  1.00  0.00           C  
ATOM    684  NH1 ARG A  43       5.178 -15.497  13.539  1.00  0.00           N  
ATOM    685  NH2 ARG A  43       4.108 -13.739  12.552  1.00  0.00           N  
ATOM    686  H   ARG A  43       5.798 -19.539   8.689  1.00  0.00           H  
ATOM    687  HA  ARG A  43       3.572 -18.208   7.506  1.00  0.00           H  
ATOM    688 1HB  ARG A  43       5.763 -17.255   9.400  1.00  0.00           H  
ATOM    689 2HB  ARG A  43       4.419 -16.228   8.923  1.00  0.00           H  
ATOM    690 1HG  ARG A  43       2.836 -17.607  10.028  1.00  0.00           H  
ATOM    691 2HG  ARG A  43       4.023 -18.916  10.247  1.00  0.00           H  
ATOM    692 1HD  ARG A  43       3.728 -17.766  12.311  1.00  0.00           H  
ATOM    693 2HD  ARG A  43       5.346 -17.400  11.671  1.00  0.00           H  
ATOM    694  HE  ARG A  43       3.411 -15.436  10.867  1.00  0.00           H  
ATOM    695 1HH1 ARG A  43       5.423 -16.477  13.552  1.00  0.00           H  
ATOM    696 2HH1 ARG A  43       5.510 -14.884  14.269  1.00  0.00           H  
ATOM    697 1HH2 ARG A  43       3.531 -13.372  11.807  1.00  0.00           H  
ATOM    698 2HH2 ARG A  43       4.439 -13.126  13.282  1.00  0.00           H  
ATOM    699  N   LEU A  44       6.512 -17.114   6.468  1.00  0.00           N  
ATOM    700  CA  LEU A  44       7.104 -16.324   5.395  1.00  0.00           C  
ATOM    701  C   LEU A  44       6.730 -16.895   4.027  1.00  0.00           C  
ATOM    702  O   LEU A  44       6.481 -16.148   3.087  1.00  0.00           O  
ATOM    703  CB  LEU A  44       8.630 -16.286   5.543  1.00  0.00           C  
ATOM    704  CG  LEU A  44       9.385 -15.498   4.465  1.00  0.00           C  
ATOM    705  CD1 LEU A  44       8.937 -14.043   4.492  1.00  0.00           C  
ATOM    706  CD2 LEU A  44      10.882 -15.615   4.704  1.00  0.00           C  
ATOM    707  H   LEU A  44       7.117 -17.626   7.093  1.00  0.00           H  
ATOM    708  HA  LEU A  44       6.724 -15.306   5.463  1.00  0.00           H  
ATOM    709 1HB  LEU A  44       8.874 -15.843   6.508  1.00  0.00           H  
ATOM    710 2HB  LEU A  44       9.007 -17.309   5.531  1.00  0.00           H  
ATOM    711  HG  LEU A  44       9.142 -15.903   3.482  1.00  0.00           H  
ATOM    712 1HD1 LEU A  44       9.473 -13.483   3.725  1.00  0.00           H  
ATOM    713 2HD1 LEU A  44       7.866 -13.988   4.298  1.00  0.00           H  
ATOM    714 3HD1 LEU A  44       9.153 -13.615   5.470  1.00  0.00           H  
ATOM    715 1HD2 LEU A  44      11.419 -15.055   3.937  1.00  0.00           H  
ATOM    716 2HD2 LEU A  44      11.126 -15.209   5.686  1.00  0.00           H  
ATOM    717 3HD2 LEU A  44      11.177 -16.663   4.662  1.00  0.00           H  
ATOM    718  N   LEU A  45       6.734 -18.364   3.770  1.00  0.00           N  
ATOM    719  CA  LEU A  45       6.278 -18.946   2.509  1.00  0.00           C  
ATOM    720  C   LEU A  45       4.818 -18.580   2.197  1.00  0.00           C  
ATOM    721  O   LEU A  45       4.491 -18.199   1.091  1.00  0.00           O  
ATOM    722  CB  LEU A  45       6.429 -20.472   2.556  1.00  0.00           C  
ATOM    723  CG  LEU A  45       7.860 -21.004   2.412  1.00  0.00           C  
ATOM    724  CD1 LEU A  45       7.910 -22.458   2.859  1.00  0.00           C  
ATOM    725  CD2 LEU A  45       8.312 -20.860   0.966  1.00  0.00           C  
ATOM    726  H   LEU A  45       7.063 -18.974   4.504  1.00  0.00           H  
ATOM    727  HA  LEU A  45       6.900 -18.558   1.704  1.00  0.00           H  
ATOM    728 1HB  LEU A  45       6.037 -20.830   3.507  1.00  0.00           H  
ATOM    729 2HB  LEU A  45       5.831 -20.905   1.754  1.00  0.00           H  
ATOM    730  HG  LEU A  45       8.528 -20.433   3.058  1.00  0.00           H  
ATOM    731 1HD1 LEU A  45       8.927 -22.836   2.756  1.00  0.00           H  
ATOM    732 2HD1 LEU A  45       7.601 -22.529   3.902  1.00  0.00           H  
ATOM    733 3HD1 LEU A  45       7.238 -23.052   2.240  1.00  0.00           H  
ATOM    734 1HD2 LEU A  45       9.329 -21.238   0.863  1.00  0.00           H  
ATOM    735 2HD2 LEU A  45       7.646 -21.432   0.318  1.00  0.00           H  
ATOM    736 3HD2 LEU A  45       8.284 -19.809   0.678  1.00  0.00           H  
ATOM    737  N   ALA A  46       3.952 -18.707   3.197  1.00  0.00           N  
ATOM    738  CA  ALA A  46       2.535 -18.362   3.070  1.00  0.00           C  
ATOM    739  C   ALA A  46       2.339 -16.862   2.827  1.00  0.00           C  
ATOM    740  O   ALA A  46       1.523 -16.453   1.999  1.00  0.00           O  
ATOM    741  CB  ALA A  46       1.774 -18.797   4.314  1.00  0.00           C  
ATOM    742  H   ALA A  46       4.297 -19.058   4.079  1.00  0.00           H  
ATOM    743  HA  ALA A  46       2.105 -18.888   2.218  1.00  0.00           H  
ATOM    744 1HB  ALA A  46       0.721 -18.538   4.206  1.00  0.00           H  
ATOM    745 2HB  ALA A  46       1.872 -19.875   4.442  1.00  0.00           H  
ATOM    746 3HB  ALA A  46       2.184 -18.290   5.187  1.00  0.00           H  
ATOM    747  N   ASN A  47       3.114 -16.047   3.536  1.00  0.00           N  
ATOM    748  CA  ASN A  47       3.047 -14.604   3.374  1.00  0.00           C  
ATOM    749  C   ASN A  47       3.499 -14.167   1.990  1.00  0.00           C  
ATOM    750  O   ASN A  47       2.777 -13.447   1.314  1.00  0.00           O  
ATOM    751  CB  ASN A  47       3.873 -13.913   4.443  1.00  0.00           C  
ATOM    752  CG  ASN A  47       3.624 -12.431   4.498  1.00  0.00           C  
ATOM    753  OD1 ASN A  47       3.688 -11.740   3.475  1.00  0.00           O  
ATOM    754  ND2 ASN A  47       3.340 -11.929   5.673  1.00  0.00           N  
ATOM    755  H   ASN A  47       3.766 -16.439   4.202  1.00  0.00           H  
ATOM    756  HA  ASN A  47       2.006 -14.293   3.460  1.00  0.00           H  
ATOM    757 1HB  ASN A  47       3.641 -14.345   5.418  1.00  0.00           H  
ATOM    758 2HB  ASN A  47       4.932 -14.084   4.253  1.00  0.00           H  
ATOM    759 1HD2 ASN A  47       3.165 -10.949   5.770  1.00  0.00           H  
ATOM    760 2HD2 ASN A  47       3.299 -12.526   6.474  1.00  0.00           H  
ATOM    761  N   ALA A  48       4.673 -14.625   1.561  1.00  0.00           N  
ATOM    762  CA  ALA A  48       5.193 -14.272   0.241  1.00  0.00           C  
ATOM    763  C   ALA A  48       4.234 -14.706  -0.884  1.00  0.00           C  
ATOM    764  O   ALA A  48       4.021 -13.965  -1.838  1.00  0.00           O  
ATOM    765  CB  ALA A  48       6.568 -14.895   0.039  1.00  0.00           C  
ATOM    766  H   ALA A  48       5.220 -15.231   2.159  1.00  0.00           H  
ATOM    767  HA  ALA A  48       5.243 -13.185   0.178  1.00  0.00           H  
ATOM    768 1HB  ALA A  48       6.951 -14.618  -0.942  1.00  0.00           H  
ATOM    769 2HB  ALA A  48       7.248 -14.535   0.809  1.00  0.00           H  
ATOM    770 3HB  ALA A  48       6.487 -15.979   0.104  1.00  0.00           H  
ATOM    771  N   ALA A  49       3.633 -15.882  -0.740  1.00  0.00           N  
ATOM    772  CA  ALA A  49       2.614 -16.365  -1.687  1.00  0.00           C  
ATOM    773  C   ALA A  49       1.368 -15.474  -1.813  1.00  0.00           C  
ATOM    774  O   ALA A  49       0.808 -15.350  -2.893  1.00  0.00           O  
ATOM    775  CB  ALA A  49       2.200 -17.815  -1.353  1.00  0.00           C  
ATOM    776  H   ALA A  49       3.888 -16.461   0.047  1.00  0.00           H  
ATOM    777  HA  ALA A  49       3.044 -16.345  -2.689  1.00  0.00           H  
ATOM    778 1HB  ALA A  49       1.446 -18.151  -2.066  1.00  0.00           H  
ATOM    779 2HB  ALA A  49       3.074 -18.465  -1.415  1.00  0.00           H  
ATOM    780 3HB  ALA A  49       1.790 -17.854  -0.345  1.00  0.00           H  
ATOM    781  N   ALA A  50       0.852 -14.896  -0.648  1.00  0.00           N  
ATOM    782  CA  ALA A  50      -0.250 -13.943  -0.556  1.00  0.00           C  
ATOM    783  C   ALA A  50       0.163 -12.618  -1.179  1.00  0.00           C  
ATOM    784  O   ALA A  50      -0.653 -11.947  -1.804  1.00  0.00           O  
ATOM    785  CB  ALA A  50      -0.674 -13.745   0.892  1.00  0.00           C  
ATOM    786  H   ALA A  50       1.240 -15.283   0.199  1.00  0.00           H  
ATOM    787  HA  ALA A  50      -1.104 -14.347  -1.097  1.00  0.00           H  
ATOM    788 1HB  ALA A  50      -1.487 -13.021   0.937  1.00  0.00           H  
ATOM    789 2HB  ALA A  50      -1.012 -14.696   1.305  1.00  0.00           H  
ATOM    790 3HB  ALA A  50       0.171 -13.378   1.472  1.00  0.00           H  
ATOM    791  N   LEU A  51       1.434 -12.220  -0.971  1.00  0.00           N  
ATOM    792  CA  LEU A  51       1.977 -10.998  -1.564  1.00  0.00           C  
ATOM    793  C   LEU A  51       2.156 -11.108  -3.069  1.00  0.00           C  
ATOM    794  O   LEU A  51       1.994 -10.123  -3.777  1.00  0.00           O  
ATOM    795  CB  LEU A  51       3.327 -10.658  -0.919  1.00  0.00           C  
ATOM    796  CG  LEU A  51       3.271 -10.230   0.553  1.00  0.00           C  
ATOM    797  CD1 LEU A  51       4.687 -10.121   1.104  1.00  0.00           C  
ATOM    798  CD2 LEU A  51       2.536  -8.903   0.668  1.00  0.00           C  
ATOM    799  H   LEU A  51       2.019 -12.771  -0.357  1.00  0.00           H  
ATOM    800  HA  LEU A  51       1.283 -10.179  -1.371  1.00  0.00           H  
ATOM    801 1HB  LEU A  51       3.973 -11.531  -0.986  1.00  0.00           H  
ATOM    802 2HB  LEU A  51       3.787  -9.847  -1.483  1.00  0.00           H  
ATOM    803  HG  LEU A  51       2.745 -10.988   1.133  1.00  0.00           H  
ATOM    804 1HD1 LEU A  51       4.647  -9.817   2.150  1.00  0.00           H  
ATOM    805 2HD1 LEU A  51       5.182 -11.089   1.027  1.00  0.00           H  
ATOM    806 3HD1 LEU A  51       5.244  -9.380   0.532  1.00  0.00           H  
ATOM    807 1HD2 LEU A  51       2.496  -8.599   1.715  1.00  0.00           H  
ATOM    808 2HD2 LEU A  51       3.063  -8.143   0.090  1.00  0.00           H  
ATOM    809 3HD2 LEU A  51       1.522  -9.014   0.284  1.00  0.00           H  
ATOM    810  N   GLY A  52       2.515 -12.329  -3.581  1.00  0.00           N  
ATOM    811  CA  GLY A  52       2.771 -12.526  -4.995  1.00  0.00           C  
ATOM    812  C   GLY A  52       4.246 -12.353  -5.345  1.00  0.00           C  
ATOM    813  O   GLY A  52       4.603 -12.079  -6.491  1.00  0.00           O  
ATOM    814  H   GLY A  52       2.588 -13.117  -2.953  1.00  0.00           H  
ATOM    815 1HA  GLY A  52       2.449 -13.527  -5.287  1.00  0.00           H  
ATOM    816 2HA  GLY A  52       2.180 -11.817  -5.574  1.00  0.00           H  
ATOM    817  N   THR A  53       5.106 -12.502  -4.347  1.00  0.00           N  
ATOM    818  CA  THR A  53       6.540 -12.351  -4.538  1.00  0.00           C  
ATOM    819  C   THR A  53       7.245 -13.576  -3.954  1.00  0.00           C  
ATOM    820  O   THR A  53       6.607 -14.448  -3.366  1.00  0.00           O  
ATOM    821  CB  THR A  53       7.070 -11.063  -3.882  1.00  0.00           C  
ATOM    822  OG1 THR A  53       7.016 -11.194  -2.455  1.00  0.00           O  
ATOM    823  CG2 THR A  53       6.235  -9.866  -4.308  1.00  0.00           C  
ATOM    824  H   THR A  53       4.754 -12.724  -3.425  1.00  0.00           H  
ATOM    825  HA  THR A  53       6.740 -12.279  -5.607  1.00  0.00           H  
ATOM    826  HB  THR A  53       8.105 -10.902  -4.180  1.00  0.00           H  
ATOM    827  HG1 THR A  53       7.684 -11.822  -2.167  1.00  0.00           H  
ATOM    828 1HG2 THR A  53       6.625  -8.964  -3.835  1.00  0.00           H  
ATOM    829 2HG2 THR A  53       6.283  -9.756  -5.392  1.00  0.00           H  
ATOM    830 3HG2 THR A  53       5.200 -10.016  -4.005  1.00  0.00           H  
ATOM    831  N   THR A  54       8.563 -13.636  -4.094  1.00  0.00           N  
ATOM    832  CA  THR A  54       9.331 -14.675  -3.413  1.00  0.00           C  
ATOM    833  C   THR A  54       9.509 -14.364  -1.931  1.00  0.00           C  
ATOM    834  O   THR A  54       9.242 -13.248  -1.486  1.00  0.00           O  
ATOM    835  CB  THR A  54      10.711 -14.859  -4.069  1.00  0.00           C  
ATOM    836  OG1 THR A  54      11.509 -13.689  -3.848  1.00  0.00           O  
ATOM    837  CG2 THR A  54      10.565 -15.093  -5.564  1.00  0.00           C  
ATOM    838  H   THR A  54       9.048 -12.966  -4.672  1.00  0.00           H  
ATOM    839  HA  THR A  54       8.815 -15.627  -3.543  1.00  0.00           H  
ATOM    840  HB  THR A  54      11.216 -15.715  -3.621  1.00  0.00           H  
ATOM    841  HG1 THR A  54      12.382 -13.821  -4.223  1.00  0.00           H  
ATOM    842 1HG2 THR A  54      11.550 -15.222  -6.011  1.00  0.00           H  
ATOM    843 2HG2 THR A  54       9.968 -15.989  -5.736  1.00  0.00           H  
ATOM    844 3HG2 THR A  54      10.070 -14.236  -6.019  1.00  0.00           H  
ATOM    845  N   VAL A  55       9.979 -15.354  -1.172  1.00  0.00           N  
ATOM    846  CA  VAL A  55      10.214 -15.163   0.254  1.00  0.00           C  
ATOM    847  C   VAL A  55      11.390 -14.211   0.489  1.00  0.00           C  
ATOM    848  O   VAL A  55      11.385 -13.442   1.450  1.00  0.00           O  
ATOM    849  CB  VAL A  55      10.502 -16.515   0.934  1.00  0.00           C  
ATOM    850  CG1 VAL A  55       9.241 -17.365   0.984  1.00  0.00           C  
ATOM    851  CG2 VAL A  55      11.613 -17.241   0.191  1.00  0.00           C  
ATOM    852  H   VAL A  55      10.176 -16.252  -1.586  1.00  0.00           H  
ATOM    853  HA  VAL A  55       9.355 -14.643   0.680  1.00  0.00           H  
ATOM    854  HB  VAL A  55      10.810 -16.335   1.964  1.00  0.00           H  
ATOM    855 1HG1 VAL A  55       9.463 -18.316   1.468  1.00  0.00           H  
ATOM    856 2HG1 VAL A  55       8.472 -16.841   1.551  1.00  0.00           H  
ATOM    857 3HG1 VAL A  55       8.885 -17.548  -0.030  1.00  0.00           H  
ATOM    858 1HG2 VAL A  55      11.812 -18.196   0.678  1.00  0.00           H  
ATOM    859 2HG2 VAL A  55      11.308 -17.416  -0.841  1.00  0.00           H  
ATOM    860 3HG2 VAL A  55      12.518 -16.633   0.204  1.00  0.00           H  
ATOM    861  N   GLU A  56      12.364 -14.229  -0.417  1.00  0.00           N  
ATOM    862  CA  GLU A  56      13.490 -13.293  -0.356  1.00  0.00           C  
ATOM    863  C   GLU A  56      13.011 -11.858  -0.550  1.00  0.00           C  
ATOM    864  O   GLU A  56      13.515 -10.930   0.082  1.00  0.00           O  
ATOM    865  CB  GLU A  56      14.538 -13.640  -1.415  1.00  0.00           C  
ATOM    866  CG  GLU A  56      15.230 -14.979  -1.201  1.00  0.00           C  
ATOM    867  CD  GLU A  56      14.419 -16.143  -1.699  1.00  0.00           C  
ATOM    868  OE1 GLU A  56      13.353 -15.920  -2.222  1.00  0.00           O  
ATOM    869  OE2 GLU A  56      14.865 -17.257  -1.557  1.00  0.00           O  
ATOM    870  H   GLU A  56      12.331 -14.908  -1.166  1.00  0.00           H  
ATOM    871  HA  GLU A  56      13.949 -13.367   0.629  1.00  0.00           H  
ATOM    872 1HB  GLU A  56      14.068 -13.660  -2.399  1.00  0.00           H  
ATOM    873 2HB  GLU A  56      15.306 -12.867  -1.435  1.00  0.00           H  
ATOM    874 1HG  GLU A  56      16.187 -14.969  -1.722  1.00  0.00           H  
ATOM    875 2HG  GLU A  56      15.427 -15.108  -0.138  1.00  0.00           H  
ATOM    876  N   GLU A  57      12.064 -11.574  -1.539  1.00  0.00           N  
ATOM    877  CA  GLU A  57      11.471 -10.268  -1.820  1.00  0.00           C  
ATOM    878  C   GLU A  57      10.603  -9.811  -0.655  1.00  0.00           C  
ATOM    879  O   GLU A  57      10.608  -8.632  -0.288  1.00  0.00           O  
ATOM    880  CB  GLU A  57      10.640 -10.320  -3.104  1.00  0.00           C  
ATOM    881  CG  GLU A  57      11.460 -10.432  -4.380  1.00  0.00           C  
ATOM    882  CD  GLU A  57      10.610 -10.588  -5.611  1.00  0.00           C  
ATOM    883  OE1 GLU A  57       9.893 -11.557  -5.695  1.00  0.00           O  
ATOM    884  OE2 GLU A  57      10.676  -9.739  -6.467  1.00  0.00           O  
ATOM    885  H   GLU A  57      11.819 -12.361  -2.122  1.00  0.00           H  
ATOM    886  HA  GLU A  57      12.275  -9.539  -1.925  1.00  0.00           H  
ATOM    887 1HB  GLU A  57       9.963 -11.174  -3.064  1.00  0.00           H  
ATOM    888 2HB  GLU A  57      10.028  -9.421  -3.177  1.00  0.00           H  
ATOM    889 1HG  GLU A  57      12.071  -9.536  -4.487  1.00  0.00           H  
ATOM    890 2HG  GLU A  57      12.130 -11.287  -4.297  1.00  0.00           H  
ATOM    891  N   ALA A  58       9.861 -10.754  -0.076  1.00  0.00           N  
ATOM    892  CA  ALA A  58       8.981 -10.453   1.041  1.00  0.00           C  
ATOM    893  C   ALA A  58       9.783  -9.954   2.241  1.00  0.00           C  
ATOM    894  O   ALA A  58       9.340  -9.056   2.964  1.00  0.00           O  
ATOM    895  CB  ALA A  58       8.162 -11.679   1.417  1.00  0.00           C  
ATOM    896  H   ALA A  58       9.913 -11.702  -0.422  1.00  0.00           H  
ATOM    897  HA  ALA A  58       8.305  -9.654   0.735  1.00  0.00           H  
ATOM    898 1HB  ALA A  58       7.510 -11.439   2.256  1.00  0.00           H  
ATOM    899 2HB  ALA A  58       7.558 -11.989   0.564  1.00  0.00           H  
ATOM    900 3HB  ALA A  58       8.832 -12.489   1.700  1.00  0.00           H  
ATOM    901  N   VAL A  59      11.044 -10.616   2.611  1.00  0.00           N  
ATOM    902  CA  VAL A  59      11.905 -10.144   3.693  1.00  0.00           C  
ATOM    903  C   VAL A  59      12.544  -8.831   3.298  1.00  0.00           C  
ATOM    904  O   VAL A  59      12.601  -7.889   4.092  1.00  0.00           O  
ATOM    905  CB  VAL A  59      13.003 -11.175   4.012  1.00  0.00           C  
ATOM    906  CG1 VAL A  59      14.018 -10.590   4.984  1.00  0.00           C  
ATOM    907  CG2 VAL A  59      12.377 -12.439   4.582  1.00  0.00           C  
ATOM    908  H   VAL A  59      11.298 -11.457   2.110  1.00  0.00           H  
ATOM    909  HA  VAL A  59      11.298 -10.022   4.590  1.00  0.00           H  
ATOM    910  HB  VAL A  59      13.540 -11.417   3.094  1.00  0.00           H  
ATOM    911 1HG1 VAL A  59      14.786 -11.333   5.198  1.00  0.00           H  
ATOM    912 2HG1 VAL A  59      14.479  -9.708   4.541  1.00  0.00           H  
ATOM    913 3HG1 VAL A  59      13.515 -10.312   5.910  1.00  0.00           H  
ATOM    914 1HG2 VAL A  59      13.159 -13.164   4.805  1.00  0.00           H  
ATOM    915 2HG2 VAL A  59      11.836 -12.196   5.497  1.00  0.00           H  
ATOM    916 3HG2 VAL A  59      11.686 -12.863   3.854  1.00  0.00           H  
ATOM    917  N   LYS A  60      13.149  -8.633   1.936  1.00  0.00           N  
ATOM    918  CA  LYS A  60      13.764  -7.383   1.530  1.00  0.00           C  
ATOM    919  C   LYS A  60      12.754  -6.266   1.692  1.00  0.00           C  
ATOM    920  O   LYS A  60      13.110  -5.165   2.089  1.00  0.00           O  
ATOM    921  CB  LYS A  60      14.263  -7.455   0.086  1.00  0.00           C  
ATOM    922  CG  LYS A  60      15.516  -8.301  -0.106  1.00  0.00           C  
ATOM    923  CD  LYS A  60      15.914  -8.374  -1.572  1.00  0.00           C  
ATOM    924  CE  LYS A  60      17.147  -9.243  -1.769  1.00  0.00           C  
ATOM    925  NZ  LYS A  60      17.527  -9.353  -3.203  1.00  0.00           N  
ATOM    926  H   LYS A  60      13.108  -9.398   1.277  1.00  0.00           H  
ATOM    927  HA  LYS A  60      14.630  -7.201   2.171  1.00  0.00           H  
ATOM    928 1HB  LYS A  60      13.480  -7.867  -0.550  1.00  0.00           H  
ATOM    929 2HB  LYS A  60      14.481  -6.449  -0.275  1.00  0.00           H  
ATOM    930 1HG  LYS A  60      16.338  -7.868   0.464  1.00  0.00           H  
ATOM    931 2HG  LYS A  60      15.332  -9.310   0.263  1.00  0.00           H  
ATOM    932 1HD  LYS A  60      15.089  -8.790  -2.153  1.00  0.00           H  
ATOM    933 2HD  LYS A  60      16.125  -7.370  -1.942  1.00  0.00           H  
ATOM    934 1HE  LYS A  60      17.983  -8.818  -1.215  1.00  0.00           H  
ATOM    935 2HE  LYS A  60      16.953 -10.243  -1.380  1.00  0.00           H  
ATOM    936 1HZ  LYS A  60      18.347  -9.936  -3.291  1.00  0.00           H  
ATOM    937 2HZ  LYS A  60      16.765  -9.763  -3.724  1.00  0.00           H  
ATOM    938 3HZ  LYS A  60      17.729  -8.434  -3.570  1.00  0.00           H  
ATOM    939  N   ARG A  61      11.339  -6.397   1.305  1.00  0.00           N  
ATOM    940  CA  ARG A  61      10.280  -5.416   1.523  1.00  0.00           C  
ATOM    941  C   ARG A  61       9.948  -5.175   2.996  1.00  0.00           C  
ATOM    942  O   ARG A  61       9.687  -4.047   3.392  1.00  0.00           O  
ATOM    943  CB  ARG A  61       9.015  -5.859   0.802  1.00  0.00           C  
ATOM    944  CG  ARG A  61       9.091  -5.801  -0.715  1.00  0.00           C  
ATOM    945  CD  ARG A  61       7.852  -6.324  -1.346  1.00  0.00           C  
ATOM    946  NE  ARG A  61       6.723  -5.430  -1.150  1.00  0.00           N  
ATOM    947  CZ  ARG A  61       5.442  -5.742  -1.425  1.00  0.00           C  
ATOM    948  NH1 ARG A  61       5.144  -6.928  -1.907  1.00  0.00           N  
ATOM    949  NH2 ARG A  61       4.484  -4.857  -1.209  1.00  0.00           N  
ATOM    950  H   ARG A  61      11.114  -7.273   0.858  1.00  0.00           H  
ATOM    951  HA  ARG A  61      10.633  -4.443   1.179  1.00  0.00           H  
ATOM    952 1HB  ARG A  61       8.779  -6.885   1.081  1.00  0.00           H  
ATOM    953 2HB  ARG A  61       8.181  -5.233   1.116  1.00  0.00           H  
ATOM    954 1HG  ARG A  61       9.227  -4.768  -1.034  1.00  0.00           H  
ATOM    955 2HG  ARG A  61       9.932  -6.402  -1.062  1.00  0.00           H  
ATOM    956 1HD  ARG A  61       8.010  -6.441  -2.418  1.00  0.00           H  
ATOM    957 2HD  ARG A  61       7.601  -7.291  -0.910  1.00  0.00           H  
ATOM    958  HE  ARG A  61       6.913  -4.508  -0.779  1.00  0.00           H  
ATOM    959 1HH1 ARG A  61       5.875  -7.605  -2.072  1.00  0.00           H  
ATOM    960 2HH1 ARG A  61       4.183  -7.163  -2.113  1.00  0.00           H  
ATOM    961 1HH2 ARG A  61       4.714  -3.945  -0.839  1.00  0.00           H  
ATOM    962 2HH2 ARG A  61       3.525  -5.090  -1.416  1.00  0.00           H  
ATOM    963  N   ALA A  62       9.917  -6.273   3.794  1.00  0.00           N  
ATOM    964  CA  ALA A  62       9.624  -6.127   5.225  1.00  0.00           C  
ATOM    965  C   ALA A  62      10.685  -5.294   5.934  1.00  0.00           C  
ATOM    966  O   ALA A  62      10.377  -4.470   6.794  1.00  0.00           O  
ATOM    967  CB  ALA A  62       9.478  -7.499   5.887  1.00  0.00           C  
ATOM    968  H   ALA A  62      10.064  -7.196   3.414  1.00  0.00           H  
ATOM    969  HA  ALA A  62       8.681  -5.588   5.323  1.00  0.00           H  
ATOM    970 1HB  ALA A  62       9.262  -7.371   6.947  1.00  0.00           H  
ATOM    971 2HB  ALA A  62       8.666  -8.050   5.415  1.00  0.00           H  
ATOM    972 3HB  ALA A  62      10.406  -8.058   5.772  1.00  0.00           H  
ATOM    973  N   LEU A  63      11.938  -5.508   5.538  1.00  0.00           N  
ATOM    974  CA  LEU A  63      13.081  -4.790   6.098  1.00  0.00           C  
ATOM    975  C   LEU A  63      13.008  -3.302   5.772  1.00  0.00           C  
ATOM    976  O   LEU A  63      13.299  -2.455   6.628  1.00  0.00           O  
ATOM    977  CB  LEU A  63      14.393  -5.374   5.558  1.00  0.00           C  
ATOM    978  CG  LEU A  63      14.794  -6.743   6.124  1.00  0.00           C  
ATOM    979  CD1 LEU A  63      15.909  -7.337   5.274  1.00  0.00           C  
ATOM    980  CD2 LEU A  63      15.235  -6.584   7.571  1.00  0.00           C  
ATOM    981  H   LEU A  63      12.093  -6.198   4.817  1.00  0.00           H  
ATOM    982  HA  LEU A  63      13.058  -4.893   7.182  1.00  0.00           H  
ATOM    983 1HB  LEU A  63      14.309  -5.475   4.477  1.00  0.00           H  
ATOM    984 2HB  LEU A  63      15.200  -4.676   5.776  1.00  0.00           H  
ATOM    985  HG  LEU A  63      13.941  -7.421   6.077  1.00  0.00           H  
ATOM    986 1HD1 LEU A  63      16.194  -8.309   5.676  1.00  0.00           H  
ATOM    987 2HD1 LEU A  63      15.560  -7.458   4.248  1.00  0.00           H  
ATOM    988 3HD1 LEU A  63      16.771  -6.672   5.289  1.00  0.00           H  
ATOM    989 1HD2 LEU A  63      15.520  -7.557   7.974  1.00  0.00           H  
ATOM    990 2HD2 LEU A  63      16.089  -5.907   7.620  1.00  0.00           H  
ATOM    991 3HD2 LEU A  63      14.414  -6.174   8.159  1.00  0.00           H  
ATOM    992  N   LYS A  64      12.608  -2.991   4.541  1.00  0.00           N  
ATOM    993  CA  LYS A  64      12.445  -1.597   4.115  1.00  0.00           C  
ATOM    994  C   LYS A  64      11.347  -0.894   4.916  1.00  0.00           C  
ATOM    995  O   LYS A  64      11.513   0.245   5.350  1.00  0.00           O  
ATOM    996  CB  LYS A  64      12.129  -1.529   2.620  1.00  0.00           C  
ATOM    997  CG  LYS A  64      13.304  -1.870   1.712  1.00  0.00           C  
ATOM    998  CD  LYS A  64      12.904  -1.811   0.245  1.00  0.00           C  
ATOM    999  CE  LYS A  64      14.072  -2.168  -0.662  1.00  0.00           C  
ATOM   1000  NZ  LYS A  64      13.688  -2.143  -2.100  1.00  0.00           N  
ATOM   1001  H   LYS A  64      12.412  -3.732   3.883  1.00  0.00           H  
ATOM   1002  HA  LYS A  64      13.385  -1.072   4.282  1.00  0.00           H  
ATOM   1003 1HB  LYS A  64      11.316  -2.218   2.388  1.00  0.00           H  
ATOM   1004 2HB  LYS A  64      11.790  -0.525   2.365  1.00  0.00           H  
ATOM   1005 1HG  LYS A  64      14.116  -1.164   1.887  1.00  0.00           H  
ATOM   1006 2HG  LYS A  64      13.662  -2.873   1.942  1.00  0.00           H  
ATOM   1007 1HD  LYS A  64      12.086  -2.508   0.062  1.00  0.00           H  
ATOM   1008 2HD  LYS A  64      12.562  -0.805   0.002  1.00  0.00           H  
ATOM   1009 1HE  LYS A  64      14.885  -1.461  -0.504  1.00  0.00           H  
ATOM   1010 2HE  LYS A  64      14.434  -3.166  -0.414  1.00  0.00           H  
ATOM   1011 1HZ  LYS A  64      14.488  -2.386  -2.667  1.00  0.00           H  
ATOM   1012 2HZ  LYS A  64      12.946  -2.810  -2.262  1.00  0.00           H  
ATOM   1013 3HZ  LYS A  64      13.368  -1.218  -2.347  1.00  0.00           H  
ATOM   1014  N   LEU A  65      10.220  -1.577   5.092  1.00  0.00           N  
ATOM   1015  CA  LEU A  65       9.092  -1.032   5.849  1.00  0.00           C  
ATOM   1016  C   LEU A  65       9.408  -1.005   7.352  1.00  0.00           C  
ATOM   1017  O   LEU A  65       9.010  -0.090   8.067  1.00  0.00           O  
ATOM   1018  CB  LEU A  65       7.830  -1.865   5.594  1.00  0.00           C  
ATOM   1019  CG  LEU A  65       6.538  -1.325   6.221  1.00  0.00           C  
ATOM   1020  CD1 LEU A  65       6.238   0.056   5.656  1.00  0.00           C  
ATOM   1021  CD2 LEU A  65       5.396  -2.290   5.942  1.00  0.00           C  
ATOM   1022  H   LEU A  65      10.141  -2.501   4.690  1.00  0.00           H  
ATOM   1023  HA  LEU A  65       8.907  -0.015   5.507  1.00  0.00           H  
ATOM   1024 1HB  LEU A  65       7.671  -1.936   4.519  1.00  0.00           H  
ATOM   1025 2HB  LEU A  65       7.992  -2.870   5.984  1.00  0.00           H  
ATOM   1026  HG  LEU A  65       6.672  -1.223   7.299  1.00  0.00           H  
ATOM   1027 1HD1 LEU A  65       5.320   0.440   6.102  1.00  0.00           H  
ATOM   1028 2HD1 LEU A  65       7.063   0.731   5.887  1.00  0.00           H  
ATOM   1029 3HD1 LEU A  65       6.116  -0.011   4.576  1.00  0.00           H  
ATOM   1030 1HD2 LEU A  65       4.478  -1.907   6.389  1.00  0.00           H  
ATOM   1031 2HD2 LEU A  65       5.260  -2.392   4.865  1.00  0.00           H  
ATOM   1032 3HD2 LEU A  65       5.629  -3.264   6.372  1.00  0.00           H  
ATOM   1033  N   LYS A  66      10.129  -2.026   7.802  1.00  0.00           N  
ATOM   1034  CA  LYS A  66      10.600  -2.163   9.174  1.00  0.00           C  
ATOM   1035  C   LYS A  66      11.299  -0.905   9.672  1.00  0.00           C  
ATOM   1036  O   LYS A  66      10.959  -0.363  10.721  1.00  0.00           O  
ATOM   1037  CB  LYS A  66      11.542  -3.362   9.292  1.00  0.00           C  
ATOM   1038  CG  LYS A  66      12.057  -3.621  10.701  1.00  0.00           C  
ATOM   1039  CD  LYS A  66      13.136  -4.693  10.707  1.00  0.00           C  
ATOM   1040  CE  LYS A  66      13.624  -4.982  12.119  1.00  0.00           C  
ATOM   1041  NZ  LYS A  66      14.408  -3.848  12.680  1.00  0.00           N  
ATOM   1042  H   LYS A  66      10.358  -2.747   7.130  1.00  0.00           H  
ATOM   1043  HA  LYS A  66       9.742  -2.363   9.817  1.00  0.00           H  
ATOM   1044 1HB  LYS A  66      11.029  -4.263   8.952  1.00  0.00           H  
ATOM   1045 2HB  LYS A  66      12.404  -3.213   8.642  1.00  0.00           H  
ATOM   1046 1HG  LYS A  66      12.470  -2.699  11.113  1.00  0.00           H  
ATOM   1047 2HG  LYS A  66      11.233  -3.944  11.336  1.00  0.00           H  
ATOM   1048 1HD  LYS A  66      12.739  -5.612  10.273  1.00  0.00           H  
ATOM   1049 2HD  LYS A  66      13.981  -4.362  10.102  1.00  0.00           H  
ATOM   1050 1HE  LYS A  66      12.770  -5.172  12.766  1.00  0.00           H  
ATOM   1051 2HE  LYS A  66      14.252  -5.873  12.112  1.00  0.00           H  
ATOM   1052 1HZ  LYS A  66      14.713  -4.079  13.615  1.00  0.00           H  
ATOM   1053 2HZ  LYS A  66      15.215  -3.674  12.096  1.00  0.00           H  
ATOM   1054 3HZ  LYS A  66      13.830  -3.021  12.709  1.00  0.00           H  
ATOM   1055  N   THR A  67      12.283  -0.436   8.915  1.00  0.00           N  
ATOM   1056  CA  THR A  67      12.989   0.789   9.284  1.00  0.00           C  
ATOM   1057  C   THR A  67      12.081   2.016   9.213  1.00  0.00           C  
ATOM   1058  O   THR A  67      12.094   2.862  10.104  1.00  0.00           O  
ATOM   1059  CB  THR A  67      14.218   1.007   8.382  1.00  0.00           C  
ATOM   1060  OG1 THR A  67      15.125  -0.093   8.531  1.00  0.00           O  
ATOM   1061  CG2 THR A  67      14.929   2.299   8.753  1.00  0.00           C  
ATOM   1062  H   THR A  67      12.554  -0.926   8.074  1.00  0.00           H  
ATOM   1063  HA  THR A  67      13.314   0.703  10.322  1.00  0.00           H  
ATOM   1064  HB  THR A  67      13.900   1.060   7.341  1.00  0.00           H  
ATOM   1065  HG1 THR A  67      14.775  -0.859   8.070  1.00  0.00           H  
ATOM   1066 1HG2 THR A  67      15.795   2.438   8.105  1.00  0.00           H  
ATOM   1067 2HG2 THR A  67      14.247   3.139   8.631  1.00  0.00           H  
ATOM   1068 3HG2 THR A  67      15.259   2.248   9.789  1.00  0.00           H  
ATOM   1069  N   LYS A  68      11.283   2.102   8.155  1.00  0.00           N  
ATOM   1070  CA  LYS A  68      10.397   3.251   7.961  1.00  0.00           C  
ATOM   1071  C   LYS A  68       9.412   3.466   9.130  1.00  0.00           C  
ATOM   1072  O   LYS A  68       9.215   4.600   9.573  1.00  0.00           O  
ATOM   1073  CB  LYS A  68       9.621   3.089   6.653  1.00  0.00           C  
ATOM   1074  CG  LYS A  68       8.682   4.244   6.331  1.00  0.00           C  
ATOM   1075  CD  LYS A  68       7.989   4.036   4.993  1.00  0.00           C  
ATOM   1076  CE  LYS A  68       7.016   5.166   4.691  1.00  0.00           C  
ATOM   1077  NZ  LYS A  68       6.331   4.977   3.384  1.00  0.00           N  
ATOM   1078  H   LYS A  68      11.286   1.361   7.469  1.00  0.00           H  
ATOM   1079  HA  LYS A  68      11.003   4.159   7.954  1.00  0.00           H  
ATOM   1080 1HB  LYS A  68      10.322   2.988   5.824  1.00  0.00           H  
ATOM   1081 2HB  LYS A  68       9.027   2.176   6.693  1.00  0.00           H  
ATOM   1082 1HG  LYS A  68       7.926   4.327   7.113  1.00  0.00           H  
ATOM   1083 2HG  LYS A  68       9.247   5.174   6.297  1.00  0.00           H  
ATOM   1084 1HD  LYS A  68       8.736   3.989   4.199  1.00  0.00           H  
ATOM   1085 2HD  LYS A  68       7.441   3.094   5.009  1.00  0.00           H  
ATOM   1086 1HE  LYS A  68       6.263   5.218   5.477  1.00  0.00           H  
ATOM   1087 2HE  LYS A  68       7.554   6.114   4.671  1.00  0.00           H  
ATOM   1088 1HZ  LYS A  68       5.696   5.746   3.221  1.00  0.00           H  
ATOM   1089 2HZ  LYS A  68       7.019   4.947   2.644  1.00  0.00           H  
ATOM   1090 3HZ  LYS A  68       5.813   4.111   3.397  1.00  0.00           H  
ATOM   1091  N   LEU A  69       8.809   2.390   9.639  1.00  0.00           N  
ATOM   1092  CA  LEU A  69       7.787   2.523  10.679  1.00  0.00           C  
ATOM   1093  C   LEU A  69       8.349   2.415  12.102  1.00  0.00           C  
ATOM   1094  O   LEU A  69       7.780   2.966  13.050  1.00  0.00           O  
ATOM   1095  CB  LEU A  69       6.708   1.451  10.480  1.00  0.00           C  
ATOM   1096  CG  LEU A  69       5.958   1.503   9.143  1.00  0.00           C  
ATOM   1097  CD1 LEU A  69       4.980   0.339   9.063  1.00  0.00           C  
ATOM   1098  CD2 LEU A  69       5.233   2.835   9.019  1.00  0.00           C  
ATOM   1099  H   LEU A  69       9.055   1.468   9.306  1.00  0.00           H  
ATOM   1100  HA  LEU A  69       7.352   3.520  10.608  1.00  0.00           H  
ATOM   1101 1HB  LEU A  69       7.175   0.470  10.559  1.00  0.00           H  
ATOM   1102 2HB  LEU A  69       5.972   1.546  11.277  1.00  0.00           H  
ATOM   1103  HG  LEU A  69       6.668   1.399   8.322  1.00  0.00           H  
ATOM   1104 1HD1 LEU A  69       4.447   0.376   8.113  1.00  0.00           H  
ATOM   1105 2HD1 LEU A  69       5.527  -0.602   9.134  1.00  0.00           H  
ATOM   1106 3HD1 LEU A  69       4.266   0.407   9.882  1.00  0.00           H  
ATOM   1107 1HD2 LEU A  69       4.700   2.873   8.069  1.00  0.00           H  
ATOM   1108 2HD2 LEU A  69       4.521   2.940   9.838  1.00  0.00           H  
ATOM   1109 3HD2 LEU A  69       5.957   3.649   9.062  1.00  0.00           H  
ATOM   1110  N   GLY A  70       9.454   1.694  12.254  1.00  0.00           N  
ATOM   1111  CA  GLY A  70       9.967   1.395  13.579  1.00  0.00           C  
ATOM   1112  C   GLY A  70       9.291   0.184  14.192  1.00  0.00           C  
ATOM   1113  O   GLY A  70       8.911   0.191  15.362  1.00  0.00           O  
ATOM   1114  H   GLY A  70       9.949   1.346  11.445  1.00  0.00           H  
ATOM   1115 1HA  GLY A  70      11.041   1.218  13.522  1.00  0.00           H  
ATOM   1116 2HA  GLY A  70       9.819   2.256  14.228  1.00  0.00           H  
ATOM   1117  N   VAL A  71       9.136  -0.867  13.391  1.00  0.00           N  
ATOM   1118  CA  VAL A  71       8.437  -2.060  13.845  1.00  0.00           C  
ATOM   1119  C   VAL A  71       9.375  -3.232  13.693  1.00  0.00           C  
ATOM   1120  O   VAL A  71      10.478  -3.078  13.185  1.00  0.00           O  
ATOM   1121  CB  VAL A  71       7.153  -2.303  13.030  1.00  0.00           C  
ATOM   1122  CG1 VAL A  71       6.181  -1.147  13.211  1.00  0.00           C  
ATOM   1123  CG2 VAL A  71       7.501  -2.490  11.561  1.00  0.00           C  
ATOM   1124  H   VAL A  71       9.505  -0.839  12.452  1.00  0.00           H  
ATOM   1125  HA  VAL A  71       8.159  -1.920  14.891  1.00  0.00           H  
ATOM   1126  HB  VAL A  71       6.660  -3.199  13.405  1.00  0.00           H  
ATOM   1127 1HG1 VAL A  71       5.279  -1.335  12.627  1.00  0.00           H  
ATOM   1128 2HG1 VAL A  71       5.918  -1.054  14.264  1.00  0.00           H  
ATOM   1129 3HG1 VAL A  71       6.647  -0.223  12.868  1.00  0.00           H  
ATOM   1130 1HG2 VAL A  71       6.588  -2.662  10.990  1.00  0.00           H  
ATOM   1131 2HG2 VAL A  71       7.999  -1.596  11.187  1.00  0.00           H  
ATOM   1132 3HG2 VAL A  71       8.164  -3.348  11.451  1.00  0.00           H  
ATOM   1133  N   SER A  72       8.928  -4.403  14.122  1.00  0.00           N  
ATOM   1134  CA  SER A  72       9.704  -5.626  13.957  1.00  0.00           C  
ATOM   1135  C   SER A  72       9.579  -6.147  12.534  1.00  0.00           C  
ATOM   1136  O   SER A  72       8.723  -5.685  11.770  1.00  0.00           O  
ATOM   1137  CB  SER A  72       9.236  -6.683  14.939  1.00  0.00           C  
ATOM   1138  OG  SER A  72       7.994  -7.206  14.559  1.00  0.00           O  
ATOM   1139  H   SER A  72       8.028  -4.452  14.578  1.00  0.00           H  
ATOM   1140  HA  SER A  72      10.751  -5.399  14.160  1.00  0.00           H  
ATOM   1141 1HB  SER A  72       9.973  -7.485  14.987  1.00  0.00           H  
ATOM   1142 2HB  SER A  72       9.161  -6.247  15.934  1.00  0.00           H  
ATOM   1143  HG  SER A  72       7.737  -7.813  15.258  1.00  0.00           H  
ATOM   1144  N   LEU A  73      10.435  -7.104  12.183  1.00  0.00           N  
ATOM   1145  CA  LEU A  73      10.454  -7.682  10.840  1.00  0.00           C  
ATOM   1146  C   LEU A  73       9.125  -8.406  10.560  1.00  0.00           C  
ATOM   1147  O   LEU A  73       8.553  -8.300   9.463  1.00  0.00           O  
ATOM   1148  CB  LEU A  73      11.629  -8.657  10.693  1.00  0.00           C  
ATOM   1149  CG  LEU A  73      11.763  -9.336   9.324  1.00  0.00           C  
ATOM   1150  CD1 LEU A  73      11.985  -8.277   8.252  1.00  0.00           C  
ATOM   1151  CD2 LEU A  73      12.916 -10.327   9.360  1.00  0.00           C  
ATOM   1152  H   LEU A  73      11.094  -7.439  12.871  1.00  0.00           H  
ATOM   1153  HA  LEU A  73      10.579  -6.877  10.118  1.00  0.00           H  
ATOM   1154 1HB  LEU A  73      12.554  -8.118  10.888  1.00  0.00           H  
ATOM   1155 2HB  LEU A  73      11.525  -9.442  11.443  1.00  0.00           H  
ATOM   1156  HG  LEU A  73      10.839  -9.863   9.085  1.00  0.00           H  
ATOM   1157 1HD1 LEU A  73      12.081  -8.759   7.279  1.00  0.00           H  
ATOM   1158 2HD1 LEU A  73      11.137  -7.592   8.235  1.00  0.00           H  
ATOM   1159 3HD1 LEU A  73      12.896  -7.721   8.473  1.00  0.00           H  
ATOM   1160 1HD2 LEU A  73      13.011 -10.810   8.387  1.00  0.00           H  
ATOM   1161 2HD2 LEU A  73      13.841  -9.802   9.596  1.00  0.00           H  
ATOM   1162 3HD2 LEU A  73      12.723 -11.083  10.122  1.00  0.00           H  
ATOM   1163  N   GLU A  74       8.649  -9.144  11.561  1.00  0.00           N  
ATOM   1164  CA  GLU A  74       7.422  -9.924  11.446  1.00  0.00           C  
ATOM   1165  C   GLU A  74       6.224  -9.017  11.248  1.00  0.00           C  
ATOM   1166  O   GLU A  74       5.334  -9.331  10.455  1.00  0.00           O  
ATOM   1167  CB  GLU A  74       7.217 -10.791  12.689  1.00  0.00           C  
ATOM   1168  CG  GLU A  74       8.207 -11.940  12.825  1.00  0.00           C  
ATOM   1169  CD  GLU A  74       7.916 -12.826  14.004  1.00  0.00           C  
ATOM   1170  OE1 GLU A  74       6.960 -12.568  14.696  1.00  0.00           O  
ATOM   1171  OE2 GLU A  74       8.651 -13.762  14.214  1.00  0.00           O  
ATOM   1172  H   GLU A  74       9.163  -9.160  12.431  1.00  0.00           H  
ATOM   1173  HA  GLU A  74       7.513 -10.589  10.588  1.00  0.00           H  
ATOM   1174 1HB  GLU A  74       7.298 -10.172  13.583  1.00  0.00           H  
ATOM   1175 2HB  GLU A  74       6.213 -11.215  12.675  1.00  0.00           H  
ATOM   1176 1HG  GLU A  74       8.177 -12.541  11.917  1.00  0.00           H  
ATOM   1177 2HG  GLU A  74       9.211 -11.530  12.924  1.00  0.00           H  
ATOM   1178  N   GLN A  75       6.216  -7.897  11.974  1.00  0.00           N  
ATOM   1179  CA  GLN A  75       5.157  -6.904  11.884  1.00  0.00           C  
ATOM   1180  C   GLN A  75       5.158  -6.200  10.534  1.00  0.00           C  
ATOM   1181  O   GLN A  75       4.091  -5.907   9.977  1.00  0.00           O  
ATOM   1182  CB  GLN A  75       5.297  -5.876  13.008  1.00  0.00           C  
ATOM   1183  CG  GLN A  75       4.985  -6.419  14.393  1.00  0.00           C  
ATOM   1184  CD  GLN A  75       5.422  -5.475  15.497  1.00  0.00           C  
ATOM   1185  OE1 GLN A  75       6.176  -4.527  15.260  1.00  0.00           O  
ATOM   1186  NE2 GLN A  75       4.953  -5.731  16.712  1.00  0.00           N  
ATOM   1187  H   GLN A  75       6.985  -7.741  12.610  1.00  0.00           H  
ATOM   1188  HA  GLN A  75       4.198  -7.410  12.001  1.00  0.00           H  
ATOM   1189 1HB  GLN A  75       6.315  -5.486  13.022  1.00  0.00           H  
ATOM   1190 2HB  GLN A  75       4.629  -5.035  12.818  1.00  0.00           H  
ATOM   1191 1HG  GLN A  75       3.909  -6.570  14.478  1.00  0.00           H  
ATOM   1192 2HG  GLN A  75       5.506  -7.367  14.525  1.00  0.00           H  
ATOM   1193 1HE2 GLN A  75       5.207  -5.143  17.482  1.00  0.00           H  
ATOM   1194 2HE2 GLN A  75       4.344  -6.511  16.861  1.00  0.00           H  
ATOM   1195  N   ALA A  76       6.355  -5.905  10.038  1.00  0.00           N  
ATOM   1196  CA  ALA A  76       6.500  -5.302   8.728  1.00  0.00           C  
ATOM   1197  C   ALA A  76       5.984  -6.261   7.670  1.00  0.00           C  
ATOM   1198  O   ALA A  76       5.405  -5.833   6.683  1.00  0.00           O  
ATOM   1199  CB  ALA A  76       7.949  -4.952   8.447  1.00  0.00           C  
ATOM   1200  H   ALA A  76       7.182  -6.107  10.580  1.00  0.00           H  
ATOM   1201  HA  ALA A  76       5.913  -4.384   8.712  1.00  0.00           H  
ATOM   1202 1HB  ALA A  76       8.030  -4.500   7.457  1.00  0.00           H  
ATOM   1203 2HB  ALA A  76       8.307  -4.248   9.197  1.00  0.00           H  
ATOM   1204 3HB  ALA A  76       8.554  -5.859   8.482  1.00  0.00           H  
ATOM   1205  N   LEU A  77       6.268  -7.725   7.730  1.00  0.00           N  
ATOM   1206  CA  LEU A  77       5.701  -8.721   6.841  1.00  0.00           C  
ATOM   1207  C   LEU A  77       4.163  -8.701   6.922  1.00  0.00           C  
ATOM   1208  O   LEU A  77       3.498  -8.793   5.905  1.00  0.00           O  
ATOM   1209  CB  LEU A  77       6.233 -10.113   7.202  1.00  0.00           C  
ATOM   1210  CG  LEU A  77       7.680 -10.402   6.781  1.00  0.00           C  
ATOM   1211  CD1 LEU A  77       8.180 -11.647   7.501  1.00  0.00           C  
ATOM   1212  CD2 LEU A  77       7.744 -10.580   5.271  1.00  0.00           C  
ATOM   1213  H   LEU A  77       6.894  -8.019   8.464  1.00  0.00           H  
ATOM   1214  HA  LEU A  77       5.938  -8.444   5.815  1.00  0.00           H  
ATOM   1215 1HB  LEU A  77       6.171 -10.240   8.281  1.00  0.00           H  
ATOM   1216 2HB  LEU A  77       5.596 -10.862   6.732  1.00  0.00           H  
ATOM   1217  HG  LEU A  77       8.318  -9.568   7.075  1.00  0.00           H  
ATOM   1218 1HD1 LEU A  77       9.208 -11.851   7.202  1.00  0.00           H  
ATOM   1219 2HD1 LEU A  77       8.142 -11.484   8.578  1.00  0.00           H  
ATOM   1220 3HD1 LEU A  77       7.550 -12.496   7.239  1.00  0.00           H  
ATOM   1221 1HD2 LEU A  77       8.772 -10.784   4.972  1.00  0.00           H  
ATOM   1222 2HD2 LEU A  77       7.107 -11.415   4.976  1.00  0.00           H  
ATOM   1223 3HD2 LEU A  77       7.398  -9.669   4.782  1.00  0.00           H  
ATOM   1224  N   LEU A  78       3.535  -8.577   8.182  1.00  0.00           N  
ATOM   1225  CA  LEU A  78       2.098  -8.619   8.438  1.00  0.00           C  
ATOM   1226  C   LEU A  78       1.441  -7.381   7.850  1.00  0.00           C  
ATOM   1227  O   LEU A  78       0.370  -7.467   7.255  1.00  0.00           O  
ATOM   1228  CB  LEU A  78       1.817  -8.700   9.943  1.00  0.00           C  
ATOM   1229  CG  LEU A  78       0.337  -8.771  10.340  1.00  0.00           C  
ATOM   1230  CD1 LEU A  78      -0.309  -9.983   9.683  1.00  0.00           C  
ATOM   1231  CD2 LEU A  78       0.220  -8.844  11.856  1.00  0.00           C  
ATOM   1232  H   LEU A  78       4.173  -8.541   8.964  1.00  0.00           H  
ATOM   1233  HA  LEU A  78       1.687  -9.505   7.953  1.00  0.00           H  
ATOM   1234 1HB  LEU A  78       2.309  -9.586  10.342  1.00  0.00           H  
ATOM   1235 2HB  LEU A  78       2.248  -7.823  10.425  1.00  0.00           H  
ATOM   1236  HG  LEU A  78      -0.180  -7.881   9.979  1.00  0.00           H  
ATOM   1237 1HD1 LEU A  78      -1.361 -10.033   9.965  1.00  0.00           H  
ATOM   1238 2HD1 LEU A  78      -0.228  -9.895   8.599  1.00  0.00           H  
ATOM   1239 3HD1 LEU A  78       0.198 -10.889  10.013  1.00  0.00           H  
ATOM   1240 1HD2 LEU A  78      -0.832  -8.893  12.138  1.00  0.00           H  
ATOM   1241 2HD2 LEU A  78       0.735  -9.734  12.218  1.00  0.00           H  
ATOM   1242 3HD2 LEU A  78       0.673  -7.957  12.299  1.00  0.00           H  
ATOM   1243  N   ILE A  79       2.080  -6.228   8.031  1.00  0.00           N  
ATOM   1244  CA  ILE A  79       1.531  -4.987   7.504  1.00  0.00           C  
ATOM   1245  C   ILE A  79       1.497  -5.063   5.989  1.00  0.00           C  
ATOM   1246  O   ILE A  79       0.504  -4.662   5.377  1.00  0.00           O  
ATOM   1247  CB  ILE A  79       2.357  -3.767   7.952  1.00  0.00           C  
ATOM   1248  CG1 ILE A  79       2.207  -3.542   9.459  1.00  0.00           C  
ATOM   1249  CG2 ILE A  79       1.935  -2.526   7.180  1.00  0.00           C  
ATOM   1250  CD1 ILE A  79       3.243  -2.611  10.044  1.00  0.00           C  
ATOM   1251  H   ILE A  79       2.954  -6.205   8.537  1.00  0.00           H  
ATOM   1252  HA  ILE A  79       0.508  -4.883   7.861  1.00  0.00           H  
ATOM   1253  HB  ILE A  79       3.414  -3.957   7.766  1.00  0.00           H  
ATOM   1254 1HG1 ILE A  79       1.220  -3.131   9.667  1.00  0.00           H  
ATOM   1255 2HG1 ILE A  79       2.277  -4.499   9.978  1.00  0.00           H  
ATOM   1256 1HG2 ILE A  79       2.530  -1.674   7.509  1.00  0.00           H  
ATOM   1257 2HG2 ILE A  79       2.093  -2.689   6.115  1.00  0.00           H  
ATOM   1258 3HG2 ILE A  79       0.880  -2.325   7.364  1.00  0.00           H  
ATOM   1259 1HD1 ILE A  79       3.070  -2.503  11.115  1.00  0.00           H  
ATOM   1260 2HD1 ILE A  79       4.238  -3.024   9.878  1.00  0.00           H  
ATOM   1261 3HD1 ILE A  79       3.168  -1.637   9.564  1.00  0.00           H  
ATOM   1262  N   LEU A  80       2.601  -5.628   5.229  1.00  0.00           N  
ATOM   1263  CA  LEU A  80       2.644  -5.782   3.768  1.00  0.00           C  
ATOM   1264  C   LEU A  80       1.514  -6.696   3.316  1.00  0.00           C  
ATOM   1265  O   LEU A  80       0.853  -6.443   2.301  1.00  0.00           O  
ATOM   1266  CB  LEU A  80       3.993  -6.358   3.320  1.00  0.00           C  
ATOM   1267  CG  LEU A  80       5.202  -5.428   3.487  1.00  0.00           C  
ATOM   1268  CD1 LEU A  80       6.486  -6.229   3.320  1.00  0.00           C  
ATOM   1269  CD2 LEU A  80       5.122  -4.303   2.466  1.00  0.00           C  
ATOM   1270  H   LEU A  80       3.401  -5.909   5.777  1.00  0.00           H  
ATOM   1271  HA  LEU A  80       2.517  -4.800   3.315  1.00  0.00           H  
ATOM   1272 1HB  LEU A  80       4.191  -7.264   3.891  1.00  0.00           H  
ATOM   1273 2HB  LEU A  80       3.924  -6.626   2.266  1.00  0.00           H  
ATOM   1274  HG  LEU A  80       5.200  -5.006   4.493  1.00  0.00           H  
ATOM   1275 1HD1 LEU A  80       7.345  -5.568   3.439  1.00  0.00           H  
ATOM   1276 2HD1 LEU A  80       6.526  -7.014   4.075  1.00  0.00           H  
ATOM   1277 3HD1 LEU A  80       6.508  -6.677   2.327  1.00  0.00           H  
ATOM   1278 1HD2 LEU A  80       5.980  -3.642   2.585  1.00  0.00           H  
ATOM   1279 2HD2 LEU A  80       5.124  -4.724   1.460  1.00  0.00           H  
ATOM   1280 3HD2 LEU A  80       4.203  -3.737   2.620  1.00  0.00           H  
ATOM   1281  N   LEU A  81       1.299  -7.754   4.095  1.00  0.00           N  
ATOM   1282  CA  LEU A  81       0.263  -8.725   3.825  1.00  0.00           C  
ATOM   1283  C   LEU A  81      -1.116  -8.093   3.850  1.00  0.00           C  
ATOM   1284  O   LEU A  81      -1.921  -8.329   2.953  1.00  0.00           O  
ATOM   1285  CB  LEU A  81       0.330  -9.863   4.852  1.00  0.00           C  
ATOM   1286  CG  LEU A  81      -0.769 -10.927   4.738  1.00  0.00           C  
ATOM   1287  CD1 LEU A  81      -0.654 -11.635   3.396  1.00  0.00           C  
ATOM   1288  CD2 LEU A  81      -0.642 -11.913   5.890  1.00  0.00           C  
ATOM   1289  H   LEU A  81       1.890  -7.877   4.906  1.00  0.00           H  
ATOM   1290  HA  LEU A  81       0.428  -9.138   2.828  1.00  0.00           H  
ATOM   1291 1HB  LEU A  81       1.290 -10.367   4.750  1.00  0.00           H  
ATOM   1292 2HB  LEU A  81       0.273  -9.432   5.851  1.00  0.00           H  
ATOM   1293  HG  LEU A  81      -1.747 -10.445   4.779  1.00  0.00           H  
ATOM   1294 1HD1 LEU A  81      -1.436 -12.391   3.315  1.00  0.00           H  
ATOM   1295 2HD1 LEU A  81      -0.768 -10.910   2.590  1.00  0.00           H  
ATOM   1296 3HD1 LEU A  81       0.321 -12.113   3.319  1.00  0.00           H  
ATOM   1297 1HD2 LEU A  81      -1.424 -12.668   5.810  1.00  0.00           H  
ATOM   1298 2HD2 LEU A  81       0.334 -12.396   5.850  1.00  0.00           H  
ATOM   1299 3HD2 LEU A  81      -0.746 -11.382   6.836  1.00  0.00           H  
ATOM   1300  N   VAL A  82      -1.351  -7.309   4.936  1.00  0.00           N  
ATOM   1301  CA  VAL A  82      -2.638  -6.625   5.051  1.00  0.00           C  
ATOM   1302  C   VAL A  82      -2.862  -5.641   3.896  1.00  0.00           C  
ATOM   1303  O   VAL A  82      -3.948  -5.614   3.299  1.00  0.00           O  
ATOM   1304  CB  VAL A  82      -2.715  -5.866   6.390  1.00  0.00           C  
ATOM   1305  CG1 VAL A  82      -3.909  -4.923   6.399  1.00  0.00           C  
ATOM   1306  CG2 VAL A  82      -2.802  -6.856   7.541  1.00  0.00           C  
ATOM   1307  H   VAL A  82      -0.665  -7.193   5.667  1.00  0.00           H  
ATOM   1308  HA  VAL A  82      -3.434  -7.365   4.952  1.00  0.00           H  
ATOM   1309  HB  VAL A  82      -1.821  -5.254   6.502  1.00  0.00           H  
ATOM   1310 1HG1 VAL A  82      -3.948  -4.395   7.352  1.00  0.00           H  
ATOM   1311 2HG1 VAL A  82      -3.808  -4.201   5.588  1.00  0.00           H  
ATOM   1312 3HG1 VAL A  82      -4.826  -5.496   6.264  1.00  0.00           H  
ATOM   1313 1HG2 VAL A  82      -2.855  -6.313   8.484  1.00  0.00           H  
ATOM   1314 2HG2 VAL A  82      -3.693  -7.472   7.426  1.00  0.00           H  
ATOM   1315 3HG2 VAL A  82      -1.917  -7.494   7.540  1.00  0.00           H  
ATOM   1316  N   ALA A  83      -1.826  -4.731   3.546  1.00  0.00           N  
ATOM   1317  CA  ALA A  83      -1.951  -3.758   2.461  1.00  0.00           C  
ATOM   1318  C   ALA A  83      -2.196  -4.452   1.111  1.00  0.00           C  
ATOM   1319  O   ALA A  83      -3.012  -4.006   0.323  1.00  0.00           O  
ATOM   1320  CB  ALA A  83      -0.722  -2.854   2.388  1.00  0.00           C  
ATOM   1321  H   ALA A  83      -0.969  -4.768   4.077  1.00  0.00           H  
ATOM   1322  HA  ALA A  83      -2.825  -3.138   2.660  1.00  0.00           H  
ATOM   1323 1HB  ALA A  83      -0.841  -2.141   1.573  1.00  0.00           H  
ATOM   1324 2HB  ALA A  83      -0.612  -2.315   3.329  1.00  0.00           H  
ATOM   1325 3HB  ALA A  83       0.166  -3.462   2.211  1.00  0.00           H  
ATOM   1326  N   ALA A  84      -1.515  -5.565   0.879  1.00  0.00           N  
ATOM   1327  CA  ALA A  84      -1.658  -6.313  -0.369  1.00  0.00           C  
ATOM   1328  C   ALA A  84      -3.072  -6.872  -0.538  1.00  0.00           C  
ATOM   1329  O   ALA A  84      -3.597  -6.878  -1.639  1.00  0.00           O  
ATOM   1330  CB  ALA A  84      -0.647  -7.428  -0.416  1.00  0.00           C  
ATOM   1331  H   ALA A  84      -0.878  -5.903   1.587  1.00  0.00           H  
ATOM   1332  HA  ALA A  84      -1.476  -5.629  -1.197  1.00  0.00           H  
ATOM   1333 1HB  ALA A  84      -0.759  -7.981  -1.350  1.00  0.00           H  
ATOM   1334 2HB  ALA A  84       0.359  -7.008  -0.362  1.00  0.00           H  
ATOM   1335 3HB  ALA A  84      -0.806  -8.098   0.426  1.00  0.00           H  
ATOM   1336  N   LYS A  85      -3.681  -7.330   0.553  1.00  0.00           N  
ATOM   1337  CA  LYS A  85      -5.039  -7.890   0.524  1.00  0.00           C  
ATOM   1338  C   LYS A  85      -6.149  -6.841   0.520  1.00  0.00           C  
ATOM   1339  O   LYS A  85      -7.203  -7.062  -0.053  1.00  0.00           O  
ATOM   1340  CB  LYS A  85      -5.236  -8.829   1.715  1.00  0.00           C  
ATOM   1341  CG  LYS A  85      -4.289 -10.022   1.740  1.00  0.00           C  
ATOM   1342  CD  LYS A  85      -4.897 -11.224   1.033  1.00  0.00           C  
ATOM   1343  CE  LYS A  85      -4.383 -11.347  -0.393  1.00  0.00           C  
ATOM   1344  NZ  LYS A  85      -4.815 -12.619  -1.033  1.00  0.00           N  
ATOM   1345  H   LYS A  85      -3.186  -7.288   1.434  1.00  0.00           H  
ATOM   1346  HA  LYS A  85      -5.150  -8.477  -0.388  1.00  0.00           H  
ATOM   1347 1HB  LYS A  85      -5.099  -8.273   2.643  1.00  0.00           H  
ATOM   1348 2HB  LYS A  85      -6.257  -9.212   1.711  1.00  0.00           H  
ATOM   1349 1HG  LYS A  85      -3.354  -9.755   1.246  1.00  0.00           H  
ATOM   1350 2HG  LYS A  85      -4.070 -10.290   2.773  1.00  0.00           H  
ATOM   1351 1HD  LYS A  85      -4.645 -12.134   1.581  1.00  0.00           H  
ATOM   1352 2HD  LYS A  85      -5.982 -11.123   1.011  1.00  0.00           H  
ATOM   1353 1HE  LYS A  85      -4.754 -10.512  -0.986  1.00  0.00           H  
ATOM   1354 2HE  LYS A  85      -3.294 -11.308  -0.392  1.00  0.00           H  
ATOM   1355 1HZ  LYS A  85      -4.454 -12.662  -1.976  1.00  0.00           H  
ATOM   1356 2HZ  LYS A  85      -4.460 -13.402  -0.501  1.00  0.00           H  
ATOM   1357 3HZ  LYS A  85      -5.824 -12.659  -1.057  1.00  0.00           H  
ATOM   1358  N   LEU A  86      -5.933  -5.729   1.213  1.00  0.00           N  
ATOM   1359  CA  LEU A  86      -6.872  -4.626   1.199  1.00  0.00           C  
ATOM   1360  C   LEU A  86      -6.848  -3.993  -0.186  1.00  0.00           C  
ATOM   1361  O   LEU A  86      -7.872  -3.534  -0.689  1.00  0.00           O  
ATOM   1362  CB  LEU A  86      -6.514  -3.588   2.270  1.00  0.00           C  
ATOM   1363  CG  LEU A  86      -6.704  -4.041   3.724  1.00  0.00           C  
ATOM   1364  CD1 LEU A  86      -6.105  -3.001   4.662  1.00  0.00           C  
ATOM   1365  CD2 LEU A  86      -8.187  -4.240   4.005  1.00  0.00           C  
ATOM   1366  H   LEU A  86      -5.090  -5.652   1.765  1.00  0.00           H  
ATOM   1367  HA  LEU A  86      -7.859  -5.007   1.457  1.00  0.00           H  
ATOM   1368 1HB  LEU A  86      -5.470  -3.306   2.146  1.00  0.00           H  
ATOM   1369 2HB  LEU A  86      -7.130  -2.702   2.116  1.00  0.00           H  
ATOM   1370  HG  LEU A  86      -6.175  -4.980   3.885  1.00  0.00           H  
ATOM   1371 1HD1 LEU A  86      -6.240  -3.323   5.695  1.00  0.00           H  
ATOM   1372 2HD1 LEU A  86      -5.040  -2.893   4.453  1.00  0.00           H  
ATOM   1373 3HD1 LEU A  86      -6.604  -2.045   4.513  1.00  0.00           H  
ATOM   1374 1HD2 LEU A  86      -8.322  -4.563   5.037  1.00  0.00           H  
ATOM   1375 2HD2 LEU A  86      -8.717  -3.301   3.845  1.00  0.00           H  
ATOM   1376 3HD2 LEU A  86      -8.585  -5.001   3.332  1.00  0.00           H  
ATOM   1377  N   GLY A  87      -5.664  -3.951  -0.794  1.00  0.00           N  
ATOM   1378  CA  GLY A  87      -5.517  -3.337  -2.093  1.00  0.00           C  
ATOM   1379  C   GLY A  87      -5.104  -1.883  -1.943  1.00  0.00           C  
ATOM   1380  O   GLY A  87      -5.464  -1.029  -2.757  1.00  0.00           O  
ATOM   1381  H   GLY A  87      -4.854  -4.352  -0.345  1.00  0.00           H  
ATOM   1382 1HA  GLY A  87      -4.770  -3.882  -2.671  1.00  0.00           H  
ATOM   1383 2HA  GLY A  87      -6.458  -3.407  -2.638  1.00  0.00           H  
ATOM   1384  N   THR A  88      -4.338  -1.590  -0.900  1.00  0.00           N  
ATOM   1385  CA  THR A  88      -3.969  -0.214  -0.670  1.00  0.00           C  
ATOM   1386  C   THR A  88      -2.521  -0.059  -0.244  1.00  0.00           C  
ATOM   1387  O   THR A  88      -1.708  -0.954  -0.443  1.00  0.00           O  
ATOM   1388  CB  THR A  88      -4.885   0.420   0.394  1.00  0.00           C  
ATOM   1389  OG1 THR A  88      -4.602   1.822   0.498  1.00  0.00           O  
ATOM   1390  CG2 THR A  88      -4.667  -0.239   1.747  1.00  0.00           C  
ATOM   1391  H   THR A  88      -4.004  -2.300  -0.265  1.00  0.00           H  
ATOM   1392  HA  THR A  88      -4.041   0.326  -1.613  1.00  0.00           H  
ATOM   1393  HB  THR A  88      -5.927   0.294   0.099  1.00  0.00           H  
ATOM   1394  HG1 THR A  88      -5.333   2.263   0.937  1.00  0.00           H  
ATOM   1395 1HG2 THR A  88      -5.322   0.221   2.486  1.00  0.00           H  
ATOM   1396 2HG2 THR A  88      -4.892  -1.303   1.674  1.00  0.00           H  
ATOM   1397 3HG2 THR A  88      -3.629  -0.109   2.052  1.00  0.00           H  
ATOM   1398  N   THR A  89      -2.172   1.094   0.389  1.00  0.00           N  
ATOM   1399  CA  THR A  89      -0.779   1.346   0.749  1.00  0.00           C  
ATOM   1400  C   THR A  89      -0.524   0.812   2.156  1.00  0.00           C  
ATOM   1401  O   THR A  89      -1.471   0.445   2.861  1.00  0.00           O  
ATOM   1402  CB  THR A  89      -0.437   2.845   0.679  1.00  0.00           C  
ATOM   1403  OG1 THR A  89      -1.174   3.555   1.683  1.00  0.00           O  
ATOM   1404  CG2 THR A  89      -0.782   3.409  -0.691  1.00  0.00           C  
ATOM   1405  H   THR A  89      -2.874   1.779   0.627  1.00  0.00           H  
ATOM   1406  HA  THR A  89      -0.139   0.861   0.013  1.00  0.00           H  
ATOM   1407  HB  THR A  89       0.629   2.984   0.864  1.00  0.00           H  
ATOM   1408  HG1 THR A  89      -0.808   4.437   1.785  1.00  0.00           H  
ATOM   1409 1HG2 THR A  89      -0.532   4.468  -0.723  1.00  0.00           H  
ATOM   1410 2HG2 THR A  89      -0.214   2.878  -1.456  1.00  0.00           H  
ATOM   1411 3HG2 THR A  89      -1.847   3.281  -0.878  1.00  0.00           H  
ATOM   1412  N   VAL A  90       0.751   0.762   2.553  1.00  0.00           N  
ATOM   1413  CA  VAL A  90       1.097   0.285   3.885  1.00  0.00           C  
ATOM   1414  C   VAL A  90       0.679   1.303   4.942  1.00  0.00           C  
ATOM   1415  O   VAL A  90       0.288   0.938   6.073  1.00  0.00           O  
ATOM   1416  CB  VAL A  90       2.613   0.027   3.986  1.00  0.00           C  
ATOM   1417  CG1 VAL A  90       3.037  -1.050   2.999  1.00  0.00           C  
ATOM   1418  CG2 VAL A  90       3.375   1.319   3.736  1.00  0.00           C  
ATOM   1419  H   VAL A  90       1.487   1.058   1.930  1.00  0.00           H  
ATOM   1420  HA  VAL A  90       0.484  -0.589   4.109  1.00  0.00           H  
ATOM   1421  HB  VAL A  90       2.843  -0.344   4.985  1.00  0.00           H  
ATOM   1422 1HG1 VAL A  90       4.111  -1.220   3.085  1.00  0.00           H  
ATOM   1423 2HG1 VAL A  90       2.505  -1.976   3.220  1.00  0.00           H  
ATOM   1424 3HG1 VAL A  90       2.801  -0.727   1.985  1.00  0.00           H  
ATOM   1425 1HG2 VAL A  90       4.446   1.130   3.810  1.00  0.00           H  
ATOM   1426 2HG2 VAL A  90       3.141   1.693   2.739  1.00  0.00           H  
ATOM   1427 3HG2 VAL A  90       3.086   2.062   4.479  1.00  0.00           H  
ATOM   1428  N   GLU A  91       0.706   2.574   4.555  1.00  0.00           N  
ATOM   1429  CA  GLU A  91       0.330   3.652   5.464  1.00  0.00           C  
ATOM   1430  C   GLU A  91      -1.126   3.510   5.890  1.00  0.00           C  
ATOM   1431  O   GLU A  91      -1.439   3.657   7.069  1.00  0.00           O  
ATOM   1432  CB  GLU A  91       0.552   5.014   4.804  1.00  0.00           C  
ATOM   1433  CG  GLU A  91       2.015   5.384   4.602  1.00  0.00           C  
ATOM   1434  CD  GLU A  91       2.620   4.736   3.389  1.00  0.00           C  
ATOM   1435  OE1 GLU A  91       1.914   4.046   2.692  1.00  0.00           O  
ATOM   1436  OE2 GLU A  91       3.791   4.930   3.158  1.00  0.00           O  
ATOM   1437  H   GLU A  91       0.993   2.802   3.614  1.00  0.00           H  
ATOM   1438  HA  GLU A  91       0.936   3.570   6.367  1.00  0.00           H  
ATOM   1439 1HB  GLU A  91       0.066   5.030   3.829  1.00  0.00           H  
ATOM   1440 2HB  GLU A  91       0.091   5.793   5.412  1.00  0.00           H  
ATOM   1441 1HG  GLU A  91       2.094   6.466   4.500  1.00  0.00           H  
ATOM   1442 2HG  GLU A  91       2.579   5.088   5.486  1.00  0.00           H  
ATOM   1443  N   GLU A  92      -2.048   3.160   4.909  1.00  0.00           N  
ATOM   1444  CA  GLU A  92      -3.462   2.958   5.250  1.00  0.00           C  
ATOM   1445  C   GLU A  92      -3.683   1.708   6.098  1.00  0.00           C  
ATOM   1446  O   GLU A  92      -4.526   1.706   6.992  1.00  0.00           O  
ATOM   1447  CB  GLU A  92      -4.303   2.865   3.975  1.00  0.00           C  
ATOM   1448  CG  GLU A  92      -5.800   2.738   4.217  1.00  0.00           C  
ATOM   1449  CD  GLU A  92      -6.604   2.779   2.947  1.00  0.00           C  
ATOM   1450  OE1 GLU A  92      -6.128   3.329   1.983  1.00  0.00           O  
ATOM   1451  OE2 GLU A  92      -7.695   2.259   2.941  1.00  0.00           O  
ATOM   1452  H   GLU A  92      -1.771   3.156   3.938  1.00  0.00           H  
ATOM   1453  HA  GLU A  92      -3.811   3.830   5.802  1.00  0.00           H  
ATOM   1454 1HB  GLU A  92      -4.137   3.752   3.363  1.00  0.00           H  
ATOM   1455 2HB  GLU A  92      -3.984   2.001   3.391  1.00  0.00           H  
ATOM   1456 1HG  GLU A  92      -5.996   1.796   4.728  1.00  0.00           H  
ATOM   1457 2HG  GLU A  92      -6.121   3.548   4.871  1.00  0.00           H  
ATOM   1458  N   ALA A  93      -2.962   0.635   5.787  1.00  0.00           N  
ATOM   1459  CA  ALA A  93      -3.115  -0.606   6.542  1.00  0.00           C  
ATOM   1460  C   ALA A  93      -2.811  -0.345   8.017  1.00  0.00           C  
ATOM   1461  O   ALA A  93      -3.486  -0.854   8.899  1.00  0.00           O  
ATOM   1462  CB  ALA A  93      -2.206  -1.697   5.988  1.00  0.00           C  
ATOM   1463  H   ALA A  93      -2.298   0.669   5.026  1.00  0.00           H  
ATOM   1464  HA  ALA A  93      -4.150  -0.933   6.448  1.00  0.00           H  
ATOM   1465 1HB  ALA A  93      -2.339  -2.609   6.567  1.00  0.00           H  
ATOM   1466 2HB  ALA A  93      -2.462  -1.888   4.946  1.00  0.00           H  
ATOM   1467 3HB  ALA A  93      -1.168  -1.373   6.054  1.00  0.00           H  
ATOM   1468  N   VAL A  94      -1.782   0.456   8.257  1.00  0.00           N  
ATOM   1469  CA  VAL A  94      -1.359   0.786   9.607  1.00  0.00           C  
ATOM   1470  C   VAL A  94      -2.410   1.705  10.249  1.00  0.00           C  
ATOM   1471  O   VAL A  94      -2.877   1.418  11.351  1.00  0.00           O  
ATOM   1472  CB  VAL A  94       0.016   1.481   9.591  1.00  0.00           C  
ATOM   1473  CG1 VAL A  94       0.350   2.032  10.970  1.00  0.00           C  
ATOM   1474  CG2 VAL A  94       1.085   0.503   9.128  1.00  0.00           C  
ATOM   1475  H   VAL A  94      -1.278   0.849   7.474  1.00  0.00           H  
ATOM   1476  HA  VAL A  94      -1.332  -0.132  10.195  1.00  0.00           H  
ATOM   1477  HB  VAL A  94      -0.024   2.328   8.907  1.00  0.00           H  
ATOM   1478 1HG1 VAL A  94       1.325   2.520  10.940  1.00  0.00           H  
ATOM   1479 2HG1 VAL A  94      -0.409   2.756  11.266  1.00  0.00           H  
ATOM   1480 3HG1 VAL A  94       0.375   1.215  11.691  1.00  0.00           H  
ATOM   1481 1HG2 VAL A  94       2.054   1.001   9.118  1.00  0.00           H  
ATOM   1482 2HG2 VAL A  94       1.120  -0.348   9.809  1.00  0.00           H  
ATOM   1483 3HG2 VAL A  94       0.847   0.153   8.123  1.00  0.00           H  
ATOM   1484  N   LYS A  95      -2.830   2.753   9.525  1.00  0.00           N  
ATOM   1485  CA  LYS A  95      -3.823   3.703  10.048  1.00  0.00           C  
ATOM   1486  C   LYS A  95      -5.106   3.015  10.453  1.00  0.00           C  
ATOM   1487  O   LYS A  95      -5.689   3.348  11.479  1.00  0.00           O  
ATOM   1488  CB  LYS A  95      -4.129   4.786   9.012  1.00  0.00           C  
ATOM   1489  CG  LYS A  95      -3.027   5.824   8.844  1.00  0.00           C  
ATOM   1490  CD  LYS A  95      -3.374   6.826   7.753  1.00  0.00           C  
ATOM   1491  CE  LYS A  95      -2.265   7.851   7.569  1.00  0.00           C  
ATOM   1492  NZ  LYS A  95      -2.578   8.821   6.485  1.00  0.00           N  
ATOM   1493  H   LYS A  95      -2.457   2.895   8.599  1.00  0.00           H  
ATOM   1494  HA  LYS A  95      -3.415   4.176  10.942  1.00  0.00           H  
ATOM   1495 1HB  LYS A  95      -4.303   4.323   8.041  1.00  0.00           H  
ATOM   1496 2HB  LYS A  95      -5.042   5.310   9.293  1.00  0.00           H  
ATOM   1497 1HG  LYS A  95      -2.884   6.358   9.784  1.00  0.00           H  
ATOM   1498 2HG  LYS A  95      -2.094   5.325   8.584  1.00  0.00           H  
ATOM   1499 1HD  LYS A  95      -3.531   6.299   6.811  1.00  0.00           H  
ATOM   1500 2HD  LYS A  95      -4.295   7.346   8.016  1.00  0.00           H  
ATOM   1501 1HE  LYS A  95      -2.118   8.399   8.499  1.00  0.00           H  
ATOM   1502 2HE  LYS A  95      -1.334   7.340   7.324  1.00  0.00           H  
ATOM   1503 1HZ  LYS A  95      -1.819   9.482   6.394  1.00  0.00           H  
ATOM   1504 2HZ  LYS A  95      -2.698   8.325   5.613  1.00  0.00           H  
ATOM   1505 3HZ  LYS A  95      -3.429   9.316   6.710  1.00  0.00           H  
ATOM   1506  N   ARG A  96      -5.557   2.068   9.639  1.00  0.00           N  
ATOM   1507  CA  ARG A  96      -6.740   1.276   9.980  1.00  0.00           C  
ATOM   1508  C   ARG A  96      -6.486   0.367  11.178  1.00  0.00           C  
ATOM   1509  O   ARG A  96      -7.348   0.209  12.032  1.00  0.00           O  
ATOM   1510  CB  ARG A  96      -7.175   0.429   8.794  1.00  0.00           C  
ATOM   1511  CG  ARG A  96      -7.811   1.206   7.652  1.00  0.00           C  
ATOM   1512  CD  ARG A  96      -8.230   0.310   6.544  1.00  0.00           C  
ATOM   1513  NE  ARG A  96      -8.798   1.053   5.431  1.00  0.00           N  
ATOM   1514  CZ  ARG A  96     -10.083   1.448   5.350  1.00  0.00           C  
ATOM   1515  NH1 ARG A  96     -10.920   1.164   6.324  1.00  0.00           N  
ATOM   1516  NH2 ARG A  96     -10.503   2.121   4.293  1.00  0.00           N  
ATOM   1517  H   ARG A  96      -5.080   1.889   8.768  1.00  0.00           H  
ATOM   1518  HA  ARG A  96      -7.547   1.958  10.246  1.00  0.00           H  
ATOM   1519 1HB  ARG A  96      -6.313  -0.102   8.391  1.00  0.00           H  
ATOM   1520 2HB  ARG A  96      -7.895  -0.319   9.125  1.00  0.00           H  
ATOM   1521 1HG  ARG A  96      -8.692   1.734   8.018  1.00  0.00           H  
ATOM   1522 2HG  ARG A  96      -7.094   1.927   7.258  1.00  0.00           H  
ATOM   1523 1HD  ARG A  96      -7.366  -0.245   6.179  1.00  0.00           H  
ATOM   1524 2HD  ARG A  96      -8.983  -0.389   6.906  1.00  0.00           H  
ATOM   1525  HE  ARG A  96      -8.184   1.290   4.662  1.00  0.00           H  
ATOM   1526 1HH1 ARG A  96     -10.599   0.649   7.132  1.00  0.00           H  
ATOM   1527 2HH1 ARG A  96     -11.884   1.459   6.264  1.00  0.00           H  
ATOM   1528 1HH2 ARG A  96      -9.860   2.339   3.545  1.00  0.00           H  
ATOM   1529 2HH2 ARG A  96     -11.466   2.416   4.233  1.00  0.00           H  
ATOM   1530  N   ALA A  97      -5.308  -0.249  11.211  1.00  0.00           N  
ATOM   1531  CA  ALA A  97      -4.971  -1.153  12.293  1.00  0.00           C  
ATOM   1532  C   ALA A  97      -4.957  -0.352  13.595  1.00  0.00           C  
ATOM   1533  O   ALA A  97      -5.397  -0.844  14.611  1.00  0.00           O  
ATOM   1534  CB  ALA A  97      -3.623  -1.806  12.035  1.00  0.00           C  
ATOM   1535  H   ALA A  97      -4.636  -0.088  10.476  1.00  0.00           H  
ATOM   1536  HA  ALA A  97      -5.736  -1.929  12.337  1.00  0.00           H  
ATOM   1537 1HB  ALA A  97      -3.383  -2.482  12.854  1.00  0.00           H  
ATOM   1538 2HB  ALA A  97      -3.665  -2.368  11.100  1.00  0.00           H  
ATOM   1539 3HB  ALA A  97      -2.856  -1.037  11.962  1.00  0.00           H  
ATOM   1540  N   LEU A  98      -4.454   0.882  13.543  1.00  0.00           N  
ATOM   1541  CA  LEU A  98      -4.403   1.754  14.717  1.00  0.00           C  
ATOM   1542  C   LEU A  98      -5.788   2.160  15.224  1.00  0.00           C  
ATOM   1543  O   LEU A  98      -5.990   2.274  16.417  1.00  0.00           O  
ATOM   1544  CB  LEU A  98      -3.595   3.016  14.389  1.00  0.00           C  
ATOM   1545  CG  LEU A  98      -2.091   2.805  14.175  1.00  0.00           C  
ATOM   1546  CD1 LEU A  98      -1.470   4.086  13.632  1.00  0.00           C  
ATOM   1547  CD2 LEU A  98      -1.442   2.398  15.489  1.00  0.00           C  
ATOM   1548  H   LEU A  98      -4.097   1.222  12.663  1.00  0.00           H  
ATOM   1549  HA  LEU A  98      -3.933   1.206  15.535  1.00  0.00           H  
ATOM   1550 1HB  LEU A  98      -3.999   3.461  13.482  1.00  0.00           H  
ATOM   1551 2HB  LEU A  98      -3.717   3.729  15.204  1.00  0.00           H  
ATOM   1552  HG  LEU A  98      -1.935   2.020  13.435  1.00  0.00           H  
ATOM   1553 1HD1 LEU A  98      -0.401   3.936  13.480  1.00  0.00           H  
ATOM   1554 2HD1 LEU A  98      -1.939   4.343  12.683  1.00  0.00           H  
ATOM   1555 3HD1 LEU A  98      -1.625   4.895  14.345  1.00  0.00           H  
ATOM   1556 1HD2 LEU A  98      -0.373   2.247  15.337  1.00  0.00           H  
ATOM   1557 2HD2 LEU A  98      -1.596   3.183  16.230  1.00  0.00           H  
ATOM   1558 3HD2 LEU A  98      -1.892   1.470  15.845  1.00  0.00           H  
ATOM   1559  N   LYS A  99      -6.742   2.370  14.320  1.00  0.00           N  
ATOM   1560  CA  LYS A  99      -8.112   2.646  14.749  1.00  0.00           C  
ATOM   1561  C   LYS A  99      -8.698   1.455  15.490  1.00  0.00           C  
ATOM   1562  O   LYS A  99      -9.384   1.630  16.504  1.00  0.00           O  
ATOM   1563  CB  LYS A  99      -8.993   3.002  13.550  1.00  0.00           C  
ATOM   1564  CG  LYS A  99      -8.698   4.364  12.936  1.00  0.00           C  
ATOM   1565  CD  LYS A  99      -9.584   4.630  11.728  1.00  0.00           C  
ATOM   1566  CE  LYS A  99      -9.276   5.981  11.101  1.00  0.00           C  
ATOM   1567  NZ  LYS A  99     -10.110   6.238   9.896  1.00  0.00           N  
ATOM   1568  H   LYS A  99      -6.531   2.341  13.334  1.00  0.00           H  
ATOM   1569  HA  LYS A  99      -8.098   3.499  15.427  1.00  0.00           H  
ATOM   1570 1HB  LYS A  99      -8.869   2.250  12.771  1.00  0.00           H  
ATOM   1571 2HB  LYS A  99     -10.041   2.992  13.852  1.00  0.00           H  
ATOM   1572 1HG  LYS A  99      -8.868   5.144  13.680  1.00  0.00           H  
ATOM   1573 2HG  LYS A  99      -7.654   4.405  12.626  1.00  0.00           H  
ATOM   1574 1HD  LYS A  99      -9.428   3.848  10.984  1.00  0.00           H  
ATOM   1575 2HD  LYS A  99     -10.630   4.612  12.034  1.00  0.00           H  
ATOM   1576 1HE  LYS A  99      -9.458   6.770  11.829  1.00  0.00           H  
ATOM   1577 2HE  LYS A  99      -8.225   6.018  10.814  1.00  0.00           H  
ATOM   1578 1HZ  LYS A  99      -9.875   7.142   9.510  1.00  0.00           H  
ATOM   1579 2HZ  LYS A  99      -9.935   5.522   9.205  1.00  0.00           H  
ATOM   1580 3HZ  LYS A  99     -11.086   6.226  10.153  1.00  0.00           H  
ATOM   1581  N   LEU A 100      -8.449   0.249  14.972  1.00  0.00           N  
ATOM   1582  CA  LEU A 100      -8.904  -0.961  15.642  1.00  0.00           C  
ATOM   1583  C   LEU A 100      -8.137  -1.141  16.951  1.00  0.00           C  
ATOM   1584  O   LEU A 100      -8.698  -1.570  17.959  1.00  0.00           O  
ATOM   1585  CB  LEU A 100      -8.704  -2.186  14.739  1.00  0.00           C  
ATOM   1586  CG  LEU A 100      -9.585  -2.237  13.485  1.00  0.00           C  
ATOM   1587  CD1 LEU A 100      -9.049  -3.298  12.531  1.00  0.00           C  
ATOM   1588  CD2 LEU A 100     -11.022  -2.537  13.885  1.00  0.00           C  
ATOM   1589  H   LEU A 100      -7.940   0.169  14.104  1.00  0.00           H  
ATOM   1590  HA  LEU A 100      -9.968  -0.860  15.857  1.00  0.00           H  
ATOM   1591 1HB  LEU A 100      -7.665  -2.212  14.415  1.00  0.00           H  
ATOM   1592 2HB  LEU A 100      -8.904  -3.084  15.322  1.00  0.00           H  
ATOM   1593  HG  LEU A 100      -9.543  -1.277  12.971  1.00  0.00           H  
ATOM   1594 1HD1 LEU A 100      -9.676  -3.335  11.640  1.00  0.00           H  
ATOM   1595 2HD1 LEU A 100      -8.027  -3.048  12.247  1.00  0.00           H  
ATOM   1596 3HD1 LEU A 100      -9.063  -4.269  13.025  1.00  0.00           H  
ATOM   1597 1HD2 LEU A 100     -11.648  -2.573  12.992  1.00  0.00           H  
ATOM   1598 2HD2 LEU A 100     -11.064  -3.498  14.397  1.00  0.00           H  
ATOM   1599 3HD2 LEU A 100     -11.385  -1.754  14.551  1.00  0.00           H  
ATOM   1600  N   LYS A 101      -6.847  -0.825  16.915  1.00  0.00           N  
ATOM   1601  CA  LYS A 101      -5.990  -1.008  18.072  1.00  0.00           C  
ATOM   1602  C   LYS A 101      -6.643  -0.356  19.303  1.00  0.00           C  
ATOM   1603  O   LYS A 101      -6.865  -1.024  20.317  1.00  0.00           O  
ATOM   1604  CB  LYS A 101      -4.604  -0.416  17.815  1.00  0.00           C  
ATOM   1605  CG  LYS A 101      -3.615  -0.612  18.957  1.00  0.00           C  
ATOM   1606  CD  LYS A 101      -2.297   0.094  18.674  1.00  0.00           C  
ATOM   1607  CE  LYS A 101      -1.340  -0.025  19.851  1.00  0.00           C  
ATOM   1608  NZ  LYS A 101      -0.086   0.746  19.630  1.00  0.00           N  
ATOM   1609  H   LYS A 101      -6.452  -0.450  16.065  1.00  0.00           H  
ATOM   1610  HA  LYS A 101      -5.906  -2.076  18.275  1.00  0.00           H  
ATOM   1611 1HB  LYS A 101      -4.175  -0.867  16.921  1.00  0.00           H  
ATOM   1612 2HB  LYS A 101      -4.693   0.655  17.630  1.00  0.00           H  
ATOM   1613 1HG  LYS A 101      -4.040  -0.213  19.879  1.00  0.00           H  
ATOM   1614 2HG  LYS A 101      -3.425  -1.676  19.095  1.00  0.00           H  
ATOM   1615 1HD  LYS A 101      -1.830  -0.345  17.792  1.00  0.00           H  
ATOM   1616 2HD  LYS A 101      -2.484   1.150  18.476  1.00  0.00           H  
ATOM   1617 1HE  LYS A 101      -1.826   0.346  20.753  1.00  0.00           H  
ATOM   1618 2HE  LYS A 101      -1.084  -1.073  20.007  1.00  0.00           H  
ATOM   1619 1HZ  LYS A 101       0.520   0.640  20.431  1.00  0.00           H  
ATOM   1620 2HZ  LYS A 101       0.382   0.397  18.805  1.00  0.00           H  
ATOM   1621 3HZ  LYS A 101      -0.310   1.722  19.503  1.00  0.00           H  
ATOM   1622  N   THR A 102      -7.008   0.922  19.195  1.00  0.00           N  
ATOM   1623  CA  THR A 102      -7.511   1.650  20.357  1.00  0.00           C  
ATOM   1624  C   THR A 102      -9.014   1.459  20.565  1.00  0.00           C  
ATOM   1625  O   THR A 102      -9.529   1.599  21.673  1.00  0.00           O  
ATOM   1626  CB  THR A 102      -7.201   3.153  20.233  1.00  0.00           C  
ATOM   1627  OG1 THR A 102      -7.887   3.693  19.096  1.00  0.00           O  
ATOM   1628  CG2 THR A 102      -5.705   3.377  20.070  1.00  0.00           C  
ATOM   1629  H   THR A 102      -6.938   1.400  18.308  1.00  0.00           H  
ATOM   1630  HA  THR A 102      -7.025   1.257  21.249  1.00  0.00           H  
ATOM   1631  HB  THR A 102      -7.544   3.671  21.128  1.00  0.00           H  
ATOM   1632  HG1 THR A 102      -7.935   4.649  19.177  1.00  0.00           H  
ATOM   1633 1HG2 THR A 102      -5.504   4.444  19.984  1.00  0.00           H  
ATOM   1634 2HG2 THR A 102      -5.181   2.977  20.938  1.00  0.00           H  
ATOM   1635 3HG2 THR A 102      -5.357   2.869  19.171  1.00  0.00           H  
ATOM   1636  N   LYS A 103      -9.721   1.129  19.497  1.00  0.00           N  
ATOM   1637  CA  LYS A 103     -11.152   0.884  19.594  1.00  0.00           C  
ATOM   1638  C   LYS A 103     -11.496  -0.443  20.282  1.00  0.00           C  
ATOM   1639  O   LYS A 103     -12.383  -0.494  21.137  1.00  0.00           O  
ATOM   1640  CB  LYS A 103     -11.777   0.921  18.198  1.00  0.00           C  
ATOM   1641  CG  LYS A 103     -13.282   0.696  18.177  1.00  0.00           C  
ATOM   1642  CD  LYS A 103     -13.842   0.835  16.770  1.00  0.00           C  
ATOM   1643  CE  LYS A 103     -15.343   0.587  16.742  1.00  0.00           C  
ATOM   1644  NZ  LYS A 103     -15.904   0.712  15.370  1.00  0.00           N  
ATOM   1645  H   LYS A 103      -9.268   1.045  18.599  1.00  0.00           H  
ATOM   1646  HA  LYS A 103     -11.596   1.665  20.212  1.00  0.00           H  
ATOM   1647 1HB  LYS A 103     -11.576   1.888  17.735  1.00  0.00           H  
ATOM   1648 2HB  LYS A 103     -11.316   0.156  17.573  1.00  0.00           H  
ATOM   1649 1HG  LYS A 103     -13.507  -0.303  18.551  1.00  0.00           H  
ATOM   1650 2HG  LYS A 103     -13.768   1.426  18.825  1.00  0.00           H  
ATOM   1651 1HD  LYS A 103     -13.641   1.839  16.394  1.00  0.00           H  
ATOM   1652 2HD  LYS A 103     -13.353   0.117  16.111  1.00  0.00           H  
ATOM   1653 1HE  LYS A 103     -15.553  -0.414  17.118  1.00  0.00           H  
ATOM   1654 2HE  LYS A 103     -15.842   1.306  17.391  1.00  0.00           H  
ATOM   1655 1HZ  LYS A 103     -16.899   0.541  15.395  1.00  0.00           H  
ATOM   1656 2HZ  LYS A 103     -15.731   1.644  15.019  1.00  0.00           H  
ATOM   1657 3HZ  LYS A 103     -15.462   0.037  14.763  1.00  0.00           H  
ATOM   1658  N   LEU A 104     -10.799  -1.513  19.914  1.00  0.00           N  
ATOM   1659  CA  LEU A 104     -11.134  -2.844  20.423  1.00  0.00           C  
ATOM   1660  C   LEU A 104     -10.282  -3.273  21.622  1.00  0.00           C  
ATOM   1661  O   LEU A 104     -10.536  -4.327  22.213  1.00  0.00           O  
ATOM   1662  CB  LEU A 104     -10.977  -3.876  19.299  1.00  0.00           C  
ATOM   1663  CG  LEU A 104     -11.840  -3.638  18.052  1.00  0.00           C  
ATOM   1664  CD1 LEU A 104     -11.490  -4.670  16.988  1.00  0.00           C  
ATOM   1665  CD2 LEU A 104     -13.311  -3.718  18.429  1.00  0.00           C  
ATOM   1666  H   LEU A 104     -10.024  -1.413  19.274  1.00  0.00           H  
ATOM   1667  HA  LEU A 104     -12.172  -2.835  20.757  1.00  0.00           H  
ATOM   1668 1HB  LEU A 104      -9.935  -3.891  18.983  1.00  0.00           H  
ATOM   1669 2HB  LEU A 104     -11.230  -4.861  19.693  1.00  0.00           H  
ATOM   1670  HG  LEU A 104     -11.623  -2.651  17.643  1.00  0.00           H  
ATOM   1671 1HD1 LEU A 104     -12.103  -4.500  16.102  1.00  0.00           H  
ATOM   1672 2HD1 LEU A 104     -10.437  -4.577  16.723  1.00  0.00           H  
ATOM   1673 3HD1 LEU A 104     -11.681  -5.670  17.375  1.00  0.00           H  
ATOM   1674 1HD2 LEU A 104     -13.924  -3.549  17.544  1.00  0.00           H  
ATOM   1675 2HD2 LEU A 104     -13.529  -4.706  18.837  1.00  0.00           H  
ATOM   1676 3HD2 LEU A 104     -13.537  -2.959  19.178  1.00  0.00           H  
ATOM   1677  N   GLY A 105      -9.274  -2.475  21.969  1.00  0.00           N  
ATOM   1678  CA  GLY A 105      -8.335  -2.830  23.021  1.00  0.00           C  
ATOM   1679  C   GLY A 105      -7.368  -3.956  22.663  1.00  0.00           C  
ATOM   1680  O   GLY A 105      -7.106  -4.840  23.483  1.00  0.00           O  
ATOM   1681  H   GLY A 105      -9.159  -1.597  21.482  1.00  0.00           H  
ATOM   1682 1HA  GLY A 105      -7.744  -1.956  23.292  1.00  0.00           H  
ATOM   1683 2HA  GLY A 105      -8.886  -3.134  23.911  1.00  0.00           H  
ATOM   1684  N   VAL A 106      -6.830  -3.927  21.442  1.00  0.00           N  
ATOM   1685  CA  VAL A 106      -6.010  -5.031  20.952  1.00  0.00           C  
ATOM   1686  C   VAL A 106      -4.644  -4.520  20.504  1.00  0.00           C  
ATOM   1687  O   VAL A 106      -4.437  -3.317  20.372  1.00  0.00           O  
ATOM   1688  CB  VAL A 106      -6.707  -5.740  19.773  1.00  0.00           C  
ATOM   1689  CG1 VAL A 106      -8.056  -6.292  20.208  1.00  0.00           C  
ATOM   1690  CG2 VAL A 106      -6.870  -4.773  18.611  1.00  0.00           C  
ATOM   1691  H   VAL A 106      -6.989  -3.129  20.843  1.00  0.00           H  
ATOM   1692  HA  VAL A 106      -5.836  -5.726  21.775  1.00  0.00           H  
ATOM   1693  HB  VAL A 106      -6.098  -6.588  19.460  1.00  0.00           H  
ATOM   1694 1HG1 VAL A 106      -8.535  -6.790  19.365  1.00  0.00           H  
ATOM   1695 2HG1 VAL A 106      -7.912  -7.009  21.016  1.00  0.00           H  
ATOM   1696 3HG1 VAL A 106      -8.690  -5.476  20.553  1.00  0.00           H  
ATOM   1697 1HG2 VAL A 106      -7.362  -5.279  17.782  1.00  0.00           H  
ATOM   1698 2HG2 VAL A 106      -7.474  -3.921  18.926  1.00  0.00           H  
ATOM   1699 3HG2 VAL A 106      -5.889  -4.421  18.290  1.00  0.00           H  
ATOM   1700  N   SER A 107      -3.701  -5.428  20.291  1.00  0.00           N  
ATOM   1701  CA  SER A 107      -2.407  -5.016  19.777  1.00  0.00           C  
ATOM   1702  C   SER A 107      -2.480  -4.653  18.279  1.00  0.00           C  
ATOM   1703  O   SER A 107      -3.468  -4.942  17.596  1.00  0.00           O  
ATOM   1704  CB  SER A 107      -1.395  -6.122  19.998  1.00  0.00           C  
ATOM   1705  OG  SER A 107      -1.649  -7.211  19.153  1.00  0.00           O  
ATOM   1706  H   SER A 107      -3.867  -6.406  20.480  1.00  0.00           H  
ATOM   1707  HA  SER A 107      -2.094  -4.117  20.309  1.00  0.00           H  
ATOM   1708 1HB  SER A 107      -0.392  -5.740  19.812  1.00  0.00           H  
ATOM   1709 2HB  SER A 107      -1.433  -6.449  21.036  1.00  0.00           H  
ATOM   1710  HG  SER A 107      -1.031  -7.899  19.414  1.00  0.00           H  
ATOM   1711  N   LEU A 108      -1.420  -4.017  17.790  1.00  0.00           N  
ATOM   1712  CA  LEU A 108      -1.333  -3.627  16.401  1.00  0.00           C  
ATOM   1713  C   LEU A 108      -1.373  -4.884  15.547  1.00  0.00           C  
ATOM   1714  O   LEU A 108      -2.018  -4.915  14.511  1.00  0.00           O  
ATOM   1715  CB  LEU A 108      -0.045  -2.836  16.135  1.00  0.00           C  
ATOM   1716  CG  LEU A 108       0.172  -2.387  14.684  1.00  0.00           C  
ATOM   1717  CD1 LEU A 108      -0.928  -1.413  14.283  1.00  0.00           C  
ATOM   1718  CD2 LEU A 108       1.545  -1.744  14.552  1.00  0.00           C  
ATOM   1719  H   LEU A 108      -0.653  -3.802  18.411  1.00  0.00           H  
ATOM   1720  HA  LEU A 108      -2.180  -2.982  16.168  1.00  0.00           H  
ATOM   1721 1HB  LEU A 108      -0.050  -1.945  16.760  1.00  0.00           H  
ATOM   1722 2HB  LEU A 108       0.807  -3.452  16.422  1.00  0.00           H  
ATOM   1723  HG  LEU A 108       0.109  -3.251  14.022  1.00  0.00           H  
ATOM   1724 1HD1 LEU A 108      -0.774  -1.094  13.253  1.00  0.00           H  
ATOM   1725 2HD1 LEU A 108      -1.898  -1.904  14.370  1.00  0.00           H  
ATOM   1726 3HD1 LEU A 108      -0.902  -0.544  14.940  1.00  0.00           H  
ATOM   1727 1HD2 LEU A 108       1.699  -1.426  13.521  1.00  0.00           H  
ATOM   1728 2HD2 LEU A 108       1.607  -0.879  15.212  1.00  0.00           H  
ATOM   1729 3HD2 LEU A 108       2.313  -2.468  14.827  1.00  0.00           H  
ATOM   1730  N   GLU A 109      -0.606  -6.052  15.963  1.00  0.00           N  
ATOM   1731  CA  GLU A 109      -0.633  -7.328  15.258  1.00  0.00           C  
ATOM   1732  C   GLU A 109      -2.042  -7.899  15.189  1.00  0.00           C  
ATOM   1733  O   GLU A 109      -2.466  -8.396  14.143  1.00  0.00           O  
ATOM   1734  CB  GLU A 109       0.299  -8.331  15.940  1.00  0.00           C  
ATOM   1735  CG  GLU A 109       1.779  -7.988  15.834  1.00  0.00           C  
ATOM   1736  CD  GLU A 109       2.652  -8.906  16.643  1.00  0.00           C  
ATOM   1737  OE1 GLU A 109       2.230 -10.002  16.923  1.00  0.00           O  
ATOM   1738  OE2 GLU A 109       3.742  -8.510  16.982  1.00  0.00           O  
ATOM   1739  H   GLU A 109      -0.058  -5.966  16.808  1.00  0.00           H  
ATOM   1740  HA  GLU A 109      -0.299  -7.165  14.235  1.00  0.00           H  
ATOM   1741 1HB  GLU A 109       0.047  -8.401  16.998  1.00  0.00           H  
ATOM   1742 2HB  GLU A 109       0.153  -9.319  15.503  1.00  0.00           H  
ATOM   1743 1HG  GLU A 109       2.080  -8.046  14.789  1.00  0.00           H  
ATOM   1744 2HG  GLU A 109       1.928  -6.963  16.170  1.00  0.00           H  
ATOM   1745  N   GLN A 110      -2.773  -7.840  16.290  1.00  0.00           N  
ATOM   1746  CA  GLN A 110      -4.172  -8.261  16.261  1.00  0.00           C  
ATOM   1747  C   GLN A 110      -5.081  -7.391  15.384  1.00  0.00           C  
ATOM   1748  O   GLN A 110      -5.944  -7.920  14.681  1.00  0.00           O  
ATOM   1749  CB  GLN A 110      -4.725  -8.288  17.688  1.00  0.00           C  
ATOM   1750  CG  GLN A 110      -4.146  -9.390  18.559  1.00  0.00           C  
ATOM   1751  CD  GLN A 110      -4.577  -9.268  20.009  1.00  0.00           C  
ATOM   1752  OE1 GLN A 110      -4.455  -8.203  20.620  1.00  0.00           O  
ATOM   1753  NE2 GLN A 110      -5.083 -10.361  20.568  1.00  0.00           N  
ATOM   1754  H   GLN A 110      -2.377  -7.505  17.158  1.00  0.00           H  
ATOM   1755  HA  GLN A 110      -4.232  -9.224  15.756  1.00  0.00           H  
ATOM   1756 1HB  GLN A 110      -4.523  -7.334  18.175  1.00  0.00           H  
ATOM   1757 2HB  GLN A 110      -5.807  -8.417  17.657  1.00  0.00           H  
ATOM   1758 1HG  GLN A 110      -4.486 -10.354  18.181  1.00  0.00           H  
ATOM   1759 2HG  GLN A 110      -3.058  -9.336  18.520  1.00  0.00           H  
ATOM   1760 1HE2 GLN A 110      -5.385 -10.342  21.522  1.00  0.00           H  
ATOM   1761 2HE2 GLN A 110      -5.164 -11.204  20.036  1.00  0.00           H  
ATOM   1762  N   ALA A 111      -4.888  -6.070  15.416  1.00  0.00           N  
ATOM   1763  CA  ALA A 111      -5.677  -5.184  14.564  1.00  0.00           C  
ATOM   1764  C   ALA A 111      -5.399  -5.537  13.103  1.00  0.00           C  
ATOM   1765  O   ALA A 111      -6.281  -5.495  12.264  1.00  0.00           O  
ATOM   1766  CB  ALA A 111      -5.346  -3.726  14.840  1.00  0.00           C  
ATOM   1767  H   ALA A 111      -4.195  -5.671  16.032  1.00  0.00           H  
ATOM   1768  HA  ALA A 111      -6.731  -5.351  14.785  1.00  0.00           H  
ATOM   1769 1HB  ALA A 111      -5.946  -3.085  14.193  1.00  0.00           H  
ATOM   1770 2HB  ALA A 111      -5.567  -3.492  15.882  1.00  0.00           H  
ATOM   1771 3HB  ALA A 111      -4.290  -3.547  14.645  1.00  0.00           H  
ATOM   1772  N   LEU A 112      -4.112  -5.805  12.682  1.00  0.00           N  
ATOM   1773  CA  LEU A 112      -3.672  -6.134  11.330  1.00  0.00           C  
ATOM   1774  C   LEU A 112      -4.247  -7.447  10.871  1.00  0.00           C  
ATOM   1775  O   LEU A 112      -4.672  -7.575   9.724  1.00  0.00           O  
ATOM   1776  CB  LEU A 112      -2.140  -6.199  11.266  1.00  0.00           C  
ATOM   1777  CG  LEU A 112      -1.413  -4.851  11.357  1.00  0.00           C  
ATOM   1778  CD1 LEU A 112       0.063  -5.089  11.642  1.00  0.00           C  
ATOM   1779  CD2 LEU A 112      -1.602  -4.084  10.056  1.00  0.00           C  
ATOM   1780  H   LEU A 112      -3.426  -5.732  13.419  1.00  0.00           H  
ATOM   1781  HA  LEU A 112      -4.048  -5.373  10.648  1.00  0.00           H  
ATOM   1782 1HB  LEU A 112      -1.785  -6.823  12.084  1.00  0.00           H  
ATOM   1783 2HB  LEU A 112      -1.851  -6.669  10.326  1.00  0.00           H  
ATOM   1784  HG  LEU A 112      -1.824  -4.271  12.183  1.00  0.00           H  
ATOM   1785 1HD1 LEU A 112       0.580  -4.131  11.707  1.00  0.00           H  
ATOM   1786 2HD1 LEU A 112       0.170  -5.622  12.587  1.00  0.00           H  
ATOM   1787 3HD1 LEU A 112       0.499  -5.682  10.839  1.00  0.00           H  
ATOM   1788 1HD2 LEU A 112      -1.086  -3.126  10.121  1.00  0.00           H  
ATOM   1789 2HD2 LEU A 112      -1.191  -4.663   9.229  1.00  0.00           H  
ATOM   1790 3HD2 LEU A 112      -2.665  -3.913   9.886  1.00  0.00           H  
ATOM   1791  N   LYS A 113      -4.310  -8.401  11.797  1.00  0.00           N  
ATOM   1792  CA  LYS A 113      -4.957  -9.682  11.534  1.00  0.00           C  
ATOM   1793  C   LYS A 113      -6.448  -9.554  11.209  1.00  0.00           C  
ATOM   1794  O   LYS A 113      -6.980 -10.315  10.407  1.00  0.00           O  
ATOM   1795  CB  LYS A 113      -4.770 -10.613  12.733  1.00  0.00           C  
ATOM   1796  CG  LYS A 113      -3.355 -11.152  12.895  1.00  0.00           C  
ATOM   1797  CD  LYS A 113      -3.204 -11.927  14.196  1.00  0.00           C  
ATOM   1798  CE  LYS A 113      -1.788 -12.457  14.365  1.00  0.00           C  
ATOM   1799  NZ  LYS A 113      -1.654 -13.311  15.576  1.00  0.00           N  
ATOM   1800  H   LYS A 113      -3.899  -8.234  12.703  1.00  0.00           H  
ATOM   1801  HA  LYS A 113      -4.510 -10.120  10.640  1.00  0.00           H  
ATOM   1802 1HB  LYS A 113      -5.033 -10.084  13.649  1.00  0.00           H  
ATOM   1803 2HB  LYS A 113      -5.444 -11.465  12.641  1.00  0.00           H  
ATOM   1804 1HG  LYS A 113      -3.118 -11.812  12.059  1.00  0.00           H  
ATOM   1805 2HG  LYS A 113      -2.647 -10.323  12.892  1.00  0.00           H  
ATOM   1806 1HD  LYS A 113      -3.442 -11.275  15.037  1.00  0.00           H  
ATOM   1807 2HD  LYS A 113      -3.899 -12.766  14.201  1.00  0.00           H  
ATOM   1808 1HE  LYS A 113      -1.512 -13.043  13.489  1.00  0.00           H  
ATOM   1809 2HE  LYS A 113      -1.094 -11.620  14.448  1.00  0.00           H  
ATOM   1810 1HZ  LYS A 113      -0.703 -13.642  15.652  1.00  0.00           H  
ATOM   1811 2HZ  LYS A 113      -1.890 -12.772  16.397  1.00  0.00           H  
ATOM   1812 3HZ  LYS A 113      -2.279 -14.101  15.502  1.00  0.00           H  
ATOM   1813  N   ILE A 114      -7.122  -8.613  11.863  1.00  0.00           N  
ATOM   1814  CA  ILE A 114      -8.524  -8.333  11.559  1.00  0.00           C  
ATOM   1815  C   ILE A 114      -8.678  -7.778  10.142  1.00  0.00           C  
ATOM   1816  O   ILE A 114      -9.569  -8.172   9.403  1.00  0.00           O  
ATOM   1817  CB  ILE A 114      -9.116  -7.336  12.571  1.00  0.00           C  
ATOM   1818  CG1 ILE A 114      -9.242  -7.987  13.951  1.00  0.00           C  
ATOM   1819  CG2 ILE A 114     -10.468  -6.831  12.092  1.00  0.00           C  
ATOM   1820  CD1 ILE A 114      -9.504  -7.003  15.069  1.00  0.00           C  
ATOM   1821  H   ILE A 114      -6.660  -8.078  12.583  1.00  0.00           H  
ATOM   1822  HA  ILE A 114      -9.083  -9.267  11.614  1.00  0.00           H  
ATOM   1823  HB  ILE A 114      -8.441  -6.487  12.684  1.00  0.00           H  
ATOM   1824 1HG1 ILE A 114     -10.054  -8.713  13.938  1.00  0.00           H  
ATOM   1825 2HG1 ILE A 114      -8.325  -8.528  14.183  1.00  0.00           H  
ATOM   1826 1HG2 ILE A 114     -10.873  -6.128  12.819  1.00  0.00           H  
ATOM   1827 2HG2 ILE A 114     -10.350  -6.331  11.131  1.00  0.00           H  
ATOM   1828 3HG2 ILE A 114     -11.152  -7.672  11.981  1.00  0.00           H  
ATOM   1829 1HD1 ILE A 114      -9.581  -7.540  16.015  1.00  0.00           H  
ATOM   1830 2HD1 ILE A 114      -8.684  -6.287  15.123  1.00  0.00           H  
ATOM   1831 3HD1 ILE A 114     -10.436  -6.474  14.876  1.00  0.00           H  
ATOM   1832  N   LEU A 115      -7.789  -6.789   9.740  1.00  0.00           N  
ATOM   1833  CA  LEU A 115      -7.885  -6.223   8.405  1.00  0.00           C  
ATOM   1834  C   LEU A 115      -7.629  -7.288   7.351  1.00  0.00           C  
ATOM   1835  O   LEU A 115      -8.314  -7.316   6.342  1.00  0.00           O  
ATOM   1836  CB  LEU A 115      -6.882  -5.074   8.240  1.00  0.00           C  
ATOM   1837  CG  LEU A 115      -7.111  -3.856   9.144  1.00  0.00           C  
ATOM   1838  CD1 LEU A 115      -5.933  -2.900   9.017  1.00  0.00           C  
ATOM   1839  CD2 LEU A 115      -8.414  -3.173   8.756  1.00  0.00           C  
ATOM   1840  H   LEU A 115      -7.067  -6.460  10.363  1.00  0.00           H  
ATOM   1841  HA  LEU A 115      -8.893  -5.838   8.263  1.00  0.00           H  
ATOM   1842 1HB  LEU A 115      -5.882  -5.454   8.444  1.00  0.00           H  
ATOM   1843 2HB  LEU A 115      -6.914  -4.730   7.206  1.00  0.00           H  
ATOM   1844  HG  LEU A 115      -7.167  -4.180  10.184  1.00  0.00           H  
ATOM   1845 1HD1 LEU A 115      -6.095  -2.034   9.659  1.00  0.00           H  
ATOM   1846 2HD1 LEU A 115      -5.017  -3.408   9.319  1.00  0.00           H  
ATOM   1847 3HD1 LEU A 115      -5.841  -2.571   7.982  1.00  0.00           H  
ATOM   1848 1HD2 LEU A 115      -8.577  -2.308   9.399  1.00  0.00           H  
ATOM   1849 2HD2 LEU A 115      -8.358  -2.848   7.717  1.00  0.00           H  
ATOM   1850 3HD2 LEU A 115      -9.241  -3.873   8.873  1.00  0.00           H  
ATOM   1851  N   HIS A 116      -6.615  -8.086   7.648  1.00  0.00           N  
ATOM   1852  CA  HIS A 116      -6.309  -9.208   6.756  1.00  0.00           C  
ATOM   1853  C   HIS A 116      -7.538 -10.117   6.590  1.00  0.00           C  
ATOM   1854  O   HIS A 116      -7.935 -10.476   5.483  1.00  0.00           O  
ATOM   1855  CB  HIS A 116      -5.126 -10.021   7.292  1.00  0.00           C  
ATOM   1856  CG  HIS A 116      -4.994 -11.375   6.667  1.00  0.00           C  
ATOM   1857  ND1 HIS A 116      -4.553 -11.557   5.372  1.00  0.00           N  
ATOM   1858  CD2 HIS A 116      -5.245 -12.612   7.156  1.00  0.00           C  
ATOM   1859  CE1 HIS A 116      -4.538 -12.849   5.094  1.00  0.00           C  
ATOM   1860  NE2 HIS A 116      -4.954 -13.510   6.158  1.00  0.00           N  
ATOM   1861  H   HIS A 116      -6.040  -7.939   8.465  1.00  0.00           H  
ATOM   1862  HA  HIS A 116      -6.060  -8.810   5.772  1.00  0.00           H  
ATOM   1863 1HB  HIS A 116      -4.199  -9.473   7.119  1.00  0.00           H  
ATOM   1864 2HB  HIS A 116      -5.232 -10.152   8.369  1.00  0.00           H  
ATOM   1865  HD1 HIS A 116      -4.213 -10.844   4.758  1.00  0.00           H  
ATOM   1866  HD2 HIS A 116      -5.607 -12.967   8.121  1.00  0.00           H  
ATOM   1867  HE1 HIS A 116      -4.217 -13.201   4.114  1.00  0.00           H  
ATOM   1868  N   ALA A 117      -8.220 -10.528   7.776  1.00  0.00           N  
ATOM   1869  CA  ALA A 117      -9.413 -11.360   7.768  1.00  0.00           C  
ATOM   1870  C   ALA A 117     -10.552 -10.747   6.943  1.00  0.00           C  
ATOM   1871  O   ALA A 117     -11.242 -11.457   6.207  1.00  0.00           O  
ATOM   1872  CB  ALA A 117      -9.875 -11.612   9.196  1.00  0.00           C  
ATOM   1873  H   ALA A 117      -7.834 -10.231   8.660  1.00  0.00           H  
ATOM   1874  HA  ALA A 117      -9.170 -12.305   7.282  1.00  0.00           H  
ATOM   1875 1HB  ALA A 117     -10.758 -12.250   9.186  1.00  0.00           H  
ATOM   1876 2HB  ALA A 117      -9.078 -12.104   9.754  1.00  0.00           H  
ATOM   1877 3HB  ALA A 117     -10.118 -10.663   9.672  1.00  0.00           H  
ATOM   1878  N   ALA A 118     -10.885  -9.366   7.111  1.00  0.00           N  
ATOM   1879  CA  ALA A 118     -11.957  -8.701   6.386  1.00  0.00           C  
ATOM   1880  C   ALA A 118     -11.696  -8.717   4.863  1.00  0.00           C  
ATOM   1881  O   ALA A 118     -12.617  -8.926   4.066  1.00  0.00           O  
ATOM   1882  CB  ALA A 118     -12.133  -7.279   6.900  1.00  0.00           C  
ATOM   1883  H   ALA A 118     -10.361  -8.847   7.801  1.00  0.00           H  
ATOM   1884  HA  ALA A 118     -12.879  -9.256   6.561  1.00  0.00           H  
ATOM   1885 1HB  ALA A 118     -12.939  -6.791   6.350  1.00  0.00           H  
ATOM   1886 2HB  ALA A 118     -12.381  -7.305   7.961  1.00  0.00           H  
ATOM   1887 3HB  ALA A 118     -11.207  -6.723   6.756  1.00  0.00           H  
ATOM   1888  N   ALA A 119     -10.413  -8.454   4.458  1.00  0.00           N  
ATOM   1889  CA  ALA A 119     -10.052  -8.459   3.039  1.00  0.00           C  
ATOM   1890  C   ALA A 119     -10.286  -9.813   2.368  1.00  0.00           C  
ATOM   1891  O   ALA A 119     -10.739  -9.883   1.237  1.00  0.00           O  
ATOM   1892  CB  ALA A 119      -8.614  -8.028   2.852  1.00  0.00           C  
ATOM   1893  H   ALA A 119      -9.708  -8.221   5.141  1.00  0.00           H  
ATOM   1894  HA  ALA A 119     -10.702  -7.750   2.522  1.00  0.00           H  
ATOM   1895 1HB  ALA A 119      -8.366  -8.039   1.791  1.00  0.00           H  
ATOM   1896 2HB  ALA A 119      -8.483  -7.020   3.246  1.00  0.00           H  
ATOM   1897 3HB  ALA A 119      -7.957  -8.713   3.385  1.00  0.00           H  
ATOM   1898  N   ALA A 120      -9.903 -11.002   3.047  1.00  0.00           N  
ATOM   1899  CA  ALA A 120     -10.065 -12.373   2.581  1.00  0.00           C  
ATOM   1900  C   ALA A 120     -11.513 -12.841   2.558  1.00  0.00           C  
ATOM   1901  O   ALA A 120     -11.886 -13.627   1.694  1.00  0.00           O  
ATOM   1902  CB  ALA A 120      -9.235 -13.310   3.446  1.00  0.00           C  
ATOM   1903  H   ALA A 120      -9.454 -10.834   3.935  1.00  0.00           H  
ATOM   1904  HA  ALA A 120      -9.678 -12.440   1.564  1.00  0.00           H  
ATOM   1905 1HB  ALA A 120      -9.343 -14.332   3.082  1.00  0.00           H  
ATOM   1906 2HB  ALA A 120      -8.186 -13.017   3.399  1.00  0.00           H  
ATOM   1907 3HB  ALA A 120      -9.581 -13.254   4.477  1.00  0.00           H  
ATOM   1908  N   LEU A 121     -12.291 -12.386   3.538  1.00  0.00           N  
ATOM   1909  CA  LEU A 121     -13.721 -12.687   3.632  1.00  0.00           C  
ATOM   1910  C   LEU A 121     -14.495 -11.991   2.525  1.00  0.00           C  
ATOM   1911  O   LEU A 121     -15.452 -12.532   1.994  1.00  0.00           O  
ATOM   1912  CB  LEU A 121     -14.271 -12.253   4.997  1.00  0.00           C  
ATOM   1913  CG  LEU A 121     -13.821 -13.098   6.195  1.00  0.00           C  
ATOM   1914  CD1 LEU A 121     -14.169 -12.374   7.488  1.00  0.00           C  
ATOM   1915  CD2 LEU A 121     -14.491 -14.463   6.135  1.00  0.00           C  
ATOM   1916  H   LEU A 121     -11.861 -11.815   4.250  1.00  0.00           H  
ATOM   1917  HA  LEU A 121     -13.855 -13.765   3.553  1.00  0.00           H  
ATOM   1918 1HB  LEU A 121     -13.966 -11.225   5.184  1.00  0.00           H  
ATOM   1919 2HB  LEU A 121     -15.360 -12.286   4.959  1.00  0.00           H  
ATOM   1920  HG  LEU A 121     -12.738 -13.224   6.165  1.00  0.00           H  
ATOM   1921 1HD1 LEU A 121     -13.849 -12.974   8.340  1.00  0.00           H  
ATOM   1922 2HD1 LEU A 121     -13.661 -11.410   7.513  1.00  0.00           H  
ATOM   1923 3HD1 LEU A 121     -15.246 -12.218   7.539  1.00  0.00           H  
ATOM   1924 1HD2 LEU A 121     -14.170 -15.064   6.986  1.00  0.00           H  
ATOM   1925 2HD2 LEU A 121     -15.574 -14.338   6.167  1.00  0.00           H  
ATOM   1926 3HD2 LEU A 121     -14.211 -14.966   5.209  1.00  0.00           H  
ATOM   1927  N   GLY A 122     -14.073 -10.776   2.201  1.00  0.00           N  
ATOM   1928  CA  GLY A 122     -14.789  -9.966   1.252  1.00  0.00           C  
ATOM   1929  C   GLY A 122     -15.838  -9.112   1.920  1.00  0.00           C  
ATOM   1930  O   GLY A 122     -16.836  -8.767   1.291  1.00  0.00           O  
ATOM   1931  H   GLY A 122     -13.232 -10.411   2.628  1.00  0.00           H  
ATOM   1932 1HA  GLY A 122     -14.087  -9.325   0.720  1.00  0.00           H  
ATOM   1933 2HA  GLY A 122     -15.263 -10.609   0.511  1.00  0.00           H  
ATOM   1934  N   THR A 123     -15.628  -8.765   3.188  1.00  0.00           N  
ATOM   1935  CA  THR A 123     -16.608  -7.971   3.918  1.00  0.00           C  
ATOM   1936  C   THR A 123     -15.956  -6.679   4.391  1.00  0.00           C  
ATOM   1937  O   THR A 123     -14.760  -6.465   4.170  1.00  0.00           O  
ATOM   1938  CB  THR A 123     -17.184  -8.742   5.120  1.00  0.00           C  
ATOM   1939  OG1 THR A 123     -16.167  -8.908   6.117  1.00  0.00           O  
ATOM   1940  CG2 THR A 123     -17.689 -10.109   4.684  1.00  0.00           C  
ATOM   1941  H   THR A 123     -14.780  -9.054   3.654  1.00  0.00           H  
ATOM   1942  HA  THR A 123     -17.454  -7.772   3.258  1.00  0.00           H  
ATOM   1943  HB  THR A 123     -18.010  -8.177   5.553  1.00  0.00           H  
ATOM   1944  HG1 THR A 123     -15.994  -8.063   6.540  1.00  0.00           H  
ATOM   1945 1HG2 THR A 123     -18.093 -10.640   5.546  1.00  0.00           H  
ATOM   1946 2HG2 THR A 123     -18.471  -9.985   3.935  1.00  0.00           H  
ATOM   1947 3HG2 THR A 123     -16.866 -10.682   4.259  1.00  0.00           H  
ATOM   1948  N   THR A 124     -16.719  -5.824   5.060  1.00  0.00           N  
ATOM   1949  CA  THR A 124     -16.126  -4.619   5.616  1.00  0.00           C  
ATOM   1950  C   THR A 124     -15.359  -5.014   6.868  1.00  0.00           C  
ATOM   1951  O   THR A 124     -15.532  -6.122   7.394  1.00  0.00           O  
ATOM   1952  CB  THR A 124     -17.185  -3.551   5.945  1.00  0.00           C  
ATOM   1953  OG1 THR A 124     -18.051  -4.037   6.979  1.00  0.00           O  
ATOM   1954  CG2 THR A 124     -18.011  -3.220   4.710  1.00  0.00           C  
ATOM   1955  H   THR A 124     -17.705  -5.992   5.191  1.00  0.00           H  
ATOM   1956  HA  THR A 124     -15.517  -4.145   4.844  1.00  0.00           H  
ATOM   1957  HB  THR A 124     -16.693  -2.645   6.299  1.00  0.00           H  
ATOM   1958  HG1 THR A 124     -18.570  -3.308   7.330  1.00  0.00           H  
ATOM   1959 1HG2 THR A 124     -18.754  -2.464   4.962  1.00  0.00           H  
ATOM   1960 2HG2 THR A 124     -17.357  -2.840   3.926  1.00  0.00           H  
ATOM   1961 3HG2 THR A 124     -18.514  -4.119   4.358  1.00  0.00           H  
ATOM   1962  N   VAL A 125     -14.531  -4.099   7.365  1.00  0.00           N  
ATOM   1963  CA  VAL A 125     -13.745  -4.375   8.553  1.00  0.00           C  
ATOM   1964  C   VAL A 125     -14.679  -4.535   9.742  1.00  0.00           C  
ATOM   1965  O   VAL A 125     -14.523  -5.469  10.537  1.00  0.00           O  
ATOM   1966  CB  VAL A 125     -12.743  -3.237   8.822  1.00  0.00           C  
ATOM   1967  CG1 VAL A 125     -12.050  -3.444  10.161  1.00  0.00           C  
ATOM   1968  CG2 VAL A 125     -11.725  -3.166   7.693  1.00  0.00           C  
ATOM   1969  H   VAL A 125     -14.445  -3.201   6.914  1.00  0.00           H  
ATOM   1970  HA  VAL A 125     -13.210  -5.312   8.403  1.00  0.00           H  
ATOM   1971  HB  VAL A 125     -13.285  -2.294   8.883  1.00  0.00           H  
ATOM   1972 1HG1 VAL A 125     -11.345  -2.630  10.335  1.00  0.00           H  
ATOM   1973 2HG1 VAL A 125     -12.793  -3.455  10.957  1.00  0.00           H  
ATOM   1974 3HG1 VAL A 125     -11.513  -4.392  10.150  1.00  0.00           H  
ATOM   1975 1HG2 VAL A 125     -11.020  -2.359   7.890  1.00  0.00           H  
ATOM   1976 2HG2 VAL A 125     -11.186  -4.111   7.629  1.00  0.00           H  
ATOM   1977 3HG2 VAL A 125     -12.240  -2.976   6.751  1.00  0.00           H  
ATOM   1978  N   GLU A 126     -15.676  -3.654   9.833  1.00  0.00           N  
ATOM   1979  CA  GLU A 126     -16.611  -3.659  10.961  1.00  0.00           C  
ATOM   1980  C   GLU A 126     -17.441  -4.934  11.003  1.00  0.00           C  
ATOM   1981  O   GLU A 126     -17.686  -5.488  12.066  1.00  0.00           O  
ATOM   1982  CB  GLU A 126     -17.541  -2.446  10.886  1.00  0.00           C  
ATOM   1983  CG  GLU A 126     -16.837  -1.104  11.035  1.00  0.00           C  
ATOM   1984  CD  GLU A 126     -16.131  -0.670   9.780  1.00  0.00           C  
ATOM   1985  OE1 GLU A 126     -16.287  -1.325   8.777  1.00  0.00           O  
ATOM   1986  OE2 GLU A 126     -15.435   0.317   9.825  1.00  0.00           O  
ATOM   1987  H   GLU A 126     -15.786  -2.965   9.105  1.00  0.00           H  
ATOM   1988  HA  GLU A 126     -16.037  -3.618  11.887  1.00  0.00           H  
ATOM   1989 1HB  GLU A 126     -18.062  -2.444   9.928  1.00  0.00           H  
ATOM   1990 2HB  GLU A 126     -18.295  -2.516  11.669  1.00  0.00           H  
ATOM   1991 1HG  GLU A 126     -17.573  -0.346  11.303  1.00  0.00           H  
ATOM   1992 2HG  GLU A 126     -16.115  -1.173  11.847  1.00  0.00           H  
ATOM   1993  N   GLU A 127     -17.878  -5.403   9.844  1.00  0.00           N  
ATOM   1994  CA  GLU A 127     -18.683  -6.620   9.820  1.00  0.00           C  
ATOM   1995  C   GLU A 127     -17.857  -7.799  10.326  1.00  0.00           C  
ATOM   1996  O   GLU A 127     -18.329  -8.580  11.145  1.00  0.00           O  
ATOM   1997  CB  GLU A 127     -19.196  -6.901   8.406  1.00  0.00           C  
ATOM   1998  CG  GLU A 127     -20.089  -8.129   8.295  1.00  0.00           C  
ATOM   1999  CD  GLU A 127     -20.640  -8.327   6.910  1.00  0.00           C  
ATOM   2000  OE1 GLU A 127     -20.443  -7.468   6.083  1.00  0.00           O  
ATOM   2001  OE2 GLU A 127     -21.260  -9.339   6.678  1.00  0.00           O  
ATOM   2002  H   GLU A 127     -17.666  -4.935   8.974  1.00  0.00           H  
ATOM   2003  HA  GLU A 127     -19.538  -6.482  10.479  1.00  0.00           H  
ATOM   2004 1HB  GLU A 127     -19.763  -6.042   8.047  1.00  0.00           H  
ATOM   2005 2HB  GLU A 127     -18.349  -7.040   7.734  1.00  0.00           H  
ATOM   2006 1HG  GLU A 127     -19.513  -9.011   8.573  1.00  0.00           H  
ATOM   2007 2HG  GLU A 127     -20.914  -8.031   8.998  1.00  0.00           H  
ATOM   2008  N   ALA A 128     -16.619  -7.919   9.846  1.00  0.00           N  
ATOM   2009  CA  ALA A 128     -15.777  -9.043  10.231  1.00  0.00           C  
ATOM   2010  C   ALA A 128     -15.547  -9.080  11.752  1.00  0.00           C  
ATOM   2011  O   ALA A 128     -15.499 -10.157  12.364  1.00  0.00           O  
ATOM   2012  CB  ALA A 128     -14.450  -9.018   9.456  1.00  0.00           C  
ATOM   2013  H   ALA A 128     -16.253  -7.225   9.210  1.00  0.00           H  
ATOM   2014  HA  ALA A 128     -16.309  -9.962   9.986  1.00  0.00           H  
ATOM   2015 1HB  ALA A 128     -13.837  -9.867   9.758  1.00  0.00           H  
ATOM   2016 2HB  ALA A 128     -14.652  -9.080   8.386  1.00  0.00           H  
ATOM   2017 3HB  ALA A 128     -13.921  -8.092   9.673  1.00  0.00           H  
ATOM   2018  N   VAL A 129     -15.321  -7.836  12.448  1.00  0.00           N  
ATOM   2019  CA  VAL A 129     -15.170  -7.723  13.895  1.00  0.00           C  
ATOM   2020  C   VAL A 129     -16.486  -8.051  14.588  1.00  0.00           C  
ATOM   2021  O   VAL A 129     -16.513  -8.801  15.555  1.00  0.00           O  
ATOM   2022  CB  VAL A 129     -14.722  -6.302  14.283  1.00  0.00           C  
ATOM   2023  CG1 VAL A 129     -14.690  -6.148  15.796  1.00  0.00           C  
ATOM   2024  CG2 VAL A 129     -13.356  -6.007  13.682  1.00  0.00           C  
ATOM   2025  H   VAL A 129     -15.244  -7.003  11.880  1.00  0.00           H  
ATOM   2026  HA  VAL A 129     -14.406  -8.432  14.219  1.00  0.00           H  
ATOM   2027  HB  VAL A 129     -15.450  -5.585  13.902  1.00  0.00           H  
ATOM   2028 1HG1 VAL A 129     -14.371  -5.137  16.053  1.00  0.00           H  
ATOM   2029 2HG1 VAL A 129     -15.685  -6.328  16.201  1.00  0.00           H  
ATOM   2030 3HG1 VAL A 129     -13.989  -6.867  16.220  1.00  0.00           H  
ATOM   2031 1HG2 VAL A 129     -13.046  -5.000  13.960  1.00  0.00           H  
ATOM   2032 2HG2 VAL A 129     -12.630  -6.728  14.058  1.00  0.00           H  
ATOM   2033 3HG2 VAL A 129     -13.413  -6.082  12.596  1.00  0.00           H  
ATOM   2034  N   LYS A 130     -17.717  -7.443  14.115  1.00  0.00           N  
ATOM   2035  CA  LYS A 130     -19.012  -7.685  14.755  1.00  0.00           C  
ATOM   2036  C   LYS A 130     -19.438  -9.161  14.759  1.00  0.00           C  
ATOM   2037  O   LYS A 130     -20.046  -9.629  15.724  1.00  0.00           O  
ATOM   2038  CB  LYS A 130     -20.089  -6.844  14.068  1.00  0.00           C  
ATOM   2039  CG  LYS A 130     -20.018  -5.355  14.378  1.00  0.00           C  
ATOM   2040  CD  LYS A 130     -21.091  -4.581  13.628  1.00  0.00           C  
ATOM   2041  CE  LYS A 130     -21.019  -3.093  13.935  1.00  0.00           C  
ATOM   2042  NZ  LYS A 130     -22.047  -2.320  13.187  1.00  0.00           N  
ATOM   2043  H   LYS A 130     -17.671  -6.841  13.307  1.00  0.00           H  
ATOM   2044  HA  LYS A 130     -18.933  -7.419  15.809  1.00  0.00           H  
ATOM   2045 1HB  LYS A 130     -20.012  -6.965  12.988  1.00  0.00           H  
ATOM   2046 2HB  LYS A 130     -21.075  -7.201  14.368  1.00  0.00           H  
ATOM   2047 1HG  LYS A 130     -20.151  -5.199  15.450  1.00  0.00           H  
ATOM   2048 2HG  LYS A 130     -19.038  -4.971  14.093  1.00  0.00           H  
ATOM   2049 1HD  LYS A 130     -20.964  -4.729  12.554  1.00  0.00           H  
ATOM   2050 2HD  LYS A 130     -22.075  -4.954  13.914  1.00  0.00           H  
ATOM   2051 1HE  LYS A 130     -21.166  -2.934  15.002  1.00  0.00           H  
ATOM   2052 2HE  LYS A 130     -20.033  -2.714  13.667  1.00  0.00           H  
ATOM   2053 1HZ  LYS A 130     -21.967  -1.340  13.417  1.00  0.00           H  
ATOM   2054 2HZ  LYS A 130     -21.908  -2.446  12.195  1.00  0.00           H  
ATOM   2055 3HZ  LYS A 130     -22.967  -2.649  13.442  1.00  0.00           H  
ATOM   2056  N   ARG A 131     -19.186  -9.952  13.591  1.00  0.00           N  
ATOM   2057  CA  ARG A 131     -19.478 -11.385  13.514  1.00  0.00           C  
ATOM   2058  C   ARG A 131     -18.581 -12.160  14.486  1.00  0.00           C  
ATOM   2059  O   ARG A 131     -19.034 -13.059  15.193  1.00  0.00           O  
ATOM   2060  CB  ARG A 131     -19.269 -11.905  12.099  1.00  0.00           C  
ATOM   2061  CG  ARG A 131     -20.329 -11.476  11.097  1.00  0.00           C  
ATOM   2062  CD  ARG A 131     -20.066 -12.036   9.746  1.00  0.00           C  
ATOM   2063  NE  ARG A 131     -21.047 -11.585   8.772  1.00  0.00           N  
ATOM   2064  CZ  ARG A 131     -22.250 -12.159   8.577  1.00  0.00           C  
ATOM   2065  NH1 ARG A 131     -22.605 -13.203   9.293  1.00  0.00           N  
ATOM   2066  NH2 ARG A 131     -23.074 -11.674   7.664  1.00  0.00           N  
ATOM   2067  H   ARG A 131     -18.811  -9.482  12.780  1.00  0.00           H  
ATOM   2068  HA  ARG A 131     -20.511 -11.544  13.818  1.00  0.00           H  
ATOM   2069 1HB  ARG A 131     -18.305 -11.564  11.725  1.00  0.00           H  
ATOM   2070 2HB  ARG A 131     -19.248 -12.995  12.111  1.00  0.00           H  
ATOM   2071 1HG  ARG A 131     -21.307 -11.826  11.429  1.00  0.00           H  
ATOM   2072 2HG  ARG A 131     -20.339 -10.388  11.021  1.00  0.00           H  
ATOM   2073 1HD  ARG A 131     -19.080 -11.720   9.408  1.00  0.00           H  
ATOM   2074 2HD  ARG A 131     -20.104 -13.124   9.790  1.00  0.00           H  
ATOM   2075  HE  ARG A 131     -20.810 -10.785   8.202  1.00  0.00           H  
ATOM   2076 1HH1 ARG A 131     -21.976 -13.574   9.991  1.00  0.00           H  
ATOM   2077 2HH1 ARG A 131     -23.507 -13.633   9.147  1.00  0.00           H  
ATOM   2078 1HH2 ARG A 131     -22.801 -10.871   7.113  1.00  0.00           H  
ATOM   2079 2HH2 ARG A 131     -23.975 -12.104   7.517  1.00  0.00           H  
ATOM   2080  N   ALA A 132     -17.304 -11.791  14.524  1.00  0.00           N  
ATOM   2081  CA  ALA A 132     -16.349 -12.449  15.408  1.00  0.00           C  
ATOM   2082  C   ALA A 132     -16.735 -12.231  16.873  1.00  0.00           C  
ATOM   2083  O   ALA A 132     -16.670 -13.161  17.668  1.00  0.00           O  
ATOM   2084  CB  ALA A 132     -14.942 -11.963  15.130  1.00  0.00           C  
ATOM   2085  H   ALA A 132     -16.986 -11.042  13.927  1.00  0.00           H  
ATOM   2086  HA  ALA A 132     -16.392 -13.520  15.220  1.00  0.00           H  
ATOM   2087 1HB  ALA A 132     -14.245 -12.464  15.799  1.00  0.00           H  
ATOM   2088 2HB  ALA A 132     -14.679 -12.187  14.096  1.00  0.00           H  
ATOM   2089 3HB  ALA A 132     -14.891 -10.888  15.291  1.00  0.00           H  
ATOM   2090  N   LEU A 133     -17.165 -11.018  17.220  1.00  0.00           N  
ATOM   2091  CA  LEU A 133     -17.555 -10.711  18.605  1.00  0.00           C  
ATOM   2092  C   LEU A 133     -18.782 -11.510  19.103  1.00  0.00           C  
ATOM   2093  O   LEU A 133     -18.838 -11.894  20.270  1.00  0.00           O  
ATOM   2094  CB  LEU A 133     -17.846  -9.210  18.728  1.00  0.00           C  
ATOM   2095  CG  LEU A 133     -16.621  -8.288  18.678  1.00  0.00           C  
ATOM   2096  CD1 LEU A 133     -17.079  -6.841  18.561  1.00  0.00           C  
ATOM   2097  CD2 LEU A 133     -15.778  -8.496  19.926  1.00  0.00           C  
ATOM   2098  H   LEU A 133     -17.227 -10.293  16.519  1.00  0.00           H  
ATOM   2099  HA  LEU A 133     -16.746 -11.017  19.266  1.00  0.00           H  
ATOM   2100 1HB  LEU A 133     -18.514  -8.918  17.919  1.00  0.00           H  
ATOM   2101 2HB  LEU A 133     -18.356  -9.032  19.675  1.00  0.00           H  
ATOM   2102  HG  LEU A 133     -16.026  -8.522  17.794  1.00  0.00           H  
ATOM   2103 1HD1 LEU A 133     -16.209  -6.186  18.525  1.00  0.00           H  
ATOM   2104 2HD1 LEU A 133     -17.664  -6.716  17.649  1.00  0.00           H  
ATOM   2105 3HD1 LEU A 133     -17.692  -6.582  19.424  1.00  0.00           H  
ATOM   2106 1HD2 LEU A 133     -14.906  -7.841  19.890  1.00  0.00           H  
ATOM   2107 2HD2 LEU A 133     -16.371  -8.261  20.810  1.00  0.00           H  
ATOM   2108 3HD2 LEU A 133     -15.449  -9.534  19.975  1.00  0.00           H  
ATOM   2109  N   LYS A 134     -19.750 -11.748  18.215  1.00  0.00           N  
ATOM   2110  CA  LYS A 134     -20.910 -12.602  18.484  1.00  0.00           C  
ATOM   2111  C   LYS A 134     -20.480 -14.049  18.741  1.00  0.00           C  
ATOM   2112  O   LYS A 134     -20.957 -14.704  19.669  1.00  0.00           O  
ATOM   2113  CB  LYS A 134     -21.899 -12.546  17.319  1.00  0.00           C  
ATOM   2114  CG  LYS A 134     -22.648 -11.226  17.193  1.00  0.00           C  
ATOM   2115  CD  LYS A 134     -23.580 -11.232  15.990  1.00  0.00           C  
ATOM   2116  CE  LYS A 134     -24.314  -9.907  15.851  1.00  0.00           C  
ATOM   2117  NZ  LYS A 134     -25.204  -9.886  14.658  1.00  0.00           N  
ATOM   2118  H   LYS A 134     -19.664 -11.307  17.311  1.00  0.00           H  
ATOM   2119  HA  LYS A 134     -21.428 -12.217  19.363  1.00  0.00           H  
ATOM   2120 1HB  LYS A 134     -21.369 -12.720  16.382  1.00  0.00           H  
ATOM   2121 2HB  LYS A 134     -22.637 -13.341  17.430  1.00  0.00           H  
ATOM   2122 1HG  LYS A 134     -23.235 -11.053  18.096  1.00  0.00           H  
ATOM   2123 2HG  LYS A 134     -21.934 -10.411  17.084  1.00  0.00           H  
ATOM   2124 1HD  LYS A 134     -23.002 -11.415  15.083  1.00  0.00           H  
ATOM   2125 2HD  LYS A 134     -24.312 -12.032  16.101  1.00  0.00           H  
ATOM   2126 1HE  LYS A 134     -24.917  -9.730  16.741  1.00  0.00           H  
ATOM   2127 2HE  LYS A 134     -23.590  -9.097  15.763  1.00  0.00           H  
ATOM   2128 1HZ  LYS A 134     -25.671  -8.992  14.602  1.00  0.00           H  
ATOM   2129 2HZ  LYS A 134     -24.652 -10.030  13.824  1.00  0.00           H  
ATOM   2130 3HZ  LYS A 134     -25.892 -10.620  14.738  1.00  0.00           H  
ATOM   2131  N   LEU A 135     -19.588 -14.554  17.902  1.00  0.00           N  
ATOM   2132  CA  LEU A 135     -19.062 -15.895  18.094  1.00  0.00           C  
ATOM   2133  C   LEU A 135     -18.228 -15.944  19.372  1.00  0.00           C  
ATOM   2134  O   LEU A 135     -18.293 -16.917  20.125  1.00  0.00           O  
ATOM   2135  CB  LEU A 135     -18.211 -16.314  16.889  1.00  0.00           C  
ATOM   2136  CG  LEU A 135     -18.978 -16.542  15.580  1.00  0.00           C  
ATOM   2137  CD1 LEU A 135     -17.991 -16.646  14.424  1.00  0.00           C  
ATOM   2138  CD2 LEU A 135     -19.818 -17.804  15.696  1.00  0.00           C  
ATOM   2139  H   LEU A 135     -19.265 -14.007  17.117  1.00  0.00           H  
ATOM   2140  HA  LEU A 135     -19.900 -16.585  18.183  1.00  0.00           H  
ATOM   2141 1HB  LEU A 135     -17.464 -15.543  16.705  1.00  0.00           H  
ATOM   2142 2HB  LEU A 135     -17.693 -17.242  17.135  1.00  0.00           H  
ATOM   2143  HG  LEU A 135     -19.629 -15.690  15.387  1.00  0.00           H  
ATOM   2144 1HD1 LEU A 135     -18.537 -16.806  13.494  1.00  0.00           H  
ATOM   2145 2HD1 LEU A 135     -17.417 -15.721  14.353  1.00  0.00           H  
ATOM   2146 3HD1 LEU A 135     -17.314 -17.480  14.598  1.00  0.00           H  
ATOM   2147 1HD2 LEU A 135     -20.364 -17.966  14.767  1.00  0.00           H  
ATOM   2148 2HD2 LEU A 135     -19.167 -18.659  15.889  1.00  0.00           H  
ATOM   2149 3HD2 LEU A 135     -20.525 -17.696  16.519  1.00  0.00           H  
ATOM   2150  N   LYS A 136     -17.450 -14.884  19.604  1.00  0.00           N  
ATOM   2151  CA  LYS A 136     -16.575 -14.762  20.773  1.00  0.00           C  
ATOM   2152  C   LYS A 136     -17.329 -15.013  22.063  1.00  0.00           C  
ATOM   2153  O   LYS A 136     -16.916 -15.813  22.904  1.00  0.00           O  
ATOM   2154  CB  LYS A 136     -15.923 -13.380  20.815  1.00  0.00           C  
ATOM   2155  CG  LYS A 136     -14.933 -13.186  21.956  1.00  0.00           C  
ATOM   2156  CD  LYS A 136     -14.371 -11.772  21.966  1.00  0.00           C  
ATOM   2157  CE  LYS A 136     -13.304 -11.608  23.039  1.00  0.00           C  
ATOM   2158  NZ  LYS A 136     -13.882 -11.649  24.410  1.00  0.00           N  
ATOM   2159  H   LYS A 136     -17.479 -14.131  18.929  1.00  0.00           H  
ATOM   2160  HA  LYS A 136     -15.769 -15.490  20.676  1.00  0.00           H  
ATOM   2161 1HB  LYS A 136     -15.394 -13.198  19.879  1.00  0.00           H  
ATOM   2162 2HB  LYS A 136     -16.695 -12.615  20.909  1.00  0.00           H  
ATOM   2163 1HG  LYS A 136     -15.432 -13.376  22.907  1.00  0.00           H  
ATOM   2164 2HG  LYS A 136     -14.111 -13.894  21.849  1.00  0.00           H  
ATOM   2165 1HD  LYS A 136     -13.933 -11.548  20.993  1.00  0.00           H  
ATOM   2166 2HD  LYS A 136     -15.175 -11.062  22.156  1.00  0.00           H  
ATOM   2167 1HE  LYS A 136     -12.567 -12.404  22.944  1.00  0.00           H  
ATOM   2168 2HE  LYS A 136     -12.795 -10.654  22.902  1.00  0.00           H  
ATOM   2169 1HZ  LYS A 136     -13.144 -11.536  25.090  1.00  0.00           H  
ATOM   2170 2HZ  LYS A 136     -14.554 -10.902  24.515  1.00  0.00           H  
ATOM   2171 3HZ  LYS A 136     -14.341 -12.537  24.555  1.00  0.00           H  
ATOM   2172  N   THR A 137     -18.441 -14.306  22.217  1.00  0.00           N  
ATOM   2173  CA  THR A 137     -19.272 -14.419  23.405  1.00  0.00           C  
ATOM   2174  C   THR A 137     -19.990 -15.762  23.497  1.00  0.00           C  
ATOM   2175  O   THR A 137     -19.973 -16.403  24.544  1.00  0.00           O  
ATOM   2176  CB  THR A 137     -20.309 -13.297  23.434  1.00  0.00           C  
ATOM   2177  OG1 THR A 137     -19.622 -12.046  23.467  1.00  0.00           O  
ATOM   2178  CG2 THR A 137     -21.214 -13.426  24.656  1.00  0.00           C  
ATOM   2179  H   THR A 137     -18.715 -13.669  21.483  1.00  0.00           H  
ATOM   2180  HA  THR A 137     -18.634 -14.328  24.284  1.00  0.00           H  
ATOM   2181  HB  THR A 137     -20.921 -13.345  22.534  1.00  0.00           H  
ATOM   2182  HG1 THR A 137     -19.282 -11.845  22.589  1.00  0.00           H  
ATOM   2183 1HG2 THR A 137     -21.944 -12.617  24.654  1.00  0.00           H  
ATOM   2184 2HG2 THR A 137     -21.734 -14.384  24.625  1.00  0.00           H  
ATOM   2185 3HG2 THR A 137     -20.613 -13.369  25.563  1.00  0.00           H  
ATOM   2186  N   LYS A 138     -20.605 -16.188  22.395  1.00  0.00           N  
ATOM   2187  CA  LYS A 138     -21.449 -17.379  22.400  1.00  0.00           C  
ATOM   2188  C   LYS A 138     -20.665 -18.691  22.563  1.00  0.00           C  
ATOM   2189  O   LYS A 138     -21.122 -19.607  23.254  1.00  0.00           O  
ATOM   2190  CB  LYS A 138     -22.274 -17.429  21.113  1.00  0.00           C  
ATOM   2191  CG  LYS A 138     -23.386 -16.390  21.039  1.00  0.00           C  
ATOM   2192  CD  LYS A 138     -24.160 -16.503  19.734  1.00  0.00           C  
ATOM   2193  CE  LYS A 138     -25.281 -15.475  19.663  1.00  0.00           C  
ATOM   2194  NZ  LYS A 138     -26.044 -15.571  18.391  1.00  0.00           N  
ATOM   2195  H   LYS A 138     -20.486 -15.673  21.536  1.00  0.00           H  
ATOM   2196  HA  LYS A 138     -22.104 -17.338  23.272  1.00  0.00           H  
ATOM   2197 1HB  LYS A 138     -21.619 -17.280  20.255  1.00  0.00           H  
ATOM   2198 2HB  LYS A 138     -22.730 -18.414  21.011  1.00  0.00           H  
ATOM   2199 1HG  LYS A 138     -24.074 -16.533  21.873  1.00  0.00           H  
ATOM   2200 2HG  LYS A 138     -22.957 -15.392  21.112  1.00  0.00           H  
ATOM   2201 1HD  LYS A 138     -23.483 -16.347  18.894  1.00  0.00           H  
ATOM   2202 2HD  LYS A 138     -24.590 -17.500  19.651  1.00  0.00           H  
ATOM   2203 1HE  LYS A 138     -25.966 -15.627  20.496  1.00  0.00           H  
ATOM   2204 2HE  LYS A 138     -24.860 -14.473  19.746  1.00  0.00           H  
ATOM   2205 1HZ  LYS A 138     -26.776 -14.874  18.382  1.00  0.00           H  
ATOM   2206 2HZ  LYS A 138     -25.421 -15.413  17.610  1.00  0.00           H  
ATOM   2207 3HZ  LYS A 138     -26.455 -16.490  18.312  1.00  0.00           H  
ATOM   2208  N   LEU A 139     -19.496 -18.788  21.932  1.00  0.00           N  
ATOM   2209  CA  LEU A 139     -18.743 -20.046  21.931  1.00  0.00           C  
ATOM   2210  C   LEU A 139     -17.743 -20.157  23.066  1.00  0.00           C  
ATOM   2211  O   LEU A 139     -17.246 -21.251  23.345  1.00  0.00           O  
ATOM   2212  CB  LEU A 139     -18.000 -20.204  20.599  1.00  0.00           C  
ATOM   2213  CG  LEU A 139     -18.881 -20.216  19.343  1.00  0.00           C  
ATOM   2214  CD1 LEU A 139     -18.000 -20.288  18.104  1.00  0.00           C  
ATOM   2215  CD2 LEU A 139     -19.837 -21.399  19.405  1.00  0.00           C  
ATOM   2216  H   LEU A 139     -19.118 -17.988  21.446  1.00  0.00           H  
ATOM   2217  HA  LEU A 139     -19.447 -20.871  22.041  1.00  0.00           H  
ATOM   2218 1HB  LEU A 139     -17.291 -19.384  20.497  1.00  0.00           H  
ATOM   2219 2HB  LEU A 139     -17.442 -21.140  20.620  1.00  0.00           H  
ATOM   2220  HG  LEU A 139     -19.454 -19.289  19.291  1.00  0.00           H  
ATOM   2221 1HD1 LEU A 139     -18.626 -20.297  17.211  1.00  0.00           H  
ATOM   2222 2HD1 LEU A 139     -17.340 -19.421  18.075  1.00  0.00           H  
ATOM   2223 3HD1 LEU A 139     -17.402 -21.199  18.135  1.00  0.00           H  
ATOM   2224 1HD2 LEU A 139     -20.464 -21.406  18.512  1.00  0.00           H  
ATOM   2225 2HD2 LEU A 139     -19.266 -22.326  19.455  1.00  0.00           H  
ATOM   2226 3HD2 LEU A 139     -20.466 -21.312  20.290  1.00  0.00           H  
ATOM   2227  N   GLY A 140     -17.420 -19.033  23.703  1.00  0.00           N  
ATOM   2228  CA  GLY A 140     -16.365 -19.010  24.706  1.00  0.00           C  
ATOM   2229  C   GLY A 140     -14.948 -19.031  24.136  1.00  0.00           C  
ATOM   2230  O   GLY A 140     -14.072 -19.735  24.655  1.00  0.00           O  
ATOM   2231  H   GLY A 140     -17.913 -18.178  23.490  1.00  0.00           H  
ATOM   2232 1HA  GLY A 140     -16.467 -18.116  25.322  1.00  0.00           H  
ATOM   2233 2HA  GLY A 140     -16.475 -19.869  25.367  1.00  0.00           H  
ATOM   2234  N   VAL A 141     -14.716 -18.268  23.064  1.00  0.00           N  
ATOM   2235  CA  VAL A 141     -13.430 -18.286  22.358  1.00  0.00           C  
ATOM   2236  C   VAL A 141     -12.839 -16.883  22.264  1.00  0.00           C  
ATOM   2237  O   VAL A 141     -13.505 -15.908  22.592  1.00  0.00           O  
ATOM   2238  CB  VAL A 141     -13.602 -18.863  20.940  1.00  0.00           C  
ATOM   2239  CG1 VAL A 141     -14.136 -20.286  21.006  1.00  0.00           C  
ATOM   2240  CG2 VAL A 141     -14.533 -17.974  20.129  1.00  0.00           C  
ATOM   2241  H   VAL A 141     -15.450 -17.659  22.732  1.00  0.00           H  
ATOM   2242  HA  VAL A 141     -12.745 -18.933  22.905  1.00  0.00           H  
ATOM   2243  HB  VAL A 141     -12.627 -18.907  20.455  1.00  0.00           H  
ATOM   2244 1HG1 VAL A 141     -14.252 -20.677  19.994  1.00  0.00           H  
ATOM   2245 2HG1 VAL A 141     -13.437 -20.912  21.559  1.00  0.00           H  
ATOM   2246 3HG1 VAL A 141     -15.103 -20.289  21.507  1.00  0.00           H  
ATOM   2247 1HG2 VAL A 141     -14.650 -18.387  19.128  1.00  0.00           H  
ATOM   2248 2HG2 VAL A 141     -15.507 -17.925  20.618  1.00  0.00           H  
ATOM   2249 3HG2 VAL A 141     -14.110 -16.971  20.060  1.00  0.00           H  
ATOM   2250  N   SER A 142     -11.586 -16.780  21.826  1.00  0.00           N  
ATOM   2251  CA  SER A 142     -10.973 -15.472  21.615  1.00  0.00           C  
ATOM   2252  C   SER A 142     -11.441 -14.833  20.311  1.00  0.00           C  
ATOM   2253  O   SER A 142     -12.048 -15.493  19.455  1.00  0.00           O  
ATOM   2254  CB  SER A 142      -9.462 -15.603  21.607  1.00  0.00           C  
ATOM   2255  OG  SER A 142      -9.023 -16.273  20.457  1.00  0.00           O  
ATOM   2256  H   SER A 142     -11.047 -17.612  21.636  1.00  0.00           H  
ATOM   2257  HA  SER A 142     -11.265 -14.818  22.439  1.00  0.00           H  
ATOM   2258 1HB  SER A 142      -9.011 -14.612  21.649  1.00  0.00           H  
ATOM   2259 2HB  SER A 142      -9.140 -16.147  22.494  1.00  0.00           H  
ATOM   2260  HG  SER A 142      -8.101 -16.492  20.615  1.00  0.00           H  
ATOM   2261  N   LEU A 143     -11.121 -13.453  20.066  1.00  0.00           N  
ATOM   2262  CA  LEU A 143     -11.537 -12.729  18.865  1.00  0.00           C  
ATOM   2263  C   LEU A 143     -10.862 -13.334  17.632  1.00  0.00           C  
ATOM   2264  O   LEU A 143     -11.481 -13.454  16.559  1.00  0.00           O  
ATOM   2265  CB  LEU A 143     -11.182 -11.242  18.984  1.00  0.00           C  
ATOM   2266  CG  LEU A 143     -11.691 -10.344  17.849  1.00  0.00           C  
ATOM   2267  CD1 LEU A 143     -13.213 -10.368  17.825  1.00  0.00           C  
ATOM   2268  CD2 LEU A 143     -11.170  -8.929  18.048  1.00  0.00           C  
ATOM   2269  H   LEU A 143     -10.583 -12.972  20.771  1.00  0.00           H  
ATOM   2270  HA  LEU A 143     -12.617 -12.830  18.758  1.00  0.00           H  
ATOM   2271 1HB  LEU A 143     -11.592 -10.860  19.917  1.00  0.00           H  
ATOM   2272 2HB  LEU A 143     -10.097 -11.145  19.021  1.00  0.00           H  
ATOM   2273  HG  LEU A 143     -11.337 -10.730  16.893  1.00  0.00           H  
ATOM   2274 1HD1 LEU A 143     -13.575  -9.731  17.018  1.00  0.00           H  
ATOM   2275 2HD1 LEU A 143     -13.558 -11.389  17.662  1.00  0.00           H  
ATOM   2276 3HD1 LEU A 143     -13.598 -10.002  18.777  1.00  0.00           H  
ATOM   2277 1HD2 LEU A 143     -11.531  -8.291  17.241  1.00  0.00           H  
ATOM   2278 2HD2 LEU A 143     -11.525  -8.541  19.003  1.00  0.00           H  
ATOM   2279 3HD2 LEU A 143     -10.080  -8.938  18.043  1.00  0.00           H  
ATOM   2280  N   LEU A 144      -9.604 -13.740  17.807  1.00  0.00           N  
ATOM   2281  CA  LEU A 144      -8.829 -14.342  16.728  1.00  0.00           C  
ATOM   2282  C   LEU A 144      -9.380 -15.717  16.357  1.00  0.00           C  
ATOM   2283  O   LEU A 144      -9.483 -16.051  15.176  1.00  0.00           O  
ATOM   2284  CB  LEU A 144      -7.357 -14.466  17.138  1.00  0.00           C  
ATOM   2285  CG  LEU A 144      -6.598 -13.143  17.300  1.00  0.00           C  
ATOM   2286  CD1 LEU A 144      -5.231 -13.413  17.915  1.00  0.00           C  
ATOM   2287  CD2 LEU A 144      -6.463 -12.465  15.945  1.00  0.00           C  
ATOM   2288  H   LEU A 144      -9.179 -13.626  18.715  1.00  0.00           H  
ATOM   2289  HA  LEU A 144      -8.937 -13.724  15.836  1.00  0.00           H  
ATOM   2290 1HB  LEU A 144      -7.304 -14.996  18.088  1.00  0.00           H  
ATOM   2291 2HB  LEU A 144      -6.835 -15.058  16.386  1.00  0.00           H  
ATOM   2292  HG  LEU A 144      -7.146 -12.490  17.980  1.00  0.00           H  
ATOM   2293 1HD1 LEU A 144      -4.691 -12.473  18.030  1.00  0.00           H  
ATOM   2294 2HD1 LEU A 144      -5.357 -13.880  18.891  1.00  0.00           H  
ATOM   2295 3HD1 LEU A 144      -4.664 -14.078  17.264  1.00  0.00           H  
ATOM   2296 1HD2 LEU A 144      -5.925 -11.524  16.060  1.00  0.00           H  
ATOM   2297 2HD2 LEU A 144      -5.914 -13.117  15.265  1.00  0.00           H  
ATOM   2298 3HD2 LEU A 144      -7.455 -12.268  15.537  1.00  0.00           H  
ATOM   2299  N   GLN A 145      -9.748 -16.501  17.371  1.00  0.00           N  
ATOM   2300  CA  GLN A 145     -10.380 -17.798  17.155  1.00  0.00           C  
ATOM   2301  C   GLN A 145     -11.771 -17.644  16.534  1.00  0.00           C  
ATOM   2302  O   GLN A 145     -12.178 -18.445  15.689  1.00  0.00           O  
ATOM   2303  CB  GLN A 145     -10.476 -18.569  18.474  1.00  0.00           C  
ATOM   2304  CG  GLN A 145      -9.139 -19.049  19.013  1.00  0.00           C  
ATOM   2305  CD  GLN A 145      -9.248 -19.603  20.421  1.00  0.00           C  
ATOM   2306  OE1 GLN A 145     -10.120 -19.200  21.196  1.00  0.00           O  
ATOM   2307  NE2 GLN A 145      -8.362 -20.532  20.761  1.00  0.00           N  
ATOM   2308  H   GLN A 145      -9.584 -16.185  18.315  1.00  0.00           H  
ATOM   2309  HA  GLN A 145      -9.747 -18.387  16.492  1.00  0.00           H  
ATOM   2310 1HB  GLN A 145     -10.936 -17.935  19.233  1.00  0.00           H  
ATOM   2311 2HB  GLN A 145     -11.118 -19.439  18.341  1.00  0.00           H  
ATOM   2312 1HG  GLN A 145      -8.760 -19.839  18.364  1.00  0.00           H  
ATOM   2313 2HG  GLN A 145      -8.442 -18.211  19.028  1.00  0.00           H  
ATOM   2314 1HE2 GLN A 145      -8.385 -20.934  21.678  1.00  0.00           H  
ATOM   2315 2HE2 GLN A 145      -7.672 -20.830  20.102  1.00  0.00           H  
ATOM   2316  N   ALA A 146     -12.589 -16.597  16.970  1.00  0.00           N  
ATOM   2317  CA  ALA A 146     -13.936 -16.272  16.519  1.00  0.00           C  
ATOM   2318  C   ALA A 146     -13.953 -15.840  15.054  1.00  0.00           C  
ATOM   2319  O   ALA A 146     -14.835 -16.232  14.299  1.00  0.00           O  
ATOM   2320  CB  ALA A 146     -14.546 -15.175  17.410  1.00  0.00           C  
ATOM   2321  H   ALA A 146     -12.192 -16.088  17.748  1.00  0.00           H  
ATOM   2322  HA  ALA A 146     -14.546 -17.171  16.599  1.00  0.00           H  
ATOM   2323 1HB  ALA A 146     -15.553 -14.943  17.060  1.00  0.00           H  
ATOM   2324 2HB  ALA A 146     -14.593 -15.526  18.439  1.00  0.00           H  
ATOM   2325 3HB  ALA A 146     -13.930 -14.278  17.358  1.00  0.00           H  
ATOM   2326  N   ILE A 147     -12.969 -15.039  14.655  1.00  0.00           N  
ATOM   2327  CA  ILE A 147     -12.873 -14.620  13.262  1.00  0.00           C  
ATOM   2328  C   ILE A 147     -12.331 -15.749  12.395  1.00  0.00           C  
ATOM   2329  O   ILE A 147     -12.627 -15.823  11.195  1.00  0.00           O  
ATOM   2330  CB  ILE A 147     -11.972 -13.380  13.120  1.00  0.00           C  
ATOM   2331  CG1 ILE A 147     -12.391 -12.552  11.902  1.00  0.00           C  
ATOM   2332  CG2 ILE A 147     -10.512 -13.793  13.009  1.00  0.00           C  
ATOM   2333  CD1 ILE A 147     -11.848 -11.142  11.906  1.00  0.00           C  
ATOM   2334  H   ILE A 147     -12.275 -14.717  15.315  1.00  0.00           H  
ATOM   2335  HA  ILE A 147     -13.877 -14.393  12.901  1.00  0.00           H  
ATOM   2336  HB  ILE A 147     -12.093 -12.739  13.993  1.00  0.00           H  
ATOM   2337 1HG1 ILE A 147     -12.051 -13.046  10.992  1.00  0.00           H  
ATOM   2338 2HG1 ILE A 147     -13.479 -12.498  11.856  1.00  0.00           H  
ATOM   2339 1HG2 ILE A 147      -9.889 -12.905  12.908  1.00  0.00           H  
ATOM   2340 2HG2 ILE A 147     -10.221 -14.341  13.905  1.00  0.00           H  
ATOM   2341 3HG2 ILE A 147     -10.379 -14.430  12.135  1.00  0.00           H  
ATOM   2342 1HD1 ILE A 147     -12.188 -10.618  11.012  1.00  0.00           H  
ATOM   2343 2HD1 ILE A 147     -12.206 -10.616  12.792  1.00  0.00           H  
ATOM   2344 3HD1 ILE A 147     -10.759 -11.171  11.916  1.00  0.00           H  
ATOM   2345  N   LYS A 148     -11.412 -16.643  12.970  1.00  0.00           N  
ATOM   2346  CA  LYS A 148     -10.917 -17.787  12.215  1.00  0.00           C  
ATOM   2347  C   LYS A 148     -12.044 -18.731  11.805  1.00  0.00           C  
ATOM   2348  O   LYS A 148     -12.009 -19.322  10.725  1.00  0.00           O  
ATOM   2349  CB  LYS A 148      -9.870 -18.546  13.032  1.00  0.00           C  
ATOM   2350  CG  LYS A 148      -8.980 -19.469  12.211  1.00  0.00           C  
ATOM   2351  CD  LYS A 148      -7.790 -19.958  13.024  1.00  0.00           C  
ATOM   2352  CE  LYS A 148      -6.833 -18.820  13.345  1.00  0.00           C  
ATOM   2353  NZ  LYS A 148      -5.564 -19.312  13.946  1.00  0.00           N  
ATOM   2354  H   LYS A 148     -11.066 -16.484  13.905  1.00  0.00           H  
ATOM   2355  HA  LYS A 148     -10.529 -17.432  11.262  1.00  0.00           H  
ATOM   2356 1HB  LYS A 148      -9.227 -17.835  13.551  1.00  0.00           H  
ATOM   2357 2HB  LYS A 148     -10.369 -19.150  13.791  1.00  0.00           H  
ATOM   2358 1HG  LYS A 148      -9.559 -20.331  11.876  1.00  0.00           H  
ATOM   2359 2HG  LYS A 148      -8.614 -18.936  11.334  1.00  0.00           H  
ATOM   2360 1HD  LYS A 148      -8.144 -20.398  13.958  1.00  0.00           H  
ATOM   2361 2HD  LYS A 148      -7.255 -20.723  12.462  1.00  0.00           H  
ATOM   2362 1HE  LYS A 148      -6.600 -18.273  12.433  1.00  0.00           H  
ATOM   2363 2HE  LYS A 148      -7.307 -18.131  14.044  1.00  0.00           H  
ATOM   2364 1HZ  LYS A 148      -4.958 -18.529  14.144  1.00  0.00           H  
ATOM   2365 2HZ  LYS A 148      -5.767 -19.806  14.805  1.00  0.00           H  
ATOM   2366 3HZ  LYS A 148      -5.105 -19.938  13.300  1.00  0.00           H  
ATOM   2367  N   ILE A 149     -13.066 -18.838  12.641  1.00  0.00           N  
ATOM   2368  CA  ILE A 149     -14.238 -19.613  12.264  1.00  0.00           C  
ATOM   2369  C   ILE A 149     -14.865 -19.146  10.931  1.00  0.00           C  
ATOM   2370  O   ILE A 149     -15.326 -19.969  10.122  1.00  0.00           O  
ATOM   2371  CB  ILE A 149     -15.296 -19.544  13.380  1.00  0.00           C  
ATOM   2372  CG1 ILE A 149     -14.811 -20.294  14.624  1.00  0.00           C  
ATOM   2373  CG2 ILE A 149     -16.620 -20.113  12.894  1.00  0.00           C  
ATOM   2374  CD1 ILE A 149     -15.616 -19.998  15.868  1.00  0.00           C  
ATOM   2375  H   ILE A 149     -13.044 -18.387  13.545  1.00  0.00           H  
ATOM   2376  HA  ILE A 149     -13.931 -20.642  12.090  1.00  0.00           H  
ATOM   2377  HB  ILE A 149     -15.445 -18.506  13.677  1.00  0.00           H  
ATOM   2378 1HG1 ILE A 149     -14.850 -21.367  14.439  1.00  0.00           H  
ATOM   2379 2HG1 ILE A 149     -13.771 -20.035  14.822  1.00  0.00           H  
ATOM   2380 1HG2 ILE A 149     -17.357 -20.057  13.696  1.00  0.00           H  
ATOM   2381 2HG2 ILE A 149     -16.971 -19.538  12.038  1.00  0.00           H  
ATOM   2382 3HG2 ILE A 149     -16.483 -21.154  12.600  1.00  0.00           H  
ATOM   2383 1HD1 ILE A 149     -15.212 -20.566  16.707  1.00  0.00           H  
ATOM   2384 2HD1 ILE A 149     -15.562 -18.932  16.092  1.00  0.00           H  
ATOM   2385 3HD1 ILE A 149     -16.655 -20.282  15.706  1.00  0.00           H  
ATOM   2386  N   LEU A 150     -14.909 -17.775  10.735  1.00  0.00           N  
ATOM   2387  CA  LEU A 150     -15.454 -17.241   9.478  1.00  0.00           C  
ATOM   2388  C   LEU A 150     -14.624 -17.675   8.271  1.00  0.00           C  
ATOM   2389  O   LEU A 150     -15.175 -17.931   7.198  1.00  0.00           O  
ATOM   2390  CB  LEU A 150     -15.510 -15.708   9.533  1.00  0.00           C  
ATOM   2391  CG  LEU A 150     -16.392 -15.116  10.640  1.00  0.00           C  
ATOM   2392  CD1 LEU A 150     -16.220 -13.603  10.672  1.00  0.00           C  
ATOM   2393  CD2 LEU A 150     -17.845 -15.495  10.389  1.00  0.00           C  
ATOM   2394  H   LEU A 150     -14.605 -17.132  11.451  1.00  0.00           H  
ATOM   2395  HA  LEU A 150     -16.440 -17.676   9.314  1.00  0.00           H  
ATOM   2396 1HB  LEU A 150     -14.500 -15.329   9.676  1.00  0.00           H  
ATOM   2397 2HB  LEU A 150     -15.882 -15.339   8.579  1.00  0.00           H  
ATOM   2398  HG  LEU A 150     -16.077 -15.509  11.607  1.00  0.00           H  
ATOM   2399 1HD1 LEU A 150     -16.846 -13.182  11.458  1.00  0.00           H  
ATOM   2400 2HD1 LEU A 150     -15.175 -13.361  10.873  1.00  0.00           H  
ATOM   2401 3HD1 LEU A 150     -16.512 -13.183   9.710  1.00  0.00           H  
ATOM   2402 1HD2 LEU A 150     -18.472 -15.074  11.176  1.00  0.00           H  
ATOM   2403 2HD2 LEU A 150     -18.161 -15.102   9.422  1.00  0.00           H  
ATOM   2404 3HD2 LEU A 150     -17.943 -16.580  10.388  1.00  0.00           H  
ATOM   2405  N   ALA A 151     -13.306 -17.789   8.450  1.00  0.00           N  
ATOM   2406  CA  ALA A 151     -12.410 -18.285   7.385  1.00  0.00           C  
ATOM   2407  C   ALA A 151     -12.714 -19.708   6.927  1.00  0.00           C  
ATOM   2408  O   ALA A 151     -12.640 -20.031   5.733  1.00  0.00           O  
ATOM   2409  CB  ALA A 151     -10.963 -18.205   7.851  1.00  0.00           C  
ATOM   2410  H   ALA A 151     -12.912 -17.530   9.343  1.00  0.00           H  
ATOM   2411  HA  ALA A 151     -12.487 -17.614   6.530  1.00  0.00           H  
ATOM   2412 1HB  ALA A 151     -10.305 -18.556   7.056  1.00  0.00           H  
ATOM   2413 2HB  ALA A 151     -10.717 -17.171   8.095  1.00  0.00           H  
ATOM   2414 3HB  ALA A 151     -10.830 -18.828   8.733  1.00  0.00           H  
ATOM   2415  N   VAL A 152     -13.022 -20.568   7.892  1.00  0.00           N  
ATOM   2416  CA  VAL A 152     -13.355 -21.955   7.592  1.00  0.00           C  
ATOM   2417  C   VAL A 152     -14.640 -22.049   6.785  1.00  0.00           C  
ATOM   2418  O   VAL A 152     -14.712 -22.770   5.782  1.00  0.00           O  
ATOM   2419  CB  VAL A 152     -13.511 -22.762   8.895  1.00  0.00           C  
ATOM   2420  CG1 VAL A 152     -14.182 -24.099   8.617  1.00  0.00           C  
ATOM   2421  CG2 VAL A 152     -12.151 -22.965   9.545  1.00  0.00           C  
ATOM   2422  H   VAL A 152     -13.028 -20.258   8.853  1.00  0.00           H  
ATOM   2423  HA  VAL A 152     -12.560 -22.377   6.978  1.00  0.00           H  
ATOM   2424  HB  VAL A 152     -14.161 -22.212   9.576  1.00  0.00           H  
ATOM   2425 1HG1 VAL A 152     -14.285 -24.655   9.549  1.00  0.00           H  
ATOM   2426 2HG1 VAL A 152     -15.168 -23.928   8.186  1.00  0.00           H  
ATOM   2427 3HG1 VAL A 152     -13.574 -24.672   7.918  1.00  0.00           H  
ATOM   2428 1HG2 VAL A 152     -12.269 -23.536  10.466  1.00  0.00           H  
ATOM   2429 2HG2 VAL A 152     -11.499 -23.510   8.861  1.00  0.00           H  
ATOM   2430 3HG2 VAL A 152     -11.708 -21.996   9.773  1.00  0.00           H  
ATOM   2431  N   ALA A 153     -15.645 -21.300   7.221  1.00  0.00           N  
ATOM   2432  CA  ALA A 153     -16.919 -21.222   6.513  1.00  0.00           C  
ATOM   2433  C   ALA A 153     -16.736 -20.621   5.119  1.00  0.00           C  
ATOM   2434  O   ALA A 153     -17.314 -21.103   4.140  1.00  0.00           O  
ATOM   2435  CB  ALA A 153     -17.916 -20.384   7.323  1.00  0.00           C  
ATOM   2436  H   ALA A 153     -15.518 -20.770   8.072  1.00  0.00           H  
ATOM   2437  HA  ALA A 153     -17.310 -22.235   6.405  1.00  0.00           H  
ATOM   2438 1HB  ALA A 153     -18.863 -20.329   6.791  1.00  0.00           H  
ATOM   2439 2HB  ALA A 153     -18.072 -20.847   8.298  1.00  0.00           H  
ATOM   2440 3HB  ALA A 153     -17.518 -19.379   7.460  1.00  0.00           H  
ATOM   2441  N   ARG A 154     -15.922 -19.569   5.038  1.00  0.00           N  
ATOM   2442  CA  ARG A 154     -15.735 -18.822   3.791  1.00  0.00           C  
ATOM   2443  C   ARG A 154     -15.030 -19.700   2.776  1.00  0.00           C  
ATOM   2444  O   ARG A 154     -15.400 -19.729   1.595  1.00  0.00           O  
ATOM   2445  CB  ARG A 154     -14.922 -17.556   4.022  1.00  0.00           C  
ATOM   2446  CG  ARG A 154     -14.693 -16.708   2.781  1.00  0.00           C  
ATOM   2447  CD  ARG A 154     -15.951 -16.074   2.310  1.00  0.00           C  
ATOM   2448  NE  ARG A 154     -15.733 -15.245   1.135  1.00  0.00           N  
ATOM   2449  CZ  ARG A 154     -15.691 -15.708  -0.130  1.00  0.00           C  
ATOM   2450  NH1 ARG A 154     -15.853 -16.990  -0.367  1.00  0.00           N  
ATOM   2451  NH2 ARG A 154     -15.487 -14.871  -1.133  1.00  0.00           N  
ATOM   2452  H   ARG A 154     -15.421 -19.276   5.866  1.00  0.00           H  
ATOM   2453  HA  ARG A 154     -16.718 -18.545   3.411  1.00  0.00           H  
ATOM   2454 1HB  ARG A 154     -15.423 -16.932   4.761  1.00  0.00           H  
ATOM   2455 2HB  ARG A 154     -13.944 -17.821   4.426  1.00  0.00           H  
ATOM   2456 1HG  ARG A 154     -13.975 -15.919   3.007  1.00  0.00           H  
ATOM   2457 2HG  ARG A 154     -14.303 -17.335   1.979  1.00  0.00           H  
ATOM   2458 1HD  ARG A 154     -16.673 -16.847   2.052  1.00  0.00           H  
ATOM   2459 2HD  ARG A 154     -16.359 -15.445   3.100  1.00  0.00           H  
ATOM   2460  HE  ARG A 154     -15.604 -14.252   1.277  1.00  0.00           H  
ATOM   2461 1HH1 ARG A 154     -16.009 -17.630   0.400  1.00  0.00           H  
ATOM   2462 2HH1 ARG A 154     -15.821 -17.337  -1.315  1.00  0.00           H  
ATOM   2463 1HH2 ARG A 154     -15.362 -13.885  -0.951  1.00  0.00           H  
ATOM   2464 2HH2 ARG A 154     -15.455 -15.217  -2.080  1.00  0.00           H  
ATOM   2465  N   LEU A 155     -13.862 -20.530   3.216  1.00  0.00           N  
ATOM   2466  CA  LEU A 155     -13.114 -21.360   2.295  1.00  0.00           C  
ATOM   2467  C   LEU A 155     -13.875 -22.634   1.983  1.00  0.00           C  
ATOM   2468  O   LEU A 155     -13.719 -23.228   0.921  1.00  0.00           O  
ATOM   2469  CB  LEU A 155     -11.740 -21.703   2.884  1.00  0.00           C  
ATOM   2470  CG  LEU A 155     -10.603 -20.736   2.530  1.00  0.00           C  
ATOM   2471  CD1 LEU A 155     -10.739 -19.466   3.360  1.00  0.00           C  
ATOM   2472  CD2 LEU A 155      -9.264 -21.412   2.781  1.00  0.00           C  
ATOM   2473  H   LEU A 155     -13.573 -20.488   4.184  1.00  0.00           H  
ATOM   2474  HA  LEU A 155     -12.957 -20.801   1.373  1.00  0.00           H  
ATOM   2475 1HB  LEU A 155     -11.824 -21.732   3.969  1.00  0.00           H  
ATOM   2476 2HB  LEU A 155     -11.451 -22.695   2.537  1.00  0.00           H  
ATOM   2477  HG  LEU A 155     -10.677 -20.456   1.478  1.00  0.00           H  
ATOM   2478 1HD1 LEU A 155      -9.932 -18.779   3.108  1.00  0.00           H  
ATOM   2479 2HD1 LEU A 155     -11.698 -18.993   3.146  1.00  0.00           H  
ATOM   2480 3HD1 LEU A 155     -10.685 -19.716   4.418  1.00  0.00           H  
ATOM   2481 1HD2 LEU A 155      -8.456 -20.724   2.528  1.00  0.00           H  
ATOM   2482 2HD2 LEU A 155      -9.188 -21.690   3.832  1.00  0.00           H  
ATOM   2483 3HD2 LEU A 155      -9.186 -22.306   2.162  1.00  0.00           H  
ATOM   2484  N   LEU A 156     -14.710 -23.320   2.976  1.00  0.00           N  
ATOM   2485  CA  LEU A 156     -15.537 -24.472   2.691  1.00  0.00           C  
ATOM   2486  C   LEU A 156     -16.723 -24.118   1.788  1.00  0.00           C  
ATOM   2487  O   LEU A 156     -17.145 -24.925   0.957  1.00  0.00           O  
ATOM   2488  CB  LEU A 156     -16.046 -25.081   4.003  1.00  0.00           C  
ATOM   2489  CG  LEU A 156     -14.979 -25.730   4.894  1.00  0.00           C  
ATOM   2490  CD1 LEU A 156     -15.593 -26.099   6.237  1.00  0.00           C  
ATOM   2491  CD2 LEU A 156     -14.412 -26.957   4.195  1.00  0.00           C  
ATOM   2492  H   LEU A 156     -14.670 -22.962   3.921  1.00  0.00           H  
ATOM   2493  HA  LEU A 156     -14.944 -25.189   2.120  1.00  0.00           H  
ATOM   2494 1HB  LEU A 156     -16.530 -24.299   4.584  1.00  0.00           H  
ATOM   2495 2HB  LEU A 156     -16.789 -25.843   3.768  1.00  0.00           H  
ATOM   2496  HG  LEU A 156     -14.177 -25.015   5.079  1.00  0.00           H  
ATOM   2497 1HD1 LEU A 156     -14.835 -26.560   6.869  1.00  0.00           H  
ATOM   2498 2HD1 LEU A 156     -15.974 -25.201   6.723  1.00  0.00           H  
ATOM   2499 3HD1 LEU A 156     -16.412 -26.802   6.082  1.00  0.00           H  
ATOM   2500 1HD2 LEU A 156     -13.653 -27.418   4.828  1.00  0.00           H  
ATOM   2501 2HD2 LEU A 156     -15.214 -27.673   4.011  1.00  0.00           H  
ATOM   2502 3HD2 LEU A 156     -13.964 -26.662   3.247  1.00  0.00           H  
ATOM   2503  N   GLY A 157     -17.249 -22.903   1.929  1.00  0.00           N  
ATOM   2504  CA  GLY A 157     -18.403 -22.505   1.141  1.00  0.00           C  
ATOM   2505  C   GLY A 157     -19.671 -22.958   1.843  1.00  0.00           C  
ATOM   2506  O   GLY A 157     -20.660 -23.376   1.215  1.00  0.00           O  
ATOM   2507  H   GLY A 157     -16.850 -22.246   2.585  1.00  0.00           H  
ATOM   2508 1HA  GLY A 157     -18.399 -21.424   1.014  1.00  0.00           H  
ATOM   2509 2HA  GLY A 157     -18.334 -22.946   0.147  1.00  0.00           H  
ATOM   2510  N   THR A 158     -19.627 -22.906   3.172  1.00  0.00           N  
ATOM   2511  CA  THR A 158     -20.745 -23.352   3.990  1.00  0.00           C  
ATOM   2512  C   THR A 158     -21.105 -22.235   4.965  1.00  0.00           C  
ATOM   2513  O   THR A 158     -20.613 -21.110   4.830  1.00  0.00           O  
ATOM   2514  CB  THR A 158     -20.413 -24.647   4.753  1.00  0.00           C  
ATOM   2515  OG1 THR A 158     -21.598 -25.149   5.385  1.00  0.00           O  
ATOM   2516  CG2 THR A 158     -19.352 -24.385   5.811  1.00  0.00           C  
ATOM   2517  H   THR A 158     -18.800 -22.548   3.625  1.00  0.00           H  
ATOM   2518  HA  THR A 158     -21.601 -23.525   3.337  1.00  0.00           H  
ATOM   2519  HB  THR A 158     -20.044 -25.398   4.054  1.00  0.00           H  
ATOM   2520  HG1 THR A 158     -22.151 -25.580   4.730  1.00  0.00           H  
ATOM   2521 1HG2 THR A 158     -19.129 -25.312   6.341  1.00  0.00           H  
ATOM   2522 2HG2 THR A 158     -18.446 -24.015   5.332  1.00  0.00           H  
ATOM   2523 3HG2 THR A 158     -19.718 -23.642   6.518  1.00  0.00           H  
ATOM   2524  N   THR A 159     -21.977 -22.529   5.929  1.00  0.00           N  
ATOM   2525  CA  THR A 159     -22.440 -21.509   6.875  1.00  0.00           C  
ATOM   2526  C   THR A 159     -21.466 -21.342   8.049  1.00  0.00           C  
ATOM   2527  O   THR A 159     -20.591 -22.180   8.249  1.00  0.00           O  
ATOM   2528  CB  THR A 159     -23.840 -21.854   7.415  1.00  0.00           C  
ATOM   2529  OG1 THR A 159     -23.770 -23.050   8.204  1.00  0.00           O  
ATOM   2530  CG2 THR A 159     -24.817 -22.064   6.269  1.00  0.00           C  
ATOM   2531  H   THR A 159     -22.328 -23.474   6.012  1.00  0.00           H  
ATOM   2532  HA  THR A 159     -22.540 -20.563   6.343  1.00  0.00           H  
ATOM   2533  HB  THR A 159     -24.198 -21.040   8.046  1.00  0.00           H  
ATOM   2534  HG1 THR A 159     -24.585 -23.151   8.703  1.00  0.00           H  
ATOM   2535 1HG2 THR A 159     -25.802 -22.307   6.670  1.00  0.00           H  
ATOM   2536 2HG2 THR A 159     -24.882 -21.154   5.674  1.00  0.00           H  
ATOM   2537 3HG2 THR A 159     -24.470 -22.884   5.641  1.00  0.00           H  
ATOM   2538  N   VAL A 160     -21.618 -20.278   8.832  1.00  0.00           N  
ATOM   2539  CA  VAL A 160     -20.734 -20.098   9.978  1.00  0.00           C  
ATOM   2540  C   VAL A 160     -20.968 -21.200  11.003  1.00  0.00           C  
ATOM   2541  O   VAL A 160     -20.022 -21.726  11.557  1.00  0.00           O  
ATOM   2542  CB  VAL A 160     -20.972 -18.724  10.634  1.00  0.00           C  
ATOM   2543  CG1 VAL A 160     -20.165 -18.601  11.918  1.00  0.00           C  
ATOM   2544  CG2 VAL A 160     -20.607 -17.615   9.659  1.00  0.00           C  
ATOM   2545  H   VAL A 160     -22.335 -19.589   8.650  1.00  0.00           H  
ATOM   2546  HA  VAL A 160     -19.703 -20.187   9.634  1.00  0.00           H  
ATOM   2547  HB  VAL A 160     -22.024 -18.639  10.906  1.00  0.00           H  
ATOM   2548 1HG1 VAL A 160     -20.345 -17.625  12.369  1.00  0.00           H  
ATOM   2549 2HG1 VAL A 160     -20.468 -19.383  12.615  1.00  0.00           H  
ATOM   2550 3HG1 VAL A 160     -19.104 -18.706  11.693  1.00  0.00           H  
ATOM   2551 1HG2 VAL A 160     -20.778 -16.647  10.130  1.00  0.00           H  
ATOM   2552 2HG2 VAL A 160     -19.556 -17.704   9.383  1.00  0.00           H  
ATOM   2553 3HG2 VAL A 160     -21.225 -17.698   8.765  1.00  0.00           H  
ATOM   2554  N   GLU A 161     -22.289 -21.624  11.263  1.00  0.00           N  
ATOM   2555  CA  GLU A 161     -22.653 -22.664  12.228  1.00  0.00           C  
ATOM   2556  C   GLU A 161     -22.037 -24.004  11.867  1.00  0.00           C  
ATOM   2557  O   GLU A 161     -21.610 -24.753  12.731  1.00  0.00           O  
ATOM   2558  CB  GLU A 161     -24.174 -22.806  12.314  1.00  0.00           C  
ATOM   2559  CG  GLU A 161     -24.891 -21.579  12.860  1.00  0.00           C  
ATOM   2560  CD  GLU A 161     -25.060 -20.495  11.832  1.00  0.00           C  
ATOM   2561  OE1 GLU A 161     -24.675 -20.704  10.707  1.00  0.00           O  
ATOM   2562  OE2 GLU A 161     -25.577 -19.456  12.172  1.00  0.00           O  
ATOM   2563  H   GLU A 161     -23.018 -21.177  10.723  1.00  0.00           H  
ATOM   2564  HA  GLU A 161     -22.272 -22.375  13.208  1.00  0.00           H  
ATOM   2565 1HB  GLU A 161     -24.576 -23.015  11.323  1.00  0.00           H  
ATOM   2566 2HB  GLU A 161     -24.426 -23.653  12.953  1.00  0.00           H  
ATOM   2567 1HG  GLU A 161     -25.874 -21.877  13.223  1.00  0.00           H  
ATOM   2568 2HG  GLU A 161     -24.326 -21.187  13.704  1.00  0.00           H  
ATOM   2569  N   GLU A 162     -21.998 -24.303  10.580  1.00  0.00           N  
ATOM   2570  CA  GLU A 162     -21.436 -25.563  10.109  1.00  0.00           C  
ATOM   2571  C   GLU A 162     -19.928 -25.647  10.353  1.00  0.00           C  
ATOM   2572  O   GLU A 162     -19.400 -26.704  10.721  1.00  0.00           O  
ATOM   2573  CB  GLU A 162     -21.751 -25.760   8.622  1.00  0.00           C  
ATOM   2574  CG  GLU A 162     -21.250 -27.065   8.039  1.00  0.00           C  
ATOM   2575  CD  GLU A 162     -21.904 -28.291   8.665  1.00  0.00           C  
ATOM   2576  OE1 GLU A 162     -22.957 -28.153   9.332  1.00  0.00           O  
ATOM   2577  OE2 GLU A 162     -21.354 -29.397   8.485  1.00  0.00           O  
ATOM   2578  H   GLU A 162     -22.361 -23.645   9.905  1.00  0.00           H  
ATOM   2579  HA  GLU A 162     -21.891 -26.377  10.673  1.00  0.00           H  
ATOM   2580 1HB  GLU A 162     -22.831 -25.719   8.473  1.00  0.00           H  
ATOM   2581 2HB  GLU A 162     -21.310 -24.946   8.047  1.00  0.00           H  
ATOM   2582 1HG  GLU A 162     -21.449 -27.071   6.967  1.00  0.00           H  
ATOM   2583 2HG  GLU A 162     -20.172 -27.125   8.181  1.00  0.00           H  
ATOM   2584  N   ALA A 163     -19.237 -24.530  10.134  1.00  0.00           N  
ATOM   2585  CA  ALA A 163     -17.816 -24.442  10.422  1.00  0.00           C  
ATOM   2586  C   ALA A 163     -17.549 -24.715  11.913  1.00  0.00           C  
ATOM   2587  O   ALA A 163     -16.570 -25.371  12.260  1.00  0.00           O  
ATOM   2588  CB  ALA A 163     -17.277 -23.068  10.011  1.00  0.00           C  
ATOM   2589  H   ALA A 163     -19.716 -23.720   9.759  1.00  0.00           H  
ATOM   2590  HA  ALA A 163     -17.306 -25.209   9.840  1.00  0.00           H  
ATOM   2591 1HB  ALA A 163     -16.211 -23.016  10.231  1.00  0.00           H  
ATOM   2592 2HB  ALA A 163     -17.435 -22.919   8.944  1.00  0.00           H  
ATOM   2593 3HB  ALA A 163     -17.801 -22.292  10.567  1.00  0.00           H  
ATOM   2594  N   VAL A 164     -18.430 -24.219  12.783  1.00  0.00           N  
ATOM   2595  CA  VAL A 164     -18.328 -24.468  14.221  1.00  0.00           C  
ATOM   2596  C   VAL A 164     -18.634 -25.929  14.545  1.00  0.00           C  
ATOM   2597  O   VAL A 164     -17.930 -26.562  15.336  1.00  0.00           O  
ATOM   2598  CB  VAL A 164     -19.300 -23.558  14.994  1.00  0.00           C  
ATOM   2599  CG1 VAL A 164     -19.320 -23.930  16.469  1.00  0.00           C  
ATOM   2600  CG2 VAL A 164     -18.902 -22.101  14.811  1.00  0.00           C  
ATOM   2601  H   VAL A 164     -19.189 -23.652  12.435  1.00  0.00           H  
ATOM   2602  HA  VAL A 164     -17.305 -24.260  14.537  1.00  0.00           H  
ATOM   2603  HB  VAL A 164     -20.309 -23.711  14.610  1.00  0.00           H  
ATOM   2604 1HG1 VAL A 164     -20.013 -23.277  17.000  1.00  0.00           H  
ATOM   2605 2HG1 VAL A 164     -19.642 -24.965  16.578  1.00  0.00           H  
ATOM   2606 3HG1 VAL A 164     -18.320 -23.814  16.887  1.00  0.00           H  
ATOM   2607 1HG2 VAL A 164     -19.595 -21.463  15.359  1.00  0.00           H  
ATOM   2608 2HG2 VAL A 164     -17.891 -21.950  15.189  1.00  0.00           H  
ATOM   2609 3HG2 VAL A 164     -18.935 -21.845  13.751  1.00  0.00           H  
ATOM   2610  N   TYR A 165     -19.742 -26.492  13.948  1.00  0.00           N  
ATOM   2611  CA  TYR A 165     -20.078 -27.878  14.254  1.00  0.00           C  
ATOM   2612  C   TYR A 165     -18.986 -28.868  13.817  1.00  0.00           C  
ATOM   2613  O   TYR A 165     -18.694 -29.837  14.520  1.00  0.00           O  
ATOM   2614  CB  TYR A 165     -21.411 -28.244  13.598  1.00  0.00           C  
ATOM   2615  CG  TYR A 165     -22.617 -27.664  14.303  1.00  0.00           C  
ATOM   2616  CD1 TYR A 165     -23.518 -26.876  13.601  1.00  0.00           C  
ATOM   2617  CD2 TYR A 165     -22.823 -27.919  15.651  1.00  0.00           C  
ATOM   2618  CE1 TYR A 165     -24.620 -26.346  14.245  1.00  0.00           C  
ATOM   2619  CE2 TYR A 165     -23.924 -27.389  16.294  1.00  0.00           C  
ATOM   2620  CZ  TYR A 165     -24.820 -26.605  15.596  1.00  0.00           C  
ATOM   2621  OH  TYR A 165     -25.917 -26.078  16.237  1.00  0.00           O  
ATOM   2622  H   TYR A 165     -20.324 -25.974  13.306  1.00  0.00           H  
ATOM   2623  HA  TYR A 165     -20.181 -27.979  15.334  1.00  0.00           H  
ATOM   2624 1HB  TYR A 165     -21.418 -27.892  12.566  1.00  0.00           H  
ATOM   2625 2HB  TYR A 165     -21.520 -29.328  13.575  1.00  0.00           H  
ATOM   2626  HD1 TYR A 165     -23.357 -26.676  12.542  1.00  0.00           H  
ATOM   2627  HD2 TYR A 165     -22.114 -28.537  16.202  1.00  0.00           H  
ATOM   2628  HE1 TYR A 165     -25.328 -25.727  13.693  1.00  0.00           H  
ATOM   2629  HE2 TYR A 165     -24.085 -27.589  17.354  1.00  0.00           H  
ATOM   2630  HH  TYR A 165     -25.910 -26.348  17.158  1.00  0.00           H  
ATOM   2631  N   ARG A 166     -18.360 -28.601  12.593  1.00  0.00           N  
ATOM   2632  CA  ARG A 166     -17.270 -29.432  12.098  1.00  0.00           C  
ATOM   2633  C   ARG A 166     -16.040 -29.327  12.962  1.00  0.00           C  
ATOM   2634  O   ARG A 166     -15.334 -30.315  13.174  1.00  0.00           O  
ATOM   2635  CB  ARG A 166     -16.906 -29.043  10.672  1.00  0.00           C  
ATOM   2636  CG  ARG A 166     -17.937 -29.430   9.622  1.00  0.00           C  
ATOM   2637  CD  ARG A 166     -17.493 -29.055   8.255  1.00  0.00           C  
ATOM   2638  NE  ARG A 166     -18.515 -29.335   7.258  1.00  0.00           N  
ATOM   2639  CZ  ARG A 166     -18.292 -29.395   5.931  1.00  0.00           C  
ATOM   2640  NH1 ARG A 166     -17.082 -29.192   5.457  1.00  0.00           N  
ATOM   2641  NH2 ARG A 166     -19.289 -29.657   5.105  1.00  0.00           N  
ATOM   2642  H   ARG A 166     -18.683 -27.826  12.031  1.00  0.00           H  
ATOM   2643  HA  ARG A 166     -17.601 -30.472  12.092  1.00  0.00           H  
ATOM   2644 1HB  ARG A 166     -16.766 -27.965  10.614  1.00  0.00           H  
ATOM   2645 2HB  ARG A 166     -15.962 -29.513  10.397  1.00  0.00           H  
ATOM   2646 1HG  ARG A 166     -18.095 -30.509   9.647  1.00  0.00           H  
ATOM   2647 2HG  ARG A 166     -18.878 -28.920   9.830  1.00  0.00           H  
ATOM   2648 1HD  ARG A 166     -17.272 -27.989   8.225  1.00  0.00           H  
ATOM   2649 2HD  ARG A 166     -16.599 -29.619   7.994  1.00  0.00           H  
ATOM   2650  HE  ARG A 166     -19.458 -29.496   7.585  1.00  0.00           H  
ATOM   2651 1HH1 ARG A 166     -16.319 -28.992   6.089  1.00  0.00           H  
ATOM   2652 2HH1 ARG A 166     -16.915 -29.238   4.463  1.00  0.00           H  
ATOM   2653 1HH2 ARG A 166     -20.219 -29.813   5.468  1.00  0.00           H  
ATOM   2654 2HH2 ARG A 166     -19.121 -29.702   4.110  1.00  0.00           H  
ATOM   2655  N   ALA A 167     -15.740 -28.037  13.457  1.00  0.00           N  
ATOM   2656  CA  ALA A 167     -14.589 -27.913  14.332  1.00  0.00           C  
ATOM   2657  C   ALA A 167     -14.812 -28.762  15.586  1.00  0.00           C  
ATOM   2658  O   ALA A 167     -13.873 -29.395  16.079  1.00  0.00           O  
ATOM   2659  CB  ALA A 167     -14.347 -26.451  14.689  1.00  0.00           C  
ATOM   2660  H   ALA A 167     -16.261 -27.210  13.207  1.00  0.00           H  
ATOM   2661  HA  ALA A 167     -13.717 -28.296  13.803  1.00  0.00           H  
ATOM   2662 1HB  ALA A 167     -13.480 -26.375  15.345  1.00  0.00           H  
ATOM   2663 2HB  ALA A 167     -14.163 -25.882  13.778  1.00  0.00           H  
ATOM   2664 3HB  ALA A 167     -15.224 -26.051  15.197  1.00  0.00           H  
ATOM   2665  N   LEU A 168     -16.055 -28.774  16.083  1.00  0.00           N  
ATOM   2666  CA  LEU A 168     -16.429 -29.551  17.278  1.00  0.00           C  
ATOM   2667  C   LEU A 168     -16.343 -31.065  17.057  1.00  0.00           C  
ATOM   2668  O   LEU A 168     -15.884 -31.793  17.939  1.00  0.00           O  
ATOM   2669  CB  LEU A 168     -17.854 -29.184  17.712  1.00  0.00           C  
ATOM   2670  CG  LEU A 168     -18.359 -29.873  18.986  1.00  0.00           C  
ATOM   2671  CD1 LEU A 168     -17.459 -29.500  20.157  1.00  0.00           C  
ATOM   2672  CD2 LEU A 168     -19.799 -29.459  19.251  1.00  0.00           C  
ATOM   2673  H   LEU A 168     -16.762 -28.224  15.613  1.00  0.00           H  
ATOM   2674  HA  LEU A 168     -15.720 -29.322  18.074  1.00  0.00           H  
ATOM   2675 1HB  LEU A 168     -17.901 -28.109  17.876  1.00  0.00           H  
ATOM   2676 2HB  LEU A 168     -18.539 -29.438  16.904  1.00  0.00           H  
ATOM   2677  HG  LEU A 168     -18.310 -30.955  18.859  1.00  0.00           H  
ATOM   2678 1HD1 LEU A 168     -17.817 -29.990  21.062  1.00  0.00           H  
ATOM   2679 2HD1 LEU A 168     -16.439 -29.825  19.949  1.00  0.00           H  
ATOM   2680 3HD1 LEU A 168     -17.474 -28.420  20.298  1.00  0.00           H  
ATOM   2681 1HD2 LEU A 168     -20.158 -29.949  20.156  1.00  0.00           H  
ATOM   2682 2HD2 LEU A 168     -19.849 -28.377  19.379  1.00  0.00           H  
ATOM   2683 3HD2 LEU A 168     -20.423 -29.753  18.407  1.00  0.00           H  
ATOM   2684  N   LYS A 169     -16.774 -31.547  15.889  1.00  0.00           N  
ATOM   2685  CA  LYS A 169     -16.648 -32.977  15.575  1.00  0.00           C  
ATOM   2686  C   LYS A 169     -15.183 -33.426  15.572  1.00  0.00           C  
ATOM   2687  O   LYS A 169     -14.854 -34.507  16.078  1.00  0.00           O  
ATOM   2688  CB  LYS A 169     -17.291 -33.287  14.222  1.00  0.00           C  
ATOM   2689  CG  LYS A 169     -18.813 -33.237  14.223  1.00  0.00           C  
ATOM   2690  CD  LYS A 169     -19.377 -33.533  12.841  1.00  0.00           C  
ATOM   2691  CE  LYS A 169     -20.897 -33.470  12.838  1.00  0.00           C  
ATOM   2692  NZ  LYS A 169     -21.462 -33.736  11.487  1.00  0.00           N  
ATOM   2693  H   LYS A 169     -17.191 -30.928  15.207  1.00  0.00           H  
ATOM   2694  HA  LYS A 169     -17.165 -33.548  16.347  1.00  0.00           H  
ATOM   2695 1HB  LYS A 169     -16.934 -32.575  13.478  1.00  0.00           H  
ATOM   2696 2HB  LYS A 169     -16.989 -34.282  13.895  1.00  0.00           H  
ATOM   2697 1HG  LYS A 169     -19.201 -33.972  14.930  1.00  0.00           H  
ATOM   2698 2HG  LYS A 169     -19.145 -32.248  14.537  1.00  0.00           H  
ATOM   2699 1HD  LYS A 169     -18.989 -32.806  12.127  1.00  0.00           H  
ATOM   2700 2HD  LYS A 169     -19.064 -34.529  12.526  1.00  0.00           H  
ATOM   2701 1HE  LYS A 169     -21.293 -34.206  13.535  1.00  0.00           H  
ATOM   2702 2HE  LYS A 169     -21.221 -32.482  13.164  1.00  0.00           H  
ATOM   2703 1HZ  LYS A 169     -22.470 -33.684  11.526  1.00  0.00           H  
ATOM   2704 2HZ  LYS A 169     -21.115 -33.046  10.834  1.00  0.00           H  
ATOM   2705 3HZ  LYS A 169     -21.184 -34.657  11.181  1.00  0.00           H  
ATOM   2706  N   LEU A 170     -14.310 -32.598  14.997  1.00  0.00           N  
ATOM   2707  CA  LEU A 170     -12.880 -32.881  15.011  1.00  0.00           C  
ATOM   2708  C   LEU A 170     -12.303 -32.815  16.415  1.00  0.00           C  
ATOM   2709  O   LEU A 170     -11.460 -33.627  16.771  1.00  0.00           O  
ATOM   2710  CB  LEU A 170     -12.138 -31.889  14.106  1.00  0.00           C  
ATOM   2711  CG  LEU A 170     -12.354 -32.074  12.599  1.00  0.00           C  
ATOM   2712  CD1 LEU A 170     -11.835 -30.850  11.857  1.00  0.00           C  
ATOM   2713  CD2 LEU A 170     -11.644 -33.336  12.134  1.00  0.00           C  
ATOM   2714  H   LEU A 170     -14.640 -31.758  14.543  1.00  0.00           H  
ATOM   2715  HA  LEU A 170     -12.725 -33.904  14.668  1.00  0.00           H  
ATOM   2716 1HB  LEU A 170     -12.455 -30.879  14.364  1.00  0.00           H  
ATOM   2717 2HB  LEU A 170     -11.069 -31.973  14.301  1.00  0.00           H  
ATOM   2718  HG  LEU A 170     -13.422 -32.161  12.392  1.00  0.00           H  
ATOM   2719 1HD1 LEU A 170     -11.988 -30.981  10.786  1.00  0.00           H  
ATOM   2720 2HD1 LEU A 170     -12.374 -29.964  12.194  1.00  0.00           H  
ATOM   2721 3HD1 LEU A 170     -10.772 -30.726  12.058  1.00  0.00           H  
ATOM   2722 1HD2 LEU A 170     -11.798 -33.468  11.063  1.00  0.00           H  
ATOM   2723 2HD2 LEU A 170     -10.577 -33.250  12.340  1.00  0.00           H  
ATOM   2724 3HD2 LEU A 170     -12.048 -34.197  12.668  1.00  0.00           H  
ATOM   2725  N   LYS A 171     -12.743 -31.837  17.203  1.00  0.00           N  
ATOM   2726  CA  LYS A 171     -12.301 -31.732  18.589  1.00  0.00           C  
ATOM   2727  C   LYS A 171     -12.469 -33.072  19.267  1.00  0.00           C  
ATOM   2728  O   LYS A 171     -11.530 -33.646  19.812  1.00  0.00           O  
ATOM   2729  CB  LYS A 171     -13.081 -30.652  19.340  1.00  0.00           C  
ATOM   2730  CG  LYS A 171     -12.788 -30.587  20.833  1.00  0.00           C  
ATOM   2731  CD  LYS A 171     -13.608 -29.499  21.510  1.00  0.00           C  
ATOM   2732  CE  LYS A 171     -13.209 -29.332  22.969  1.00  0.00           C  
ATOM   2733  NZ  LYS A 171     -13.603 -30.507  23.793  1.00  0.00           N  
ATOM   2734  H   LYS A 171     -13.392 -31.155  16.840  1.00  0.00           H  
ATOM   2735  HA  LYS A 171     -11.263 -31.395  18.598  1.00  0.00           H  
ATOM   2736 1HB  LYS A 171     -12.855 -29.675  18.912  1.00  0.00           H  
ATOM   2737 2HB  LYS A 171     -14.151 -30.823  19.216  1.00  0.00           H  
ATOM   2738 1HG  LYS A 171     -13.025 -31.548  21.292  1.00  0.00           H  
ATOM   2739 2HG  LYS A 171     -11.730 -30.382  20.987  1.00  0.00           H  
ATOM   2740 1HD  LYS A 171     -13.457 -28.553  20.990  1.00  0.00           H  
ATOM   2741 2HD  LYS A 171     -14.666 -29.757  21.461  1.00  0.00           H  
ATOM   2742 1HE  LYS A 171     -12.130 -29.201  23.038  1.00  0.00           H  
ATOM   2743 2HE  LYS A 171     -13.687 -28.442  23.377  1.00  0.00           H  
ATOM   2744 1HZ  LYS A 171     -13.322 -30.357  24.751  1.00  0.00           H  
ATOM   2745 2HZ  LYS A 171     -14.606 -30.627  23.751  1.00  0.00           H  
ATOM   2746 3HZ  LYS A 171     -13.151 -31.336  23.436  1.00  0.00           H  
ATOM   2747  N   THR A 172     -13.700 -33.561  19.224  1.00  0.00           N  
ATOM   2748  CA  THR A 172     -14.083 -34.752  19.951  1.00  0.00           C  
ATOM   2749  C   THR A 172     -13.341 -35.986  19.429  1.00  0.00           C  
ATOM   2750  O   THR A 172     -12.790 -36.761  20.219  1.00  0.00           O  
ATOM   2751  CB  THR A 172     -15.603 -34.981  19.863  1.00  0.00           C  
ATOM   2752  OG1 THR A 172     -16.290 -33.865  20.445  1.00  0.00           O  
ATOM   2753  CG2 THR A 172     -15.994 -36.253  20.599  1.00  0.00           C  
ATOM   2754  H   THR A 172     -14.390 -33.083  18.661  1.00  0.00           H  
ATOM   2755  HA  THR A 172     -13.789 -34.632  20.994  1.00  0.00           H  
ATOM   2756  HB  THR A 172     -15.898 -35.067  18.818  1.00  0.00           H  
ATOM   2757  HG1 THR A 172     -16.270 -33.124  19.834  1.00  0.00           H  
ATOM   2758 1HG2 THR A 172     -17.072 -36.397  20.527  1.00  0.00           H  
ATOM   2759 2HG2 THR A 172     -15.482 -37.105  20.152  1.00  0.00           H  
ATOM   2760 3HG2 THR A 172     -15.710 -36.168  21.647  1.00  0.00           H  
ATOM   2761  N   LYS A 173     -13.288 -36.152  18.110  1.00  0.00           N  
ATOM   2762  CA  LYS A 173     -12.702 -37.369  17.543  1.00  0.00           C  
ATOM   2763  C   LYS A 173     -11.200 -37.456  17.711  1.00  0.00           C  
ATOM   2764  O   LYS A 173     -10.675 -38.513  18.048  1.00  0.00           O  
ATOM   2765  CB  LYS A 173     -13.051 -37.475  16.058  1.00  0.00           C  
ATOM   2766  CG  LYS A 173     -12.550 -38.745  15.383  1.00  0.00           C  
ATOM   2767  CD  LYS A 173     -13.032 -38.833  13.943  1.00  0.00           C  
ATOM   2768  CE  LYS A 173     -12.568 -40.122  13.281  1.00  0.00           C  
ATOM   2769  NZ  LYS A 173     -13.050 -40.231  11.877  1.00  0.00           N  
ATOM   2770  H   LYS A 173     -13.649 -35.443  17.487  1.00  0.00           H  
ATOM   2771  HA  LYS A 173     -13.110 -38.228  18.076  1.00  0.00           H  
ATOM   2772 1HB  LYS A 173     -14.133 -37.434  15.934  1.00  0.00           H  
ATOM   2773 2HB  LYS A 173     -12.628 -36.624  15.523  1.00  0.00           H  
ATOM   2774 1HG  LYS A 173     -11.460 -38.758  15.394  1.00  0.00           H  
ATOM   2775 2HG  LYS A 173     -12.911 -39.614  15.932  1.00  0.00           H  
ATOM   2776 1HD  LYS A 173     -14.122 -38.795  13.921  1.00  0.00           H  
ATOM   2777 2HD  LYS A 173     -12.645 -37.986  13.377  1.00  0.00           H  
ATOM   2778 1HE  LYS A 173     -11.480 -40.161  13.283  1.00  0.00           H  
ATOM   2779 2HE  LYS A 173     -12.941 -40.976  13.847  1.00  0.00           H  
ATOM   2780 1HZ  LYS A 173     -12.722 -41.098  11.475  1.00  0.00           H  
ATOM   2781 2HZ  LYS A 173     -14.060 -40.216  11.865  1.00  0.00           H  
ATOM   2782 3HZ  LYS A 173     -12.695 -39.455  11.338  1.00  0.00           H  
ATOM   2783  N   LEU A 174     -10.515 -36.342  17.482  1.00  0.00           N  
ATOM   2784  CA  LEU A 174      -9.066 -36.340  17.419  1.00  0.00           C  
ATOM   2785  C   LEU A 174      -8.415 -36.001  18.746  1.00  0.00           C  
ATOM   2786  O   LEU A 174      -7.237 -36.285  18.943  1.00  0.00           O  
ATOM   2787  CB  LEU A 174      -8.597 -35.339  16.355  1.00  0.00           C  
ATOM   2788  CG  LEU A 174      -9.120 -35.585  14.934  1.00  0.00           C  
ATOM   2789  CD1 LEU A 174      -8.643 -34.467  14.017  1.00  0.00           C  
ATOM   2790  CD2 LEU A 174      -8.635 -36.940  14.442  1.00  0.00           C  
ATOM   2791  H   LEU A 174     -11.016 -35.476  17.347  1.00  0.00           H  
ATOM   2792  HA  LEU A 174      -8.730 -37.332  17.121  1.00  0.00           H  
ATOM   2793 1HB  LEU A 174      -8.910 -34.340  16.656  1.00  0.00           H  
ATOM   2794 2HB  LEU A 174      -7.508 -35.359  16.316  1.00  0.00           H  
ATOM   2795  HG  LEU A 174     -10.210 -35.569  14.940  1.00  0.00           H  
ATOM   2796 1HD1 LEU A 174      -9.015 -34.641  13.007  1.00  0.00           H  
ATOM   2797 2HD1 LEU A 174      -9.021 -33.511  14.382  1.00  0.00           H  
ATOM   2798 3HD1 LEU A 174      -7.554 -34.446  14.004  1.00  0.00           H  
ATOM   2799 1HD2 LEU A 174      -9.007 -37.115  13.432  1.00  0.00           H  
ATOM   2800 2HD2 LEU A 174      -7.544 -36.956  14.434  1.00  0.00           H  
ATOM   2801 3HD2 LEU A 174      -9.004 -37.722  15.105  1.00  0.00           H  
ATOM   2802  N   GLY A 175      -9.176 -35.380  19.646  1.00  0.00           N  
ATOM   2803  CA  GLY A 175      -8.633 -34.882  20.899  1.00  0.00           C  
ATOM   2804  C   GLY A 175      -7.830 -33.594  20.725  1.00  0.00           C  
ATOM   2805  O   GLY A 175      -6.767 -33.422  21.331  1.00  0.00           O  
ATOM   2806  H   GLY A 175     -10.159 -35.253  19.452  1.00  0.00           H  
ATOM   2807 1HA  GLY A 175      -9.447 -34.698  21.601  1.00  0.00           H  
ATOM   2808 2HA  GLY A 175      -7.990 -35.641  21.344  1.00  0.00           H  
ATOM   2809  N   VAL A 176      -8.332 -32.685  19.893  1.00  0.00           N  
ATOM   2810  CA  VAL A 176      -7.608 -31.457  19.566  1.00  0.00           C  
ATOM   2811  C   VAL A 176      -8.469 -30.256  19.945  1.00  0.00           C  
ATOM   2812  O   VAL A 176      -9.668 -30.393  20.156  1.00  0.00           O  
ATOM   2813  CB  VAL A 176      -7.267 -31.403  18.066  1.00  0.00           C  
ATOM   2814  CG1 VAL A 176      -6.395 -32.588  17.676  1.00  0.00           C  
ATOM   2815  CG2 VAL A 176      -8.546 -31.381  17.244  1.00  0.00           C  
ATOM   2816  H   VAL A 176      -9.239 -32.848  19.476  1.00  0.00           H  
ATOM   2817  HA  VAL A 176      -6.685 -31.437  20.147  1.00  0.00           H  
ATOM   2818  HB  VAL A 176      -6.690 -30.501  17.866  1.00  0.00           H  
ATOM   2819 1HG1 VAL A 176      -6.162 -32.534  16.612  1.00  0.00           H  
ATOM   2820 2HG1 VAL A 176      -5.469 -32.564  18.250  1.00  0.00           H  
ATOM   2821 3HG1 VAL A 176      -6.928 -33.515  17.883  1.00  0.00           H  
ATOM   2822 1HG2 VAL A 176      -8.296 -31.342  16.183  1.00  0.00           H  
ATOM   2823 2HG2 VAL A 176      -9.125 -32.282  17.448  1.00  0.00           H  
ATOM   2824 3HG2 VAL A 176      -9.134 -30.503  17.510  1.00  0.00           H  
ATOM   2825  N   SER A 177      -7.875 -29.080  20.056  1.00  0.00           N  
ATOM   2826  CA  SER A 177      -8.669 -27.903  20.379  1.00  0.00           C  
ATOM   2827  C   SER A 177      -9.462 -27.471  19.146  1.00  0.00           C  
ATOM   2828  O   SER A 177      -9.197 -27.915  18.039  1.00  0.00           O  
ATOM   2829  CB  SER A 177      -7.777 -26.772  20.856  1.00  0.00           C  
ATOM   2830  OG  SER A 177      -7.022 -26.250  19.798  1.00  0.00           O  
ATOM   2831  H   SER A 177      -6.878 -28.977  19.921  1.00  0.00           H  
ATOM   2832  HA  SER A 177      -9.348 -28.157  21.196  1.00  0.00           H  
ATOM   2833 1HB  SER A 177      -8.391 -25.985  21.293  1.00  0.00           H  
ATOM   2834 2HB  SER A 177      -7.112 -27.139  21.636  1.00  0.00           H  
ATOM   2835  HG  SER A 177      -6.468 -25.566  20.182  1.00  0.00           H  
ATOM   2836  N   LEU A 178     -10.511 -26.500  19.351  1.00  0.00           N  
ATOM   2837  CA  LEU A 178     -11.311 -25.996  18.244  1.00  0.00           C  
ATOM   2838  C   LEU A 178     -10.428 -25.258  17.240  1.00  0.00           C  
ATOM   2839  O   LEU A 178     -10.630 -25.341  16.019  1.00  0.00           O  
ATOM   2840  CB  LEU A 178     -12.410 -25.061  18.763  1.00  0.00           C  
ATOM   2841  CG  LEU A 178     -13.525 -25.731  19.576  1.00  0.00           C  
ATOM   2842  CD1 LEU A 178     -14.395 -24.663  20.223  1.00  0.00           C  
ATOM   2843  CD2 LEU A 178     -14.348 -26.628  18.664  1.00  0.00           C  
ATOM   2844  H   LEU A 178     -10.687 -26.153  20.282  1.00  0.00           H  
ATOM   2845  HA  LEU A 178     -11.797 -26.842  17.758  1.00  0.00           H  
ATOM   2846 1HB  LEU A 178     -11.951 -24.302  19.394  1.00  0.00           H  
ATOM   2847 2HB  LEU A 178     -12.875 -24.564  17.911  1.00  0.00           H  
ATOM   2848  HG  LEU A 178     -13.084 -26.330  20.373  1.00  0.00           H  
ATOM   2849 1HD1 LEU A 178     -15.187 -25.139  20.801  1.00  0.00           H  
ATOM   2850 2HD1 LEU A 178     -13.784 -24.047  20.884  1.00  0.00           H  
ATOM   2851 3HD1 LEU A 178     -14.837 -24.036  19.450  1.00  0.00           H  
ATOM   2852 1HD2 LEU A 178     -15.141 -27.106  19.242  1.00  0.00           H  
ATOM   2853 2HD2 LEU A 178     -14.791 -26.030  17.867  1.00  0.00           H  
ATOM   2854 3HD2 LEU A 178     -13.706 -27.394  18.229  1.00  0.00           H  
ATOM   2855  N   GLU A 179      -9.442 -24.547  17.771  1.00  0.00           N  
ATOM   2856  CA  GLU A 179      -8.480 -23.812  16.969  1.00  0.00           C  
ATOM   2857  C   GLU A 179      -7.674 -24.744  16.086  1.00  0.00           C  
ATOM   2858  O   GLU A 179      -7.477 -24.481  14.891  1.00  0.00           O  
ATOM   2859  CB  GLU A 179      -7.540 -23.007  17.869  1.00  0.00           C  
ATOM   2860  CG  GLU A 179      -6.507 -22.179  17.118  1.00  0.00           C  
ATOM   2861  CD  GLU A 179      -5.639 -21.358  18.032  1.00  0.00           C  
ATOM   2862  OE1 GLU A 179      -6.021 -21.157  19.159  1.00  0.00           O  
ATOM   2863  OE2 GLU A 179      -4.594 -20.933  17.600  1.00  0.00           O  
ATOM   2864  H   GLU A 179      -9.366 -24.522  18.777  1.00  0.00           H  
ATOM   2865  HA  GLU A 179      -9.022 -23.108  16.336  1.00  0.00           H  
ATOM   2866 1HB  GLU A 179      -8.124 -22.329  18.492  1.00  0.00           H  
ATOM   2867 2HB  GLU A 179      -7.006 -23.685  18.535  1.00  0.00           H  
ATOM   2868 1HG  GLU A 179      -5.872 -22.848  16.538  1.00  0.00           H  
ATOM   2869 2HG  GLU A 179      -7.022 -21.518  16.423  1.00  0.00           H  
ATOM   2870  N   GLN A 180      -7.226 -25.848  16.663  1.00  0.00           N  
ATOM   2871  CA  GLN A 180      -6.542 -26.874  15.886  1.00  0.00           C  
ATOM   2872  C   GLN A 180      -7.477 -27.520  14.892  1.00  0.00           C  
ATOM   2873  O   GLN A 180      -7.072 -27.865  13.776  1.00  0.00           O  
ATOM   2874  CB  GLN A 180      -5.948 -27.945  16.806  1.00  0.00           C  
ATOM   2875  CG  GLN A 180      -4.805 -27.451  17.677  1.00  0.00           C  
ATOM   2876  CD  GLN A 180      -4.355 -28.492  18.685  1.00  0.00           C  
ATOM   2877  OE1 GLN A 180      -5.170 -29.067  19.411  1.00  0.00           O  
ATOM   2878  NE2 GLN A 180      -3.051 -28.740  18.735  1.00  0.00           N  
ATOM   2879  H   GLN A 180      -7.357 -25.989  17.654  1.00  0.00           H  
ATOM   2880  HA  GLN A 180      -5.722 -26.406  15.339  1.00  0.00           H  
ATOM   2881 1HB  GLN A 180      -6.726 -28.335  17.460  1.00  0.00           H  
ATOM   2882 2HB  GLN A 180      -5.577 -28.775  16.205  1.00  0.00           H  
ATOM   2883 1HG  GLN A 180      -3.957 -27.202  17.040  1.00  0.00           H  
ATOM   2884 2HG  GLN A 180      -5.135 -26.567  18.223  1.00  0.00           H  
ATOM   2885 1HE2 GLN A 180      -2.695 -29.417  19.379  1.00  0.00           H  
ATOM   2886 2HE2 GLN A 180      -2.425 -28.251  18.127  1.00  0.00           H  
ATOM   2887  N   ALA A 181      -8.809 -27.791  15.254  1.00  0.00           N  
ATOM   2888  CA  ALA A 181      -9.864 -28.351  14.414  1.00  0.00           C  
ATOM   2889  C   ALA A 181     -10.151 -27.416  13.245  1.00  0.00           C  
ATOM   2890  O   ALA A 181     -10.452 -27.858  12.139  1.00  0.00           O  
ATOM   2891  CB  ALA A 181     -11.127 -28.574  15.231  1.00  0.00           C  
ATOM   2892  H   ALA A 181      -9.003 -27.599  16.225  1.00  0.00           H  
ATOM   2893  HA  ALA A 181      -9.518 -29.309  14.029  1.00  0.00           H  
ATOM   2894 1HB  ALA A 181     -11.906 -28.991  14.592  1.00  0.00           H  
ATOM   2895 2HB  ALA A 181     -10.917 -29.267  16.046  1.00  0.00           H  
ATOM   2896 3HB  ALA A 181     -11.468 -27.625  15.641  1.00  0.00           H  
ATOM   2897  N   LEU A 182     -10.200 -25.969  13.403  1.00  0.00           N  
ATOM   2898  CA  LEU A 182     -10.378 -24.937  12.390  1.00  0.00           C  
ATOM   2899  C   LEU A 182      -9.197 -24.926  11.433  1.00  0.00           C  
ATOM   2900  O   LEU A 182      -9.361 -24.625  10.253  1.00  0.00           O  
ATOM   2901  CB  LEU A 182     -10.530 -23.560  13.048  1.00  0.00           C  
ATOM   2902  CG  LEU A 182     -11.800 -23.360  13.886  1.00  0.00           C  
ATOM   2903  CD1 LEU A 182     -11.683 -22.070  14.685  1.00  0.00           C  
ATOM   2904  CD2 LEU A 182     -13.013 -23.327  12.969  1.00  0.00           C  
ATOM   2905  H   LEU A 182     -10.070 -25.696  14.366  1.00  0.00           H  
ATOM   2906  HA  LEU A 182     -11.257 -25.184  11.797  1.00  0.00           H  
ATOM   2907 1HB  LEU A 182      -9.674 -23.390  13.699  1.00  0.00           H  
ATOM   2908 2HB  LEU A 182     -10.525 -22.800  12.268  1.00  0.00           H  
ATOM   2909  HG  LEU A 182     -11.902 -24.183  14.594  1.00  0.00           H  
ATOM   2910 1HD1 LEU A 182     -12.585 -21.928  15.281  1.00  0.00           H  
ATOM   2911 2HD1 LEU A 182     -10.818 -22.128  15.347  1.00  0.00           H  
ATOM   2912 3HD1 LEU A 182     -11.563 -21.229  14.003  1.00  0.00           H  
ATOM   2913 1HD2 LEU A 182     -13.916 -23.186  13.564  1.00  0.00           H  
ATOM   2914 2HD2 LEU A 182     -12.913 -22.504  12.261  1.00  0.00           H  
ATOM   2915 3HD2 LEU A 182     -13.083 -24.268  12.423  1.00  0.00           H  
ATOM   2916  N   LEU A 183      -7.833 -25.185  11.933  1.00  0.00           N  
ATOM   2917  CA  LEU A 183      -6.662 -25.366  11.084  1.00  0.00           C  
ATOM   2918  C   LEU A 183      -6.780 -26.571  10.142  1.00  0.00           C  
ATOM   2919  O   LEU A 183      -6.376 -26.491   8.982  1.00  0.00           O  
ATOM   2920  CB  LEU A 183      -5.414 -25.526  11.961  1.00  0.00           C  
ATOM   2921  CG  LEU A 183      -4.092 -25.721  11.208  1.00  0.00           C  
ATOM   2922  CD1 LEU A 183      -3.814 -24.498  10.344  1.00  0.00           C  
ATOM   2923  CD2 LEU A 183      -2.967 -25.951  12.207  1.00  0.00           C  
ATOM   2924  H   LEU A 183      -7.723 -25.207  12.936  1.00  0.00           H  
ATOM   2925  HA  LEU A 183      -6.570 -24.498  10.430  1.00  0.00           H  
ATOM   2926 1HB  LEU A 183      -5.312 -24.639  12.585  1.00  0.00           H  
ATOM   2927 2HB  LEU A 183      -5.554 -26.389  12.612  1.00  0.00           H  
ATOM   2928  HG  LEU A 183      -4.173 -26.584  10.548  1.00  0.00           H  
ATOM   2929 1HD1 LEU A 183      -2.875 -24.637   9.808  1.00  0.00           H  
ATOM   2930 2HD1 LEU A 183      -4.624 -24.369   9.626  1.00  0.00           H  
ATOM   2931 3HD1 LEU A 183      -3.744 -23.614  10.976  1.00  0.00           H  
ATOM   2932 1HD2 LEU A 183      -2.027 -26.090  11.671  1.00  0.00           H  
ATOM   2933 2HD2 LEU A 183      -2.884 -25.087  12.867  1.00  0.00           H  
ATOM   2934 3HD2 LEU A 183      -3.183 -26.841  12.799  1.00  0.00           H  
ATOM   2935  N   ILE A 184      -7.350 -27.680  10.626  1.00  0.00           N  
ATOM   2936  CA  ILE A 184      -7.618 -28.843   9.766  1.00  0.00           C  
ATOM   2937  C   ILE A 184      -8.612 -28.520   8.650  1.00  0.00           C  
ATOM   2938  O   ILE A 184      -8.440 -28.933   7.494  1.00  0.00           O  
ATOM   2939  CB  ILE A 184      -8.160 -30.021  10.598  1.00  0.00           C  
ATOM   2940  CG1 ILE A 184      -7.072 -30.563  11.527  1.00  0.00           C  
ATOM   2941  CG2 ILE A 184      -8.681 -31.120   9.685  1.00  0.00           C  
ATOM   2942  CD1 ILE A 184      -7.597 -31.465  12.620  1.00  0.00           C  
ATOM   2943  H   ILE A 184      -7.602 -27.722  11.603  1.00  0.00           H  
ATOM   2944  HA  ILE A 184      -6.687 -29.140   9.286  1.00  0.00           H  
ATOM   2945  HB  ILE A 184      -8.974 -29.674  11.233  1.00  0.00           H  
ATOM   2946 1HG1 ILE A 184      -6.341 -31.122  10.945  1.00  0.00           H  
ATOM   2947 2HG1 ILE A 184      -6.547 -29.731  11.997  1.00  0.00           H  
ATOM   2948 1HG2 ILE A 184      -9.059 -31.945  10.287  1.00  0.00           H  
ATOM   2949 2HG2 ILE A 184      -9.485 -30.727   9.063  1.00  0.00           H  
ATOM   2950 3HG2 ILE A 184      -7.872 -31.478   9.047  1.00  0.00           H  
ATOM   2951 1HD1 ILE A 184      -6.767 -31.809  13.239  1.00  0.00           H  
ATOM   2952 2HD1 ILE A 184      -8.306 -30.914  13.239  1.00  0.00           H  
ATOM   2953 3HD1 ILE A 184      -8.095 -32.324  12.175  1.00  0.00           H  
ATOM   2954  N   LEU A 185      -9.743 -27.825   9.005  1.00  0.00           N  
ATOM   2955  CA  LEU A 185     -10.758 -27.493   8.007  1.00  0.00           C  
ATOM   2956  C   LEU A 185     -10.206 -26.492   6.991  1.00  0.00           C  
ATOM   2957  O   LEU A 185     -10.437 -26.608   5.780  1.00  0.00           O  
ATOM   2958  CB  LEU A 185     -12.005 -26.914   8.685  1.00  0.00           C  
ATOM   2959  CG  LEU A 185     -12.770 -27.875   9.603  1.00  0.00           C  
ATOM   2960  CD1 LEU A 185     -13.841 -27.108  10.365  1.00  0.00           C  
ATOM   2961  CD2 LEU A 185     -13.385 -28.991   8.770  1.00  0.00           C  
ATOM   2962  H   LEU A 185      -9.895 -27.560   9.968  1.00  0.00           H  
ATOM   2963  HA  LEU A 185     -11.035 -28.406   7.479  1.00  0.00           H  
ATOM   2964 1HB  LEU A 185     -11.708 -26.053   9.282  1.00  0.00           H  
ATOM   2965 2HB  LEU A 185     -12.695 -26.573   7.913  1.00  0.00           H  
ATOM   2966  HG  LEU A 185     -12.084 -28.304  10.334  1.00  0.00           H  
ATOM   2967 1HD1 LEU A 185     -14.385 -27.791  11.016  1.00  0.00           H  
ATOM   2968 2HD1 LEU A 185     -13.372 -26.329  10.966  1.00  0.00           H  
ATOM   2969 3HD1 LEU A 185     -14.534 -26.652   9.658  1.00  0.00           H  
ATOM   2970 1HD2 LEU A 185     -13.928 -29.675   9.422  1.00  0.00           H  
ATOM   2971 2HD2 LEU A 185     -14.074 -28.562   8.040  1.00  0.00           H  
ATOM   2972 3HD2 LEU A 185     -12.596 -29.534   8.251  1.00  0.00           H  
ATOM   2973  N   PHE A 186      -9.465 -25.513   7.501  1.00  0.00           N  
ATOM   2974  CA  PHE A 186      -8.828 -24.512   6.647  1.00  0.00           C  
ATOM   2975  C   PHE A 186      -7.851 -25.162   5.671  1.00  0.00           C  
ATOM   2976  O   PHE A 186      -7.858 -24.845   4.482  1.00  0.00           O  
ATOM   2977  CB  PHE A 186      -8.093 -23.474   7.497  1.00  0.00           C  
ATOM   2978  CG  PHE A 186      -7.621 -22.279   6.719  1.00  0.00           C  
ATOM   2979  CD1 PHE A 186      -8.458 -21.192   6.514  1.00  0.00           C  
ATOM   2980  CD2 PHE A 186      -6.340 -22.239   6.189  1.00  0.00           C  
ATOM   2981  CE1 PHE A 186      -8.025 -20.092   5.798  1.00  0.00           C  
ATOM   2982  CE2 PHE A 186      -5.904 -21.141   5.475  1.00  0.00           C  
ATOM   2983  CZ  PHE A 186      -6.748 -20.066   5.279  1.00  0.00           C  
ATOM   2984  H   PHE A 186      -9.336 -25.461   8.501  1.00  0.00           H  
ATOM   2985  HA  PHE A 186      -9.602 -24.024   6.052  1.00  0.00           H  
ATOM   2986 1HB  PHE A 186      -8.750 -23.124   8.292  1.00  0.00           H  
ATOM   2987 2HB  PHE A 186      -7.227 -23.937   7.968  1.00  0.00           H  
ATOM   2988  HD1 PHE A 186      -9.467 -21.212   6.926  1.00  0.00           H  
ATOM   2989  HD2 PHE A 186      -5.674 -23.088   6.344  1.00  0.00           H  
ATOM   2990  HE1 PHE A 186      -8.692 -19.244   5.645  1.00  0.00           H  
ATOM   2991  HE2 PHE A 186      -4.894 -21.122   5.064  1.00  0.00           H  
ATOM   2992  HZ  PHE A 186      -6.406 -19.200   4.714  1.00  0.00           H  
ATOM   2993  N   THR A 187      -6.929 -26.152   6.166  1.00  0.00           N  
ATOM   2994  CA  THR A 187      -6.020 -26.941   5.344  1.00  0.00           C  
ATOM   2995  C   THR A 187      -6.733 -27.797   4.296  1.00  0.00           C  
ATOM   2996  O   THR A 187      -6.287 -27.862   3.145  1.00  0.00           O  
ATOM   2997  CB  THR A 187      -5.147 -27.848   6.230  1.00  0.00           C  
ATOM   2998  OG1 THR A 187      -4.457 -27.052   7.201  1.00  0.00           O  
ATOM   2999  CG2 THR A 187      -4.132 -28.603   5.384  1.00  0.00           C  
ATOM   3000  H   THR A 187      -6.942 -26.298   7.165  1.00  0.00           H  
ATOM   3001  HA  THR A 187      -5.442 -26.258   4.717  1.00  0.00           H  
ATOM   3002  HB  THR A 187      -5.780 -28.565   6.751  1.00  0.00           H  
ATOM   3003  HG1 THR A 187      -5.085 -26.722   7.848  1.00  0.00           H  
ATOM   3004 1HG2 THR A 187      -3.525 -29.239   6.028  1.00  0.00           H  
ATOM   3005 2HG2 THR A 187      -4.654 -29.219   4.652  1.00  0.00           H  
ATOM   3006 3HG2 THR A 187      -3.490 -27.892   4.868  1.00  0.00           H  
ATOM   3007  N   ALA A 188      -7.942 -28.567   4.668  1.00  0.00           N  
ATOM   3008  CA  ALA A 188      -8.696 -29.387   3.713  1.00  0.00           C  
ATOM   3009  C   ALA A 188      -9.242 -28.584   2.525  1.00  0.00           C  
ATOM   3010  O   ALA A 188      -9.173 -29.023   1.374  1.00  0.00           O  
ATOM   3011  CB  ALA A 188      -9.829 -30.133   4.417  1.00  0.00           C  
ATOM   3012  H   ALA A 188      -8.240 -28.535   5.632  1.00  0.00           H  
ATOM   3013  HA  ALA A 188      -8.009 -30.118   3.281  1.00  0.00           H  
ATOM   3014 1HB  ALA A 188     -10.373 -30.735   3.689  1.00  0.00           H  
ATOM   3015 2HB  ALA A 188      -9.411 -30.783   5.188  1.00  0.00           H  
ATOM   3016 3HB  ALA A 188     -10.505 -29.415   4.873  1.00  0.00           H  
ATOM   3017  N   ALA A 189      -9.874 -27.326   2.803  1.00  0.00           N  
ATOM   3018  CA  ALA A 189     -10.469 -26.470   1.785  1.00  0.00           C  
ATOM   3019  C   ALA A 189      -9.369 -26.010   0.830  1.00  0.00           C  
ATOM   3020  O   ALA A 189      -9.600 -25.843  -0.362  1.00  0.00           O  
ATOM   3021  CB  ALA A 189     -11.154 -25.274   2.428  1.00  0.00           C  
ATOM   3022  H   ALA A 189      -9.944 -27.059   3.775  1.00  0.00           H  
ATOM   3023  HA  ALA A 189     -11.212 -27.054   1.243  1.00  0.00           H  
ATOM   3024 1HB  ALA A 189     -11.590 -24.645   1.653  1.00  0.00           H  
ATOM   3025 2HB  ALA A 189     -11.938 -25.623   3.098  1.00  0.00           H  
ATOM   3026 3HB  ALA A 189     -10.423 -24.696   2.992  1.00  0.00           H  
ATOM   3027  N   VAL A 190      -8.098 -25.708   1.341  1.00  0.00           N  
ATOM   3028  CA  VAL A 190      -6.933 -25.291   0.568  1.00  0.00           C  
ATOM   3029  C   VAL A 190      -6.383 -26.388  -0.349  1.00  0.00           C  
ATOM   3030  O   VAL A 190      -5.988 -26.120  -1.484  1.00  0.00           O  
ATOM   3031  CB  VAL A 190      -5.817 -24.834   1.526  1.00  0.00           C  
ATOM   3032  CG1 VAL A 190      -4.501 -24.685   0.777  1.00  0.00           C  
ATOM   3033  CG2 VAL A 190      -6.210 -23.525   2.192  1.00  0.00           C  
ATOM   3034  H   VAL A 190      -8.031 -25.749   2.348  1.00  0.00           H  
ATOM   3035  HA  VAL A 190      -7.233 -24.482  -0.100  1.00  0.00           H  
ATOM   3036  HB  VAL A 190      -5.668 -25.600   2.287  1.00  0.00           H  
ATOM   3037 1HG1 VAL A 190      -3.723 -24.362   1.469  1.00  0.00           H  
ATOM   3038 2HG1 VAL A 190      -4.221 -25.643   0.339  1.00  0.00           H  
ATOM   3039 3HG1 VAL A 190      -4.614 -23.943  -0.013  1.00  0.00           H  
ATOM   3040 1HG2 VAL A 190      -5.416 -23.208   2.868  1.00  0.00           H  
ATOM   3041 2HG2 VAL A 190      -6.364 -22.761   1.430  1.00  0.00           H  
ATOM   3042 3HG2 VAL A 190      -7.132 -23.665   2.756  1.00  0.00           H  
ATOM   3043  N   LEU A 191      -6.296 -27.639   0.171  1.00  0.00           N  
ATOM   3044  CA  LEU A 191      -5.849 -28.791  -0.599  1.00  0.00           C  
ATOM   3045  C   LEU A 191      -6.868 -29.155  -1.658  1.00  0.00           C  
ATOM   3046  O   LEU A 191      -6.530 -29.743  -2.679  1.00  0.00           O  
ATOM   3047  CB  LEU A 191      -5.609 -29.992   0.324  1.00  0.00           C  
ATOM   3048  CG  LEU A 191      -4.418 -29.867   1.283  1.00  0.00           C  
ATOM   3049  CD1 LEU A 191      -4.434 -31.029   2.266  1.00  0.00           C  
ATOM   3050  CD2 LEU A 191      -3.124 -29.844   0.485  1.00  0.00           C  
ATOM   3051  H   LEU A 191      -6.500 -27.753   1.153  1.00  0.00           H  
ATOM   3052  HA  LEU A 191      -4.907 -28.537  -1.086  1.00  0.00           H  
ATOM   3053 1HB  LEU A 191      -6.503 -30.153   0.925  1.00  0.00           H  
ATOM   3054 2HB  LEU A 191      -5.447 -30.877  -0.292  1.00  0.00           H  
ATOM   3055  HG  LEU A 191      -4.509 -28.944   1.856  1.00  0.00           H  
ATOM   3056 1HD1 LEU A 191      -3.588 -30.940   2.948  1.00  0.00           H  
ATOM   3057 2HD1 LEU A 191      -5.362 -31.010   2.838  1.00  0.00           H  
ATOM   3058 3HD1 LEU A 191      -4.362 -31.970   1.721  1.00  0.00           H  
ATOM   3059 1HD2 LEU A 191      -2.277 -29.754   1.167  1.00  0.00           H  
ATOM   3060 2HD2 LEU A 191      -3.032 -30.766  -0.088  1.00  0.00           H  
ATOM   3061 3HD2 LEU A 191      -3.133 -28.993  -0.198  1.00  0.00           H  
ATOM   3062  N   GLY A 192      -8.126 -28.817  -1.412  1.00  0.00           N  
ATOM   3063  CA  GLY A 192      -9.170 -29.143  -2.357  1.00  0.00           C  
ATOM   3064  C   GLY A 192      -9.673 -30.552  -2.106  1.00  0.00           C  
ATOM   3065  O   GLY A 192     -10.069 -31.253  -3.042  1.00  0.00           O  
ATOM   3066  H   GLY A 192      -8.368 -28.326  -0.563  1.00  0.00           H  
ATOM   3067 1HA  GLY A 192      -9.987 -28.427  -2.260  1.00  0.00           H  
ATOM   3068 2HA  GLY A 192      -8.784 -29.054  -3.372  1.00  0.00           H  
ATOM   3069  N   THR A 193      -9.637 -30.971  -0.839  1.00  0.00           N  
ATOM   3070  CA  THR A 193     -10.050 -32.323  -0.448  1.00  0.00           C  
ATOM   3071  C   THR A 193     -11.039 -32.309   0.731  1.00  0.00           C  
ATOM   3072  O   THR A 193     -11.528 -31.251   1.125  1.00  0.00           O  
ATOM   3073  CB  THR A 193      -8.826 -33.183  -0.081  1.00  0.00           C  
ATOM   3074  OG1 THR A 193      -9.230 -34.549   0.081  1.00  0.00           O  
ATOM   3075  CG2 THR A 193      -8.194 -32.688   1.211  1.00  0.00           C  
ATOM   3076  H   THR A 193      -9.311 -30.331  -0.129  1.00  0.00           H  
ATOM   3077  HA  THR A 193     -10.525 -32.802  -1.305  1.00  0.00           H  
ATOM   3078  HB  THR A 193      -8.090 -33.129  -0.883  1.00  0.00           H  
ATOM   3079  HG1 THR A 193      -8.546 -35.127  -0.263  1.00  0.00           H  
ATOM   3080 1HG2 THR A 193      -7.331 -33.307   1.454  1.00  0.00           H  
ATOM   3081 2HG2 THR A 193      -7.876 -31.653   1.086  1.00  0.00           H  
ATOM   3082 3HG2 THR A 193      -8.923 -32.748   2.018  1.00  0.00           H  
ATOM   3083  N   THR A 194     -11.329 -33.531   1.238  1.00  0.00           N  
ATOM   3084  CA  THR A 194     -12.276 -33.681   2.340  1.00  0.00           C  
ATOM   3085  C   THR A 194     -11.538 -33.544   3.649  1.00  0.00           C  
ATOM   3086  O   THR A 194     -10.306 -33.514   3.658  1.00  0.00           O  
ATOM   3087  CB  THR A 194     -13.008 -35.035   2.290  1.00  0.00           C  
ATOM   3088  OG1 THR A 194     -14.050 -35.054   3.275  1.00  0.00           O  
ATOM   3089  CG2 THR A 194     -12.039 -36.175   2.561  1.00  0.00           C  
ATOM   3090  H   THR A 194     -10.883 -34.353   0.857  1.00  0.00           H  
ATOM   3091  HA  THR A 194     -13.037 -32.903   2.251  1.00  0.00           H  
ATOM   3092  HB  THR A 194     -13.454 -35.171   1.306  1.00  0.00           H  
ATOM   3093  HG1 THR A 194     -14.693 -35.730   3.046  1.00  0.00           H  
ATOM   3094 1HG2 THR A 194     -12.574 -37.124   2.522  1.00  0.00           H  
ATOM   3095 2HG2 THR A 194     -11.251 -36.170   1.808  1.00  0.00           H  
ATOM   3096 3HG2 THR A 194     -11.597 -36.050   3.549  1.00  0.00           H  
ATOM   3097  N   VAL A 195     -12.289 -33.497   4.736  1.00  0.00           N  
ATOM   3098  CA  VAL A 195     -11.731 -33.152   6.049  1.00  0.00           C  
ATOM   3099  C   VAL A 195     -10.896 -34.302   6.624  1.00  0.00           C  
ATOM   3100  O   VAL A 195      -9.789 -34.092   7.118  1.00  0.00           O  
ATOM   3101  CB  VAL A 195     -12.864 -32.804   7.034  1.00  0.00           C  
ATOM   3102  CG1 VAL A 195     -12.303 -32.568   8.429  1.00  0.00           C  
ATOM   3103  CG2 VAL A 195     -13.620 -31.579   6.542  1.00  0.00           C  
ATOM   3104  H   VAL A 195     -13.278 -33.688   4.653  1.00  0.00           H  
ATOM   3105  HA  VAL A 195     -11.051 -32.310   5.926  1.00  0.00           H  
ATOM   3106  HB  VAL A 195     -13.547 -33.651   7.102  1.00  0.00           H  
ATOM   3107 1HG1 VAL A 195     -13.117 -32.324   9.112  1.00  0.00           H  
ATOM   3108 2HG1 VAL A 195     -11.797 -33.470   8.775  1.00  0.00           H  
ATOM   3109 3HG1 VAL A 195     -11.594 -31.741   8.400  1.00  0.00           H  
ATOM   3110 1HG2 VAL A 195     -14.419 -31.340   7.243  1.00  0.00           H  
ATOM   3111 2HG2 VAL A 195     -12.935 -30.734   6.469  1.00  0.00           H  
ATOM   3112 3HG2 VAL A 195     -14.047 -31.786   5.561  1.00  0.00           H  
ATOM   3113  N   GLU A 196     -11.438 -35.517   6.542  1.00  0.00           N  
ATOM   3114  CA  GLU A 196     -10.815 -36.695   7.134  1.00  0.00           C  
ATOM   3115  C   GLU A 196      -9.480 -36.926   6.432  1.00  0.00           C  
ATOM   3116  O   GLU A 196      -8.490 -37.331   7.049  1.00  0.00           O  
ATOM   3117  CB  GLU A 196     -11.715 -37.926   6.999  1.00  0.00           C  
ATOM   3118  CG  GLU A 196     -13.010 -37.848   7.795  1.00  0.00           C  
ATOM   3119  CD  GLU A 196     -12.784 -37.858   9.282  1.00  0.00           C  
ATOM   3120  OE1 GLU A 196     -12.146 -38.764   9.760  1.00  0.00           O  
ATOM   3121  OE2 GLU A 196     -13.251 -36.957   9.939  1.00  0.00           O  
ATOM   3122  H   GLU A 196     -12.314 -35.618   6.050  1.00  0.00           H  
ATOM   3123  HA  GLU A 196     -10.666 -36.511   8.198  1.00  0.00           H  
ATOM   3124 1HB  GLU A 196     -11.975 -38.073   5.951  1.00  0.00           H  
ATOM   3125 2HB  GLU A 196     -11.172 -38.812   7.329  1.00  0.00           H  
ATOM   3126 1HG  GLU A 196     -13.536 -36.932   7.525  1.00  0.00           H  
ATOM   3127 2HG  GLU A 196     -13.643 -38.691   7.523  1.00  0.00           H  
ATOM   3128  N   GLU A 197      -9.440 -36.672   5.090  1.00  0.00           N  
ATOM   3129  CA  GLU A 197      -8.219 -36.901   4.332  1.00  0.00           C  
ATOM   3130  C   GLU A 197      -7.133 -35.905   4.729  1.00  0.00           C  
ATOM   3131  O   GLU A 197      -5.975 -36.276   4.883  1.00  0.00           O  
ATOM   3132  CB  GLU A 197      -8.498 -36.799   2.831  1.00  0.00           C  
ATOM   3133  CG  GLU A 197      -7.288 -37.065   1.947  1.00  0.00           C  
ATOM   3134  CD  GLU A 197      -7.627 -37.090   0.482  1.00  0.00           C  
ATOM   3135  OE1 GLU A 197      -8.391 -37.935   0.083  1.00  0.00           O  
ATOM   3136  OE2 GLU A 197      -7.121 -36.262  -0.238  1.00  0.00           O  
ATOM   3137  H   GLU A 197     -10.250 -36.299   4.617  1.00  0.00           H  
ATOM   3138  HA  GLU A 197      -7.840 -37.894   4.576  1.00  0.00           H  
ATOM   3139 1HB  GLU A 197      -9.276 -37.513   2.556  1.00  0.00           H  
ATOM   3140 2HB  GLU A 197      -8.871 -35.802   2.596  1.00  0.00           H  
ATOM   3141 1HG  GLU A 197      -6.545 -36.287   2.123  1.00  0.00           H  
ATOM   3142 2HG  GLU A 197      -6.847 -38.020   2.229  1.00  0.00           H  
ATOM   3143  N   ALA A 198      -7.505 -34.645   4.914  1.00  0.00           N  
ATOM   3144  CA  ALA A 198      -6.529 -33.636   5.339  1.00  0.00           C  
ATOM   3145  C   ALA A 198      -5.848 -34.020   6.649  1.00  0.00           C  
ATOM   3146  O   ALA A 198      -4.668 -33.746   6.857  1.00  0.00           O  
ATOM   3147  CB  ALA A 198      -7.195 -32.273   5.468  1.00  0.00           C  
ATOM   3148  H   ALA A 198      -8.465 -34.368   4.764  1.00  0.00           H  
ATOM   3149  HA  ALA A 198      -5.752 -33.577   4.577  1.00  0.00           H  
ATOM   3150 1HB  ALA A 198      -6.456 -31.537   5.784  1.00  0.00           H  
ATOM   3151 2HB  ALA A 198      -7.612 -31.980   4.505  1.00  0.00           H  
ATOM   3152 3HB  ALA A 198      -7.992 -32.328   6.207  1.00  0.00           H  
ATOM   3153  N   VAL A 199      -6.606 -34.649   7.538  1.00  0.00           N  
ATOM   3154  CA  VAL A 199      -6.065 -35.131   8.801  1.00  0.00           C  
ATOM   3155  C   VAL A 199      -5.064 -36.268   8.592  1.00  0.00           C  
ATOM   3156  O   VAL A 199      -3.962 -36.254   9.154  1.00  0.00           O  
ATOM   3157  CB  VAL A 199      -7.207 -35.617   9.713  1.00  0.00           C  
ATOM   3158  CG1 VAL A 199      -6.645 -36.260  10.973  1.00  0.00           C  
ATOM   3159  CG2 VAL A 199      -8.122 -34.454  10.063  1.00  0.00           C  
ATOM   3160  H   VAL A 199      -7.584 -34.798   7.333  1.00  0.00           H  
ATOM   3161  HA  VAL A 199      -5.519 -34.315   9.277  1.00  0.00           H  
ATOM   3162  HB  VAL A 199      -7.777 -36.384   9.188  1.00  0.00           H  
ATOM   3163 1HG1 VAL A 199      -7.466 -36.599  11.605  1.00  0.00           H  
ATOM   3164 2HG1 VAL A 199      -6.023 -37.112  10.700  1.00  0.00           H  
ATOM   3165 3HG1 VAL A 199      -6.046 -35.531  11.517  1.00  0.00           H  
ATOM   3166 1HG2 VAL A 199      -8.927 -34.805  10.707  1.00  0.00           H  
ATOM   3167 2HG2 VAL A 199      -7.550 -33.685  10.583  1.00  0.00           H  
ATOM   3168 3HG2 VAL A 199      -8.544 -34.036   9.149  1.00  0.00           H  
ATOM   3169  N   LYS A 200      -5.462 -37.230   7.770  1.00  0.00           N  
ATOM   3170  CA  LYS A 200      -4.634 -38.376   7.446  1.00  0.00           C  
ATOM   3171  C   LYS A 200      -3.354 -37.923   6.769  1.00  0.00           C  
ATOM   3172  O   LYS A 200      -2.283 -38.449   7.047  1.00  0.00           O  
ATOM   3173  CB  LYS A 200      -5.393 -39.356   6.550  1.00  0.00           C  
ATOM   3174  CG  LYS A 200      -6.507 -40.120   7.254  1.00  0.00           C  
ATOM   3175  CD  LYS A 200      -7.244 -41.037   6.290  1.00  0.00           C  
ATOM   3176  CE  LYS A 200      -8.371 -41.784   6.987  1.00  0.00           C  
ATOM   3177  NZ  LYS A 200      -9.121 -42.662   6.048  1.00  0.00           N  
ATOM   3178  H   LYS A 200      -6.382 -37.157   7.359  1.00  0.00           H  
ATOM   3179  HA  LYS A 200      -4.375 -38.890   8.372  1.00  0.00           H  
ATOM   3180 1HB  LYS A 200      -5.835 -38.816   5.712  1.00  0.00           H  
ATOM   3181 2HB  LYS A 200      -4.696 -40.086   6.137  1.00  0.00           H  
ATOM   3182 1HG  LYS A 200      -6.083 -40.719   8.061  1.00  0.00           H  
ATOM   3183 2HG  LYS A 200      -7.216 -39.413   7.684  1.00  0.00           H  
ATOM   3184 1HD  LYS A 200      -7.660 -40.447   5.472  1.00  0.00           H  
ATOM   3185 2HD  LYS A 200      -6.545 -41.762   5.872  1.00  0.00           H  
ATOM   3186 1HE  LYS A 200      -7.961 -42.396   7.789  1.00  0.00           H  
ATOM   3187 2HE  LYS A 200      -9.065 -41.067   7.426  1.00  0.00           H  
ATOM   3188 1HZ  LYS A 200      -9.859 -43.138   6.548  1.00  0.00           H  
ATOM   3189 2HZ  LYS A 200      -9.523 -42.101   5.310  1.00  0.00           H  
ATOM   3190 3HZ  LYS A 200      -8.492 -43.344   5.649  1.00  0.00           H  
ATOM   3191  N   ARG A 201      -3.462 -36.944   5.877  1.00  0.00           N  
ATOM   3192  CA  ARG A 201      -2.278 -36.432   5.198  1.00  0.00           C  
ATOM   3193  C   ARG A 201      -1.341 -35.749   6.177  1.00  0.00           C  
ATOM   3194  O   ARG A 201      -0.133 -35.927   6.104  1.00  0.00           O  
ATOM   3195  CB  ARG A 201      -2.667 -35.447   4.105  1.00  0.00           C  
ATOM   3196  CG  ARG A 201      -3.289 -36.077   2.869  1.00  0.00           C  
ATOM   3197  CD  ARG A 201      -3.624 -35.058   1.842  1.00  0.00           C  
ATOM   3198  NE  ARG A 201      -4.283 -35.647   0.687  1.00  0.00           N  
ATOM   3199  CZ  ARG A 201      -3.642 -36.232  -0.343  1.00  0.00           C  
ATOM   3200  NH1 ARG A 201      -2.329 -36.299  -0.349  1.00  0.00           N  
ATOM   3201  NH2 ARG A 201      -4.334 -36.740  -1.349  1.00  0.00           N  
ATOM   3202  H   ARG A 201      -4.364 -36.546   5.663  1.00  0.00           H  
ATOM   3203  HA  ARG A 201      -1.733 -37.272   4.766  1.00  0.00           H  
ATOM   3204 1HB  ARG A 201      -3.381 -34.727   4.502  1.00  0.00           H  
ATOM   3205 2HB  ARG A 201      -1.786 -34.892   3.784  1.00  0.00           H  
ATOM   3206 1HG  ARG A 201      -2.588 -36.788   2.431  1.00  0.00           H  
ATOM   3207 2HG  ARG A 201      -4.207 -36.597   3.147  1.00  0.00           H  
ATOM   3208 1HD  ARG A 201      -4.292 -34.313   2.273  1.00  0.00           H  
ATOM   3209 2HD  ARG A 201      -2.710 -34.571   1.501  1.00  0.00           H  
ATOM   3210  HE  ARG A 201      -5.293 -35.615   0.656  1.00  0.00           H  
ATOM   3211 1HH1 ARG A 201      -1.801 -35.911   0.420  1.00  0.00           H  
ATOM   3212 2HH1 ARG A 201      -1.849 -36.737  -1.121  1.00  0.00           H  
ATOM   3213 1HH2 ARG A 201      -5.344 -36.688  -1.345  1.00  0.00           H  
ATOM   3214 2HH2 ARG A 201      -3.854 -37.178  -2.121  1.00  0.00           H  
ATOM   3215  N   ALA A 202      -1.893 -34.971   7.100  1.00  0.00           N  
ATOM   3216  CA  ALA A 202      -1.053 -34.309   8.091  1.00  0.00           C  
ATOM   3217  C   ALA A 202      -0.351 -35.324   8.982  1.00  0.00           C  
ATOM   3218  O   ALA A 202       0.813 -35.150   9.321  1.00  0.00           O  
ATOM   3219  CB  ALA A 202      -1.845 -33.316   8.906  1.00  0.00           C  
ATOM   3220  H   ALA A 202      -2.893 -34.832   7.127  1.00  0.00           H  
ATOM   3221  HA  ALA A 202      -0.267 -33.769   7.561  1.00  0.00           H  
ATOM   3222 1HB  ALA A 202      -1.190 -32.838   9.636  1.00  0.00           H  
ATOM   3223 2HB  ALA A 202      -2.267 -32.558   8.247  1.00  0.00           H  
ATOM   3224 3HB  ALA A 202      -2.648 -33.833   9.427  1.00  0.00           H  
ATOM   3225  N   LEU A 203      -1.053 -36.398   9.338  1.00  0.00           N  
ATOM   3226  CA  LEU A 203      -0.472 -37.444  10.177  1.00  0.00           C  
ATOM   3227  C   LEU A 203       0.639 -38.216   9.462  1.00  0.00           C  
ATOM   3228  O   LEU A 203       1.655 -38.545  10.070  1.00  0.00           O  
ATOM   3229  CB  LEU A 203      -1.566 -38.421  10.624  1.00  0.00           C  
ATOM   3230  CG  LEU A 203      -2.594 -37.860  11.615  1.00  0.00           C  
ATOM   3231  CD1 LEU A 203      -3.756 -38.835  11.748  1.00  0.00           C  
ATOM   3232  CD2 LEU A 203      -1.925 -37.620  12.960  1.00  0.00           C  
ATOM   3233  H   LEU A 203      -2.008 -36.494   9.022  1.00  0.00           H  
ATOM   3234  HA  LEU A 203       0.007 -36.971  11.034  1.00  0.00           H  
ATOM   3235 1HB  LEU A 203      -2.107 -38.763   9.743  1.00  0.00           H  
ATOM   3236 2HB  LEU A 203      -1.092 -39.284  11.091  1.00  0.00           H  
ATOM   3237  HG  LEU A 203      -2.991 -36.919  11.234  1.00  0.00           H  
ATOM   3238 1HD1 LEU A 203      -4.487 -38.437  12.452  1.00  0.00           H  
ATOM   3239 2HD1 LEU A 203      -4.228 -38.974  10.776  1.00  0.00           H  
ATOM   3240 3HD1 LEU A 203      -3.387 -39.793  12.113  1.00  0.00           H  
ATOM   3241 1HD2 LEU A 203      -2.655 -37.220  13.664  1.00  0.00           H  
ATOM   3242 2HD2 LEU A 203      -1.529 -38.561  13.342  1.00  0.00           H  
ATOM   3243 3HD2 LEU A 203      -1.110 -36.906  12.838  1.00  0.00           H  
ATOM   3244  N   LYS A 204       0.453 -38.489   8.173  1.00  0.00           N  
ATOM   3245  CA  LYS A 204       1.493 -39.124   7.365  1.00  0.00           C  
ATOM   3246  C   LYS A 204       2.722 -38.228   7.205  1.00  0.00           C  
ATOM   3247  O   LYS A 204       3.855 -38.707   7.243  1.00  0.00           O  
ATOM   3248  CB  LYS A 204       0.939 -39.501   5.990  1.00  0.00           C  
ATOM   3249  CG  LYS A 204      -0.033 -40.673   6.003  1.00  0.00           C  
ATOM   3250  CD  LYS A 204      -0.569 -40.961   4.609  1.00  0.00           C  
ATOM   3251  CE  LYS A 204      -1.551 -42.124   4.622  1.00  0.00           C  
ATOM   3252  NZ  LYS A 204      -2.105 -42.399   3.269  1.00  0.00           N  
ATOM   3253  H   LYS A 204      -0.428 -38.252   7.744  1.00  0.00           H  
ATOM   3254  HA  LYS A 204       1.826 -40.030   7.876  1.00  0.00           H  
ATOM   3255 1HB  LYS A 204       0.423 -38.643   5.559  1.00  0.00           H  
ATOM   3256 2HB  LYS A 204       1.762 -39.756   5.323  1.00  0.00           H  
ATOM   3257 1HG  LYS A 204       0.474 -41.562   6.380  1.00  0.00           H  
ATOM   3258 2HG  LYS A 204      -0.869 -40.445   6.664  1.00  0.00           H  
ATOM   3259 1HD  LYS A 204      -1.074 -40.075   4.222  1.00  0.00           H  
ATOM   3260 2HD  LYS A 204       0.259 -41.206   3.944  1.00  0.00           H  
ATOM   3261 1HE  LYS A 204      -1.049 -43.020   4.985  1.00  0.00           H  
ATOM   3262 2HE  LYS A 204      -2.375 -41.897   5.298  1.00  0.00           H  
ATOM   3263 1HZ  LYS A 204      -2.751 -43.175   3.320  1.00  0.00           H  
ATOM   3264 2HZ  LYS A 204      -2.590 -41.580   2.930  1.00  0.00           H  
ATOM   3265 3HZ  LYS A 204      -1.353 -42.630   2.637  1.00  0.00           H  
ATOM   3266  N   LEU A 205       2.499 -36.932   7.004  1.00  0.00           N  
ATOM   3267  CA  LEU A 205       3.602 -35.978   6.923  1.00  0.00           C  
ATOM   3268  C   LEU A 205       4.277 -35.823   8.279  1.00  0.00           C  
ATOM   3269  O   LEU A 205       5.497 -35.756   8.359  1.00  0.00           O  
ATOM   3270  CB  LEU A 205       3.095 -34.615   6.435  1.00  0.00           C  
ATOM   3271  CG  LEU A 205       4.149 -33.504   6.355  1.00  0.00           C  
ATOM   3272  CD1 LEU A 205       5.248 -33.915   5.384  1.00  0.00           C  
ATOM   3273  CD2 LEU A 205       3.487 -32.207   5.914  1.00  0.00           C  
ATOM   3274  H   LEU A 205       1.552 -36.599   6.903  1.00  0.00           H  
ATOM   3275  HA  LEU A 205       4.337 -36.359   6.215  1.00  0.00           H  
ATOM   3276 1HB  LEU A 205       2.668 -34.739   5.441  1.00  0.00           H  
ATOM   3277 2HB  LEU A 205       2.306 -34.277   7.107  1.00  0.00           H  
ATOM   3278  HG  LEU A 205       4.606 -33.363   7.336  1.00  0.00           H  
ATOM   3279 1HD1 LEU A 205       5.997 -33.124   5.328  1.00  0.00           H  
ATOM   3280 2HD1 LEU A 205       5.717 -34.834   5.734  1.00  0.00           H  
ATOM   3281 3HD1 LEU A 205       4.819 -34.079   4.397  1.00  0.00           H  
ATOM   3282 1HD2 LEU A 205       4.237 -31.417   5.857  1.00  0.00           H  
ATOM   3283 2HD2 LEU A 205       3.031 -32.346   4.933  1.00  0.00           H  
ATOM   3284 3HD2 LEU A 205       2.718 -31.927   6.635  1.00  0.00           H  
ATOM   3285  N   LYS A 206       3.477 -35.763   9.339  1.00  0.00           N  
ATOM   3286  CA  LYS A 206       3.978 -35.679  10.718  1.00  0.00           C  
ATOM   3287  C   LYS A 206       4.936 -36.827  11.023  1.00  0.00           C  
ATOM   3288  O   LYS A 206       5.980 -36.631  11.646  1.00  0.00           O  
ATOM   3289  CB  LYS A 206       2.818 -35.686  11.715  1.00  0.00           C  
ATOM   3290  CG  LYS A 206       3.241 -35.566  13.173  1.00  0.00           C  
ATOM   3291  CD  LYS A 206       2.038 -35.612  14.103  1.00  0.00           C  
ATOM   3292  CE  LYS A 206       2.453 -35.431  15.556  1.00  0.00           C  
ATOM   3293  NZ  LYS A 206       3.243 -36.588  16.057  1.00  0.00           N  
ATOM   3294  H   LYS A 206       2.479 -35.775   9.178  1.00  0.00           H  
ATOM   3295  HA  LYS A 206       4.523 -34.742  10.831  1.00  0.00           H  
ATOM   3296 1HB  LYS A 206       2.143 -34.859  11.494  1.00  0.00           H  
ATOM   3297 2HB  LYS A 206       2.250 -36.610  11.606  1.00  0.00           H  
ATOM   3298 1HG  LYS A 206       3.916 -36.386  13.425  1.00  0.00           H  
ATOM   3299 2HG  LYS A 206       3.770 -34.626  13.322  1.00  0.00           H  
ATOM   3300 1HD  LYS A 206       1.339 -34.820  13.832  1.00  0.00           H  
ATOM   3301 2HD  LYS A 206       1.532 -36.571  13.997  1.00  0.00           H  
ATOM   3302 1HE  LYS A 206       3.054 -34.527  15.652  1.00  0.00           H  
ATOM   3303 2HE  LYS A 206       1.565 -35.318  16.177  1.00  0.00           H  
ATOM   3304 1HZ  LYS A 206       3.498 -36.429  17.022  1.00  0.00           H  
ATOM   3305 2HZ  LYS A 206       2.689 -37.430  15.990  1.00  0.00           H  
ATOM   3306 3HZ  LYS A 206       4.080 -36.691  15.501  1.00  0.00           H  
ATOM   3307  N   THR A 207       4.561 -38.026  10.574  1.00  0.00           N  
ATOM   3308  CA  THR A 207       5.373 -39.234  10.734  1.00  0.00           C  
ATOM   3309  C   THR A 207       6.599 -39.191   9.816  1.00  0.00           C  
ATOM   3310  O   THR A 207       7.713 -39.462  10.260  1.00  0.00           O  
ATOM   3311  CB  THR A 207       4.550 -40.501  10.443  1.00  0.00           C  
ATOM   3312  OG1 THR A 207       3.437 -40.569  11.343  1.00  0.00           O  
ATOM   3313  CG2 THR A 207       5.408 -41.746  10.611  1.00  0.00           C  
ATOM   3314  H   THR A 207       3.671 -38.091  10.104  1.00  0.00           H  
ATOM   3315  HA  THR A 207       5.727 -39.281  11.764  1.00  0.00           H  
ATOM   3316  HB  THR A 207       4.172 -40.463   9.421  1.00  0.00           H  
ATOM   3317  HG1 THR A 207       2.773 -39.928  11.078  1.00  0.00           H  
ATOM   3318 1HG2 THR A 207       4.809 -42.632  10.400  1.00  0.00           H  
ATOM   3319 2HG2 THR A 207       6.250 -41.703   9.919  1.00  0.00           H  
ATOM   3320 3HG2 THR A 207       5.781 -41.795  11.633  1.00  0.00           H  
ATOM   3321  N   LYS A 208       6.395 -38.815   8.555  1.00  0.00           N  
ATOM   3322  CA  LYS A 208       7.465 -38.801   7.544  1.00  0.00           C  
ATOM   3323  C   LYS A 208       8.612 -37.798   7.823  1.00  0.00           C  
ATOM   3324  O   LYS A 208       9.788 -38.119   7.656  1.00  0.00           O  
ATOM   3325  CB  LYS A 208       6.858 -38.508   6.171  1.00  0.00           C  
ATOM   3326  CG  LYS A 208       7.855 -38.547   5.021  1.00  0.00           C  
ATOM   3327  CD  LYS A 208       7.163 -38.341   3.682  1.00  0.00           C  
ATOM   3328  CE  LYS A 208       8.152 -38.419   2.528  1.00  0.00           C  
ATOM   3329  NZ  LYS A 208       7.482 -38.267   1.208  1.00  0.00           N  
ATOM   3330  H   LYS A 208       5.462 -38.530   8.288  1.00  0.00           H  
ATOM   3331  HA  LYS A 208       7.950 -39.777   7.540  1.00  0.00           H  
ATOM   3332 1HB  LYS A 208       6.073 -39.234   5.957  1.00  0.00           H  
ATOM   3333 2HB  LYS A 208       6.397 -37.520   6.181  1.00  0.00           H  
ATOM   3334 1HG  LYS A 208       8.601 -37.763   5.159  1.00  0.00           H  
ATOM   3335 2HG  LYS A 208       8.364 -39.510   5.013  1.00  0.00           H  
ATOM   3336 1HD  LYS A 208       6.398 -39.106   3.546  1.00  0.00           H  
ATOM   3337 2HD  LYS A 208       6.681 -37.363   3.668  1.00  0.00           H  
ATOM   3338 1HE  LYS A 208       8.899 -37.633   2.635  1.00  0.00           H  
ATOM   3339 2HE  LYS A 208       8.664 -39.381   2.552  1.00  0.00           H  
ATOM   3340 1HZ  LYS A 208       8.170 -38.325   0.472  1.00  0.00           H  
ATOM   3341 2HZ  LYS A 208       6.799 -39.003   1.090  1.00  0.00           H  
ATOM   3342 3HZ  LYS A 208       7.019 -37.370   1.166  1.00  0.00           H  
ATOM   3343  N   LEU A 209       8.277 -36.585   8.245  1.00  0.00           N  
ATOM   3344  CA  LEU A 209       9.290 -35.559   8.465  1.00  0.00           C  
ATOM   3345  C   LEU A 209       9.768 -35.530   9.917  1.00  0.00           C  
ATOM   3346  O   LEU A 209       8.964 -35.413  10.853  1.00  0.00           O  
ATOM   3347  CB  LEU A 209       8.733 -34.183   8.078  1.00  0.00           C  
ATOM   3348  CG  LEU A 209       9.670 -32.994   8.323  1.00  0.00           C  
ATOM   3349  CD1 LEU A 209      10.903 -33.128   7.440  1.00  0.00           C  
ATOM   3350  CD2 LEU A 209       8.929 -31.696   8.035  1.00  0.00           C  
ATOM   3351  H   LEU A 209       7.306 -36.365   8.420  1.00  0.00           H  
ATOM   3352  HA  LEU A 209      10.158 -35.792   7.849  1.00  0.00           H  
ATOM   3353 1HB  LEU A 209       8.482 -34.195   7.019  1.00  0.00           H  
ATOM   3354 2HB  LEU A 209       7.818 -34.007   8.645  1.00  0.00           H  
ATOM   3355  HG  LEU A 209      10.001 -32.999   9.362  1.00  0.00           H  
ATOM   3356 1HD1 LEU A 209      11.569 -32.282   7.614  1.00  0.00           H  
ATOM   3357 2HD1 LEU A 209      11.424 -34.054   7.681  1.00  0.00           H  
ATOM   3358 3HD1 LEU A 209      10.601 -33.142   6.394  1.00  0.00           H  
ATOM   3359 1HD2 LEU A 209       9.595 -30.850   8.210  1.00  0.00           H  
ATOM   3360 2HD2 LEU A 209       8.598 -31.689   6.996  1.00  0.00           H  
ATOM   3361 3HD2 LEU A 209       8.063 -31.618   8.692  1.00  0.00           H  
ATOM   3362  N   GLY A 210      11.081 -35.639  10.101  1.00  0.00           N  
ATOM   3363  CA  GLY A 210      11.672 -35.604  11.428  1.00  0.00           C  
ATOM   3364  C   GLY A 210      13.185 -35.765  11.445  1.00  0.00           C  
ATOM   3365  O   GLY A 210      13.796 -35.865  12.510  1.00  0.00           O  
ATOM   3366  OXT GLY A 210      13.841 -35.799  10.405  1.00  0.00           O  
ATOM   3367  H   GLY A 210      11.683 -35.746   9.296  1.00  0.00           H  
ATOM   3368 1HA  GLY A 210      11.427 -34.658  11.911  1.00  0.00           H  
ATOM   3369 2HA  GLY A 210      11.242 -36.397  12.038  1.00  0.00           H  
TER                                                                             
HETATM 3371 FE1  HMM X   1      -5.140 -15.645   6.856  1.00  0.00          FE  
HETATM 3372  C35 HMM X   1      -5.378 -17.743   7.202  1.00  0.00           C  
HETATM 3373  N4  HMM X   1      -7.154 -15.441   7.013  1.00  0.00           N  
HETATM 3374  C19 HMM X   1      -8.077 -15.606   6.010  1.00  0.00           C  
HETATM 3375  C18 HMM X   1      -9.419 -15.396   6.510  1.00  0.00           C  
HETATM 3376  C15 HMM X   1      -9.289 -15.071   7.848  1.00  0.00           C  
HETATM 3377  C14 HMM X   1      -7.857 -15.110   8.138  1.00  0.00           C  
HETATM 3378  C31 HMM X   1      -7.298 -14.855   9.386  1.00  0.00           C  
HETATM 3379  C12 HMM X   1      -5.955 -14.968   9.718  1.00  0.00           C  
HETATM 3380  N1  HMM X   1      -4.944 -15.264   8.842  1.00  0.00           N  
HETATM 3381  C6  HMM X   1      -3.796 -15.345   9.588  1.00  0.00           C  
HETATM 3382  C7  HMM X   1      -4.087 -15.096  10.997  1.00  0.00           C  
HETATM 3383  C11 HMM X   1      -5.431 -14.841  11.072  1.00  0.00           C  
HETATM 3384  C13 HMM X   1      -6.256 -14.509  12.278  1.00  0.00           C  
HETATM 3385  C8  HMM X   1      -3.053 -15.109  12.081  1.00  0.00           C  
HETATM 3386  C9  HMM X   1      -3.100 -16.356  12.998  1.00  0.00           C  
HETATM 3387  C10 HMM X   1      -3.876 -16.162  14.334  1.00  0.00           C  
HETATM 3388  O4  HMM X   1      -3.415 -15.320  15.160  1.00  0.00           O  
HETATM 3389  O2  HMM X   1      -4.929 -16.841  14.452  1.00  0.00           O  
HETATM 3390  C28 HMM X   1      -2.522 -15.563   9.077  1.00  0.00           C  
HETATM 3391  C1  HMM X   1      -2.212 -15.674   7.724  1.00  0.00           C  
HETATM 3392  N2  HMM X   1      -3.127 -15.699   6.704  1.00  0.00           N  
HETATM 3393  C33 HMM X   1      -2.400 -15.753   5.540  1.00  0.00           C  
HETATM 3394  C32 HMM X   1      -0.973 -15.766   5.831  1.00  0.00           C  
HETATM 3395  C2  HMM X   1      -0.851 -15.727   7.196  1.00  0.00           C  
HETATM 3396  C3  HMM X   1       0.408 -15.641   8.005  1.00  0.00           C  
HETATM 3397  C4  HMM X   1       1.148 -14.310   7.796  1.00  0.00           C  
HETATM 3398  C5  HMM X   1       2.400 -14.102   8.696  1.00  0.00           C  
HETATM 3399  O1  HMM X   1       3.361 -13.493   8.151  1.00  0.00           O  
HETATM 3400  O3  HMM X   1       2.358 -14.572   9.866  1.00  0.00           O  
HETATM 3401  C34 HMM X   1       0.117 -15.815   4.804  1.00  0.00           C  
HETATM 3402  C29 HMM X   1      -2.943 -15.822   4.266  1.00  0.00           C  
HETATM 3403  C26 HMM X   1      -4.300 -15.893   3.958  1.00  0.00           C  
HETATM 3404  C25 HMM X   1      -4.815 -16.098   2.621  1.00  0.00           C  
HETATM 3405  C22 HMM X   1      -6.183 -16.220   2.740  1.00  0.00           C  
HETATM 3406  C21 HMM X   1      -6.488 -16.019   4.156  1.00  0.00           C  
HETATM 3407  N3  HMM X   1      -5.327 -15.850   4.869  1.00  0.00           N  
HETATM 3408  C30 HMM X   1      -7.766 -15.894   4.685  1.00  0.00           C  
HETATM 3409  C23 HMM X   1      -7.116 -16.499   1.654  1.00  0.00           C  
HETATM 3410  C24 HMM X   1      -7.929 -15.627   1.036  1.00  0.00           C  
HETATM 3411  C27 HMM X   1      -3.972 -16.222   1.388  1.00  0.00           C  
HETATM 3412  C16 HMM X   1     -10.318 -14.789   8.838  1.00  0.00           C  
HETATM 3413  C17 HMM X   1     -11.642 -14.703   8.628  1.00  0.00           C  
HETATM 3414  C20 HMM X   1     -10.676 -15.552   5.713  1.00  0.00           C  
HETATM 3415  H33 HMM X   1      -6.433 -18.007   7.341  1.00  0.00           H  
HETATM 3416  H31 HMM X   1      -4.998 -18.332   6.359  1.00  0.00           H  
HETATM 3417  H32 HMM X   1      -4.835 -18.064   8.099  1.00  0.00           H  
HETATM 3418  H29 HMM X   1      -7.975 -14.587  10.189  1.00  0.00           H  
HETATM 3419  H23 HMM X   1      -6.788 -13.556  12.155  1.00  0.00           H  
HETATM 3420  H22 HMM X   1      -7.018 -15.274  12.475  1.00  0.00           H  
HETATM 3421  H24 HMM X   1      -5.632 -14.426  13.172  1.00  0.00           H  
HETATM 3422  H3  HMM X   1      -2.059 -15.008  11.635  1.00  0.00           H  
HETATM 3423  H4  HMM X   1      -3.203 -14.242  12.736  1.00  0.00           H  
HETATM 3424  H11 HMM X   1      -2.090 -16.713  13.232  1.00  0.00           H  
HETATM 3425  H12 HMM X   1      -3.593 -17.185  12.474  1.00  0.00           H  
HETATM 3426  H28 HMM X   1      -1.703 -15.596   9.790  1.00  0.00           H  
HETATM 3427  H26 HMM X   1       0.194 -15.756   9.072  1.00  0.00           H  
HETATM 3428  H27 HMM X   1       1.090 -16.455   7.736  1.00  0.00           H  
HETATM 3429  H6  HMM X   1       1.472 -14.234   6.748  1.00  0.00           H  
HETATM 3430  H5  HMM X   1       0.460 -13.471   7.954  1.00  0.00           H  
HETATM 3431  H15 HMM X   1      -0.024 -16.647   4.103  1.00  0.00           H  
HETATM 3432  H13 HMM X   1       1.094 -15.939   5.279  1.00  0.00           H  
HETATM 3433  H14 HMM X   1       0.155 -14.896   4.205  1.00  0.00           H  
HETATM 3434  H25 HMM X   1      -2.248 -15.865   3.434  1.00  0.00           H  
HETATM 3435  H30 HMM X   1      -8.591 -15.967   3.990  1.00  0.00           H  
HETATM 3436  H1  HMM X   1      -7.172 -17.544   1.347  1.00  0.00           H  
HETATM 3437  H7  HMM X   1      -7.981 -14.579   1.316  1.00  0.00           H  
HETATM 3438  H8  HMM X   1      -8.590 -15.952   0.238  1.00  0.00           H  
HETATM 3439  H17 HMM X   1      -4.587 -16.253   0.484  1.00  0.00           H  
HETATM 3440  H16 HMM X   1      -3.276 -15.381   1.292  1.00  0.00           H  
HETATM 3441  H18 HMM X   1      -3.367 -17.137   1.405  1.00  0.00           H  
HETATM 3442  H2  HMM X   1      -9.961 -14.634   9.856  1.00  0.00           H  
HETATM 3443  H9  HMM X   1     -12.087 -14.803   7.642  1.00  0.00           H  
HETATM 3444  H10 HMM X   1     -12.323 -14.506   9.451  1.00  0.00           H  
HETATM 3445  H20 HMM X   1     -11.016 -14.600   5.284  1.00  0.00           H  
HETATM 3446  H21 HMM X   1     -11.489 -15.928   6.343  1.00  0.00           H  
HETATM 3447  H19 HMM X   1     -10.540 -16.251   4.882  1.00  0.00           H  
TER                                                                             
CONECT 1860 3371                                                                
CONECT 3371 1860 3372 3373 3380                                                 
CONECT 3371 3392 3407                                                           
CONECT 3372 3371 3415 3416 3417                                                 
CONECT 3373 3371 3374 3377                                                      
CONECT 3374 3373 3375 3408                                                      
CONECT 3375 3374 3376 3414                                                      
CONECT 3376 3375 3377 3412                                                      
CONECT 3377 3373 3376 3378                                                      
CONECT 3378 3377 3379 3418                                                      
CONECT 3379 3378 3380 3383                                                      
CONECT 3380 3371 3379 3381                                                      
CONECT 3381 3380 3382 3390                                                      
CONECT 3382 3381 3383 3385                                                      
CONECT 3383 3379 3382 3384                                                      
CONECT 3384 3383 3419 3420 3421                                                 
CONECT 3385 3382 3386 3422 3423                                                 
CONECT 3386 3385 3387 3424 3425                                                 
CONECT 3387 3386 3388 3389                                                      
CONECT 3388 3387                                                                
CONECT 3389 3387                                                                
CONECT 3390 3381 3391 3426                                                      
CONECT 3391 3390 3392 3395                                                      
CONECT 3392 3371 3391 3393                                                      
CONECT 3393 3392 3394 3402                                                      
CONECT 3394 3393 3395 3401                                                      
CONECT 3395 3391 3394 3396                                                      
CONECT 3396 3395 3397 3427 3428                                                 
CONECT 3397 3396 3398 3429 3430                                                 
CONECT 3398 3397 3399 3400                                                      
CONECT 3399 3398                                                                
CONECT 3400 3398                                                                
CONECT 3401 3394 3431 3432 3433                                                 
CONECT 3402 3393 3403 3434                                                      
CONECT 3403 3402 3404 3407                                                      
CONECT 3404 3403 3405 3411                                                      
CONECT 3405 3404 3406 3409                                                      
CONECT 3406 3405 3407 3408                                                      
CONECT 3407 3371 3403 3406                                                      
CONECT 3408 3374 3406 3435                                                      
CONECT 3409 3405 3410 3436                                                      
CONECT 3410 3409 3437 3438                                                      
CONECT 3411 3404 3439 3440 3441                                                 
CONECT 3412 3376 3413 3442                                                      
CONECT 3413 3412 3443 3444                                                      
CONECT 3414 3375 3445 3446 3447                                                 
CONECT 3415 3372                                                                
CONECT 3416 3372                                                                
CONECT 3417 3372                                                                
CONECT 3418 3378                                                                
CONECT 3419 3384                                                                
CONECT 3420 3384                                                                
CONECT 3421 3384                                                                
CONECT 3422 3385                                                                
CONECT 3423 3385                                                                
CONECT 3424 3386                                                                
CONECT 3425 3386                                                                
CONECT 3426 3390                                                                
CONECT 3427 3396                                                                
CONECT 3428 3396                                                                
CONECT 3429 3397                                                                
CONECT 3430 3397                                                                
CONECT 3431 3401                                                                
CONECT 3432 3401                                                                
CONECT 3433 3401                                                                
CONECT 3434 3402                                                                
CONECT 3435 3408                                                                
CONECT 3436 3409                                                                
CONECT 3437 3410                                                                
CONECT 3438 3410                                                                
CONECT 3439 3411                                                                
CONECT 3440 3411                                                                
CONECT 3441 3411                                                                
CONECT 3442 3412                                                                
CONECT 3443 3413                                                                
CONECT 3444 3413                                                                
CONECT 3445 3414                                                                
CONECT 3446 3414                                                                
CONECT 3447 3414                                                                
# All scores below are weighted scores, not raw scores.
#BEGIN_POSE_ENERGIES_TABLE 
label fa_atr fa_rep fa_sol fa_intra_atr_xover4 fa_intra_rep_xover4 fa_intra_sol_xover4 lk_ball lk_ball_iso lk_ball_bridge lk_ball_bridge_uncpl fa_elec fa_intra_elec pro_close hbond_sr_bb hbond_lr_bb hbond_bb_sc hbond_sc dslf_fa13 atom_pair_constraint coordinate_constraint angle_constraint dihedral_constraint omega fa_dun_dev fa_dun_rot fa_dun_semi p_aa_pp hxl_tors ref rama_prepro res_type_constraint total
weights 1 0.55 1 1 0.55 1 0.92 -0.38 -0.33 -0.33 1 1 1.25 1 1 1 1 1.25 1 1 1 1 0.48 0.69 0.76 0.78 0.61 1 1 0.5 1 NA
pose -1279.36 157.79 833.41 -96.476 72.6807 40.3854 515.433 -517.804 -0.76981 -5.06907 -439.668 -57.7396 0 -162.991 -17.3203 -28.4376 -22.485 0 0.0203 0 0.09991 0.0339 21.5554 22.1764 115.973 95.7625 -57.3387 47.6942 53.0259 12.4028 0 -697.019
VAL:NtermProteinFull_1 -5.32768 2.0227 1.99498 -2.63036 5.80628 2.18772 1.00041 -1.24767 -0.00581 -0.01329 -3.2348 0.97455 0 0 0 0 0 0 0 0 0 0 0.05761 0.1073 0.12403 0 0 0 2.085 0 0 3.90096
SER_2 -5.60213 1.71245 5.76447 -0.02608 0 0.0616 3.04036 -2.30972 -0 -0 -3.9693 -0.59469 0 0 0 -1.9492 0 0 0 0 0 0 0.06393 0.04945 0.22105 0 -0.3872 0.62395 -1.1772 -0.16929 0 -4.64753
LEU_3 -5.9257 0.28583 2.44303 -0.70961 0.49708 0.27317 1.67382 -1.93481 -0 -0 -0.43269 0.12412 0 0 0 0 0 0 0 0 0 0 0.06948 0.02977 1.02316 0 -0.25737 0 0.72952 -0.10706 0 -2.21825
GLU_4 -5.8863 0.53378 5.65171 -0.21129 0.02456 0.29258 2.62288 -2.59737 -0 -0 -2.23243 -0.5494 0 0 0 0 -0.78603 0 0 0 0 0 0.1056 0.02771 0 4.15122 -0.14947 0 -2.5358 -0.01985 0 -1.55788
GLN_5 -7.48228 0.68623 6.36593 -0.25143 0.02461 0.18942 3.67045 -3.26847 -0 -0 -2.85337 -0.39425 0 0 0 -1.9492 0 0 0 0 0 0 0.05146 0.05189 0 2.94162 -0.06575 0 -1.0644 -0.01537 0 -3.36292
ALA_6 -6.9161 0.66812 3.27703 -0.0223 0 0 2.84287 -2.852 -0 -0 -1.94323 -0.35933 0 0 0 0 0 0 0 0 0 0 0.16145 0 0 0 -0.24778 0 2.3386 -0.01796 0 -3.07063
LEU_7 -10.1497 1.17307 3.92953 -0.48157 0.28534 0.11362 2.94328 -3.13747 -0 -0 -1.96828 0.19351 0 0 0 0 0 0 0 0 0 0 -0.01264 0.56081 0.4976 0 -0.24354 0 0.72952 -0.01777 0 -5.58472
LYS_8 -6.84187 0.88199 6.96742 -0.3024 0.02655 0.13533 3.35136 -3.30828 -0 -0 -3.96464 -0.01749 0 0 0 0 0 0 0 0 0 0 0.034 0.11609 1.77324 0 0.01734 0 -1.6738 0.01358 0 -2.79158
ILE_9 -8.95599 1.72348 2.70609 -0.51242 0.51405 0.10288 2.81747 -2.83381 -0 -0 -2.2323 0.08552 0 0 0 0 0 0 0 0 0 0 0.16636 0.36658 0.6391 0 -0.335 0 1.0317 0.20318 0 -4.51312
LEU_10 -8.37581 0.66246 2.58966 -0.4853 0.28975 0.11364 2.35531 -2.67131 -0 -0 -1.459 0.23015 0 0 0 0 0 0 0 0 0 0 0.00552 0.44416 0.50934 0 -0.23505 0 0.72952 0.38974 0 -4.90721
ALA_11 -5.29985 0.19215 3.36814 -0.02154 0 0 2.59837 -2.52384 -0 -0 -1.98213 -0.3515 0 0 0 0 0 0 0 0 0 0 0.07591 0 0 0 -0.0667 0 2.3386 0.16903 0 -1.50337
VAL_12 -7.96108 1.72797 3.52627 -0.31805 0.36075 0.07312 3.25119 -2.923 -0 -0 -2.69176 -0.0317 0 0 0 0 0 0 0 0 0 0 -0.02687 0.82914 0.06822 0 -0.29628 0 2.085 0.18047 0 -2.14662
ALA_13 -6.55482 0.64699 4.08441 -0.02175 0 0 3.1791 -3.15782 -0 -0 -2.85114 -0.34153 0 0 0 0 0 0 0 0 0 0 -0.00444 0 0 0 -0.13094 0 2.3386 0.31076 0 -2.50259
ALA_14 -3.8357 0.74961 2.66364 -0.02165 0 0 1.52262 -1.94216 -0 -0 -0.56602 -0.35119 0 0 0 0 0 0 0 0 0 0 0.15178 0 0 0 -0.13788 0 2.3386 0.11787 0 0.6895
TRP_15 -7.79063 0.67542 1.13436 -0.68156 0.52627 0.33739 1.46256 -2.06302 -0 -0 -0.17556 -0.36031 0 0 0 0 0 0 0 0 0 0 0.23037 0.39489 0 3.09521 0.08057 0 3.035 -0.07372 0 -0.17276
LEU_16 -7.22249 1.36486 2.34713 -0.49695 0.30963 0.11902 1.93953 -2.14956 -0 -0 -0.67907 0.21261 0 0 0 0 0 0 0 0 0 0 -0.01415 0.1901 0.33926 0 -0.29035 0 0.72952 -0.07342 0 -3.37434
GLY_17 -1.75668 0.11865 2.3389 -6e-05 0 0 1.0707 -1.16383 -0 -0 -0.87102 -0.37129 0 0 0 0 0 0 0 0 0 0 -0.06411 0 0 0 -1.51991 0 1.2108 0.32806 0 -0.67979
THR_18 -5.10109 0.56202 2.90717 -0.19807 0.14776 0.06712 1.64851 -1.94442 -0 -0 -1.18093 -0.85587 0 0 0 -0.19562 0 0 0 0 0 0 0.06828 0.04862 0.73942 0 -0.75231 2.30811 -1.425 0.86758 0 -2.28871
THR_19 -4.20927 0.46393 4.40688 -0.11311 0.07041 0.076 2.52813 -2.16988 -3e-05 -0.00042 -2.31938 -0.63825 0 0 0 -0.62148 0 0 0 0 0 0 0.11194 0.09151 0.03919 0 -0.48682 2.29974 -1.425 0.33451 0 -1.56139
VAL_20 -5.7889 1.39594 2.07116 -0.36562 0.29972 0.08808 1.54383 -2.04522 -0.00035 -0.00101 -0.74465 0.11541 0 0 0 0 0 0 0 0 0 0 0.01053 0.01536 0.85114 0 0.02593 0 2.085 -0.20404 0 -0.64768
GLU_21 -5.21468 0.81673 6.3992 -0.45399 0.13438 1.38994 2.76688 -2.88017 -0.02549 -0.15146 -3.17751 -2.36152 0 0 0 0 -0.45701 0 0 0 0 0 0.01604 0.09712 0 3.97844 -0.25711 0 -2.5358 -0.23182 0 -2.14783
GLU_22 -6.49195 0.65053 8.12754 -0.43747 0.05805 0.86075 3.63485 -3.35921 -0.02837 -0.21891 -4.21663 -0.44917 0 0 0 -0.42586 -0.52527 0 0 0 0 0 0.1308 0.01031 0 3.40566 -0.27035 0 -2.5358 -0.39704 0 -2.47754
ALA_23 -6.12934 0.46484 2.87708 -0.02268 0 0 2.47188 -2.65111 -3e-05 -0.00042 -1.83237 -0.38634 0 0 0 0 0 0 0 0 0 0 0.11503 0 0 0 -0.3372 0 2.3386 -0.41707 0 -3.50913
VAL_24 -7.16164 1.21034 3.54495 -0.30872 0.26882 0.06947 3.02337 -2.761 -0 -0 -2.15308 -0.02069 0 0 0 0 0 0 0 0 0 0 -0.0479 0.07174 0.05922 0 -0.35479 0 2.085 -0.04329 0 -2.51819
LYS_25 -5.5712 0.25734 7.00351 -0.47291 0.20391 0.23879 3.1322 -3.0336 -0 -0 -4.3607 0.1206 0 0 0 0 -0.52527 0 0 0 0 0 0.04595 0.03309 2.50996 0 -0.02308 0 -1.6738 0.04416 0 -2.07104
ARG_26 -7.57057 0.86122 6.16608 -0.43948 0.0595 0.21796 3.01089 -3.13637 -0.00323 -0.06847 -2.19939 0.40511 0 0 0 0 0 0 0 0 0 0 0.02497 0.25976 2.11562 0 -0.00371 0 -1.281 0.07144 0 -1.50967
ALA_27 -6.55918 0.64973 3.4461 -0.02203 0 0 2.95167 -2.8286 -0 -0 -2.32019 -0.35742 0 0 0 0 0 0 0 0 0 0 -0.00293 0 0 0 -0.22547 0 2.3386 0.0737 0 -2.85601
LEU_28 -6.16739 0.68119 4.58851 -0.51417 0.50924 0.12622 2.57446 -2.62134 -0 -0 -2.64423 0.26643 0 0 0 0 0 0 0 0 0 0 0.64524 0.01577 0.34107 0 -0.2947 0 0.72952 -0.17805 0 -1.94225
TRP_29 -6.42198 0.43765 5.45465 -1.27253 0.06799 0.49808 2.88801 -2.683 -0 -0 -2.6089 -0.26061 0 0 0 0 0 0 0 0 0 0 0.05844 0.05313 0 1.73413 -0.22883 0 3.035 0.03722 0 0.78845
LEU_30 -9.67745 1.34562 3.83215 -0.48783 0.40025 0.11384 3.00296 -3.10485 -0.02052 -0.12554 -2.17877 0.21641 0 0 0 0 0 0 0 0 0 0 -0.00515 0.30506 0.36389 0 -0.27373 0 0.72952 0.1055 0 -5.45865
LYS_31 -7.57619 0.81904 6.91243 -0.40838 0.07564 0.20244 3.59511 -3.37677 -0 -0 -2.20366 -0.06739 0 0 0 0 0 0 0 0 0 0 -0.01171 0.33337 1.70782 0 0.03519 0 -1.6738 0.55516 0 -1.08169
THR_32 -3.09875 0.11632 4.07489 -0.20225 0.14641 0.07375 1.64587 -1.87375 -0 -0 -1.28873 -0.11119 0 0 0 0 0 0 0 0 0 0 0.30325 0.00107 0.09789 0 -0.00974 2.27763 -1.425 0.92882 0 1.65648
LYS_33 -4.39734 0.21159 3.45923 -0.77227 0.31553 0.61736 1.63075 -1.63243 -0 -0 -0.74309 -0.0604 0 0 0 0 0 0 0 0 0 0 -0.0261 0.03415 2.65515 0 -0.004 0 -1.6738 0.30859 0 -0.0771
LEU_34 -5.03561 0.43956 1.78455 -0.53139 0.44447 0.15117 1.25576 -1.50598 -0 -0 -1.29316 0.14868 0 0 0 0 0 0 0 0 0 0 -0.01997 0.03679 0.16735 0 -0.18928 0 0.72952 -0.28032 0 -3.69786
GLY_35 -1.78298 0.11523 2.12192 -5e-05 0 0 1.09417 -1.13412 -0.00275 -0.0611 -0.31192 -0.3903 0 0 0 0 0 0 0 0 0 0 0.26934 0 0 0 -0.87994 0 1.2108 -0.1483 0 0.1
VAL_36 -6.27688 1.18193 2.67855 -0.30572 0.22139 0.06055 1.73269 -2.11383 -0.02052 -0.12554 -1.21616 -0.20223 0 0 0 0 0 0 0 0 0 0 0.03338 0.01262 0.0464 0 -0.49764 0 2.085 0.11109 0 -2.59492
SER_37 -4.64187 0.2588 5.00008 -0.02677 0 0.06279 3.04989 -2.34963 -0 -0 -2.54942 -0.50529 0 0 0 -1.62678 0 0 0 0 0 0 -0.01762 0.03268 0.15171 0 -0.46063 0.62073 -1.1772 -0.16624 0 -4.34475
LEU_38 -6.41598 0.46786 2.69768 -0.70176 0.50612 0.26221 1.66722 -2.06008 -0 -0 -0.23199 0.12668 0 0 0 0 0 0 0 0 0 0 0.03671 0.02111 1.04671 0 -0.26258 0 0.72952 -0.16627 0 -2.27686
GLU_39 -4.70976 0.27606 5.82742 -0.35711 0.09317 0.44061 2.07253 -2.47945 -0 -0 -2.38011 -0.62771 0 0 0 0 0 0 0 0 0 0 0.71313 0.08775 0 3.28039 -0.14993 0 -2.5358 -0.02899 0 -0.47779
GLN_40 -6.84005 0.70459 6.75883 -0.25496 0.02932 0.21005 3.48035 -3.12565 -0.00275 -0.0611 -3.78462 -0.40209 0 0 0 -1.62678 -0.37535 0 0 0 0 0 0.37181 0.20965 0 3.03785 -0.13168 0 -1.0644 -0.04068 0 -2.90763
ALA_41 -6.44068 0.58478 3.1665 -0.02287 0 0 2.74511 -2.68939 -0 -0 -1.96522 -0.358 0 0 0 0 0 0 0 0 0 0 0.04722 0 0 0 -0.2362 0 2.3386 -0.04049 0 -2.87064
LEU_42 -8.67146 0.90902 3.28391 -0.49431 0.43069 0.11709 2.57015 -2.77087 -0 -0 -2.00243 0.20535 0 0 0 0 0 0 0 0 0 0 0.55407 0.10609 0.40846 0 -0.26131 0 0.72952 -0.0917 0 -4.97773
ARG_43 -6.97705 0.47686 8.58108 -0.63264 0.08986 0.36803 3.89209 -3.6452 -0 -1e-05 -6.57684 0.49475 0 0 0 0 -0.60177 0 0 0 0 0 0.03634 0.23866 2.42256 0 -0.11376 0 -1.281 0.02174 0 -3.20631
LEU_44 -8.23771 0.93161 2.93089 -0.71782 0.50624 0.29587 2.58805 -2.65423 -0 -0 -2.40564 0.12553 0 0 0 0 0 0 0 0 0 0 0.38067 0.04871 0.94072 0 -0.25515 0 0.72952 0.06856 0 -4.72418
LEU_45 -9.19772 1.45151 2.24524 -0.49066 0.33869 0.11698 2.53663 -2.76114 -0 -0 -1.38086 0.24788 0 0 0 0 0 0 0 0 0 0 0.07163 0.52567 0.64347 0 -0.20954 0 0.72952 0.27927 0 -4.85345
ALA_46 -5.28656 1.08891 2.56971 -0.02127 0 0 2.12332 -2.39906 -0 -0 -1.7979 -0.33995 0 0 0 0 0 0 0 0 0 0 0.05889 0 0 0 -0.13766 0 2.3386 0.2255 0 -1.57747
ASN_47 -8.84862 1.23841 7.21331 -0.32655 0.10656 0.66503 4.37542 -4.02623 -0.01469 -0.10227 -4.14944 -0.11046 0 0 0 0 -1.08326 0 0 0 0 0 0.03279 0.14992 0 3.8151 0.55059 0 -0.87355 0.63141 0 -0.75654
ALA_48 -6.56004 0.61749 4.56787 -0.02148 0 0 3.46116 -3.30869 -0.00721 -0.04892 -2.93133 -0.34597 0 0 0 0 0 0 0 0 0 0 0.33244 0 0 0 -0.32327 0 2.3386 0.56618 0 -1.66317
ALA_49 -3.64029 0.18881 2.90358 -0.02259 0 0 1.67561 -1.98726 -0 -0 -0.56812 -0.34314 0 0 0 0 0 0 0 0 0 0 0.35917 0 0 0 -0.29525 0 2.3386 -0.17798 0 0.43113
ALA_50 -3.90613 0.44476 2.0454 -0.02253 0 0 1.46368 -1.73234 -0.01838 -0.05893 -0.58442 -0.38253 0 0 0 0 0 0 0 0 0 0 0.1706 0 0 0 -0.10478 0 2.3386 -0.20196 0 -0.54897
LEU_51 -7.12649 0.73545 2.8304 -0.52152 0.59085 0.13199 1.89993 -2.3337 -0.0067 -0.06028 -0.92418 0.26117 0 0 0 0 0 0 0 0 0 0 -0.0509 0.01457 0.33712 0 -0.30931 0 0.72952 -0.20586 0 -4.00792
GLY_52 -1.80488 0.13519 2.31635 -6e-05 0 0 1.10642 -1.19427 -0.00883 -0.04824 -0.90422 -0.38063 0 0 0 0 0 0 0 0 0 0 -0.16306 0 0 0 -1.508 0 1.2108 -0.17555 0 -1.41896
THR_53 -4.75841 0.42884 4.49932 -0.10651 0.08277 0.06936 2.05373 -2.21338 -0.02874 -0.22727 -1.97113 -0.44434 0 0 0 0 0 0 0 0 0 0 0.29996 0.09652 0.1972 0 -0.74772 2.29011 -1.425 -0.09745 0 -2.00213
THR_54 -5.10841 0.29591 6.13759 -0.11355 0.08273 0.07504 3.68764 -2.78491 -2e-05 -0.00024 -3.73153 -0.51762 0 0 0 -1.60739 0 0 0 0 0 0 -0.02586 0.1503 0.04813 0 -0.41297 2.41868 -1.425 -0.15294 0 -2.98444
VAL_55 -7.31969 1.87287 2.02858 -0.26316 0.26242 0.04233 1.64346 -2.26802 -0 -0 -1.04819 0.52053 0 0 0 0 0 0 0 0 0 0 0.1858 0.46082 0.72123 0 0.07175 0 2.085 -0.17918 0 -1.18344
GLU_56 -4.84299 0.58247 5.57585 -0.45848 0.20556 1.43077 2.06579 -2.50995 -0.02861 -0.1644 -2.10259 -2.84393 0 0 0 0 0 0 0 0 0 0 0.11031 0.011 0 3.99093 -0.17027 0 -2.5358 -0.1542 0 -1.83854
GLU_57 -6.2384 0.48221 7.57136 -0.20488 0.01847 0.28729 3.6041 -3.19423 -0.02861 -0.1644 -3.53136 -0.474 0 0 0 -1.60739 0 0 0 0 0 0 -0.01949 0.04586 0 3.96779 -0.25317 0 -2.5358 -0.30616 0 -2.58082
ALA_58 -5.88207 0.21842 3.05357 -0.02215 0 0 2.45802 -2.59497 -2e-05 -0.00024 -1.87607 -0.36946 0 0 0 0 0 0 0 0 0 0 0.23136 0 0 0 -0.15957 0 2.3386 -0.16607 0 -2.77064
VAL_59 -6.68698 0.5413 3.10561 -0.30959 0.25137 0.07048 2.60183 -2.61329 -0 -0 -2.13438 -0.10909 0 0 0 0 0 0 0 0 0 0 -0.05015 0.0425 0.13433 0 -0.36628 0 2.085 0.11903 0 -3.31831
LYS_60 -4.7411 0.31524 4.94585 -0.30534 0.02562 0.1351 2.27903 -2.29978 -0 -0 -1.84833 -0.03224 0 0 0 0 0 0 0 0 0 0 0.34801 0.07092 1.69711 0 -0.01317 0 -1.6738 0.08702 0 -1.00986
ARG_61 -6.82259 0.48351 5.56583 -0.62042 0.09154 0.36195 2.54159 -2.92905 -0.0194 -0.1904 -2.36526 0.47538 0 0 0 0 0 0 0 0 0 0 0.02848 0.06095 2.40025 0 -0.07565 0 -1.281 -0.04023 0 -2.33452
ALA_62 -7.18656 1.58384 3.43707 -0.02157 0 0 3.38006 -3.05886 -0 -0 -2.65601 -0.35405 0 0 0 0 0 0 0 0 0 0 0.00505 0 0 0 -0.24508 0 2.3386 -0.16009 0 -2.93759
LEU_63 -6.32247 0.78515 4.5498 -0.49516 0.38744 0.11966 2.41045 -2.58256 -0 -0 -2.32588 0.22344 0 0 0 0 0 0 0 0 0 0 0.11942 0.37319 0.38683 0 -0.26926 0 0.72952 -0.11009 0 -2.02053
LYS_64 -4.05117 0.25511 4.85854 -0.30276 0.0273 0.13282 2.0805 -2.18544 -0 -0 -1.43121 0.00268 0 0 0 0 0 0 0 0 0 0 0.02073 0.01308 1.79215 0 0.0399 0 -1.6738 0.02542 0 -0.39615
LEU_65 -8.51579 0.90555 3.25193 -0.70637 0.69345 0.27231 2.66955 -2.63501 -0 -0 -1.96475 0.1436 0 0 0 0 0 0 0 0 0 0 0.24533 0.04956 1.21064 0 -0.28832 0 0.72952 -0.05503 0 -3.99383
LYS_66 -8.31664 1.44351 7.36369 -0.49892 0.12177 0.38463 3.78821 -3.57423 -0.01075 -0.02767 -3.33521 0.25242 0 0 0 0 0 0 0 0 0 0 0.07305 0.32588 2.05185 0 0.02334 0 -1.6738 0.4865 0 -1.12235
THR_67 -2.74658 0.12896 3.75865 -0.20664 0.17306 0.07593 1.2809 -1.73387 -0 -0 -0.93735 -0.12981 0 0 0 0 0 0 0 0 0 0 -0.03599 0.00104 0.14417 0 -0.0035 2.28587 -1.425 0.77894 0 1.40877
LYS_68 -3.91796 0.20894 4.36444 -0.4306 0.07799 0.24237 2.12898 -1.9581 -0 -0 -2.16338 -0.0964 0 0 0 0 0 0 0 0 0 0 0.02662 0.005 2.03227 0 0.00974 0 -1.6738 0.21839 0 -0.92551
LEU_69 -5.44423 0.6128 1.41403 -0.51795 0.47216 0.13402 1.03839 -1.41591 -0 -0 -0.64424 0.1984 0 0 0 0 0 0 0 0 0 0 0.09984 0.0265 0.2398 0 -0.27947 0 0.72952 -0.06228 0 -3.39861
GLY_70 -1.7873 0.0784 2.11688 -5e-05 0 0 0.99633 -1.12366 -0 -0 -0.53894 -0.37326 0 0 0 0 0 0 0 0 0 0 0.04954 0 0 0 -1.33859 0 1.2108 0.4796 0 -0.23028
VAL_71 -6.00784 1.15406 2.08937 -0.30304 0.20213 0.05766 1.68701 -1.88036 -0.01075 -0.02767 -1.56169 -0.06182 0 0 0 0 0 0 0 0 0 0 0.03096 0.03237 0.01169 0 -0.39397 0 2.085 0.94248 0 -1.95441
SER_72 -4.86711 0.33613 5.17514 -0.02709 0 0.06406 2.96713 -2.42674 -0.01183 -0.11788 -2.30342 -0.55666 0 0 0 -1.2479 0 0 0 0 0 0 0.06572 0.17893 0.16459 0 -0.46038 0.61029 -1.1772 0.20122 0 -3.43299
LEU_73 -6.29797 0.5044 2.56554 -0.70337 0.49511 0.26463 1.816 -2.01721 -0 -0 -0.53086 0.1479 0 0 0 0 0 0 0 0 0 0 -0.04021 0.01754 0.96004 0 -0.2535 0 0.72952 -0.14357 0 -2.48602
GLU_74 -4.55418 0.23699 5.7714 -0.21615 0.02675 0.29025 2.33368 -2.53545 -0.00035 -0.00645 -2.71988 -0.59918 0 0 0 0 -0.37535 0 0 0 0 0 0.05255 0.11585 0 3.08265 -0.24282 0 -2.5358 -0.13053 0 -2.00602
GLN_75 -7.41655 0.80232 7.02388 -0.26757 0.0597 0.21914 4.10486 -3.28636 -0.01183 -0.11788 -3.51646 -0.52938 0 0 0 -1.2479 -0.91273 0 0 0 0 0 0.22229 0.26569 0 2.72677 -0.10443 0 -1.0644 -0.18676 0 -3.23758
ALA_76 -7.16987 0.67164 3.45962 -0.02303 0 0 2.9275 -2.97462 -0 -0 -1.8391 -0.3837 0 0 0 0 0 0 0 0 0 0 0.57746 0 0 0 -0.16986 0 2.3386 -0.01625 0 -2.60161
LEU_77 -8.35657 0.86205 4.39757 -0.48993 0.27178 0.1202 2.72862 -3.13862 -0.0007 -0.00387 -2.72414 0.21295 0 0 0 0 0 0 0 0 0 0 -0.01355 0.49943 0.46384 0 -0.23301 0 0.72952 0.12135 0 -4.55307
LEU_78 -8.04938 0.90964 4.7088 -0.71203 0.59357 0.27982 3.0744 -2.90366 -0 -0 -2.34652 0.13681 0 0 0 0 0 0 0 0 0 0 0.00381 0.01598 0.89287 0 -0.24134 0 0.72952 0.18934 0 -2.71837
ILE_79 -9.13095 1.15977 2.7985 -0.51155 0.54027 0.10204 2.83762 -2.84643 -0 -0 -2.15648 0.01532 0 0 0 0 0 0 0 0 0 0 -0.00182 0.137 0.73994 0 -0.33636 0 1.0317 0.14582 0 -5.47562
LEU_80 -8.53496 0.95136 3.68979 -0.4893 0.38126 0.11198 2.71244 -3.05992 -0 -0 -1.8645 0.24282 0 0 0 0 0 0 0 0 0 0 -0.00559 0.20674 0.37465 0 -0.26001 0 0.72952 0.15507 0 -4.65867
LEU_81 -9.24997 0.92538 4.09811 -0.71213 0.40348 0.27415 2.77113 -3.14743 -0.01399 -0.0984 -1.75645 0.16108 0 0 0 0 0 0 0 0 0 0 0.05382 0.04032 0.8188 0 -0.20335 0 0.72952 0.34436 0 -4.56159
VAL_82 -9.08543 1.76092 3.78196 -0.31223 0.28616 0.07074 3.27737 -3.11977 -0 -0 -2.49353 -0.02801 0 0 0 0 0 0 0 0 0 0 -0.0464 0.18589 0.03004 0 -0.30084 0 2.085 0.56788 0 -3.34025
ALA_83 -6.14333 0.30251 3.93643 -0.02138 0 0 3.03235 -3.02286 -0 -0 -3.02669 -0.34956 0 0 0 0 0 0 0 0 0 0 -0.02863 0 0 0 -0.28677 0 2.3386 0.19707 0 -3.07227
ALA_84 -3.60491 0.20868 2.86157 -0.02265 0 0 1.59411 -1.87623 -0 -0 -1.07045 -0.35113 0 0 0 0 0 0 0 0 0 0 -0.01734 0 0 0 -0.22858 0 2.3386 -0.23264 0 -0.40096
LYS_85 -5.4828 0.46128 4.39163 -0.80083 0.45873 0.57789 2.0256 -2.23988 -0.01838 -0.05893 -0.44852 0.11781 0 0 0 0 0 0 0 0 0 0 0.44313 0.3905 2.12771 0 -0.15181 0 -1.6738 -0.20711 0 -0.08777
LEU_86 -6.15133 1.09167 1.72949 -0.50263 0.69655 0.11881 1.23688 -1.77008 -0 -0 -0.47247 0.22987 0 0 0 0 0 0 0 0 0 0 -0.04942 0.03024 0.33606 0 -0.30282 0 0.72952 -0.13685 0 -3.18653
GLY_87 -1.75582 0.15727 2.25135 -6e-05 0 0 1.00114 -1.1343 -0.00079 -0.00694 -0.68481 -0.38503 0 0 0 0 0 0 0 0 0 0 0.02744 0 0 0 -1.50507 0 1.2108 0.32809 0 -0.49673
THR_88 -4.7306 0.75568 3.25373 -0.18066 0.13262 0.06315 1.65923 -1.95296 -0.00098 -0.01093 -2.55315 -0.94274 0 0 0 0 -0.28859 0 0 0 0 0 -0.07681 0.14856 0.39653 0 -0.61846 2.2912 -1.425 1.3982 0 -2.68197
THR_89 -4.19264 0.51387 4.30563 -0.11089 0.06606 0.07296 2.38498 -2.15779 -0.00491 -0.08723 -2.60778 -0.71246 0 0 0 -0.37401 0 0 0 0 0 0 -0.01681 0.03539 0.0444 0 -0.51703 2.28768 -1.425 0.87357 0 -1.62198
VAL_90 -6.05392 1.12783 2.33645 -0.27272 0.22014 0.04414 1.78437 -2.13328 -0 -0 -0.8288 0.50709 0 0 0 0 0 0 0 0 0 0 -0.03748 0.00726 0.65565 0 0.09128 0 2.085 -0.16116 0 -0.62815
GLU_91 -5.16871 0.85264 6.83074 -0.45427 0.18654 1.41741 2.97959 -2.93921 -0.02747 -0.16473 -4.10882 -2.75782 0 0 0 0 0 0 0 0 0 0 0.0931 0.03722 0 4.02112 -0.18348 0 -2.5358 -0.17155 0 -2.09349
GLU_92 -6.46723 0.42444 7.70094 -0.34819 0.0855 0.42265 3.43508 -3.24119 -0.03257 -0.25593 -4.11929 -0.59466 0 0 0 -0.37401 -1.2949 0 0 0 0 0 -0.0111 0.00199 0 4.09115 -0.27253 0 -2.5358 -0.32623 0 -3.71189
ALA_93 -6.18587 0.27242 2.5008 -0.02149 0 0 2.55037 -2.58301 -0 -1e-05 -1.67576 -0.37118 0 0 0 0 0 0 0 0 0 0 -0.04324 0 0 0 -0.29385 0 2.3386 -0.23966 0 -3.75188
VAL_94 -6.91236 0.90141 3.84241 -0.29899 0.20174 0.06501 3.24543 -2.84471 -0 -0 -2.33692 -0.02764 0 0 0 0 0 0 0 0 0 0 -0.05064 0.0994 0.0776 0 -0.40286 0 2.085 0.12805 0 -2.22805
LYS_95 -5.3742 0.39576 5.52816 -0.30723 0.02476 0.13645 2.5822 -2.57518 -0 -0 -1.67172 0.00049 0 0 0 0 0 0 0 0 0 0 0.24026 0.12402 1.6949 0 -0.01476 0 -1.6738 0.1504 0 -0.7395
ARG_96 -7.27636 0.65034 6.48997 -0.62729 0.1668 0.35159 3.3664 -3.08052 -0 -0 -3.4784 0.26733 0 0 0 0 -1.00631 0 0 0 0 0 -0.02986 0.02457 2.52991 0 -0.06044 0 -1.281 -0.03507 0 -3.02836
ALA_97 -7.19299 1.37111 3.62375 -0.0219 0 0 3.49517 -3.10324 -0 -0 -2.48442 -0.38172 0 0 0 0 0 0 0 0 0 0 0.01651 0 0 0 -0.25308 0 2.3386 -0.14951 0 -2.74173
LEU_98 -6.47359 0.70276 4.99793 -0.51512 0.45665 0.1296 2.74144 -2.79661 -0 -0 -1.73659 0.26077 0 0 0 0 0 0 0 0 0 0 0.42342 0.04491 0.2976 0 -0.30902 0 0.72952 -0.20225 0 -1.24859
LYS_99 -4.28617 0.31069 5.25143 -0.30524 0.02762 0.13627 2.58019 -2.37948 -0 -0 -1.61384 -0.01398 0 0 0 0 0 0 0 0 0 0 0.18293 0.00668 1.7606 0 0.01447 0 -1.6738 -0.1409 0 -0.1425
LEU_100 -8.79395 1.16671 3.48796 -0.4891 0.3566 0.11429 2.95009 -2.9004 -0.02573 -0.13905 -2.06492 0.21293 0 0 0 0 0 0 0 0 0 0 -0.04592 0.25963 0.36173 0 -0.28226 0 0.72952 -0.11101 0 -5.2129
LYS_101 -7.59001 0.7169 6.56831 -0.396 0.06439 0.18393 3.67688 -3.31421 -0 -0 -2.5035 -0.04575 0 0 0 0 0 0 0 0 0 0 0.12753 0.17329 1.70704 0 0.0395 0 -1.6738 0.51767 0 -1.74783
THR_102 -2.84608 0.10378 3.49336 -0.11679 0.06322 0.05903 1.42653 -1.70674 -0 -0 -0.17895 -1.29342 0 0 0 0 0 0 0 0 0 0 0.14982 0.02612 0.25894 0 -0.13825 2.29326 -1.425 0.45161 0 0.62046
LYS_103 -3.47195 0.21322 3.41928 -0.43009 0.07325 0.23786 1.59552 -1.58352 -0 -0 -0.20883 -0.07152 0 0 0 0 0 0 0 0 0 0 0.03659 0.01958 2.21449 0 -0.06411 0 -1.6738 0.02924 0 0.33523
LEU_104 -5.51873 0.44081 1.12483 -0.5302 0.46677 0.15177 1.1483 -1.38556 -0 -0 -1.1283 0.13927 0 0 0 0 0 0 0 0 0 0 0.02015 0.0606 0.19605 0 -0.17882 0 0.72952 -0.06755 0 -4.33111
GLY_105 -1.71813 0.09165 2.01376 -5e-05 0 0 1.08199 -1.08461 -0.00156 -0.03928 -0.1483 -0.3738 0 0 0 0 0 0 0 0 0 0 0.29578 0 0 0 -0.85186 0 1.2108 -0.15051 0 0.32588
VAL_106 -6.16166 0.67422 2.39441 -0.30912 0.22248 0.0627 1.80479 -2.04605 -0.02573 -0.13905 -1.21756 -0.21005 0 0 0 0 0 0 0 0 0 0 -0.00236 0.00814 0.07405 0 -0.49598 0 2.085 0.00624 0 -3.27554
SER_107 -4.61772 0.18026 5.0575 -0.02628 0 0.06185 3.09255 -2.37848 -0 -0 -2.69596 -0.50774 0 0 0 -1.81298 0 0 0 0 0 0 -0.02129 0.05179 0.13825 0 -0.48255 0.6196 -1.1772 -0.22513 0 -4.74353
LEU_108 -6.03837 0.41325 2.51585 -0.70093 0.43397 0.26465 1.81921 -2.00735 -0 -0 -0.3902 0.10722 0 0 0 0 0 0 0 0 0 0 0.19312 0.11399 0.98587 0 -0.25239 0 0.72952 -0.10697 0 -1.91957
GLU_109 -5.54211 0.50545 5.20273 -0.21413 0.03094 0.3086 2.6019 -2.42529 -0 -0 -1.94811 -0.6071 0 0 0 0 -0.91273 0 0 0 0 0 0.3712 0.07147 0 3.65259 -0.13699 0 -2.5358 0.03162 0 -1.54576
GLN_110 -7.25239 0.64376 6.04271 -0.25572 0.03489 0.20448 3.3219 -2.99046 -0.00156 -0.03928 -2.0616 -0.38794 0 0 0 -1.81298 0 0 0 0 0 0 0.14272 0.05746 0 2.82518 -0.10643 0 -1.0644 -0.01745 0 -2.71707
ALA_111 -7.15135 1.40499 3.53971 -0.02209 0 0 3.13463 -3.00348 -0 -0 -2.14098 -0.38383 0 0 0 0 0 0 0 0 0 0 -0.03687 0 0 0 -0.18685 0 2.3386 0.0361 0 -2.47143
LEU_112 -10.594 1.70171 3.57843 -0.49691 0.30148 0.12024 3.07 -3.14817 -0 -0 -2.71358 0.21248 0 0 0 0 0 0 0 0 0 0 0.47614 0.40849 0.32564 0 -0.28767 0 0.72952 -0.01478 0 -6.33102
LYS_113 -8.43512 0.89159 7.52924 -0.31309 0.02976 0.14849 3.91548 -3.46798 -0 -0 -5.9564 -0.01653 0 0 0 0 -0.70354 0 0 0 0 0 0.33476 0.31413 1.72687 0 -0.05477 0 -1.6738 -0.21242 0 -5.94333
ILE_114 -8.01556 0.94681 2.73926 -0.51399 0.61276 0.10209 3.03031 -2.71618 -0 -0 -1.95672 0.06655 0 0 0 0 0 0 0 0 0 0 -0.06267 0.09025 0.57697 0 -0.44601 0 1.0317 -0.01641 0 -4.53085
LEU_115 -10.3762 3.46842 3.20977 -0.50798 0.45355 0.11905 2.70042 -2.8524 -0 -0 -3.0448 0.28006 0 0 0 0 0 0 0 0 0 0 0.21098 0.23002 0.45521 0 -0.25074 0 0.72952 0.24174 0 -4.93336
HIS_D:MP-NE2-connect_116 -10.3865 4.47734 6.95358 -3.05653 3.03664 2.32921 2.77916 -3.49841 -0 -0 -5.81702 -0.99888 0 0 0 0 0 0 0.01015 0 0.04996 0.01695 0.05652 0.88402 0 1.55109 -0.20105 0 0.13443 0.47344 0 -1.20591
ALA_117 -7.46425 2.12698 3.56445 -0.0217 0 0 2.78421 -2.87886 -0 -0 -3.97618 -0.34866 0 0 0 0 0 0 0 0 0 0 -0.01739 0 0 0 -0.06825 0 2.3386 0.64885 0 -3.3122
ALA_118 -5.81936 0.30449 3.90857 -0.02122 0 0 2.91395 -2.89502 -5e-05 -0.00036 -2.6689 -0.35725 0 0 0 0 0 0 0 0 0 0 0.01494 0 0 0 -0.1813 0 2.3386 0.2634 0 -2.19953
ALA_119 -3.95411 0.61965 2.53178 -0.02237 0 0 1.56282 -1.93342 -0 -0 -0.97183 -0.34607 0 0 0 0 0 0 0 0 0 0 0.02966 0 0 0 -0.17121 0 2.3386 0.07247 0 -0.24404
ALA_120 -4.09838 1.01317 1.49281 -0.02341 0 0 1.2537 -1.59598 -0 -0 -0.67849 -0.35279 0 0 0 0 0 0 0 0 0 0 0.18839 0 0 0 -0.04956 0 2.3386 -0.09034 0 -0.60227
LEU_121 -8.05636 0.93561 2.50017 -0.4999 0.46343 0.12289 1.85995 -2.23089 -0 -0 -1.4294 0.22089 0 0 0 -0.64149 0 0 0 0 0 0 0.02691 0.28017 0.34927 0 -0.2936 0 0.72952 -0.21399 0 -5.87682
GLY_122 -1.83529 0.12469 2.29864 -6e-05 0 0 1.02964 -1.17874 -0 -0 -0.90564 -0.38968 0 0 0 0 0 0 0 0 0 0 -0.11679 0 0 0 -1.48339 0 1.2108 -0.00749 0 -1.25329
THR_123 -4.33966 0.19761 4.00745 -0.10725 0.07916 0.06808 1.45834 -1.96933 -0.00306 -0.01197 -1.58312 -0.45969 0 0 0 0 0 0 0 0 0 0 0.05229 0.04743 0.20895 0 -0.78101 2.28702 -1.425 0.18929 0 -2.08447
THR_124 -3.8018 0.1236 4.67295 -0.11302 0.06011 0.07546 2.43652 -2.14815 -0.01703 -0.12041 -2.50635 -0.52541 0 0 0 -0.46095 0 0 0 0 0 0 0.01953 0.01801 0.0451 0 -0.37491 2.28653 -1.425 -0.02718 0 -1.78239
VAL_125 -5.42333 0.71626 1.98348 -0.30531 0.21781 0.0689 1.52774 -1.91704 -0 -0 -0.92082 -0.09392 0 0 0 0 0 0 0 0 0 0 -0.03889 0.00073 0.15011 0 -0.2901 0 2.085 -0.099 0 -2.33838
GLU_126 -4.48237 0.2226 5.49994 -0.4679 0.27452 1.47496 1.86987 -2.40139 -0.02797 -0.149 -2.12542 -2.87624 0 0 0 0 0 0 0 0 0 0 -0.01782 0.05274 0 3.98489 -0.23995 0 -2.5358 -0.12997 0 -2.0743
GLU_127 -6.0668 0.2179 7.5662 -0.32466 0.05728 0.3718 3.38624 -3.11009 -0.04736 -0.27652 -3.40608 -0.55162 0 0 0 -0.46095 -1.00362 0 0 0 0 0 -0.02704 0.00311 0 3.27995 -0.09775 0 -2.5358 -0.18415 0 -3.20996
ALA_128 -5.30529 0.22006 2.81634 -0.02154 0 0 2.14481 -2.34575 -0.0043 -0.02839 -1.56563 -0.36909 0 0 0 0 0 0 0 0 0 0 0.21682 0 0 0 -0.28355 0 2.3386 -0.06256 0 -2.24947
VAL_129 -6.93954 1.02428 2.64019 -0.30401 0.22452 0.06846 2.57054 -2.5084 -0 -0 -2.10016 -0.05406 0 0 0 0 0 0 0 0 0 0 -0.06473 0.05521 0.05456 0 -0.38186 0 2.085 0.11946 0 -3.51053
LYS_130 -4.98804 0.2208 5.21 -0.30918 0.02643 0.14286 2.45854 -2.40343 -0 -0 -2.05191 -0.00332 0 0 0 0 0 0 0 0 0 0 0.20419 0.05312 1.70175 0 -0.02129 0 -1.6738 0.08123 0 -1.35204
ARG_131 -6.15496 0.30812 5.93235 -0.62065 0.16564 0.34356 3.01556 -2.72159 -0 -0 -3.46256 0.27264 0 0 0 0 -1.00362 0 0 0 0 0 -0.00036 0.03502 2.53358 0 -0.04038 0 -1.281 -0.07312 0 -2.75177
ALA_132 -6.86119 0.94583 3.5817 -0.02132 0 0 3.13625 -2.96509 -0.00364 -0.02388 -2.45597 -0.35416 0 0 0 0 0 0 0 0 0 0 -0.01729 0 0 0 -0.17961 0 2.3386 0.00121 0 -2.87859
LEU_133 -6.41903 0.79463 4.53482 -0.51304 0.41952 0.13108 2.51584 -2.6066 -0 -0 -2.35879 0.25912 0 0 0 0 0 0 0 0 0 0 0.5677 0.16759 0.28462 0 -0.30284 0 0.72952 -0.07755 0 -1.87341
LYS_134 -4.65784 0.25903 5.54176 -0.30285 0.02837 0.1324 2.39673 -2.43384 -0 -0 -1.94909 0.00668 0 0 0 0 0 0 0 0 0 0 0.16516 0.00747 1.80302 0 0.04695 0 -1.6738 -0.00224 0 -0.63209
LEU_135 -8.43522 0.80902 3.60984 -0.49335 0.41726 0.11521 3.03076 -2.86505 -0.01596 -0.11157 -2.2417 0.2287 0 0 0 0 0 0 0 0 0 0 -0.02207 0.15347 0.37673 0 -0.27442 0 0.72952 0.03061 0 -4.95824
LYS_136 -7.5413 0.8964 6.50394 -0.48344 0.09249 0.3488 3.40501 -3.22592 -0 -0 -2.50719 0.21752 0 0 0 0 0 0 0 0 0 0 -0.00868 0.09017 2.10303 0 0.0368 0 -1.6738 0.43237 0 -1.31378
THR_137 -2.93562 0.0949 3.79967 -0.20526 0.1686 0.07508 1.4061 -1.72738 -0 -0 -1.16715 -0.06128 0 0 0 0 0 0 0 0 0 0 0.136 8e-05 0.0976 0 -0.00912 2.29222 -1.425 0.82902 0 1.36847
LYS_138 -3.32437 0.10655 3.35919 -0.30575 0.02728 0.14053 1.4341 -1.53953 -0 -0 -0.47188 -0.02949 0 0 0 0 0 0 0 0 0 0 0.0383 0.02766 1.8338 0 -0.0783 0 -1.6738 0.26075 0 -0.19496
LEU_139 -5.08821 0.58461 1.27326 -0.53247 0.51189 0.14768 1.21683 -1.39575 -0 -0 -1.09397 0.17659 0 0 0 0 0 0 0 0 0 0 0.07637 0.06364 0.1906 0 -0.20035 0 0.72952 -0.29263 0 -3.63238
GLY_140 -1.65677 0.08337 1.96996 -5e-05 0 0 0.93428 -1.05386 -0.00018 -0.00616 -0.29319 -0.36799 0 0 0 0 0 0 0 0 0 0 0.13171 0 0 0 -1.11489 0 1.2108 0.00471 0 -0.15825
VAL_141 -5.98265 0.79178 2.11077 -0.30654 0.2179 0.06079 1.64027 -1.90676 -0.01596 -0.11157 -1.26903 -0.16313 0 0 0 0 0 0 0 0 0 0 0.01439 0.00296 0.04413 0 -0.4946 0 2.085 0.25996 0 -3.02227
SER_142 -4.7624 0.27155 5.07803 -0.02683 0 0.06282 3.15597 -2.41674 -0 -0 -2.75633 -0.52689 0 0 0 -1.59304 0 0 0 0 0 0 0.04271 0.02819 0.14916 0 -0.48787 0.68953 -1.1772 -0.07093 0 -4.34026
LEU_143 -6.09749 0.36545 1.98662 -0.69094 0.62222 0.25422 1.73417 -1.88506 -0 -0 -0.49553 0.13119 0 0 0 0 0 0 0 0 0 0 -0.0049 0.11438 1.16799 0 -0.29883 0 0.72952 -0.20422 0 -2.57122
LEU_144 -5.80636 0.70411 4.04459 -0.50222 0.41354 0.11785 2.14152 -2.30567 -0 -0 -0.7593 0.24573 0 0 0 0 0 0 0 0 0 0 0.33612 0.01981 0.44512 0 -0.25172 0 0.72952 -0.02894 0 -0.45631
GLN_145 -7.09137 0.39235 6.75051 -0.26138 0.0505 0.20517 3.79831 -3.14473 -0.00018 -0.00616 -2.91243 -0.48311 0 0 0 -1.59304 -0.75849 0 0 0 0 0 -0.00938 0.12194 0 2.66589 -0.13475 0 -1.0644 0.00376 0 -3.47102
ALA_146 -7.08892 1.3923 3.19515 -0.02136 0 0 3.0009 -2.93877 -0 -0 -1.67362 -0.3534 0 0 0 0 0 0 0 0 0 0 0.13059 0 0 0 -0.12495 0 2.3386 -0.02662 0 -2.1701
ILE_147 -8.63182 1.72237 2.92626 -0.58389 0.57135 0.16696 2.86147 -2.82676 -0 -0 -2.31334 0.25397 0 0 0 0 0 0 0 0 0 0 0.13795 0.93738 1.62031 0 0.00654 0 1.0317 -0.00722 0 -2.12676
LYS_148 -7.03955 0.78391 7.01073 -0.58291 0.74168 0.3216 4.29464 -3.32979 -0 -0 -6.21202 -0.04377 0 0 0 0 -0.30128 0 0 0 0 0 0.49978 0.92681 3.4338 0 -0.06873 0 -1.6738 -0.18075 0 -1.41965
ILE_149 -8.80337 1.58844 2.48223 -0.52028 0.65252 0.10574 2.93857 -2.7175 -0 -0 -1.74412 0.03771 0 0 0 0 0 0 0 0 0 0 -0.00105 0.06591 0.90701 0 -0.13061 0 1.0317 0.13472 0 -3.97237
LEU_150 -8.27011 0.85066 3.00478 -0.51037 0.33218 0.1216 2.78433 -2.58341 -0 -0 -1.68776 0.29238 0 0 0 0 0 0 0 0 0 0 0.25806 0.50526 0.27071 0 -0.30324 0 0.72952 0.28556 0 -3.91987
ALA_151 -6.41082 2.13651 2.91836 -0.02228 0 0 2.73841 -2.7111 -0 -0 -1.85591 -0.33301 0 0 0 0 0 0 0 0 0 0 0.0191 0 0 0 -0.24729 0 2.3386 -0.0872 0 -1.51664
VAL_152 -8.29178 2.10631 3.0943 -0.3132 0.29649 0.07096 2.81853 -2.749 -0 -0 -2.11103 -0.04767 0 0 0 0 0 0 0 0 0 0 0.10269 0.51885 0.06213 0 -0.33564 0 2.085 0.09757 0 -2.59548
ALA_153 -6.207 0.39515 3.77381 -0.02097 0 0 2.78729 -2.98528 -0 -0 -2.57794 -0.34776 0 0 0 0 0 0 0 0 0 0 0.03216 0 0 0 -0.15407 0 2.3386 0.1773 0 -2.78871
ARG_154 -5.18836 0.2991 4.79765 -1.44127 0.49613 1.26337 2.34679 -2.34624 -0 -0 -2.21397 -0.67798 0 0 0 -0.64149 0 0 0 0 0 0 -0.03571 0.12229 3.34741 0 -0.02642 0 -1.281 0.08602 0 -1.09369
LEU_155 -5.75074 0.84217 1.42692 -0.50948 0.23823 0.12751 1.51465 -1.79895 -0 -0 -0.996 -0.04189 0 0 0 0 0 0 0 0 0 0 0.50121 0.74598 3.0247 0 -0.27868 0 0.72952 0.00401 0 -0.22085
LEU_156 -6.08936 1.02921 2.24929 -0.51206 0.41896 0.12665 1.43024 -1.89746 -0 -0 -0.51997 0.23997 0 0 0 0 0 0 0 0 0 0 -0.0536 0.02332 0.32303 0 -0.31695 0 0.72952 -0.15946 0 -2.97867
GLY_157 -1.66419 0.08175 2.25206 -6e-05 0 0 1.0267 -1.11447 -0 -0 -0.7705 -0.40127 0 0 0 0 0 0 0 0 0 0 -0.07767 0 0 0 -1.42392 0 1.2108 0.14518 0 -0.73558
THR_158 -4.70804 0.65202 2.49136 -0.19334 0.14746 0.06472 1.47938 -1.73082 -0 -0 -1.18516 -0.77668 0 0 0 -0.1932 0 0 0 0 0 0 0.01679 0.07879 0.79538 0 -0.78572 2.29332 -1.425 0.80459 0 -2.17416
THR_159 -4.06725 0.32363 4.24336 -0.11258 0.07149 0.07541 2.38752 -2.11011 -0.00088 -0.01398 -2.17349 -0.58482 0 0 0 -0.52297 0 0 0 0 0 0 -0.01499 0.04921 0.03878 0 -0.4406 2.28795 -1.425 0.36184 0 -1.62746
VAL_160 -5.07561 0.62733 1.92689 -0.31099 0.2552 0.07142 1.63901 -1.84057 -0 -0 -0.77347 -0.13658 0 0 0 0 0 0 0 0 0 0 -0.07235 0.01562 0.2827 0 -0.19902 0 2.085 -0.18753 0 -1.69294
GLU_161 -4.60233 0.30633 5.00165 -0.46574 0.27133 1.46445 2.02101 -2.38683 -0.02857 -0.14966 -2.06115 -2.95535 0 0 0 0 0 0 0 0 0 0 -0.03521 0.03097 0 4.00457 -0.27484 0 -2.5358 -0.19439 0 -2.58956
GLU_162 -6.5573 0.41178 7.31645 -0.65477 0.19915 1.22384 3.44767 -3.09983 -0.02871 -0.15157 -3.09244 -0.61797 0 0 0 -0.32977 -0.87643 0 0 0 0 0 0.34513 0.00124 0 3.41453 -0.25405 0 -2.5358 -0.39532 0 -2.23415
ALA_163 -6.07168 0.42508 2.62832 -0.02153 0 0 2.46421 -2.58841 -0.00088 -0.01398 -1.9226 -0.36617 0 0 0 0 0 0 0 0 0 0 0.16683 0 0 0 -0.33152 0 2.3386 -0.31834 0 -3.61207
VAL_164 -6.21605 0.61904 3.03006 -0.30822 0.25309 0.07006 2.58866 -2.47724 -0 -0 -1.78402 -0.10852 0 0 0 0 0 0 0 0 0 0 -0.06167 0 0.11442 0 -0.37885 0 2.085 -0.01328 0 -2.58751
TYR_165 -5.66317 0.41558 5.16971 -0.60046 0.18899 0.27957 2.7832 -2.65093 -0 -0 -2.29016 -0.23477 0 0 0 0 0 0 0 0 0 0 0.13313 0.01971 0 2.76035 0.15055 0 0.96414 0.13628 0 1.56171
ARG_166 -8.06201 0.67027 6.76963 -0.44779 0.07862 0.22757 3.42542 -3.29362 -0 -0 -2.94551 0.39756 0 0 0 0 -0.87643 0 0 0 0 0 0.11124 0.47641 2.05709 0 -0.09796 0 -1.281 -0.04881 0 -2.83931
ALA_167 -6.48976 0.58958 3.17421 -0.02159 0 0 2.85577 -2.79103 -0 -0 -2.30599 -0.3806 0 0 0 0 0 0 0 0 0 0 -0.00739 0 0 0 -0.29194 0 2.3386 -0.21114 0 -3.54129
LEU_168 -5.62415 0.4988 5.08402 -0.71587 0.56719 0.28753 2.79149 -2.65493 -0 -0 -2.35259 0.16565 0 0 0 0 0 0 0 0 0 0 0.2388 0.0154 0.9937 0 -0.26837 0 0.72952 -0.13795 0 -0.38175
LYS_169 -4.49801 0.16537 5.32403 -0.30321 0.02613 0.13347 2.38643 -2.4049 -0.00014 -0.00191 -2.19393 0.00237 0 0 0 0 0 0 0 0 0 0 0.23212 0.02347 1.73017 0 0.0088 0 -1.6738 -0.07283 0 -1.11636
LEU_170 -8.87235 1.1486 3.40673 -0.50162 0.33696 0.12408 3.04278 -2.91545 -0.01854 -0.09241 -2.03294 0.21977 0 0 0 0 0 0 0 0 0 0 0.19417 0.24727 0.3841 0 -0.27217 0 0.72952 -0.08112 0 -4.95263
LYS_171 -6.96844 0.85517 6.51355 -0.48361 0.10932 0.3169 3.46764 -3.18491 -0 -0 -2.7108 0.29623 0 0 0 0 0 0 0 0 0 0 0.22364 0.27991 1.99951 0 0.06157 0 -1.6738 0.71957 0 -0.17854
THR_172 -3.09238 0.14038 4.0328 -0.20194 0.13856 0.07276 1.56182 -1.83034 -0 -0 -1.21432 -0.08159 0 0 0 0 0 0 0 0 0 0 0.06353 0.00205 0.07738 0 -0.02644 2.28993 -1.425 1.05096 0 1.55817
LYS_173 -3.50889 0.09683 4.48787 -0.43528 0.07537 0.24941 2.39817 -1.94109 -0 -0 -2.69381 -0.10376 0 0 0 0 -0.46171 0 0 0 0 0 0.30914 0.01094 2.31954 0 -0.05018 0 -1.6738 0.31965 0 -0.6016
LEU_174 -5.53702 0.52559 1.37187 -0.52799 0.52021 0.14309 1.17534 -1.4406 -0 -0 -0.87453 0.17665 0 0 0 0 0 0 0 0 0 0 0.03877 0.09541 0.21276 0 -0.21652 0 0.72952 -0.1296 0 -3.73705
GLY_175 -1.82349 0.08149 2.1906 -5e-05 0 0 1.1906 -1.16664 -0.00429 -0.08476 -0.49116 -0.38191 0 0 0 0 0 0 0 0 0 0 0.05852 0 0 0 -1.09942 0 1.2108 0.00715 0 -0.31258
VAL_176 -6.22993 0.85836 2.31731 -0.31502 0.23439 0.06612 1.65086 -2.02887 -0.01854 -0.09241 -1.18918 -0.22979 0 0 0 0 0 0 0 0 0 0 -0.03197 0.00811 0.14466 0 -0.42763 0 2.085 0.02841 0 -3.17015
SER_177 -4.60247 0.2621 5.09173 -0.02726 0 0.06427 3.25727 -2.41432 -0 -0 -2.92301 -0.50299 0 0 0 -1.7606 0 0 0 0 0 0 -0.0281 0.05727 0.14061 0 -0.48225 0.60202 -1.1772 -0.28893 0 -4.73185
LEU_178 -5.55946 0.63825 2.65626 -0.5034 0.5739 0.11824 1.97468 -2.02875 -0 -0 -0.76744 0.25697 0 0 0 0 0 0 0 0 0 0 0.06663 0.05222 0.28433 0 -0.29189 0 0.72952 -0.19779 0 -1.99774
GLU_179 -4.77464 0.21258 5.42867 -0.33236 0.07327 0.38563 2.35595 -2.3535 -0 -0 -2.02328 -0.55837 0 0 0 0 -0.75849 0 0 0 0 0 0.39645 0.00726 0 3.48188 -0.1231 0 -2.5358 -0.05935 0 -1.17721
GLN_180 -7.1724 0.54568 7.08737 -0.25797 0.03487 0.19745 3.98451 -3.24113 -0.00429 -0.08476 -3.36423 -0.41211 0 0 0 -1.7606 -0.78603 0 0 0 0 0 0.16695 0.06675 0 2.82714 -0.13952 0 -1.0644 -0.05488 0 -3.43161
ALA_181 -7.08448 1.27709 3.47212 -0.0226 0 0 3.18659 -3.0047 -0 -0 -2.20035 -0.38043 0 0 0 0 0 0 0 0 0 0 0.25877 0 0 0 -0.21487 0 2.3386 -0.05953 0 -2.43378
LEU_182 -8.94447 1.42542 3.91933 -0.50361 0.33651 0.12393 2.88567 -2.95111 -0 -0 -2.81545 0.21428 0 0 0 0 0 0 0 0 0 0 0.85481 0.13575 0.29501 0 -0.30322 0 0.72952 -0.10331 0 -4.70093
LEU_183 -7.10069 0.31288 4.89406 -0.71928 0.48432 0.29643 2.82977 -2.69763 -0 -0 -3.12917 0.13847 0 0 0 0 0 0 0 0 0 0 0.42365 0.03631 1.08992 0 -0.27289 0 0.72952 -0.02829 0 -2.71262
ILE_184 -9.0362 1.34517 2.50632 -0.51585 0.60938 0.10325 2.68379 -2.72824 -0 -0 -1.75525 0.05453 0 0 0 0 0 0 0 0 0 0 -0.06169 0.10974 0.5321 0 -0.43697 0 1.0317 0.25681 0 -5.3014
LEU_185 -9.14649 1.52794 2.26264 -0.50025 0.48148 0.11284 2.46029 -2.63394 -0 -0 -1.26715 0.27309 0 0 0 0 0 0 0 0 0 0 0.12569 0.11767 0.43419 0 -0.25785 0 0.72952 0.25232 0 -5.02803
PHE_186 -8.07272 1.28743 2.16817 -0.83522 0.05109 0.31679 2.4267 -2.45825 -0 -0 -2.10276 -0.00712 0 0 0 0 0 0 0 0 0 0 0.38151 0.51516 0 2.06301 -0.26736 0 1.4028 0.14459 0 -2.98618
THR_187 -7.75758 0.31188 5.20519 -0.20623 0.15594 0.07567 3.34046 -3.15297 -0 -0 -3.3288 -0.01275 0 0 0 0 0 0 0 0 0 0 0.04268 0.34609 0.08904 0 0.02756 2.29279 -1.425 0.39736 0 -3.59867
ALA_188 -6.20733 0.47553 3.81801 -0.02125 0 0 3.05473 -2.98087 -0 -0 -2.84455 -0.33696 0 0 0 0 0 0 0 0 0 0 -0.03028 0 0 0 -0.11305 0 2.3386 0.43335 0 -2.41407
ALA_189 -3.9505 0.47024 2.31326 -0.02265 0 0 1.40879 -1.84182 -0 -0 -1.00658 -0.39335 0 0 0 0 0 0 0 0 0 0 0.06018 0 0 0 -0.25525 0 2.3386 -0.01033 0 -0.8894
VAL_190 -6.21893 1.35881 1.84258 -0.32035 0.37053 0.07386 1.74913 -2.10077 -0 -0 -0.48512 -0.13294 0 0 0 0 0 0 0 0 0 0 0.0543 0.33565 0.16976 0 -0.30917 0 2.085 -0.12014 0 -1.6478
LEU_191 -6.18963 0.85068 1.66695 -0.52004 0.59936 0.13365 1.05639 -1.74863 -0 -0 -0.47903 0.22748 0 0 0 0 0 0 0 0 0 0 -0.04622 0.04992 0.30795 0 -0.2809 0 0.72952 -0.05768 0 -3.70024
GLY_192 -1.71788 0.1518 2.24062 -6e-05 0 0 1.16711 -1.11927 -0 -0 -0.67016 -0.40214 0 0 0 0 0 0 0 0 0 0 -0.11242 0 0 0 -1.43069 0 1.2108 -0.03088 0 -0.71317
THR_193 -4.91041 0.77944 3.21653 -0.19301 0.14606 0.06626 1.82269 -1.99499 -6e-05 -0.00194 -2.36903 -0.89415 0 0 0 0 -0.20924 0 0 0 0 0 -0.02143 0.01843 0.8121 0 -0.78931 2.55423 -1.425 0.52406 0 -2.86878
THR_194 -4.05161 0.56498 2.83674 -0.21619 0.15928 0.07967 2.0079 -1.82676 -0.01445 -0.07402 -2.24768 -0.81578 0 0 0 0 0 0 0 0 0 0 0.932 0.05077 1.98526 0 -0.5491 2.30586 -1.425 0.39645 0 0.09832
VAL_195 -5.34292 0.77017 1.34181 -0.30427 0.24071 0.0687 1.62525 -1.7091 -0 -0 -0.93538 -0.09338 0 0 0 0 0 0 0 0 0 0 0.06121 0.02119 0.18785 0 -0.38875 0 2.085 0.0272 0 -2.34472
GLU_196 -4.11272 0.22662 5.12681 -0.42014 0.05805 0.80546 2.77156 -2.32627 -0.01445 -0.07402 -3.29068 -0.48256 0 0 0 0 -0.46171 0 0 0 0 0 -0.05736 0.06755 0 3.39351 -0.31046 0 -2.5358 -0.15594 0 -1.79255
GLU_197 -6.68386 0.73171 7.5329 -0.33167 0.05205 0.35656 3.35032 -3.24379 -0 -0 -3.86826 -0.5015 0 0 0 0 -1.10112 0 0 0 0 0 0.10611 0.01699 0 4.53792 -0.22014 0 -2.5358 -0.38096 0 -2.18253
ALA_198 -5.83382 0.44811 2.8802 -0.02268 0 0 2.3692 -2.56231 -0 -0 -1.72422 -0.36929 0 0 0 0 0 0 0 0 0 0 0.14569 0 0 0 -0.41211 0 2.3386 -0.28301 0 -3.02563
VAL_199 -7.05436 1.05441 3.18086 -0.30424 0.24252 0.06786 2.84628 -2.66923 -0 -0 -1.8796 -0.01798 0 0 0 0 0 0 0 0 0 0 -0.04524 0.02238 0.05391 0 -0.3748 0 2.085 0.04601 0 -2.74621
LYS_200 -5.44429 0.26122 5.64919 -0.30574 0.02741 0.13635 2.71616 -2.62341 -0 -0 -1.9918 -0.01429 0 0 0 0 0 0 0 0 0 0 0.02735 0.01419 1.72106 0 -0.00556 0 -1.6738 0.07864 0 -1.42733
ARG_201 -7.01148 0.43402 6.70196 -0.6268 0.1678 0.34982 3.2596 -3.10864 -6e-05 -0.00194 -3.7307 0.26264 0 0 0 0 -0.89188 0 0 0 0 0 0.05945 0.04306 2.52476 0 -0.06003 0 -1.281 -0.11349 0 -3.02293
ALA_202 -6.76226 0.8842 3.42118 -0.02211 0 0 3.13771 -2.90533 -0 -0 -2.53519 -0.36355 0 0 0 0 0 0 0 0 0 0 0.01601 0 0 0 -0.22377 0 2.3386 -0.14521 0 -3.15973
LEU_203 -6.03083 0.39864 4.94401 -0.50318 0.35893 0.12237 2.7833 -2.67735 -0 -0 -2.59145 0.23897 0 0 0 0 0 0 0 0 0 0 0.3969 0.09928 0.3653 0 -0.28029 0 0.72952 -0.17041 0 -1.81629
LYS_204 -4.55109 0.19638 5.45033 -0.3055 0.02707 0.13811 2.59004 -2.46856 -0 -0 -2.33664 -0.01922 0 0 0 0 0 0 0 0 0 0 0.25401 0.02304 1.76457 0 -0.01304 0 -1.6738 -0.15565 0 -1.07996
LEU_205 -7.82665 1.09412 3.52266 -0.71665 0.48007 0.29366 2.8086 -2.73322 -0.01159 -0.06597 -1.93912 0.14174 0 0 0 0 0 0 0 0 0 0 0.18558 0.12971 0.92869 0 -0.25108 0 0.72952 -0.10022 0 -3.33013
LYS_206 -6.7916 0.4557 6.18973 -0.50579 0.10838 0.42217 2.48906 -2.89437 -0.00581 -0.01329 -1.07803 0.14146 0 0 0 0 0 0 0 0 0 0 0.07241 0.06717 2.39811 0 -0.01546 0 -1.6738 0.06627 0 -0.56769
THR_207 -2.99176 0.12567 3.94261 -0.20047 0.13118 0.07286 1.50149 -1.80306 -0 -0 -1.00197 -0.12056 0 0 0 0 0 0 0 0 0 0 -0.02521 0.01063 0.14307 0 0.00937 2.28598 -1.425 0.3944 0 1.04922
LYS_208 -3.31359 0.12293 4.3433 -0.43057 0.07498 0.24372 2.46442 -1.88866 -0 -0 -2.45385 -0.08151 0 0 0 0 -0.45701 0 0 0 0 0 -0.02928 0.02893 2.21364 0 0.01987 0 -1.6738 0.30332 0 -0.51317
LEU_209 -5.29099 1.29516 2.39538 -0.60656 0.37897 0.15286 1.15795 -1.51808 -0.01159 -0.06597 -2.23388 0.35597 0 0 0 0 0 0 0 0 0 0 -0.04059 0.01931 0.55913 0 -0.37117 0 0.72952 -0.14011 0 -3.2347
GLY:CtermProteinFull_210 -1.38244 0.85709 1.5064 -0.41583 0.04866 1.26554 0.08265 -0.40023 -0 -0 -1.4896 -2.94526 0 0 0 0 0 0 0 0 0 0 0 0 0 0 0 0 1.2108 -0.09434 0 -1.75656
HMM:MP-FE1-connect_211 -23.1521 7.46545 0.46315 -22.569 24.5304 -3.17663 5.33672 -4.93998 -0.00035 -0.00644 -13.0113 -12.4316 0 0 0 0 -2.68984 0 0.01015 0 0.04996 0.01695 0 0 0 0 0 0 0 0 0 -44.1044
#END_POSE_ENERGIES_TABLE 

# All scores below are weighted scores, not raw scores.
#BEGIN_POSE_ENERGIES_TABLE UM_198_H116_penta3_HMM_onlyH_1__DE_4
label fa_atr fa_rep fa_sol fa_intra_atr_xover4 fa_intra_rep_xover4 fa_intra_sol_xover4 lk_ball lk_ball_iso lk_ball_bridge lk_ball_bridge_uncpl fa_elec fa_intra_elec pro_close hbond_sr_bb hbond_lr_bb hbond_bb_sc hbond_sc dslf_fa13 atom_pair_constraint coordinate_constraint angle_constraint dihedral_constraint omega fa_dun_dev fa_dun_rot fa_dun_semi p_aa_pp hxl_tors ref rama_prepro res_type_constraint total
weights 1 0.55 1 1 0.55 1 0.92 -0.38 -0.33 -0.33 1 1 1.25 1 1 1 1 1.25 1 1 1 1 0.48 0.69 0.76 0.78 0.61 1 1 0.5 1 NA
pose -1279.36 157.79 833.41 -96.476 72.6807 40.3854 515.433 -517.804 -0.769807 -5.06907 -439.668 -57.7396 0 -162.991 -17.3203 -28.4376 -22.485 0 0.0202972 0 0.09991 0.0339026 21.5554 22.1764 115.973 95.7625 -57.3387 47.6942 53.0259 12.4028 0 -697.019
VAL:NtermProteinFull_1 -5.32768 2.0227 1.99498 -2.63036 5.80628 2.18772 1.00041 -1.24767 -0.00580987 -0.0132862 -3.2348 0.974545 0 0 0 0 0 0 0 0 0 0 0.057613 0.107305 0.124027 0 0 0 2.085 0 0 3.90096
SER_2 -5.60213 1.71245 5.76447 -0.0260789 0 0.0615957 3.04036 -2.30972 -0 -0 -3.9693 -0.594687 0 0 0 -1.9492 0 0 0 0 0 0 0.0639302 0.0494514 0.221049 0 -0.387195 0.623954 -1.1772 -0.16929 0 -4.64753
LEU_3 -5.9257 0.285827 2.44303 -0.709609 0.497081 0.273172 1.67382 -1.93481 -0 -0 -0.432686 0.124117 0 0 0 0 0 0 0 0 0 0 0.0694837 0.0297704 1.02316 0 -0.257366 0 0.729516 -0.107056 0 -2.21825
GLU_4 -5.8863 0.533784 5.65171 -0.21129 0.0245646 0.292577 2.62288 -2.59737 -0 -0 -2.23243 -0.549401 0 0 0 0 -0.786031 0 0 0 0 0 0.105602 0.0277142 0 4.15122 -0.149471 0 -2.5358 -0.0198534 0 -1.55788
GLN_5 -7.48228 0.68623 6.36593 -0.251433 0.0246128 0.18942 3.67045 -3.26847 -0 -0 -2.85337 -0.394255 0 0 0 -1.9492 0 0 0 0 0 0 0.0514641 0.0518894 0 2.94162 -0.0657486 0 -1.0644 -0.0153721 0 -3.36292
ALA_6 -6.9161 0.668119 3.27703 -0.022303 0 0 2.84287 -2.852 -0 -0 -1.94323 -0.359326 0 0 0 0 0 0 0 0 0 0 0.161445 0 0 0 -0.247776 0 2.3386 -0.0179605 0 -3.07063
LEU_7 -10.1497 1.17307 3.92953 -0.481572 0.285339 0.113623 2.94328 -3.13747 -0 -0 -1.96828 0.19351 0 0 0 0 0 0 0 0 0 0 -0.0126364 0.560814 0.497595 0 -0.243545 0 0.729516 -0.0177697 0 -5.58472
LYS_8 -6.84187 0.881986 6.96742 -0.3024 0.0265539 0.135331 3.35136 -3.30828 -0 -0 -3.96464 -0.0174929 0 0 0 0 0 0 0 0 0 0 0.0339973 0.116093 1.77324 0 0.0173372 0 -1.6738 0.0135839 0 -2.79158
ILE_9 -8.95599 1.72348 2.70609 -0.51242 0.514049 0.102878 2.81747 -2.83381 -0 -0 -2.2323 0.0855193 0 0 0 0 0 0 0 0 0 0 0.166355 0.366579 0.639098 0 -0.334995 0 1.0317 0.203175 0 -4.51312
LEU_10 -8.37581 0.66246 2.58966 -0.485304 0.289749 0.113641 2.35531 -2.67131 -0 -0 -1.459 0.230154 0 0 0 0 0 0 0 0 0 0 0.00551719 0.444159 0.509336 0 -0.235048 0 0.729516 0.389745 0 -4.90721
ALA_11 -5.29985 0.192153 3.36814 -0.0215417 0 0 2.59837 -2.52384 -0 -0 -1.98213 -0.351503 0 0 0 0 0 0 0 0 0 0 0.0759065 0 0 0 -0.0667017 0 2.3386 0.169033 0 -1.50337
VAL_12 -7.96108 1.72797 3.52627 -0.318049 0.360748 0.0731176 3.25119 -2.923 -0 -0 -2.69176 -0.0317015 0 0 0 0 0 0 0 0 0 0 -0.0268742 0.829139 0.0682239 0 -0.296284 0 2.085 0.180468 0 -2.14662
ALA_13 -6.55482 0.646986 4.08441 -0.0217475 0 0 3.1791 -3.15782 -0 -0 -2.85114 -0.341532 0 0 0 0 0 0 0 0 0 0 -0.00443727 0 0 0 -0.130944 0 2.3386 0.31076 0 -2.50259
ALA_14 -3.8357 0.749608 2.66364 -0.0216549 0 0 1.52262 -1.94216 -0 -0 -0.566024 -0.351195 0 0 0 0 0 0 0 0 0 0 0.151777 0 0 0 -0.137878 0 2.3386 0.117866 0 0.689496
TRP_15 -7.79063 0.675417 1.13436 -0.681564 0.526274 0.33739 1.46256 -2.06302 -0 -0 -0.175564 -0.360308 0 0 0 0 0 0 0 0 0 0 0.230372 0.394893 0 3.09521 0.0805651 0 3.035 -0.0737182 0 -0.17276
LEU_16 -7.22249 1.36486 2.34713 -0.496948 0.309627 0.119023 1.93953 -2.14956 -0 -0 -0.679071 0.212606 0 0 0 0 0 0 0 0 0 0 -0.0141533 0.190104 0.339263 0 -0.290349 0 0.729516 -0.073424 0 -3.37434
GLY_17 -1.75668 0.11865 2.3389 -6.07001e-05 0 0 1.0707 -1.16383 -0 -0 -0.87102 -0.371294 0 0 0 0 0 0 0 0 0 0 -0.0641137 0 0 0 -1.51991 0 1.2108 0.328056 0 -0.679792
THR_18 -5.10109 0.562024 2.90717 -0.198067 0.147759 0.0671197 1.64851 -1.94442 -0 -0 -1.18093 -0.855873 0 0 0 -0.195618 0 0 0 0 0 0 0.0682811 0.0486231 0.739419 0 -0.752308 2.30811 -1.425 0.867585 0 -2.28871
THR_19 -4.20927 0.463927 4.40688 -0.113105 0.0704056 0.075995 2.52813 -2.16988 -2.69303e-05 -0.000420919 -2.31938 -0.63825 0 0 0 -0.621476 0 0 0 0 0 0 0.111937 0.0915117 0.0391914 0 -0.486821 2.29974 -1.425 0.334512 0 -1.56139
VAL_20 -5.7889 1.39594 2.07116 -0.365616 0.299718 0.0880798 1.54383 -2.04522 -0.000353491 -0.00101055 -0.744651 0.115414 0 0 0 0 0 0 0 0 0 0 0.0105336 0.0153584 0.851138 0 0.0259331 0 2.085 -0.204037 0 -0.64768
GLU_21 -5.21468 0.816735 6.3992 -0.453991 0.134377 1.38994 2.76688 -2.88017 -0.025494 -0.151455 -3.17751 -2.36152 0 0 0 0 -0.457011 0 0 0 0 0 0.0160365 0.0971218 0 3.97844 -0.257115 0 -2.5358 -0.231819 0 -2.14783
GLU_22 -6.49195 0.650529 8.12754 -0.437466 0.0580505 0.860747 3.63485 -3.35921 -0.0283699 -0.218912 -4.21663 -0.449171 0 0 0 -0.425858 -0.525268 0 0 0 0 0 0.130799 0.0103065 0 3.40566 -0.270351 0 -2.5358 -0.39704 0 -2.47754
ALA_23 -6.12934 0.464844 2.87708 -0.0226797 0 0 2.47188 -2.65111 -2.69303e-05 -0.000420919 -1.83237 -0.386341 0 0 0 0 0 0 0 0 0 0 0.115029 0 0 0 -0.337195 0 2.3386 -0.417075 0 -3.50913
VAL_24 -7.16164 1.21034 3.54495 -0.308716 0.268822 0.0694694 3.02337 -2.761 -0 -0 -2.15308 -0.0206894 0 0 0 0 0 0 0 0 0 0 -0.0479024 0.071738 0.0592248 0 -0.354787 0 2.085 -0.0432945 0 -2.51819
LYS_25 -5.5712 0.257342 7.00351 -0.472906 0.203913 0.238785 3.1322 -3.0336 -0 -0 -4.3607 0.120602 0 0 0 0 -0.525268 0 0 0 0 0 0.0459452 0.0330909 2.50996 0 -0.0230791 0 -1.6738 0.0441637 0 -2.07104
ARG_26 -7.57057 0.861222 6.16608 -0.439485 0.0595029 0.217962 3.01089 -3.13637 -0.0032294 -0.0684675 -2.19939 0.405106 0 0 0 0 0 0 0 0 0 0 0.0249671 0.259757 2.11562 0 -0.00370855 0 -1.281 0.0714441 0 -1.50967
ALA_27 -6.55918 0.64973 3.4461 -0.0220252 0 0 2.95167 -2.8286 -0 -0 -2.32019 -0.35742 0 0 0 0 0 0 0 0 0 0 -0.00292613 0 0 0 -0.225471 0 2.3386 0.0737 0 -2.85601
LEU_28 -6.16739 0.681187 4.58851 -0.514174 0.50924 0.126217 2.57446 -2.62134 -0 -0 -2.64423 0.266425 0 0 0 0 0 0 0 0 0 0 0.645239 0.0157687 0.341073 0 -0.2947 0 0.729516 -0.178046 0 -1.94225
TRP_29 -6.42198 0.437651 5.45465 -1.27253 0.0679877 0.498082 2.88801 -2.683 -0 -0 -2.6089 -0.260611 0 0 0 0 0 0 0 0 0 0 0.058441 0.0531318 0 1.73413 -0.228826 0 3.035 0.037223 0 0.788454
LEU_30 -9.67745 1.34562 3.83215 -0.487835 0.400248 0.11384 3.00296 -3.10485 -0.0205153 -0.125537 -2.17877 0.216414 0 0 0 0 0 0 0 0 0 0 -0.0051544 0.30506 0.363888 0 -0.273734 0 0.729516 0.105498 0 -5.45865
LYS_31 -7.57619 0.819044 6.91243 -0.408383 0.0756357 0.202438 3.59511 -3.37677 -0 -0 -2.20366 -0.0673918 0 0 0 0 0 0 0 0 0 0 -0.0117084 0.33337 1.70782 0 0.0351921 0 -1.6738 0.555155 0 -1.08169
THR_32 -3.09875 0.116321 4.07489 -0.202251 0.146409 0.0737453 1.64587 -1.87375 -0 -0 -1.28873 -0.111192 0 0 0 0 0 0 0 0 0 0 0.303252 0.00106627 0.0978868 0 -0.00974311 2.27763 -1.425 0.928825 0 1.65648
LYS_33 -4.39734 0.211589 3.45923 -0.772267 0.315533 0.617359 1.63075 -1.63243 -0 -0 -0.74309 -0.0604033 0 0 0 0 0 0 0 0 0 0 -0.0261031 0.0341461 2.65515 0 -0.00400273 0 -1.6738 0.308585 0 -0.0771027
LEU_34 -5.03561 0.439557 1.78455 -0.53139 0.444468 0.151174 1.25576 -1.50598 -0 -0 -1.29316 0.148676 0 0 0 0 0 0 0 0 0 0 -0.0199657 0.0367865 0.167348 0 -0.189278 0 0.729516 -0.280315 0 -3.69786
GLY_35 -1.78298 0.115228 2.12192 -4.82263e-05 0 0 1.09417 -1.13412 -0.00274622 -0.0611034 -0.31192 -0.390302 0 0 0 0 0 0 0 0 0 0 0.269343 0 0 0 -0.879938 0 1.2108 -0.148298 0 0.0999981
VAL_36 -6.27688 1.18193 2.67855 -0.305722 0.221387 0.0605521 1.73269 -2.11383 -0.0205153 -0.125537 -1.21616 -0.20223 0 0 0 0 0 0 0 0 0 0 0.0333848 0.0126209 0.0464021 0 -0.497642 0 2.085 0.111094 0 -2.59492
SER_37 -4.64187 0.258797 5.00008 -0.0267689 0 0.0627935 3.04989 -2.34963 -0 -0 -2.54942 -0.50529 0 0 0 -1.62678 0 0 0 0 0 0 -0.0176198 0.0326817 0.151712 0 -0.460629 0.620729 -1.1772 -0.166238 0 -4.34475
LEU_38 -6.41598 0.467855 2.69768 -0.701757 0.50612 0.262206 1.66722 -2.06008 -0 -0 -0.231992 0.126681 0 0 0 0 0 0 0 0 0 0 0.0367081 0.0211072 1.04671 0 -0.262584 0 0.729516 -0.166272 0 -2.27686
GLU_39 -4.70976 0.276063 5.82742 -0.357111 0.0931715 0.440609 2.07253 -2.47945 -0 -0 -2.38011 -0.62771 0 0 0 0 0 0 0 0 0 0 0.713131 0.0877522 0 3.28039 -0.149932 0 -2.5358 -0.0289876 0 -0.477794
GLN_40 -6.84005 0.704594 6.75883 -0.254957 0.0293191 0.210052 3.48035 -3.12565 -0.00274622 -0.0611034 -3.78462 -0.402086 0 0 0 -1.62678 -0.375351 0 0 0 0 0 0.37181 0.209645 0 3.03785 -0.131678 0 -1.0644 -0.0406764 0 -2.90763
ALA_41 -6.44068 0.584782 3.1665 -0.022867 0 0 2.74511 -2.68939 -0 -0 -1.96522 -0.358001 0 0 0 0 0 0 0 0 0 0 0.0472178 0 0 0 -0.236204 0 2.3386 -0.0404924 0 -2.87064
LEU_42 -8.67146 0.909024 3.28391 -0.494307 0.430687 0.11709 2.57015 -2.77087 -0 -0 -2.00243 0.205353 0 0 0 0 0 0 0 0 0 0 0.554065 0.106095 0.408458 0 -0.261309 0 0.729516 -0.0916968 0 -4.97773
ARG_43 -6.97705 0.47686 8.58108 -0.632644 0.0898597 0.368027 3.89209 -3.6452 -3.7671e-06 -1.22254e-05 -6.57684 0.494748 0 0 0 0 -0.601768 0 0 0 0 0 0.0363353 0.23866 2.42256 0 -0.113756 0 -1.281 0.0217425 0 -3.20631
LEU_44 -8.23771 0.931612 2.93089 -0.717819 0.506238 0.295873 2.58805 -2.65423 -0 -0 -2.40564 0.125529 0 0 0 0 0 0 0 0 0 0 0.380672 0.0487092 0.940717 0 -0.255149 0 0.729516 0.068557 0 -4.72418
LEU_45 -9.19772 1.45151 2.24524 -0.490658 0.338692 0.116977 2.53663 -2.76114 -0 -0 -1.38086 0.247881 0 0 0 0 0 0 0 0 0 0 0.0716251 0.525668 0.643471 0 -0.209543 0 0.729516 0.279271 0 -4.85345
ALA_46 -5.28656 1.08891 2.56971 -0.0212742 0 0 2.12332 -2.39906 -0 -0 -1.7979 -0.339953 0 0 0 0 0 0 0 0 0 0 0.0588928 0 0 0 -0.137664 0 2.3386 0.225498 0 -1.57747
ASN_47 -8.84862 1.23841 7.21331 -0.326547 0.106565 0.665028 4.37542 -4.02623 -0.0146896 -0.102269 -4.14944 -0.110464 0 0 0 0 -1.08326 0 0 0 0 0 0.0327931 0.149917 0 3.8151 0.550589 0 -0.873554 0.631405 0 -0.756539
ALA_48 -6.56004 0.617489 4.56787 -0.0214847 0 0 3.46116 -3.30869 -0.00720815 -0.0489231 -2.93133 -0.345972 0 0 0 0 0 0 0 0 0 0 0.332444 0 0 0 -0.323267 0 2.3386 0.566183 0 -1.66317
ALA_49 -3.64029 0.188812 2.90358 -0.0225941 0 0 1.67561 -1.98726 -0 -0 -0.568118 -0.343145 0 0 0 0 0 0 0 0 0 0 0.359166 0 0 0 -0.295249 0 2.3386 -0.177982 0 0.431131
ALA_50 -3.90613 0.444755 2.0454 -0.022529 0 0 1.46368 -1.73234 -0.0183847 -0.058934 -0.584419 -0.382532 0 0 0 0 0 0 0 0 0 0 0.170599 0 0 0 -0.104777 0 2.3386 -0.20196 0 -0.548975
LEU_51 -7.12649 0.735449 2.8304 -0.521516 0.590852 0.131985 1.89993 -2.3337 -0.00670044 -0.0602838 -0.924176 0.261175 0 0 0 0 0 0 0 0 0 0 -0.050898 0.0145748 0.337124 0 -0.309306 0 0.729516 -0.205864 0 -4.00792
GLY_52 -1.80488 0.13519 2.31635 -5.55914e-05 0 0 1.10642 -1.19427 -0.00882561 -0.0482361 -0.904223 -0.380627 0 0 0 0 0 0 0 0 0 0 -0.163057 0 0 0 -1.508 0 1.2108 -0.175549 0 -1.41896
THR_53 -4.75841 0.428836 4.49932 -0.106507 0.0827719 0.069362 2.05373 -2.21338 -0.0287367 -0.227275 -1.97113 -0.444338 0 0 0 0 0 0 0 0 0 0 0.299963 0.0965197 0.197204 0 -0.747717 2.29011 -1.425 -0.0974494 0 -2.00213
THR_54 -5.10841 0.295908 6.13759 -0.113552 0.0827343 0.0750364 3.68764 -2.78491 -1.80022e-05 -0.000243194 -3.73153 -0.517621 0 0 0 -1.60739 0 0 0 0 0 0 -0.0258579 0.150302 0.0481276 0 -0.41297 2.41868 -1.425 -0.152943 0 -2.98444
VAL_55 -7.31969 1.87287 2.02858 -0.263156 0.262422 0.0423343 1.64346 -2.26802 -0 -0 -1.04819 0.520527 0 0 0 0 0 0 0 0 0 0 0.185802 0.46082 0.721227 0 0.0717499 0 2.085 -0.179177 0 -1.18344
GLU_56 -4.84299 0.582474 5.57585 -0.458484 0.205557 1.43077 2.06579 -2.50995 -0.0286114 -0.1644 -2.10259 -2.84393 0 0 0 0 0 0 0 0 0 0 0.110311 0.0110017 0 3.99093 -0.170273 0 -2.5358 -0.154205 0 -1.83854
GLU_57 -6.2384 0.482213 7.57136 -0.204882 0.0184683 0.287294 3.6041 -3.19423 -0.0286114 -0.1644 -3.53136 -0.474004 0 0 0 -1.60739 0 0 0 0 0 0 -0.0194875 0.0458627 0 3.96779 -0.253174 0 -2.5358 -0.306165 0 -2.58082
ALA_58 -5.88207 0.218422 3.05357 -0.0221487 0 0 2.45802 -2.59497 -1.80022e-05 -0.000243194 -1.87607 -0.369458 0 0 0 0 0 0 0 0 0 0 0.231363 0 0 0 -0.159567 0 2.3386 -0.166075 0 -2.77064
VAL_59 -6.68698 0.541301 3.10561 -0.309592 0.251368 0.0704772 2.60183 -2.61329 -0 -0 -2.13438 -0.10909 0 0 0 0 0 0 0 0 0 0 -0.0501483 0.0425004 0.134333 0 -0.366278 0 2.085 0.119035 0 -3.31831
LYS_60 -4.7411 0.31524 4.94585 -0.305338 0.0256202 0.135104 2.27903 -2.29978 -0 -0 -1.84833 -0.0322443 0 0 0 0 0 0 0 0 0 0 0.348014 0.070922 1.69711 0 -0.01317 0 -1.6738 0.0870204 0 -1.00986
ARG_61 -6.82259 0.483508 5.56583 -0.62042 0.0915397 0.361948 2.54159 -2.92905 -0.0194033 -0.190399 -2.36526 0.475384 0 0 0 0 0 0 0 0 0 0 0.0284799 0.0609512 2.40025 0 -0.075652 0 -1.281 -0.0402295 0 -2.33452
ALA_62 -7.18656 1.58384 3.43707 -0.0215687 0 0 3.38006 -3.05886 -0 -0 -2.65601 -0.354047 0 0 0 0 0 0 0 0 0 0 0.00504748 0 0 0 -0.245078 0 2.3386 -0.160088 0 -2.93759
LEU_63 -6.32247 0.78515 4.5498 -0.495165 0.387437 0.119663 2.41045 -2.58256 -0 -0 -2.32588 0.223444 0 0 0 0 0 0 0 0 0 0 0.11942 0.37319 0.386833 0 -0.26926 0 0.729516 -0.110095 0 -2.02053
LYS_64 -4.05117 0.255106 4.85854 -0.302756 0.0273039 0.132822 2.0805 -2.18544 -0 -0 -1.43121 0.00267853 0 0 0 0 0 0 0 0 0 0 0.0207288 0.013075 1.79215 0 0.0399028 0 -1.6738 0.0254206 0 -0.396146
LEU_65 -8.51579 0.905552 3.25193 -0.706373 0.693449 0.272313 2.66955 -2.63501 -0 -0 -1.96475 0.143598 0 0 0 0 0 0 0 0 0 0 0.245326 0.0495552 1.21064 0 -0.288318 0 0.729516 -0.0550318 0 -3.99383
LYS_66 -8.31664 1.44351 7.36369 -0.498915 0.121767 0.384626 3.78821 -3.57423 -0.0107495 -0.0276675 -3.33521 0.252418 0 0 0 0 0 0 0 0 0 0 0.073053 0.325881 2.05185 0 0.0233426 0 -1.6738 0.486496 0 -1.12235
THR_67 -2.74658 0.128962 3.75865 -0.206643 0.173057 0.0759282 1.2809 -1.73387 -0 -0 -0.937354 -0.129808 0 0 0 0 0 0 0 0 0 0 -0.0359881 0.00103989 0.144175 0 -0.00349576 2.28587 -1.425 0.778941 0 1.40877
LYS_68 -3.91796 0.208941 4.36444 -0.430601 0.0779858 0.242369 2.12898 -1.9581 -0 -0 -2.16338 -0.0964045 0 0 0 0 0 0 0 0 0 0 0.0266243 0.00499507 2.03227 0 0.00974437 0 -1.6738 0.218388 0 -0.925514
LEU_69 -5.44423 0.612802 1.41403 -0.517951 0.472163 0.134024 1.03839 -1.41591 -0 -0 -0.644242 0.1984 0 0 0 0 0 0 0 0 0 0 0.0998368 0.0264975 0.239802 0 -0.279469 0 0.729516 -0.0622782 0 -3.39861
GLY_70 -1.7873 0.0783974 2.11688 -5.46416e-05 0 0 0.996329 -1.12366 -0 -0 -0.53894 -0.373264 0 0 0 0 0 0 0 0 0 0 0.0495381 0 0 0 -1.33859 0 1.2108 0.479597 0 -0.230277
VAL_71 -6.00784 1.15406 2.08937 -0.303037 0.202125 0.0576635 1.68701 -1.88036 -0.0107495 -0.0276675 -1.56169 -0.0618211 0 0 0 0 0 0 0 0 0 0 0.0309553 0.0323702 0.0116863 0 -0.393971 0 2.085 0.942477 0 -1.95441
SER_72 -4.86711 0.33613 5.17514 -0.0270874 0 0.0640631 2.96713 -2.42674 -0.0118253 -0.117879 -2.30342 -0.556664 0 0 0 -1.2479 0 0 0 0 0 0 0.0657201 0.178927 0.164589 0 -0.460384 0.610294 -1.1772 0.201221 0 -3.43299
LEU_73 -6.29797 0.504404 2.56554 -0.703373 0.495108 0.264629 1.816 -2.01721 -0 -0 -0.530857 0.147904 0 0 0 0 0 0 0 0 0 0 -0.0402131 0.0175433 0.960035 0 -0.253498 0 0.729516 -0.143572 0 -2.48602
GLU_74 -4.55418 0.236986 5.7714 -0.216146 0.0267528 0.29025 2.33368 -2.53545 -0.000354468 -0.00644947 -2.71988 -0.599179 0 0 0 0 -0.375351 0 0 0 0 0 0.0525452 0.115854 0 3.08265 -0.242822 0 -2.5358 -0.130533 0 -2.00602
GLN_75 -7.41655 0.802316 7.02388 -0.26757 0.0597004 0.219144 4.10486 -3.28636 -0.0118253 -0.117879 -3.51646 -0.529379 0 0 0 -1.2479 -0.912731 0 0 0 0 0 0.222293 0.265694 0 2.72677 -0.104426 0 -1.0644 -0.186761 0 -3.23758
ALA_76 -7.16987 0.671636 3.45962 -0.0230275 0 0 2.9275 -2.97462 -0 -0 -1.8391 -0.383697 0 0 0 0 0 0 0 0 0 0 0.577459 0 0 0 -0.169858 0 2.3386 -0.0162488 0 -2.60161
LEU_77 -8.35657 0.862047 4.39757 -0.489928 0.271776 0.120198 2.72862 -3.13862 -0.000698899 -0.00386525 -2.72414 0.212953 0 0 0 0 0 0 0 0 0 0 -0.0135471 0.499433 0.463841 0 -0.233014 0 0.729516 0.121352 0 -4.55307
LEU_78 -8.04938 0.909642 4.7088 -0.712033 0.593574 0.279822 3.0744 -2.90366 -0 -0 -2.34652 0.136808 0 0 0 0 0 0 0 0 0 0 0.00380768 0.0159809 0.892868 0 -0.24134 0 0.729516 0.189336 0 -2.71837
ILE_79 -9.13095 1.15977 2.7985 -0.511554 0.540268 0.10204 2.83762 -2.84643 -0 -0 -2.15648 0.0153218 0 0 0 0 0 0 0 0 0 0 -0.00182075 0.137 0.739935 0 -0.336362 0 1.0317 0.145818 0 -5.47562
LEU_80 -8.53496 0.951359 3.68979 -0.489304 0.38126 0.111976 2.71244 -3.05992 -0 -0 -1.8645 0.24282 0 0 0 0 0 0 0 0 0 0 -0.00559267 0.206744 0.374652 0 -0.26001 0 0.729516 0.15507 0 -4.65867
LEU_81 -9.24997 0.925375 4.09811 -0.712132 0.403479 0.274151 2.77113 -3.14743 -0.0139907 -0.0984042 -1.75645 0.16108 0 0 0 0 0 0 0 0 0 0 0.0538197 0.0403203 0.818796 0 -0.203349 0 0.729516 0.34436 0 -4.56159
VAL_82 -9.08543 1.76092 3.78196 -0.31223 0.286156 0.070744 3.27737 -3.11977 -0 -0 -2.49353 -0.0280101 0 0 0 0 0 0 0 0 0 0 -0.0463989 0.18589 0.0300371 0 -0.300837 0 2.085 0.567882 0 -3.34025
ALA_83 -6.14333 0.302509 3.93643 -0.0213821 0 0 3.03235 -3.02286 -0 -0 -3.02669 -0.349559 0 0 0 0 0 0 0 0 0 0 -0.0286254 0 0 0 -0.286773 0 2.3386 0.197066 0 -3.07227
ALA_84 -3.60491 0.208684 2.86157 -0.0226454 0 0 1.59411 -1.87623 -0 -0 -1.07045 -0.351131 0 0 0 0 0 0 0 0 0 0 -0.0173429 0 0 0 -0.228582 0 2.3386 -0.23264 0 -0.400958
LYS_85 -5.4828 0.461275 4.39163 -0.800826 0.45873 0.577893 2.0256 -2.23988 -0.0183847 -0.058934 -0.448516 0.117805 0 0 0 0 0 0 0 0 0 0 0.443129 0.390499 2.12771 0 -0.151808 0 -1.6738 -0.207108 0 -0.0877691
LEU_86 -6.15133 1.09167 1.72949 -0.502632 0.696548 0.118809 1.23688 -1.77008 -0 -0 -0.472469 0.229866 0 0 0 0 0 0 0 0 0 0 -0.0494196 0.0302421 0.336056 0 -0.302822 0 0.729516 -0.136852 0 -3.18653
GLY_87 -1.75582 0.157269 2.25135 -5.97466e-05 0 0 1.00114 -1.1343 -0.000788059 -0.00694251 -0.684805 -0.385031 0 0 0 0 0 0 0 0 0 0 0.0274433 0 0 0 -1.50507 0 1.2108 0.328087 0 -0.496725
THR_88 -4.7306 0.755676 3.25373 -0.180664 0.132624 0.0631505 1.65923 -1.95296 -0.000977696 -0.0109286 -2.55315 -0.942736 0 0 0 0 -0.288587 0 0 0 0 0 -0.0768118 0.148563 0.396533 0 -0.618459 2.2912 -1.425 1.3982 0 -2.68197
THR_89 -4.19264 0.513874 4.30563 -0.110887 0.0660596 0.0729629 2.38498 -2.15779 -0.00490852 -0.0872288 -2.60778 -0.712457 0 0 0 -0.374015 0 0 0 0 0 0 -0.0168075 0.0353942 0.0444002 0 -0.517033 2.28768 -1.425 0.873569 0 -1.62198
VAL_90 -6.05392 1.12783 2.33645 -0.272719 0.220144 0.0441418 1.78437 -2.13328 -0 -0 -0.828799 0.507092 0 0 0 0 0 0 0 0 0 0 -0.0374821 0.00726 0.655648 0 0.0912796 0 2.085 -0.161159 0 -0.628146
GLU_91 -5.16871 0.852645 6.83074 -0.454267 0.18654 1.41741 2.97959 -2.93921 -0.0274718 -0.164725 -4.10882 -2.75782 0 0 0 0 0 0 0 0 0 0 0.0931033 0.03722 0 4.02112 -0.183484 0 -2.5358 -0.17155 0 -2.09349
GLU_92 -6.46723 0.424443 7.70094 -0.34819 0.0854977 0.422654 3.43508 -3.24119 -0.0325697 -0.255934 -4.11929 -0.594661 0 0 0 -0.374015 -1.2949 0 0 0 0 0 -0.0111011 0.00199383 0 4.09115 -0.272531 0 -2.5358 -0.326233 0 -3.71189
ALA_93 -6.18587 0.272417 2.5008 -0.0214931 0 0 2.55037 -2.58301 -2.19206e-07 -5.58657e-06 -1.67576 -0.37118 0 0 0 0 0 0 0 0 0 0 -0.0432394 0 0 0 -0.293851 0 2.3386 -0.239657 0 -3.75188
VAL_94 -6.91236 0.901413 3.84241 -0.298988 0.201742 0.0650149 3.24543 -2.84471 -0 -0 -2.33692 -0.0276393 0 0 0 0 0 0 0 0 0 0 -0.0506442 0.0994043 0.0776035 0 -0.402856 0 2.085 0.128048 0 -2.22805
LYS_95 -5.3742 0.395756 5.52816 -0.307228 0.0247609 0.136449 2.5822 -2.57518 -0 -0 -1.67172 0.000491525 0 0 0 0 0 0 0 0 0 0 0.240257 0.124022 1.6949 0 -0.0147601 0 -1.6738 0.1504 0 -0.739499
ARG_96 -7.27636 0.650342 6.48997 -0.627287 0.166795 0.351587 3.3664 -3.08052 -0 -0 -3.4784 0.267329 0 0 0 0 -1.00631 0 0 0 0 0 -0.029863 0.0245663 2.52991 0 -0.0604404 0 -1.281 -0.0350709 0 -3.02836
ALA_97 -7.19299 1.37111 3.62375 -0.0218981 0 0 3.49517 -3.10324 -0 -0 -2.48442 -0.381723 0 0 0 0 0 0 0 0 0 0 0.0165119 0 0 0 -0.253083 0 2.3386 -0.149514 0 -2.74173
LEU_98 -6.47359 0.702762 4.99793 -0.515117 0.456654 0.129596 2.74144 -2.79661 -0 -0 -1.73659 0.260767 0 0 0 0 0 0 0 0 0 0 0.423416 0.0449118 0.297596 0 -0.309023 0 0.729516 -0.202247 0 -1.24859
LYS_99 -4.28617 0.310691 5.25143 -0.305235 0.0276242 0.136273 2.58019 -2.37948 -0 -0 -1.61384 -0.0139783 0 0 0 0 0 0 0 0 0 0 0.182935 0.00668271 1.7606 0 0.0144741 0 -1.6738 -0.1409 0 -0.142505
LEU_100 -8.79395 1.16671 3.48796 -0.489104 0.356597 0.114289 2.95009 -2.9004 -0.0257298 -0.139055 -2.06492 0.212929 0 0 0 0 0 0 0 0 0 0 -0.0459176 0.259628 0.361726 0 -0.28226 0 0.729516 -0.111011 0 -5.2129
LYS_101 -7.59001 0.716905 6.56831 -0.396005 0.0643851 0.183934 3.67688 -3.31421 -0 -0 -2.5035 -0.0457456 0 0 0 0 0 0 0 0 0 0 0.12753 0.173286 1.70704 0 0.0395041 0 -1.6738 0.517673 0 -1.74783
THR_102 -2.84608 0.103776 3.49336 -0.116788 0.0632225 0.0590262 1.42653 -1.70674 -0 -0 -0.178946 -1.29342 0 0 0 0 0 0 0 0 0 0 0.149824 0.026125 0.258938 0 -0.138252 2.29326 -1.425 0.451609 0 0.62046
LYS_103 -3.47195 0.21322 3.41928 -0.430093 0.0732547 0.237862 1.59552 -1.58352 -0 -0 -0.208831 -0.0715208 0 0 0 0 0 0 0 0 0 0 0.0365926 0.0195823 2.21449 0 -0.0641087 0 -1.6738 0.0292385 0 0.335226
LEU_104 -5.51873 0.440812 1.12483 -0.530198 0.466766 0.151768 1.1483 -1.38556 -0 -0 -1.1283 0.139271 0 0 0 0 0 0 0 0 0 0 0.0201482 0.0605992 0.196046 0 -0.178824 0 0.729516 -0.0675483 0 -4.33111
GLY_105 -1.71813 0.0916453 2.01376 -4.6514e-05 0 0 1.08199 -1.08461 -0.00155618 -0.0392802 -0.148299 -0.373798 0 0 0 0 0 0 0 0 0 0 0.295776 0 0 0 -0.851859 0 1.2108 -0.150511 0 0.325877
VAL_106 -6.16166 0.674216 2.39441 -0.309123 0.222484 0.0627 1.80479 -2.04605 -0.0257298 -0.139055 -1.21756 -0.210051 0 0 0 0 0 0 0 0 0 0 -0.00236233 0.0081432 0.0740532 0 -0.495981 0 2.085 0.00623521 0 -3.27554
SER_107 -4.61772 0.180263 5.0575 -0.0262789 0 0.0618503 3.09255 -2.37848 -0 -0 -2.69596 -0.507739 0 0 0 -1.81298 0 0 0 0 0 0 -0.0212925 0.0517879 0.138246 0 -0.482547 0.619597 -1.1772 -0.225126 0 -4.74353
LEU_108 -6.03837 0.413247 2.51585 -0.700927 0.433969 0.264645 1.81921 -2.00735 -0 -0 -0.390199 0.107221 0 0 0 0 0 0 0 0 0 0 0.193122 0.113994 0.985872 0 -0.252393 0 0.729516 -0.106974 0 -1.91957
GLU_109 -5.54211 0.505449 5.20273 -0.214125 0.0309369 0.308598 2.6019 -2.42529 -0 -0 -1.94811 -0.607098 0 0 0 0 -0.912731 0 0 0 0 0 0.371199 0.0714662 0 3.65259 -0.136986 0 -2.5358 0.0316199 0 -1.54576
GLN_110 -7.25239 0.643761 6.04271 -0.255717 0.0348942 0.204483 3.3219 -2.99046 -0.00155618 -0.0392802 -2.0616 -0.387937 0 0 0 -1.81298 0 0 0 0 0 0 0.142722 0.0574637 0 2.82518 -0.106427 0 -1.0644 -0.0174452 0 -2.71707
ALA_111 -7.15135 1.40499 3.53971 -0.0220905 0 0 3.13463 -3.00348 -0 -0 -2.14098 -0.383828 0 0 0 0 0 0 0 0 0 0 -0.0368729 0 0 0 -0.186854 0 2.3386 0.036097 0 -2.47143
LEU_112 -10.594 1.70171 3.57843 -0.496912 0.301479 0.120237 3.07 -3.14817 -0 -0 -2.71358 0.212485 0 0 0 0 0 0 0 0 0 0 0.476139 0.40849 0.32564 0 -0.287665 0 0.729516 -0.0147794 0 -6.33102
LYS_113 -8.43512 0.891594 7.52924 -0.313089 0.0297552 0.148493 3.91548 -3.46798 -0 -0 -5.9564 -0.0165257 0 0 0 0 -0.703537 0 0 0 0 0 0.334761 0.314132 1.72687 0 -0.054773 0 -1.6738 -0.212416 0 -5.94333
ILE_114 -8.01556 0.946806 2.73926 -0.513989 0.612762 0.102088 3.03031 -2.71618 -0 -0 -1.95672 0.0665534 0 0 0 0 0 0 0 0 0 0 -0.0626702 0.0902519 0.576971 0 -0.446013 0 1.0317 -0.016414 0 -4.53085
LEU_115 -10.3762 3.46842 3.20977 -0.507985 0.453545 0.119053 2.70042 -2.8524 -0 -0 -3.0448 0.28006 0 0 0 0 0 0 0 0 0 0 0.210975 0.23002 0.455211 0 -0.250744 0 0.729516 0.241743 0 -4.93336
HIS_D:MP-NE2-connect_116 -10.3865 4.47734 6.95358 -3.05653 3.03664 2.32921 2.77916 -3.49841 -0 -0 -5.81702 -0.998876 0 0 0 0 0 0 0.0101486 0 0.049955 0.0169513 0.0565246 0.884019 0 1.55109 -0.201051 0 0.134426 0.473438 0 -1.20591
ALA_117 -7.46425 2.12698 3.56445 -0.0216979 0 0 2.78421 -2.87886 -0 -0 -3.97618 -0.348658 0 0 0 0 0 0 0 0 0 0 -0.0173922 0 0 0 -0.0682535 0 2.3386 0.648848 0 -3.3122
ALA_118 -5.81936 0.304487 3.90857 -0.0212152 0 0 2.91395 -2.89502 -5.36146e-05 -0.000355105 -2.6689 -0.357254 0 0 0 0 0 0 0 0 0 0 0.0149351 0 0 0 -0.1813 0 2.3386 0.263397 0 -2.19953
ALA_119 -3.95411 0.619651 2.53178 -0.0223676 0 0 1.56282 -1.93342 -0 -0 -0.971835 -0.346067 0 0 0 0 0 0 0 0 0 0 0.029656 0 0 0 -0.171213 0 2.3386 0.0724693 0 -0.244038
ALA_120 -4.09838 1.01317 1.49281 -0.0234095 0 0 1.2537 -1.59598 -0 -0 -0.678493 -0.352792 0 0 0 0 0 0 0 0 0 0 0.188393 0 0 0 -0.0495573 0 2.3386 -0.0903449 0 -0.602273
LEU_121 -8.05636 0.935606 2.50017 -0.499902 0.463434 0.122892 1.85995 -2.23089 -0 -0 -1.4294 0.220889 0 0 0 -0.641493 0 0 0 0 0 0 0.0269147 0.28017 0.349273 0 -0.293598 0 0.729516 -0.213992 0 -5.87682
GLY_122 -1.83529 0.12469 2.29864 -5.72771e-05 0 0 1.02964 -1.17874 -0 -0 -0.905638 -0.389683 0 0 0 0 0 0 0 0 0 0 -0.116788 0 0 0 -1.48339 0 1.2108 -0.00748995 0 -1.25329
THR_123 -4.33966 0.197606 4.00745 -0.107246 0.0791579 0.0680784 1.45834 -1.96933 -0.00306473 -0.0119737 -1.58312 -0.45969 0 0 0 0 0 0 0 0 0 0 0.0522941 0.0474283 0.208947 0 -0.781014 2.28702 -1.425 0.189287 0 -2.08447
THR_124 -3.8018 0.123604 4.67295 -0.113017 0.0601064 0.0754609 2.43652 -2.14815 -0.017034 -0.12041 -2.50635 -0.525407 0 0 0 -0.460952 0 0 0 0 0 0 0.0195329 0.0180053 0.0451028 0 -0.374907 2.28653 -1.425 -0.02718 0 -1.78239
VAL_125 -5.42333 0.716255 1.98348 -0.305306 0.217813 0.0688988 1.52774 -1.91704 -0 -0 -0.920824 -0.0939207 0 0 0 0 0 0 0 0 0 0 -0.0388912 0.000727664 0.150112 0 -0.290097 0 2.085 -0.0990033 0 -2.33838
GLU_126 -4.48237 0.222596 5.49994 -0.467897 0.274523 1.47496 1.86987 -2.40139 -0.0279709 -0.148999 -2.12542 -2.87624 0 0 0 0 0 0 0 0 0 0 -0.0178231 0.0527446 0 3.98489 -0.239949 0 -2.5358 -0.129967 0 -2.0743
GLU_127 -6.0668 0.217902 7.5662 -0.324662 0.057278 0.371799 3.38624 -3.11009 -0.0473594 -0.276516 -3.40608 -0.551623 0 0 0 -0.460952 -1.00362 0 0 0 0 0 -0.027044 0.00311255 0 3.27995 -0.0977509 0 -2.5358 -0.184152 0 -3.20996
ALA_128 -5.30529 0.220056 2.81634 -0.021544 0 0 2.14481 -2.34575 -0.00429998 -0.028393 -1.56563 -0.369087 0 0 0 0 0 0 0 0 0 0 0.216824 0 0 0 -0.283547 0 2.3386 -0.0625642 0 -2.24947
VAL_129 -6.93954 1.02428 2.64019 -0.304013 0.224523 0.0684606 2.57054 -2.5084 -0 -0 -2.10016 -0.0540558 0 0 0 0 0 0 0 0 0 0 -0.0647289 0.0552077 0.0545554 0 -0.381857 0 2.085 0.119458 0 -3.51053
LYS_130 -4.98804 0.220804 5.21 -0.309176 0.0264329 0.142862 2.45854 -2.40343 -0 -0 -2.05191 -0.00332155 0 0 0 0 0 0 0 0 0 0 0.204194 0.0531193 1.70175 0 -0.0212864 0 -1.6738 0.0812252 0 -1.35204
ARG_131 -6.15496 0.308124 5.93235 -0.620646 0.165635 0.343561 3.01556 -2.72159 -0 -0 -3.46256 0.272638 0 0 0 0 -1.00362 0 0 0 0 0 -0.000358539 0.0350245 2.53358 0 -0.0403785 0 -1.281 -0.0731244 0 -2.75177
ALA_132 -6.86119 0.945827 3.5817 -0.0213241 0 0 3.13625 -2.96509 -0.00364334 -0.0238813 -2.45597 -0.354158 0 0 0 0 0 0 0 0 0 0 -0.0172939 0 0 0 -0.179614 0 2.3386 0.0012076 0 -2.87859
LEU_133 -6.41903 0.794634 4.53482 -0.513037 0.419515 0.131078 2.51584 -2.6066 -0 -0 -2.35879 0.259125 0 0 0 0 0 0 0 0 0 0 0.5677 0.167592 0.284621 0 -0.302839 0 0.729516 -0.0775525 0 -1.87341
LYS_134 -4.65784 0.25903 5.54176 -0.302851 0.0283659 0.132403 2.39673 -2.43384 -0 -0 -1.94909 0.00667754 0 0 0 0 0 0 0 0 0 0 0.165164 0.00746703 1.80302 0 0.0469491 0 -1.6738 -0.00223636 0 -0.632087
LEU_135 -8.43522 0.809016 3.60984 -0.493354 0.417258 0.115211 3.03076 -2.86505 -0.0159649 -0.11157 -2.2417 0.228702 0 0 0 0 0 0 0 0 0 0 -0.0220705 0.153473 0.376729 0 -0.274423 0 0.729516 0.0306052 0 -4.95824
LYS_136 -7.5413 0.896405 6.50394 -0.483439 0.0924876 0.348798 3.40501 -3.22592 -0 -0 -2.50719 0.21752 0 0 0 0 0 0 0 0 0 0 -0.00867567 0.0901742 2.10303 0 0.0368022 0 -1.6738 0.43237 0 -1.31378
THR_137 -2.93562 0.0949012 3.79967 -0.205257 0.168595 0.0750825 1.4061 -1.72738 -0 -0 -1.16715 -0.0612762 0 0 0 0 0 0 0 0 0 0 0.136004 7.9519e-05 0.0975978 0 -0.00912125 2.29222 -1.425 0.829022 0 1.36847
LYS_138 -3.32437 0.106555 3.35919 -0.305745 0.0272785 0.140531 1.4341 -1.53953 -0 -0 -0.471884 -0.0294912 0 0 0 0 0 0 0 0 0 0 0.0382986 0.0276646 1.8338 0 -0.0783031 0 -1.6738 0.26075 0 -0.194965
LEU_139 -5.08821 0.584611 1.27326 -0.532468 0.511893 0.147676 1.21683 -1.39575 -0 -0 -1.09397 0.176589 0 0 0 0 0 0 0 0 0 0 0.0763653 0.0636413 0.190604 0 -0.200355 0 0.729516 -0.292625 0 -3.63238
GLY_140 -1.65677 0.0833738 1.96996 -4.80411e-05 0 0 0.934276 -1.05386 -0.000183476 -0.00616052 -0.293185 -0.367986 0 0 0 0 0 0 0 0 0 0 0.131713 0 0 0 -1.11489 0 1.2108 0.00471301 0 -0.15825
VAL_141 -5.98265 0.791783 2.11077 -0.30654 0.217904 0.06079 1.64027 -1.90676 -0.0159649 -0.11157 -1.26903 -0.163128 0 0 0 0 0 0 0 0 0 0 0.0143904 0.00295964 0.0441317 0 -0.494596 0 2.085 0.259956 0 -3.02227
SER_142 -4.7624 0.271553 5.07803 -0.0268264 0 0.062821 3.15597 -2.41674 -0 -0 -2.75633 -0.526892 0 0 0 -1.59304 0 0 0 0 0 0 0.0427136 0.0281925 0.149163 0 -0.487875 0.689533 -1.1772 -0.0709344 0 -4.34026
LEU_143 -6.09749 0.365446 1.98662 -0.690941 0.622221 0.254224 1.73417 -1.88506 -0 -0 -0.495526 0.131189 0 0 0 0 0 0 0 0 0 0 -0.00489871 0.114379 1.16799 0 -0.298831 0 0.729516 -0.204223 0 -2.57122
LEU_144 -5.80636 0.704107 4.04459 -0.502221 0.413538 0.117845 2.14152 -2.30567 -0 -0 -0.759302 0.245733 0 0 0 0 0 0 0 0 0 0 0.336121 0.0198094 0.445119 0 -0.251719 0 0.729516 -0.0289362 0 -0.456307
GLN_145 -7.09137 0.392352 6.75051 -0.261385 0.0504962 0.205172 3.79831 -3.14473 -0.000183476 -0.00616052 -2.91243 -0.483106 0 0 0 -1.59304 -0.758493 0 0 0 0 0 -0.0093761 0.121937 0 2.66589 -0.13475 0 -1.0644 0.00375538 0 -3.47102
ALA_146 -7.08892 1.3923 3.19515 -0.0213552 0 0 3.0009 -2.93877 -0 -0 -1.67362 -0.3534 0 0 0 0 0 0 0 0 0 0 0.130586 0 0 0 -0.124954 0 2.3386 -0.0266228 0 -2.1701
ILE_147 -8.63182 1.72237 2.92626 -0.58389 0.571351 0.166964 2.86147 -2.82676 -0 -0 -2.31334 0.253975 0 0 0 0 0 0 0 0 0 0 0.137953 0.937379 1.62031 0 0.00653573 0 1.0317 -0.00722219 0 -2.12676
LYS_148 -7.03955 0.783911 7.01073 -0.582911 0.74168 0.3216 4.29464 -3.32979 -0 -0 -6.21202 -0.0437683 0 0 0 0 -0.301275 0 0 0 0 0 0.499778 0.926812 3.4338 0 -0.0687259 0 -1.6738 -0.180753 0 -1.41965
ILE_149 -8.80337 1.58844 2.48223 -0.52028 0.652518 0.105744 2.93857 -2.7175 -0 -0 -1.74412 0.0377136 0 0 0 0 0 0 0 0 0 0 -0.0010482 0.065913 0.907008 0 -0.130612 0 1.0317 0.134719 0 -3.97237
LEU_150 -8.27011 0.850661 3.00478 -0.510368 0.332176 0.121597 2.78433 -2.58341 -0 -0 -1.68776 0.292377 0 0 0 0 0 0 0 0 0 0 0.25806 0.505261 0.270706 0 -0.303244 0 0.729516 0.285558 0 -3.91987
ALA_151 -6.41082 2.13651 2.91836 -0.0222838 0 0 2.73841 -2.7111 -0 -0 -1.85591 -0.333009 0 0 0 0 0 0 0 0 0 0 0.019097 0 0 0 -0.247293 0 2.3386 -0.0872025 0 -1.51664
VAL_152 -8.29178 2.10631 3.0943 -0.313196 0.296487 0.0709584 2.81853 -2.749 -0 -0 -2.11103 -0.047666 0 0 0 0 0 0 0 0 0 0 0.102693 0.518851 0.0621349 0 -0.335636 0 2.085 0.0975737 0 -2.59548
ALA_153 -6.207 0.395153 3.77381 -0.0209674 0 0 2.78729 -2.98528 -0 -0 -2.57794 -0.347757 0 0 0 0 0 0 0 0 0 0 0.032156 0 0 0 -0.154075 0 2.3386 0.177296 0 -2.78871
ARG_154 -5.18836 0.299097 4.79765 -1.44127 0.49613 1.26337 2.34679 -2.34624 -0 -0 -2.21397 -0.677984 0 0 0 -0.641493 0 0 0 0 0 0 -0.0357073 0.122294 3.34741 0 -0.0264225 0 -1.281 0.0860162 0 -1.09369
LEU_155 -5.75074 0.84217 1.42692 -0.509479 0.23823 0.127507 1.51465 -1.79895 -0 -0 -0.996003 -0.0418932 0 0 0 0 0 0 0 0 0 0 0.501206 0.745983 3.0247 0 -0.278683 0 0.729516 0.00400606 0 -0.220847
LEU_156 -6.08936 1.02921 2.24929 -0.512056 0.418958 0.126651 1.43024 -1.89746 -0 -0 -0.519973 0.239973 0 0 0 0 0 0 0 0 0 0 -0.053599 0.023317 0.323034 0 -0.31695 0 0.729516 -0.159458 0 -2.97867
GLY_157 -1.66419 0.081751 2.25206 -5.54113e-05 0 0 1.0267 -1.11447 -0 -0 -0.770497 -0.401273 0 0 0 0 0 0 0 0 0 0 -0.077665 0 0 0 -1.42392 0 1.2108 0.145184 0 -0.735579
THR_158 -4.70804 0.652018 2.49136 -0.193339 0.147459 0.0647217 1.47938 -1.73082 -0 -0 -1.18516 -0.776679 0 0 0 -0.193199 0 0 0 0 0 0 0.0167873 0.0787926 0.795381 0 -0.785719 2.29332 -1.425 0.804586 0 -2.17416
THR_159 -4.06725 0.323633 4.24336 -0.112585 0.0714891 0.0754104 2.38752 -2.11011 -0.000875406 -0.013977 -2.17349 -0.584818 0 0 0 -0.522966 0 0 0 0 0 0 -0.0149875 0.0492082 0.0387753 0 -0.440599 2.28795 -1.425 0.361837 0 -1.62746
VAL_160 -5.07561 0.627335 1.92689 -0.31099 0.255197 0.0714184 1.63901 -1.84057 -0 -0 -0.773467 -0.136575 0 0 0 0 0 0 0 0 0 0 -0.072345 0.015622 0.282698 0 -0.199016 0 2.085 -0.187528 0 -1.69294
GLU_161 -4.60233 0.306332 5.00165 -0.46574 0.271327 1.46445 2.02101 -2.38683 -0.0285684 -0.149661 -2.06115 -2.95535 0 0 0 0 0 0 0 0 0 0 -0.0352056 0.030974 0 4.00457 -0.274835 0 -2.5358 -0.194389 0 -2.58956
GLU_162 -6.5573 0.41178 7.31645 -0.65477 0.199154 1.22384 3.44767 -3.09983 -0.0287063 -0.151575 -3.09244 -0.617971 0 0 0 -0.329767 -0.876427 0 0 0 0 0 0.345134 0.00124137 0 3.41453 -0.254048 0 -2.5358 -0.395318 0 -2.23415
ALA_163 -6.07168 0.425081 2.62832 -0.0215346 0 0 2.46421 -2.58841 -0.000875406 -0.013977 -1.9226 -0.366166 0 0 0 0 0 0 0 0 0 0 0.166831 0 0 0 -0.331525 0 2.3386 -0.318344 0 -3.61207
VAL_164 -6.21605 0.619037 3.03006 -0.308216 0.253087 0.0700586 2.58866 -2.47724 -0 -0 -1.78402 -0.108524 0 0 0 0 0 0 0 0 0 0 -0.0616686 1.37225e-07 0.114424 0 -0.378854 0 2.085 -0.0132753 0 -2.58751
TYR_165 -5.66317 0.41558 5.16971 -0.600461 0.18899 0.279571 2.7832 -2.65093 -0 -0 -2.29016 -0.234767 0 0 0 0 0 0 0 0 0 0 0.133127 0.0197057 0 2.76035 0.150553 2.02554e-06 0.964136 0.136275 0 1.56171
ARG_166 -8.06201 0.67027 6.76963 -0.447786 0.0786208 0.227567 3.42542 -3.29362 -0 -0 -2.94551 0.397563 0 0 0 0 -0.876427 0 0 0 0 0 0.111245 0.476408 2.05709 0 -0.0979638 0 -1.281 -0.0488054 0 -2.83931
ALA_167 -6.48976 0.589579 3.17421 -0.0215896 0 0 2.85577 -2.79103 -0 -0 -2.30599 -0.380602 0 0 0 0 0 0 0 0 0 0 -0.00738817 0 0 0 -0.29194 0 2.3386 -0.211144 0 -3.54129
LEU_168 -5.62415 0.498795 5.08402 -0.715869 0.567192 0.287533 2.79149 -2.65493 -0 -0 -2.35259 0.165651 0 0 0 0 0 0 0 0 0 0 0.2388 0.0154045 0.9937 0 -0.268368 0 0.729516 -0.137952 0 -0.381753
LYS_169 -4.49801 0.165374 5.32403 -0.303211 0.0261289 0.133473 2.38643 -2.4049 -0.000137873 -0.00191385 -2.19393 0.00236899 0 0 0 0 0 0 0 0 0 0 0.232118 0.0234696 1.73017 0 0.00880498 0 -1.6738 -0.0728317 0 -1.11636
LEU_170 -8.87235 1.1486 3.40673 -0.501615 0.336958 0.124084 3.04278 -2.91545 -0.0185366 -0.0924131 -2.03294 0.219767 0 0 0 0 0 0 0 0 0 0 0.194169 0.247267 0.384096 0 -0.272173 0 0.729516 -0.0811248 0 -4.95263
LYS_171 -6.96844 0.855175 6.51355 -0.483614 0.109318 0.316895 3.46764 -3.18491 -0 -0 -2.7108 0.296235 0 0 0 0 0 0 0 0 0 0 0.223639 0.279912 1.99951 0 0.0615749 0 -1.6738 0.71957 0 -0.178538
THR_172 -3.09238 0.140384 4.0328 -0.201942 0.138564 0.0727612 1.56182 -1.83034 -0 -0 -1.21432 -0.081589 0 0 0 0 0 0 0 0 0 0 0.063534 0.00205237 0.077382 0 -0.0264414 2.28993 -1.425 1.05096 0 1.55817
LYS_173 -3.50889 0.096826 4.48787 -0.435282 0.0753699 0.249414 2.39817 -1.94109 -0 -0 -2.69381 -0.103764 0 0 0 0 -0.461708 0 0 0 0 0 0.309136 0.0109397 2.31954 0 -0.0501849 0 -1.6738 0.319655 0 -0.601605
LEU_174 -5.53702 0.525586 1.37187 -0.527986 0.520207 0.143095 1.17534 -1.4406 -0 -0 -0.874528 0.176648 0 0 0 0 0 0 0 0 0 0 0.0387747 0.0954065 0.212762 0 -0.216525 0 0.729516 -0.129604 0 -3.73705
GLY_175 -1.82349 0.0814878 2.1906 -4.91909e-05 0 0 1.1906 -1.16664 -0.00428819 -0.0847605 -0.491161 -0.381909 0 0 0 0 0 0 0 0 0 0 0.0585156 0 0 0 -1.09942 0 1.2108 0.00714923 0 -0.312577
VAL_176 -6.22993 0.858356 2.31731 -0.315023 0.234388 0.0661182 1.65086 -2.02887 -0.0185366 -0.0924131 -1.18918 -0.22979 0 0 0 0 0 0 0 0 0 0 -0.0319691 0.00810541 0.144658 0 -0.427631 0 2.085 0.0284089 0 -3.17015
SER_177 -4.60247 0.262104 5.09173 -0.0272605 0 0.0642741 3.25727 -2.41432 -0 -0 -2.92301 -0.502993 0 0 0 -1.7606 0 0 0 0 0 0 -0.0281009 0.0572719 0.140605 0 -0.482251 0.602018 -1.1772 -0.288927 0 -4.73185
LEU_178 -5.55946 0.638252 2.65626 -0.503398 0.573897 0.118244 1.97468 -2.02875 -0 -0 -0.767438 0.256966 0 0 0 0 0 0 0 0 0 0 0.0666257 0.0522194 0.284331 0 -0.291892 0 0.729516 -0.197791 0 -1.99774
GLU_179 -4.77464 0.212579 5.42867 -0.332359 0.0732718 0.38563 2.35595 -2.3535 -0 -0 -2.02328 -0.558369 0 0 0 0 -0.758493 0 0 0 0 0 0.396447 0.0072595 0 3.48188 -0.123097 0 -2.5358 -0.0593519 0 -1.17721
GLN_180 -7.1724 0.545678 7.08737 -0.257969 0.0348703 0.19745 3.98451 -3.24113 -0.00428819 -0.0847605 -3.36423 -0.412112 0 0 0 -1.7606 -0.786031 0 0 0 0 0 0.166951 0.0667535 0 2.82714 -0.139525 0 -1.0644 -0.0548849 0 -3.43161
ALA_181 -7.08448 1.27709 3.47212 -0.0226022 0 0 3.18659 -3.0047 -0 -0 -2.20035 -0.380425 0 0 0 0 0 0 0 0 0 0 0.258767 0 0 0 -0.214865 0 2.3386 -0.0595316 0 -2.43378
LEU_182 -8.94447 1.42542 3.91933 -0.503614 0.336505 0.123935 2.88567 -2.95111 -0 -0 -2.81545 0.214279 0 0 0 0 0 0 0 0 0 0 0.854813 0.135752 0.295005 0 -0.303215 0 0.729516 -0.103306 0 -4.70093
LEU_183 -7.10069 0.312884 4.89406 -0.719284 0.484319 0.296429 2.82977 -2.69763 -0 -0 -3.12917 0.13847 0 0 0 0 0 0 0 0 0 0 0.423653 0.0363132 1.08992 0 -0.27289 0 0.729516 -0.0282877 0 -2.71262
ILE_184 -9.0362 1.34517 2.50632 -0.51585 0.60938 0.103251 2.68379 -2.72824 -0 -0 -1.75525 0.0545305 0 0 0 0 0 0 0 0 0 0 -0.0616879 0.109743 0.532102 0 -0.436966 0 1.0317 0.256808 0 -5.3014
LEU_185 -9.14649 1.52794 2.26264 -0.500251 0.48148 0.112843 2.46029 -2.63394 -0 -0 -1.26715 0.273091 0 0 0 0 0 0 0 0 0 0 0.125686 0.117665 0.434187 0 -0.257851 0 0.729516 0.252317 0 -5.02803
PHE_186 -8.07272 1.28743 2.16817 -0.835215 0.05109 0.316789 2.4267 -2.45825 -0 -0 -2.10276 -0.00711983 0 0 0 0 0 0 0 0 0 0 0.381515 0.515157 0 2.06301 -0.267358 0 1.4028 0.144588 0 -2.98618
THR_187 -7.75758 0.311881 5.20519 -0.206234 0.155937 0.0756732 3.34046 -3.15297 -0 -0 -3.3288 -0.0127508 0 0 0 0 0 0 0 0 0 0 0.0426759 0.346093 0.089044 0 0.0275641 2.29279 -1.425 0.397363 0 -3.59867
ALA_188 -6.20733 0.475534 3.81801 -0.0212498 0 0 3.05473 -2.98087 -0 -0 -2.84455 -0.336963 0 0 0 0 0 0 0 0 0 0 -0.0302802 0 0 0 -0.11305 0 2.3386 0.433353 0 -2.41407
ALA_189 -3.9505 0.470243 2.31326 -0.0226514 0 0 1.40879 -1.84182 -0 -0 -1.00658 -0.393351 0 0 0 0 0 0 0 0 0 0 0.0601772 0 0 0 -0.255245 0 2.3386 -0.0103328 0 -0.889404
VAL_190 -6.21893 1.35881 1.84258 -0.320353 0.370529 0.0738609 1.74913 -2.10077 -0 -0 -0.48512 -0.132943 0 0 0 0 0 0 0 0 0 0 0.0542971 0.335648 0.169759 0 -0.309172 0 2.085 -0.120139 0 -1.6478
LEU_191 -6.18963 0.850681 1.66695 -0.520044 0.59936 0.133653 1.05639 -1.74863 -0 -0 -0.479032 0.227477 0 0 0 0 0 0 0 0 0 0 -0.0462203 0.0499171 0.307947 0 -0.280896 0 0.729516 -0.0576797 0 -3.70024
GLY_192 -1.71788 0.151799 2.24062 -5.60293e-05 0 0 1.16711 -1.11927 -0 -0 -0.670163 -0.402144 0 0 0 0 0 0 0 0 0 0 -0.112417 0 0 0 -1.43069 0 1.2108 -0.0308759 0 -0.713166
THR_193 -4.91041 0.779444 3.21653 -0.193008 0.146058 0.066261 1.82269 -1.99499 -6.12173e-05 -0.00194274 -2.36903 -0.89415 0 0 0 0 -0.209244 0 0 0 0 0 -0.0214298 0.018435 0.812096 0 -0.789307 2.55423 -1.425 0.524055 0 -2.86878
THR_194 -4.05161 0.564975 2.83674 -0.216189 0.159276 0.0796706 2.0079 -1.82676 -0.0144495 -0.074016 -2.24768 -0.815784 0 0 0 0 0 0 0 0 0 0 0.932004 0.0507704 1.98526 0 -0.549096 2.30586 -1.425 0.396447 0 0.0983164
VAL_195 -5.34292 0.770169 1.34181 -0.304274 0.240713 0.0687019 1.62525 -1.7091 -0 -0 -0.935379 -0.0933774 0 0 0 0 0 0 0 0 0 0 0.0612093 0.0211858 0.187854 0 -0.388749 0 2.085 0.0271973 0 -2.34472
GLU_196 -4.11272 0.226616 5.12681 -0.42014 0.0580478 0.805457 2.77156 -2.32627 -0.0144495 -0.074016 -3.29068 -0.482559 0 0 0 0 -0.461708 0 0 0 0 0 -0.0573619 0.0675516 0 3.39351 -0.310464 0 -2.5358 -0.155935 0 -1.79255
GLU_197 -6.68386 0.731715 7.5329 -0.331666 0.0520531 0.356565 3.35032 -3.24379 -0 -0 -3.86826 -0.5015 0 0 0 0 -1.10112 0 0 0 0 0 0.106107 0.0169913 0 4.53792 -0.220137 0 -2.5358 -0.380962 0 -2.18253
ALA_198 -5.83382 0.448109 2.8802 -0.0226839 0 0 2.3692 -2.56231 -0 -0 -1.72422 -0.369292 0 0 0 0 0 0 0 0 0 0 0.145692 0 0 0 -0.412107 0 2.3386 -0.283009 0 -3.02563
VAL_199 -7.05436 1.05441 3.18086 -0.304237 0.242515 0.0678585 2.84628 -2.66923 -0 -0 -1.8796 -0.0179827 0 0 0 0 0 0 0 0 0 0 -0.0452385 0.0223784 0.0539094 0 -0.374795 0 2.085 0.0460138 0 -2.74621
LYS_200 -5.44429 0.26122 5.64919 -0.305739 0.0274095 0.136348 2.71616 -2.62341 -0 -0 -1.9918 -0.0142905 0 0 0 0 0 0 0 0 0 0 0.0273472 0.0141885 1.72106 0 -0.00555725 0 -1.6738 0.0786352 0 -1.42733
ARG_201 -7.01148 0.434017 6.70196 -0.626804 0.167797 0.349823 3.2596 -3.10864 -6.12173e-05 -0.00194274 -3.7307 0.262636 0 0 0 0 -0.891876 0 0 0 0 0 0.0594545 0.0430575 2.52476 0 -0.0600272 0 -1.281 -0.113492 0 -3.02293
ALA_202 -6.76226 0.884197 3.42118 -0.0221059 0 0 3.13771 -2.90533 -0 -0 -2.53519 -0.363549 0 0 0 0 0 0 0 0 0 0 0.0160113 0 0 0 -0.223771 0 2.3386 -0.145209 0 -3.15973
LEU_203 -6.03083 0.398639 4.94401 -0.503183 0.358934 0.122366 2.7833 -2.67735 -0 -0 -2.59145 0.238967 0 0 0 0 0 0 0 0 0 0 0.396904 0.0992819 0.365303 0 -0.28029 0 0.729516 -0.170407 0 -1.81629
LYS_204 -4.55109 0.196379 5.45033 -0.305504 0.0270676 0.138108 2.59004 -2.46856 -0 -0 -2.33664 -0.0192198 0 0 0 0 0 0 0 0 0 0 0.254009 0.0230429 1.76457 0 -0.0130422 0 -1.6738 -0.15565 0 -1.07996
LEU_205 -7.82665 1.09412 3.52266 -0.716653 0.480072 0.293664 2.8086 -2.73322 -0.0115891 -0.065968 -1.93912 0.141737 0 0 0 0 0 0 0 0 0 0 0.185578 0.12971 0.928694 0 -0.251077 0 0.729516 -0.100216 0 -3.33013
LYS_206 -6.7916 0.455702 6.18973 -0.505786 0.108377 0.422167 2.48906 -2.89437 -0.00580987 -0.0132862 -1.07803 0.141458 0 0 0 0 0 0 0 0 0 0 0.0724063 0.0671685 2.39811 0 -0.0154588 0 -1.6738 0.0662741 0 -0.567687
THR_207 -2.99176 0.125669 3.94261 -0.200471 0.131179 0.072864 1.50149 -1.80306 -0 -0 -1.00197 -0.120564 0 0 0 0 0 0 0 0 0 0 -0.0252052 0.0106267 0.14307 0 0.00936715 2.28598 -1.425 0.394399 0 1.04922
LYS_208 -3.31359 0.122926 4.3433 -0.430574 0.0749832 0.243722 2.46442 -1.88866 -0 -0 -2.45385 -0.0815144 0 0 0 0 -0.457011 0 0 0 0 0 -0.0292806 0.0289338 2.21364 0 0.0198723 0 -1.6738 0.303316 0 -0.513171
LEU_209 -5.29099 1.29516 2.39538 -0.606559 0.378969 0.152862 1.15795 -1.51808 -0.0115891 -0.065968 -2.23388 0.355973 0 0 0 0 0 0 0 0 0 0 -0.0405926 0.0193052 0.559126 0 -0.371171 0 0.729516 -0.140111 0 -3.2347
GLY:CtermProteinFull_210 -1.38244 0.857087 1.5064 -0.415831 0.0486576 1.26554 0.0826471 -0.400229 -0 -0 -1.4896 -2.94526 0 0 0 0 0 0 0 0 0 0 0 0 0 0 0 0 1.2108 -0.0943373 0 -1.75656
HMM:MP-FE1-connect_211 -23.1521 7.46545 0.463154 -22.569 24.5304 -3.17663 5.33672 -4.93998 -0.000350701 -0.00643724 -13.0113 -12.4316 0 0 0 0 -2.68984 0 0.0101486 0 0.049955 0.0169513 0 0 0 0 0 0 0 0 0 -44.1044
#END_POSE_ENERGIES_TABLE UM_198_H116_penta3_HMM_onlyH_1__DE_4
