# Supplementary material for: Design of Heme Enzymes with a Tunable Substrate Binding Pocket Adjacent to an Open Metal Coordination Site
Source: J Am Chem Soc. 2023 Jun 21;145(26):14307–15. doi: 10.1021/jacs.3c02742 (PMC10326885; doi:10.1021/jacs.3c02742)
Supplement: Supplementary file 3 — ja3c02742_si_003.zip [file ja3c02742_si_003.zip › heme_binder_design_models/IK_HC015_07.pdb]

HEADER                                            xx-MMM-xx                     
EXPDTA    THEORETICAL MODEL                                                     
REMARK 666 MATCH TEMPLATE X HMM    0 MATCH MOTIF A HIS  148  1  1               
REMARK 220                                                                      
REMARK 220 EXPERIMENTAL DETAILS                                                 
REMARK 220  EXPERIMENT TYPE                : THEORETICAL MODELLING              
REMARK 220  DATE OF DATA COLLECTION        : 27-MAR-21                          
REMARK 220                                                                      
REMARK 220 REMARK: MODEL GENERATED BY ROSETTA                                   
REMARK 220  VERSION 2020.50+release.1295438                                     
HETNAM     HMM X   1  HMM                                                       
LINK         NE2 HIS A 148                FE1  HMM X   1                  2.40  
ATOM      1  N   VAL A   1       8.021 -32.838  14.640  1.00  0.00           N  
ATOM      2  CA  VAL A   1       6.967 -32.124  13.922  1.00  0.00           C  
ATOM      3  C   VAL A   1       5.585 -32.309  14.544  1.00  0.00           C  
ATOM      4  O   VAL A   1       5.196 -33.418  14.896  1.00  0.00           O  
ATOM      5  CB  VAL A   1       6.922 -32.599  12.457  1.00  0.00           C  
ATOM      6  CG1 VAL A   1       5.828 -31.867  11.694  1.00  0.00           C  
ATOM      7  CG2 VAL A   1       8.277 -32.381  11.801  1.00  0.00           C  
ATOM      8 1H   VAL A   1       8.899 -32.680  14.188  1.00  0.00           H  
ATOM      9 2H   VAL A   1       8.067 -32.506  15.582  1.00  0.00           H  
ATOM     10 3H   VAL A   1       7.819 -33.817  14.642  1.00  0.00           H  
ATOM     11  HA  VAL A   1       7.195 -31.058  13.943  1.00  0.00           H  
ATOM     12  HB  VAL A   1       6.673 -33.659  12.437  1.00  0.00           H  
ATOM     13 1HG1 VAL A   1       5.809 -32.215  10.661  1.00  0.00           H  
ATOM     14 2HG1 VAL A   1       4.863 -32.067  12.161  1.00  0.00           H  
ATOM     15 3HG1 VAL A   1       6.025 -30.795  11.712  1.00  0.00           H  
ATOM     16 1HG2 VAL A   1       8.238 -32.720  10.766  1.00  0.00           H  
ATOM     17 2HG2 VAL A   1       8.526 -31.320  11.827  1.00  0.00           H  
ATOM     18 3HG2 VAL A   1       9.037 -32.947  12.338  1.00  0.00           H  
ATOM     19  N   SER A   2       4.832 -31.222  14.661  1.00  0.00           N  
ATOM     20  CA  SER A   2       3.492 -31.321  15.213  1.00  0.00           C  
ATOM     21  C   SER A   2       2.434 -31.469  14.118  1.00  0.00           C  
ATOM     22  O   SER A   2       2.701 -31.250  12.927  1.00  0.00           O  
ATOM     23  CB  SER A   2       3.193 -30.095  16.055  1.00  0.00           C  
ATOM     24  OG  SER A   2       3.019 -28.962  15.250  1.00  0.00           O  
ATOM     25  H   SER A   2       5.180 -30.321  14.368  1.00  0.00           H  
ATOM     26  HA  SER A   2       3.429 -32.226  15.816  1.00  0.00           H  
ATOM     27 1HB  SER A   2       2.292 -30.269  16.643  1.00  0.00           H  
ATOM     28 2HB  SER A   2       4.011 -29.926  16.754  1.00  0.00           H  
ATOM     29  HG  SER A   2       2.978 -28.214  15.850  1.00  0.00           H  
ATOM     30  N   LEU A   3       1.050 -31.862  14.524  1.00  0.00           N  
ATOM     31  CA  LEU A   3      -0.086 -31.959  13.635  1.00  0.00           C  
ATOM     32  C   LEU A   3      -0.341 -30.611  12.994  1.00  0.00           C  
ATOM     33  O   LEU A   3      -0.615 -30.525  11.808  1.00  0.00           O  
ATOM     34  CB  LEU A   3      -1.332 -32.426  14.398  1.00  0.00           C  
ATOM     35  CG  LEU A   3      -2.620 -32.524  13.571  1.00  0.00           C  
ATOM     36  CD1 LEU A   3      -2.446 -33.571  12.479  1.00  0.00           C  
ATOM     37  CD2 LEU A   3      -3.784 -32.876  14.485  1.00  0.00           C  
ATOM     38  H   LEU A   3       0.926 -32.055  15.509  1.00  0.00           H  
ATOM     39  HA  LEU A   3       0.134 -32.705  12.874  1.00  0.00           H  
ATOM     40 1HB  LEU A   3      -1.133 -33.411  14.818  1.00  0.00           H  
ATOM     41 2HB  LEU A   3      -1.517 -31.735  15.219  1.00  0.00           H  
ATOM     42  HG  LEU A   3      -2.816 -31.566  13.087  1.00  0.00           H  
ATOM     43 1HD1 LEU A   3      -3.362 -33.640  11.892  1.00  0.00           H  
ATOM     44 2HD1 LEU A   3      -1.619 -33.284  11.829  1.00  0.00           H  
ATOM     45 3HD1 LEU A   3      -2.232 -34.537  12.933  1.00  0.00           H  
ATOM     46 1HD2 LEU A   3      -4.701 -32.945  13.898  1.00  0.00           H  
ATOM     47 2HD2 LEU A   3      -3.591 -33.834  14.968  1.00  0.00           H  
ATOM     48 3HD2 LEU A   3      -3.897 -32.103  15.245  1.00  0.00           H  
ATOM     49  N   LEU A   4      -0.296 -29.455  13.807  1.00  0.00           N  
ATOM     50  CA  LEU A   4      -0.497 -28.093  13.352  1.00  0.00           C  
ATOM     51  C   LEU A   4       0.506 -27.671  12.270  1.00  0.00           C  
ATOM     52  O   LEU A   4       0.147 -26.993  11.308  1.00  0.00           O  
ATOM     53  CB  LEU A   4      -0.397 -27.136  14.547  1.00  0.00           C  
ATOM     54  CG  LEU A   4      -0.589 -25.648  14.226  1.00  0.00           C  
ATOM     55  CD1 LEU A   4      -1.987 -25.426  13.664  1.00  0.00           C  
ATOM     56  CD2 LEU A   4      -0.369 -24.824  15.485  1.00  0.00           C  
ATOM     57  H   LEU A   4      -0.047 -29.621  14.772  1.00  0.00           H  
ATOM     58  HA  LEU A   4      -1.491 -28.025  12.911  1.00  0.00           H  
ATOM     59 1HB  LEU A   4      -1.151 -27.417  15.280  1.00  0.00           H  
ATOM     60 2HB  LEU A   4       0.585 -27.252  15.004  1.00  0.00           H  
ATOM     61  HG  LEU A   4       0.129 -25.345  13.463  1.00  0.00           H  
ATOM     62 1HD1 LEU A   4      -2.124 -24.369  13.435  1.00  0.00           H  
ATOM     63 2HD1 LEU A   4      -2.110 -26.012  12.753  1.00  0.00           H  
ATOM     64 3HD1 LEU A   4      -2.728 -25.737  14.399  1.00  0.00           H  
ATOM     65 1HD2 LEU A   4      -0.505 -23.767  15.257  1.00  0.00           H  
ATOM     66 2HD2 LEU A   4      -1.088 -25.126  16.248  1.00  0.00           H  
ATOM     67 3HD2 LEU A   4       0.643 -24.988  15.855  1.00  0.00           H  
ATOM     68  N   GLN A   5       1.877 -28.087  12.432  1.00  0.00           N  
ATOM     69  CA  GLN A   5       2.900 -27.773  11.433  1.00  0.00           C  
ATOM     70  C   GLN A   5       2.600 -28.492  10.122  1.00  0.00           C  
ATOM     71  O   GLN A   5       2.673 -27.896   9.047  1.00  0.00           O  
ATOM     72  CB  GLN A   5       4.292 -28.162  11.939  1.00  0.00           C  
ATOM     73  CG  GLN A   5       4.827 -27.262  13.040  1.00  0.00           C  
ATOM     74  CD  GLN A   5       6.193 -27.701  13.534  1.00  0.00           C  
ATOM     75  OE1 GLN A   5       6.352 -28.808  14.057  1.00  0.00           O  
ATOM     76  NE2 GLN A   5       7.187 -26.836  13.371  1.00  0.00           N  
ATOM     77  H   GLN A   5       2.147 -28.559  13.281  1.00  0.00           H  
ATOM     78  HA  GLN A   5       2.893 -26.697  11.258  1.00  0.00           H  
ATOM     79 1HB  GLN A   5       4.268 -29.182  12.321  1.00  0.00           H  
ATOM     80 2HB  GLN A   5       5.000 -28.138  11.111  1.00  0.00           H  
ATOM     81 1HG  GLN A   5       4.914 -26.246  12.655  1.00  0.00           H  
ATOM     82 2HG  GLN A   5       4.136 -27.284  13.882  1.00  0.00           H  
ATOM     83 1HE2 GLN A   5       8.110 -27.070  13.677  1.00  0.00           H  
ATOM     84 2HE2 GLN A   5       7.013 -25.949  12.941  1.00  0.00           H  
ATOM     85  N   ALA A   6       2.272 -29.777  10.219  1.00  0.00           N  
ATOM     86  CA  ALA A   6       1.938 -30.579   9.047  1.00  0.00           C  
ATOM     87  C   ALA A   6       0.742 -29.996   8.300  1.00  0.00           C  
ATOM     88  O   ALA A   6       0.671 -30.072   7.069  1.00  0.00           O  
ATOM     89  CB  ALA A   6       1.645 -31.997   9.453  1.00  0.00           C  
ATOM     90  H   ALA A   6       2.257 -30.208  11.131  1.00  0.00           H  
ATOM     91  HA  ALA A   6       2.796 -30.572   8.373  1.00  0.00           H  
ATOM     92 1HB  ALA A   6       1.396 -32.586   8.569  1.00  0.00           H  
ATOM     93 2HB  ALA A   6       2.523 -32.424   9.938  1.00  0.00           H  
ATOM     94 3HB  ALA A   6       0.804 -32.011  10.147  1.00  0.00           H  
ATOM     95  N   LEU A   7      -0.399 -29.401   9.012  1.00  0.00           N  
ATOM     96  CA  LEU A   7      -1.577 -28.753   8.433  1.00  0.00           C  
ATOM     97  C   LEU A   7      -1.165 -27.468   7.729  1.00  0.00           C  
ATOM     98  O   LEU A   7      -1.616 -27.184   6.620  1.00  0.00           O  
ATOM     99  CB  LEU A   7      -2.615 -28.445   9.519  1.00  0.00           C  
ATOM    100  CG  LEU A   7      -3.351 -29.660  10.100  1.00  0.00           C  
ATOM    101  CD1 LEU A   7      -4.046 -29.261  11.395  1.00  0.00           C  
ATOM    102  CD2 LEU A   7      -4.351 -30.183   9.081  1.00  0.00           C  
ATOM    103  H   LEU A   7      -0.319 -29.469  10.018  1.00  0.00           H  
ATOM    104  HA  LEU A   7      -2.006 -29.431   7.694  1.00  0.00           H  
ATOM    105 1HB  LEU A   7      -2.117 -27.935  10.342  1.00  0.00           H  
ATOM    106 2HB  LEU A   7      -3.365 -27.772   9.103  1.00  0.00           H  
ATOM    107  HG  LEU A   7      -2.630 -30.443  10.336  1.00  0.00           H  
ATOM    108 1HD1 LEU A   7      -4.568 -30.125  11.808  1.00  0.00           H  
ATOM    109 2HD1 LEU A   7      -3.305 -28.909  12.112  1.00  0.00           H  
ATOM    110 3HD1 LEU A   7      -4.763 -28.466  11.193  1.00  0.00           H  
ATOM    111 1HD2 LEU A   7      -4.873 -31.047   9.493  1.00  0.00           H  
ATOM    112 2HD2 LEU A   7      -5.074 -29.401   8.845  1.00  0.00           H  
ATOM    113 3HD2 LEU A   7      -3.825 -30.477   8.172  1.00  0.00           H  
ATOM    114  N   TRP A   8      -0.297 -26.556   8.414  1.00  0.00           N  
ATOM    115  CA  TRP A   8       0.157 -25.304   7.823  1.00  0.00           C  
ATOM    116  C   TRP A   8       0.958 -25.603   6.543  1.00  0.00           C  
ATOM    117  O   TRP A   8       0.852 -24.883   5.550  1.00  0.00           O  
ATOM    118  CB  TRP A   8       1.017 -24.519   8.816  1.00  0.00           C  
ATOM    119  CG  TRP A   8       0.220 -23.811   9.870  1.00  0.00           C  
ATOM    120  CD1 TRP A   8      -1.118 -23.555   9.845  1.00  0.00           C  
ATOM    121  CD2 TRP A   8       0.710 -23.263  11.117  1.00  0.00           C  
ATOM    122  NE1 TRP A   8      -1.494 -22.888  10.984  1.00  0.00           N  
ATOM    123  CE2 TRP A   8      -0.388 -22.702  11.775  1.00  0.00           C  
ATOM    124  CE3 TRP A   8       1.973 -23.206  11.719  1.00  0.00           C  
ATOM    125  CZ2 TRP A   8      -0.266 -22.085  13.010  1.00  0.00           C  
ATOM    126  CZ3 TRP A   8       2.095 -22.588  12.958  1.00  0.00           C  
ATOM    127  CH2 TRP A   8       1.004 -22.043  13.587  1.00  0.00           C  
ATOM    128  H   TRP A   8       0.001 -26.797   9.347  1.00  0.00           H  
ATOM    129  HA  TRP A   8      -0.716 -24.707   7.565  1.00  0.00           H  
ATOM    130 1HB  TRP A   8       1.713 -25.197   9.310  1.00  0.00           H  
ATOM    131 2HB  TRP A   8       1.608 -23.778   8.278  1.00  0.00           H  
ATOM    132  HD1 TRP A   8      -1.792 -23.839   9.038  1.00  0.00           H  
ATOM    133  HE1 TRP A   8      -2.430 -22.582  11.206  1.00  0.00           H  
ATOM    134  HE3 TRP A   8       2.842 -23.639  11.226  1.00  0.00           H  
ATOM    135  HZ2 TRP A   8      -1.121 -21.645  13.525  1.00  0.00           H  
ATOM    136  HZ3 TRP A   8       3.082 -22.547  13.420  1.00  0.00           H  
ATOM    137  HH2 TRP A   8       1.135 -21.566  14.558  1.00  0.00           H  
ATOM    138  N   ILE A   9       1.911 -26.706   6.486  1.00  0.00           N  
ATOM    139  CA  ILE A   9       2.690 -27.040   5.297  1.00  0.00           C  
ATOM    140  C   ILE A   9       1.788 -27.454   4.125  1.00  0.00           C  
ATOM    141  O   ILE A   9       2.006 -27.026   2.981  1.00  0.00           O  
ATOM    142  CB  ILE A   9       3.688 -28.171   5.603  1.00  0.00           C  
ATOM    143  CG1 ILE A   9       4.745 -27.695   6.603  1.00  0.00           C  
ATOM    144  CG2 ILE A   9       4.345 -28.662   4.322  1.00  0.00           C  
ATOM    145  CD1 ILE A   9       5.547 -28.815   7.224  1.00  0.00           C  
ATOM    146  H   ILE A   9       1.997 -27.285   7.309  1.00  0.00           H  
ATOM    147  HA  ILE A   9       3.215 -26.146   4.966  1.00  0.00           H  
ATOM    148  HB  ILE A   9       3.163 -29.002   6.073  1.00  0.00           H  
ATOM    149 1HG1 ILE A   9       5.436 -27.015   6.105  1.00  0.00           H  
ATOM    150 2HG1 ILE A   9       4.262 -27.137   7.405  1.00  0.00           H  
ATOM    151 1HG2 ILE A   9       5.048 -29.461   4.557  1.00  0.00           H  
ATOM    152 2HG2 ILE A   9       3.581 -29.039   3.644  1.00  0.00           H  
ATOM    153 3HG2 ILE A   9       4.878 -27.838   3.848  1.00  0.00           H  
ATOM    154 1HD1 ILE A   9       6.275 -28.399   7.921  1.00  0.00           H  
ATOM    155 2HD1 ILE A   9       4.877 -29.489   7.759  1.00  0.00           H  
ATOM    156 3HD1 ILE A   9       6.069 -29.366   6.442  1.00  0.00           H  
ATOM    157  N   LEU A  10       0.658 -28.361   4.359  1.00  0.00           N  
ATOM    158  CA  LEU A  10      -0.305 -28.745   3.336  1.00  0.00           C  
ATOM    159  C   LEU A  10      -1.101 -27.529   2.815  1.00  0.00           C  
ATOM    160  O   LEU A  10      -1.430 -27.434   1.619  1.00  0.00           O  
ATOM    161  CB  LEU A  10      -1.269 -29.796   3.901  1.00  0.00           C  
ATOM    162  CG  LEU A  10      -0.655 -31.170   4.201  1.00  0.00           C  
ATOM    163  CD1 LEU A  10      -1.641 -32.002   5.011  1.00  0.00           C  
ATOM    164  CD2 LEU A  10      -0.297 -31.862   2.895  1.00  0.00           C  
ATOM    165  H   LEU A  10       0.549 -28.717   5.299  1.00  0.00           H  
ATOM    166  HA  LEU A  10       0.240 -29.152   2.485  1.00  0.00           H  
ATOM    167 1HB  LEU A  10      -1.695 -29.415   4.827  1.00  0.00           H  
ATOM    168 2HB  LEU A  10      -2.079 -29.945   3.187  1.00  0.00           H  
ATOM    169  HG  LEU A  10       0.245 -31.041   4.802  1.00  0.00           H  
ATOM    170 1HD1 LEU A  10      -1.204 -32.977   5.223  1.00  0.00           H  
ATOM    171 2HD1 LEU A  10      -1.863 -31.492   5.947  1.00  0.00           H  
ATOM    172 3HD1 LEU A  10      -2.560 -32.132   4.440  1.00  0.00           H  
ATOM    173 1HD2 LEU A  10       0.140 -32.838   3.108  1.00  0.00           H  
ATOM    174 2HD2 LEU A  10      -1.198 -31.991   2.293  1.00  0.00           H  
ATOM    175 3HD2 LEU A  10       0.422 -31.254   2.345  1.00  0.00           H  
ATOM    176  N   ILE A  11      -1.541 -26.471   3.741  1.00  0.00           N  
ATOM    177  CA  ILE A  11      -2.264 -25.258   3.411  1.00  0.00           C  
ATOM    178  C   ILE A  11      -1.417 -24.348   2.535  1.00  0.00           C  
ATOM    179  O   ILE A  11      -1.881 -23.842   1.513  1.00  0.00           O  
ATOM    180  CB  ILE A  11      -2.689 -24.506   4.685  1.00  0.00           C  
ATOM    181  CG1 ILE A  11      -3.763 -25.294   5.438  1.00  0.00           C  
ATOM    182  CG2 ILE A  11      -3.191 -23.113   4.338  1.00  0.00           C  
ATOM    183  CD1 ILE A  11      -3.972 -24.835   6.863  1.00  0.00           C  
ATOM    184  H   ILE A  11      -1.294 -26.650   4.703  1.00  0.00           H  
ATOM    185  HA  ILE A  11      -3.154 -25.538   2.845  1.00  0.00           H  
ATOM    186  HB  ILE A  11      -1.835 -24.417   5.356  1.00  0.00           H  
ATOM    187 1HG1 ILE A  11      -4.712 -25.211   4.910  1.00  0.00           H  
ATOM    188 2HG1 ILE A  11      -3.493 -26.350   5.458  1.00  0.00           H  
ATOM    189 1HG2 ILE A  11      -3.487 -22.595   5.250  1.00  0.00           H  
ATOM    190 2HG2 ILE A  11      -2.398 -22.553   3.844  1.00  0.00           H  
ATOM    191 3HG2 ILE A  11      -4.050 -23.192   3.670  1.00  0.00           H  
ATOM    192 1HD1 ILE A  11      -4.747 -25.441   7.331  1.00  0.00           H  
ATOM    193 2HD1 ILE A  11      -3.040 -24.943   7.421  1.00  0.00           H  
ATOM    194 3HD1 ILE A  11      -4.277 -23.790   6.867  1.00  0.00           H  
ATOM    195  N   VAL A  12      -0.172 -24.134   2.933  1.00  0.00           N  
ATOM    196  CA  VAL A  12       0.761 -23.317   2.143  1.00  0.00           C  
ATOM    197  C   VAL A  12       1.070 -23.919   0.773  1.00  0.00           C  
ATOM    198  O   VAL A  12       1.109 -23.211  -0.233  1.00  0.00           O  
ATOM    199  CB  VAL A  12       2.081 -23.134   2.914  1.00  0.00           C  
ATOM    200  CG1 VAL A  12       3.133 -22.489   2.023  1.00  0.00           C  
ATOM    201  CG2 VAL A  12       1.842 -22.295   4.160  1.00  0.00           C  
ATOM    202  H   VAL A  12       0.146 -24.543   3.800  1.00  0.00           H  
ATOM    203  HA  VAL A  12       0.293 -22.348   1.965  1.00  0.00           H  
ATOM    204  HB  VAL A  12       2.462 -24.114   3.202  1.00  0.00           H  
ATOM    205 1HG1 VAL A  12       4.060 -22.368   2.584  1.00  0.00           H  
ATOM    206 2HG1 VAL A  12       3.315 -23.124   1.156  1.00  0.00           H  
ATOM    207 3HG1 VAL A  12       2.780 -21.513   1.692  1.00  0.00           H  
ATOM    208 1HG2 VAL A  12       2.779 -22.171   4.700  1.00  0.00           H  
ATOM    209 2HG2 VAL A  12       1.456 -21.317   3.871  1.00  0.00           H  
ATOM    210 3HG2 VAL A  12       1.117 -22.796   4.802  1.00  0.00           H  
ATOM    211  N   ALA A  13       1.352 -25.341   0.629  1.00  0.00           N  
ATOM    212  CA  ALA A  13       1.519 -25.946  -0.686  1.00  0.00           C  
ATOM    213  C   ALA A  13       0.294 -25.776  -1.569  1.00  0.00           C  
ATOM    214  O   ALA A  13       0.421 -25.531  -2.777  1.00  0.00           O  
ATOM    215  CB  ALA A  13       1.833 -27.422  -0.552  1.00  0.00           C  
ATOM    216  H   ALA A  13       1.442 -25.919   1.452  1.00  0.00           H  
ATOM    217  HA  ALA A  13       2.356 -25.450  -1.181  1.00  0.00           H  
ATOM    218 1HB  ALA A  13       1.956 -27.860  -1.542  1.00  0.00           H  
ATOM    219 2HB  ALA A  13       2.755 -27.547   0.018  1.00  0.00           H  
ATOM    220 3HB  ALA A  13       1.016 -27.921  -0.032  1.00  0.00           H  
ATOM    221  N   ALA A  14      -0.976 -25.924  -0.964  1.00  0.00           N  
ATOM    222  CA  ALA A  14      -2.210 -25.763  -1.744  1.00  0.00           C  
ATOM    223  C   ALA A  14      -2.326 -24.342  -2.278  1.00  0.00           C  
ATOM    224  O   ALA A  14      -2.829 -24.122  -3.381  1.00  0.00           O  
ATOM    225  CB  ALA A  14      -3.422 -26.118  -0.896  1.00  0.00           C  
ATOM    226  H   ALA A  14      -1.041 -26.144   0.020  1.00  0.00           H  
ATOM    227  HA  ALA A  14      -2.164 -26.442  -2.595  1.00  0.00           H  
ATOM    228 1HB  ALA A  14      -4.329 -25.994  -1.487  1.00  0.00           H  
ATOM    229 2HB  ALA A  14      -3.344 -27.154  -0.564  1.00  0.00           H  
ATOM    230 3HB  ALA A  14      -3.463 -25.463  -0.028  1.00  0.00           H  
ATOM    231  N   LYS A  15      -1.921 -23.226  -1.443  1.00  0.00           N  
ATOM    232  CA  LYS A  15      -1.981 -21.829  -1.833  1.00  0.00           C  
ATOM    233  C   LYS A  15      -0.869 -21.473  -2.828  1.00  0.00           C  
ATOM    234  O   LYS A  15      -1.073 -20.655  -3.726  1.00  0.00           O  
ATOM    235  CB  LYS A  15      -1.895 -20.933  -0.597  1.00  0.00           C  
ATOM    236  CG  LYS A  15      -3.071 -21.068   0.361  1.00  0.00           C  
ATOM    237  CD  LYS A  15      -4.336 -20.460  -0.227  1.00  0.00           C  
ATOM    238  CE  LYS A  15      -5.510 -20.587   0.732  1.00  0.00           C  
ATOM    239  NZ  LYS A  15      -5.439 -19.588   1.833  1.00  0.00           N  
ATOM    240  H   LYS A  15      -1.637 -23.462  -0.503  1.00  0.00           H  
ATOM    241  HA  LYS A  15      -2.933 -21.653  -2.335  1.00  0.00           H  
ATOM    242 1HB  LYS A  15      -0.984 -21.164  -0.043  1.00  0.00           H  
ATOM    243 2HB  LYS A  15      -1.834 -19.890  -0.907  1.00  0.00           H  
ATOM    244 1HG  LYS A  15      -3.249 -22.123   0.573  1.00  0.00           H  
ATOM    245 2HG  LYS A  15      -2.837 -20.562   1.298  1.00  0.00           H  
ATOM    246 1HD  LYS A  15      -4.166 -19.404  -0.443  1.00  0.00           H  
ATOM    247 2HD  LYS A  15      -4.584 -20.968  -1.159  1.00  0.00           H  
ATOM    248 1HE  LYS A  15      -6.442 -20.444   0.187  1.00  0.00           H  
ATOM    249 2HE  LYS A  15      -5.519 -21.587   1.166  1.00  0.00           H  
ATOM    250 1HZ  LYS A  15      -6.234 -19.706   2.446  1.00  0.00           H  
ATOM    251 2HZ  LYS A  15      -4.587 -19.724   2.358  1.00  0.00           H  
ATOM    252 3HZ  LYS A  15      -5.450 -18.656   1.444  1.00  0.00           H  
ATOM    253  N   LEU A  16       0.304 -22.080  -2.676  1.00  0.00           N  
ATOM    254  CA  LEU A  16       1.363 -21.860  -3.654  1.00  0.00           C  
ATOM    255  C   LEU A  16       1.014 -22.475  -4.997  1.00  0.00           C  
ATOM    256  O   LEU A  16       1.339 -21.923  -6.053  1.00  0.00           O  
ATOM    257  CB  LEU A  16       2.686 -22.450  -3.146  1.00  0.00           C  
ATOM    258  CG  LEU A  16       3.302 -21.750  -1.929  1.00  0.00           C  
ATOM    259  CD1 LEU A  16       4.432 -22.603  -1.370  1.00  0.00           C  
ATOM    260  CD2 LEU A  16       3.808 -20.373  -2.337  1.00  0.00           C  
ATOM    261  H   LEU A  16       0.476 -22.696  -1.893  1.00  0.00           H  
ATOM    262  HA  LEU A  16       1.455 -20.788  -3.830  1.00  0.00           H  
ATOM    263 1HB  LEU A  16       2.520 -23.492  -2.880  1.00  0.00           H  
ATOM    264 2HB  LEU A  16       3.415 -22.414  -3.955  1.00  0.00           H  
ATOM    265  HG  LEU A  16       2.547 -21.643  -1.149  1.00  0.00           H  
ATOM    266 1HD1 LEU A  16       4.871 -22.107  -0.505  1.00  0.00           H  
ATOM    267 2HD1 LEU A  16       4.038 -23.575  -1.068  1.00  0.00           H  
ATOM    268 3HD1 LEU A  16       5.196 -22.742  -2.135  1.00  0.00           H  
ATOM    269 1HD2 LEU A  16       4.245 -19.875  -1.472  1.00  0.00           H  
ATOM    270 2HD2 LEU A  16       4.563 -20.480  -3.116  1.00  0.00           H  
ATOM    271 3HD2 LEU A  16       2.977 -19.779  -2.716  1.00  0.00           H  
ATOM    272  N   GLY A  17       0.335 -23.612  -4.955  1.00  0.00           N  
ATOM    273  CA  GLY A  17      -0.001 -24.332  -6.166  1.00  0.00           C  
ATOM    274  C   GLY A  17       1.099 -25.307  -6.548  1.00  0.00           C  
ATOM    275  O   GLY A  17       1.339 -25.540  -7.723  1.00  0.00           O  
ATOM    276  H   GLY A  17       0.043 -23.990  -4.062  1.00  0.00           H  
ATOM    277 1HA  GLY A  17      -0.937 -24.871  -6.022  1.00  0.00           H  
ATOM    278 2HA  GLY A  17      -0.160 -23.623  -6.977  1.00  0.00           H  
ATOM    279  N   THR A  18       1.772 -25.868  -5.551  1.00  0.00           N  
ATOM    280  CA  THR A  18       2.888 -26.774  -5.781  1.00  0.00           C  
ATOM    281  C   THR A  18       2.749 -28.001  -4.888  1.00  0.00           C  
ATOM    282  O   THR A  18       1.708 -28.205  -4.269  1.00  0.00           O  
ATOM    283  CB  THR A  18       4.238 -26.081  -5.521  1.00  0.00           C  
ATOM    284  OG1 THR A  18       5.307 -26.935  -5.950  1.00  0.00           O  
ATOM    285  CG2 THR A  18       4.403 -25.773  -4.041  1.00  0.00           C  
ATOM    286  H   THR A  18       1.498 -25.657  -4.603  1.00  0.00           H  
ATOM    287  HA  THR A  18       2.904 -27.043  -6.837  1.00  0.00           H  
ATOM    288  HB  THR A  18       4.285 -25.151  -6.087  1.00  0.00           H  
ATOM    289  HG1 THR A  18       5.390 -26.888  -6.905  1.00  0.00           H  
ATOM    290 1HG2 THR A  18       5.363 -25.284  -3.876  1.00  0.00           H  
ATOM    291 2HG2 THR A  18       3.599 -25.115  -3.714  1.00  0.00           H  
ATOM    292 3HG2 THR A  18       4.367 -26.701  -3.470  1.00  0.00           H  
ATOM    293  N   THR A  19       3.800 -28.810  -4.811  1.00  0.00           N  
ATOM    294  CA  THR A  19       3.741 -30.066  -4.066  1.00  0.00           C  
ATOM    295  C   THR A  19       4.045 -29.785  -2.593  1.00  0.00           C  
ATOM    296  O   THR A  19       4.551 -28.713  -2.261  1.00  0.00           O  
ATOM    297  CB  THR A  19       4.730 -31.107  -4.624  1.00  0.00           C  
ATOM    298  OG1 THR A  19       6.073 -30.646  -4.430  1.00  0.00           O  
ATOM    299  CG2 THR A  19       4.485 -31.332  -6.108  1.00  0.00           C  
ATOM    300  H   THR A  19       4.658 -28.554  -5.276  1.00  0.00           H  
ATOM    301  HA  THR A  19       2.755 -30.507  -4.207  1.00  0.00           H  
ATOM    302  HB  THR A  19       4.603 -32.050  -4.094  1.00  0.00           H  
ATOM    303  HG1 THR A  19       6.685 -31.367  -4.597  1.00  0.00           H  
ATOM    304 1HG2 THR A  19       5.192 -32.070  -6.486  1.00  0.00           H  
ATOM    305 2HG2 THR A  19       3.468 -31.693  -6.259  1.00  0.00           H  
ATOM    306 3HG2 THR A  19       4.619 -30.394  -6.646  1.00  0.00           H  
ATOM    307  N   VAL A  20       3.774 -30.736  -1.705  1.00  0.00           N  
ATOM    308  CA  VAL A  20       4.097 -30.505  -0.298  1.00  0.00           C  
ATOM    309  C   VAL A  20       5.613 -30.482  -0.037  1.00  0.00           C  
ATOM    310  O   VAL A  20       6.088 -29.762   0.852  1.00  0.00           O  
ATOM    311  CB  VAL A  20       3.450 -31.599   0.571  1.00  0.00           C  
ATOM    312  CG1 VAL A  20       4.216 -32.907   0.437  1.00  0.00           C  
ATOM    313  CG2 VAL A  20       3.403 -31.148   2.023  1.00  0.00           C  
ATOM    314  H   VAL A  20       3.349 -31.612  -1.975  1.00  0.00           H  
ATOM    315  HA  VAL A  20       3.774 -29.497  -0.028  1.00  0.00           H  
ATOM    316  HB  VAL A  20       2.436 -31.782   0.214  1.00  0.00           H  
ATOM    317 1HG1 VAL A  20       3.744 -33.670   1.058  1.00  0.00           H  
ATOM    318 2HG1 VAL A  20       4.205 -33.230  -0.604  1.00  0.00           H  
ATOM    319 3HG1 VAL A  20       5.245 -32.761   0.763  1.00  0.00           H  
ATOM    320 1HG2 VAL A  20       2.944 -31.926   2.631  1.00  0.00           H  
ATOM    321 2HG2 VAL A  20       4.416 -30.959   2.378  1.00  0.00           H  
ATOM    322 3HG2 VAL A  20       2.815 -30.233   2.100  1.00  0.00           H  
ATOM    323  N   GLU A  21       6.370 -31.249  -0.821  1.00  0.00           N  
ATOM    324  CA  GLU A  21       7.827 -31.255  -0.703  1.00  0.00           C  
ATOM    325  C   GLU A  21       8.379 -29.907  -1.113  1.00  0.00           C  
ATOM    326  O   GLU A  21       9.396 -29.474  -0.589  1.00  0.00           O  
ATOM    327  CB  GLU A  21       8.442 -32.358  -1.566  1.00  0.00           C  
ATOM    328  CG  GLU A  21       8.092 -33.772  -1.124  1.00  0.00           C  
ATOM    329  CD  GLU A  21       6.736 -34.214  -1.600  1.00  0.00           C  
ATOM    330  OE1 GLU A  21       6.091 -33.456  -2.285  1.00  0.00           O  
ATOM    331  OE2 GLU A  21       6.344 -35.310  -1.278  1.00  0.00           O  
ATOM    332  H   GLU A  21       5.929 -31.841  -1.510  1.00  0.00           H  
ATOM    333  HA  GLU A  21       8.088 -31.420   0.344  1.00  0.00           H  
ATOM    334 1HB  GLU A  21       8.113 -32.239  -2.599  1.00  0.00           H  
ATOM    335 2HB  GLU A  21       9.528 -32.264  -1.557  1.00  0.00           H  
ATOM    336 1HG  GLU A  21       8.842 -34.459  -1.513  1.00  0.00           H  
ATOM    337 2HG  GLU A  21       8.123 -33.819  -0.037  1.00  0.00           H  
ATOM    338  N   GLU A  22       7.807 -29.308  -2.114  1.00  0.00           N  
ATOM    339  CA  GLU A  22       8.360 -28.029  -2.540  1.00  0.00           C  
ATOM    340  C   GLU A  22       8.125 -26.961  -1.477  1.00  0.00           C  
ATOM    341  O   GLU A  22       9.014 -26.159  -1.183  1.00  0.00           O  
ATOM    342  CB  GLU A  22       7.739 -27.591  -3.868  1.00  0.00           C  
ATOM    343  CG  GLU A  22       8.274 -26.272  -4.408  1.00  0.00           C  
ATOM    344  CD  GLU A  22       9.731 -26.336  -4.771  1.00  0.00           C  
ATOM    345  OE1 GLU A  22      10.235 -27.421  -4.941  1.00  0.00           O  
ATOM    346  OE2 GLU A  22      10.342 -25.299  -4.880  1.00  0.00           O  
ATOM    347  H   GLU A  22       7.006 -29.684  -2.600  1.00  0.00           H  
ATOM    348  HA  GLU A  22       9.439 -28.140  -2.654  1.00  0.00           H  
ATOM    349 1HB  GLU A  22       7.917 -28.357  -4.623  1.00  0.00           H  
ATOM    350 2HB  GLU A  22       6.660 -27.491  -3.750  1.00  0.00           H  
ATOM    351 1HG  GLU A  22       7.702 -25.995  -5.293  1.00  0.00           H  
ATOM    352 2HG  GLU A  22       8.126 -25.497  -3.656  1.00  0.00           H  
ATOM    353  N   ALA A  23       6.939 -26.968  -0.878  1.00  0.00           N  
ATOM    354  CA  ALA A  23       6.656 -25.999   0.171  1.00  0.00           C  
ATOM    355  C   ALA A  23       7.664 -26.146   1.307  1.00  0.00           C  
ATOM    356  O   ALA A  23       8.089 -25.157   1.906  1.00  0.00           O  
ATOM    357  CB  ALA A  23       5.236 -26.149   0.674  1.00  0.00           C  
ATOM    358  H   ALA A  23       6.225 -27.634  -1.137  1.00  0.00           H  
ATOM    359  HA  ALA A  23       6.773 -24.999  -0.250  1.00  0.00           H  
ATOM    360 1HB  ALA A  23       5.048 -25.415   1.459  1.00  0.00           H  
ATOM    361 2HB  ALA A  23       4.540 -25.989  -0.148  1.00  0.00           H  
ATOM    362 3HB  ALA A  23       5.099 -27.153   1.076  1.00  0.00           H  
ATOM    363  N   VAL A  24       8.097 -27.469   1.702  1.00  0.00           N  
ATOM    364  CA  VAL A  24       9.092 -27.643   2.760  1.00  0.00           C  
ATOM    365  C   VAL A  24      10.469 -27.176   2.310  1.00  0.00           C  
ATOM    366  O   VAL A  24      11.181 -26.488   3.065  1.00  0.00           O  
ATOM    367  CB  VAL A  24       9.172 -29.123   3.181  1.00  0.00           C  
ATOM    368  CG1 VAL A  24      10.315 -29.336   4.162  1.00  0.00           C  
ATOM    369  CG2 VAL A  24       7.849 -29.559   3.792  1.00  0.00           C  
ATOM    370  H   VAL A  24       7.700 -28.285   1.258  1.00  0.00           H  
ATOM    371  HA  VAL A  24       8.820 -27.007   3.602  1.00  0.00           H  
ATOM    372  HB  VAL A  24       9.385 -29.730   2.302  1.00  0.00           H  
ATOM    373 1HG1 VAL A  24      10.357 -30.387   4.449  1.00  0.00           H  
ATOM    374 2HG1 VAL A  24      11.256 -29.051   3.692  1.00  0.00           H  
ATOM    375 3HG1 VAL A  24      10.152 -28.725   5.050  1.00  0.00           H  
ATOM    376 1HG2 VAL A  24       7.912 -30.606   4.087  1.00  0.00           H  
ATOM    377 2HG2 VAL A  24       7.633 -28.948   4.668  1.00  0.00           H  
ATOM    378 3HG2 VAL A  24       7.052 -29.437   3.058  1.00  0.00           H  
ATOM    379  N   LYS A  25      10.832 -27.524   1.075  1.00  0.00           N  
ATOM    380  CA  LYS A  25      12.133 -27.164   0.550  1.00  0.00           C  
ATOM    381  C   LYS A  25      12.282 -25.648   0.530  1.00  0.00           C  
ATOM    382  O   LYS A  25      13.340 -25.118   0.849  1.00  0.00           O  
ATOM    383  CB  LYS A  25      12.330 -27.742  -0.852  1.00  0.00           C  
ATOM    384  CG  LYS A  25      12.564 -29.247  -0.885  1.00  0.00           C  
ATOM    385  CD  LYS A  25      12.675 -29.758  -2.314  1.00  0.00           C  
ATOM    386  CE  LYS A  25      12.874 -31.266  -2.350  1.00  0.00           C  
ATOM    387  NZ  LYS A  25      12.955 -31.784  -3.743  1.00  0.00           N  
ATOM    388  H   LYS A  25      10.194 -28.044   0.491  1.00  0.00           H  
ATOM    389  HA  LYS A  25      12.897 -27.581   1.205  1.00  0.00           H  
ATOM    390 1HB  LYS A  25      11.451 -27.527  -1.461  1.00  0.00           H  
ATOM    391 2HB  LYS A  25      13.184 -27.261  -1.328  1.00  0.00           H  
ATOM    392 1HG  LYS A  25      13.484 -29.484  -0.351  1.00  0.00           H  
ATOM    393 2HG  LYS A  25      11.736 -29.755  -0.391  1.00  0.00           H  
ATOM    394 1HD  LYS A  25      11.767 -29.506  -2.863  1.00  0.00           H  
ATOM    395 2HD  LYS A  25      13.521 -29.278  -2.807  1.00  0.00           H  
ATOM    396 1HE  LYS A  25      13.793 -31.524  -1.825  1.00  0.00           H  
ATOM    397 2HE  LYS A  25      12.043 -31.755  -1.842  1.00  0.00           H  
ATOM    398 1HZ  LYS A  25      13.087 -32.785  -3.723  1.00  0.00           H  
ATOM    399 2HZ  LYS A  25      12.099 -31.566  -4.233  1.00  0.00           H  
ATOM    400 3HZ  LYS A  25      13.734 -31.352  -4.218  1.00  0.00           H  
ATOM    401  N   ARG A  26      11.221 -24.953   0.144  1.00  0.00           N  
ATOM    402  CA  ARG A  26      11.263 -23.502   0.112  1.00  0.00           C  
ATOM    403  C   ARG A  26      11.372 -22.926   1.530  1.00  0.00           C  
ATOM    404  O   ARG A  26      12.121 -21.975   1.774  1.00  0.00           O  
ATOM    405  CB  ARG A  26      10.021 -22.950  -0.572  1.00  0.00           C  
ATOM    406  CG  ARG A  26       9.969 -23.169  -2.076  1.00  0.00           C  
ATOM    407  CD  ARG A  26       8.761 -22.548  -2.679  1.00  0.00           C  
ATOM    408  NE  ARG A  26       8.639 -22.862  -4.094  1.00  0.00           N  
ATOM    409  CZ  ARG A  26       7.767 -22.274  -4.936  1.00  0.00           C  
ATOM    410  NH1 ARG A  26       6.949 -21.346  -4.491  1.00  0.00           N  
ATOM    411  NH2 ARG A  26       7.734 -22.630  -6.208  1.00  0.00           N  
ATOM    412  H   ARG A  26      10.373 -25.427  -0.133  1.00  0.00           H  
ATOM    413  HA  ARG A  26      12.153 -23.192  -0.435  1.00  0.00           H  
ATOM    414 1HB  ARG A  26       9.133 -23.411  -0.141  1.00  0.00           H  
ATOM    415 2HB  ARG A  26       9.953 -21.878  -0.392  1.00  0.00           H  
ATOM    416 1HG  ARG A  26      10.850 -22.724  -2.539  1.00  0.00           H  
ATOM    417 2HG  ARG A  26       9.947 -24.238  -2.288  1.00  0.00           H  
ATOM    418 1HD  ARG A  26       7.871 -22.917  -2.171  1.00  0.00           H  
ATOM    419 2HD  ARG A  26       8.817 -21.466  -2.574  1.00  0.00           H  
ATOM    420  HE  ARG A  26       9.253 -23.572  -4.472  1.00  0.00           H  
ATOM    421 1HH1 ARG A  26       6.974 -21.074  -3.519  1.00  0.00           H  
ATOM    422 2HH1 ARG A  26       6.295 -20.905  -5.122  1.00  0.00           H  
ATOM    423 1HH2 ARG A  26       8.364 -23.344  -6.549  1.00  0.00           H  
ATOM    424 2HH2 ARG A  26       7.081 -22.189  -6.838  1.00  0.00           H  
ATOM    425  N   ALA A  27      10.611 -23.551   2.505  1.00  0.00           N  
ATOM    426  CA  ALA A  27      10.727 -23.147   3.894  1.00  0.00           C  
ATOM    427  C   ALA A  27      12.146 -23.325   4.431  1.00  0.00           C  
ATOM    428  O   ALA A  27      12.608 -22.511   5.231  1.00  0.00           O  
ATOM    429  CB  ALA A  27       9.716 -23.876   4.756  1.00  0.00           C  
ATOM    430  H   ALA A  27       9.958 -24.278   2.257  1.00  0.00           H  
ATOM    431  HA  ALA A  27      10.527 -22.078   3.955  1.00  0.00           H  
ATOM    432 1HB  ALA A  27       9.823 -23.555   5.792  1.00  0.00           H  
ATOM    433 2HB  ALA A  27       8.710 -23.648   4.407  1.00  0.00           H  
ATOM    434 3HB  ALA A  27       9.889 -24.949   4.689  1.00  0.00           H  
ATOM    435  N   LEU A  28      12.968 -24.492   4.055  1.00  0.00           N  
ATOM    436  CA  LEU A  28      14.383 -24.736   4.389  1.00  0.00           C  
ATOM    437  C   LEU A  28      15.338 -23.704   3.788  1.00  0.00           C  
ATOM    438  O   LEU A  28      16.346 -23.339   4.397  1.00  0.00           O  
ATOM    439  CB  LEU A  28      14.794 -26.134   3.910  1.00  0.00           C  
ATOM    440  CG  LEU A  28      14.213 -27.308   4.709  1.00  0.00           C  
ATOM    441  CD1 LEU A  28      14.382 -28.596   3.914  1.00  0.00           C  
ATOM    442  CD2 LEU A  28      14.912 -27.401   6.057  1.00  0.00           C  
ATOM    443  H   LEU A  28      12.472 -25.168   3.494  1.00  0.00           H  
ATOM    444  HA  LEU A  28      14.502 -24.661   5.469  1.00  0.00           H  
ATOM    445 1HB  LEU A  28      14.481 -26.252   2.874  1.00  0.00           H  
ATOM    446 2HB  LEU A  28      15.880 -26.210   3.951  1.00  0.00           H  
ATOM    447  HG  LEU A  28      13.145 -27.150   4.863  1.00  0.00           H  
ATOM    448 1HD1 LEU A  28      13.969 -29.430   4.482  1.00  0.00           H  
ATOM    449 2HD1 LEU A  28      13.856 -28.509   2.964  1.00  0.00           H  
ATOM    450 3HD1 LEU A  28      15.441 -28.773   3.729  1.00  0.00           H  
ATOM    451 1HD2 LEU A  28      14.498 -28.235   6.625  1.00  0.00           H  
ATOM    452 2HD2 LEU A  28      15.979 -27.560   5.903  1.00  0.00           H  
ATOM    453 3HD2 LEU A  28      14.759 -26.474   6.610  1.00  0.00           H  
ATOM    454  N   TRP A  29      15.077 -23.162   2.406  1.00  0.00           N  
ATOM    455  CA  TRP A  29      15.814 -22.067   1.794  1.00  0.00           C  
ATOM    456  C   TRP A  29      15.655 -20.758   2.579  1.00  0.00           C  
ATOM    457  O   TRP A  29      16.636 -20.073   2.870  1.00  0.00           O  
ATOM    458  CB  TRP A  29      15.345 -21.863   0.353  1.00  0.00           C  
ATOM    459  CG  TRP A  29      16.142 -20.837  -0.396  1.00  0.00           C  
ATOM    460  CD1 TRP A  29      17.289 -21.050  -1.099  1.00  0.00           C  
ATOM    461  CD2 TRP A  29      15.852 -19.424  -0.521  1.00  0.00           C  
ATOM    462  NE1 TRP A  29      17.733 -19.873  -1.650  1.00  0.00           N  
ATOM    463  CE2 TRP A  29      16.864 -18.868  -1.307  1.00  0.00           C  
ATOM    464  CE3 TRP A  29      14.829 -18.599  -0.036  1.00  0.00           C  
ATOM    465  CZ2 TRP A  29      16.890 -17.518  -1.623  1.00  0.00           C  
ATOM    466  CZ3 TRP A  29      14.854 -17.246  -0.354  1.00  0.00           C  
ATOM    467  CH2 TRP A  29      15.858 -16.721  -1.127  1.00  0.00           C  
ATOM    468  H   TRP A  29      14.337 -23.608   1.884  1.00  0.00           H  
ATOM    469  HA  TRP A  29      16.872 -22.326   1.784  1.00  0.00           H  
ATOM    470 1HB  TRP A  29      15.409 -22.807  -0.188  1.00  0.00           H  
ATOM    471 2HB  TRP A  29      14.300 -21.554   0.350  1.00  0.00           H  
ATOM    472  HD1 TRP A  29      17.783 -22.014  -1.209  1.00  0.00           H  
ATOM    473  HE1 TRP A  29      18.563 -19.763  -2.214  1.00  0.00           H  
ATOM    474  HE3 TRP A  29      14.028 -19.012   0.577  1.00  0.00           H  
ATOM    475  HZ2 TRP A  29      17.679 -17.082  -2.236  1.00  0.00           H  
ATOM    476  HZ3 TRP A  29      14.055 -16.611   0.028  1.00  0.00           H  
ATOM    477  HH2 TRP A  29      15.848 -15.655  -1.358  1.00  0.00           H  
ATOM    478  N   LEU A  30      14.415 -20.402   2.925  1.00  0.00           N  
ATOM    479  CA  LEU A  30      14.171 -19.173   3.670  1.00  0.00           C  
ATOM    480  C   LEU A  30      14.822 -19.290   5.037  1.00  0.00           C  
ATOM    481  O   LEU A  30      15.471 -18.367   5.504  1.00  0.00           O  
ATOM    482  CB  LEU A  30      12.667 -18.911   3.821  1.00  0.00           C  
ATOM    483  CG  LEU A  30      11.960 -18.361   2.576  1.00  0.00           C  
ATOM    484  CD1 LEU A  30      10.454 -18.513   2.738  1.00  0.00           C  
ATOM    485  CD2 LEU A  30      12.344 -16.904   2.375  1.00  0.00           C  
ATOM    486  H   LEU A  30      13.632 -20.987   2.671  1.00  0.00           H  
ATOM    487  HA  LEU A  30      14.588 -18.339   3.109  1.00  0.00           H  
ATOM    488 1HB  LEU A  30      12.178 -19.846   4.094  1.00  0.00           H  
ATOM    489 2HB  LEU A  30      12.517 -18.197   4.630  1.00  0.00           H  
ATOM    490  HG  LEU A  30      12.261 -18.939   1.702  1.00  0.00           H  
ATOM    491 1HD1 LEU A  30       9.951 -18.123   1.853  1.00  0.00           H  
ATOM    492 2HD1 LEU A  30      10.204 -19.568   2.860  1.00  0.00           H  
ATOM    493 3HD1 LEU A  30      10.124 -17.957   3.617  1.00  0.00           H  
ATOM    494 1HD2 LEU A  30      11.842 -16.512   1.490  1.00  0.00           H  
ATOM    495 2HD2 LEU A  30      12.042 -16.324   3.249  1.00  0.00           H  
ATOM    496 3HD2 LEU A  30      13.424 -16.827   2.244  1.00  0.00           H  
ATOM    497  N   LYS A  31      14.627 -20.441   5.669  1.00  0.00           N  
ATOM    498  CA  LYS A  31      15.178 -20.727   6.990  1.00  0.00           C  
ATOM    499  C   LYS A  31      16.662 -20.405   7.014  1.00  0.00           C  
ATOM    500  O   LYS A  31      17.134 -19.641   7.850  1.00  0.00           O  
ATOM    501  CB  LYS A  31      14.944 -22.189   7.374  1.00  0.00           C  
ATOM    502  CG  LYS A  31      15.662 -22.628   8.644  1.00  0.00           C  
ATOM    503  CD  LYS A  31      15.366 -24.084   8.971  1.00  0.00           C  
ATOM    504  CE  LYS A  31      15.952 -24.480  10.318  1.00  0.00           C  
ATOM    505  NZ  LYS A  31      17.439 -24.524  10.287  1.00  0.00           N  
ATOM    506  H   LYS A  31      14.070 -21.144   5.204  1.00  0.00           H  
ATOM    507  HA  LYS A  31      14.638 -20.131   7.725  1.00  0.00           H  
ATOM    508 1HB  LYS A  31      13.877 -22.363   7.516  1.00  0.00           H  
ATOM    509 2HB  LYS A  31      15.276 -22.836   6.562  1.00  0.00           H  
ATOM    510 1HG  LYS A  31      16.738 -22.505   8.515  1.00  0.00           H  
ATOM    511 2HG  LYS A  31      15.341 -22.005   9.477  1.00  0.00           H  
ATOM    512 1HD  LYS A  31      14.286 -24.240   8.994  1.00  0.00           H  
ATOM    513 2HD  LYS A  31      15.791 -24.725   8.198  1.00  0.00           H  
ATOM    514 1HE  LYS A  31      15.638 -23.764  11.076  1.00  0.00           H  
ATOM    515 2HE  LYS A  31      15.578 -25.464  10.602  1.00  0.00           H  
ATOM    516 1HZ  LYS A  31      17.788 -24.790  11.196  1.00  0.00           H  
ATOM    517 2HZ  LYS A  31      17.742 -25.199   9.599  1.00  0.00           H  
ATOM    518 3HZ  LYS A  31      17.798 -23.612  10.043  1.00  0.00           H  
ATOM    519  N   THR A  32      17.386 -20.999   6.074  1.00  0.00           N  
ATOM    520  CA  THR A  32      18.834 -20.905   6.033  1.00  0.00           C  
ATOM    521  C   THR A  32      19.270 -19.471   5.777  1.00  0.00           C  
ATOM    522  O   THR A  32      20.157 -18.966   6.455  1.00  0.00           O  
ATOM    523  CB  THR A  32      19.422 -21.830   4.952  1.00  0.00           C  
ATOM    524  OG1 THR A  32      19.068 -23.190   5.239  1.00  0.00           O  
ATOM    525  CG2 THR A  32      20.937 -21.704   4.907  1.00  0.00           C  
ATOM    526  H   THR A  32      16.908 -21.536   5.366  1.00  0.00           H  
ATOM    527  HA  THR A  32      19.230 -21.233   6.994  1.00  0.00           H  
ATOM    528  HB  THR A  32      19.012 -21.560   3.979  1.00  0.00           H  
ATOM    529  HG1 THR A  32      18.146 -23.334   5.012  1.00  0.00           H  
ATOM    530 1HG2 THR A  32      21.335 -22.365   4.137  1.00  0.00           H  
ATOM    531 2HG2 THR A  32      21.209 -20.674   4.678  1.00  0.00           H  
ATOM    532 3HG2 THR A  32      21.354 -21.982   5.874  1.00  0.00           H  
ATOM    533  N   LYS A  33      18.625 -18.831   4.801  1.00  0.00           N  
ATOM    534  CA  LYS A  33      18.989 -17.495   4.331  1.00  0.00           C  
ATOM    535  C   LYS A  33      18.596 -16.376   5.298  1.00  0.00           C  
ATOM    536  O   LYS A  33      19.293 -15.363   5.389  1.00  0.00           O  
ATOM    537  CB  LYS A  33      18.351 -17.236   2.964  1.00  0.00           C  
ATOM    538  CG  LYS A  33      18.902 -18.102   1.839  1.00  0.00           C  
ATOM    539  CD  LYS A  33      20.336 -17.722   1.501  1.00  0.00           C  
ATOM    540  CE  LYS A  33      20.829 -18.464   0.267  1.00  0.00           C  
ATOM    541  NZ  LYS A  33      22.249 -18.144  -0.044  1.00  0.00           N  
ATOM    542  H   LYS A  33      17.845 -19.308   4.375  1.00  0.00           H  
ATOM    543  HA  LYS A  33      20.075 -17.441   4.246  1.00  0.00           H  
ATOM    544 1HB  LYS A  33      17.277 -17.411   3.025  1.00  0.00           H  
ATOM    545 2HB  LYS A  33      18.498 -16.193   2.686  1.00  0.00           H  
ATOM    546 1HG  LYS A  33      18.874 -19.151   2.140  1.00  0.00           H  
ATOM    547 2HG  LYS A  33      18.284 -17.981   0.951  1.00  0.00           H  
ATOM    548 1HD  LYS A  33      20.394 -16.649   1.317  1.00  0.00           H  
ATOM    549 2HD  LYS A  33      20.985 -17.965   2.342  1.00  0.00           H  
ATOM    550 1HE  LYS A  33      20.739 -19.537   0.428  1.00  0.00           H  
ATOM    551 2HE  LYS A  33      20.213 -18.194  -0.591  1.00  0.00           H  
ATOM    552 1HZ  LYS A  33      22.537 -18.654  -0.867  1.00  0.00           H  
ATOM    553 2HZ  LYS A  33      22.342 -17.152  -0.214  1.00  0.00           H  
ATOM    554 3HZ  LYS A  33      22.833 -18.407   0.736  1.00  0.00           H  
ATOM    555  N   LEU A  34      17.422 -16.451   6.082  1.00  0.00           N  
ATOM    556  CA  LEU A  34      16.861 -15.437   6.979  1.00  0.00           C  
ATOM    557  C   LEU A  34      17.229 -15.625   8.453  1.00  0.00           C  
ATOM    558  O   LEU A  34      17.239 -14.665   9.221  1.00  0.00           O  
ATOM    559  CB  LEU A  34      15.333 -15.432   6.844  1.00  0.00           C  
ATOM    560  CG  LEU A  34      14.766 -14.543   5.728  1.00  0.00           C  
ATOM    561  CD1 LEU A  34      15.185 -15.100   4.374  1.00  0.00           C  
ATOM    562  CD2 LEU A  34      13.251 -14.480   5.849  1.00  0.00           C  
ATOM    563  H   LEU A  34      16.926 -17.322   5.953  1.00  0.00           H  
ATOM    564  HA  LEU A  34      17.264 -14.464   6.695  1.00  0.00           H  
ATOM    565 1HB  LEU A  34      14.997 -16.450   6.658  1.00  0.00           H  
ATOM    566 2HB  LEU A  34      14.902 -15.095   7.786  1.00  0.00           H  
ATOM    567  HG  LEU A  34      15.180 -13.539   5.818  1.00  0.00           H  
ATOM    568 1HD1 LEU A  34      14.783 -14.469   3.581  1.00  0.00           H  
ATOM    569 2HD1 LEU A  34      16.273 -15.115   4.307  1.00  0.00           H  
ATOM    570 3HD1 LEU A  34      14.799 -16.112   4.262  1.00  0.00           H  
ATOM    571 1HD2 LEU A  34      12.849 -13.848   5.057  1.00  0.00           H  
ATOM    572 2HD2 LEU A  34      12.837 -15.485   5.758  1.00  0.00           H  
ATOM    573 3HD2 LEU A  34      12.981 -14.063   6.819  1.00  0.00           H  
ATOM    574  N   GLY A  35      17.524 -16.856   8.850  1.00  0.00           N  
ATOM    575  CA  GLY A  35      17.733 -17.159  10.255  1.00  0.00           C  
ATOM    576  C   GLY A  35      16.431 -17.307  11.026  1.00  0.00           C  
ATOM    577  O   GLY A  35      16.325 -16.906  12.187  1.00  0.00           O  
ATOM    578  H   GLY A  35      17.607 -17.599   8.170  1.00  0.00           H  
ATOM    579 1HA  GLY A  35      18.305 -18.083  10.348  1.00  0.00           H  
ATOM    580 2HA  GLY A  35      18.327 -16.367  10.712  1.00  0.00           H  
ATOM    581  N   VAL A  36      15.425 -17.886  10.381  1.00  0.00           N  
ATOM    582  CA  VAL A  36      14.106 -17.983  10.998  1.00  0.00           C  
ATOM    583  C   VAL A  36      13.613 -19.428  11.022  1.00  0.00           C  
ATOM    584  O   VAL A  36      14.175 -20.297  10.349  1.00  0.00           O  
ATOM    585  CB  VAL A  36      13.094 -17.109  10.234  1.00  0.00           C  
ATOM    586  CG1 VAL A  36      13.515 -15.648  10.274  1.00  0.00           C  
ATOM    587  CG2 VAL A  36      12.969 -17.596   8.799  1.00  0.00           C  
ATOM    588  H   VAL A  36      15.563 -18.265   9.455  1.00  0.00           H  
ATOM    589  HA  VAL A  36      14.187 -17.669  12.039  1.00  0.00           H  
ATOM    590  HB  VAL A  36      12.124 -17.178  10.727  1.00  0.00           H  
ATOM    591 1HG1 VAL A  36      12.788 -15.045   9.730  1.00  0.00           H  
ATOM    592 2HG1 VAL A  36      13.562 -15.311  11.309  1.00  0.00           H  
ATOM    593 3HG1 VAL A  36      14.495 -15.539   9.810  1.00  0.00           H  
ATOM    594 1HG2 VAL A  36      12.251 -16.974   8.265  1.00  0.00           H  
ATOM    595 2HG2 VAL A  36      13.940 -17.533   8.307  1.00  0.00           H  
ATOM    596 3HG2 VAL A  36      12.627 -18.631   8.794  1.00  0.00           H  
ATOM    597  N   SER A  37      12.569 -19.689  11.798  1.00  0.00           N  
ATOM    598  CA  SER A  37      12.023 -21.040  11.866  1.00  0.00           C  
ATOM    599  C   SER A  37      11.289 -21.410  10.577  1.00  0.00           C  
ATOM    600  O   SER A  37      10.990 -20.543   9.747  1.00  0.00           O  
ATOM    601  CB  SER A  37      11.081 -21.160  13.048  1.00  0.00           C  
ATOM    602  OG  SER A  37       9.906 -20.429  12.830  1.00  0.00           O  
ATOM    603  H   SER A  37      12.141 -18.958  12.348  1.00  0.00           H  
ATOM    604  HA  SER A  37      12.851 -21.739  11.994  1.00  0.00           H  
ATOM    605 1HB  SER A  37      10.835 -22.209  13.211  1.00  0.00           H  
ATOM    606 2HB  SER A  37      11.577 -20.797  13.947  1.00  0.00           H  
ATOM    607  HG  SER A  37       9.419 -20.458  13.658  1.00  0.00           H  
ATOM    608  N   LEU A  38      11.017 -22.700  10.410  1.00  0.00           N  
ATOM    609  CA  LEU A  38      10.307 -23.177   9.235  1.00  0.00           C  
ATOM    610  C   LEU A  38       8.889 -22.605   9.251  1.00  0.00           C  
ATOM    611  O   LEU A  38       8.313 -22.309   8.201  1.00  0.00           O  
ATOM    612  CB  LEU A  38      10.265 -24.710   9.208  1.00  0.00           C  
ATOM    613  CG  LEU A  38      11.603 -25.407   8.928  1.00  0.00           C  
ATOM    614  CD1 LEU A  38      11.458 -26.902   9.172  1.00  0.00           C  
ATOM    615  CD2 LEU A  38      12.032 -25.125   7.495  1.00  0.00           C  
ATOM    616  H   LEU A  38      11.309 -23.365  11.111  1.00  0.00           H  
ATOM    617  HA  LEU A  38      10.842 -22.841   8.347  1.00  0.00           H  
ATOM    618 1HB  LEU A  38       9.904 -25.064  10.172  1.00  0.00           H  
ATOM    619 2HB  LEU A  38       9.559 -25.026   8.441  1.00  0.00           H  
ATOM    620  HG  LEU A  38      12.362 -25.028   9.614  1.00  0.00           H  
ATOM    621 1HD1 LEU A  38      12.409 -27.398   8.973  1.00  0.00           H  
ATOM    622 2HD1 LEU A  38      11.171 -27.075  10.210  1.00  0.00           H  
ATOM    623 3HD1 LEU A  38      10.693 -27.307   8.510  1.00  0.00           H  
ATOM    624 1HD2 LEU A  38      12.983 -25.620   7.296  1.00  0.00           H  
ATOM    625 2HD2 LEU A  38      11.274 -25.505   6.808  1.00  0.00           H  
ATOM    626 3HD2 LEU A  38      12.145 -24.050   7.353  1.00  0.00           H  
ATOM    627  N   ASP A  39       8.185 -22.488  10.567  1.00  0.00           N  
ATOM    628  CA  ASP A  39       6.874 -21.869  10.721  1.00  0.00           C  
ATOM    629  C   ASP A  39       6.809 -20.443  10.169  1.00  0.00           C  
ATOM    630  O   ASP A  39       5.818 -20.050   9.554  1.00  0.00           O  
ATOM    631  CB  ASP A  39       6.477 -21.858  12.200  1.00  0.00           C  
ATOM    632  CG  ASP A  39       6.289 -23.256  12.774  1.00  0.00           C  
ATOM    633  OD1 ASP A  39       6.331 -24.198  12.018  1.00  0.00           O  
ATOM    634  OD2 ASP A  39       6.106 -23.368  13.962  1.00  0.00           O  
ATOM    635  H   ASP A  39       8.671 -22.822  11.387  1.00  0.00           H  
ATOM    636  HA  ASP A  39       6.153 -22.460  10.157  1.00  0.00           H  
ATOM    637 1HB  ASP A  39       7.244 -21.343  12.779  1.00  0.00           H  
ATOM    638 2HB  ASP A  39       5.546 -21.303  12.322  1.00  0.00           H  
ATOM    639  N   GLN A  40       7.886 -19.584  10.515  1.00  0.00           N  
ATOM    640  CA  GLN A  40       8.040 -18.226  10.012  1.00  0.00           C  
ATOM    641  C   GLN A  40       8.228 -18.174   8.490  1.00  0.00           C  
ATOM    642  O   GLN A  40       7.749 -17.246   7.826  1.00  0.00           O  
ATOM    643  CB  GLN A  40       9.226 -17.547  10.703  1.00  0.00           C  
ATOM    644  CG  GLN A  40       8.995 -17.236  12.172  1.00  0.00           C  
ATOM    645  CD  GLN A  40      10.220 -16.638  12.836  1.00  0.00           C  
ATOM    646  OE1 GLN A  40      11.240 -17.310  13.010  1.00  0.00           O  
ATOM    647  NE2 GLN A  40      10.127 -15.368  13.213  1.00  0.00           N  
ATOM    648  H   GLN A  40       8.584 -19.957  11.143  1.00  0.00           H  
ATOM    649  HA  GLN A  40       7.112 -17.684  10.194  1.00  0.00           H  
ATOM    650 1HB  GLN A  40      10.105 -18.186  10.628  1.00  0.00           H  
ATOM    651 2HB  GLN A  40       9.457 -16.611  10.194  1.00  0.00           H  
ATOM    652 1HG  GLN A  40       8.176 -16.522  12.257  1.00  0.00           H  
ATOM    653 2HG  GLN A  40       8.740 -18.160  12.692  1.00  0.00           H  
ATOM    654 1HE2 GLN A  40      10.904 -14.918  13.657  1.00  0.00           H  
ATOM    655 2HE2 GLN A  40       9.281 -14.859  13.053  1.00  0.00           H  
ATOM    656  N   ALA A  41       9.044 -19.143   7.894  1.00  0.00           N  
ATOM    657  CA  ALA A  41       9.199 -19.308   6.449  1.00  0.00           C  
ATOM    658  C   ALA A  41       7.904 -19.724   5.749  1.00  0.00           C  
ATOM    659  O   ALA A  41       7.659 -19.329   4.610  1.00  0.00           O  
ATOM    660  CB  ALA A  41      10.310 -20.309   6.141  1.00  0.00           C  
ATOM    661  H   ALA A  41       9.590 -19.720   8.517  1.00  0.00           H  
ATOM    662  HA  ALA A  41       9.470 -18.339   6.026  1.00  0.00           H  
ATOM    663 1HB  ALA A  41      10.413 -20.419   5.061  1.00  0.00           H  
ATOM    664 2HB  ALA A  41      11.250 -19.950   6.562  1.00  0.00           H  
ATOM    665 3HB  ALA A  41      10.061 -21.274   6.583  1.00  0.00           H  
ATOM    666  N   LEU A  42       7.001 -20.632   6.376  1.00  0.00           N  
ATOM    667  CA  LEU A  42       5.687 -21.035   5.878  1.00  0.00           C  
ATOM    668  C   LEU A  42       4.796 -19.807   5.875  1.00  0.00           C  
ATOM    669  O   LEU A  42       3.930 -19.661   5.013  1.00  0.00           O  
ATOM    670  CB  LEU A  42       5.076 -22.138   6.751  1.00  0.00           C  
ATOM    671  CG  LEU A  42       5.743 -23.515   6.646  1.00  0.00           C  
ATOM    672  CD1 LEU A  42       5.216 -24.420   7.752  1.00  0.00           C  
ATOM    673  CD2 LEU A  42       5.467 -24.111   5.274  1.00  0.00           C  
ATOM    674  H   LEU A  42       7.352 -21.044   7.229  1.00  0.00           H  
ATOM    675  HA  LEU A  42       5.809 -21.397   4.857  1.00  0.00           H  
ATOM    676 1HB  LEU A  42       5.125 -21.824   7.792  1.00  0.00           H  
ATOM    677 2HB  LEU A  42       4.027 -22.256   6.478  1.00  0.00           H  
ATOM    678  HG  LEU A  42       6.819 -23.410   6.786  1.00  0.00           H  
ATOM    679 1HD1 LEU A  42       5.690 -25.399   7.678  1.00  0.00           H  
ATOM    680 2HD1 LEU A  42       5.444 -23.980   8.722  1.00  0.00           H  
ATOM    681 3HD1 LEU A  42       4.137 -24.532   7.647  1.00  0.00           H  
ATOM    682 1HD2 LEU A  42       5.942 -25.089   5.199  1.00  0.00           H  
ATOM    683 2HD2 LEU A  42       4.391 -24.218   5.133  1.00  0.00           H  
ATOM    684 3HD2 LEU A  42       5.869 -23.452   4.504  1.00  0.00           H  
ATOM    685  N   ARG A  43       4.896 -18.763   6.972  1.00  0.00           N  
ATOM    686  CA  ARG A  43       4.157 -17.506   6.916  1.00  0.00           C  
ATOM    687  C   ARG A  43       4.607 -16.642   5.748  1.00  0.00           C  
ATOM    688  O   ARG A  43       3.797 -15.965   5.113  1.00  0.00           O  
ATOM    689  CB  ARG A  43       4.331 -16.727   8.211  1.00  0.00           C  
ATOM    690  CG  ARG A  43       3.642 -17.336   9.422  1.00  0.00           C  
ATOM    691  CD  ARG A  43       2.166 -17.365   9.256  1.00  0.00           C  
ATOM    692  NE  ARG A  43       1.628 -16.050   8.950  1.00  0.00           N  
ATOM    693  CZ  ARG A  43       1.316 -15.117   9.871  1.00  0.00           C  
ATOM    694  NH1 ARG A  43       1.493 -15.371  11.149  1.00  0.00           N  
ATOM    695  NH2 ARG A  43       0.831 -13.948   9.490  1.00  0.00           N  
ATOM    696  H   ARG A  43       5.453 -18.970   7.788  1.00  0.00           H  
ATOM    697  HA  ARG A  43       3.101 -17.739   6.767  1.00  0.00           H  
ATOM    698 1HB  ARG A  43       5.392 -16.642   8.444  1.00  0.00           H  
ATOM    699 2HB  ARG A  43       3.942 -15.717   8.083  1.00  0.00           H  
ATOM    700 1HG  ARG A  43       3.991 -18.359   9.563  1.00  0.00           H  
ATOM    701 2HG  ARG A  43       3.876 -16.746  10.309  1.00  0.00           H  
ATOM    702 1HD  ARG A  43       1.905 -18.039   8.440  1.00  0.00           H  
ATOM    703 2HD  ARG A  43       1.704 -17.717  10.178  1.00  0.00           H  
ATOM    704  HE  ARG A  43       1.478 -15.818   7.977  1.00  0.00           H  
ATOM    705 1HH1 ARG A  43       1.863 -16.265  11.440  1.00  0.00           H  
ATOM    706 2HH1 ARG A  43       1.259 -14.672  11.839  1.00  0.00           H  
ATOM    707 1HH2 ARG A  43       0.695 -13.753   8.508  1.00  0.00           H  
ATOM    708 2HH2 ARG A  43       0.598 -13.250  10.180  1.00  0.00           H  
ATOM    709  N   ILE A  44       5.920 -16.644   5.433  1.00  0.00           N  
ATOM    710  CA  ILE A  44       6.398 -15.935   4.252  1.00  0.00           C  
ATOM    711  C   ILE A  44       5.805 -16.535   2.977  1.00  0.00           C  
ATOM    712  O   ILE A  44       5.344 -15.811   2.096  1.00  0.00           O  
ATOM    713  CB  ILE A  44       7.935 -15.971   4.175  1.00  0.00           C  
ATOM    714  CG1 ILE A  44       8.546 -15.118   5.291  1.00  0.00           C  
ATOM    715  CG2 ILE A  44       8.411 -15.491   2.813  1.00  0.00           C  
ATOM    716  CD1 ILE A  44      10.020 -15.368   5.512  1.00  0.00           C  
ATOM    717  H   ILE A  44       6.584 -17.138   6.012  1.00  0.00           H  
ATOM    718  HA  ILE A  44       6.066 -14.899   4.322  1.00  0.00           H  
ATOM    719  HB  ILE A  44       8.284 -16.991   4.332  1.00  0.00           H  
ATOM    720 1HG1 ILE A  44       8.409 -14.063   5.058  1.00  0.00           H  
ATOM    721 2HG1 ILE A  44       8.023 -15.316   6.227  1.00  0.00           H  
ATOM    722 1HG2 ILE A  44       9.499 -15.521   2.776  1.00  0.00           H  
ATOM    723 2HG2 ILE A  44       8.003 -16.137   2.037  1.00  0.00           H  
ATOM    724 3HG2 ILE A  44       8.072 -14.468   2.649  1.00  0.00           H  
ATOM    725 1HD1 ILE A  44      10.381 -14.728   6.319  1.00  0.00           H  
ATOM    726 2HD1 ILE A  44      10.176 -16.413   5.782  1.00  0.00           H  
ATOM    727 3HD1 ILE A  44      10.569 -15.143   4.599  1.00  0.00           H  
ATOM    728  N   LEU A  45       5.815 -17.919   2.872  1.00  0.00           N  
ATOM    729  CA  LEU A  45       5.256 -18.585   1.696  1.00  0.00           C  
ATOM    730  C   LEU A  45       3.746 -18.339   1.553  1.00  0.00           C  
ATOM    731  O   LEU A  45       3.226 -18.237   0.458  1.00  0.00           O  
ATOM    732  CB  LEU A  45       5.526 -20.094   1.774  1.00  0.00           C  
ATOM    733  CG  LEU A  45       6.984 -20.520   1.560  1.00  0.00           C  
ATOM    734  CD1 LEU A  45       7.140 -21.993   1.912  1.00  0.00           C  
ATOM    735  CD2 LEU A  45       7.383 -20.258   0.115  1.00  0.00           C  
ATOM    736  H   LEU A  45       6.220 -18.480   3.609  1.00  0.00           H  
ATOM    737  HA  LEU A  45       5.746 -18.190   0.807  1.00  0.00           H  
ATOM    738 1HB  LEU A  45       5.217 -20.451   2.755  1.00  0.00           H  
ATOM    739 2HB  LEU A  45       4.920 -20.595   1.020  1.00  0.00           H  
ATOM    740  HG  LEU A  45       7.632 -19.948   2.225  1.00  0.00           H  
ATOM    741 1HD1 LEU A  45       8.175 -22.297   1.761  1.00  0.00           H  
ATOM    742 2HD1 LEU A  45       6.866 -22.149   2.956  1.00  0.00           H  
ATOM    743 3HD1 LEU A  45       6.490 -22.590   1.273  1.00  0.00           H  
ATOM    744 1HD2 LEU A  45       8.420 -20.560  -0.036  1.00  0.00           H  
ATOM    745 2HD2 LEU A  45       6.736 -20.830  -0.550  1.00  0.00           H  
ATOM    746 3HD2 LEU A  45       7.279 -19.195  -0.104  1.00  0.00           H  
ATOM    747  N   LEU A  46       2.859 -18.324   2.735  1.00  0.00           N  
ATOM    748  CA  LEU A  46       1.428 -18.011   2.764  1.00  0.00           C  
ATOM    749  C   LEU A  46       1.151 -16.589   2.265  1.00  0.00           C  
ATOM    750  O   LEU A  46       0.248 -16.363   1.460  1.00  0.00           O  
ATOM    751  CB  LEU A  46       0.883 -18.173   4.189  1.00  0.00           C  
ATOM    752  CG  LEU A  46      -0.626 -17.951   4.352  1.00  0.00           C  
ATOM    753  CD1 LEU A  46      -1.384 -18.975   3.517  1.00  0.00           C  
ATOM    754  CD2 LEU A  46      -0.999 -18.061   5.823  1.00  0.00           C  
ATOM    755  H   LEU A  46       3.324 -18.584   3.593  1.00  0.00           H  
ATOM    756  HA  LEU A  46       0.891 -18.695   2.110  1.00  0.00           H  
ATOM    757 1HB  LEU A  46       1.109 -19.180   4.535  1.00  0.00           H  
ATOM    758 2HB  LEU A  46       1.395 -17.464   4.839  1.00  0.00           H  
ATOM    759  HG  LEU A  46      -0.890 -16.959   3.984  1.00  0.00           H  
ATOM    760 1HD1 LEU A  46      -2.456 -18.817   3.634  1.00  0.00           H  
ATOM    761 2HD1 LEU A  46      -1.113 -18.860   2.468  1.00  0.00           H  
ATOM    762 3HD1 LEU A  46      -1.127 -19.979   3.852  1.00  0.00           H  
ATOM    763 1HD2 LEU A  46      -2.072 -17.903   5.940  1.00  0.00           H  
ATOM    764 2HD2 LEU A  46      -0.737 -19.053   6.192  1.00  0.00           H  
ATOM    765 3HD2 LEU A  46      -0.457 -17.307   6.394  1.00  0.00           H  
ATOM    766  N   ALA A  47       1.955 -15.638   2.731  1.00  0.00           N  
ATOM    767  CA  ALA A  47       1.883 -14.272   2.235  1.00  0.00           C  
ATOM    768  C   ALA A  47       2.320 -14.176   0.783  1.00  0.00           C  
ATOM    769  O   ALA A  47       1.766 -13.397   0.009  1.00  0.00           O  
ATOM    770  CB  ALA A  47       2.734 -13.353   3.099  1.00  0.00           C  
ATOM    771  H   ALA A  47       2.631 -15.867   3.446  1.00  0.00           H  
ATOM    772  HA  ALA A  47       0.844 -13.947   2.287  1.00  0.00           H  
ATOM    773 1HB  ALA A  47       2.667 -12.334   2.721  1.00  0.00           H  
ATOM    774 2HB  ALA A  47       2.369 -13.383   4.127  1.00  0.00           H  
ATOM    775 3HB  ALA A  47       3.770 -13.684   3.073  1.00  0.00           H  
ATOM    776  N   ALA A  48       3.481 -14.931   0.307  1.00  0.00           N  
ATOM    777  CA  ALA A  48       3.970 -14.943  -1.071  1.00  0.00           C  
ATOM    778  C   ALA A  48       2.891 -15.444  -2.052  1.00  0.00           C  
ATOM    779  O   ALA A  48       2.816 -14.985  -3.193  1.00  0.00           O  
ATOM    780  CB  ALA A  48       5.217 -15.807  -1.183  1.00  0.00           C  
ATOM    781  H   ALA A  48       3.962 -15.480   1.004  1.00  0.00           H  
ATOM    782  HA  ALA A  48       4.221 -13.921  -1.351  1.00  0.00           H  
ATOM    783 1HB  ALA A  48       5.570 -15.806  -2.215  1.00  0.00           H  
ATOM    784 2HB  ALA A  48       5.997 -15.407  -0.534  1.00  0.00           H  
ATOM    785 3HB  ALA A  48       4.982 -16.826  -0.880  1.00  0.00           H  
ATOM    786  N   ALA A  49       2.054 -16.520  -1.660  1.00  0.00           N  
ATOM    787  CA  ALA A  49       0.878 -16.967  -2.423  1.00  0.00           C  
ATOM    788  C   ALA A  49      -0.229 -15.914  -2.590  1.00  0.00           C  
ATOM    789  O   ALA A  49      -0.910 -15.872  -3.614  1.00  0.00           O  
ATOM    790  CB  ALA A  49       0.267 -18.203  -1.778  1.00  0.00           C  
ATOM    791  H   ALA A  49       2.300 -17.002  -0.807  1.00  0.00           H  
ATOM    792  HA  ALA A  49       1.205 -17.221  -3.431  1.00  0.00           H  
ATOM    793 1HB  ALA A  49      -0.602 -18.521  -2.354  1.00  0.00           H  
ATOM    794 2HB  ALA A  49       1.003 -19.005  -1.758  1.00  0.00           H  
ATOM    795 3HB  ALA A  49      -0.040 -17.967  -0.760  1.00  0.00           H  
ATOM    796  N   ASN A  50      -0.443 -15.030  -1.544  1.00  0.00           N  
ATOM    797  CA  ASN A  50      -1.426 -13.952  -1.493  1.00  0.00           C  
ATOM    798  C   ASN A  50      -0.962 -12.791  -2.358  1.00  0.00           C  
ATOM    799  O   ASN A  50      -1.774 -12.109  -2.983  1.00  0.00           O  
ATOM    800  CB  ASN A  50      -1.666 -13.502  -0.064  1.00  0.00           C  
ATOM    801  CG  ASN A  50      -2.445 -14.508   0.736  1.00  0.00           C  
ATOM    802  OD1 ASN A  50      -3.357 -15.162   0.216  1.00  0.00           O  
ATOM    803  ND2 ASN A  50      -2.104 -14.646   1.992  1.00  0.00           N  
ATOM    804  H   ASN A  50       0.098 -15.243  -0.718  1.00  0.00           H  
ATOM    805  HA  ASN A  50      -2.366 -14.321  -1.903  1.00  0.00           H  
ATOM    806 1HB  ASN A  50      -0.709 -13.325   0.428  1.00  0.00           H  
ATOM    807 2HB  ASN A  50      -2.211 -12.557  -0.067  1.00  0.00           H  
ATOM    808 1HD2 ASN A  50      -2.588 -15.301   2.573  1.00  0.00           H  
ATOM    809 2HD2 ASN A  50      -1.360 -14.096   2.371  1.00  0.00           H  
ATOM    810  N   THR A  51       0.366 -12.559  -2.399  1.00  0.00           N  
ATOM    811  CA  THR A  51       0.946 -11.485  -3.207  1.00  0.00           C  
ATOM    812  C   THR A  51       1.268 -11.928  -4.624  1.00  0.00           C  
ATOM    813  O   THR A  51       1.317 -11.112  -5.545  1.00  0.00           O  
ATOM    814  CB  THR A  51       2.224 -10.932  -2.549  1.00  0.00           C  
ATOM    815  OG1 THR A  51       3.186 -11.986  -2.409  1.00  0.00           O  
ATOM    816  CG2 THR A  51       1.910 -10.352  -1.179  1.00  0.00           C  
ATOM    817  H   THR A  51       0.977 -13.147  -1.852  1.00  0.00           H  
ATOM    818  HA  THR A  51       0.220 -10.674  -3.280  1.00  0.00           H  
ATOM    819  HB  THR A  51       2.649 -10.152  -3.179  1.00  0.00           H  
ATOM    820  HG1 THR A  51       3.999 -11.737  -2.855  1.00  0.00           H  
ATOM    821 1HG2 THR A  51       2.825  -9.966  -0.729  1.00  0.00           H  
ATOM    822 2HG2 THR A  51       1.187  -9.543  -1.283  1.00  0.00           H  
ATOM    823 3HG2 THR A  51       1.493 -11.131  -0.541  1.00  0.00           H  
ATOM    824  N   GLY A  52       1.502 -13.262  -4.836  1.00  0.00           N  
ATOM    825  CA  GLY A  52       1.858 -13.783  -6.144  1.00  0.00           C  
ATOM    826  C   GLY A  52       3.300 -13.458  -6.522  1.00  0.00           C  
ATOM    827  O   GLY A  52       3.614 -13.262  -7.696  1.00  0.00           O  
ATOM    828  H   GLY A  52       1.423 -13.900  -4.057  1.00  0.00           H  
ATOM    829 1HA  GLY A  52       1.721 -14.864  -6.154  1.00  0.00           H  
ATOM    830 2HA  GLY A  52       1.189 -13.367  -6.896  1.00  0.00           H  
ATOM    831  N   THR A  53       4.169 -13.402  -5.523  1.00  0.00           N  
ATOM    832  CA  THR A  53       5.549 -12.995  -5.727  1.00  0.00           C  
ATOM    833  C   THR A  53       6.468 -14.155  -5.342  1.00  0.00           C  
ATOM    834  O   THR A  53       6.012 -15.175  -4.824  1.00  0.00           O  
ATOM    835  CB  THR A  53       5.898 -11.739  -4.906  1.00  0.00           C  
ATOM    836  OG1 THR A  53       5.802 -12.037  -3.508  1.00  0.00           O  
ATOM    837  CG2 THR A  53       4.949 -10.600  -5.245  1.00  0.00           C  
ATOM    838  H   THR A  53       3.862 -13.650  -4.592  1.00  0.00           H  
ATOM    839  HA  THR A  53       5.689 -12.764  -6.783  1.00  0.00           H  
ATOM    840  HB  THR A  53       6.920 -11.431  -5.129  1.00  0.00           H  
ATOM    841  HG1 THR A  53       6.574 -12.539  -3.234  1.00  0.00           H  
ATOM    842 1HG2 THR A  53       5.210  -9.721  -4.656  1.00  0.00           H  
ATOM    843 2HG2 THR A  53       5.028 -10.363  -6.306  1.00  0.00           H  
ATOM    844 3HG2 THR A  53       3.926 -10.899  -5.015  1.00  0.00           H  
ATOM    845  N   THR A  54       7.763 -14.008  -5.591  1.00  0.00           N  
ATOM    846  CA  THR A  54       8.716 -15.033  -5.179  1.00  0.00           C  
ATOM    847  C   THR A  54       9.061 -14.920  -3.698  1.00  0.00           C  
ATOM    848  O   THR A  54       8.716 -13.934  -3.046  1.00  0.00           O  
ATOM    849  CB  THR A  54      10.007 -14.955  -6.015  1.00  0.00           C  
ATOM    850  OG1 THR A  54      10.665 -13.706  -5.766  1.00  0.00           O  
ATOM    851  CG2 THR A  54       9.689 -15.070  -7.498  1.00  0.00           C  
ATOM    852  H   THR A  54       8.102 -13.184  -6.069  1.00  0.00           H  
ATOM    853  HA  THR A  54       8.284 -16.011  -5.396  1.00  0.00           H  
ATOM    854  HB  THR A  54      10.675 -15.766  -5.728  1.00  0.00           H  
ATOM    855  HG1 THR A  54      11.539 -13.721  -6.163  1.00  0.00           H  
ATOM    856 1HG2 THR A  54      10.613 -15.013  -8.073  1.00  0.00           H  
ATOM    857 2HG2 THR A  54       9.199 -16.024  -7.692  1.00  0.00           H  
ATOM    858 3HG2 THR A  54       9.028 -14.256  -7.792  1.00  0.00           H  
ATOM    859  N   VAL A  55       9.760 -15.927  -3.176  1.00  0.00           N  
ATOM    860  CA  VAL A  55      10.163 -15.916  -1.775  1.00  0.00           C  
ATOM    861  C   VAL A  55      11.191 -14.814  -1.511  1.00  0.00           C  
ATOM    862  O   VAL A  55      11.187 -14.201  -0.444  1.00  0.00           O  
ATOM    863  CB  VAL A  55      10.759 -17.281  -1.381  1.00  0.00           C  
ATOM    864  CG1 VAL A  55       9.705 -18.373  -1.490  1.00  0.00           C  
ATOM    865  CG2 VAL A  55      11.957 -17.597  -2.262  1.00  0.00           C  
ATOM    866  H   VAL A  55      10.018 -16.711  -3.756  1.00  0.00           H  
ATOM    867  HA  VAL A  55       9.301 -15.633  -1.169  1.00  0.00           H  
ATOM    868  HB  VAL A  55      11.074 -17.241  -0.338  1.00  0.00           H  
ATOM    869 1HG1 VAL A  55      10.144 -19.331  -1.207  1.00  0.00           H  
ATOM    870 2HG1 VAL A  55       8.874 -18.145  -0.824  1.00  0.00           H  
ATOM    871 3HG1 VAL A  55       9.345 -18.429  -2.517  1.00  0.00           H  
ATOM    872 1HG2 VAL A  55      12.374 -18.562  -1.978  1.00  0.00           H  
ATOM    873 2HG2 VAL A  55      11.643 -17.630  -3.306  1.00  0.00           H  
ATOM    874 3HG2 VAL A  55      12.715 -16.824  -2.137  1.00  0.00           H  
ATOM    875  N   GLU A  56      12.034 -14.532  -2.504  1.00  0.00           N  
ATOM    876  CA  GLU A  56      13.047 -13.482  -2.377  1.00  0.00           C  
ATOM    877  C   GLU A  56      12.395 -12.104  -2.324  1.00  0.00           C  
ATOM    878  O   GLU A  56      12.728 -11.276  -1.475  1.00  0.00           O  
ATOM    879  CB  GLU A  56      14.036 -13.544  -3.543  1.00  0.00           C  
ATOM    880  CG  GLU A  56      15.164 -12.526  -3.466  1.00  0.00           C  
ATOM    881  CD  GLU A  56      16.163 -12.673  -4.580  1.00  0.00           C  
ATOM    882  OE1 GLU A  56      16.000 -13.559  -5.385  1.00  0.00           O  
ATOM    883  OE2 GLU A  56      17.090 -11.900  -4.627  1.00  0.00           O  
ATOM    884  H   GLU A  56      11.973 -15.056  -3.366  1.00  0.00           H  
ATOM    885  HA  GLU A  56      13.591 -13.636  -1.446  1.00  0.00           H  
ATOM    886 1HB  GLU A  56      14.484 -14.537  -3.587  1.00  0.00           H  
ATOM    887 2HB  GLU A  56      13.504 -13.384  -4.481  1.00  0.00           H  
ATOM    888 1HG  GLU A  56      14.738 -11.524  -3.506  1.00  0.00           H  
ATOM    889 2HG  GLU A  56      15.674 -12.636  -2.510  1.00  0.00           H  
ATOM    890  N   GLU A  57      11.444 -11.874  -3.222  1.00  0.00           N  
ATOM    891  CA  GLU A  57      10.771 -10.580  -3.288  1.00  0.00           C  
ATOM    892  C   GLU A  57       9.940 -10.339  -2.034  1.00  0.00           C  
ATOM    893  O   GLU A  57       9.926  -9.234  -1.487  1.00  0.00           O  
ATOM    894  CB  GLU A  57       9.880 -10.500  -4.530  1.00  0.00           C  
ATOM    895  CG  GLU A  57       9.165  -9.168  -4.706  1.00  0.00           C  
ATOM    896  CD  GLU A  57       8.380  -9.090  -5.986  1.00  0.00           C  
ATOM    897  OE1 GLU A  57       8.402 -10.039  -6.732  1.00  0.00           O  
ATOM    898  OE2 GLU A  57       7.759  -8.080  -6.218  1.00  0.00           O  
ATOM    899  H   GLU A  57      11.178 -12.602  -3.869  1.00  0.00           H  
ATOM    900  HA  GLU A  57      11.530  -9.797  -3.324  1.00  0.00           H  
ATOM    901 1HB  GLU A  57      10.481 -10.678  -5.421  1.00  0.00           H  
ATOM    902 2HB  GLU A  57       9.122 -11.283  -4.484  1.00  0.00           H  
ATOM    903 1HG  GLU A  57       8.485  -9.019  -3.867  1.00  0.00           H  
ATOM    904 2HG  GLU A  57       9.902  -8.367  -4.687  1.00  0.00           H  
ATOM    905  N   ALA A  58       9.254 -11.387  -1.582  1.00  0.00           N  
ATOM    906  CA  ALA A  58       8.341 -11.273  -0.456  1.00  0.00           C  
ATOM    907  C   ALA A  58       9.082 -10.804   0.793  1.00  0.00           C  
ATOM    908  O   ALA A  58       8.567  -9.996   1.566  1.00  0.00           O  
ATOM    909  CB  ALA A  58       7.647 -12.603  -0.199  1.00  0.00           C  
ATOM    910  H   ALA A  58       9.370 -12.284  -2.031  1.00  0.00           H  
ATOM    911  HA  ALA A  58       7.588 -10.525  -0.704  1.00  0.00           H  
ATOM    912 1HB  ALA A  58       6.967 -12.502   0.646  1.00  0.00           H  
ATOM    913 2HB  ALA A  58       7.083 -12.895  -1.086  1.00  0.00           H  
ATOM    914 3HB  ALA A  58       8.392 -13.365   0.024  1.00  0.00           H  
ATOM    915  N   VAL A  59      10.298 -11.321   0.983  1.00  0.00           N  
ATOM    916  CA  VAL A  59      11.106 -10.996   2.157  1.00  0.00           C  
ATOM    917  C   VAL A  59      11.636  -9.584   2.033  1.00  0.00           C  
ATOM    918  O   VAL A  59      11.584  -8.803   2.985  1.00  0.00           O  
ATOM    919  CB  VAL A  59      12.284 -11.977   2.302  1.00  0.00           C  
ATOM    920  CG1 VAL A  59      13.228 -11.517   3.404  1.00  0.00           C  
ATOM    921  CG2 VAL A  59      11.761 -13.376   2.591  1.00  0.00           C  
ATOM    922  H   VAL A  59      10.669 -11.956   0.289  1.00  0.00           H  
ATOM    923  HA  VAL A  59      10.483 -11.096   3.045  1.00  0.00           H  
ATOM    924  HB  VAL A  59      12.855 -11.986   1.373  1.00  0.00           H  
ATOM    925 1HG1 VAL A  59      14.055 -12.222   3.493  1.00  0.00           H  
ATOM    926 2HG1 VAL A  59      13.619 -10.529   3.159  1.00  0.00           H  
ATOM    927 3HG1 VAL A  59      12.688 -11.471   4.349  1.00  0.00           H  
ATOM    928 1HG2 VAL A  59      12.599 -14.065   2.692  1.00  0.00           H  
ATOM    929 2HG2 VAL A  59      11.185 -13.365   3.517  1.00  0.00           H  
ATOM    930 3HG2 VAL A  59      11.121 -13.701   1.770  1.00  0.00           H  
ATOM    931  N   LYS A  60      12.180  -9.270   0.823  1.00  0.00           N  
ATOM    932  CA  LYS A  60      12.778  -7.960   0.648  1.00  0.00           C  
ATOM    933  C   LYS A  60      11.734  -6.902   0.945  1.00  0.00           C  
ATOM    934  O   LYS A  60      12.010  -5.949   1.661  1.00  0.00           O  
ATOM    935  CB  LYS A  60      13.333  -7.790  -0.767  1.00  0.00           C  
ATOM    936  CG  LYS A  60      14.626  -8.550  -1.031  1.00  0.00           C  
ATOM    937  CD  LYS A  60      15.111  -8.337  -2.458  1.00  0.00           C  
ATOM    938  CE  LYS A  60      16.440  -9.036  -2.702  1.00  0.00           C  
ATOM    939  NZ  LYS A  60      16.908  -8.866  -4.104  1.00  0.00           N  
ATOM    940  H   LYS A  60      12.190  -9.923   0.052  1.00  0.00           H  
ATOM    941  HA  LYS A  60      13.613  -7.867   1.344  1.00  0.00           H  
ATOM    942 1HB  LYS A  60      12.592  -8.128  -1.491  1.00  0.00           H  
ATOM    943 2HB  LYS A  60      13.521  -6.733  -0.960  1.00  0.00           H  
ATOM    944 1HG  LYS A  60      15.397  -8.208  -0.340  1.00  0.00           H  
ATOM    945 2HG  LYS A  60      14.462  -9.614  -0.868  1.00  0.00           H  
ATOM    946 1HD  LYS A  60      14.370  -8.728  -3.156  1.00  0.00           H  
ATOM    947 2HD  LYS A  60      15.233  -7.270  -2.645  1.00  0.00           H  
ATOM    948 1HE  LYS A  60      17.193  -8.630  -2.028  1.00  0.00           H  
ATOM    949 2HE  LYS A  60      16.334 -10.100  -2.494  1.00  0.00           H  
ATOM    950 1HZ  LYS A  60      17.790  -9.344  -4.225  1.00  0.00           H  
ATOM    951 2HZ  LYS A  60      16.225  -9.257  -4.738  1.00  0.00           H  
ATOM    952 3HZ  LYS A  60      17.028  -7.883  -4.303  1.00  0.00           H  
ATOM    953  N   ARG A  61      10.524  -7.099   0.427  1.00  0.00           N  
ATOM    954  CA  ARG A  61       9.441  -6.160   0.698  1.00  0.00           C  
ATOM    955  C   ARG A  61       9.013  -6.109   2.167  1.00  0.00           C  
ATOM    956  O   ARG A  61       8.718  -5.041   2.686  1.00  0.00           O  
ATOM    957  CB  ARG A  61       8.230  -6.514  -0.152  1.00  0.00           C  
ATOM    958  CG  ARG A  61       8.377  -6.208  -1.634  1.00  0.00           C  
ATOM    959  CD  ARG A  61       7.128  -6.500  -2.382  1.00  0.00           C  
ATOM    960  NE  ARG A  61       7.290  -6.292  -3.812  1.00  0.00           N  
ATOM    961  CZ  ARG A  61       7.199  -5.096  -4.426  1.00  0.00           C  
ATOM    962  NH1 ARG A  61       6.947  -4.014  -3.724  1.00  0.00           N  
ATOM    963  NH2 ARG A  61       7.363  -5.011  -5.735  1.00  0.00           N  
ATOM    964  H   ARG A  61      10.344  -7.902  -0.159  1.00  0.00           H  
ATOM    965  HA  ARG A  61       9.802  -5.150   0.504  1.00  0.00           H  
ATOM    966 1HB  ARG A  61       8.015  -7.577  -0.055  1.00  0.00           H  
ATOM    967 2HB  ARG A  61       7.358  -5.970   0.212  1.00  0.00           H  
ATOM    968 1HG  ARG A  61       8.616  -5.152  -1.765  1.00  0.00           H  
ATOM    969 2HG  ARG A  61       9.179  -6.817  -2.053  1.00  0.00           H  
ATOM    970 1HD  ARG A  61       6.841  -7.539  -2.219  1.00  0.00           H  
ATOM    971 2HD  ARG A  61       6.331  -5.845  -2.031  1.00  0.00           H  
ATOM    972  HE  ARG A  61       7.485  -7.101  -4.386  1.00  0.00           H  
ATOM    973 1HH1 ARG A  61       6.822  -4.079  -2.723  1.00  0.00           H  
ATOM    974 2HH1 ARG A  61       6.879  -3.118  -4.184  1.00  0.00           H  
ATOM    975 1HH2 ARG A  61       7.557  -5.843  -6.275  1.00  0.00           H  
ATOM    976 2HH2 ARG A  61       7.295  -4.116  -6.195  1.00  0.00           H  
ATOM    977  N   ALA A  62       8.942  -7.299   2.815  1.00  0.00           N  
ATOM    978  CA  ALA A  62       8.530  -7.340   4.221  1.00  0.00           C  
ATOM    979  C   ALA A  62       9.513  -6.596   5.117  1.00  0.00           C  
ATOM    980  O   ALA A  62       9.115  -5.928   6.072  1.00  0.00           O  
ATOM    981  CB  ALA A  62       8.383  -8.781   4.688  1.00  0.00           C  
ATOM    982  H   ALA A  62       9.169  -8.163   2.343  1.00  0.00           H  
ATOM    983  HA  ALA A  62       7.564  -6.842   4.306  1.00  0.00           H  
ATOM    984 1HB  ALA A  62       8.077  -8.795   5.734  1.00  0.00           H  
ATOM    985 2HB  ALA A  62       7.631  -9.286   4.083  1.00  0.00           H  
ATOM    986 3HB  ALA A  62       9.338  -9.296   4.584  1.00  0.00           H  
ATOM    987  N   LEU A  63      10.796  -6.727   4.789  1.00  0.00           N  
ATOM    988  CA  LEU A  63      11.879  -6.104   5.549  1.00  0.00           C  
ATOM    989  C   LEU A  63      11.843  -4.586   5.412  1.00  0.00           C  
ATOM    990  O   LEU A  63      12.052  -3.861   6.395  1.00  0.00           O  
ATOM    991  CB  LEU A  63      13.237  -6.634   5.073  1.00  0.00           C  
ATOM    992  CG  LEU A  63      13.541  -8.096   5.424  1.00  0.00           C  
ATOM    993  CD1 LEU A  63      14.796  -8.545   4.688  1.00  0.00           C  
ATOM    994  CD2 LEU A  63      13.712  -8.232   6.930  1.00  0.00           C  
ATOM    995  H   LEU A  63      11.021  -7.282   3.976  1.00  0.00           H  
ATOM    996  HA  LEU A  63      11.745  -6.344   6.603  1.00  0.00           H  
ATOM    997 1HB  LEU A  63      13.288  -6.536   3.990  1.00  0.00           H  
ATOM    998 2HB  LEU A  63      14.023  -6.018   5.510  1.00  0.00           H  
ATOM    999  HG  LEU A  63      12.716  -8.728   5.094  1.00  0.00           H  
ATOM   1000 1HD1 LEU A  63      15.011  -9.584   4.937  1.00  0.00           H  
ATOM   1001 2HD1 LEU A  63      14.639  -8.456   3.613  1.00  0.00           H  
ATOM   1002 3HD1 LEU A  63      15.636  -7.919   4.986  1.00  0.00           H  
ATOM   1003 1HD2 LEU A  63      13.927  -9.271   7.179  1.00  0.00           H  
ATOM   1004 2HD2 LEU A  63      14.537  -7.601   7.260  1.00  0.00           H  
ATOM   1005 3HD2 LEU A  63      12.795  -7.921   7.430  1.00  0.00           H  
ATOM   1006  N   LYS A  64      11.565  -4.113   4.199  1.00  0.00           N  
ATOM   1007  CA  LYS A  64      11.443  -2.674   3.943  1.00  0.00           C  
ATOM   1008  C   LYS A  64      10.245  -2.077   4.682  1.00  0.00           C  
ATOM   1009  O   LYS A  64      10.352  -1.028   5.319  1.00  0.00           O  
ATOM   1010  CB  LYS A  64      11.321  -2.405   2.442  1.00  0.00           C  
ATOM   1011  CG  LYS A  64      12.606  -2.626   1.656  1.00  0.00           C  
ATOM   1012  CD  LYS A  64      12.397  -2.370   0.171  1.00  0.00           C  
ATOM   1013  CE  LYS A  64      13.676  -2.607  -0.618  1.00  0.00           C  
ATOM   1014  NZ  LYS A  64      13.484  -2.369  -2.074  1.00  0.00           N  
ATOM   1015  H   LYS A  64      11.436  -4.760   3.434  1.00  0.00           H  
ATOM   1016  HA  LYS A  64      12.350  -2.182   4.298  1.00  0.00           H  
ATOM   1017 1HB  LYS A  64      10.553  -3.053   2.018  1.00  0.00           H  
ATOM   1018 2HB  LYS A  64      11.003  -1.374   2.282  1.00  0.00           H  
ATOM   1019 1HG  LYS A  64      13.380  -1.952   2.027  1.00  0.00           H  
ATOM   1020 2HG  LYS A  64      12.946  -3.651   1.796  1.00  0.00           H  
ATOM   1021 1HD  LYS A  64      11.619  -3.035  -0.206  1.00  0.00           H  
ATOM   1022 2HD  LYS A  64      12.074  -1.340   0.021  1.00  0.00           H  
ATOM   1023 1HE  LYS A  64      14.456  -1.940  -0.253  1.00  0.00           H  
ATOM   1024 2HE  LYS A  64      14.009  -3.634  -0.472  1.00  0.00           H  
ATOM   1025 1HZ  LYS A  64      14.353  -2.536  -2.561  1.00  0.00           H  
ATOM   1026 2HZ  LYS A  64      12.775  -2.996  -2.428  1.00  0.00           H  
ATOM   1027 3HZ  LYS A  64      13.193  -1.413  -2.224  1.00  0.00           H  
ATOM   1028  N   LEU A  65       9.098  -2.743   4.578  1.00  0.00           N  
ATOM   1029  CA  LEU A  65       7.881  -2.305   5.262  1.00  0.00           C  
ATOM   1030  C   LEU A  65       8.026  -2.460   6.784  1.00  0.00           C  
ATOM   1031  O   LEU A  65       7.545  -1.633   7.554  1.00  0.00           O  
ATOM   1032  CB  LEU A  65       6.675  -3.113   4.767  1.00  0.00           C  
ATOM   1033  CG  LEU A  65       5.324  -2.742   5.391  1.00  0.00           C  
ATOM   1034  CD1 LEU A  65       5.010  -1.282   5.091  1.00  0.00           C  
ATOM   1035  CD2 LEU A  65       4.242  -3.659   4.842  1.00  0.00           C  
ATOM   1036  H   LEU A  65       9.069  -3.578   4.007  1.00  0.00           H  
ATOM   1037  HA  LEU A  65       7.712  -1.256   5.027  1.00  0.00           H  
ATOM   1038 1HB  LEU A  65       6.589  -2.984   3.690  1.00  0.00           H  
ATOM   1039 2HB  LEU A  65       6.856  -4.169   4.972  1.00  0.00           H  
ATOM   1040  HG  LEU A  65       5.380  -2.855   6.474  1.00  0.00           H  
ATOM   1041 1HD1 LEU A  65       4.050  -1.018   5.535  1.00  0.00           H  
ATOM   1042 2HD1 LEU A  65       5.790  -0.648   5.512  1.00  0.00           H  
ATOM   1043 3HD1 LEU A  65       4.964  -1.135   4.013  1.00  0.00           H  
ATOM   1044 1HD2 LEU A  65       3.281  -3.395   5.286  1.00  0.00           H  
ATOM   1045 2HD2 LEU A  65       4.184  -3.545   3.759  1.00  0.00           H  
ATOM   1046 3HD2 LEU A  65       4.483  -4.693   5.086  1.00  0.00           H  
ATOM   1047  N   LYS A  66       8.680  -3.638   7.382  1.00  0.00           N  
ATOM   1048  CA  LYS A  66       8.988  -3.908   8.780  1.00  0.00           C  
ATOM   1049  C   LYS A  66       9.756  -2.766   9.432  1.00  0.00           C  
ATOM   1050  O   LYS A  66       9.396  -2.291  10.507  1.00  0.00           O  
ATOM   1051  CB  LYS A  66       9.785  -5.207   8.903  1.00  0.00           C  
ATOM   1052  CG  LYS A  66      10.144  -5.592  10.333  1.00  0.00           C  
ATOM   1053  CD  LYS A  66      11.099  -6.776  10.363  1.00  0.00           C  
ATOM   1054  CE  LYS A  66      11.435  -7.181  11.791  1.00  0.00           C  
ATOM   1055  NZ  LYS A  66      12.360  -6.213  12.441  1.00  0.00           N  
ATOM   1056  H   LYS A  66       8.929  -4.325   6.683  1.00  0.00           H  
ATOM   1057  HA  LYS A  66       8.052  -4.052   9.320  1.00  0.00           H  
ATOM   1058 1HB  LYS A  66       9.213  -6.028   8.470  1.00  0.00           H  
ATOM   1059 2HB  LYS A  66      10.713  -5.120   8.338  1.00  0.00           H  
ATOM   1060 1HG  LYS A  66      10.614  -4.743  10.831  1.00  0.00           H  
ATOM   1061 2HG  LYS A  66       9.237  -5.853  10.877  1.00  0.00           H  
ATOM   1062 1HD  LYS A  66      10.644  -7.624   9.851  1.00  0.00           H  
ATOM   1063 2HD  LYS A  66      12.021  -6.513   9.845  1.00  0.00           H  
ATOM   1064 1HE  LYS A  66      10.519  -7.239  12.377  1.00  0.00           H  
ATOM   1065 2HE  LYS A  66      11.902  -8.165  11.790  1.00  0.00           H  
ATOM   1066 1HZ  LYS A  66      12.557  -6.517  13.384  1.00  0.00           H  
ATOM   1067 2HZ  LYS A  66      13.222  -6.166  11.916  1.00  0.00           H  
ATOM   1068 3HZ  LYS A  66      11.930  -5.300  12.466  1.00  0.00           H  
ATOM   1069  N   THR A  67      10.823  -2.322   8.780  1.00  0.00           N  
ATOM   1070  CA  THR A  67      11.637  -1.241   9.329  1.00  0.00           C  
ATOM   1071  C   THR A  67      10.861   0.074   9.412  1.00  0.00           C  
ATOM   1072  O   THR A  67      10.895   0.763  10.427  1.00  0.00           O  
ATOM   1073  CB  THR A  67      12.912  -1.032   8.491  1.00  0.00           C  
ATOM   1074  OG1 THR A  67      13.696  -2.232   8.503  1.00  0.00           O  
ATOM   1075  CG2 THR A  67      13.739   0.114   9.053  1.00  0.00           C  
ATOM   1076  H   THR A  67      11.083  -2.732   7.893  1.00  0.00           H  
ATOM   1077  HA  THR A  67      11.916  -1.501  10.351  1.00  0.00           H  
ATOM   1078  HB  THR A  67      12.636  -0.803   7.461  1.00  0.00           H  
ATOM   1079  HG1 THR A  67      13.290  -2.884   7.925  1.00  0.00           H  
ATOM   1080 1HG2 THR A  67      14.636   0.248   8.448  1.00  0.00           H  
ATOM   1081 2HG2 THR A  67      13.150   1.031   9.035  1.00  0.00           H  
ATOM   1082 3HG2 THR A  67      14.025  -0.113  10.079  1.00  0.00           H  
ATOM   1083  N   LYS A  68      10.151   0.411   8.340  1.00  0.00           N  
ATOM   1084  CA  LYS A  68       9.399   1.666   8.288  1.00  0.00           C  
ATOM   1085  C   LYS A  68       8.265   1.739   9.334  1.00  0.00           C  
ATOM   1086  O   LYS A  68       8.043   2.793   9.935  1.00  0.00           O  
ATOM   1087  CB  LYS A  68       8.824   1.865   6.885  1.00  0.00           C  
ATOM   1088  CG  LYS A  68       9.860   2.216   5.825  1.00  0.00           C  
ATOM   1089  CD  LYS A  68       9.216   2.383   4.457  1.00  0.00           C  
ATOM   1090  CE  LYS A  68      10.250   2.733   3.397  1.00  0.00           C  
ATOM   1091  NZ  LYS A  68       9.634   2.900   2.052  1.00  0.00           N  
ATOM   1092  H   LYS A  68      10.131  -0.209   7.543  1.00  0.00           H  
ATOM   1093  HA  LYS A  68      10.068   2.483   8.566  1.00  0.00           H  
ATOM   1094 1HB  LYS A  68       8.316   0.954   6.567  1.00  0.00           H  
ATOM   1095 2HB  LYS A  68       8.083   2.664   6.905  1.00  0.00           H  
ATOM   1096 1HG  LYS A  68      10.360   3.145   6.098  1.00  0.00           H  
ATOM   1097 2HG  LYS A  68      10.607   1.424   5.771  1.00  0.00           H  
ATOM   1098 1HD  LYS A  68       8.717   1.456   4.173  1.00  0.00           H  
ATOM   1099 2HD  LYS A  68       8.471   3.178   4.500  1.00  0.00           H  
ATOM   1100 1HE  LYS A  68      10.752   3.660   3.670  1.00  0.00           H  
ATOM   1101 2HE  LYS A  68      10.998   1.942   3.343  1.00  0.00           H  
ATOM   1102 1HZ  LYS A  68      10.351   3.131   1.379  1.00  0.00           H  
ATOM   1103 2HZ  LYS A  68       9.180   2.039   1.780  1.00  0.00           H  
ATOM   1104 3HZ  LYS A  68       8.951   3.644   2.084  1.00  0.00           H  
ATOM   1105  N   LEU A  69       7.560   0.629   9.563  1.00  0.00           N  
ATOM   1106  CA  LEU A  69       6.478   0.617  10.550  1.00  0.00           C  
ATOM   1107  C   LEU A  69       6.967   0.396  11.986  1.00  0.00           C  
ATOM   1108  O   LEU A  69       6.319   0.826  12.947  1.00  0.00           O  
ATOM   1109  CB  LEU A  69       5.464  -0.476  10.188  1.00  0.00           C  
ATOM   1110  CG  LEU A  69       4.717  -0.277   8.863  1.00  0.00           C  
ATOM   1111  CD1 LEU A  69       3.873  -1.509   8.565  1.00  0.00           C  
ATOM   1112  CD2 LEU A  69       3.850   0.971   8.951  1.00  0.00           C  
ATOM   1113  H   LEU A  69       7.770  -0.217   9.054  1.00  0.00           H  
ATOM   1114  HA  LEU A  69       6.001   1.597  10.549  1.00  0.00           H  
ATOM   1115 1HB  LEU A  69       5.987  -1.429  10.133  1.00  0.00           H  
ATOM   1116 2HB  LEU A  69       4.720  -0.537  10.982  1.00  0.00           H  
ATOM   1117  HG  LEU A  69       5.437  -0.162   8.052  1.00  0.00           H  
ATOM   1118 1HD1 LEU A  69       3.343  -1.368   7.623  1.00  0.00           H  
ATOM   1119 2HD1 LEU A  69       4.521  -2.383   8.488  1.00  0.00           H  
ATOM   1120 3HD1 LEU A  69       3.153  -1.660   9.368  1.00  0.00           H  
ATOM   1121 1HD2 LEU A  69       3.320   1.112   8.009  1.00  0.00           H  
ATOM   1122 2HD2 LEU A  69       3.129   0.856   9.760  1.00  0.00           H  
ATOM   1123 3HD2 LEU A  69       4.480   1.838   9.147  1.00  0.00           H  
ATOM   1124  N   GLY A  70       8.098  -0.286  12.135  1.00  0.00           N  
ATOM   1125  CA  GLY A  70       8.574  -0.651  13.456  1.00  0.00           C  
ATOM   1126  C   GLY A  70       7.833  -1.849  14.018  1.00  0.00           C  
ATOM   1127  O   GLY A  70       7.502  -1.895  15.202  1.00  0.00           O  
ATOM   1128  H   GLY A  70       8.637  -0.556  11.326  1.00  0.00           H  
ATOM   1129 1HA  GLY A  70       9.639  -0.878  13.409  1.00  0.00           H  
ATOM   1130 2HA  GLY A  70       8.455   0.194  14.132  1.00  0.00           H  
ATOM   1131  N   VAL A  71       7.566  -2.829  13.159  1.00  0.00           N  
ATOM   1132  CA  VAL A  71       6.753  -3.970  13.550  1.00  0.00           C  
ATOM   1133  C   VAL A  71       7.561  -5.221  13.299  1.00  0.00           C  
ATOM   1134  O   VAL A  71       8.705  -5.141  12.869  1.00  0.00           O  
ATOM   1135  CB  VAL A  71       5.437  -4.021  12.751  1.00  0.00           C  
ATOM   1136  CG1 VAL A  71       4.607  -2.773  13.011  1.00  0.00           C  
ATOM   1137  CG2 VAL A  71       5.738  -4.169  11.267  1.00  0.00           C  
ATOM   1138  H   VAL A  71       7.929  -2.782  12.217  1.00  0.00           H  
ATOM   1139  HA  VAL A  71       6.510  -3.874  14.608  1.00  0.00           H  
ATOM   1140  HB  VAL A  71       4.850  -4.874  13.090  1.00  0.00           H  
ATOM   1141 1HG1 VAL A  71       3.680  -2.826  12.439  1.00  0.00           H  
ATOM   1142 2HG1 VAL A  71       4.372  -2.707  14.075  1.00  0.00           H  
ATOM   1143 3HG1 VAL A  71       5.170  -1.891  12.708  1.00  0.00           H  
ATOM   1144 1HG2 VAL A  71       4.803  -4.205  10.709  1.00  0.00           H  
ATOM   1145 2HG2 VAL A  71       6.329  -3.317  10.930  1.00  0.00           H  
ATOM   1146 3HG2 VAL A  71       6.297  -5.089  11.099  1.00  0.00           H  
ATOM   1147  N   SER A  72       7.006  -6.515  13.582  1.00  0.00           N  
ATOM   1148  CA  SER A  72       7.602  -7.808  13.273  1.00  0.00           C  
ATOM   1149  C   SER A  72       7.521  -8.089  11.781  1.00  0.00           C  
ATOM   1150  O   SER A  72       6.723  -7.468  11.068  1.00  0.00           O  
ATOM   1151  CB  SER A  72       6.904  -8.910  14.046  1.00  0.00           C  
ATOM   1152  OG  SER A  72       5.588  -9.081  13.597  1.00  0.00           O  
ATOM   1153  H   SER A  72       6.098  -6.486  14.022  1.00  0.00           H  
ATOM   1154  HA  SER A  72       8.650  -7.784  13.572  1.00  0.00           H  
ATOM   1155 1HB  SER A  72       7.455  -9.842  13.929  1.00  0.00           H  
ATOM   1156 2HB  SER A  72       6.900  -8.663  15.107  1.00  0.00           H  
ATOM   1157  HG  SER A  72       5.217  -9.790  14.128  1.00  0.00           H  
ATOM   1158  N   LEU A  73       8.287  -9.090  11.210  1.00  0.00           N  
ATOM   1159  CA  LEU A  73       8.363  -9.554   9.825  1.00  0.00           C  
ATOM   1160  C   LEU A  73       6.999 -10.111   9.380  1.00  0.00           C  
ATOM   1161  O   LEU A  73       6.537  -9.855   8.256  1.00  0.00           O  
ATOM   1162  CB  LEU A  73       9.446 -10.631   9.680  1.00  0.00           C  
ATOM   1163  CG  LEU A  73       9.726 -11.103   8.248  1.00  0.00           C  
ATOM   1164  CD1 LEU A  73      10.285  -9.946   7.431  1.00  0.00           C  
ATOM   1165  CD2 LEU A  73      10.702 -12.270   8.281  1.00  0.00           C  
ATOM   1166  H   LEU A  73       8.857  -9.539  11.910  1.00  0.00           H  
ATOM   1167  HA  LEU A  73       8.626  -8.707   9.190  1.00  0.00           H  
ATOM   1168 1HB  LEU A  73      10.377 -10.244  10.090  1.00  0.00           H  
ATOM   1169 2HB  LEU A  73       9.150 -11.502  10.265  1.00  0.00           H  
ATOM   1170  HG  LEU A  73       8.795 -11.423   7.781  1.00  0.00           H  
ATOM   1171 1HD1 LEU A  73      10.485 -10.282   6.413  1.00  0.00           H  
ATOM   1172 2HD1 LEU A  73       9.558  -9.133   7.408  1.00  0.00           H  
ATOM   1173 3HD1 LEU A  73      11.210  -9.594   7.885  1.00  0.00           H  
ATOM   1174 1HD2 LEU A  73      10.901 -12.607   7.262  1.00  0.00           H  
ATOM   1175 2HD2 LEU A  73      11.635 -11.951   8.746  1.00  0.00           H  
ATOM   1176 3HD2 LEU A  73      10.270 -13.090   8.855  1.00  0.00           H  
ATOM   1177  N   GLU A  74       6.276 -10.939  10.267  1.00  0.00           N  
ATOM   1178  CA  GLU A  74       4.959 -11.529  10.051  1.00  0.00           C  
ATOM   1179  C   GLU A  74       3.920 -10.453   9.801  1.00  0.00           C  
ATOM   1180  O   GLU A  74       3.011 -10.631   8.991  1.00  0.00           O  
ATOM   1181  CB  GLU A  74       4.545 -12.380  11.253  1.00  0.00           C  
ATOM   1182  CG  GLU A  74       5.404 -13.618  11.472  1.00  0.00           C  
ATOM   1183  CD  GLU A  74       6.695 -13.316  12.181  1.00  0.00           C  
ATOM   1184  OE1 GLU A  74       6.917 -12.176  12.512  1.00  0.00           O  
ATOM   1185  OE2 GLU A  74       7.460 -14.227  12.393  1.00  0.00           O  
ATOM   1186  H   GLU A  74       6.745 -11.094  11.149  1.00  0.00           H  
ATOM   1187  HA  GLU A  74       5.012 -12.158   9.161  1.00  0.00           H  
ATOM   1188 1HB  GLU A  74       4.591 -11.777  12.159  1.00  0.00           H  
ATOM   1189 2HB  GLU A  74       3.513 -12.707  11.129  1.00  0.00           H  
ATOM   1190 1HG  GLU A  74       4.839 -14.340  12.061  1.00  0.00           H  
ATOM   1191 2HG  GLU A  74       5.623 -14.071  10.506  1.00  0.00           H  
ATOM   1192  N   ALA A  75       4.066  -9.330  10.510  1.00  0.00           N  
ATOM   1193  CA  ALA A  75       3.145  -8.210  10.413  1.00  0.00           C  
ATOM   1194  C   ALA A  75       3.293  -7.471   9.090  1.00  0.00           C  
ATOM   1195  O   ALA A  75       2.303  -7.121   8.450  1.00  0.00           O  
ATOM   1196  CB  ALA A  75       3.356  -7.254  11.577  1.00  0.00           C  
ATOM   1197  H   ALA A  75       4.854  -9.265  11.138  1.00  0.00           H  
ATOM   1198  HA  ALA A  75       2.127  -8.602  10.458  1.00  0.00           H  
ATOM   1199 1HB  ALA A  75       2.656  -6.422  11.496  1.00  0.00           H  
ATOM   1200 2HB  ALA A  75       3.186  -7.780  12.516  1.00  0.00           H  
ATOM   1201 3HB  ALA A  75       4.376  -6.872  11.553  1.00  0.00           H  
ATOM   1202  N   ALA A  76       4.541  -7.243   8.693  1.00  0.00           N  
ATOM   1203  CA  ALA A  76       4.825  -6.641   7.406  1.00  0.00           C  
ATOM   1204  C   ALA A  76       4.294  -7.536   6.302  1.00  0.00           C  
ATOM   1205  O   ALA A  76       3.714  -7.058   5.327  1.00  0.00           O  
ATOM   1206  CB  ALA A  76       6.320  -6.400   7.252  1.00  0.00           C  
ATOM   1207  H   ALA A  76       5.309  -7.492   9.300  1.00  0.00           H  
ATOM   1208  HA  ALA A  76       4.307  -5.683   7.359  1.00  0.00           H  
ATOM   1209 1HB  ALA A  76       6.517  -5.948   6.279  1.00  0.00           H  
ATOM   1210 2HB  ALA A  76       6.664  -5.731   8.040  1.00  0.00           H  
ATOM   1211 3HB  ALA A  76       6.849  -7.349   7.325  1.00  0.00           H  
ATOM   1212  N   LEU A  77       4.490  -8.862   6.445  1.00  0.00           N  
ATOM   1213  CA  LEU A  77       4.047  -9.839   5.469  1.00  0.00           C  
ATOM   1214  C   LEU A  77       2.511  -9.833   5.360  1.00  0.00           C  
ATOM   1215  O   LEU A  77       1.957  -9.959   4.269  1.00  0.00           O  
ATOM   1216  CB  LEU A  77       4.546 -11.236   5.859  1.00  0.00           C  
ATOM   1217  CG  LEU A  77       6.050 -11.478   5.685  1.00  0.00           C  
ATOM   1218  CD1 LEU A  77       6.472 -12.678   6.521  1.00  0.00           C  
ATOM   1219  CD2 LEU A  77       6.362 -11.700   4.213  1.00  0.00           C  
ATOM   1220  H   LEU A  77       4.971  -9.180   7.275  1.00  0.00           H  
ATOM   1221  HA  LEU A  77       4.468  -9.574   4.500  1.00  0.00           H  
ATOM   1222 1HB  LEU A  77       4.301 -11.412   6.905  1.00  0.00           H  
ATOM   1223 2HB  LEU A  77       4.020 -11.974   5.254  1.00  0.00           H  
ATOM   1224  HG  LEU A  77       6.602 -10.610   6.045  1.00  0.00           H  
ATOM   1225 1HD1 LEU A  77       7.542 -12.850   6.398  1.00  0.00           H  
ATOM   1226 2HD1 LEU A  77       6.256 -12.484   7.572  1.00  0.00           H  
ATOM   1227 3HD1 LEU A  77       5.923 -13.560   6.194  1.00  0.00           H  
ATOM   1228 1HD2 LEU A  77       7.432 -11.871   4.089  1.00  0.00           H  
ATOM   1229 2HD2 LEU A  77       5.811 -12.569   3.851  1.00  0.00           H  
ATOM   1230 3HD2 LEU A  77       6.066 -10.820   3.641  1.00  0.00           H  
ATOM   1231  N   ALA A  78       1.806  -9.688   6.478  1.00  0.00           N  
ATOM   1232  CA  ALA A  78       0.348  -9.752   6.427  1.00  0.00           C  
ATOM   1233  C   ALA A  78      -0.186  -8.561   5.647  1.00  0.00           C  
ATOM   1234  O   ALA A  78      -1.137  -8.687   4.876  1.00  0.00           O  
ATOM   1235  CB  ALA A  78      -0.245  -9.789   7.828  1.00  0.00           C  
ATOM   1236  H   ALA A  78       2.260  -9.533   7.367  1.00  0.00           H  
ATOM   1237  HA  ALA A  78       0.068 -10.666   5.902  1.00  0.00           H  
ATOM   1238 1HB  ALA A  78      -1.333  -9.821   7.762  1.00  0.00           H  
ATOM   1239 2HB  ALA A  78       0.114 -10.674   8.352  1.00  0.00           H  
ATOM   1240 3HB  ALA A  78       0.059  -8.897   8.374  1.00  0.00           H  
ATOM   1241  N   ILE A  79       0.428  -7.398   5.848  1.00  0.00           N  
ATOM   1242  CA  ILE A  79      -0.014  -6.198   5.151  1.00  0.00           C  
ATOM   1243  C   ILE A  79       0.246  -6.364   3.665  1.00  0.00           C  
ATOM   1244  O   ILE A  79      -0.585  -5.996   2.834  1.00  0.00           O  
ATOM   1245  CB  ILE A  79       0.708  -4.942   5.675  1.00  0.00           C  
ATOM   1246  CG1 ILE A  79       0.230  -4.603   7.089  1.00  0.00           C  
ATOM   1247  CG2 ILE A  79       0.480  -3.768   4.736  1.00  0.00           C  
ATOM   1248  CD1 ILE A  79      -1.212  -4.152   7.155  1.00  0.00           C  
ATOM   1249  H   ILE A  79       1.208  -7.336   6.486  1.00  0.00           H  
ATOM   1250  HA  ILE A  79      -1.084  -6.074   5.318  1.00  0.00           H  
ATOM   1251  HB  ILE A  79       1.777  -5.139   5.742  1.00  0.00           H  
ATOM   1252 1HG1 ILE A  79       0.344  -5.476   7.731  1.00  0.00           H  
ATOM   1253 2HG1 ILE A  79       0.853  -3.810   7.503  1.00  0.00           H  
ATOM   1254 1HG2 ILE A  79       0.996  -2.888   5.121  1.00  0.00           H  
ATOM   1255 2HG2 ILE A  79       0.867  -4.011   3.748  1.00  0.00           H  
ATOM   1256 3HG2 ILE A  79      -0.588  -3.560   4.666  1.00  0.00           H  
ATOM   1257 1HD1 ILE A  79      -1.477  -3.929   8.188  1.00  0.00           H  
ATOM   1258 2HD1 ILE A  79      -1.341  -3.256   6.546  1.00  0.00           H  
ATOM   1259 3HD1 ILE A  79      -1.858  -4.943   6.778  1.00  0.00           H  
ATOM   1260  N   LEU A  80       1.474  -6.911   3.187  1.00  0.00           N  
ATOM   1261  CA  LEU A  80       1.767  -7.082   1.758  1.00  0.00           C  
ATOM   1262  C   LEU A  80       0.724  -7.991   1.126  1.00  0.00           C  
ATOM   1263  O   LEU A  80       0.304  -7.772  -0.011  1.00  0.00           O  
ATOM   1264  CB  LEU A  80       3.167  -7.675   1.555  1.00  0.00           C  
ATOM   1265  CG  LEU A  80       4.337  -6.779   1.983  1.00  0.00           C  
ATOM   1266  CD1 LEU A  80       5.625  -7.590   1.981  1.00  0.00           C  
ATOM   1267  CD2 LEU A  80       4.438  -5.590   1.040  1.00  0.00           C  
ATOM   1268  H   LEU A  80       2.156  -7.210   3.870  1.00  0.00           H  
ATOM   1269  HA  LEU A  80       1.711  -6.103   1.280  1.00  0.00           H  
ATOM   1270 1HB  LEU A  80       3.236  -8.602   2.121  1.00  0.00           H  
ATOM   1271 2HB  LEU A  80       3.297  -7.907   0.499  1.00  0.00           H  
ATOM   1272  HG  LEU A  80       4.169  -6.422   3.000  1.00  0.00           H  
ATOM   1273 1HD1 LEU A  80       6.457  -6.954   2.285  1.00  0.00           H  
ATOM   1274 2HD1 LEU A  80       5.533  -8.423   2.679  1.00  0.00           H  
ATOM   1275 3HD1 LEU A  80       5.811  -7.975   0.979  1.00  0.00           H  
ATOM   1276 1HD2 LEU A  80       5.268  -4.953   1.345  1.00  0.00           H  
ATOM   1277 2HD2 LEU A  80       4.607  -5.945   0.023  1.00  0.00           H  
ATOM   1278 3HD2 LEU A  80       3.510  -5.018   1.075  1.00  0.00           H  
ATOM   1279  N   ALA A  81       0.312  -9.144   1.834  1.00  0.00           N  
ATOM   1280  CA  ALA A  81      -0.746 -10.046   1.435  1.00  0.00           C  
ATOM   1281  C   ALA A  81      -2.091  -9.343   1.386  1.00  0.00           C  
ATOM   1282  O   ALA A  81      -2.912  -9.617   0.511  1.00  0.00           O  
ATOM   1283  CB  ALA A  81      -0.812 -11.235   2.383  1.00  0.00           C  
ATOM   1284  H   ALA A  81       0.838  -9.342   2.672  1.00  0.00           H  
ATOM   1285  HA  ALA A  81      -0.523 -10.406   0.431  1.00  0.00           H  
ATOM   1286 1HB  ALA A  81      -1.613 -11.905   2.070  1.00  0.00           H  
ATOM   1287 2HB  ALA A  81       0.136 -11.770   2.362  1.00  0.00           H  
ATOM   1288 3HB  ALA A  81      -1.008 -10.884   3.394  1.00  0.00           H  
ATOM   1289  N   ALA A  82      -2.456  -8.439   2.462  1.00  0.00           N  
ATOM   1290  CA  ALA A  82      -3.714  -7.696   2.507  1.00  0.00           C  
ATOM   1291  C   ALA A  82      -3.841  -6.728   1.325  1.00  0.00           C  
ATOM   1292  O   ALA A  82      -4.898  -6.628   0.702  1.00  0.00           O  
ATOM   1293  CB  ALA A  82      -3.832  -6.941   3.823  1.00  0.00           C  
ATOM   1294  H   ALA A  82      -1.823  -8.380   3.248  1.00  0.00           H  
ATOM   1295  HA  ALA A  82      -4.533  -8.412   2.437  1.00  0.00           H  
ATOM   1296 1HB  ALA A  82      -4.777  -6.396   3.847  1.00  0.00           H  
ATOM   1297 2HB  ALA A  82      -3.800  -7.648   4.652  1.00  0.00           H  
ATOM   1298 3HB  ALA A  82      -3.006  -6.237   3.914  1.00  0.00           H  
ATOM   1299  N   ALA A  83      -2.698  -5.878   0.888  1.00  0.00           N  
ATOM   1300  CA  ALA A  83      -2.707  -4.952  -0.246  1.00  0.00           C  
ATOM   1301  C   ALA A  83      -2.989  -5.688  -1.566  1.00  0.00           C  
ATOM   1302  O   ALA A  83      -3.751  -5.207  -2.404  1.00  0.00           O  
ATOM   1303  CB  ALA A  83      -1.384  -4.207  -0.331  1.00  0.00           C  
ATOM   1304  H   ALA A  83      -1.857  -5.969   1.441  1.00  0.00           H  
ATOM   1305  HA  ALA A  83      -3.510  -4.232  -0.088  1.00  0.00           H  
ATOM   1306 1HB  ALA A  83      -1.406  -3.523  -1.179  1.00  0.00           H  
ATOM   1307 2HB  ALA A  83      -1.224  -3.641   0.587  1.00  0.00           H  
ATOM   1308 3HB  ALA A  83      -0.572  -4.919  -0.462  1.00  0.00           H  
ATOM   1309  N   ALA A  84      -2.316  -6.939  -1.856  1.00  0.00           N  
ATOM   1310  CA  ALA A  84      -2.499  -7.739  -3.067  1.00  0.00           C  
ATOM   1311  C   ALA A  84      -3.924  -8.282  -3.181  1.00  0.00           C  
ATOM   1312  O   ALA A  84      -4.472  -8.390  -4.277  1.00  0.00           O  
ATOM   1313  CB  ALA A  84      -1.501  -8.887  -3.098  1.00  0.00           C  
ATOM   1314  H   ALA A  84      -1.659  -7.250  -1.156  1.00  0.00           H  
ATOM   1315  HA  ALA A  84      -2.324  -7.094  -3.929  1.00  0.00           H  
ATOM   1316 1HB  ALA A  84      -1.648  -9.473  -4.005  1.00  0.00           H  
ATOM   1317 2HB  ALA A  84      -0.487  -8.487  -3.086  1.00  0.00           H  
ATOM   1318 3HB  ALA A  84      -1.650  -9.523  -2.228  1.00  0.00           H  
ATOM   1319  N   GLN A  85      -4.559  -8.734  -2.010  1.00  0.00           N  
ATOM   1320  CA  GLN A  85      -5.928  -9.265  -1.942  1.00  0.00           C  
ATOM   1321  C   GLN A  85      -7.017  -8.195  -2.005  1.00  0.00           C  
ATOM   1322  O   GLN A  85      -8.092  -8.422  -2.561  1.00  0.00           O  
ATOM   1323  CB  GLN A  85      -6.103 -10.083  -0.660  1.00  0.00           C  
ATOM   1324  CG  GLN A  85      -5.288 -11.365  -0.624  1.00  0.00           C  
ATOM   1325  CD  GLN A  85      -5.753 -12.376  -1.655  1.00  0.00           C  
ATOM   1326  OE1 GLN A  85      -6.906 -12.816  -1.638  1.00  0.00           O  
ATOM   1327  NE2 GLN A  85      -4.858 -12.750  -2.561  1.00  0.00           N  
ATOM   1328  H   GLN A  85      -3.982  -8.755  -1.182  1.00  0.00           H  
ATOM   1329  HA  GLN A  85      -6.087  -9.921  -2.799  1.00  0.00           H  
ATOM   1330 1HB  GLN A  85      -5.815  -9.478   0.200  1.00  0.00           H  
ATOM   1331 2HB  GLN A  85      -7.152 -10.349  -0.537  1.00  0.00           H  
ATOM   1332 1HG  GLN A  85      -4.244 -11.126  -0.827  1.00  0.00           H  
ATOM   1333 2HG  GLN A  85      -5.383 -11.816   0.363  1.00  0.00           H  
ATOM   1334 1HE2 GLN A  85      -5.107 -13.415  -3.267  1.00  0.00           H  
ATOM   1335 2HE2 GLN A  85      -3.934 -12.368  -2.540  1.00  0.00           H  
ATOM   1336  N   LEU A  86      -6.791  -6.903  -1.407  1.00  0.00           N  
ATOM   1337  CA  LEU A  86      -7.627  -5.722  -1.491  1.00  0.00           C  
ATOM   1338  C   LEU A  86      -7.636  -5.243  -2.936  1.00  0.00           C  
ATOM   1339  O   LEU A  86      -8.666  -4.802  -3.448  1.00  0.00           O  
ATOM   1340  CB  LEU A  86      -7.110  -4.617  -0.561  1.00  0.00           C  
ATOM   1341  CG  LEU A  86      -7.323  -4.856   0.939  1.00  0.00           C  
ATOM   1342  CD1 LEU A  86      -6.518  -3.838   1.735  1.00  0.00           C  
ATOM   1343  CD2 LEU A  86      -8.806  -4.756   1.264  1.00  0.00           C  
ATOM   1344  H   LEU A  86      -5.934  -6.862  -0.873  1.00  0.00           H  
ATOM   1345  HA  LEU A  86      -8.639  -6.001  -1.200  1.00  0.00           H  
ATOM   1346 1HB  LEU A  86      -6.041  -4.495  -0.728  1.00  0.00           H  
ATOM   1347 2HB  LEU A  86      -7.606  -3.683  -0.822  1.00  0.00           H  
ATOM   1348  HG  LEU A  86      -6.959  -5.849   1.205  1.00  0.00           H  
ATOM   1349 1HD1 LEU A  86      -6.670  -4.008   2.801  1.00  0.00           H  
ATOM   1350 2HD1 LEU A  86      -5.460  -3.944   1.498  1.00  0.00           H  
ATOM   1351 3HD1 LEU A  86      -6.849  -2.832   1.478  1.00  0.00           H  
ATOM   1352 1HD2 LEU A  86      -8.957  -4.927   2.330  1.00  0.00           H  
ATOM   1353 2HD2 LEU A  86      -9.170  -3.763   1.000  1.00  0.00           H  
ATOM   1354 3HD2 LEU A  86      -9.354  -5.507   0.694  1.00  0.00           H  
ATOM   1355  N   GLY A  87      -6.482  -5.331  -3.594  1.00  0.00           N  
ATOM   1356  CA  GLY A  87      -6.352  -4.821  -4.939  1.00  0.00           C  
ATOM   1357  C   GLY A  87      -5.847  -3.389  -4.911  1.00  0.00           C  
ATOM   1358  O   GLY A  87      -6.184  -2.575  -5.774  1.00  0.00           O  
ATOM   1359  H   GLY A  87      -5.683  -5.759  -3.151  1.00  0.00           H  
ATOM   1360 1HA  GLY A  87      -5.664  -5.451  -5.502  1.00  0.00           H  
ATOM   1361 2HA  GLY A  87      -7.317  -4.870  -5.443  1.00  0.00           H  
ATOM   1362  N   THR A  88      -5.024  -3.071  -3.919  1.00  0.00           N  
ATOM   1363  CA  THR A  88      -4.556  -1.710  -3.810  1.00  0.00           C  
ATOM   1364  C   THR A  88      -3.074  -1.623  -3.499  1.00  0.00           C  
ATOM   1365  O   THR A  88      -2.356  -2.612  -3.581  1.00  0.00           O  
ATOM   1366  CB  THR A  88      -5.349  -0.951  -2.730  1.00  0.00           C  
ATOM   1367  OG1 THR A  88      -5.012   0.442  -2.775  1.00  0.00           O  
ATOM   1368  CG2 THR A  88      -5.031  -1.501  -1.348  1.00  0.00           C  
ATOM   1369  H   THR A  88      -4.716  -3.752  -3.240  1.00  0.00           H  
ATOM   1370  HA  THR A  88      -4.665  -1.228  -4.780  1.00  0.00           H  
ATOM   1371  HB  THR A  88      -6.417  -1.058  -2.920  1.00  0.00           H  
ATOM   1372  HG1 THR A  88      -5.470   0.857  -3.510  1.00  0.00           H  
ATOM   1373 1HG2 THR A  88      -5.601  -0.953  -0.598  1.00  0.00           H  
ATOM   1374 2HG2 THR A  88      -5.297  -2.557  -1.307  1.00  0.00           H  
ATOM   1375 3HG2 THR A  88      -3.966  -1.388  -1.148  1.00  0.00           H  
ATOM   1376  N   THR A  89      -2.585  -0.418  -3.097  1.00  0.00           N  
ATOM   1377  CA  THR A  89      -1.154  -0.241  -2.870  1.00  0.00           C  
ATOM   1378  C   THR A  89      -0.817  -0.683  -1.447  1.00  0.00           C  
ATOM   1379  O   THR A  89      -1.723  -0.879  -0.628  1.00  0.00           O  
ATOM   1380  CB  THR A  89      -0.719   1.220  -3.089  1.00  0.00           C  
ATOM   1381  OG1 THR A  89      -1.340   2.059  -2.107  1.00  0.00           O  
ATOM   1382  CG2 THR A  89      -1.118   1.692  -4.479  1.00  0.00           C  
ATOM   1383  H   THR A  89      -3.209   0.360  -2.942  1.00  0.00           H  
ATOM   1384  HA  THR A  89      -0.611  -0.827  -3.611  1.00  0.00           H  
ATOM   1385  HB  THR A  89       0.363   1.297  -2.982  1.00  0.00           H  
ATOM   1386  HG1 THR A  89      -0.942   2.932  -2.135  1.00  0.00           H  
ATOM   1387 1HG2 THR A  89      -0.802   2.726  -4.617  1.00  0.00           H  
ATOM   1388 2HG2 THR A  89      -0.638   1.063  -5.229  1.00  0.00           H  
ATOM   1389 3HG2 THR A  89      -2.200   1.626  -4.589  1.00  0.00           H  
ATOM   1390  N   VAL A  90       0.478  -0.846  -1.164  1.00  0.00           N  
ATOM   1391  CA  VAL A  90       0.905  -1.216   0.178  1.00  0.00           C  
ATOM   1392  C   VAL A  90       0.606  -0.088   1.164  1.00  0.00           C  
ATOM   1393  O   VAL A  90       0.102  -0.323   2.284  1.00  0.00           O  
ATOM   1394  CB  VAL A  90       2.413  -1.530   0.195  1.00  0.00           C  
ATOM   1395  CG1 VAL A  90       2.893  -1.760   1.620  1.00  0.00           C  
ATOM   1396  CG2 VAL A  90       2.698  -2.746  -0.673  1.00  0.00           C  
ATOM   1397  H   VAL A  90       1.175  -0.712  -1.881  1.00  0.00           H  
ATOM   1398  HA  VAL A  90       0.278  -2.037   0.526  1.00  0.00           H  
ATOM   1399  HB  VAL A  90       2.959  -0.669  -0.193  1.00  0.00           H  
ATOM   1400 1HG1 VAL A  90       3.961  -1.981   1.614  1.00  0.00           H  
ATOM   1401 2HG1 VAL A  90       2.712  -0.865   2.215  1.00  0.00           H  
ATOM   1402 3HG1 VAL A  90       2.353  -2.601   2.055  1.00  0.00           H  
ATOM   1403 1HG2 VAL A  90       3.766  -2.962  -0.657  1.00  0.00           H  
ATOM   1404 2HG2 VAL A  90       2.148  -3.605  -0.289  1.00  0.00           H  
ATOM   1405 3HG2 VAL A  90       2.385  -2.543  -1.697  1.00  0.00           H  
ATOM   1406  N   GLU A  91       0.863   1.140   0.722  1.00  0.00           N  
ATOM   1407  CA  GLU A  91       0.656   2.308   1.570  1.00  0.00           C  
ATOM   1408  C   GLU A  91      -0.806   2.414   1.987  1.00  0.00           C  
ATOM   1409  O   GLU A  91      -1.096   2.745   3.135  1.00  0.00           O  
ATOM   1410  CB  GLU A  91       1.086   3.584   0.842  1.00  0.00           C  
ATOM   1411  CG  GLU A  91       2.578   3.670   0.552  1.00  0.00           C  
ATOM   1412  CD  GLU A  91       2.986   2.870  -0.654  1.00  0.00           C  
ATOM   1413  OE1 GLU A  91       2.128   2.302  -1.285  1.00  0.00           O  
ATOM   1414  OE2 GLU A  91       4.159   2.826  -0.944  1.00  0.00           O  
ATOM   1415  H   GLU A  91       1.210   1.270  -0.218  1.00  0.00           H  
ATOM   1416  HA  GLU A  91       1.241   2.184   2.482  1.00  0.00           H  
ATOM   1417 1HB  GLU A  91       0.556   3.657  -0.108  1.00  0.00           H  
ATOM   1418 2HB  GLU A  91       0.810   4.454   1.438  1.00  0.00           H  
ATOM   1419 1HG  GLU A  91       2.846   4.714   0.389  1.00  0.00           H  
ATOM   1420 2HG  GLU A  91       3.127   3.313   1.422  1.00  0.00           H  
ATOM   1421  N   GLU A  92      -1.769   2.074   1.043  1.00  0.00           N  
ATOM   1422  CA  GLU A  92      -3.196   2.106   1.383  1.00  0.00           C  
ATOM   1423  C   GLU A  92      -3.575   1.038   2.406  1.00  0.00           C  
ATOM   1424  O   GLU A  92      -4.402   1.283   3.281  1.00  0.00           O  
ATOM   1425  CB  GLU A  92      -4.043   1.926   0.121  1.00  0.00           C  
ATOM   1426  CG  GLU A  92      -5.546   1.968   0.363  1.00  0.00           C  
ATOM   1427  CD  GLU A  92      -6.024   3.310   0.842  1.00  0.00           C  
ATOM   1428  OE1 GLU A  92      -5.331   4.276   0.633  1.00  0.00           O  
ATOM   1429  OE2 GLU A  92      -7.085   3.369   1.418  1.00  0.00           O  
ATOM   1430  H   GLU A  92      -1.495   1.911   0.084  1.00  0.00           H  
ATOM   1431  HA  GLU A  92      -3.430   3.089   1.791  1.00  0.00           H  
ATOM   1432 1HB  GLU A  92      -3.797   2.709  -0.596  1.00  0.00           H  
ATOM   1433 2HB  GLU A  92      -3.805   0.970  -0.344  1.00  0.00           H  
ATOM   1434 1HG  GLU A  92      -6.058   1.723  -0.568  1.00  0.00           H  
ATOM   1435 2HG  GLU A  92      -5.806   1.210   1.099  1.00  0.00           H  
ATOM   1436  N   ALA A  93      -3.004  -0.292   2.337  1.00  0.00           N  
ATOM   1437  CA  ALA A  93      -3.245  -1.360   3.303  1.00  0.00           C  
ATOM   1438  C   ALA A  93      -2.742  -0.926   4.678  1.00  0.00           C  
ATOM   1439  O   ALA A  93      -3.352  -1.224   5.696  1.00  0.00           O  
ATOM   1440  CB  ALA A  93      -2.569  -2.654   2.864  1.00  0.00           C  
ATOM   1441  H   ALA A  93      -2.442  -0.485   1.520  1.00  0.00           H  
ATOM   1442  HA  ALA A  93      -4.320  -1.530   3.357  1.00  0.00           H  
ATOM   1443 1HB  ALA A  93      -2.763  -3.434   3.598  1.00  0.00           H  
ATOM   1444 2HB  ALA A  93      -2.964  -2.961   1.896  1.00  0.00           H  
ATOM   1445 3HB  ALA A  93      -1.494  -2.492   2.782  1.00  0.00           H  
ATOM   1446  N   VAL A  94      -1.622  -0.218   4.682  1.00  0.00           N  
ATOM   1447  CA  VAL A  94      -1.040   0.302   5.908  1.00  0.00           C  
ATOM   1448  C   VAL A  94      -1.974   1.376   6.487  1.00  0.00           C  
ATOM   1449  O   VAL A  94      -2.249   1.361   7.687  1.00  0.00           O  
ATOM   1450  CB  VAL A  94       0.353   0.900   5.637  1.00  0.00           C  
ATOM   1451  CG1 VAL A  94       0.843   1.680   6.849  1.00  0.00           C  
ATOM   1452  CG2 VAL A  94       1.332  -0.208   5.279  1.00  0.00           C  
ATOM   1453  H   VAL A  94      -1.157  -0.035   3.803  1.00  0.00           H  
ATOM   1454  HA  VAL A  94      -0.989  -0.507   6.637  1.00  0.00           H  
ATOM   1455  HB  VAL A  94       0.282   1.605   4.809  1.00  0.00           H  
ATOM   1456 1HG1 VAL A  94       1.828   2.096   6.639  1.00  0.00           H  
ATOM   1457 2HG1 VAL A  94       0.146   2.489   7.066  1.00  0.00           H  
ATOM   1458 3HG1 VAL A  94       0.906   1.014   7.709  1.00  0.00           H  
ATOM   1459 1HG2 VAL A  94       2.315   0.222   5.087  1.00  0.00           H  
ATOM   1460 2HG2 VAL A  94       1.399  -0.916   6.105  1.00  0.00           H  
ATOM   1461 3HG2 VAL A  94       0.982  -0.726   4.385  1.00  0.00           H  
ATOM   1462  N   LYS A  95      -2.471   2.448   5.643  1.00  0.00           N  
ATOM   1463  CA  LYS A  95      -3.372   3.510   6.111  1.00  0.00           C  
ATOM   1464  C   LYS A  95      -4.634   2.952   6.726  1.00  0.00           C  
ATOM   1465  O   LYS A  95      -5.123   3.475   7.723  1.00  0.00           O  
ATOM   1466  CB  LYS A  95      -3.737   4.453   4.963  1.00  0.00           C  
ATOM   1467  CG  LYS A  95      -2.606   5.371   4.520  1.00  0.00           C  
ATOM   1468  CD  LYS A  95      -3.008   6.197   3.307  1.00  0.00           C  
ATOM   1469  CE  LYS A  95      -1.848   7.041   2.803  1.00  0.00           C  
ATOM   1470  NZ  LYS A  95      -2.191   7.767   1.549  1.00  0.00           N  
ATOM   1471  H   LYS A  95      -2.189   2.436   4.674  1.00  0.00           H  
ATOM   1472  HA  LYS A  95      -2.862   4.081   6.887  1.00  0.00           H  
ATOM   1473 1HB  LYS A  95      -4.052   3.867   4.098  1.00  0.00           H  
ATOM   1474 2HB  LYS A  95      -4.579   5.077   5.259  1.00  0.00           H  
ATOM   1475 1HG  LYS A  95      -2.343   6.044   5.337  1.00  0.00           H  
ATOM   1476 2HG  LYS A  95      -1.730   4.774   4.269  1.00  0.00           H  
ATOM   1477 1HD  LYS A  95      -3.337   5.531   2.507  1.00  0.00           H  
ATOM   1478 2HD  LYS A  95      -3.835   6.854   3.573  1.00  0.00           H  
ATOM   1479 1HE  LYS A  95      -1.569   7.769   3.564  1.00  0.00           H  
ATOM   1480 2HE  LYS A  95      -0.987   6.401   2.612  1.00  0.00           H  
ATOM   1481 1HZ  LYS A  95      -1.397   8.314   1.248  1.00  0.00           H  
ATOM   1482 2HZ  LYS A  95      -2.432   7.101   0.830  1.00  0.00           H  
ATOM   1483 3HZ  LYS A  95      -2.976   8.379   1.719  1.00  0.00           H  
ATOM   1484  N   ARG A  96      -5.265   1.862   6.071  1.00  0.00           N  
ATOM   1485  CA  ARG A  96      -6.466   1.209   6.588  1.00  0.00           C  
ATOM   1486  C   ARG A  96      -6.178   0.415   7.859  1.00  0.00           C  
ATOM   1487  O   ARG A  96      -7.002   0.370   8.762  1.00  0.00           O  
ATOM   1488  CB  ARG A  96      -7.058   0.277   5.540  1.00  0.00           C  
ATOM   1489  CG  ARG A  96      -7.634   0.973   4.318  1.00  0.00           C  
ATOM   1490  CD  ARG A  96      -8.177  -0.001   3.336  1.00  0.00           C  
ATOM   1491  NE  ARG A  96      -8.553   0.640   2.087  1.00  0.00           N  
ATOM   1492  CZ  ARG A  96      -9.319   0.072   1.135  1.00  0.00           C  
ATOM   1493  NH1 ARG A  96      -9.780  -1.147   1.304  1.00  0.00           N  
ATOM   1494  NH2 ARG A  96      -9.604   0.740   0.031  1.00  0.00           N  
ATOM   1495  H   ARG A  96      -4.872   1.549   5.196  1.00  0.00           H  
ATOM   1496  HA  ARG A  96      -7.200   1.977   6.836  1.00  0.00           H  
ATOM   1497 1HB  ARG A  96      -6.291  -0.415   5.195  1.00  0.00           H  
ATOM   1498 2HB  ARG A  96      -7.855  -0.316   5.989  1.00  0.00           H  
ATOM   1499 1HG  ARG A  96      -8.442   1.637   4.624  1.00  0.00           H  
ATOM   1500 2HG  ARG A  96      -6.852   1.554   3.828  1.00  0.00           H  
ATOM   1501 1HD  ARG A  96      -7.423  -0.756   3.119  1.00  0.00           H  
ATOM   1502 2HD  ARG A  96      -9.061  -0.481   3.753  1.00  0.00           H  
ATOM   1503  HE  ARG A  96      -8.216   1.580   1.921  1.00  0.00           H  
ATOM   1504 1HH1 ARG A  96      -9.562  -1.658   2.149  1.00  0.00           H  
ATOM   1505 2HH1 ARG A  96     -10.354  -1.572   0.591  1.00  0.00           H  
ATOM   1506 1HH2 ARG A  96      -9.249   1.678  -0.099  1.00  0.00           H  
ATOM   1507 2HH2 ARG A  96     -10.178   0.314  -0.681  1.00  0.00           H  
ATOM   1508  N   ALA A  97      -4.936  -0.316   7.943  1.00  0.00           N  
ATOM   1509  CA  ALA A  97      -4.547  -1.107   9.094  1.00  0.00           C  
ATOM   1510  C   ALA A  97      -4.345  -0.158  10.276  1.00  0.00           C  
ATOM   1511  O   ALA A  97      -4.706  -0.488  11.386  1.00  0.00           O  
ATOM   1512  CB  ALA A  97      -3.280  -1.891   8.796  1.00  0.00           C  
ATOM   1513  H   ALA A  97      -4.359  -0.337   7.116  1.00  0.00           H  
ATOM   1514  HA  ALA A  97      -5.352  -1.810   9.312  1.00  0.00           H  
ATOM   1515 1HB  ALA A  97      -3.000  -2.479   9.668  1.00  0.00           H  
ATOM   1516 2HB  ALA A  97      -3.455  -2.556   7.950  1.00  0.00           H  
ATOM   1517 3HB  ALA A  97      -2.475  -1.199   8.551  1.00  0.00           H  
ATOM   1518  N   LEU A  98      -3.772   1.018  10.019  1.00  0.00           N  
ATOM   1519  CA  LEU A  98      -3.591   2.041  11.051  1.00  0.00           C  
ATOM   1520  C   LEU A  98      -4.912   2.583  11.596  1.00  0.00           C  
ATOM   1521  O   LEU A  98      -5.023   2.835  12.780  1.00  0.00           O  
ATOM   1522  CB  LEU A  98      -2.762   3.202  10.487  1.00  0.00           C  
ATOM   1523  CG  LEU A  98      -1.266   2.921  10.298  1.00  0.00           C  
ATOM   1524  CD1 LEU A  98      -0.660   3.984   9.391  1.00  0.00           C  
ATOM   1525  CD2 LEU A  98      -0.577   2.901  11.654  1.00  0.00           C  
ATOM   1526  H   LEU A  98      -3.453   1.206   9.080  1.00  0.00           H  
ATOM   1527  HA  LEU A  98      -3.078   1.588  11.900  1.00  0.00           H  
ATOM   1528 1HB  LEU A  98      -3.172   3.482   9.518  1.00  0.00           H  
ATOM   1529 2HB  LEU A  98      -2.857   4.055  11.159  1.00  0.00           H  
ATOM   1530  HG  LEU A  98      -1.136   1.954   9.811  1.00  0.00           H  
ATOM   1531 1HD1 LEU A  98       0.403   3.784   9.257  1.00  0.00           H  
ATOM   1532 2HD1 LEU A  98      -1.158   3.962   8.422  1.00  0.00           H  
ATOM   1533 3HD1 LEU A  98      -0.790   4.966   9.845  1.00  0.00           H  
ATOM   1534 1HD2 LEU A  98       0.486   2.701  11.520  1.00  0.00           H  
ATOM   1535 2HD2 LEU A  98      -0.705   3.868  12.141  1.00  0.00           H  
ATOM   1536 3HD2 LEU A  98      -1.018   2.121  12.275  1.00  0.00           H  
ATOM   1537  N   LYS A  99      -6.064   2.875  10.707  1.00  0.00           N  
ATOM   1538  CA  LYS A  99      -7.406   3.269  11.137  1.00  0.00           C  
ATOM   1539  C   LYS A  99      -8.020   2.204  12.032  1.00  0.00           C  
ATOM   1540  O   LYS A  99      -8.704   2.533  13.009  1.00  0.00           O  
ATOM   1541  CB  LYS A  99      -8.308   3.524   9.929  1.00  0.00           C  
ATOM   1542  CG  LYS A  99      -7.968   4.784   9.144  1.00  0.00           C  
ATOM   1543  CD  LYS A  99      -8.870   4.940   7.929  1.00  0.00           C  
ATOM   1544  CE  LYS A  99      -8.504   6.176   7.121  1.00  0.00           C  
ATOM   1545  NZ  LYS A  99      -9.341   6.310   5.898  1.00  0.00           N  
ATOM   1546  H   LYS A  99      -5.876   2.764   9.722  1.00  0.00           H  
ATOM   1547  HA  LYS A  99      -7.329   4.194  11.707  1.00  0.00           H  
ATOM   1548 1HB  LYS A  99      -8.248   2.678   9.244  1.00  0.00           H  
ATOM   1549 2HB  LYS A  99      -9.344   3.605  10.259  1.00  0.00           H  
ATOM   1550 1HG  LYS A  99      -8.086   5.657   9.788  1.00  0.00           H  
ATOM   1551 2HG  LYS A  99      -6.931   4.737   8.813  1.00  0.00           H  
ATOM   1552 1HD  LYS A  99      -8.778   4.059   7.292  1.00  0.00           H  
ATOM   1553 2HD  LYS A  99      -9.907   5.024   8.254  1.00  0.00           H  
ATOM   1554 1HE  LYS A  99      -8.636   7.065   7.737  1.00  0.00           H  
ATOM   1555 2HE  LYS A  99      -7.456   6.119   6.824  1.00  0.00           H  
ATOM   1556 1HZ  LYS A  99      -9.067   7.140   5.391  1.00  0.00           H  
ATOM   1557 2HZ  LYS A  99      -9.211   5.498   5.310  1.00  0.00           H  
ATOM   1558 3HZ  LYS A  99     -10.313   6.382   6.162  1.00  0.00           H  
ATOM   1559  N   LEU A 100      -7.870   0.786  11.738  1.00  0.00           N  
ATOM   1560  CA  LEU A 100      -8.333  -0.371  12.490  1.00  0.00           C  
ATOM   1561  C   LEU A 100      -7.535  -0.491  13.787  1.00  0.00           C  
ATOM   1562  O   LEU A 100      -8.079  -0.836  14.837  1.00  0.00           O  
ATOM   1563  CB  LEU A 100      -8.185  -1.651  11.657  1.00  0.00           C  
ATOM   1564  CG  LEU A 100      -9.114  -1.764  10.442  1.00  0.00           C  
ATOM   1565  CD1 LEU A 100      -8.688  -2.949   9.585  1.00  0.00           C  
ATOM   1566  CD2 LEU A 100     -10.552  -1.920  10.914  1.00  0.00           C  
ATOM   1567  H   LEU A 100      -7.393   0.642  10.859  1.00  0.00           H  
ATOM   1568  HA  LEU A 100      -9.388  -0.230  12.726  1.00  0.00           H  
ATOM   1569 1HB  LEU A 100      -7.160  -1.715  11.298  1.00  0.00           H  
ATOM   1570 2HB  LEU A 100      -8.376  -2.509  12.302  1.00  0.00           H  
ATOM   1571  HG  LEU A 100      -9.027  -0.864   9.832  1.00  0.00           H  
ATOM   1572 1HD1 LEU A 100      -9.348  -3.029   8.721  1.00  0.00           H  
ATOM   1573 2HD1 LEU A 100      -7.663  -2.802   9.245  1.00  0.00           H  
ATOM   1574 3HD1 LEU A 100      -8.748  -3.864  10.174  1.00  0.00           H  
ATOM   1575 1HD2 LEU A 100     -11.212  -1.999  10.050  1.00  0.00           H  
ATOM   1576 2HD2 LEU A 100     -10.640  -2.820  11.522  1.00  0.00           H  
ATOM   1577 3HD2 LEU A 100     -10.836  -1.051  11.508  1.00  0.00           H  
ATOM   1578  N   LYS A 101      -6.237  -0.220  13.697  1.00  0.00           N  
ATOM   1579  CA  LYS A 101      -5.365  -0.299  14.854  1.00  0.00           C  
ATOM   1580  C   LYS A 101      -5.954   0.539  16.000  1.00  0.00           C  
ATOM   1581  O   LYS A 101      -6.218   0.013  17.086  1.00  0.00           O  
ATOM   1582  CB  LYS A 101      -3.955   0.178  14.500  1.00  0.00           C  
ATOM   1583  CG  LYS A 101      -2.973   0.155  15.664  1.00  0.00           C  
ATOM   1584  CD  LYS A 101      -1.619   0.716  15.255  1.00  0.00           C  
ATOM   1585  CE  LYS A 101      -0.586   0.529  16.357  1.00  0.00           C  
ATOM   1586  NZ  LYS A 101      -0.875   1.384  17.541  1.00  0.00           N  
ATOM   1587  H   LYS A 101      -5.848   0.047  12.805  1.00  0.00           H  
ATOM   1588  HA  LYS A 101      -5.332  -1.336  15.191  1.00  0.00           H  
ATOM   1589 1HB  LYS A 101      -3.548  -0.448  13.706  1.00  0.00           H  
ATOM   1590 2HB  LYS A 101      -4.001   1.199  14.122  1.00  0.00           H  
ATOM   1591 1HG  LYS A 101      -3.370   0.749  16.487  1.00  0.00           H  
ATOM   1592 2HG  LYS A 101      -2.842  -0.871  16.009  1.00  0.00           H  
ATOM   1593 1HD  LYS A 101      -1.272   0.209  14.354  1.00  0.00           H  
ATOM   1594 2HD  LYS A 101      -1.716   1.779  15.039  1.00  0.00           H  
ATOM   1595 1HE  LYS A 101      -0.574  -0.513  16.672  1.00  0.00           H  
ATOM   1596 2HE  LYS A 101       0.403   0.782  15.975  1.00  0.00           H  
ATOM   1597 1HZ  LYS A 101      -0.169   1.232  18.247  1.00  0.00           H  
ATOM   1598 2HZ  LYS A 101      -0.870   2.356  17.264  1.00  0.00           H  
ATOM   1599 3HZ  LYS A 101      -1.782   1.146  17.916  1.00  0.00           H  
ATOM   1600  N   THR A 102      -6.218   1.821  15.745  1.00  0.00           N  
ATOM   1601  CA  THR A 102      -6.652   2.716  16.814  1.00  0.00           C  
ATOM   1602  C   THR A 102      -8.152   2.614  17.093  1.00  0.00           C  
ATOM   1603  O   THR A 102      -8.619   2.918  18.191  1.00  0.00           O  
ATOM   1604  CB  THR A 102      -6.294   4.176  16.480  1.00  0.00           C  
ATOM   1605  OG1 THR A 102      -7.001   4.587  15.303  1.00  0.00           O  
ATOM   1606  CG2 THR A 102      -4.798   4.317  16.243  1.00  0.00           C  
ATOM   1607  H   THR A 102      -6.120   2.185  14.808  1.00  0.00           H  
ATOM   1608  HA  THR A 102      -6.147   2.425  17.735  1.00  0.00           H  
ATOM   1609  HB  THR A 102      -6.587   4.821  17.307  1.00  0.00           H  
ATOM   1610  HG1 THR A 102      -7.902   4.823  15.537  1.00  0.00           H  
ATOM   1611 1HG2 THR A 102      -4.563   5.355  16.009  1.00  0.00           H  
ATOM   1612 2HG2 THR A 102      -4.257   4.017  17.141  1.00  0.00           H  
ATOM   1613 3HG2 THR A 102      -4.500   3.681  15.411  1.00  0.00           H  
ATOM   1614  N   LYS A 103      -8.909   2.178  16.102  1.00  0.00           N  
ATOM   1615  CA  LYS A 103     -10.336   1.960  16.290  1.00  0.00           C  
ATOM   1616  C   LYS A 103     -10.654   0.718  17.130  1.00  0.00           C  
ATOM   1617  O   LYS A 103     -11.521   0.759  18.008  1.00  0.00           O  
ATOM   1618  CB  LYS A 103     -11.026   1.855  14.929  1.00  0.00           C  
ATOM   1619  CG  LYS A 103     -12.534   1.660  15.002  1.00  0.00           C  
ATOM   1620  CD  LYS A 103     -13.157   1.644  13.614  1.00  0.00           C  
ATOM   1621  CE  LYS A 103     -14.664   1.444  13.684  1.00  0.00           C  
ATOM   1622  NZ  LYS A 103     -15.284   1.405  12.332  1.00  0.00           N  
ATOM   1623  H   LYS A 103      -8.499   1.994  15.197  1.00  0.00           H  
ATOM   1624  HA  LYS A 103     -10.746   2.808  16.841  1.00  0.00           H  
ATOM   1625 1HB  LYS A 103     -10.833   2.760  14.352  1.00  0.00           H  
ATOM   1626 2HB  LYS A 103     -10.606   1.017  14.372  1.00  0.00           H  
ATOM   1627 1HG  LYS A 103     -12.755   0.715  15.500  1.00  0.00           H  
ATOM   1628 2HG  LYS A 103     -12.978   2.469  15.581  1.00  0.00           H  
ATOM   1629 1HD  LYS A 103     -12.947   2.589  13.110  1.00  0.00           H  
ATOM   1630 2HD  LYS A 103     -12.720   0.836  13.028  1.00  0.00           H  
ATOM   1631 1HE  LYS A 103     -14.883   0.510  14.198  1.00  0.00           H  
ATOM   1632 2HE  LYS A 103     -15.113   2.259  14.252  1.00  0.00           H  
ATOM   1633 1HZ  LYS A 103     -16.281   1.272  12.422  1.00  0.00           H  
ATOM   1634 2HZ  LYS A 103     -15.103   2.276  11.852  1.00  0.00           H  
ATOM   1635 3HZ  LYS A 103     -14.889   0.641  11.802  1.00  0.00           H  
ATOM   1636  N   LEU A 104      -9.958  -0.384  16.869  1.00  0.00           N  
ATOM   1637  CA  LEU A 104     -10.264  -1.648  17.541  1.00  0.00           C  
ATOM   1638  C   LEU A 104      -9.348  -1.946  18.733  1.00  0.00           C  
ATOM   1639  O   LEU A 104      -9.705  -2.747  19.599  1.00  0.00           O  
ATOM   1640  CB  LEU A 104     -10.169  -2.800  16.533  1.00  0.00           C  
ATOM   1641  CG  LEU A 104     -11.080  -2.686  15.304  1.00  0.00           C  
ATOM   1642  CD1 LEU A 104     -10.783  -3.828  14.342  1.00  0.00           C  
ATOM   1643  CD2 LEU A 104     -12.535  -2.708  15.746  1.00  0.00           C  
ATOM   1644  H   LEU A 104      -9.205  -0.355  16.197  1.00  0.00           H  
ATOM   1645  HA  LEU A 104     -11.282  -1.596  17.928  1.00  0.00           H  
ATOM   1646 1HB  LEU A 104      -9.142  -2.868  16.178  1.00  0.00           H  
ATOM   1647 2HB  LEU A 104     -10.417  -3.731  17.043  1.00  0.00           H  
ATOM   1648  HG  LEU A 104     -10.873  -1.750  14.783  1.00  0.00           H  
ATOM   1649 1HD1 LEU A 104     -11.430  -3.747  13.469  1.00  0.00           H  
ATOM   1650 2HD1 LEU A 104      -9.740  -3.777  14.027  1.00  0.00           H  
ATOM   1651 3HD1 LEU A 104     -10.965  -4.780  14.841  1.00  0.00           H  
ATOM   1652 1HD2 LEU A 104     -13.183  -2.626  14.873  1.00  0.00           H  
ATOM   1653 2HD2 LEU A 104     -12.743  -3.644  16.265  1.00  0.00           H  
ATOM   1654 3HD2 LEU A 104     -12.724  -1.871  16.418  1.00  0.00           H  
ATOM   1655  N   GLY A 105      -8.172  -1.320  18.766  1.00  0.00           N  
ATOM   1656  CA  GLY A 105      -7.147  -1.656  19.742  1.00  0.00           C  
ATOM   1657  C   GLY A 105      -6.347  -2.914  19.421  1.00  0.00           C  
ATOM   1658  O   GLY A 105      -6.031  -3.701  20.318  1.00  0.00           O  
ATOM   1659  H   GLY A 105      -7.990  -0.590  18.091  1.00  0.00           H  
ATOM   1660 1HA  GLY A 105      -6.445  -0.827  19.833  1.00  0.00           H  
ATOM   1661 2HA  GLY A 105      -7.608  -1.793  20.719  1.00  0.00           H  
ATOM   1662  N   VAL A 106      -6.008  -3.108  18.144  1.00  0.00           N  
ATOM   1663  CA  VAL A 106      -5.356  -4.343  17.716  1.00  0.00           C  
ATOM   1664  C   VAL A 106      -4.026  -4.030  17.036  1.00  0.00           C  
ATOM   1665  O   VAL A 106      -3.767  -2.890  16.657  1.00  0.00           O  
ATOM   1666  CB  VAL A 106      -6.261  -5.124  16.745  1.00  0.00           C  
ATOM   1667  CG1 VAL A 106      -7.587  -5.465  17.411  1.00  0.00           C  
ATOM   1668  CG2 VAL A 106      -6.486  -4.312  15.479  1.00  0.00           C  
ATOM   1669  H   VAL A 106      -6.204  -2.392  17.460  1.00  0.00           H  
ATOM   1670  HA  VAL A 106      -5.129  -4.940  18.600  1.00  0.00           H  
ATOM   1671  HB  VAL A 106      -5.778  -6.068  16.492  1.00  0.00           H  
ATOM   1672 1HG1 VAL A 106      -8.214  -6.017  16.711  1.00  0.00           H  
ATOM   1673 2HG1 VAL A 106      -7.404  -6.077  18.294  1.00  0.00           H  
ATOM   1674 3HG1 VAL A 106      -8.094  -4.545  17.703  1.00  0.00           H  
ATOM   1675 1HG2 VAL A 106      -7.127  -4.871  14.798  1.00  0.00           H  
ATOM   1676 2HG2 VAL A 106      -6.965  -3.366  15.734  1.00  0.00           H  
ATOM   1677 3HG2 VAL A 106      -5.528  -4.116  14.998  1.00  0.00           H  
ATOM   1678  N   SER A 107      -3.108  -5.075  16.885  1.00  0.00           N  
ATOM   1679  CA  SER A 107      -1.843  -4.984  16.180  1.00  0.00           C  
ATOM   1680  C   SER A 107      -2.048  -4.904  14.654  1.00  0.00           C  
ATOM   1681  O   SER A 107      -3.127  -5.207  14.135  1.00  0.00           O  
ATOM   1682  CB  SER A 107      -0.979  -6.181  16.528  1.00  0.00           C  
ATOM   1683  OG  SER A 107      -1.507  -7.358  15.981  1.00  0.00           O  
ATOM   1684  H   SER A 107      -3.391  -5.961  17.277  1.00  0.00           H  
ATOM   1685  HA  SER A 107      -1.342  -4.064  16.485  1.00  0.00           H  
ATOM   1686 1HB  SER A 107       0.031  -6.023  16.150  1.00  0.00           H  
ATOM   1687 2HB  SER A 107      -0.912  -6.279  17.611  1.00  0.00           H  
ATOM   1688  HG  SER A 107      -0.923  -8.066  16.262  1.00  0.00           H  
ATOM   1689  N   LEU A 108      -0.957  -4.548  13.801  1.00  0.00           N  
ATOM   1690  CA  LEU A 108      -0.891  -4.443  12.361  1.00  0.00           C  
ATOM   1691  C   LEU A 108      -1.343  -5.767  11.764  1.00  0.00           C  
ATOM   1692  O   LEU A 108      -2.143  -5.795  10.844  1.00  0.00           O  
ATOM   1693  CB  LEU A 108       0.533  -4.103  11.903  1.00  0.00           C  
ATOM   1694  CG  LEU A 108       0.697  -3.809  10.406  1.00  0.00           C  
ATOM   1695  CD1 LEU A 108       0.138  -2.427  10.095  1.00  0.00           C  
ATOM   1696  CD2 LEU A 108       2.168  -3.902  10.029  1.00  0.00           C  
ATOM   1697  H   LEU A 108      -0.123  -4.375  14.347  1.00  0.00           H  
ATOM   1698  HA  LEU A 108      -1.551  -3.636  12.043  1.00  0.00           H  
ATOM   1699 1HB  LEU A 108       0.874  -3.227  12.452  1.00  0.00           H  
ATOM   1700 2HB  LEU A 108       1.187  -4.939  12.150  1.00  0.00           H  
ATOM   1701  HG  LEU A 108       0.127  -4.537   9.828  1.00  0.00           H  
ATOM   1702 1HD1 LEU A 108       0.255  -2.219   9.031  1.00  0.00           H  
ATOM   1703 2HD1 LEU A 108      -0.920  -2.395  10.356  1.00  0.00           H  
ATOM   1704 3HD1 LEU A 108       0.678  -1.678  10.673  1.00  0.00           H  
ATOM   1705 1HD2 LEU A 108       2.285  -3.694   8.965  1.00  0.00           H  
ATOM   1706 2HD2 LEU A 108       2.738  -3.174  10.606  1.00  0.00           H  
ATOM   1707 3HD2 LEU A 108       2.537  -4.905  10.245  1.00  0.00           H  
ATOM   1708  N   GLU A 109      -0.828  -6.864  12.307  1.00  0.00           N  
ATOM   1709  CA  GLU A 109      -1.115  -8.190  11.775  1.00  0.00           C  
ATOM   1710  C   GLU A 109      -2.584  -8.556  11.941  1.00  0.00           C  
ATOM   1711  O   GLU A 109      -3.212  -9.076  11.020  1.00  0.00           O  
ATOM   1712  CB  GLU A 109      -0.240  -9.240  12.464  1.00  0.00           C  
ATOM   1713  CG  GLU A 109      -0.290 -10.619  11.822  1.00  0.00           C  
ATOM   1714  CD  GLU A 109       0.518 -11.642  12.572  1.00  0.00           C  
ATOM   1715  OE1 GLU A 109       0.859 -11.390  13.702  1.00  0.00           O  
ATOM   1716  OE2 GLU A 109       0.793 -12.678  12.013  1.00  0.00           O  
ATOM   1717  H   GLU A 109      -0.222  -6.777  13.110  1.00  0.00           H  
ATOM   1718  HA  GLU A 109      -0.887  -8.192  10.708  1.00  0.00           H  
ATOM   1719 1HB  GLU A 109       0.798  -8.907  12.461  1.00  0.00           H  
ATOM   1720 2HB  GLU A 109      -0.548  -9.344  13.504  1.00  0.00           H  
ATOM   1721 1HG  GLU A 109      -1.326 -10.952  11.779  1.00  0.00           H  
ATOM   1722 2HG  GLU A 109       0.082 -10.547  10.801  1.00  0.00           H  
ATOM   1723  N   THR A 110      -3.142  -8.289  13.110  1.00  0.00           N  
ATOM   1724  CA  THR A 110      -4.570  -8.530  13.308  1.00  0.00           C  
ATOM   1725  C   THR A 110      -5.490  -7.672  12.431  1.00  0.00           C  
ATOM   1726  O   THR A 110      -6.487  -8.157  11.901  1.00  0.00           O  
ATOM   1727  CB  THR A 110      -4.943  -8.308  14.786  1.00  0.00           C  
ATOM   1728  OG1 THR A 110      -4.213  -9.227  15.608  1.00  0.00           O  
ATOM   1729  CG2 THR A 110      -6.434  -8.520  14.997  1.00  0.00           C  
ATOM   1730  H   THR A 110      -2.597  -7.919  13.874  1.00  0.00           H  
ATOM   1731  HA  THR A 110      -4.779  -9.568  13.043  1.00  0.00           H  
ATOM   1732  HB  THR A 110      -4.681  -7.292  15.078  1.00  0.00           H  
ATOM   1733  HG1 THR A 110      -4.200  -8.905  16.513  1.00  0.00           H  
ATOM   1734 1HG2 THR A 110      -6.679  -8.358  16.047  1.00  0.00           H  
ATOM   1735 2HG2 THR A 110      -6.993  -7.815  14.381  1.00  0.00           H  
ATOM   1736 3HG2 THR A 110      -6.701  -9.537  14.715  1.00  0.00           H  
ATOM   1737  N   ALA A 111      -5.199  -6.267  12.209  1.00  0.00           N  
ATOM   1738  CA  ALA A 111      -5.880  -5.332  11.317  1.00  0.00           C  
ATOM   1739  C   ALA A 111      -5.751  -5.842   9.884  1.00  0.00           C  
ATOM   1740  O   ALA A 111      -6.657  -5.708   9.080  1.00  0.00           O  
ATOM   1741  CB  ALA A 111      -5.300  -3.932  11.449  1.00  0.00           C  
ATOM   1742  H   ALA A 111      -4.437  -5.935  12.781  1.00  0.00           H  
ATOM   1743  HA  ALA A 111      -6.932  -5.301  11.600  1.00  0.00           H  
ATOM   1744 1HB  ALA A 111      -5.824  -3.256  10.776  1.00  0.00           H  
ATOM   1745 2HB  ALA A 111      -5.417  -3.585  12.475  1.00  0.00           H  
ATOM   1746 3HB  ALA A 111      -4.242  -3.952  11.192  1.00  0.00           H  
ATOM   1747  N   ALA A 112      -4.453  -6.452   9.417  1.00  0.00           N  
ATOM   1748  CA  ALA A 112      -4.210  -7.043   8.104  1.00  0.00           C  
ATOM   1749  C   ALA A 112      -5.125  -8.211   7.851  1.00  0.00           C  
ATOM   1750  O   ALA A 112      -5.590  -8.418   6.732  1.00  0.00           O  
ATOM   1751  CB  ALA A 112      -2.759  -7.483   7.972  1.00  0.00           C  
ATOM   1752  H   ALA A 112      -3.703  -6.435  10.094  1.00  0.00           H  
ATOM   1753  HA  ALA A 112      -4.420  -6.288   7.347  1.00  0.00           H  
ATOM   1754 1HB  ALA A 112      -2.601  -7.928   6.990  1.00  0.00           H  
ATOM   1755 2HB  ALA A 112      -2.105  -6.618   8.088  1.00  0.00           H  
ATOM   1756 3HB  ALA A 112      -2.530  -8.216   8.744  1.00  0.00           H  
ATOM   1757  N   LEU A 113      -5.384  -8.978   8.910  1.00  0.00           N  
ATOM   1758  CA  LEU A 113      -6.295 -10.114   8.830  1.00  0.00           C  
ATOM   1759  C   LEU A 113      -7.739  -9.713   8.511  1.00  0.00           C  
ATOM   1760  O   LEU A 113      -8.438 -10.408   7.774  1.00  0.00           O  
ATOM   1761  CB  LEU A 113      -6.264 -10.888  10.153  1.00  0.00           C  
ATOM   1762  CG  LEU A 113      -7.079 -12.188  10.183  1.00  0.00           C  
ATOM   1763  CD1 LEU A 113      -6.562 -13.136   9.109  1.00  0.00           C  
ATOM   1764  CD2 LEU A 113      -6.979 -12.819  11.564  1.00  0.00           C  
ATOM   1765  H   LEU A 113      -4.937  -8.767   9.791  1.00  0.00           H  
ATOM   1766  HA  LEU A 113      -5.958 -10.771   8.030  1.00  0.00           H  
ATOM   1767 1HB  LEU A 113      -5.230 -11.140  10.384  1.00  0.00           H  
ATOM   1768 2HB  LEU A 113      -6.644 -10.241  10.944  1.00  0.00           H  
ATOM   1769  HG  LEU A 113      -8.123 -11.968   9.958  1.00  0.00           H  
ATOM   1770 1HD1 LEU A 113      -7.141 -14.060   9.130  1.00  0.00           H  
ATOM   1771 2HD1 LEU A 113      -6.662 -12.668   8.130  1.00  0.00           H  
ATOM   1772 3HD1 LEU A 113      -5.513 -13.362   9.298  1.00  0.00           H  
ATOM   1773 1HD2 LEU A 113      -7.559 -13.742  11.585  1.00  0.00           H  
ATOM   1774 2HD2 LEU A 113      -5.936 -13.040  11.788  1.00  0.00           H  
ATOM   1775 3HD2 LEU A 113      -7.372 -12.127  12.309  1.00  0.00           H  
ATOM   1776  N   ALA A 114      -8.304  -8.583   9.149  1.00  0.00           N  
ATOM   1777  CA  ALA A 114      -9.607  -7.999   8.831  1.00  0.00           C  
ATOM   1778  C   ALA A 114      -9.648  -7.507   7.383  1.00  0.00           C  
ATOM   1779  O   ALA A 114     -10.669  -7.629   6.705  1.00  0.00           O  
ATOM   1780  CB  ALA A 114      -9.926  -6.860   9.789  1.00  0.00           C  
ATOM   1781  H   ALA A 114      -7.759  -8.187   9.902  1.00  0.00           H  
ATOM   1782  HA  ALA A 114     -10.362  -8.777   8.943  1.00  0.00           H  
ATOM   1783 1HB  ALA A 114     -10.898  -6.436   9.537  1.00  0.00           H  
ATOM   1784 2HB  ALA A 114      -9.947  -7.239  10.810  1.00  0.00           H  
ATOM   1785 3HB  ALA A 114      -9.161  -6.089   9.703  1.00  0.00           H  
ATOM   1786  N   LEU A 115      -8.498  -6.924   6.870  1.00  0.00           N  
ATOM   1787  CA  LEU A 115      -8.464  -6.469   5.490  1.00  0.00           C  
ATOM   1788  C   LEU A 115      -8.507  -7.649   4.535  1.00  0.00           C  
ATOM   1789  O   LEU A 115      -9.236  -7.632   3.542  1.00  0.00           O  
ATOM   1790  CB  LEU A 115      -7.201  -5.637   5.233  1.00  0.00           C  
ATOM   1791  CG  LEU A 115      -7.112  -4.309   5.995  1.00  0.00           C  
ATOM   1792  CD1 LEU A 115      -5.728  -3.704   5.804  1.00  0.00           C  
ATOM   1793  CD2 LEU A 115      -8.196  -3.364   5.497  1.00  0.00           C  
ATOM   1794  H   LEU A 115      -7.676  -6.809   7.446  1.00  0.00           H  
ATOM   1795  HA  LEU A 115      -9.349  -5.858   5.312  1.00  0.00           H  
ATOM   1796 1HB  LEU A 115      -6.331  -6.233   5.504  1.00  0.00           H  
ATOM   1797 2HB  LEU A 115      -7.144  -5.412   4.168  1.00  0.00           H  
ATOM   1798  HG  LEU A 115      -7.252  -4.491   7.061  1.00  0.00           H  
ATOM   1799 1HD1 LEU A 115      -5.665  -2.761   6.346  1.00  0.00           H  
ATOM   1800 2HD1 LEU A 115      -4.974  -4.393   6.186  1.00  0.00           H  
ATOM   1801 3HD1 LEU A 115      -5.553  -3.526   4.744  1.00  0.00           H  
ATOM   1802 1HD2 LEU A 115      -8.133  -2.420   6.040  1.00  0.00           H  
ATOM   1803 2HD2 LEU A 115      -8.056  -3.180   4.432  1.00  0.00           H  
ATOM   1804 3HD2 LEU A 115      -9.175  -3.814   5.662  1.00  0.00           H  
ATOM   1805  N   LYS A 116      -7.705  -8.643   4.890  1.00  0.00           N  
ATOM   1806  CA  LYS A 116      -7.658  -9.849   4.060  1.00  0.00           C  
ATOM   1807  C   LYS A 116      -9.011 -10.580   4.092  1.00  0.00           C  
ATOM   1808  O   LYS A 116      -9.503 -11.039   3.060  1.00  0.00           O  
ATOM   1809  CB  LYS A 116      -6.539 -10.780   4.529  1.00  0.00           C  
ATOM   1810  CG  LYS A 116      -6.389 -12.050   3.701  1.00  0.00           C  
ATOM   1811  CD  LYS A 116      -5.279 -12.936   4.245  1.00  0.00           C  
ATOM   1812  CE  LYS A 116      -5.048 -14.147   3.353  1.00  0.00           C  
ATOM   1813  NZ  LYS A 116      -6.197 -15.092   3.389  1.00  0.00           N  
ATOM   1814  H   LYS A 116      -7.127  -8.591   5.716  1.00  0.00           H  
ATOM   1815  HA  LYS A 116      -7.460  -9.546   3.033  1.00  0.00           H  
ATOM   1816 1HB  LYS A 116      -5.588 -10.248   4.501  1.00  0.00           H  
ATOM   1817 2HB  LYS A 116      -6.719 -11.075   5.563  1.00  0.00           H  
ATOM   1818 1HG  LYS A 116      -7.327 -12.606   3.714  1.00  0.00           H  
ATOM   1819 2HG  LYS A 116      -6.158 -11.786   2.669  1.00  0.00           H  
ATOM   1820 1HD  LYS A 116      -4.354 -12.362   4.311  1.00  0.00           H  
ATOM   1821 2HD  LYS A 116      -5.545 -13.280   5.245  1.00  0.00           H  
ATOM   1822 1HE  LYS A 116      -4.897 -13.818   2.326  1.00  0.00           H  
ATOM   1823 2HE  LYS A 116      -4.151 -14.673   3.678  1.00  0.00           H  
ATOM   1824 1HZ  LYS A 116      -6.005 -15.879   2.786  1.00  0.00           H  
ATOM   1825 2HZ  LYS A 116      -6.335 -15.419   4.335  1.00  0.00           H  
ATOM   1826 3HZ  LYS A 116      -7.032 -14.621   3.071  1.00  0.00           H  
ATOM   1827  N   THR A 117      -9.587 -10.678   5.271  1.00  0.00           N  
ATOM   1828  CA  THR A 117     -10.876 -11.336   5.417  1.00  0.00           C  
ATOM   1829  C   THR A 117     -11.974 -10.674   4.575  1.00  0.00           C  
ATOM   1830  O   THR A 117     -12.772 -11.356   3.931  1.00  0.00           O  
ATOM   1831  CB  THR A 117     -11.304 -11.358   6.895  1.00  0.00           C  
ATOM   1832  OG1 THR A 117     -10.344 -12.096   7.663  1.00  0.00           O  
ATOM   1833  CG2 THR A 117     -12.673 -12.007   7.044  1.00  0.00           C  
ATOM   1834  H   THR A 117      -9.136 -10.294   6.089  1.00  0.00           H  
ATOM   1835  HA  THR A 117     -10.773 -12.362   5.064  1.00  0.00           H  
ATOM   1836  HB  THR A 117     -11.349 -10.339   7.277  1.00  0.00           H  
ATOM   1837  HG1 THR A 117      -9.528 -11.594   7.719  1.00  0.00           H  
ATOM   1838 1HG2 THR A 117     -12.959 -12.012   8.095  1.00  0.00           H  
ATOM   1839 2HG2 THR A 117     -13.407 -11.441   6.471  1.00  0.00           H  
ATOM   1840 3HG2 THR A 117     -12.633 -13.029   6.673  1.00  0.00           H  
ATOM   1841  N   ALA A 118     -12.122  -9.210   4.497  1.00  0.00           N  
ATOM   1842  CA  ALA A 118     -13.051  -8.458   3.668  1.00  0.00           C  
ATOM   1843  C   ALA A 118     -12.840  -8.770   2.168  1.00  0.00           C  
ATOM   1844  O   ALA A 118     -13.805  -8.918   1.411  1.00  0.00           O  
ATOM   1845  CB  ALA A 118     -12.915  -6.968   3.947  1.00  0.00           C  
ATOM   1846  H   ALA A 118     -11.510  -8.711   5.128  1.00  0.00           H  
ATOM   1847  HA  ALA A 118     -14.063  -8.775   3.920  1.00  0.00           H  
ATOM   1848 1HB  ALA A 118     -13.617  -6.417   3.319  1.00  0.00           H  
ATOM   1849 2HB  ALA A 118     -13.136  -6.774   4.996  1.00  0.00           H  
ATOM   1850 3HB  ALA A 118     -11.898  -6.648   3.722  1.00  0.00           H  
ATOM   1851  N   ALA A 119     -11.539  -8.832   1.732  1.00  0.00           N  
ATOM   1852  CA  ALA A 119     -11.224  -9.182   0.347  1.00  0.00           C  
ATOM   1853  C   ALA A 119     -11.709 -10.578  -0.044  1.00  0.00           C  
ATOM   1854  O   ALA A 119     -12.119 -10.809  -1.181  1.00  0.00           O  
ATOM   1855  CB  ALA A 119      -9.726  -9.083   0.104  1.00  0.00           C  
ATOM   1856  H   ALA A 119     -10.786  -8.635   2.374  1.00  0.00           H  
ATOM   1857  HA  ALA A 119     -11.735  -8.473  -0.305  1.00  0.00           H  
ATOM   1858 1HB  ALA A 119      -9.506  -9.345  -0.931  1.00  0.00           H  
ATOM   1859 2HB  ALA A 119      -9.392  -8.063   0.297  1.00  0.00           H  
ATOM   1860 3HB  ALA A 119      -9.203  -9.768   0.770  1.00  0.00           H  
ATOM   1861  N   LEU A 120     -11.605 -11.629   0.883  1.00  0.00           N  
ATOM   1862  CA  LEU A 120     -12.053 -13.006   0.697  1.00  0.00           C  
ATOM   1863  C   LEU A 120     -13.566 -13.160   0.725  1.00  0.00           C  
ATOM   1864  O   LEU A 120     -14.137 -13.915  -0.064  1.00  0.00           O  
ATOM   1865  CB  LEU A 120     -11.438 -13.898   1.782  1.00  0.00           C  
ATOM   1866  CG  LEU A 120     -11.806 -15.385   1.708  1.00  0.00           C  
ATOM   1867  CD1 LEU A 120     -11.347 -15.957   0.373  1.00  0.00           C  
ATOM   1868  CD2 LEU A 120     -11.162 -16.126   2.871  1.00  0.00           C  
ATOM   1869  H   LEU A 120     -11.094 -11.387   1.720  1.00  0.00           H  
ATOM   1870  HA  LEU A 120     -11.705 -13.355  -0.276  1.00  0.00           H  
ATOM   1871 1HB  LEU A 120     -10.353 -13.822   1.720  1.00  0.00           H  
ATOM   1872 2HB  LEU A 120     -11.752 -13.527   2.757  1.00  0.00           H  
ATOM   1873  HG  LEU A 120     -12.889 -15.495   1.763  1.00  0.00           H  
ATOM   1874 1HD1 LEU A 120     -11.609 -17.014   0.321  1.00  0.00           H  
ATOM   1875 2HD1 LEU A 120     -11.838 -15.422  -0.440  1.00  0.00           H  
ATOM   1876 3HD1 LEU A 120     -10.267 -15.846   0.282  1.00  0.00           H  
ATOM   1877 1HD2 LEU A 120     -11.425 -17.184   2.819  1.00  0.00           H  
ATOM   1878 2HD2 LEU A 120     -10.079 -16.019   2.816  1.00  0.00           H  
ATOM   1879 3HD2 LEU A 120     -11.521 -15.709   3.812  1.00  0.00           H  
ATOM   1880  N   LEU A 121     -14.214 -12.440   1.640  1.00  0.00           N  
ATOM   1881  CA  LEU A 121     -15.671 -12.457   1.791  1.00  0.00           C  
ATOM   1882  C   LEU A 121     -16.344 -11.754   0.627  1.00  0.00           C  
ATOM   1883  O   LEU A 121     -17.446 -12.109   0.234  1.00  0.00           O  
ATOM   1884  CB  LEU A 121     -16.081 -11.784   3.107  1.00  0.00           C  
ATOM   1885  CG  LEU A 121     -15.679 -12.525   4.388  1.00  0.00           C  
ATOM   1886  CD1 LEU A 121     -15.918 -11.625   5.593  1.00  0.00           C  
ATOM   1887  CD2 LEU A 121     -16.478 -13.814   4.501  1.00  0.00           C  
ATOM   1888  H   LEU A 121     -13.661 -11.864   2.259  1.00  0.00           H  
ATOM   1889  HA  LEU A 121     -16.001 -13.494   1.836  1.00  0.00           H  
ATOM   1890 1HB  LEU A 121     -15.634 -10.792   3.144  1.00  0.00           H  
ATOM   1891 2HB  LEU A 121     -17.165 -11.671   3.116  1.00  0.00           H  
ATOM   1892  HG  LEU A 121     -14.614 -12.760   4.353  1.00  0.00           H  
ATOM   1893 1HD1 LEU A 121     -15.631 -12.152   6.503  1.00  0.00           H  
ATOM   1894 2HD1 LEU A 121     -15.319 -10.719   5.495  1.00  0.00           H  
ATOM   1895 3HD1 LEU A 121     -16.973 -11.359   5.644  1.00  0.00           H  
ATOM   1896 1HD2 LEU A 121     -16.191 -14.342   5.412  1.00  0.00           H  
ATOM   1897 2HD2 LEU A 121     -17.542 -13.581   4.538  1.00  0.00           H  
ATOM   1898 3HD2 LEU A 121     -16.275 -14.446   3.637  1.00  0.00           H  
ATOM   1899  N   GLY A 122     -15.672 -10.743   0.096  1.00  0.00           N  
ATOM   1900  CA  GLY A 122     -16.271  -9.887  -0.894  1.00  0.00           C  
ATOM   1901  C   GLY A 122     -17.084  -8.782  -0.266  1.00  0.00           C  
ATOM   1902  O   GLY A 122     -18.093  -8.368  -0.831  1.00  0.00           O  
ATOM   1903  H   GLY A 122     -14.722 -10.566   0.391  1.00  0.00           H  
ATOM   1904 1HA  GLY A 122     -15.490  -9.450  -1.516  1.00  0.00           H  
ATOM   1905 2HA  GLY A 122     -16.909 -10.478  -1.548  1.00  0.00           H  
ATOM   1906  N   THR A 123     -16.660  -8.297   0.899  1.00  0.00           N  
ATOM   1907  CA  THR A 123     -17.434  -7.292   1.617  1.00  0.00           C  
ATOM   1908  C   THR A 123     -16.553  -6.082   1.894  1.00  0.00           C  
ATOM   1909  O   THR A 123     -15.377  -6.066   1.518  1.00  0.00           O  
ATOM   1910  CB  THR A 123     -18.000  -7.849   2.938  1.00  0.00           C  
ATOM   1911  OG1 THR A 123     -16.921  -8.129   3.841  1.00  0.00           O  
ATOM   1912  CG2 THR A 123     -18.789  -9.124   2.686  1.00  0.00           C  
ATOM   1913  H   THR A 123     -15.791  -8.626   1.295  1.00  0.00           H  
ATOM   1914  HA  THR A 123     -18.302  -7.025   1.012  1.00  0.00           H  
ATOM   1915  HB  THR A 123     -18.653  -7.107   3.395  1.00  0.00           H  
ATOM   1916  HG1 THR A 123     -16.561  -7.303   4.173  1.00  0.00           H  
ATOM   1917 1HG2 THR A 123     -19.180  -9.503   3.630  1.00  0.00           H  
ATOM   1918 2HG2 THR A 123     -19.616  -8.912   2.009  1.00  0.00           H  
ATOM   1919 3HG2 THR A 123     -18.137  -9.873   2.239  1.00  0.00           H  
ATOM   1920  N   THR A 124     -17.116  -4.960   2.616  1.00  0.00           N  
ATOM   1921  CA  THR A 124     -16.300  -3.820   3.003  1.00  0.00           C  
ATOM   1922  C   THR A 124     -15.444  -4.243   4.185  1.00  0.00           C  
ATOM   1923  O   THR A 124     -15.686  -5.291   4.800  1.00  0.00           O  
ATOM   1924  CB  THR A 124     -17.156  -2.594   3.367  1.00  0.00           C  
ATOM   1925  OG1 THR A 124     -17.884  -2.857   4.574  1.00  0.00           O  
ATOM   1926  CG2 THR A 124     -18.136  -2.275   2.249  1.00  0.00           C  
ATOM   1927  H   THR A 124     -18.080  -4.998   2.915  1.00  0.00           H  
ATOM   1928  HA  THR A 124     -15.735  -3.487   2.131  1.00  0.00           H  
ATOM   1929  HB  THR A 124     -16.507  -1.733   3.530  1.00  0.00           H  
ATOM   1930  HG1 THR A 124     -18.319  -2.053   4.867  1.00  0.00           H  
ATOM   1931 1HG2 THR A 124     -18.732  -1.405   2.525  1.00  0.00           H  
ATOM   1932 2HG2 THR A 124     -17.586  -2.062   1.332  1.00  0.00           H  
ATOM   1933 3HG2 THR A 124     -18.794  -3.128   2.088  1.00  0.00           H  
ATOM   1934  N   VAL A 125     -14.456  -3.420   4.523  1.00  0.00           N  
ATOM   1935  CA  VAL A 125     -13.584  -3.722   5.641  1.00  0.00           C  
ATOM   1936  C   VAL A 125     -14.396  -3.705   6.925  1.00  0.00           C  
ATOM   1937  O   VAL A 125     -14.245  -4.591   7.774  1.00  0.00           O  
ATOM   1938  CB  VAL A 125     -12.437  -2.699   5.732  1.00  0.00           C  
ATOM   1939  CG1 VAL A 125     -11.628  -2.917   7.002  1.00  0.00           C  
ATOM   1940  CG2 VAL A 125     -11.548  -2.806   4.502  1.00  0.00           C  
ATOM   1941  H   VAL A 125     -14.308  -2.571   3.997  1.00  0.00           H  
ATOM   1942  HA  VAL A 125     -13.176  -4.723   5.502  1.00  0.00           H  
ATOM   1943  HB  VAL A 125     -12.860  -1.696   5.790  1.00  0.00           H  
ATOM   1944 1HG1 VAL A 125     -10.821  -2.185   7.051  1.00  0.00           H  
ATOM   1945 2HG1 VAL A 125     -12.276  -2.800   7.871  1.00  0.00           H  
ATOM   1946 3HG1 VAL A 125     -11.205  -3.922   6.996  1.00  0.00           H  
ATOM   1947 1HG2 VAL A 125     -10.740  -2.079   4.573  1.00  0.00           H  
ATOM   1948 2HG2 VAL A 125     -11.130  -3.811   4.442  1.00  0.00           H  
ATOM   1949 3HG2 VAL A 125     -12.139  -2.605   3.608  1.00  0.00           H  
ATOM   1950  N   GLU A 126     -15.333  -2.705   7.137  1.00  0.00           N  
ATOM   1951  CA  GLU A 126     -16.189  -2.577   8.319  1.00  0.00           C  
ATOM   1952  C   GLU A 126     -17.109  -3.778   8.484  1.00  0.00           C  
ATOM   1953  O   GLU A 126     -17.360  -4.228   9.595  1.00  0.00           O  
ATOM   1954  CB  GLU A 126     -17.025  -1.298   8.234  1.00  0.00           C  
ATOM   1955  CG  GLU A 126     -16.212  -0.012   8.270  1.00  0.00           C  
ATOM   1956  CD  GLU A 126     -15.575   0.316   6.948  1.00  0.00           C  
ATOM   1957  OE1 GLU A 126     -15.828  -0.388   5.999  1.00  0.00           O  
ATOM   1958  OE2 GLU A 126     -14.837   1.270   6.886  1.00  0.00           O  
ATOM   1959  H   GLU A 126     -15.417  -2.031   6.392  1.00  0.00           H  
ATOM   1960  HA  GLU A 126     -15.553  -2.536   9.204  1.00  0.00           H  
ATOM   1961 1HB  GLU A 126     -17.604  -1.302   7.309  1.00  0.00           H  
ATOM   1962 2HB  GLU A 126     -17.733  -1.270   9.063  1.00  0.00           H  
ATOM   1963 1HG  GLU A 126     -16.865   0.811   8.559  1.00  0.00           H  
ATOM   1964 2HG  GLU A 126     -15.436  -0.107   9.027  1.00  0.00           H  
ATOM   1965  N   GLU A 127     -17.621  -4.298   7.379  1.00  0.00           N  
ATOM   1966  CA  GLU A 127     -18.528  -5.437   7.474  1.00  0.00           C  
ATOM   1967  C   GLU A 127     -17.771  -6.665   7.974  1.00  0.00           C  
ATOM   1968  O   GLU A 127     -18.281  -7.412   8.802  1.00  0.00           O  
ATOM   1969  CB  GLU A 127     -19.173  -5.729   6.118  1.00  0.00           C  
ATOM   1970  CG  GLU A 127     -20.233  -4.722   5.695  1.00  0.00           C  
ATOM   1971  CD  GLU A 127     -20.721  -4.940   4.290  1.00  0.00           C  
ATOM   1972  OE1 GLU A 127     -19.906  -5.160   3.426  1.00  0.00           O  
ATOM   1973  OE2 GLU A 127     -21.910  -4.887   4.080  1.00  0.00           O  
ATOM   1974  H   GLU A 127     -17.394  -3.924   6.469  1.00  0.00           H  
ATOM   1975  HA  GLU A 127     -19.313  -5.193   8.189  1.00  0.00           H  
ATOM   1976 1HB  GLU A 127     -18.404  -5.748   5.345  1.00  0.00           H  
ATOM   1977 2HB  GLU A 127     -19.638  -6.715   6.141  1.00  0.00           H  
ATOM   1978 1HG  GLU A 127     -21.080  -4.795   6.378  1.00  0.00           H  
ATOM   1979 2HG  GLU A 127     -19.821  -3.717   5.779  1.00  0.00           H  
ATOM   1980  N   ALA A 128     -16.550  -6.862   7.479  1.00  0.00           N  
ATOM   1981  CA  ALA A 128     -15.746  -7.998   7.912  1.00  0.00           C  
ATOM   1982  C   ALA A 128     -15.416  -7.913   9.413  1.00  0.00           C  
ATOM   1983  O   ALA A 128     -15.448  -8.922  10.130  1.00  0.00           O  
ATOM   1984  CB  ALA A 128     -14.475  -8.120   7.057  1.00  0.00           C  
ATOM   1985  H   ALA A 128     -16.169  -6.223   6.796  1.00  0.00           H  
ATOM   1986  HA  ALA A 128     -16.342  -8.901   7.787  1.00  0.00           H  
ATOM   1987 1HB  ALA A 128     -13.889  -8.975   7.398  1.00  0.00           H  
ATOM   1988 2HB  ALA A 128     -14.752  -8.265   6.012  1.00  0.00           H  
ATOM   1989 3HB  ALA A 128     -13.882  -7.214   7.153  1.00  0.00           H  
ATOM   1990  N   VAL A 129     -15.098  -6.703   9.869  1.00  0.00           N  
ATOM   1991  CA  VAL A 129     -14.758  -6.436  11.263  1.00  0.00           C  
ATOM   1992  C   VAL A 129     -15.979  -6.632  12.152  1.00  0.00           C  
ATOM   1993  O   VAL A 129     -15.903  -7.288  13.181  1.00  0.00           O  
ATOM   1994  CB  VAL A 129     -14.226  -5.000  11.424  1.00  0.00           C  
ATOM   1995  CG1 VAL A 129     -14.106  -4.639  12.897  1.00  0.00           C  
ATOM   1996  CG2 VAL A 129     -12.883  -4.862  10.724  1.00  0.00           C  
ATOM   1997  H   VAL A 129     -15.097  -5.938   9.209  1.00  0.00           H  
ATOM   1998  HA  VAL A 129     -13.976  -7.133  11.567  1.00  0.00           H  
ATOM   1999  HB  VAL A 129     -14.941  -4.306  10.981  1.00  0.00           H  
ATOM   2000 1HG1 VAL A 129     -13.729  -3.620  12.993  1.00  0.00           H  
ATOM   2001 2HG1 VAL A 129     -15.085  -4.709  13.371  1.00  0.00           H  
ATOM   2002 3HG1 VAL A 129     -13.416  -5.327  13.385  1.00  0.00           H  
ATOM   2003 1HG2 VAL A 129     -12.514  -3.844  10.842  1.00  0.00           H  
ATOM   2004 2HG2 VAL A 129     -12.171  -5.560  11.163  1.00  0.00           H  
ATOM   2005 3HG2 VAL A 129     -13.002  -5.085   9.663  1.00  0.00           H  
ATOM   2006  N   LYS A 130     -17.114  -6.067  11.735  1.00  0.00           N  
ATOM   2007  CA  LYS A 130     -18.371  -6.206  12.476  1.00  0.00           C  
ATOM   2008  C   LYS A 130     -18.864  -7.656  12.601  1.00  0.00           C  
ATOM   2009  O   LYS A 130     -19.366  -8.050  13.657  1.00  0.00           O  
ATOM   2010  CB  LYS A 130     -19.454  -5.353  11.814  1.00  0.00           C  
ATOM   2011  CG  LYS A 130     -19.289  -3.854  12.023  1.00  0.00           C  
ATOM   2012  CD  LYS A 130     -20.379  -3.073  11.304  1.00  0.00           C  
ATOM   2013  CE  LYS A 130     -20.221  -1.575  11.519  1.00  0.00           C  
ATOM   2014  NZ  LYS A 130     -21.278  -0.797  10.818  1.00  0.00           N  
ATOM   2015  H   LYS A 130     -17.102  -5.530  10.883  1.00  0.00           H  
ATOM   2016  HA  LYS A 130     -18.205  -5.881  13.504  1.00  0.00           H  
ATOM   2017 1HB  LYS A 130     -19.461  -5.543  10.741  1.00  0.00           H  
ATOM   2018 2HB  LYS A 130     -20.431  -5.640  12.204  1.00  0.00           H  
ATOM   2019 1HG  LYS A 130     -19.335  -3.627  13.089  1.00  0.00           H  
ATOM   2020 2HG  LYS A 130     -18.317  -3.539  11.644  1.00  0.00           H  
ATOM   2021 1HD  LYS A 130     -20.333  -3.285  10.234  1.00  0.00           H  
ATOM   2022 2HD  LYS A 130     -21.355  -3.382  11.676  1.00  0.00           H  
ATOM   2023 1HE  LYS A 130     -20.270  -1.353  12.584  1.00  0.00           H  
ATOM   2024 2HE  LYS A 130     -19.247  -1.254  11.149  1.00  0.00           H  
ATOM   2025 1HZ  LYS A 130     -21.138   0.189  10.985  1.00  0.00           H  
ATOM   2026 2HZ  LYS A 130     -21.230  -0.981   9.825  1.00  0.00           H  
ATOM   2027 3HZ  LYS A 130     -22.186  -1.072  11.166  1.00  0.00           H  
ATOM   2028  N   ARG A 131     -18.743  -8.450  11.539  1.00  0.00           N  
ATOM   2029  CA  ARG A 131     -19.132  -9.858  11.625  1.00  0.00           C  
ATOM   2030  C   ARG A 131     -18.185 -10.612  12.566  1.00  0.00           C  
ATOM   2031  O   ARG A 131     -18.611 -11.438  13.372  1.00  0.00           O  
ATOM   2032  CB  ARG A 131     -19.114 -10.510  10.250  1.00  0.00           C  
ATOM   2033  CG  ARG A 131     -20.197 -10.026   9.299  1.00  0.00           C  
ATOM   2034  CD  ARG A 131     -19.981 -10.531   7.919  1.00  0.00           C  
ATOM   2035  NE  ARG A 131     -20.221 -11.962   7.821  1.00  0.00           N  
ATOM   2036  CZ  ARG A 131     -20.109 -12.680   6.686  1.00  0.00           C  
ATOM   2037  NH1 ARG A 131     -19.762 -12.088   5.565  1.00  0.00           N  
ATOM   2038  NH2 ARG A 131     -20.349 -13.980   6.701  1.00  0.00           N  
ATOM   2039  H   ARG A 131     -18.382  -8.093  10.666  1.00  0.00           H  
ATOM   2040  HA  ARG A 131     -20.135  -9.914  12.050  1.00  0.00           H  
ATOM   2041 1HB  ARG A 131     -18.152 -10.328   9.774  1.00  0.00           H  
ATOM   2042 2HB  ARG A 131     -19.228 -11.589  10.358  1.00  0.00           H  
ATOM   2043 1HG  ARG A 131     -21.169 -10.378   9.645  1.00  0.00           H  
ATOM   2044 2HG  ARG A 131     -20.196  -8.936   9.270  1.00  0.00           H  
ATOM   2045 1HD  ARG A 131     -20.662 -10.024   7.236  1.00  0.00           H  
ATOM   2046 2HD  ARG A 131     -18.953 -10.336   7.617  1.00  0.00           H  
ATOM   2047  HE  ARG A 131     -20.490 -12.452   8.663  1.00  0.00           H  
ATOM   2048 1HH1 ARG A 131     -19.579 -11.095   5.554  1.00  0.00           H  
ATOM   2049 2HH1 ARG A 131     -19.679 -12.627   4.715  1.00  0.00           H  
ATOM   2050 1HH2 ARG A 131     -20.616 -14.435   7.563  1.00  0.00           H  
ATOM   2051 2HH2 ARG A 131     -20.266 -14.518   5.851  1.00  0.00           H  
ATOM   2052  N   ALA A 132     -16.897 -10.306  12.466  1.00  0.00           N  
ATOM   2053  CA  ALA A 132     -15.901 -10.904  13.348  1.00  0.00           C  
ATOM   2054  C   ALA A 132     -16.157 -10.496  14.801  1.00  0.00           C  
ATOM   2055  O   ALA A 132     -15.986 -11.307  15.704  1.00  0.00           O  
ATOM   2056  CB  ALA A 132     -14.503 -10.529  12.906  1.00  0.00           C  
ATOM   2057  H   ALA A 132     -16.597  -9.646  11.762  1.00  0.00           H  
ATOM   2058  HA  ALA A 132     -16.008 -11.986  13.295  1.00  0.00           H  
ATOM   2059 1HB  ALA A 132     -13.775 -10.986  13.578  1.00  0.00           H  
ATOM   2060 2HB  ALA A 132     -14.334 -10.888  11.891  1.00  0.00           H  
ATOM   2061 3HB  ALA A 132     -14.391  -9.448  12.933  1.00  0.00           H  
ATOM   2062  N   LEU A 133     -16.575  -9.072  15.169  1.00  0.00           N  
ATOM   2063  CA  LEU A 133     -16.914  -8.662  16.541  1.00  0.00           C  
ATOM   2064  C   LEU A 133     -18.153  -9.382  17.122  1.00  0.00           C  
ATOM   2065  O   LEU A 133     -18.247  -9.570  18.335  1.00  0.00           O  
ATOM   2066  CB  LEU A 133     -17.150  -7.147  16.575  1.00  0.00           C  
ATOM   2067  CG  LEU A 133     -15.913  -6.276  16.326  1.00  0.00           C  
ATOM   2068  CD1 LEU A 133     -16.341  -4.826  16.142  1.00  0.00           C  
ATOM   2069  CD2 LEU A 133     -14.949  -6.417  17.495  1.00  0.00           C  
ATOM   2070  H   LEU A 133     -16.632  -8.392  14.424  1.00  0.00           H  
ATOM   2071  HA  LEU A 133     -16.097  -8.954  17.200  1.00  0.00           H  
ATOM   2072 1HB  LEU A 133     -17.891  -6.894  15.817  1.00  0.00           H  
ATOM   2073 2HB  LEU A 133     -17.554  -6.880  17.551  1.00  0.00           H  
ATOM   2074  HG  LEU A 133     -15.419  -6.597  15.408  1.00  0.00           H  
ATOM   2075 1HD1 LEU A 133     -15.461  -4.206  15.966  1.00  0.00           H  
ATOM   2076 2HD1 LEU A 133     -17.014  -4.751  15.288  1.00  0.00           H  
ATOM   2077 3HD1 LEU A 133     -16.852  -4.481  17.040  1.00  0.00           H  
ATOM   2078 1HD2 LEU A 133     -14.069  -5.798  17.318  1.00  0.00           H  
ATOM   2079 2HD2 LEU A 133     -15.441  -6.095  18.413  1.00  0.00           H  
ATOM   2080 3HD2 LEU A 133     -14.646  -7.460  17.592  1.00  0.00           H  
ATOM   2081  N   LYS A 134     -19.251  -9.765  16.246  1.00  0.00           N  
ATOM   2082  CA  LYS A 134     -20.412 -10.582  16.611  1.00  0.00           C  
ATOM   2083  C   LYS A 134     -19.993 -12.018  16.938  1.00  0.00           C  
ATOM   2084  O   LYS A 134     -20.450 -12.612  17.916  1.00  0.00           O  
ATOM   2085  CB  LYS A 134     -21.446 -10.581  15.484  1.00  0.00           C  
ATOM   2086  CG  LYS A 134     -22.173  -9.256  15.300  1.00  0.00           C  
ATOM   2087  CD  LYS A 134     -23.153  -9.319  14.139  1.00  0.00           C  
ATOM   2088  CE  LYS A 134     -23.857  -7.985  13.933  1.00  0.00           C  
ATOM   2089  NZ  LYS A 134     -24.790  -8.021  12.774  1.00  0.00           N  
ATOM   2090  H   LYS A 134     -19.188  -9.394  15.309  1.00  0.00           H  
ATOM   2091  HA  LYS A 134     -20.888 -10.137  17.485  1.00  0.00           H  
ATOM   2092 1HB  LYS A 134     -20.958 -10.829  14.541  1.00  0.00           H  
ATOM   2093 2HB  LYS A 134     -22.195 -11.350  15.677  1.00  0.00           H  
ATOM   2094 1HG  LYS A 134     -22.719  -9.009  16.212  1.00  0.00           H  
ATOM   2095 2HG  LYS A 134     -21.446  -8.466  15.108  1.00  0.00           H  
ATOM   2096 1HD  LYS A 134     -22.619  -9.583  13.225  1.00  0.00           H  
ATOM   2097 2HD  LYS A 134     -23.902 -10.086  14.336  1.00  0.00           H  
ATOM   2098 1HE  LYS A 134     -24.418  -7.729  14.829  1.00  0.00           H  
ATOM   2099 2HE  LYS A 134     -23.114  -7.206  13.760  1.00  0.00           H  
ATOM   2100 1HZ  LYS A 134     -25.236  -7.121  12.671  1.00  0.00           H  
ATOM   2101 2HZ  LYS A 134     -24.275  -8.240  11.933  1.00  0.00           H  
ATOM   2102 3HZ  LYS A 134     -25.494  -8.728  12.931  1.00  0.00           H  
ATOM   2103  N   LEU A 135     -19.135 -12.584  16.103  1.00  0.00           N  
ATOM   2104  CA  LEU A 135     -18.622 -13.920  16.355  1.00  0.00           C  
ATOM   2105  C   LEU A 135     -17.761 -13.913  17.616  1.00  0.00           C  
ATOM   2106  O   LEU A 135     -17.865 -14.815  18.449  1.00  0.00           O  
ATOM   2107  CB  LEU A 135     -17.802 -14.414  15.157  1.00  0.00           C  
ATOM   2108  CG  LEU A 135     -18.612 -14.819  13.918  1.00  0.00           C  
ATOM   2109  CD1 LEU A 135     -17.680 -14.944  12.721  1.00  0.00           C  
ATOM   2110  CD2 LEU A 135     -19.333 -16.129  14.189  1.00  0.00           C  
ATOM   2111  H   LEU A 135     -18.828 -12.087  15.278  1.00  0.00           H  
ATOM   2112  HA  LEU A 135     -19.466 -14.592  16.498  1.00  0.00           H  
ATOM   2113 1HB  LEU A 135     -17.111 -13.627  14.858  1.00  0.00           H  
ATOM   2114 2HB  LEU A 135     -17.218 -15.281  15.469  1.00  0.00           H  
ATOM   2115  HG  LEU A 135     -19.342 -14.042  13.691  1.00  0.00           H  
ATOM   2116 1HD1 LEU A 135     -18.255 -15.232  11.840  1.00  0.00           H  
ATOM   2117 2HD1 LEU A 135     -17.191 -13.987  12.538  1.00  0.00           H  
ATOM   2118 3HD1 LEU A 135     -16.925 -15.703  12.925  1.00  0.00           H  
ATOM   2119 1HD2 LEU A 135     -19.910 -16.417  13.310  1.00  0.00           H  
ATOM   2120 2HD2 LEU A 135     -18.603 -16.907  14.415  1.00  0.00           H  
ATOM   2121 3HD2 LEU A 135     -20.005 -16.005  15.039  1.00  0.00           H  
ATOM   2122  N   LYS A 136     -16.918 -12.886  17.743  1.00  0.00           N  
ATOM   2123  CA  LYS A 136     -16.028 -12.708  18.893  1.00  0.00           C  
ATOM   2124  C   LYS A 136     -16.788 -12.779  20.203  1.00  0.00           C  
ATOM   2125  O   LYS A 136     -16.434 -13.535  21.110  1.00  0.00           O  
ATOM   2126  CB  LYS A 136     -15.285 -11.374  18.797  1.00  0.00           C  
ATOM   2127  CG  LYS A 136     -14.240 -11.157  19.883  1.00  0.00           C  
ATOM   2128  CD  LYS A 136     -13.632  -9.765  19.794  1.00  0.00           C  
ATOM   2129  CE  LYS A 136     -12.564  -9.558  20.857  1.00  0.00           C  
ATOM   2130  NZ  LYS A 136     -13.148  -9.456  22.222  1.00  0.00           N  
ATOM   2131  H   LYS A 136     -16.905 -12.201  16.999  1.00  0.00           H  
ATOM   2132  HA  LYS A 136     -15.271 -13.492  18.868  1.00  0.00           H  
ATOM   2133 1HB  LYS A 136     -14.784 -11.306  17.831  1.00  0.00           H  
ATOM   2134 2HB  LYS A 136     -16.001 -10.554  18.853  1.00  0.00           H  
ATOM   2135 1HG  LYS A 136     -14.702 -11.281  20.863  1.00  0.00           H  
ATOM   2136 2HG  LYS A 136     -13.447 -11.897  19.778  1.00  0.00           H  
ATOM   2137 1HD  LYS A 136     -13.186  -9.625  18.809  1.00  0.00           H  
ATOM   2138 2HD  LYS A 136     -14.414  -9.018  19.929  1.00  0.00           H  
ATOM   2139 1HE  LYS A 136     -11.864 -10.392  20.837  1.00  0.00           H  
ATOM   2140 2HE  LYS A 136     -12.010  -8.644  20.644  1.00  0.00           H  
ATOM   2141 1HZ  LYS A 136     -12.409  -9.319  22.896  1.00  0.00           H  
ATOM   2142 2HZ  LYS A 136     -13.786  -8.673  22.258  1.00  0.00           H  
ATOM   2143 3HZ  LYS A 136     -13.648 -10.306  22.439  1.00  0.00           H  
ATOM   2144  N   THR A 137     -17.834 -11.971  20.297  1.00  0.00           N  
ATOM   2145  CA  THR A 137     -18.651 -11.900  21.498  1.00  0.00           C  
ATOM   2146  C   THR A 137     -19.400 -13.198  21.781  1.00  0.00           C  
ATOM   2147  O   THR A 137     -19.385 -13.688  22.908  1.00  0.00           O  
ATOM   2148  CB  THR A 137     -19.660 -10.759  21.384  1.00  0.00           C  
ATOM   2149  OG1 THR A 137     -18.944  -9.533  21.235  1.00  0.00           O  
ATOM   2150  CG2 THR A 137     -20.551 -10.695  22.622  1.00  0.00           C  
ATOM   2151  H   THR A 137     -18.068 -11.387  19.508  1.00  0.00           H  
ATOM   2152  HA  THR A 137     -17.999 -11.704  22.350  1.00  0.00           H  
ATOM   2153  HB  THR A 137     -20.287 -10.914  20.506  1.00  0.00           H  
ATOM   2154  HG1 THR A 137     -18.615  -9.462  20.335  1.00  0.00           H  
ATOM   2155 1HG2 THR A 137     -21.262  -9.875  22.516  1.00  0.00           H  
ATOM   2156 2HG2 THR A 137     -21.094 -11.634  22.729  1.00  0.00           H  
ATOM   2157 3HG2 THR A 137     -19.935 -10.529  23.505  1.00  0.00           H  
ATOM   2158  N   LYS A 138     -20.036 -13.757  20.755  1.00  0.00           N  
ATOM   2159  CA  LYS A 138     -20.821 -14.979  20.912  1.00  0.00           C  
ATOM   2160  C   LYS A 138     -19.972 -16.223  21.222  1.00  0.00           C  
ATOM   2161  O   LYS A 138     -20.388 -17.078  22.009  1.00  0.00           O  
ATOM   2162  CB  LYS A 138     -21.650 -15.224  19.651  1.00  0.00           C  
ATOM   2163  CG  LYS A 138     -22.807 -14.251  19.460  1.00  0.00           C  
ATOM   2164  CD  LYS A 138     -23.569 -14.544  18.176  1.00  0.00           C  
ATOM   2165  CE  LYS A 138     -24.730 -13.579  17.988  1.00  0.00           C  
ATOM   2166  NZ  LYS A 138     -25.485 -13.853  16.735  1.00  0.00           N  
ATOM   2167  H   LYS A 138     -19.976 -13.326  19.845  1.00  0.00           H  
ATOM   2168  HA  LYS A 138     -21.471 -14.864  21.780  1.00  0.00           H  
ATOM   2169 1HB  LYS A 138     -21.007 -15.154  18.773  1.00  0.00           H  
ATOM   2170 2HB  LYS A 138     -22.062 -16.233  19.675  1.00  0.00           H  
ATOM   2171 1HG  LYS A 138     -23.492 -14.330  20.305  1.00  0.00           H  
ATOM   2172 2HG  LYS A 138     -22.423 -13.232  19.420  1.00  0.00           H  
ATOM   2173 1HD  LYS A 138     -22.893 -14.457  17.324  1.00  0.00           H  
ATOM   2174 2HD  LYS A 138     -23.957 -15.562  18.207  1.00  0.00           H  
ATOM   2175 1HE  LYS A 138     -25.411 -13.660  18.834  1.00  0.00           H  
ATOM   2176 2HE  LYS A 138     -24.351 -12.557  17.952  1.00  0.00           H  
ATOM   2177 1HZ  LYS A 138     -26.244 -13.193  16.648  1.00  0.00           H  
ATOM   2178 2HZ  LYS A 138     -24.866 -13.762  15.942  1.00  0.00           H  
ATOM   2179 3HZ  LYS A 138     -25.857 -14.792  16.765  1.00  0.00           H  
ATOM   2180  N   LEU A 139     -18.794 -16.329  20.610  1.00  0.00           N  
ATOM   2181  CA  LEU A 139     -17.935 -17.497  20.825  1.00  0.00           C  
ATOM   2182  C   LEU A 139     -17.094 -17.410  22.085  1.00  0.00           C  
ATOM   2183  O   LEU A 139     -16.691 -18.439  22.629  1.00  0.00           O  
ATOM   2184  CB  LEU A 139     -17.006 -17.686  19.620  1.00  0.00           C  
ATOM   2185  CG  LEU A 139     -17.555 -18.565  18.489  1.00  0.00           C  
ATOM   2186  CD1 LEU A 139     -17.579 -20.019  18.941  1.00  0.00           C  
ATOM   2187  CD2 LEU A 139     -18.948 -18.089  18.106  1.00  0.00           C  
ATOM   2188  H   LEU A 139     -18.483 -15.597  19.986  1.00  0.00           H  
ATOM   2189  HA  LEU A 139     -18.568 -18.378  20.923  1.00  0.00           H  
ATOM   2190 1HB  LEU A 139     -16.780 -16.708  19.199  1.00  0.00           H  
ATOM   2191 2HB  LEU A 139     -16.075 -18.135  19.966  1.00  0.00           H  
ATOM   2192  HG  LEU A 139     -16.897 -18.497  17.622  1.00  0.00           H  
ATOM   2193 1HD1 LEU A 139     -17.969 -20.644  18.137  1.00  0.00           H  
ATOM   2194 2HD1 LEU A 139     -16.567 -20.340  19.190  1.00  0.00           H  
ATOM   2195 3HD1 LEU A 139     -18.217 -20.117  19.818  1.00  0.00           H  
ATOM   2196 1HD2 LEU A 139     -19.338 -18.713  17.301  1.00  0.00           H  
ATOM   2197 2HD2 LEU A 139     -19.607 -18.159  18.971  1.00  0.00           H  
ATOM   2198 3HD2 LEU A 139     -18.899 -17.053  17.770  1.00  0.00           H  
ATOM   2199  N   GLY A 140     -16.801 -16.190  22.536  1.00  0.00           N  
ATOM   2200  CA  GLY A 140     -15.869 -15.997  23.637  1.00  0.00           C  
ATOM   2201  C   GLY A 140     -14.395 -16.110  23.247  1.00  0.00           C  
ATOM   2202  O   GLY A 140     -13.584 -16.646  24.012  1.00  0.00           O  
ATOM   2203  H   GLY A 140     -17.231 -15.383  22.109  1.00  0.00           H  
ATOM   2204 1HA  GLY A 140     -16.026 -15.013  24.079  1.00  0.00           H  
ATOM   2205 2HA  GLY A 140     -16.070 -16.734  24.415  1.00  0.00           H  
ATOM   2206  N   VAL A 141     -14.045 -15.614  22.058  1.00  0.00           N  
ATOM   2207  CA  VAL A 141     -12.699 -15.798  21.503  1.00  0.00           C  
ATOM   2208  C   VAL A 141     -12.075 -14.459  21.126  1.00  0.00           C  
ATOM   2209  O   VAL A 141     -12.713 -13.420  21.259  1.00  0.00           O  
ATOM   2210  CB  VAL A 141     -12.749 -16.704  20.258  1.00  0.00           C  
ATOM   2211  CG1 VAL A 141     -13.258 -18.089  20.627  1.00  0.00           C  
ATOM   2212  CG2 VAL A 141     -13.632 -16.071  19.193  1.00  0.00           C  
ATOM   2213  H   VAL A 141     -14.729 -15.096  21.526  1.00  0.00           H  
ATOM   2214  HA  VAL A 141     -12.080 -16.288  22.253  1.00  0.00           H  
ATOM   2215  HB  VAL A 141     -11.739 -16.825  19.868  1.00  0.00           H  
ATOM   2216 1HG1 VAL A 141     -13.286 -18.716  19.736  1.00  0.00           H  
ATOM   2217 2HG1 VAL A 141     -12.591 -18.537  21.364  1.00  0.00           H  
ATOM   2218 3HG1 VAL A 141     -14.261 -18.009  21.046  1.00  0.00           H  
ATOM   2219 1HG2 VAL A 141     -13.663 -16.716  18.315  1.00  0.00           H  
ATOM   2220 2HG2 VAL A 141     -14.642 -15.944  19.585  1.00  0.00           H  
ATOM   2221 3HG2 VAL A 141     -13.226 -15.098  18.914  1.00  0.00           H  
ATOM   2222  N   SER A 142     -10.827 -14.477  20.666  1.00  0.00           N  
ATOM   2223  CA  SER A 142     -10.189 -13.255  20.187  1.00  0.00           C  
ATOM   2224  C   SER A 142     -10.763 -12.808  18.844  1.00  0.00           C  
ATOM   2225  O   SER A 142     -11.438 -13.577  18.159  1.00  0.00           O  
ATOM   2226  CB  SER A 142      -8.693 -13.468  20.059  1.00  0.00           C  
ATOM   2227  OG  SER A 142      -8.402 -14.400  19.055  1.00  0.00           O  
ATOM   2228  H   SER A 142     -10.308 -15.344  20.646  1.00  0.00           H  
ATOM   2229  HA  SER A 142     -10.386 -12.463  20.910  1.00  0.00           H  
ATOM   2230 1HB  SER A 142      -8.208 -12.518  19.829  1.00  0.00           H  
ATOM   2231 2HB  SER A 142      -8.293 -13.817  21.011  1.00  0.00           H  
ATOM   2232  HG  SER A 142      -8.477 -15.264  19.466  1.00  0.00           H  
ATOM   2233  N   LEU A 143     -10.520 -11.399  18.384  1.00  0.00           N  
ATOM   2234  CA  LEU A 143     -10.922 -10.966  17.047  1.00  0.00           C  
ATOM   2235  C   LEU A 143     -10.234 -11.831  15.989  1.00  0.00           C  
ATOM   2236  O   LEU A 143     -10.804 -12.107  14.934  1.00  0.00           O  
ATOM   2237  CB  LEU A 143     -10.568  -9.490  16.831  1.00  0.00           C  
ATOM   2238  CG  LEU A 143     -11.035  -8.881  15.502  1.00  0.00           C  
ATOM   2239  CD1 LEU A 143     -12.557  -8.875  15.453  1.00  0.00           C  
ATOM   2240  CD2 LEU A 143     -10.477  -7.472  15.365  1.00  0.00           C  
ATOM   2241  H   LEU A 143     -10.043 -10.747  18.989  1.00  0.00           H  
ATOM   2242  HA  LEU A 143     -12.002 -11.087  16.956  1.00  0.00           H  
ATOM   2243 1HB  LEU A 143     -11.011  -8.905  17.636  1.00  0.00           H  
ATOM   2244 2HB  LEU A 143      -9.485  -9.380  16.883  1.00  0.00           H  
ATOM   2245  HG  LEU A 143     -10.677  -9.495  14.675  1.00  0.00           H  
ATOM   2246 1HD1 LEU A 143     -12.889  -8.443  14.509  1.00  0.00           H  
ATOM   2247 2HD1 LEU A 143     -12.928  -9.896  15.534  1.00  0.00           H  
ATOM   2248 3HD1 LEU A 143     -12.945  -8.281  16.280  1.00  0.00           H  
ATOM   2249 1HD2 LEU A 143     -10.808  -7.040  14.420  1.00  0.00           H  
ATOM   2250 2HD2 LEU A 143     -10.836  -6.857  16.191  1.00  0.00           H  
ATOM   2251 3HD2 LEU A 143      -9.388  -7.509  15.386  1.00  0.00           H  
ATOM   2252  N   ILE A 144      -8.931 -12.294  16.223  1.00  0.00           N  
ATOM   2253  CA  ILE A 144      -8.138 -13.132  15.332  1.00  0.00           C  
ATOM   2254  C   ILE A 144      -8.863 -14.438  15.015  1.00  0.00           C  
ATOM   2255  O   ILE A 144      -8.964 -14.838  13.855  1.00  0.00           O  
ATOM   2256  CB  ILE A 144      -6.763 -13.442  15.950  1.00  0.00           C  
ATOM   2257  CG1 ILE A 144      -5.918 -12.168  16.041  1.00  0.00           C  
ATOM   2258  CG2 ILE A 144      -6.041 -14.506  15.137  1.00  0.00           C  
ATOM   2259  CD1 ILE A 144      -4.704 -12.303  16.931  1.00  0.00           C  
ATOM   2260  H   ILE A 144      -8.571 -12.071  17.139  1.00  0.00           H  
ATOM   2261  HA  ILE A 144      -7.991 -12.596  14.394  1.00  0.00           H  
ATOM   2262  HB  ILE A 144      -6.895 -13.805  16.969  1.00  0.00           H  
ATOM   2263 1HG1 ILE A 144      -5.582 -11.883  15.045  1.00  0.00           H  
ATOM   2264 2HG1 ILE A 144      -6.532 -11.352  16.424  1.00  0.00           H  
ATOM   2265 1HG2 ILE A 144      -5.071 -14.712  15.587  1.00  0.00           H  
ATOM   2266 2HG2 ILE A 144      -6.636 -15.418  15.122  1.00  0.00           H  
ATOM   2267 3HG2 ILE A 144      -5.899 -14.149  14.116  1.00  0.00           H  
ATOM   2268 1HD1 ILE A 144      -4.157 -11.360  16.946  1.00  0.00           H  
ATOM   2269 2HD1 ILE A 144      -5.021 -12.554  17.944  1.00  0.00           H  
ATOM   2270 3HD1 ILE A 144      -4.057 -13.091  16.548  1.00  0.00           H  
ATOM   2271  N   GLU A 145      -9.415 -15.159  16.043  1.00  0.00           N  
ATOM   2272  CA  GLU A 145     -10.153 -16.414  15.957  1.00  0.00           C  
ATOM   2273  C   GLU A 145     -11.479 -16.230  15.212  1.00  0.00           C  
ATOM   2274  O   GLU A 145     -11.870 -17.073  14.403  1.00  0.00           O  
ATOM   2275  CB  GLU A 145     -10.414 -16.971  17.358  1.00  0.00           C  
ATOM   2276  CG  GLU A 145      -9.173 -17.491  18.070  1.00  0.00           C  
ATOM   2277  CD  GLU A 145      -9.378 -17.670  19.548  1.00  0.00           C  
ATOM   2278  OE1 GLU A 145      -9.863 -18.704  19.941  1.00  0.00           O  
ATOM   2279  OE2 GLU A 145      -9.050 -16.771  20.287  1.00  0.00           O  
ATOM   2280  H   GLU A 145      -9.229 -14.758  16.952  1.00  0.00           H  
ATOM   2281  HA  GLU A 145      -9.549 -17.124  15.393  1.00  0.00           H  
ATOM   2282 1HB  GLU A 145     -10.857 -16.195  17.982  1.00  0.00           H  
ATOM   2283 2HB  GLU A 145     -11.132 -17.790  17.296  1.00  0.00           H  
ATOM   2284 1HG  GLU A 145      -8.893 -18.450  17.635  1.00  0.00           H  
ATOM   2285 2HG  GLU A 145      -8.353 -16.794  17.903  1.00  0.00           H  
ATOM   2286  N   ALA A 146     -12.156 -15.123  15.498  1.00  0.00           N  
ATOM   2287  CA  ALA A 146     -13.405 -14.762  14.836  1.00  0.00           C  
ATOM   2288  C   ALA A 146     -13.199 -14.500  13.346  1.00  0.00           C  
ATOM   2289  O   ALA A 146     -14.026 -14.882  12.519  1.00  0.00           O  
ATOM   2290  CB  ALA A 146     -14.021 -13.540  15.502  1.00  0.00           C  
ATOM   2291  H   ALA A 146     -11.781 -14.512  16.208  1.00  0.00           H  
ATOM   2292  HA  ALA A 146     -14.093 -15.601  14.931  1.00  0.00           H  
ATOM   2293 1HB  ALA A 146     -14.952 -13.281  14.996  1.00  0.00           H  
ATOM   2294 2HB  ALA A 146     -14.225 -13.760  16.549  1.00  0.00           H  
ATOM   2295 3HB  ALA A 146     -13.329 -12.701  15.436  1.00  0.00           H  
ATOM   2296  N   LEU A 147     -12.093 -13.845  13.002  1.00  0.00           N  
ATOM   2297  CA  LEU A 147     -11.753 -13.649  11.598  1.00  0.00           C  
ATOM   2298  C   LEU A 147     -11.374 -14.975  10.947  1.00  0.00           C  
ATOM   2299  O   LEU A 147     -11.699 -15.223   9.785  1.00  0.00           O  
ATOM   2300  CB  LEU A 147     -10.595 -12.653  11.463  1.00  0.00           C  
ATOM   2301  CG  LEU A 147     -10.932 -11.193  11.793  1.00  0.00           C  
ATOM   2302  CD1 LEU A 147      -9.644 -10.417  12.037  1.00  0.00           C  
ATOM   2303  CD2 LEU A 147     -11.728 -10.584  10.649  1.00  0.00           C  
ATOM   2304  H   LEU A 147     -11.477 -13.475  13.713  1.00  0.00           H  
ATOM   2305  HA  LEU A 147     -12.634 -13.262  11.086  1.00  0.00           H  
ATOM   2306 1HB  LEU A 147      -9.790 -12.965  12.125  1.00  0.00           H  
ATOM   2307 2HB  LEU A 147     -10.227 -12.684  10.437  1.00  0.00           H  
ATOM   2308  HG  LEU A 147     -11.522 -11.154  12.709  1.00  0.00           H  
ATOM   2309 1HD1 LEU A 147      -9.883  -9.380  12.272  1.00  0.00           H  
ATOM   2310 2HD1 LEU A 147      -9.103 -10.863  12.873  1.00  0.00           H  
ATOM   2311 3HD1 LEU A 147      -9.023 -10.453  11.142  1.00  0.00           H  
ATOM   2312 1HD2 LEU A 147     -11.968  -9.547  10.884  1.00  0.00           H  
ATOM   2313 2HD2 LEU A 147     -11.138 -10.621   9.733  1.00  0.00           H  
ATOM   2314 3HD2 LEU A 147     -12.651 -11.147  10.509  1.00  0.00           H  
ATOM   2315  N   HIS A 148     -10.645 -15.903  11.708  1.00  0.00           N  
ATOM   2316  CA  HIS A 148     -10.323 -17.217  11.168  1.00  0.00           C  
ATOM   2317  C   HIS A 148     -11.574 -18.056  10.926  1.00  0.00           C  
ATOM   2318  O   HIS A 148     -11.625 -18.856   9.993  1.00  0.00           O  
ATOM   2319  CB  HIS A 148      -9.378 -17.967  12.112  1.00  0.00           C  
ATOM   2320  CG  HIS A 148      -7.944 -17.559  11.977  1.00  0.00           C  
ATOM   2321  ND1 HIS A 148      -7.482 -16.321  12.373  1.00  0.00           N  
ATOM   2322  CD2 HIS A 148      -6.870 -18.223  11.489  1.00  0.00           C  
ATOM   2323  CE1 HIS A 148      -6.184 -16.242  12.134  1.00  0.00           C  
ATOM   2324  NE2 HIS A 148      -5.789 -17.383  11.599  1.00  0.00           N  
ATOM   2325  H   HIS A 148     -10.337 -15.665  12.639  1.00  0.00           H  
ATOM   2326  HA  HIS A 148      -9.831 -17.078  10.206  1.00  0.00           H  
ATOM   2327 1HB  HIS A 148      -9.685 -17.797  13.145  1.00  0.00           H  
ATOM   2328 2HB  HIS A 148      -9.447 -19.038  11.922  1.00  0.00           H  
ATOM   2329  HD1 HIS A 148      -8.011 -15.616  12.844  1.00  0.00           H  
ATOM   2330  HD2 HIS A 148      -6.745 -19.220  11.066  1.00  0.00           H  
ATOM   2331  HE1 HIS A 148      -5.629 -15.337  12.380  1.00  0.00           H  
ATOM   2332  N   ILE A 149     -12.585 -17.876  11.765  1.00  0.00           N  
ATOM   2333  CA  ILE A 149     -13.871 -18.504  11.503  1.00  0.00           C  
ATOM   2334  C   ILE A 149     -14.534 -17.998  10.201  1.00  0.00           C  
ATOM   2335  O   ILE A 149     -15.118 -18.777   9.447  1.00  0.00           O  
ATOM   2336  CB  ILE A 149     -14.823 -18.269  12.689  1.00  0.00           C  
ATOM   2337  CG1 ILE A 149     -14.358 -19.061  13.914  1.00  0.00           C  
ATOM   2338  CG2 ILE A 149     -16.246 -18.652  12.313  1.00  0.00           C  
ATOM   2339  CD1 ILE A 149     -15.031 -18.647  15.202  1.00  0.00           C  
ATOM   2340  H   ILE A 149     -12.476 -17.304  12.589  1.00  0.00           H  
ATOM   2341  HA  ILE A 149     -13.707 -19.576  11.382  1.00  0.00           H  
ATOM   2342  HB  ILE A 149     -14.801 -17.216  12.970  1.00  0.00           H  
ATOM   2343 1HG1 ILE A 149     -14.548 -20.122  13.754  1.00  0.00           H  
ATOM   2344 2HG1 ILE A 149     -13.281 -18.939  14.039  1.00  0.00           H  
ATOM   2345 1HG2 ILE A 149     -16.906 -18.479  13.164  1.00  0.00           H  
ATOM   2346 2HG2 ILE A 149     -16.576 -18.045  11.471  1.00  0.00           H  
ATOM   2347 3HG2 ILE A 149     -16.279 -19.705  12.037  1.00  0.00           H  
ATOM   2348 1HD1 ILE A 149     -14.649 -19.253  16.024  1.00  0.00           H  
ATOM   2349 2HD1 ILE A 149     -14.823 -17.595  15.400  1.00  0.00           H  
ATOM   2350 3HD1 ILE A 149     -16.106 -18.794  15.113  1.00  0.00           H  
ATOM   2351  N   LEU A 150     -14.559 -16.533   9.884  1.00  0.00           N  
ATOM   2352  CA  LEU A 150     -15.060 -15.949   8.631  1.00  0.00           C  
ATOM   2353  C   LEU A 150     -14.307 -16.488   7.415  1.00  0.00           C  
ATOM   2354  O   LEU A 150     -14.909 -16.792   6.385  1.00  0.00           O  
ATOM   2355  CB  LEU A 150     -14.936 -14.420   8.672  1.00  0.00           C  
ATOM   2356  CG  LEU A 150     -15.971 -13.692   9.539  1.00  0.00           C  
ATOM   2357  CD1 LEU A 150     -15.538 -12.246   9.739  1.00  0.00           C  
ATOM   2358  CD2 LEU A 150     -17.336 -13.767   8.871  1.00  0.00           C  
ATOM   2359  H   LEU A 150     -14.219 -15.919  10.611  1.00  0.00           H  
ATOM   2360  HA  LEU A 150     -16.107 -16.229   8.521  1.00  0.00           H  
ATOM   2361 1HB  LEU A 150     -13.947 -14.162   9.049  1.00  0.00           H  
ATOM   2362 2HB  LEU A 150     -15.026 -14.037   7.655  1.00  0.00           H  
ATOM   2363  HG  LEU A 150     -16.021 -14.164  10.520  1.00  0.00           H  
ATOM   2364 1HD1 LEU A 150     -16.273 -11.728  10.356  1.00  0.00           H  
ATOM   2365 2HD1 LEU A 150     -14.568 -12.222  10.237  1.00  0.00           H  
ATOM   2366 3HD1 LEU A 150     -15.463 -11.751   8.772  1.00  0.00           H  
ATOM   2367 1HD2 LEU A 150     -18.071 -13.249   9.487  1.00  0.00           H  
ATOM   2368 2HD2 LEU A 150     -17.287 -13.293   7.890  1.00  0.00           H  
ATOM   2369 3HD2 LEU A 150     -17.628 -14.810   8.756  1.00  0.00           H  
ATOM   2370  N   ILE A 151     -12.985 -16.613   7.527  1.00  0.00           N  
ATOM   2371  CA  ILE A 151     -12.165 -17.245   6.473  1.00  0.00           C  
ATOM   2372  C   ILE A 151     -12.490 -18.716   6.229  1.00  0.00           C  
ATOM   2373  O   ILE A 151     -12.609 -19.154   5.083  1.00  0.00           O  
ATOM   2374  CB  ILE A 151     -10.668 -17.126   6.815  1.00  0.00           C  
ATOM   2375  CG1 ILE A 151     -10.217 -15.665   6.734  1.00  0.00           C  
ATOM   2376  CG2 ILE A 151      -9.838 -17.996   5.884  1.00  0.00           C  
ATOM   2377  CD1 ILE A 151      -8.863 -15.409   7.356  1.00  0.00           C  
ATOM   2378  H   ILE A 151     -12.531 -16.264   8.358  1.00  0.00           H  
ATOM   2379  HA  ILE A 151     -12.360 -16.726   5.534  1.00  0.00           H  
ATOM   2380  HB  ILE A 151     -10.504 -17.449   7.843  1.00  0.00           H  
ATOM   2381 1HG1 ILE A 151     -10.177 -15.354   5.690  1.00  0.00           H  
ATOM   2382 2HG1 ILE A 151     -10.947 -15.030   7.236  1.00  0.00           H  
ATOM   2383 1HG2 ILE A 151      -8.784 -17.899   6.140  1.00  0.00           H  
ATOM   2384 2HG2 ILE A 151     -10.143 -19.036   5.990  1.00  0.00           H  
ATOM   2385 3HG2 ILE A 151      -9.993 -17.676   4.853  1.00  0.00           H  
ATOM   2386 1HD1 ILE A 151      -8.612 -14.352   7.259  1.00  0.00           H  
ATOM   2387 2HD1 ILE A 151      -8.890 -15.681   8.412  1.00  0.00           H  
ATOM   2388 3HD1 ILE A 151      -8.109 -16.008   6.846  1.00  0.00           H  
ATOM   2389  N   THR A 152     -12.654 -19.561   7.353  1.00  0.00           N  
ATOM   2390  CA  THR A 152     -13.016 -20.970   7.260  1.00  0.00           C  
ATOM   2391  C   THR A 152     -14.323 -21.151   6.504  1.00  0.00           C  
ATOM   2392  O   THR A 152     -14.414 -21.973   5.591  1.00  0.00           O  
ATOM   2393  CB  THR A 152     -13.134 -21.607   8.657  1.00  0.00           C  
ATOM   2394  OG1 THR A 152     -11.887 -21.473   9.352  1.00  0.00           O  
ATOM   2395  CG2 THR A 152     -13.491 -23.081   8.543  1.00  0.00           C  
ATOM   2396  H   THR A 152     -12.489 -19.154   8.262  1.00  0.00           H  
ATOM   2397  HA  THR A 152     -12.233 -21.485   6.704  1.00  0.00           H  
ATOM   2398  HB  THR A 152     -13.909 -21.094   9.226  1.00  0.00           H  
ATOM   2399  HG1 THR A 152     -11.726 -20.546   9.544  1.00  0.00           H  
ATOM   2400 1HG2 THR A 152     -13.571 -23.514   9.540  1.00  0.00           H  
ATOM   2401 2HG2 THR A 152     -14.444 -23.185   8.024  1.00  0.00           H  
ATOM   2402 3HG2 THR A 152     -12.715 -23.601   7.983  1.00  0.00           H  
ATOM   2403  N   ALA A 153     -15.323 -20.375   6.897  1.00  0.00           N  
ATOM   2404  CA  ALA A 153     -16.638 -20.421   6.263  1.00  0.00           C  
ATOM   2405  C   ALA A 153     -16.547 -20.035   4.786  1.00  0.00           C  
ATOM   2406  O   ALA A 153     -17.234 -20.611   3.938  1.00  0.00           O  
ATOM   2407  CB  ALA A 153     -17.603 -19.482   6.996  1.00  0.00           C  
ATOM   2408  H   ALA A 153     -15.166 -19.733   7.660  1.00  0.00           H  
ATOM   2409  HA  ALA A 153     -17.011 -21.442   6.332  1.00  0.00           H  
ATOM   2410 1HB  ALA A 153     -18.582 -19.519   6.519  1.00  0.00           H  
ATOM   2411 2HB  ALA A 153     -17.695 -19.793   8.037  1.00  0.00           H  
ATOM   2412 3HB  ALA A 153     -17.220 -18.462   6.956  1.00  0.00           H  
ATOM   2413  N   ALA A 154     -15.691 -18.919   4.370  1.00  0.00           N  
ATOM   2414  CA  ALA A 154     -15.540 -18.472   2.983  1.00  0.00           C  
ATOM   2415  C   ALA A 154     -14.843 -19.552   2.177  1.00  0.00           C  
ATOM   2416  O   ALA A 154     -15.105 -19.718   0.985  1.00  0.00           O  
ATOM   2417  CB  ALA A 154     -14.771 -17.160   2.929  1.00  0.00           C  
ATOM   2418  H   ALA A 154     -15.254 -18.386   5.109  1.00  0.00           H  
ATOM   2419  HA  ALA A 154     -16.534 -18.314   2.567  1.00  0.00           H  
ATOM   2420 1HB  ALA A 154     -14.665 -16.841   1.892  1.00  0.00           H  
ATOM   2421 2HB  ALA A 154     -15.311 -16.398   3.490  1.00  0.00           H  
ATOM   2422 3HB  ALA A 154     -13.783 -17.300   3.367  1.00  0.00           H  
ATOM   2423  N   VAL A 155     -13.788 -20.320   2.726  1.00  0.00           N  
ATOM   2424  CA  VAL A 155     -13.049 -21.409   2.120  1.00  0.00           C  
ATOM   2425  C   VAL A 155     -13.935 -22.623   1.937  1.00  0.00           C  
ATOM   2426  O   VAL A 155     -13.897 -23.279   0.895  1.00  0.00           O  
ATOM   2427  CB  VAL A 155     -11.836 -21.786   2.992  1.00  0.00           C  
ATOM   2428  CG1 VAL A 155     -11.215 -23.087   2.507  1.00  0.00           C  
ATOM   2429  CG2 VAL A 155     -10.814 -20.660   2.972  1.00  0.00           C  
ATOM   2430  H   VAL A 155     -13.532 -20.008   3.651  1.00  0.00           H  
ATOM   2431  HA  VAL A 155     -12.712 -21.082   1.136  1.00  0.00           H  
ATOM   2432  HB  VAL A 155     -12.174 -21.953   4.015  1.00  0.00           H  
ATOM   2433 1HG1 VAL A 155     -10.361 -23.339   3.135  1.00  0.00           H  
ATOM   2434 2HG1 VAL A 155     -11.955 -23.887   2.564  1.00  0.00           H  
ATOM   2435 3HG1 VAL A 155     -10.884 -22.970   1.475  1.00  0.00           H  
ATOM   2436 1HG2 VAL A 155      -9.959 -20.933   3.591  1.00  0.00           H  
ATOM   2437 2HG2 VAL A 155     -10.480 -20.489   1.948  1.00  0.00           H  
ATOM   2438 3HG2 VAL A 155     -11.268 -19.749   3.362  1.00  0.00           H  
ATOM   2439  N   LEU A 156     -14.730 -22.915   2.947  1.00  0.00           N  
ATOM   2440  CA  LEU A 156     -15.675 -24.007   2.851  1.00  0.00           C  
ATOM   2441  C   LEU A 156     -16.855 -23.667   1.934  1.00  0.00           C  
ATOM   2442  O   LEU A 156     -17.389 -24.541   1.247  1.00  0.00           O  
ATOM   2443  CB  LEU A 156     -16.191 -24.369   4.249  1.00  0.00           C  
ATOM   2444  CG  LEU A 156     -15.421 -25.480   4.975  1.00  0.00           C  
ATOM   2445  CD1 LEU A 156     -13.948 -25.105   5.063  1.00  0.00           C  
ATOM   2446  CD2 LEU A 156     -16.016 -25.688   6.360  1.00  0.00           C  
ATOM   2447  H   LEU A 156     -14.687 -22.374   3.799  1.00  0.00           H  
ATOM   2448  HA  LEU A 156     -15.176 -24.853   2.379  1.00  0.00           H  
ATOM   2449 1HB  LEU A 156     -16.154 -23.478   4.874  1.00  0.00           H  
ATOM   2450 2HB  LEU A 156     -17.230 -24.686   4.165  1.00  0.00           H  
ATOM   2451  HG  LEU A 156     -15.496 -26.407   4.405  1.00  0.00           H  
ATOM   2452 1HD1 LEU A 156     -13.402 -25.894   5.578  1.00  0.00           H  
ATOM   2453 2HD1 LEU A 156     -13.544 -24.981   4.058  1.00  0.00           H  
ATOM   2454 3HD1 LEU A 156     -13.843 -24.171   5.614  1.00  0.00           H  
ATOM   2455 1HD2 LEU A 156     -15.469 -26.479   6.876  1.00  0.00           H  
ATOM   2456 2HD2 LEU A 156     -15.940 -24.763   6.931  1.00  0.00           H  
ATOM   2457 3HD2 LEU A 156     -17.064 -25.973   6.267  1.00  0.00           H  
ATOM   2458  N   GLY A 157     -17.248 -22.396   1.902  1.00  0.00           N  
ATOM   2459  CA  GLY A 157     -18.360 -21.993   1.055  1.00  0.00           C  
ATOM   2460  C   GLY A 157     -19.668 -22.288   1.770  1.00  0.00           C  
ATOM   2461  O   GLY A 157     -20.706 -22.577   1.149  1.00  0.00           O  
ATOM   2462  H   GLY A 157     -16.778 -21.701   2.461  1.00  0.00           H  
ATOM   2463 1HA  GLY A 157     -18.276 -20.930   0.830  1.00  0.00           H  
ATOM   2464 2HA  GLY A 157     -18.309 -22.527   0.107  1.00  0.00           H  
ATOM   2465  N   THR A 158     -19.766 -22.098   3.133  1.00  0.00           N  
ATOM   2466  CA  THR A 158     -20.869 -22.363   4.041  1.00  0.00           C  
ATOM   2467  C   THR A 158     -21.019 -21.171   4.983  1.00  0.00           C  
ATOM   2468  O   THR A 158     -20.428 -20.112   4.741  1.00  0.00           O  
ATOM   2469  CB  THR A 158     -20.648 -23.658   4.845  1.00  0.00           C  
ATOM   2470  OG1 THR A 158     -21.845 -23.988   5.562  1.00  0.00           O  
ATOM   2471  CG2 THR A 158     -19.503 -23.485   5.831  1.00  0.00           C  
ATOM   2472  H   THR A 158     -18.899 -21.736   3.505  1.00  0.00           H  
ATOM   2473  HA  THR A 158     -21.784 -22.451   3.456  1.00  0.00           H  
ATOM   2474  HB  THR A 158     -20.413 -24.474   4.162  1.00  0.00           H  
ATOM   2475  HG1 THR A 158     -22.474 -24.396   4.963  1.00  0.00           H  
ATOM   2476 1HG2 THR A 158     -19.361 -24.410   6.390  1.00  0.00           H  
ATOM   2477 2HG2 THR A 158     -18.589 -23.244   5.289  1.00  0.00           H  
ATOM   2478 3HG2 THR A 158     -19.737 -22.676   6.522  1.00  0.00           H  
ATOM   2479  N   THR A 159     -21.819 -21.325   6.035  1.00  0.00           N  
ATOM   2480  CA  THR A 159     -22.073 -20.221   6.968  1.00  0.00           C  
ATOM   2481  C   THR A 159     -21.037 -20.188   8.099  1.00  0.00           C  
ATOM   2482  O   THR A 159     -20.301 -21.151   8.293  1.00  0.00           O  
ATOM   2483  CB  THR A 159     -23.488 -20.322   7.569  1.00  0.00           C  
ATOM   2484  OG1 THR A 159     -23.582 -21.501   8.380  1.00  0.00           O  
ATOM   2485  CG2 THR A 159     -24.533 -20.386   6.466  1.00  0.00           C  
ATOM   2486  H   THR A 159     -22.262 -22.219   6.197  1.00  0.00           H  
ATOM   2487  HA  THR A 159     -22.041 -19.284   6.414  1.00  0.00           H  
ATOM   2488  HB  THR A 159     -23.680 -19.451   8.195  1.00  0.00           H  
ATOM   2489  HG1 THR A 159     -24.401 -21.479   8.881  1.00  0.00           H  
ATOM   2490 1HG2 THR A 159     -25.526 -20.457   6.909  1.00  0.00           H  
ATOM   2491 2HG2 THR A 159     -24.471 -19.486   5.854  1.00  0.00           H  
ATOM   2492 3HG2 THR A 159     -24.351 -21.261   5.843  1.00  0.00           H  
ATOM   2493  N   VAL A 160     -20.984 -19.096   8.858  1.00  0.00           N  
ATOM   2494  CA  VAL A 160     -20.051 -19.043   9.976  1.00  0.00           C  
ATOM   2495  C   VAL A 160     -20.504 -19.984  11.085  1.00  0.00           C  
ATOM   2496  O   VAL A 160     -19.681 -20.511  11.811  1.00  0.00           O  
ATOM   2497  CB  VAL A 160     -19.946 -17.608  10.527  1.00  0.00           C  
ATOM   2498  CG1 VAL A 160     -19.393 -16.669   9.466  1.00  0.00           C  
ATOM   2499  CG2 VAL A 160     -21.311 -17.137  11.006  1.00  0.00           C  
ATOM   2500  H   VAL A 160     -21.578 -18.299   8.673  1.00  0.00           H  
ATOM   2501  HA  VAL A 160     -19.077 -19.395   9.630  1.00  0.00           H  
ATOM   2502  HB  VAL A 160     -19.245 -17.599  11.361  1.00  0.00           H  
ATOM   2503 1HG1 VAL A 160     -19.326 -15.660   9.872  1.00  0.00           H  
ATOM   2504 2HG1 VAL A 160     -18.401 -17.005   9.164  1.00  0.00           H  
ATOM   2505 3HG1 VAL A 160     -20.056 -16.668   8.600  1.00  0.00           H  
ATOM   2506 1HG2 VAL A 160     -21.229 -16.122  11.395  1.00  0.00           H  
ATOM   2507 2HG2 VAL A 160     -22.014 -17.151  10.173  1.00  0.00           H  
ATOM   2508 3HG2 VAL A 160     -21.669 -17.800  11.794  1.00  0.00           H  
ATOM   2509  N   GLU A 161     -21.918 -20.249  11.318  1.00  0.00           N  
ATOM   2510  CA  GLU A 161     -22.499 -21.180  12.288  1.00  0.00           C  
ATOM   2511  C   GLU A 161     -22.058 -22.609  12.029  1.00  0.00           C  
ATOM   2512  O   GLU A 161     -21.844 -23.378  12.950  1.00  0.00           O  
ATOM   2513  CB  GLU A 161     -24.026 -21.101  12.254  1.00  0.00           C  
ATOM   2514  CG  GLU A 161     -24.598 -19.771  12.725  1.00  0.00           C  
ATOM   2515  CD  GLU A 161     -24.556 -18.708  11.665  1.00  0.00           C  
ATOM   2516  OE1 GLU A 161     -24.110 -18.995  10.579  1.00  0.00           O  
ATOM   2517  OE2 GLU A 161     -24.970 -17.606  11.940  1.00  0.00           O  
ATOM   2518  H   GLU A 161     -22.528 -19.750  10.687  1.00  0.00           H  
ATOM   2519  HA  GLU A 161     -22.155 -20.901  13.285  1.00  0.00           H  
ATOM   2520 1HB  GLU A 161     -24.378 -21.274  11.237  1.00  0.00           H  
ATOM   2521 2HB  GLU A 161     -24.445 -21.887  12.883  1.00  0.00           H  
ATOM   2522 1HG  GLU A 161     -25.633 -19.922  13.033  1.00  0.00           H  
ATOM   2523 2HG  GLU A 161     -24.035 -19.434  13.595  1.00  0.00           H  
ATOM   2524  N   GLU A 162     -21.928 -23.090  10.650  1.00  0.00           N  
ATOM   2525  CA  GLU A 162     -21.463 -24.403  10.219  1.00  0.00           C  
ATOM   2526  C   GLU A 162     -19.958 -24.577  10.430  1.00  0.00           C  
ATOM   2527  O   GLU A 162     -19.492 -25.647  10.834  1.00  0.00           O  
ATOM   2528  CB  GLU A 162     -21.832 -24.639   8.751  1.00  0.00           C  
ATOM   2529  CG  GLU A 162     -21.461 -26.009   8.221  1.00  0.00           C  
ATOM   2530  CD  GLU A 162     -22.217 -27.141   8.907  1.00  0.00           C  
ATOM   2531  OE1 GLU A 162     -23.182 -26.870   9.659  1.00  0.00           O  
ATOM   2532  OE2 GLU A 162     -21.833 -28.309   8.687  1.00  0.00           O  
ATOM   2533  H   GLU A 162     -22.203 -22.413   9.952  1.00  0.00           H  
ATOM   2534  HA  GLU A 162     -21.956 -25.159  10.830  1.00  0.00           H  
ATOM   2535 1HB  GLU A 162     -22.906 -24.510   8.622  1.00  0.00           H  
ATOM   2536 2HB  GLU A 162     -21.337 -23.894   8.127  1.00  0.00           H  
ATOM   2537 1HG  GLU A 162     -21.674 -26.043   7.152  1.00  0.00           H  
ATOM   2538 2HG  GLU A 162     -20.391 -26.163   8.356  1.00  0.00           H  
ATOM   2539  N   ALA A 163     -19.202 -23.519  10.140  1.00  0.00           N  
ATOM   2540  CA  ALA A 163     -17.769 -23.516  10.382  1.00  0.00           C  
ATOM   2541  C   ALA A 163     -17.475 -23.714  11.881  1.00  0.00           C  
ATOM   2542  O   ALA A 163     -16.509 -24.383  12.242  1.00  0.00           O  
ATOM   2543  CB  ALA A 163     -17.147 -22.214   9.869  1.00  0.00           C  
ATOM   2544  H   ALA A 163     -19.636 -22.696   9.743  1.00  0.00           H  
ATOM   2545  HA  ALA A 163     -17.332 -24.353   9.839  1.00  0.00           H  
ATOM   2546 1HB  ALA A 163     -16.074 -22.225  10.056  1.00  0.00           H  
ATOM   2547 2HB  ALA A 163     -17.329 -22.121   8.798  1.00  0.00           H  
ATOM   2548 3HB  ALA A 163     -17.597 -21.368  10.386  1.00  0.00           H  
ATOM   2549  N   VAL A 164     -18.293 -23.012  12.865  1.00  0.00           N  
ATOM   2550  CA  VAL A 164     -18.178 -23.218  14.308  1.00  0.00           C  
ATOM   2551  C   VAL A 164     -18.665 -24.610  14.700  1.00  0.00           C  
ATOM   2552  O   VAL A 164     -18.026 -25.303  15.499  1.00  0.00           O  
ATOM   2553  CB  VAL A 164     -18.995 -22.157  15.069  1.00  0.00           C  
ATOM   2554  CG1 VAL A 164     -19.059 -22.495  16.551  1.00  0.00           C  
ATOM   2555  CG2 VAL A 164     -18.384 -20.781  14.855  1.00  0.00           C  
ATOM   2556  H   VAL A 164     -18.957 -22.336  12.516  1.00  0.00           H  
ATOM   2557  HA  VAL A 164     -17.127 -23.137  14.587  1.00  0.00           H  
ATOM   2558  HB  VAL A 164     -20.020 -22.163  14.694  1.00  0.00           H  
ATOM   2559 1HG1 VAL A 164     -19.640 -21.735  17.073  1.00  0.00           H  
ATOM   2560 2HG1 VAL A 164     -19.532 -23.467  16.683  1.00  0.00           H  
ATOM   2561 3HG1 VAL A 164     -18.049 -22.523  16.961  1.00  0.00           H  
ATOM   2562 1HG2 VAL A 164     -18.968 -20.036  15.395  1.00  0.00           H  
ATOM   2563 2HG2 VAL A 164     -17.358 -20.777  15.224  1.00  0.00           H  
ATOM   2564 3HG2 VAL A 164     -18.388 -20.543  13.790  1.00  0.00           H  
ATOM   2565  N   TYR A 165     -19.926 -25.134  14.172  1.00  0.00           N  
ATOM   2566  CA  TYR A 165     -20.434 -26.466  14.475  1.00  0.00           C  
ATOM   2567  C   TYR A 165     -19.402 -27.574  14.212  1.00  0.00           C  
ATOM   2568  O   TYR A 165     -19.166 -28.432  15.063  1.00  0.00           O  
ATOM   2569  CB  TYR A 165     -21.707 -26.732  13.665  1.00  0.00           C  
ATOM   2570  CG  TYR A 165     -22.230 -28.144  13.795  1.00  0.00           C  
ATOM   2571  CD1 TYR A 165     -22.953 -28.516  14.920  1.00  0.00           C  
ATOM   2572  CD2 TYR A 165     -21.986 -29.070  12.791  1.00  0.00           C  
ATOM   2573  CE1 TYR A 165     -23.430 -29.807  15.039  1.00  0.00           C  
ATOM   2574  CE2 TYR A 165     -22.463 -30.360  12.910  1.00  0.00           C  
ATOM   2575  CZ  TYR A 165     -23.182 -30.730  14.029  1.00  0.00           C  
ATOM   2576  OH  TYR A 165     -23.658 -32.016  14.149  1.00  0.00           O  
ATOM   2577  H   TYR A 165     -20.443 -24.543  13.536  1.00  0.00           H  
ATOM   2578  HA  TYR A 165     -20.682 -26.510  15.535  1.00  0.00           H  
ATOM   2579 1HB  TYR A 165     -22.492 -26.047  13.986  1.00  0.00           H  
ATOM   2580 2HB  TYR A 165     -21.514 -26.538  12.611  1.00  0.00           H  
ATOM   2581  HD1 TYR A 165     -23.144 -27.789  15.709  1.00  0.00           H  
ATOM   2582  HD2 TYR A 165     -21.418 -28.779  11.909  1.00  0.00           H  
ATOM   2583  HE1 TYR A 165     -23.997 -30.099  15.922  1.00  0.00           H  
ATOM   2584  HE2 TYR A 165     -22.272 -31.088  12.121  1.00  0.00           H  
ATOM   2585  HH  TYR A 165     -24.134 -32.104  14.978  1.00  0.00           H  
ATOM   2586  N   ARG A 166     -18.686 -27.603  12.938  1.00  0.00           N  
ATOM   2587  CA  ARG A 166     -17.649 -28.552  12.550  1.00  0.00           C  
ATOM   2588  C   ARG A 166     -16.401 -28.401  13.383  1.00  0.00           C  
ATOM   2589  O   ARG A 166     -15.740 -29.389  13.709  1.00  0.00           O  
ATOM   2590  CB  ARG A 166     -17.289 -28.380  11.084  1.00  0.00           C  
ATOM   2591  CG  ARG A 166     -18.385 -28.770  10.104  1.00  0.00           C  
ATOM   2592  CD  ARG A 166     -17.962 -28.564   8.696  1.00  0.00           C  
ATOM   2593  NE  ARG A 166     -19.059 -28.777   7.764  1.00  0.00           N  
ATOM   2594  CZ  ARG A 166     -18.917 -28.886   6.428  1.00  0.00           C  
ATOM   2595  NH1 ARG A 166     -17.723 -28.802   5.884  1.00  0.00           N  
ATOM   2596  NH2 ARG A 166     -19.980 -29.080   5.666  1.00  0.00           N  
ATOM   2597  H   ARG A 166     -18.945 -26.869  12.295  1.00  0.00           H  
ATOM   2598  HA  ARG A 166     -18.037 -29.564  12.688  1.00  0.00           H  
ATOM   2599 1HB  ARG A 166     -17.032 -27.340  10.892  1.00  0.00           H  
ATOM   2600 2HB  ARG A 166     -16.410 -28.982  10.851  1.00  0.00           H  
ATOM   2601 1HG  ARG A 166     -18.634 -29.823  10.238  1.00  0.00           H  
ATOM   2602 2HG  ARG A 166     -19.272 -28.160  10.289  1.00  0.00           H  
ATOM   2603 1HD  ARG A 166     -17.602 -27.545   8.570  1.00  0.00           H  
ATOM   2604 2HD  ARG A 166     -17.165 -29.264   8.448  1.00  0.00           H  
ATOM   2605  HE  ARG A 166     -19.993 -28.847   8.145  1.00  0.00           H  
ATOM   2606 1HH1 ARG A 166     -16.911 -28.654   6.468  1.00  0.00           H  
ATOM   2607 2HH1 ARG A 166     -17.617 -28.885   4.883  1.00  0.00           H  
ATOM   2608 1HH2 ARG A 166     -20.897 -29.145   6.083  1.00  0.00           H  
ATOM   2609 2HH2 ARG A 166     -19.872 -29.162   4.665  1.00  0.00           H  
ATOM   2610  N   ALA A 167     -15.930 -27.037  13.762  1.00  0.00           N  
ATOM   2611  CA  ALA A 167     -14.774 -26.793  14.604  1.00  0.00           C  
ATOM   2612  C   ALA A 167     -15.026 -27.383  15.994  1.00  0.00           C  
ATOM   2613  O   ALA A 167     -14.097 -27.905  16.621  1.00  0.00           O  
ATOM   2614  CB  ALA A 167     -14.478 -25.300  14.681  1.00  0.00           C  
ATOM   2615  H   ALA A 167     -16.407 -26.255  13.339  1.00  0.00           H  
ATOM   2616  HA  ALA A 167     -13.917 -27.299  14.159  1.00  0.00           H  
ATOM   2617 1HB  ALA A 167     -13.608 -25.134  15.316  1.00  0.00           H  
ATOM   2618 2HB  ALA A 167     -14.274 -24.918  13.682  1.00  0.00           H  
ATOM   2619 3HB  ALA A 167     -15.339 -24.780  15.101  1.00  0.00           H  
ATOM   2620  N   LEU A 168     -16.315 -27.258  16.636  1.00  0.00           N  
ATOM   2621  CA  LEU A 168     -16.707 -27.879  17.914  1.00  0.00           C  
ATOM   2622  C   LEU A 168     -16.670 -29.410  17.871  1.00  0.00           C  
ATOM   2623  O   LEU A 168     -16.311 -30.047  18.862  1.00  0.00           O  
ATOM   2624  CB  LEU A 168     -18.118 -27.420  18.303  1.00  0.00           C  
ATOM   2625  CG  LEU A 168     -18.240 -25.962  18.763  1.00  0.00           C  
ATOM   2626  CD1 LEU A 168     -19.710 -25.564  18.808  1.00  0.00           C  
ATOM   2627  CD2 LEU A 168     -17.590 -25.805  20.130  1.00  0.00           C  
ATOM   2628  H   LEU A 168     -16.987 -26.691  16.137  1.00  0.00           H  
ATOM   2629  HA  LEU A 168     -15.990 -27.581  18.677  1.00  0.00           H  
ATOM   2630 1HB  LEU A 168     -18.775 -27.552  17.445  1.00  0.00           H  
ATOM   2631 2HB  LEU A 168     -18.479 -28.054  19.113  1.00  0.00           H  
ATOM   2632  HG  LEU A 168     -17.739 -25.311  18.047  1.00  0.00           H  
ATOM   2633 1HD1 LEU A 168     -19.796 -24.528  19.134  1.00  0.00           H  
ATOM   2634 2HD1 LEU A 168     -20.144 -25.667  17.813  1.00  0.00           H  
ATOM   2635 3HD1 LEU A 168     -20.241 -26.210  19.505  1.00  0.00           H  
ATOM   2636 1HD2 LEU A 168     -17.676 -24.768  20.457  1.00  0.00           H  
ATOM   2637 2HD2 LEU A 168     -18.091 -26.455  20.848  1.00  0.00           H  
ATOM   2638 3HD2 LEU A 168     -16.537 -26.079  20.065  1.00  0.00           H  
ATOM   2639  N   LYS A 169     -17.124 -30.155  16.676  1.00  0.00           N  
ATOM   2640  CA  LYS A 169     -17.024 -31.609  16.478  1.00  0.00           C  
ATOM   2641  C   LYS A 169     -15.571 -32.088  16.544  1.00  0.00           C  
ATOM   2642  O   LYS A 169     -15.264 -33.080  17.217  1.00  0.00           O  
ATOM   2643  CB  LYS A 169     -17.646 -32.009  15.140  1.00  0.00           C  
ATOM   2644  CG  LYS A 169     -17.606 -33.505  14.849  1.00  0.00           C  
ATOM   2645  CD  LYS A 169     -18.246 -33.824  13.507  1.00  0.00           C  
ATOM   2646  CE  LYS A 169     -18.125 -35.304  13.175  1.00  0.00           C  
ATOM   2647  NZ  LYS A 169     -18.698 -35.622  11.838  1.00  0.00           N  
ATOM   2648  H   LYS A 169     -17.566 -29.590  15.966  1.00  0.00           H  
ATOM   2649  HA  LYS A 169     -17.571 -32.105  17.280  1.00  0.00           H  
ATOM   2650 1HB  LYS A 169     -18.689 -31.691  15.112  1.00  0.00           H  
ATOM   2651 2HB  LYS A 169     -17.126 -31.497  14.329  1.00  0.00           H  
ATOM   2652 1HG  LYS A 169     -16.570 -33.846  14.839  1.00  0.00           H  
ATOM   2653 2HG  LYS A 169     -18.139 -34.041  15.634  1.00  0.00           H  
ATOM   2654 1HD  LYS A 169     -19.301 -33.551  13.532  1.00  0.00           H  
ATOM   2655 2HD  LYS A 169     -17.757 -33.245  12.724  1.00  0.00           H  
ATOM   2656 1HE  LYS A 169     -17.076 -35.595  13.186  1.00  0.00           H  
ATOM   2657 2HE  LYS A 169     -18.651 -35.890  13.929  1.00  0.00           H  
ATOM   2658 1HZ  LYS A 169     -18.599 -36.611  11.656  1.00  0.00           H  
ATOM   2659 2HZ  LYS A 169     -19.677 -35.373  11.822  1.00  0.00           H  
ATOM   2660 3HZ  LYS A 169     -18.207 -35.100  11.128  1.00  0.00           H  
ATOM   2661  N   LEU A 170     -14.682 -31.386  15.839  1.00  0.00           N  
ATOM   2662  CA  LEU A 170     -13.273 -31.761  15.815  1.00  0.00           C  
ATOM   2663  C   LEU A 170     -12.562 -31.367  17.099  1.00  0.00           C  
ATOM   2664  O   LEU A 170     -11.627 -32.040  17.513  1.00  0.00           O  
ATOM   2665  CB  LEU A 170     -12.572 -31.103  14.619  1.00  0.00           C  
ATOM   2666  CG  LEU A 170     -12.603 -31.901  13.309  1.00  0.00           C  
ATOM   2667  CD1 LEU A 170     -11.580 -33.027  13.376  1.00  0.00           C  
ATOM   2668  CD2 LEU A 170     -14.004 -32.448  13.080  1.00  0.00           C  
ATOM   2669  H   LEU A 170     -14.985 -30.580  15.310  1.00  0.00           H  
ATOM   2670  HA  LEU A 170     -13.203 -32.846  15.750  1.00  0.00           H  
ATOM   2671 1HB  LEU A 170     -13.041 -30.138  14.430  1.00  0.00           H  
ATOM   2672 2HB  LEU A 170     -11.528 -30.932  14.879  1.00  0.00           H  
ATOM   2673  HG  LEU A 170     -12.327 -31.249  12.480  1.00  0.00           H  
ATOM   2674 1HD1 LEU A 170     -11.601 -33.593  12.445  1.00  0.00           H  
ATOM   2675 2HD1 LEU A 170     -10.585 -32.606  13.521  1.00  0.00           H  
ATOM   2676 3HD1 LEU A 170     -11.820 -33.687  14.209  1.00  0.00           H  
ATOM   2677 1HD2 LEU A 170     -14.025 -33.014  12.149  1.00  0.00           H  
ATOM   2678 2HD2 LEU A 170     -14.279 -33.101  13.908  1.00  0.00           H  
ATOM   2679 3HD2 LEU A 170     -14.712 -31.621  13.019  1.00  0.00           H  
ATOM   2680  N   LYS A 171     -12.989 -30.266  17.713  1.00  0.00           N  
ATOM   2681  CA  LYS A 171     -12.420 -29.848  18.988  1.00  0.00           C  
ATOM   2682  C   LYS A 171     -12.544 -30.980  19.982  1.00  0.00           C  
ATOM   2683  O   LYS A 171     -11.576 -31.396  20.618  1.00  0.00           O  
ATOM   2684  CB  LYS A 171     -13.114 -28.593  19.520  1.00  0.00           C  
ATOM   2685  CG  LYS A 171     -12.682 -28.180  20.920  1.00  0.00           C  
ATOM   2686  CD  LYS A 171     -13.781 -28.443  21.938  1.00  0.00           C  
ATOM   2687  CE  LYS A 171     -13.428 -27.860  23.299  1.00  0.00           C  
ATOM   2688  NZ  LYS A 171     -14.483 -28.132  24.312  1.00  0.00           N  
ATOM   2689  H   LYS A 171     -13.720 -29.711  17.293  1.00  0.00           H  
ATOM   2690  HA  LYS A 171     -11.381 -29.556  18.826  1.00  0.00           H  
ATOM   2691 1HB  LYS A 171     -12.917 -27.756  18.848  1.00  0.00           H  
ATOM   2692 2HB  LYS A 171     -14.193 -28.752  19.536  1.00  0.00           H  
ATOM   2693 1HG  LYS A 171     -11.791 -28.741  21.206  1.00  0.00           H  
ATOM   2694 2HG  LYS A 171     -12.438 -27.118  20.927  1.00  0.00           H  
ATOM   2695 1HD  LYS A 171     -14.713 -27.995  21.591  1.00  0.00           H  
ATOM   2696 2HD  LYS A 171     -13.931 -29.517  22.042  1.00  0.00           H  
ATOM   2697 1HE  LYS A 171     -12.489 -28.290  23.646  1.00  0.00           H  
ATOM   2698 2HE  LYS A 171     -13.297 -26.782  23.210  1.00  0.00           H  
ATOM   2699 1HZ  LYS A 171     -14.212 -27.729  25.198  1.00  0.00           H  
ATOM   2700 2HZ  LYS A 171     -15.355 -27.721  24.009  1.00  0.00           H  
ATOM   2701 3HZ  LYS A 171     -14.600 -29.129  24.417  1.00  0.00           H  
ATOM   2702  N   THR A 172     -13.765 -31.475  20.106  1.00  0.00           N  
ATOM   2703  CA  THR A 172     -14.077 -32.538  21.038  1.00  0.00           C  
ATOM   2704  C   THR A 172     -13.363 -33.838  20.660  1.00  0.00           C  
ATOM   2705  O   THR A 172     -12.802 -34.515  21.527  1.00  0.00           O  
ATOM   2706  CB  THR A 172     -15.598 -32.776  21.106  1.00  0.00           C  
ATOM   2707  OG1 THR A 172     -16.252 -31.583  21.555  1.00  0.00           O  
ATOM   2708  CG2 THR A 172     -15.917 -33.916  22.061  1.00  0.00           C  
ATOM   2709  H   THR A 172     -14.502 -31.094  19.528  1.00  0.00           H  
ATOM   2710  HA  THR A 172     -13.707 -32.255  22.023  1.00  0.00           H  
ATOM   2711  HB  THR A 172     -15.970 -33.027  20.113  1.00  0.00           H  
ATOM   2712  HG1 THR A 172     -16.291 -30.949  20.833  1.00  0.00           H  
ATOM   2713 1HG2 THR A 172     -16.995 -34.070  22.096  1.00  0.00           H  
ATOM   2714 2HG2 THR A 172     -15.431 -34.827  21.716  1.00  0.00           H  
ATOM   2715 3HG2 THR A 172     -15.555 -33.666  23.058  1.00  0.00           H  
ATOM   2716  N   LYS A 173     -13.345 -34.169  19.371  1.00  0.00           N  
ATOM   2717  CA  LYS A 173     -12.727 -35.426  18.943  1.00  0.00           C  
ATOM   2718  C   LYS A 173     -11.232 -35.481  19.177  1.00  0.00           C  
ATOM   2719  O   LYS A 173     -10.718 -36.485  19.662  1.00  0.00           O  
ATOM   2720  CB  LYS A 173     -13.014 -35.671  17.460  1.00  0.00           C  
ATOM   2721  CG  LYS A 173     -12.444 -36.974  16.917  1.00  0.00           C  
ATOM   2722  CD  LYS A 173     -12.781 -37.153  15.444  1.00  0.00           C  
ATOM   2723  CE  LYS A 173     -12.192 -38.443  14.893  1.00  0.00           C  
ATOM   2724  NZ  LYS A 173     -12.464 -38.603  13.439  1.00  0.00           N  
ATOM   2725  H   LYS A 173     -13.755 -33.561  18.677  1.00  0.00           H  
ATOM   2726  HA  LYS A 173     -13.150 -36.238  19.535  1.00  0.00           H  
ATOM   2727 1HB  LYS A 173     -14.092 -35.682  17.295  1.00  0.00           H  
ATOM   2728 2HB  LYS A 173     -12.601 -34.853  16.870  1.00  0.00           H  
ATOM   2729 1HG  LYS A 173     -11.360 -36.975  17.035  1.00  0.00           H  
ATOM   2730 2HG  LYS A 173     -12.853 -37.813  17.479  1.00  0.00           H  
ATOM   2731 1HD  LYS A 173     -13.865 -37.176  15.319  1.00  0.00           H  
ATOM   2732 2HD  LYS A 173     -12.385 -36.312  14.875  1.00  0.00           H  
ATOM   2733 1HE  LYS A 173     -11.114 -38.447  15.051  1.00  0.00           H  
ATOM   2734 2HE  LYS A 173     -12.617 -39.294  15.425  1.00  0.00           H  
ATOM   2735 1HZ  LYS A 173     -12.058 -39.469  13.113  1.00  0.00           H  
ATOM   2736 2HZ  LYS A 173     -13.462 -38.620  13.282  1.00  0.00           H  
ATOM   2737 3HZ  LYS A 173     -12.057 -37.829  12.933  1.00  0.00           H  
ATOM   2738  N   LEU A 174     -10.542 -34.399  18.839  1.00  0.00           N  
ATOM   2739  CA  LEU A 174      -9.092 -34.380  18.872  1.00  0.00           C  
ATOM   2740  C   LEU A 174      -8.534 -33.816  20.163  1.00  0.00           C  
ATOM   2741  O   LEU A 174      -7.395 -34.105  20.518  1.00  0.00           O  
ATOM   2742  CB  LEU A 174      -8.558 -33.561  17.690  1.00  0.00           C  
ATOM   2743  CG  LEU A 174      -8.956 -34.065  16.297  1.00  0.00           C  
ATOM   2744  CD1 LEU A 174      -8.438 -33.100  15.240  1.00  0.00           C  
ATOM   2745  CD2 LEU A 174      -8.393 -35.463  16.084  1.00  0.00           C  
ATOM   2746  H   LEU A 174     -11.040 -33.569  18.551  1.00  0.00           H  
ATOM   2747  HA  LEU A 174      -8.731 -35.402  18.764  1.00  0.00           H  
ATOM   2748 1HB  LEU A 174      -8.919 -32.538  17.787  1.00  0.00           H  
ATOM   2749 2HB  LEU A 174      -7.470 -33.547  17.740  1.00  0.00           H  
ATOM   2750  HG  LEU A 174     -10.043 -34.096  16.217  1.00  0.00           H  
ATOM   2751 1HD1 LEU A 174      -8.720 -33.458  14.250  1.00  0.00           H  
ATOM   2752 2HD1 LEU A 174      -8.871 -32.113  15.405  1.00  0.00           H  
ATOM   2753 3HD1 LEU A 174      -7.352 -33.036  15.306  1.00  0.00           H  
ATOM   2754 1HD2 LEU A 174      -8.676 -35.822  15.094  1.00  0.00           H  
ATOM   2755 2HD2 LEU A 174      -7.306 -35.433  16.162  1.00  0.00           H  
ATOM   2756 3HD2 LEU A 174      -8.793 -36.136  16.842  1.00  0.00           H  
ATOM   2757  N   GLY A 175      -9.329 -33.002  20.855  1.00  0.00           N  
ATOM   2758  CA  GLY A 175      -8.854 -32.268  22.017  1.00  0.00           C  
ATOM   2759  C   GLY A 175      -8.017 -31.047  21.643  1.00  0.00           C  
ATOM   2760  O   GLY A 175      -6.985 -30.772  22.265  1.00  0.00           O  
ATOM   2761  H   GLY A 175     -10.290 -32.891  20.563  1.00  0.00           H  
ATOM   2762 1HA  GLY A 175      -9.707 -31.942  22.614  1.00  0.00           H  
ATOM   2763 2HA  GLY A 175      -8.256 -32.928  22.643  1.00  0.00           H  
ATOM   2764  N   VAL A 176      -8.453 -30.312  20.622  1.00  0.00           N  
ATOM   2765  CA  VAL A 176      -7.683 -29.185  20.102  1.00  0.00           C  
ATOM   2766  C   VAL A 176      -8.530 -27.920  20.188  1.00  0.00           C  
ATOM   2767  O   VAL A 176      -9.737 -27.995  20.388  1.00  0.00           O  
ATOM   2768  CB  VAL A 176      -7.262 -29.433  18.642  1.00  0.00           C  
ATOM   2769  CG1 VAL A 176      -6.414 -30.692  18.539  1.00  0.00           C  
ATOM   2770  CG2 VAL A 176      -8.496 -29.541  17.758  1.00  0.00           C  
ATOM   2771  H   VAL A 176      -9.340 -30.541  20.196  1.00  0.00           H  
ATOM   2772  HA  VAL A 176      -6.789 -29.063  20.717  1.00  0.00           H  
ATOM   2773  HB  VAL A 176      -6.645 -28.601  18.304  1.00  0.00           H  
ATOM   2774 1HG1 VAL A 176      -6.125 -30.852  17.500  1.00  0.00           H  
ATOM   2775 2HG1 VAL A 176      -5.519 -30.578  19.150  1.00  0.00           H  
ATOM   2776 3HG1 VAL A 176      -6.989 -31.548  18.891  1.00  0.00           H  
ATOM   2777 1HG2 VAL A 176      -8.191 -29.716  16.727  1.00  0.00           H  
ATOM   2778 2HG2 VAL A 176      -9.116 -30.370  18.100  1.00  0.00           H  
ATOM   2779 3HG2 VAL A 176      -9.066 -28.614  17.815  1.00  0.00           H  
ATOM   2780  N   SER A 177      -7.929 -26.655  19.996  1.00  0.00           N  
ATOM   2781  CA  SER A 177      -8.630 -25.380  20.034  1.00  0.00           C  
ATOM   2782  C   SER A 177      -9.498 -25.240  18.783  1.00  0.00           C  
ATOM   2783  O   SER A 177      -9.291 -25.925  17.794  1.00  0.00           O  
ATOM   2784  CB  SER A 177      -7.643 -24.233  20.124  1.00  0.00           C  
ATOM   2785  OG  SER A 177      -6.919 -24.099  18.932  1.00  0.00           O  
ATOM   2786  H   SER A 177      -6.947 -26.668  19.763  1.00  0.00           H  
ATOM   2787  HA  SER A 177      -9.253 -25.354  20.931  1.00  0.00           H  
ATOM   2788 1HB  SER A 177      -8.180 -23.307  20.332  1.00  0.00           H  
ATOM   2789 2HB  SER A 177      -6.957 -24.407  20.951  1.00  0.00           H  
ATOM   2790  HG  SER A 177      -6.145 -23.574  19.149  1.00  0.00           H  
ATOM   2791  N   LEU A 178     -10.506 -24.218  18.713  1.00  0.00           N  
ATOM   2792  CA  LEU A 178     -11.453 -23.912  17.652  1.00  0.00           C  
ATOM   2793  C   LEU A 178     -10.717 -23.465  16.391  1.00  0.00           C  
ATOM   2794  O   LEU A 178     -11.093 -23.816  15.263  1.00  0.00           O  
ATOM   2795  CB  LEU A 178     -12.427 -22.818  18.106  1.00  0.00           C  
ATOM   2796  CG  LEU A 178     -13.443 -23.235  19.178  1.00  0.00           C  
ATOM   2797  CD1 LEU A 178     -14.139 -21.997  19.727  1.00  0.00           C  
ATOM   2798  CD2 LEU A 178     -14.448 -24.204  18.575  1.00  0.00           C  
ATOM   2799  H   LEU A 178     -10.505 -23.652  19.549  1.00  0.00           H  
ATOM   2800  HA  LEU A 178     -12.035 -24.809  17.441  1.00  0.00           H  
ATOM   2801 1HB  LEU A 178     -11.851 -21.983  18.502  1.00  0.00           H  
ATOM   2802 2HB  LEU A 178     -12.986 -22.468  17.238  1.00  0.00           H  
ATOM   2803  HG  LEU A 178     -12.921 -23.718  20.004  1.00  0.00           H  
ATOM   2804 1HD1 LEU A 178     -14.860 -22.293  20.489  1.00  0.00           H  
ATOM   2805 2HD1 LEU A 178     -13.399 -21.329  20.169  1.00  0.00           H  
ATOM   2806 3HD1 LEU A 178     -14.656 -21.482  18.919  1.00  0.00           H  
ATOM   2807 1HD2 LEU A 178     -15.169 -24.501  19.337  1.00  0.00           H  
ATOM   2808 2HD2 LEU A 178     -14.971 -23.722  17.750  1.00  0.00           H  
ATOM   2809 3HD2 LEU A 178     -13.926 -25.088  18.207  1.00  0.00           H  
ATOM   2810  N   ILE A 179      -9.656 -22.695  16.600  1.00  0.00           N  
ATOM   2811  CA  ILE A 179      -8.839 -22.169  15.523  1.00  0.00           C  
ATOM   2812  C   ILE A 179      -7.982 -23.254  14.899  1.00  0.00           C  
ATOM   2813  O   ILE A 179      -7.783 -23.279  13.685  1.00  0.00           O  
ATOM   2814  CB  ILE A 179      -7.936 -21.028  16.026  1.00  0.00           C  
ATOM   2815  CG1 ILE A 179      -7.421 -20.196  14.848  1.00  0.00           C  
ATOM   2816  CG2 ILE A 179      -6.776 -21.585  16.835  1.00  0.00           C  
ATOM   2817  CD1 ILE A 179      -6.778 -18.891  15.258  1.00  0.00           C  
ATOM   2818  H   ILE A 179      -9.413 -22.473  17.555  1.00  0.00           H  
ATOM   2819  HA  ILE A 179      -9.499 -21.774  14.749  1.00  0.00           H  
ATOM   2820  HB  ILE A 179      -8.517 -20.356  16.656  1.00  0.00           H  
ATOM   2821 1HG1 ILE A 179      -6.690 -20.775  14.286  1.00  0.00           H  
ATOM   2822 2HG1 ILE A 179      -8.247 -19.971  14.173  1.00  0.00           H  
ATOM   2823 1HG2 ILE A 179      -6.148 -20.766  17.183  1.00  0.00           H  
ATOM   2824 2HG2 ILE A 179      -7.162 -22.135  17.693  1.00  0.00           H  
ATOM   2825 3HG2 ILE A 179      -6.185 -22.256  16.211  1.00  0.00           H  
ATOM   2826 1HD1 ILE A 179      -6.439 -18.357  14.370  1.00  0.00           H  
ATOM   2827 2HD1 ILE A 179      -7.506 -18.279  15.793  1.00  0.00           H  
ATOM   2828 3HD1 ILE A 179      -5.927 -19.092  15.906  1.00  0.00           H  
ATOM   2829  N   GLN A 180      -7.370 -24.319  15.726  1.00  0.00           N  
ATOM   2830  CA  GLN A 180      -6.671 -25.478  15.182  1.00  0.00           C  
ATOM   2831  C   GLN A 180      -7.606 -26.353  14.382  1.00  0.00           C  
ATOM   2832  O   GLN A 180      -7.207 -26.941  13.371  1.00  0.00           O  
ATOM   2833  CB  GLN A 180      -6.029 -26.299  16.304  1.00  0.00           C  
ATOM   2834  CG  GLN A 180      -4.847 -25.619  16.974  1.00  0.00           C  
ATOM   2835  CD  GLN A 180      -4.346 -26.387  18.182  1.00  0.00           C  
ATOM   2836  OE1 GLN A 180      -5.113 -26.703  19.096  1.00  0.00           O  
ATOM   2837  NE2 GLN A 180      -3.054 -26.692  18.194  1.00  0.00           N  
ATOM   2838  H   GLN A 180      -7.451 -24.221  16.727  1.00  0.00           H  
ATOM   2839  HA  GLN A 180      -5.875 -25.126  14.525  1.00  0.00           H  
ATOM   2840 1HB  GLN A 180      -6.774 -26.512  17.071  1.00  0.00           H  
ATOM   2841 2HB  GLN A 180      -5.686 -27.254  15.906  1.00  0.00           H  
ATOM   2842 1HG  GLN A 180      -4.031 -25.541  16.256  1.00  0.00           H  
ATOM   2843 2HG  GLN A 180      -5.151 -24.625  17.303  1.00  0.00           H  
ATOM   2844 1HE2 GLN A 180      -2.666 -27.199  18.965  1.00  0.00           H  
ATOM   2845 2HE2 GLN A 180      -2.467 -26.417  17.432  1.00  0.00           H  
ATOM   2846  N   ALA A 181      -8.923 -26.572  14.883  1.00  0.00           N  
ATOM   2847  CA  ALA A 181      -9.959 -27.321  14.178  1.00  0.00           C  
ATOM   2848  C   ALA A 181     -10.343 -26.596  12.892  1.00  0.00           C  
ATOM   2849  O   ALA A 181     -10.587 -27.221  11.863  1.00  0.00           O  
ATOM   2850  CB  ALA A 181     -11.181 -27.496  15.069  1.00  0.00           C  
ATOM   2851  H   ALA A 181      -9.111 -26.224  15.811  1.00  0.00           H  
ATOM   2852  HA  ALA A 181      -9.560 -28.303  13.932  1.00  0.00           H  
ATOM   2853 1HB  ALA A 181     -11.947 -28.055  14.529  1.00  0.00           H  
ATOM   2854 2HB  ALA A 181     -10.900 -28.040  15.969  1.00  0.00           H  
ATOM   2855 3HB  ALA A 181     -11.575 -26.517  15.342  1.00  0.00           H  
ATOM   2856  N   ALA A 182     -10.392 -25.270  12.966  1.00  0.00           N  
ATOM   2857  CA  ALA A 182     -10.693 -24.463  11.791  1.00  0.00           C  
ATOM   2858  C   ALA A 182      -9.626 -24.659  10.728  1.00  0.00           C  
ATOM   2859  O   ALA A 182      -9.931 -24.753   9.538  1.00  0.00           O  
ATOM   2860  CB  ALA A 182     -10.809 -22.993  12.166  1.00  0.00           C  
ATOM   2861  H   ALA A 182     -10.218 -24.809  13.847  1.00  0.00           H  
ATOM   2862  HA  ALA A 182     -11.646 -24.799  11.384  1.00  0.00           H  
ATOM   2863 1HB  ALA A 182     -11.026 -22.406  11.273  1.00  0.00           H  
ATOM   2864 2HB  ALA A 182     -11.614 -22.864  12.890  1.00  0.00           H  
ATOM   2865 3HB  ALA A 182      -9.871 -22.654  12.603  1.00  0.00           H  
ATOM   2866  N   ALA A 183      -8.168 -24.743  11.090  1.00  0.00           N  
ATOM   2867  CA  ALA A 183      -7.099 -25.066  10.155  1.00  0.00           C  
ATOM   2868  C   ALA A 183      -7.275 -26.436   9.487  1.00  0.00           C  
ATOM   2869  O   ALA A 183      -6.939 -26.614   8.317  1.00  0.00           O  
ATOM   2870  CB  ALA A 183      -5.758 -25.003  10.871  1.00  0.00           C  
ATOM   2871  H   ALA A 183      -7.940 -24.558  12.057  1.00  0.00           H  
ATOM   2872  HA  ALA A 183      -7.109 -24.320   9.359  1.00  0.00           H  
ATOM   2873 1HB  ALA A 183      -4.957 -25.222  10.164  1.00  0.00           H  
ATOM   2874 2HB  ALA A 183      -5.613 -24.005  11.284  1.00  0.00           H  
ATOM   2875 3HB  ALA A 183      -5.741 -25.735  11.676  1.00  0.00           H  
ATOM   2876  N   ILE A 184      -7.804 -27.418  10.224  1.00  0.00           N  
ATOM   2877  CA  ILE A 184      -8.139 -28.725   9.634  1.00  0.00           C  
ATOM   2878  C   ILE A 184      -9.236 -28.617   8.574  1.00  0.00           C  
ATOM   2879  O   ILE A 184      -9.138 -29.216   7.503  1.00  0.00           O  
ATOM   2880  CB  ILE A 184      -8.587 -29.717  10.723  1.00  0.00           C  
ATOM   2881  CG1 ILE A 184      -7.416 -30.056  11.649  1.00  0.00           C  
ATOM   2882  CG2 ILE A 184      -9.153 -30.979  10.091  1.00  0.00           C  
ATOM   2883  CD1 ILE A 184      -7.830 -30.744  12.929  1.00  0.00           C  
ATOM   2884  H   ILE A 184      -7.981 -27.262  11.206  1.00  0.00           H  
ATOM   2885  HA  ILE A 184      -7.249 -29.123   9.150  1.00  0.00           H  
ATOM   2886  HB  ILE A 184      -9.355 -29.254  11.342  1.00  0.00           H  
ATOM   2887 1HG1 ILE A 184      -6.713 -30.702  11.126  1.00  0.00           H  
ATOM   2888 2HG1 ILE A 184      -6.883 -29.141  11.913  1.00  0.00           H  
ATOM   2889 1HG2 ILE A 184      -9.463 -31.670  10.876  1.00  0.00           H  
ATOM   2890 2HG2 ILE A 184     -10.012 -30.722   9.473  1.00  0.00           H  
ATOM   2891 3HG2 ILE A 184      -8.389 -31.452   9.474  1.00  0.00           H  
ATOM   2892 1HD1 ILE A 184      -6.947 -30.952  13.534  1.00  0.00           H  
ATOM   2893 2HD1 ILE A 184      -8.508 -30.098  13.488  1.00  0.00           H  
ATOM   2894 3HD1 ILE A 184      -8.334 -31.680  12.693  1.00  0.00           H  
ATOM   2895  N   LEU A 185     -10.389 -27.790   8.850  1.00  0.00           N  
ATOM   2896  CA  LEU A 185     -11.494 -27.583   7.917  1.00  0.00           C  
ATOM   2897  C   LEU A 185     -11.007 -26.882   6.648  1.00  0.00           C  
ATOM   2898  O   LEU A 185     -11.370 -27.256   5.525  1.00  0.00           O  
ATOM   2899  CB  LEU A 185     -12.601 -26.752   8.579  1.00  0.00           C  
ATOM   2900  CG  LEU A 185     -13.245 -27.374   9.825  1.00  0.00           C  
ATOM   2901  CD1 LEU A 185     -14.244 -26.394  10.424  1.00  0.00           C  
ATOM   2902  CD2 LEU A 185     -13.922 -28.683   9.446  1.00  0.00           C  
ATOM   2903  H   LEU A 185     -10.426 -27.359   9.762  1.00  0.00           H  
ATOM   2904  HA  LEU A 185     -11.902 -28.556   7.640  1.00  0.00           H  
ATOM   2905 1HB  LEU A 185     -12.186 -25.788   8.868  1.00  0.00           H  
ATOM   2906 2HB  LEU A 185     -13.391 -26.580   7.849  1.00  0.00           H  
ATOM   2907  HG  LEU A 185     -12.477 -27.566  10.574  1.00  0.00           H  
ATOM   2908 1HD1 LEU A 185     -14.702 -26.836  11.309  1.00  0.00           H  
ATOM   2909 2HD1 LEU A 185     -13.730 -25.474  10.703  1.00  0.00           H  
ATOM   2910 3HD1 LEU A 185     -15.018 -26.169   9.690  1.00  0.00           H  
ATOM   2911 1HD2 LEU A 185     -14.379 -29.126  10.332  1.00  0.00           H  
ATOM   2912 2HD2 LEU A 185     -14.691 -28.491   8.698  1.00  0.00           H  
ATOM   2913 3HD2 LEU A 185     -13.182 -29.371   9.038  1.00  0.00           H  
ATOM   2914  N   ILE A 186     -10.169 -25.869   6.844  1.00  0.00           N  
ATOM   2915  CA  ILE A 186      -9.563 -25.150   5.726  1.00  0.00           C  
ATOM   2916  C   ILE A 186      -8.651 -26.066   4.912  1.00  0.00           C  
ATOM   2917  O   ILE A 186      -8.686 -26.058   3.682  1.00  0.00           O  
ATOM   2918  CB  ILE A 186      -8.761 -23.934   6.224  1.00  0.00           C  
ATOM   2919  CG1 ILE A 186      -9.701 -22.880   6.816  1.00  0.00           C  
ATOM   2920  CG2 ILE A 186      -7.935 -23.341   5.093  1.00  0.00           C  
ATOM   2921  CD1 ILE A 186      -8.995 -21.823   7.634  1.00  0.00           C  
ATOM   2922  H   ILE A 186      -9.945 -25.589   7.788  1.00  0.00           H  
ATOM   2923  HA  ILE A 186     -10.365 -24.807   5.070  1.00  0.00           H  
ATOM   2924  HB  ILE A 186      -8.091 -24.244   7.026  1.00  0.00           H  
ATOM   2925 1HG1 ILE A 186     -10.243 -22.384   6.011  1.00  0.00           H  
ATOM   2926 2HG1 ILE A 186     -10.439 -23.367   7.454  1.00  0.00           H  
ATOM   2927 1HG2 ILE A 186      -7.375 -22.483   5.463  1.00  0.00           H  
ATOM   2928 2HG2 ILE A 186      -7.242 -24.092   4.717  1.00  0.00           H  
ATOM   2929 3HG2 ILE A 186      -8.598 -23.023   4.288  1.00  0.00           H  
ATOM   2930 1HD1 ILE A 186      -9.727 -21.112   8.019  1.00  0.00           H  
ATOM   2931 2HD1 ILE A 186      -8.474 -22.295   8.467  1.00  0.00           H  
ATOM   2932 3HD1 ILE A 186      -8.276 -21.297   7.007  1.00  0.00           H  
ATOM   2933  N   THR A 187      -7.723 -26.948   5.593  1.00  0.00           N  
ATOM   2934  CA  THR A 187      -6.912 -27.941   4.899  1.00  0.00           C  
ATOM   2935  C   THR A 187      -7.735 -28.915   4.052  1.00  0.00           C  
ATOM   2936  O   THR A 187      -7.382 -29.207   2.909  1.00  0.00           O  
ATOM   2937  CB  THR A 187      -6.065 -28.739   5.907  1.00  0.00           C  
ATOM   2938  OG1 THR A 187      -5.272 -27.837   6.689  1.00  0.00           O  
ATOM   2939  CG2 THR A 187      -5.150 -29.714   5.181  1.00  0.00           C  
ATOM   2940  H   THR A 187      -7.653 -26.871   6.598  1.00  0.00           H  
ATOM   2941  HA  THR A 187      -6.246 -27.416   4.216  1.00  0.00           H  
ATOM   2942  HB  THR A 187      -6.722 -29.296   6.575  1.00  0.00           H  
ATOM   2943  HG1 THR A 187      -5.833 -27.385   7.323  1.00  0.00           H  
ATOM   2944 1HG2 THR A 187      -4.559 -30.269   5.909  1.00  0.00           H  
ATOM   2945 2HG2 THR A 187      -5.751 -30.409   4.595  1.00  0.00           H  
ATOM   2946 3HG2 THR A 187      -4.484 -29.163   4.519  1.00  0.00           H  
ATOM   2947  N   ALA A 188      -8.840 -29.428   4.598  1.00  0.00           N  
ATOM   2948  CA  ALA A 188      -9.693 -30.348   3.836  1.00  0.00           C  
ATOM   2949  C   ALA A 188     -10.248 -29.729   2.545  1.00  0.00           C  
ATOM   2950  O   ALA A 188     -10.280 -30.373   1.495  1.00  0.00           O  
ATOM   2951  CB  ALA A 188     -10.833 -30.876   4.706  1.00  0.00           C  
ATOM   2952  H   ALA A 188      -9.100 -29.187   5.544  1.00  0.00           H  
ATOM   2953  HA  ALA A 188      -9.078 -31.191   3.514  1.00  0.00           H  
ATOM   2954 1HB  ALA A 188     -11.452 -31.555   4.121  1.00  0.00           H  
ATOM   2955 2HB  ALA A 188     -10.420 -31.407   5.564  1.00  0.00           H  
ATOM   2956 3HB  ALA A 188     -11.439 -30.041   5.053  1.00  0.00           H  
ATOM   2957  N   ALA A 189     -10.745 -28.451   2.630  1.00  0.00           N  
ATOM   2958  CA  ALA A 189     -11.328 -27.769   1.480  1.00  0.00           C  
ATOM   2959  C   ALA A 189     -10.242 -27.577   0.423  1.00  0.00           C  
ATOM   2960  O   ALA A 189     -10.487 -27.749  -0.771  1.00  0.00           O  
ATOM   2961  CB  ALA A 189     -11.939 -26.441   1.905  1.00  0.00           C  
ATOM   2962  H   ALA A 189     -10.704 -27.969   3.518  1.00  0.00           H  
ATOM   2963  HA  ALA A 189     -12.114 -28.405   1.071  1.00  0.00           H  
ATOM   2964 1HB  ALA A 189     -12.370 -25.945   1.036  1.00  0.00           H  
ATOM   2965 2HB  ALA A 189     -12.720 -26.621   2.644  1.00  0.00           H  
ATOM   2966 3HB  ALA A 189     -11.167 -25.808   2.339  1.00  0.00           H  
ATOM   2967  N   LEU A 190      -9.045 -27.221   0.879  1.00  0.00           N  
ATOM   2968  CA  LEU A 190      -7.909 -26.998  -0.008  1.00  0.00           C  
ATOM   2969  C   LEU A 190      -7.388 -28.280  -0.668  1.00  0.00           C  
ATOM   2970  O   LEU A 190      -6.968 -28.267  -1.825  1.00  0.00           O  
ATOM   2971  CB  LEU A 190      -6.771 -26.334   0.777  1.00  0.00           C  
ATOM   2972  CG  LEU A 190      -7.025 -24.889   1.224  1.00  0.00           C  
ATOM   2973  CD1 LEU A 190      -5.929 -24.455   2.188  1.00  0.00           C  
ATOM   2974  CD2 LEU A 190      -7.072 -23.981   0.004  1.00  0.00           C  
ATOM   2975  H   LEU A 190      -8.924 -27.101   1.875  1.00  0.00           H  
ATOM   2976  HA  LEU A 190      -8.224 -26.334  -0.814  1.00  0.00           H  
ATOM   2977 1HB  LEU A 190      -6.572 -26.927   1.668  1.00  0.00           H  
ATOM   2978 2HB  LEU A 190      -5.874 -26.336   0.157  1.00  0.00           H  
ATOM   2979  HG  LEU A 190      -7.976 -24.835   1.754  1.00  0.00           H  
ATOM   2980 1HD1 LEU A 190      -6.110 -23.428   2.506  1.00  0.00           H  
ATOM   2981 2HD1 LEU A 190      -5.931 -25.109   3.059  1.00  0.00           H  
ATOM   2982 3HD1 LEU A 190      -4.962 -24.515   1.690  1.00  0.00           H  
ATOM   2983 1HD2 LEU A 190      -7.254 -22.954   0.322  1.00  0.00           H  
ATOM   2984 2HD2 LEU A 190      -6.121 -24.034  -0.526  1.00  0.00           H  
ATOM   2985 3HD2 LEU A 190      -7.876 -24.303  -0.659  1.00  0.00           H  
ATOM   2986  N   LEU A 191      -7.366 -29.527   0.017  1.00  0.00           N  
ATOM   2987  CA  LEU A 191      -7.042 -30.868  -0.445  1.00  0.00           C  
ATOM   2988  C   LEU A 191      -8.151 -31.422  -1.313  1.00  0.00           C  
ATOM   2989  O   LEU A 191      -7.912 -32.236  -2.197  1.00  0.00           O  
ATOM   2990  CB  LEU A 191      -6.804 -31.803   0.748  1.00  0.00           C  
ATOM   2991  CG  LEU A 191      -5.553 -31.507   1.585  1.00  0.00           C  
ATOM   2992  CD1 LEU A 191      -5.538 -32.408   2.813  1.00  0.00           C  
ATOM   2993  CD2 LEU A 191      -4.310 -31.722   0.734  1.00  0.00           C  
ATOM   2994  H   LEU A 191      -7.592 -29.382   0.990  1.00  0.00           H  
ATOM   2995  HA  LEU A 191      -6.125 -30.820  -1.032  1.00  0.00           H  
ATOM   2996 1HB  LEU A 191      -7.666 -31.747   1.410  1.00  0.00           H  
ATOM   2997 2HB  LEU A 191      -6.721 -32.825   0.378  1.00  0.00           H  
ATOM   2998  HG  LEU A 191      -5.582 -30.474   1.931  1.00  0.00           H  
ATOM   2999 1HD1 LEU A 191      -4.649 -32.198   3.408  1.00  0.00           H  
ATOM   3000 2HD1 LEU A 191      -6.429 -32.220   3.413  1.00  0.00           H  
ATOM   3001 3HD1 LEU A 191      -5.526 -33.451   2.498  1.00  0.00           H  
ATOM   3002 1HD2 LEU A 191      -3.421 -31.511   1.329  1.00  0.00           H  
ATOM   3003 2HD2 LEU A 191      -4.279 -32.756   0.390  1.00  0.00           H  
ATOM   3004 3HD2 LEU A 191      -4.338 -31.053  -0.126  1.00  0.00           H  
ATOM   3005  N   GLY A 192      -9.378 -30.987  -1.054  1.00  0.00           N  
ATOM   3006  CA  GLY A 192     -10.494 -31.429  -1.859  1.00  0.00           C  
ATOM   3007  C   GLY A 192     -11.022 -32.750  -1.331  1.00  0.00           C  
ATOM   3008  O   GLY A 192     -11.456 -33.607  -2.108  1.00  0.00           O  
ATOM   3009  H   GLY A 192      -9.544 -30.343  -0.294  1.00  0.00           H  
ATOM   3010 1HA  GLY A 192     -11.281 -30.674  -1.838  1.00  0.00           H  
ATOM   3011 2HA  GLY A 192     -10.178 -31.534  -2.896  1.00  0.00           H  
ATOM   3012  N   THR A 193     -10.964 -32.920  -0.009  1.00  0.00           N  
ATOM   3013  CA  THR A 193     -11.406 -34.156   0.645  1.00  0.00           C  
ATOM   3014  C   THR A 193     -12.230 -33.879   1.914  1.00  0.00           C  
ATOM   3015  O   THR A 193     -12.715 -32.766   2.116  1.00  0.00           O  
ATOM   3016  CB  THR A 193     -10.200 -35.046   0.999  1.00  0.00           C  
ATOM   3017  OG1 THR A 193     -10.664 -36.320   1.463  1.00  0.00           O  
ATOM   3018  CG2 THR A 193      -9.355 -34.393   2.082  1.00  0.00           C  
ATOM   3019  H   THR A 193     -10.600 -32.166   0.558  1.00  0.00           H  
ATOM   3020  HA  THR A 193     -12.018 -34.721  -0.061  1.00  0.00           H  
ATOM   3021  HB  THR A 193      -9.587 -35.199   0.110  1.00  0.00           H  
ATOM   3022  HG1 THR A 193      -9.945 -36.956   1.422  1.00  0.00           H  
ATOM   3023 1HG2 THR A 193      -8.507 -35.035   2.319  1.00  0.00           H  
ATOM   3024 2HG2 THR A 193      -8.991 -33.428   1.727  1.00  0.00           H  
ATOM   3025 3HG2 THR A 193      -9.960 -34.246   2.976  1.00  0.00           H  
ATOM   3026  N   THR A 194     -12.389 -34.949   2.728  1.00  0.00           N  
ATOM   3027  CA  THR A 194     -13.200 -34.858   3.939  1.00  0.00           C  
ATOM   3028  C   THR A 194     -12.344 -34.344   5.071  1.00  0.00           C  
ATOM   3029  O   THR A 194     -11.118 -34.316   4.949  1.00  0.00           O  
ATOM   3030  CB  THR A 194     -13.815 -36.217   4.323  1.00  0.00           C  
ATOM   3031  OG1 THR A 194     -12.775 -37.119   4.724  1.00  0.00           O  
ATOM   3032  CG2 THR A 194     -14.572 -36.811   3.146  1.00  0.00           C  
ATOM   3033  H   THR A 194     -11.939 -35.825   2.502  1.00  0.00           H  
ATOM   3034  HA  THR A 194     -14.029 -34.175   3.749  1.00  0.00           H  
ATOM   3035  HB  THR A 194     -14.502 -36.082   5.159  1.00  0.00           H  
ATOM   3036  HG1 THR A 194     -13.165 -37.886   5.150  1.00  0.00           H  
ATOM   3037 1HG2 THR A 194     -15.000 -37.771   3.436  1.00  0.00           H  
ATOM   3038 2HG2 THR A 194     -15.371 -36.133   2.846  1.00  0.00           H  
ATOM   3039 3HG2 THR A 194     -13.888 -36.957   2.311  1.00  0.00           H  
ATOM   3040  N   VAL A 195     -12.990 -33.972   6.163  1.00  0.00           N  
ATOM   3041  CA  VAL A 195     -12.284 -33.450   7.340  1.00  0.00           C  
ATOM   3042  C   VAL A 195     -11.435 -34.537   8.012  1.00  0.00           C  
ATOM   3043  O   VAL A 195     -10.299 -34.287   8.417  1.00  0.00           O  
ATOM   3044  CB  VAL A 195     -13.293 -32.888   8.360  1.00  0.00           C  
ATOM   3045  CG1 VAL A 195     -12.586 -32.501   9.650  1.00  0.00           C  
ATOM   3046  CG2 VAL A 195     -14.021 -31.693   7.763  1.00  0.00           C  
ATOM   3047  H   VAL A 195     -13.997 -34.036   6.179  1.00  0.00           H  
ATOM   3048  HA  VAL A 195     -11.592 -32.676   7.013  1.00  0.00           H  
ATOM   3049  HB  VAL A 195     -14.014 -33.667   8.610  1.00  0.00           H  
ATOM   3050 1HG1 VAL A 195     -13.314 -32.106  10.359  1.00  0.00           H  
ATOM   3051 2HG1 VAL A 195     -12.103 -33.378  10.078  1.00  0.00           H  
ATOM   3052 3HG1 VAL A 195     -11.837 -31.738   9.439  1.00  0.00           H  
ATOM   3053 1HG2 VAL A 195     -14.733 -31.302   8.489  1.00  0.00           H  
ATOM   3054 2HG2 VAL A 195     -13.299 -30.918   7.508  1.00  0.00           H  
ATOM   3055 3HG2 VAL A 195     -14.554 -32.004   6.864  1.00  0.00           H  
ATOM   3056  N   GLU A 196     -11.997 -35.740   8.114  1.00  0.00           N  
ATOM   3057  CA  GLU A 196     -11.333 -36.864   8.763  1.00  0.00           C  
ATOM   3058  C   GLU A 196     -10.101 -37.223   7.938  1.00  0.00           C  
ATOM   3059  O   GLU A 196      -9.040 -37.557   8.475  1.00  0.00           O  
ATOM   3060  CB  GLU A 196     -12.271 -38.067   8.886  1.00  0.00           C  
ATOM   3061  CG  GLU A 196     -13.469 -37.838   9.797  1.00  0.00           C  
ATOM   3062  CD  GLU A 196     -14.549 -37.018   9.148  1.00  0.00           C  
ATOM   3063  OE1 GLU A 196     -14.434 -36.737   7.979  1.00  0.00           O  
ATOM   3064  OE2 GLU A 196     -15.490 -36.671   9.822  1.00  0.00           O  
ATOM   3065  H   GLU A 196     -12.920 -35.873   7.726  1.00  0.00           H  
ATOM   3066  HA  GLU A 196     -11.047 -36.561   9.771  1.00  0.00           H  
ATOM   3067 1HB  GLU A 196     -12.647 -38.338   7.900  1.00  0.00           H  
ATOM   3068 2HB  GLU A 196     -11.716 -38.922   9.272  1.00  0.00           H  
ATOM   3069 1HG  GLU A 196     -13.885 -38.804  10.082  1.00  0.00           H  
ATOM   3070 2HG  GLU A 196     -13.134 -37.336  10.703  1.00  0.00           H  
ATOM   3071  N   GLU A 197     -10.138 -37.233   6.461  1.00  0.00           N  
ATOM   3072  CA  GLU A 197      -9.007 -37.540   5.602  1.00  0.00           C  
ATOM   3073  C   GLU A 197      -7.933 -36.460   5.701  1.00  0.00           C  
ATOM   3074  O   GLU A 197      -6.746 -36.750   5.605  1.00  0.00           O  
ATOM   3075  CB  GLU A 197      -9.466 -37.691   4.150  1.00  0.00           C  
ATOM   3076  CG  GLU A 197     -10.335 -38.913   3.890  1.00  0.00           C  
ATOM   3077  CD  GLU A 197      -9.595 -40.208   4.081  1.00  0.00           C  
ATOM   3078  OE1 GLU A 197      -8.429 -40.256   3.771  1.00  0.00           O  
ATOM   3079  OE2 GLU A 197     -10.197 -41.151   4.538  1.00  0.00           O  
ATOM   3080  H   GLU A 197     -11.013 -36.951   6.042  1.00  0.00           H  
ATOM   3081  HA  GLU A 197      -8.550 -38.469   5.950  1.00  0.00           H  
ATOM   3082 1HB  GLU A 197     -10.033 -36.809   3.855  1.00  0.00           H  
ATOM   3083 2HB  GLU A 197      -8.595 -37.754   3.498  1.00  0.00           H  
ATOM   3084 1HG  GLU A 197     -11.188 -38.892   4.568  1.00  0.00           H  
ATOM   3085 2HG  GLU A 197     -10.715 -38.864   2.871  1.00  0.00           H  
ATOM   3086  N   ALA A 198      -8.304 -35.043   5.854  1.00  0.00           N  
ATOM   3087  CA  ALA A 198      -7.343 -33.951   6.031  1.00  0.00           C  
ATOM   3088  C   ALA A 198      -6.489 -34.140   7.279  1.00  0.00           C  
ATOM   3089  O   ALA A 198      -5.314 -33.779   7.307  1.00  0.00           O  
ATOM   3090  CB  ALA A 198      -8.066 -32.609   6.081  1.00  0.00           C  
ATOM   3091  H   ALA A 198      -9.290 -34.828   5.794  1.00  0.00           H  
ATOM   3092  HA  ALA A 198      -6.668 -33.954   5.174  1.00  0.00           H  
ATOM   3093 1HB  ALA A 198      -7.336 -31.809   6.212  1.00  0.00           H  
ATOM   3094 2HB  ALA A 198      -8.611 -32.456   5.151  1.00  0.00           H  
ATOM   3095 3HB  ALA A 198      -8.763 -32.605   6.916  1.00  0.00           H  
ATOM   3096  N   VAL A 199      -7.078 -34.662   8.530  1.00  0.00           N  
ATOM   3097  CA  VAL A 199      -6.348 -34.995   9.745  1.00  0.00           C  
ATOM   3098  C   VAL A 199      -5.364 -36.144   9.519  1.00  0.00           C  
ATOM   3099  O   VAL A 199      -4.213 -36.090   9.966  1.00  0.00           O  
ATOM   3100  CB  VAL A 199      -7.335 -35.382  10.863  1.00  0.00           C  
ATOM   3101  CG1 VAL A 199      -6.583 -35.898  12.082  1.00  0.00           C  
ATOM   3102  CG2 VAL A 199      -8.199 -34.186  11.229  1.00  0.00           C  
ATOM   3103  H   VAL A 199      -8.079 -34.790   8.508  1.00  0.00           H  
ATOM   3104  HA  VAL A 199      -5.758 -34.129  10.043  1.00  0.00           H  
ATOM   3105  HB  VAL A 199      -7.970 -36.196  10.510  1.00  0.00           H  
ATOM   3106 1HG1 VAL A 199      -7.295 -36.168  12.862  1.00  0.00           H  
ATOM   3107 2HG1 VAL A 199      -6.000 -36.775  11.805  1.00  0.00           H  
ATOM   3108 3HG1 VAL A 199      -5.917 -35.120  12.454  1.00  0.00           H  
ATOM   3109 1HG2 VAL A 199      -8.894 -34.467  12.020  1.00  0.00           H  
ATOM   3110 2HG2 VAL A 199      -7.564 -33.371  11.578  1.00  0.00           H  
ATOM   3111 3HG2 VAL A 199      -8.759 -33.860  10.353  1.00  0.00           H  
ATOM   3112  N   LYS A 200      -5.789 -37.392   8.776  1.00  0.00           N  
ATOM   3113  CA  LYS A 200      -4.901 -38.498   8.475  1.00  0.00           C  
ATOM   3114  C   LYS A 200      -3.767 -38.034   7.580  1.00  0.00           C  
ATOM   3115  O   LYS A 200      -2.633 -38.468   7.737  1.00  0.00           O  
ATOM   3116  CB  LYS A 200      -5.668 -39.644   7.812  1.00  0.00           C  
ATOM   3117  CG  LYS A 200      -6.606 -40.397   8.747  1.00  0.00           C  
ATOM   3118  CD  LYS A 200      -7.128 -41.670   8.098  1.00  0.00           C  
ATOM   3119  CE  LYS A 200      -8.099 -41.360   6.968  1.00  0.00           C  
ATOM   3120  NZ  LYS A 200      -8.734 -42.591   6.426  1.00  0.00           N  
ATOM   3121  H   LYS A 200      -6.767 -37.465   8.531  1.00  0.00           H  
ATOM   3122  HA  LYS A 200      -4.477 -38.865   9.411  1.00  0.00           H  
ATOM   3123 1HB  LYS A 200      -6.261 -39.254   6.985  1.00  0.00           H  
ATOM   3124 2HB  LYS A 200      -4.962 -40.363   7.398  1.00  0.00           H  
ATOM   3125 1HG  LYS A 200      -6.077 -40.656   9.664  1.00  0.00           H  
ATOM   3126 2HG  LYS A 200      -7.451 -39.758   9.005  1.00  0.00           H  
ATOM   3127 1HD  LYS A 200      -6.291 -42.244   7.699  1.00  0.00           H  
ATOM   3128 2HD  LYS A 200      -7.638 -42.276   8.846  1.00  0.00           H  
ATOM   3129 1HE  LYS A 200      -8.880 -40.693   7.334  1.00  0.00           H  
ATOM   3130 2HE  LYS A 200      -7.569 -40.854   6.162  1.00  0.00           H  
ATOM   3131 1HZ  LYS A 200      -9.369 -42.343   5.681  1.00  0.00           H  
ATOM   3132 2HZ  LYS A 200      -8.020 -43.209   6.068  1.00  0.00           H  
ATOM   3133 3HZ  LYS A 200      -9.245 -43.058   7.162  1.00  0.00           H  
ATOM   3134  N   ARG A 201      -4.032 -37.110   6.478  1.00  0.00           N  
ATOM   3135  CA  ARG A 201      -3.000 -36.581   5.591  1.00  0.00           C  
ATOM   3136  C   ARG A 201      -1.968 -35.790   6.369  1.00  0.00           C  
ATOM   3137  O   ARG A 201      -0.781 -35.866   6.079  1.00  0.00           O  
ATOM   3138  CB  ARG A 201      -3.613 -35.690   4.520  1.00  0.00           C  
ATOM   3139  CG  ARG A 201      -4.413 -36.427   3.458  1.00  0.00           C  
ATOM   3140  CD  ARG A 201      -3.529 -37.165   2.519  1.00  0.00           C  
ATOM   3141  NE  ARG A 201      -2.572 -36.285   1.869  1.00  0.00           N  
ATOM   3142  CZ  ARG A 201      -2.844 -35.522   0.791  1.00  0.00           C  
ATOM   3143  NH1 ARG A 201      -4.045 -35.543   0.257  1.00  0.00           N  
ATOM   3144  NH2 ARG A 201      -1.903 -34.753   0.273  1.00  0.00           N  
ATOM   3145  H   ARG A 201      -4.997 -36.860   6.316  1.00  0.00           H  
ATOM   3146  HA  ARG A 201      -2.480 -37.419   5.127  1.00  0.00           H  
ATOM   3147 1HB  ARG A 201      -4.277 -34.965   4.988  1.00  0.00           H  
ATOM   3148 2HB  ARG A 201      -2.825 -35.135   4.014  1.00  0.00           H  
ATOM   3149 1HG  ARG A 201      -5.081 -37.144   3.935  1.00  0.00           H  
ATOM   3150 2HG  ARG A 201      -5.001 -35.709   2.882  1.00  0.00           H  
ATOM   3151 1HD  ARG A 201      -2.975 -37.927   3.065  1.00  0.00           H  
ATOM   3152 2HD  ARG A 201      -4.135 -37.640   1.748  1.00  0.00           H  
ATOM   3153  HE  ARG A 201      -1.637 -36.241   2.251  1.00  0.00           H  
ATOM   3154 1HH1 ARG A 201      -4.764 -36.130   0.654  1.00  0.00           H  
ATOM   3155 2HH1 ARG A 201      -4.247 -34.971  -0.550  1.00  0.00           H  
ATOM   3156 1HH2 ARG A 201      -0.980 -34.737   0.684  1.00  0.00           H  
ATOM   3157 2HH2 ARG A 201      -2.105 -34.181  -0.534  1.00  0.00           H  
ATOM   3158  N   ALA A 202      -2.424 -34.897   7.399  1.00  0.00           N  
ATOM   3159  CA  ALA A 202      -1.512 -34.121   8.230  1.00  0.00           C  
ATOM   3160  C   ALA A 202      -0.687 -35.029   9.133  1.00  0.00           C  
ATOM   3161  O   ALA A 202       0.504 -34.803   9.312  1.00  0.00           O  
ATOM   3162  CB  ALA A 202      -2.253 -33.078   9.030  1.00  0.00           C  
ATOM   3163  H   ALA A 202      -3.419 -34.739   7.475  1.00  0.00           H  
ATOM   3164  HA  ALA A 202      -0.805 -33.613   7.575  1.00  0.00           H  
ATOM   3165 1HB  ALA A 202      -1.545 -32.514   9.640  1.00  0.00           H  
ATOM   3166 2HB  ALA A 202      -2.767 -32.397   8.353  1.00  0.00           H  
ATOM   3167 3HB  ALA A 202      -2.980 -33.564   9.678  1.00  0.00           H  
ATOM   3168  N   LEU A 203      -1.315 -36.068   9.678  1.00  0.00           N  
ATOM   3169  CA  LEU A 203      -0.609 -37.023  10.530  1.00  0.00           C  
ATOM   3170  C   LEU A 203       0.463 -37.803   9.767  1.00  0.00           C  
ATOM   3171  O   LEU A 203       1.552 -38.032  10.290  1.00  0.00           O  
ATOM   3172  CB  LEU A 203      -1.610 -38.006  11.151  1.00  0.00           C  
ATOM   3173  CG  LEU A 203      -2.499 -37.435  12.263  1.00  0.00           C  
ATOM   3174  CD1 LEU A 203      -3.638 -38.404  12.551  1.00  0.00           C  
ATOM   3175  CD2 LEU A 203      -1.661 -37.191  13.509  1.00  0.00           C  
ATOM   3176  H   LEU A 203      -2.301 -36.201   9.500  1.00  0.00           H  
ATOM   3177  HA  LEU A 203      -0.074 -36.468  11.299  1.00  0.00           H  
ATOM   3178 1HB  LEU A 203      -2.263 -38.381  10.365  1.00  0.00           H  
ATOM   3179 2HB  LEU A 203      -1.057 -38.847  11.568  1.00  0.00           H  
ATOM   3180  HG  LEU A 203      -2.938 -36.493  11.931  1.00  0.00           H  
ATOM   3181 1HD1 LEU A 203      -4.270 -37.998  13.341  1.00  0.00           H  
ATOM   3182 2HD1 LEU A 203      -4.233 -38.544  11.648  1.00  0.00           H  
ATOM   3183 3HD1 LEU A 203      -3.229 -39.361  12.870  1.00  0.00           H  
ATOM   3184 1HD2 LEU A 203      -2.293 -36.785  14.299  1.00  0.00           H  
ATOM   3185 2HD2 LEU A 203      -1.223 -38.132  13.843  1.00  0.00           H  
ATOM   3186 3HD2 LEU A 203      -0.865 -36.482  13.280  1.00  0.00           H  
ATOM   3187  N   LYS A 204       0.164 -38.195   8.532  1.00  0.00           N  
ATOM   3188  CA  LYS A 204       1.141 -38.878   7.684  1.00  0.00           C  
ATOM   3189  C   LYS A 204       2.335 -37.981   7.348  1.00  0.00           C  
ATOM   3190  O   LYS A 204       3.477 -38.439   7.339  1.00  0.00           O  
ATOM   3191  CB  LYS A 204       0.474 -39.363   6.396  1.00  0.00           C  
ATOM   3192  CG  LYS A 204      -0.452 -40.558   6.579  1.00  0.00           C  
ATOM   3193  CD  LYS A 204      -1.105 -40.958   5.264  1.00  0.00           C  
ATOM   3194  CE  LYS A 204      -2.012 -42.167   5.440  1.00  0.00           C  
ATOM   3195  NZ  LYS A 204      -2.654 -42.572   4.160  1.00  0.00           N  
ATOM   3196  H   LYS A 204      -0.762 -38.016   8.171  1.00  0.00           H  
ATOM   3197  HA  LYS A 204       1.534 -39.737   8.230  1.00  0.00           H  
ATOM   3198 1HB  LYS A 204      -0.109 -38.552   5.959  1.00  0.00           H  
ATOM   3199 2HB  LYS A 204       1.240 -39.642   5.672  1.00  0.00           H  
ATOM   3200 1HG  LYS A 204       0.117 -41.405   6.964  1.00  0.00           H  
ATOM   3201 2HG  LYS A 204      -1.230 -40.309   7.299  1.00  0.00           H  
ATOM   3202 1HD  LYS A 204      -1.695 -40.124   4.881  1.00  0.00           H  
ATOM   3203 2HD  LYS A 204      -0.333 -41.199   4.533  1.00  0.00           H  
ATOM   3204 1HE  LYS A 204      -1.430 -43.005   5.821  1.00  0.00           H  
ATOM   3205 2HE  LYS A 204      -2.791 -41.935   6.165  1.00  0.00           H  
ATOM   3206 1HZ  LYS A 204      -3.247 -43.375   4.320  1.00  0.00           H  
ATOM   3207 2HZ  LYS A 204      -3.212 -41.808   3.806  1.00  0.00           H  
ATOM   3208 3HZ  LYS A 204      -1.942 -42.809   3.485  1.00  0.00           H  
ATOM   3209  N   LEU A 205       2.068 -36.713   7.052  1.00  0.00           N  
ATOM   3210  CA  LEU A 205       3.140 -35.755   6.796  1.00  0.00           C  
ATOM   3211  C   LEU A 205       3.929 -35.479   8.070  1.00  0.00           C  
ATOM   3212  O   LEU A 205       5.144 -35.343   8.028  1.00  0.00           O  
ATOM   3213  CB  LEU A 205       2.566 -34.443   6.246  1.00  0.00           C  
ATOM   3214  CG  LEU A 205       3.597 -33.372   5.868  1.00  0.00           C  
ATOM   3215  CD1 LEU A 205       4.475 -33.889   4.736  1.00  0.00           C  
ATOM   3216  CD2 LEU A 205       2.877 -32.095   5.462  1.00  0.00           C  
ATOM   3217  H   LEU A 205       1.109 -36.402   7.001  1.00  0.00           H  
ATOM   3218  HA  LEU A 205       3.819 -36.185   6.060  1.00  0.00           H  
ATOM   3219 1HB  LEU A 205       1.980 -34.667   5.357  1.00  0.00           H  
ATOM   3220 2HB  LEU A 205       1.901 -34.013   6.996  1.00  0.00           H  
ATOM   3221  HG  LEU A 205       4.242 -33.169   6.724  1.00  0.00           H  
ATOM   3222 1HD1 LEU A 205       5.208 -33.128   4.468  1.00  0.00           H  
ATOM   3223 2HD1 LEU A 205       4.993 -34.792   5.061  1.00  0.00           H  
ATOM   3224 3HD1 LEU A 205       3.855 -34.117   3.870  1.00  0.00           H  
ATOM   3225 1HD2 LEU A 205       3.610 -31.333   5.194  1.00  0.00           H  
ATOM   3226 2HD2 LEU A 205       2.234 -32.296   4.605  1.00  0.00           H  
ATOM   3227 3HD2 LEU A 205       2.272 -31.738   6.295  1.00  0.00           H  
ATOM   3228  N   LYS A 206       3.229 -35.393   9.196  1.00  0.00           N  
ATOM   3229  CA  LYS A 206       3.848 -35.181  10.511  1.00  0.00           C  
ATOM   3230  C   LYS A 206       4.894 -36.253  10.804  1.00  0.00           C  
ATOM   3231  O   LYS A 206       5.995 -35.952  11.264  1.00  0.00           O  
ATOM   3232  CB  LYS A 206       2.786 -35.170  11.612  1.00  0.00           C  
ATOM   3233  CG  LYS A 206       3.332 -34.914  13.010  1.00  0.00           C  
ATOM   3234  CD  LYS A 206       2.258 -35.116  14.068  1.00  0.00           C  
ATOM   3235  CE  LYS A 206       2.193 -36.567  14.522  1.00  0.00           C  
ATOM   3236  NZ  LYS A 206       3.286 -36.902  15.474  1.00  0.00           N  
ATOM   3237  H   LYS A 206       2.223 -35.479   9.135  1.00  0.00           H  
ATOM   3238  HA  LYS A 206       4.346 -34.212  10.506  1.00  0.00           H  
ATOM   3239 1HB  LYS A 206       2.046 -34.399  11.396  1.00  0.00           H  
ATOM   3240 2HB  LYS A 206       2.266 -36.128  11.625  1.00  0.00           H  
ATOM   3241 1HG  LYS A 206       4.159 -35.597  13.208  1.00  0.00           H  
ATOM   3242 2HG  LYS A 206       3.705 -33.892  13.074  1.00  0.00           H  
ATOM   3243 1HD  LYS A 206       2.473 -34.483  14.931  1.00  0.00           H  
ATOM   3244 2HD  LYS A 206       1.288 -34.829  13.662  1.00  0.00           H  
ATOM   3245 1HE  LYS A 206       1.236 -36.753  15.008  1.00  0.00           H  
ATOM   3246 2HE  LYS A 206       2.269 -37.223  13.656  1.00  0.00           H  
ATOM   3247 1HZ  LYS A 206       3.208 -37.870  15.750  1.00  0.00           H  
ATOM   3248 2HZ  LYS A 206       4.180 -36.750  15.028  1.00  0.00           H  
ATOM   3249 3HZ  LYS A 206       3.215 -36.312  16.291  1.00  0.00           H  
ATOM   3250  N   THR A 207       4.528 -37.505  10.530  1.00  0.00           N  
ATOM   3251  CA  THR A 207       5.418 -38.656  10.693  1.00  0.00           C  
ATOM   3252  C   THR A 207       6.563 -38.608   9.677  1.00  0.00           C  
ATOM   3253  O   THR A 207       7.718 -38.826  10.039  1.00  0.00           O  
ATOM   3254  CB  THR A 207       4.647 -39.981  10.545  1.00  0.00           C  
ATOM   3255  OG1 THR A 207       3.621 -40.054  11.544  1.00  0.00           O  
ATOM   3256  CG2 THR A 207       5.587 -41.166  10.702  1.00  0.00           C  
ATOM   3257  H   THR A 207       3.587 -37.654  10.194  1.00  0.00           H  
ATOM   3258  HA  THR A 207       5.853 -38.619  11.692  1.00  0.00           H  
ATOM   3259  HB  THR A 207       4.180 -40.022   9.561  1.00  0.00           H  
ATOM   3260  HG1 THR A 207       2.903 -39.461  11.309  1.00  0.00           H  
ATOM   3261 1HG2 THR A 207       5.024 -42.094  10.594  1.00  0.00           H  
ATOM   3262 2HG2 THR A 207       6.361 -41.120   9.937  1.00  0.00           H  
ATOM   3263 3HG2 THR A 207       6.049 -41.136  11.688  1.00  0.00           H  
ATOM   3264  N   LYS A 208       6.245 -38.287   8.424  1.00  0.00           N  
ATOM   3265  CA  LYS A 208       7.241 -38.213   7.343  1.00  0.00           C  
ATOM   3266  C   LYS A 208       8.349 -37.152   7.548  1.00  0.00           C  
ATOM   3267  O   LYS A 208       9.528 -37.415   7.319  1.00  0.00           O  
ATOM   3268  CB  LYS A 208       6.526 -37.949   6.017  1.00  0.00           C  
ATOM   3269  CG  LYS A 208       7.449 -37.882   4.807  1.00  0.00           C  
ATOM   3270  CD  LYS A 208       6.662 -37.671   3.523  1.00  0.00           C  
ATOM   3271  CE  LYS A 208       7.586 -37.538   2.321  1.00  0.00           C  
ATOM   3272  NZ  LYS A 208       6.830 -37.325   1.058  1.00  0.00           N  
ATOM   3273  H   LYS A 208       5.276 -38.086   8.216  1.00  0.00           H  
ATOM   3274  HA  LYS A 208       7.775 -39.162   7.300  1.00  0.00           H  
ATOM   3275 1HB  LYS A 208       5.793 -38.736   5.835  1.00  0.00           H  
ATOM   3276 2HB  LYS A 208       5.984 -37.005   6.077  1.00  0.00           H  
ATOM   3277 1HG  LYS A 208       8.153 -37.059   4.932  1.00  0.00           H  
ATOM   3278 2HG  LYS A 208       8.013 -38.811   4.729  1.00  0.00           H  
ATOM   3279 1HD  LYS A 208       5.991 -38.516   3.363  1.00  0.00           H  
ATOM   3280 2HD  LYS A 208       6.061 -36.765   3.609  1.00  0.00           H  
ATOM   3281 1HE  LYS A 208       8.260 -36.696   2.473  1.00  0.00           H  
ATOM   3282 2HE  LYS A 208       8.187 -38.442   2.223  1.00  0.00           H  
ATOM   3283 1HZ  LYS A 208       7.477 -37.243   0.287  1.00  0.00           H  
ATOM   3284 2HZ  LYS A 208       6.214 -38.110   0.897  1.00  0.00           H  
ATOM   3285 3HZ  LYS A 208       6.283 -36.479   1.130  1.00  0.00           H  
ATOM   3286  N   LEU A 209       7.978 -35.952   7.978  1.00  0.00           N  
ATOM   3287  CA  LEU A 209       8.950 -34.876   8.142  1.00  0.00           C  
ATOM   3288  C   LEU A 209       9.698 -34.982   9.472  1.00  0.00           C  
ATOM   3289  O   LEU A 209       9.148 -35.445  10.480  1.00  0.00           O  
ATOM   3290  CB  LEU A 209       8.246 -33.516   8.053  1.00  0.00           C  
ATOM   3291  CG  LEU A 209       7.538 -33.220   6.725  1.00  0.00           C  
ATOM   3292  CD1 LEU A 209       6.783 -31.902   6.835  1.00  0.00           C  
ATOM   3293  CD2 LEU A 209       8.564 -33.170   5.602  1.00  0.00           C  
ATOM   3294  H   LEU A 209       7.007 -35.776   8.198  1.00  0.00           H  
ATOM   3295  HA  LEU A 209       9.694 -34.960   7.351  1.00  0.00           H  
ATOM   3296 1HB  LEU A 209       7.502 -33.458   8.845  1.00  0.00           H  
ATOM   3297 2HB  LEU A 209       8.984 -32.732   8.217  1.00  0.00           H  
ATOM   3298  HG  LEU A 209       6.810 -34.004   6.517  1.00  0.00           H  
ATOM   3299 1HD1 LEU A 209       6.280 -31.691   5.891  1.00  0.00           H  
ATOM   3300 2HD1 LEU A 209       6.043 -31.972   7.632  1.00  0.00           H  
ATOM   3301 3HD1 LEU A 209       7.485 -31.099   7.059  1.00  0.00           H  
ATOM   3302 1HD2 LEU A 209       8.060 -32.960   4.658  1.00  0.00           H  
ATOM   3303 2HD2 LEU A 209       9.291 -32.385   5.808  1.00  0.00           H  
ATOM   3304 3HD2 LEU A 209       9.075 -34.131   5.534  1.00  0.00           H  
ATOM   3305  N   GLY A 210      10.956 -34.548   9.468  1.00  0.00           N  
ATOM   3306  CA  GLY A 210      11.754 -34.511  10.683  1.00  0.00           C  
ATOM   3307  C   GLY A 210      13.169 -33.991  10.486  1.00  0.00           C  
ATOM   3308  O   GLY A 210      13.983 -34.013  11.411  1.00  0.00           O  
ATOM   3309  OXT GLY A 210      13.546 -33.536   9.407  1.00  0.00           O  
ATOM   3310  H   GLY A 210      11.367 -34.237   8.600  1.00  0.00           H  
ATOM   3311 1HA  GLY A 210      11.261 -33.880  11.422  1.00  0.00           H  
ATOM   3312 2HA  GLY A 210      11.817 -35.512  11.107  1.00  0.00           H  
TER                                                                             
HETATM 3314 FE1  HMM X   1      -3.402 -17.524  11.390  1.00  0.00          FE  
HETATM 3315  C35 HMM X   1      -1.317 -17.942  11.155  1.00  0.00           C  
HETATM 3316  N4  HMM X   1      -2.935 -16.333  12.967  1.00  0.00           N  
HETATM 3317  C19 HMM X   1      -2.761 -16.726  14.270  1.00  0.00           C  
HETATM 3318  C18 HMM X   1      -2.415 -15.594  15.104  1.00  0.00           C  
HETATM 3319  C15 HMM X   1      -2.407 -14.489  14.275  1.00  0.00           C  
HETATM 3320  C14 HMM X   1      -2.733 -14.981  12.939  1.00  0.00           C  
HETATM 3321  C31 HMM X   1      -2.815 -14.183  11.802  1.00  0.00           C  
HETATM 3322  C12 HMM X   1      -3.035 -14.627  10.505  1.00  0.00           C  
HETATM 3323  N1  HMM X   1      -3.298 -15.923  10.146  1.00  0.00           N  
HETATM 3324  C6  HMM X   1      -3.382 -15.935   8.777  1.00  0.00           C  
HETATM 3325  C7  HMM X   1      -3.158 -14.596   8.241  1.00  0.00           C  
HETATM 3326  C11 HMM X   1      -2.963 -13.778   9.323  1.00  0.00           C  
HETATM 3327  C13 HMM X   1      -2.704 -12.302   9.349  1.00  0.00           C  
HETATM 3328  C8  HMM X   1      -3.181 -14.262   6.781  1.00  0.00           C  
HETATM 3329  C9  HMM X   1      -1.879 -14.613   6.021  1.00  0.00           C  
HETATM 3330  C10 HMM X   1      -1.390 -13.526   5.017  1.00  0.00           C  
HETATM 3331  O4  HMM X   1      -1.821 -12.347   5.176  1.00  0.00           O  
HETATM 3332  O2  HMM X   1      -0.565 -13.920   4.153  1.00  0.00           O  
HETATM 3333  C28 HMM X   1      -3.703 -17.045   8.004  1.00  0.00           C  
HETATM 3334  C1  HMM X   1      -4.045 -18.297   8.507  1.00  0.00           C  
HETATM 3335  N2  HMM X   1      -4.007 -18.653   9.829  1.00  0.00           N  
HETATM 3336  C33 HMM X   1      -4.479 -19.942   9.891  1.00  0.00           C  
HETATM 3337  C32 HMM X   1      -4.827 -20.421   8.561  1.00  0.00           C  
HETATM 3338  C2  HMM X   1      -4.548 -19.399   7.691  1.00  0.00           C  
HETATM 3339  C3  HMM X   1      -4.801 -19.354   6.215  1.00  0.00           C  
HETATM 3340  C4  HMM X   1      -5.893 -18.338   5.840  1.00  0.00           C  
HETATM 3341  C5  HMM X   1      -6.311 -18.340   4.342  1.00  0.00           C  
HETATM 3342  O1  HMM X   1      -5.812 -17.417   3.641  1.00  0.00           O  
HETATM 3343  O3  HMM X   1      -7.119 -19.234   3.966  1.00  0.00           O  
HETATM 3344  C34 HMM X   1      -5.380 -21.778   8.250  1.00  0.00           C  
HETATM 3345  C29 HMM X   1      -4.579 -20.697  11.051  1.00  0.00           C  
HETATM 3346  C26 HMM X   1      -4.179 -20.298  12.324  1.00  0.00           C  
HETATM 3347  C25 HMM X   1      -4.179 -21.168  13.480  1.00  0.00           C  
HETATM 3348  C22 HMM X   1      -3.620 -20.449  14.515  1.00  0.00           C  
HETATM 3349  C21 HMM X   1      -3.345 -19.115  13.981  1.00  0.00           C  
HETATM 3350  N3  HMM X   1      -3.670 -19.064  12.649  1.00  0.00           N  
HETATM 3351  C30 HMM X   1      -2.933 -18.025  14.737  1.00  0.00           C  
HETATM 3352  C23 HMM X   1      -3.359 -20.946  15.861  1.00  0.00           C  
HETATM 3353  C24 HMM X   1      -2.779 -22.109  16.200  1.00  0.00           C  
HETATM 3354  C27 HMM X   1      -4.641 -22.593  13.480  1.00  0.00           C  
HETATM 3355  C16 HMM X   1      -2.095 -13.100  14.583  1.00  0.00           C  
HETATM 3356  C17 HMM X   1      -2.642 -12.006  14.026  1.00  0.00           C  
HETATM 3357  C20 HMM X   1      -2.094 -15.660  16.565  1.00  0.00           C  
HETATM 3358  H33 HMM X   1      -0.718 -17.416  11.906  1.00  0.00           H  
HETATM 3359  H31 HMM X   1      -1.111 -19.014  11.258  1.00  0.00           H  
HETATM 3360  H32 HMM X   1      -0.957 -17.631  10.167  1.00  0.00           H  
HETATM 3361  H29 HMM X   1      -2.647 -13.119  11.927  1.00  0.00           H  
HETATM 3362  H23 HMM X   1      -3.446 -11.771   9.958  1.00  0.00           H  
HETATM 3363  H22 HMM X   1      -1.718 -12.067   9.773  1.00  0.00           H  
HETATM 3364  H24 HMM X   1      -2.739 -11.878   8.341  1.00  0.00           H  
HETATM 3365  H3  HMM X   1      -4.037 -14.757   6.310  1.00  0.00           H  
HETATM 3366  H4  HMM X   1      -3.326 -13.182   6.657  1.00  0.00           H  
HETATM 3367  H11 HMM X   1      -1.978 -15.562   5.483  1.00  0.00           H  
HETATM 3368  H12 HMM X   1      -1.059 -14.760   6.736  1.00  0.00           H  
HETATM 3369  H28 HMM X   1      -3.738 -16.903   6.927  1.00  0.00           H  
HETATM 3370  H26 HMM X   1      -3.887 -19.098   5.670  1.00  0.00           H  
HETATM 3371  H27 HMM X   1      -5.115 -20.338   5.850  1.00  0.00           H  
HETATM 3372  H6  HMM X   1      -6.794 -18.533   6.441  1.00  0.00           H  
HETATM 3373  H5  HMM X   1      -5.571 -17.324   6.110  1.00  0.00           H  
HETATM 3374  H15 HMM X   1      -4.756 -22.578   8.671  1.00  0.00           H  
HETATM 3375  H13 HMM X   1      -5.442 -21.937   7.170  1.00  0.00           H  
HETATM 3376  H14 HMM X   1      -6.389 -21.913   8.662  1.00  0.00           H  
HETATM 3377  H25 HMM X   1      -4.966 -21.706  10.951  1.00  0.00           H  
HETATM 3378  H30 HMM X   1      -2.793 -18.191  15.797  1.00  0.00           H  
HETATM 3379  H1  HMM X   1      -3.715 -20.306  16.670  1.00  0.00           H  
HETATM 3380  H7  HMM X   1      -2.447 -22.832  15.461  1.00  0.00           H  
HETATM 3381  H8  HMM X   1      -2.642 -22.379  17.244  1.00  0.00           H  
HETATM 3382  H17 HMM X   1      -4.658 -23.010  14.491  1.00  0.00           H  
HETATM 3383  H16 HMM X   1      -5.649 -22.688  13.060  1.00  0.00           H  
HETATM 3384  H18 HMM X   1      -3.982 -23.229  12.875  1.00  0.00           H  
HETATM 3385  H2  HMM X   1      -1.336 -12.947  15.349  1.00  0.00           H  
HETATM 3386  H9  HMM X   1      -3.376 -12.058  13.229  1.00  0.00           H  
HETATM 3387  H10 HMM X   1      -2.346 -11.013  14.351  1.00  0.00           H  
HETATM 3388  H20 HMM X   1      -2.974 -15.462  17.192  1.00  0.00           H  
HETATM 3389  H21 HMM X   1      -1.339 -14.911  16.829  1.00  0.00           H  
HETATM 3390  H19 HMM X   1      -1.709 -16.644  16.848  1.00  0.00           H  
TER                                                                             
CONECT 2324 3314                                                                
CONECT 3314 2324 3315 3316 3323                                                 
CONECT 3314 3335 3350                                                           
CONECT 3315 3314 3358 3359 3360                                                 
CONECT 3316 3314 3317 3320                                                      
CONECT 3317 3316 3318 3351                                                      
CONECT 3318 3317 3319 3357                                                      
CONECT 3319 3318 3320 3355                                                      
CONECT 3320 3316 3319 3321                                                      
CONECT 3321 3320 3322 3361                                                      
CONECT 3322 3321 3323 3326                                                      
CONECT 3323 3314 3322 3324                                                      
CONECT 3324 3323 3325 3333                                                      
CONECT 3325 3324 3326 3328                                                      
CONECT 3326 3322 3325 3327                                                      
CONECT 3327 3326 3362 3363 3364                                                 
CONECT 3328 3325 3329 3365 3366                                                 
CONECT 3329 3328 3330 3367 3368                                                 
CONECT 3330 3329 3331 3332                                                      
CONECT 3331 3330                                                                
CONECT 3332 3330                                                                
CONECT 3333 3324 3334 3369                                                      
CONECT 3334 3333 3335 3338                                                      
CONECT 3335 3314 3334 3336                                                      
CONECT 3336 3335 3337 3345                                                      
CONECT 3337 3336 3338 3344                                                      
CONECT 3338 3334 3337 3339                                                      
CONECT 3339 3338 3340 3370 3371                                                 
CONECT 3340 3339 3341 3372 3373                                                 
CONECT 3341 3340 3342 3343                                                      
CONECT 3342 3341                                                                
CONECT 3343 3341                                                                
CONECT 3344 3337 3374 3375 3376                                                 
CONECT 3345 3336 3346 3377                                                      
CONECT 3346 3345 3347 3350                                                      
CONECT 3347 3346 3348 3354                                                      
CONECT 3348 3347 3349 3352                                                      
CONECT 3349 3348 3350 3351                                                      
CONECT 3350 3314 3346 3349                                                      
CONECT 3351 3317 3349 3378                                                      
CONECT 3352 3348 3353 3379                                                      
CONECT 3353 3352 3380 3381                                                      
CONECT 3354 3347 3382 3383 3384                                                 
CONECT 3355 3319 3356 3385                                                      
CONECT 3356 3355 3386 3387                                                      
CONECT 3357 3318 3388 3389 3390                                                 
CONECT 3358 3315                                                                
CONECT 3359 3315                                                                
CONECT 3360 3315                                                                
CONECT 3361 3321                                                                
CONECT 3362 3327                                                                
CONECT 3363 3327                                                                
CONECT 3364 3327                                                                
CONECT 3365 3328                                                                
CONECT 3366 3328                                                                
CONECT 3367 3329                                                                
CONECT 3368 3329                                                                
CONECT 3369 3333                                                                
CONECT 3370 3339                                                                
CONECT 3371 3339                                                                
CONECT 3372 3340                                                                
CONECT 3373 3340                                                                
CONECT 3374 3344                                                                
CONECT 3375 3344                                                                
CONECT 3376 3344                                                                
CONECT 3377 3345                                                                
CONECT 3378 3351                                                                
CONECT 3379 3352                                                                
CONECT 3380 3353                                                                
CONECT 3381 3353                                                                
CONECT 3382 3354                                                                
CONECT 3383 3354                                                                
CONECT 3384 3354                                                                
CONECT 3385 3355                                                                
CONECT 3386 3356                                                                
CONECT 3387 3356                                                                
CONECT 3388 3357                                                                
CONECT 3389 3357                                                                
CONECT 3390 3357                                                                
# All scores below are weighted scores, not raw scores.
#BEGIN_POSE_ENERGIES_TABLE 
label fa_atr fa_rep fa_sol fa_intra_atr_xover4 fa_intra_rep_xover4 fa_intra_sol_xover4 lk_ball lk_ball_iso lk_ball_bridge lk_ball_bridge_uncpl fa_elec fa_intra_elec pro_close hbond_sr_bb hbond_lr_bb hbond_bb_sc hbond_sc dslf_fa13 atom_pair_constraint coordinate_constraint angle_constraint dihedral_constraint omega fa_dun_dev fa_dun_rot fa_dun_semi p_aa_pp hxl_tors ref rama_prepro res_type_constraint total
weights 1 0.55 1 1 0.55 1 0.92 -0.38 -0.33 -0.33 1 1 1.25 1 1 1 1 1.25 1 1 1 1 0.48 0.69 0.76 0.78 0.61 1 1 0.5 1 NA
pose -1257.83 143.567 812.893 -95.265 75.1549 40.6201 498.876 -510.028 -0.89139 -5.31145 -430.964 -59.0482 0 -166.166 -17.0863 -23.5162 -16.3078 0 1.35054 0 0.18036 0.0743 27.0066 22.349 117.586 81.2224 -58.4888 58.3319 62.591 13.5784 0 -685.522
VAL:NtermProteinFull_1 -5.28382 2.12621 2.13058 -2.62419 5.77275 2.19756 0.9684 -1.22487 -0.01512 -0.0382 -3.14394 0.90672 0 0 0 0 0 0 0 0 0 0 0.01376 0.14813 0.17324 0 0 0 2.085 0 0 4.1922
SER_2 -5.32366 1.74022 5.41275 -0.02656 0 0.0631 2.82443 -2.14798 -0 -0 -4.0402 -0.60482 0 0 0 -1.81598 0 0 0 0 0 0 0.00863 0.07191 0.28437 0 -0.28431 0.64674 -1.1772 -0.08457 0 -4.45313
LEU_3 -5.97332 0.51859 1.88155 -0.70903 0.43758 0.2729 1.61377 -1.84159 -0 -0 -0.3903 0.12118 0 0 0 0 0 0 0 0 0 0 0.02681 0.05266 0.9352 0 -0.22822 0 0.72952 0.07531 0 -2.47739
LEU_4 -6.73262 0.63404 2.68138 -0.71831 0.47413 0.29084 1.80626 -2.12861 -0 -0 -0.36839 0.14293 0 0 0 0 0 0 0 0 0 0 0.07329 0.0197 1.01985 0 -0.24517 0 0.72952 0.26536 0 -2.05582
GLN_5 -6.692 0.45767 6.72874 -0.24634 0.01791 0.17204 4.00115 -3.25635 -0 -0 -4.06962 -0.34229 0 0 0 -1.81598 -0.85735 0 0 0 0 0 0.0476 0.06739 0 3.05255 0.10579 0 -1.0644 0.36231 0 -3.33117
ALA_6 -6.50158 0.49812 3.00727 -0.02319 0 0 2.58502 -2.64681 -0 -0 -1.9643 -0.37525 0 0 0 0 0 0 0 0 0 0 0.14731 0 0 0 -0.34947 0 2.3386 0.11984 0 -3.16445
LEU_7 -9.18757 0.97883 4.10516 -0.482 0.29804 0.11184 2.92445 -3.08577 -0 -0 -1.96721 0.20662 0 0 0 0 0 0 0 0 0 0 0.01668 0.35612 0.71702 0 -0.20438 0 0.72952 0.09202 0 -4.39062
TRP_8 -9.13323 0.68519 4.3112 -0.69332 0.49981 0.36526 3.15741 -3.08817 -0 -0 -2.4749 -0.36096 0 0 0 0 0 0 0 0 0 0 -0.00297 0.06618 0 2.90704 -0.05342 0 3.035 0.22007 0 -0.55982
ILE_9 -8.18774 1.38009 2.60624 -0.51233 0.57721 0.10178 2.49269 -2.58421 -0 -0 -2.17081 0.06232 0 0 0 0 0 0 0 0 0 0 0.14506 0.14232 0.62736 0 -0.38333 0 1.0317 0.15564 0 -4.51602
LEU_10 -7.36039 0.23861 2.59583 -0.49815 0.37782 0.11883 2.17416 -2.45993 -0 -0 -1.74455 0.24332 0 0 0 0 0 0 0 0 0 0 0.05182 0.11468 0.32161 0 -0.28111 0 0.72952 0.16287 0 -5.21508
ILE_11 -8.60671 1.07403 3.69385 -0.50909 0.53515 0.09964 3.15052 -2.94222 -0 -0 -2.16037 0.11026 0 0 0 0 0 0 0 0 0 0 0.03457 0.18923 0.49751 0 -0.4747 0 1.0317 0.25505 0 -4.0216
VAL_12 -8.16814 1.20875 3.42081 -0.31607 0.32639 0.0724 3.09143 -2.85234 -0 -0 -2.54682 -0.07832 0 0 0 0 0 0 0 0 0 0 0.35019 0.02424 0.08663 0 -0.29021 0 2.085 0.37431 0 -3.21175
ALA_13 -6.05963 0.29328 3.85295 -0.02257 0 0 2.84354 -2.94454 -0 -0 -2.76255 -0.35387 0 0 0 0 0 0 0 0 0 0 -0.00519 0 0 0 -0.30076 0 2.3386 0.05513 0 -3.06561
ALA_14 -3.67418 0.24868 2.59924 -0.02257 0 0 1.58649 -1.82439 -0 -0 -0.76278 -0.37105 0 0 0 0 0 0 0 0 0 0 -0.01746 0 0 0 -0.23266 0 2.3386 -0.17913 0 -0.31121
LYS_15 -5.62098 0.94171 5.71723 -0.57408 0.34185 0.36053 2.44518 -2.74563 -0.04321 -0.16999 -5.56778 0.39004 0 0 0 0 -0.23544 0 0 0 0 0 0.41988 0.19829 3.01356 0 -0.12848 0 -1.6738 -0.24806 0 -3.17918
LEU_16 -6.95573 0.83567 1.89534 -0.5013 0.33027 0.12128 1.49096 -2.02358 -0 -0 -0.54184 0.21395 0 0 0 0 0 0 0 0 0 0 -0.04966 0.14159 0.32289 0 -0.30995 0 0.72952 -0.21807 0 -4.51866
GLY_17 -1.70968 0.11588 2.25219 -6e-05 0 0 1.02506 -1.12352 -0 -0 -0.7653 -0.3817 0 0 0 0 0 0 0 0 0 0 -0.02652 0 0 0 -1.46898 0 1.2108 0.18609 0 -0.68573
THR_18 -4.61253 0.65098 2.5355 -0.19415 0.14703 0.06561 1.51873 -1.71908 -0 -0 -1.22122 -0.84023 0 0 0 -0.20856 0 0 0 0 0 0 0.05498 0.04391 0.66325 0 -0.7334 2.30013 -1.425 0.89773 0 -2.0763
THR_19 -4.05443 0.41061 4.33418 -0.11323 0.06283 0.07656 2.47491 -2.12664 -3e-05 -0.00053 -2.41982 -0.59155 0 0 0 -0.60959 0 0 0 0 0 0 -0.01807 0.02467 0.03666 0 -0.43192 2.28952 -1.425 0.42978 0 -1.65108
VAL_20 -5.72387 1.31128 2.05388 -0.36829 0.31002 0.08941 1.49428 -2.00007 -0 -0 -0.68017 0.07575 0 0 0 0 0 0 0 0 0 0 0.05658 0.03585 0.83112 0 0.08917 0 2.085 -0.23933 0 -0.57939
GLU_21 -5.16575 0.73235 6.34806 -0.4637 0.19998 1.44204 2.1876 -2.81727 -0.02585 -0.13602 -2.93804 -2.81582 0 0 0 0 0 0 0 0 0 0 -0.05055 0.00258 0 4.03489 -0.29941 0 -2.5358 -0.27593 0 -2.57664
GLU_22 -6.80074 0.55732 7.79509 -0.64826 0.17134 1.19983 3.63559 -3.2198 -0.02586 -0.13619 -3.07155 -0.63538 0 0 0 -0.40103 -0.87625 0 0 0 0 0 0.07651 0.01271 0 3.36009 -0.23789 0 -2.5358 -0.40226 0 -2.18252
ALA_23 -5.82662 0.21462 2.63497 -0.0222 0 0 2.34443 -2.51382 -3e-05 -0.00053 -1.6601 -0.3809 0 0 0 0 0 0 0 0 0 0 0.05468 0 0 0 -0.34315 0 2.3386 -0.2772 0 -3.43725
VAL_24 -6.34273 0.45666 3.49048 -0.30944 0.26345 0.07049 2.78312 -2.62334 -0 -0 -1.86873 -0.10871 0 0 0 0 0 0 0 0 0 0 -0.06248 0.00068 0.23215 0 -0.31622 0 2.085 -0.08119 0 -2.33082
LYS_25 -5.37947 0.37949 5.67482 -0.30426 0.02616 0.13487 2.58846 -2.6244 -1e-05 -0.00017 -2.27126 -0.02432 0 0 0 0 0 0 0 0 0 0 0.01509 0.09393 1.71603 0 -0.00544 0 -1.6738 -0.06743 0 -1.72172
ARG_26 -7.98626 0.67413 6.8317 -0.43784 0.05987 0.21768 3.49948 -3.26582 -0 -0 -3.39114 0.38404 0 0 0 0 -0.87625 0 0 0 0 0 0.36926 0.38718 2.05906 0 -0.0803 0 -1.281 -0.144 0 -2.9802
ALA_27 -6.44972 0.64741 3.21229 -0.02268 0 0 2.87425 -2.77547 -0 -0 -2.14949 -0.37287 0 0 0 0 0 0 0 0 0 0 0.48351 0 0 0 -0.3216 0 2.3386 -0.17162 0 -2.70738
LEU_28 -5.89029 0.53467 4.48994 -0.50076 0.29108 0.12669 2.54257 -2.52205 -0 -0 -2.78297 0.22127 0 0 0 0 0 0 0 0 0 0 0.76428 0.48569 0.29359 0 -0.29306 0 0.72952 -0.14593 0 -1.65576
TRP_29 -7.28252 0.62497 4.96544 -1.28519 0.09981 0.47827 2.57602 -2.62621 -0 -0 -2.07217 -0.25357 0 0 0 0 0 0 0 0 0 0 0.00575 0.11395 0 1.6593 -0.2966 0 3.035 0.14898 0 -0.10877
LEU_30 -10.056 1.42664 2.90192 -0.48469 0.40885 0.11512 2.90721 -2.97466 -0.00825 -0.05378 -2.37572 0.20657 0 0 0 0 0 0 0 0 0 0 0.00117 0.77311 0.57868 0 -0.23004 0 0.72952 0.31023 0 -5.82416
LYS_31 -6.88645 0.87943 6.43339 -0.49096 0.11528 0.32678 3.35467 -3.08844 -0 -0 -2.61814 0.30199 0 0 0 0 0 0 0 0 0 0 0.12789 0.37375 2.02488 0 0.03863 0 -1.6738 0.77057 0 -0.01053
THR_32 -3.27389 0.11002 4.11876 -0.20307 0.13928 0.07411 1.63188 -1.83519 -0 -0 -1.59295 -0.11375 0 0 0 0 0 0 0 0 0 0 0.079 0.00968 0.08127 0 -0.02555 2.28826 -1.425 0.94726 0 1.0101
LYS_33 -4.45746 0.25195 3.44566 -0.53755 0.27438 0.33594 1.42028 -1.64027 -0 -0 -0.69871 0.13035 0 0 0 0 0 0 0 0 0 0 -0.02373 0.08753 2.02074 0 -0.12392 0 -1.6738 0.16151 0 -1.02709
LEU_34 -5.89993 1.06381 0.72465 -0.52518 0.54279 0.13195 1.3732 -1.51429 -0 -0 -1.05253 -0.00541 0 0 0 0 0 0 0 0 0 0 0.06286 0.09375 2.55004 0 -0.25702 0 0.72952 -0.19995 0 -2.18174
GLY_35 -1.67636 0.09492 1.97498 -5e-05 0 0 0.94627 -1.05519 -0.00393 -0.04418 -0.5448 -0.3856 0 0 0 0 0 0 0 0 0 0 0.08253 0 0 0 -1.27064 0 1.2108 0.01146 0 -0.65977
VAL_36 -5.81988 0.93475 2.18583 -0.30767 0.21601 0.06248 1.37136 -1.86054 -0.00564 -0.04395 -1.00816 -0.23765 0 0 0 0 0 0 0 0 0 0 -0.02085 0.00433 0.07823 0 -0.49589 0 2.085 -0.01145 0 -2.87371
SER_37 -4.29136 0.159 4.72017 -0.0271 0 0.06346 2.79083 -2.20242 -0 -0 -2.49557 -0.47309 0 0 0 -1.68165 0 0 0 0 0 0 -0.01877 0.02985 0.14628 0 -0.46205 0.63112 -1.1772 -0.26233 0 -4.55083
LEU_38 -5.75584 0.73897 2.73129 -0.5011 0.59078 0.12065 1.8799 -2.0178 -0 -0 -0.72042 0.22756 0 0 0 0 0 0 0 0 0 0 0.33705 0.07297 0.30652 0 -0.2969 0 0.72952 -0.23538 0 -1.79225
ASP_39 -4.52656 0.25161 5.27624 -0.11272 0.00819 0.36105 2.31555 -2.36891 -0 -0 -2.57542 -0.29484 0 0 0 0 -0.85735 0 0 0 0 0 0.2326 0.30019 0 1.89033 0.2269 0 -2.2837 0.38168 0 -1.77513
GLN_40 -6.50377 0.43855 6.44033 -0.25377 0.02133 0.19006 3.5107 -3.00462 -0.00132 -0.03435 -3.36181 -0.36659 0 0 0 -1.68165 -0.75817 0 0 0 0 0 0.6092 8e-05 0 3.1961 -0.10474 0 -1.0644 0.47269 0 -2.25617
ALA_41 -6.85545 1.1981 3.3875 -0.02297 0 0 2.95937 -2.86806 -0 -0 -2.04928 -0.36264 0 0 0 0 0 0 0 0 0 0 0.39023 0 0 0 -0.22524 0 2.3386 -0.12722 0 -2.23707
LEU_42 -8.5826 1.02067 3.9997 -0.49599 0.43755 0.11994 2.97055 -2.98322 -0 -0 -2.37695 0.20193 0 0 0 0 0 0 0 0 0 0 0.62904 0.13674 0.29337 0 -0.30289 0 0.72952 -0.22589 0 -4.42852
ARG_43 -7.79294 0.1992 7.51428 -1.25486 0.69428 0.81364 3.55898 -3.64832 -0 -0 -3.59233 0.30759 0 0 0 0 -1.01138 0 0 0 0 0 0.45083 0.23264 3.36096 0 -0.13812 0 -1.281 -0.15798 0 -1.74452
ILE_44 -8.91045 1.58641 2.12973 -0.51157 0.56996 0.10096 2.91897 -2.71643 -0 -0 -2.01193 0.09843 0 0 0 0 0 0 0 0 0 0 -0.04274 0.13092 0.54774 0 -0.43321 0 1.0317 0.10669 0 -5.40481
LEU_45 -9.56987 1.60022 2.54954 -0.51103 0.55262 0.12789 2.99923 -2.92909 -0 -0 -1.61002 0.25955 0 0 0 0 0 0 0 0 0 0 0.32348 0.10375 0.32726 0 -0.28269 0 0.72952 0.20185 0 -5.12781
LEU_46 -7.45622 0.61002 4.57962 -0.69879 0.62665 0.25013 2.84353 -2.86391 -0 -0 -1.91573 0.18557 0 0 0 0 0 0 0 0 0 0 0.46595 0.0977 0.91902 0 -0.22678 0 0.72952 0.15605 0 -1.69767
ALA_47 -6.05253 0.52019 4.51622 -0.02265 0 0 3.56444 -3.09467 -0 -0 -2.29813 -0.36059 0 0 0 0 0 0 0 0 0 0 0.08126 0 0 0 -0.0724 0 2.3386 0.18566 0 -0.69459
ALA_48 -5.49789 0.28347 4.41377 -0.02275 0 0 3.64635 -3.02493 -0 -0 -2.79309 -0.36718 0 0 0 0 0 0 0 0 0 0 0.86519 0 0 0 -0.32739 0 2.3386 -0.07432 0 -0.56017
ALA_49 -4.07524 0.22892 2.62953 -0.02325 0 0 1.43979 -1.98719 -0 -0 -0.8298 -0.3399 0 0 0 0 0 0 0 0 0 0 -0.01927 0 0 0 -0.32489 0 2.3386 -0.32878 0 -1.29148
ASN_50 -6.91306 0.70451 6.30316 -0.18055 0.02555 0.2618 3.04221 -3.26962 -0.04118 -0.33001 -2.45382 -0.3445 0 0 0 -0.90474 -0.00995 0 0 0 0 0 0.06189 0.00022 0 1.8277 0.20707 0 -0.87355 -0.16584 0 -3.05271
THR_51 -5.70907 1.14327 3.80913 -0.11726 0.04896 0.05785 2.20578 -2.54384 -0 -0 -1.05177 -1.26776 0 0 0 0 -0.45077 0 0 0 0 0 -0.03851 0.02064 0.29119 0 -0.16486 2.80026 -1.425 -0.00452 0 -2.39627
GLY_52 -1.86502 0.09469 2.42762 -5e-05 0 0 1.24237 -1.23904 -0 -0 -0.75002 -0.39859 0 0 0 0 0 0 0 0 0 0 0.09789 0 0 0 -1.16911 0 1.2108 -0.33349 0 -0.68195
THR_53 -4.59649 0.28983 4.34891 -0.1059 0.05915 0.06872 1.71276 -2.0954 -0.00175 -0.0075 -2.10057 -0.50407 0 0 0 0 -0.45077 0 0 0 0 0 0.02804 0.00664 0.14106 0 -0.70353 2.29234 -1.425 -0.29126 0 -3.33477
THR_54 -3.62273 0.13396 4.24048 -0.11109 0.06641 0.07186 2.36054 -1.99522 -0.02946 -0.2113 -2.20522 -0.58791 0 0 0 -0.53965 0 0 0 0 0 0 -0.02277 0.00549 0.05604 0 -0.48084 2.30526 -1.425 -0.14905 0 -2.14021
VAL_55 -5.27648 1.42468 1.16592 -0.26977 0.21519 0.04356 1.2669 -1.48147 -0 -0 -0.09945 0.52063 0 0 0 0 0 0 0 0 0 0 -0.04126 0.0499 0.80814 0 0.04298 0 2.085 -0.15847 0 0.296
GLU_56 -4.60991 0.67546 5.17299 -0.32493 0.05896 0.37122 2.01522 -2.23734 -0 -0 -2.05005 -0.54107 0 0 0 0 0 0 0 0 0 0 -0.02619 0.00067 0 3.35941 -0.12236 0 -2.5358 -0.02221 0 -0.81593
GLU_57 -6.27293 0.30737 7.49347 -0.33524 0.06521 0.39727 3.30832 -3.09124 -0.02639 -0.17443 -3.37022 -0.59492 0 0 0 -0.53965 -0.98309 0 0 0 0 0 0.00859 0.01036 0 3.56156 -0.21575 0 -2.5358 -0.13821 0 -3.12573
ALA_58 -5.16798 0.12149 3.48298 -0.02183 0 0 2.43353 -2.51264 -0.00481 -0.04436 -1.83608 -0.3667 0 0 0 0 0 0 0 0 0 0 -0.05588 0 0 0 -0.30249 0 2.3386 -0.25141 0 -2.1876
VAL_59 -7.17891 1.28661 3.21484 -0.30719 0.23934 0.06965 2.89646 -2.67438 -0 -0 -1.72908 -0.13108 0 0 0 0 0 0 0 0 0 0 -0.00012 0.0319 0.14123 0 -0.40051 0 2.085 0.01728 0 -2.43897
LYS_60 -5.64682 0.321 6.61829 -0.29896 0.02437 0.12381 2.81824 -2.8399 -0 -0 -3.00511 -0.01523 0 0 0 0 0 0 0 0 0 0 0.08664 0.14988 1.7461 0 0.02408 0 -1.6738 0.14517 0 -1.42223
ARG_61 -6.55021 0.49085 6.24082 -0.63401 0.17204 0.35852 3.16736 -2.92269 -0 -0 -3.70526 0.2815 0 0 0 0 -0.98309 0 0 0 0 0 -0.02245 0.03736 2.51903 0 -0.07423 0 -1.281 0.00177 0 -2.90367
ALA_62 -6.74747 1.08039 3.40645 -0.02232 0 0 3.22253 -2.90341 -0 -0 -2.63106 -0.35695 0 0 0 0 0 0 0 0 0 0 -0.0502 0 0 0 -0.25738 0 2.3386 -0.19385 0 -3.11467
LEU_63 -5.95116 0.48249 4.684 -0.50266 0.49305 0.11935 2.58811 -2.56117 -0 -0 -2.76374 0.24503 0 0 0 0 0 0 0 0 0 0 0.15337 0.05138 0.41027 0 -0.26375 0 0.72952 -0.16449 0 -2.25041
LYS_64 -4.34208 0.1768 5.1815 -0.30108 0.02709 0.13082 2.21055 -2.28108 -0 -0 -1.66159 0.00102 0 0 0 0 0 0 0 0 0 0 0.07888 0.02093 1.84244 0 0.04681 0 -1.6738 0.13299 0 -0.40978
LEU_65 -7.81268 0.70732 2.95731 -0.71606 0.56019 0.29121 2.34515 -2.48618 -0 -0 -2.14416 0.13337 0 0 0 0 0 0 0 0 0 0 0.35942 0.02255 0.97561 0 -0.26341 0 0.72952 0.13258 0 -4.20826
LYS_66 -8.13127 1.05482 7.38851 -0.50035 0.12742 0.39029 3.57946 -3.56004 -0.00197 -0.00424 -3.51005 0.19562 0 0 0 0 0 0 0 0 0 0 -0.01284 0.36661 2.1425 0 0.02382 0 -1.6738 0.36256 0 -1.76296
THR_67 -3.02835 0.08853 3.96266 -0.20446 0.15924 0.07463 1.55475 -1.81472 -0 -0 -1.39417 -0.09976 0 0 0 0 0 0 0 0 0 0 -0.02836 0.00434 0.08522 0 -0.02399 2.28728 -1.425 0.66593 0 0.86378
LYS_68 -3.22806 0.12389 3.34787 -0.30459 0.02644 0.13835 1.24627 -1.54351 -0 -0 -0.32744 -0.00219 0 0 0 0 0 0 0 0 0 0 0.00849 0.02936 1.74105 0 -0.02137 0 -1.6738 0.14813 0 -0.29111
LEU_69 -5.85604 1.65387 1.07897 -0.51886 0.46599 0.1342 1.0211 -1.49712 -0 -0 -0.63209 0.20763 0 0 0 0 0 0 0 0 0 0 0.00804 0.01798 0.2553 0 -0.26603 0 0.72952 -0.27556 0 -3.4731
GLY_70 -1.89031 0.08953 2.22901 -5e-05 0 0 1.1241 -1.18696 -0 -0 -0.68277 -0.38866 0 0 0 0 0 0 0 0 0 0 0.24924 0 0 0 -1.20402 0 1.2108 0.05789 0 -0.3922
VAL_71 -5.65273 1.44576 1.6482 -0.29879 0.20625 0.05448 1.44397 -1.74202 -0.00197 -0.00424 -1.29869 0.00247 0 0 0 0 0 0 0 0 0 0 0.21932 0.00139 0.00423 0 -0.31183 0 2.085 0.75681 0 -1.44242
SER_72 -3.88279 0.26161 3.73357 -0.02892 0 0.06713 2.27667 -1.94198 -0 -0 -1.80513 -0.42916 0 0 0 0 0 0 0 0 0 0 -0.01906 4e-05 0.16018 0 -0.44027 0.60002 -1.1772 0.34442 0 -2.28087
LEU_73 -6.76996 0.64157 2.91689 -0.67475 0.56353 0.2368 1.84664 -2.20727 -0 -0 -1.04989 0.15086 0 0 0 0 0 0 0 0 0 0 0.08033 0.31814 0.95995 0 -0.24706 0 0.72952 -0.14355 0 -2.64825
GLU_74 -5.79469 0.41712 6.63217 -0.46165 0.22827 1.44176 2.45142 -2.91724 -0.02825 -0.14947 -2.65534 -2.93994 0 0 0 0 -0.75817 0 0 0 0 0 -0.06646 0.00751 0 3.96438 -0.29095 0 -2.5358 -0.08252 0 -3.53785
ALA_75 -5.98498 0.88581 3.69558 -0.0212 0 0 2.48431 -2.67738 -0.02825 -0.14947 -1.06179 -0.33414 0 0 0 0 0 0 0 0 0 0 0.36792 0 0 0 0.1157 0 2.3386 0.04609 0 -0.3232
ALA_76 -6.65694 0.46916 3.17063 -0.02121 0 0 2.7407 -2.74806 -0 -0 -1.87633 -0.37363 0 0 0 0 0 0 0 0 0 0 -0.02545 0 0 0 -0.20172 0 2.3386 0.21565 0 -2.96861
LEU_77 -9.07867 1.72213 3.70457 -0.47976 0.23129 0.11503 2.67253 -3.14749 -0.02053 -0.16191 -1.80957 0.19186 0 0 0 0 0 0 0 0 0 0 -0.03772 0.87358 0.32379 0 -0.28393 0 0.72952 -0.01372 0 -4.46901
ALA_78 -5.85594 0.51529 3.70562 -0.0218 0 0 3.122 -2.85221 -0 -0 -2.52738 -0.36838 0 0 0 0 0 0 0 0 0 0 -0.01547 0 0 0 -0.12589 0 2.3386 -0.09638 0 -2.18193
ILE_79 -9.31407 1.7279 2.45365 -0.70968 1.56153 0.15998 2.85129 -2.94219 -0 -0 -1.92943 0.3557 0 0 0 0 0 0 0 0 0 0 -0.06807 0.76086 0.58126 0 -0.41348 0 1.0317 0.02887 0 -3.86417
LEU_80 -7.59818 0.89439 2.88758 -0.49704 0.38745 0.11563 2.10732 -2.62305 -0 -0 -1.65144 0.24958 0 0 0 0 0 0 0 0 0 0 0.41006 0.16228 0.45282 0 -0.23821 0 0.72952 0.23656 0 -3.97472
ALA_81 -6.26083 0.73817 3.81054 -0.02258 0 0 3.20445 -2.94182 -0.01404 -0.12316 -2.81747 -0.3706 0 0 0 0 0 0 0 0 0 0 0.02968 0 0 0 -0.12743 0 2.3386 0.20656 0 -2.34995
ALA_82 -6.00112 0.53578 3.45351 -0.02109 0 0 3.02883 -2.69961 -0 -0 -2.84086 -0.34443 0 0 0 0 0 0 0 0 0 0 0.06938 0 0 0 -0.12954 0 2.3386 0.16965 0 -2.44091
ALA_83 -6.00184 0.37963 3.68941 -0.02134 0 0 2.88215 -2.92798 -0 -0 -3.18622 -0.34642 0 0 0 0 0 0 0 0 0 0 0.00282 0 0 0 -0.1274 0 2.3386 0.21045 0 -3.10813
ALA_84 -3.54261 0.49599 2.53862 -0.02274 0 0 1.40214 -1.81657 -0 -0 -0.6439 -0.36157 0 0 0 0 0 0 0 0 0 0 0.0247 0 0 0 -0.19481 0 2.3386 0.01957 0 0.23742
GLN_85 -5.01425 0.43297 4.14772 -0.64278 0.06861 0.6727 1.84786 -2.13397 -0.01404 -0.12316 -1.44365 -0.35987 0 0 0 -0.90474 0 0 0 0 0 0 0.84725 0.07163 0 2.83311 -0.13818 0 -1.0644 -0.17965 0 -1.09684
LEU_86 -6.4927 1.04173 1.81073 -0.49268 0.44095 0.1173 1.32114 -1.91948 -0 -0 -0.5416 0.20314 0 0 0 0 0 0 0 0 0 0 -0.01578 0.21944 0.33049 0 -0.28985 0 0.72952 -0.1148 0 -3.65245
GLY_87 -1.68309 0.1149 2.16191 -6e-05 0 0 0.95731 -1.08559 -0 -0 -0.53105 -0.3869 0 0 0 0 0 0 0 0 0 0 -0.01401 0 0 0 -1.50095 0 1.2108 0.34189 0 -0.41484
THR_88 -4.60812 0.58287 2.63364 -0.19202 0.1425 0.06604 1.70302 -1.7611 -0 -0 -1.50622 -0.88524 0 0 0 -0.13632 0 0 0 0 0 0 -0.01297 0.02906 0.56591 0 -0.69104 2.29817 -1.425 1.11531 0 -2.08151
THR_89 -4.1223 0.41486 4.34019 -0.11201 0.062 0.07456 2.35334 -2.14716 -0 -0 -2.25007 -0.6299 0 0 0 -0.7366 0 0 0 0 0 0 -0.01947 0.02003 0.03679 0 -0.44234 2.29823 -1.425 0.54422 0 -1.74061
VAL_90 -5.26563 0.52164 2.21725 -0.30504 0.23445 0.06897 1.81771 -1.99083 -0 -0 -1.09326 -0.08948 0 0 0 0 0 0 0 0 0 0 -0.06755 0.01041 0.22334 0 -0.25154 0 2.085 -0.1685 0 -2.05307
GLU_91 -4.37739 0.28537 5.21734 -0.46124 0.23907 1.4478 1.92861 -2.32024 -0.02914 -0.16101 -1.99975 -2.93134 0 0 0 0 0 0 0 0 0 0 0.07702 0.01366 0 3.99831 -0.28138 0 -2.5358 -0.17269 0 -2.0628
GLU_92 -6.44686 0.29177 7.36714 -0.67253 0.22325 1.26003 3.12208 -3.05532 -0.04799 -0.27068 -2.94276 -0.61428 0 0 0 -0.60028 -0.86341 0 0 0 0 0 0.21277 0.0184 0 3.39883 -0.26205 0 -2.5358 -0.39468 0 -2.81236
ALA_93 -6.13651 0.36888 2.44547 -0.02201 0 0 2.58648 -2.60529 -0 -0 -2.08666 -0.38145 0 0 0 0 0 0 0 0 0 0 0.06793 0 0 0 -0.29881 0 2.3386 -0.36544 0 -4.0888
VAL_94 -7.3869 1.09338 3.20432 -0.30671 0.22529 0.0691 2.96321 -2.79228 -0 -0 -2.42193 -0.08876 0 0 0 0 0 0 0 0 0 0 -0.05306 0.19129 0.02797 0 -0.38294 0 2.085 0.10537 0 -3.46765
LYS_95 -5.30895 0.28205 5.66422 -0.3116 0.02885 0.14386 2.33638 -2.56677 -0.01885 -0.10967 -2.14248 0.00525 0 0 0 0 0 0 0 0 0 0 0.06155 0.14084 1.69796 0 -0.014 0 -1.6738 0.29173 0 -1.49344
ARG_96 -7.50596 0.41735 6.23047 -0.44793 0.07727 0.23123 3.10165 -3.03264 -0 -0 -2.80866 0.39024 0 0 0 0 -0.86341 0 0 0 0 0 0.00017 0.55412 2.04243 0 -0.10149 0 -1.281 -0.05223 0 -3.04839
ALA_97 -6.12163 0.64875 3.26068 -0.02189 0 0 2.99192 -2.66231 -0 -0 -2.3606 -0.38638 0 0 0 0 0 0 0 0 0 0 0.21024 0 0 0 -0.16872 0 2.3386 -0.18834 0 -2.45968
LEU_98 -5.48076 0.47876 4.6429 -0.50093 0.28391 0.12794 2.49359 -2.47812 -0 -0 -1.70264 0.21866 0 0 0 0 0 0 0 0 0 0 0.53322 0.57994 0.39767 0 -0.2658 0 0.72952 -0.09226 0 -0.03441
LYS_99 -4.01378 0.19318 4.83316 -0.30743 0.02823 0.13926 2.28728 -2.18721 -0 -0 -1.69171 -0.00828 0 0 0 0 0 0 0 0 0 0 0.11172 0.01438 1.70542 0 -0.00985 0 -1.6738 -0.05213 0 -0.63156
LEU_100 -8.23317 0.77973 3.49577 -0.49866 0.5086 0.11671 3.00582 -2.83807 -0.01401 -0.06962 -2.2347 0.23707 0 0 0 0 0 0 0 0 0 0 -0.00346 0.04702 0.39395 0 -0.26885 0 0.72952 -0.09894 0 -4.94531
LYS_101 -5.98059 0.55907 5.98871 -0.46332 0.0898 0.28773 3.59974 -2.99234 -0 -0 -3.03627 0.30357 0 0 0 0 0 0 0 0 0 0 0.14047 0.13252 2.03801 0 0.08489 0 -1.6738 0.60036 0 -0.32144
THR_102 -2.83934 0.08582 3.45484 -0.12052 0.06305 0.05892 1.28201 -1.69338 -0 -0 -0.23117 -0.92468 0 0 0 0 0 0 0 0 0 0 0.35257 0.03009 0.26393 0 -0.07467 2.31591 -1.425 0.51845 0 1.11685
LYS_103 -3.52819 0.17471 3.44858 -0.43157 0.07519 0.24322 1.33397 -1.59104 -0 -0 -0.15564 -0.08953 0 0 0 0 0 0 0 0 0 0 0.01045 0.01906 2.28651 0 -0.08037 0 -1.6738 -0.03404 0 0.00752
LEU_104 -5.72832 0.54922 1.15122 -0.5189 0.42946 0.13896 1.28473 -1.42976 -0 -0 -1.0359 0.16512 0 0 0 0 0 0 0 0 0 0 0.17276 0.116 0.2292 0 -0.20786 0 0.72952 0.01055 0 -3.94403
GLY_105 -1.78067 0.0884 2.08531 -5e-05 0 0 1.15757 -1.12142 -0 -0 -0.48681 -0.36743 0 0 0 0 0 0 0 0 0 0 0.28106 0 0 0 -1.21748 0 1.2108 0.11617 0 -0.03454
VAL_106 -5.50259 0.5986 1.74021 -0.31356 0.23749 0.0654 1.40408 -1.72195 -0.01401 -0.06962 -0.53472 -0.23658 0 0 0 0 0 0 0 0 0 0 0.02291 0.03313 0.12899 0 -0.44844 0 2.085 0.05837 0 -2.46731
SER_107 -3.15025 0.07678 3.8611 -0.02724 0 0.06374 2.01619 -1.785 -0.02394 -0.1644 -1.79248 -0.47071 0 0 0 -0.28898 0 0 0 0 0 0 -0.03658 0.00886 0.12557 0 -0.50253 0.60127 -1.1772 -0.24417 0 -2.90997
LEU_108 -6.67454 2.6859 1.03301 -0.61173 0.27621 0.20208 1.61272 -1.7613 -0 -0 -0.68064 0.10449 0 0 0 0 0 0 0 0 0 0 0.00787 1.54499 0.86016 0 -0.18773 0 0.72952 0.20933 0 -0.64968
GLU_109 -7.31471 0.4254 6.32811 -0.32379 0.06187 0.3847 2.82943 -3.2552 -0.00037 -0.0103 -2.76145 -0.64051 0 0 0 0 -1.01138 0 0 0 0 0 0.2699 0.32279 0 3.56708 -0.13731 0 -2.5358 0.2828 0 -3.51873
THR_110 -6.39841 0.53195 4.25707 -0.20806 0.24206 0.07833 2.40666 -2.48529 -0.02357 -0.1541 -0.98079 -0.3592 0 0 0 -0.28898 0 0 0 0 0 0 0.50059 0.00029 0.18801 0 0.03794 2.30013 -1.425 0.11886 0 -1.66151
ALA_111 -6.02787 0.59796 2.93778 -0.02225 0 0 2.7247 -2.60812 -0 -0 -1.88319 -0.38897 0 0 0 0 0 0 0 0 0 0 0.19252 0 0 0 -0.27433 0 2.3386 0.07999 0 -2.33318
ALA_112 -6.34664 0.71496 3.31277 -0.02273 0 0 2.97899 -2.82321 -0 -0 -2.94471 -0.37163 0 0 0 0 0 0 0 0 0 0 0.10221 0 0 0 -0.337 0 2.3386 -0.26728 0 -3.66567
LEU_113 -9.75878 2.11819 3.83551 -0.72119 0.71335 0.29081 3.28303 -3.08807 -0 -0 -3.19214 0.15289 0 0 0 0 0 0 0 0 0 0 0.66204 0.12081 0.96563 0 -0.25638 0 0.72952 -0.12669 0 -4.27147
ALA_114 -5.58291 0.48991 3.00864 -0.02219 0 0 2.10459 -2.49995 -0 -0 -1.39126 -0.36583 0 0 0 0 0 0 0 0 0 0 0.05087 0 0 0 -0.31063 0 2.3386 -0.11821 0 -2.29836
LEU_115 -9.07319 1.13984 2.40098 -0.50239 0.46253 0.11426 2.79937 -2.74995 -0 -0 -1.4744 0.25992 0 0 0 0 0 0 0 0 0 0 0.02501 0.07909 0.56536 0 -0.22151 0 0.72952 -0.06108 0 -5.50663
LYS_116 -7.62567 0.7845 8.61104 -0.49501 0.09653 0.39848 3.83995 -3.66503 -0.06479 -0.23847 -6.71297 0.14902 0 0 0 0 0 0 0 0 0 0 0.02389 0.07493 2.5867 0 0.01324 0 -1.6738 0.06302 0 -3.83444
THR_117 -7.89783 0.67911 5.43013 -0.20886 0.18275 0.07618 3.55079 -3.11535 -0.00024 -0.00723 -3.5774 -0.10351 0 0 0 0 0 0 0 0 0 0 0.30066 0.00064 0.10649 0 0.05178 2.29376 -1.425 0.21117 0 -3.45198
ALA_118 -6.21271 0.59013 4.20599 -0.02108 0 0 2.99615 -3.10615 -0 -0 -2.65441 -0.3577 0 0 0 0 0 0 0 0 0 0 0.13498 0 0 0 -0.19933 0 2.3386 0.31589 0 -1.96962
ALA_119 -3.7362 0.29596 2.57045 -0.023 0 0 1.52725 -1.88802 -0 -0 -0.70914 -0.35585 0 0 0 0 0 0 0 0 0 0 0.07933 0 0 0 -0.28849 0 2.3386 -0.05921 0 -0.24832
LEU_120 -4.61831 0.55552 2.40706 -0.72489 0.57878 0.30196 1.51342 -1.72981 -0 -0 -0.66456 0.16061 0 0 0 0 0 0 0 0 0 0 0.04838 0.03083 0.93396 0 -0.24057 0 0.72952 -0.09643 0 -0.81453
LEU_121 -6.83232 0.81959 2.218 -0.50889 0.53501 0.12633 1.23811 -2.04358 -0 -0 -0.64038 0.22773 0 0 0 0 0 0 0 0 0 0 0.21236 0.09956 0.33858 0 -0.31052 0 0.72952 -0.08989 0 -3.8808
GLY_122 -1.8228 0.14816 2.27741 -6e-05 0 0 1.1675 -1.17833 -0 -0 -0.65519 -0.39153 0 0 0 0 0 0 0 0 0 0 0.0617 0 0 0 -1.41274 0 1.2108 -0.00521 0 -0.60029
THR_123 -4.73974 0.39705 4.18794 -0.10428 0.06989 0.06562 1.86627 -2.12787 -0.00299 -0.02661 -2.23695 -0.44156 0 0 0 0 0 0 0 0 0 0 0.08075 0.00165 0.23685 0 -0.80203 2.28601 -1.425 0.26285 0 -2.45215
THR_124 -4.6215 0.22059 5.90153 -0.114 0.07195 0.07622 3.27309 -2.62055 -0 -0 -3.36861 -0.57739 0 0 0 -1.40286 0 0 0 0 0 0 -0.01306 0.17112 0.04631 0 -0.38568 2.32696 -1.425 0.04275 0 -2.39814
VAL_125 -5.57713 0.77681 2.07387 -0.30657 0.22351 0.06953 1.76455 -1.98851 -0 -0 -0.94218 -0.10776 0 0 0 0 0 0 0 0 0 0 -0.05274 0.0061 0.14637 0 -0.26931 0 2.085 -0.04911 0 -2.14758
GLU_126 -4.74128 0.31964 5.71404 -0.46613 0.26667 1.46615 2.02538 -2.48892 -0.02629 -0.1416 -2.14943 -2.9158 0 0 0 0 0 0 0 0 0 0 -0.05165 0.03627 0 4.00761 -0.2838 0 -2.5358 -0.145 0 -2.10996
GLU_127 -6.05795 0.46949 7.59044 -0.20729 0.02614 0.2981 3.64074 -3.17792 -0.02629 -0.1416 -3.41956 -0.5128 0 0 0 -1.40286 0 0 0 0 0 0 0.03588 0.15421 0 3.55756 -0.23203 0 -2.5358 -0.37821 0 -2.31976
ALA_128 -5.84135 0.34848 3.07143 -0.02087 0 0 2.57905 -2.63117 -0.00224 -0.00855 -1.7604 -0.3555 0 0 0 0 0 0 0 0 0 0 -0.01162 0 0 0 -0.1911 0 2.3386 -0.21531 0 -2.70055
VAL_129 -6.98384 0.99799 2.96489 -0.30795 0.24964 0.06936 2.83537 -2.62403 -0 -0 -2.09114 -0.05465 0 0 0 0 0 0 0 0 0 0 -0.00956 0.1058 0.06764 0 -0.37492 0 2.085 0.11337 0 -2.95703
LYS_130 -5.47106 0.35096 5.63702 -0.3074 0.02654 0.13988 2.62712 -2.61091 -0 -0 -2.0992 0.00385 0 0 0 0 0 0 0 0 0 0 0.16776 0.0547 1.72222 0 -0.0092 0 -1.6738 0.04252 0 -1.39901
ARG_131 -7.08462 0.34205 5.412 -0.58559 0.07847 0.32036 2.7052 -2.94175 -0.00051 -0.01084 -2.0838 0.51501 0 0 0 0 0 0 0 0 0 0 0.17915 0.29897 2.39617 0 -0.06748 0 -1.281 -0.14556 0 -1.95375
ALA_132 -6.94895 1.08201 3.33083 -0.02215 0 0 2.99022 -2.91798 -0 -0 -2.42866 -0.36686 0 0 0 0 0 0 0 0 0 0 0.25819 0 0 0 -0.18994 0 2.3386 -0.08523 0 -2.95992
LEU_133 -6.13978 0.37853 4.19812 -0.51543 0.3703 0.13377 2.37348 -2.47895 -0 -0 -2.64792 0.25353 0 0 0 0 0 0 0 0 0 0 0.74058 0.07768 0.27343 0 -0.30624 0 0.72952 -0.09527 0 -2.65466
LYS_134 -4.58266 0.16597 5.39912 -0.30332 0.02887 0.1336 2.36544 -2.38674 -0 -0 -2.08643 0.00458 0 0 0 0 0 0 0 0 0 0 0.17081 0.0059 1.8156 0 0.02266 0 -1.6738 0.0004 0 -0.92
LEU_135 -8.22393 0.7636 3.41846 -0.48851 0.39719 0.11571 2.92783 -2.7864 -4e-05 -0.00061 -2.42038 0.21577 0 0 0 0 0 0 0 0 0 0 0.02727 0.43771 0.49773 0 -0.24417 0 0.72952 0.11037 0 -4.52289
LYS_136 -7.8601 0.74885 7.0611 -0.48237 0.09023 0.35158 3.33099 -3.41502 -0.01128 -0.03075 -2.79862 0.22152 0 0 0 0 0 0 0 0 0 0 -0.01082 0.25871 2.08325 0 0.05255 0 -1.6738 0.56583 0 -1.51813
THR_137 -3.15132 0.09985 4.03131 -0.2057 0.16898 0.07518 1.5648 -1.8381 -0 -0 -1.34065 -0.04236 0 0 0 0 0 0 0 0 0 0 -0.02468 0.00471 0.07429 0 -0.02777 2.29448 -1.425 0.84268 0 1.10068
LYS_138 -3.46558 0.12573 3.28111 -0.30734 0.02803 0.14228 1.39195 -1.61745 -0 -0 -0.60127 -0.02013 0 0 0 0 0 0 0 0 0 0 -0.04257 0.0153 1.80242 0 -0.05886 0 -1.6738 0.17964 0 -0.82055
LEU_139 -5.30462 0.94444 1.42955 -0.77868 0.99115 0.22413 1.29978 -1.57615 -0 -0 -1.27759 0.36403 0 0 0 0 0 0 0 0 0 0 0.1262 0.12525 2.9573 0 -0.25798 0 0.72952 -0.30815 0 -0.31183
GLY_140 -1.78656 0.0863 2.12413 -5e-05 0 0 1.05751 -1.13692 -0 -0 -0.54905 -0.37 0 0 0 0 0 0 0 0 0 0 0.4851 0 0 0 -1.23929 0 1.2108 -0.08631 0 -0.20435
VAL_141 -6.00591 1.26403 2.92332 -0.29795 0.19875 0.05537 1.40968 -2.0449 -0.01131 -0.03136 -1.66903 -0.08496 0 0 0 0 0 0 0 0 0 0 0.06101 0.04221 0.01258 0 -0.40696 0 2.085 0.43215 0 -2.06829
SER_142 -4.82291 0.25733 5.72754 -0.03552 0 0.06347 3.29385 -2.50165 -0.00072 -0.01347 -3.2303 -0.1516 0 0 0 -1.07463 -0.77388 0 0 0 0 0 0.10561 0.01441 0.182 0 -0.40561 1.73057 -1.1772 0.12105 0 -2.69165
LEU_143 -6.91788 0.46789 1.89914 -0.70066 0.54876 0.27403 1.62496 -1.9479 -0 -0 -0.72636 0.07946 0 0 0 0 0 0 0 0 0 0 -0.03174 0.1278 1.14305 0 -0.25932 0 0.72952 -0.16998 0 -3.85922
ILE_144 -7.97087 0.90625 3.0381 -0.50879 0.56689 0.09884 2.81232 -2.54659 -0 -0 -1.72172 0.14486 0 0 0 0 0 0 0 0 0 0 -0.00105 0.05976 0.5435 0 -0.34168 0 1.0317 0.51821 0 -3.37026
GLU_145 -7.61355 1.00031 7.5255 -0.21109 0.02479 0.32783 3.5883 -3.4519 -0 -0 -4.33225 -0.52776 0 0 0 -1.07463 -0.77388 0 0 0 0 0 0.16149 0.40846 0 4.55607 -0.22134 0 -2.5358 0.26473 0 -2.88471
ALA_146 -6.88046 0.65546 3.30893 -0.022 0 0 2.78989 -2.8438 -0.00072 -0.01347 -1.65184 -0.35133 0 0 0 0 0 0 0 0 0 0 0.40035 0 0 0 -0.18783 0 2.3386 -0.25414 0 -2.71235
LEU_147 -11.268 2.60966 5.01958 -0.48469 0.24279 0.11765 3.20519 -3.3918 -0 -0 -3.904 0.17986 0 0 0 0 0 0 0 0 0 0 0.25339 0.64536 0.34733 0 -0.29349 0 0.72952 -0.15177 0 -6.14338
HIS_D:MP-NE2-connect_148 -11.3382 4.2985 8.34505 -2.6915 2.0866 2.28671 3.72783 -3.98768 -0 -0 -7.36784 -0.81934 0 0 0 0 0 0 0.67527 0 0.09018 0.03715 0.8202 0.40534 0 3.1802 0.11207 0 0.13443 -0.11589 0 -0.12093
ILE_149 -8.40567 2.19578 4.34749 -0.51946 0.66033 0.10505 2.97777 -2.75262 -0 -0 -3.61714 0.04153 0 0 0 0 0 0 0 0 0 0 0.2639 0.10698 0.58655 0 -0.41677 0 1.0317 0.12668 0 -3.2679
LEU_150 -9.2317 1.1258 2.46296 -0.50013 0.41495 0.12212 2.52287 -2.79631 -0 -0 -1.68072 0.24923 0 0 0 0 0 0 0 0 0 0 0.45676 0.44565 0.45353 0 -0.23511 0 0.72952 0.31366 0 -5.14691
ILE_151 -8.2076 0.95218 4.3657 -0.51904 0.68908 0.10338 3.16274 -3.04274 -0 -0 -2.50898 0.12772 0 0 0 0 0 0 0 0 0 0 0.02916 0.03534 0.56925 0 -0.42085 0 1.0317 0.3317 0 -3.30127
THR_152 -7.95968 0.95334 4.82496 -0.20051 0.12469 0.0718 3.56103 -3.16052 -0 -0 -3.48427 -0.03502 0 0 0 0 0 0 0 0 0 0 0.02061 0.07815 0.05841 0 0.02354 2.31825 -1.425 0.66312 0 -3.56711
ALA_153 -6.21588 0.31344 3.85521 -0.02185 0 0 2.8978 -3.01525 -0 -0 -2.88108 -0.36157 0 0 0 0 0 0 0 0 0 0 -0.01952 0 0 0 -0.20914 0 2.3386 0.4447 0 -2.87454
ALA_154 -4.03149 0.36272 2.426 -0.02284 0 0 1.62947 -1.91903 -0 -0 -0.7123 -0.3941 0 0 0 0 0 0 0 0 0 0 0.118 0 0 0 -0.13837 0 2.3386 -0.13774 0 -0.48108
VAL_155 -5.68447 0.99548 1.8725 -0.31498 0.28716 0.07202 1.70427 -1.93189 -0 -0 -1.01195 -0.12695 0 0 0 0 0 0 0 0 0 0 0.11469 0.17041 0.19614 0 -0.3082 0 2.085 -0.07895 0 -1.9597
LEU_156 -6.84705 0.84294 1.73793 -0.53637 0.39061 0.12719 1.47566 -2.03364 -0 -0 -0.57696 0.05264 0 0 0 0 0 0 0 0 0 0 0.00845 0.19198 3.15543 0 -0.30152 0 0.72952 -0.0751 0 -1.65829
GLY_157 -1.7946 0.09369 2.38062 -5e-05 0 0 1.14619 -1.1928 -0 -0 -0.88304 -0.41459 0 0 0 0 0 0 0 0 0 0 -0.03313 0 0 0 -1.34593 0 1.2108 0.10055 0 -0.73231
THR_158 -4.5178 0.54667 2.35719 -0.19067 0.15107 0.06374 1.49184 -1.65515 -0 -0 -1.45993 -0.8085 0 0 0 -0.20319 0 0 0 0 0 0 -0.04503 0.01668 0.62421 0 -0.71143 2.30375 -1.425 0.85655 0 -2.605
THR_159 -4.27047 0.42955 4.24435 -0.11221 0.0692 0.0751 2.50665 -2.14089 -0.00071 -0.0111 -2.50467 -0.62829 0 0 0 -0.61539 0 0 0 0 0 0 -0.02289 0.02721 0.0322 0 -0.45699 2.30135 -1.425 0.47819 0 -2.0248
VAL_160 -5.97348 1.05323 2.05342 -0.28004 0.21705 0.04691 1.68028 -2.04013 -0 -0 -0.86182 0.46964 0 0 0 0 0 0 0 0 0 0 0.11432 0.02503 0.69368 0 0.06904 0 2.085 -0.21153 0 -0.85941
GLU_161 -4.0271 0.33428 4.74 -0.46267 0.23378 1.44756 1.69608 -2.20548 -0.02675 -0.16302 -2.05919 -2.87986 0 0 0 0 0 0 0 0 0 0 0.13975 0.00476 0 3.99798 -0.2755 0 -2.5358 -0.23911 0 -2.28027
GLU_162 -6.26119 0.23965 7.04514 -0.64305 0.24085 1.19954 3.22646 -2.96485 -0.02675 -0.16302 -3.08113 -0.66466 0 0 0 -0.41219 -0.75934 0 0 0 0 0 0.33391 0.00407 0 3.36198 -0.24621 0 -2.5358 -0.3402 0 -2.44678
ALA_163 -5.29979 0.10085 2.3758 -0.02193 0 0 2.22118 -2.27777 -0.00071 -0.0111 -1.6111 -0.37034 0 0 0 0 0 0 0 0 0 0 0.41269 0 0 0 -0.22259 0 2.3386 -0.159 0 -2.52521
VAL_164 -6.2785 0.62341 3.09881 -0.31048 0.2659 0.07064 2.57429 -2.48379 -0 -0 -2.08744 -0.09716 0 0 0 0 0 0 0 0 0 0 -0.00189 0.04469 0.08978 0 -0.37674 0 2.085 0.11911 0 -2.66436
TYR_165 -4.74344 0.12523 4.78901 -0.94242 0.05202 0.34077 2.22902 -2.35306 -0 -0 -2.00346 -0.27847 0 0 0 0 0 0 0 0 0 0 0.09 0.05198 0 1.7908 -0.44973 1e-05 0.96414 0.58543 0 0.24782
ARG_166 -7.32915 0.41694 6.11064 -0.44939 0.06939 0.23115 3.11595 -2.96893 -0 -0 -3.24161 0.38844 0 0 0 0 -0.75934 0 0 0 0 0 0.14114 0.45325 2.05714 0 -0.09738 0 -1.281 0.38003 0 -2.76273
ALA_167 -5.79972 0.36056 3.12287 -0.02207 0 0 2.77703 -2.61082 -0 -0 -2.12349 -0.38936 0 0 0 0 0 0 0 0 0 0 0.41672 0 0 0 -0.19389 0 2.3386 -0.11653 0 -2.24008
LEU_168 -5.56192 0.33497 4.40782 -0.50586 0.36417 0.12807 2.41217 -2.42958 -0 -0 -2.72039 0.24285 0 0 0 0 0 0 0 0 0 0 0.4355 0.24765 0.32628 0 -0.27642 0 0.72952 -0.02979 0 -1.89496
LYS_169 -4.29661 0.08279 4.55679 -0.42355 0.07736 0.22904 2.16627 -2.20075 -0.00551 -0.01422 -2.307 -0.08437 0 0 0 0 0 0 0 0 0 0 -0.01353 0.04204 1.967 0 0.05778 0 -1.6738 0.12698 0 -1.7133
LEU_170 -7.77306 0.69572 3.65474 -0.75135 0.87719 0.20756 2.59663 -2.58815 -0.01014 -0.06602 -1.91348 0.365 0 0 0 0 0 0 0 0 0 0 0.26912 0.28329 2.62141 0 -0.28805 0 0.72952 0.01053 0 -1.07954
LYS_171 -6.61634 0.63365 6.78249 -0.65958 0.17251 0.44577 3.71016 -3.25802 -0.02142 -0.14287 -2.86121 -0.04107 0 0 0 0 0 0 0 0 0 0 -0.00431 1.08093 3.11592 0 0.0805 0 -1.6738 0.32193 0 1.06522
THR_172 -3.31435 0.1807 4.36263 -0.2051 0.15181 0.07494 1.57598 -1.94389 -0.02142 -0.14287 -1.17538 -0.11239 0 0 0 0 0 0 0 0 0 0 -0.03927 0.00111 0.15574 0 0.0076 2.29152 -1.425 0.62605 0 1.04841
LYS_173 -3.86235 0.10466 3.62133 -0.43743 0.09604 0.24911 1.36033 -1.68296 -0 -0 -0.11361 -0.08829 0 0 0 0 0 0 0 0 0 0 0.15257 0.04427 2.17993 0 0.0269 0 -1.6738 0.21206 0 0.18875
LEU_174 -5.55151 0.61626 1.4117 -0.5256 0.55372 0.14022 1.20678 -1.46973 -0 -0 -0.74871 0.18038 0 0 0 0 0 0 0 0 0 0 0.11374 0.03975 0.22676 0 -0.24705 0 0.72952 -0.07106 0 -3.39482
GLY_175 -1.89548 0.11035 2.22415 -5e-05 0 0 1.25741 -1.1901 -0 -0 -0.62455 -0.37886 0 0 0 0 0 0 0 0 0 0 0.12509 0 0 0 -1.14957 0 1.2108 0.12054 0 -0.19027
VAL_176 -5.60413 0.6097 2.23672 -0.31403 0.23279 0.06517 1.44412 -1.8298 -0.01014 -0.06602 -1.0764 -0.20103 0 0 0 0 0 0 0 0 0 0 -0.04004 0.02068 0.07017 0 -0.47346 0 2.085 0.23691 0 -2.61379
SER_177 -4.22371 0.32897 4.4996 -0.02906 0 0.0674 2.94668 -2.16741 -0 -0 -2.62852 -0.43374 0 0 0 -1.58261 0 0 0 0 0 0 0.04788 0.00657 0.13577 0 -0.48143 0.78132 -1.1772 -0.12948 0 -4.03898
LEU_178 -4.79162 0.27548 1.46021 -0.49842 0.51881 0.11706 1.62117 -1.64539 -0 -0 -0.97003 0.24152 0 0 0 0 0 0 0 0 0 0 -0.02854 0.13145 0.31484 0 -0.28895 0 0.72952 -0.18834 0 -3.00124
ILE_179 -8.02618 1.5798 1.63927 -0.58752 0.59446 0.15724 1.58364 -2.20526 -0 -0 -0.56018 0.45501 0 0 0 0 0 0 0 0 0 0 0.58238 0.02746 1.72826 0 -0.22701 0 1.0317 -0.04019 0 -2.26711
GLN_180 -7.25894 0.73056 4.98194 -0.25679 0.02855 0.19475 3.33477 -2.88472 -0 -0 -1.79284 -0.40428 0 0 0 -1.58261 0 0 0 0 0 0 0.26463 0.03828 0 2.87432 -0.09725 0 -1.0644 0.02836 0 -2.8657
ALA_181 -6.10659 0.69988 3.53313 -0.02202 0 0 2.6644 -2.73046 -0 -0 -1.96643 -0.3696 0 0 0 0 0 0 0 0 0 0 0.13144 0 0 0 -0.19522 0 2.3386 -0.08782 0 -2.11069
ALA_182 -5.82936 0.60066 4.30977 -0.02169 0 0 3.26043 -2.86529 -0 -0 -2.42773 -0.36372 0 0 0 0 0 0 0 0 0 0 0.55978 0 0 0 -0.21732 0 2.3386 -0.18486 0 -0.84074
ALA_183 -5.94006 0.30427 3.29468 -0.02274 0 0 2.84429 -2.62388 -0 -0 -3.00328 -0.35696 0 0 0 0 0 0 0 0 0 0 0.5323 0 0 0 -0.38362 0 2.3386 -0.23835 0 -3.25473
ILE_184 -8.57287 1.28517 3.0987 -0.51497 0.61654 0.10234 2.92665 -2.77736 -0 -0 -1.89624 0.0882 0 0 0 0 0 0 0 0 0 0 -0.03504 0.07157 0.62215 0 -0.40467 0 1.0317 -0.03546 0 -4.39359
LEU_185 -8.6821 1.169 2.92987 -0.50693 0.53246 0.113 2.57858 -2.74385 -0 -0 -1.79131 0.32476 0 0 0 0 0 0 0 0 0 0 0.1825 0.58217 0.48685 0 -0.24504 0 0.72952 0.23995 0 -4.10058
ILE_186 -9.12502 0.85611 3.49569 -0.51249 0.57709 0.10156 2.96769 -2.96979 -0 -0 -2.17828 0.07405 0 0 0 0 0 0 0 0 0 0 0.35343 0.08355 0.57792 0 -0.43073 0 1.0317 0.26701 0 -4.83049
THR_187 -8.03676 0.59313 5.53479 -0.2042 0.14528 0.07438 3.60056 -3.21049 -0 -0 -3.33132 0.00982 0 0 0 0 0 0 0 0 0 0 0.03034 0.22869 0.08584 0 0.06483 2.28518 -1.425 0.53022 0 -3.02471
ALA_188 -6.3616 0.86233 4.0826 -0.02139 0 0 3.10849 -3.1279 -0 -0 -3.05221 -0.33686 0 0 0 0 0 0 0 0 0 0 -0.03246 0 0 0 -0.13677 0 2.3386 0.47803 0 -2.19914
ALA_189 -3.8464 0.56809 2.59646 -0.02102 0 0 1.58781 -1.87336 -0 -0 -0.71679 -0.3722 0 0 0 0 0 0 0 0 0 0 -0.01568 0 0 0 -0.17521 0 2.3386 0.08061 0 0.15092
LEU_190 -6.15543 0.85254 2.36823 -0.51321 0.49835 0.12731 1.52981 -1.93078 -0 -0 -0.69692 0.25591 0 0 0 0 0 0 0 0 0 0 0.62399 0.05976 0.33789 0 -0.30145 0 0.72952 -0.12109 0 -2.33559
LEU_191 -5.93663 0.63345 2.24716 -0.52149 0.67481 0.13169 1.20725 -1.87243 -0 -0 -0.59445 0.23338 0 0 0 0 0 0 0 0 0 0 0.11641 0.0083 0.32827 0 -0.29178 0 0.72952 -0.21064 0 -3.11716
GLY_192 -1.74741 0.07937 2.30056 -6e-05 0 0 1.19822 -1.15041 -0 -0 -0.88134 -0.39895 0 0 0 0 0 0 0 0 0 0 -0.12761 0 0 0 -1.41859 0 1.2108 0.05036 0 -0.88505
THR_193 -4.53967 0.67738 2.48995 -0.18204 0.13747 0.06274 1.44993 -1.74865 -0.00057 -0.00846 -1.63269 -0.8864 0 0 0 0 0 0 0 0 0 0 -0.06943 0.05718 0.53003 0 -0.67833 2.28985 -1.425 0.98505 0 -2.49166
THR_194 -4.41016 0.62505 4.50552 -0.11468 0.06836 0.0779 2.61532 -2.21325 -0.00068 -0.00924 -2.73097 -0.62709 0 0 0 -0.50542 0 0 0 0 0 0 0.01671 0.1176 0.03865 0 -0.47501 2.28887 -1.425 0.63231 0 -1.52519
VAL_195 -5.50712 0.92081 1.95022 -0.31048 0.27 0.07105 1.43484 -1.86674 -0 -0 -0.723 -0.11758 0 0 0 0 0 0 0 0 0 0 -0.06159 0.00142 0.23021 0 -0.27448 0 2.085 -0.15023 0 -2.04765
GLU_196 -4.13913 0.0787 5.4605 -0.46766 0.25252 1.46816 1.60704 -2.34556 -0.03016 -0.15565 -2.2602 -2.89968 0 0 0 0 0 0 0 0 0 0 0.04234 0.0513 0 3.96851 -0.22683 0 -2.5358 -0.15549 0 -2.28709
GLU_197 -5.94128 0.5181 7.45401 -0.44045 0.05966 0.87797 3.41061 -3.08763 -0.02522 -0.14989 -4.40007 -0.4279 0 0 0 -0.50542 -0.57485 0 0 0 0 0 0.23585 0.02401 0 3.31666 -0.32867 0 -2.5358 -0.42029 0 -2.9406
ALA_198 -5.85494 0.67788 2.492 -0.0228 0 0 2.25892 -2.49902 -0.00068 -0.00924 -1.89718 -0.37282 0 0 0 0 0 0 0 0 0 0 0.43132 0 0 0 -0.30934 0 2.3386 -0.34226 0 -3.10956
VAL_199 -6.42016 0.57214 2.49907 -0.30934 0.26439 0.07013 2.51062 -2.35586 -0 -0 -1.97105 -0.05431 0 0 0 0 0 0 0 0 0 0 0.03784 0.01408 0.0461 0 -0.32193 0 2.085 0.09035 0 -3.24292
LYS_200 -5.72189 0.38051 6.98942 -0.48159 0.21698 0.24271 3.08829 -3.01234 -0 -0 -4.11948 0.13279 0 0 0 0 -0.57485 0 0 0 0 0 0.06823 0.01592 2.55204 0 0.00098 0 -1.6738 0.08716 0 -1.80892
ARG_201 -5.89831 0.25762 4.84554 -1.15304 0.51446 0.74404 2.18929 -2.55625 -0 -0 -2.05279 0.30028 0 0 0 0 0 0 0 0 0 0 0.06889 0.12529 3.33238 0 -0.08684 0 -1.281 -0.05145 0 -0.70189
ALA_202 -6.49025 0.68176 3.18433 -0.02194 0 0 2.88434 -2.75016 -0 -0 -2.36651 -0.36474 0 0 0 0 0 0 0 0 0 0 0.08107 0 0 0 -0.11983 0 2.3386 -0.016 0 -2.95934
LEU_203 -6.59286 0.61829 4.86393 -0.50042 0.3321 0.12393 2.82722 -2.71108 -0 -0 -2.52058 0.22764 0 0 0 0 0 0 0 0 0 0 0.22585 0.35054 0.3539 0 -0.27858 0 0.72952 -0.07449 0 -2.0251
LYS_204 -4.58335 0.26969 5.40275 -0.3039 0.02589 0.13493 2.49176 -2.43043 -0 -0 -2.16337 -0.0179 0 0 0 0 0 0 0 0 0 0 0.22962 0.07405 1.75881 0 0.00306 0 -1.6738 -0.10642 0 -0.88861
LEU_205 -8.52065 0.97874 3.30865 -0.70695 0.5306 0.27444 2.8456 -2.71195 -0 -0 -1.64763 0.12833 0 0 0 0 0 0 0 0 0 0 0.1301 0.14748 1.06193 0 -0.28087 0 0.72952 -0.134 0 -3.86665
LYS_206 -7.77788 0.61429 6.79775 -0.69447 0.21607 0.54491 2.67594 -3.21044 -0.01512 -0.0382 -1.11411 0.26488 0 0 0 0 0 0 0 0 0 0 0.1129 0.51163 3.13129 0 0.02095 0 -1.6738 0.06587 0 0.43244
THR_207 -3.02209 0.10485 4.10356 -0.2029 0.14163 0.07424 1.50157 -1.85088 -0 -0 -0.90419 -0.12572 0 0 0 0 0 0 0 0 0 0 -0.01124 0.00665 0.14405 0 -0.00578 2.2854 -1.425 0.35441 0 1.16855
LYS_208 -3.67305 0.10875 4.07892 -0.43577 0.08831 0.24588 1.83588 -1.84904 -0 -0 -1.7421 -0.06835 0 0 0 0 0 0 0 0 0 0 -0.03019 0.01095 2.11042 0 0.03742 0 -1.6738 0.24353 0 -0.71222
LEU_209 -6.04638 1.50937 2.46176 -0.48304 0.45339 0.08424 1.35569 -1.58564 -0 -0 -2.0062 0.33873 0 0 0 0 0 0 0 0 0 0 -0.00985 0.01546 0.40872 0 -0.26272 0 0.72952 -0.26585 0 -3.30283
GLY:CtermProteinFull_210 -1.21497 0.79363 1.17423 -0.41581 0.04869 1.26557 0.0764 -0.28448 -0 -0 -1.54106 -2.94252 0 0 0 0 0 0 0 0 0 0 0 0 0 0 0 0 1.2108 -0.25866 0 -2.08818
HMM:MP-FE1-connect_211 -24.0303 5.24139 3.41097 -22.5717 24.7618 -3.55581 5.0116 -5.69686 -0.03424 -0.34542 -14.1469 -12.4864 0 0 0 0 -0.2454 0 0.67527 0 0.09018 0.03715 0 0 0 0 0 0 0 0 0 -43.8845
#END_POSE_ENERGIES_TABLE 

# All scores below are weighted scores, not raw scores.
#BEGIN_POSE_ENERGIES_TABLE UM_159_H148_areda15_HMM_onlyH_1__DE_3
label fa_atr fa_rep fa_sol fa_intra_atr_xover4 fa_intra_rep_xover4 fa_intra_sol_xover4 lk_ball lk_ball_iso lk_ball_bridge lk_ball_bridge_uncpl fa_elec fa_intra_elec pro_close hbond_sr_bb hbond_lr_bb hbond_bb_sc hbond_sc dslf_fa13 atom_pair_constraint coordinate_constraint angle_constraint dihedral_constraint omega fa_dun_dev fa_dun_rot fa_dun_semi p_aa_pp hxl_tors ref rama_prepro res_type_constraint total
weights 1 0.55 1 1 0.55 1 0.92 -0.38 -0.33 -0.33 1 1 1.25 1 1 1 1 1.25 1 1 1 1 0.48 0.69 0.76 0.78 0.61 1 1 0.5 1 NA
pose -1257.83 143.567 812.893 -95.265 75.1549 40.6201 498.876 -510.028 -0.891387 -5.31145 -430.964 -59.0482 0 -166.166 -17.0863 -23.5162 -16.3078 0 1.35054 0 0.180361 0.0743014 27.0066 22.349 117.586 81.2224 -58.4888 58.3319 62.591 13.5784 0 -685.522
VAL:NtermProteinFull_1 -5.28382 2.12621 2.13058 -2.62419 5.77275 2.19756 0.968399 -1.22487 -0.0151234 -0.0382021 -3.14394 0.906722 0 0 0 0 0 0 0 0 0 0 0.013763 0.14813 0.173236 0 0 0 2.085 0 0 4.1922
SER_2 -5.32366 1.74022 5.41275 -0.0265615 0 0.063104 2.82443 -2.14798 -0 -0 -4.0402 -0.604816 0 0 0 -1.81598 0 0 0 0 0 0 0.00862835 0.0719099 0.284366 0 -0.28431 0.64674 -1.1772 -0.0845727 0 -4.45313
LEU_3 -5.97332 0.518587 1.88155 -0.709032 0.437578 0.272903 1.61377 -1.84159 -0 -0 -0.390297 0.121183 0 0 0 0 0 0 0 0 0 0 0.0268116 0.0526623 0.935199 0 -0.228215 0 0.729516 0.0753085 0 -2.47739
LEU_4 -6.73262 0.634035 2.68138 -0.718308 0.474126 0.290838 1.80626 -2.12861 -0 -0 -0.368391 0.142931 0 0 0 0 0 0 0 0 0 0 0.0732932 0.0196966 1.01985 0 -0.245173 0 0.729516 0.265362 0 -2.05582
GLN_5 -6.692 0.457673 6.72874 -0.246339 0.0179085 0.172041 4.00115 -3.25635 -0 -0 -4.06962 -0.342286 0 0 0 -1.81598 -0.857345 0 0 0 0 0 0.0475996 0.0673909 0 3.05255 0.105785 0 -1.0644 0.362311 0 -3.33117
ALA_6 -6.50158 0.498115 3.00727 -0.0231939 0 0 2.58502 -2.64681 -0 -0 -1.9643 -0.375247 0 0 0 0 0 0 0 0 0 0 0.147315 0 0 0 -0.349472 0 2.3386 0.119836 0 -3.16445
LEU_7 -9.18757 0.978828 4.10516 -0.482002 0.298042 0.111841 2.92445 -3.08577 -0 -0 -1.96721 0.206616 0 0 0 0 0 0 0 0 0 0 0.0166845 0.35612 0.717022 0 -0.204378 0 0.729516 0.0920233 0 -4.39062
TRP_8 -9.13323 0.685187 4.3112 -0.693319 0.499807 0.365256 3.15741 -3.08817 -0 -0 -2.4749 -0.360963 0 0 0 0 0 0 0 0 0 0 -0.0029721 0.0661786 0 2.90704 -0.0534171 0 3.035 0.220067 0 -0.559824
ILE_9 -8.18774 1.38009 2.60624 -0.51233 0.577206 0.10178 2.49269 -2.58421 -0 -0 -2.17081 0.0623242 0 0 0 0 0 0 0 0 0 0 0.145061 0.142316 0.627364 0 -0.383333 0 1.0317 0.155639 0 -4.51602
LEU_10 -7.36039 0.238606 2.59583 -0.498148 0.377817 0.118826 2.17416 -2.45993 -0 -0 -1.74455 0.243316 0 0 0 0 0 0 0 0 0 0 0.0518153 0.114683 0.321611 0 -0.281108 0 0.729516 0.162866 0 -5.21508
ILE_11 -8.60671 1.07403 3.69385 -0.509092 0.535146 0.0996393 3.15052 -2.94222 -0 -0 -2.16037 0.110256 0 0 0 0 0 0 0 0 0 0 0.0345669 0.189227 0.49751 0 -0.474699 0 1.0317 0.255048 0 -4.0216
VAL_12 -8.16814 1.20875 3.42081 -0.316071 0.326386 0.0724017 3.09143 -2.85234 -0 -0 -2.54682 -0.0783152 0 0 0 0 0 0 0 0 0 0 0.350187 0.0242374 0.0866309 0 -0.29021 0 2.085 0.374314 0 -3.21175
ALA_13 -6.05963 0.293275 3.85295 -0.0225684 0 0 2.84354 -2.94454 -0 -0 -2.76255 -0.353865 0 0 0 0 0 0 0 0 0 0 -0.00518947 0 0 0 -0.300762 0 2.3386 0.0551325 0 -3.06561
ALA_14 -3.67418 0.248684 2.59924 -0.0225725 0 0 1.58649 -1.82439 -0 -0 -0.762778 -0.371054 0 0 0 0 0 0 0 0 0 0 -0.0174586 0 0 0 -0.232656 0 2.3386 -0.179129 0 -0.311207
LYS_15 -5.62098 0.941712 5.71723 -0.57408 0.341851 0.360527 2.44518 -2.74563 -0.0432095 -0.169993 -5.56778 0.390042 0 0 0 0 -0.235443 0 0 0 0 0 0.419876 0.198286 3.01356 0 -0.128483 0 -1.6738 -0.248057 0 -3.17918
LEU_16 -6.95573 0.835666 1.89534 -0.501302 0.330268 0.12128 1.49096 -2.02358 -0 -0 -0.541835 0.213954 0 0 0 0 0 0 0 0 0 0 -0.0496555 0.141585 0.322893 0 -0.309954 0 0.729516 -0.218068 0 -4.51866
GLY_17 -1.70968 0.115884 2.25219 -5.71983e-05 0 0 1.02506 -1.12352 -0 -0 -0.765298 -0.381697 0 0 0 0 0 0 0 0 0 0 -0.0265246 0 0 0 -1.46898 0 1.2108 0.18609 0 -0.685733
THR_18 -4.61253 0.650985 2.5355 -0.19415 0.147034 0.0656082 1.51873 -1.71908 -0 -0 -1.22122 -0.840227 0 0 0 -0.208562 0 0 0 0 0 0 0.0549813 0.0439101 0.663246 0 -0.733397 2.30013 -1.425 0.897732 0 -2.0763
THR_19 -4.05443 0.410606 4.33418 -0.113227 0.0628342 0.0765557 2.47491 -2.12664 -3.03504e-05 -0.000527785 -2.41982 -0.591547 0 0 0 -0.609588 0 0 0 0 0 0 -0.0180672 0.0246697 0.0366577 0 -0.431915 2.28952 -1.425 0.429779 0 -1.65108
VAL_20 -5.72387 1.31128 2.05388 -0.368286 0.310016 0.0894108 1.49428 -2.00007 -0 -0 -0.680165 0.0757492 0 0 0 0 0 0 0 0 0 0 0.056576 0.0358546 0.831124 0 0.0891657 0 2.085 -0.239326 0 -0.579386
GLU_21 -5.16575 0.732346 6.34806 -0.4637 0.199983 1.44204 2.1876 -2.81727 -0.0258471 -0.13602 -2.93804 -2.81582 0 0 0 0 0 0 0 0 0 0 -0.0505483 0.00257921 0 4.03489 -0.299412 0 -2.5358 -0.275927 0 -2.57664
GLU_22 -6.80074 0.557317 7.79509 -0.648264 0.17134 1.19983 3.63559 -3.2198 -0.0258592 -0.136189 -3.07155 -0.635383 0 0 0 -0.401025 -0.876249 0 0 0 0 0 0.0765137 0.0127105 0 3.36009 -0.237887 0 -2.5358 -0.402259 0 -2.18252
ALA_23 -5.82662 0.214623 2.63497 -0.0222021 0 0 2.34443 -2.51382 -3.03504e-05 -0.000527785 -1.6601 -0.380903 0 0 0 0 0 0 0 0 0 0 0.054679 0 0 0 -0.343146 0 2.3386 -0.277205 0 -3.43725
VAL_24 -6.34273 0.456659 3.49048 -0.309444 0.263447 0.0704861 2.78312 -2.62334 -0 -0 -1.86873 -0.108709 0 0 0 0 0 0 0 0 0 0 -0.0624813 0.000681218 0.232151 0 -0.316218 0 2.085 -0.0811907 0 -2.33082
LYS_25 -5.37947 0.379493 5.67482 -0.304261 0.0261552 0.134867 2.58846 -2.6244 -1.21795e-05 -0.000169805 -2.27126 -0.024323 0 0 0 0 0 0 0 0 0 0 0.0150947 0.0939289 1.71603 0 -0.00543573 0 -1.6738 -0.0674302 0 -1.72172
ARG_26 -7.98626 0.674126 6.8317 -0.437836 0.0598657 0.217684 3.49948 -3.26582 -0 -0 -3.39114 0.384036 0 0 0 0 -0.876249 0 0 0 0 0 0.369265 0.387183 2.05906 0 -0.0802957 0 -1.281 -0.144 0 -2.9802
ALA_27 -6.44972 0.64741 3.21229 -0.0226755 0 0 2.87425 -2.77547 -0 -0 -2.14949 -0.372872 0 0 0 0 0 0 0 0 0 0 0.483506 0 0 0 -0.321596 0 2.3386 -0.171617 0 -2.70738
LEU_28 -5.89029 0.534671 4.48994 -0.500765 0.29108 0.126689 2.54257 -2.52205 -0 -0 -2.78297 0.221267 0 0 0 0 0 0 0 0 0 0 0.764281 0.48569 0.293593 0 -0.293062 0 0.729516 -0.145928 0 -1.65576
TRP_29 -7.28252 0.624966 4.96544 -1.28519 0.0998091 0.478266 2.57602 -2.62621 -0 -0 -2.07217 -0.253566 0 0 0 0 0 0 0 0 0 0 0.00574896 0.113947 0 1.6593 -0.296597 0 3.035 0.148981 0 -0.108771
LEU_30 -10.056 1.42664 2.90192 -0.484694 0.408854 0.115123 2.90721 -2.97466 -0.00825091 -0.0537764 -2.37572 0.206568 0 0 0 0 0 0 0 0 0 0 0.00116866 0.773107 0.578677 0 -0.23004 0 0.729516 0.310231 0 -5.82416
LYS_31 -6.88645 0.879433 6.43339 -0.490962 0.115283 0.326783 3.35467 -3.08844 -0 -0 -2.61814 0.301992 0 0 0 0 0 0 0 0 0 0 0.127887 0.373754 2.02488 0 0.0386336 0 -1.6738 0.770568 0 -0.0105348
THR_32 -3.27389 0.110021 4.11876 -0.203069 0.139279 0.0741074 1.63188 -1.83519 -0 -0 -1.59295 -0.11375 0 0 0 0 0 0 0 0 0 0 0.078998 0.00967631 0.0812651 0 -0.0255522 2.28826 -1.425 0.947263 0 1.0101
LYS_33 -4.45746 0.251952 3.44566 -0.53755 0.274383 0.335937 1.42028 -1.64027 -0 -0 -0.698705 0.130351 0 0 0 0 0 0 0 0 0 0 -0.0237325 0.0875329 2.02074 0 -0.123918 0 -1.6738 0.161506 0 -1.02709
LEU_34 -5.89993 1.06381 0.724654 -0.52518 0.542788 0.131948 1.3732 -1.51429 -0 -0 -1.05253 -0.00541011 0 0 0 0 0 0 0 0 0 0 0.0628628 0.0937544 2.55004 0 -0.257024 0 0.729516 -0.199954 0 -2.18174
GLY_35 -1.67636 0.0949186 1.97498 -5.02368e-05 0 0 0.946272 -1.05519 -0.0039271 -0.0441761 -0.544797 -0.385602 0 0 0 0 0 0 0 0 0 0 0.0825346 0 0 0 -1.27064 0 1.2108 0.0114606 0 -0.659767
VAL_36 -5.81988 0.934746 2.18583 -0.307671 0.216007 0.062482 1.37136 -1.86054 -0.00564224 -0.0439487 -1.00816 -0.237647 0 0 0 0 0 0 0 0 0 0 -0.0208515 0.00432904 0.0782262 0 -0.495889 0 2.085 -0.0114543 0 -2.87371
SER_37 -4.29136 0.159 4.72017 -0.0270959 0 0.0634561 2.79083 -2.20242 -0 -0 -2.49557 -0.473091 0 0 0 -1.68165 0 0 0 0 0 0 -0.0187701 0.0298452 0.146282 0 -0.462048 0.631117 -1.1772 -0.262329 0 -4.55083
LEU_38 -5.75584 0.738972 2.73129 -0.5011 0.590779 0.120653 1.8799 -2.0178 -0 -0 -0.720419 0.227559 0 0 0 0 0 0 0 0 0 0 0.337047 0.0729696 0.306518 0 -0.296904 0 0.729516 -0.235385 0 -1.79225
ASP_39 -4.52656 0.251615 5.27624 -0.112716 0.00819399 0.361055 2.31555 -2.36891 -0 -0 -2.57542 -0.294837 0 0 0 0 -0.857345 0 0 0 0 0 0.232605 0.300194 0 1.89033 0.226895 0 -2.2837 0.381682 0 -1.77513
GLN_40 -6.50377 0.438552 6.44033 -0.253769 0.0213261 0.19006 3.5107 -3.00462 -0.00131843 -0.0343484 -3.36181 -0.366594 0 0 0 -1.68165 -0.758174 0 0 0 0 0 0.609201 7.51748e-05 0 3.1961 -0.104743 0 -1.0644 0.472688 0 -2.25617
ALA_41 -6.85545 1.1981 3.3875 -0.0229691 0 0 2.95937 -2.86806 -0 -0 -2.04928 -0.362635 0 0 0 0 0 0 0 0 0 0 0.390226 0 0 0 -0.225242 0 2.3386 -0.127223 0 -2.23707
LEU_42 -8.5826 1.02067 3.9997 -0.495985 0.437549 0.119939 2.97055 -2.98322 -0 -0 -2.37695 0.201934 0 0 0 0 0 0 0 0 0 0 0.629043 0.136741 0.293374 0 -0.302889 0 0.729516 -0.225889 0 -4.42852
ARG_43 -7.79294 0.199198 7.51428 -1.25486 0.694285 0.813644 3.55898 -3.64832 -0 -0 -3.59233 0.307589 0 0 0 0 -1.01138 0 0 0 0 0 0.450827 0.23264 3.36096 0 -0.138116 0 -1.281 -0.157975 0 -1.74452
ILE_44 -8.91045 1.58641 2.12973 -0.511565 0.56996 0.100956 2.91897 -2.71643 -0 -0 -2.01193 0.0984338 0 0 0 0 0 0 0 0 0 0 -0.0427378 0.130923 0.547741 0 -0.433207 0 1.0317 0.106687 0 -5.40481
LEU_45 -9.56987 1.60022 2.54954 -0.511031 0.55262 0.127888 2.99923 -2.92909 -0 -0 -1.61002 0.259547 0 0 0 0 0 0 0 0 0 0 0.323477 0.103753 0.327258 0 -0.282692 0 0.729516 0.201847 0 -5.12781
LEU_46 -7.45622 0.61002 4.57962 -0.698787 0.626651 0.250131 2.84353 -2.86391 -0 -0 -1.91573 0.18557 0 0 0 0 0 0 0 0 0 0 0.465949 0.097698 0.919023 0 -0.226779 0 0.729516 0.156053 0 -1.69767
ALA_47 -6.05253 0.520195 4.51622 -0.0226539 0 0 3.56444 -3.09467 -0 -0 -2.29813 -0.360587 0 0 0 0 0 0 0 0 0 0 0.0812628 0 0 0 -0.072397 0 2.3386 0.185656 0 -0.69459
ALA_48 -5.49789 0.283473 4.41377 -0.0227515 0 0 3.64635 -3.02493 -0 -0 -2.79309 -0.36718 0 0 0 0 0 0 0 0 0 0 0.865186 0 0 0 -0.327392 0 2.3386 -0.0743219 0 -0.560172
ALA_49 -4.07524 0.228919 2.62953 -0.0232516 3.55177e-06 0 1.43979 -1.98719 -0 -0 -0.829801 -0.3399 0 0 0 0 0 0 0 0 0 0 -0.0192742 0 0 0 -0.324885 0 2.3386 -0.32878 0 -1.29148
ASN_50 -6.91306 0.704514 6.30316 -0.18055 0.0255543 0.261804 3.04221 -3.26962 -0.0411789 -0.330012 -2.45382 -0.344504 0 0 0 -0.904741 -0.00995333 0 0 0 0 0 0.06189 0.000217877 0 1.8277 0.20707 0 -0.873554 -0.165837 0 -3.05271
THR_51 -5.70907 1.14327 3.80913 -0.11726 0.0489568 0.0578456 2.20578 -2.54384 -0 -0 -1.05177 -1.26776 0 0 0 0 -0.450769 0 0 0 0 0 -0.0385071 0.0206373 0.291195 0 -0.164865 2.80026 -1.425 -0.00451531 0 -2.39627
GLY_52 -1.86502 0.0946872 2.42762 -4.87059e-05 0 0 1.24237 -1.23904 -0 -0 -0.750023 -0.398589 0 0 0 0 0 0 0 0 0 0 0.0978937 0 0 0 -1.16911 0 1.2108 -0.333494 0 -0.681948
THR_53 -4.59649 0.289825 4.34891 -0.1059 0.0591549 0.0687222 1.71276 -2.0954 -0.00174973 -0.0075029 -2.10057 -0.504068 0 0 0 0 -0.450769 0 0 0 0 0 0.0280418 0.00664398 0.141055 0 -0.703527 2.29234 -1.425 -0.291262 0 -3.33477
THR_54 -3.62273 0.133958 4.24048 -0.111093 0.066407 0.0718586 2.36054 -1.99522 -0.0294561 -0.211296 -2.20522 -0.587911 0 0 0 -0.539654 0 0 0 0 0 0 -0.0227654 0.00549014 0.0560438 0 -0.480837 2.30526 -1.425 -0.149055 0 -2.14021
VAL_55 -5.27648 1.42468 1.16592 -0.269768 0.215195 0.0435638 1.2669 -1.48147 -0 -0 -0.099447 0.520626 0 0 0 0 0 0 0 0 0 0 -0.0412625 0.0498982 0.808138 0 0.042981 0 2.085 -0.158474 0 0.295999
GLU_56 -4.60991 0.675461 5.17299 -0.324929 0.0589625 0.371223 2.01522 -2.23734 -0 -0 -2.05005 -0.541072 0 0 0 0 0 0 0 0 0 0 -0.0261901 0.000671768 0 3.35941 -0.122358 0 -2.5358 -0.0222108 0 -0.81593
GLU_57 -6.27293 0.307368 7.49347 -0.335244 0.0652142 0.397275 3.30832 -3.09124 -0.0263937 -0.174434 -3.37022 -0.594922 0 0 0 -0.539654 -0.983092 0 0 0 0 0 0.00859341 0.0103634 0 3.56156 -0.215755 0 -2.5358 -0.138209 0 -3.12573
ALA_58 -5.16798 0.121493 3.48298 -0.0218317 0 0 2.43353 -2.51264 -0.00481209 -0.0443646 -1.83608 -0.3667 0 0 0 0 0 0 0 0 0 0 -0.0558839 0 0 0 -0.302489 0 2.3386 -0.251413 0 -2.1876
VAL_59 -7.17891 1.28661 3.21484 -0.30719 0.239336 0.0696526 2.89646 -2.67438 -0 -0 -1.72908 -0.131078 0 0 0 0 0 0 0 0 0 0 -0.000115287 0.0318951 0.141226 0 -0.400507 0 2.085 0.0172832 0 -2.43897
LYS_60 -5.64682 0.321004 6.61829 -0.29896 0.0243662 0.123809 2.81824 -2.8399 -0 -0 -3.00511 -0.0152309 0 0 0 0 0 0 0 0 0 0 0.0866365 0.149884 1.7461 0 0.0240804 0 -1.6738 0.145172 0 -1.42223
ARG_61 -6.55021 0.490855 6.24082 -0.634013 0.172041 0.358519 3.16736 -2.92269 -0 -0 -3.70526 0.281502 0 0 0 0 -0.983092 0 0 0 0 0 -0.0224452 0.0373593 2.51903 0 -0.0742283 0 -1.281 0.0017691 0 -2.90367
ALA_62 -6.74747 1.08039 3.40645 -0.0223202 0 0 3.22253 -2.90341 -0 -0 -2.63106 -0.356947 0 0 0 0 0 0 0 0 0 0 -0.0502002 0 0 0 -0.257375 0 2.3386 -0.193847 0 -3.11467
LEU_63 -5.95116 0.482493 4.684 -0.502663 0.493054 0.119346 2.58811 -2.56117 -0 -0 -2.76374 0.245026 0 0 0 0 0 0 0 0 0 0 0.153368 0.051379 0.410268 0 -0.26375 0 0.729516 -0.164493 0 -2.25041
LYS_64 -4.34208 0.176804 5.1815 -0.301082 0.0270939 0.130824 2.21055 -2.28108 -0 -0 -1.66159 0.00101673 0 0 0 0 0 0 0 0 0 0 0.0788847 0.0209331 1.84244 0 0.0468109 0 -1.6738 0.132991 0 -0.409778
LEU_65 -7.81268 0.707324 2.95731 -0.716062 0.560187 0.291207 2.34515 -2.48618 -0 -0 -2.14416 0.133372 0 0 0 0 0 0 0 0 0 0 0.359425 0.0225486 0.975607 0 -0.263414 0 0.729516 0.132582 0 -4.20826
LYS_66 -8.13127 1.05482 7.38851 -0.500352 0.127423 0.390286 3.57946 -3.56004 -0.00196726 -0.00424071 -3.51005 0.195619 0 0 0 0 0 0 0 0 0 0 -0.0128407 0.36661 2.1425 0 0.0238204 0 -1.6738 0.362555 0 -1.76296
THR_67 -3.02835 0.0885307 3.96266 -0.20446 0.159241 0.0746312 1.55475 -1.81472 -0 -0 -1.39417 -0.0997567 0 0 0 0 0 0 0 0 0 0 -0.0283563 0.00433883 0.0852196 0 -0.0239906 2.28728 -1.425 0.665932 0 0.86378
LYS_68 -3.22806 0.123892 3.34787 -0.304586 0.0264439 0.13835 1.24627 -1.54351 -0 -0 -0.327443 -0.00219298 0 0 0 0 0 0 0 0 0 0 0.00849396 0.0293581 1.74105 0 -0.0213746 0 -1.6738 0.148133 0 -0.29111
LEU_69 -5.85604 1.65387 1.07897 -0.518863 0.465993 0.134201 1.0211 -1.49712 -0 -0 -0.632088 0.207631 0 0 0 0 0 0 0 0 0 0 0.00803959 0.0179807 0.2553 0 -0.266027 0 0.729516 -0.27556 0 -3.4731
GLY_70 -1.89031 0.0895278 2.22901 -5.15396e-05 0 0 1.1241 -1.18696 -0 -0 -0.682769 -0.388659 0 0 0 0 0 0 0 0 0 0 0.249236 0 0 0 -1.20402 0 1.2108 0.057885 0 -0.3922
VAL_71 -5.65273 1.44576 1.6482 -0.298791 0.206246 0.0544774 1.44397 -1.74202 -0.00196726 -0.00424071 -1.29869 0.00247346 0 0 0 0 0 0 0 0 0 0 0.219318 0.00138534 0.00422533 0 -0.311832 0 2.085 0.756809 0 -1.44242
SER_72 -3.88279 0.261611 3.73357 -0.0289175 0 0.0671294 2.27667 -1.94198 -0 -0 -1.80513 -0.429159 0 0 0 0 0 0 0 0 0 0 -0.0190599 3.7397e-05 0.16018 0 -0.440265 0.600017 -1.1772 0.344417 0 -2.28087
LEU_73 -6.76996 0.641573 2.91689 -0.674748 0.563526 0.236801 1.84664 -2.20727 -0 -0 -1.04989 0.150858 0 0 0 0 0 0 0 0 0 0 0.0803287 0.318143 0.95995 0 -0.247057 0 0.729516 -0.143548 0 -2.64825
GLU_74 -5.79469 0.417122 6.63217 -0.461645 0.228267 1.44176 2.45142 -2.91724 -0.0282543 -0.149468 -2.65534 -2.93994 0 0 0 0 -0.758174 0 0 0 0 0 -0.0664605 0.00751153 0 3.96438 -0.290946 0 -2.5358 -0.0825214 0 -3.53785
ALA_75 -5.98498 0.885813 3.69558 -0.021205 0 0 2.48431 -2.67738 -0.0282543 -0.149468 -1.06179 -0.334137 0 0 0 0 0 0 0 0 0 0 0.36792 0 0 0 0.115698 0 2.3386 0.0460929 0 -0.323204
ALA_76 -6.65694 0.469157 3.17063 -0.021207 0 0 2.7407 -2.74806 -0 -0 -1.87633 -0.373634 0 0 0 0 0 0 0 0 0 0 -0.0254516 0 0 0 -0.201722 0 2.3386 0.215647 0 -2.96861
LEU_77 -9.07867 1.72213 3.70457 -0.479765 0.231289 0.115028 2.67253 -3.14749 -0.020533 -0.161908 -1.80957 0.19186 0 0 0 0 0 0 0 0 0 0 -0.037716 0.873578 0.323793 0 -0.283933 0 0.729516 -0.0137166 0 -4.46901
ALA_78 -5.85594 0.515293 3.70562 -0.0217964 0 0 3.122 -2.85221 -0 -0 -2.52738 -0.368375 0 0 0 0 0 0 0 0 0 0 -0.0154721 0 0 0 -0.125894 0 2.3386 -0.0963773 0 -2.18193
ILE_79 -9.31407 1.7279 2.45365 -0.70968 1.56153 0.159977 2.85129 -2.94219 -0 -0 -1.92943 0.355704 0 0 0 0 0 0 0 0 0 0 -0.0680656 0.760861 0.581265 0 -0.413476 0 1.0317 0.0288726 0 -3.86417
LEU_80 -7.59818 0.894394 2.88758 -0.497038 0.387452 0.11563 2.10732 -2.62305 -0 -0 -1.65144 0.249578 0 0 0 0 0 0 0 0 0 0 0.410057 0.162284 0.452819 0 -0.238209 0 0.729516 0.236561 0 -3.97472
ALA_81 -6.26083 0.738166 3.81054 -0.0225834 0 0 3.20445 -2.94182 -0.0140419 -0.123161 -2.81747 -0.370601 0 0 0 0 0 0 0 0 0 0 0.0296752 0 0 0 -0.12743 0 2.3386 0.206561 0 -2.34995
ALA_82 -6.00112 0.535777 3.45351 -0.0210946 0 0 3.02883 -2.69961 -0 -0 -2.84086 -0.344435 0 0 0 0 0 0 0 0 0 0 0.0693769 0 0 0 -0.129536 0 2.3386 0.169648 0 -2.44091
ALA_83 -6.00184 0.37963 3.68941 -0.0213363 0 0 2.88215 -2.92798 -0 -0 -3.18622 -0.346417 0 0 0 0 0 0 0 0 0 0 0.00281972 0 0 0 -0.127398 0 2.3386 0.210454 0 -3.10813
ALA_84 -3.54261 0.495994 2.53862 -0.0227375 0 0 1.40214 -1.81657 -0 -0 -0.6439 -0.361568 0 0 0 0 0 0 0 0 0 0 0.0246987 0 0 0 -0.194808 0 2.3386 0.0195679 0 0.23742
GLN_85 -5.01425 0.432973 4.14772 -0.642783 0.0686144 0.672697 1.84786 -2.13397 -0.0140419 -0.123161 -1.44365 -0.35987 0 0 0 -0.904741 0 0 0 0 0 0 0.847249 0.0716322 0 2.83311 -0.138177 0 -1.0644 -0.179654 0 -1.09684
LEU_86 -6.4927 1.04173 1.81073 -0.49268 0.440947 0.117298 1.32114 -1.91948 -0 -0 -0.541597 0.203144 0 0 0 0 0 0 0 0 0 0 -0.015782 0.219441 0.330492 0 -0.289846 0 0.729516 -0.114795 0 -3.65245
GLY_87 -1.68309 0.114897 2.16191 -5.93664e-05 0 0 0.957312 -1.08559 -0 -0 -0.531054 -0.386897 0 0 0 0 0 0 0 0 0 0 -0.0140105 0 0 0 -1.50095 0 1.2108 0.341891 0 -0.414843
THR_88 -4.60812 0.582873 2.63364 -0.192022 0.142496 0.0660404 1.70302 -1.7611 -0 -0 -1.50622 -0.885238 0 0 0 -0.136324 0 0 0 0 0 0 -0.0129742 0.0290621 0.56591 0 -0.691038 2.29817 -1.425 1.11531 0 -2.08151
THR_89 -4.1223 0.414863 4.34019 -0.112006 0.0620029 0.0745588 2.35334 -2.14716 -0 -0 -2.25007 -0.629901 0 0 0 -0.7366 0 0 0 0 0 0 -0.0194651 0.0200349 0.0367905 0 -0.442337 2.29823 -1.425 0.544224 0 -1.74061
VAL_90 -5.26563 0.521637 2.21725 -0.305044 0.234446 0.068969 1.81771 -1.99083 -0 -0 -1.09326 -0.0894797 0 0 0 0 0 0 0 0 0 0 -0.067548 0.0104131 0.223337 0 -0.251545 0 2.085 -0.168497 0 -2.05307
GLU_91 -4.37739 0.285373 5.21734 -0.461245 0.23907 1.4478 1.92861 -2.32024 -0.0291379 -0.16101 -1.99975 -2.93134 0 0 0 0 0 0 0 0 0 0 0.0770206 0.0136587 0 3.99831 -0.281384 0 -2.5358 -0.172687 0 -2.0628
GLU_92 -6.44686 0.291766 7.36714 -0.672527 0.223254 1.26003 3.12208 -3.05532 -0.0479875 -0.270683 -2.94276 -0.614277 0 0 0 -0.600275 -0.86341 0 0 0 0 0 0.212772 0.0184032 0 3.39883 -0.262054 0 -2.5358 -0.394675 0 -2.81236
ALA_93 -6.13651 0.368882 2.44547 -0.0220084 0 0 2.58648 -2.60529 -0 -0 -2.08666 -0.381451 0 0 0 0 0 0 0 0 0 0 0.0679348 0 0 0 -0.298808 0 2.3386 -0.365439 0 -4.0888
VAL_94 -7.3869 1.09338 3.20432 -0.30671 0.225294 0.0690963 2.96321 -2.79228 -0 -0 -2.42193 -0.0887556 0 0 0 0 0 0 0 0 0 0 -0.0530629 0.191287 0.0279722 0 -0.382944 0 2.085 0.105374 0 -3.46765
LYS_95 -5.30895 0.282052 5.66422 -0.311601 0.0288534 0.143858 2.33638 -2.56677 -0.0188496 -0.109673 -2.14248 0.00524587 0 0 0 0 0 0 0 0 0 0 0.0615481 0.140839 1.69796 0 -0.013995 0 -1.6738 0.291732 0 -1.49344
ARG_96 -7.50596 0.417348 6.23047 -0.447932 0.0772711 0.231227 3.10165 -3.03264 -0 -0 -2.80866 0.390238 0 0 0 0 -0.86341 0 0 0 0 0 0.000171327 0.554116 2.04243 0 -0.101489 0 -1.281 -0.052229 0 -3.04839
ALA_97 -6.12163 0.648745 3.26068 -0.0218903 0 0 2.99192 -2.66231 -0 -0 -2.3606 -0.386382 0 0 0 0 0 0 0 0 0 0 0.21024 0 0 0 -0.16872 0 2.3386 -0.188342 0 -2.45968
LEU_98 -5.48076 0.478765 4.6429 -0.500934 0.283912 0.127939 2.49359 -2.47812 -0 -0 -1.70264 0.218659 0 0 0 0 0 0 0 0 0 0 0.533223 0.579937 0.397668 0 -0.2658 0 0.729516 -0.0922616 0 -0.0344137
LYS_99 -4.01378 0.193179 4.83316 -0.307431 0.0282332 0.139257 2.28728 -2.18721 -0 -0 -1.69171 -0.00828108 0 0 0 0 0 0 0 0 0 0 0.111722 0.0143752 1.70542 0 -0.00984918 0 -1.6738 -0.0521288 0 -0.631558
LEU_100 -8.23317 0.77973 3.49577 -0.498657 0.508598 0.116707 3.00582 -2.83807 -0.0140103 -0.0696239 -2.2347 0.237067 0 0 0 0 0 0 0 0 0 0 -0.00346122 0.04702 0.393948 0 -0.268853 0 0.729516 -0.0989359 0 -4.94531
LYS_101 -5.98059 0.559069 5.98871 -0.463319 0.089803 0.287734 3.59974 -2.99234 -0 -0 -3.03627 0.303572 0 0 0 0 0 0 0 0 0 0 0.14047 0.13252 2.03801 0 0.0848888 0 -1.6738 0.600359 0 -0.321443
THR_102 -2.83934 0.085817 3.45484 -0.120515 0.0630516 0.0589151 1.28201 -1.69338 -0 -0 -0.231167 -0.924683 0 0 0 0 0 0 0 0 0 0 0.352569 0.0300945 0.26393 0 -0.0746673 2.31591 -1.425 0.518451 0 1.11685
LYS_103 -3.52819 0.174707 3.44858 -0.431573 0.0751936 0.243223 1.33397 -1.59104 -0 -0 -0.155641 -0.0895324 0 0 0 0 0 0 0 0 0 0 0.0104511 0.0190649 2.28651 0 -0.0803739 0 -1.6738 -0.0340353 0 0.00751577
LEU_104 -5.72832 0.549216 1.15122 -0.518905 0.429457 0.138958 1.28473 -1.42976 -0 -0 -1.0359 0.165117 0 0 0 0 0 0 0 0 0 0 0.172762 0.115996 0.229197 0 -0.207864 0 0.729516 0.0105476 0 -3.94403
GLY_105 -1.78067 0.0883973 2.08531 -4.85035e-05 0 0 1.15757 -1.12142 -0 -0 -0.486812 -0.36743 0 0 0 0 0 0 0 0 0 0 0.281061 0 0 0 -1.21748 0 1.2108 0.116174 0 -0.0345433
VAL_106 -5.50259 0.5986 1.74021 -0.313556 0.237489 0.0653997 1.40408 -1.72195 -0.0140103 -0.0696239 -0.534724 -0.23658 0 0 0 0 0 0 0 0 0 0 0.0229065 0.0331274 0.128995 0 -0.448443 0 2.085 0.0583705 0 -2.46731
SER_107 -3.15025 0.0767781 3.8611 -0.0272359 0 0.0637366 2.01619 -1.785 -0.0239415 -0.164401 -1.79248 -0.470706 0 0 0 -0.288982 0 0 0 0 0 0 -0.0365765 0.00885708 0.125572 0 -0.502527 0.60127 -1.1772 -0.244174 0 -2.90997
LEU_108 -6.67454 2.6859 1.03301 -0.611728 0.276213 0.202077 1.61272 -1.7613 -0 -0 -0.680638 0.104492 0 0 0 0 0 0 0 0 0 0 0.00786756 1.54499 0.860157 0 -0.187727 0 0.729516 0.209326 0 -0.649677
GLU_109 -7.31471 0.425398 6.32811 -0.323787 0.0618664 0.384704 2.82943 -3.2552 -0.000374977 -0.010298 -2.76145 -0.640509 0 0 0 0 -1.01138 0 0 0 0 0 0.269897 0.322789 0 3.56708 -0.137309 0 -2.5358 0.282804 0 -3.51873
THR_110 -6.39841 0.531947 4.25707 -0.208062 0.24206 0.0783257 2.40666 -2.48529 -0.0235666 -0.154103 -0.980794 -0.359201 0 0 0 -0.288982 0 0 0 0 0 0 0.500592 0.000293285 0.188008 0 0.0379405 2.30013 -1.425 0.118862 0 -1.66151
ALA_111 -6.02787 0.59796 2.93778 -0.0222491 0 0 2.7247 -2.60812 -0 -0 -1.88319 -0.388968 0 0 0 0 0 0 0 0 0 0 0.192524 0 0 0 -0.274329 0 2.3386 0.0799854 0 -2.33318
ALA_112 -6.34664 0.714961 3.31277 -0.0227317 0 0 2.97899 -2.82321 -0 -0 -2.94471 -0.371628 0 0 0 0 0 0 0 0 0 0 0.102209 0 0 0 -0.337003 0 2.3386 -0.267281 0 -3.66567
LEU_113 -9.75878 2.11819 3.83551 -0.721187 0.713354 0.290814 3.28303 -3.08807 -0 -0 -3.19214 0.15289 0 0 0 0 0 0 0 0 0 0 0.662039 0.120808 0.965626 0 -0.256383 0 0.729516 -0.126694 0 -4.27147
ALA_114 -5.58291 0.489911 3.00864 -0.0221921 0 0 2.10459 -2.49995 -0 -0 -1.39126 -0.365827 0 0 0 0 0 0 0 0 0 0 0.0508722 0 0 0 -0.310627 0 2.3386 -0.118213 0 -2.29836
LEU_115 -9.07319 1.13984 2.40098 -0.502391 0.462531 0.114264 2.79937 -2.74995 -0 -0 -1.4744 0.259925 0 0 0 0 0 0 0 0 0 0 0.0250138 0.0790865 0.56536 0 -0.221507 0 0.729516 -0.0610802 0 -5.50663
LYS_116 -7.62567 0.784495 8.61104 -0.495013 0.0965259 0.398476 3.83995 -3.66503 -0.0647862 -0.238466 -6.71297 0.149022 0 0 0 0 0 0 0 0 0 0 0.0238942 0.0749314 2.5867 0 0.0132384 0 -1.6738 0.0630224 0 -3.83444
THR_117 -7.89783 0.679105 5.43013 -0.208857 0.18275 0.0761768 3.55079 -3.11535 -0.000242504 -0.00722776 -3.5774 -0.10351 0 0 0 0 0 0 0 0 0 0 0.300656 0.000636904 0.106486 0 0.0517756 2.29376 -1.425 0.211173 0 -3.45198
ALA_118 -6.21271 0.590132 4.20599 -0.0210756 0 0 2.99615 -3.10615 -0 -0 -2.65441 -0.357701 0 0 0 0 0 0 0 0 0 0 0.134982 0 0 0 -0.199328 0 2.3386 0.315891 0 -1.96962
ALA_119 -3.7362 0.29596 2.57045 -0.0229985 0 0 1.52725 -1.88802 -0 -0 -0.709135 -0.355853 0 0 0 0 0 0 0 0 0 0 0.0793332 0 0 0 -0.288492 0 2.3386 -0.0592058 0 -0.248316
LEU_120 -4.61831 0.555521 2.40706 -0.724885 0.578777 0.301962 1.51342 -1.72981 -0 -0 -0.664559 0.160611 0 0 0 0 0 0 0 0 0 0 0.0483812 0.0308262 0.933956 0 -0.240569 0 0.729516 -0.0964282 0 -0.814532
LEU_121 -6.83232 0.81959 2.218 -0.508893 0.535007 0.126326 1.23811 -2.04358 -0 -0 -0.640377 0.22773 0 0 0 0 0 0 0 0 0 0 0.212365 0.0995619 0.338581 0 -0.310524 0 0.729516 -0.0898863 0 -3.8808
GLY_122 -1.8228 0.148163 2.27741 -5.5259e-05 0 0 1.1675 -1.17833 -0 -0 -0.655188 -0.391527 0 0 0 0 0 0 0 0 0 0 0.0616994 0 0 0 -1.41274 0 1.2108 -0.00521216 0 -0.60029
THR_123 -4.73974 0.397048 4.18794 -0.10428 0.069895 0.0656187 1.86627 -2.12787 -0.00299281 -0.0266107 -2.23695 -0.44156 0 0 0 0 0 0 0 0 0 0 0.0807495 0.00165109 0.23685 0 -0.802035 2.28601 -1.425 0.262849 0 -2.45215
THR_124 -4.6215 0.220591 5.90153 -0.113999 0.0719478 0.0762164 3.27309 -2.62055 -0 -0 -3.36861 -0.577391 0 0 0 -1.40286 0 0 0 0 0 0 -0.0130606 0.171119 0.0463055 0 -0.385684 2.32696 -1.425 0.0427485 0 -2.39814
VAL_125 -5.57713 0.776807 2.07387 -0.306574 0.223508 0.069531 1.76455 -1.98851 -0 -0 -0.942181 -0.107763 0 0 0 0 0 0 0 0 0 0 -0.0527383 0.00609789 0.146365 0 -0.269314 0 2.085 -0.0491075 0 -2.14758
GLU_126 -4.74128 0.319643 5.71404 -0.466133 0.266665 1.46615 2.02538 -2.48892 -0.0262851 -0.1416 -2.14943 -2.9158 0 0 0 0 0 0 0 0 0 0 -0.0516532 0.0362689 0 4.00761 -0.283802 0 -2.5358 -0.145002 0 -2.10996
GLU_127 -6.05795 0.469491 7.59044 -0.207289 0.0261375 0.298096 3.64074 -3.17792 -0.0262851 -0.1416 -3.41956 -0.512797 0 0 0 -1.40286 0 0 0 0 0 0 0.0358758 0.15421 0 3.55756 -0.232031 0 -2.5358 -0.378209 0 -2.31976
ALA_128 -5.84135 0.348476 3.07143 -0.0208743 0 0 2.57905 -2.63117 -0.00224301 -0.00854593 -1.7604 -0.355496 0 0 0 0 0 0 0 0 0 0 -0.0116216 0 0 0 -0.191096 0 2.3386 -0.215307 0 -2.70055
VAL_129 -6.98384 0.99799 2.96489 -0.307948 0.24964 0.0693602 2.83537 -2.62403 -0 -0 -2.09114 -0.0546501 0 0 0 0 0 0 0 0 0 0 -0.00956368 0.105798 0.0676373 0 -0.374922 0 2.085 0.11337 0 -2.95703
LYS_130 -5.47106 0.350959 5.63702 -0.307404 0.0265426 0.139881 2.62712 -2.61091 -0 -0 -2.0992 0.00384931 0 0 0 0 0 0 0 0 0 0 0.16776 0.0546973 1.72222 0 -0.00920408 0 -1.6738 0.0425204 0 -1.39901
ARG_131 -7.08462 0.342051 5.412 -0.585589 0.0784653 0.320362 2.7052 -2.94175 -0.000507296 -0.010837 -2.0838 0.515013 0 0 0 0 0 0 0 0 0 0 0.17915 0.298972 2.39617 0 -0.0674777 0 -1.281 -0.145557 0 -1.95375
ALA_132 -6.94895 1.08201 3.33083 -0.0221523 0 0 2.99022 -2.91798 -0 -0 -2.42866 -0.366864 0 0 0 0 0 0 0 0 0 0 0.258192 0 0 0 -0.189938 0 2.3386 -0.0852254 0 -2.95992
LEU_133 -6.13978 0.37853 4.19812 -0.515426 0.370297 0.133771 2.37348 -2.47895 -0 -0 -2.64792 0.253533 0 0 0 0 0 0 0 0 0 0 0.740578 0.0776764 0.273434 0 -0.306243 0 0.729516 -0.0952669 0 -2.65466
LYS_134 -4.58266 0.165974 5.39912 -0.30332 0.0288686 0.133604 2.36544 -2.38674 -0 -0 -2.08643 0.00457714 0 0 0 0 0 0 0 0 0 0 0.170809 0.00589993 1.8156 0 0.0226609 0 -1.6738 0.000395275 0 -0.920004
LEU_135 -8.22393 0.763599 3.41846 -0.48851 0.397192 0.115713 2.92783 -2.7864 -3.51955e-05 -0.000613929 -2.42038 0.21577 0 0 0 0 0 0 0 0 0 0 0.0272678 0.437707 0.497734 0 -0.244173 0 0.729516 0.110367 0 -4.52289
LYS_136 -7.8601 0.748854 7.0611 -0.482374 0.0902278 0.351582 3.33099 -3.41502 -0.0112761 -0.0307496 -2.79862 0.221525 0 0 0 0 0 0 0 0 0 0 -0.0108203 0.25871 2.08325 0 0.0525532 0 -1.6738 0.565832 0 -1.51813
THR_137 -3.15132 0.0998511 4.03131 -0.205702 0.168977 0.0751829 1.5648 -1.8381 -0 -0 -1.34065 -0.0423608 0 0 0 0 0 0 0 0 0 0 -0.0246796 0.00470692 0.0742851 0 -0.0277661 2.29448 -1.425 0.842676 0 1.10068
LYS_138 -3.46558 0.125727 3.28111 -0.307341 0.0280282 0.14228 1.39195 -1.61745 -0 -0 -0.601269 -0.0201318 0 0 0 0 0 0 0 0 0 0 -0.0425665 0.0152972 1.80242 0 -0.0588618 0 -1.6738 0.179636 0 -0.820554
LEU_139 -5.30462 0.944437 1.42955 -0.778679 0.99115 0.22413 1.29978 -1.57615 -0 -0 -1.27759 0.36403 0 0 0 0 0 0 0 0 0 0 0.126197 0.125254 2.9573 0 -0.25798 0 0.729516 -0.308155 0 -0.31183
GLY_140 -1.78656 0.0862951 2.12413 -4.81777e-05 0 0 1.05751 -1.13692 -0 -0 -0.549049 -0.369996 0 0 0 0 0 0 0 0 0 0 0.485095 0 0 0 -1.23929 0 1.2108 -0.0863116 0 -0.204345
VAL_141 -6.00591 1.26403 2.92332 -0.297946 0.198749 0.0553668 1.40968 -2.0449 -0.0113113 -0.0313635 -1.66903 -0.0849604 0 0 0 0 0 0 0 0 0 0 0.0610059 0.0422144 0.0125809 0 -0.406958 0 2.085 0.432155 0 -2.06829
SER_142 -4.82291 0.257332 5.72754 -0.0355234 0 0.063465 3.29385 -2.50165 -0.000716879 -0.013468 -3.2303 -0.151598 0 0 0 -1.07463 -0.773877 0 0 0 0 0 0.10561 0.01441 0.182001 0 -0.405605 1.73057 -1.1772 0.121054 0 -2.69165
LEU_143 -6.91788 0.467888 1.89914 -0.700656 0.54876 0.274034 1.62496 -1.9479 -0 -0 -0.726356 0.0794563 0 0 0 0 0 0 0 0 0 0 -0.0317387 0.127801 1.14305 0 -0.259324 0 0.729516 -0.169975 0 -3.85922
ILE_144 -7.97087 0.906253 3.0381 -0.508787 0.566886 0.0988366 2.81232 -2.54659 -0 -0 -1.72172 0.144863 0 0 0 0 0 0 0 0 0 0 -0.0010533 0.0597611 0.543502 0 -0.34168 0 1.0317 0.518212 0 -3.37026
GLU_145 -7.61355 1.00031 7.5255 -0.211092 0.0247936 0.327831 3.5883 -3.4519 -0 -0 -4.33225 -0.527758 0 0 0 -1.07463 -0.773877 0 0 0 0 0 0.161492 0.408459 0 4.55607 -0.22134 0 -2.5358 0.264728 0 -2.88471
ALA_146 -6.88046 0.655463 3.30893 -0.0220035 0 0 2.78989 -2.8438 -0.000716879 -0.013468 -1.65184 -0.351328 0 0 0 0 0 0 0 0 0 0 0.400351 0 0 0 -0.187828 0 2.3386 -0.254141 0 -2.71235
LEU_147 -11.268 2.60966 5.01958 -0.48469 0.242786 0.117648 3.20519 -3.3918 -0 -0 -3.904 0.179862 0 0 0 0 0 0 0 0 0 0 0.253392 0.645364 0.347334 0 -0.29349 0 0.729516 -0.151766 0 -6.14338
HIS_D:MP-NE2-connect_148 -11.3382 4.2985 8.34505 -2.6915 2.0866 2.28671 3.72783 -3.98768 -0 -0 -7.36784 -0.819337 0 0 0 0 0 0 0.675268 0 0.0901806 0.0371507 0.820202 0.405339 0 3.1802 0.112069 0 0.134426 -0.11589 0 -0.120931
ILE_149 -8.40567 2.19578 4.34749 -0.519456 0.660325 0.105052 2.97777 -2.75262 -0 -0 -3.61714 0.0415343 0 0 0 0 0 0 0 0 0 0 0.2639 0.106975 0.586551 0 -0.416769 0 1.0317 0.126677 0 -3.2679
LEU_150 -9.2317 1.1258 2.46296 -0.500127 0.414953 0.122116 2.52287 -2.79631 -0 -0 -1.68072 0.249228 0 0 0 0 0 0 0 0 0 0 0.456764 0.445653 0.453532 0 -0.23511 0 0.729516 0.313661 0 -5.14691
ILE_151 -8.2076 0.952184 4.3657 -0.519045 0.68908 0.103378 3.16274 -3.04274 -0 -0 -2.50898 0.12772 0 0 0 0 0 0 0 0 0 0 0.0291566 0.0353446 0.569249 0 -0.42085 0 1.0317 0.331699 0 -3.30127
THR_152 -7.95968 0.95334 4.82496 -0.200513 0.124689 0.0718035 3.56103 -3.16052 -0 -0 -3.48427 -0.0350183 0 0 0 0 0 0 0 0 0 0 0.0206071 0.0781528 0.0584095 0 0.0235383 2.31825 -1.425 0.663119 0 -3.56711
ALA_153 -6.21588 0.313435 3.85521 -0.0218502 0 0 2.8978 -3.01525 -0 -0 -2.88108 -0.36157 0 0 0 0 0 0 0 0 0 0 -0.019516 0 0 0 -0.209145 0 2.3386 0.444703 0 -2.87454
ALA_154 -4.03149 0.362717 2.426 -0.0228389 0 0 1.62947 -1.91903 -0 -0 -0.712302 -0.394103 0 0 0 0 0 0 0 0 0 0 0.117997 0 0 0 -0.138368 0 2.3386 -0.137745 0 -0.481085
VAL_155 -5.68447 0.995484 1.8725 -0.314977 0.287157 0.0720222 1.70427 -1.93189 -0 -0 -1.01195 -0.126954 0 0 0 0 0 0 0 0 0 0 0.114689 0.170415 0.196143 0 -0.308196 0 2.085 -0.0789466 0 -1.9597
LEU_156 -6.84705 0.842944 1.73793 -0.536369 0.390614 0.127194 1.47566 -2.03364 -0 -0 -0.576963 0.0526407 0 0 0 0 0 0 0 0 0 0 0.00845216 0.191983 3.15543 0 -0.30152 0 0.729516 -0.0751042 0 -1.65829
GLY_157 -1.7946 0.0936876 2.38062 -5.31012e-05 0 0 1.14619 -1.1928 -0 -0 -0.883043 -0.414592 0 0 0 0 0 0 0 0 0 0 -0.0331274 0 0 0 -1.34593 0 1.2108 0.100547 0 -0.73231
THR_158 -4.5178 0.54667 2.35719 -0.19067 0.151065 0.0637396 1.49184 -1.65515 -0 -0 -1.45993 -0.808503 0 0 0 -0.203194 0 0 0 0 0 0 -0.0450283 0.0166845 0.624213 0 -0.711431 2.30375 -1.425 0.856549 0 -2.605
THR_159 -4.27047 0.42955 4.24435 -0.112211 0.0691959 0.075102 2.50665 -2.14089 -0.00071078 -0.0111026 -2.50467 -0.628286 0 0 0 -0.615387 0 0 0 0 0 0 -0.022888 0.0272138 0.0322034 0 -0.456991 2.30135 -1.425 0.478187 0 -2.0248
VAL_160 -5.97348 1.05323 2.05342 -0.280044 0.21705 0.0469058 1.68028 -2.04013 -0 -0 -0.86182 0.469639 0 0 0 0 0 0 0 0 0 0 0.114315 0.0250279 0.693679 0 0.0690422 0 2.085 -0.211534 0 -0.859414
GLU_161 -4.0271 0.334275 4.74 -0.46267 0.233779 1.44756 1.69608 -2.20548 -0.0267471 -0.163017 -2.05919 -2.87986 0 0 0 0 0 0 0 0 0 0 0.139755 0.00475913 0 3.99798 -0.275499 0 -2.5358 -0.239109 0 -2.28027
GLU_162 -6.26119 0.239655 7.04514 -0.643047 0.240854 1.19954 3.22646 -2.96485 -0.0267471 -0.163017 -3.08113 -0.664664 0 0 0 -0.412192 -0.75934 0 0 0 0 0 0.333913 0.00406653 0 3.36198 -0.24621 0 -2.5358 -0.340199 0 -2.44678
ALA_163 -5.29979 0.100855 2.3758 -0.0219288 0 0 2.22118 -2.27777 -0.00071078 -0.0111026 -1.6111 -0.370337 0 0 0 0 0 0 0 0 0 0 0.412693 0 0 0 -0.222595 0 2.3386 -0.158995 0 -2.52521
VAL_164 -6.2785 0.623408 3.09881 -0.31048 0.2659 0.0706433 2.57429 -2.48379 -0 -0 -2.08744 -0.0971632 0 0 0 0 0 0 0 0 0 0 -0.00189072 0.0446901 0.0897837 0 -0.376738 0 2.085 0.119114 0 -2.66436
TYR_165 -4.74344 0.125229 4.78901 -0.942423 0.0520158 0.340774 2.22902 -2.35306 -0 -0 -2.00346 -0.27847 0 0 0 0 0 0 0 0 0 0 0.0899978 0.051975 0 1.7908 -0.449732 1.06592e-05 0.964136 0.585429 0 0.24782
ARG_166 -7.32915 0.416944 6.11064 -0.449387 0.0693898 0.231146 3.11595 -2.96893 -0 -0 -3.24161 0.388438 0 0 0 0 -0.75934 0 0 0 0 0 0.141135 0.45325 2.05714 0 -0.0973768 0 -1.281 0.380031 0 -2.76273
ALA_167 -5.79972 0.360564 3.12287 -0.022068 0 0 2.77703 -2.61082 -0 -0 -2.12349 -0.389359 0 0 0 0 0 0 0 0 0 0 0.416721 0 0 0 -0.19389 0 2.3386 -0.116526 0 -2.24008
LEU_168 -5.56192 0.334965 4.40782 -0.505855 0.364169 0.128071 2.41217 -2.42958 -0 -0 -2.72039 0.242846 0 0 0 0 0 0 0 0 0 0 0.435499 0.24765 0.326276 0 -0.276416 0 0.729516 -0.029792 0 -1.89496
LYS_169 -4.29661 0.0827879 4.55679 -0.423547 0.0773635 0.229038 2.16627 -2.20075 -0.00550544 -0.0142223 -2.307 -0.0843747 0 0 0 0 0 0 0 0 0 0 -0.0135265 0.0420402 1.967 0 0.0577797 0 -1.6738 0.126979 0 -1.7133
LEU_170 -7.77306 0.695724 3.65474 -0.751346 0.877185 0.207558 2.59663 -2.58815 -0.0101417 -0.0660208 -1.91348 0.365004 0 0 0 0 0 0 0 0 0 0 0.269123 0.283288 2.62141 0 -0.288051 0 0.729516 0.0105262 0 -1.07954
LYS_171 -6.61634 0.633645 6.78249 -0.65958 0.172507 0.445768 3.71016 -3.25802 -0.0214171 -0.142872 -2.86121 -0.0410664 0 0 0 0 0 0 0 0 0 0 -0.00431396 1.08093 3.11592 0 0.0805036 0 -1.6738 0.32193 0 1.06522
THR_172 -3.31435 0.1807 4.36263 -0.205096 0.151812 0.0749378 1.57598 -1.94389 -0.0214171 -0.142872 -1.17538 -0.112386 0 0 0 0 0 0 0 0 0 0 -0.0392724 0.0011064 0.155736 0 0.00760292 2.29152 -1.425 0.626049 0 1.04841
LYS_173 -3.86235 0.104655 3.62133 -0.43743 0.0960426 0.249114 1.36033 -1.68296 -0 -0 -0.11361 -0.0882906 0 0 0 0 0 0 0 0 0 0 0.152566 0.044266 2.17993 0 0.026897 0 -1.6738 0.212063 0 0.188747
LEU_174 -5.55151 0.616255 1.4117 -0.525603 0.553725 0.140225 1.20678 -1.46973 -0 -0 -0.748713 0.180379 0 0 0 0 0 0 0 0 0 0 0.113738 0.039745 0.226757 0 -0.247045 0 0.729516 -0.0710554 0 -3.39482
GLY_175 -1.89548 0.110348 2.22415 -4.98024e-05 0 0 1.25741 -1.1901 -0 -0 -0.624545 -0.37886 0 0 0 0 0 0 0 0 0 0 0.125086 0 0 0 -1.14957 0 1.2108 0.120541 0 -0.190266
VAL_176 -5.60413 0.609704 2.23672 -0.314031 0.232787 0.065171 1.44412 -1.8298 -0.0101417 -0.0660208 -1.0764 -0.201029 0 0 0 0 0 0 0 0 0 0 -0.0400397 0.0206804 0.0701692 0 -0.473462 0 2.085 0.236914 0 -2.61379
SER_177 -4.22371 0.328965 4.4996 -0.0290587 0 0.0674028 2.94668 -2.16741 -0 -0 -2.62852 -0.433741 0 0 0 -1.58261 0 0 0 0 0 0 0.0478758 0.00656862 0.13577 0 -0.481434 0.781322 -1.1772 -0.129483 0 -4.03898
LEU_178 -4.79162 0.275483 1.46021 -0.498416 0.518812 0.117059 1.62117 -1.64539 -0 -0 -0.970028 0.241519 0 0 0 0 0 0 0 0 0 0 -0.028543 0.131447 0.314841 0 -0.288946 0 0.729516 -0.188338 0 -3.00124
ILE_179 -8.02618 1.5798 1.63927 -0.587518 0.594462 0.157238 1.58364 -2.20526 -0 -0 -0.560179 0.455005 0 0 0 0 0 0 0 0 0 0 0.582383 0.0274613 1.72826 0 -0.227007 0 1.0317 -0.0401878 0 -2.26711
GLN_180 -7.25894 0.730559 4.98194 -0.256793 0.0285466 0.194748 3.33477 -2.88472 -0 -0 -1.79284 -0.404283 0 0 0 -1.58261 0 0 0 0 0 0 0.26463 0.0382765 0 2.87432 -0.0972548 0 -1.0644 0.0283601 0 -2.8657
ALA_181 -6.10659 0.699879 3.53313 -0.0220232 0 0 2.6644 -2.73046 -0 -0 -1.96643 -0.3696 0 0 0 0 0 0 0 0 0 0 0.13144 0 0 0 -0.195217 0 2.3386 -0.0878157 0 -2.11069
ALA_182 -5.82936 0.600657 4.30977 -0.0216884 0 0 3.26043 -2.86529 -0 -0 -2.42773 -0.363722 0 0 0 0 0 0 0 0 0 0 0.559781 0 0 0 -0.217323 0 2.3386 -0.184857 0 -0.840739
ALA_183 -5.94006 0.304274 3.29468 -0.0227437 0 0 2.84429 -2.62388 -0 -0 -3.00328 -0.356956 0 0 0 0 0 0 0 0 0 0 0.532304 0 0 0 -0.383618 0 2.3386 -0.238348 0 -3.25473
ILE_184 -8.57287 1.28517 3.0987 -0.51497 0.616541 0.102341 2.92665 -2.77736 -0 -0 -1.89624 0.0881998 0 0 0 0 0 0 0 0 0 0 -0.0350422 0.0715692 0.622148 0 -0.40467 0 1.0317 -0.0354563 0 -4.39359
LEU_185 -8.6821 1.169 2.92987 -0.506933 0.532465 0.113002 2.57858 -2.74385 -0 -0 -1.79131 0.324763 0 0 0 0 0 0 0 0 0 0 0.182499 0.582167 0.486849 0 -0.245042 0 0.729516 0.23995 0 -4.10058
ILE_186 -9.12502 0.856114 3.49569 -0.512488 0.577086 0.10156 2.96769 -2.96979 -0 -0 -2.17828 0.0740503 0 0 0 0 0 0 0 0 0 0 0.353435 0.0835545 0.577919 0 -0.430726 0 1.0317 0.267009 0 -4.83049
THR_187 -8.03676 0.593127 5.53479 -0.2042 0.145282 0.0743842 3.60056 -3.21049 -0 -0 -3.33132 0.00982012 0 0 0 0 0 0 0 0 0 0 0.0303414 0.228692 0.0858413 0 0.0648281 2.28518 -1.425 0.530223 0 -3.02471
ALA_188 -6.3616 0.862326 4.0826 -0.0213922 0 0 3.10849 -3.1279 -0 -0 -3.05221 -0.336857 0 0 0 0 0 0 0 0 0 0 -0.0324611 0 0 0 -0.136766 0 2.3386 0.478027 0 -2.19914
ALA_189 -3.8464 0.568093 2.59646 -0.0210241 0 0 1.58781 -1.87336 -0 -0 -0.716786 -0.372196 0 0 0 0 0 0 0 0 0 0 -0.015682 0 0 0 -0.175208 0 2.3386 0.0806127 0 0.150917
LEU_190 -6.15543 0.852536 2.36823 -0.513211 0.498345 0.127308 1.52981 -1.93078 -0 -0 -0.696922 0.255907 0 0 0 0 0 0 0 0 0 0 0.623991 0.0597563 0.337889 0 -0.301447 0 0.729516 -0.121094 0 -2.33559
LEU_191 -5.93663 0.633453 2.24716 -0.521488 0.67481 0.131694 1.20725 -1.87243 -0 -0 -0.594446 0.233384 0 0 0 0 0 0 0 0 0 0 0.116413 0.00829679 0.32827 0 -0.291777 0 0.729516 -0.210636 0 -3.11716
GLY_192 -1.74741 0.0793735 2.30056 -5.61005e-05 0 0 1.19822 -1.15041 -0 -0 -0.881336 -0.398953 0 0 0 0 0 0 0 0 0 0 -0.127608 0 0 0 -1.41859 0 1.2108 0.0503644 0 -0.885046
THR_193 -4.53967 0.677378 2.48995 -0.182041 0.137475 0.0627389 1.44993 -1.74865 -0.000569192 -0.00846372 -1.63269 -0.8864 0 0 0 0 0 0 0 0 0 0 -0.0694321 0.0571793 0.530026 0 -0.678326 2.28985 -1.425 0.985051 0 -2.49166
THR_194 -4.41016 0.625055 4.50552 -0.114678 0.06836 0.077902 2.61532 -2.21325 -0.000681388 -0.00923546 -2.73097 -0.627093 0 0 0 -0.505416 0 0 0 0 0 0 0.0167139 0.117604 0.0386507 0 -0.475009 2.28887 -1.425 0.63231 0 -1.52519
VAL_195 -5.50712 0.920814 1.95022 -0.310482 0.270003 0.0710478 1.43484 -1.86674 -0 -0 -0.722997 -0.117583 0 0 0 0 0 0 0 0 0 0 -0.0615862 0.00142465 0.230213 0 -0.27448 0 2.085 -0.150228 0 -2.04765
GLU_196 -4.13913 0.0787031 5.4605 -0.467662 0.252518 1.46816 1.60704 -2.34556 -0.0301572 -0.15565 -2.2602 -2.89968 0 0 0 0 0 0 0 0 0 0 0.0423416 0.0512973 0 3.96851 -0.226834 0 -2.5358 -0.155489 0 -2.28709
GLU_197 -5.94128 0.518103 7.45401 -0.440445 0.0596624 0.877974 3.41061 -3.08763 -0.0252209 -0.149891 -4.40007 -0.427904 0 0 0 -0.505416 -0.574846 0 0 0 0 0 0.235848 0.0240078 0 3.31666 -0.328665 0 -2.5358 -0.420291 0 -2.9406
ALA_198 -5.85494 0.677879 2.492 -0.0228015 0 0 2.25892 -2.49902 -0.000681388 -0.00923546 -1.89718 -0.37282 0 0 0 0 0 0 0 0 0 0 0.431316 0 0 0 -0.309336 0 2.3386 -0.342262 0 -3.10956
VAL_199 -6.42016 0.572144 2.49907 -0.309342 0.264386 0.0701295 2.51062 -2.35586 -0 -0 -1.97105 -0.0543073 0 0 0 0 0 0 0 0 0 0 0.0378443 0.0140788 0.0460969 0 -0.32193 0 2.085 0.0903501 0 -3.24292
LYS_200 -5.72189 0.380513 6.98942 -0.481592 0.216979 0.24271 3.08829 -3.01234 -0 -0 -4.11948 0.132792 0 0 0 0 -0.574846 0 0 0 0 0 0.0682268 0.0159211 2.55204 0 0.000981139 0 -1.6738 0.0871552 0 -1.80892
ARG_201 -5.89831 0.25762 4.84554 -1.15304 0.514463 0.744039 2.18929 -2.55625 -0 -0 -2.05279 0.30028 0 0 0 0 0 0 0 0 0 0 0.0688853 0.125286 3.33238 0 -0.0868358 0 -1.281 -0.0514503 0 -0.701892
ALA_202 -6.49025 0.681755 3.18433 -0.0219373 0 0 2.88434 -2.75016 -0 -0 -2.36651 -0.364743 0 0 0 0 0 0 0 0 0 0 0.0810746 0 0 0 -0.119834 0 2.3386 -0.0159957 0 -2.95934
LEU_203 -6.59286 0.618285 4.86393 -0.500416 0.332099 0.123932 2.82722 -2.71108 -0 -0 -2.52058 0.227644 0 0 0 0 0 0 0 0 0 0 0.225851 0.350537 0.353897 0 -0.278582 0 0.729516 -0.0744921 0 -2.0251
LYS_204 -4.58335 0.269694 5.40275 -0.303895 0.0258914 0.134931 2.49176 -2.43043 -0 -0 -2.16337 -0.0179018 0 0 0 0 0 0 0 0 0 0 0.229619 0.0740511 1.75881 0 0.00305652 0 -1.6738 -0.106424 0 -0.888608
LEU_205 -8.52065 0.978743 3.30865 -0.706946 0.530604 0.274437 2.8456 -2.71195 -0 -0 -1.64763 0.128331 0 0 0 0 0 0 0 0 0 0 0.130096 0.147481 1.06193 0 -0.280868 0 0.729516 -0.134 0 -3.86665
LYS_206 -7.77788 0.614294 6.79775 -0.694474 0.216073 0.544906 2.67594 -3.21044 -0.0151234 -0.0382021 -1.11411 0.264876 0 0 0 0 0 0 0 0 0 0 0.112901 0.511625 3.13129 0 0.0209545 0 -1.6738 0.0658714 0 0.43244
THR_207 -3.02209 0.104845 4.10356 -0.202903 0.141631 0.0742373 1.50157 -1.85088 -0 -0 -0.904186 -0.125723 0 0 0 0 0 0 0 0 0 0 -0.0112443 0.00665035 0.14405 0 -0.00577643 2.2854 -1.425 0.354407 0 1.16855
LYS_208 -3.67305 0.108754 4.07892 -0.435766 0.0883125 0.245879 1.83588 -1.84904 -0 -0 -1.7421 -0.0683465 0 0 0 0 0 0 0 0 0 0 -0.0301873 0.0109489 2.11042 0 0.0374221 0 -1.6738 0.243533 0 -0.712216
LEU_209 -6.04638 1.50937 2.46176 -0.48304 0.453391 0.0842369 1.35569 -1.58564 -0 -0 -2.0062 0.338728 0 0 0 0 0 0 0 0 0 0 -0.00985354 0.015461 0.408716 0 -0.26272 0 0.729516 -0.265853 0 -3.30283
GLY:CtermProteinFull_210 -1.21497 0.793634 1.17423 -0.415814 0.0486915 1.26557 0.076397 -0.284481 -0 -0 -1.54106 -2.94252 0 0 0 0 0 0 0 0 0 0 0 0 0 0 0 0 1.2108 -0.258658 0 -2.08818
HMM:MP-FE1-connect_211 -24.0303 5.24139 3.41097 -22.5717 24.7618 -3.55581 5.0116 -5.69686 -0.0342359 -0.345419 -14.1469 -12.4864 0 0 0 0 -0.245396 0 0.675268 0 0.0901806 0.0371507 0 0 0 0 0 0 0 0 0 -43.8845
#END_POSE_ENERGIES_TABLE UM_159_H148_areda15_HMM_onlyH_1__DE_3
