# Supplementary material for: Design of Heme Enzymes with a Tunable Substrate Binding Pocket Adjacent to an Open Metal Coordination Site
Source: J Am Chem Soc. 2023 Jun 21;145(26):14307–15. doi: 10.1021/jacs.3c02742 (PMC10326885; doi:10.1021/jacs.3c02742)
Supplement: Supplementary file 3 — ja3c02742_si_003.zip [file ja3c02742_si_003.zip › carbene_transferase_design_models/dnHEM1-04_RR.pdb]

HEADER                                            12-JAN-23   XXXX              
EXPDTA    THEORETICAL MODEL                                                     
REMARK 220                                                                      
REMARK 220 EXPERIMENTAL DETAILS                                                 
REMARK 220  EXPERIMENT TYPE                : THEORETICAL MODELLING              
REMARK 220  DATE OF DATA COLLECTION        : 12-JAN-23                          
REMARK 220                                                                      
REMARK 220 REMARK: MODEL GENERATED BY ROSETTA                                   
REMARK 220  VERSION 2020.50+release.1295438                                     
HETNAM     HRR B 211  HRR                                                       
LINK         NE2 HIS A 148                FE1  HRR B 211                  2.41  
ATOM      1  N   VAL A   1       8.021 -32.838  14.640  1.00  0.00           N  
ATOM      2  CA  VAL A   1       6.967 -32.124  13.922  1.00  0.00           C  
ATOM      3  C   VAL A   1       5.585 -32.309  14.544  1.00  0.00           C  
ATOM      4  O   VAL A   1       5.166 -33.427  14.827  1.00  0.00           O  
ATOM      5  CB  VAL A   1       6.922 -32.599  12.457  1.00  0.00           C  
ATOM      6  CG1 VAL A   1       5.769 -31.936  11.718  1.00  0.00           C  
ATOM      7  CG2 VAL A   1       8.247 -32.295  11.774  1.00  0.00           C  
ATOM      8 1H   VAL A   1       8.899 -32.680  14.188  1.00  0.00           H  
ATOM      9 2H   VAL A   1       8.067 -32.506  15.582  1.00  0.00           H  
ATOM     10 3H   VAL A   1       7.819 -33.817  14.642  1.00  0.00           H  
ATOM     11  HA  VAL A   1       7.195 -31.058  13.943  1.00  0.00           H  
ATOM     12  HB  VAL A   1       6.740 -33.673  12.439  1.00  0.00           H  
ATOM     13 1HG1 VAL A   1       5.750 -32.284  10.685  1.00  0.00           H  
ATOM     14 2HG1 VAL A   1       4.828 -32.197  12.204  1.00  0.00           H  
ATOM     15 3HG1 VAL A   1       5.898 -30.854  11.735  1.00  0.00           H  
ATOM     16 1HG2 VAL A   1       8.208 -32.635  10.739  1.00  0.00           H  
ATOM     17 2HG2 VAL A   1       8.429 -31.221  11.798  1.00  0.00           H  
ATOM     18 3HG2 VAL A   1       9.052 -32.813  12.294  1.00  0.00           H  
ATOM     19  N   SER A   2       4.865 -31.211  14.738  1.00  0.00           N  
ATOM     20  CA  SER A   2       3.546 -31.302  15.339  1.00  0.00           C  
ATOM     21  C   SER A   2       2.453 -31.509  14.288  1.00  0.00           C  
ATOM     22  O   SER A   2       2.677 -31.339  13.081  1.00  0.00           O  
ATOM     23  CB  SER A   2       3.259 -30.045  16.139  1.00  0.00           C  
ATOM     24  OG  SER A   2       3.069 -28.944  15.293  1.00  0.00           O  
ATOM     25  H   SER A   2       5.224 -30.306  14.470  1.00  0.00           H  
ATOM     26  HA  SER A   2       3.516 -32.181  15.982  1.00  0.00           H  
ATOM     27 1HB  SER A   2       2.369 -30.197  16.748  1.00  0.00           H  
ATOM     28 2HB  SER A   2       4.089 -29.848  16.816  1.00  0.00           H  
ATOM     29  HG  SER A   2       3.037 -28.174  15.865  1.00  0.00           H  
ATOM     30  N   LEU A   3       1.104 -31.910  14.757  1.00  0.00           N  
ATOM     31  CA  LEU A   3      -0.044 -32.051  13.892  1.00  0.00           C  
ATOM     32  C   LEU A   3      -0.320 -30.732  13.200  1.00  0.00           C  
ATOM     33  O   LEU A   3      -0.664 -30.699  12.030  1.00  0.00           O  
ATOM     34  CB  LEU A   3      -1.273 -32.497  14.693  1.00  0.00           C  
ATOM     35  CG  LEU A   3      -2.571 -32.652  13.890  1.00  0.00           C  
ATOM     36  CD1 LEU A   3      -2.398 -33.753  12.852  1.00  0.00           C  
ATOM     37  CD2 LEU A   3      -3.719 -32.969  14.836  1.00  0.00           C  
ATOM     38  H   LEU A   3       0.997 -32.063  15.751  1.00  0.00           H  
ATOM     39  HA  LEU A   3       0.169 -32.826  13.157  1.00  0.00           H  
ATOM     40 1HB  LEU A   3      -1.055 -33.457  15.159  1.00  0.00           H  
ATOM     41 2HB  LEU A   3      -1.457 -31.768  15.482  1.00  0.00           H  
ATOM     42  HG  LEU A   3      -2.784 -31.724  13.359  1.00  0.00           H  
ATOM     43 1HD1 LEU A   3      -3.320 -33.863  12.281  1.00  0.00           H  
ATOM     44 2HD1 LEU A   3      -1.583 -33.491  12.177  1.00  0.00           H  
ATOM     45 3HD1 LEU A   3      -2.167 -34.692  13.354  1.00  0.00           H  
ATOM     46 1HD2 LEU A   3      -4.642 -33.078  14.266  1.00  0.00           H  
ATOM     47 2HD2 LEU A   3      -3.508 -33.898  15.367  1.00  0.00           H  
ATOM     48 3HD2 LEU A   3      -3.832 -32.158  15.556  1.00  0.00           H  
ATOM     49  N   ASP A   4      -0.281 -29.448  13.931  1.00  0.00           N  
ATOM     50  CA  ASP A   4      -0.502 -28.119  13.397  1.00  0.00           C  
ATOM     51  C   ASP A   4       0.454 -27.768  12.250  1.00  0.00           C  
ATOM     52  O   ASP A   4       0.058 -27.140  11.270  1.00  0.00           O  
ATOM     53  CB  ASP A   4      -0.363 -27.083  14.516  1.00  0.00           C  
ATOM     54  CG  ASP A   4      -1.517 -27.123  15.508  1.00  0.00           C  
ATOM     55  OD1 ASP A   4      -2.509 -27.747  15.211  1.00  0.00           O  
ATOM     56  OD2 ASP A   4      -1.397 -26.530  16.553  1.00  0.00           O  
ATOM     57  H   ASP A   4      -0.063 -29.557  14.912  1.00  0.00           H  
ATOM     58  HA  ASP A   4      -1.514 -28.079  12.994  1.00  0.00           H  
ATOM     59 1HB  ASP A   4       0.568 -27.255  15.057  1.00  0.00           H  
ATOM     60 2HB  ASP A   4      -0.310 -26.084  14.082  1.00  0.00           H  
ATOM     61  N   GLN A   5       1.821 -28.164  12.401  1.00  0.00           N  
ATOM     62  CA  GLN A   5       2.809 -27.919  11.348  1.00  0.00           C  
ATOM     63  C   GLN A   5       2.453 -28.710  10.093  1.00  0.00           C  
ATOM     64  O   GLN A   5       2.499 -28.180   8.983  1.00  0.00           O  
ATOM     65  CB  GLN A   5       4.215 -28.293  11.823  1.00  0.00           C  
ATOM     66  CG  GLN A   5       4.802 -27.334  12.846  1.00  0.00           C  
ATOM     67  CD  GLN A   5       6.141 -27.806  13.379  1.00  0.00           C  
ATOM     68  OE1 GLN A   5       6.248 -28.890  13.958  1.00  0.00           O  
ATOM     69  NE2 GLN A   5       7.173 -26.992  13.187  1.00  0.00           N  
ATOM     70  H   GLN A   5       2.123 -28.572  13.273  1.00  0.00           H  
ATOM     71  HA  GLN A   5       2.804 -26.856  11.111  1.00  0.00           H  
ATOM     72 1HB  GLN A   5       4.197 -29.288  12.267  1.00  0.00           H  
ATOM     73 2HB  GLN A   5       4.891 -28.328  10.969  1.00  0.00           H  
ATOM     74 1HG  GLN A   5       4.944 -26.361  12.377  1.00  0.00           H  
ATOM     75 2HG  GLN A   5       4.111 -27.247  13.685  1.00  0.00           H  
ATOM     76 1HE2 GLN A   5       8.082 -27.249  13.517  1.00  0.00           H  
ATOM     77 2HE2 GLN A   5       7.042 -26.121  12.712  1.00  0.00           H  
ATOM     78  N   ALA A   6       2.109 -29.981  10.278  1.00  0.00           N  
ATOM     79  CA  ALA A   6       1.707 -30.841   9.170  1.00  0.00           C  
ATOM     80  C   ALA A   6       0.469 -30.294   8.466  1.00  0.00           C  
ATOM     81  O   ALA A   6       0.338 -30.409   7.243  1.00  0.00           O  
ATOM     82  CB  ALA A   6       1.441 -32.236   9.664  1.00  0.00           C  
ATOM     83  H   ALA A   6       2.129 -30.359  11.213  1.00  0.00           H  
ATOM     84  HA  ALA A   6       2.524 -30.869   8.447  1.00  0.00           H  
ATOM     85 1HB  ALA A   6       1.141 -32.868   8.827  1.00  0.00           H  
ATOM     86 2HB  ALA A   6       2.346 -32.639  10.118  1.00  0.00           H  
ATOM     87 3HB  ALA A   6       0.642 -32.213  10.406  1.00  0.00           H  
ATOM     88  N   ILE A   7      -0.643 -29.690   9.215  1.00  0.00           N  
ATOM     89  CA  ILE A   7      -1.860 -29.080   8.676  1.00  0.00           C  
ATOM     90  C   ILE A   7      -1.501 -27.842   7.867  1.00  0.00           C  
ATOM     91  O   ILE A   7      -1.994 -27.651   6.755  1.00  0.00           O  
ATOM     92  CB  ILE A   7      -2.843 -28.701   9.799  1.00  0.00           C  
ATOM     93  CG1 ILE A   7      -3.403 -29.960  10.465  1.00  0.00           C  
ATOM     94  CG2 ILE A   7      -3.970 -27.839   9.250  1.00  0.00           C  
ATOM     95  CD1 ILE A   7      -4.094 -29.698  11.784  1.00  0.00           C  
ATOM     96  H   ILE A   7      -0.510 -29.720  10.217  1.00  0.00           H  
ATOM     97  HA  ILE A   7      -2.333 -29.804   8.011  1.00  0.00           H  
ATOM     98  HB  ILE A   7      -2.315 -28.144  10.572  1.00  0.00           H  
ATOM     99 1HG1 ILE A   7      -4.117 -30.440   9.795  1.00  0.00           H  
ATOM    100 2HG1 ILE A   7      -2.594 -30.670  10.641  1.00  0.00           H  
ATOM    101 1HG2 ILE A   7      -4.656 -27.581  10.056  1.00  0.00           H  
ATOM    102 2HG2 ILE A   7      -3.555 -26.928   8.821  1.00  0.00           H  
ATOM    103 3HG2 ILE A   7      -4.508 -28.391   8.479  1.00  0.00           H  
ATOM    104 1HD1 ILE A   7      -4.464 -30.637  12.195  1.00  0.00           H  
ATOM    105 2HD1 ILE A   7      -3.387 -29.249  12.482  1.00  0.00           H  
ATOM    106 3HD1 ILE A   7      -4.930 -29.017  11.627  1.00  0.00           H  
ATOM    107  N   ILE A   8      -0.643 -27.003   8.431  1.00  0.00           N  
ATOM    108  CA  ILE A   8      -0.283 -25.772   7.740  1.00  0.00           C  
ATOM    109  C   ILE A   8       0.446 -26.117   6.428  1.00  0.00           C  
ATOM    110  O   ILE A   8       0.144 -25.557   5.374  1.00  0.00           O  
ATOM    111  CB  ILE A   8       0.607 -24.879   8.624  1.00  0.00           C  
ATOM    112  CG1 ILE A   8      -0.194 -24.334   9.809  1.00  0.00           C  
ATOM    113  CG2 ILE A   8       1.195 -23.739   7.806  1.00  0.00           C  
ATOM    114  CD1 ILE A   8       0.662 -23.714  10.891  1.00  0.00           C  
ATOM    115  H   ILE A   8      -0.233 -27.200   9.330  1.00  0.00           H  
ATOM    116  HA  ILE A   8      -1.196 -25.226   7.506  1.00  0.00           H  
ATOM    117  HB  ILE A   8       1.420 -25.473   9.039  1.00  0.00           H  
ATOM    118 1HG1 ILE A   8      -0.898 -23.581   9.457  1.00  0.00           H  
ATOM    119 2HG1 ILE A   8      -0.775 -25.141  10.257  1.00  0.00           H  
ATOM    120 1HG2 ILE A   8       1.821 -23.118   8.446  1.00  0.00           H  
ATOM    121 2HG2 ILE A   8       1.798 -24.147   6.995  1.00  0.00           H  
ATOM    122 3HG2 ILE A   8       0.388 -23.136   7.390  1.00  0.00           H  
ATOM    123 1HD1 ILE A   8       0.023 -23.352  11.697  1.00  0.00           H  
ATOM    124 2HD1 ILE A   8       1.352 -24.463  11.283  1.00  0.00           H  
ATOM    125 3HD1 ILE A   8       1.227 -22.882  10.474  1.00  0.00           H  
ATOM    126  N   ILE A   9       1.418 -27.049   6.492  1.00  0.00           N  
ATOM    127  CA  ILE A   9       2.216 -27.398   5.320  1.00  0.00           C  
ATOM    128  C   ILE A   9       1.339 -27.901   4.164  1.00  0.00           C  
ATOM    129  O   ILE A   9       1.545 -27.512   3.005  1.00  0.00           O  
ATOM    130  CB  ILE A   9       3.262 -28.471   5.677  1.00  0.00           C  
ATOM    131  CG1 ILE A   9       4.327 -27.888   6.610  1.00  0.00           C  
ATOM    132  CG2 ILE A   9       3.902 -29.030   4.416  1.00  0.00           C  
ATOM    133  CD1 ILE A   9       5.170 -28.934   7.303  1.00  0.00           C  
ATOM    134  H   ILE A   9       1.616 -27.498   7.375  1.00  0.00           H  
ATOM    135  HA  ILE A   9       2.704 -26.497   4.954  1.00  0.00           H  
ATOM    136  HB  ILE A   9       2.779 -29.283   6.219  1.00  0.00           H  
ATOM    137 1HG1 ILE A   9       4.990 -27.236   6.042  1.00  0.00           H  
ATOM    138 2HG1 ILE A   9       3.846 -27.278   7.375  1.00  0.00           H  
ATOM    139 1HG2 ILE A   9       4.639 -29.786   4.687  1.00  0.00           H  
ATOM    140 2HG2 ILE A   9       3.135 -29.480   3.788  1.00  0.00           H  
ATOM    141 3HG2 ILE A   9       4.392 -28.225   3.869  1.00  0.00           H  
ATOM    142 1HD1 ILE A   9       5.901 -28.445   7.946  1.00  0.00           H  
ATOM    143 2HD1 ILE A   9       4.529 -29.578   7.906  1.00  0.00           H  
ATOM    144 3HD1 ILE A   9       5.689 -29.535   6.557  1.00  0.00           H  
ATOM    145  N   LEU A  10       0.266 -28.843   4.433  1.00  0.00           N  
ATOM    146  CA  LEU A  10      -0.670 -29.310   3.419  1.00  0.00           C  
ATOM    147  C   LEU A  10      -1.558 -28.163   2.889  1.00  0.00           C  
ATOM    148  O   LEU A  10      -1.921 -28.120   1.701  1.00  0.00           O  
ATOM    149  CB  LEU A  10      -1.550 -30.425   4.001  1.00  0.00           C  
ATOM    150  CG  LEU A  10      -0.838 -31.754   4.282  1.00  0.00           C  
ATOM    151  CD1 LEU A  10      -1.735 -32.639   5.137  1.00  0.00           C  
ATOM    152  CD2 LEU A  10      -0.494 -32.434   2.965  1.00  0.00           C  
ATOM    153  H   LEU A  10       0.198 -29.207   5.373  1.00  0.00           H  
ATOM    154  HA  LEU A  10      -0.100 -29.684   2.570  1.00  0.00           H  
ATOM    155 1HB  LEU A  10      -1.980 -30.074   4.938  1.00  0.00           H  
ATOM    156 2HB  LEU A  10      -2.364 -30.625   3.304  1.00  0.00           H  
ATOM    157  HG  LEU A  10       0.077 -31.566   4.843  1.00  0.00           H  
ATOM    158 1HD1 LEU A  10      -1.230 -33.584   5.337  1.00  0.00           H  
ATOM    159 2HD1 LEU A  10      -1.949 -32.137   6.081  1.00  0.00           H  
ATOM    160 3HD1 LEU A  10      -2.667 -32.832   4.608  1.00  0.00           H  
ATOM    161 1HD2 LEU A  10       0.011 -33.379   3.165  1.00  0.00           H  
ATOM    162 2HD2 LEU A  10      -1.410 -32.624   2.404  1.00  0.00           H  
ATOM    163 3HD2 LEU A  10       0.161 -31.788   2.382  1.00  0.00           H  
ATOM    164  N   ILE A  11      -2.086 -27.112   3.815  1.00  0.00           N  
ATOM    165  CA  ILE A  11      -2.860 -25.970   3.366  1.00  0.00           C  
ATOM    166  C   ILE A  11      -2.022 -25.072   2.470  1.00  0.00           C  
ATOM    167  O   ILE A  11      -2.509 -24.550   1.467  1.00  0.00           O  
ATOM    168  CB  ILE A  11      -3.391 -25.160   4.563  1.00  0.00           C  
ATOM    169  CG1 ILE A  11      -4.459 -25.958   5.316  1.00  0.00           C  
ATOM    170  CG2 ILE A  11      -3.950 -23.826   4.096  1.00  0.00           C  
ATOM    171  CD1 ILE A  11      -4.840 -25.361   6.651  1.00  0.00           C  
ATOM    172  H   ILE A  11      -1.870 -27.206   4.797  1.00  0.00           H  
ATOM    173  HA  ILE A  11      -3.702 -26.341   2.781  1.00  0.00           H  
ATOM    174  HB  ILE A  11      -2.580 -24.977   5.267  1.00  0.00           H  
ATOM    175 1HG1 ILE A  11      -5.358 -26.029   4.705  1.00  0.00           H  
ATOM    176 2HG1 ILE A  11      -4.101 -26.974   5.488  1.00  0.00           H  
ATOM    177 1HG2 ILE A  11      -4.322 -23.266   4.954  1.00  0.00           H  
ATOM    178 2HG2 ILE A  11      -3.164 -23.254   3.603  1.00  0.00           H  
ATOM    179 3HG2 ILE A  11      -4.767 -23.998   3.394  1.00  0.00           H  
ATOM    180 1HD1 ILE A  11      -5.601 -25.982   7.124  1.00  0.00           H  
ATOM    181 2HD1 ILE A  11      -3.960 -25.313   7.293  1.00  0.00           H  
ATOM    182 3HD1 ILE A  11      -5.235 -24.357   6.500  1.00  0.00           H  
ATOM    183  N   VAL A  12      -0.620 -24.739   2.838  1.00  0.00           N  
ATOM    184  CA  VAL A  12       0.322 -23.939   2.042  1.00  0.00           C  
ATOM    185  C   VAL A  12       0.602 -24.541   0.664  1.00  0.00           C  
ATOM    186  O   VAL A  12       0.668 -23.825  -0.334  1.00  0.00           O  
ATOM    187  CB  VAL A  12       1.656 -23.792   2.799  1.00  0.00           C  
ATOM    188  CG1 VAL A  12       2.726 -23.213   1.885  1.00  0.00           C  
ATOM    189  CG2 VAL A  12       1.461 -22.914   4.025  1.00  0.00           C  
ATOM    190  H   VAL A  12      -0.321 -25.107   3.729  1.00  0.00           H  
ATOM    191  HA  VAL A  12      -0.124 -22.959   1.875  1.00  0.00           H  
ATOM    192  HB  VAL A  12       1.998 -24.780   3.109  1.00  0.00           H  
ATOM    193 1HG1 VAL A  12       3.662 -23.117   2.437  1.00  0.00           H  
ATOM    194 2HG1 VAL A  12       2.874 -23.876   1.033  1.00  0.00           H  
ATOM    195 3HG1 VAL A  12       2.411 -22.232   1.532  1.00  0.00           H  
ATOM    196 1HG2 VAL A  12       2.407 -22.815   4.556  1.00  0.00           H  
ATOM    197 2HG2 VAL A  12       1.113 -21.928   3.715  1.00  0.00           H  
ATOM    198 3HG2 VAL A  12       0.721 -23.369   4.684  1.00  0.00           H  
ATOM    199  N   ALA A  13       0.820 -25.960   0.520  1.00  0.00           N  
ATOM    200  CA  ALA A  13       0.932 -26.602  -0.783  1.00  0.00           C  
ATOM    201  C   ALA A  13      -0.316 -26.425  -1.632  1.00  0.00           C  
ATOM    202  O   ALA A  13      -0.221 -26.201  -2.847  1.00  0.00           O  
ATOM    203  CB  ALA A  13       1.216 -28.081  -0.621  1.00  0.00           C  
ATOM    204  H   ALA A  13       0.909 -26.522   1.354  1.00  0.00           H  
ATOM    205  HA  ALA A  13       1.764 -26.139  -1.316  1.00  0.00           H  
ATOM    206 1HB  ALA A  13       1.297 -28.547  -1.603  1.00  0.00           H  
ATOM    207 2HB  ALA A  13       2.152 -28.214  -0.077  1.00  0.00           H  
ATOM    208 3HB  ALA A  13       0.404 -28.547  -0.063  1.00  0.00           H  
ATOM    209  N   ALA A  14      -1.569 -26.543  -0.987  1.00  0.00           N  
ATOM    210  CA  ALA A  14      -2.821 -26.312  -1.719  1.00  0.00           C  
ATOM    211  C   ALA A  14      -2.906 -24.870  -2.198  1.00  0.00           C  
ATOM    212  O   ALA A  14      -3.445 -24.593  -3.271  1.00  0.00           O  
ATOM    213  CB  ALA A  14      -4.017 -26.657  -0.844  1.00  0.00           C  
ATOM    214  H   ALA A  14      -1.610 -26.789  -0.009  1.00  0.00           H  
ATOM    215  HA  ALA A  14      -2.826 -26.961  -2.594  1.00  0.00           H  
ATOM    216 1HB  ALA A  14      -4.938 -26.481  -1.400  1.00  0.00           H  
ATOM    217 2HB  ALA A  14      -3.964 -27.706  -0.551  1.00  0.00           H  
ATOM    218 3HB  ALA A  14      -4.007 -26.033   0.048  1.00  0.00           H  
ATOM    219  N   LYS A  15      -2.449 -23.799  -1.361  1.00  0.00           N  
ATOM    220  CA  LYS A  15      -2.417 -22.388  -1.698  1.00  0.00           C  
ATOM    221  C   LYS A  15      -1.379 -22.093  -2.788  1.00  0.00           C  
ATOM    222  O   LYS A  15      -1.631 -21.294  -3.691  1.00  0.00           O  
ATOM    223  CB  LYS A  15      -2.126 -21.554  -0.450  1.00  0.00           C  
ATOM    224  CG  LYS A  15      -3.294 -21.450   0.523  1.00  0.00           C  
ATOM    225  CD  LYS A  15      -2.908 -20.663   1.767  1.00  0.00           C  
ATOM    226  CE  LYS A  15      -4.115 -20.410   2.659  1.00  0.00           C  
ATOM    227  NZ  LYS A  15      -5.033 -19.392   2.079  1.00  0.00           N  
ATOM    228  H   LYS A  15      -2.190 -24.089  -0.429  1.00  0.00           H  
ATOM    229  HA  LYS A  15      -3.392 -22.106  -2.095  1.00  0.00           H  
ATOM    230 1HB  LYS A  15      -1.281 -21.985   0.087  1.00  0.00           H  
ATOM    231 2HB  LYS A  15      -1.846 -20.542  -0.744  1.00  0.00           H  
ATOM    232 1HG  LYS A  15      -4.132 -20.953   0.034  1.00  0.00           H  
ATOM    233 2HG  LYS A  15      -3.610 -22.449   0.820  1.00  0.00           H  
ATOM    234 1HD  LYS A  15      -2.159 -21.218   2.332  1.00  0.00           H  
ATOM    235 2HD  LYS A  15      -2.480 -19.705   1.472  1.00  0.00           H  
ATOM    236 1HE  LYS A  15      -4.665 -21.339   2.798  1.00  0.00           H  
ATOM    237 2HE  LYS A  15      -3.779 -20.062   3.635  1.00  0.00           H  
ATOM    238 1HZ  LYS A  15      -5.818 -19.253   2.699  1.00  0.00           H  
ATOM    239 2HZ  LYS A  15      -4.537 -18.519   1.962  1.00  0.00           H  
ATOM    240 3HZ  LYS A  15      -5.366 -19.712   1.181  1.00  0.00           H  
ATOM    241  N   LEU A  16      -0.214 -22.730  -2.712  1.00  0.00           N  
ATOM    242  CA  LEU A  16       0.788 -22.532  -3.752  1.00  0.00           C  
ATOM    243  C   LEU A  16       0.387 -23.220  -5.046  1.00  0.00           C  
ATOM    244  O   LEU A  16       0.736 -22.769  -6.141  1.00  0.00           O  
ATOM    245  CB  LEU A  16       2.149 -23.065  -3.288  1.00  0.00           C  
ATOM    246  CG  LEU A  16       2.803 -22.299  -2.131  1.00  0.00           C  
ATOM    247  CD1 LEU A  16       4.007 -23.078  -1.622  1.00  0.00           C  
ATOM    248  CD2 LEU A  16       3.212 -20.912  -2.608  1.00  0.00           C  
ATOM    249  H   LEU A  16      -0.010 -23.354  -1.943  1.00  0.00           H  
ATOM    250  HA  LEU A  16       0.842 -21.468  -3.984  1.00  0.00           H  
ATOM    251 1HB  LEU A  16       2.027 -24.100  -2.972  1.00  0.00           H  
ATOM    252 2HB  LEU A  16       2.837 -23.043  -4.133  1.00  0.00           H  
ATOM    253  HG  LEU A  16       2.094 -22.206  -1.308  1.00  0.00           H  
ATOM    254 1HD1 LEU A  16       4.472 -22.535  -0.799  1.00  0.00           H  
ATOM    255 2HD1 LEU A  16       3.682 -24.058  -1.269  1.00  0.00           H  
ATOM    256 3HD1 LEU A  16       4.729 -23.203  -2.428  1.00  0.00           H  
ATOM    257 1HD2 LEU A  16       3.676 -20.368  -1.785  1.00  0.00           H  
ATOM    258 2HD2 LEU A  16       3.922 -21.005  -3.429  1.00  0.00           H  
ATOM    259 3HD2 LEU A  16       2.330 -20.371  -2.950  1.00  0.00           H  
ATOM    260  N   GLY A  17      -0.384 -24.435  -4.986  1.00  0.00           N  
ATOM    261  CA  GLY A  17      -0.769 -25.231  -6.132  1.00  0.00           C  
ATOM    262  C   GLY A  17       0.329 -26.209  -6.515  1.00  0.00           C  
ATOM    263  O   GLY A  17       0.500 -26.522  -7.684  1.00  0.00           O  
ATOM    264  H   GLY A  17      -0.685 -24.722  -4.064  1.00  0.00           H  
ATOM    265 1HA  GLY A  17      -1.684 -25.776  -5.906  1.00  0.00           H  
ATOM    266 2HA  GLY A  17      -0.985 -24.574  -6.974  1.00  0.00           H  
ATOM    267  N   THR A  18       1.077 -26.683  -5.527  1.00  0.00           N  
ATOM    268  CA  THR A  18       2.205 -27.571  -5.765  1.00  0.00           C  
ATOM    269  C   THR A  18       2.125 -28.770  -4.827  1.00  0.00           C  
ATOM    270  O   THR A  18       1.115 -28.969  -4.157  1.00  0.00           O  
ATOM    271  CB  THR A  18       3.547 -26.840  -5.574  1.00  0.00           C  
ATOM    272  OG1 THR A  18       4.617 -27.671  -6.041  1.00  0.00           O  
ATOM    273  CG2 THR A  18       3.770 -26.509  -4.106  1.00  0.00           C  
ATOM    274  H   THR A  18       0.854 -26.416  -4.579  1.00  0.00           H  
ATOM    275  HA  THR A  18       2.192 -27.876  -6.811  1.00  0.00           H  
ATOM    276  HB  THR A  18       3.544 -25.917  -6.153  1.00  0.00           H  
ATOM    277  HG1 THR A  18       5.390 -27.129  -6.217  1.00  0.00           H  
ATOM    278 1HG2 THR A  18       4.723 -25.993  -3.991  1.00  0.00           H  
ATOM    279 2HG2 THR A  18       2.963 -25.868  -3.752  1.00  0.00           H  
ATOM    280 3HG2 THR A  18       3.784 -27.429  -3.524  1.00  0.00           H  
ATOM    281  N   THR A  19       3.192 -29.559  -4.769  1.00  0.00           N  
ATOM    282  CA  THR A  19       3.186 -30.791  -3.982  1.00  0.00           C  
ATOM    283  C   THR A  19       3.510 -30.452  -2.525  1.00  0.00           C  
ATOM    284  O   THR A  19       3.987 -29.354  -2.239  1.00  0.00           O  
ATOM    285  CB  THR A  19       4.195 -31.820  -4.526  1.00  0.00           C  
ATOM    286  OG1 THR A  19       5.527 -31.315  -4.372  1.00  0.00           O  
ATOM    287  CG2 THR A  19       3.930 -32.100  -5.997  1.00  0.00           C  
ATOM    288  H   THR A  19       4.025 -29.306  -5.278  1.00  0.00           H  
ATOM    289  HA  THR A  19       2.211 -31.266  -4.088  1.00  0.00           H  
ATOM    290  HB  THR A  19       4.105 -32.749  -3.964  1.00  0.00           H  
ATOM    291  HG1 THR A  19       6.157 -32.024  -4.521  1.00  0.00           H  
ATOM    292 1HG2 THR A  19       4.651 -32.829  -6.365  1.00  0.00           H  
ATOM    293 2HG2 THR A  19       2.921 -32.494  -6.117  1.00  0.00           H  
ATOM    294 3HG2 THR A  19       4.026 -31.176  -6.566  1.00  0.00           H  
ATOM    295  N   VAL A  20       3.289 -31.382  -1.602  1.00  0.00           N  
ATOM    296  CA  VAL A  20       3.627 -31.092  -0.209  1.00  0.00           C  
ATOM    297  C   VAL A  20       5.146 -31.017   0.025  1.00  0.00           C  
ATOM    298  O   VAL A  20       5.614 -30.255   0.882  1.00  0.00           O  
ATOM    299  CB  VAL A  20       3.026 -32.172   0.708  1.00  0.00           C  
ATOM    300  CG1 VAL A  20       3.825 -33.463   0.605  1.00  0.00           C  
ATOM    301  CG2 VAL A  20       2.991 -31.673   2.145  1.00  0.00           C  
ATOM    302  H   VAL A  20       2.891 -32.281  -1.835  1.00  0.00           H  
ATOM    303  HA  VAL A  20       3.280 -30.085   0.031  1.00  0.00           H  
ATOM    304  HB  VAL A  20       2.011 -32.395   0.376  1.00  0.00           H  
ATOM    305 1HG1 VAL A  20       3.385 -34.217   1.260  1.00  0.00           H  
ATOM    306 2HG1 VAL A  20       3.805 -33.822  -0.424  1.00  0.00           H  
ATOM    307 3HG1 VAL A  20       4.855 -33.278   0.907  1.00  0.00           H  
ATOM    308 1HG2 VAL A  20       2.564 -32.441   2.787  1.00  0.00           H  
ATOM    309 2HG2 VAL A  20       4.005 -31.445   2.474  1.00  0.00           H  
ATOM    310 3HG2 VAL A  20       2.380 -30.772   2.201  1.00  0.00           H  
ATOM    311  N   GLU A  21       5.912 -31.788  -0.746  1.00  0.00           N  
ATOM    312  CA  GLU A  21       7.370 -31.747  -0.654  1.00  0.00           C  
ATOM    313  C   GLU A  21       7.874 -30.398  -1.120  1.00  0.00           C  
ATOM    314  O   GLU A  21       8.883 -29.915  -0.626  1.00  0.00           O  
ATOM    315  CB  GLU A  21       8.004 -32.861  -1.490  1.00  0.00           C  
ATOM    316  CG  GLU A  21       7.719 -34.267  -0.983  1.00  0.00           C  
ATOM    317  CD  GLU A  21       6.368 -34.778  -1.401  1.00  0.00           C  
ATOM    318  OE1 GLU A  21       5.668 -34.064  -2.077  1.00  0.00           O  
ATOM    319  OE2 GLU A  21       6.036 -35.883  -1.042  1.00  0.00           O  
ATOM    320  H   GLU A  21       5.478 -32.416  -1.406  1.00  0.00           H  
ATOM    321  HA  GLU A  21       7.654 -31.867   0.393  1.00  0.00           H  
ATOM    322 1HB  GLU A  21       7.642 -32.796  -2.517  1.00  0.00           H  
ATOM    323 2HB  GLU A  21       9.085 -32.727  -1.515  1.00  0.00           H  
ATOM    324 1HG  GLU A  21       8.484 -34.942  -1.367  1.00  0.00           H  
ATOM    325 2HG  GLU A  21       7.784 -34.270   0.104  1.00  0.00           H  
ATOM    326  N   GLU A  22       7.272 -29.855  -2.135  1.00  0.00           N  
ATOM    327  CA  GLU A  22       7.770 -28.569  -2.606  1.00  0.00           C  
ATOM    328  C   GLU A  22       7.493 -27.476  -1.579  1.00  0.00           C  
ATOM    329  O   GLU A  22       8.347 -26.627  -1.317  1.00  0.00           O  
ATOM    330  CB  GLU A  22       7.128 -28.202  -3.946  1.00  0.00           C  
ATOM    331  CG  GLU A  22       7.613 -26.886  -4.536  1.00  0.00           C  
ATOM    332  CD  GLU A  22       9.069 -26.912  -4.910  1.00  0.00           C  
ATOM    333  OE1 GLU A  22       9.613 -27.985  -5.029  1.00  0.00           O  
ATOM    334  OE2 GLU A  22       9.638 -25.860  -5.078  1.00  0.00           O  
ATOM    335  H   GLU A  22       6.483 -30.278  -2.602  1.00  0.00           H  
ATOM    336  HA  GLU A  22       8.852 -28.639  -2.720  1.00  0.00           H  
ATOM    337 1HB  GLU A  22       7.331 -28.989  -4.673  1.00  0.00           H  
ATOM    338 2HB  GLU A  22       6.047 -28.137  -3.826  1.00  0.00           H  
ATOM    339 1HG  GLU A  22       7.025 -26.660  -5.425  1.00  0.00           H  
ATOM    340 2HG  GLU A  22       7.444 -26.090  -3.810  1.00  0.00           H  
ATOM    341  N   ALA A  23       6.311 -27.515  -0.973  1.00  0.00           N  
ATOM    342  CA  ALA A  23       5.989 -26.521   0.041  1.00  0.00           C  
ATOM    343  C   ALA A  23       7.009 -26.577   1.174  1.00  0.00           C  
ATOM    344  O   ALA A  23       7.392 -25.547   1.730  1.00  0.00           O  
ATOM    345  CB  ALA A  23       4.580 -26.719   0.560  1.00  0.00           C  
ATOM    346  H   ALA A  23       5.627 -28.221  -1.203  1.00  0.00           H  
ATOM    347  HA  ALA A  23       6.055 -25.533  -0.418  1.00  0.00           H  
ATOM    348 1HB  ALA A  23       4.362 -25.965   1.319  1.00  0.00           H  
ATOM    349 2HB  ALA A  23       3.873 -26.623  -0.262  1.00  0.00           H  
ATOM    350 3HB  ALA A  23       4.493 -27.712   1.001  1.00  0.00           H  
ATOM    351  N   VAL A  24       7.505 -27.862   1.617  1.00  0.00           N  
ATOM    352  CA  VAL A  24       8.518 -27.949   2.668  1.00  0.00           C  
ATOM    353  C   VAL A  24       9.863 -27.421   2.188  1.00  0.00           C  
ATOM    354  O   VAL A  24      10.541 -26.669   2.913  1.00  0.00           O  
ATOM    355  CB  VAL A  24       8.682 -29.408   3.133  1.00  0.00           C  
ATOM    356  CG1 VAL A  24       9.846 -29.529   4.106  1.00  0.00           C  
ATOM    357  CG2 VAL A  24       7.392 -29.896   3.773  1.00  0.00           C  
ATOM    358  H   VAL A  24       7.139 -28.713   1.212  1.00  0.00           H  
ATOM    359  HA  VAL A  24       8.220 -27.303   3.494  1.00  0.00           H  
ATOM    360  HB  VAL A  24       8.919 -30.030   2.270  1.00  0.00           H  
ATOM    361 1HG1 VAL A  24       9.948 -30.567   4.424  1.00  0.00           H  
ATOM    362 2HG1 VAL A  24      10.765 -29.209   3.615  1.00  0.00           H  
ATOM    363 3HG1 VAL A  24       9.660 -28.901   4.976  1.00  0.00           H  
ATOM    364 1HG2 VAL A  24       7.515 -30.929   4.098  1.00  0.00           H  
ATOM    365 2HG2 VAL A  24       7.152 -29.270   4.632  1.00  0.00           H  
ATOM    366 3HG2 VAL A  24       6.581 -29.840   3.046  1.00  0.00           H  
ATOM    367  N   GLU A  25      10.234 -27.788   0.962  1.00  0.00           N  
ATOM    368  CA  GLU A  25      11.510 -27.378   0.413  1.00  0.00           C  
ATOM    369  C   GLU A  25      11.568 -25.859   0.317  1.00  0.00           C  
ATOM    370  O   GLU A  25      12.597 -25.248   0.604  1.00  0.00           O  
ATOM    371  CB  GLU A  25      11.732 -28.007  -0.965  1.00  0.00           C  
ATOM    372  CG  GLU A  25      13.073 -27.670  -1.601  1.00  0.00           C  
ATOM    373  CD  GLU A  25      14.240 -28.233  -0.838  1.00  0.00           C  
ATOM    374  OE1 GLU A  25      14.038 -29.135  -0.061  1.00  0.00           O  
ATOM    375  OE2 GLU A  25      15.335 -27.760  -1.032  1.00  0.00           O  
ATOM    376  H   GLU A  25       9.619 -28.361   0.402  1.00  0.00           H  
ATOM    377  HA  GLU A  25      12.300 -27.718   1.083  1.00  0.00           H  
ATOM    378 1HB  GLU A  25      11.662 -29.092  -0.885  1.00  0.00           H  
ATOM    379 2HB  GLU A  25      10.946 -27.677  -1.645  1.00  0.00           H  
ATOM    380 1HG  GLU A  25      13.092 -28.067  -2.615  1.00  0.00           H  
ATOM    381 2HG  GLU A  25      13.173 -26.588  -1.662  1.00  0.00           H  
ATOM    382  N   GLN A  26      10.464 -25.248  -0.087  1.00  0.00           N  
ATOM    383  CA  GLN A  26      10.425 -23.801  -0.209  1.00  0.00           C  
ATOM    384  C   GLN A  26      10.509 -23.134   1.170  1.00  0.00           C  
ATOM    385  O   GLN A  26      11.175 -22.112   1.336  1.00  0.00           O  
ATOM    386  CB  GLN A  26       9.150 -23.362  -0.934  1.00  0.00           C  
ATOM    387  CG  GLN A  26       9.137 -23.681  -2.419  1.00  0.00           C  
ATOM    388  CD  GLN A  26       7.884 -23.178  -3.109  1.00  0.00           C  
ATOM    389  OE1 GLN A  26       7.083 -22.448  -2.517  1.00  0.00           O  
ATOM    390  NE2 GLN A  26       7.705 -23.565  -4.367  1.00  0.00           N  
ATOM    391  H   GLN A  26       9.638 -25.783  -0.314  1.00  0.00           H  
ATOM    392  HA  GLN A  26      11.287 -23.480  -0.794  1.00  0.00           H  
ATOM    393 1HB  GLN A  26       8.287 -23.847  -0.479  1.00  0.00           H  
ATOM    394 2HB  GLN A  26       9.019 -22.286  -0.820  1.00  0.00           H  
ATOM    395 1HG  GLN A  26       9.999 -23.208  -2.889  1.00  0.00           H  
ATOM    396 2HG  GLN A  26       9.188 -24.762  -2.549  1.00  0.00           H  
ATOM    397 1HE2 GLN A  26       6.896 -23.265  -4.873  1.00  0.00           H  
ATOM    398 2HE2 GLN A  26       8.379 -24.157  -4.808  1.00  0.00           H  
ATOM    399  N   ALA A  27       9.800 -23.747   2.191  1.00  0.00           N  
ATOM    400  CA  ALA A  27       9.911 -23.259   3.554  1.00  0.00           C  
ATOM    401  C   ALA A  27      11.345 -23.328   4.077  1.00  0.00           C  
ATOM    402  O   ALA A  27      11.773 -22.443   4.818  1.00  0.00           O  
ATOM    403  CB  ALA A  27       8.954 -23.993   4.471  1.00  0.00           C  
ATOM    404  H   ALA A  27       9.189 -24.524   1.995  1.00  0.00           H  
ATOM    405  HA  ALA A  27       9.653 -22.201   3.558  1.00  0.00           H  
ATOM    406 1HB  ALA A  27       9.056 -23.609   5.486  1.00  0.00           H  
ATOM    407 2HB  ALA A  27       7.932 -23.841   4.126  1.00  0.00           H  
ATOM    408 3HB  ALA A  27       9.186 -25.057   4.461  1.00  0.00           H  
ATOM    409  N   LEU A  28      12.224 -24.471   3.759  1.00  0.00           N  
ATOM    410  CA  LEU A  28      13.656 -24.615   4.077  1.00  0.00           C  
ATOM    411  C   LEU A  28      14.541 -23.577   3.385  1.00  0.00           C  
ATOM    412  O   LEU A  28      15.541 -23.120   3.943  1.00  0.00           O  
ATOM    413  CB  LEU A  28      14.134 -26.018   3.685  1.00  0.00           C  
ATOM    414  CG  LEU A  28      13.626 -27.165   4.570  1.00  0.00           C  
ATOM    415  CD1 LEU A  28      13.864 -28.493   3.864  1.00  0.00           C  
ATOM    416  CD2 LEU A  28      14.336 -27.123   5.914  1.00  0.00           C  
ATOM    417  H   LEU A  28      11.756 -25.208   3.254  1.00  0.00           H  
ATOM    418  HA  LEU A  28      13.791 -24.458   5.146  1.00  0.00           H  
ATOM    419 1HB  LEU A  28      13.816 -26.222   2.665  1.00  0.00           H  
ATOM    420 2HB  LEU A  28      15.223 -26.035   3.715  1.00  0.00           H  
ATOM    421  HG  LEU A  28      12.551 -27.057   4.722  1.00  0.00           H  
ATOM    422 1HD1 LEU A  28      13.502 -29.308   4.493  1.00  0.00           H  
ATOM    423 2HD1 LEU A  28      13.329 -28.503   2.916  1.00  0.00           H  
ATOM    424 3HD1 LEU A  28      14.930 -28.623   3.682  1.00  0.00           H  
ATOM    425 1HD2 LEU A  28      13.974 -27.938   6.543  1.00  0.00           H  
ATOM    426 2HD2 LEU A  28      15.410 -27.232   5.762  1.00  0.00           H  
ATOM    427 3HD2 LEU A  28      14.133 -26.170   6.403  1.00  0.00           H  
ATOM    428  N   TRP A  29      14.221 -23.144   1.977  1.00  0.00           N  
ATOM    429  CA  TRP A  29      14.893 -22.063   1.272  1.00  0.00           C  
ATOM    430  C   TRP A  29      14.693 -20.711   1.969  1.00  0.00           C  
ATOM    431  O   TRP A  29      15.647 -19.961   2.179  1.00  0.00           O  
ATOM    432  CB  TRP A  29      14.381 -21.980  -0.167  1.00  0.00           C  
ATOM    433  CG  TRP A  29      14.871 -23.094  -1.042  1.00  0.00           C  
ATOM    434  CD1 TRP A  29      15.956 -23.888  -0.819  1.00  0.00           C  
ATOM    435  CD2 TRP A  29      14.293 -23.545  -2.291  1.00  0.00           C  
ATOM    436  NE1 TRP A  29      16.093 -24.798  -1.838  1.00  0.00           N  
ATOM    437  CE2 TRP A  29      15.083 -24.604  -2.747  1.00  0.00           C  
ATOM    438  CE3 TRP A  29      13.184 -23.143  -3.046  1.00  0.00           C  
ATOM    439  CZ2 TRP A  29      14.805 -25.270  -3.930  1.00  0.00           C  
ATOM    440  CZ3 TRP A  29      12.905 -23.812  -4.231  1.00  0.00           C  
ATOM    441  CH2 TRP A  29      13.694 -24.849  -4.661  1.00  0.00           C  
ATOM    442  H   TRP A  29      13.490 -23.657   1.508  1.00  0.00           H  
ATOM    443  HA  TRP A  29      15.961 -22.275   1.251  1.00  0.00           H  
ATOM    444 1HB  TRP A  29      13.291 -21.999  -0.167  1.00  0.00           H  
ATOM    445 2HB  TRP A  29      14.692 -21.034  -0.610  1.00  0.00           H  
ATOM    446  HD1 TRP A  29      16.617 -23.812   0.042  1.00  0.00           H  
ATOM    447  HE1 TRP A  29      16.819 -25.496  -1.909  1.00  0.00           H  
ATOM    448  HE3 TRP A  29      12.552 -22.322  -2.708  1.00  0.00           H  
ATOM    449  HZ2 TRP A  29      15.421 -26.096  -4.288  1.00  0.00           H  
ATOM    450  HZ3 TRP A  29      12.040 -23.492  -4.813  1.00  0.00           H  
ATOM    451  HH2 TRP A  29      13.446 -25.352  -5.595  1.00  0.00           H  
ATOM    452  N   LEU A  30      13.448 -20.390   2.332  1.00  0.00           N  
ATOM    453  CA  LEU A  30      13.167 -19.125   2.999  1.00  0.00           C  
ATOM    454  C   LEU A  30      13.857 -19.118   4.352  1.00  0.00           C  
ATOM    455  O   LEU A  30      14.472 -18.136   4.737  1.00  0.00           O  
ATOM    456  CB  LEU A  30      11.656 -18.920   3.175  1.00  0.00           C  
ATOM    457  CG  LEU A  30      10.877 -18.589   1.895  1.00  0.00           C  
ATOM    458  CD1 LEU A  30       9.388 -18.785   2.142  1.00  0.00           C  
ATOM    459  CD2 LEU A  30      11.179 -17.161   1.472  1.00  0.00           C  
ATOM    460  H   LEU A  30      12.688 -21.028   2.146  1.00  0.00           H  
ATOM    461  HA  LEU A  30      13.530 -18.314   2.371  1.00  0.00           H  
ATOM    462 1HB  LEU A  30      11.230 -19.830   3.596  1.00  0.00           H  
ATOM    463 2HB  LEU A  30      11.495 -18.107   3.881  1.00  0.00           H  
ATOM    464  HG  LEU A  30      11.176 -19.274   1.101  1.00  0.00           H  
ATOM    465 1HD1 LEU A  30       8.834 -18.551   1.233  1.00  0.00           H  
ATOM    466 2HD1 LEU A  30       9.197 -19.821   2.425  1.00  0.00           H  
ATOM    467 3HD1 LEU A  30       9.062 -18.123   2.946  1.00  0.00           H  
ATOM    468 1HD2 LEU A  30      10.625 -16.925   0.562  1.00  0.00           H  
ATOM    469 2HD2 LEU A  30      10.879 -16.475   2.266  1.00  0.00           H  
ATOM    470 3HD2 LEU A  30      12.248 -17.054   1.284  1.00  0.00           H  
ATOM    471  N   LYS A  31      13.733 -20.231   5.064  1.00  0.00           N  
ATOM    472  CA  LYS A  31      14.338 -20.404   6.382  1.00  0.00           C  
ATOM    473  C   LYS A  31      15.811 -20.040   6.328  1.00  0.00           C  
ATOM    474  O   LYS A  31      16.292 -19.217   7.102  1.00  0.00           O  
ATOM    475  CB  LYS A  31      14.162 -21.840   6.879  1.00  0.00           C  
ATOM    476  CG  LYS A  31      14.960 -22.173   8.133  1.00  0.00           C  
ATOM    477  CD  LYS A  31      14.689 -23.596   8.598  1.00  0.00           C  
ATOM    478  CE  LYS A  31      15.355 -23.877   9.937  1.00  0.00           C  
ATOM    479  NZ  LYS A  31      16.837 -23.929   9.822  1.00  0.00           N  
ATOM    480  H   LYS A  31      13.194 -20.987   4.666  1.00  0.00           H  
ATOM    481  HA  LYS A  31      13.805 -19.771   7.091  1.00  0.00           H  
ATOM    482 1HB  LYS A  31      13.109 -22.026   7.093  1.00  0.00           H  
ATOM    483 2HB  LYS A  31      14.464 -22.535   6.096  1.00  0.00           H  
ATOM    484 1HG  LYS A  31      16.026 -22.064   7.926  1.00  0.00           H  
ATOM    485 2HG  LYS A  31      14.691 -21.482   8.930  1.00  0.00           H  
ATOM    486 1HD  LYS A  31      13.613 -23.748   8.698  1.00  0.00           H  
ATOM    487 2HD  LYS A  31      15.071 -24.301   7.859  1.00  0.00           H  
ATOM    488 1HE  LYS A  31      15.085 -23.098  10.649  1.00  0.00           H  
ATOM    489 2HE  LYS A  31      15.000 -24.832  10.326  1.00  0.00           H  
ATOM    490 1HZ  LYS A  31      17.240 -24.117  10.728  1.00  0.00           H  
ATOM    491 2HZ  LYS A  31      17.100 -24.661   9.178  1.00  0.00           H  
ATOM    492 3HZ  LYS A  31      17.180 -23.042   9.480  1.00  0.00           H  
ATOM    493  N   THR A  32      16.516 -20.664   5.394  1.00  0.00           N  
ATOM    494  CA  THR A  32      17.958 -20.534   5.291  1.00  0.00           C  
ATOM    495  C   THR A  32      18.342 -19.105   4.938  1.00  0.00           C  
ATOM    496  O   THR A  32      19.239 -18.539   5.552  1.00  0.00           O  
ATOM    497  CB  THR A  32      18.531 -21.502   4.240  1.00  0.00           C  
ATOM    498  OG1 THR A  32      18.228 -22.853   4.616  1.00  0.00           O  
ATOM    499  CG2 THR A  32      20.039 -21.338   4.129  1.00  0.00           C  
ATOM    500  H   THR A  32      16.027 -21.252   4.735  1.00  0.00           H  
ATOM    501  HA  THR A  32      18.399 -20.796   6.252  1.00  0.00           H  
ATOM    502  HB  THR A  32      18.077 -21.299   3.271  1.00  0.00           H  
ATOM    503  HG1 THR A  32      17.300 -23.030   4.446  1.00  0.00           H  
ATOM    504 1HG2 THR A  32      20.427 -22.031   3.382  1.00  0.00           H  
ATOM    505 2HG2 THR A  32      20.272 -20.316   3.833  1.00  0.00           H  
ATOM    506 3HG2 THR A  32      20.500 -21.550   5.093  1.00  0.00           H  
ATOM    507  N   LYS A  33      17.642 -18.539   3.955  1.00  0.00           N  
ATOM    508  CA  LYS A  33      17.940 -17.216   3.407  1.00  0.00           C  
ATOM    509  C   LYS A  33      17.554 -16.065   4.339  1.00  0.00           C  
ATOM    510  O   LYS A  33      18.219 -15.027   4.349  1.00  0.00           O  
ATOM    511  CB  LYS A  33      17.234 -17.043   2.061  1.00  0.00           C  
ATOM    512  CG  LYS A  33      17.798 -17.905   0.940  1.00  0.00           C  
ATOM    513  CD  LYS A  33      17.046 -17.679  -0.363  1.00  0.00           C  
ATOM    514  CE  LYS A  33      17.606 -18.542  -1.484  1.00  0.00           C  
ATOM    515  NZ  LYS A  33      16.856 -18.359  -2.756  1.00  0.00           N  
ATOM    516  H   LYS A  33      16.867 -19.065   3.580  1.00  0.00           H  
ATOM    517  HA  LYS A  33      19.018 -17.133   3.269  1.00  0.00           H  
ATOM    518 1HB  LYS A  33      16.177 -17.286   2.170  1.00  0.00           H  
ATOM    519 2HB  LYS A  33      17.300 -16.001   1.747  1.00  0.00           H  
ATOM    520 1HG  LYS A  33      18.851 -17.663   0.788  1.00  0.00           H  
ATOM    521 2HG  LYS A  33      17.722 -18.957   1.216  1.00  0.00           H  
ATOM    522 1HD  LYS A  33      15.992 -17.922  -0.222  1.00  0.00           H  
ATOM    523 2HD  LYS A  33      17.123 -16.631  -0.651  1.00  0.00           H  
ATOM    524 1HE  LYS A  33      18.651 -18.284  -1.653  1.00  0.00           H  
ATOM    525 2HE  LYS A  33      17.556 -19.592  -1.195  1.00  0.00           H  
ATOM    526 1HZ  LYS A  33      17.257 -18.947  -3.472  1.00  0.00           H  
ATOM    527 2HZ  LYS A  33      15.888 -18.614  -2.615  1.00  0.00           H  
ATOM    528 3HZ  LYS A  33      16.911 -17.393  -3.044  1.00  0.00           H  
ATOM    529  N   LEU A  34      16.421 -16.140   5.181  1.00  0.00           N  
ATOM    530  CA  LEU A  34      15.872 -15.105   6.061  1.00  0.00           C  
ATOM    531  C   LEU A  34      16.320 -15.215   7.521  1.00  0.00           C  
ATOM    532  O   LEU A  34      16.361 -14.217   8.238  1.00  0.00           O  
ATOM    533  CB  LEU A  34      14.340 -15.154   6.005  1.00  0.00           C  
ATOM    534  CG  LEU A  34      13.688 -14.338   4.880  1.00  0.00           C  
ATOM    535  CD1 LEU A  34      14.038 -14.960   3.535  1.00  0.00           C  
ATOM    536  CD2 LEU A  34      12.182 -14.298   5.089  1.00  0.00           C  
ATOM    537  H   LEU A  34      15.946 -17.030   5.112  1.00  0.00           H  
ATOM    538  HA  LEU A  34      16.227 -14.134   5.715  1.00  0.00           H  
ATOM    539 1HB  LEU A  34      14.029 -16.190   5.885  1.00  0.00           H  
ATOM    540 2HB  LEU A  34      13.946 -14.786   6.952  1.00  0.00           H  
ATOM    541  HG  LEU A  34      14.084 -13.323   4.891  1.00  0.00           H  
ATOM    542 1HD1 LEU A  34      13.576 -14.380   2.735  1.00  0.00           H  
ATOM    543 2HD1 LEU A  34      15.121 -14.958   3.403  1.00  0.00           H  
ATOM    544 3HD1 LEU A  34      13.669 -15.983   3.500  1.00  0.00           H  
ATOM    545 1HD2 LEU A  34      11.720 -13.717   4.290  1.00  0.00           H  
ATOM    546 2HD2 LEU A  34      11.786 -15.314   5.076  1.00  0.00           H  
ATOM    547 3HD2 LEU A  34      11.961 -13.834   6.050  1.00  0.00           H  
ATOM    548  N   GLY A  35      16.649 -16.422   7.963  1.00  0.00           N  
ATOM    549  CA  GLY A  35      16.930 -16.652   9.369  1.00  0.00           C  
ATOM    550  C   GLY A  35      15.670 -16.777  10.210  1.00  0.00           C  
ATOM    551  O   GLY A  35      15.608 -16.303  11.346  1.00  0.00           O  
ATOM    552  H   GLY A  35      16.707 -17.197   7.317  1.00  0.00           H  
ATOM    553 1HA  GLY A  35      17.519 -17.564   9.479  1.00  0.00           H  
ATOM    554 2HA  GLY A  35      17.535 -15.832   9.757  1.00  0.00           H  
ATOM    555  N   VAL A  36      14.649 -17.419   9.653  1.00  0.00           N  
ATOM    556  CA  VAL A  36      13.365 -17.507  10.340  1.00  0.00           C  
ATOM    557  C   VAL A  36      12.923 -18.960  10.499  1.00  0.00           C  
ATOM    558  O   VAL A  36      13.481 -19.861   9.866  1.00  0.00           O  
ATOM    559  CB  VAL A  36      12.288 -16.728   9.562  1.00  0.00           C  
ATOM    560  CG1 VAL A  36      12.652 -15.252   9.482  1.00  0.00           C  
ATOM    561  CG2 VAL A  36      12.125 -17.319   8.170  1.00  0.00           C  
ATOM    562  H   VAL A  36      14.752 -17.852   8.746  1.00  0.00           H  
ATOM    563  HA  VAL A  36      13.484 -17.111  11.349  1.00  0.00           H  
ATOM    564  HB  VAL A  36      11.342 -16.797  10.100  1.00  0.00           H  
ATOM    565 1HG1 VAL A  36      11.880 -14.716   8.929  1.00  0.00           H  
ATOM    566 2HG1 VAL A  36      12.728 -14.842  10.489  1.00  0.00           H  
ATOM    567 3HG1 VAL A  36      13.608 -15.141   8.970  1.00  0.00           H  
ATOM    568 1HG2 VAL A  36      11.362 -16.763   7.626  1.00  0.00           H  
ATOM    569 2HG2 VAL A  36      13.072 -17.255   7.634  1.00  0.00           H  
ATOM    570 3HG2 VAL A  36      11.824 -18.364   8.251  1.00  0.00           H  
ATOM    571  N   SER A  37      11.927 -19.192  11.344  1.00  0.00           N  
ATOM    572  CA  SER A  37      11.453 -20.554  11.566  1.00  0.00           C  
ATOM    573  C   SER A  37      10.690 -21.083  10.352  1.00  0.00           C  
ATOM    574  O   SER A  37      10.300 -20.314   9.464  1.00  0.00           O  
ATOM    575  CB  SER A  37      10.564 -20.600  12.794  1.00  0.00           C  
ATOM    576  OG  SER A  37       9.355 -19.930  12.564  1.00  0.00           O  
ATOM    577  H   SER A  37      11.487 -18.431  11.842  1.00  0.00           H  
ATOM    578  HA  SER A  37      12.319 -21.197  11.726  1.00  0.00           H  
ATOM    579 1HB  SER A  37      10.364 -21.638  13.058  1.00  0.00           H  
ATOM    580 2HB  SER A  37      11.082 -20.142  13.636  1.00  0.00           H  
ATOM    581  HG  SER A  37       8.920 -19.869  13.419  1.00  0.00           H  
ATOM    582  N   LEU A  38      10.494 -22.396  10.313  1.00  0.00           N  
ATOM    583  CA  LEU A  38       9.751 -23.018   9.230  1.00  0.00           C  
ATOM    584  C   LEU A  38       8.323 -22.469   9.234  1.00  0.00           C  
ATOM    585  O   LEU A  38       7.725 -22.254   8.178  1.00  0.00           O  
ATOM    586  CB  LEU A  38       9.737 -24.544   9.384  1.00  0.00           C  
ATOM    587  CG  LEU A  38      11.070 -25.252   9.109  1.00  0.00           C  
ATOM    588  CD1 LEU A  38      10.977 -26.703   9.560  1.00  0.00           C  
ATOM    589  CD2 LEU A  38      11.399 -25.159   7.626  1.00  0.00           C  
ATOM    590  H   LEU A  38      10.869 -22.978  11.048  1.00  0.00           H  
ATOM    591  HA  LEU A  38      10.246 -22.781   8.289  1.00  0.00           H  
ATOM    592 1HB  LEU A  38       9.437 -24.788  10.401  1.00  0.00           H  
ATOM    593 2HB  LEU A  38       8.996 -24.956   8.700  1.00  0.00           H  
ATOM    594  HG  LEU A  38      11.863 -24.774   9.686  1.00  0.00           H  
ATOM    595 1HD1 LEU A  38      11.925 -27.207   9.365  1.00  0.00           H  
ATOM    596 2HD1 LEU A  38      10.762 -26.740  10.627  1.00  0.00           H  
ATOM    597 3HD1 LEU A  38      10.181 -27.205   9.009  1.00  0.00           H  
ATOM    598 1HD2 LEU A  38      12.347 -25.661   7.431  1.00  0.00           H  
ATOM    599 2HD2 LEU A  38      10.607 -25.638   7.048  1.00  0.00           H  
ATOM    600 3HD2 LEU A  38      11.476 -24.111   7.335  1.00  0.00           H  
ATOM    601  N   PHE A  39       7.652 -22.265  10.487  1.00  0.00           N  
ATOM    602  CA  PHE A  39       6.340 -21.643  10.630  1.00  0.00           C  
ATOM    603  C   PHE A  39       6.255 -20.257   9.985  1.00  0.00           C  
ATOM    604  O   PHE A  39       5.268 -19.929   9.326  1.00  0.00           O  
ATOM    605  CB  PHE A  39       5.980 -21.532  12.113  1.00  0.00           C  
ATOM    606  CG  PHE A  39       4.695 -20.799  12.371  1.00  0.00           C  
ATOM    607  CD1 PHE A  39       3.479 -21.465  12.327  1.00  0.00           C  
ATOM    608  CD2 PHE A  39       4.698 -19.442  12.656  1.00  0.00           C  
ATOM    609  CE1 PHE A  39       2.295 -20.791  12.564  1.00  0.00           C  
ATOM    610  CE2 PHE A  39       3.517 -18.766  12.895  1.00  0.00           C  
ATOM    611  CZ  PHE A  39       2.314 -19.442  12.848  1.00  0.00           C  
ATOM    612  H   PHE A  39       8.148 -22.563  11.314  1.00  0.00           H  
ATOM    613  HA  PHE A  39       5.610 -22.273  10.124  1.00  0.00           H  
ATOM    614 1HB  PHE A  39       5.894 -22.530  12.542  1.00  0.00           H  
ATOM    615 2HB  PHE A  39       6.779 -21.015  12.643  1.00  0.00           H  
ATOM    616  HD1 PHE A  39       3.464 -22.532  12.104  1.00  0.00           H  
ATOM    617  HD2 PHE A  39       5.648 -18.908  12.693  1.00  0.00           H  
ATOM    618  HE1 PHE A  39       1.347 -21.326  12.527  1.00  0.00           H  
ATOM    619  HE2 PHE A  39       3.534 -17.700  13.119  1.00  0.00           H  
ATOM    620  HZ  PHE A  39       1.382 -18.910  13.034  1.00  0.00           H  
ATOM    621  N   GLN A  40       7.257 -19.315  10.260  1.00  0.00           N  
ATOM    622  CA  GLN A  40       7.336 -17.994   9.652  1.00  0.00           C  
ATOM    623  C   GLN A  40       7.502 -18.051   8.128  1.00  0.00           C  
ATOM    624  O   GLN A  40       6.972 -17.198   7.403  1.00  0.00           O  
ATOM    625  CB  GLN A  40       8.494 -17.205  10.268  1.00  0.00           C  
ATOM    626  CG  GLN A  40       8.278 -16.816  11.721  1.00  0.00           C  
ATOM    627  CD  GLN A  40       9.490 -16.129  12.321  1.00  0.00           C  
ATOM    628  OE1 GLN A  40      10.567 -16.721  12.429  1.00  0.00           O  
ATOM    629  NE2 GLN A  40       9.318 -14.873  12.720  1.00  0.00           N  
ATOM    630  H   GLN A  40       7.961 -19.588  10.932  1.00  0.00           H  
ATOM    631  HA  GLN A  40       6.384 -17.486   9.807  1.00  0.00           H  
ATOM    632 1HB  GLN A  40       9.409 -17.796  10.210  1.00  0.00           H  
ATOM    633 2HB  GLN A  40       8.658 -16.293   9.696  1.00  0.00           H  
ATOM    634 1HG  GLN A  40       7.432 -16.131  11.781  1.00  0.00           H  
ATOM    635 2HG  GLN A  40       8.073 -17.717  12.299  1.00  0.00           H  
ATOM    636 1HE2 GLN A  40      10.082 -14.369  13.125  1.00  0.00           H  
ATOM    637 2HE2 GLN A  40       8.427 -14.431  12.615  1.00  0.00           H  
ATOM    638  N   ALA A  41       8.337 -19.038   7.595  1.00  0.00           N  
ATOM    639  CA  ALA A  41       8.488 -19.327   6.170  1.00  0.00           C  
ATOM    640  C   ALA A  41       7.200 -19.833   5.520  1.00  0.00           C  
ATOM    641  O   ALA A  41       6.912 -19.502   4.370  1.00  0.00           O  
ATOM    642  CB  ALA A  41       9.620 -20.327   5.945  1.00  0.00           C  
ATOM    643  H   ALA A  41       8.905 -19.537   8.264  1.00  0.00           H  
ATOM    644  HA  ALA A  41       8.736 -18.394   5.660  1.00  0.00           H  
ATOM    645 1HB  ALA A  41       9.720 -20.531   4.879  1.00  0.00           H  
ATOM    646 2HB  ALA A  41      10.554 -19.910   6.325  1.00  0.00           H  
ATOM    647 3HB  ALA A  41       9.396 -21.254   6.473  1.00  0.00           H  
ATOM    648  N   LEU A  42       6.341 -20.760   6.207  1.00  0.00           N  
ATOM    649  CA  LEU A  42       5.075 -21.291   5.706  1.00  0.00           C  
ATOM    650  C   LEU A  42       4.100 -20.134   5.586  1.00  0.00           C  
ATOM    651  O   LEU A  42       3.281 -20.095   4.670  1.00  0.00           O  
ATOM    652  CB  LEU A  42       4.515 -22.369   6.641  1.00  0.00           C  
ATOM    653  CG  LEU A  42       5.278 -23.700   6.656  1.00  0.00           C  
ATOM    654  CD1 LEU A  42       4.797 -24.549   7.825  1.00  0.00           C  
ATOM    655  CD2 LEU A  42       5.065 -24.421   5.333  1.00  0.00           C  
ATOM    656  H   LEU A  42       6.688 -21.076   7.101  1.00  0.00           H  
ATOM    657  HA  LEU A  42       5.255 -21.716   4.718  1.00  0.00           H  
ATOM    658 1HB  LEU A  42       4.511 -21.979   7.658  1.00  0.00           H  
ATOM    659 2HB  LEU A  42       3.485 -22.580   6.351  1.00  0.00           H  
ATOM    660  HG  LEU A  42       6.341 -23.508   6.798  1.00  0.00           H  
ATOM    661 1HD1 LEU A  42       5.339 -25.494   7.835  1.00  0.00           H  
ATOM    662 2HD1 LEU A  42       4.978 -24.017   8.759  1.00  0.00           H  
ATOM    663 3HD1 LEU A  42       3.730 -24.743   7.719  1.00  0.00           H  
ATOM    664 1HD2 LEU A  42       5.608 -25.366   5.343  1.00  0.00           H  
ATOM    665 2HD2 LEU A  42       4.002 -24.614   5.190  1.00  0.00           H  
ATOM    666 3HD2 LEU A  42       5.434 -23.799   4.516  1.00  0.00           H  
ATOM    667  N   VAL A  43       4.117 -19.008   6.584  1.00  0.00           N  
ATOM    668  CA  VAL A  43       3.364 -17.762   6.504  1.00  0.00           C  
ATOM    669  C   VAL A  43       3.743 -16.954   5.273  1.00  0.00           C  
ATOM    670  O   VAL A  43       2.880 -16.417   4.578  1.00  0.00           O  
ATOM    671  CB  VAL A  43       3.609 -16.910   7.764  1.00  0.00           C  
ATOM    672  CG1 VAL A  43       3.059 -15.504   7.572  1.00  0.00           C  
ATOM    673  CG2 VAL A  43       2.973 -17.578   8.973  1.00  0.00           C  
ATOM    674  H   VAL A  43       4.721 -19.169   7.377  1.00  0.00           H  
ATOM    675  HA  VAL A  43       2.304 -18.010   6.423  1.00  0.00           H  
ATOM    676  HB  VAL A  43       4.683 -16.815   7.924  1.00  0.00           H  
ATOM    677 1HG1 VAL A  43       3.242 -14.916   8.472  1.00  0.00           H  
ATOM    678 2HG1 VAL A  43       3.554 -15.032   6.724  1.00  0.00           H  
ATOM    679 3HG1 VAL A  43       1.987 -15.556   7.385  1.00  0.00           H  
ATOM    680 1HG2 VAL A  43       3.151 -16.971   9.860  1.00  0.00           H  
ATOM    681 2HG2 VAL A  43       1.899 -17.678   8.811  1.00  0.00           H  
ATOM    682 3HG2 VAL A  43       3.411 -18.566   9.116  1.00  0.00           H  
ATOM    683  N   ILE A  44       5.055 -16.848   4.969  1.00  0.00           N  
ATOM    684  CA  ILE A  44       5.480 -16.154   3.759  1.00  0.00           C  
ATOM    685  C   ILE A  44       4.909 -16.829   2.512  1.00  0.00           C  
ATOM    686  O   ILE A  44       4.415 -16.161   1.605  1.00  0.00           O  
ATOM    687  CB  ILE A  44       7.016 -16.106   3.665  1.00  0.00           C  
ATOM    688  CG1 ILE A  44       7.589 -15.184   4.744  1.00  0.00           C  
ATOM    689  CG2 ILE A  44       7.449 -15.646   2.281  1.00  0.00           C  
ATOM    690  CD1 ILE A  44       9.068 -15.376   4.989  1.00  0.00           C  
ATOM    691  H   ILE A  44       5.754 -17.251   5.576  1.00  0.00           H  
ATOM    692  HA  ILE A  44       5.090 -15.136   3.799  1.00  0.00           H  
ATOM    693  HB  ILE A  44       7.423 -17.099   3.851  1.00  0.00           H  
ATOM    694 1HG1 ILE A  44       7.422 -14.145   4.460  1.00  0.00           H  
ATOM    695 2HG1 ILE A  44       7.064 -15.353   5.684  1.00  0.00           H  
ATOM    696 1HG2 ILE A  44       8.538 -15.617   2.232  1.00  0.00           H  
ATOM    697 2HG2 ILE A  44       7.071 -16.340   1.532  1.00  0.00           H  
ATOM    698 3HG2 ILE A  44       7.051 -14.650   2.088  1.00  0.00           H  
ATOM    699 1HD1 ILE A  44       9.400 -14.688   5.767  1.00  0.00           H  
ATOM    700 2HD1 ILE A  44       9.254 -16.402   5.309  1.00  0.00           H  
ATOM    701 3HD1 ILE A  44       9.618 -15.177   4.070  1.00  0.00           H  
ATOM    702  N   LEU A  45       4.977 -18.214   2.462  1.00  0.00           N  
ATOM    703  CA  LEU A  45       4.486 -18.947   1.296  1.00  0.00           C  
ATOM    704  C   LEU A  45       2.979 -18.737   1.071  1.00  0.00           C  
ATOM    705  O   LEU A  45       2.531 -18.551  -0.044  1.00  0.00           O  
ATOM    706  CB  LEU A  45       4.777 -20.444   1.461  1.00  0.00           C  
ATOM    707  CG  LEU A  45       6.260 -20.836   1.462  1.00  0.00           C  
ATOM    708  CD1 LEU A  45       6.393 -22.322   1.765  1.00  0.00           C  
ATOM    709  CD2 LEU A  45       6.876 -20.496   0.113  1.00  0.00           C  
ATOM    710  H   LEU A  45       5.378 -18.730   3.234  1.00  0.00           H  
ATOM    711  HA  LEU A  45       5.010 -18.586   0.412  1.00  0.00           H  
ATOM    712 1HB  LEU A  45       4.346 -20.780   2.402  1.00  0.00           H  
ATOM    713 2HB  LEU A  45       4.292 -20.984   0.649  1.00  0.00           H  
ATOM    714  HG  LEU A  45       6.782 -20.288   2.247  1.00  0.00           H  
ATOM    715 1HD1 LEU A  45       7.447 -22.601   1.765  1.00  0.00           H  
ATOM    716 2HD1 LEU A  45       5.962 -22.534   2.743  1.00  0.00           H  
ATOM    717 3HD1 LEU A  45       5.866 -22.897   1.004  1.00  0.00           H  
ATOM    718 1HD2 LEU A  45       7.931 -20.774   0.113  1.00  0.00           H  
ATOM    719 2HD2 LEU A  45       6.357 -21.045  -0.673  1.00  0.00           H  
ATOM    720 3HD2 LEU A  45       6.784 -19.425  -0.070  1.00  0.00           H  
ATOM    721  N   ALA A  46       2.211 -18.770   2.155  1.00  0.00           N  
ATOM    722  CA  ALA A  46       0.771 -18.504   2.118  1.00  0.00           C  
ATOM    723  C   ALA A  46       0.474 -17.074   1.659  1.00  0.00           C  
ATOM    724  O   ALA A  46      -0.457 -16.833   0.889  1.00  0.00           O  
ATOM    725  CB  ALA A  46       0.154 -18.757   3.486  1.00  0.00           C  
ATOM    726  H   ALA A  46       2.650 -18.990   3.038  1.00  0.00           H  
ATOM    727  HA  ALA A  46       0.293 -19.178   1.411  1.00  0.00           H  
ATOM    728 1HB  ALA A  46      -0.917 -18.559   3.444  1.00  0.00           H  
ATOM    729 2HB  ALA A  46       0.320 -19.795   3.773  1.00  0.00           H  
ATOM    730 3HB  ALA A  46       0.616 -18.099   4.221  1.00  0.00           H  
ATOM    731  N   ALA A  47       1.301 -16.034   2.200  1.00  0.00           N  
ATOM    732  CA  ALA A  47       1.165 -14.645   1.791  1.00  0.00           C  
ATOM    733  C   ALA A  47       1.472 -14.458   0.314  1.00  0.00           C  
ATOM    734  O   ALA A  47       0.845 -13.643  -0.361  1.00  0.00           O  
ATOM    735  CB  ALA A  47       2.073 -13.757   2.631  1.00  0.00           C  
ATOM    736  H   ALA A  47       1.969 -16.271   2.920  1.00  0.00           H  
ATOM    737  HA  ALA A  47       0.129 -14.345   1.950  1.00  0.00           H  
ATOM    738 1HB  ALA A  47       1.956 -12.720   2.319  1.00  0.00           H  
ATOM    739 2HB  ALA A  47       1.799 -13.852   3.682  1.00  0.00           H  
ATOM    740 3HB  ALA A  47       3.108 -14.065   2.496  1.00  0.00           H  
ATOM    741  N   ALA A  48       2.581 -15.166  -0.284  1.00  0.00           N  
ATOM    742  CA  ALA A  48       2.919 -15.135  -1.707  1.00  0.00           C  
ATOM    743  C   ALA A  48       1.750 -15.637  -2.578  1.00  0.00           C  
ATOM    744  O   ALA A  48       1.475 -15.082  -3.643  1.00  0.00           O  
ATOM    745  CB  ALA A  48       4.163 -15.968  -1.974  1.00  0.00           C  
ATOM    746  H   ALA A  48       3.153 -15.711   0.345  1.00  0.00           H  
ATOM    747  HA  ALA A  48       3.117 -14.101  -1.985  1.00  0.00           H  
ATOM    748 1HB  ALA A  48       4.402 -15.935  -3.038  1.00  0.00           H  
ATOM    749 2HB  ALA A  48       5.000 -15.565  -1.403  1.00  0.00           H  
ATOM    750 3HB  ALA A  48       3.983 -16.998  -1.674  1.00  0.00           H  
ATOM    751  N   ALA A  49       0.966 -16.795  -2.114  1.00  0.00           N  
ATOM    752  CA  ALA A  49      -0.268 -17.258  -2.769  1.00  0.00           C  
ATOM    753  C   ALA A  49      -1.438 -16.261  -2.733  1.00  0.00           C  
ATOM    754  O   ALA A  49      -2.238 -16.193  -3.665  1.00  0.00           O  
ATOM    755  CB  ALA A  49      -0.738 -18.565  -2.147  1.00  0.00           C  
ATOM    756  H   ALA A  49       1.307 -17.287  -1.301  1.00  0.00           H  
ATOM    757  HA  ALA A  49      -0.051 -17.426  -3.823  1.00  0.00           H  
ATOM    758 1HB  ALA A  49      -1.652 -18.896  -2.642  1.00  0.00           H  
ATOM    759 2HB  ALA A  49       0.035 -19.324  -2.269  1.00  0.00           H  
ATOM    760 3HB  ALA A  49      -0.934 -18.414  -1.087  1.00  0.00           H  
ATOM    761  N   ASN A  50      -1.625 -15.482  -1.559  1.00  0.00           N  
ATOM    762  CA  ASN A  50      -2.667 -14.478  -1.371  1.00  0.00           C  
ATOM    763  C   ASN A  50      -2.350 -13.244  -2.204  1.00  0.00           C  
ATOM    764  O   ASN A  50      -3.255 -12.533  -2.642  1.00  0.00           O  
ATOM    765  CB  ASN A  50      -2.819 -14.117   0.095  1.00  0.00           C  
ATOM    766  CG  ASN A  50      -3.529 -15.183   0.882  1.00  0.00           C  
ATOM    767  OD1 ASN A  50      -4.372 -15.911   0.344  1.00  0.00           O  
ATOM    768  ND2 ASN A  50      -3.205 -15.291   2.145  1.00  0.00           N  
ATOM    769  H   ASN A  50      -1.025 -15.719  -0.782  1.00  0.00           H  
ATOM    770  HA  ASN A  50      -3.612 -14.889  -1.727  1.00  0.00           H  
ATOM    771 1HB  ASN A  50      -1.834 -13.953   0.533  1.00  0.00           H  
ATOM    772 2HB  ASN A  50      -3.376 -13.184   0.184  1.00  0.00           H  
ATOM    773 1HD2 ASN A  50      -3.645 -15.983   2.718  1.00  0.00           H  
ATOM    774 2HD2 ASN A  50      -2.517 -14.680   2.538  1.00  0.00           H  
ATOM    775  N   THR A  51      -0.936 -12.855  -2.434  1.00  0.00           N  
ATOM    776  CA  THR A  51      -0.583 -11.679  -3.231  1.00  0.00           C  
ATOM    777  C   THR A  51      -0.417 -12.000  -4.706  1.00  0.00           C  
ATOM    778  O   THR A  51      -0.473 -11.111  -5.555  1.00  0.00           O  
ATOM    779  CB  THR A  51       0.712 -11.031  -2.707  1.00  0.00           C  
ATOM    780  OG1 THR A  51       1.771 -11.998  -2.718  1.00  0.00           O  
ATOM    781  CG2 THR A  51       0.515 -10.516  -1.290  1.00  0.00           C  
ATOM    782  H   THR A  51      -0.205 -13.372  -1.969  1.00  0.00           H  
ATOM    783  HA  THR A  51      -1.388 -10.949  -3.148  1.00  0.00           H  
ATOM    784  HB  THR A  51       0.991 -10.200  -3.354  1.00  0.00           H  
ATOM    785  HG1 THR A  51       2.445 -11.726  -3.345  1.00  0.00           H  
ATOM    786 1HG2 THR A  51       1.441 -10.062  -0.937  1.00  0.00           H  
ATOM    787 2HG2 THR A  51      -0.281  -9.772  -1.280  1.00  0.00           H  
ATOM    788 3HG2 THR A  51       0.246 -11.344  -0.636  1.00  0.00           H  
ATOM    789  N   GLY A  52      -0.204 -13.309  -5.052  1.00  0.00           N  
ATOM    790  CA  GLY A  52      -0.006 -13.719  -6.432  1.00  0.00           C  
ATOM    791  C   GLY A  52       1.401 -13.407  -6.931  1.00  0.00           C  
ATOM    792  O   GLY A  52       1.605 -13.140  -8.115  1.00  0.00           O  
ATOM    793  H   GLY A  52      -0.184 -14.009  -4.324  1.00  0.00           H  
ATOM    794 1HA  GLY A  52      -0.188 -14.789  -6.523  1.00  0.00           H  
ATOM    795 2HA  GLY A  52      -0.731 -13.214  -7.069  1.00  0.00           H  
ATOM    796  N   THR A  53       2.366 -13.441  -6.022  1.00  0.00           N  
ATOM    797  CA  THR A  53       3.736 -13.077  -6.342  1.00  0.00           C  
ATOM    798  C   THR A  53       4.652 -14.251  -5.994  1.00  0.00           C  
ATOM    799  O   THR A  53       4.198 -15.274  -5.482  1.00  0.00           O  
ATOM    800  CB  THR A  53       4.178 -11.810  -5.587  1.00  0.00           C  
ATOM    801  OG1 THR A  53       4.228 -12.082  -4.180  1.00  0.00           O  
ATOM    802  CG2 THR A  53       3.205 -10.669  -5.844  1.00  0.00           C  
ATOM    803  H   THR A  53       2.141 -13.728  -5.079  1.00  0.00           H  
ATOM    804  HA  THR A  53       3.800 -12.879  -7.412  1.00  0.00           H  
ATOM    805  HB  THR A  53       5.172 -11.514  -5.922  1.00  0.00           H  
ATOM    806  HG1 THR A  53       5.046 -12.540  -3.973  1.00  0.00           H  
ATOM    807 1HG2 THR A  53       3.533  -9.782  -5.303  1.00  0.00           H  
ATOM    808 2HG2 THR A  53       3.173 -10.452  -6.912  1.00  0.00           H  
ATOM    809 3HG2 THR A  53       2.211 -10.955  -5.502  1.00  0.00           H  
ATOM    810  N   THR A  54       5.943 -14.111  -6.268  1.00  0.00           N  
ATOM    811  CA  THR A  54       6.903 -15.124  -5.842  1.00  0.00           C  
ATOM    812  C   THR A  54       7.196 -15.031  -4.348  1.00  0.00           C  
ATOM    813  O   THR A  54       6.842 -14.046  -3.699  1.00  0.00           O  
ATOM    814  CB  THR A  54       8.219 -15.004  -6.632  1.00  0.00           C  
ATOM    815  OG1 THR A  54       8.848 -13.751  -6.331  1.00  0.00           O  
ATOM    816  CG2 THR A  54       7.953 -15.088  -8.127  1.00  0.00           C  
ATOM    817  H   THR A  54       6.274 -13.301  -6.774  1.00  0.00           H  
ATOM    818  HA  THR A  54       6.499 -16.106  -6.091  1.00  0.00           H  
ATOM    819  HB  THR A  54       8.891 -15.811  -6.343  1.00  0.00           H  
ATOM    820  HG1 THR A  54       9.730 -13.738  -6.709  1.00  0.00           H  
ATOM    821 1HG2 THR A  54       8.894 -15.001  -8.669  1.00  0.00           H  
ATOM    822 2HG2 THR A  54       7.485 -16.044  -8.360  1.00  0.00           H  
ATOM    823 3HG2 THR A  54       7.288 -14.277  -8.423  1.00  0.00           H  
ATOM    824  N   VAL A  55       7.860 -16.054  -3.812  1.00  0.00           N  
ATOM    825  CA  VAL A  55       8.184 -16.078  -2.391  1.00  0.00           C  
ATOM    826  C   VAL A  55       9.249 -15.032  -2.056  1.00  0.00           C  
ATOM    827  O   VAL A  55       9.231 -14.449  -0.972  1.00  0.00           O  
ATOM    828  CB  VAL A  55       8.689 -17.475  -1.983  1.00  0.00           C  
ATOM    829  CG1 VAL A  55       7.716 -18.549  -2.447  1.00  0.00           C  
ATOM    830  CG2 VAL A  55      10.074 -17.715  -2.561  1.00  0.00           C  
ATOM    831  H   VAL A  55       8.146 -16.826  -4.395  1.00  0.00           H  
ATOM    832  HA  VAL A  55       7.305 -15.758  -1.830  1.00  0.00           H  
ATOM    833  HB  VAL A  55       8.734 -17.530  -0.895  1.00  0.00           H  
ATOM    834 1HG1 VAL A  55       8.089 -19.530  -2.149  1.00  0.00           H  
ATOM    835 2HG1 VAL A  55       6.741 -18.379  -1.992  1.00  0.00           H  
ATOM    836 3HG1 VAL A  55       7.624 -18.511  -3.532  1.00  0.00           H  
ATOM    837 1HG2 VAL A  55      10.426 -18.703  -2.269  1.00  0.00           H  
ATOM    838 2HG2 VAL A  55      10.031 -17.652  -3.649  1.00  0.00           H  
ATOM    839 3HG2 VAL A  55      10.763 -16.959  -2.183  1.00  0.00           H  
ATOM    840  N   GLU A  56      10.142 -14.761  -3.007  1.00  0.00           N  
ATOM    841  CA  GLU A  56      11.180 -13.745  -2.821  1.00  0.00           C  
ATOM    842  C   GLU A  56      10.570 -12.346  -2.799  1.00  0.00           C  
ATOM    843  O   GLU A  56      10.885 -11.530  -1.932  1.00  0.00           O  
ATOM    844  CB  GLU A  56      12.229 -13.839  -3.931  1.00  0.00           C  
ATOM    845  CG  GLU A  56      13.056 -15.116  -3.908  1.00  0.00           C  
ATOM    846  CD  GLU A  56      12.339 -16.288  -4.519  1.00  0.00           C  
ATOM    847  OE1 GLU A  56      11.235 -16.112  -4.977  1.00  0.00           O  
ATOM    848  OE2 GLU A  56      12.896 -17.361  -4.529  1.00  0.00           O  
ATOM    849  H   GLU A  56      10.103 -15.270  -3.879  1.00  0.00           H  
ATOM    850  HA  GLU A  56      11.666 -13.918  -1.862  1.00  0.00           H  
ATOM    851 1HB  GLU A  56      11.738 -13.775  -4.902  1.00  0.00           H  
ATOM    852 2HB  GLU A  56      12.915 -12.995  -3.855  1.00  0.00           H  
ATOM    853 1HG  GLU A  56      13.983 -14.947  -4.456  1.00  0.00           H  
ATOM    854 2HG  GLU A  56      13.314 -15.352  -2.877  1.00  0.00           H  
ATOM    855  N   GLU A  57       9.675 -12.086  -3.745  1.00  0.00           N  
ATOM    856  CA  GLU A  57       9.042 -10.773  -3.838  1.00  0.00           C  
ATOM    857  C   GLU A  57       8.219 -10.481  -2.590  1.00  0.00           C  
ATOM    858  O   GLU A  57       8.214  -9.356  -2.084  1.00  0.00           O  
ATOM    859  CB  GLU A  57       8.152 -10.692  -5.080  1.00  0.00           C  
ATOM    860  CG  GLU A  57       8.913 -10.675  -6.399  1.00  0.00           C  
ATOM    861  CD  GLU A  57       8.006 -10.669  -7.597  1.00  0.00           C  
ATOM    862  OE1 GLU A  57       6.945 -11.241  -7.519  1.00  0.00           O  
ATOM    863  OE2 GLU A  57       8.374 -10.093  -8.594  1.00  0.00           O  
ATOM    864  H   GLU A  57       9.424 -12.803  -4.409  1.00  0.00           H  
ATOM    865  HA  GLU A  57       9.825 -10.015  -3.889  1.00  0.00           H  
ATOM    866 1HB  GLU A  57       7.472 -11.544  -5.097  1.00  0.00           H  
ATOM    867 2HB  GLU A  57       7.544  -9.789  -5.034  1.00  0.00           H  
ATOM    868 1HG  GLU A  57       9.544  -9.788  -6.431  1.00  0.00           H  
ATOM    869 2HG  GLU A  57       9.561 -11.550  -6.443  1.00  0.00           H  
ATOM    870  N   ALA A  58       7.529 -11.507  -2.096  1.00  0.00           N  
ATOM    871  CA  ALA A  58       6.675 -11.361  -0.928  1.00  0.00           C  
ATOM    872  C   ALA A  58       7.482 -10.873   0.272  1.00  0.00           C  
ATOM    873  O   ALA A  58       7.007 -10.057   1.062  1.00  0.00           O  
ATOM    874  CB  ALA A  58       5.984 -12.679  -0.608  1.00  0.00           C  
ATOM    875  H   ALA A  58       7.600 -12.410  -2.542  1.00  0.00           H  
ATOM    876  HA  ALA A  58       5.917 -10.611  -1.154  1.00  0.00           H  
ATOM    877 1HB  ALA A  58       5.349 -12.554   0.268  1.00  0.00           H  
ATOM    878 2HB  ALA A  58       5.374 -12.984  -1.459  1.00  0.00           H  
ATOM    879 3HB  ALA A  58       6.733 -13.443  -0.406  1.00  0.00           H  
ATOM    880  N   VAL A  59       8.709 -11.382   0.400  1.00  0.00           N  
ATOM    881  CA  VAL A  59       9.591 -11.016   1.507  1.00  0.00           C  
ATOM    882  C   VAL A  59      10.097  -9.604   1.307  1.00  0.00           C  
ATOM    883  O   VAL A  59      10.067  -8.785   2.228  1.00  0.00           O  
ATOM    884  CB  VAL A  59      10.785 -11.983   1.601  1.00  0.00           C  
ATOM    885  CG1 VAL A  59      11.792 -11.488   2.630  1.00  0.00           C  
ATOM    886  CG2 VAL A  59      10.296 -13.379   1.957  1.00  0.00           C  
ATOM    887  H   VAL A  59       9.037 -12.041  -0.294  1.00  0.00           H  
ATOM    888  HA  VAL A  59       9.029 -11.095   2.438  1.00  0.00           H  
ATOM    889  HB  VAL A  59      11.297 -12.011   0.639  1.00  0.00           H  
ATOM    890 1HG1 VAL A  59      12.630 -12.183   2.684  1.00  0.00           H  
ATOM    891 2HG1 VAL A  59      12.157 -10.503   2.337  1.00  0.00           H  
ATOM    892 3HG1 VAL A  59      11.313 -11.423   3.606  1.00  0.00           H  
ATOM    893 1HG2 VAL A  59      11.145 -14.058   2.022  1.00  0.00           H  
ATOM    894 2HG2 VAL A  59       9.779 -13.350   2.917  1.00  0.00           H  
ATOM    895 3HG2 VAL A  59       9.609 -13.730   1.186  1.00  0.00           H  
ATOM    896  N   GLN A  60      10.597  -9.335   0.068  1.00  0.00           N  
ATOM    897  CA  GLN A  60      11.203  -8.039  -0.171  1.00  0.00           C  
ATOM    898  C   GLN A  60      10.186  -6.958   0.138  1.00  0.00           C  
ATOM    899  O   GLN A  60      10.506  -5.956   0.778  1.00  0.00           O  
ATOM    900  CB  GLN A  60      11.695  -7.917  -1.616  1.00  0.00           C  
ATOM    901  CG  GLN A  60      12.906  -8.777  -1.936  1.00  0.00           C  
ATOM    902  CD  GLN A  60      13.306  -8.693  -3.396  1.00  0.00           C  
ATOM    903  OE1 GLN A  60      12.469  -8.453  -4.271  1.00  0.00           O  
ATOM    904  NE2 GLN A  60      14.591  -8.890  -3.670  1.00  0.00           N  
ATOM    905  H   GLN A  60      10.559 -10.007  -0.685  1.00  0.00           H  
ATOM    906  HA  GLN A  60      12.056  -7.927   0.498  1.00  0.00           H  
ATOM    907 1HB  GLN A  60      10.893  -8.199  -2.298  1.00  0.00           H  
ATOM    908 2HB  GLN A  60      11.954  -6.880  -1.826  1.00  0.00           H  
ATOM    909 1HG  GLN A  60      13.748  -8.440  -1.331  1.00  0.00           H  
ATOM    910 2HG  GLN A  60      12.672  -9.816  -1.704  1.00  0.00           H  
ATOM    911 1HE2 GLN A  60      14.914  -8.847  -4.616  1.00  0.00           H  
ATOM    912 2HE2 GLN A  60      15.236  -9.081  -2.930  1.00  0.00           H  
ATOM    913  N   GLU A  61       8.951  -7.157  -0.317  1.00  0.00           N  
ATOM    914  CA  GLU A  61       7.887  -6.207  -0.009  1.00  0.00           C  
ATOM    915  C   GLU A  61       7.529  -6.132   1.477  1.00  0.00           C  
ATOM    916  O   GLU A  61       7.289  -5.050   2.014  1.00  0.00           O  
ATOM    917  CB  GLU A  61       6.634  -6.565  -0.812  1.00  0.00           C  
ATOM    918  CG  GLU A  61       6.728  -6.248  -2.298  1.00  0.00           C  
ATOM    919  CD  GLU A  61       5.454  -6.542  -3.040  1.00  0.00           C  
ATOM    920  OE1 GLU A  61       4.606  -7.202  -2.488  1.00  0.00           O  
ATOM    921  OE2 GLU A  61       5.328  -6.106  -4.160  1.00  0.00           O  
ATOM    922  H   GLU A  61       8.739  -7.968  -0.880  1.00  0.00           H  
ATOM    923  HA  GLU A  61       8.217  -5.210  -0.303  1.00  0.00           H  
ATOM    924 1HB  GLU A  61       6.429  -7.631  -0.709  1.00  0.00           H  
ATOM    925 2HB  GLU A  61       5.777  -6.027  -0.408  1.00  0.00           H  
ATOM    926 1HG  GLU A  61       6.970  -5.193  -2.419  1.00  0.00           H  
ATOM    927 2HG  GLU A  61       7.539  -6.831  -2.732  1.00  0.00           H  
ATOM    928  N   ALA A  62       7.494  -7.310   2.148  1.00  0.00           N  
ATOM    929  CA  ALA A  62       7.149  -7.328   3.573  1.00  0.00           C  
ATOM    930  C   ALA A  62       8.179  -6.580   4.410  1.00  0.00           C  
ATOM    931  O   ALA A  62       7.833  -5.903   5.379  1.00  0.00           O  
ATOM    932  CB  ALA A  62       7.014  -8.761   4.067  1.00  0.00           C  
ATOM    933  H   ALA A  62       7.703  -8.182   1.681  1.00  0.00           H  
ATOM    934  HA  ALA A  62       6.192  -6.821   3.696  1.00  0.00           H  
ATOM    935 1HB  ALA A  62       6.758  -8.758   5.126  1.00  0.00           H  
ATOM    936 2HB  ALA A  62       6.231  -9.269   3.506  1.00  0.00           H  
ATOM    937 3HB  ALA A  62       7.959  -9.285   3.925  1.00  0.00           H  
ATOM    938  N   LEU A  63       9.443  -6.717   4.017  1.00  0.00           N  
ATOM    939  CA  LEU A  63      10.566  -6.092   4.715  1.00  0.00           C  
ATOM    940  C   LEU A  63      10.522  -4.574   4.577  1.00  0.00           C  
ATOM    941  O   LEU A  63      10.759  -3.847   5.551  1.00  0.00           O  
ATOM    942  CB  LEU A  63      11.896  -6.623   4.168  1.00  0.00           C  
ATOM    943  CG  LEU A  63      12.228  -8.078   4.521  1.00  0.00           C  
ATOM    944  CD1 LEU A  63      13.440  -8.532   3.719  1.00  0.00           C  
ATOM    945  CD2 LEU A  63      12.487  -8.192   6.016  1.00  0.00           C  
ATOM    946  H   LEU A  63       9.624  -7.278   3.198  1.00  0.00           H  
ATOM    947  HA  LEU A  63      10.489  -6.329   5.776  1.00  0.00           H  
ATOM    948 1HB  LEU A  63      11.882  -6.540   3.082  1.00  0.00           H  
ATOM    949 2HB  LEU A  63      12.703  -5.997   4.549  1.00  0.00           H  
ATOM    950  HG  LEU A  63      11.388  -8.719   4.249  1.00  0.00           H  
ATOM    951 1HD1 LEU A  63      13.675  -9.566   3.970  1.00  0.00           H  
ATOM    952 2HD1 LEU A  63      13.220  -8.459   2.654  1.00  0.00           H  
ATOM    953 3HD1 LEU A  63      14.293  -7.898   3.959  1.00  0.00           H  
ATOM    954 1HD2 LEU A  63      12.721  -9.226   6.267  1.00  0.00           H  
ATOM    955 2HD2 LEU A  63      13.326  -7.552   6.289  1.00  0.00           H  
ATOM    956 3HD2 LEU A  63      11.599  -7.878   6.564  1.00  0.00           H  
ATOM    957  N   GLN A  64      10.206  -4.104   3.372  1.00  0.00           N  
ATOM    958  CA  GLN A  64      10.069  -2.666   3.118  1.00  0.00           C  
ATOM    959  C   GLN A  64       8.901  -2.071   3.905  1.00  0.00           C  
ATOM    960  O   GLN A  64       9.036  -1.024   4.538  1.00  0.00           O  
ATOM    961  CB  GLN A  64       9.877  -2.401   1.622  1.00  0.00           C  
ATOM    962  CG  GLN A  64      11.111  -2.675   0.779  1.00  0.00           C  
ATOM    963  CD  GLN A  64      10.850  -2.490  -0.704  1.00  0.00           C  
ATOM    964  OE1 GLN A  64       9.725  -2.670  -1.178  1.00  0.00           O  
ATOM    965  NE2 GLN A  64      11.891  -2.129  -1.446  1.00  0.00           N  
ATOM    966  H   GLN A  64      10.057  -4.754   2.613  1.00  0.00           H  
ATOM    967  HA  GLN A  64      10.982  -2.168   3.445  1.00  0.00           H  
ATOM    968 1HB  GLN A  64       9.066  -3.024   1.244  1.00  0.00           H  
ATOM    969 2HB  GLN A  64       9.590  -1.361   1.471  1.00  0.00           H  
ATOM    970 1HG  GLN A  64      11.901  -1.985   1.075  1.00  0.00           H  
ATOM    971 2HG  GLN A  64      11.431  -3.703   0.944  1.00  0.00           H  
ATOM    972 1HE2 GLN A  64      11.780  -1.993  -2.432  1.00  0.00           H  
ATOM    973 2HE2 GLN A  64      12.786  -1.994  -1.021  1.00  0.00           H  
ATOM    974  N   LEU A  65       7.756  -2.747   3.859  1.00  0.00           N  
ATOM    975  CA  LEU A  65       6.570  -2.316   4.600  1.00  0.00           C  
ATOM    976  C   LEU A  65       6.794  -2.454   6.114  1.00  0.00           C  
ATOM    977  O   LEU A  65       6.345  -1.623   6.899  1.00  0.00           O  
ATOM    978  CB  LEU A  65       5.350  -3.143   4.175  1.00  0.00           C  
ATOM    979  CG  LEU A  65       4.030  -2.789   4.871  1.00  0.00           C  
ATOM    980  CD1 LEU A  65       3.681  -1.333   4.586  1.00  0.00           C  
ATOM    981  CD2 LEU A  65       2.932  -3.721   4.382  1.00  0.00           C  
ATOM    982  H   LEU A  65       7.706  -3.584   3.293  1.00  0.00           H  
ATOM    983  HA  LEU A  65       6.376  -1.272   4.364  1.00  0.00           H  
ATOM    984 1HB  LEU A  65       5.203  -3.020   3.103  1.00  0.00           H  
ATOM    985 2HB  LEU A  65       5.557  -4.196   4.373  1.00  0.00           H  
ATOM    986  HG  LEU A  65       4.146  -2.899   5.949  1.00  0.00           H  
ATOM    987 1HD1 LEU A  65       2.743  -1.081   5.082  1.00  0.00           H  
ATOM    988 2HD1 LEU A  65       4.475  -0.689   4.964  1.00  0.00           H  
ATOM    989 3HD1 LEU A  65       3.575  -1.189   3.512  1.00  0.00           H  
ATOM    990 1HD2 LEU A  65       1.993  -3.468   4.878  1.00  0.00           H  
ATOM    991 2HD2 LEU A  65       2.814  -3.610   3.304  1.00  0.00           H  
ATOM    992 3HD2 LEU A  65       3.199  -4.751   4.614  1.00  0.00           H  
ATOM    993  N   LYS A  66       7.488  -3.620   6.689  1.00  0.00           N  
ATOM    994  CA  LYS A  66       7.863  -3.877   8.073  1.00  0.00           C  
ATOM    995  C   LYS A  66       8.654  -2.725   8.679  1.00  0.00           C  
ATOM    996  O   LYS A  66       8.342  -2.243   9.766  1.00  0.00           O  
ATOM    997  CB  LYS A  66       8.673  -5.170   8.170  1.00  0.00           C  
ATOM    998  CG  LYS A  66       9.095  -5.544   9.585  1.00  0.00           C  
ATOM    999  CD  LYS A  66      10.064  -6.717   9.580  1.00  0.00           C  
ATOM   1000  CE  LYS A  66      10.453  -7.120  10.995  1.00  0.00           C  
ATOM   1001  NZ  LYS A  66      11.383  -6.139  11.618  1.00  0.00           N  
ATOM   1002  H   LYS A  66       7.713  -4.310   5.984  1.00  0.00           H  
ATOM   1003  HA  LYS A  66       6.954  -4.021   8.658  1.00  0.00           H  
ATOM   1004 1HB  LYS A  66       8.088  -5.997   7.766  1.00  0.00           H  
ATOM   1005 2HB  LYS A  66       9.575  -5.081   7.565  1.00  0.00           H  
ATOM   1006 1HG  LYS A  66       9.576  -4.687  10.059  1.00  0.00           H  
ATOM   1007 2HG  LYS A  66       8.215  -5.812  10.168  1.00  0.00           H  
ATOM   1008 1HD  LYS A  66       9.602  -7.569   9.082  1.00  0.00           H  
ATOM   1009 2HD  LYS A  66      10.965  -6.443   9.032  1.00  0.00           H  
ATOM   1010 1HE  LYS A  66       9.558  -7.195  11.611  1.00  0.00           H  
ATOM   1011 2HE  LYS A  66      10.936  -8.096  10.976  1.00  0.00           H  
ATOM   1012 1HZ  LYS A  66      11.615  -6.442  12.553  1.00  0.00           H  
ATOM   1013 2HZ  LYS A  66      12.226  -6.076  11.066  1.00  0.00           H  
ATOM   1014 3HZ  LYS A  66      10.939  -5.233  11.660  1.00  0.00           H  
ATOM   1015  N   THR A  67       9.686  -2.280   7.974  1.00  0.00           N  
ATOM   1016  CA  THR A  67      10.522  -1.194   8.478  1.00  0.00           C  
ATOM   1017  C   THR A  67       9.747   0.120   8.589  1.00  0.00           C  
ATOM   1018  O   THR A  67       9.829   0.817   9.596  1.00  0.00           O  
ATOM   1019  CB  THR A  67      11.755  -0.989   7.578  1.00  0.00           C  
ATOM   1020  OG1 THR A  67      12.548  -2.183   7.571  1.00  0.00           O  
ATOM   1021  CG2 THR A  67      12.597   0.172   8.083  1.00  0.00           C  
ATOM   1022  H   THR A  67       9.904  -2.694   7.077  1.00  0.00           H  
ATOM   1023  HA  THR A  67      10.849  -1.447   9.488  1.00  0.00           H  
ATOM   1024  HB  THR A  67      11.430  -0.779   6.559  1.00  0.00           H  
ATOM   1025  HG1 THR A  67      12.024  -2.913   7.233  1.00  0.00           H  
ATOM   1026 1HG2 THR A  67      13.463   0.302   7.435  1.00  0.00           H  
ATOM   1027 2HG2 THR A  67      12.000   1.084   8.079  1.00  0.00           H  
ATOM   1028 3HG2 THR A  67      12.932  -0.037   9.098  1.00  0.00           H  
ATOM   1029  N   LYS A  68       8.984   0.446   7.551  1.00  0.00           N  
ATOM   1030  CA  LYS A  68       8.223   1.697   7.528  1.00  0.00           C  
ATOM   1031  C   LYS A  68       7.149   1.775   8.635  1.00  0.00           C  
ATOM   1032  O   LYS A  68       6.949   2.836   9.231  1.00  0.00           O  
ATOM   1033  CB  LYS A  68       7.569   1.878   6.158  1.00  0.00           C  
ATOM   1034  CG  LYS A  68       8.542   2.224   5.038  1.00  0.00           C  
ATOM   1035  CD  LYS A  68       7.821   2.374   3.707  1.00  0.00           C  
ATOM   1036  CE  LYS A  68       8.792   2.720   2.587  1.00  0.00           C  
ATOM   1037  NZ  LYS A  68       8.101   2.871   1.277  1.00  0.00           N  
ATOM   1038  H   LYS A  68       8.929  -0.179   6.759  1.00  0.00           H  
ATOM   1039  HA  LYS A  68       8.902   2.520   7.760  1.00  0.00           H  
ATOM   1040 1HB  LYS A  68       7.050   0.960   5.877  1.00  0.00           H  
ATOM   1041 2HB  LYS A  68       6.825   2.672   6.211  1.00  0.00           H  
ATOM   1042 1HG  LYS A  68       9.051   3.159   5.274  1.00  0.00           H  
ATOM   1043 2HG  LYS A  68       9.290   1.436   4.950  1.00  0.00           H  
ATOM   1044 1HD  LYS A  68       7.313   1.442   3.460  1.00  0.00           H  
ATOM   1045 2HD  LYS A  68       7.075   3.165   3.784  1.00  0.00           H  
ATOM   1046 1HE  LYS A  68       9.303   3.652   2.823  1.00  0.00           H  
ATOM   1047 2HE  LYS A  68       9.541   1.933   2.499  1.00  0.00           H  
ATOM   1048 1HZ  LYS A  68       8.777   3.099   0.563  1.00  0.00           H  
ATOM   1049 2HZ  LYS A  68       7.637   2.004   1.039  1.00  0.00           H  
ATOM   1050 3HZ  LYS A  68       7.416   3.611   1.341  1.00  0.00           H  
ATOM   1051  N   LEU A  69       6.471   0.661   8.921  1.00  0.00           N  
ATOM   1052  CA  LEU A  69       5.441   0.656   9.962  1.00  0.00           C  
ATOM   1053  C   LEU A  69       6.001   0.432  11.372  1.00  0.00           C  
ATOM   1054  O   LEU A  69       5.404   0.865  12.364  1.00  0.00           O  
ATOM   1055  CB  LEU A  69       4.403  -0.431   9.653  1.00  0.00           C  
ATOM   1056  CG  LEU A  69       3.603  -0.237   8.358  1.00  0.00           C  
ATOM   1057  CD1 LEU A  69       2.713  -1.450   8.124  1.00  0.00           C  
ATOM   1058  CD2 LEU A  69       2.777   1.037   8.457  1.00  0.00           C  
ATOM   1059  H   LEU A  69       6.666  -0.192   8.419  1.00  0.00           H  
ATOM   1060  HA  LEU A  69       4.970   1.639   9.985  1.00  0.00           H  
ATOM   1061 1HB  LEU A  69       4.915  -1.389   9.585  1.00  0.00           H  
ATOM   1062 2HB  LEU A  69       3.692  -0.478  10.477  1.00  0.00           H  
ATOM   1063  HG  LEU A  69       4.290  -0.160   7.514  1.00  0.00           H  
ATOM   1064 1HD1 LEU A  69       2.146  -1.313   7.203  1.00  0.00           H  
ATOM   1065 2HD1 LEU A  69       3.332  -2.344   8.037  1.00  0.00           H  
ATOM   1066 3HD1 LEU A  69       2.025  -1.564   8.961  1.00  0.00           H  
ATOM   1067 1HD2 LEU A  69       2.209   1.174   7.537  1.00  0.00           H  
ATOM   1068 2HD2 LEU A  69       2.089   0.959   9.299  1.00  0.00           H  
ATOM   1069 3HD2 LEU A  69       3.439   1.889   8.607  1.00  0.00           H  
ATOM   1070  N   GLY A  70       7.135  -0.255  11.463  1.00  0.00           N  
ATOM   1071  CA  GLY A  70       7.675  -0.623  12.758  1.00  0.00           C  
ATOM   1072  C   GLY A  70       6.951  -1.812  13.361  1.00  0.00           C  
ATOM   1073  O   GLY A  70       6.691  -1.858  14.562  1.00  0.00           O  
ATOM   1074  H   GLY A  70       7.631  -0.526  10.628  1.00  0.00           H  
ATOM   1075 1HA  GLY A  70       8.733  -0.863  12.656  1.00  0.00           H  
ATOM   1076 2HA  GLY A  70       7.601   0.224  13.438  1.00  0.00           H  
ATOM   1077  N   VAL A  71       6.617  -2.784  12.516  1.00  0.00           N  
ATOM   1078  CA  VAL A  71       5.816  -3.917  12.954  1.00  0.00           C  
ATOM   1079  C   VAL A  71       6.607  -5.174  12.679  1.00  0.00           C  
ATOM   1080  O   VAL A  71       7.741  -5.104  12.227  1.00  0.00           O  
ATOM   1081  CB  VAL A  71       4.465  -3.969  12.215  1.00  0.00           C  
ATOM   1082  CG1 VAL A  71       3.657  -2.712  12.495  1.00  0.00           C  
ATOM   1083  CG2 VAL A  71       4.699  -4.138  10.721  1.00  0.00           C  
ATOM   1084  H   VAL A  71       6.919  -2.737  11.553  1.00  0.00           H  
ATOM   1085  HA  VAL A  71       5.620  -3.810  14.022  1.00  0.00           H  
ATOM   1086  HB  VAL A  71       3.888  -4.814  12.591  1.00  0.00           H  
ATOM   1087 1HG1 VAL A  71       2.705  -2.766  11.965  1.00  0.00           H  
ATOM   1088 2HG1 VAL A  71       3.470  -2.631  13.567  1.00  0.00           H  
ATOM   1089 3HG1 VAL A  71       4.212  -1.838  12.155  1.00  0.00           H  
ATOM   1090 1HG2 VAL A  71       3.741  -4.174  10.206  1.00  0.00           H  
ATOM   1091 2HG2 VAL A  71       5.281  -3.296  10.347  1.00  0.00           H  
ATOM   1092 3HG2 VAL A  71       5.244  -5.065  10.541  1.00  0.00           H  
ATOM   1093  N   SER A  72       6.033  -6.460  12.938  1.00  0.00           N  
ATOM   1094  CA  SER A  72       6.598  -7.769  12.638  1.00  0.00           C  
ATOM   1095  C   SER A  72       6.532  -8.048  11.145  1.00  0.00           C  
ATOM   1096  O   SER A  72       5.794  -7.377  10.413  1.00  0.00           O  
ATOM   1097  CB  SER A  72       5.858  -8.851  13.401  1.00  0.00           C  
ATOM   1098  OG  SER A  72       4.552  -9.006  12.912  1.00  0.00           O  
ATOM   1099  H   SER A  72       5.123  -6.407  13.372  1.00  0.00           H  
ATOM   1100  HA  SER A  72       7.641  -7.775  12.952  1.00  0.00           H  
ATOM   1101 1HB  SER A  72       6.397  -9.794  13.310  1.00  0.00           H  
ATOM   1102 2HB  SER A  72       5.825  -8.592  14.458  1.00  0.00           H  
ATOM   1103  HG  SER A  72       4.166  -9.727  13.416  1.00  0.00           H  
ATOM   1104  N   LEU A  73       7.308  -9.035  10.699  1.00  0.00           N  
ATOM   1105  CA  LEU A  73       7.304  -9.461   9.299  1.00  0.00           C  
ATOM   1106  C   LEU A  73       5.921 -10.020   8.922  1.00  0.00           C  
ATOM   1107  O   LEU A  73       5.421  -9.802   7.807  1.00  0.00           O  
ATOM   1108  CB  LEU A  73       8.387 -10.521   9.060  1.00  0.00           C  
ATOM   1109  CG  LEU A  73       8.567 -10.971   7.605  1.00  0.00           C  
ATOM   1110  CD1 LEU A  73       9.028  -9.791   6.761  1.00  0.00           C  
ATOM   1111  CD2 LEU A  73       9.573 -12.111   7.547  1.00  0.00           C  
ATOM   1112  H   LEU A  73       7.917  -9.502  11.351  1.00  0.00           H  
ATOM   1113  HA  LEU A  73       7.519  -8.594   8.674  1.00  0.00           H  
ATOM   1114 1HB  LEU A  73       9.341 -10.126   9.405  1.00  0.00           H  
ATOM   1115 2HB  LEU A  73       8.146 -11.403   9.653  1.00  0.00           H  
ATOM   1116  HG  LEU A  73       7.610 -11.311   7.208  1.00  0.00           H  
ATOM   1117 1HD1 LEU A  73       9.156 -10.111   5.727  1.00  0.00           H  
ATOM   1118 2HD1 LEU A  73       8.282  -8.998   6.805  1.00  0.00           H  
ATOM   1119 3HD1 LEU A  73       9.977  -9.418   7.145  1.00  0.00           H  
ATOM   1120 1HD2 LEU A  73       9.700 -12.432   6.513  1.00  0.00           H  
ATOM   1121 2HD2 LEU A  73      10.530 -11.772   7.943  1.00  0.00           H  
ATOM   1122 3HD2 LEU A  73       9.209 -12.948   8.144  1.00  0.00           H  
ATOM   1123  N   GLU A  74       5.216 -10.809   9.873  1.00  0.00           N  
ATOM   1124  CA  GLU A  74       3.903 -11.421   9.693  1.00  0.00           C  
ATOM   1125  C   GLU A  74       2.847 -10.366   9.432  1.00  0.00           C  
ATOM   1126  O   GLU A  74       1.960 -10.554   8.600  1.00  0.00           O  
ATOM   1127  CB  GLU A  74       3.520 -12.245  10.925  1.00  0.00           C  
ATOM   1128  CG  GLU A  74       4.400 -13.465  11.162  1.00  0.00           C  
ATOM   1129  CD  GLU A  74       5.700 -13.127  11.834  1.00  0.00           C  
ATOM   1130  OE1 GLU A  74       5.912 -11.976  12.131  1.00  0.00           O  
ATOM   1131  OE2 GLU A  74       6.484 -14.021  12.052  1.00  0.00           O  
ATOM   1132  H   GLU A  74       5.692 -10.918  10.757  1.00  0.00           H  
ATOM   1133  HA  GLU A  74       3.951 -12.073   8.821  1.00  0.00           H  
ATOM   1134 1HB  GLU A  74       3.574 -11.616  11.813  1.00  0.00           H  
ATOM   1135 2HB  GLU A  74       2.490 -12.589  10.827  1.00  0.00           H  
ATOM   1136 1HG  GLU A  74       3.856 -14.175  11.784  1.00  0.00           H  
ATOM   1137 2HG  GLU A  74       4.602 -13.945  10.206  1.00  0.00           H  
ATOM   1138  N   ALA A  75       2.952  -9.248  10.156  1.00  0.00           N  
ATOM   1139  CA  ALA A  75       2.055  -8.115   9.993  1.00  0.00           C  
ATOM   1140  C   ALA A  75       2.154  -7.514   8.598  1.00  0.00           C  
ATOM   1141  O   ALA A  75       1.141  -7.266   7.947  1.00  0.00           O  
ATOM   1142  CB  ALA A  75       2.353  -7.056  11.045  1.00  0.00           C  
ATOM   1143  H   ALA A  75       3.690  -9.196  10.843  1.00  0.00           H  
ATOM   1144  HA  ALA A  75       1.033  -8.469  10.128  1.00  0.00           H  
ATOM   1145 1HB  ALA A  75       1.672  -6.214  10.917  1.00  0.00           H  
ATOM   1146 2HB  ALA A  75       2.220  -7.483  12.039  1.00  0.00           H  
ATOM   1147 3HB  ALA A  75       3.380  -6.711  10.933  1.00  0.00           H  
ATOM   1148  N   ALA A  76       3.385  -7.288   8.152  1.00  0.00           N  
ATOM   1149  CA  ALA A  76       3.620  -6.705   6.846  1.00  0.00           C  
ATOM   1150  C   ALA A  76       3.073  -7.629   5.775  1.00  0.00           C  
ATOM   1151  O   ALA A  76       2.442  -7.182   4.818  1.00  0.00           O  
ATOM   1152  CB  ALA A  76       5.104  -6.439   6.643  1.00  0.00           C  
ATOM   1153  H   ALA A  76       4.176  -7.525   8.734  1.00  0.00           H  
ATOM   1154  HA  ALA A  76       3.082  -5.757   6.798  1.00  0.00           H  
ATOM   1155 1HB  ALA A  76       5.264  -6.001   5.657  1.00  0.00           H  
ATOM   1156 2HB  ALA A  76       5.459  -5.749   7.408  1.00  0.00           H  
ATOM   1157 3HB  ALA A  76       5.653  -7.376   6.717  1.00  0.00           H  
ATOM   1158  N   LEU A  77       3.314  -8.947   5.927  1.00  0.00           N  
ATOM   1159  CA  LEU A  77       2.867  -9.949   4.978  1.00  0.00           C  
ATOM   1160  C   LEU A  77       1.329  -9.989   4.922  1.00  0.00           C  
ATOM   1161  O   LEU A  77       0.740 -10.121   3.850  1.00  0.00           O  
ATOM   1162  CB  LEU A  77       3.419 -11.326   5.368  1.00  0.00           C  
ATOM   1163  CG  LEU A  77       4.925 -11.523   5.153  1.00  0.00           C  
ATOM   1164  CD1 LEU A  77       5.405 -12.710   5.979  1.00  0.00           C  
ATOM   1165  CD2 LEU A  77       5.204 -11.739   3.673  1.00  0.00           C  
ATOM   1166  H   LEU A  77       3.833  -9.240   6.743  1.00  0.00           H  
ATOM   1167  HA  LEU A  77       3.246  -9.686   3.993  1.00  0.00           H  
ATOM   1168 1HB  LEU A  77       3.209 -11.499   6.422  1.00  0.00           H  
ATOM   1169 2HB  LEU A  77       2.899 -12.087   4.786  1.00  0.00           H  
ATOM   1170  HG  LEU A  77       5.461 -10.639   5.499  1.00  0.00           H  
ATOM   1171 1HD1 LEU A  77       6.475 -12.850   5.826  1.00  0.00           H  
ATOM   1172 2HD1 LEU A  77       5.211 -12.521   7.034  1.00  0.00           H  
ATOM   1173 3HD1 LEU A  77       4.874 -13.608   5.667  1.00  0.00           H  
ATOM   1174 1HD2 LEU A  77       6.274 -11.878   3.521  1.00  0.00           H  
ATOM   1175 2HD2 LEU A  77       4.669 -12.624   3.327  1.00  0.00           H  
ATOM   1176 3HD2 LEU A  77       4.867 -10.868   3.109  1.00  0.00           H  
ATOM   1177  N   ALA A  78       0.563  -9.941   6.119  1.00  0.00           N  
ATOM   1178  CA  ALA A  78      -0.895  -9.979   6.199  1.00  0.00           C  
ATOM   1179  C   ALA A  78      -1.473  -8.748   5.517  1.00  0.00           C  
ATOM   1180  O   ALA A  78      -2.545  -8.806   4.915  1.00  0.00           O  
ATOM   1181  CB  ALA A  78      -1.358 -10.059   7.647  1.00  0.00           C  
ATOM   1182  H   ALA A  78       1.102  -9.934   6.974  1.00  0.00           H  
ATOM   1183  HA  ALA A  78      -1.239 -10.865   5.667  1.00  0.00           H  
ATOM   1184 1HB  ALA A  78      -2.447 -10.070   7.680  1.00  0.00           H  
ATOM   1185 2HB  ALA A  78      -0.972 -10.972   8.102  1.00  0.00           H  
ATOM   1186 3HB  ALA A  78      -0.987  -9.196   8.196  1.00  0.00           H  
ATOM   1187  N   ILE A  79      -0.831  -7.480   5.600  1.00  0.00           N  
ATOM   1188  CA  ILE A  79      -1.287  -6.235   4.998  1.00  0.00           C  
ATOM   1189  C   ILE A  79      -1.213  -6.358   3.487  1.00  0.00           C  
ATOM   1190  O   ILE A  79      -2.141  -5.971   2.776  1.00  0.00           O  
ATOM   1191  CB  ILE A  79      -0.443  -5.036   5.470  1.00  0.00           C  
ATOM   1192  CG1 ILE A  79      -0.677  -4.773   6.960  1.00  0.00           C  
ATOM   1193  CG2 ILE A  79      -0.771  -3.799   4.650  1.00  0.00           C  
ATOM   1194  CD1 ILE A  79       0.338  -3.840   7.582  1.00  0.00           C  
ATOM   1195  H   ILE A  79      -0.005  -7.472   6.179  1.00  0.00           H  
ATOM   1196  HA  ILE A  79      -2.322  -6.066   5.295  1.00  0.00           H  
ATOM   1197  HB  ILE A  79       0.615  -5.268   5.354  1.00  0.00           H  
ATOM   1198 1HG1 ILE A  79      -1.668  -4.343   7.102  1.00  0.00           H  
ATOM   1199 2HG1 ILE A  79      -0.650  -5.717   7.505  1.00  0.00           H  
ATOM   1200 1HG2 ILE A  79      -0.167  -2.961   4.997  1.00  0.00           H  
ATOM   1201 2HG2 ILE A  79      -0.556  -3.991   3.599  1.00  0.00           H  
ATOM   1202 3HG2 ILE A  79      -1.828  -3.555   4.764  1.00  0.00           H  
ATOM   1203 1HD1 ILE A  79       0.106  -3.703   8.638  1.00  0.00           H  
ATOM   1204 2HD1 ILE A  79       1.335  -4.269   7.482  1.00  0.00           H  
ATOM   1205 3HD1 ILE A  79       0.304  -2.877   7.075  1.00  0.00           H  
ATOM   1206  N   LEU A  80      -0.094  -6.904   2.998  1.00  0.00           N  
ATOM   1207  CA  LEU A  80       0.128  -7.112   1.561  1.00  0.00           C  
ATOM   1208  C   LEU A  80      -0.917  -8.072   1.013  1.00  0.00           C  
ATOM   1209  O   LEU A  80      -1.389  -7.913  -0.113  1.00  0.00           O  
ATOM   1210  CB  LEU A  80       1.533  -7.668   1.302  1.00  0.00           C  
ATOM   1211  CG  LEU A  80       2.694  -6.714   1.611  1.00  0.00           C  
ATOM   1212  CD1 LEU A  80       4.007  -7.483   1.583  1.00  0.00           C  
ATOM   1213  CD2 LEU A  80       2.703  -5.579   0.597  1.00  0.00           C  
ATOM   1214  H   LEU A  80       0.622  -7.181   3.653  1.00  0.00           H  
ATOM   1215  HA  LEU A  80       0.016  -6.151   1.058  1.00  0.00           H  
ATOM   1216 1HB  LEU A  80       1.671  -8.563   1.907  1.00  0.00           H  
ATOM   1217 2HB  LEU A  80       1.608  -7.950   0.251  1.00  0.00           H  
ATOM   1218  HG  LEU A  80       2.571  -6.303   2.615  1.00  0.00           H  
ATOM   1219 1HD1 LEU A  80       4.832  -6.805   1.803  1.00  0.00           H  
ATOM   1220 2HD1 LEU A  80       3.981  -8.276   2.330  1.00  0.00           H  
ATOM   1221 3HD1 LEU A  80       4.151  -7.920   0.595  1.00  0.00           H  
ATOM   1222 1HD2 LEU A  80       3.528  -4.900   0.818  1.00  0.00           H  
ATOM   1223 2HD2 LEU A  80       2.828  -5.987  -0.405  1.00  0.00           H  
ATOM   1224 3HD2 LEU A  80       1.761  -5.034   0.653  1.00  0.00           H  
ATOM   1225  N   SER A  81      -1.270  -9.237   1.794  1.00  0.00           N  
ATOM   1226  CA  SER A  81      -2.290 -10.188   1.409  1.00  0.00           C  
ATOM   1227  C   SER A  81      -3.665  -9.547   1.366  1.00  0.00           C  
ATOM   1228  O   SER A  81      -4.482  -9.866   0.503  1.00  0.00           O  
ATOM   1229  CB  SER A  81      -2.298 -11.357   2.375  1.00  0.00           C  
ATOM   1230  OG  SER A  81      -1.126 -12.115   2.255  1.00  0.00           O  
ATOM   1231  H   SER A  81      -0.744  -9.395   2.641  1.00  0.00           H  
ATOM   1232  HA  SER A  81      -2.058 -10.545   0.405  1.00  0.00           H  
ATOM   1233 1HB  SER A  81      -2.391 -10.985   3.395  1.00  0.00           H  
ATOM   1234 2HB  SER A  81      -3.164 -11.987   2.176  1.00  0.00           H  
ATOM   1235  HG  SER A  81      -1.165 -12.774   2.952  1.00  0.00           H  
ATOM   1236  N   ALA A  82      -4.055  -8.647   2.434  1.00  0.00           N  
ATOM   1237  CA  ALA A  82      -5.339  -7.949   2.463  1.00  0.00           C  
ATOM   1238  C   ALA A  82      -5.503  -7.015   1.258  1.00  0.00           C  
ATOM   1239  O   ALA A  82      -6.582  -6.921   0.675  1.00  0.00           O  
ATOM   1240  CB  ALA A  82      -5.483  -7.167   3.760  1.00  0.00           C  
ATOM   1241  H   ALA A  82      -3.427  -8.553   3.219  1.00  0.00           H  
ATOM   1242  HA  ALA A  82      -6.131  -8.696   2.412  1.00  0.00           H  
ATOM   1243 1HB  ALA A  82      -6.447  -6.656   3.773  1.00  0.00           H  
ATOM   1244 2HB  ALA A  82      -5.424  -7.852   4.606  1.00  0.00           H  
ATOM   1245 3HB  ALA A  82      -4.683  -6.432   3.832  1.00  0.00           H  
ATOM   1246  N   ALA A  83      -4.398  -6.169   0.859  1.00  0.00           N  
ATOM   1247  CA  ALA A  83      -4.477  -5.252  -0.279  1.00  0.00           C  
ATOM   1248  C   ALA A  83      -4.738  -6.011  -1.591  1.00  0.00           C  
ATOM   1249  O   ALA A  83      -5.565  -5.599  -2.403  1.00  0.00           O  
ATOM   1250  CB  ALA A  83      -3.200  -4.435  -0.390  1.00  0.00           C  
ATOM   1251  H   ALA A  83      -3.554  -6.189   1.416  1.00  0.00           H  
ATOM   1252  HA  ALA A  83      -5.317  -4.578  -0.113  1.00  0.00           H  
ATOM   1253 1HB  ALA A  83      -3.273  -3.758  -1.242  1.00  0.00           H  
ATOM   1254 2HB  ALA A  83      -3.058  -3.854   0.523  1.00  0.00           H  
ATOM   1255 3HB  ALA A  83      -2.351  -5.101  -0.530  1.00  0.00           H  
ATOM   1256  N   ALA A  84      -4.034  -7.115  -1.793  1.00  0.00           N  
ATOM   1257  CA  ALA A  84      -4.166  -7.903  -3.017  1.00  0.00           C  
ATOM   1258  C   ALA A  84      -5.572  -8.485  -3.172  1.00  0.00           C  
ATOM   1259  O   ALA A  84      -6.098  -8.577  -4.281  1.00  0.00           O  
ATOM   1260  CB  ALA A  84      -3.135  -9.021  -3.041  1.00  0.00           C  
ATOM   1261  H   ALA A  84      -3.389  -7.421  -1.079  1.00  0.00           H  
ATOM   1262  HA  ALA A  84      -3.990  -7.242  -3.867  1.00  0.00           H  
ATOM   1263 1HB  ALA A  84      -3.245  -9.600  -3.958  1.00  0.00           H  
ATOM   1264 2HB  ALA A  84      -2.133  -8.595  -3.000  1.00  0.00           H  
ATOM   1265 3HB  ALA A  84      -3.286  -9.675  -2.182  1.00  0.00           H  
ATOM   1266  N   GLN A  85      -6.282  -9.053  -2.008  1.00  0.00           N  
ATOM   1267  CA  GLN A  85      -7.630  -9.639  -2.051  1.00  0.00           C  
ATOM   1268  C   GLN A  85      -8.760  -8.610  -2.037  1.00  0.00           C  
ATOM   1269  O   GLN A  85      -9.834  -8.846  -2.589  1.00  0.00           O  
ATOM   1270  CB  GLN A  85      -7.815 -10.600  -0.874  1.00  0.00           C  
ATOM   1271  CG  GLN A  85      -6.950 -11.847  -0.946  1.00  0.00           C  
ATOM   1272  CD  GLN A  85      -7.245 -12.686  -2.175  1.00  0.00           C  
ATOM   1273  OE1 GLN A  85      -8.401 -13.011  -2.459  1.00  0.00           O  
ATOM   1274  NE2 GLN A  85      -6.198 -13.040  -2.914  1.00  0.00           N  
ATOM   1275  H   GLN A  85      -5.779  -9.042  -1.132  1.00  0.00           H  
ATOM   1276  HA  GLN A  85      -7.732 -10.200  -2.979  1.00  0.00           H  
ATOM   1277 1HB  GLN A  85      -7.583 -10.084   0.058  1.00  0.00           H  
ATOM   1278 2HB  GLN A  85      -8.856 -10.917  -0.822  1.00  0.00           H  
ATOM   1279 1HG  GLN A  85      -5.902 -11.548  -0.979  1.00  0.00           H  
ATOM   1280 2HG  GLN A  85      -7.135 -12.458  -0.063  1.00  0.00           H  
ATOM   1281 1HE2 GLN A  85      -6.332 -13.594  -3.737  1.00  0.00           H  
ATOM   1282 2HE2 GLN A  85      -5.278 -12.754  -2.647  1.00  0.00           H  
ATOM   1283  N   LEU A  86      -8.572  -7.344  -1.370  1.00  0.00           N  
ATOM   1284  CA  LEU A  86      -9.468  -6.206  -1.351  1.00  0.00           C  
ATOM   1285  C   LEU A  86      -9.524  -5.616  -2.753  1.00  0.00           C  
ATOM   1286  O   LEU A  86     -10.572  -5.146  -3.197  1.00  0.00           O  
ATOM   1287  CB  LEU A  86      -8.990  -5.151  -0.344  1.00  0.00           C  
ATOM   1288  CG  LEU A  86      -9.194  -5.504   1.135  1.00  0.00           C  
ATOM   1289  CD1 LEU A  86      -8.391  -4.544   2.002  1.00  0.00           C  
ATOM   1290  CD2 LEU A  86     -10.676  -5.437   1.474  1.00  0.00           C  
ATOM   1291  H   LEU A  86      -7.697  -7.292  -0.868  1.00  0.00           H  
ATOM   1292  HA  LEU A  86     -10.459  -6.558  -1.070  1.00  0.00           H  
ATOM   1293 1HB  LEU A  86      -7.927  -4.978  -0.499  1.00  0.00           H  
ATOM   1294 2HB  LEU A  86      -9.520  -4.219  -0.539  1.00  0.00           H  
ATOM   1295  HG  LEU A  86      -8.824  -6.513   1.324  1.00  0.00           H  
ATOM   1296 1HD1 LEU A  86      -8.536  -4.795   3.053  1.00  0.00           H  
ATOM   1297 2HD1 LEU A  86      -7.333  -4.626   1.753  1.00  0.00           H  
ATOM   1298 3HD1 LEU A  86      -8.729  -3.524   1.823  1.00  0.00           H  
ATOM   1299 1HD2 LEU A  86     -10.820  -5.689   2.525  1.00  0.00           H  
ATOM   1300 2HD2 LEU A  86     -11.046  -4.429   1.287  1.00  0.00           H  
ATOM   1301 3HD2 LEU A  86     -11.223  -6.146   0.852  1.00  0.00           H  
ATOM   1302  N   GLY A  87      -8.391  -5.643  -3.451  1.00  0.00           N  
ATOM   1303  CA  GLY A  87      -8.314  -5.057  -4.769  1.00  0.00           C  
ATOM   1304  C   GLY A  87      -7.864  -3.609  -4.674  1.00  0.00           C  
ATOM   1305  O   GLY A  87      -8.254  -2.764  -5.482  1.00  0.00           O  
ATOM   1306  H   GLY A  87      -7.570  -6.078  -3.058  1.00  0.00           H  
ATOM   1307 1HA  GLY A  87      -7.617  -5.627  -5.381  1.00  0.00           H  
ATOM   1308 2HA  GLY A  87      -9.289  -5.116  -5.252  1.00  0.00           H  
ATOM   1309  N   THR A  88      -7.028  -3.313  -3.686  1.00  0.00           N  
ATOM   1310  CA  THR A  88      -6.608  -1.943  -3.514  1.00  0.00           C  
ATOM   1311  C   THR A  88      -5.109  -1.809  -3.326  1.00  0.00           C  
ATOM   1312  O   THR A  88      -4.370  -2.775  -3.468  1.00  0.00           O  
ATOM   1313  CB  THR A  88      -7.332  -1.303  -2.316  1.00  0.00           C  
ATOM   1314  OG1 THR A  88      -7.088   0.110  -2.305  1.00  0.00           O  
ATOM   1315  CG2 THR A  88      -6.841  -1.908  -1.010  1.00  0.00           C  
ATOM   1316  H   THR A  88      -6.678  -4.017  -3.052  1.00  0.00           H  
ATOM   1317  HA  THR A  88      -6.823  -1.398  -4.432  1.00  0.00           H  
ATOM   1318  HB  THR A  88      -8.405  -1.471  -2.407  1.00  0.00           H  
ATOM   1319  HG1 THR A  88      -7.761   0.547  -1.778  1.00  0.00           H  
ATOM   1320 1HG2 THR A  88      -7.364  -1.444  -0.174  1.00  0.00           H  
ATOM   1321 2HG2 THR A  88      -7.036  -2.980  -1.010  1.00  0.00           H  
ATOM   1322 3HG2 THR A  88      -5.771  -1.734  -0.908  1.00  0.00           H  
ATOM   1323  N   THR A  89      -4.627  -0.588  -2.964  1.00  0.00           N  
ATOM   1324  CA  THR A  89      -3.190  -0.373  -2.831  1.00  0.00           C  
ATOM   1325  C   THR A  89      -2.742  -0.836  -1.446  1.00  0.00           C  
ATOM   1326  O   THR A  89      -3.580  -1.039  -0.559  1.00  0.00           O  
ATOM   1327  CB  THR A  89      -2.814   1.105  -3.045  1.00  0.00           C  
ATOM   1328  OG1 THR A  89      -3.427   1.909  -2.029  1.00  0.00           O  
ATOM   1329  CG2 THR A  89      -3.281   1.581  -4.412  1.00  0.00           C  
ATOM   1330  H   THR A  89      -5.260   0.174  -2.773  1.00  0.00           H  
ATOM   1331  HA  THR A  89      -2.683  -0.925  -3.622  1.00  0.00           H  
ATOM   1332  HB  THR A  89      -1.733   1.219  -2.977  1.00  0.00           H  
ATOM   1333  HG1 THR A  89      -2.809   2.586  -1.742  1.00  0.00           H  
ATOM   1334 1HG2 THR A  89      -3.006   2.627  -4.546  1.00  0.00           H  
ATOM   1335 2HG2 THR A  89      -2.807   0.979  -5.188  1.00  0.00           H  
ATOM   1336 3HG2 THR A  89      -4.363   1.478  -4.484  1.00  0.00           H  
ATOM   1337  N   VAL A  90      -1.430  -1.010  -1.271  1.00  0.00           N  
ATOM   1338  CA  VAL A  90      -0.897  -1.386   0.031  1.00  0.00           C  
ATOM   1339  C   VAL A  90      -1.082  -0.247   1.033  1.00  0.00           C  
ATOM   1340  O   VAL A  90      -1.515  -0.463   2.186  1.00  0.00           O  
ATOM   1341  CB  VAL A  90       0.599  -1.737  -0.081  1.00  0.00           C  
ATOM   1342  CG1 VAL A  90       1.194  -1.980   1.298  1.00  0.00           C  
ATOM   1343  CG2 VAL A  90       0.779  -2.958  -0.969  1.00  0.00           C  
ATOM   1344  H   VAL A  90      -0.793  -0.881  -2.043  1.00  0.00           H  
ATOM   1345  HA  VAL A  90      -1.511  -2.190   0.437  1.00  0.00           H  
ATOM   1346  HB  VAL A  90       1.131  -0.889  -0.515  1.00  0.00           H  
ATOM   1347 1HG1 VAL A  90       2.252  -2.227   1.201  1.00  0.00           H  
ATOM   1348 2HG1 VAL A  90       1.086  -1.081   1.905  1.00  0.00           H  
ATOM   1349 3HG1 VAL A  90       0.673  -2.808   1.779  1.00  0.00           H  
ATOM   1350 1HG2 VAL A  90       1.839  -3.200  -1.044  1.00  0.00           H  
ATOM   1351 2HG2 VAL A  90       0.243  -3.804  -0.538  1.00  0.00           H  
ATOM   1352 3HG2 VAL A  90       0.384  -2.747  -1.962  1.00  0.00           H  
ATOM   1353  N   GLU A  91      -0.808   0.970   0.571  1.00  0.00           N  
ATOM   1354  CA  GLU A  91      -0.926   2.147   1.424  1.00  0.00           C  
ATOM   1355  C   GLU A  91      -2.345   2.276   1.965  1.00  0.00           C  
ATOM   1356  O   GLU A  91      -2.534   2.715   3.097  1.00  0.00           O  
ATOM   1357  CB  GLU A  91      -0.544   3.411   0.652  1.00  0.00           C  
ATOM   1358  CG  GLU A  91       0.919   3.472   0.230  1.00  0.00           C  
ATOM   1359  CD  GLU A  91       1.207   2.662  -1.003  1.00  0.00           C  
ATOM   1360  OE1 GLU A  91       0.289   2.100  -1.549  1.00  0.00           O  
ATOM   1361  OE2 GLU A  91       2.348   2.604  -1.398  1.00  0.00           O  
ATOM   1362  H   GLU A  91      -0.511   1.085  -0.388  1.00  0.00           H  
ATOM   1363  HA  GLU A  91      -0.267   2.020   2.283  1.00  0.00           H  
ATOM   1364 1HB  GLU A  91      -1.154   3.486  -0.250  1.00  0.00           H  
ATOM   1365 2HB  GLU A  91      -0.753   4.289   1.262  1.00  0.00           H  
ATOM   1366 1HG  GLU A  91       1.187   4.511   0.039  1.00  0.00           H  
ATOM   1367 2HG  GLU A  91       1.537   3.111   1.051  1.00  0.00           H  
ATOM   1368  N   GLU A  92      -3.516   1.954   1.137  1.00  0.00           N  
ATOM   1369  CA  GLU A  92      -4.900   1.971   1.621  1.00  0.00           C  
ATOM   1370  C   GLU A  92      -5.162   0.893   2.671  1.00  0.00           C  
ATOM   1371  O   GLU A  92      -5.894   1.127   3.631  1.00  0.00           O  
ATOM   1372  CB  GLU A  92      -5.870   1.789   0.452  1.00  0.00           C  
ATOM   1373  CG  GLU A  92      -7.341   1.808   0.847  1.00  0.00           C  
ATOM   1374  CD  GLU A  92      -7.781   3.132   1.403  1.00  0.00           C  
ATOM   1375  OE1 GLU A  92      -7.122   4.112   1.148  1.00  0.00           O  
ATOM   1376  OE2 GLU A  92      -8.778   3.166   2.086  1.00  0.00           O  
ATOM   1377  H   GLU A  92      -3.330   1.662   0.188  1.00  0.00           H  
ATOM   1378  HA  GLU A  92      -5.100   2.949   2.058  1.00  0.00           H  
ATOM   1379 1HB  GLU A  92      -5.711   2.583  -0.278  1.00  0.00           H  
ATOM   1380 2HB  GLU A  92      -5.669   0.841  -0.045  1.00  0.00           H  
ATOM   1381 1HG  GLU A  92      -7.944   1.577  -0.031  1.00  0.00           H  
ATOM   1382 2HG  GLU A  92      -7.516   1.030   1.589  1.00  0.00           H  
ATOM   1383  N   ALA A  93      -4.576  -0.419   2.521  1.00  0.00           N  
ATOM   1384  CA  ALA A  93      -4.691  -1.498   3.498  1.00  0.00           C  
ATOM   1385  C   ALA A  93      -4.054  -1.062   4.815  1.00  0.00           C  
ATOM   1386  O   ALA A  93      -4.539  -1.389   5.890  1.00  0.00           O  
ATOM   1387  CB  ALA A  93      -4.040  -2.775   2.979  1.00  0.00           C  
ATOM   1388  H   ALA A  93      -4.103  -0.597   1.645  1.00  0.00           H  
ATOM   1389  HA  ALA A  93      -5.751  -1.690   3.665  1.00  0.00           H  
ATOM   1390 1HB  ALA A  93      -4.141  -3.564   3.724  1.00  0.00           H  
ATOM   1391 2HB  ALA A  93      -4.531  -3.084   2.056  1.00  0.00           H  
ATOM   1392 3HB  ALA A  93      -2.984  -2.591   2.784  1.00  0.00           H  
ATOM   1393  N   VAL A  94      -2.960  -0.321   4.707  1.00  0.00           N  
ATOM   1394  CA  VAL A  94      -2.262   0.203   5.867  1.00  0.00           C  
ATOM   1395  C   VAL A  94      -3.156   1.243   6.562  1.00  0.00           C  
ATOM   1396  O   VAL A  94      -3.438   1.105   7.752  1.00  0.00           O  
ATOM   1397  CB  VAL A  94      -0.925   0.846   5.453  1.00  0.00           C  
ATOM   1398  CG1 VAL A  94      -0.331   1.635   6.612  1.00  0.00           C  
ATOM   1399  CG2 VAL A  94       0.042  -0.229   4.982  1.00  0.00           C  
ATOM   1400  H   VAL A  94      -2.601  -0.114   3.783  1.00  0.00           H  
ATOM   1401  HA  VAL A  94      -2.107  -0.613   6.575  1.00  0.00           H  
ATOM   1402  HB  VAL A  94      -1.107   1.553   4.644  1.00  0.00           H  
ATOM   1403 1HG1 VAL A  94       0.613   2.082   6.301  1.00  0.00           H  
ATOM   1404 2HG1 VAL A  94      -1.024   2.420   6.909  1.00  0.00           H  
ATOM   1405 3HG1 VAL A  94      -0.154   0.965   7.454  1.00  0.00           H  
ATOM   1406 1HG2 VAL A  94       0.985   0.232   4.689  1.00  0.00           H  
ATOM   1407 2HG2 VAL A  94       0.221  -0.940   5.789  1.00  0.00           H  
ATOM   1408 3HG2 VAL A  94      -0.385  -0.754   4.127  1.00  0.00           H  
ATOM   1409  N   ASN A  95      -3.660   2.223   5.799  1.00  0.00           N  
ATOM   1410  CA  ASN A  95      -4.521   3.272   6.360  1.00  0.00           C  
ATOM   1411  C   ASN A  95      -5.715   2.698   7.084  1.00  0.00           C  
ATOM   1412  O   ASN A  95      -6.071   3.152   8.172  1.00  0.00           O  
ATOM   1413  CB  ASN A  95      -4.982   4.227   5.274  1.00  0.00           C  
ATOM   1414  CG  ASN A  95      -3.883   5.136   4.799  1.00  0.00           C  
ATOM   1415  OD1 ASN A  95      -2.878   5.330   5.493  1.00  0.00           O  
ATOM   1416  ND2 ASN A  95      -4.053   5.697   3.629  1.00  0.00           N  
ATOM   1417  H   ASN A  95      -3.442   2.241   4.813  1.00  0.00           H  
ATOM   1418  HA  ASN A  95      -3.946   3.835   7.097  1.00  0.00           H  
ATOM   1419 1HB  ASN A  95      -5.358   3.656   4.424  1.00  0.00           H  
ATOM   1420 2HB  ASN A  95      -5.804   4.836   5.649  1.00  0.00           H  
ATOM   1421 1HD2 ASN A  95      -3.354   6.311   3.262  1.00  0.00           H  
ATOM   1422 2HD2 ASN A  95      -4.881   5.511   3.102  1.00  0.00           H  
ATOM   1423  N   ARG A  96      -6.437   1.608   6.485  1.00  0.00           N  
ATOM   1424  CA  ARG A  96      -7.579   0.962   7.129  1.00  0.00           C  
ATOM   1425  C   ARG A  96      -7.157   0.165   8.361  1.00  0.00           C  
ATOM   1426  O   ARG A  96      -7.868   0.142   9.357  1.00  0.00           O  
ATOM   1427  CB  ARG A  96      -8.287   0.034   6.152  1.00  0.00           C  
ATOM   1428  CG  ARG A  96      -8.962   0.731   4.982  1.00  0.00           C  
ATOM   1429  CD  ARG A  96      -9.564  -0.243   4.035  1.00  0.00           C  
ATOM   1430  NE  ARG A  96     -10.037   0.403   2.822  1.00  0.00           N  
ATOM   1431  CZ  ARG A  96     -10.764  -0.206   1.865  1.00  0.00           C  
ATOM   1432  NH1 ARG A  96     -11.091  -1.473   1.994  1.00  0.00           N  
ATOM   1433  NH2 ARG A  96     -11.146   0.469   0.796  1.00  0.00           N  
ATOM   1434  H   ARG A  96      -6.163   1.314   5.559  1.00  0.00           H  
ATOM   1435  HA  ARG A  96      -8.277   1.734   7.456  1.00  0.00           H  
ATOM   1436 1HB  ARG A  96      -7.571  -0.678   5.745  1.00  0.00           H  
ATOM   1437 2HB  ARG A  96      -9.050  -0.539   6.682  1.00  0.00           H  
ATOM   1438 1HG  ARG A  96      -9.753   1.382   5.354  1.00  0.00           H  
ATOM   1439 2HG  ARG A  96      -8.226   1.327   4.440  1.00  0.00           H  
ATOM   1440 1HD  ARG A  96      -8.818  -0.987   3.758  1.00  0.00           H  
ATOM   1441 2HD  ARG A  96     -10.409  -0.736   4.513  1.00  0.00           H  
ATOM   1442  HE  ARG A  96      -9.805   1.378   2.687  1.00  0.00           H  
ATOM   1443 1HH1 ARG A  96     -10.798  -1.990   2.812  1.00  0.00           H  
ATOM   1444 2HH1 ARG A  96     -11.635  -1.929   1.278  1.00  0.00           H  
ATOM   1445 1HH2 ARG A  96     -10.895   1.443   0.696  1.00  0.00           H  
ATOM   1446 2HH2 ARG A  96     -11.690   0.013   0.079  1.00  0.00           H  
ATOM   1447  N   ALA A  97      -5.918  -0.606   8.309  1.00  0.00           N  
ATOM   1448  CA  ALA A  97      -5.420  -1.417   9.402  1.00  0.00           C  
ATOM   1449  C   ALA A  97      -5.108  -0.491  10.578  1.00  0.00           C  
ATOM   1450  O   ALA A  97      -5.367  -0.842  11.710  1.00  0.00           O  
ATOM   1451  CB  ALA A  97      -4.186  -2.192   8.970  1.00  0.00           C  
ATOM   1452  H   ALA A  97      -5.434  -0.625   7.424  1.00  0.00           H  
ATOM   1453  HA  ALA A  97      -6.200  -2.127   9.681  1.00  0.00           H  
ATOM   1454 1HB  ALA A  97      -3.824  -2.796   9.800  1.00  0.00           H  
ATOM   1455 2HB  ALA A  97      -4.440  -2.841   8.132  1.00  0.00           H  
ATOM   1456 3HB  ALA A  97      -3.409  -1.493   8.663  1.00  0.00           H  
ATOM   1457  N   LEU A  98      -4.559   0.689  10.291  1.00  0.00           N  
ATOM   1458  CA  LEU A  98      -4.246   1.677  11.325  1.00  0.00           C  
ATOM   1459  C   LEU A  98      -5.490   2.260  11.995  1.00  0.00           C  
ATOM   1460  O   LEU A  98      -5.473   2.528  13.180  1.00  0.00           O  
ATOM   1461  CB  LEU A  98      -3.418   2.817  10.717  1.00  0.00           C  
ATOM   1462  CG  LEU A  98      -1.991   2.449  10.292  1.00  0.00           C  
ATOM   1463  CD1 LEU A  98      -1.390   3.594   9.487  1.00  0.00           C  
ATOM   1464  CD2 LEU A  98      -1.154   2.148  11.526  1.00  0.00           C  
ATOM   1465  H   LEU A  98      -4.354   0.906   9.327  1.00  0.00           H  
ATOM   1466  HA  LEU A  98      -3.682   1.182  12.116  1.00  0.00           H  
ATOM   1467 1HB  LEU A  98      -3.940   3.193   9.838  1.00  0.00           H  
ATOM   1468 2HB  LEU A  98      -3.350   3.624  11.446  1.00  0.00           H  
ATOM   1469  HG  LEU A  98      -2.018   1.568   9.649  1.00  0.00           H  
ATOM   1470 1HD1 LEU A  98      -0.376   3.332   9.185  1.00  0.00           H  
ATOM   1471 2HD1 LEU A  98      -1.997   3.773   8.600  1.00  0.00           H  
ATOM   1472 3HD1 LEU A  98      -1.365   4.495  10.100  1.00  0.00           H  
ATOM   1473 1HD2 LEU A  98      -0.140   1.887  11.224  1.00  0.00           H  
ATOM   1474 2HD2 LEU A  98      -1.125   3.029  12.168  1.00  0.00           H  
ATOM   1475 3HD2 LEU A  98      -1.597   1.315  12.072  1.00  0.00           H  
ATOM   1476  N   ASN A  99      -6.720   2.571  11.224  1.00  0.00           N  
ATOM   1477  CA  ASN A  99      -8.011   2.969  11.786  1.00  0.00           C  
ATOM   1478  C   ASN A  99      -8.544   1.897  12.725  1.00  0.00           C  
ATOM   1479  O   ASN A  99      -9.091   2.202  13.785  1.00  0.00           O  
ATOM   1480  CB  ASN A  99      -9.013   3.260  10.684  1.00  0.00           C  
ATOM   1481  CG  ASN A  99      -8.730   4.554   9.973  1.00  0.00           C  
ATOM   1482  OD1 ASN A  99      -8.034   5.428  10.502  1.00  0.00           O  
ATOM   1483  ND2 ASN A  99      -9.257   4.694   8.783  1.00  0.00           N  
ATOM   1484  H   ASN A  99      -6.623   2.491  10.222  1.00  0.00           H  
ATOM   1485  HA  ASN A  99      -7.868   3.877  12.374  1.00  0.00           H  
ATOM   1486 1HB  ASN A  99      -8.999   2.448   9.955  1.00  0.00           H  
ATOM   1487 2HB  ASN A  99     -10.017   3.303  11.107  1.00  0.00           H  
ATOM   1488 1HD2 ASN A  99      -9.103   5.535   8.263  1.00  0.00           H  
ATOM   1489 2HD2 ASN A  99      -9.814   3.961   8.394  1.00  0.00           H  
ATOM   1490  N   LEU A 100      -8.427   0.482  12.405  1.00  0.00           N  
ATOM   1491  CA  LEU A 100      -8.803  -0.681  13.196  1.00  0.00           C  
ATOM   1492  C   LEU A 100      -7.884  -0.793  14.411  1.00  0.00           C  
ATOM   1493  O   LEU A 100      -8.323  -1.135  15.510  1.00  0.00           O  
ATOM   1494  CB  LEU A 100      -8.721  -1.959  12.350  1.00  0.00           C  
ATOM   1495  CG  LEU A 100      -9.757  -2.079  11.225  1.00  0.00           C  
ATOM   1496  CD1 LEU A 100      -9.396  -3.254  10.326  1.00  0.00           C  
ATOM   1497  CD2 LEU A 100     -11.143  -2.257  11.827  1.00  0.00           C  
ATOM   1498  H   LEU A 100      -8.052   0.344  11.478  1.00  0.00           H  
ATOM   1499  HA  LEU A 100      -9.833  -0.552  13.532  1.00  0.00           H  
ATOM   1500 1HB  LEU A 100      -7.733  -2.013  11.899  1.00  0.00           H  
ATOM   1501 2HB  LEU A 100      -8.844  -2.819  13.008  1.00  0.00           H  
ATOM   1502  HG  LEU A 100      -9.738  -1.175  10.615  1.00  0.00           H  
ATOM   1503 1HD1 LEU A 100     -10.132  -3.339   9.526  1.00  0.00           H  
ATOM   1504 2HD1 LEU A 100      -8.409  -3.091   9.894  1.00  0.00           H  
ATOM   1505 3HD1 LEU A 100      -9.389  -4.172  10.912  1.00  0.00           H  
ATOM   1506 1HD2 LEU A 100     -11.878  -2.341  11.027  1.00  0.00           H  
ATOM   1507 2HD2 LEU A 100     -11.162  -3.161  12.435  1.00  0.00           H  
ATOM   1508 3HD2 LEU A 100     -11.382  -1.395  12.450  1.00  0.00           H  
ATOM   1509  N   LYS A 101      -6.602  -0.518  14.195  1.00  0.00           N  
ATOM   1510  CA  LYS A 101      -5.623  -0.584  15.265  1.00  0.00           C  
ATOM   1511  C   LYS A 101      -6.125   0.227  16.471  1.00  0.00           C  
ATOM   1512  O   LYS A 101      -6.292  -0.321  17.565  1.00  0.00           O  
ATOM   1513  CB  LYS A 101      -4.266  -0.064  14.786  1.00  0.00           C  
ATOM   1514  CG  LYS A 101      -3.172  -0.096  15.845  1.00  0.00           C  
ATOM   1515  CD  LYS A 101      -1.939   0.669  15.388  1.00  0.00           C  
ATOM   1516  CE  LYS A 101      -0.758   0.423  16.316  1.00  0.00           C  
ATOM   1517  NZ  LYS A 101      -0.949   1.070  17.643  1.00  0.00           N  
ATOM   1518  H   LYS A 101      -6.300  -0.258  13.268  1.00  0.00           H  
ATOM   1519  HA  LYS A 101      -5.531  -1.622  15.585  1.00  0.00           H  
ATOM   1520 1HB  LYS A 101      -3.928  -0.658  13.937  1.00  0.00           H  
ATOM   1521 2HB  LYS A 101      -4.371   0.966  14.445  1.00  0.00           H  
ATOM   1522 1HG  LYS A 101      -3.545   0.348  16.768  1.00  0.00           H  
ATOM   1523 2HG  LYS A 101      -2.892  -1.131  16.048  1.00  0.00           H  
ATOM   1524 1HD  LYS A 101      -1.668   0.355  14.379  1.00  0.00           H  
ATOM   1525 2HD  LYS A 101      -2.158   1.736  15.372  1.00  0.00           H  
ATOM   1526 1HE  LYS A 101      -0.628  -0.648  16.465  1.00  0.00           H  
ATOM   1527 2HE  LYS A 101       0.151   0.817  15.862  1.00  0.00           H  
ATOM   1528 1HZ  LYS A 101      -0.147   0.884  18.228  1.00  0.00           H  
ATOM   1529 2HZ  LYS A 101      -1.052   2.068  17.520  1.00  0.00           H  
ATOM   1530 3HZ  LYS A 101      -1.779   0.699  18.084  1.00  0.00           H  
ATOM   1531  N   THR A 102      -6.423   1.510  16.262  1.00  0.00           N  
ATOM   1532  CA  THR A 102      -6.762   2.384  17.381  1.00  0.00           C  
ATOM   1533  C   THR A 102      -8.228   2.265  17.797  1.00  0.00           C  
ATOM   1534  O   THR A 102      -8.594   2.551  18.937  1.00  0.00           O  
ATOM   1535  CB  THR A 102      -6.447   3.852  17.038  1.00  0.00           C  
ATOM   1536  OG1 THR A 102      -7.262   4.274  15.937  1.00  0.00           O  
ATOM   1537  CG2 THR A 102      -4.980   4.011  16.669  1.00  0.00           C  
ATOM   1538  H   THR A 102      -6.417   1.889  15.325  1.00  0.00           H  
ATOM   1539  HA  THR A 102      -6.171   2.084  18.246  1.00  0.00           H  
ATOM   1540  HB  THR A 102      -6.669   4.482  17.899  1.00  0.00           H  
ATOM   1541  HG1 THR A 102      -8.141   4.494  16.254  1.00  0.00           H  
ATOM   1542 1HG2 THR A 102      -4.776   5.055  16.431  1.00  0.00           H  
ATOM   1543 2HG2 THR A 102      -4.358   3.703  17.510  1.00  0.00           H  
ATOM   1544 3HG2 THR A 102      -4.754   3.390  15.804  1.00  0.00           H  
ATOM   1545  N   LYS A 103      -9.071   1.833  16.875  1.00  0.00           N  
ATOM   1546  CA  LYS A 103     -10.470   1.592  17.194  1.00  0.00           C  
ATOM   1547  C   LYS A 103     -10.691   0.337  18.045  1.00  0.00           C  
ATOM   1548  O   LYS A 103     -11.487   0.350  18.988  1.00  0.00           O  
ATOM   1549  CB  LYS A 103     -11.284   1.491  15.903  1.00  0.00           C  
ATOM   1550  CG  LYS A 103     -12.777   1.284  16.115  1.00  0.00           C  
ATOM   1551  CD  LYS A 103     -13.532   1.305  14.794  1.00  0.00           C  
ATOM   1552  CE  LYS A 103     -15.025   1.097  15.003  1.00  0.00           C  
ATOM   1553  NZ  LYS A 103     -15.776   1.119  13.719  1.00  0.00           N  
ATOM   1554  H   LYS A 103      -8.746   1.669  15.932  1.00  0.00           H  
ATOM   1555  HA  LYS A 103     -10.838   2.428  17.791  1.00  0.00           H  
ATOM   1556 1HB  LYS A 103     -11.152   2.401  15.317  1.00  0.00           H  
ATOM   1557 2HB  LYS A 103     -10.913   0.660  15.303  1.00  0.00           H  
ATOM   1558 1HG  LYS A 103     -12.946   0.324  16.604  1.00  0.00           H  
ATOM   1559 2HG  LYS A 103     -13.166   2.073  16.758  1.00  0.00           H  
ATOM   1560 1HD  LYS A 103     -13.372   2.264  14.299  1.00  0.00           H  
ATOM   1561 2HD  LYS A 103     -13.153   0.515  14.146  1.00  0.00           H  
ATOM   1562 1HE  LYS A 103     -15.193   0.140  15.493  1.00  0.00           H  
ATOM   1563 2HE  LYS A 103     -15.414   1.884  15.650  1.00  0.00           H  
ATOM   1564 1HZ  LYS A 103     -16.759   0.979  13.901  1.00  0.00           H  
ATOM   1565 2HZ  LYS A 103     -15.641   2.012  13.264  1.00  0.00           H  
ATOM   1566 3HZ  LYS A 103     -15.436   0.381  13.118  1.00  0.00           H  
ATOM   1567  N   LEU A 104      -9.989  -0.745  17.722  1.00  0.00           N  
ATOM   1568  CA  LEU A 104     -10.206  -2.020  18.408  1.00  0.00           C  
ATOM   1569  C   LEU A 104      -9.190  -2.298  19.521  1.00  0.00           C  
ATOM   1570  O   LEU A 104      -9.452  -3.117  20.404  1.00  0.00           O  
ATOM   1571  CB  LEU A 104     -10.162  -3.164  17.388  1.00  0.00           C  
ATOM   1572  CG  LEU A 104     -11.170  -3.069  16.236  1.00  0.00           C  
ATOM   1573  CD1 LEU A 104     -10.932  -4.209  15.255  1.00  0.00           C  
ATOM   1574  CD2 LEU A 104     -12.584  -3.113  16.793  1.00  0.00           C  
ATOM   1575  H   LEU A 104      -9.294  -0.693  16.991  1.00  0.00           H  
ATOM   1576  HA  LEU A 104     -11.191  -1.997  18.876  1.00  0.00           H  
ATOM   1577 1HB  LEU A 104      -9.165  -3.204  16.953  1.00  0.00           H  
ATOM   1578 2HB  LEU A 104     -10.345  -4.104  17.911  1.00  0.00           H  
ATOM   1579  HG  LEU A 104     -11.020  -2.131  15.698  1.00  0.00           H  
ATOM   1580 1HD1 LEU A 104     -11.648  -4.141  14.437  1.00  0.00           H  
ATOM   1581 2HD1 LEU A 104      -9.919  -4.142  14.858  1.00  0.00           H  
ATOM   1582 3HD1 LEU A 104     -11.058  -5.162  15.769  1.00  0.00           H  
ATOM   1583 1HD2 LEU A 104     -13.301  -3.044  15.974  1.00  0.00           H  
ATOM   1584 2HD2 LEU A 104     -12.735  -4.050  17.329  1.00  0.00           H  
ATOM   1585 3HD2 LEU A 104     -12.733  -2.277  17.476  1.00  0.00           H  
ATOM   1586  N   GLY A 105      -8.035  -1.635  19.468  1.00  0.00           N  
ATOM   1587  CA  GLY A 105      -6.935  -1.929  20.372  1.00  0.00           C  
ATOM   1588  C   GLY A 105      -6.111  -3.156  19.997  1.00  0.00           C  
ATOM   1589  O   GLY A 105      -5.710  -3.932  20.870  1.00  0.00           O  
ATOM   1590  H   GLY A 105      -7.924  -0.905  18.777  1.00  0.00           H  
ATOM   1591 1HA  GLY A 105      -6.261  -1.074  20.416  1.00  0.00           H  
ATOM   1592 2HA  GLY A 105      -7.323  -2.082  21.378  1.00  0.00           H  
ATOM   1593  N   VAL A 106      -5.845  -3.336  18.701  1.00  0.00           N  
ATOM   1594  CA  VAL A 106      -5.174  -4.545  18.229  1.00  0.00           C  
ATOM   1595  C   VAL A 106      -3.937  -4.178  17.414  1.00  0.00           C  
ATOM   1596  O   VAL A 106      -3.747  -3.022  17.047  1.00  0.00           O  
ATOM   1597  CB  VAL A 106      -6.129  -5.391  17.366  1.00  0.00           C  
ATOM   1598  CG1 VAL A 106      -7.364  -5.782  18.165  1.00  0.00           C  
ATOM   1599  CG2 VAL A 106      -6.518  -4.619  16.115  1.00  0.00           C  
ATOM   1600  H   VAL A 106      -6.111  -2.627  18.033  1.00  0.00           H  
ATOM   1601  HA  VAL A 106      -4.830  -5.111  19.095  1.00  0.00           H  
ATOM   1602  HB  VAL A 106      -5.625  -6.315  17.083  1.00  0.00           H  
ATOM   1603 1HG1 VAL A 106      -8.027  -6.380  17.540  1.00  0.00           H  
ATOM   1604 2HG1 VAL A 106      -7.065  -6.363  19.036  1.00  0.00           H  
ATOM   1605 3HG1 VAL A 106      -7.886  -4.881  18.489  1.00  0.00           H  
ATOM   1606 1HG2 VAL A 106      -7.191  -5.224  15.509  1.00  0.00           H  
ATOM   1607 2HG2 VAL A 106      -7.017  -3.692  16.399  1.00  0.00           H  
ATOM   1608 3HG2 VAL A 106      -5.622  -4.387  15.538  1.00  0.00           H  
ATOM   1609  N   ASP A 107      -3.081  -5.157  17.146  1.00  0.00           N  
ATOM   1610  CA  ASP A 107      -1.902  -4.882  16.345  1.00  0.00           C  
ATOM   1611  C   ASP A 107      -2.236  -4.837  14.840  1.00  0.00           C  
ATOM   1612  O   ASP A 107      -3.381  -5.051  14.430  1.00  0.00           O  
ATOM   1613  CB  ASP A 107      -0.829  -5.940  16.612  1.00  0.00           C  
ATOM   1614  CG  ASP A 107      -1.281  -7.348  16.246  1.00  0.00           C  
ATOM   1615  OD1 ASP A 107      -2.348  -7.484  15.695  1.00  0.00           O  
ATOM   1616  OD2 ASP A 107      -0.556  -8.273  16.522  1.00  0.00           O  
ATOM   1617  H   ASP A 107      -3.236  -6.092  17.490  1.00  0.00           H  
ATOM   1618  HA  ASP A 107      -1.520  -3.895  16.618  1.00  0.00           H  
ATOM   1619 1HB  ASP A 107       0.068  -5.702  16.039  1.00  0.00           H  
ATOM   1620 2HB  ASP A 107      -0.556  -5.925  17.667  1.00  0.00           H  
ATOM   1621  N   LEU A 108      -1.172  -4.552  13.886  1.00  0.00           N  
ATOM   1622  CA  LEU A 108      -1.404  -4.396  12.467  1.00  0.00           C  
ATOM   1623  C   LEU A 108      -1.743  -5.761  11.885  1.00  0.00           C  
ATOM   1624  O   LEU A 108      -2.506  -5.861  10.940  1.00  0.00           O  
ATOM   1625  CB  LEU A 108      -0.170  -3.805  11.774  1.00  0.00           C  
ATOM   1626  CG  LEU A 108      -0.118  -2.274  11.700  1.00  0.00           C  
ATOM   1627  CD1 LEU A 108      -1.219  -1.772  10.776  1.00  0.00           C  
ATOM   1628  CD2 LEU A 108      -0.269  -1.692  13.098  1.00  0.00           C  
ATOM   1629  H   LEU A 108      -0.238  -4.420  14.249  1.00  0.00           H  
ATOM   1630  HA  LEU A 108      -2.235  -3.705  12.327  1.00  0.00           H  
ATOM   1631 1HB  LEU A 108       0.720  -4.142  12.303  1.00  0.00           H  
ATOM   1632 2HB  LEU A 108      -0.127  -4.188  10.754  1.00  0.00           H  
ATOM   1633  HG  LEU A 108       0.838  -1.962  11.278  1.00  0.00           H  
ATOM   1634 1HD1 LEU A 108      -1.182  -0.684  10.723  1.00  0.00           H  
ATOM   1635 2HD1 LEU A 108      -1.076  -2.188   9.779  1.00  0.00           H  
ATOM   1636 3HD1 LEU A 108      -2.189  -2.083  11.164  1.00  0.00           H  
ATOM   1637 1HD2 LEU A 108      -0.231  -0.604  13.045  1.00  0.00           H  
ATOM   1638 2HD2 LEU A 108      -1.225  -2.002  13.519  1.00  0.00           H  
ATOM   1639 3HD2 LEU A 108       0.542  -2.053  13.731  1.00  0.00           H  
ATOM   1640  N   LEU A 109      -1.174  -6.808  12.469  1.00  0.00           N  
ATOM   1641  CA  LEU A 109      -1.412  -8.168  12.004  1.00  0.00           C  
ATOM   1642  C   LEU A 109      -2.854  -8.596  12.235  1.00  0.00           C  
ATOM   1643  O   LEU A 109      -3.506  -9.127  11.337  1.00  0.00           O  
ATOM   1644  CB  LEU A 109      -0.466  -9.142  12.717  1.00  0.00           C  
ATOM   1645  CG  LEU A 109      -0.680 -10.628  12.402  1.00  0.00           C  
ATOM   1646  CD1 LEU A 109      -0.551 -10.853  10.902  1.00  0.00           C  
ATOM   1647  CD2 LEU A 109       0.337 -11.462  13.169  1.00  0.00           C  
ATOM   1648  H   LEU A 109      -0.559  -6.657  13.257  1.00  0.00           H  
ATOM   1649  HA  LEU A 109      -1.217  -8.206  10.931  1.00  0.00           H  
ATOM   1650 1HB  LEU A 109       0.559  -8.891  12.448  1.00  0.00           H  
ATOM   1651 2HB  LEU A 109      -0.579  -9.012  13.793  1.00  0.00           H  
ATOM   1652  HG  LEU A 109      -1.687 -10.922  12.698  1.00  0.00           H  
ATOM   1653 1HD1 LEU A 109      -0.703 -11.909  10.678  1.00  0.00           H  
ATOM   1654 2HD1 LEU A 109      -1.302 -10.261  10.379  1.00  0.00           H  
ATOM   1655 3HD1 LEU A 109       0.443 -10.553  10.572  1.00  0.00           H  
ATOM   1656 1HD2 LEU A 109       0.184 -12.518  12.945  1.00  0.00           H  
ATOM   1657 2HD2 LEU A 109       1.344 -11.170  12.872  1.00  0.00           H  
ATOM   1658 3HD2 LEU A 109       0.211 -11.295  14.239  1.00  0.00           H  
ATOM   1659  N   THR A 110      -3.364  -8.370  13.435  1.00  0.00           N  
ATOM   1660  CA  THR A 110      -4.774  -8.661  13.694  1.00  0.00           C  
ATOM   1661  C   THR A 110      -5.760  -7.789  12.907  1.00  0.00           C  
ATOM   1662  O   THR A 110      -6.786  -8.271  12.432  1.00  0.00           O  
ATOM   1663  CB  THR A 110      -5.074  -8.520  15.198  1.00  0.00           C  
ATOM   1664  OG1 THR A 110      -4.275  -9.453  15.937  1.00  0.00           O  
ATOM   1665  CG2 THR A 110      -6.545  -8.786  15.475  1.00  0.00           C  
ATOM   1666  H   THR A 110      -2.795  -7.998  14.180  1.00  0.00           H  
ATOM   1667  HA  THR A 110      -4.969  -9.691  13.390  1.00  0.00           H  
ATOM   1668  HB  THR A 110      -4.825  -7.510  15.525  1.00  0.00           H  
ATOM   1669  HG1 THR A 110      -3.387  -9.102  16.039  1.00  0.00           H  
ATOM   1670 1HG2 THR A 110      -6.739  -8.681  16.543  1.00  0.00           H  
ATOM   1671 2HG2 THR A 110      -7.155  -8.070  14.923  1.00  0.00           H  
ATOM   1672 3HG2 THR A 110      -6.798  -9.797  15.159  1.00  0.00           H  
ATOM   1673  N   ALA A 111      -5.500  -6.374  12.709  1.00  0.00           N  
ATOM   1674  CA  ALA A 111      -6.258  -5.420  11.905  1.00  0.00           C  
ATOM   1675  C   ALA A 111      -6.252  -5.891  10.452  1.00  0.00           C  
ATOM   1676  O   ALA A 111      -7.244  -5.794   9.751  1.00  0.00           O  
ATOM   1677  CB  ALA A 111      -5.674  -4.021  12.025  1.00  0.00           C  
ATOM   1678  H   ALA A 111      -4.698  -6.052  13.228  1.00  0.00           H  
ATOM   1679  HA  ALA A 111      -7.283  -5.403  12.277  1.00  0.00           H  
ATOM   1680 1HB  ALA A 111      -6.256  -3.330  11.418  1.00  0.00           H  
ATOM   1681 2HB  ALA A 111      -5.703  -3.702  13.067  1.00  0.00           H  
ATOM   1682 3HB  ALA A 111      -4.642  -4.027  11.677  1.00  0.00           H  
ATOM   1683  N   ALA A 112      -4.976  -6.409   9.836  1.00  0.00           N  
ATOM   1684  CA  ALA A 112      -4.841  -6.958   8.489  1.00  0.00           C  
ATOM   1685  C   ALA A 112      -5.677  -8.197   8.315  1.00  0.00           C  
ATOM   1686  O   ALA A 112      -6.173  -8.474   7.225  1.00  0.00           O  
ATOM   1687  CB  ALA A 112      -3.382  -7.268   8.181  1.00  0.00           C  
ATOM   1688  H   ALA A 112      -4.162  -6.361  10.431  1.00  0.00           H  
ATOM   1689  HA  ALA A 112      -5.200  -6.212   7.781  1.00  0.00           H  
ATOM   1690 1HB  ALA A 112      -3.303  -7.683   7.176  1.00  0.00           H  
ATOM   1691 2HB  ALA A 112      -2.795  -6.351   8.242  1.00  0.00           H  
ATOM   1692 3HB  ALA A 112      -3.003  -7.990   8.903  1.00  0.00           H  
ATOM   1693  N   LEU A 113      -5.825  -9.153   9.398  1.00  0.00           N  
ATOM   1694  CA  LEU A 113      -6.722 -10.304   9.392  1.00  0.00           C  
ATOM   1695  C   LEU A 113      -8.191  -9.929   9.173  1.00  0.00           C  
ATOM   1696  O   LEU A 113      -8.896 -10.572   8.397  1.00  0.00           O  
ATOM   1697  CB  LEU A 113      -6.585 -11.066  10.715  1.00  0.00           C  
ATOM   1698  CG  LEU A 113      -7.484 -12.298  10.870  1.00  0.00           C  
ATOM   1699  CD1 LEU A 113      -7.142 -13.316   9.790  1.00  0.00           C  
ATOM   1700  CD2 LEU A 113      -7.300 -12.892  12.258  1.00  0.00           C  
ATOM   1701  H   LEU A 113      -5.240  -8.991  10.204  1.00  0.00           H  
ATOM   1702  HA  LEU A 113      -6.431 -10.962   8.575  1.00  0.00           H  
ATOM   1703 1HB  LEU A 113      -5.552 -11.395  10.822  1.00  0.00           H  
ATOM   1704 2HB  LEU A 113      -6.813 -10.384  11.535  1.00  0.00           H  
ATOM   1705  HG  LEU A 113      -8.527 -12.007  10.735  1.00  0.00           H  
ATOM   1706 1HD1 LEU A 113      -7.782 -14.192   9.900  1.00  0.00           H  
ATOM   1707 2HD1 LEU A 113      -7.302 -12.872   8.808  1.00  0.00           H  
ATOM   1708 3HD1 LEU A 113      -6.100 -13.615   9.889  1.00  0.00           H  
ATOM   1709 1HD2 LEU A 113      -7.940 -13.767  12.368  1.00  0.00           H  
ATOM   1710 2HD2 LEU A 113      -6.258 -13.185  12.394  1.00  0.00           H  
ATOM   1711 3HD2 LEU A 113      -7.568 -12.150  13.011  1.00  0.00           H  
ATOM   1712  N   ALA A 114      -8.648  -8.888   9.861  1.00  0.00           N  
ATOM   1713  CA  ALA A 114     -10.005  -8.381   9.660  1.00  0.00           C  
ATOM   1714  C   ALA A 114     -10.191  -7.865   8.233  1.00  0.00           C  
ATOM   1715  O   ALA A 114     -11.232  -8.087   7.613  1.00  0.00           O  
ATOM   1716  CB  ALA A 114     -10.316  -7.283  10.667  1.00  0.00           C  
ATOM   1717  H   ALA A 114      -8.050  -8.434  10.538  1.00  0.00           H  
ATOM   1718  HA  ALA A 114     -10.700  -9.207   9.812  1.00  0.00           H  
ATOM   1719 1HB  ALA A 114     -11.328  -6.916  10.502  1.00  0.00           H  
ATOM   1720 2HB  ALA A 114     -10.232  -7.681  11.677  1.00  0.00           H  
ATOM   1721 3HB  ALA A 114      -9.609  -6.463  10.541  1.00  0.00           H  
ATOM   1722  N   LEU A 115      -9.147  -7.143   7.669  1.00  0.00           N  
ATOM   1723  CA  LEU A 115      -9.268  -6.622   6.317  1.00  0.00           C  
ATOM   1724  C   LEU A 115      -9.354  -7.756   5.310  1.00  0.00           C  
ATOM   1725  O   LEU A 115     -10.161  -7.714   4.380  1.00  0.00           O  
ATOM   1726  CB  LEU A 115      -8.072  -5.721   5.985  1.00  0.00           C  
ATOM   1727  CG  LEU A 115      -7.994  -4.403   6.766  1.00  0.00           C  
ATOM   1728  CD1 LEU A 115      -6.682  -3.699   6.446  1.00  0.00           C  
ATOM   1729  CD2 LEU A 115      -9.186  -3.529   6.407  1.00  0.00           C  
ATOM   1730  H   LEU A 115      -8.298  -6.973   8.188  1.00  0.00           H  
ATOM   1731  HA  LEU A 115     -10.190  -6.045   6.257  1.00  0.00           H  
ATOM   1732 1HB  LEU A 115      -7.155  -6.275   6.178  1.00  0.00           H  
ATOM   1733 2HB  LEU A 115      -8.106  -5.475   4.923  1.00  0.00           H  
ATOM   1734  HG  LEU A 115      -8.007  -4.614   7.835  1.00  0.00           H  
ATOM   1735 1HD1 LEU A 115      -6.626  -2.763   7.001  1.00  0.00           H  
ATOM   1736 2HD1 LEU A 115      -5.847  -4.338   6.730  1.00  0.00           H  
ATOM   1737 3HD1 LEU A 115      -6.634  -3.490   5.377  1.00  0.00           H  
ATOM   1738 1HD2 LEU A 115      -9.131  -2.592   6.964  1.00  0.00           H  
ATOM   1739 2HD2 LEU A 115      -9.173  -3.317   5.339  1.00  0.00           H  
ATOM   1740 3HD2 LEU A 115     -10.109  -4.049   6.663  1.00  0.00           H  
ATOM   1741  N   LEU A 116      -8.499  -8.739   5.550  1.00  0.00           N  
ATOM   1742  CA  LEU A 116      -8.471  -9.892   4.647  1.00  0.00           C  
ATOM   1743  C   LEU A 116      -9.776 -10.698   4.757  1.00  0.00           C  
ATOM   1744  O   LEU A 116     -10.324 -11.149   3.750  1.00  0.00           O  
ATOM   1745  CB  LEU A 116      -7.271 -10.791   4.970  1.00  0.00           C  
ATOM   1746  CG  LEU A 116      -7.068 -11.991   4.036  1.00  0.00           C  
ATOM   1747  CD1 LEU A 116      -6.761 -11.494   2.629  1.00  0.00           C  
ATOM   1748  CD2 LEU A 116      -5.939 -12.862   4.566  1.00  0.00           C  
ATOM   1749  H   LEU A 116      -7.868  -8.715   6.337  1.00  0.00           H  
ATOM   1750  HA  LEU A 116      -8.385  -9.521   3.626  1.00  0.00           H  
ATOM   1751 1HB  LEU A 116      -6.365 -10.188   4.935  1.00  0.00           H  
ATOM   1752 2HB  LEU A 116      -7.387 -11.176   5.983  1.00  0.00           H  
ATOM   1753  HG  LEU A 116      -7.987 -12.576   3.989  1.00  0.00           H  
ATOM   1754 1HD1 LEU A 116      -6.617 -12.346   1.965  1.00  0.00           H  
ATOM   1755 2HD1 LEU A 116      -7.593 -10.890   2.267  1.00  0.00           H  
ATOM   1756 3HD1 LEU A 116      -5.854 -10.891   2.647  1.00  0.00           H  
ATOM   1757 1HD2 LEU A 116      -5.795 -13.716   3.902  1.00  0.00           H  
ATOM   1758 2HD2 LEU A 116      -5.019 -12.279   4.611  1.00  0.00           H  
ATOM   1759 3HD2 LEU A 116      -6.193 -13.218   5.565  1.00  0.00           H  
ATOM   1760  N   THR A 117     -10.249 -10.866   5.974  1.00  0.00           N  
ATOM   1761  CA  THR A 117     -11.505 -11.566   6.192  1.00  0.00           C  
ATOM   1762  C   THR A 117     -12.665 -10.959   5.391  1.00  0.00           C  
ATOM   1763  O   THR A 117     -13.427 -11.678   4.744  1.00  0.00           O  
ATOM   1764  CB  THR A 117     -11.864 -11.573   7.689  1.00  0.00           C  
ATOM   1765  OG1 THR A 117     -10.836 -12.249   8.426  1.00  0.00           O  
ATOM   1766  CG2 THR A 117     -13.193 -12.279   7.916  1.00  0.00           C  
ATOM   1767  H   THR A 117      -9.741 -10.508   6.769  1.00  0.00           H  
ATOM   1768  HA  THR A 117     -11.383 -12.595   5.853  1.00  0.00           H  
ATOM   1769  HB  THR A 117     -11.937 -10.548   8.051  1.00  0.00           H  
ATOM   1770  HG1 THR A 117     -10.038 -11.717   8.420  1.00  0.00           H  
ATOM   1771 1HG2 THR A 117     -13.430 -12.273   8.979  1.00  0.00           H  
ATOM   1772 2HG2 THR A 117     -13.978 -11.760   7.366  1.00  0.00           H  
ATOM   1773 3HG2 THR A 117     -13.124 -13.307   7.564  1.00  0.00           H  
ATOM   1774  N   ALA A 118     -12.914  -9.508   5.356  1.00  0.00           N  
ATOM   1775  CA  ALA A 118     -13.929  -8.803   4.587  1.00  0.00           C  
ATOM   1776  C   ALA A 118     -13.817  -9.132   3.080  1.00  0.00           C  
ATOM   1777  O   ALA A 118     -14.829  -9.307   2.395  1.00  0.00           O  
ATOM   1778  CB  ALA A 118     -13.827  -7.305   4.835  1.00  0.00           C  
ATOM   1779  H   ALA A 118     -12.310  -8.983   5.973  1.00  0.00           H  
ATOM   1780  HA  ALA A 118     -14.907  -9.152   4.918  1.00  0.00           H  
ATOM   1781 1HB  ALA A 118     -14.593  -6.788   4.253  1.00  0.00           H  
ATOM   1782 2HB  ALA A 118     -13.978  -7.101   5.895  1.00  0.00           H  
ATOM   1783 3HB  ALA A 118     -12.842  -6.952   4.532  1.00  0.00           H  
ATOM   1784  N   ALA A 119     -12.518  -9.193   2.512  1.00  0.00           N  
ATOM   1785  CA  ALA A 119     -12.240  -9.541   1.119  1.00  0.00           C  
ATOM   1786  C   ALA A 119     -12.657 -10.969   0.763  1.00  0.00           C  
ATOM   1787  O   ALA A 119     -13.162 -11.225  -0.330  1.00  0.00           O  
ATOM   1788  CB  ALA A 119     -10.762  -9.356   0.813  1.00  0.00           C  
ATOM   1789  H   ALA A 119     -11.760  -8.886   3.105  1.00  0.00           H  
ATOM   1790  HA  ALA A 119     -12.819  -8.872   0.482  1.00  0.00           H  
ATOM   1791 1HB  ALA A 119     -10.570  -9.618  -0.228  1.00  0.00           H  
ATOM   1792 2HB  ALA A 119     -10.482  -8.316   0.980  1.00  0.00           H  
ATOM   1793 3HB  ALA A 119     -10.172 -10.001   1.462  1.00  0.00           H  
ATOM   1794  N   LYS A 120     -12.445 -11.933   1.708  1.00  0.00           N  
ATOM   1795  CA  LYS A 120     -12.799 -13.326   1.454  1.00  0.00           C  
ATOM   1796  C   LYS A 120     -14.259 -13.642   1.741  1.00  0.00           C  
ATOM   1797  O   LYS A 120     -14.859 -14.495   1.084  1.00  0.00           O  
ATOM   1798  CB  LYS A 120     -11.905 -14.249   2.284  1.00  0.00           C  
ATOM   1799  CG  LYS A 120     -10.452 -14.293   1.829  1.00  0.00           C  
ATOM   1800  CD  LYS A 120      -9.634 -15.250   2.684  1.00  0.00           C  
ATOM   1801  CE  LYS A 120      -8.186 -15.305   2.222  1.00  0.00           C  
ATOM   1802  NZ  LYS A 120      -7.380 -16.259   3.032  1.00  0.00           N  
ATOM   1803  H   LYS A 120     -12.035 -11.683   2.597  1.00  0.00           H  
ATOM   1804  HA  LYS A 120     -12.615 -13.544   0.402  1.00  0.00           H  
ATOM   1805 1HB  LYS A 120     -11.920 -13.930   3.326  1.00  0.00           H  
ATOM   1806 2HB  LYS A 120     -12.298 -15.265   2.247  1.00  0.00           H  
ATOM   1807 1HG  LYS A 120     -10.406 -14.618   0.789  1.00  0.00           H  
ATOM   1808 2HG  LYS A 120     -10.019 -13.296   1.899  1.00  0.00           H  
ATOM   1809 1HD  LYS A 120      -9.663 -14.924   3.725  1.00  0.00           H  
ATOM   1810 2HD  LYS A 120     -10.063 -16.250   2.622  1.00  0.00           H  
ATOM   1811 1HE  LYS A 120      -8.148 -15.613   1.178  1.00  0.00           H  
ATOM   1812 2HE  LYS A 120      -7.740 -14.314   2.303  1.00  0.00           H  
ATOM   1813 1HZ  LYS A 120      -6.427 -16.266   2.695  1.00  0.00           H  
ATOM   1814 2HZ  LYS A 120      -7.392 -15.973   4.001  1.00  0.00           H  
ATOM   1815 3HZ  LYS A 120      -7.772 -17.186   2.950  1.00  0.00           H  
ATOM   1816  N   LEU A 121     -14.829 -12.948   2.725  1.00  0.00           N  
ATOM   1817  CA  LEU A 121     -16.225 -13.127   3.129  1.00  0.00           C  
ATOM   1818  C   LEU A 121     -17.163 -12.425   2.164  1.00  0.00           C  
ATOM   1819  O   LEU A 121     -18.273 -12.878   1.929  1.00  0.00           O  
ATOM   1820  CB  LEU A 121     -16.446 -12.587   4.548  1.00  0.00           C  
ATOM   1821  CG  LEU A 121     -16.259 -13.602   5.683  1.00  0.00           C  
ATOM   1822  CD1 LEU A 121     -17.459 -14.539   5.730  1.00  0.00           C  
ATOM   1823  CD2 LEU A 121     -14.969 -14.377   5.464  1.00  0.00           C  
ATOM   1824  H   LEU A 121     -14.257 -12.274   3.213  1.00  0.00           H  
ATOM   1825  HA  LEU A 121     -16.446 -14.194   3.146  1.00  0.00           H  
ATOM   1826 1HB  LEU A 121     -15.751 -11.767   4.719  1.00  0.00           H  
ATOM   1827 2HB  LEU A 121     -17.461 -12.196   4.617  1.00  0.00           H  
ATOM   1828  HG  LEU A 121     -16.210 -13.076   6.637  1.00  0.00           H  
ATOM   1829 1HD1 LEU A 121     -17.326 -15.260   6.537  1.00  0.00           H  
ATOM   1830 2HD1 LEU A 121     -18.366 -13.960   5.907  1.00  0.00           H  
ATOM   1831 3HD1 LEU A 121     -17.544 -15.068   4.781  1.00  0.00           H  
ATOM   1832 1HD2 LEU A 121     -14.835 -15.098   6.271  1.00  0.00           H  
ATOM   1833 2HD2 LEU A 121     -15.018 -14.905   4.511  1.00  0.00           H  
ATOM   1834 3HD2 LEU A 121     -14.126 -13.685   5.453  1.00  0.00           H  
ATOM   1835  N   GLY A 122     -16.763 -11.217   1.440  1.00  0.00           N  
ATOM   1836  CA  GLY A 122     -17.560 -10.429   0.535  1.00  0.00           C  
ATOM   1837  C   GLY A 122     -18.408  -9.417   1.267  1.00  0.00           C  
ATOM   1838  O   GLY A 122     -19.426  -8.977   0.741  1.00  0.00           O  
ATOM   1839  H   GLY A 122     -15.811 -10.936   1.629  1.00  0.00           H  
ATOM   1840 1HA  GLY A 122     -16.908  -9.911  -0.167  1.00  0.00           H  
ATOM   1841 2HA  GLY A 122     -18.204 -11.085  -0.048  1.00  0.00           H  
ATOM   1842  N   THR A 123     -17.964  -8.865   2.429  1.00  0.00           N  
ATOM   1843  CA  THR A 123     -18.622  -7.928   3.331  1.00  0.00           C  
ATOM   1844  C   THR A 123     -17.760  -6.681   3.477  1.00  0.00           C  
ATOM   1845  O   THR A 123     -16.651  -6.621   2.937  1.00  0.00           O  
ATOM   1846  CB  THR A 123     -18.880  -8.556   4.714  1.00  0.00           C  
ATOM   1847  OG1 THR A 123     -17.633  -8.745   5.395  1.00  0.00           O  
ATOM   1848  CG2 THR A 123     -19.582  -9.896   4.568  1.00  0.00           C  
ATOM   1849  H   THR A 123     -17.020  -9.165   2.632  1.00  0.00           H  
ATOM   1850  HA  THR A 123     -19.605  -7.688   2.925  1.00  0.00           H  
ATOM   1851  HB  THR A 123     -19.504  -7.887   5.306  1.00  0.00           H  
ATOM   1852  HG1 THR A 123     -17.307  -7.897   5.705  1.00  0.00           H  
ATOM   1853 1HG2 THR A 123     -19.758 -10.326   5.554  1.00  0.00           H  
ATOM   1854 2HG2 THR A 123     -20.536  -9.754   4.060  1.00  0.00           H  
ATOM   1855 3HG2 THR A 123     -18.959 -10.573   3.985  1.00  0.00           H  
ATOM   1856  N   THR A 124     -18.244  -5.691   4.217  1.00  0.00           N  
ATOM   1857  CA  THR A 124     -17.431  -4.510   4.454  1.00  0.00           C  
ATOM   1858  C   THR A 124     -16.447  -4.841   5.565  1.00  0.00           C  
ATOM   1859  O   THR A 124     -16.575  -5.873   6.239  1.00  0.00           O  
ATOM   1860  CB  THR A 124     -18.283  -3.287   4.835  1.00  0.00           C  
ATOM   1861  OG1 THR A 124     -18.884  -3.500   6.120  1.00  0.00           O  
ATOM   1862  CG2 THR A 124     -19.375  -3.055   3.803  1.00  0.00           C  
ATOM   1863  H   THR A 124     -19.171  -5.740   4.618  1.00  0.00           H  
ATOM   1864  HA  THR A 124     -16.967  -4.215   3.512  1.00  0.00           H  
ATOM   1865  HB  THR A 124     -17.648  -2.402   4.888  1.00  0.00           H  
ATOM   1866  HG1 THR A 124     -19.241  -2.672   6.447  1.00  0.00           H  
ATOM   1867 1HG2 THR A 124     -19.968  -2.186   4.088  1.00  0.00           H  
ATOM   1868 2HG2 THR A 124     -18.923  -2.880   2.827  1.00  0.00           H  
ATOM   1869 3HG2 THR A 124     -20.020  -3.932   3.752  1.00  0.00           H  
ATOM   1870  N   VAL A 125     -15.477  -3.957   5.777  1.00  0.00           N  
ATOM   1871  CA  VAL A 125     -14.498  -4.163   6.827  1.00  0.00           C  
ATOM   1872  C   VAL A 125     -15.195  -4.113   8.176  1.00  0.00           C  
ATOM   1873  O   VAL A 125     -14.958  -4.969   9.036  1.00  0.00           O  
ATOM   1874  CB  VAL A 125     -13.396  -3.088   6.765  1.00  0.00           C  
ATOM   1875  CG1 VAL A 125     -12.484  -3.191   7.979  1.00  0.00           C  
ATOM   1876  CG2 VAL A 125     -12.599  -3.238   5.478  1.00  0.00           C  
ATOM   1877  H   VAL A 125     -15.417  -3.130   5.202  1.00  0.00           H  
ATOM   1878  HA  VAL A 125     -14.057  -5.152   6.701  1.00  0.00           H  
ATOM   1879  HB  VAL A 125     -13.861  -2.103   6.794  1.00  0.00           H  
ATOM   1880 1HG1 VAL A 125     -11.711  -2.424   7.920  1.00  0.00           H  
ATOM   1881 2HG1 VAL A 125     -13.070  -3.046   8.887  1.00  0.00           H  
ATOM   1882 3HG1 VAL A 125     -12.017  -4.175   8.001  1.00  0.00           H  
ATOM   1883 1HG2 VAL A 125     -11.822  -2.474   5.441  1.00  0.00           H  
ATOM   1884 2HG2 VAL A 125     -12.139  -4.225   5.446  1.00  0.00           H  
ATOM   1885 3HG2 VAL A 125     -13.264  -3.119   4.622  1.00  0.00           H  
ATOM   1886  N   GLU A 126     -16.092  -3.137   8.341  1.00  0.00           N  
ATOM   1887  CA  GLU A 126     -16.828  -2.969   9.595  1.00  0.00           C  
ATOM   1888  C   GLU A 126     -17.707  -4.173   9.903  1.00  0.00           C  
ATOM   1889  O   GLU A 126     -17.868  -4.554  11.055  1.00  0.00           O  
ATOM   1890  CB  GLU A 126     -17.690  -1.705   9.540  1.00  0.00           C  
ATOM   1891  CG  GLU A 126     -16.899  -0.409   9.419  1.00  0.00           C  
ATOM   1892  CD  GLU A 126     -16.429  -0.140   8.017  1.00  0.00           C  
ATOM   1893  OE1 GLU A 126     -16.774  -0.896   7.140  1.00  0.00           O  
ATOM   1894  OE2 GLU A 126     -15.726   0.822   7.821  1.00  0.00           O  
ATOM   1895  H   GLU A 126     -16.264  -2.500   7.579  1.00  0.00           H  
ATOM   1896  HA  GLU A 126     -16.108  -2.881  10.410  1.00  0.00           H  
ATOM   1897 1HB  GLU A 126     -18.369  -1.764   8.689  1.00  0.00           H  
ATOM   1898 2HB  GLU A 126     -18.300  -1.641  10.442  1.00  0.00           H  
ATOM   1899 1HG  GLU A 126     -17.528   0.419   9.744  1.00  0.00           H  
ATOM   1900 2HG  GLU A 126     -16.038  -0.459  10.083  1.00  0.00           H  
ATOM   1901  N   GLU A 127     -18.413  -4.849   8.821  1.00  0.00           N  
ATOM   1902  CA  GLU A 127     -19.252  -6.030   9.004  1.00  0.00           C  
ATOM   1903  C   GLU A 127     -18.395  -7.212   9.447  1.00  0.00           C  
ATOM   1904  O   GLU A 127     -18.799  -7.980  10.315  1.00  0.00           O  
ATOM   1905  CB  GLU A 127     -19.995  -6.371   7.712  1.00  0.00           C  
ATOM   1906  CG  GLU A 127     -21.141  -5.426   7.377  1.00  0.00           C  
ATOM   1907  CD  GLU A 127     -21.749  -5.697   6.028  1.00  0.00           C  
ATOM   1908  OE1 GLU A 127     -21.011  -5.925   5.100  1.00  0.00           O  
ATOM   1909  OE2 GLU A 127     -22.953  -5.676   5.927  1.00  0.00           O  
ATOM   1910  H   GLU A 127     -18.345  -4.430   7.905  1.00  0.00           H  
ATOM   1911  HA  GLU A 127     -19.984  -5.815   9.782  1.00  0.00           H  
ATOM   1912 1HB  GLU A 127     -19.296  -6.356   6.874  1.00  0.00           H  
ATOM   1913 2HB  GLU A 127     -20.403  -7.379   7.780  1.00  0.00           H  
ATOM   1914 1HG  GLU A 127     -21.913  -5.526   8.139  1.00  0.00           H  
ATOM   1915 2HG  GLU A 127     -20.774  -4.400   7.404  1.00  0.00           H  
ATOM   1916  N   ALA A 128     -17.207  -7.349   8.861  1.00  0.00           N  
ATOM   1917  CA  ALA A 128     -16.323  -8.452   9.217  1.00  0.00           C  
ATOM   1918  C   ALA A 128     -15.915  -8.389  10.699  1.00  0.00           C  
ATOM   1919  O   ALA A 128     -15.876  -9.414  11.394  1.00  0.00           O  
ATOM   1920  CB  ALA A 128     -15.096  -8.485   8.291  1.00  0.00           C  
ATOM   1921  H   ALA A 128     -16.906  -6.685   8.161  1.00  0.00           H  
ATOM   1922  HA  ALA A 128     -16.879  -9.382   9.098  1.00  0.00           H  
ATOM   1923 1HB  ALA A 128     -14.450  -9.316   8.575  1.00  0.00           H  
ATOM   1924 2HB  ALA A 128     -15.423  -8.617   7.258  1.00  0.00           H  
ATOM   1925 3HB  ALA A 128     -14.546  -7.551   8.381  1.00  0.00           H  
ATOM   1926  N   VAL A 129     -15.611  -7.180  11.166  1.00  0.00           N  
ATOM   1927  CA  VAL A 129     -15.202  -6.933  12.545  1.00  0.00           C  
ATOM   1928  C   VAL A 129     -16.373  -7.156  13.493  1.00  0.00           C  
ATOM   1929  O   VAL A 129     -16.239  -7.834  14.502  1.00  0.00           O  
ATOM   1930  CB  VAL A 129     -14.675  -5.494  12.703  1.00  0.00           C  
ATOM   1931  CG1 VAL A 129     -14.451  -5.168  14.172  1.00  0.00           C  
ATOM   1932  CG2 VAL A 129     -13.389  -5.322  11.910  1.00  0.00           C  
ATOM   1933  H   VAL A 129     -15.673  -6.400  10.526  1.00  0.00           H  
ATOM   1934  HA  VAL A 129     -14.398  -7.627  12.796  1.00  0.00           H  
ATOM   1935  HB  VAL A 129     -15.429  -4.799  12.332  1.00  0.00           H  
ATOM   1936 1HG1 VAL A 129     -14.080  -4.147  14.266  1.00  0.00           H  
ATOM   1937 2HG1 VAL A 129     -15.392  -5.262  14.715  1.00  0.00           H  
ATOM   1938 3HG1 VAL A 129     -13.720  -5.859  14.591  1.00  0.00           H  
ATOM   1939 1HG2 VAL A 129     -13.024  -4.302  12.027  1.00  0.00           H  
ATOM   1940 2HG2 VAL A 129     -12.639  -6.021  12.278  1.00  0.00           H  
ATOM   1941 3HG2 VAL A 129     -13.583  -5.520  10.856  1.00  0.00           H  
ATOM   1942  N   GLN A 130     -17.531  -6.589  13.149  1.00  0.00           N  
ATOM   1943  CA  GLN A 130     -18.745  -6.747  13.956  1.00  0.00           C  
ATOM   1944  C   GLN A 130     -19.230  -8.200  14.074  1.00  0.00           C  
ATOM   1945  O   GLN A 130     -19.657  -8.637  15.142  1.00  0.00           O  
ATOM   1946  CB  GLN A 130     -19.867  -5.884  13.372  1.00  0.00           C  
ATOM   1947  CG  GLN A 130     -19.657  -4.389  13.546  1.00  0.00           C  
ATOM   1948  CD  GLN A 130     -20.746  -3.571  12.880  1.00  0.00           C  
ATOM   1949  OE1 GLN A 130     -21.349  -4.000  11.892  1.00  0.00           O  
ATOM   1950  NE2 GLN A 130     -21.005  -2.384  13.417  1.00  0.00           N  
ATOM   1951  H   GLN A 130     -17.569  -6.034  12.306  1.00  0.00           H  
ATOM   1952  HA  GLN A 130     -18.534  -6.405  14.969  1.00  0.00           H  
ATOM   1953 1HB  GLN A 130     -19.966  -6.088  12.306  1.00  0.00           H  
ATOM   1954 2HB  GLN A 130     -20.813  -6.148  13.845  1.00  0.00           H  
ATOM   1955 1HG  GLN A 130     -19.655  -4.154  14.610  1.00  0.00           H  
ATOM   1956 2HG  GLN A 130     -18.701  -4.113  13.101  1.00  0.00           H  
ATOM   1957 1HE2 GLN A 130     -21.714  -1.798  13.020  1.00  0.00           H  
ATOM   1958 2HE2 GLN A 130     -20.492  -2.074  14.218  1.00  0.00           H  
ATOM   1959  N   GLU A 131     -19.173  -8.968  12.987  1.00  0.00           N  
ATOM   1960  CA  GLU A 131     -19.563 -10.376  13.060  1.00  0.00           C  
ATOM   1961  C   GLU A 131     -18.566 -11.157  13.924  1.00  0.00           C  
ATOM   1962  O   GLU A 131     -18.955 -12.014  14.717  1.00  0.00           O  
ATOM   1963  CB  GLU A 131     -19.640 -10.987  11.659  1.00  0.00           C  
ATOM   1964  CG  GLU A 131     -20.833 -10.524  10.835  1.00  0.00           C  
ATOM   1965  CD  GLU A 131     -20.840 -11.095   9.445  1.00  0.00           C  
ATOM   1966  OE1 GLU A 131     -19.837 -11.628   9.036  1.00  0.00           O  
ATOM   1967  OE2 GLU A 131     -21.851 -10.997   8.790  1.00  0.00           O  
ATOM   1968  H   GLU A 131     -18.861  -8.589  12.104  1.00  0.00           H  
ATOM   1969  HA  GLU A 131     -20.548 -10.439  13.523  1.00  0.00           H  
ATOM   1970 1HB  GLU A 131     -18.734 -10.740  11.104  1.00  0.00           H  
ATOM   1971 2HB  GLU A 131     -19.689 -12.073  11.738  1.00  0.00           H  
ATOM   1972 1HG  GLU A 131     -21.750 -10.823  11.343  1.00  0.00           H  
ATOM   1973 2HG  GLU A 131     -20.821  -9.437  10.777  1.00  0.00           H  
ATOM   1974  N   ALA A 132     -17.285 -10.851  13.760  1.00  0.00           N  
ATOM   1975  CA  ALA A 132     -16.243 -11.467  14.573  1.00  0.00           C  
ATOM   1976  C   ALA A 132     -16.418 -11.088  16.046  1.00  0.00           C  
ATOM   1977  O   ALA A 132     -16.192 -11.915  16.922  1.00  0.00           O  
ATOM   1978  CB  ALA A 132     -14.871 -11.085  14.062  1.00  0.00           C  
ATOM   1979  H   ALA A 132     -17.023 -10.177  13.053  1.00  0.00           H  
ATOM   1980  HA  ALA A 132     -16.355 -12.548  14.504  1.00  0.00           H  
ATOM   1981 1HB  ALA A 132     -14.108 -11.556  14.684  1.00  0.00           H  
ATOM   1982 2HB  ALA A 132     -14.759 -11.423  13.033  1.00  0.00           H  
ATOM   1983 3HB  ALA A 132     -14.756 -10.004  14.105  1.00  0.00           H  
ATOM   1984  N   LEU A 133     -16.822  -9.674  16.464  1.00  0.00           N  
ATOM   1985  CA  LEU A 133     -17.097  -9.295  17.859  1.00  0.00           C  
ATOM   1986  C   LEU A 133     -18.309 -10.028  18.480  1.00  0.00           C  
ATOM   1987  O   LEU A 133     -18.346 -10.247  19.691  1.00  0.00           O  
ATOM   1988  CB  LEU A 133     -17.328  -7.781  17.939  1.00  0.00           C  
ATOM   1989  CG  LEU A 133     -16.101  -6.905  17.660  1.00  0.00           C  
ATOM   1990  CD1 LEU A 133     -16.533  -5.451  17.530  1.00  0.00           C  
ATOM   1991  CD2 LEU A 133     -15.090  -7.076  18.785  1.00  0.00           C  
ATOM   1992  H   LEU A 133     -16.915  -8.978  15.738  1.00  0.00           H  
ATOM   1993  HA  LEU A 133     -16.251  -9.603  18.473  1.00  0.00           H  
ATOM   1994 1HB  LEU A 133     -18.099  -7.510  17.218  1.00  0.00           H  
ATOM   1995 2HB  LEU A 133     -17.692  -7.537  18.936  1.00  0.00           H  
ATOM   1996  HG  LEU A 133     -15.646  -7.204  16.715  1.00  0.00           H  
ATOM   1997 1HD1 LEU A 133     -15.660  -4.828  17.333  1.00  0.00           H  
ATOM   1998 2HD1 LEU A 133     -17.241  -5.354  16.707  1.00  0.00           H  
ATOM   1999 3HD1 LEU A 133     -17.006  -5.128  18.457  1.00  0.00           H  
ATOM   2000 1HD2 LEU A 133     -14.217  -6.454  18.587  1.00  0.00           H  
ATOM   2001 2HD2 LEU A 133     -15.543  -6.777  19.730  1.00  0.00           H  
ATOM   2002 3HD2 LEU A 133     -14.785  -8.122  18.843  1.00  0.00           H  
ATOM   2003  N   GLN A 134     -19.449 -10.386  17.648  1.00  0.00           N  
ATOM   2004  CA  GLN A 134     -20.589 -11.216  18.044  1.00  0.00           C  
ATOM   2005  C   GLN A 134     -20.154 -12.662  18.299  1.00  0.00           C  
ATOM   2006  O   GLN A 134     -20.549 -13.273  19.292  1.00  0.00           O  
ATOM   2007  CB  GLN A 134     -21.679 -11.178  16.970  1.00  0.00           C  
ATOM   2008  CG  GLN A 134     -22.384  -9.838  16.845  1.00  0.00           C  
ATOM   2009  CD  GLN A 134     -23.392  -9.818  15.711  1.00  0.00           C  
ATOM   2010  OE1 GLN A 134     -23.243 -10.533  14.716  1.00  0.00           O  
ATOM   2011  NE2 GLN A 134     -24.426  -8.997  15.855  1.00  0.00           N  
ATOM   2012  H   GLN A 134     -19.418 -10.008  16.712  1.00  0.00           H  
ATOM   2013  HA  GLN A 134     -21.000 -10.819  18.972  1.00  0.00           H  
ATOM   2014 1HB  GLN A 134     -21.243 -11.421  16.000  1.00  0.00           H  
ATOM   2015 2HB  GLN A 134     -22.432 -11.935  17.189  1.00  0.00           H  
ATOM   2016 1HG  GLN A 134     -22.912  -9.629  17.775  1.00  0.00           H  
ATOM   2017 2HG  GLN A 134     -21.640  -9.065  16.655  1.00  0.00           H  
ATOM   2018 1HE2 GLN A 134     -25.124  -8.941  15.139  1.00  0.00           H  
ATOM   2019 2HE2 GLN A 134     -24.508  -8.435  16.678  1.00  0.00           H  
ATOM   2020  N   LEU A 135     -19.343 -13.199  17.401  1.00  0.00           N  
ATOM   2021  CA  LEU A 135     -18.812 -14.539  17.583  1.00  0.00           C  
ATOM   2022  C   LEU A 135     -17.899 -14.571  18.807  1.00  0.00           C  
ATOM   2023  O   LEU A 135     -17.972 -15.495  19.618  1.00  0.00           O  
ATOM   2024  CB  LEU A 135     -18.040 -14.984  16.335  1.00  0.00           C  
ATOM   2025  CG  LEU A 135     -18.899 -15.348  15.117  1.00  0.00           C  
ATOM   2026  CD1 LEU A 135     -18.017 -15.425  13.879  1.00  0.00           C  
ATOM   2027  CD2 LEU A 135     -19.604 -16.671  15.369  1.00  0.00           C  
ATOM   2028  H   LEU A 135     -19.084 -12.676  16.576  1.00  0.00           H  
ATOM   2029  HA  LEU A 135     -19.645 -15.222  17.737  1.00  0.00           H  
ATOM   2030 1HB  LEU A 135     -17.365 -14.183  16.037  1.00  0.00           H  
ATOM   2031 2HB  LEU A 135     -17.440 -15.859  16.591  1.00  0.00           H  
ATOM   2032  HG  LEU A 135     -19.641 -14.567  14.948  1.00  0.00           H  
ATOM   2033 1HD1 LEU A 135     -18.627 -15.684  13.012  1.00  0.00           H  
ATOM   2034 2HD1 LEU A 135     -17.539 -14.459  13.711  1.00  0.00           H  
ATOM   2035 3HD1 LEU A 135     -17.251 -16.187  14.024  1.00  0.00           H  
ATOM   2036 1HD2 LEU A 135     -20.215 -16.930  14.505  1.00  0.00           H  
ATOM   2037 2HD2 LEU A 135     -18.862 -17.453  15.536  1.00  0.00           H  
ATOM   2038 3HD2 LEU A 135     -20.240 -16.581  16.250  1.00  0.00           H  
ATOM   2039  N   LYS A 136     -17.046 -13.551  18.927  1.00  0.00           N  
ATOM   2040  CA  LYS A 136     -16.105 -13.411  20.040  1.00  0.00           C  
ATOM   2041  C   LYS A 136     -16.803 -13.532  21.381  1.00  0.00           C  
ATOM   2042  O   LYS A 136     -16.412 -14.325  22.239  1.00  0.00           O  
ATOM   2043  CB  LYS A 136     -15.369 -12.072  19.958  1.00  0.00           C  
ATOM   2044  CG  LYS A 136     -14.276 -11.890  21.002  1.00  0.00           C  
ATOM   2045  CD  LYS A 136     -13.678 -10.493  20.938  1.00  0.00           C  
ATOM   2046  CE  LYS A 136     -12.568 -10.317  21.963  1.00  0.00           C  
ATOM   2047  NZ  LYS A 136     -13.095 -10.273  23.354  1.00  0.00           N  
ATOM   2048  H   LYS A 136     -17.064 -12.843  18.204  1.00  0.00           H  
ATOM   2049  HA  LYS A 136     -15.348 -14.191  19.952  1.00  0.00           H  
ATOM   2050 1HB  LYS A 136     -14.913 -11.968  18.973  1.00  0.00           H  
ATOM   2051 2HB  LYS A 136     -16.083 -11.257  20.077  1.00  0.00           H  
ATOM   2052 1HG  LYS A 136     -14.691 -12.054  21.997  1.00  0.00           H  
ATOM   2053 2HG  LYS A 136     -13.486 -12.622  20.833  1.00  0.00           H  
ATOM   2054 1HD  LYS A 136     -13.273 -10.316  19.941  1.00  0.00           H  
ATOM   2055 2HD  LYS A 136     -14.456  -9.755  21.131  1.00  0.00           H  
ATOM   2056 1HE  LYS A 136     -11.863 -11.144  21.882  1.00  0.00           H  
ATOM   2057 2HE  LYS A 136     -12.029  -9.391  21.763  1.00  0.00           H  
ATOM   2058 1HZ  LYS A 136     -12.330 -10.155  24.002  1.00  0.00           H  
ATOM   2059 2HZ  LYS A 136     -13.737  -9.497  23.447  1.00  0.00           H  
ATOM   2060 3HZ  LYS A 136     -13.580 -11.134  23.559  1.00  0.00           H  
ATOM   2061  N   THR A 137     -17.839 -12.724  21.556  1.00  0.00           N  
ATOM   2062  CA  THR A 137     -18.592 -12.691  22.799  1.00  0.00           C  
ATOM   2063  C   THR A 137     -19.331 -13.996  23.077  1.00  0.00           C  
ATOM   2064  O   THR A 137     -19.263 -14.521  24.186  1.00  0.00           O  
ATOM   2065  CB  THR A 137     -19.600 -11.527  22.789  1.00  0.00           C  
ATOM   2066  OG1 THR A 137     -18.897 -10.283  22.670  1.00  0.00           O  
ATOM   2067  CG2 THR A 137     -20.419 -11.520  24.071  1.00  0.00           C  
ATOM   2068  H   THR A 137     -18.110 -12.112  20.800  1.00  0.00           H  
ATOM   2069  HA  THR A 137     -17.897 -12.525  23.622  1.00  0.00           H  
ATOM   2070  HB  THR A 137     -20.270 -11.633  21.937  1.00  0.00           H  
ATOM   2071  HG1 THR A 137     -18.394 -10.278  21.851  1.00  0.00           H  
ATOM   2072 1HG2 THR A 137     -21.126 -10.691  24.046  1.00  0.00           H  
ATOM   2073 2HG2 THR A 137     -20.964 -12.460  24.159  1.00  0.00           H  
ATOM   2074 3HG2 THR A 137     -19.755 -11.405  24.926  1.00  0.00           H  
ATOM   2075  N   LYS A 138     -20.018 -14.521  22.066  1.00  0.00           N  
ATOM   2076  CA  LYS A 138     -20.799 -15.746  22.223  1.00  0.00           C  
ATOM   2077  C   LYS A 138     -19.940 -17.005  22.424  1.00  0.00           C  
ATOM   2078  O   LYS A 138     -20.306 -17.888  23.205  1.00  0.00           O  
ATOM   2079  CB  LYS A 138     -21.710 -15.934  21.010  1.00  0.00           C  
ATOM   2080  CG  LYS A 138     -22.867 -14.945  20.933  1.00  0.00           C  
ATOM   2081  CD  LYS A 138     -23.714 -15.182  19.691  1.00  0.00           C  
ATOM   2082  CE  LYS A 138     -24.872 -14.198  19.614  1.00  0.00           C  
ATOM   2083  NZ  LYS A 138     -25.702 -14.409  18.397  1.00  0.00           N  
ATOM   2084  H   LYS A 138     -20.000 -14.062  21.168  1.00  0.00           H  
ATOM   2085  HA  LYS A 138     -21.390 -15.665  23.136  1.00  0.00           H  
ATOM   2086 1HB  LYS A 138     -21.124 -15.834  20.095  1.00  0.00           H  
ATOM   2087 2HB  LYS A 138     -22.130 -16.940  21.021  1.00  0.00           H  
ATOM   2088 1HG  LYS A 138     -23.496 -15.052  21.817  1.00  0.00           H  
ATOM   2089 2HG  LYS A 138     -22.476 -13.928  20.907  1.00  0.00           H  
ATOM   2090 1HD  LYS A 138     -23.093 -15.070  18.801  1.00  0.00           H  
ATOM   2091 2HD  LYS A 138     -24.112 -16.196  19.710  1.00  0.00           H  
ATOM   2092 1HE  LYS A 138     -25.503 -14.310  20.495  1.00  0.00           H  
ATOM   2093 2HE  LYS A 138     -24.483 -13.180  19.600  1.00  0.00           H  
ATOM   2094 1HZ  LYS A 138     -26.457 -13.739  18.384  1.00  0.00           H  
ATOM   2095 2HZ  LYS A 138     -25.130 -14.289  17.574  1.00  0.00           H  
ATOM   2096 3HZ  LYS A 138     -26.084 -15.345  18.408  1.00  0.00           H  
ATOM   2097  N   LEU A 139     -18.808 -17.093  21.727  1.00  0.00           N  
ATOM   2098  CA  LEU A 139     -17.941 -18.268  21.842  1.00  0.00           C  
ATOM   2099  C   LEU A 139     -17.064 -18.259  23.081  1.00  0.00           C  
ATOM   2100  O   LEU A 139     -16.709 -19.322  23.592  1.00  0.00           O  
ATOM   2101  CB  LEU A 139     -17.046 -18.376  20.602  1.00  0.00           C  
ATOM   2102  CG  LEU A 139     -17.624 -19.186  19.434  1.00  0.00           C  
ATOM   2103  CD1 LEU A 139     -17.614 -20.667  19.789  1.00  0.00           C  
ATOM   2104  CD2 LEU A 139     -19.035 -18.706  19.132  1.00  0.00           C  
ATOM   2105  H   LEU A 139     -18.539 -16.341  21.107  1.00  0.00           H  
ATOM   2106  HA  LEU A 139     -18.569 -19.157  21.902  1.00  0.00           H  
ATOM   2107 1HB  LEU A 139     -16.837 -17.372  20.237  1.00  0.00           H  
ATOM   2108 2HB  LEU A 139     -16.104 -18.840  20.892  1.00  0.00           H  
ATOM   2109  HG  LEU A 139     -16.998 -19.051  18.552  1.00  0.00           H  
ATOM   2110 1HD1 LEU A 139     -18.025 -21.243  18.958  1.00  0.00           H  
ATOM   2111 2HD1 LEU A 139     -16.590 -20.989  19.981  1.00  0.00           H  
ATOM   2112 3HD1 LEU A 139     -18.220 -20.832  20.678  1.00  0.00           H  
ATOM   2113 1HD2 LEU A 139     -19.446 -19.281  18.301  1.00  0.00           H  
ATOM   2114 2HD2 LEU A 139     -19.663 -18.843  20.012  1.00  0.00           H  
ATOM   2115 3HD2 LEU A 139     -19.011 -17.649  18.864  1.00  0.00           H  
ATOM   2116  N   GLY A 140     -16.689 -17.068  23.549  1.00  0.00           N  
ATOM   2117  CA  GLY A 140     -15.700 -16.954  24.611  1.00  0.00           C  
ATOM   2118  C   GLY A 140     -14.249 -17.031  24.137  1.00  0.00           C  
ATOM   2119  O   GLY A 140     -13.397 -17.614  24.818  1.00  0.00           O  
ATOM   2120  H   GLY A 140     -17.095 -16.229  23.163  1.00  0.00           H  
ATOM   2121 1HA  GLY A 140     -15.834 -16.006  25.133  1.00  0.00           H  
ATOM   2122 2HA  GLY A 140     -15.859 -17.748  25.341  1.00  0.00           H  
ATOM   2123  N   VAL A 141     -13.963 -16.452  22.968  1.00  0.00           N  
ATOM   2124  CA  VAL A 141     -12.648 -16.587  22.333  1.00  0.00           C  
ATOM   2125  C   VAL A 141     -12.058 -15.221  21.999  1.00  0.00           C  
ATOM   2126  O   VAL A 141     -12.710 -14.201  22.199  1.00  0.00           O  
ATOM   2127  CB  VAL A 141     -12.756 -17.422  21.043  1.00  0.00           C  
ATOM   2128  CG1 VAL A 141     -13.242 -18.829  21.359  1.00  0.00           C  
ATOM   2129  CG2 VAL A 141     -13.691 -16.737  20.059  1.00  0.00           C  
ATOM   2130  H   VAL A 141     -14.676 -15.903  22.510  1.00  0.00           H  
ATOM   2131  HA  VAL A 141     -11.985 -17.110  23.020  1.00  0.00           H  
ATOM   2132  HB  VAL A 141     -11.765 -17.517  20.598  1.00  0.00           H  
ATOM   2133 1HG1 VAL A 141     -13.312 -19.406  20.437  1.00  0.00           H  
ATOM   2134 2HG1 VAL A 141     -12.538 -19.313  22.037  1.00  0.00           H  
ATOM   2135 3HG1 VAL A 141     -14.223 -18.778  21.830  1.00  0.00           H  
ATOM   2136 1HG2 VAL A 141     -13.762 -17.333  19.149  1.00  0.00           H  
ATOM   2137 2HG2 VAL A 141     -14.680 -16.637  20.506  1.00  0.00           H  
ATOM   2138 3HG2 VAL A 141     -13.302 -15.748  19.815  1.00  0.00           H  
ATOM   2139  N   SER A 142     -10.765 -15.123  21.464  1.00  0.00           N  
ATOM   2140  CA  SER A 142     -10.153 -13.880  21.006  1.00  0.00           C  
ATOM   2141  C   SER A 142     -10.750 -13.412  19.679  1.00  0.00           C  
ATOM   2142  O   SER A 142     -11.444 -14.168  18.998  1.00  0.00           O  
ATOM   2143  CB  SER A 142      -8.656 -14.064  20.858  1.00  0.00           C  
ATOM   2144  OG  SER A 142      -8.359 -14.940  19.805  1.00  0.00           O  
ATOM   2145  H   SER A 142     -10.259 -15.991  21.355  1.00  0.00           H  
ATOM   2146  HA  SER A 142     -10.358 -13.109  21.749  1.00  0.00           H  
ATOM   2147 1HB  SER A 142      -8.187 -13.097  20.673  1.00  0.00           H  
ATOM   2148 2HB  SER A 142      -8.244 -14.455  21.787  1.00  0.00           H  
ATOM   2149  HG  SER A 142      -8.441 -15.825  20.167  1.00  0.00           H  
ATOM   2150  N   LEU A 143     -10.478 -12.034  19.223  1.00  0.00           N  
ATOM   2151  CA  LEU A 143     -10.960 -11.535  17.937  1.00  0.00           C  
ATOM   2152  C   LEU A 143     -10.333 -12.341  16.797  1.00  0.00           C  
ATOM   2153  O   LEU A 143     -10.969 -12.577  15.770  1.00  0.00           O  
ATOM   2154  CB  LEU A 143     -10.624 -10.047  17.776  1.00  0.00           C  
ATOM   2155  CG  LEU A 143     -11.136  -9.385  16.491  1.00  0.00           C  
ATOM   2156  CD1 LEU A 143     -12.658  -9.426  16.469  1.00  0.00           C  
ATOM   2157  CD2 LEU A 143     -10.627  -7.952  16.421  1.00  0.00           C  
ATOM   2158  H   LEU A 143      -9.938 -11.422  19.817  1.00  0.00           H  
ATOM   2159  HA  LEU A 143     -12.043 -11.658  17.902  1.00  0.00           H  
ATOM   2160 1HB  LEU A 143     -11.045  -9.503  18.620  1.00  0.00           H  
ATOM   2161 2HB  LEU A 143      -9.540  -9.931  17.800  1.00  0.00           H  
ATOM   2162  HG  LEU A 143     -10.775  -9.941  15.626  1.00  0.00           H  
ATOM   2163 1HD1 LEU A 143     -13.022  -8.955  15.556  1.00  0.00           H  
ATOM   2164 2HD1 LEU A 143     -12.994 -10.463  16.501  1.00  0.00           H  
ATOM   2165 3HD1 LEU A 143     -13.049  -8.891  17.334  1.00  0.00           H  
ATOM   2166 1HD2 LEU A 143     -10.990  -7.481  15.507  1.00  0.00           H  
ATOM   2167 2HD2 LEU A 143     -10.989  -7.395  17.285  1.00  0.00           H  
ATOM   2168 3HD2 LEU A 143      -9.537  -7.953  16.420  1.00  0.00           H  
ATOM   2169  N   ILE A 144      -9.082 -12.751  17.002  1.00  0.00           N  
ATOM   2170  CA  ILE A 144      -8.345 -13.517  16.005  1.00  0.00           C  
ATOM   2171  C   ILE A 144      -9.051 -14.835  15.694  1.00  0.00           C  
ATOM   2172  O   ILE A 144      -9.211 -15.204  14.531  1.00  0.00           O  
ATOM   2173  CB  ILE A 144      -6.909 -13.801  16.481  1.00  0.00           C  
ATOM   2174  CG1 ILE A 144      -6.101 -12.502  16.545  1.00  0.00           C  
ATOM   2175  CG2 ILE A 144      -6.233 -14.808  15.564  1.00  0.00           C  
ATOM   2176  CD1 ILE A 144      -4.793 -12.632  17.291  1.00  0.00           C  
ATOM   2177  H   ILE A 144      -8.634 -12.522  17.877  1.00  0.00           H  
ATOM   2178  HA  ILE A 144      -8.302 -12.935  15.084  1.00  0.00           H  
ATOM   2179  HB  ILE A 144      -6.935 -14.205  17.493  1.00  0.00           H  
ATOM   2180 1HG1 ILE A 144      -5.884 -12.159  15.533  1.00  0.00           H  
ATOM   2181 2HG1 ILE A 144      -6.695 -11.727  17.031  1.00  0.00           H  
ATOM   2182 1HG2 ILE A 144      -5.219 -14.996  15.915  1.00  0.00           H  
ATOM   2183 2HG2 ILE A 144      -6.797 -15.739  15.568  1.00  0.00           H  
ATOM   2184 3HG2 ILE A 144      -6.198 -14.409  14.549  1.00  0.00           H  
ATOM   2185 1HD1 ILE A 144      -4.278 -11.671  17.294  1.00  0.00           H  
ATOM   2186 2HD1 ILE A 144      -4.990 -12.941  18.319  1.00  0.00           H  
ATOM   2187 3HD1 ILE A 144      -4.167 -13.377  16.802  1.00  0.00           H  
ATOM   2188  N   GLU A 145      -9.516 -15.615  16.728  1.00  0.00           N  
ATOM   2189  CA  GLU A 145     -10.258 -16.869  16.649  1.00  0.00           C  
ATOM   2190  C   GLU A 145     -11.615 -16.671  15.965  1.00  0.00           C  
ATOM   2191  O   GLU A 145     -12.034 -17.490  15.144  1.00  0.00           O  
ATOM   2192  CB  GLU A 145     -10.459 -17.454  18.048  1.00  0.00           C  
ATOM   2193  CG  GLU A 145      -9.188 -17.983  18.697  1.00  0.00           C  
ATOM   2194  CD  GLU A 145      -9.344 -18.231  20.172  1.00  0.00           C  
ATOM   2195  OE1 GLU A 145      -9.818 -19.280  20.533  1.00  0.00           O  
ATOM   2196  OE2 GLU A 145      -8.986 -17.367  20.940  1.00  0.00           O  
ATOM   2197  H   GLU A 145      -9.252 -15.256  17.635  1.00  0.00           H  
ATOM   2198  HA  GLU A 145      -9.679 -17.567  16.044  1.00  0.00           H  
ATOM   2199 1HB  GLU A 145     -10.878 -16.692  18.705  1.00  0.00           H  
ATOM   2200 2HB  GLU A 145     -11.175 -18.275  17.999  1.00  0.00           H  
ATOM   2201 1HG  GLU A 145      -8.906 -18.917  18.212  1.00  0.00           H  
ATOM   2202 2HG  GLU A 145      -8.385 -17.265  18.537  1.00  0.00           H  
ATOM   2203  N   ALA A 146     -12.287 -15.579  16.315  1.00  0.00           N  
ATOM   2204  CA  ALA A 146     -13.585 -15.230  15.749  1.00  0.00           C  
ATOM   2205  C   ALA A 146     -13.482 -14.888  14.265  1.00  0.00           C  
ATOM   2206  O   ALA A 146     -14.331 -15.282  13.467  1.00  0.00           O  
ATOM   2207  CB  ALA A 146     -14.197 -14.064  16.513  1.00  0.00           C  
ATOM   2208  H   ALA A 146     -11.871 -14.971  17.005  1.00  0.00           H  
ATOM   2209  HA  ALA A 146     -14.239 -16.096  15.843  1.00  0.00           H  
ATOM   2210 1HB  ALA A 146     -15.166 -13.813  16.079  1.00  0.00           H  
ATOM   2211 2HB  ALA A 146     -14.328 -14.342  17.558  1.00  0.00           H  
ATOM   2212 3HB  ALA A 146     -13.538 -13.199  16.448  1.00  0.00           H  
ATOM   2213  N   LEU A 147     -12.438 -14.150  13.893  1.00  0.00           N  
ATOM   2214  CA  LEU A 147     -12.198 -13.861  12.485  1.00  0.00           C  
ATOM   2215  C   LEU A 147     -11.849 -15.137  11.726  1.00  0.00           C  
ATOM   2216  O   LEU A 147     -12.173 -15.279  10.546  1.00  0.00           O  
ATOM   2217  CB  LEU A 147     -11.063 -12.839  12.337  1.00  0.00           C  
ATOM   2218  CG  LEU A 147     -11.406 -11.401  12.746  1.00  0.00           C  
ATOM   2219  CD1 LEU A 147     -10.122 -10.604  12.924  1.00  0.00           C  
ATOM   2220  CD2 LEU A 147     -12.299 -10.770  11.688  1.00  0.00           C  
ATOM   2221  H   LEU A 147     -11.801 -13.782  14.586  1.00  0.00           H  
ATOM   2222  HA  LEU A 147     -13.116 -13.457  12.060  1.00  0.00           H  
ATOM   2223 1HB  LEU A 147     -10.220 -13.165  12.944  1.00  0.00           H  
ATOM   2224 2HB  LEU A 147     -10.748 -12.820  11.294  1.00  0.00           H  
ATOM   2225  HG  LEU A 147     -11.928 -11.410  13.704  1.00  0.00           H  
ATOM   2226 1HD1 LEU A 147     -10.365  -9.582  13.215  1.00  0.00           H  
ATOM   2227 2HD1 LEU A 147      -9.510 -11.065  13.700  1.00  0.00           H  
ATOM   2228 3HD1 LEU A 147      -9.569 -10.591  11.985  1.00  0.00           H  
ATOM   2229 1HD2 LEU A 147     -12.543  -9.749  11.980  1.00  0.00           H  
ATOM   2230 2HD2 LEU A 147     -11.777 -10.759  10.731  1.00  0.00           H  
ATOM   2231 3HD2 LEU A 147     -13.217 -11.350  11.595  1.00  0.00           H  
ATOM   2232  N   HIS A 148     -11.009 -16.249  12.332  1.00  0.00           N  
ATOM   2233  CA  HIS A 148     -10.734 -17.536  11.703  1.00  0.00           C  
ATOM   2234  C   HIS A 148     -11.994 -18.382  11.561  1.00  0.00           C  
ATOM   2235  O   HIS A 148     -12.095 -19.216  10.663  1.00  0.00           O  
ATOM   2236  CB  HIS A 148      -9.684 -18.311  12.506  1.00  0.00           C  
ATOM   2237  CG  HIS A 148      -8.279 -17.860  12.252  1.00  0.00           C  
ATOM   2238  ND1 HIS A 148      -7.746 -16.727  12.828  1.00  0.00           N  
ATOM   2239  CD2 HIS A 148      -7.298 -18.390  11.484  1.00  0.00           C  
ATOM   2240  CE1 HIS A 148      -6.496 -16.579  12.425  1.00  0.00           C  
ATOM   2241  NE2 HIS A 148      -6.201 -17.574  11.609  1.00  0.00           N  
ATOM   2242  H   HIS A 148     -10.674 -16.078  13.267  1.00  0.00           H  
ATOM   2243  HA  HIS A 148     -10.349 -17.349  10.701  1.00  0.00           H  
ATOM   2244 1HB  HIS A 148      -9.890 -18.204  13.572  1.00  0.00           H  
ATOM   2245 2HB  HIS A 148      -9.752 -19.371  12.265  1.00  0.00           H  
ATOM   2246  HD1 HIS A 148      -8.190 -16.145  13.510  1.00  0.00           H  
ATOM   2247  HD2 HIS A 148      -7.252 -19.273  10.846  1.00  0.00           H  
ATOM   2248  HE1 HIS A 148      -5.896 -15.737  12.772  1.00  0.00           H  
ATOM   2249  N   ILE A 149     -13.124 -18.295  12.558  1.00  0.00           N  
ATOM   2250  CA  ILE A 149     -14.436 -18.888  12.350  1.00  0.00           C  
ATOM   2251  C   ILE A 149     -15.158 -18.331  11.101  1.00  0.00           C  
ATOM   2252  O   ILE A 149     -15.787 -19.079  10.352  1.00  0.00           O  
ATOM   2253  CB  ILE A 149     -15.317 -18.664  13.593  1.00  0.00           C  
ATOM   2254  CG1 ILE A 149     -14.794 -19.486  14.774  1.00  0.00           C  
ATOM   2255  CG2 ILE A 149     -16.764 -19.020  13.290  1.00  0.00           C  
ATOM   2256  CD1 ILE A 149     -15.399 -19.100  16.104  1.00  0.00           C  
ATOM   2257  H   ILE A 149     -12.946 -17.776  13.404  1.00  0.00           H  
ATOM   2258  HA  ILE A 149     -14.304 -19.958  12.192  1.00  0.00           H  
ATOM   2259  HB  ILE A 149     -15.265 -17.617  13.892  1.00  0.00           H  
ATOM   2260 1HG1 ILE A 149     -14.999 -20.542  14.599  1.00  0.00           H  
ATOM   2261 2HG1 ILE A 149     -13.713 -19.371  14.846  1.00  0.00           H  
ATOM   2262 1HG2 ILE A 149     -17.372 -18.856  14.181  1.00  0.00           H  
ATOM   2263 2HG2 ILE A 149     -17.132 -18.393  12.480  1.00  0.00           H  
ATOM   2264 3HG2 ILE A 149     -16.827 -20.067  12.997  1.00  0.00           H  
ATOM   2265 1HD1 ILE A 149     -14.980 -19.726  16.890  1.00  0.00           H  
ATOM   2266 2HD1 ILE A 149     -15.175 -18.053  16.315  1.00  0.00           H  
ATOM   2267 3HD1 ILE A 149     -16.479 -19.239  16.066  1.00  0.00           H  
ATOM   2268  N   LEU A 150     -15.146 -16.856  10.806  1.00  0.00           N  
ATOM   2269  CA  LEU A 150     -15.672 -16.306   9.547  1.00  0.00           C  
ATOM   2270  C   LEU A 150     -14.947 -16.884   8.332  1.00  0.00           C  
ATOM   2271  O   LEU A 150     -15.578 -17.286   7.355  1.00  0.00           O  
ATOM   2272  CB  LEU A 150     -15.541 -14.778   9.541  1.00  0.00           C  
ATOM   2273  CG  LEU A 150     -16.519 -14.022  10.450  1.00  0.00           C  
ATOM   2274  CD1 LEU A 150     -16.055 -12.581  10.609  1.00  0.00           C  
ATOM   2275  CD2 LEU A 150     -17.917 -14.084   9.854  1.00  0.00           C  
ATOM   2276  H   LEU A 150     -14.735 -16.228  11.483  1.00  0.00           H  
ATOM   2277  HA  LEU A 150     -16.722 -16.585   9.468  1.00  0.00           H  
ATOM   2278 1HB  LEU A 150     -14.531 -14.514   9.850  1.00  0.00           H  
ATOM   2279 2HB  LEU A 150     -15.692 -14.420   8.522  1.00  0.00           H  
ATOM   2280  HG  LEU A 150     -16.525 -14.481  11.439  1.00  0.00           H  
ATOM   2281 1HD1 LEU A 150     -16.750 -12.044  11.256  1.00  0.00           H  
ATOM   2282 2HD1 LEU A 150     -15.060 -12.566  11.055  1.00  0.00           H  
ATOM   2283 3HD1 LEU A 150     -16.023 -12.100   9.633  1.00  0.00           H  
ATOM   2284 1HD2 LEU A 150     -18.612 -13.549  10.501  1.00  0.00           H  
ATOM   2285 2HD2 LEU A 150     -17.913 -13.624   8.866  1.00  0.00           H  
ATOM   2286 3HD2 LEU A 150     -18.231 -15.125   9.769  1.00  0.00           H  
ATOM   2287  N   LEU A 151     -13.617 -16.931   8.386  1.00  0.00           N  
ATOM   2288  CA  LEU A 151     -12.808 -17.508   7.292  1.00  0.00           C  
ATOM   2289  C   LEU A 151     -13.087 -18.984   7.021  1.00  0.00           C  
ATOM   2290  O   LEU A 151     -13.120 -19.418   5.869  1.00  0.00           O  
ATOM   2291  CB  LEU A 151     -11.316 -17.338   7.608  1.00  0.00           C  
ATOM   2292  CG  LEU A 151     -10.777 -15.904   7.526  1.00  0.00           C  
ATOM   2293  CD1 LEU A 151      -9.373 -15.855   8.112  1.00  0.00           C  
ATOM   2294  CD2 LEU A 151     -10.781 -15.443   6.076  1.00  0.00           C  
ATOM   2295  H   LEU A 151     -13.148 -16.560   9.199  1.00  0.00           H  
ATOM   2296  HA  LEU A 151     -13.051 -16.975   6.372  1.00  0.00           H  
ATOM   2297 1HB  LEU A 151     -11.131 -17.704   8.617  1.00  0.00           H  
ATOM   2298 2HB  LEU A 151     -10.742 -17.949   6.911  1.00  0.00           H  
ATOM   2299  HG  LEU A 151     -11.410 -15.243   8.119  1.00  0.00           H  
ATOM   2300 1HD1 LEU A 151      -8.990 -14.836   8.054  1.00  0.00           H  
ATOM   2301 2HD1 LEU A 151      -9.403 -16.171   9.155  1.00  0.00           H  
ATOM   2302 3HD1 LEU A 151      -8.720 -16.520   7.548  1.00  0.00           H  
ATOM   2303 1HD2 LEU A 151     -10.399 -14.423   6.017  1.00  0.00           H  
ATOM   2304 2HD2 LEU A 151     -10.148 -16.102   5.482  1.00  0.00           H  
ATOM   2305 3HD2 LEU A 151     -11.799 -15.471   5.688  1.00  0.00           H  
ATOM   2306  N   THR A 152     -13.252 -19.863   8.129  1.00  0.00           N  
ATOM   2307  CA  THR A 152     -13.539 -21.288   8.025  1.00  0.00           C  
ATOM   2308  C   THR A 152     -14.854 -21.530   7.300  1.00  0.00           C  
ATOM   2309  O   THR A 152     -14.938 -22.382   6.415  1.00  0.00           O  
ATOM   2310  CB  THR A 152     -13.585 -21.949   9.414  1.00  0.00           C  
ATOM   2311  OG1 THR A 152     -12.317 -21.790  10.065  1.00  0.00           O  
ATOM   2312  CG2 THR A 152     -13.905 -23.431   9.291  1.00  0.00           C  
ATOM   2313  H   THR A 152     -13.131 -19.451   9.042  1.00  0.00           H  
ATOM   2314  HA  THR A 152     -12.745 -21.753   7.441  1.00  0.00           H  
ATOM   2315  HB  THR A 152     -14.352 -21.468  10.021  1.00  0.00           H  
ATOM   2316  HG1 THR A 152     -12.169 -20.860  10.254  1.00  0.00           H  
ATOM   2317 1HG2 THR A 152     -13.933 -23.881  10.283  1.00  0.00           H  
ATOM   2318 2HG2 THR A 152     -14.873 -23.555   8.808  1.00  0.00           H  
ATOM   2319 3HG2 THR A 152     -13.136 -23.920   8.693  1.00  0.00           H  
ATOM   2320  N   ALA A 153     -15.869 -20.773   7.689  1.00  0.00           N  
ATOM   2321  CA  ALA A 153     -17.186 -20.854   7.063  1.00  0.00           C  
ATOM   2322  C   ALA A 153     -17.108 -20.501   5.577  1.00  0.00           C  
ATOM   2323  O   ALA A 153     -17.754 -21.138   4.740  1.00  0.00           O  
ATOM   2324  CB  ALA A 153     -18.163 -19.914   7.778  1.00  0.00           C  
ATOM   2325  H   ALA A 153     -15.723 -20.117   8.444  1.00  0.00           H  
ATOM   2326  HA  ALA A 153     -17.542 -21.879   7.157  1.00  0.00           H  
ATOM   2327 1HB  ALA A 153     -19.144 -19.979   7.307  1.00  0.00           H  
ATOM   2328 2HB  ALA A 153     -18.246 -20.203   8.827  1.00  0.00           H  
ATOM   2329 3HB  ALA A 153     -17.798 -18.889   7.713  1.00  0.00           H  
ATOM   2330  N   ALA A 154     -16.308 -19.484   5.258  1.00  0.00           N  
ATOM   2331  CA  ALA A 154     -16.151 -19.019   3.877  1.00  0.00           C  
ATOM   2332  C   ALA A 154     -15.472 -20.098   3.054  1.00  0.00           C  
ATOM   2333  O   ALA A 154     -15.880 -20.381   1.927  1.00  0.00           O  
ATOM   2334  CB  ALA A 154     -15.358 -17.720   3.843  1.00  0.00           C  
ATOM   2335  H   ALA A 154     -15.796 -19.020   5.995  1.00  0.00           H  
ATOM   2336  HA  ALA A 154     -17.143 -18.838   3.465  1.00  0.00           H  
ATOM   2337 1HB  ALA A 154     -15.249 -17.387   2.811  1.00  0.00           H  
ATOM   2338 2HB  ALA A 154     -15.885 -16.958   4.416  1.00  0.00           H  
ATOM   2339 3HB  ALA A 154     -14.372 -17.884   4.278  1.00  0.00           H  
ATOM   2340  N   VAL A 155     -14.424 -20.704   3.634  1.00  0.00           N  
ATOM   2341  CA  VAL A 155     -13.709 -21.766   2.958  1.00  0.00           C  
ATOM   2342  C   VAL A 155     -14.594 -22.983   2.782  1.00  0.00           C  
ATOM   2343  O   VAL A 155     -14.590 -23.619   1.727  1.00  0.00           O  
ATOM   2344  CB  VAL A 155     -12.451 -22.158   3.756  1.00  0.00           C  
ATOM   2345  CG1 VAL A 155     -11.854 -23.447   3.210  1.00  0.00           C  
ATOM   2346  CG2 VAL A 155     -11.433 -21.028   3.705  1.00  0.00           C  
ATOM   2347  H   VAL A 155     -14.126 -20.420   4.554  1.00  0.00           H  
ATOM   2348  HA  VAL A 155     -13.425 -21.407   1.968  1.00  0.00           H  
ATOM   2349  HB  VAL A 155     -12.733 -22.348   4.791  1.00  0.00           H  
ATOM   2350 1HG1 VAL A 155     -10.966 -23.709   3.786  1.00  0.00           H  
ATOM   2351 2HG1 VAL A 155     -12.587 -24.249   3.289  1.00  0.00           H  
ATOM   2352 3HG1 VAL A 155     -11.579 -23.306   2.165  1.00  0.00           H  
ATOM   2353 1HG2 VAL A 155     -10.547 -21.312   4.272  1.00  0.00           H  
ATOM   2354 2HG2 VAL A 155     -11.156 -20.835   2.669  1.00  0.00           H  
ATOM   2355 3HG2 VAL A 155     -11.868 -20.128   4.139  1.00  0.00           H  
ATOM   2356  N   LEU A 156     -15.455 -23.445   3.838  1.00  0.00           N  
ATOM   2357  CA  LEU A 156     -16.371 -24.565   3.782  1.00  0.00           C  
ATOM   2358  C   LEU A 156     -17.606 -24.256   2.929  1.00  0.00           C  
ATOM   2359  O   LEU A 156     -18.246 -25.166   2.396  1.00  0.00           O  
ATOM   2360  CB  LEU A 156     -16.805 -24.951   5.202  1.00  0.00           C  
ATOM   2361  CG  LEU A 156     -15.954 -26.027   5.888  1.00  0.00           C  
ATOM   2362  CD1 LEU A 156     -14.491 -25.603   5.877  1.00  0.00           C  
ATOM   2363  CD2 LEU A 156     -16.451 -26.238   7.311  1.00  0.00           C  
ATOM   2364  H   LEU A 156     -15.384 -22.909   4.691  1.00  0.00           H  
ATOM   2365  HA  LEU A 156     -15.872 -25.394   3.280  1.00  0.00           H  
ATOM   2366 1HB  LEU A 156     -16.777 -24.059   5.827  1.00  0.00           H  
ATOM   2367 2HB  LEU A 156     -17.832 -25.313   5.167  1.00  0.00           H  
ATOM   2368  HG  LEU A 156     -16.034 -26.962   5.334  1.00  0.00           H  
ATOM   2369 1HD1 LEU A 156     -13.886 -26.368   6.364  1.00  0.00           H  
ATOM   2370 2HD1 LEU A 156     -14.156 -25.479   4.847  1.00  0.00           H  
ATOM   2371 3HD1 LEU A 156     -14.382 -24.660   6.411  1.00  0.00           H  
ATOM   2372 1HD2 LEU A 156     -15.847 -27.004   7.798  1.00  0.00           H  
ATOM   2373 2HD2 LEU A 156     -16.369 -25.303   7.867  1.00  0.00           H  
ATOM   2374 3HD2 LEU A 156     -17.492 -26.556   7.288  1.00  0.00           H  
ATOM   2375  N   GLY A 157     -17.929 -22.975   2.776  1.00  0.00           N  
ATOM   2376  CA  GLY A 157     -19.089 -22.599   1.982  1.00  0.00           C  
ATOM   2377  C   GLY A 157     -20.352 -22.840   2.792  1.00  0.00           C  
ATOM   2378  O   GLY A 157     -21.450 -23.054   2.250  1.00  0.00           O  
ATOM   2379  H   GLY A 157     -17.373 -22.251   3.207  1.00  0.00           H  
ATOM   2380 1HA  GLY A 157     -19.008 -21.550   1.697  1.00  0.00           H  
ATOM   2381 2HA  GLY A 157     -19.104 -23.181   1.061  1.00  0.00           H  
ATOM   2382  N   THR A 158     -20.343 -22.670   4.170  1.00  0.00           N  
ATOM   2383  CA  THR A 158     -21.402 -22.929   5.131  1.00  0.00           C  
ATOM   2384  C   THR A 158     -21.520 -21.724   6.060  1.00  0.00           C  
ATOM   2385  O   THR A 158     -21.003 -20.646   5.744  1.00  0.00           O  
ATOM   2386  CB  THR A 158     -21.134 -24.209   5.944  1.00  0.00           C  
ATOM   2387  OG1 THR A 158     -22.298 -24.543   6.711  1.00  0.00           O  
ATOM   2388  CG2 THR A 158     -19.954 -24.009   6.881  1.00  0.00           C  
ATOM   2389  H   THR A 158     -19.451 -22.330   4.501  1.00  0.00           H  
ATOM   2390  HA  THR A 158     -22.342 -23.035   4.589  1.00  0.00           H  
ATOM   2391  HB  THR A 158     -20.916 -25.033   5.264  1.00  0.00           H  
ATOM   2392  HG1 THR A 158     -22.261 -25.470   6.961  1.00  0.00           H  
ATOM   2393 1HG2 THR A 158     -19.779 -24.924   7.447  1.00  0.00           H  
ATOM   2394 2HG2 THR A 158     -19.064 -23.766   6.300  1.00  0.00           H  
ATOM   2395 3HG2 THR A 158     -20.170 -23.193   7.570  1.00  0.00           H  
ATOM   2396  N   THR A 159     -22.213 -21.890   7.184  1.00  0.00           N  
ATOM   2397  CA  THR A 159     -22.423 -20.780   8.121  1.00  0.00           C  
ATOM   2398  C   THR A 159     -21.369 -20.775   9.235  1.00  0.00           C  
ATOM   2399  O   THR A 159     -20.637 -21.746   9.400  1.00  0.00           O  
ATOM   2400  CB  THR A 159     -23.830 -20.843   8.744  1.00  0.00           C  
ATOM   2401  OG1 THR A 159     -23.940 -22.014   9.564  1.00  0.00           O  
ATOM   2402  CG2 THR A 159     -24.893 -20.888   7.657  1.00  0.00           C  
ATOM   2403  H   THR A 159     -22.604 -22.797   7.399  1.00  0.00           H  
ATOM   2404  HA  THR A 159     -22.374 -19.844   7.566  1.00  0.00           H  
ATOM   2405  HB  THR A 159     -23.992 -19.963   9.367  1.00  0.00           H  
ATOM   2406  HG1 THR A 159     -24.749 -21.967  10.080  1.00  0.00           H  
ATOM   2407 1HG2 THR A 159     -25.881 -20.933   8.115  1.00  0.00           H  
ATOM   2408 2HG2 THR A 159     -24.819 -19.994   7.038  1.00  0.00           H  
ATOM   2409 3HG2 THR A 159     -24.742 -21.771   7.037  1.00  0.00           H  
ATOM   2410  N   VAL A 160     -21.296 -19.698  10.014  1.00  0.00           N  
ATOM   2411  CA  VAL A 160     -20.335 -19.667  11.109  1.00  0.00           C  
ATOM   2412  C   VAL A 160     -20.762 -20.628  12.211  1.00  0.00           C  
ATOM   2413  O   VAL A 160     -19.922 -21.173  12.904  1.00  0.00           O  
ATOM   2414  CB  VAL A 160     -20.215 -18.243  11.683  1.00  0.00           C  
ATOM   2415  CG1 VAL A 160     -19.642 -17.295  10.640  1.00  0.00           C  
ATOM   2416  CG2 VAL A 160     -21.576 -17.761  12.161  1.00  0.00           C  
ATOM   2417  H   VAL A 160     -21.894 -18.897   9.859  1.00  0.00           H  
ATOM   2418  HA  VAL A 160     -19.371 -20.014  10.733  1.00  0.00           H  
ATOM   2419  HB  VAL A 160     -19.518 -18.257  12.521  1.00  0.00           H  
ATOM   2420 1HG1 VAL A 160     -19.564 -16.293  11.063  1.00  0.00           H  
ATOM   2421 2HG1 VAL A 160     -18.653 -17.639  10.339  1.00  0.00           H  
ATOM   2422 3HG1 VAL A 160     -20.300 -17.270   9.771  1.00  0.00           H  
ATOM   2423 1HG2 VAL A 160     -21.483 -16.753  12.567  1.00  0.00           H  
ATOM   2424 2HG2 VAL A 160     -22.274 -17.752  11.324  1.00  0.00           H  
ATOM   2425 3HG2 VAL A 160     -21.947 -18.431  12.937  1.00  0.00           H  
ATOM   2426  N   GLU A 161     -22.171 -20.891  12.478  1.00  0.00           N  
ATOM   2427  CA  GLU A 161     -22.730 -21.834  13.450  1.00  0.00           C  
ATOM   2428  C   GLU A 161     -22.311 -23.261  13.152  1.00  0.00           C  
ATOM   2429  O   GLU A 161     -22.066 -24.046  14.051  1.00  0.00           O  
ATOM   2430  CB  GLU A 161     -24.256 -21.740  13.466  1.00  0.00           C  
ATOM   2431  CG  GLU A 161     -24.801 -20.415  13.979  1.00  0.00           C  
ATOM   2432  CD  GLU A 161     -24.781 -19.332  12.937  1.00  0.00           C  
ATOM   2433  OE1 GLU A 161     -24.376 -19.603  11.832  1.00  0.00           O  
ATOM   2434  OE2 GLU A 161     -25.172 -18.230  13.246  1.00  0.00           O  
ATOM   2435  H   GLU A 161     -22.795 -20.380  11.871  1.00  0.00           H  
ATOM   2436  HA  GLU A 161     -22.351 -21.576  14.439  1.00  0.00           H  
ATOM   2437 1HB  GLU A 161     -24.642 -21.892  12.457  1.00  0.00           H  
ATOM   2438 2HB  GLU A 161     -24.663 -22.534  14.094  1.00  0.00           H  
ATOM   2439 1HG  GLU A 161     -25.826 -20.561  14.316  1.00  0.00           H  
ATOM   2440 2HG  GLU A 161     -24.206 -20.098  14.836  1.00  0.00           H  
ATOM   2441  N   GLU A 162     -22.241 -23.722  11.760  1.00  0.00           N  
ATOM   2442  CA  GLU A 162     -21.773 -25.020  11.290  1.00  0.00           C  
ATOM   2443  C   GLU A 162     -20.257 -25.169  11.427  1.00  0.00           C  
ATOM   2444  O   GLU A 162     -19.751 -26.244  11.768  1.00  0.00           O  
ATOM   2445  CB  GLU A 162     -22.206 -25.242   9.837  1.00  0.00           C  
ATOM   2446  CG  GLU A 162     -21.863 -26.609   9.279  1.00  0.00           C  
ATOM   2447  CD  GLU A 162     -22.601 -27.744   9.981  1.00  0.00           C  
ATOM   2448  OE1 GLU A 162     -23.517 -27.472  10.793  1.00  0.00           O  
ATOM   2449  OE2 GLU A 162     -22.254 -28.912   9.711  1.00  0.00           O  
ATOM   2450  H   GLU A 162     -22.563 -23.041  11.087  1.00  0.00           H  
ATOM   2451  HA  GLU A 162     -22.223 -25.794  11.911  1.00  0.00           H  
ATOM   2452 1HB  GLU A 162     -23.284 -25.108   9.755  1.00  0.00           H  
ATOM   2453 2HB  GLU A 162     -21.735 -24.493   9.199  1.00  0.00           H  
ATOM   2454 1HG  GLU A 162     -22.115 -26.630   8.219  1.00  0.00           H  
ATOM   2455 2HG  GLU A 162     -20.791 -26.771   9.373  1.00  0.00           H  
ATOM   2456  N   ALA A 163     -19.535 -24.084  11.146  1.00  0.00           N  
ATOM   2457  CA  ALA A 163     -18.091 -24.068  11.300  1.00  0.00           C  
ATOM   2458  C   ALA A 163     -17.702 -24.343  12.766  1.00  0.00           C  
ATOM   2459  O   ALA A 163     -16.764 -25.092  13.029  1.00  0.00           O  
ATOM   2460  CB  ALA A 163     -17.521 -22.729  10.824  1.00  0.00           C  
ATOM   2461  H   ALA A 163     -20.006 -23.250  10.820  1.00  0.00           H  
ATOM   2462  HA  ALA A 163     -17.676 -24.866  10.685  1.00  0.00           H  
ATOM   2463 1HB  ALA A 163     -16.439 -22.730  10.945  1.00  0.00           H  
ATOM   2464 2HB  ALA A 163     -17.771 -22.580   9.773  1.00  0.00           H  
ATOM   2465 3HB  ALA A 163     -17.952 -21.921  11.415  1.00  0.00           H  
ATOM   2466  N   VAL A 164     -18.431 -23.741  13.705  1.00  0.00           N  
ATOM   2467  CA  VAL A 164     -18.225 -23.995  15.131  1.00  0.00           C  
ATOM   2468  C   VAL A 164     -18.691 -25.398  15.509  1.00  0.00           C  
ATOM   2469  O   VAL A 164     -17.997 -26.125  16.226  1.00  0.00           O  
ATOM   2470  CB  VAL A 164     -18.988 -22.957  15.977  1.00  0.00           C  
ATOM   2471  CG1 VAL A 164     -18.967 -23.349  17.446  1.00  0.00           C  
ATOM   2472  CG2 VAL A 164     -18.378 -21.578  15.777  1.00  0.00           C  
ATOM   2473  H   VAL A 164     -19.149 -23.091  13.420  1.00  0.00           H  
ATOM   2474  HA  VAL A 164     -17.157 -23.925  15.344  1.00  0.00           H  
ATOM   2475  HB  VAL A 164     -20.032 -22.943  15.662  1.00  0.00           H  
ATOM   2476 1HG1 VAL A 164     -19.510 -22.605  18.029  1.00  0.00           H  
ATOM   2477 2HG1 VAL A 164     -19.440 -24.322  17.570  1.00  0.00           H  
ATOM   2478 3HG1 VAL A 164     -17.935 -23.398  17.794  1.00  0.00           H  
ATOM   2479 1HG2 VAL A 164     -18.923 -20.850  16.376  1.00  0.00           H  
ATOM   2480 2HG2 VAL A 164     -17.332 -21.595  16.085  1.00  0.00           H  
ATOM   2481 3HG2 VAL A 164     -18.442 -21.302  14.724  1.00  0.00           H  
ATOM   2482  N   TYR A 165     -20.000 -25.897  15.069  1.00  0.00           N  
ATOM   2483  CA  TYR A 165     -20.483 -27.245  15.346  1.00  0.00           C  
ATOM   2484  C   TYR A 165     -19.481 -28.335  14.935  1.00  0.00           C  
ATOM   2485  O   TYR A 165     -19.203 -29.258  15.701  1.00  0.00           O  
ATOM   2486  CB  TYR A 165     -21.822 -27.471  14.641  1.00  0.00           C  
ATOM   2487  CG  TYR A 165     -22.380 -28.865  14.822  1.00  0.00           C  
ATOM   2488  CD1 TYR A 165     -23.035 -29.203  15.997  1.00  0.00           C  
ATOM   2489  CD2 TYR A 165     -22.237 -29.805  13.812  1.00  0.00           C  
ATOM   2490  CE1 TYR A 165     -23.544 -30.477  16.162  1.00  0.00           C  
ATOM   2491  CE2 TYR A 165     -22.747 -31.079  13.977  1.00  0.00           C  
ATOM   2492  CZ  TYR A 165     -23.398 -31.415  15.146  1.00  0.00           C  
ATOM   2493  OH  TYR A 165     -23.905 -32.683  15.311  1.00  0.00           O  
ATOM   2494  H   TYR A 165     -20.572 -25.274  14.515  1.00  0.00           H  
ATOM   2495  HA  TYR A 165     -20.636 -27.345  16.421  1.00  0.00           H  
ATOM   2496 1HB  TYR A 165     -22.557 -26.758  15.018  1.00  0.00           H  
ATOM   2497 2HB  TYR A 165     -21.707 -27.286  13.573  1.00  0.00           H  
ATOM   2498  HD1 TYR A 165     -23.147 -28.464  16.790  1.00  0.00           H  
ATOM   2499  HD2 TYR A 165     -21.722 -29.540  12.889  1.00  0.00           H  
ATOM   2500  HE1 TYR A 165     -24.058 -30.742  17.085  1.00  0.00           H  
ATOM   2501  HE2 TYR A 165     -22.634 -31.818  13.184  1.00  0.00           H  
ATOM   2502  HH  TYR A 165     -24.324 -32.750  16.173  1.00  0.00           H  
ATOM   2503  N   ARG A 166     -18.904 -28.246  13.640  1.00  0.00           N  
ATOM   2504  CA  ARG A 166     -17.901 -29.195  13.172  1.00  0.00           C  
ATOM   2505  C   ARG A 166     -16.608 -29.078  13.936  1.00  0.00           C  
ATOM   2506  O   ARG A 166     -15.923 -30.075  14.170  1.00  0.00           O  
ATOM   2507  CB  ARG A 166     -17.622 -28.992  11.691  1.00  0.00           C  
ATOM   2508  CG  ARG A 166     -18.775 -29.349  10.766  1.00  0.00           C  
ATOM   2509  CD  ARG A 166     -18.433 -29.104   9.342  1.00  0.00           C  
ATOM   2510  NE  ARG A 166     -19.570 -29.331   8.464  1.00  0.00           N  
ATOM   2511  CZ  ARG A 166     -19.501 -29.373   7.119  1.00  0.00           C  
ATOM   2512  NH1 ARG A 166     -18.347 -29.204   6.513  1.00  0.00           N  
ATOM   2513  NH2 ARG A 166     -20.596 -29.586   6.409  1.00  0.00           N  
ATOM   2514  H   ARG A 166     -19.206 -27.507  13.022  1.00  0.00           H  
ATOM   2515  HA  ARG A 166     -18.292 -30.207  13.307  1.00  0.00           H  
ATOM   2516 1HB  ARG A 166     -17.366 -27.950  11.510  1.00  0.00           H  
ATOM   2517 2HB  ARG A 166     -16.764 -29.596  11.395  1.00  0.00           H  
ATOM   2518 1HG  ARG A 166     -19.022 -30.404  10.884  1.00  0.00           H  
ATOM   2519 2HG  ARG A 166     -19.646 -28.741  11.019  1.00  0.00           H  
ATOM   2520 1HD  ARG A 166     -18.108 -28.073   9.218  1.00  0.00           H  
ATOM   2521 2HD  ARG A 166     -17.630 -29.776   9.039  1.00  0.00           H  
ATOM   2522  HE  ARG A 166     -20.476 -29.465   8.893  1.00  0.00           H  
ATOM   2523 1HH1 ARG A 166     -17.511 -29.041   7.057  1.00  0.00           H  
ATOM   2524 2HH1 ARG A 166     -18.295 -29.237   5.506  1.00  0.00           H  
ATOM   2525 1HH2 ARG A 166     -21.483 -29.717   6.874  1.00  0.00           H  
ATOM   2526 2HH2 ARG A 166     -20.544 -29.618   5.401  1.00  0.00           H  
ATOM   2527  N   ALA A 167     -16.123 -27.739  14.372  1.00  0.00           N  
ATOM   2528  CA  ALA A 167     -14.912 -27.519  15.141  1.00  0.00           C  
ATOM   2529  C   ALA A 167     -15.052 -28.188  16.511  1.00  0.00           C  
ATOM   2530  O   ALA A 167     -14.086 -28.771  17.015  1.00  0.00           O  
ATOM   2531  CB  ALA A 167     -14.634 -26.026  15.279  1.00  0.00           C  
ATOM   2532  H   ALA A 167     -16.638 -26.943  14.025  1.00  0.00           H  
ATOM   2533  HA  ALA A 167     -14.082 -27.984  14.608  1.00  0.00           H  
ATOM   2534 1HB  ALA A 167     -13.722 -25.879  15.859  1.00  0.00           H  
ATOM   2535 2HB  ALA A 167     -14.509 -25.588  14.291  1.00  0.00           H  
ATOM   2536 3HB  ALA A 167     -15.469 -25.547  15.789  1.00  0.00           H  
ATOM   2537  N   LEU A 168     -16.254 -28.106  17.092  1.00  0.00           N  
ATOM   2538  CA  LEU A 168     -16.565 -28.763  18.375  1.00  0.00           C  
ATOM   2539  C   LEU A 168     -16.455 -30.291  18.306  1.00  0.00           C  
ATOM   2540  O   LEU A 168     -15.983 -30.918  19.256  1.00  0.00           O  
ATOM   2541  CB  LEU A 168     -17.981 -28.380  18.825  1.00  0.00           C  
ATOM   2542  CG  LEU A 168     -18.139 -26.962  19.387  1.00  0.00           C  
ATOM   2543  CD1 LEU A 168     -19.615 -26.591  19.423  1.00  0.00           C  
ATOM   2544  CD2 LEU A 168     -17.525 -26.896  20.779  1.00  0.00           C  
ATOM   2545  H   LEU A 168     -16.972 -27.569  16.628  1.00  0.00           H  
ATOM   2546  HA  LEU A 168     -15.834 -28.441  19.114  1.00  0.00           H  
ATOM   2547 1HB  LEU A 168     -18.654 -28.475  17.974  1.00  0.00           H  
ATOM   2548 2HB  LEU A 168     -18.301 -29.080  19.597  1.00  0.00           H  
ATOM   2549  HG  LEU A 168     -17.631 -26.251  18.733  1.00  0.00           H  
ATOM   2550 1HD1 LEU A 168     -19.727 -25.583  19.822  1.00  0.00           H  
ATOM   2551 2HD1 LEU A 168     -20.023 -26.627  18.412  1.00  0.00           H  
ATOM   2552 3HD1 LEU A 168     -20.153 -27.294  20.057  1.00  0.00           H  
ATOM   2553 1HD2 LEU A 168     -17.636 -25.887  21.177  1.00  0.00           H  
ATOM   2554 2HD2 LEU A 168     -18.033 -27.604  21.433  1.00  0.00           H  
ATOM   2555 3HD2 LEU A 168     -16.466 -27.148  20.720  1.00  0.00           H  
ATOM   2556  N   LYS A 169     -16.968 -31.044  17.142  1.00  0.00           N  
ATOM   2557  CA  LYS A 169     -16.800 -32.486  16.908  1.00  0.00           C  
ATOM   2558  C   LYS A 169     -15.327 -32.901  16.981  1.00  0.00           C  
ATOM   2559  O   LYS A 169     -14.985 -33.902  17.622  1.00  0.00           O  
ATOM   2560  CB  LYS A 169     -17.386 -32.880  15.552  1.00  0.00           C  
ATOM   2561  CG  LYS A 169     -17.233 -34.355  15.204  1.00  0.00           C  
ATOM   2562  CD  LYS A 169     -17.796 -34.658  13.824  1.00  0.00           C  
ATOM   2563  CE  LYS A 169     -17.512 -36.096  13.413  1.00  0.00           C  
ATOM   2564  NZ  LYS A 169     -18.003 -36.389  12.039  1.00  0.00           N  
ATOM   2565  H   LYS A 169     -17.505 -30.498  16.485  1.00  0.00           H  
ATOM   2566  HA  LYS A 169     -17.333 -33.028  17.689  1.00  0.00           H  
ATOM   2567 1HB  LYS A 169     -18.449 -32.640  15.532  1.00  0.00           H  
ATOM   2568 2HB  LYS A 169     -16.904 -32.299  14.764  1.00  0.00           H  
ATOM   2569 1HG  LYS A 169     -16.177 -34.626  15.223  1.00  0.00           H  
ATOM   2570 2HG  LYS A 169     -17.758 -34.959  15.942  1.00  0.00           H  
ATOM   2571 1HD  LYS A 169     -18.875 -34.497  13.828  1.00  0.00           H  
ATOM   2572 2HD  LYS A 169     -17.348 -33.987  13.092  1.00  0.00           H  
ATOM   2573 1HE  LYS A 169     -16.439 -36.277  13.449  1.00  0.00           H  
ATOM   2574 2HE  LYS A 169     -17.997 -36.777  14.112  1.00  0.00           H  
ATOM   2575 1HZ  LYS A 169     -17.795 -37.350  11.805  1.00  0.00           H  
ATOM   2576 2HZ  LYS A 169     -19.001 -36.241  11.998  1.00  0.00           H  
ATOM   2577 3HZ  LYS A 169     -17.545 -35.777  11.380  1.00  0.00           H  
ATOM   2578  N   LEU A 170     -14.402 -32.143  16.273  1.00  0.00           N  
ATOM   2579  CA  LEU A 170     -12.966 -32.393  16.201  1.00  0.00           C  
ATOM   2580  C   LEU A 170     -12.252 -31.952  17.468  1.00  0.00           C  
ATOM   2581  O   LEU A 170     -11.271 -32.568  17.864  1.00  0.00           O  
ATOM   2582  CB  LEU A 170     -12.363 -31.665  14.993  1.00  0.00           C  
ATOM   2583  CG  LEU A 170     -12.365 -32.449  13.675  1.00  0.00           C  
ATOM   2584  CD1 LEU A 170     -11.283 -33.519  13.719  1.00  0.00           C  
ATOM   2585  CD2 LEU A 170     -13.737 -33.067  13.453  1.00  0.00           C  
ATOM   2586  H   LEU A 170     -14.797 -31.394  15.722  1.00  0.00           H  
ATOM   2587  HA  LEU A 170     -12.805 -33.467  16.120  1.00  0.00           H  
ATOM   2588 1HB  LEU A 170     -12.920 -30.743  14.830  1.00  0.00           H  
ATOM   2589 2HB  LEU A 170     -11.331 -31.405  15.224  1.00  0.00           H  
ATOM   2590  HG  LEU A 170     -12.132 -31.775  12.850  1.00  0.00           H  
ATOM   2591 1HD1 LEU A 170     -11.283 -34.076  12.783  1.00  0.00           H  
ATOM   2592 2HD1 LEU A 170     -10.310 -33.048  13.860  1.00  0.00           H  
ATOM   2593 3HD1 LEU A 170     -11.479 -34.201  14.547  1.00  0.00           H  
ATOM   2594 1HD2 LEU A 170     -13.737 -33.624  12.515  1.00  0.00           H  
ATOM   2595 2HD2 LEU A 170     -13.969 -33.743  14.276  1.00  0.00           H  
ATOM   2596 3HD2 LEU A 170     -14.488 -32.279  13.406  1.00  0.00           H  
ATOM   2597  N   LYS A 171     -12.731 -30.877  18.087  1.00  0.00           N  
ATOM   2598  CA  LYS A 171     -12.190 -30.445  19.371  1.00  0.00           C  
ATOM   2599  C   LYS A 171     -12.248 -31.600  20.345  1.00  0.00           C  
ATOM   2600  O   LYS A 171     -11.258 -31.967  20.977  1.00  0.00           O  
ATOM   2601  CB  LYS A 171     -12.959 -29.242  19.920  1.00  0.00           C  
ATOM   2602  CG  LYS A 171     -12.597 -28.866  21.351  1.00  0.00           C  
ATOM   2603  CD  LYS A 171     -13.719 -29.219  22.316  1.00  0.00           C  
ATOM   2604  CE  LYS A 171     -13.456 -28.653  23.703  1.00  0.00           C  
ATOM   2605  NZ  LYS A 171     -14.498 -29.069  24.680  1.00  0.00           N  
ATOM   2606  H   LYS A 171     -13.479 -30.348  17.665  1.00  0.00           H  
ATOM   2607  HA  LYS A 171     -11.169 -30.090  19.217  1.00  0.00           H  
ATOM   2608 1HB  LYS A 171     -12.774 -28.374  19.288  1.00  0.00           H  
ATOM   2609 2HB  LYS A 171     -14.028 -29.449  19.888  1.00  0.00           H  
ATOM   2610 1HG  LYS A 171     -11.692 -29.396  21.649  1.00  0.00           H  
ATOM   2611 2HG  LYS A 171     -12.405 -27.795  21.407  1.00  0.00           H  
ATOM   2612 1HD  LYS A 171     -14.662 -28.817  21.941  1.00  0.00           H  
ATOM   2613 2HD  LYS A 171     -13.810 -30.303  22.387  1.00  0.00           H  
ATOM   2614 1HE  LYS A 171     -12.486 -28.998  24.057  1.00  0.00           H  
ATOM   2615 2HE  LYS A 171     -13.436 -27.565  23.655  1.00  0.00           H  
ATOM   2616 1HZ  LYS A 171     -14.288 -28.674  25.586  1.00  0.00           H  
ATOM   2617 2HZ  LYS A 171     -15.402 -28.740  24.371  1.00  0.00           H  
ATOM   2618 3HZ  LYS A 171     -14.514 -30.077  24.749  1.00  0.00           H  
ATOM   2619  N   THR A 172     -13.499 -32.284  20.537  1.00  0.00           N  
ATOM   2620  CA  THR A 172     -13.680 -33.386  21.457  1.00  0.00           C  
ATOM   2621  C   THR A 172     -12.854 -34.605  21.037  1.00  0.00           C  
ATOM   2622  O   THR A 172     -12.182 -35.220  21.871  1.00  0.00           O  
ATOM   2623  CB  THR A 172     -15.168 -33.772  21.562  1.00  0.00           C  
ATOM   2624  OG1 THR A 172     -15.919 -32.658  22.059  1.00  0.00           O  
ATOM   2625  CG2 THR A 172     -15.346 -34.959  22.497  1.00  0.00           C  
ATOM   2626  H   THR A 172     -14.289 -31.956  19.999  1.00  0.00           H  
ATOM   2627  HA  THR A 172     -13.311 -33.085  22.436  1.00  0.00           H  
ATOM   2628  HB  THR A 172     -15.544 -34.035  20.573  1.00  0.00           H  
ATOM   2629  HG1 THR A 172     -15.970 -31.979  21.381  1.00  0.00           H  
ATOM   2630 1HG2 THR A 172     -16.403 -35.218  22.557  1.00  0.00           H  
ATOM   2631 2HG2 THR A 172     -14.785 -35.811  22.114  1.00  0.00           H  
ATOM   2632 3HG2 THR A 172     -14.980 -34.699  23.488  1.00  0.00           H  
ATOM   2633  N   LYS A 173     -12.867 -34.933  19.747  1.00  0.00           N  
ATOM   2634  CA  LYS A 173     -12.160 -36.129  19.284  1.00  0.00           C  
ATOM   2635  C   LYS A 173     -10.667 -36.089  19.535  1.00  0.00           C  
ATOM   2636  O   LYS A 173     -10.101 -37.047  20.054  1.00  0.00           O  
ATOM   2637  CB  LYS A 173     -12.414 -36.341  17.790  1.00  0.00           C  
ATOM   2638  CG  LYS A 173     -11.725 -37.566  17.204  1.00  0.00           C  
ATOM   2639  CD  LYS A 173     -12.032 -37.716  15.722  1.00  0.00           C  
ATOM   2640  CE  LYS A 173     -11.294 -38.902  15.119  1.00  0.00           C  
ATOM   2641  NZ  LYS A 173     -11.589 -39.064  13.670  1.00  0.00           N  
ATOM   2642  H   LYS A 173     -13.363 -34.364  19.076  1.00  0.00           H  
ATOM   2643  HA  LYS A 173     -12.532 -36.988  19.843  1.00  0.00           H  
ATOM   2644 1HB  LYS A 173     -13.485 -36.443  17.614  1.00  0.00           H  
ATOM   2645 2HB  LYS A 173     -12.072 -35.467  17.236  1.00  0.00           H  
ATOM   2646 1HG  LYS A 173     -10.646 -37.475  17.335  1.00  0.00           H  
ATOM   2647 2HG  LYS A 173     -12.062 -38.460  17.728  1.00  0.00           H  
ATOM   2648 1HD  LYS A 173     -13.105 -37.859  15.585  1.00  0.00           H  
ATOM   2649 2HD  LYS A 173     -11.734 -36.809  15.195  1.00  0.00           H  
ATOM   2650 1HE  LYS A 173     -10.221 -38.765  15.246  1.00  0.00           H  
ATOM   2651 2HE  LYS A 173     -11.585 -39.814  15.640  1.00  0.00           H  
ATOM   2652 1HZ  LYS A 173     -11.081 -39.860  13.309  1.00  0.00           H  
ATOM   2653 2HZ  LYS A 173     -12.580 -39.211  13.541  1.00  0.00           H  
ATOM   2654 3HZ  LYS A 173     -11.305 -38.231  13.174  1.00  0.00           H  
ATOM   2655  N   LEU A 174     -10.038 -34.978  19.174  1.00  0.00           N  
ATOM   2656  CA  LEU A 174      -8.590 -34.888  19.178  1.00  0.00           C  
ATOM   2657  C   LEU A 174      -8.037 -34.253  20.438  1.00  0.00           C  
ATOM   2658  O   LEU A 174      -6.876 -34.465  20.775  1.00  0.00           O  
ATOM   2659  CB  LEU A 174      -8.118 -34.086  17.959  1.00  0.00           C  
ATOM   2660  CG  LEU A 174      -8.517 -34.655  16.592  1.00  0.00           C  
ATOM   2661  CD1 LEU A 174      -8.065 -33.704  15.493  1.00  0.00           C  
ATOM   2662  CD2 LEU A 174      -7.893 -36.032  16.415  1.00  0.00           C  
ATOM   2663  H   LEU A 174     -10.581 -34.176  18.889  1.00  0.00           H  
ATOM   2664  HA  LEU A 174      -8.181 -35.894  19.098  1.00  0.00           H  
ATOM   2665 1HB  LEU A 174      -8.525 -33.078  18.029  1.00  0.00           H  
ATOM   2666 2HB  LEU A 174      -7.031 -34.019  17.987  1.00  0.00           H  
ATOM   2667  HG  LEU A 174      -9.603 -34.740  16.535  1.00  0.00           H  
ATOM   2668 1HD1 LEU A 174      -8.348 -34.109  14.522  1.00  0.00           H  
ATOM   2669 2HD1 LEU A 174      -8.541 -32.733  15.634  1.00  0.00           H  
ATOM   2670 3HD1 LEU A 174      -6.982 -33.587  15.535  1.00  0.00           H  
ATOM   2671 1HD2 LEU A 174      -8.177 -36.438  15.443  1.00  0.00           H  
ATOM   2672 2HD2 LEU A 174      -6.807 -35.949  16.470  1.00  0.00           H  
ATOM   2673 3HD2 LEU A 174      -8.246 -36.696  17.203  1.00  0.00           H  
ATOM   2674  N   GLY A 175      -8.863 -33.465  21.125  1.00  0.00           N  
ATOM   2675  CA  GLY A 175      -8.412 -32.689  22.268  1.00  0.00           C  
ATOM   2676  C   GLY A 175      -7.701 -31.399  21.864  1.00  0.00           C  
ATOM   2677  O   GLY A 175      -6.672 -31.034  22.444  1.00  0.00           O  
ATOM   2678  H   GLY A 175      -9.831 -33.405  20.842  1.00  0.00           H  
ATOM   2679 1HA  GLY A 175      -9.267 -32.437  22.897  1.00  0.00           H  
ATOM   2680 2HA  GLY A 175      -7.734 -33.291  22.871  1.00  0.00           H  
ATOM   2681  N   VAL A 176      -8.241 -30.706  20.864  1.00  0.00           N  
ATOM   2682  CA  VAL A 176      -7.615 -29.494  20.342  1.00  0.00           C  
ATOM   2683  C   VAL A 176      -8.603 -28.337  20.448  1.00  0.00           C  
ATOM   2684  O   VAL A 176      -9.786 -28.552  20.685  1.00  0.00           O  
ATOM   2685  CB  VAL A 176      -7.190 -29.685  18.873  1.00  0.00           C  
ATOM   2686  CG1 VAL A 176      -6.207 -30.839  18.749  1.00  0.00           C  
ATOM   2687  CG2 VAL A 176      -8.415 -29.924  18.005  1.00  0.00           C  
ATOM   2688  H   VAL A 176      -9.108 -31.028  20.455  1.00  0.00           H  
ATOM   2689  HA  VAL A 176      -6.733 -29.273  20.945  1.00  0.00           H  
ATOM   2690  HB  VAL A 176      -6.674 -28.786  18.534  1.00  0.00           H  
ATOM   2691 1HG1 VAL A 176      -5.916 -30.960  17.705  1.00  0.00           H  
ATOM   2692 2HG1 VAL A 176      -5.321 -30.630  19.350  1.00  0.00           H  
ATOM   2693 3HG1 VAL A 176      -6.677 -31.757  19.102  1.00  0.00           H  
ATOM   2694 1HG2 VAL A 176      -8.107 -30.057  16.969  1.00  0.00           H  
ATOM   2695 2HG2 VAL A 176      -8.934 -30.819  18.348  1.00  0.00           H  
ATOM   2696 3HG2 VAL A 176      -9.085 -29.066  18.077  1.00  0.00           H  
ATOM   2697  N   SER A 177      -8.133 -26.995  20.288  1.00  0.00           N  
ATOM   2698  CA  SER A 177      -8.898 -25.756  20.325  1.00  0.00           C  
ATOM   2699  C   SER A 177      -9.796 -25.678  19.091  1.00  0.00           C  
ATOM   2700  O   SER A 177      -9.588 -26.381  18.115  1.00  0.00           O  
ATOM   2701  CB  SER A 177      -7.969 -24.559  20.380  1.00  0.00           C  
ATOM   2702  OG  SER A 177      -7.223 -24.448  19.199  1.00  0.00           O  
ATOM   2703  H   SER A 177      -7.137 -26.951  20.131  1.00  0.00           H  
ATOM   2704  HA  SER A 177      -9.503 -25.749  21.234  1.00  0.00           H  
ATOM   2705 1HB  SER A 177      -8.554 -23.652  20.531  1.00  0.00           H  
ATOM   2706 2HB  SER A 177      -7.296 -24.660  21.229  1.00  0.00           H  
ATOM   2707  HG  SER A 177      -6.498 -25.071  19.284  1.00  0.00           H  
ATOM   2708  N   LEU A 178     -10.797 -24.817  19.141  1.00  0.00           N  
ATOM   2709  CA  LEU A 178     -11.709 -24.616  18.026  1.00  0.00           C  
ATOM   2710  C   LEU A 178     -10.963 -24.049  16.821  1.00  0.00           C  
ATOM   2711  O   LEU A 178     -11.321 -24.301  15.661  1.00  0.00           O  
ATOM   2712  CB  LEU A 178     -12.846 -23.670  18.433  1.00  0.00           C  
ATOM   2713  CG  LEU A 178     -13.834 -24.222  19.468  1.00  0.00           C  
ATOM   2714  CD1 LEU A 178     -14.757 -23.106  19.937  1.00  0.00           C  
ATOM   2715  CD2 LEU A 178     -14.627 -25.366  18.854  1.00  0.00           C  
ATOM   2716  H   LEU A 178     -10.928 -24.280  19.986  1.00  0.00           H  
ATOM   2717  HA  LEU A 178     -12.153 -25.578  17.767  1.00  0.00           H  
ATOM   2718 1HB  LEU A 178     -12.410 -22.760  18.843  1.00  0.00           H  
ATOM   2719 2HB  LEU A 178     -13.414 -23.405  17.541  1.00  0.00           H  
ATOM   2720  HG  LEU A 178     -13.284 -24.587  20.337  1.00  0.00           H  
ATOM   2721 1HD1 LEU A 178     -15.459 -23.498  20.673  1.00  0.00           H  
ATOM   2722 2HD1 LEU A 178     -14.165 -22.310  20.390  1.00  0.00           H  
ATOM   2723 3HD1 LEU A 178     -15.309 -22.709  19.085  1.00  0.00           H  
ATOM   2724 1HD2 LEU A 178     -15.328 -25.759  19.590  1.00  0.00           H  
ATOM   2725 2HD2 LEU A 178     -15.177 -25.002  17.986  1.00  0.00           H  
ATOM   2726 3HD2 LEU A 178     -13.944 -26.157  18.544  1.00  0.00           H  
ATOM   2727  N   LEU A 179      -9.938 -23.188  16.998  1.00  0.00           N  
ATOM   2728  CA  LEU A 179      -9.053 -22.558  16.038  1.00  0.00           C  
ATOM   2729  C   LEU A 179      -8.198 -23.582  15.318  1.00  0.00           C  
ATOM   2730  O   LEU A 179      -7.975 -23.483  14.112  1.00  0.00           O  
ATOM   2731  CB  LEU A 179      -8.151 -21.536  16.742  1.00  0.00           C  
ATOM   2732  CG  LEU A 179      -7.139 -20.812  15.844  1.00  0.00           C  
ATOM   2733  CD1 LEU A 179      -7.873 -20.130  14.698  1.00  0.00           C  
ATOM   2734  CD2 LEU A 179      -6.358 -19.802  16.671  1.00  0.00           C  
ATOM   2735  H   LEU A 179      -9.822 -22.986  17.981  1.00  0.00           H  
ATOM   2736  HA  LEU A 179      -9.660 -22.042  15.292  1.00  0.00           H  
ATOM   2737 1HB  LEU A 179      -8.781 -20.779  17.207  1.00  0.00           H  
ATOM   2738 2HB  LEU A 179      -7.593 -22.047  17.526  1.00  0.00           H  
ATOM   2739  HG  LEU A 179      -6.450 -21.539  15.413  1.00  0.00           H  
ATOM   2740 1HD1 LEU A 179      -7.153 -19.616  14.060  1.00  0.00           H  
ATOM   2741 2HD1 LEU A 179      -8.407 -20.878  14.111  1.00  0.00           H  
ATOM   2742 3HD1 LEU A 179      -8.582 -19.408  15.099  1.00  0.00           H  
ATOM   2743 1HD2 LEU A 179      -5.638 -19.289  16.034  1.00  0.00           H  
ATOM   2744 2HD2 LEU A 179      -7.046 -19.074  17.101  1.00  0.00           H  
ATOM   2745 3HD2 LEU A 179      -5.829 -20.319  17.472  1.00  0.00           H  
ATOM   2746  N   GLN A 180      -7.594 -24.614  16.046  1.00  0.00           N  
ATOM   2747  CA  GLN A 180      -6.892 -25.774  15.510  1.00  0.00           C  
ATOM   2748  C   GLN A 180      -7.837 -26.696  14.780  1.00  0.00           C  
ATOM   2749  O   GLN A 180      -7.488 -27.259  13.737  1.00  0.00           O  
ATOM   2750  CB  GLN A 180      -6.181 -26.541  16.629  1.00  0.00           C  
ATOM   2751  CG  GLN A 180      -4.995 -25.807  17.232  1.00  0.00           C  
ATOM   2752  CD  GLN A 180      -4.568 -26.393  18.564  1.00  0.00           C  
ATOM   2753  OE1 GLN A 180      -5.373 -26.516  19.492  1.00  0.00           O  
ATOM   2754  NE2 GLN A 180      -3.297 -26.760  18.667  1.00  0.00           N  
ATOM   2755  H   GLN A 180      -7.673 -24.508  17.048  1.00  0.00           H  
ATOM   2756  HA  GLN A 180      -6.134 -25.424  14.806  1.00  0.00           H  
ATOM   2757 1HB  GLN A 180      -6.887 -26.754  17.431  1.00  0.00           H  
ATOM   2758 2HB  GLN A 180      -5.824 -27.497  16.245  1.00  0.00           H  
ATOM   2759 1HG  GLN A 180      -4.152 -25.873  16.543  1.00  0.00           H  
ATOM   2760 2HG  GLN A 180      -5.269 -24.763  17.388  1.00  0.00           H  
ATOM   2761 1HE2 GLN A 180      -2.957 -27.153  19.523  1.00  0.00           H  
ATOM   2762 2HE2 GLN A 180      -2.677 -26.644  17.891  1.00  0.00           H  
ATOM   2763  N   ALA A 181      -9.094 -26.961  15.353  1.00  0.00           N  
ATOM   2764  CA  ALA A 181     -10.075 -27.781  14.647  1.00  0.00           C  
ATOM   2765  C   ALA A 181     -10.534 -27.070  13.380  1.00  0.00           C  
ATOM   2766  O   ALA A 181     -10.782 -27.700  12.355  1.00  0.00           O  
ATOM   2767  CB  ALA A 181     -11.267 -28.070  15.549  1.00  0.00           C  
ATOM   2768  H   ALA A 181      -9.312 -26.615  16.275  1.00  0.00           H  
ATOM   2769  HA  ALA A 181      -9.601 -28.723  14.379  1.00  0.00           H  
ATOM   2770 1HB  ALA A 181     -11.992 -28.681  15.009  1.00  0.00           H  
ATOM   2771 2HB  ALA A 181     -10.931 -28.603  16.437  1.00  0.00           H  
ATOM   2772 3HB  ALA A 181     -11.735 -27.131  15.845  1.00  0.00           H  
ATOM   2773  N   ALA A 182     -10.643 -25.747  13.463  1.00  0.00           N  
ATOM   2774  CA  ALA A 182     -11.035 -24.951  12.307  1.00  0.00           C  
ATOM   2775  C   ALA A 182     -10.021 -25.108  11.188  1.00  0.00           C  
ATOM   2776  O   ALA A 182     -10.386 -25.240  10.019  1.00  0.00           O  
ATOM   2777  CB  ALA A 182     -11.184 -23.486  12.692  1.00  0.00           C  
ATOM   2778  H   ALA A 182     -10.451 -25.282  14.338  1.00  0.00           H  
ATOM   2779  HA  ALA A 182     -11.996 -25.321  11.951  1.00  0.00           H  
ATOM   2780 1HB  ALA A 182     -11.471 -22.907  11.813  1.00  0.00           H  
ATOM   2781 2HB  ALA A 182     -11.954 -23.387  13.457  1.00  0.00           H  
ATOM   2782 3HB  ALA A 182     -10.238 -23.114  13.078  1.00  0.00           H  
ATOM   2783  N   ALA A 183      -8.542 -25.106  11.468  1.00  0.00           N  
ATOM   2784  CA  ALA A 183      -7.511 -25.380  10.477  1.00  0.00           C  
ATOM   2785  C   ALA A 183      -7.642 -26.769   9.837  1.00  0.00           C  
ATOM   2786  O   ALA A 183      -7.283 -26.965   8.677  1.00  0.00           O  
ATOM   2787  CB  ALA A 183      -6.138 -25.226  11.114  1.00  0.00           C  
ATOM   2788  H   ALA A 183      -8.271 -24.896  12.419  1.00  0.00           H  
ATOM   2789  HA  ALA A 183      -7.609 -24.649   9.674  1.00  0.00           H  
ATOM   2790 1HB  ALA A 183      -5.367 -25.409  10.365  1.00  0.00           H  
ATOM   2791 2HB  ALA A 183      -6.030 -24.215  11.506  1.00  0.00           H  
ATOM   2792 3HB  ALA A 183      -6.031 -25.943  11.926  1.00  0.00           H  
ATOM   2793  N   ILE A 184      -8.070 -27.856  10.641  1.00  0.00           N  
ATOM   2794  CA  ILE A 184      -8.378 -29.199  10.120  1.00  0.00           C  
ATOM   2795  C   ILE A 184      -9.546 -29.181   9.132  1.00  0.00           C  
ATOM   2796  O   ILE A 184      -9.497 -29.833   8.088  1.00  0.00           O  
ATOM   2797  CB  ILE A 184      -8.708 -30.167  11.270  1.00  0.00           C  
ATOM   2798  CG1 ILE A 184      -7.460 -30.435  12.117  1.00  0.00           C  
ATOM   2799  CG2 ILE A 184      -9.273 -31.470  10.724  1.00  0.00           C  
ATOM   2800  CD1 ILE A 184      -7.750 -31.124  13.430  1.00  0.00           C  
ATOM   2801  H   ILE A 184      -8.202 -27.669  11.625  1.00  0.00           H  
ATOM   2802  HA  ILE A 184      -7.504 -29.574   9.593  1.00  0.00           H  
ATOM   2803  HB  ILE A 184      -9.444 -29.712  11.931  1.00  0.00           H  
ATOM   2804 1HG1 ILE A 184      -6.763 -31.055  11.553  1.00  0.00           H  
ATOM   2805 2HG1 ILE A 184      -6.957 -29.491  12.332  1.00  0.00           H  
ATOM   2806 1HG2 ILE A 184      -9.499 -32.143  11.551  1.00  0.00           H  
ATOM   2807 2HG2 ILE A 184     -10.184 -31.264  10.165  1.00  0.00           H  
ATOM   2808 3HG2 ILE A 184      -8.540 -31.937  10.066  1.00  0.00           H  
ATOM   2809 1HD1 ILE A 184      -6.816 -31.279  13.974  1.00  0.00           H  
ATOM   2810 2HD1 ILE A 184      -8.418 -30.504  14.028  1.00  0.00           H  
ATOM   2811 3HD1 ILE A 184      -8.221 -32.087  13.240  1.00  0.00           H  
ATOM   2812  N   LEU A 185     -10.758 -28.390   9.390  1.00  0.00           N  
ATOM   2813  CA  LEU A 185     -11.906 -28.197   8.507  1.00  0.00           C  
ATOM   2814  C   LEU A 185     -11.487 -27.484   7.221  1.00  0.00           C  
ATOM   2815  O   LEU A 185     -11.909 -27.848   6.115  1.00  0.00           O  
ATOM   2816  CB  LEU A 185     -12.996 -27.387   9.221  1.00  0.00           C  
ATOM   2817  CG  LEU A 185     -13.592 -28.036  10.477  1.00  0.00           C  
ATOM   2818  CD1 LEU A 185     -14.564 -27.068  11.137  1.00  0.00           C  
ATOM   2819  CD2 LEU A 185     -14.287 -29.335  10.097  1.00  0.00           C  
ATOM   2820  H   LEU A 185     -10.753 -27.944  10.295  1.00  0.00           H  
ATOM   2821  HA  LEU A 185     -12.310 -29.176   8.244  1.00  0.00           H  
ATOM   2822 1HB  LEU A 185     -12.579 -26.425   9.512  1.00  0.00           H  
ATOM   2823 2HB  LEU A 185     -13.812 -27.210   8.521  1.00  0.00           H  
ATOM   2824  HG  LEU A 185     -12.795 -28.247  11.191  1.00  0.00           H  
ATOM   2825 1HD1 LEU A 185     -14.988 -27.529  12.029  1.00  0.00           H  
ATOM   2826 2HD1 LEU A 185     -14.037 -26.156  11.416  1.00  0.00           H  
ATOM   2827 3HD1 LEU A 185     -15.365 -26.825  10.440  1.00  0.00           H  
ATOM   2828 1HD2 LEU A 185     -14.710 -29.797  10.990  1.00  0.00           H  
ATOM   2829 2HD2 LEU A 185     -15.085 -29.125   9.384  1.00  0.00           H  
ATOM   2830 3HD2 LEU A 185     -13.566 -30.015   9.644  1.00  0.00           H  
ATOM   2831  N   ILE A 186     -10.640 -26.473   7.382  1.00  0.00           N  
ATOM   2832  CA  ILE A 186     -10.049 -25.780   6.239  1.00  0.00           C  
ATOM   2833  C   ILE A 186      -9.151 -26.718   5.434  1.00  0.00           C  
ATOM   2834  O   ILE A 186      -9.238 -26.772   4.206  1.00  0.00           O  
ATOM   2835  CB  ILE A 186      -9.235 -24.556   6.699  1.00  0.00           C  
ATOM   2836  CG1 ILE A 186     -10.166 -23.472   7.247  1.00  0.00           C  
ATOM   2837  CG2 ILE A 186      -8.398 -24.013   5.551  1.00  0.00           C  
ATOM   2838  CD1 ILE A 186      -9.452 -22.391   8.027  1.00  0.00           C  
ATOM   2839  H   ILE A 186     -10.399 -26.175   8.317  1.00  0.00           H  
ATOM   2840  HA  ILE A 186     -10.858 -25.450   5.589  1.00  0.00           H  
ATOM   2841  HB  ILE A 186      -8.573 -24.845   7.514  1.00  0.00           H  
ATOM   2842 1HG1 ILE A 186     -10.701 -23.001   6.423  1.00  0.00           H  
ATOM   2843 2HG1 ILE A 186     -10.910 -23.927   7.901  1.00  0.00           H  
ATOM   2844 1HG2 ILE A 186      -7.830 -23.148   5.892  1.00  0.00           H  
ATOM   2845 2HG2 ILE A 186      -7.711 -24.784   5.205  1.00  0.00           H  
ATOM   2846 3HG2 ILE A 186      -9.053 -23.716   4.731  1.00  0.00           H  
ATOM   2847 1HD1 ILE A 186     -10.178 -21.660   8.384  1.00  0.00           H  
ATOM   2848 2HD1 ILE A 186      -8.938 -22.837   8.879  1.00  0.00           H  
ATOM   2849 3HD1 ILE A 186      -8.727 -21.897   7.383  1.00  0.00           H  
ATOM   2850  N   LEU A 187      -8.281 -27.462   6.114  1.00  0.00           N  
ATOM   2851  CA  LEU A 187      -7.441 -28.426   5.413  1.00  0.00           C  
ATOM   2852  C   LEU A 187      -8.231 -29.380   4.515  1.00  0.00           C  
ATOM   2853  O   LEU A 187      -7.863 -29.607   3.362  1.00  0.00           O  
ATOM   2854  CB  LEU A 187      -6.637 -29.241   6.434  1.00  0.00           C  
ATOM   2855  CG  LEU A 187      -5.794 -30.385   5.856  1.00  0.00           C  
ATOM   2856  CD1 LEU A 187      -4.733 -29.815   4.925  1.00  0.00           C  
ATOM   2857  CD2 LEU A 187      -5.158 -31.172   6.993  1.00  0.00           C  
ATOM   2858  H   LEU A 187      -8.193 -27.371   7.117  1.00  0.00           H  
ATOM   2859  HA  LEU A 187      -6.760 -27.874   4.765  1.00  0.00           H  
ATOM   2860 1HB  LEU A 187      -5.964 -28.569   6.963  1.00  0.00           H  
ATOM   2861 2HB  LEU A 187      -7.329 -29.672   7.157  1.00  0.00           H  
ATOM   2862  HG  LEU A 187      -6.432 -31.047   5.269  1.00  0.00           H  
ATOM   2863 1HD1 LEU A 187      -4.134 -30.628   4.514  1.00  0.00           H  
ATOM   2864 2HD1 LEU A 187      -5.216 -29.274   4.111  1.00  0.00           H  
ATOM   2865 3HD1 LEU A 187      -4.089 -29.135   5.481  1.00  0.00           H  
ATOM   2866 1HD2 LEU A 187      -4.559 -31.986   6.582  1.00  0.00           H  
ATOM   2867 2HD2 LEU A 187      -4.519 -30.512   7.579  1.00  0.00           H  
ATOM   2868 3HD2 LEU A 187      -5.939 -31.583   7.632  1.00  0.00           H  
ATOM   2869  N   ALA A 188      -9.325 -29.950   5.026  1.00  0.00           N  
ATOM   2870  CA  ALA A 188     -10.164 -30.831   4.205  1.00  0.00           C  
ATOM   2871  C   ALA A 188     -10.720 -30.139   2.953  1.00  0.00           C  
ATOM   2872  O   ALA A 188     -10.782 -30.732   1.874  1.00  0.00           O  
ATOM   2873  CB  ALA A 188     -11.302 -31.423   5.035  1.00  0.00           C  
ATOM   2874  H   ALA A 188      -9.584 -29.780   5.987  1.00  0.00           H  
ATOM   2875  HA  ALA A 188      -9.538 -31.645   3.835  1.00  0.00           H  
ATOM   2876 1HB  ALA A 188     -11.911 -32.071   4.407  1.00  0.00           H  
ATOM   2877 2HB  ALA A 188     -10.886 -32.001   5.860  1.00  0.00           H  
ATOM   2878 3HB  ALA A 188     -11.918 -30.617   5.430  1.00  0.00           H  
ATOM   2879  N   ALA A 189     -11.185 -28.853   3.104  1.00  0.00           N  
ATOM   2880  CA  ALA A 189     -11.747 -28.099   1.990  1.00  0.00           C  
ATOM   2881  C   ALA A 189     -10.648 -27.853   0.959  1.00  0.00           C  
ATOM   2882  O   ALA A 189     -10.889 -27.912  -0.246  1.00  0.00           O  
ATOM   2883  CB  ALA A 189     -12.352 -26.794   2.488  1.00  0.00           C  
ATOM   2884  H   ALA A 189     -11.132 -28.420   4.015  1.00  0.00           H  
ATOM   2885  HA  ALA A 189     -12.534 -28.701   1.534  1.00  0.00           H  
ATOM   2886 1HB  ALA A 189     -12.769 -26.242   1.645  1.00  0.00           H  
ATOM   2887 2HB  ALA A 189     -13.143 -27.010   3.206  1.00  0.00           H  
ATOM   2888 3HB  ALA A 189     -11.580 -26.195   2.968  1.00  0.00           H  
ATOM   2889  N   ARG A 190      -9.443 -27.580   1.450  1.00  0.00           N  
ATOM   2890  CA  ARG A 190      -8.301 -27.287   0.591  1.00  0.00           C  
ATOM   2891  C   ARG A 190      -7.757 -28.520  -0.141  1.00  0.00           C  
ATOM   2892  O   ARG A 190      -7.218 -28.412  -1.243  1.00  0.00           O  
ATOM   2893  CB  ARG A 190      -7.181 -26.669   1.415  1.00  0.00           C  
ATOM   2894  CG  ARG A 190      -7.504 -25.309   2.015  1.00  0.00           C  
ATOM   2895  CD  ARG A 190      -7.736 -24.286   0.963  1.00  0.00           C  
ATOM   2896  NE  ARG A 190      -7.926 -22.960   1.529  1.00  0.00           N  
ATOM   2897  CZ  ARG A 190      -8.516 -21.932   0.889  1.00  0.00           C  
ATOM   2898  NH1 ARG A 190      -8.968 -22.093  -0.335  1.00  0.00           N  
ATOM   2899  NH2 ARG A 190      -8.642 -20.763   1.491  1.00  0.00           N  
ATOM   2900  H   ARG A 190      -9.320 -27.574   2.454  1.00  0.00           H  
ATOM   2901  HA  ARG A 190      -8.615 -26.579  -0.175  1.00  0.00           H  
ATOM   2902 1HB  ARG A 190      -6.921 -27.337   2.234  1.00  0.00           H  
ATOM   2903 2HB  ARG A 190      -6.293 -26.552   0.793  1.00  0.00           H  
ATOM   2904 1HG  ARG A 190      -8.406 -25.385   2.623  1.00  0.00           H  
ATOM   2905 2HG  ARG A 190      -6.672 -24.979   2.638  1.00  0.00           H  
ATOM   2906 1HD  ARG A 190      -6.876 -24.251   0.294  1.00  0.00           H  
ATOM   2907 2HD  ARG A 190      -8.628 -24.545   0.394  1.00  0.00           H  
ATOM   2908  HE  ARG A 190      -7.591 -22.798   2.470  1.00  0.00           H  
ATOM   2909 1HH1 ARG A 190      -8.872 -22.987  -0.796  1.00  0.00           H  
ATOM   2910 2HH1 ARG A 190      -9.411 -21.323  -0.815  1.00  0.00           H  
ATOM   2911 1HH2 ARG A 190      -8.294 -20.639   2.433  1.00  0.00           H  
ATOM   2912 2HH2 ARG A 190      -9.084 -19.993   1.012  1.00  0.00           H  
ATOM   2913  N   LEU A 191      -7.769 -29.771   0.488  1.00  0.00           N  
ATOM   2914  CA  LEU A 191      -7.376 -31.059  -0.064  1.00  0.00           C  
ATOM   2915  C   LEU A 191      -8.448 -31.602  -0.984  1.00  0.00           C  
ATOM   2916  O   LEU A 191      -8.158 -32.309  -1.941  1.00  0.00           O  
ATOM   2917  CB  LEU A 191      -7.105 -32.064   1.063  1.00  0.00           C  
ATOM   2918  CG  LEU A 191      -5.879 -31.770   1.936  1.00  0.00           C  
ATOM   2919  CD1 LEU A 191      -5.835 -32.753   3.098  1.00  0.00           C  
ATOM   2920  CD2 LEU A 191      -4.618 -31.867   1.090  1.00  0.00           C  
ATOM   2921  H   LEU A 191      -8.021 -29.710   1.464  1.00  0.00           H  
ATOM   2922  HA  LEU A 191      -6.456 -30.925  -0.634  1.00  0.00           H  
ATOM   2923 1HB  LEU A 191      -7.976 -32.097   1.716  1.00  0.00           H  
ATOM   2924 2HB  LEU A 191      -6.970 -33.052   0.623  1.00  0.00           H  
ATOM   2925  HG  LEU A 191      -5.960 -30.765   2.351  1.00  0.00           H  
ATOM   2926 1HD1 LEU A 191      -4.963 -32.544   3.719  1.00  0.00           H  
ATOM   2927 2HD1 LEU A 191      -6.739 -32.648   3.698  1.00  0.00           H  
ATOM   2928 3HD1 LEU A 191      -5.771 -33.770   2.713  1.00  0.00           H  
ATOM   2929 1HD2 LEU A 191      -3.746 -31.658   1.711  1.00  0.00           H  
ATOM   2930 2HD2 LEU A 191      -4.535 -32.872   0.675  1.00  0.00           H  
ATOM   2931 3HD2 LEU A 191      -4.668 -31.143   0.277  1.00  0.00           H  
ATOM   2932  N   GLY A 192      -9.701 -31.278  -0.688  1.00  0.00           N  
ATOM   2933  CA  GLY A 192     -10.792 -31.766  -1.500  1.00  0.00           C  
ATOM   2934  C   GLY A 192     -11.259 -33.115  -0.983  1.00  0.00           C  
ATOM   2935  O   GLY A 192     -11.657 -33.983  -1.767  1.00  0.00           O  
ATOM   2936  H   GLY A 192      -9.904 -30.688   0.106  1.00  0.00           H  
ATOM   2937 1HA  GLY A 192     -11.613 -31.050  -1.477  1.00  0.00           H  
ATOM   2938 2HA  GLY A 192     -10.468 -31.850  -2.537  1.00  0.00           H  
ATOM   2939  N   THR A 193     -11.191 -33.294   0.337  1.00  0.00           N  
ATOM   2940  CA  THR A 193     -11.581 -34.552   0.981  1.00  0.00           C  
ATOM   2941  C   THR A 193     -12.425 -34.320   2.246  1.00  0.00           C  
ATOM   2942  O   THR A 193     -12.936 -33.222   2.465  1.00  0.00           O  
ATOM   2943  CB  THR A 193     -10.339 -35.389   1.339  1.00  0.00           C  
ATOM   2944  OG1 THR A 193     -10.746 -36.699   1.755  1.00  0.00           O  
ATOM   2945  CG2 THR A 193      -9.554 -34.725   2.460  1.00  0.00           C  
ATOM   2946  H   THR A 193     -10.856 -32.531   0.910  1.00  0.00           H  
ATOM   2947  HA  THR A 193     -12.162 -35.140   0.268  1.00  0.00           H  
ATOM   2948  HB  THR A 193      -9.699 -35.483   0.462  1.00  0.00           H  
ATOM   2949  HG1 THR A 193     -10.004 -37.303   1.677  1.00  0.00           H  
ATOM   2950 1HG2 THR A 193      -8.680 -35.330   2.700  1.00  0.00           H  
ATOM   2951 2HG2 THR A 193      -9.233 -33.733   2.143  1.00  0.00           H  
ATOM   2952 3HG2 THR A 193     -10.186 -34.636   3.343  1.00  0.00           H  
ATOM   2953  N   THR A 194     -12.570 -35.410   3.035  1.00  0.00           N  
ATOM   2954  CA  THR A 194     -13.383 -35.357   4.247  1.00  0.00           C  
ATOM   2955  C   THR A 194     -12.534 -34.860   5.392  1.00  0.00           C  
ATOM   2956  O   THR A 194     -11.309 -34.808   5.269  1.00  0.00           O  
ATOM   2957  CB  THR A 194     -13.982 -36.732   4.598  1.00  0.00           C  
ATOM   2958  OG1 THR A 194     -12.932 -37.630   4.984  1.00  0.00           O  
ATOM   2959  CG2 THR A 194     -14.727 -37.310   3.405  1.00  0.00           C  
ATOM   2960  H   THR A 194     -12.109 -36.275   2.790  1.00  0.00           H  
ATOM   2961  HA  THR A 194     -14.220 -34.680   4.073  1.00  0.00           H  
ATOM   2962  HB  THR A 194     -14.674 -36.625   5.434  1.00  0.00           H  
ATOM   2963  HG1 THR A 194     -13.315 -38.423   5.366  1.00  0.00           H  
ATOM   2964 1HG2 THR A 194     -15.144 -38.281   3.672  1.00  0.00           H  
ATOM   2965 2HG2 THR A 194     -15.533 -36.635   3.117  1.00  0.00           H  
ATOM   2966 3HG2 THR A 194     -14.038 -37.428   2.570  1.00  0.00           H  
ATOM   2967  N   VAL A 195     -13.184 -34.529   6.494  1.00  0.00           N  
ATOM   2968  CA  VAL A 195     -12.489 -33.993   7.671  1.00  0.00           C  
ATOM   2969  C   VAL A 195     -11.637 -35.068   8.357  1.00  0.00           C  
ATOM   2970  O   VAL A 195     -10.504 -34.807   8.765  1.00  0.00           O  
ATOM   2971  CB  VAL A 195     -13.507 -33.430   8.680  1.00  0.00           C  
ATOM   2972  CG1 VAL A 195     -12.800 -32.956   9.941  1.00  0.00           C  
ATOM   2973  CG2 VAL A 195     -14.294 -32.294   8.043  1.00  0.00           C  
ATOM   2974  H   VAL A 195     -14.188 -34.636   6.519  1.00  0.00           H  
ATOM   2975  HA  VAL A 195     -11.801 -33.216   7.342  1.00  0.00           H  
ATOM   2976  HB  VAL A 195     -14.191 -34.226   8.975  1.00  0.00           H  
ATOM   2977 1HG1 VAL A 195     -13.535 -32.561  10.644  1.00  0.00           H  
ATOM   2978 2HG1 VAL A 195     -12.274 -33.793  10.400  1.00  0.00           H  
ATOM   2979 3HG1 VAL A 195     -12.087 -32.173   9.686  1.00  0.00           H  
ATOM   2980 1HG2 VAL A 195     -15.012 -31.902   8.762  1.00  0.00           H  
ATOM   2981 2HG2 VAL A 195     -13.609 -31.501   7.744  1.00  0.00           H  
ATOM   2982 3HG2 VAL A 195     -14.824 -32.666   7.167  1.00  0.00           H  
ATOM   2983  N   GLU A 196     -12.192 -36.273   8.469  1.00  0.00           N  
ATOM   2984  CA  GLU A 196     -11.518 -37.391   9.119  1.00  0.00           C  
ATOM   2985  C   GLU A 196     -10.290 -37.748   8.288  1.00  0.00           C  
ATOM   2986  O   GLU A 196      -9.226 -38.081   8.820  1.00  0.00           O  
ATOM   2987  CB  GLU A 196     -12.450 -38.597   9.255  1.00  0.00           C  
ATOM   2988  CG  GLU A 196     -13.640 -38.372  10.176  1.00  0.00           C  
ATOM   2989  CD  GLU A 196     -14.731 -37.559   9.535  1.00  0.00           C  
ATOM   2990  OE1 GLU A 196     -14.621 -37.271   8.368  1.00  0.00           O  
ATOM   2991  OE2 GLU A 196     -15.674 -37.228  10.213  1.00  0.00           O  
ATOM   2992  H   GLU A 196     -13.116 -36.413   8.087  1.00  0.00           H  
ATOM   2993  HA  GLU A 196     -11.227 -37.081  10.124  1.00  0.00           H  
ATOM   2994 1HB  GLU A 196     -12.833 -38.873   8.272  1.00  0.00           H  
ATOM   2995 2HB  GLU A 196     -11.886 -39.450   9.637  1.00  0.00           H  
ATOM   2996 1HG  GLU A 196     -14.047 -39.339  10.468  1.00  0.00           H  
ATOM   2997 2HG  GLU A 196     -13.298 -37.865  11.078  1.00  0.00           H  
ATOM   2998  N   GLU A 197     -10.333 -37.756   6.811  1.00  0.00           N  
ATOM   2999  CA  GLU A 197      -9.198 -38.028   5.947  1.00  0.00           C  
ATOM   3000  C   GLU A 197      -8.159 -36.914   6.038  1.00  0.00           C  
ATOM   3001  O   GLU A 197      -6.962 -37.174   6.006  1.00  0.00           O  
ATOM   3002  CB  GLU A 197      -9.662 -38.195   4.498  1.00  0.00           C  
ATOM   3003  CG  GLU A 197      -8.553 -38.561   3.522  1.00  0.00           C  
ATOM   3004  CD  GLU A 197      -7.931 -39.897   3.817  1.00  0.00           C  
ATOM   3005  OE1 GLU A 197      -8.541 -40.675   4.511  1.00  0.00           O  
ATOM   3006  OE2 GLU A 197      -6.844 -40.141   3.349  1.00  0.00           O  
ATOM   3007  H   GLU A 197     -11.218 -37.500   6.397  1.00  0.00           H  
ATOM   3008  HA  GLU A 197      -8.709 -38.941   6.293  1.00  0.00           H  
ATOM   3009 1HB  GLU A 197     -10.423 -38.973   4.447  1.00  0.00           H  
ATOM   3010 2HB  GLU A 197     -10.118 -37.267   4.153  1.00  0.00           H  
ATOM   3011 1HG  GLU A 197      -8.964 -38.580   2.512  1.00  0.00           H  
ATOM   3012 2HG  GLU A 197      -7.783 -37.791   3.557  1.00  0.00           H  
ATOM   3013  N   ALA A 198      -8.613 -35.674   6.172  1.00  0.00           N  
ATOM   3014  CA  ALA A 198      -7.680 -34.553   6.316  1.00  0.00           C  
ATOM   3015  C   ALA A 198      -6.812 -34.692   7.561  1.00  0.00           C  
ATOM   3016  O   ALA A 198      -5.647 -34.296   7.573  1.00  0.00           O  
ATOM   3017  CB  ALA A 198      -8.438 -33.230   6.343  1.00  0.00           C  
ATOM   3018  H   ALA A 198      -9.607 -35.492   6.175  1.00  0.00           H  
ATOM   3019  HA  ALA A 198      -7.011 -34.557   5.454  1.00  0.00           H  
ATOM   3020 1HB  ALA A 198      -7.728 -32.409   6.450  1.00  0.00           H  
ATOM   3021 2HB  ALA A 198      -8.994 -33.112   5.414  1.00  0.00           H  
ATOM   3022 3HB  ALA A 198      -9.129 -33.227   7.182  1.00  0.00           H  
ATOM   3023  N   VAL A 199      -7.410 -35.180   8.800  1.00  0.00           N  
ATOM   3024  CA  VAL A 199      -6.617 -35.433   9.994  1.00  0.00           C  
ATOM   3025  C   VAL A 199      -5.580 -36.534   9.766  1.00  0.00           C  
ATOM   3026  O   VAL A 199      -4.424 -36.414  10.187  1.00  0.00           O  
ATOM   3027  CB  VAL A 199      -7.537 -35.833  11.164  1.00  0.00           C  
ATOM   3028  CG1 VAL A 199      -6.711 -36.273  12.364  1.00  0.00           C  
ATOM   3029  CG2 VAL A 199      -8.445 -34.671  11.530  1.00  0.00           C  
ATOM   3030  H   VAL A 199      -8.402 -35.368   8.820  1.00  0.00           H  
ATOM   3031  HA  VAL A 199      -6.063 -34.526  10.241  1.00  0.00           H  
ATOM   3032  HB  VAL A 199      -8.143 -36.688  10.859  1.00  0.00           H  
ATOM   3033 1HG1 VAL A 199      -7.377 -36.553  13.181  1.00  0.00           H  
ATOM   3034 2HG1 VAL A 199      -6.095 -37.128  12.089  1.00  0.00           H  
ATOM   3035 3HG1 VAL A 199      -6.071 -35.452  12.685  1.00  0.00           H  
ATOM   3036 1HG2 VAL A 199      -9.092 -34.962  12.357  1.00  0.00           H  
ATOM   3037 2HG2 VAL A 199      -7.838 -33.814  11.828  1.00  0.00           H  
ATOM   3038 3HG2 VAL A 199      -9.056 -34.400  10.669  1.00  0.00           H  
ATOM   3039  N   GLU A 200      -5.957 -37.815   9.053  1.00  0.00           N  
ATOM   3040  CA  GLU A 200      -5.024 -38.887   8.765  1.00  0.00           C  
ATOM   3041  C   GLU A 200      -3.903 -38.383   7.873  1.00  0.00           C  
ATOM   3042  O   GLU A 200      -2.742 -38.750   8.052  1.00  0.00           O  
ATOM   3043  CB  GLU A 200      -5.742 -40.061   8.096  1.00  0.00           C  
ATOM   3044  CG  GLU A 200      -4.850 -41.259   7.802  1.00  0.00           C  
ATOM   3045  CD  GLU A 200      -4.327 -41.919   9.048  1.00  0.00           C  
ATOM   3046  OE1 GLU A 200      -4.893 -41.704  10.093  1.00  0.00           O  
ATOM   3047  OE2 GLU A 200      -3.361 -42.638   8.954  1.00  0.00           O  
ATOM   3048  H   GLU A 200      -6.921 -37.912   8.768  1.00  0.00           H  
ATOM   3049  HA  GLU A 200      -4.592 -39.232   9.705  1.00  0.00           H  
ATOM   3050 1HB  GLU A 200      -6.558 -40.400   8.735  1.00  0.00           H  
ATOM   3051 2HB  GLU A 200      -6.180 -39.731   7.154  1.00  0.00           H  
ATOM   3052 1HG  GLU A 200      -5.419 -41.990   7.229  1.00  0.00           H  
ATOM   3053 2HG  GLU A 200      -4.011 -40.932   7.190  1.00  0.00           H  
ATOM   3054  N   ARG A 201      -4.195 -37.450   6.786  1.00  0.00           N  
ATOM   3055  CA  ARG A 201      -3.179 -36.879   5.905  1.00  0.00           C  
ATOM   3056  C   ARG A 201      -2.163 -36.080   6.694  1.00  0.00           C  
ATOM   3057  O   ARG A 201      -0.976 -36.119   6.396  1.00  0.00           O  
ATOM   3058  CB  ARG A 201      -3.818 -35.981   4.855  1.00  0.00           C  
ATOM   3059  CG  ARG A 201      -4.595 -36.716   3.774  1.00  0.00           C  
ATOM   3060  CD  ARG A 201      -3.689 -37.367   2.793  1.00  0.00           C  
ATOM   3061  NE  ARG A 201      -2.822 -36.403   2.132  1.00  0.00           N  
ATOM   3062  CZ  ARG A 201      -3.174 -35.668   1.060  1.00  0.00           C  
ATOM   3063  NH1 ARG A 201      -4.375 -35.795   0.541  1.00  0.00           N  
ATOM   3064  NH2 ARG A 201      -2.313 -34.817   0.531  1.00  0.00           N  
ATOM   3065  H   ARG A 201      -5.164 -37.205   6.643  1.00  0.00           H  
ATOM   3066  HA  ARG A 201      -2.642 -37.695   5.423  1.00  0.00           H  
ATOM   3067 1HB  ARG A 201      -4.503 -35.287   5.339  1.00  0.00           H  
ATOM   3068 2HB  ARG A 201      -3.047 -35.390   4.363  1.00  0.00           H  
ATOM   3069 1HG  ARG A 201      -5.216 -37.486   4.231  1.00  0.00           H  
ATOM   3070 2HG  ARG A 201      -5.229 -36.009   3.238  1.00  0.00           H  
ATOM   3071 1HD  ARG A 201      -3.062 -38.095   3.305  1.00  0.00           H  
ATOM   3072 2HD  ARG A 201      -4.281 -37.871   2.031  1.00  0.00           H  
ATOM   3073  HE  ARG A 201      -1.890 -36.277   2.504  1.00  0.00           H  
ATOM   3074 1HH1 ARG A 201      -5.034 -36.445   0.946  1.00  0.00           H  
ATOM   3075 2HH1 ARG A 201      -4.638 -35.243  -0.262  1.00  0.00           H  
ATOM   3076 1HH2 ARG A 201      -1.389 -34.719   0.932  1.00  0.00           H  
ATOM   3077 2HH2 ARG A 201      -2.575 -34.265  -0.272  1.00  0.00           H  
ATOM   3078  N   ALA A 202      -2.622 -35.197   7.719  1.00  0.00           N  
ATOM   3079  CA  ALA A 202      -1.731 -34.407   8.558  1.00  0.00           C  
ATOM   3080  C   ALA A 202      -0.888 -35.301   9.459  1.00  0.00           C  
ATOM   3081  O   ALA A 202       0.295 -35.047   9.648  1.00  0.00           O  
ATOM   3082  CB  ALA A 202      -2.496 -33.384   9.362  1.00  0.00           C  
ATOM   3083  H   ALA A 202      -3.620 -35.068   7.800  1.00  0.00           H  
ATOM   3084  HA  ALA A 202      -1.031 -33.878   7.909  1.00  0.00           H  
ATOM   3085 1HB  ALA A 202      -1.804 -32.809   9.978  1.00  0.00           H  
ATOM   3086 2HB  ALA A 202      -3.023 -32.710   8.687  1.00  0.00           H  
ATOM   3087 3HB  ALA A 202      -3.215 -33.891  10.005  1.00  0.00           H  
ATOM   3088  N   LEU A 203      -1.494 -36.360   9.991  1.00  0.00           N  
ATOM   3089  CA  LEU A 203      -0.773 -37.297  10.850  1.00  0.00           C  
ATOM   3090  C   LEU A 203       0.311 -38.067  10.093  1.00  0.00           C  
ATOM   3091  O   LEU A 203       1.404 -38.273  10.617  1.00  0.00           O  
ATOM   3092  CB  LEU A 203      -1.758 -38.290  11.480  1.00  0.00           C  
ATOM   3093  CG  LEU A 203      -2.677 -37.716  12.566  1.00  0.00           C  
ATOM   3094  CD1 LEU A 203      -3.783 -38.716  12.876  1.00  0.00           C  
ATOM   3095  CD2 LEU A 203      -1.859 -37.403  13.810  1.00  0.00           C  
ATOM   3096  H   LEU A 203      -2.472 -36.521   9.798  1.00  0.00           H  
ATOM   3097  HA  LEU A 203      -0.246 -36.728  11.614  1.00  0.00           H  
ATOM   3098 1HB  LEU A 203      -2.391 -38.699  10.694  1.00  0.00           H  
ATOM   3099 2HB  LEU A 203      -1.191 -39.108  11.924  1.00  0.00           H  
ATOM   3100  HG  LEU A 203      -3.146 -36.802  12.201  1.00  0.00           H  
ATOM   3101 1HD1 LEU A 203      -4.436 -38.307  13.648  1.00  0.00           H  
ATOM   3102 2HD1 LEU A 203      -4.365 -38.905  11.974  1.00  0.00           H  
ATOM   3103 3HD1 LEU A 203      -3.343 -39.647  13.229  1.00  0.00           H  
ATOM   3104 1HD2 LEU A 203      -2.512 -36.995  14.582  1.00  0.00           H  
ATOM   3105 2HD2 LEU A 203      -1.391 -38.317  14.178  1.00  0.00           H  
ATOM   3106 3HD2 LEU A 203      -1.087 -36.674  13.565  1.00  0.00           H  
ATOM   3107  N   GLN A 204       0.016 -38.476   8.863  1.00  0.00           N  
ATOM   3108  CA  GLN A 204       1.003 -39.152   8.020  1.00  0.00           C  
ATOM   3109  C   GLN A 204       2.174 -38.235   7.660  1.00  0.00           C  
ATOM   3110  O   GLN A 204       3.330 -38.657   7.667  1.00  0.00           O  
ATOM   3111  CB  GLN A 204       0.340 -39.672   6.742  1.00  0.00           C  
ATOM   3112  CG  GLN A 204      -0.621 -40.827   6.964  1.00  0.00           C  
ATOM   3113  CD  GLN A 204      -1.317 -41.255   5.686  1.00  0.00           C  
ATOM   3114  OE1 GLN A 204      -1.084 -40.687   4.616  1.00  0.00           O  
ATOM   3115  NE2 GLN A 204      -2.178 -42.261   5.791  1.00  0.00           N  
ATOM   3116  H   GLN A 204      -0.913 -38.316   8.501  1.00  0.00           H  
ATOM   3117  HA  GLN A 204       1.407 -40.000   8.573  1.00  0.00           H  
ATOM   3118 1HB  GLN A 204      -0.211 -38.863   6.262  1.00  0.00           H  
ATOM   3119 2HB  GLN A 204       1.108 -40.004   6.043  1.00  0.00           H  
ATOM   3120 1HG  GLN A 204      -0.065 -41.680   7.353  1.00  0.00           H  
ATOM   3121 2HG  GLN A 204      -1.382 -40.519   7.681  1.00  0.00           H  
ATOM   3122 1HE2 GLN A 204      -2.668 -42.588   4.981  1.00  0.00           H  
ATOM   3123 2HE2 GLN A 204      -2.337 -42.693   6.679  1.00  0.00           H  
ATOM   3124  N   LEU A 205       1.877 -36.979   7.345  1.00  0.00           N  
ATOM   3125  CA  LEU A 205       2.926 -36.002   7.064  1.00  0.00           C  
ATOM   3126  C   LEU A 205       3.713 -35.680   8.329  1.00  0.00           C  
ATOM   3127  O   LEU A 205       4.923 -35.513   8.279  1.00  0.00           O  
ATOM   3128  CB  LEU A 205       2.320 -34.716   6.488  1.00  0.00           C  
ATOM   3129  CG  LEU A 205       3.326 -33.638   6.063  1.00  0.00           C  
ATOM   3130  CD1 LEU A 205       4.197 -34.173   4.934  1.00  0.00           C  
ATOM   3131  CD2 LEU A 205       2.577 -32.387   5.630  1.00  0.00           C  
ATOM   3132  H   LEU A 205       0.911 -36.689   7.297  1.00  0.00           H  
ATOM   3133  HA  LEU A 205       3.612 -36.432   6.335  1.00  0.00           H  
ATOM   3134 1HB  LEU A 205       1.723 -34.974   5.616  1.00  0.00           H  
ATOM   3135 2HB  LEU A 205       1.660 -34.276   7.238  1.00  0.00           H  
ATOM   3136  HG  LEU A 205       3.979 -33.398   6.903  1.00  0.00           H  
ATOM   3137 1HD1 LEU A 205       4.912 -33.408   4.633  1.00  0.00           H  
ATOM   3138 2HD1 LEU A 205       4.736 -35.057   5.279  1.00  0.00           H  
ATOM   3139 3HD1 LEU A 205       3.569 -34.438   4.085  1.00  0.00           H  
ATOM   3140 1HD2 LEU A 205       3.292 -31.621   5.329  1.00  0.00           H  
ATOM   3141 2HD2 LEU A 205       1.925 -32.625   4.789  1.00  0.00           H  
ATOM   3142 3HD2 LEU A 205       1.977 -32.016   6.461  1.00  0.00           H  
ATOM   3143  N   LYS A 206       3.015 -35.591   9.456  1.00  0.00           N  
ATOM   3144  CA  LYS A 206       3.634 -35.339  10.764  1.00  0.00           C  
ATOM   3145  C   LYS A 206       4.702 -36.384  11.076  1.00  0.00           C  
ATOM   3146  O   LYS A 206       5.798 -36.051  11.527  1.00  0.00           O  
ATOM   3147  CB  LYS A 206       2.575 -35.325  11.869  1.00  0.00           C  
ATOM   3148  CG  LYS A 206       3.118 -35.011  13.256  1.00  0.00           C  
ATOM   3149  CD  LYS A 206       2.044 -35.178  14.320  1.00  0.00           C  
ATOM   3150  CE  LYS A 206       1.972 -36.615  14.815  1.00  0.00           C  
ATOM   3151  NZ  LYS A 206       3.072 -36.932  15.765  1.00  0.00           N  
ATOM   3152  H   LYS A 206       2.011 -35.703   9.402  1.00  0.00           H  
ATOM   3153  HA  LYS A 206       4.113 -34.360  10.737  1.00  0.00           H  
ATOM   3154 1HB  LYS A 206       1.812 -34.583  11.632  1.00  0.00           H  
ATOM   3155 2HB  LYS A 206       2.084 -36.297  11.913  1.00  0.00           H  
ATOM   3156 1HG  LYS A 206       3.949 -35.680  13.482  1.00  0.00           H  
ATOM   3157 2HG  LYS A 206       3.484 -33.984  13.280  1.00  0.00           H  
ATOM   3158 1HD  LYS A 206       2.262 -34.522  15.165  1.00  0.00           H  
ATOM   3159 2HD  LYS A 206       1.075 -34.898  13.907  1.00  0.00           H  
ATOM   3160 1HE  LYS A 206       1.019 -36.780  15.315  1.00  0.00           H  
ATOM   3161 2HE  LYS A 206       2.035 -37.295  13.966  1.00  0.00           H  
ATOM   3162 1HZ  LYS A 206       2.989 -37.892  16.068  1.00  0.00           H  
ATOM   3163 2HZ  LYS A 206       3.962 -36.800  15.307  1.00  0.00           H  
ATOM   3164 3HZ  LYS A 206       3.013 -36.319  16.566  1.00  0.00           H  
ATOM   3165  N   THR A 207       4.360 -37.648  10.830  1.00  0.00           N  
ATOM   3166  CA  THR A 207       5.272 -38.778  11.015  1.00  0.00           C  
ATOM   3167  C   THR A 207       6.406 -38.737   9.986  1.00  0.00           C  
ATOM   3168  O   THR A 207       7.567 -38.932  10.340  1.00  0.00           O  
ATOM   3169  CB  THR A 207       4.523 -40.120  10.911  1.00  0.00           C  
ATOM   3170  OG1 THR A 207       3.519 -40.190  11.932  1.00  0.00           O  
ATOM   3171  CG2 THR A 207       5.489 -41.283  11.074  1.00  0.00           C  
ATOM   3172  H   THR A 207       3.421 -37.822  10.499  1.00  0.00           H  
ATOM   3173  HA  THR A 207       5.717 -38.705  12.008  1.00  0.00           H  
ATOM   3174  HB  THR A 207       4.038 -40.191   9.938  1.00  0.00           H  
ATOM   3175  HG1 THR A 207       2.897 -39.467  11.819  1.00  0.00           H  
ATOM   3176 1HG2 THR A 207       4.942 -42.223  10.998  1.00  0.00           H  
ATOM   3177 2HG2 THR A 207       6.247 -41.239  10.292  1.00  0.00           H  
ATOM   3178 3HG2 THR A 207       5.970 -41.223  12.050  1.00  0.00           H  
ATOM   3179  N   LYS A 208       6.070 -38.449   8.729  1.00  0.00           N  
ATOM   3180  CA  LYS A 208       7.052 -38.393   7.635  1.00  0.00           C  
ATOM   3181  C   LYS A 208       8.147 -37.311   7.794  1.00  0.00           C  
ATOM   3182  O   LYS A 208       9.326 -37.562   7.551  1.00  0.00           O  
ATOM   3183  CB  LYS A 208       6.318 -38.180   6.310  1.00  0.00           C  
ATOM   3184  CG  LYS A 208       7.225 -38.145   5.087  1.00  0.00           C  
ATOM   3185  CD  LYS A 208       6.419 -37.999   3.806  1.00  0.00           C  
ATOM   3186  CE  LYS A 208       7.326 -37.897   2.588  1.00  0.00           C  
ATOM   3187  NZ  LYS A 208       6.551 -37.754   1.326  1.00  0.00           N  
ATOM   3188  H   LYS A 208       5.097 -38.260   8.529  1.00  0.00           H  
ATOM   3189  HA  LYS A 208       7.599 -39.336   7.614  1.00  0.00           H  
ATOM   3190 1HB  LYS A 208       5.590 -38.978   6.164  1.00  0.00           H  
ATOM   3191 2HB  LYS A 208       5.768 -37.239   6.346  1.00  0.00           H  
ATOM   3192 1HG  LYS A 208       7.916 -37.305   5.170  1.00  0.00           H  
ATOM   3193 2HG  LYS A 208       7.804 -39.066   5.038  1.00  0.00           H  
ATOM   3194 1HD  LYS A 208       5.762 -38.861   3.687  1.00  0.00           H  
ATOM   3195 2HD  LYS A 208       5.802 -37.101   3.864  1.00  0.00           H  
ATOM   3196 1HE  LYS A 208       7.982 -37.035   2.695  1.00  0.00           H  
ATOM   3197 2HE  LYS A 208       7.946 -38.791   2.520  1.00  0.00           H  
ATOM   3198 1HZ  LYS A 208       7.187 -37.691   0.544  1.00  0.00           H  
ATOM   3199 2HZ  LYS A 208       5.951 -38.559   1.206  1.00  0.00           H  
ATOM   3200 3HZ  LYS A 208       5.986 -36.918   1.369  1.00  0.00           H  
ATOM   3201  N   LEU A 209       7.765 -36.107   8.202  1.00  0.00           N  
ATOM   3202  CA  LEU A 209       8.723 -35.013   8.322  1.00  0.00           C  
ATOM   3203  C   LEU A 209       9.484 -35.064   9.648  1.00  0.00           C  
ATOM   3204  O   LEU A 209       8.947 -35.496  10.677  1.00  0.00           O  
ATOM   3205  CB  LEU A 209       7.999 -33.666   8.194  1.00  0.00           C  
ATOM   3206  CG  LEU A 209       7.269 -33.428   6.867  1.00  0.00           C  
ATOM   3207  CD1 LEU A 209       6.504 -32.112   6.937  1.00  0.00           C  
ATOM   3208  CD2 LEU A 209       8.277 -33.413   5.727  1.00  0.00           C  
ATOM   3209  H   LEU A 209       6.796 -35.940   8.436  1.00  0.00           H  
ATOM   3210  HA  LEU A 209       9.461 -35.112   7.527  1.00  0.00           H  
ATOM   3211 1HB  LEU A 209       7.265 -33.590   8.994  1.00  0.00           H  
ATOM   3212 2HB  LEU A 209       8.728 -32.867   8.320  1.00  0.00           H  
ATOM   3213  HG  LEU A 209       6.544 -34.225   6.700  1.00  0.00           H  
ATOM   3214 1HD1 LEU A 209       5.985 -31.942   5.994  1.00  0.00           H  
ATOM   3215 2HD1 LEU A 209       5.777 -32.157   7.748  1.00  0.00           H  
ATOM   3216 3HD1 LEU A 209       7.202 -31.296   7.120  1.00  0.00           H  
ATOM   3217 1HD2 LEU A 209       7.758 -33.244   4.784  1.00  0.00           H  
ATOM   3218 2HD2 LEU A 209       9.001 -32.615   5.892  1.00  0.00           H  
ATOM   3219 3HD2 LEU A 209       8.796 -34.372   5.689  1.00  0.00           H  
ATOM   3220  N   GLY A 210      10.738 -34.619   9.617  1.00  0.00           N  
ATOM   3221  CA  GLY A 210      11.550 -34.542  10.821  1.00  0.00           C  
ATOM   3222  C   GLY A 210      12.936 -33.956  10.603  1.00  0.00           C  
ATOM   3223  O   GLY A 210      13.762 -33.937  11.517  1.00  0.00           O  
ATOM   3224  OXT GLY A 210      13.276 -33.486   9.518  1.00  0.00           O  
ATOM   3225  H   GLY A 210      11.135 -34.328   8.736  1.00  0.00           H  
ATOM   3226 1HA  GLY A 210      11.037 -33.933  11.565  1.00  0.00           H  
ATOM   3227 2HA  GLY A 210      11.666 -35.538  11.245  1.00  0.00           H  
TER                                                                             
HETATM 3229 FE1  HRR B 211      -3.822 -17.904  11.364  1.00  0.00          FE  
HETATM 3230  N2  HRR B 211      -3.896 -16.355  10.052  1.00  0.00           N  
HETATM 3231  C6  HRR B 211      -3.607 -15.037  10.304  1.00  0.00           C  
HETATM 3232  C9  HRR B 211      -3.689 -14.257   9.077  1.00  0.00           C  
HETATM 3233  C8  HRR B 211      -4.002 -15.137   8.075  1.00  0.00           C  
HETATM 3234  C7  HRR B 211      -4.113 -16.448   8.701  1.00  0.00           C  
HETATM 3235  C14 HRR B 211      -4.412 -17.617   8.017  1.00  0.00           C  
HETATM 3236  C15 HRR B 211      -4.633 -18.868   8.587  1.00  0.00           C  
HETATM 3237  N3  HRR B 211      -4.493 -19.155   9.919  1.00  0.00           N  
HETATM 3238  C16 HRR B 211      -4.841 -20.474  10.062  1.00  0.00           C  
HETATM 3239  C17 HRR B 211      -5.235 -21.041   8.778  1.00  0.00           C  
HETATM 3240  C18 HRR B 211      -5.092 -20.043   7.852  1.00  0.00           C  
HETATM 3241  C19 HRR B 211      -5.387 -20.079   6.380  1.00  0.00           C  
HETATM 3242  C20 HRR B 211      -6.779 -19.537   6.017  1.00  0.00           C  
HETATM 3243  C21 HRR B 211      -7.120 -19.553   4.499  1.00  0.00           C  
HETATM 3244  O4  HRR B 211      -7.574 -20.627   4.018  1.00  0.00           O  
HETATM 3245  O3  HRR B 211      -6.926 -18.465   3.892  1.00  0.00           O  
HETATM 3246  C22 HRR B 211      -5.673 -22.460   8.578  1.00  0.00           C  
HETATM 3247  C23 HRR B 211      -4.796 -21.180  11.256  1.00  0.00           C  
HETATM 3248  C24 HRR B 211      -4.357 -20.682  12.481  1.00  0.00           C  
HETATM 3249  N4  HRR B 211      -3.925 -19.395  12.702  1.00  0.00           N  
HETATM 3250  C27 HRR B 211      -3.518 -19.346  14.010  1.00  0.00           C  
HETATM 3251  C26 HRR B 211      -3.688 -20.651  14.645  1.00  0.00           C  
HETATM 3252  C25 HRR B 211      -4.232 -21.479  13.685  1.00  0.00           C  
HETATM 3253  C31 HRR B 211      -4.655 -22.908  13.822  1.00  0.00           C  
HETATM 3254  C29 HRR B 211      -3.362 -20.936  16.035  1.00  0.00           C  
HETATM 3255  C30 HRR B 211      -2.900 -22.095  16.533  1.00  0.00           C  
HETATM 3256  C28 HRR B 211      -3.016 -18.219  14.650  1.00  0.00           C  
HETATM 3257  C1  HRR B 211      -2.911 -16.947  14.102  1.00  0.00           C  
HETATM 3258  N1  HRR B 211      -3.250 -16.609  12.817  1.00  0.00           N  
HETATM 3259  C4  HRR B 211      -3.068 -15.255  12.711  1.00  0.00           C  
HETATM 3260  C5  HRR B 211      -3.232 -14.524  11.536  1.00  0.00           C  
HETATM 3261  C3  HRR B 211      -2.604 -14.706  13.985  1.00  0.00           C  
HETATM 3262  C2  HRR B 211      -2.475 -15.779  14.840  1.00  0.00           C  
HETATM 3263  C34 HRR B 211      -2.042 -15.781  16.273  1.00  0.00           C  
HETATM 3264  C32 HRR B 211      -2.332 -13.311  14.317  1.00  0.00           C  
HETATM 3265  C33 HRR B 211      -3.192 -12.280  14.281  1.00  0.00           C  
HETATM 3266  C11 HRR B 211      -4.113 -14.864   6.607  1.00  0.00           C  
HETATM 3267  C12 HRR B 211      -2.765 -15.046   5.869  1.00  0.00           C  
HETATM 3268  C13 HRR B 211      -2.316 -13.828   5.008  1.00  0.00           C  
HETATM 3269  O1  HRR B 211      -2.707 -12.680   5.371  1.00  0.00           O  
HETATM 3270  O2  HRR B 211      -1.558 -14.099   4.041  1.00  0.00           O  
HETATM 3271  C10 HRR B 211      -3.463 -12.779   8.966  1.00  0.00           C  
HETATM 3272  C35 HRR B 211      -2.121 -18.079  10.717  1.00  0.00           C  
HETATM 3273  C40 HRR B 211      -1.242 -20.223  11.321  1.00  0.00           C  
HETATM 3274  C39 HRR B 211      -0.290 -20.118  10.363  1.00  0.00           C  
HETATM 3275  C41 HRR B 211      -0.452 -20.443   8.946  1.00  0.00           C  
HETATM 3276  C42 HRR B 211      -1.667 -20.920   8.414  1.00  0.00           C  
HETATM 3277  C44 HRR B 211      -1.794 -21.173   7.052  1.00  0.00           C  
HETATM 3278  C46 HRR B 211      -0.713 -20.959   6.189  1.00  0.00           C  
HETATM 3279  C45 HRR B 211       0.497 -20.486   6.702  1.00  0.00           C  
HETATM 3280  C43 HRR B 211       0.624 -20.227   8.066  1.00  0.00           C  
HETATM 3281  C36 HRR B 211      -0.965 -17.244  11.148  1.00  0.00           C  
HETATM 3282  O6  HRR B 211      -0.679 -16.344  10.181  1.00  0.00           O  
HETATM 3283  C37 HRR B 211       0.233 -15.279  10.530  1.00  0.00           C  
HETATM 3284  C38 HRR B 211       0.127 -14.231   9.440  1.00  0.00           C  
HETATM 3285  O5  HRR B 211      -0.358 -17.298  12.206  1.00  0.00           O  
HETATM 3286  H9  HRR B 211      -4.514 -17.537   6.943  1.00  0.00           H  
HETATM 3287  H10 HRR B 211      -4.626 -19.501   5.833  1.00  0.00           H  
HETATM 3288  H11 HRR B 211      -5.309 -21.110   6.016  1.00  0.00           H  
HETATM 3289  H13 HRR B 211      -6.890 -18.515   6.385  1.00  0.00           H  
HETATM 3290  H12 HRR B 211      -7.521 -20.154   6.545  1.00  0.00           H  
HETATM 3291  H16 HRR B 211      -6.558 -22.700   9.181  1.00  0.00           H  
HETATM 3292  H14 HRR B 211      -4.887 -23.169   8.868  1.00  0.00           H  
HETATM 3293  H15 HRR B 211      -5.923 -22.654   7.531  1.00  0.00           H  
HETATM 3294  H17 HRR B 211      -5.094 -22.223  11.223  1.00  0.00           H  
HETATM 3295  H23 HRR B 211      -5.483 -23.149  13.147  1.00  0.00           H  
HETATM 3296  H22 HRR B 211      -4.982 -23.117  14.846  1.00  0.00           H  
HETATM 3297  H24 HRR B 211      -3.837 -23.605  13.596  1.00  0.00           H  
HETATM 3298  H19 HRR B 211      -3.508 -20.112  16.735  1.00  0.00           H  
HETATM 3299  H21 HRR B 211      -2.704 -22.204  17.596  1.00  0.00           H  
HETATM 3300  H20 HRR B 211      -2.683 -22.955  15.907  1.00  0.00           H  
HETATM 3301  H18 HRR B 211      -2.701 -18.332  15.681  1.00  0.00           H  
HETATM 3302  H1  HRR B 211      -2.995 -13.469  11.576  1.00  0.00           H  
HETATM 3303  H29 HRR B 211      -1.666 -14.801  16.579  1.00  0.00           H  
HETATM 3304  H28 HRR B 211      -2.872 -16.039  16.944  1.00  0.00           H  
HETATM 3305  H30 HRR B 211      -1.247 -16.516  16.451  1.00  0.00           H  
HETATM 3306  H25 HRR B 211      -1.318 -13.108  14.662  1.00  0.00           H  
HETATM 3307  H26 HRR B 211      -4.235 -12.399  14.004  1.00  0.00           H  
HETATM 3308  H27 HRR B 211      -2.871 -11.280  14.557  1.00  0.00           H  
HETATM 3309  H5  HRR B 211      -4.880 -15.503   6.152  1.00  0.00           H  
HETATM 3310  H6  HRR B 211      -4.421 -13.828   6.440  1.00  0.00           H  
HETATM 3311  H7  HRR B 211      -2.766 -15.946   5.243  1.00  0.00           H  
HETATM 3312  H8  HRR B 211      -1.970 -15.204   6.613  1.00  0.00           H  
HETATM 3313  H2  HRR B 211      -4.303 -12.204   9.376  1.00  0.00           H  
HETATM 3314  H3  HRR B 211      -2.567 -12.464   9.514  1.00  0.00           H  
HETATM 3315  H4  HRR B 211      -3.330 -12.485   7.921  1.00  0.00           H  
HETATM 3316  H31 HRR B 211      -2.034 -18.370   9.669  1.00  0.00           H  
HETATM 3317  H38 HRR B 211      -2.197 -20.694  11.139  1.00  0.00           H  
HETATM 3318  H37 HRR B 211      -1.028 -19.946  12.345  1.00  0.00           H  
HETATM 3319  H39 HRR B 211       0.670 -19.682  10.634  1.00  0.00           H  
HETATM 3320  H40 HRR B 211      -2.519 -21.079   9.064  1.00  0.00           H  
HETATM 3321  H42 HRR B 211      -2.742 -21.532   6.664  1.00  0.00           H  
HETATM 3322  H44 HRR B 211      -0.817 -21.156   5.126  1.00  0.00           H  
HETATM 3323  H43 HRR B 211       1.340 -20.313   6.039  1.00  0.00           H  
HETATM 3324  H41 HRR B 211       1.564 -19.851   8.461  1.00  0.00           H  
HETATM 3325  H33 HRR B 211      -0.063 -14.883  11.507  1.00  0.00           H  
HETATM 3326  H32 HRR B 211       1.244 -15.687  10.613  1.00  0.00           H  
HETATM 3327  H36 HRR B 211      -0.903 -13.874   9.353  1.00  0.00           H  
HETATM 3328  H34 HRR B 211       0.775 -13.381   9.674  1.00  0.00           H  
HETATM 3329  H35 HRR B 211       0.433 -14.643   8.473  1.00  0.00           H  
TER                                                                             
CONECT 2241 3229                                                                
CONECT 3229 2241 3230 3237 3249                                                 
CONECT 3229 3258 3272                                                           
CONECT 3230 3229 3231 3234                                                      
CONECT 3231 3230 3232 3260                                                      
CONECT 3232 3231 3233 3271                                                      
CONECT 3233 3232 3234 3266                                                      
CONECT 3234 3230 3233 3235                                                      
CONECT 3235 3234 3236 3286                                                      
CONECT 3236 3235 3237 3240                                                      
CONECT 3237 3229 3236 3238                                                      
CONECT 3238 3237 3239 3247                                                      
CONECT 3239 3238 3240 3246                                                      
CONECT 3240 3236 3239 3241                                                      
CONECT 3241 3240 3242 3287 3288                                                 
CONECT 3242 3241 3243 3289 3290                                                 
CONECT 3243 3242 3244 3245                                                      
CONECT 3244 3243                                                                
CONECT 3245 3243                                                                
CONECT 3246 3239 3291 3292 3293                                                 
CONECT 3247 3238 3248 3294                                                      
CONECT 3248 3247 3249 3252                                                      
CONECT 3249 3229 3248 3250                                                      
CONECT 3250 3249 3251 3256                                                      
CONECT 3251 3250 3252 3254                                                      
CONECT 3252 3248 3251 3253                                                      
CONECT 3253 3252 3295 3296 3297                                                 
CONECT 3254 3251 3255 3298                                                      
CONECT 3255 3254 3299 3300                                                      
CONECT 3256 3250 3257 3301                                                      
CONECT 3257 3256 3258 3262                                                      
CONECT 3258 3229 3257 3259                                                      
CONECT 3259 3258 3260 3261                                                      
CONECT 3260 3231 3259 3302                                                      
CONECT 3261 3259 3262 3264                                                      
CONECT 3262 3257 3261 3263                                                      
CONECT 3263 3262 3303 3304 3305                                                 
CONECT 3264 3261 3265 3306                                                      
CONECT 3265 3264 3307 3308                                                      
CONECT 3266 3233 3267 3309 3310                                                 
CONECT 3267 3266 3268 3311 3312                                                 
CONECT 3268 3267 3269 3270                                                      
CONECT 3269 3268                                                                
CONECT 3270 3268                                                                
CONECT 3271 3232 3313 3314 3315                                                 
CONECT 3272 3229 3273 3281 3316                                                 
CONECT 3273 3272 3274 3317 3318                                                 
CONECT 3274 3273 3275 3319                                                      
CONECT 3275 3274 3276 3280                                                      
CONECT 3276 3275 3277 3320                                                      
CONECT 3277 3276 3278 3321                                                      
CONECT 3278 3277 3279 3322                                                      
CONECT 3279 3278 3280 3323                                                      
CONECT 3280 3275 3279 3324                                                      
CONECT 3281 3272 3282 3285                                                      
CONECT 3282 3281 3283                                                           
CONECT 3283 3282 3284 3325 3326                                                 
CONECT 3284 3283 3327 3328 3329                                                 
CONECT 3285 3281                                                                
CONECT 3286 3235                                                                
CONECT 3287 3241                                                                
CONECT 3288 3241                                                                
CONECT 3289 3242                                                                
CONECT 3290 3242                                                                
CONECT 3291 3246                                                                
CONECT 3292 3246                                                                
CONECT 3293 3246                                                                
CONECT 3294 3247                                                                
CONECT 3295 3253                                                                
CONECT 3296 3253                                                                
CONECT 3297 3253                                                                
CONECT 3298 3254                                                                
CONECT 3299 3255                                                                
CONECT 3300 3255                                                                
CONECT 3301 3256                                                                
CONECT 3302 3260                                                                
CONECT 3303 3263                                                                
CONECT 3304 3263                                                                
CONECT 3305 3263                                                                
CONECT 3306 3264                                                                
CONECT 3307 3265                                                                
CONECT 3308 3265                                                                
CONECT 3309 3266                                                                
CONECT 3310 3266                                                                
CONECT 3311 3267                                                                
CONECT 3312 3267                                                                
CONECT 3313 3271                                                                
CONECT 3314 3271                                                                
CONECT 3315 3271                                                                
CONECT 3316 3272                                                                
CONECT 3317 3273                                                                
CONECT 3318 3273                                                                
CONECT 3319 3274                                                                
CONECT 3320 3276                                                                
CONECT 3321 3277                                                                
CONECT 3322 3278                                                                
CONECT 3323 3279                                                                
CONECT 3324 3280                                                                
CONECT 3325 3283                                                                
CONECT 3326 3283                                                                
CONECT 3327 3284                                                                
CONECT 3328 3284                                                                
CONECT 3329 3284                                                                
# All scores below are weighted scores, not raw scores.
#BEGIN_POSE_ENERGIES_TABLE correct_surface_True/004_008_UM_159_H148_areda15_HMM_onlyH_1__DE_4_HRR_DE_2_run_03.pdb
label fa_atr fa_rep fa_sol fa_intra_atr_xover4 fa_intra_rep_xover4 fa_intra_sol_xover4 lk_ball lk_ball_iso lk_ball_bridge lk_ball_bridge_uncpl fa_elec fa_intra_elec pro_close hbond_sr_bb hbond_lr_bb hbond_bb_sc hbond_sc dslf_fa13 omega fa_dun_dev fa_dun_rot fa_dun_semi p_aa_pp hxl_tors ref rama_prepro total
weights 1 0.55 1 1 0.55 1 0.92 -0.38 -0.33 -0.33 1 1 1.25 1 1 1 1 1.25 0.48 0.69 0.76 0.78 0.61 1 1 0.5 NA
pose -1256 129.797 637.621 -81.1369 46.764 36.6173 416.228 -431.04 -10.4675 -46.9564 -378.544 -41.0209 0 -145.686 -15.7065 -30.6641 -17.9106 0 26.6577 18.7109 73.6145 107.237 -58.8431 57.8786 65.3514 -38.4791 -935.981
VAL:NtermProteinFull_1 -4.56127 0.80929 1.07654 -0.30561 0.2695 0.04456 0.83781 -1.15484 -0.02921 -0.08525 -1.97707 1.94722 0 0 0 0 0 0 0.00209 0.00074 0.0201 0 0 0 2.085 0 -1.0204
SER_2 -4.38398 0.28416 4.25177 -0.02656 0 0.06874 2.75899 -1.94622 -0.02084 -0.05282 -2.42829 -0.55809 0 0 0 -1.77765 0 0 0.01273 0.04841 0.12877 0 -0.34633 0.64688 -1.1772 -0.14067 -4.65821
LEU_3 -6.1016 0.64094 1.29213 -0.71192 0.45375 0.19009 1.37508 -1.57561 -0.02681 -0.09523 -0.44566 0.03868 0 0 0 0 0 0 0.02666 0.04607 0.67818 0 -0.22579 0 0.72952 -0.22763 -3.93916
ASP_4 -4.65755 0.2623 4.72445 -0.1143 0.01689 0.30763 2.45377 -2.15557 -0.02142 -0.11496 -2.74053 -0.23182 0 0 0 0 -1.03798 0 0.07154 0.00149 0 1.4299 0.19563 0 -2.2837 -0.15252 -4.04676
GLN_5 -6.18718 0.64335 5.06058 -0.24777 0.02078 0.17876 2.90151 -2.55943 -0.03734 -0.15309 -2.7044 -0.26841 0 0 0 -1.77765 0 0 0.08455 0.05978 0 3.05105 0.09078 0 -1.0644 -0.06419 -2.97271
ALA_6 -6.64409 0.51474 2.24345 -0.02297 0 0 1.96467 -2.19138 -0.01542 -0.05191 -1.62055 -0.29443 0 0 0 0 0 0 0.11943 0 0 0 -0.2916 0 2.3386 -0.24654 -4.19801
ILE_7 -9.27932 1.15822 2.4245 -0.5079 0.54757 0.07171 2.18555 -2.45318 -0.06269 -0.23221 -1.8371 0.06277 0 0 0 0 0 0 -0.05718 0.09219 0.06799 0 -0.458 0 1.0317 -0.22969 -7.47506
ILE_8 -8.61054 1.05246 2.21786 -0.50624 0.5657 0.07086 2.04432 -2.20625 -0.03625 -0.23408 -2.12899 0.07697 0 0 0 0 0 0 -0.01959 0.04563 0.06648 0 -0.45074 0 1.0317 0.03256 -6.98815
ILE_9 -8.55077 1.34283 1.49532 -0.51374 0.56654 0.07411 1.94073 -2.17737 -0.00676 -0.06712 -1.67809 0.06295 0 0 0 0 0 0 0.13671 0.13729 0.11387 0 -0.32997 0 1.0317 0.02662 -6.39516
LEU_10 -8.14155 0.98574 1.22649 -0.49652 0.34646 0.07446 1.63411 -2.06236 -0.01493 -0.08907 -1.38679 0.14101 0 0 0 0 0 0 0.2276 0.20265 0.23466 0 -0.28519 0 0.72952 -0.14468 -6.81839
ILE_11 -9.10163 0.83026 2.55697 -0.51962 0.69805 0.07529 2.27769 -2.31657 -0.01758 -0.06324 -1.94227 -0.01743 0 0 0 0 0 0 0.06168 0.03679 0.09054 0 -0.40544 0 1.0317 -0.184 -6.90881
VAL_12 -8.75207 0.93045 1.91259 -0.31861 0.35163 0.05565 2.22229 -2.34984 -0.01471 -0.25182 -2.31695 -0.06035 0 0 0 0 0 0 0.49731 0.10704 -0.01346 0 -0.20127 0 2.085 -0.11009 -6.22721
ALA_13 -6.05392 0.32196 3.05384 -0.02246 0 0 2.29633 -2.39354 -0.04593 -0.19669 -2.35303 -0.27876 0 0 0 0 0 0 0.18286 0 0 0 -0.25978 0 2.3386 -0.2913 -3.70184
ALA_14 -3.55676 0.15712 2.30851 -0.02267 0 0 1.25446 -1.50151 -0.00378 -0.01695 -0.48942 -0.29612 0 0 0 0 0 0 0.13024 0 0 0 -0.21519 0 2.3386 -0.42359 -0.33706
LYS_15 -6.79504 0.64802 6.44081 -0.36222 0.04745 0.16722 2.82144 -2.8416 -0.17287 -0.29544 -4.3105 0.4601 0 0 0 0 -0.19084 0 0.15349 0.42478 2.06475 0 -0.04229 0 -1.6738 -0.38004 -3.83658
LEU_16 -6.45975 0.68257 1.0412 -0.50834 0.37156 0.07935 1.41601 -1.60575 -0.00227 -0.02253 -0.67697 0.11809 0 0 0 0 0 0 -0.04263 0.08992 0.13099 0 -0.30357 0 0.72952 -0.30611 -5.26871
GLY_17 -1.70399 0.08077 1.88459 -5e-05 0 0 0.95959 -0.92098 -0.01005 -0.09387 -0.69919 -0.3218 0 0 0 0 0 0 -0.01868 0 0 0 -1.42833 0 1.2108 -0.05417 -1.11536
THR_18 -4.5826 0.72097 2.13729 -0.19459 0.15532 0.05946 1.61801 -1.54509 -0.04787 -0.37698 -1.24526 -0.77935 0 0 0 -0.35978 0 0 0.07831 0 0.60656 0 -0.75929 2.30378 -1.425 0.32799 -3.30811
THR_19 -4.06247 0.46408 3.96029 -0.11325 0.06345 0.07906 2.31642 -1.95448 -0.08452 -0.29444 -2.18508 -0.51351 0 0 0 -1.00212 0 0 -0.01666 0.02759 0.01185 0 -0.42988 2.28871 -1.425 -0.00779 -2.87776
VAL_20 -5.81344 1.26501 1.39394 -0.36848 0.31116 0.06808 1.35228 -1.68321 -0.0569 -0.15373 -0.67995 0.06801 0 0 0 0 0 0 0.06467 0.01169 1.0137 0 0.0899 0 2.085 -0.33453 -1.36681
GLU_21 -4.58545 0.57845 5.1758 -0.46302 0.20527 1.24261 1.7548 -2.32622 -0.19692 -0.49709 -2.68484 -2.33754 0 0 0 0 0 0 -0.04238 0 0 4.03347 -0.29138 0 -2.5358 -0.34024 -3.31051
GLU_22 -6.47421 0.6975 6.58524 -0.64449 0.17515 1.06754 3.16858 -2.79289 -0.09848 -0.41444 -2.3411 -0.51849 0 0 0 -0.64234 -0.88933 0 0.06666 0.01947 0 3.11824 -0.24309 0 -2.5358 -0.44295 -3.13923
ALA_23 -5.94889 0.23894 2.00466 -0.02218 0 0 1.93448 -2.10337 -0.04178 -0.19486 -1.46484 -0.30297 0 0 0 0 0 0 0.07662 0 0 0 -0.34294 0 2.3386 -0.45036 -4.27888
VAL_24 -6.17493 0.44308 2.39673 -0.3093 0.26156 0.05346 2.02861 -2.09666 -0.06296 -0.17776 -1.67927 -0.07372 0 0 0 0 0 0 -0.06187 0 -0.01597 0 -0.31423 0 2.085 -0.31829 -4.01652
GLU_25 -6.23996 0.23405 5.22147 -0.63762 0.17114 1.05387 2.29949 -2.45945 -0.03249 -0.1294 -1.6772 -0.55928 0 0 0 0 0 0 -0.01842 0 0 3.39049 -0.22889 0 -2.5358 -0.33327 -2.48125
GLN_26 -8.28405 0.93201 5.56863 -0.26018 0.02906 0.18507 3.0322 -2.94368 -0.02986 -0.18648 -2.94253 -0.41381 0 0 0 0 -0.88933 0 0.43846 0.1725 0 2.92489 -0.1113 0 -1.0644 -0.38868 -4.23148
ALA_27 -6.25299 0.39117 2.37034 -0.02262 0 0 2.20087 -2.19438 -0.01124 -0.08691 -1.83366 -0.29589 0 0 0 0 0 0 0.53294 0 0 0 -0.30979 0 2.3386 -0.37163 -3.54519
LEU_28 -6.02616 0.47101 3.75059 -0.50177 0.30208 0.0792 2.09264 -2.15875 -0.0295 -0.09542 -2.56775 0.13737 0 0 0 0 0 0 0.67537 0.43331 0.18398 0 -0.29528 0 0.72952 -0.4425 -3.26208
TRP_29 -6.7393 0.25386 5.32802 -0.70819 0.389 0.30276 2.48362 -2.50419 -0.06192 -0.23495 -1.81765 -0.26175 0 0 0 0 0 0 0.00611 0 0 3.13421 -0.28473 0 3.035 -0.16583 2.15409
LEU_30 -9.00263 0.92639 1.73145 -0.48343 0.39975 0.06833 2.20785 -2.31053 -0.07036 -0.47272 -1.9721 0.13088 0 0 0 0 0 0 0.01662 0.40062 0.52695 0 -0.23067 0 0.72952 -0.04582 -7.44993
LYS_31 -6.92272 0.82693 5.23052 -0.49452 0.11357 0.31263 2.70552 -2.52682 -0.06377 -0.27316 -2.28589 0.46253 0 0 0 0 0 0 0.13771 0.46716 1.6955 0 0.04043 0 -1.6738 0.14311 -2.10507
THR_32 -3.24072 0.11353 3.56019 -0.20312 0.13967 0.06332 1.3302 -1.58883 -0.00276 -0.00842 -1.41121 -0.1372 0 0 0 0 0 0 0.04303 0.00842 -0.00937 0 -0.0254 2.28559 -1.425 0.27209 -0.236
LYS_33 -3.56247 0.16898 2.87958 -0.31019 0.02965 0.12559 1.11968 -1.36929 -0.00603 -0.03592 -0.96942 0.06076 0 0 0 0 0 0 -0.03212 0 0.97751 0 -0.11732 0 -1.6738 -0.0907 -2.80549
LEU_34 -5.74963 1.18416 0.04875 -0.52339 0.54236 0.08019 1.10732 -1.21803 -0.01855 -0.10769 -0.82533 -0.03407 0 0 0 0 0 0 0.07609 0.11556 2.66766 0 -0.26764 0 0.72952 -0.17858 -2.3713
GLY_35 -1.68342 0.09144 1.59734 -5e-05 0 0 0.79302 -0.85394 -0.04037 -0.27669 -0.49636 -0.31537 0 0 0 0 0 0 0.0653 0 0 0 -1.26401 0 1.2108 0.07606 -1.09625
VAL_36 -5.84297 1.01324 1.49324 -0.30719 0.21254 0.04721 1.19098 -1.56102 -0.06066 -0.40968 -1.04455 -0.15068 0 0 0 0 0 0 0.01951 0.01806 0.0063 0 -0.49218 0 2.085 -0.04324 -3.82608
SER_37 -4.28973 0.15721 4.40026 -0.02735 0 0.06999 2.71984 -2.01641 -0.01434 -0.05299 -2.15157 -0.44239 0 0 0 -1.82366 0 0 -0.02825 0.01153 0.07849 0 -0.44311 0.65372 -1.1772 -0.42417 -4.80015
LEU_38 -5.1108 0.5747 1.83998 -0.49708 0.55104 0.07298 1.37906 -1.48689 -0.01501 -0.04889 -0.45717 0.14132 0 0 0 0 0 0 0.4084 0.13954 0.28248 0 -0.26699 0 0.72952 -0.44031 -2.20414
PHE_39 -5.5349 0.5829 2.55208 -0.95991 0.09243 0.34399 1.39671 -1.68599 -0.00978 -0.01874 -0.79898 -0.01331 0 0 0 0 0 0 0.19356 0.02257 0 1.57366 -0.47587 0 1.4028 -0.12187 -1.45865
GLN_40 -6.83068 0.59167 5.59557 -0.25446 0.02578 0.18988 3.22367 -2.70768 -0.04666 -0.20428 -2.87257 -0.27674 0 0 0 -1.82366 -0.79593 0 0.65327 0.02176 0 3.14815 -0.1441 0 -1.0644 -0.11457 -3.68598
ALA_41 -6.81317 0.97231 2.56035 -0.02253 0 0 2.42601 -2.32846 -0.01345 -0.03271 -1.76132 -0.28345 0 0 0 0 0 0 0.05341 0 0 0 -0.18963 0 2.3386 -0.3346 -3.42863
LEU_42 -9.21562 1.35862 1.83366 -0.49204 0.40182 0.0726 2.27897 -2.33356 -0.01678 -0.05165 -1.97675 0.1165 0 0 0 0 0 0 0.86003 0.20457 0.15371 0 -0.30999 0 0.72952 -0.37202 -6.75842
VAL_43 -7.37375 0.93662 2.20923 -0.31534 0.30382 0.05472 2.1399 -2.17734 -0.03799 -0.16251 -1.83233 -0.05214 0 0 0 0 0 0 0.10404 0.12386 -0.02365 0 -0.24278 0 2.085 -0.26399 -4.52462
ILE_44 -9.17122 1.45258 0.97994 -0.51178 0.52788 0.07371 2.33093 -2.24256 -0.04718 -0.15541 -1.60894 0.05143 0 0 0 0 0 0 -0.04401 0.25214 0.08229 0 -0.38075 0 1.0317 -0.07727 -7.45651
LEU_45 -9.7824 1.79164 1.26395 -0.51455 0.66617 0.0738 2.45601 -2.41494 -0.03359 -0.07044 -1.46238 0.20951 0 0 0 0 0 0 0.23705 0.11211 0.39008 0 -0.25022 0 0.72952 -0.12326 -6.72194
ALA_46 -5.38568 0.28071 3.0563 -0.02162 0 0 2.0073 -2.15362 -0.02759 -0.19268 -1.62546 -0.27692 0 0 0 0 0 0 0.1766 0 0 0 -0.15193 0 2.3386 -0.25267 -2.22864
ALA_47 -5.77554 0.40042 3.91778 -0.02276 0 0 2.71319 -2.55572 -0.11597 -0.65446 -1.96611 -0.29437 0 0 0 0 0 0 0.26797 0 0 0 -0.19962 0 2.3386 -0.31162 -2.2582
ALA_48 -5.76852 0.16301 3.70622 -0.02174 0 0 2.91069 -2.57598 -0.06714 -0.24154 -2.39192 -0.27974 0 0 0 0 0 0 0.73836 0 0 0 -0.30711 0 2.3386 -0.41092 -2.20774
ALA_49 -3.7823 0.28225 2.12634 -0.02325 0 0 1.20887 -1.56728 -0.02105 -0.11532 -0.52923 -0.26838 0 0 0 0 0 0 0.0323 0 0 0 -0.23438 0 2.3386 -0.48071 -1.03354
ASN_50 -6.01739 0.18235 6.166 -0.18 0.03765 0.26321 3.13697 -2.87023 -0.14997 -0.46154 -3.00842 -0.2827 0 0 0 -0.8841 -0.19364 0 0.01233 0.03961 0 1.39362 0.16354 0 -0.87355 -0.22166 -3.74792
THR_51 -5.41484 0.58956 3.64144 -0.1198 0.04279 0.0595 2.27624 -2.28205 -0.19856 -0.48949 -1.10999 -1.07114 0 0 0 0 -0.5548 0 -0.01961 0.14454 0.02287 0 -0.291 2.79787 -1.425 -0.12814 -3.5296
GLY_52 -1.78319 0.08299 1.95535 -5e-05 0 0 1.03654 -0.98038 -0.01323 -0.06142 -0.6019 -0.32465 0 0 0 0 0 0 0.00632 0 0 0 -1.27017 0 1.2108 -0.34346 -1.08645
THR_53 -4.39237 0.25725 4.25777 -0.10408 0.0665 0.06872 2.17147 -2.07801 -0.18981 -0.90438 -2.33849 -0.42977 0 0 0 0 -0.5548 0 0.16335 0 0.06958 0 -0.77317 2.31392 -1.425 -0.23823 -4.05953
THR_54 -4.636 0.36028 5.1265 -0.11243 0.06943 0.07624 2.80574 -2.30023 -0.07342 -0.42219 -2.59373 -0.46172 0 0 0 -1.19106 0 0 0.02061 0.01999 0.01553 0 -0.39338 2.31327 -1.425 -0.28126 -3.08283
VAL_55 -5.75846 1.36529 1.55251 -0.28784 0.31755 0.03657 1.14443 -1.666 -0.08069 -0.22767 -0.6595 0.43781 0 0 0 0 0 0 0.01842 0.3623 1.00411 0 0.07073 0 2.085 -0.31295 -0.59839
GLU_56 -4.79888 0.90264 4.83159 -0.45657 0.22902 1.2416 1.6592 -2.2589 -0.1278 -0.56972 -2.17684 -2.26231 0 0 0 0 0 0 -0.02091 0 0 3.97753 -0.13193 0 -2.5358 -0.13737 -2.63544
GLU_57 -5.84867 0.52679 6.50388 -0.21091 0.02991 0.25709 2.79714 -2.72338 -0.09003 -0.67878 -1.98988 -0.44666 0 0 0 -1.19106 0 0 -0.04938 0 0 3.19277 -0.25069 0 -2.5358 -0.33289 -3.04056
ALA_58 -5.25576 0.16458 2.69397 -0.02201 0 0 2.04675 -2.12345 -0.07275 -0.44909 -1.45404 -0.29497 0 0 0 0 0 0 -0.04865 0 0 0 -0.34795 0 2.3386 -0.54779 -3.37255
VAL_59 -7.46173 1.35203 2.14963 -0.3046 0.22826 0.05196 2.28004 -2.26304 -0.0622 -0.26013 -1.57838 -0.06405 0 0 0 0 0 0 0.08989 0.03481 -0.0072 0 -0.41533 0 2.085 -0.22846 -4.3735
GLN_60 -5.01713 0.26759 4.42535 -0.25307 0.0336 0.18154 1.92016 -2.11788 -0.05701 -0.407 -1.65254 -0.33725 0 0 0 0 0 0 0.15874 0 0 2.59796 0.02452 0 -1.0644 0.01916 -1.27768
GLU_61 -5.55015 0.33679 4.66018 -0.21611 0.02338 0.25719 1.95227 -2.31186 -0.05383 -0.57097 -1.93436 -0.46301 0 0 0 0 0 0 -0.02369 0.1725 0 2.85884 -0.24231 0 -2.5358 -0.26061 -3.90155
ALA_62 -6.88246 1.17088 2.56176 -0.02241 0 0 2.65478 -2.39683 -0.0207 -0.2482 -2.19975 -0.28445 0 0 0 0 0 0 -0.05059 0 0 0 -0.24146 0 2.3386 -0.50187 -4.12271
LEU_63 -6.04349 0.52729 3.63662 -0.50213 0.50677 0.07311 1.9089 -2.1221 -0.07217 -0.23896 -2.30778 0.15559 0 0 0 0 0 0 0.16344 0.06588 0.37717 0 -0.25009 0 0.72952 -0.35384 -3.74626
GLN_64 -4.33216 0.19539 4.38165 -0.25296 0.03634 0.1845 1.73932 -1.96731 -0.07557 -0.47899 -1.477 -0.33498 0 0 0 0 0 0 0.09809 0 0 2.5467 0.12658 0 -1.0644 -0.05547 -0.73027
LEU_65 -8.02459 0.7653 1.51456 -0.7165 0.55347 0.19938 1.8223 -2.01636 -0.03113 -0.28937 -1.85697 0.06213 0 0 0 0 0 0 0.31349 0.03613 0.8675 0 -0.26333 0 0.72952 -0.07435 -6.40883
LYS_66 -8.14097 0.87652 6.13806 -0.50001 0.12757 0.37303 2.91877 -2.93197 -0.09988 -0.30796 -3.10665 0.34871 0 0 0 0 0 0 -0.01534 0.3661 1.72446 0 0.02747 0 -1.6738 -0.03564 -3.9115
THR_67 -3.01558 0.09201 3.32918 -0.20595 0.16561 0.06389 1.09013 -1.51648 -0.06278 -0.30949 -1.08363 -0.20262 0 0 0 0 0 0 -0.02805 0 -0.00913 0 -0.02293 2.44587 -1.425 0.13156 -0.56336
LYS_68 -3.22532 0.12296 2.69934 -0.30486 0.0264 0.11763 0.96242 -1.2493 -0.00386 -0.04742 -0.376 0.10761 0 0 0 0 0 0 -0.01002 0.03355 0.97951 0 -0.02636 0 -1.6738 -0.1891 -2.05663
LEU_69 -5.87159 0.9228 0.23339 -0.52054 0.49048 0.08442 0.86149 -1.20804 -0.03528 -0.10098 -0.4512 0.1291 0 0 0 0 0 0 0.00557 0.0038 0.07558 0 -0.2677 0 0.72952 -0.34117 -5.26035
GLY_70 -1.8764 0.08466 1.7955 -5e-05 0 0 0.97877 -0.94872 -0.02427 -0.10657 -0.60206 -0.32002 0 0 0 0 0 0 0.20124 0 0 0 -1.19734 0 1.2108 0.01662 -0.78786
VAL_71 -5.61501 1.21984 1.07637 -0.29756 0.20824 0.04055 1.29967 -1.4465 -0.06899 -0.28917 -1.26989 0.07219 0 0 0 0 0 0 0.14693 0.00013 0.00057 0 -0.20325 0 2.085 0.54001 -2.50087
SER_72 -4.2095 0.29789 3.80759 -0.02814 0 0.07203 2.1822 -1.89316 -0.09103 -0.2591 -1.59514 -0.43954 0 0 0 -0.65459 0 0 -0.0246 0.01242 0.09662 0 -0.40866 0.60324 -1.1772 0.11536 -3.59329
LEU_73 -6.89509 0.52845 1.92798 -0.69074 0.56675 0.1722 1.44323 -1.81222 -0.04359 -0.16322 -0.87955 0.05659 0 0 0 0 0 0 -0.02252 0.14037 1.0352 0 -0.2868 0 0.72952 -0.48483 -4.6783
GLU_74 -6.40402 0.59957 4.71524 -0.46123 0.2345 1.24414 2.3176 -2.41159 -0.11743 -0.41957 -2.90656 -2.42002 0 0 0 0 -0.79593 0 0.112 0.00834 0 3.90895 -0.23162 0 -2.5358 -0.45912 -6.02255
ALA_75 -6.3956 0.66123 2.79315 -0.02055 0 0 2.06933 -2.33218 -0.09408 -0.37587 -1.0663 -0.26351 0 0 0 -0.65459 0 0 -0.00877 0 0 0 0.0224 0 2.3386 -0.23382 -3.56055
ALA_76 -6.7868 0.57367 2.22457 -0.02104 0 0 2.24145 -2.2439 -0.03393 -0.1842 -1.57176 -0.29365 0 0 0 0 0 0 -0.02663 0 0 0 -0.15285 0 2.3386 -0.07265 -4.00911
LEU_77 -9.09105 1.32289 2.25967 -0.47965 0.24263 0.0698 2.10642 -2.49349 -0.06931 -0.31731 -1.31047 0.11931 0 0 0 0 0 0 -0.01484 0.70678 0.44354 0 -0.24389 0 0.72952 -0.22321 -6.24267
ALA_78 -5.93015 0.6465 3.00055 -0.02276 0 0 2.23653 -2.32585 -0.01707 -0.12305 -2.39288 -0.3124 0 0 0 0 0 0 -0.03137 0 0 0 -0.25223 0 2.3386 -0.37733 -3.56291
ILE_79 -8.83022 1.07445 1.33568 -0.50919 0.56336 0.07195 2.14872 -2.27671 -0.02777 -0.13825 -1.82653 0.04093 0 0 0 0 0 0 -0.04171 0.04927 0.0914 0 -0.44555 0 1.0317 -0.28945 -7.97793
LEU_80 -7.79239 0.71823 2.14052 -0.49657 0.38399 0.07203 1.82828 -2.25475 -0.00843 -0.08194 -1.77962 0.14355 0 0 0 0 0 0 0.14801 0.12618 0.35236 0 -0.25643 0 0.72952 -0.14386 -6.17132
SER_81 -6.69614 0.30139 6.10721 -0.02436 0 0.02509 3.26085 -3.0083 -0.16145 -0.86899 -4.13503 -0.28788 0 0 0 0 -0.64762 0 0.08627 0.02563 0.44519 0 0.31468 0.61863 -1.1772 -0.09794 -5.91996
ALA_82 -6.24546 0.56383 2.56403 -0.02177 0 0 2.09792 -2.23615 -0.01787 -0.2487 -2.18504 -0.2825 0 0 0 0 0 0 -0.00565 0 0 0 -0.11795 0 2.3386 -0.04649 -3.8432
ALA_83 -5.9118 0.28285 2.76288 -0.02097 0 0 2.13611 -2.31214 -0.03612 -0.10117 -2.47917 -0.2721 0 0 0 0 0 0 -0.03433 0 0 0 -0.12854 0 2.3386 -0.17393 -3.94985
ALA_84 -3.4765 0.27269 2.0222 -0.02258 0 0 1.1887 -1.46494 -0.00526 -0.06409 -0.57109 -0.28525 0 0 0 0 0 0 -0.01745 0 0 0 -0.17412 0 2.3386 -0.251 -0.51009
GLN_85 -4.7285 0.58767 3.08415 -0.66569 0.0795 0.68979 1.43568 -1.65911 -0.02871 -0.17934 -1.30942 -0.29676 0 0 0 -0.8841 0 0 0.6181 0.03933 0 2.39586 -0.1563 0 -1.0644 -0.26004 -2.30228
LEU_86 -6.03189 0.73928 1.19331 -0.49013 0.37973 0.0742 1.07952 -1.5663 -0.00756 -0.08654 -0.36055 0.1026 0 0 0 0 0 0 -0.05232 0.49138 0.17312 0 -0.30817 0 0.72952 -0.26311 -4.20391
GLY_87 -1.61767 0.12397 1.74132 -6e-05 0 0 0.71996 -0.85561 -0.02265 -0.17382 -0.45628 -0.31881 0 0 0 0 0 0 -0.02975 0 0 0 -1.49285 0 1.2108 0.07784 -1.09361
THR_88 -4.48969 0.47867 2.20961 -0.19758 0.15164 0.06174 1.60308 -1.55925 -0.07023 -0.53503 -1.07015 -0.8384 0 0 0 -0.33085 0 0 0.00466 0 0.62816 0 -0.75945 2.30378 -1.425 0.4366 -3.39768
THR_89 -4.01056 0.38683 3.82114 -0.1122 0.05611 0.07791 2.09825 -1.89784 -0.1023 -0.47851 -1.86476 -0.50517 0 0 0 -1.05346 0 0 -0.01476 0 0.0127 0 -0.35695 2.60012 -1.425 -0.05045 -2.81889
VAL_90 -5.40727 0.63122 1.49871 -0.30324 0.22719 0.05175 1.47439 -1.66357 -0.07745 -0.28321 -1.0576 -0.05392 0 0 0 0 0 0 -0.07006 0.00634 -0.01674 0 -0.2999 0 2.085 -0.31531 -3.57368
GLU_91 -4.17888 0.21716 4.20515 -0.46331 0.244 1.24958 1.44455 -1.95813 -0.07109 -0.28224 -1.73071 -2.45888 0 0 0 0 0 0 0.25422 0.01938 0 3.81144 -0.26212 0 -2.5358 -0.3742 -2.86989
GLU_92 -6.20355 0.24988 6.35782 -0.67948 0.22658 1.14595 2.90946 -2.65383 -0.04472 -0.26968 -2.73027 -0.44428 0 0 0 -0.7226 -0.85232 0 0.2545 0.01356 0 3.24786 -0.26681 0 -2.5358 -0.55128 -3.549
ALA_93 -5.78805 0.27119 2.11282 -0.02212 0 0 2.15728 -2.08734 -0.06573 -0.28288 -1.66716 -0.30547 0 0 0 0 0 0 0.06063 0 0 0 -0.31183 0 2.3386 -0.54479 -4.13485
VAL_94 -7.66976 1.358 2.15971 -0.29666 0.21021 0.04757 2.37782 -2.37322 -0.05817 -0.21938 -2.06388 0.05897 0 0 0 0 0 0 -0.05753 0.26277 0.00688 0 -0.37978 0 2.085 -0.1947 -4.74616
ASN_95 -5.09827 0.13126 4.76761 -0.17867 0.03558 0.259 1.96533 -2.33513 -0.03322 -0.15151 -1.54022 -0.24085 0 0 0 0 0 0 0.06316 0 0 1.22381 0.52739 0 -0.87355 0.29273 -1.18556
ARG_96 -7.49393 0.50355 5.47671 -0.44914 0.06555 0.20717 2.60282 -2.70358 -0.01535 -0.0656 -2.73535 0.53304 0 0 0 0 -0.85232 0 -0.02823 0.45664 1.53822 0 -0.08293 0 -1.281 0.04245 -4.28128
ALA_97 -6.47784 0.69364 2.50383 -0.02184 0 0 2.42667 -2.27791 -0.00596 -0.06136 -2.23305 -0.30774 0 0 0 0 0 0 0.06213 0 0 0 -0.22072 0 2.3386 -0.36927 -3.95083
LEU_98 -6.33976 0.6279 3.19481 -0.51363 0.43408 0.0811 1.84866 -2.10178 -0.06831 -0.23928 -1.48768 0.15826 0 0 0 0 0 0 0.85273 0.05994 0.23937 0 -0.28574 0 0.72952 -0.36566 -3.17545
ASN_99 -3.88629 0.10524 4.21285 -0.17662 0.03602 0.2559 1.93551 -1.96797 -0.03023 -0.14554 -1.46774 -0.2412 0 0 0 0 0 0 0.20457 0 0 1.12771 0.48415 0 -0.87355 -0.05544 -0.48264
LEU_100 -8.3295 0.88619 2.35627 -0.49748 0.48972 0.07093 2.40783 -2.34306 -0.0685 -0.3956 -1.91142 0.14816 0 0 0 0 0 0 0.00372 0.05533 0.29535 0 -0.2685 0 0.72952 -0.0273 -6.39835
LYS_101 -6.90984 0.83137 4.93861 -0.46193 0.10031 0.27755 2.90255 -2.5347 -0.06034 -0.17754 -2.67844 0.44471 0 0 0 0 0 0 0.18784 0.58729 1.7101 0 0.07536 0 -1.6738 0.19617 -2.24472
THR_102 -2.87424 0.08953 2.99201 -0.1206 0.06257 0.05906 0.99862 -1.45754 -0.0969 -0.30834 -0.15013 -0.8016 0 0 0 0 0 0 0.39615 0.0248 0.05362 0 -0.08059 2.31453 -1.425 0.21215 -0.1119
LYS_103 -3.4305 0.14849 2.72541 -0.43261 0.07092 0.20687 1.11733 -1.28167 -0.03297 -0.10064 -0.24566 0.01099 0 0 0 0 0 0 -0.00069 0.00949 1.41221 0 -0.08733 0 -1.6738 -0.17499 -1.75913
LEU_104 -5.55457 0.44069 0.46069 -0.52013 0.44155 0.08782 1.10034 -1.16519 -0.01351 -0.06815 -0.90894 0.0992 0 0 0 0 0 0 0.08695 0.09274 0.05275 0 -0.20488 0 0.72952 -0.12518 -4.96829
GLY_105 -1.78788 0.09465 1.68752 -5e-05 0 0 0.904 -0.90449 -0.02179 -0.09342 -0.42402 -0.30148 0 0 0 0 0 0 0.2759 0 0 0 -1.23248 0 1.2108 0.11944 -0.47331
VAL_106 -5.57282 0.62333 1.31113 -0.30996 0.22976 0.04781 1.34446 -1.52712 -0.06666 -0.40265 -0.77397 -0.14907 0 0 0 0 0 0 -0.03343 0.03211 0.00542 0 -0.49971 0 2.085 0.02232 -3.63406
ASP_107 -4.59818 0.29589 5.4558 -0.25415 0.08019 0.86307 2.51482 -2.38409 -0.03628 -0.22066 -5.03528 -0.25722 0 0 0 -0.49387 -0.45771 0 0.09544 0.39131 0 1.89466 -0.32426 0 -2.2837 -0.27752 -5.03175
LEU_108 -6.75419 0.81508 0.66738 -0.75158 1.22165 0.12651 1.27132 -1.55322 -0.02197 -0.08466 -0.58316 0.20251 0 0 0 0 0 0 -0.01227 0.03034 3.25735 0 -0.30964 0 0.72952 -0.28658 -2.03561
LEU_109 -8.21195 1.52685 2.09524 -0.71939 0.50821 0.19716 1.2749 -2.22008 -0.03658 -0.11778 -1.15549 0.09869 0 0 0 0 0 0 0.3245 0.16812 0.46154 0 -0.19844 0 0.72952 -0.12671 -5.4017
THR_110 -6.62188 0.64581 4.3174 -0.21424 0.25876 0.06736 2.68724 -2.46382 -0.04825 -0.1112 -3.48078 -0.15056 0 0 0 -0.49387 -0.45771 0 0.4305 0 0.12192 0 0.05251 2.31399 -1.425 0.00251 -4.56931
ALA_111 -6.28945 0.7554 2.10696 -0.02163 0 0 2.2624 -2.17971 -0.05223 -0.20048 -1.60484 -0.30252 0 0 0 0 0 0 0.19405 0 0 0 -0.17547 0 2.3386 -0.155 -3.32392
ALA_112 -6.14925 0.50373 2.69965 -0.02345 0 0 2.27785 -2.27971 -0.01652 -0.19781 -2.2731 -0.3063 0 0 0 0 0 0 0.65751 0 0 0 -0.29227 0 2.3386 -0.42017 -3.48124
LEU_113 -9.3731 1.3294 2.6772 -0.71677 0.48146 0.19167 2.59303 -2.56101 -0.02452 -0.09403 -2.85043 0.09309 0 0 0 0 0 0 0.26178 0.00173 0.61793 0 -0.21391 0 0.72952 -0.35389 -7.21085
ALA_114 -5.55345 0.47189 2.37055 -0.02163 0 0 1.83022 -2.05051 -0.06047 -0.18347 -1.24482 -0.28054 0 0 0 0 0 0 -0.02223 0 0 0 -0.205 0 2.3386 -0.25263 -2.8635
LEU_115 -9.00703 1.33581 1.51217 -0.51008 0.59285 0.07248 2.19017 -2.30016 -0.06474 -0.15482 -1.08327 0.17317 0 0 0 0 0 0 -0.01631 0.01725 0.40771 0 -0.249 0 0.72952 -0.28856 -6.64285
LEU_116 -8.64045 1.26937 4.10005 -0.68979 0.49261 0.16976 1.98325 -2.74989 -0.06642 -0.22556 -2.0309 0.0767 0 0 0 0 0 0 0.13644 0.21725 0.82446 0 -0.25792 0 0.72952 -0.20482 -4.86634
THR_117 -8.22722 1.01526 4.56143 -0.20536 0.15974 0.06321 3.54537 -2.91592 -0.02702 -0.48396 -3.39884 -0.08132 0 0 0 0 0 0 0.16627 0.00023 0.01557 0 0.04582 2.30009 -1.425 0.00366 -4.88799
ALA_118 -5.88034 0.4096 3.18192 -0.02126 0 0 2.27201 -2.41874 -0.04335 -0.16301 -2.05771 -0.29067 0 0 0 0 0 0 0.09454 0 0 0 -0.27301 0 2.3386 -0.04215 -2.89357
ALA_119 -4.1672 0.39464 1.75515 -0.02244 0 0 1.08613 -1.5108 -0.01555 -0.07349 -0.35496 -0.27878 0 0 0 0 0 0 -0.0357 0 0 0 -0.23243 0 2.3386 -0.38726 -1.50409
LYS_120 -5.62979 0.69305 5.39107 -0.30785 0.02943 0.1247 2.5349 -2.45588 -0.29476 -0.42781 -4.43617 0.0182 0 0 0 0 0 0 0.03445 0.04182 1.10611 0 -0.16595 0 -1.6738 -0.32966 -5.74795
LEU_121 -6.34711 0.97172 1.03655 -0.75421 0.97318 0.13394 1.27448 -1.55319 -0.00924 -0.09736 -1.00439 0.25219 0 0 0 0 0 0 -0.04772 0.24319 3.14345 0 -0.27871 0 0.72952 -0.20976 -1.54346
GLY_122 -1.59528 0.03925 1.74386 -6e-05 0 0 0.79745 -0.87952 -0.00776 -0.15062 -0.78314 -0.32928 0 0 0 0 0 0 -0.04138 0 0 0 -1.41917 0 1.2108 -0.05969 -1.47453
THR_123 -4.45114 0.33322 3.69459 -0.10757 0.08067 0.07209 1.71531 -1.87236 -0.09147 -0.62571 -1.95816 -0.40543 0 0 0 0 0 0 0.02081 0.06883 0.06292 0 -0.76198 2.28521 -1.425 0.00017 -3.36504
THR_124 -4.93063 0.24469 5.62692 -0.11292 0.0708 0.07707 3.23979 -2.52112 -0.07344 -0.33894 -3.00261 -0.5449 0 0 0 -1.84096 0 0 -0.02226 0.11995 0.01508 0 -0.47574 2.28786 -1.425 -0.29926 -3.90562
VAL_125 -5.57159 0.72418 1.5235 -0.30525 0.22011 0.05215 1.43395 -1.65908 -0.08255 -0.2988 -0.88372 -0.05678 0 0 0 0 0 0 -0.06905 0.00247 -0.02633 0 -0.29923 0 2.085 -0.31315 -3.52417
GLU_126 -4.50328 0.43431 4.6425 -0.46694 0.26837 1.26433 1.54141 -2.08841 -0.09403 -0.4057 -1.86415 -2.41962 0 0 0 0 0 0 0.05543 0.04815 0 3.92965 -0.28185 0 -2.5358 -0.37515 -2.85078
GLU_127 -6.31722 0.44355 7.01445 -0.20844 0.0257 0.25824 3.2175 -2.94224 -0.0882 -0.67824 -2.45971 -0.42975 0 0 0 -1.84096 0 0 -0.0159 0.15023 0 3.41644 -0.24453 0 -2.5358 -0.53815 -3.77305
ALA_128 -5.60599 0.16369 2.7043 -0.02066 0 0 2.15895 -2.19905 -0.08693 -0.46671 -1.54939 -0.28116 0 0 0 0 0 0 -0.01515 0 0 0 -0.19238 0 2.3386 -0.39428 -3.44617
VAL_129 -6.79927 0.79388 1.83469 -0.30612 0.23893 0.05219 2.08349 -2.08748 -0.0531 -0.17409 -1.72739 -0.03573 0 0 0 0 0 0 -0.01639 0.05625 -0.01739 0 -0.38875 0 2.085 -0.15188 -4.61317
GLN_130 -5.44345 0.49514 4.69678 -0.25905 0.03727 0.19085 2.0374 -2.26514 -0.08065 -0.54125 -1.66416 -0.32713 0 0 0 0 0 0 0.14443 0 0 2.46797 -0.09799 0 -1.0644 -0.11816 -1.79154
GLU_131 -5.84285 0.29857 4.92419 -0.20984 0.02672 0.25471 2.3895 -2.42639 -0.06124 -0.50018 -1.90335 -0.48269 0 0 0 0 0 0 0.22043 0.08625 0 2.90224 -0.23618 0 -2.5358 -0.32741 -3.42333
ALA_132 -6.99199 1.04533 2.47743 -0.02223 0 0 2.35151 -2.37893 -0.0191 -0.20997 -2.03789 -0.29307 0 0 0 0 0 0 0.3224 0 0 0 -0.20042 0 2.3386 -0.39349 -4.01182
LEU_133 -5.99632 0.34904 3.28559 -0.51546 0.3753 0.08419 1.92849 -2.03117 -0.05967 -0.14928 -2.12513 0.15749 0 0 0 0 0 0 0.80638 0.07242 0.14156 0 -0.30804 0 0.72952 -0.39393 -3.64902
GLN_134 -4.69365 0.16484 4.62288 -0.25292 0.03656 0.18492 1.9607 -2.07991 -0.07899 -0.4939 -1.86044 -0.34719 0 0 0 0 0 0 0.20095 0 0 2.50445 0.0718 0 -1.0644 -0.20283 -1.32715
LEU_135 -8.27976 0.78895 2.21041 -0.48825 0.39942 0.07061 2.26754 -2.29083 -0.04654 -0.33504 -2.15602 0.13485 0 0 0 0 0 0 0.01709 0.39966 0.47345 0 -0.23851 0 0.72952 -0.08234 -6.42579
LYS_136 -7.71582 0.79875 5.7638 -0.48282 0.09104 0.33753 2.70102 -2.77485 -0.05985 -0.17698 -2.50828 0.38505 0 0 0 0 0 0 -0.0123 0.26006 1.69588 0 0.05123 0 -1.6738 0.10555 -3.2148
THR_137 -3.09757 0.09492 3.35404 -0.20713 0.17403 0.06418 1.1299 -1.52502 -0.04881 -0.20658 -0.97272 -0.19162 0 0 0 0 0 0 -0.02549 0 -0.00827 0 -0.02741 2.44587 -1.425 0.26862 -0.20406
LYS_138 -3.39433 0.10281 2.63612 -0.30718 0.02836 0.12066 1.07 -1.3047 -0.00052 -0.00532 -0.58768 0.0877 0 0 0 0 0 0 -0.03163 0.01127 0.97051 0 -0.06899 0 -1.6738 -0.09709 -2.44381
LEU_139 -5.27978 0.93377 0.68327 -0.77564 0.96775 0.14311 1.07729 -1.2575 -0.01536 -0.09717 -1.0665 0.24329 0 0 0 0 0 0 0.23238 0.12819 3.1905 0 -0.27675 0 0.72952 -0.28751 -0.72714
GLY_140 -1.75594 0.09064 1.66946 -5e-05 0 0 0.7591 -0.89528 -0.02946 -0.20127 -0.48833 -0.29912 0 0 0 0 0 0 0.507 0 0 0 -1.35586 0 1.2108 0.04897 -0.73934
VAL_141 -5.77118 1.15399 2.11745 -0.29959 0.20163 0.04279 1.24125 -1.65167 -0.04026 -0.23314 -1.65762 -0.06125 0 0 0 0 0 0 0.09285 0.02088 -0.00165 0 -0.42904 0 2.085 0.23243 -2.95712
SER_142 -4.66119 0.20534 5.16983 -0.03526 0 0.06891 2.93175 -2.2094 -0.04192 -0.2334 -2.83824 -0.24464 0 0 0 -1.11012 -0.7668 0 -0.02883 0.00019 0.06964 0 -0.46956 1.73638 -1.1772 -0.19577 -3.83029
LEU_143 -6.64712 0.33399 1.05105 -0.70982 0.55326 0.19214 1.32874 -1.58112 -0.00718 -0.0962 -0.68584 0.02851 0 0 0 0 0 0 -0.05147 0.0841 1.22066 0 -0.30229 0 0.72952 -0.46951 -5.02856
ILE_144 -7.41828 0.57629 2.16975 -0.51215 0.60694 0.07231 2.2038 -2.0236 -0.03073 -0.06043 -1.34747 0.08944 0 0 0 0 0 0 0.05331 0.0156 0.07089 0 -0.40091 0 1.0317 -0.17071 -5.07424
GLU_145 -7.37171 0.87061 6.21907 -0.20989 0.0245 0.27815 2.98465 -2.8464 -0.05277 -0.19908 -3.89479 -0.43481 0 0 0 -1.11012 -0.7668 0 0.01911 0.29577 0 4.70379 -0.18791 0 -2.5358 -0.20152 -4.41596
ALA_146 -6.69964 0.62412 2.33872 -0.0217 0 0 2.30905 -2.2397 -0.05244 -0.22954 -1.38851 -0.2731 0 0 0 0 0 0 0.35483 0 0 0 -0.0825 0 2.3386 -0.32327 -3.34507
LEU_147 -10.0302 1.08221 2.22532 -0.4931 0.28601 0.07766 2.4579 -2.59126 -0.00354 -0.03159 -1.91765 0.10484 0 0 0 0 0 0 0.43372 0.58084 0.18164 0 -0.30321 0 0.72952 -0.26408 -7.47502
HIS_D:MP-NE2-connect_148 -9.27616 0.93981 5.14905 -0.41407 0.00704 0.35889 2.94639 -3.15383 -0.03259 -0.15007 -3.43422 -0.2374 0 0 0 0 0 0 1.53513 0.34737 0 2.49654 0.07079 0 0.13443 -0.32228 -3.0352
ILE_149 -7.47303 0.3522 1.87611 -0.51945 0.6714 0.07556 2.10775 -2.0778 -0.04923 -0.12667 -1.61161 0.04009 0 0 0 0 0 0 0.55126 0.0211 0.10711 0 -0.34052 0 1.0317 -0.17191 -5.53595
LEU_150 -8.78426 0.81809 1.60312 -0.49094 0.35438 0.07067 2.34949 -2.27347 -0.06039 -0.16615 -1.52296 0.15678 0 0 0 0 0 0 0.08056 0.26339 0.67384 0 -0.20987 0 0.72952 -0.05566 -6.46387
LEU_151 -7.82517 1.22707 3.12424 -0.51367 0.4746 0.07906 2.45491 -2.45072 -0.01551 -0.08667 -1.78077 0.17911 0 0 0 0 0 0 0.01717 0.07402 0.36964 0 -0.2515 0 0.72952 -0.16854 -4.36319
THR_152 -7.54083 0.72035 3.88342 -0.20451 0.14787 0.06349 3.13458 -2.70305 -0.00746 -0.15824 -2.87007 -0.13625 0 0 0 0 0 0 0.08158 0.02702 0.00255 0 -0.00209 2.32886 -1.425 -0.08388 -4.74166
ALA_153 -6.23124 0.29662 3.09493 -0.02137 0 0 2.24133 -2.469 -0.03356 -0.07871 -2.20105 -0.28215 0 0 0 0 0 0 -0.04451 0 0 0 -0.25797 0 2.3386 -0.1711 -3.81917
ALA_154 -3.96619 0.29252 2.10628 -0.02073 0 0 1.44734 -1.635 -0.02941 -0.08403 -0.55235 -0.28143 0 0 0 0 0 0 0.04767 0 0 0 -0.03237 0 2.3386 -0.24606 -0.61518
VAL_155 -5.89625 0.89826 1.61235 -0.31648 0.29874 0.0551 1.42709 -1.76568 -0.01612 -0.06759 -0.67686 -0.11097 0 0 0 0 0 0 -0.0038 0.21398 -0.01544 0 -0.27661 0 2.085 -0.11021 -2.66547
LEU_156 -6.77389 0.75018 0.99008 -0.54502 0.43151 0.08334 1.31389 -1.67025 -0.00459 -0.06668 -0.68296 -0.01031 0 0 0 0 0 0 -0.01119 0.18865 2.68271 0 -0.23831 0 0.72952 -0.2553 -3.08864
GLY_157 -1.75302 0.09699 1.96389 -5e-05 0 0 1.14491 -0.95806 -0.00708 -0.05194 -0.80804 -0.3513 0 0 0 0 0 0 0.03147 0 0 0 -1.24733 0 1.2108 -0.29069 -1.01945
THR_158 -4.70884 0.88684 2.07464 -0.18494 0.15329 0.05626 1.52132 -1.54013 -0.03667 -0.31542 -1.31993 -0.72806 0 0 0 -0.34115 0 0 -0.06025 0 0.36193 0 -0.71024 2.30378 -1.425 0.27602 -3.73655
THR_159 -4.33217 0.55329 3.88788 -0.11101 0.07075 0.07656 2.37243 -1.98415 -0.07367 -0.29499 -2.30585 -0.6104 0 0 0 -0.95092 0 0 -0.0292 0.02148 0.00655 0 -0.50401 2.29962 -1.425 0.28735 -3.04545
VAL_160 -6.0493 0.98281 1.26247 -0.27715 0.21857 0.03476 1.32942 -1.7037 -0.04745 -0.13766 -0.88914 0.37506 0 0 0 0 0 0 0.09126 0.08625 1.02808 0 0.05831 0 2.085 -0.18479 -1.73718
GLU_161 -3.94191 0.31316 4.02531 -0.46243 0.23065 1.24605 1.38953 -1.86636 -0.07839 -0.30123 -1.79246 -2.36721 0 0 0 0 0 0 0.29996 0.00423 0 3.87999 -0.26483 0 -2.5358 -0.38585 -2.60757
GLU_162 -6.41433 0.37853 6.38666 -0.63578 0.25487 1.0605 2.87741 -2.6487 -0.0717 -0.35927 -3.05341 -0.5514 0 0 0 -0.60977 -0.77782 0 0.21597 0.0202 0 3.23864 -0.27541 0 -2.5358 -0.47097 -3.97158
ALA_163 -5.43323 0.12555 1.96828 -0.02094 0 0 1.98316 -1.94773 -0.03859 -0.22207 -1.46351 -0.28331 0 0 0 0 0 0 0.28134 0 0 0 -0.22278 0 2.3386 -0.3397 -3.27494
VAL_164 -6.60801 0.61121 2.06867 -0.30974 0.26442 0.05337 2.09376 -2.11231 -0.03535 -0.14653 -1.71405 -0.07185 0 0 0 0 0 0 0.06079 0.11842 -0.01549 0 -0.39988 0 2.085 -0.15902 -4.21659
TYR_165 -4.80534 0.24407 3.9496 -0.93132 0.04958 0.3035 1.78424 -1.93311 -0.03008 -0.075 -1.50634 -0.21552 0 0 0 0 0 0 0.11322 0 0 1.48364 -0.4203 0 0.96414 0.08515 -0.93987
ARG_166 -7.3569 0.50097 5.21334 -0.45016 0.06446 0.2067 2.47942 -2.5341 -0.01965 -0.09544 -2.97462 0.5254 0 0 0 0 -0.77782 0 0.07716 0.32313 1.47358 0 -0.13186 0 -1.281 -0.14167 -4.89907
ALA_167 -6.3691 0.54343 2.52573 -0.02154 0 0 2.44965 -2.29195 -0.01329 -0.1129 -2.19041 -0.30364 0 0 0 0 0 0 0.20352 0 0 0 -0.2278 0 2.3386 -0.43785 -3.90756
LEU_168 -6.18017 0.71917 3.52221 -0.49901 0.28858 0.0796 1.97205 -2.14315 -0.01928 -0.07319 -2.23906 0.13707 0 0 0 0 0 0 0.52114 0.69151 0.34566 0 -0.25842 0 0.72952 -0.36285 -2.76862
LYS_169 -4.25244 0.08676 4.11776 -0.43191 0.09688 0.20029 1.84047 -1.92287 -0.09487 -0.19503 -2.8245 0.02795 0 0 0 0 0 0 -0.01945 0.15319 0.96186 0 0.02292 0 -1.6738 -0.13109 -4.03789
LEU_170 -7.85739 0.60562 2.2195 -0.7541 0.86341 0.13269 1.85987 -2.03494 -0.08027 -0.41359 -1.36081 0.23141 0 0 0 0 0 0 0.52165 0.1983 2.96966 0 -0.28257 0 0.72952 -0.08827 -2.54031
LYS_171 -6.8636 0.79724 5.65638 -0.66036 0.19577 0.3789 3.00246 -2.71937 -0.10776 -0.41705 -2.67061 0.10062 0 0 0 0 0 0 -0.00502 1.18911 3.37832 0 0.07097 0 -1.6738 0.02857 -0.31922
THR_172 -3.12401 0.15648 3.62025 -0.20442 0.14834 0.06331 0.99739 -1.60617 -0.06487 -0.2862 -0.98382 -0.13588 0 0 0 0 0 0 -0.0225 5e-05 -0.00219 0 -0.01186 2.2899 -1.425 0.14928 -0.44194
LYS_173 -3.90145 0.09543 2.8164 -0.43339 0.09527 0.19863 0.99559 -1.34424 -0.01103 -0.045 -0.04708 0.0668 0 0 0 0 0 0 0.36892 0.02287 1.08453 0 0.06832 0 -1.6738 -0.02436 -1.66758
LEU_174 -5.5499 0.51545 0.44456 -0.52549 0.55305 0.08839 0.87391 -1.13073 -0.01799 -0.08921 -0.55212 0.10322 0 0 0 0 0 0 0.03564 0.02913 0.05349 0 -0.23415 0 0.72952 -0.10258 -4.77578
GLY_175 -1.86765 0.10019 1.76754 -5e-05 0 0 0.99028 -0.94142 -0.02084 -0.188 -0.47807 -0.30696 0 0 0 0 0 0 -0.03041 0 0 0 -1.25533 0 1.2108 0.18933 -0.83059
VAL_176 -5.78667 0.63212 1.65003 -0.313 0.23134 0.04887 1.35624 -1.59959 -0.05747 -0.37885 -0.80506 -0.12854 0 0 0 0 0 0 -0.03689 0.02774 0.00694 0 -0.47517 0 2.085 0.12017 -3.42279
SER_177 -4.41041 0.15205 4.67666 -0.03673 0 0.0714 3.11518 -2.1277 -0.02693 -0.18057 -2.86078 -0.17728 0 0 0 -1.57194 -0.58411 0 -0.02166 0.02769 0.09736 0 -0.40404 1.74934 -1.1772 -0.41 -4.09968
LEU_178 -5.53282 0.64311 0.6975 -0.50975 0.59651 0.07715 1.44588 -1.43006 -0 -0 -0.68177 0.14834 0 0 0 0 0 0 0.12312 0.03882 0.14525 0 -0.31015 0 0.72952 -0.48791 -4.30725
LEU_179 -7.23944 1.43254 1.27706 -0.72809 0.62101 0.21521 1.43327 -1.79276 -0.02477 -0.0688 -0.50594 0.06014 0 0 0 0 0 0 0.85519 0.15637 0.68631 0 -0.23945 0 0.72952 -0.27963 -3.41227
GLN_180 -7.19354 0.24921 5.97887 -0.26247 0.03977 0.21954 3.81178 -2.95859 -0.04802 -0.20691 -3.95622 -0.36395 0 0 0 -1.57194 -1.62209 0 0.24198 0.48172 0 2.80776 -0.01867 0 -1.0644 -0.15008 -5.58625
ALA_181 -6.42759 0.58745 2.73877 -0.02245 0 0 2.30173 -2.30435 -0.04449 -0.24445 -1.79466 -0.29725 0 0 0 0 0 0 0.08114 0 0 0 -0.18524 0 2.3386 -0.30791 -3.5807
ALA_182 -5.79401 0.76026 3.3896 -0.02141 0 0 2.73081 -2.37096 -0.01479 -0.1064 -2.13614 -0.28657 0 0 0 0 0 0 0.49606 0 0 0 -0.18877 0 2.3386 -0.39597 -1.5997
ALA_183 -5.91207 0.67156 2.04546 -0.02342 0 0 2.08896 -2.02722 -0.03101 -0.07568 -1.62277 -0.29522 0 0 0 0 0 0 0.63529 0 0 0 -0.371 0 2.3386 -0.46533 -3.04386
ILE_184 -8.36948 1.28198 1.68458 -0.51715 0.66802 0.07442 2.25751 -2.14313 -0.05401 -0.12304 -1.39468 0.04513 0 0 0 0 0 0 0.19926 0.01213 0.10378 0 -0.35878 0 1.0317 -0.34818 -5.94993
LEU_185 -8.60561 1.05714 1.59954 -0.50709 0.5383 0.06899 1.99344 -2.19146 -0.05788 -0.14635 -1.4439 0.19964 0 0 0 0 0 0 0.47256 0.44645 0.3709 0 -0.25415 0 0.72952 -0.16333 -5.8933
ILE_186 -9.4888 0.82446 2.74968 -0.51029 0.57425 0.07218 2.81466 -2.61076 -0.05212 -0.28186 -2.15517 0.084 0 0 0 0 0 0 0.07057 0.1226 0.06824 0 -0.4632 0 1.0317 -0.09796 -7.24783
LEU_187 -10.5632 1.92052 2.4221 -0.7165 0.38973 0.19344 2.65163 -2.67418 -0.01844 -0.25307 -2.078 0.09055 0 0 0 0 0 0 0.11113 0.12977 0.36432 0 -0.16181 0 0.72952 0.1096 -7.35293
ALA_188 -6.44917 0.73845 3.21983 -0.02183 0 0 2.31575 -2.56289 -0.03944 -0.07776 -2.33938 -0.27481 0 0 0 0 0 0 -0.03244 0 0 0 -0.23887 0 2.3386 -0.09067 -3.51463
ALA_189 -3.79654 0.39873 2.05704 -0.02143 0 0 1.31122 -1.51531 -0.01821 -0.04216 -0.47897 -0.29923 0 0 0 0 0 0 -0.05013 0 0 0 -0.18289 0 2.3386 -0.37491 -0.67421
ARG_190 -6.59166 0.58827 4.78002 -0.72923 0.46572 0.36825 2.22574 -2.39972 -0.07165 -0.15717 -3.61607 0.55019 0 0 0 0 -0.74941 0 0.31371 0.14749 2.62565 0 -0.14812 0 -1.281 -0.33307 -4.01206
LEU_191 -6.41086 0.67062 1.20331 -0.51963 0.66859 0.08102 0.95346 -1.55807 -0.02049 -0.22073 -0.42736 0.14386 0 0 0 0 0 0 -0.01829 0.0242 0.12268 0 -0.28487 0 0.72952 -0.24515 -5.10818
GLY_192 -1.65851 0.06822 1.80551 -6e-05 0 0 0.90649 -0.88516 -0.0248 -0.17662 -0.6656 -0.32232 0 0 0 0 0 0 -0.11021 0 0 0 -1.46225 0 1.2108 0.09687 -1.21763
THR_193 -4.77304 0.89923 2.10562 -0.18515 0.14676 0.05765 1.6384 -1.59257 -0.02965 -0.31127 -1.36649 -0.80471 0 0 0 -0.2844 0 0 -0.068 0 0.2903 0 -0.69623 2.30378 -1.425 0.55585 -3.5389
THR_194 -4.18114 0.58944 3.86707 -0.1146 0.06911 0.08022 2.37281 -1.98453 -0.05711 -0.24095 -2.2307 -0.56547 0 0 0 -0.97759 0 0 0.09188 0.12316 0.00877 0 -0.48433 2.29811 -1.425 0.14096 -2.6199
VAL_195 -5.58971 0.77688 1.36838 -0.30701 0.25388 0.0533 1.31476 -1.61716 -0.08348 -0.20892 -0.70413 -0.09651 0 0 0 0 0 0 -0.06382 0.08625 -0.00206 0 -0.29867 0 2.085 -0.25992 -3.29294
GLU_196 -3.90595 0.07461 4.94404 -0.46742 0.25629 1.26491 1.47696 -2.12086 -0.14907 -0.38082 -2.75489 -2.41103 0 0 0 0 0 0 0.14936 0.04571 0 3.96832 -0.23807 0 -2.5358 -0.29566 -3.07939
GLU_197 -5.30019 0.24922 5.12498 -0.66014 0.19254 1.10813 2.35141 -2.2009 -0.05347 -0.40543 -2.03777 -0.49986 0 0 0 -0.69319 0 0 0.12385 0 0 3.26681 -0.32541 0 -2.5358 -0.48509 -2.78031
ALA_198 -6.36757 0.62812 2.08873 -0.02282 0 0 2.21221 -2.18015 -0.02915 -0.17623 -1.58353 -0.29437 0 0 0 0 0 0 0.32487 0 0 0 -0.25838 0 2.3386 -0.46786 -3.78751
VAL_199 -6.51724 0.69323 1.7108 -0.31118 0.27458 0.05383 2.01405 -1.9882 -0.05519 -0.15748 -1.71318 -0.06323 0 0 0 0 0 0 -0.00025 0.00808 -0.02833 0 -0.28989 0 2.085 -0.27684 -4.56145
GLU_200 -5.35696 0.48176 5.10537 -0.6422 0.1789 1.06369 2.16598 -2.28319 -0.06673 -0.20103 -2.31017 -0.55467 0 0 0 0 -0.45697 0 0.07506 0 0 3.42952 -0.24777 0 -2.5358 -0.35407 -2.50929
ARG_201 -6.69453 0.21218 4.52488 -1.10545 0.47191 0.67677 2.03114 -2.38246 -0.01836 -0.39135 -2.20969 0.46209 0 0 0 0 0 0 0.05166 0.14437 3.52152 0 -0.07039 0 -1.281 -0.45243 -2.50914
ALA_202 -6.44703 0.50496 2.36045 -0.02198 0 0 2.22599 -2.21597 -0.0205 -0.21179 -1.99353 -0.28953 0 0 0 0 0 0 0.04374 0 0 0 -0.13964 0 2.3386 -0.31416 -4.18038
LEU_203 -6.63876 0.53649 3.87874 -0.50139 0.34943 0.07653 2.14413 -2.26438 -0.05423 -0.16361 -2.21023 0.1449 0 0 0 0 0 0 0.23047 0.22763 0.27593 0 -0.27555 0 0.72952 -0.2967 -3.81109
GLN_204 -5.24893 0.4949 5.41072 -0.26253 0.03322 0.19533 2.37375 -2.37398 -0.06317 -0.31289 -2.86746 -0.39424 0 0 0 0 -0.45697 0 0.22988 0 0 2.75977 -0.06457 0 -1.0644 -0.23974 -1.85131
LEU_205 -8.69247 1.26693 1.91175 -0.70544 0.55893 0.18412 2.05826 -2.20557 -0.03679 -0.22861 -1.37037 0.0606 0 0 0 0 0 0 0.13987 0.15516 1.02736 0 -0.28198 0 0.72952 -0.23246 -5.66119
LYS_206 -7.72709 0.67581 5.55788 -0.68944 0.22227 0.518 2.09761 -2.64564 -0.04979 -0.17671 -0.94206 0.43395 0 0 0 0 0 0 0.10999 0.42247 3.23895 0 0.02391 0 -1.6738 -0.22822 -0.83191
THR_207 -3.01079 0.10168 3.49626 -0.20469 0.14959 0.0638 1.16228 -1.57392 -0.05142 -0.25075 -0.68896 -0.2332 0 0 0 0 0 0 -0.02021 0 0.00845 0 -0.00092 2.44587 -1.425 -0.04561 -0.07754
LYS_208 -3.69606 0.11475 3.54378 -0.43577 0.08492 0.20729 1.61285 -1.59547 -0.1166 -0.17294 -1.87867 0.03838 0 0 0 0 0 0 -0.03249 0.0086 1.25099 0 0.03184 0 -1.6738 -0.10876 -2.81717
LEU_209 -5.47858 0.66237 0.88162 -0.48367 0.45695 0.04739 0.91953 -1.31082 -0.0172 -0.12497 -0.54692 0.22905 0 0 0 0 0 0 -0.01675 0.01406 0.0627 0 -0.27259 0 0.72952 -0.39501 -4.64334
GLY:CtermProteinFull_210 -0.62901 0.02448 0.41323 -0.00124 0 0 0.0708 -0.24343 -0.00638 -0.02203 -0.1562 0.02975 0 0 0 0 0 0 0 0 0 0 0 0 1.2108 -0.2327 0.45807
HRR:MP-FE1-connect_211 -24.9941 5.57166 0.40178 -15.2477 3.77583 0.93411 5.12821 -4.75954 -0.19061 -0.48851 -18.8968 0.60398 0 0 0 0 -1.78151 0 0 0 0 0 0 0 0 0 -49.9431
#END_POSE_ENERGIES_TABLE correct_surface_True/004_008_UM_159_H148_areda15_HMM_onlyH_1__DE_4_HRR_DE_2_run_03.pdb
