# Supplementary material for: Design of Heme Enzymes with a Tunable Substrate Binding Pocket Adjacent to an Open Metal Coordination Site
Source: J Am Chem Soc. 2023 Jun 21;145(26):14307–15. doi: 10.1021/jacs.3c02742 (PMC10326885; doi:10.1021/jacs.3c02742)
Supplement: Supplementary file 3 — ja3c02742_si_003.zip [file ja3c02742_si_003.zip › carbene_transferase_design_models/dnHEM1-31_SS.pdb]

HEADER                                            12-JAN-23   XXXX              
EXPDTA    THEORETICAL MODEL                                                     
REMARK 220                                                                      
REMARK 220 EXPERIMENTAL DETAILS                                                 
REMARK 220  EXPERIMENT TYPE                : THEORETICAL MODELLING              
REMARK 220  DATE OF DATA COLLECTION        : 12-JAN-23                          
REMARK 220                                                                      
REMARK 220 REMARK: MODEL GENERATED BY ROSETTA                                   
REMARK 220  VERSION 2020.50+release.1295438                                     
HETNAM     HSS B 211  HSS                                                       
LINK         NE2 HIS A 148                FE1  HSS B 211                  2.51  
ATOM      1  N   VAL A   1      -9.093   0.888 -15.652  1.00  0.00           N  
ATOM      2  CA  VAL A   1      -8.042   0.658 -14.667  1.00  0.00           C  
ATOM      3  C   VAL A   1      -7.315   1.968 -14.371  1.00  0.00           C  
ATOM      4  O   VAL A   1      -6.928   2.691 -15.291  1.00  0.00           O  
ATOM      5  CB  VAL A   1      -7.037  -0.391 -15.180  1.00  0.00           C  
ATOM      6  CG1 VAL A   1      -5.895  -0.562 -14.190  1.00  0.00           C  
ATOM      7  CG2 VAL A   1      -7.747  -1.714 -15.420  1.00  0.00           C  
ATOM      8 1H   VAL A   1      -9.566   0.028 -15.843  1.00  0.00           H  
ATOM      9 2H   VAL A   1      -9.746   1.555 -15.294  1.00  0.00           H  
ATOM     10 3H   VAL A   1      -8.688   1.239 -16.496  1.00  0.00           H  
ATOM     11  HA  VAL A   1      -8.503   0.300 -13.746  1.00  0.00           H  
ATOM     12  HB  VAL A   1      -6.601  -0.036 -16.114  1.00  0.00           H  
ATOM     13 1HG1 VAL A   1      -5.194  -1.307 -14.568  1.00  0.00           H  
ATOM     14 2HG1 VAL A   1      -5.379   0.389 -14.061  1.00  0.00           H  
ATOM     15 3HG1 VAL A   1      -6.292  -0.894 -13.230  1.00  0.00           H  
ATOM     16 1HG2 VAL A   1      -7.031  -2.450 -15.783  1.00  0.00           H  
ATOM     17 2HG2 VAL A   1      -8.187  -2.066 -14.487  1.00  0.00           H  
ATOM     18 3HG2 VAL A   1      -8.533  -1.576 -16.162  1.00  0.00           H  
ATOM     19  N   SER A   2      -7.240   2.312 -13.096  1.00  0.00           N  
ATOM     20  CA  SER A   2      -6.616   3.562 -12.671  1.00  0.00           C  
ATOM     21  C   SER A   2      -5.107   3.401 -12.517  1.00  0.00           C  
ATOM     22  O   SER A   2      -4.585   2.287 -12.592  1.00  0.00           O  
ATOM     23  CB  SER A   2      -7.220   4.029 -11.361  1.00  0.00           C  
ATOM     24  OG  SER A   2      -6.836   3.192 -10.305  1.00  0.00           O  
ATOM     25  H   SER A   2      -7.626   1.693 -12.398  1.00  0.00           H  
ATOM     26  HA  SER A   2      -6.798   4.318 -13.436  1.00  0.00           H  
ATOM     27 1HB  SER A   2      -6.898   5.049 -11.155  1.00  0.00           H  
ATOM     28 2HB  SER A   2      -8.305   4.039 -11.444  1.00  0.00           H  
ATOM     29  HG  SER A   2      -7.386   3.438  -9.558  1.00  0.00           H  
ATOM     30  N   LEU A   3      -4.353   4.538 -12.369  1.00  0.00           N  
ATOM     31  CA  LEU A   3      -2.923   4.506 -12.085  1.00  0.00           C  
ATOM     32  C   LEU A   3      -2.652   3.851 -10.735  1.00  0.00           C  
ATOM     33  O   LEU A   3      -1.700   3.080 -10.592  1.00  0.00           O  
ATOM     34  CB  LEU A   3      -2.339   5.921 -12.103  1.00  0.00           C  
ATOM     35  CG  LEU A   3      -0.836   6.040 -11.849  1.00  0.00           C  
ATOM     36  CD1 LEU A   3      -0.057   5.272 -12.911  1.00  0.00           C  
ATOM     37  CD2 LEU A   3      -0.412   7.504 -11.820  1.00  0.00           C  
ATOM     38  H   LEU A   3      -4.816   5.431 -12.464  1.00  0.00           H  
ATOM     39  HA  LEU A   3      -2.430   3.916 -12.857  1.00  0.00           H  
ATOM     40 1HB  LEU A   3      -2.540   6.367 -13.077  1.00  0.00           H  
ATOM     41 2HB  LEU A   3      -2.845   6.516 -11.343  1.00  0.00           H  
ATOM     42  HG  LEU A   3      -0.592   5.583 -10.890  1.00  0.00           H  
ATOM     43 1HD1 LEU A   3       1.011   5.365 -12.716  1.00  0.00           H  
ATOM     44 2HD1 LEU A   3      -0.341   4.219 -12.879  1.00  0.00           H  
ATOM     45 3HD1 LEU A   3      -0.285   5.680 -13.895  1.00  0.00           H  
ATOM     46 1HD2 LEU A   3       0.661   7.569 -11.637  1.00  0.00           H  
ATOM     47 2HD2 LEU A   3      -0.645   7.970 -12.779  1.00  0.00           H  
ATOM     48 3HD2 LEU A   3      -0.948   8.023 -11.025  1.00  0.00           H  
ATOM     49  N   ASP A   4      -3.502   4.084  -9.715  1.00  0.00           N  
ATOM     50  CA  ASP A   4      -3.327   3.500  -8.390  1.00  0.00           C  
ATOM     51  C   ASP A   4      -3.361   1.975  -8.451  1.00  0.00           C  
ATOM     52  O   ASP A   4      -2.531   1.304  -7.834  1.00  0.00           O  
ATOM     53  CB  ASP A   4      -4.411   4.004  -7.434  1.00  0.00           C  
ATOM     54  CG  ASP A   4      -4.272   5.486  -7.110  1.00  0.00           C  
ATOM     55  OD1 ASP A   4      -3.254   6.051  -7.431  1.00  0.00           O  
ATOM     56  OD2 ASP A   4      -5.185   6.037  -6.543  1.00  0.00           O  
ATOM     57  H   ASP A   4      -4.291   4.690  -9.887  1.00  0.00           H  
ATOM     58  HA  ASP A   4      -2.351   3.798  -8.007  1.00  0.00           H  
ATOM     59 1HB  ASP A   4      -5.393   3.835  -7.876  1.00  0.00           H  
ATOM     60 2HB  ASP A   4      -4.368   3.438  -6.504  1.00  0.00           H  
ATOM     61  N   GLU A   5      -4.310   1.471  -9.298  1.00  0.00           N  
ATOM     62  CA  GLU A   5      -4.426   0.025  -9.454  1.00  0.00           C  
ATOM     63  C   GLU A   5      -3.200  -0.552 -10.155  1.00  0.00           C  
ATOM     64  O   GLU A   5      -2.653  -1.569  -9.723  1.00  0.00           O  
ATOM     65  CB  GLU A   5      -5.691  -0.326 -10.241  1.00  0.00           C  
ATOM     66  CG  GLU A   5      -6.989  -0.097  -9.480  1.00  0.00           C  
ATOM     67  CD  GLU A   5      -8.209  -0.242 -10.346  1.00  0.00           C  
ATOM     68  OE1 GLU A   5      -8.234   0.337 -11.406  1.00  0.00           O  
ATOM     69  OE2 GLU A   5      -9.117  -0.933  -9.949  1.00  0.00           O  
ATOM     70  H   GLU A   5      -4.931   2.074  -9.818  1.00  0.00           H  
ATOM     71  HA  GLU A   5      -4.491  -0.425  -8.463  1.00  0.00           H  
ATOM     72 1HB  GLU A   5      -5.729   0.270 -11.153  1.00  0.00           H  
ATOM     73 2HB  GLU A   5      -5.657  -1.375 -10.536  1.00  0.00           H  
ATOM     74 1HG  GLU A   5      -7.051  -0.816  -8.663  1.00  0.00           H  
ATOM     75 2HG  GLU A   5      -6.973   0.903  -9.047  1.00  0.00           H  
ATOM     76  N   ALA A   6      -2.777   0.182 -11.174  1.00  0.00           N  
ATOM     77  CA  ALA A   6      -1.596  -0.268 -11.906  1.00  0.00           C  
ATOM     78  C   ALA A   6      -0.375  -0.332 -10.993  1.00  0.00           C  
ATOM     79  O   ALA A   6       0.424  -1.266 -11.078  1.00  0.00           O  
ATOM     80  CB  ALA A   6      -1.322   0.650 -13.093  1.00  0.00           C  
ATOM     81  H   ALA A   6      -3.237   1.035 -11.460  1.00  0.00           H  
ATOM     82  HA  ALA A   6      -1.792  -1.275 -12.278  1.00  0.00           H  
ATOM     83 1HB  ALA A   6      -0.440   0.301 -13.629  1.00  0.00           H  
ATOM     84 2HB  ALA A   6      -2.180   0.643 -13.765  1.00  0.00           H  
ATOM     85 3HB  ALA A   6      -1.151   1.665 -12.736  1.00  0.00           H  
ATOM     86  N   ILE A   7      -0.228   0.652 -10.103  1.00  0.00           N  
ATOM     87  CA  ILE A   7       0.898   0.693  -9.176  1.00  0.00           C  
ATOM     88  C   ILE A   7       0.823  -0.496  -8.220  1.00  0.00           C  
ATOM     89  O   ILE A   7       1.798  -1.231  -8.056  1.00  0.00           O  
ATOM     90  CB  ILE A   7       0.915   2.008  -8.376  1.00  0.00           C  
ATOM     91  CG1 ILE A   7       1.252   3.187  -9.293  1.00  0.00           C  
ATOM     92  CG2 ILE A   7       1.910   1.920  -7.229  1.00  0.00           C  
ATOM     93  CD1 ILE A   7       0.986   4.539  -8.672  1.00  0.00           C  
ATOM     94  H   ILE A   7      -0.917   1.389 -10.073  1.00  0.00           H  
ATOM     95  HA  ILE A   7       1.820   0.619  -9.749  1.00  0.00           H  
ATOM     96  HB  ILE A   7      -0.078   2.199  -7.969  1.00  0.00           H  
ATOM     97 1HG1 ILE A   7       2.304   3.140  -9.573  1.00  0.00           H  
ATOM     98 2HG1 ILE A   7       0.667   3.113 -10.210  1.00  0.00           H  
ATOM     99 1HG2 ILE A   7       1.909   2.859  -6.674  1.00  0.00           H  
ATOM    100 2HG2 ILE A   7       1.626   1.106  -6.564  1.00  0.00           H  
ATOM    101 3HG2 ILE A   7       2.907   1.734  -7.626  1.00  0.00           H  
ATOM    102 1HD1 ILE A   7       1.249   5.324  -9.382  1.00  0.00           H  
ATOM    103 2HD1 ILE A   7      -0.070   4.621  -8.416  1.00  0.00           H  
ATOM    104 3HD1 ILE A   7       1.588   4.650  -7.771  1.00  0.00           H  
ATOM    105  N   LEU A   8      -0.334  -0.693  -7.673  1.00  0.00           N  
ATOM    106  CA  LEU A   8      -0.489  -1.746  -6.675  1.00  0.00           C  
ATOM    107  C   LEU A   8      -0.273  -3.122  -7.298  1.00  0.00           C  
ATOM    108  O   LEU A   8       0.339  -3.997  -6.682  1.00  0.00           O  
ATOM    109  CB  LEU A   8      -1.883  -1.675  -6.039  1.00  0.00           C  
ATOM    110  CG  LEU A   8      -2.139  -0.467  -5.129  1.00  0.00           C  
ATOM    111  CD1 LEU A   8      -3.604  -0.445  -4.714  1.00  0.00           C  
ATOM    112  CD2 LEU A   8      -1.227  -0.544  -3.914  1.00  0.00           C  
ATOM    113  H   LEU A   8      -1.135  -0.131  -7.923  1.00  0.00           H  
ATOM    114  HA  LEU A   8       0.262  -1.600  -5.899  1.00  0.00           H  
ATOM    115 1HB  LEU A   8      -2.627  -1.655  -6.834  1.00  0.00           H  
ATOM    116 2HB  LEU A   8      -2.040  -2.576  -5.446  1.00  0.00           H  
ATOM    117  HG  LEU A   8      -1.934   0.452  -5.679  1.00  0.00           H  
ATOM    118 1HD1 LEU A   8      -3.785   0.414  -4.067  1.00  0.00           H  
ATOM    119 2HD1 LEU A   8      -4.232  -0.370  -5.601  1.00  0.00           H  
ATOM    120 3HD1 LEU A   8      -3.843  -1.361  -4.175  1.00  0.00           H  
ATOM    121 1HD2 LEU A   8      -1.408   0.316  -3.268  1.00  0.00           H  
ATOM    122 2HD2 LEU A   8      -1.431  -1.462  -3.363  1.00  0.00           H  
ATOM    123 3HD2 LEU A   8      -0.186  -0.540  -4.239  1.00  0.00           H  
ATOM    124  N   ILE A   9      -0.706  -3.321  -8.494  1.00  0.00           N  
ATOM    125  CA  ILE A   9      -0.537  -4.594  -9.186  1.00  0.00           C  
ATOM    126  C   ILE A   9       0.950  -4.921  -9.307  1.00  0.00           C  
ATOM    127  O   ILE A   9       1.362  -6.058  -9.067  1.00  0.00           O  
ATOM    128  CB  ILE A   9      -1.182  -4.560 -10.583  1.00  0.00           C  
ATOM    129  CG1 ILE A   9      -2.708  -4.528 -10.466  1.00  0.00           C  
ATOM    130  CG2 ILE A   9      -0.733  -5.758 -11.406  1.00  0.00           C  
ATOM    131  CD1 ILE A   9      -3.410  -4.102 -11.735  1.00  0.00           C  
ATOM    132  H   ILE A   9      -1.179  -2.563  -8.965  1.00  0.00           H  
ATOM    133  HA  ILE A   9      -1.018  -5.374  -8.597  1.00  0.00           H  
ATOM    134  HB  ILE A   9      -0.887  -3.646 -11.098  1.00  0.00           H  
ATOM    135 1HG1 ILE A   9      -3.072  -5.518 -10.190  1.00  0.00           H  
ATOM    136 2HG1 ILE A   9      -2.998  -3.841  -9.670  1.00  0.00           H  
ATOM    137 1HG2 ILE A   9      -1.199  -5.718 -12.390  1.00  0.00           H  
ATOM    138 2HG2 ILE A   9       0.350  -5.737 -11.516  1.00  0.00           H  
ATOM    139 3HG2 ILE A   9      -1.029  -6.677 -10.901  1.00  0.00           H  
ATOM    140 1HD1 ILE A   9      -4.488  -4.104 -11.574  1.00  0.00           H  
ATOM    141 2HD1 ILE A   9      -3.086  -3.098 -12.011  1.00  0.00           H  
ATOM    142 3HD1 ILE A   9      -3.163  -4.796 -12.538  1.00  0.00           H  
ATOM    143  N   LEU A  10       1.694  -3.964  -9.663  1.00  0.00           N  
ATOM    144  CA  LEU A  10       3.135  -4.165  -9.758  1.00  0.00           C  
ATOM    145  C   LEU A  10       3.733  -4.472  -8.389  1.00  0.00           C  
ATOM    146  O   LEU A  10       4.593  -5.347  -8.265  1.00  0.00           O  
ATOM    147  CB  LEU A  10       3.809  -2.928 -10.356  1.00  0.00           C  
ATOM    148  CG  LEU A  10       3.479  -2.613 -11.815  1.00  0.00           C  
ATOM    149  CD1 LEU A  10       3.933  -1.200 -12.169  1.00  0.00           C  
ATOM    150  CD2 LEU A  10       4.123  -3.636 -12.744  1.00  0.00           C  
ATOM    151  H   LEU A  10       1.307  -3.057  -9.885  1.00  0.00           H  
ATOM    152  HA  LEU A  10       3.323  -5.015 -10.413  1.00  0.00           H  
ATOM    153 1HB  LEU A  10       3.529  -2.058  -9.764  1.00  0.00           H  
ATOM    154 2HB  LEU A  10       4.890  -3.054 -10.287  1.00  0.00           H  
ATOM    155  HG  LEU A  10       2.398  -2.639 -11.956  1.00  0.00           H  
ATOM    156 1HD1 LEU A  10       3.690  -0.990 -13.211  1.00  0.00           H  
ATOM    157 2HD1 LEU A  10       3.423  -0.482 -11.527  1.00  0.00           H  
ATOM    158 3HD1 LEU A  10       5.009  -1.117 -12.024  1.00  0.00           H  
ATOM    159 1HD2 LEU A  10       3.876  -3.396 -13.778  1.00  0.00           H  
ATOM    160 2HD2 LEU A  10       5.206  -3.613 -12.615  1.00  0.00           H  
ATOM    161 3HD2 LEU A  10       3.750  -4.632 -12.503  1.00  0.00           H  
ATOM    162  N   VAL A  11       3.232  -3.773  -7.457  1.00  0.00           N  
ATOM    163  CA  VAL A  11       3.737  -3.985  -6.105  1.00  0.00           C  
ATOM    164  C   VAL A  11       3.364  -5.386  -5.629  1.00  0.00           C  
ATOM    165  O   VAL A  11       4.195  -6.100  -5.063  1.00  0.00           O  
ATOM    166  CB  VAL A  11       3.158  -2.936  -5.137  1.00  0.00           C  
ATOM    167  CG1 VAL A  11       3.460  -3.317  -3.696  1.00  0.00           C  
ATOM    168  CG2 VAL A  11       3.727  -1.563  -5.463  1.00  0.00           C  
ATOM    169  H   VAL A  11       2.509  -3.085  -7.610  1.00  0.00           H  
ATOM    170  HA  VAL A  11       4.825  -3.904  -6.125  1.00  0.00           H  
ATOM    171  HB  VAL A  11       2.074  -2.916  -5.244  1.00  0.00           H  
ATOM    172 1HG1 VAL A  11       3.043  -2.564  -3.026  1.00  0.00           H  
ATOM    173 2HG1 VAL A  11       3.013  -4.286  -3.475  1.00  0.00           H  
ATOM    174 3HG1 VAL A  11       4.539  -3.372  -3.552  1.00  0.00           H  
ATOM    175 1HG2 VAL A  11       3.313  -0.826  -4.775  1.00  0.00           H  
ATOM    176 2HG2 VAL A  11       4.812  -1.585  -5.361  1.00  0.00           H  
ATOM    177 3HG2 VAL A  11       3.463  -1.293  -6.485  1.00  0.00           H  
ATOM    178  N   VAL A  12       2.226  -5.785  -5.851  1.00  0.00           N  
ATOM    179  CA  VAL A  12       1.736  -7.096  -5.439  1.00  0.00           C  
ATOM    180  C   VAL A  12       2.531  -8.190  -6.145  1.00  0.00           C  
ATOM    181  O   VAL A  12       2.931  -9.177  -5.524  1.00  0.00           O  
ATOM    182  CB  VAL A  12       0.239  -7.245  -5.769  1.00  0.00           C  
ATOM    183  CG1 VAL A  12      -0.189  -8.700  -5.652  1.00  0.00           C  
ATOM    184  CG2 VAL A  12      -0.585  -6.364  -4.843  1.00  0.00           C  
ATOM    185  H   VAL A  12       1.605  -5.162  -6.349  1.00  0.00           H  
ATOM    186  HA  VAL A  12       1.885  -7.197  -4.363  1.00  0.00           H  
ATOM    187  HB  VAL A  12       0.073  -6.943  -6.803  1.00  0.00           H  
ATOM    188 1HG1 VAL A  12      -1.250  -8.787  -5.889  1.00  0.00           H  
ATOM    189 2HG1 VAL A  12       0.388  -9.306  -6.349  1.00  0.00           H  
ATOM    190 3HG1 VAL A  12      -0.016  -9.050  -4.635  1.00  0.00           H  
ATOM    191 1HG2 VAL A  12      -1.643  -6.474  -5.082  1.00  0.00           H  
ATOM    192 2HG2 VAL A  12      -0.414  -6.662  -3.808  1.00  0.00           H  
ATOM    193 3HG2 VAL A  12      -0.290  -5.322  -4.973  1.00  0.00           H  
ATOM    194  N   ALA A  13       2.765  -7.996  -7.394  1.00  0.00           N  
ATOM    195  CA  ALA A  13       3.553  -8.965  -8.152  1.00  0.00           C  
ATOM    196  C   ALA A  13       4.915  -9.191  -7.501  1.00  0.00           C  
ATOM    197  O   ALA A  13       5.392 -10.328  -7.426  1.00  0.00           O  
ATOM    198  CB  ALA A  13       3.728  -8.497  -9.595  1.00  0.00           C  
ATOM    199  H   ALA A  13       2.409  -7.176  -7.865  1.00  0.00           H  
ATOM    200  HA  ALA A  13       3.015  -9.913  -8.151  1.00  0.00           H  
ATOM    201 1HB  ALA A  13       4.317  -9.230 -10.146  1.00  0.00           H  
ATOM    202 2HB  ALA A  13       2.749  -8.391 -10.064  1.00  0.00           H  
ATOM    203 3HB  ALA A  13       4.241  -7.537  -9.605  1.00  0.00           H  
ATOM    204  N   ALA A  14       5.496  -8.162  -7.071  1.00  0.00           N  
ATOM    205  CA  ALA A  14       6.750  -8.259  -6.327  1.00  0.00           C  
ATOM    206  C   ALA A  14       6.546  -8.990  -5.004  1.00  0.00           C  
ATOM    207  O   ALA A  14       7.337  -9.866  -4.644  1.00  0.00           O  
ATOM    208  CB  ALA A  14       7.328  -6.867  -6.080  1.00  0.00           C  
ATOM    209  H   ALA A  14       5.093  -7.252  -7.242  1.00  0.00           H  
ATOM    210  HA  ALA A  14       7.455  -8.833  -6.926  1.00  0.00           H  
ATOM    211 1HB  ALA A  14       8.262  -6.955  -5.524  1.00  0.00           H  
ATOM    212 2HB  ALA A  14       7.518  -6.378  -7.035  1.00  0.00           H  
ATOM    213 3HB  ALA A  14       6.618  -6.276  -5.504  1.00  0.00           H  
ATOM    214  N   LYS A  15       5.474  -8.707  -4.307  1.00  0.00           N  
ATOM    215  CA  LYS A  15       5.191  -9.307  -3.005  1.00  0.00           C  
ATOM    216  C   LYS A  15       4.962 -10.811  -3.132  1.00  0.00           C  
ATOM    217  O   LYS A  15       5.418 -11.586  -2.288  1.00  0.00           O  
ATOM    218  CB  LYS A  15       3.974  -8.642  -2.361  1.00  0.00           C  
ATOM    219  CG  LYS A  15       4.224  -7.227  -1.856  1.00  0.00           C  
ATOM    220  CD  LYS A  15       2.952  -6.606  -1.299  1.00  0.00           C  
ATOM    221  CE  LYS A  15       3.186  -5.171  -0.850  1.00  0.00           C  
ATOM    222  NZ  LYS A  15       3.590  -5.094   0.580  1.00  0.00           N  
ATOM    223  H   LYS A  15       4.819  -8.043  -4.695  1.00  0.00           H  
ATOM    224  HA  LYS A  15       6.054  -9.151  -2.358  1.00  0.00           H  
ATOM    225 1HB  LYS A  15       3.157  -8.601  -3.082  1.00  0.00           H  
ATOM    226 2HB  LYS A  15       3.635  -9.243  -1.517  1.00  0.00           H  
ATOM    227 1HG  LYS A  15       4.982  -7.249  -1.072  1.00  0.00           H  
ATOM    228 2HG  LYS A  15       4.591  -6.609  -2.675  1.00  0.00           H  
ATOM    229 1HD  LYS A  15       2.175  -6.617  -2.065  1.00  0.00           H  
ATOM    230 2HD  LYS A  15       2.605  -7.191  -0.447  1.00  0.00           H  
ATOM    231 1HE  LYS A  15       3.968  -4.723  -1.461  1.00  0.00           H  
ATOM    232 2HE  LYS A  15       2.272  -4.594  -0.988  1.00  0.00           H  
ATOM    233 1HZ  LYS A  15       3.735  -4.128   0.837  1.00  0.00           H  
ATOM    234 2HZ  LYS A  15       2.863  -5.491   1.158  1.00  0.00           H  
ATOM    235 3HZ  LYS A  15       4.447  -5.610   0.716  1.00  0.00           H  
ATOM    236  N   LEU A  16       4.331 -11.196  -4.155  1.00  0.00           N  
ATOM    237  CA  LEU A  16       4.008 -12.605  -4.360  1.00  0.00           C  
ATOM    238  C   LEU A  16       5.230 -13.375  -4.849  1.00  0.00           C  
ATOM    239  O   LEU A  16       5.306 -14.595  -4.688  1.00  0.00           O  
ATOM    240  CB  LEU A  16       2.864 -12.748  -5.372  1.00  0.00           C  
ATOM    241  CG  LEU A  16       1.531 -12.107  -4.965  1.00  0.00           C  
ATOM    242  CD1 LEU A  16       0.573 -12.131  -6.148  1.00  0.00           C  
ATOM    243  CD2 LEU A  16       0.951 -12.856  -3.774  1.00  0.00           C  
ATOM    244  H   LEU A  16       4.041 -10.520  -4.847  1.00  0.00           H  
ATOM    245  HA  LEU A  16       3.695 -13.030  -3.406  1.00  0.00           H  
ATOM    246 1HB  LEU A  16       3.175 -12.297  -6.313  1.00  0.00           H  
ATOM    247 2HB  LEU A  16       2.683 -13.809  -5.544  1.00  0.00           H  
ATOM    248  HG  LEU A  16       1.697 -11.064  -4.692  1.00  0.00           H  
ATOM    249 1HD1 LEU A  16      -0.374 -11.676  -5.858  1.00  0.00           H  
ATOM    250 2HD1 LEU A  16       1.005 -11.572  -6.978  1.00  0.00           H  
ATOM    251 3HD1 LEU A  16       0.400 -13.162  -6.454  1.00  0.00           H  
ATOM    252 1HD2 LEU A  16       0.004 -12.400  -3.484  1.00  0.00           H  
ATOM    253 2HD2 LEU A  16       0.783 -13.898  -4.047  1.00  0.00           H  
ATOM    254 3HD2 LEU A  16       1.648 -12.807  -2.938  1.00  0.00           H  
ATOM    255  N   GLY A  17       6.243 -12.596  -5.373  1.00  0.00           N  
ATOM    256  CA  GLY A  17       7.331 -13.259  -6.075  1.00  0.00           C  
ATOM    257  C   GLY A  17       6.912 -13.840  -7.413  1.00  0.00           C  
ATOM    258  O   GLY A  17       7.344 -14.933  -7.783  1.00  0.00           O  
ATOM    259  H   GLY A  17       6.254 -11.590  -5.286  1.00  0.00           H  
ATOM    260 1HA  GLY A  17       8.142 -12.550  -6.241  1.00  0.00           H  
ATOM    261 2HA  GLY A  17       7.728 -14.062  -5.455  1.00  0.00           H  
ATOM    262  N   THR A  18       5.971 -13.201  -8.102  1.00  0.00           N  
ATOM    263  CA  THR A  18       5.401 -13.694  -9.351  1.00  0.00           C  
ATOM    264  C   THR A  18       5.516 -12.642 -10.449  1.00  0.00           C  
ATOM    265  O   THR A  18       6.068 -11.561 -10.227  1.00  0.00           O  
ATOM    266  CB  THR A  18       3.926 -14.098  -9.169  1.00  0.00           C  
ATOM    267  OG1 THR A  18       3.140 -12.933  -8.886  1.00  0.00           O  
ATOM    268  CG2 THR A  18       3.782 -15.092  -8.027  1.00  0.00           C  
ATOM    269  H   THR A  18       5.642 -12.325  -7.724  1.00  0.00           H  
ATOM    270  HA  THR A  18       5.959 -14.577  -9.661  1.00  0.00           H  
ATOM    271  HB  THR A  18       3.558 -14.553 -10.089  1.00  0.00           H  
ATOM    272  HG1 THR A  18       2.955 -12.466  -9.705  1.00  0.00           H  
ATOM    273 1HG2 THR A  18       2.734 -15.367  -7.914  1.00  0.00           H  
ATOM    274 2HG2 THR A  18       4.370 -15.984  -8.245  1.00  0.00           H  
ATOM    275 3HG2 THR A  18       4.140 -14.639  -7.104  1.00  0.00           H  
ATOM    276  N   THR A  19       5.027 -12.988 -11.647  1.00  0.00           N  
ATOM    277  CA  THR A  19       4.986 -12.014 -12.731  1.00  0.00           C  
ATOM    278  C   THR A  19       3.821 -11.044 -12.542  1.00  0.00           C  
ATOM    279  O   THR A  19       2.971 -11.251 -11.673  1.00  0.00           O  
ATOM    280  CB  THR A  19       4.869 -12.709 -14.100  1.00  0.00           C  
ATOM    281  OG1 THR A  19       3.609 -13.386 -14.189  1.00  0.00           O  
ATOM    282  CG2 THR A  19       5.994 -13.716 -14.284  1.00  0.00           C  
ATOM    283  H   THR A  19       4.685 -13.923 -11.813  1.00  0.00           H  
ATOM    284  HA  THR A  19       5.915 -11.443 -12.719  1.00  0.00           H  
ATOM    285  HB  THR A  19       4.922 -11.963 -14.892  1.00  0.00           H  
ATOM    286  HG1 THR A  19       3.462 -13.670 -15.095  1.00  0.00           H  
ATOM    287 1HG2 THR A  19       5.896 -14.198 -15.257  1.00  0.00           H  
ATOM    288 2HG2 THR A  19       6.954 -13.202 -14.229  1.00  0.00           H  
ATOM    289 3HG2 THR A  19       5.940 -14.470 -13.500  1.00  0.00           H  
ATOM    290  N   VAL A  20       3.781  -9.941 -13.343  1.00  0.00           N  
ATOM    291  CA  VAL A  20       2.731  -8.929 -13.286  1.00  0.00           C  
ATOM    292  C   VAL A  20       1.411  -9.525 -13.773  1.00  0.00           C  
ATOM    293  O   VAL A  20       0.370  -9.344 -13.139  1.00  0.00           O  
ATOM    294  CB  VAL A  20       3.104  -7.711 -14.152  1.00  0.00           C  
ATOM    295  CG1 VAL A  20       1.957  -6.712 -14.189  1.00  0.00           C  
ATOM    296  CG2 VAL A  20       4.369  -7.061 -13.615  1.00  0.00           C  
ATOM    297  H   VAL A  20       4.531  -9.835 -14.011  1.00  0.00           H  
ATOM    298  HA  VAL A  20       2.610  -8.614 -12.249  1.00  0.00           H  
ATOM    299  HB  VAL A  20       3.272  -8.045 -15.177  1.00  0.00           H  
ATOM    300 1HG1 VAL A  20       2.238  -5.858 -14.805  1.00  0.00           H  
ATOM    301 2HG1 VAL A  20       1.073  -7.189 -14.611  1.00  0.00           H  
ATOM    302 3HG1 VAL A  20       1.739  -6.372 -13.177  1.00  0.00           H  
ATOM    303 1HG2 VAL A  20       4.627  -6.201 -14.233  1.00  0.00           H  
ATOM    304 2HG2 VAL A  20       4.203  -6.734 -12.589  1.00  0.00           H  
ATOM    305 3HG2 VAL A  20       5.187  -7.783 -13.638  1.00  0.00           H  
ATOM    306  N   GLU A  21       1.478 -10.315 -14.823  1.00  0.00           N  
ATOM    307  CA  GLU A  21       0.282 -10.909 -15.412  1.00  0.00           C  
ATOM    308  C   GLU A  21      -0.407 -11.851 -14.430  1.00  0.00           C  
ATOM    309  O   GLU A  21      -1.638 -11.871 -14.340  1.00  0.00           O  
ATOM    310  CB  GLU A  21       0.638 -11.664 -16.694  1.00  0.00           C  
ATOM    311  CG  GLU A  21       1.115 -10.777 -17.835  1.00  0.00           C  
ATOM    312  CD  GLU A  21       2.563 -10.392 -17.710  1.00  0.00           C  
ATOM    313  OE1 GLU A  21       3.188 -10.803 -16.762  1.00  0.00           O  
ATOM    314  OE2 GLU A  21       3.045  -9.686 -18.565  1.00  0.00           O  
ATOM    315  H   GLU A  21       2.379 -10.518 -15.231  1.00  0.00           H  
ATOM    316  HA  GLU A  21      -0.419 -10.108 -15.653  1.00  0.00           H  
ATOM    317 1HB  GLU A  21       1.424 -12.390 -16.483  1.00  0.00           H  
ATOM    318 2HB  GLU A  21      -0.233 -12.219 -17.044  1.00  0.00           H  
ATOM    319 1HG  GLU A  21       0.972 -11.305 -18.777  1.00  0.00           H  
ATOM    320 2HG  GLU A  21       0.505  -9.875 -17.859  1.00  0.00           H  
ATOM    321  N   GLU A  22       0.446 -12.561 -13.734  1.00  0.00           N  
ATOM    322  CA  GLU A  22      -0.105 -13.493 -12.754  1.00  0.00           C  
ATOM    323  C   GLU A  22      -0.824 -12.752 -11.631  1.00  0.00           C  
ATOM    324  O   GLU A  22      -1.921 -13.142 -11.225  1.00  0.00           O  
ATOM    325  CB  GLU A  22       1.004 -14.371 -12.172  1.00  0.00           C  
ATOM    326  CG  GLU A  22       0.523 -15.400 -11.157  1.00  0.00           C  
ATOM    327  CD  GLU A  22       1.604 -16.355 -10.735  1.00  0.00           C  
ATOM    328  OE1 GLU A  22       2.631 -16.380 -11.371  1.00  0.00           O  
ATOM    329  OE2 GLU A  22       1.404 -17.062  -9.776  1.00  0.00           O  
ATOM    330  H   GLU A  22       1.447 -12.495 -13.841  1.00  0.00           H  
ATOM    331  HA  GLU A  22      -0.838 -14.127 -13.254  1.00  0.00           H  
ATOM    332 1HB  GLU A  22       1.505 -14.907 -12.978  1.00  0.00           H  
ATOM    333 2HB  GLU A  22       1.747 -13.743 -11.683  1.00  0.00           H  
ATOM    334 1HG  GLU A  22       0.150 -14.879 -10.276  1.00  0.00           H  
ATOM    335 2HG  GLU A  22      -0.304 -15.962 -11.590  1.00  0.00           H  
ATOM    336  N   ALA A  23      -0.178 -11.646 -11.149  1.00  0.00           N  
ATOM    337  CA  ALA A  23      -0.799 -10.844 -10.098  1.00  0.00           C  
ATOM    338  C   ALA A  23      -2.152 -10.302 -10.548  1.00  0.00           C  
ATOM    339  O   ALA A  23      -3.100 -10.250  -9.763  1.00  0.00           O  
ATOM    340  CB  ALA A  23       0.123  -9.698  -9.689  1.00  0.00           C  
ATOM    341  H   ALA A  23       0.725 -11.371 -11.510  1.00  0.00           H  
ATOM    342  HA  ALA A  23      -0.964 -11.489  -9.235  1.00  0.00           H  
ATOM    343 1HB  ALA A  23      -0.355  -9.111  -8.905  1.00  0.00           H  
ATOM    344 2HB  ALA A  23       1.064 -10.103  -9.318  1.00  0.00           H  
ATOM    345 3HB  ALA A  23       0.316  -9.062 -10.551  1.00  0.00           H  
ATOM    346  N   VAL A  24      -2.337  -9.918 -11.838  1.00  0.00           N  
ATOM    347  CA  VAL A  24      -3.578  -9.389 -12.390  1.00  0.00           C  
ATOM    348  C   VAL A  24      -4.653 -10.474 -12.378  1.00  0.00           C  
ATOM    349  O   VAL A  24      -5.771 -10.244 -11.911  1.00  0.00           O  
ATOM    350  CB  VAL A  24      -3.361  -8.887 -13.831  1.00  0.00           C  
ATOM    351  CG1 VAL A  24      -4.692  -8.543 -14.481  1.00  0.00           C  
ATOM    352  CG2 VAL A  24      -2.435  -7.679 -13.824  1.00  0.00           C  
ATOM    353  H   VAL A  24      -1.532 -10.017 -12.441  1.00  0.00           H  
ATOM    354  HA  VAL A  24      -3.911  -8.560 -11.763  1.00  0.00           H  
ATOM    355  HB  VAL A  24      -2.913  -9.687 -14.420  1.00  0.00           H  
ATOM    356 1HG1 VAL A  24      -4.521  -8.191 -15.498  1.00  0.00           H  
ATOM    357 2HG1 VAL A  24      -5.325  -9.431 -14.507  1.00  0.00           H  
ATOM    358 3HG1 VAL A  24      -5.187  -7.761 -13.905  1.00  0.00           H  
ATOM    359 1HG2 VAL A  24      -2.286  -7.331 -14.845  1.00  0.00           H  
ATOM    360 2HG2 VAL A  24      -2.882  -6.882 -13.230  1.00  0.00           H  
ATOM    361 3HG2 VAL A  24      -1.474  -7.960 -13.393  1.00  0.00           H  
ATOM    362  N   GLN A  25      -4.265 -11.663 -12.872  1.00  0.00           N  
ATOM    363  CA  GLN A  25      -5.236 -12.745 -13.009  1.00  0.00           C  
ATOM    364  C   GLN A  25      -5.729 -13.217 -11.644  1.00  0.00           C  
ATOM    365  O   GLN A  25      -6.920 -13.489 -11.469  1.00  0.00           O  
ATOM    366  CB  GLN A  25      -4.625 -13.918 -13.779  1.00  0.00           C  
ATOM    367  CG  GLN A  25      -4.380 -13.636 -15.252  1.00  0.00           C  
ATOM    368  CD  GLN A  25      -5.660 -13.311 -16.000  1.00  0.00           C  
ATOM    369  OE1 GLN A  25      -6.639 -14.060 -15.937  1.00  0.00           O  
ATOM    370  NE2 GLN A  25      -5.659 -12.190 -16.712  1.00  0.00           N  
ATOM    371  H   GLN A  25      -3.308 -11.823 -13.150  1.00  0.00           H  
ATOM    372  HA  GLN A  25      -6.095 -12.371 -13.565  1.00  0.00           H  
ATOM    373 1HB  GLN A  25      -3.673 -14.195 -13.327  1.00  0.00           H  
ATOM    374 2HB  GLN A  25      -5.284 -14.784 -13.708  1.00  0.00           H  
ATOM    375 1HG  GLN A  25      -3.707 -12.784 -15.341  1.00  0.00           H  
ATOM    376 2HG  GLN A  25      -3.930 -14.517 -15.710  1.00  0.00           H  
ATOM    377 1HE2 GLN A  25      -6.475 -11.924 -17.226  1.00  0.00           H  
ATOM    378 2HE2 GLN A  25      -4.843 -11.612 -16.735  1.00  0.00           H  
ATOM    379  N   GLN A  26      -4.768 -13.220 -10.746  1.00  0.00           N  
ATOM    380  CA  GLN A  26      -5.141 -13.638  -9.399  1.00  0.00           C  
ATOM    381  C   GLN A  26      -6.083 -12.628  -8.753  1.00  0.00           C  
ATOM    382  O   GLN A  26      -7.063 -13.002  -8.109  1.00  0.00           O  
ATOM    383  CB  GLN A  26      -3.894 -13.822  -8.530  1.00  0.00           C  
ATOM    384  CG  GLN A  26      -3.066 -15.046  -8.880  1.00  0.00           C  
ATOM    385  CD  GLN A  26      -1.738 -15.076  -8.148  1.00  0.00           C  
ATOM    386  OE1 GLN A  26      -1.180 -14.030  -7.803  1.00  0.00           O  
ATOM    387  NE2 GLN A  26      -1.223 -16.276  -7.906  1.00  0.00           N  
ATOM    388  H   GLN A  26      -3.811 -12.956 -10.932  1.00  0.00           H  
ATOM    389  HA  GLN A  26      -5.663 -14.592  -9.465  1.00  0.00           H  
ATOM    390 1HB  GLN A  26      -3.254 -12.945  -8.622  1.00  0.00           H  
ATOM    391 2HB  GLN A  26      -4.189 -13.903  -7.483  1.00  0.00           H  
ATOM    392 1HG  GLN A  26      -3.626 -15.941  -8.608  1.00  0.00           H  
ATOM    393 2HG  GLN A  26      -2.866 -15.042  -9.951  1.00  0.00           H  
ATOM    394 1HE2 GLN A  26      -0.349 -16.358  -7.426  1.00  0.00           H  
ATOM    395 2HE2 GLN A  26      -1.709 -17.098  -8.203  1.00  0.00           H  
ATOM    396  N   ALA A  27      -5.773 -11.329  -8.934  1.00  0.00           N  
ATOM    397  CA  ALA A  27      -6.620 -10.283  -8.365  1.00  0.00           C  
ATOM    398  C   ALA A  27      -8.015 -10.312  -8.982  1.00  0.00           C  
ATOM    399  O   ALA A  27      -9.015 -10.132  -8.283  1.00  0.00           O  
ATOM    400  CB  ALA A  27      -5.979  -8.912  -8.567  1.00  0.00           C  
ATOM    401  H   ALA A  27      -4.954 -11.065  -9.463  1.00  0.00           H  
ATOM    402  HA  ALA A  27      -6.720 -10.473  -7.296  1.00  0.00           H  
ATOM    403 1HB  ALA A  27      -6.622  -8.143  -8.138  1.00  0.00           H  
ATOM    404 2HB  ALA A  27      -5.007  -8.889  -8.074  1.00  0.00           H  
ATOM    405 3HB  ALA A  27      -5.850  -8.724  -9.631  1.00  0.00           H  
ATOM    406  N   LEU A  28      -8.113 -10.577 -10.260  1.00  0.00           N  
ATOM    407  CA  LEU A  28      -9.406 -10.627 -10.935  1.00  0.00           C  
ATOM    408  C   LEU A  28     -10.234 -11.808 -10.440  1.00  0.00           C  
ATOM    409  O   LEU A  28     -11.458 -11.713 -10.337  1.00  0.00           O  
ATOM    410  CB  LEU A  28      -9.209 -10.729 -12.453  1.00  0.00           C  
ATOM    411  CG  LEU A  28      -8.632  -9.482 -13.134  1.00  0.00           C  
ATOM    412  CD1 LEU A  28      -8.244  -9.819 -14.567  1.00  0.00           C  
ATOM    413  CD2 LEU A  28      -9.659  -8.360 -13.095  1.00  0.00           C  
ATOM    414  H   LEU A  28      -7.273 -10.753 -10.792  1.00  0.00           H  
ATOM    415  HA  LEU A  28      -9.949  -9.710 -10.708  1.00  0.00           H  
ATOM    416 1HB  LEU A  28      -8.539 -11.561 -12.661  1.00  0.00           H  
ATOM    417 2HB  LEU A  28     -10.174 -10.942 -12.914  1.00  0.00           H  
ATOM    418  HG  LEU A  28      -7.729  -9.166 -12.610  1.00  0.00           H  
ATOM    419 1HD1 LEU A  28      -7.833  -8.933 -15.051  1.00  0.00           H  
ATOM    420 2HD1 LEU A  28      -7.495 -10.611 -14.564  1.00  0.00           H  
ATOM    421 3HD1 LEU A  28      -9.125 -10.155 -15.113  1.00  0.00           H  
ATOM    422 1HD2 LEU A  28      -9.248  -7.473 -13.578  1.00  0.00           H  
ATOM    423 2HD2 LEU A  28     -10.561  -8.674 -13.619  1.00  0.00           H  
ATOM    424 3HD2 LEU A  28      -9.904  -8.127 -12.058  1.00  0.00           H  
ATOM    425  N   TRP A  29      -9.506 -12.907 -10.227  1.00  0.00           N  
ATOM    426  CA  TRP A  29     -10.201 -14.073  -9.692  1.00  0.00           C  
ATOM    427  C   TRP A  29     -10.831 -13.759  -8.340  1.00  0.00           C  
ATOM    428  O   TRP A  29     -12.009 -14.047  -8.115  1.00  0.00           O  
ATOM    429  CB  TRP A  29      -9.237 -15.252  -9.550  1.00  0.00           C  
ATOM    430  CG  TRP A  29      -9.890 -16.501  -9.042  1.00  0.00           C  
ATOM    431  CD1 TRP A  29     -10.565 -17.427  -9.779  1.00  0.00           C  
ATOM    432  CD2 TRP A  29      -9.932 -16.973  -7.673  1.00  0.00           C  
ATOM    433  NE1 TRP A  29     -11.024 -18.435  -8.969  1.00  0.00           N  
ATOM    434  CE2 TRP A  29     -10.645 -18.174  -7.677  1.00  0.00           C  
ATOM    435  CE3 TRP A  29      -9.429 -16.477  -6.463  1.00  0.00           C  
ATOM    436  CZ2 TRP A  29     -10.873 -18.896  -6.516  1.00  0.00           C  
ATOM    437  CZ3 TRP A  29      -9.658 -17.202  -5.299  1.00  0.00           C  
ATOM    438  CH2 TRP A  29     -10.361 -18.380  -5.326  1.00  0.00           C  
ATOM    439  H   TRP A  29      -8.515 -12.968 -10.416  1.00  0.00           H  
ATOM    440  HA  TRP A  29     -10.997 -14.348 -10.383  1.00  0.00           H  
ATOM    441 1HB  TRP A  29      -8.785 -15.471 -10.518  1.00  0.00           H  
ATOM    442 2HB  TRP A  29      -8.432 -14.983  -8.865  1.00  0.00           H  
ATOM    443  HD1 TRP A  29     -10.718 -17.373 -10.856  1.00  0.00           H  
ATOM    444  HE1 TRP A  29     -11.556 -19.239  -9.273  1.00  0.00           H  
ATOM    445  HE3 TRP A  29      -8.868 -15.544  -6.437  1.00  0.00           H  
ATOM    446  HZ2 TRP A  29     -11.429 -19.833  -6.516  1.00  0.00           H  
ATOM    447  HZ3 TRP A  29      -9.263 -16.809  -4.361  1.00  0.00           H  
ATOM    448  HH2 TRP A  29     -10.521 -18.923  -4.393  1.00  0.00           H  
ATOM    449  N   LEU A  30     -10.105 -13.139  -7.449  1.00  0.00           N  
ATOM    450  CA  LEU A  30     -10.613 -12.716  -6.148  1.00  0.00           C  
ATOM    451  C   LEU A  30     -11.746 -11.707  -6.310  1.00  0.00           C  
ATOM    452  O   LEU A  30     -12.745 -11.768  -5.588  1.00  0.00           O  
ATOM    453  CB  LEU A  30      -9.484 -12.102  -5.311  1.00  0.00           C  
ATOM    454  CG  LEU A  30      -8.422 -13.086  -4.803  1.00  0.00           C  
ATOM    455  CD1 LEU A  30      -7.209 -12.311  -4.307  1.00  0.00           C  
ATOM    456  CD2 LEU A  30      -9.014 -13.945  -3.696  1.00  0.00           C  
ATOM    457  H   LEU A  30      -9.142 -12.948  -7.687  1.00  0.00           H  
ATOM    458  HA  LEU A  30     -11.003 -13.590  -5.629  1.00  0.00           H  
ATOM    459 1HB  LEU A  30      -8.977 -11.347  -5.911  1.00  0.00           H  
ATOM    460 2HB  LEU A  30      -9.924 -11.610  -4.443  1.00  0.00           H  
ATOM    461  HG  LEU A  30      -8.097 -13.725  -5.624  1.00  0.00           H  
ATOM    462 1HD1 LEU A  30      -6.454 -13.009  -3.946  1.00  0.00           H  
ATOM    463 2HD1 LEU A  30      -6.795 -11.720  -5.123  1.00  0.00           H  
ATOM    464 3HD1 LEU A  30      -7.507 -11.648  -3.494  1.00  0.00           H  
ATOM    465 1HD2 LEU A  30      -8.259 -14.644  -3.335  1.00  0.00           H  
ATOM    466 2HD2 LEU A  30      -9.338 -13.306  -2.874  1.00  0.00           H  
ATOM    467 3HD2 LEU A  30      -9.868 -14.500  -4.083  1.00  0.00           H  
ATOM    468  N   LYS A  31     -11.497 -10.811  -7.227  1.00  0.00           N  
ATOM    469  CA  LYS A  31     -12.492  -9.764  -7.448  1.00  0.00           C  
ATOM    470  C   LYS A  31     -13.872 -10.361  -7.705  1.00  0.00           C  
ATOM    471  O   LYS A  31     -14.838 -10.027  -7.016  1.00  0.00           O  
ATOM    472  CB  LYS A  31     -12.079  -8.871  -8.619  1.00  0.00           C  
ATOM    473  CG  LYS A  31     -13.039  -7.723  -8.903  1.00  0.00           C  
ATOM    474  CD  LYS A  31     -12.608  -6.932 -10.129  1.00  0.00           C  
ATOM    475  CE  LYS A  31     -13.592  -5.815 -10.443  1.00  0.00           C  
ATOM    476  NZ  LYS A  31     -13.359  -5.231 -11.791  1.00  0.00           N  
ATOM    477  H   LYS A  31     -10.654 -10.814  -7.784  1.00  0.00           H  
ATOM    478  HA  LYS A  31     -12.553  -9.150  -6.549  1.00  0.00           H  
ATOM    479 1HB  LYS A  31     -11.096  -8.443  -8.422  1.00  0.00           H  
ATOM    480 2HB  LYS A  31     -12.000  -9.472  -9.525  1.00  0.00           H  
ATOM    481 1HG  LYS A  31     -14.041  -8.119  -9.071  1.00  0.00           H  
ATOM    482 2HG  LYS A  31     -13.071  -7.054  -8.043  1.00  0.00           H  
ATOM    483 1HD  LYS A  31     -11.622  -6.498  -9.954  1.00  0.00           H  
ATOM    484 2HD  LYS A  31     -12.544  -7.599 -10.988  1.00  0.00           H  
ATOM    485 1HE  LYS A  31     -14.608  -6.203 -10.399  1.00  0.00           H  
ATOM    486 2HE  LYS A  31     -13.496  -5.025  -9.698  1.00  0.00           H  
ATOM    487 1HZ  LYS A  31     -14.030  -4.495 -11.961  1.00  0.00           H  
ATOM    488 2HZ  LYS A  31     -12.424  -4.850 -11.837  1.00  0.00           H  
ATOM    489 3HZ  LYS A  31     -13.464  -5.949 -12.493  1.00  0.00           H  
ATOM    490  N   THR A  32     -13.975 -11.315  -8.654  1.00  0.00           N  
ATOM    491  CA  THR A  32     -15.229 -11.956  -9.026  1.00  0.00           C  
ATOM    492  C   THR A  32     -15.711 -12.889  -7.919  1.00  0.00           C  
ATOM    493  O   THR A  32     -16.888 -12.873  -7.551  1.00  0.00           O  
ATOM    494  CB  THR A  32     -15.082 -12.741 -10.342  1.00  0.00           C  
ATOM    495  OG1 THR A  32     -14.708 -11.846 -11.397  1.00  0.00           O  
ATOM    496  CG2 THR A  32     -16.392 -13.426 -10.704  1.00  0.00           C  
ATOM    497  H   THR A  32     -13.123 -11.589  -9.124  1.00  0.00           H  
ATOM    498  HA  THR A  32     -15.983 -11.182  -9.175  1.00  0.00           H  
ATOM    499  HB  THR A  32     -14.303 -13.496 -10.231  1.00  0.00           H  
ATOM    500  HG1 THR A  32     -13.871 -11.428 -11.179  1.00  0.00           H  
ATOM    501 1HG2 THR A  32     -16.269 -13.976 -11.637  1.00  0.00           H  
ATOM    502 2HG2 THR A  32     -16.673 -14.116  -9.909  1.00  0.00           H  
ATOM    503 3HG2 THR A  32     -17.172 -12.676 -10.826  1.00  0.00           H  
ATOM    504  N   LYS A  33     -14.737 -13.658  -7.408  1.00  0.00           N  
ATOM    505  CA  LYS A  33     -15.090 -14.772  -6.532  1.00  0.00           C  
ATOM    506  C   LYS A  33     -15.684 -14.270  -5.219  1.00  0.00           C  
ATOM    507  O   LYS A  33     -16.693 -14.799  -4.747  1.00  0.00           O  
ATOM    508  CB  LYS A  33     -13.865 -15.645  -6.256  1.00  0.00           C  
ATOM    509  CG  LYS A  33     -14.130 -16.826  -5.332  1.00  0.00           C  
ATOM    510  CD  LYS A  33     -15.045 -17.849  -5.988  1.00  0.00           C  
ATOM    511  CE  LYS A  33     -15.173 -19.105  -5.139  1.00  0.00           C  
ATOM    512  NZ  LYS A  33     -16.126 -20.083  -5.731  1.00  0.00           N  
ATOM    513  H   LYS A  33     -13.764 -13.486  -7.616  1.00  0.00           H  
ATOM    514  HA  LYS A  33     -15.844 -15.380  -7.032  1.00  0.00           H  
ATOM    515 1HB  LYS A  33     -13.479 -16.038  -7.198  1.00  0.00           H  
ATOM    516 2HB  LYS A  33     -13.078 -15.038  -5.808  1.00  0.00           H  
ATOM    517 1HG  LYS A  33     -13.185 -17.307  -5.076  1.00  0.00           H  
ATOM    518 2HG  LYS A  33     -14.596 -16.471  -4.413  1.00  0.00           H  
ATOM    519 1HD  LYS A  33     -16.035 -17.414  -6.130  1.00  0.00           H  
ATOM    520 2HD  LYS A  33     -14.645 -18.121  -6.965  1.00  0.00           H  
ATOM    521 1HE  LYS A  33     -14.198 -19.580  -5.043  1.00  0.00           H  
ATOM    522 2HE  LYS A  33     -15.521 -18.836  -4.142  1.00  0.00           H  
ATOM    523 1HZ  LYS A  33     -16.183 -20.898  -5.139  1.00  0.00           H  
ATOM    524 2HZ  LYS A  33     -17.039 -19.659  -5.808  1.00  0.00           H  
ATOM    525 3HZ  LYS A  33     -15.803 -20.354  -6.649  1.00  0.00           H  
ATOM    526  N   LEU A  34     -15.073 -13.249  -4.661  1.00  0.00           N  
ATOM    527  CA  LEU A  34     -15.440 -12.822  -3.315  1.00  0.00           C  
ATOM    528  C   LEU A  34     -16.434 -11.666  -3.363  1.00  0.00           C  
ATOM    529  O   LEU A  34     -16.996 -11.281  -2.335  1.00  0.00           O  
ATOM    530  CB  LEU A  34     -14.190 -12.398  -2.531  1.00  0.00           C  
ATOM    531  CG  LEU A  34     -13.107 -13.473  -2.377  1.00  0.00           C  
ATOM    532  CD1 LEU A  34     -11.909 -12.886  -1.643  1.00  0.00           C  
ATOM    533  CD2 LEU A  34     -13.679 -14.666  -1.625  1.00  0.00           C  
ATOM    534  H   LEU A  34     -14.346 -12.750  -5.155  1.00  0.00           H  
ATOM    535  HA  LEU A  34     -15.912 -13.658  -2.803  1.00  0.00           H  
ATOM    536 1HB  LEU A  34     -13.740 -11.544  -3.033  1.00  0.00           H  
ATOM    537 2HB  LEU A  34     -14.495 -12.089  -1.532  1.00  0.00           H  
ATOM    538  HG  LEU A  34     -12.770 -13.794  -3.363  1.00  0.00           H  
ATOM    539 1HD1 LEU A  34     -11.139 -13.650  -1.533  1.00  0.00           H  
ATOM    540 2HD1 LEU A  34     -11.509 -12.048  -2.213  1.00  0.00           H  
ATOM    541 3HD1 LEU A  34     -12.221 -12.542  -0.658  1.00  0.00           H  
ATOM    542 1HD2 LEU A  34     -12.909 -15.431  -1.516  1.00  0.00           H  
ATOM    543 2HD2 LEU A  34     -14.015 -14.347  -0.639  1.00  0.00           H  
ATOM    544 3HD2 LEU A  34     -14.522 -15.077  -2.180  1.00  0.00           H  
ATOM    545  N   GLY A  35     -16.747 -11.212  -4.531  1.00  0.00           N  
ATOM    546  CA  GLY A  35     -17.626 -10.059  -4.664  1.00  0.00           C  
ATOM    547  C   GLY A  35     -16.999  -8.772  -4.163  1.00  0.00           C  
ATOM    548  O   GLY A  35     -17.614  -8.040  -3.384  1.00  0.00           O  
ATOM    549  H   GLY A  35     -16.385 -11.653  -5.364  1.00  0.00           H  
ATOM    550 1HA  GLY A  35     -17.899  -9.930  -5.711  1.00  0.00           H  
ATOM    551 2HA  GLY A  35     -18.547 -10.238  -4.112  1.00  0.00           H  
ATOM    552  N   VAL A  36     -15.659  -8.515  -4.466  1.00  0.00           N  
ATOM    553  CA  VAL A  36     -14.922  -7.381  -3.914  1.00  0.00           C  
ATOM    554  C   VAL A  36     -14.356  -6.531  -5.048  1.00  0.00           C  
ATOM    555  O   VAL A  36     -14.399  -6.932  -6.213  1.00  0.00           O  
ATOM    556  CB  VAL A  36     -13.784  -7.847  -2.978  1.00  0.00           C  
ATOM    557  CG1 VAL A  36     -14.343  -8.654  -1.807  1.00  0.00           C  
ATOM    558  CG2 VAL A  36     -12.758  -8.669  -3.755  1.00  0.00           C  
ATOM    559  H   VAL A  36     -15.189  -9.148  -5.096  1.00  0.00           H  
ATOM    560  HA  VAL A  36     -15.612  -6.770  -3.332  1.00  0.00           H  
ATOM    561  HB  VAL A  36     -13.294  -6.972  -2.552  1.00  0.00           H  
ATOM    562 1HG1 VAL A  36     -13.525  -8.973  -1.161  1.00  0.00           H  
ATOM    563 2HG1 VAL A  36     -15.036  -8.035  -1.237  1.00  0.00           H  
ATOM    564 3HG1 VAL A  36     -14.866  -9.531  -2.187  1.00  0.00           H  
ATOM    565 1HG2 VAL A  36     -11.963  -8.989  -3.082  1.00  0.00           H  
ATOM    566 2HG2 VAL A  36     -13.244  -9.545  -4.186  1.00  0.00           H  
ATOM    567 3HG2 VAL A  36     -12.333  -8.060  -4.554  1.00  0.00           H  
ATOM    568  N   SER A  37     -13.845  -5.356  -4.643  1.00  0.00           N  
ATOM    569  CA  SER A  37     -13.176  -4.506  -5.619  1.00  0.00           C  
ATOM    570  C   SER A  37     -11.783  -5.035  -5.954  1.00  0.00           C  
ATOM    571  O   SER A  37     -11.257  -5.898  -5.247  1.00  0.00           O  
ATOM    572  CB  SER A  37     -13.075  -3.088  -5.092  1.00  0.00           C  
ATOM    573  OG  SER A  37     -12.148  -3.007  -4.045  1.00  0.00           O  
ATOM    574  H   SER A  37     -13.912  -5.046  -3.684  1.00  0.00           H  
ATOM    575  HA  SER A  37     -13.766  -4.501  -6.537  1.00  0.00           H  
ATOM    576 1HB  SER A  37     -12.774  -2.420  -5.900  1.00  0.00           H  
ATOM    577 2HB  SER A  37     -14.053  -2.759  -4.742  1.00  0.00           H  
ATOM    578  HG  SER A  37     -12.237  -2.122  -3.681  1.00  0.00           H  
ATOM    579  N   LEU A  38     -11.186  -4.534  -7.110  1.00  0.00           N  
ATOM    580  CA  LEU A  38      -9.839  -4.933  -7.500  1.00  0.00           C  
ATOM    581  C   LEU A  38      -8.819  -4.512  -6.448  1.00  0.00           C  
ATOM    582  O   LEU A  38      -7.897  -5.267  -6.132  1.00  0.00           O  
ATOM    583  CB  LEU A  38      -9.472  -4.324  -8.856  1.00  0.00           C  
ATOM    584  CG  LEU A  38      -8.148  -4.783  -9.471  1.00  0.00           C  
ATOM    585  CD1 LEU A  38      -8.179  -6.284  -9.732  1.00  0.00           C  
ATOM    586  CD2 LEU A  38      -7.862  -4.016 -10.758  1.00  0.00           C  
ATOM    587  H   LEU A  38     -11.693  -3.881  -7.690  1.00  0.00           H  
ATOM    588  HA  LEU A  38      -9.811  -6.018  -7.587  1.00  0.00           H  
ATOM    589 1HB  LEU A  38     -10.261  -4.561  -9.568  1.00  0.00           H  
ATOM    590 2HB  LEU A  38      -9.423  -3.240  -8.748  1.00  0.00           H  
ATOM    591  HG  LEU A  38      -7.337  -4.603  -8.765  1.00  0.00           H  
ATOM    592 1HD1 LEU A  38      -7.231  -6.597 -10.169  1.00  0.00           H  
ATOM    593 2HD1 LEU A  38      -8.337  -6.814  -8.793  1.00  0.00           H  
ATOM    594 3HD1 LEU A  38      -8.990  -6.516 -10.421  1.00  0.00           H  
ATOM    595 1HD2 LEU A  38      -6.917  -4.357 -11.181  1.00  0.00           H  
ATOM    596 2HD2 LEU A  38      -8.665  -4.196 -11.474  1.00  0.00           H  
ATOM    597 3HD2 LEU A  38      -7.801  -2.950 -10.541  1.00  0.00           H  
ATOM    598  N   LEU A  39      -9.005  -3.364  -5.811  1.00  0.00           N  
ATOM    599  CA  LEU A  39      -8.103  -2.873  -4.775  1.00  0.00           C  
ATOM    600  C   LEU A  39      -8.109  -3.795  -3.558  1.00  0.00           C  
ATOM    601  O   LEU A  39      -7.056  -4.089  -2.988  1.00  0.00           O  
ATOM    602  CB  LEU A  39      -8.504  -1.454  -4.352  1.00  0.00           C  
ATOM    603  CG  LEU A  39      -8.361  -0.373  -5.432  1.00  0.00           C  
ATOM    604  CD1 LEU A  39      -9.007   0.918  -4.947  1.00  0.00           C  
ATOM    605  CD2 LEU A  39      -6.888  -0.163  -5.748  1.00  0.00           C  
ATOM    606  H   LEU A  39      -9.812  -2.812  -6.063  1.00  0.00           H  
ATOM    607  HA  LEU A  39      -7.089  -2.858  -5.176  1.00  0.00           H  
ATOM    608 1HB  LEU A  39      -9.545  -1.468  -4.034  1.00  0.00           H  
ATOM    609 2HB  LEU A  39      -7.889  -1.157  -3.503  1.00  0.00           H  
ATOM    610  HG  LEU A  39      -8.884  -0.689  -6.335  1.00  0.00           H  
ATOM    611 1HD1 LEU A  39      -8.905   1.686  -5.714  1.00  0.00           H  
ATOM    612 2HD1 LEU A  39     -10.064   0.743  -4.747  1.00  0.00           H  
ATOM    613 3HD1 LEU A  39      -8.514   1.250  -4.034  1.00  0.00           H  
ATOM    614 1HD2 LEU A  39      -6.786   0.605  -6.516  1.00  0.00           H  
ATOM    615 2HD2 LEU A  39      -6.364   0.154  -4.846  1.00  0.00           H  
ATOM    616 3HD2 LEU A  39      -6.456  -1.097  -6.109  1.00  0.00           H  
ATOM    617  N   GLN A  40      -9.307  -4.274  -3.233  1.00  0.00           N  
ATOM    618  CA  GLN A  40      -9.428  -5.212  -2.121  1.00  0.00           C  
ATOM    619  C   GLN A  40      -8.796  -6.557  -2.469  1.00  0.00           C  
ATOM    620  O   GLN A  40      -8.113  -7.161  -1.637  1.00  0.00           O  
ATOM    621  CB  GLN A  40     -10.898  -5.405  -1.740  1.00  0.00           C  
ATOM    622  CG  GLN A  40     -11.535  -4.192  -1.084  1.00  0.00           C  
ATOM    623  CD  GLN A  40     -13.027  -4.368  -0.869  1.00  0.00           C  
ATOM    624  OE1 GLN A  40     -13.754  -4.786  -1.774  1.00  0.00           O  
ATOM    625  NE2 GLN A  40     -13.491  -4.049   0.334  1.00  0.00           N  
ATOM    626  H   GLN A  40     -10.137  -4.001  -3.740  1.00  0.00           H  
ATOM    627  HA  GLN A  40      -8.895  -4.803  -1.264  1.00  0.00           H  
ATOM    628 1HB  GLN A  40     -11.476  -5.649  -2.631  1.00  0.00           H  
ATOM    629 2HB  GLN A  40     -10.987  -6.245  -1.051  1.00  0.00           H  
ATOM    630 1HG  GLN A  40     -11.067  -4.028  -0.114  1.00  0.00           H  
ATOM    631 2HG  GLN A  40     -11.383  -3.324  -1.725  1.00  0.00           H  
ATOM    632 1HE2 GLN A  40     -14.467  -4.144   0.535  1.00  0.00           H  
ATOM    633 2HE2 GLN A  40     -12.866  -3.713   1.039  1.00  0.00           H  
ATOM    634  N   ALA A  41      -9.013  -6.927  -3.720  1.00  0.00           N  
ATOM    635  CA  ALA A  41      -8.397  -8.165  -4.189  1.00  0.00           C  
ATOM    636  C   ALA A  41      -6.875  -8.084  -4.118  1.00  0.00           C  
ATOM    637  O   ALA A  41      -6.212  -9.053  -3.739  1.00  0.00           O  
ATOM    638  CB  ALA A  41      -8.844  -8.473  -5.615  1.00  0.00           C  
ATOM    639  H   ALA A  41      -9.582  -6.389  -4.357  1.00  0.00           H  
ATOM    640  HA  ALA A  41      -8.722  -8.974  -3.534  1.00  0.00           H  
ATOM    641 1HB  ALA A  41      -8.378  -9.400  -5.951  1.00  0.00           H  
ATOM    642 2HB  ALA A  41      -9.929  -8.583  -5.642  1.00  0.00           H  
ATOM    643 3HB  ALA A  41      -8.547  -7.659  -6.274  1.00  0.00           H  
ATOM    644  N   LEU A  42      -6.332  -6.942  -4.432  1.00  0.00           N  
ATOM    645  CA  LEU A  42      -4.884  -6.765  -4.434  1.00  0.00           C  
ATOM    646  C   LEU A  42      -4.336  -6.757  -3.011  1.00  0.00           C  
ATOM    647  O   LEU A  42      -3.226  -7.236  -2.765  1.00  0.00           O  
ATOM    648  CB  LEU A  42      -4.503  -5.464  -5.147  1.00  0.00           C  
ATOM    649  CG  LEU A  42      -4.737  -5.427  -6.659  1.00  0.00           C  
ATOM    650  CD1 LEU A  42      -4.625  -3.997  -7.177  1.00  0.00           C  
ATOM    651  CD2 LEU A  42      -3.750  -6.341  -7.376  1.00  0.00           C  
ATOM    652  H   LEU A  42      -6.924  -6.163  -4.680  1.00  0.00           H  
ATOM    653  HA  LEU A  42      -4.434  -7.600  -4.970  1.00  0.00           H  
ATOM    654 1HB  LEU A  42      -5.076  -4.648  -4.709  1.00  0.00           H  
ATOM    655 2HB  LEU A  42      -3.445  -5.271  -4.976  1.00  0.00           H  
ATOM    656  HG  LEU A  42      -5.751  -5.761  -6.879  1.00  0.00           H  
ATOM    657 1HD1 LEU A  42      -4.793  -3.985  -8.253  1.00  0.00           H  
ATOM    658 2HD1 LEU A  42      -5.371  -3.372  -6.686  1.00  0.00           H  
ATOM    659 3HD1 LEU A  42      -3.629  -3.610  -6.961  1.00  0.00           H  
ATOM    660 1HD2 LEU A  42      -3.932  -6.302  -8.450  1.00  0.00           H  
ATOM    661 2HD2 LEU A  42      -2.731  -6.011  -7.168  1.00  0.00           H  
ATOM    662 3HD2 LEU A  42      -3.879  -7.364  -7.023  1.00  0.00           H  
ATOM    663  N   LEU A  43      -5.119  -6.264  -2.127  1.00  0.00           N  
ATOM    664  CA  LEU A  43      -4.702  -6.290  -0.729  1.00  0.00           C  
ATOM    665  C   LEU A  43      -4.656  -7.718  -0.197  1.00  0.00           C  
ATOM    666  O   LEU A  43      -3.761  -8.070   0.575  1.00  0.00           O  
ATOM    667  CB  LEU A  43      -5.658  -5.449   0.126  1.00  0.00           C  
ATOM    668  CG  LEU A  43      -5.330  -5.384   1.623  1.00  0.00           C  
ATOM    669  CD1 LEU A  43      -3.930  -4.816   1.812  1.00  0.00           C  
ATOM    670  CD2 LEU A  43      -6.368  -4.528   2.334  1.00  0.00           C  
ATOM    671  H   LEU A  43      -6.013  -5.861  -2.365  1.00  0.00           H  
ATOM    672  HA  LEU A  43      -3.698  -5.871  -0.659  1.00  0.00           H  
ATOM    673 1HB  LEU A  43      -5.662  -4.430  -0.257  1.00  0.00           H  
ATOM    674 2HB  LEU A  43      -6.664  -5.857   0.025  1.00  0.00           H  
ATOM    675  HG  LEU A  43      -5.341  -6.390   2.043  1.00  0.00           H  
ATOM    676 1HD1 LEU A  43      -3.696  -4.770   2.876  1.00  0.00           H  
ATOM    677 2HD1 LEU A  43      -3.206  -5.458   1.310  1.00  0.00           H  
ATOM    678 3HD1 LEU A  43      -3.883  -3.814   1.387  1.00  0.00           H  
ATOM    679 1HD2 LEU A  43      -6.135  -4.482   3.399  1.00  0.00           H  
ATOM    680 2HD2 LEU A  43      -6.357  -3.521   1.917  1.00  0.00           H  
ATOM    681 3HD2 LEU A  43      -7.356  -4.967   2.198  1.00  0.00           H  
ATOM    682  N   ILE A  44      -5.557  -8.516  -0.637  1.00  0.00           N  
ATOM    683  CA  ILE A  44      -5.565  -9.917  -0.236  1.00  0.00           C  
ATOM    684  C   ILE A  44      -4.273 -10.592  -0.692  1.00  0.00           C  
ATOM    685  O   ILE A  44      -3.659 -11.346   0.066  1.00  0.00           O  
ATOM    686  CB  ILE A  44      -6.780 -10.659  -0.823  1.00  0.00           C  
ATOM    687  CG1 ILE A  44      -8.074 -10.166  -0.169  1.00  0.00           C  
ATOM    688  CG2 ILE A  44      -6.626 -12.161  -0.639  1.00  0.00           C  
ATOM    689  CD1 ILE A  44      -9.328 -10.619  -0.880  1.00  0.00           C  
ATOM    690  H   ILE A  44      -6.273  -8.180  -1.266  1.00  0.00           H  
ATOM    691  HA  ILE A  44      -5.619  -9.966   0.852  1.00  0.00           H  
ATOM    692  HB  ILE A  44      -6.861 -10.439  -1.887  1.00  0.00           H  
ATOM    693 1HG1 ILE A  44      -8.119 -10.520   0.861  1.00  0.00           H  
ATOM    694 2HG1 ILE A  44      -8.074  -9.076  -0.139  1.00  0.00           H  
ATOM    695 1HG2 ILE A  44      -7.493 -12.670  -1.059  1.00  0.00           H  
ATOM    696 2HG2 ILE A  44      -5.725 -12.499  -1.150  1.00  0.00           H  
ATOM    697 3HG2 ILE A  44      -6.549 -12.392   0.423  1.00  0.00           H  
ATOM    698 1HD1 ILE A  44     -10.203 -10.230  -0.358  1.00  0.00           H  
ATOM    699 2HD1 ILE A  44      -9.321 -10.244  -1.905  1.00  0.00           H  
ATOM    700 3HD1 ILE A  44      -9.368 -11.707  -0.892  1.00  0.00           H  
ATOM    701  N   LEU A  45      -3.928 -10.282  -1.907  1.00  0.00           N  
ATOM    702  CA  LEU A  45      -2.706 -10.882  -2.432  1.00  0.00           C  
ATOM    703  C   LEU A  45      -1.487 -10.408  -1.648  1.00  0.00           C  
ATOM    704  O   LEU A  45      -0.591 -11.200  -1.347  1.00  0.00           O  
ATOM    705  CB  LEU A  45      -2.537 -10.545  -3.915  1.00  0.00           C  
ATOM    706  CG  LEU A  45      -3.592 -11.117  -4.865  1.00  0.00           C  
ATOM    707  CD1 LEU A  45      -3.367 -10.599  -6.282  1.00  0.00           C  
ATOM    708  CD2 LEU A  45      -3.563 -12.643  -4.839  1.00  0.00           C  
ATOM    709  H   LEU A  45      -4.459  -9.653  -2.493  1.00  0.00           H  
ATOM    710  HA  LEU A  45      -2.781 -11.964  -2.327  1.00  0.00           H  
ATOM    711 1HB  LEU A  45      -2.551  -9.462  -4.029  1.00  0.00           H  
ATOM    712 2HB  LEU A  45      -1.566 -10.913  -4.247  1.00  0.00           H  
ATOM    713  HG  LEU A  45      -4.581 -10.777  -4.558  1.00  0.00           H  
ATOM    714 1HD1 LEU A  45      -4.126 -11.015  -6.946  1.00  0.00           H  
ATOM    715 2HD1 LEU A  45      -3.439  -9.511  -6.287  1.00  0.00           H  
ATOM    716 3HD1 LEU A  45      -2.379 -10.900  -6.627  1.00  0.00           H  
ATOM    717 1HD2 LEU A  45      -4.321 -13.033  -5.520  1.00  0.00           H  
ATOM    718 2HD2 LEU A  45      -2.580 -12.994  -5.152  1.00  0.00           H  
ATOM    719 3HD2 LEU A  45      -3.770 -12.994  -3.828  1.00  0.00           H  
ATOM    720  N   ALA A  46      -1.535  -9.202  -1.369  1.00  0.00           N  
ATOM    721  CA  ALA A  46      -0.459  -8.651  -0.551  1.00  0.00           C  
ATOM    722  C   ALA A  46      -0.445  -9.278   0.840  1.00  0.00           C  
ATOM    723  O   ALA A  46       0.621  -9.578   1.379  1.00  0.00           O  
ATOM    724  CB  ALA A  46      -0.593  -7.139  -0.449  1.00  0.00           C  
ATOM    725  H   ALA A  46      -2.278  -8.592  -1.679  1.00  0.00           H  
ATOM    726  HA  ALA A  46       0.493  -8.879  -1.034  1.00  0.00           H  
ATOM    727 1HB  ALA A  46       0.217  -6.742   0.163  1.00  0.00           H  
ATOM    728 2HB  ALA A  46      -0.542  -6.701  -1.446  1.00  0.00           H  
ATOM    729 3HB  ALA A  46      -1.549  -6.889   0.008  1.00  0.00           H  
ATOM    730  N   ALA A  47      -1.534  -9.499   1.408  1.00  0.00           N  
ATOM    731  CA  ALA A  47      -1.630 -10.132   2.719  1.00  0.00           C  
ATOM    732  C   ALA A  47      -1.084 -11.558   2.682  1.00  0.00           C  
ATOM    733  O   ALA A  47      -0.359 -11.977   3.588  1.00  0.00           O  
ATOM    734  CB  ALA A  47      -3.077 -10.134   3.207  1.00  0.00           C  
ATOM    735  H   ALA A  47      -2.380  -9.225   0.931  1.00  0.00           H  
ATOM    736  HA  ALA A  47      -1.023  -9.557   3.419  1.00  0.00           H  
ATOM    737 1HB  ALA A  47      -3.130 -10.610   4.186  1.00  0.00           H  
ATOM    738 2HB  ALA A  47      -3.436  -9.107   3.282  1.00  0.00           H  
ATOM    739 3HB  ALA A  47      -3.697 -10.684   2.502  1.00  0.00           H  
ATOM    740  N   ALA A  48      -1.383 -12.251   1.629  1.00  0.00           N  
ATOM    741  CA  ALA A  48      -0.860 -13.604   1.464  1.00  0.00           C  
ATOM    742  C   ALA A  48       0.666 -13.609   1.490  1.00  0.00           C  
ATOM    743  O   ALA A  48       1.279 -14.467   2.130  1.00  0.00           O  
ATOM    744  CB  ALA A  48      -1.367 -14.214   0.159  1.00  0.00           C  
ATOM    745  H   ALA A  48      -1.981 -11.863   0.914  1.00  0.00           H  
ATOM    746  HA  ALA A  48      -1.215 -14.209   2.298  1.00  0.00           H  
ATOM    747 1HB  ALA A  48      -0.969 -15.223   0.050  1.00  0.00           H  
ATOM    748 2HB  ALA A  48      -2.457 -14.253   0.176  1.00  0.00           H  
ATOM    749 3HB  ALA A  48      -1.040 -13.602  -0.680  1.00  0.00           H  
ATOM    750  N   ALA A  49       1.226 -12.650   0.844  1.00  0.00           N  
ATOM    751  CA  ALA A  49       2.676 -12.483   0.883  1.00  0.00           C  
ATOM    752  C   ALA A  49       3.149 -12.111   2.287  1.00  0.00           C  
ATOM    753  O   ALA A  49       4.122 -12.675   2.791  1.00  0.00           O  
ATOM    754  CB  ALA A  49       3.117 -11.423  -0.122  1.00  0.00           C  
ATOM    755  H   ALA A  49       0.670 -12.002   0.305  1.00  0.00           H  
ATOM    756  HA  ALA A  49       3.134 -13.435   0.615  1.00  0.00           H  
ATOM    757 1HB  ALA A  49       4.200 -11.310  -0.081  1.00  0.00           H  
ATOM    758 2HB  ALA A  49       2.822 -11.728  -1.125  1.00  0.00           H  
ATOM    759 3HB  ALA A  49       2.644 -10.472   0.122  1.00  0.00           H  
ATOM    760  N   ASN A  50       2.444 -11.271   2.952  1.00  0.00           N  
ATOM    761  CA  ASN A  50       2.876 -10.754   4.247  1.00  0.00           C  
ATOM    762  C   ASN A  50       2.875 -11.845   5.314  1.00  0.00           C  
ATOM    763  O   ASN A  50       3.730 -11.852   6.200  1.00  0.00           O  
ATOM    764  CB  ASN A  50       2.000  -9.590   4.673  1.00  0.00           C  
ATOM    765  CG  ASN A  50       2.238  -8.355   3.849  1.00  0.00           C  
ATOM    766  OD1 ASN A  50       3.324  -8.167   3.289  1.00  0.00           O  
ATOM    767  ND2 ASN A  50       1.243  -7.509   3.763  1.00  0.00           N  
ATOM    768  H   ASN A  50       1.563 -10.959   2.566  1.00  0.00           H  
ATOM    769  HA  ASN A  50       3.903 -10.397   4.152  1.00  0.00           H  
ATOM    770 1HB  ASN A  50       0.951  -9.873   4.587  1.00  0.00           H  
ATOM    771 2HB  ASN A  50       2.192  -9.355   5.721  1.00  0.00           H  
ATOM    772 1HD2 ASN A  50       1.345  -6.670   3.228  1.00  0.00           H  
ATOM    773 2HD2 ASN A  50       0.382  -7.702   4.233  1.00  0.00           H  
ATOM    774  N   THR A  51       1.998 -12.764   5.208  1.00  0.00           N  
ATOM    775  CA  THR A  51       1.852 -13.786   6.239  1.00  0.00           C  
ATOM    776  C   THR A  51       2.609 -15.054   5.856  1.00  0.00           C  
ATOM    777  O   THR A  51       2.648 -16.015   6.625  1.00  0.00           O  
ATOM    778  CB  THR A  51       0.369 -14.120   6.486  1.00  0.00           C  
ATOM    779  OG1 THR A  51      -0.215 -14.632   5.281  1.00  0.00           O  
ATOM    780  CG2 THR A  51      -0.391 -12.878   6.925  1.00  0.00           C  
ATOM    781  H   THR A  51       1.393 -12.791   4.398  1.00  0.00           H  
ATOM    782  HA  THR A  51       2.272 -13.401   7.169  1.00  0.00           H  
ATOM    783  HB  THR A  51       0.292 -14.880   7.263  1.00  0.00           H  
ATOM    784  HG1 THR A  51      -0.256 -15.590   5.329  1.00  0.00           H  
ATOM    785 1HG2 THR A  51      -1.437 -13.133   7.096  1.00  0.00           H  
ATOM    786 2HG2 THR A  51       0.043 -12.493   7.848  1.00  0.00           H  
ATOM    787 3HG2 THR A  51      -0.326 -12.118   6.148  1.00  0.00           H  
ATOM    788  N   GLY A  52       3.263 -15.054   4.637  1.00  0.00           N  
ATOM    789  CA  GLY A  52       3.956 -16.230   4.135  1.00  0.00           C  
ATOM    790  C   GLY A  52       3.016 -17.353   3.741  1.00  0.00           C  
ATOM    791  O   GLY A  52       3.297 -18.525   4.004  1.00  0.00           O  
ATOM    792  H   GLY A  52       3.258 -14.212   4.081  1.00  0.00           H  
ATOM    793 1HA  GLY A  52       4.555 -15.955   3.266  1.00  0.00           H  
ATOM    794 2HA  GLY A  52       4.644 -16.600   4.895  1.00  0.00           H  
ATOM    795  N   THR A  53       1.799 -17.071   3.245  1.00  0.00           N  
ATOM    796  CA  THR A  53       0.781 -18.058   2.904  1.00  0.00           C  
ATOM    797  C   THR A  53       0.381 -17.939   1.436  1.00  0.00           C  
ATOM    798  O   THR A  53       0.936 -17.117   0.703  1.00  0.00           O  
ATOM    799  CB  THR A  53      -0.464 -17.904   3.797  1.00  0.00           C  
ATOM    800  OG1 THR A  53      -1.107 -16.655   3.514  1.00  0.00           O  
ATOM    801  CG2 THR A  53      -0.075 -17.948   5.267  1.00  0.00           C  
ATOM    802  H   THR A  53       1.600 -16.090   3.109  1.00  0.00           H  
ATOM    803  HA  THR A  53       1.196 -19.053   3.066  1.00  0.00           H  
ATOM    804  HB  THR A  53      -1.164 -18.713   3.588  1.00  0.00           H  
ATOM    805  HG1 THR A  53      -1.638 -16.742   2.718  1.00  0.00           H  
ATOM    806 1HG2 THR A  53      -0.967 -17.839   5.883  1.00  0.00           H  
ATOM    807 2HG2 THR A  53       0.404 -18.902   5.488  1.00  0.00           H  
ATOM    808 3HG2 THR A  53       0.617 -17.136   5.484  1.00  0.00           H  
ATOM    809  N   THR A  54      -0.499 -18.782   1.038  1.00  0.00           N  
ATOM    810  CA  THR A  54      -1.055 -18.686  -0.308  1.00  0.00           C  
ATOM    811  C   THR A  54      -2.327 -17.843  -0.309  1.00  0.00           C  
ATOM    812  O   THR A  54      -2.737 -17.329   0.735  1.00  0.00           O  
ATOM    813  CB  THR A  54      -1.356 -20.081  -0.888  1.00  0.00           C  
ATOM    814  OG1 THR A  54      -1.653 -19.966  -2.285  1.00  0.00           O  
ATOM    815  CG2 THR A  54      -2.540 -20.713  -0.172  1.00  0.00           C  
ATOM    816  H   THR A  54      -0.817 -19.521   1.650  1.00  0.00           H  
ATOM    817  HA  THR A  54      -0.321 -18.201  -0.952  1.00  0.00           H  
ATOM    818  HB  THR A  54      -0.482 -20.720  -0.767  1.00  0.00           H  
ATOM    819  HG1 THR A  54      -1.473 -20.803  -2.720  1.00  0.00           H  
ATOM    820 1HG2 THR A  54      -2.737 -21.698  -0.594  1.00  0.00           H  
ATOM    821 2HG2 THR A  54      -2.313 -20.812   0.890  1.00  0.00           H  
ATOM    822 3HG2 THR A  54      -3.419 -20.082  -0.296  1.00  0.00           H  
ATOM    823  N   VAL A  55      -2.983 -17.668  -1.484  1.00  0.00           N  
ATOM    824  CA  VAL A  55      -4.111 -16.764  -1.687  1.00  0.00           C  
ATOM    825  C   VAL A  55      -5.337 -17.293  -0.943  1.00  0.00           C  
ATOM    826  O   VAL A  55      -5.969 -16.560  -0.181  1.00  0.00           O  
ATOM    827  CB  VAL A  55      -4.432 -16.625  -3.187  1.00  0.00           C  
ATOM    828  CG1 VAL A  55      -5.691 -15.793  -3.388  1.00  0.00           C  
ATOM    829  CG2 VAL A  55      -3.251 -15.999  -3.914  1.00  0.00           C  
ATOM    830  H   VAL A  55      -2.647 -18.217  -2.262  1.00  0.00           H  
ATOM    831  HA  VAL A  55      -3.850 -15.787  -1.279  1.00  0.00           H  
ATOM    832  HB  VAL A  55      -4.631 -17.614  -3.600  1.00  0.00           H  
ATOM    833 1HG1 VAL A  55      -5.903 -15.706  -4.453  1.00  0.00           H  
ATOM    834 2HG1 VAL A  55      -6.530 -16.279  -2.889  1.00  0.00           H  
ATOM    835 3HG1 VAL A  55      -5.541 -14.800  -2.964  1.00  0.00           H  
ATOM    836 1HG2 VAL A  55      -3.485 -15.904  -4.974  1.00  0.00           H  
ATOM    837 2HG2 VAL A  55      -3.049 -15.012  -3.496  1.00  0.00           H  
ATOM    838 3HG2 VAL A  55      -2.372 -16.632  -3.791  1.00  0.00           H  
ATOM    839  N   GLU A  56      -5.587 -18.556  -1.065  1.00  0.00           N  
ATOM    840  CA  GLU A  56      -6.770 -19.170  -0.466  1.00  0.00           C  
ATOM    841  C   GLU A  56      -6.736 -19.066   1.054  1.00  0.00           C  
ATOM    842  O   GLU A  56      -7.751 -18.765   1.685  1.00  0.00           O  
ATOM    843  CB  GLU A  56      -6.881 -20.638  -0.885  1.00  0.00           C  
ATOM    844  CG  GLU A  56      -8.073 -21.374  -0.292  1.00  0.00           C  
ATOM    845  CD  GLU A  56      -9.391 -20.850  -0.792  1.00  0.00           C  
ATOM    846  OE1 GLU A  56      -9.409 -20.234  -1.830  1.00  0.00           O  
ATOM    847  OE2 GLU A  56     -10.382 -21.066  -0.134  1.00  0.00           O  
ATOM    848  H   GLU A  56      -4.945 -19.134  -1.588  1.00  0.00           H  
ATOM    849  HA  GLU A  56      -7.653 -18.633  -0.817  1.00  0.00           H  
ATOM    850 1HB  GLU A  56      -6.954 -20.702  -1.971  1.00  0.00           H  
ATOM    851 2HB  GLU A  56      -5.978 -21.169  -0.587  1.00  0.00           H  
ATOM    852 1HG  GLU A  56      -7.997 -22.431  -0.544  1.00  0.00           H  
ATOM    853 2HG  GLU A  56      -8.041 -21.282   0.793  1.00  0.00           H  
ATOM    854  N   GLU A  57      -5.505 -19.286   1.540  1.00  0.00           N  
ATOM    855  CA  GLU A  57      -5.362 -19.251   2.992  1.00  0.00           C  
ATOM    856  C   GLU A  57      -5.597 -17.841   3.534  1.00  0.00           C  
ATOM    857  O   GLU A  57      -6.272 -17.668   4.550  1.00  0.00           O  
ATOM    858  CB  GLU A  57      -3.972 -19.741   3.404  1.00  0.00           C  
ATOM    859  CG  GLU A  57      -3.763 -21.242   3.248  1.00  0.00           C  
ATOM    860  CD  GLU A  57      -2.333 -21.657   3.450  1.00  0.00           C  
ATOM    861  OE1 GLU A  57      -1.458 -20.899   3.102  1.00  0.00           O  
ATOM    862  OE2 GLU A  57      -2.114 -22.733   3.954  1.00  0.00           O  
ATOM    863  H   GLU A  57      -4.691 -19.470   0.970  1.00  0.00           H  
ATOM    864  HA  GLU A  57      -6.114 -19.908   3.430  1.00  0.00           H  
ATOM    865 1HB  GLU A  57      -3.215 -19.234   2.805  1.00  0.00           H  
ATOM    866 2HB  GLU A  57      -3.790 -19.485   4.447  1.00  0.00           H  
ATOM    867 1HG  GLU A  57      -4.387 -21.762   3.974  1.00  0.00           H  
ATOM    868 2HG  GLU A  57      -4.087 -21.540   2.251  1.00  0.00           H  
ATOM    869  N   ALA A  58      -5.060 -16.898   2.797  1.00  0.00           N  
ATOM    870  CA  ALA A  58      -5.255 -15.510   3.208  1.00  0.00           C  
ATOM    871  C   ALA A  58      -6.734 -15.138   3.202  1.00  0.00           C  
ATOM    872  O   ALA A  58      -7.210 -14.443   4.102  1.00  0.00           O  
ATOM    873  CB  ALA A  58      -4.469 -14.570   2.298  1.00  0.00           C  
ATOM    874  H   ALA A  58      -4.523 -17.093   1.964  1.00  0.00           H  
ATOM    875  HA  ALA A  58      -4.886 -15.404   4.228  1.00  0.00           H  
ATOM    876 1HB  ALA A  58      -4.625 -13.539   2.618  1.00  0.00           H  
ATOM    877 2HB  ALA A  58      -3.407 -14.811   2.355  1.00  0.00           H  
ATOM    878 3HB  ALA A  58      -4.813 -14.687   1.271  1.00  0.00           H  
ATOM    879  N   VAL A  59      -7.520 -15.615   2.250  1.00  0.00           N  
ATOM    880  CA  VAL A  59      -8.944 -15.319   2.127  1.00  0.00           C  
ATOM    881  C   VAL A  59      -9.704 -15.927   3.303  1.00  0.00           C  
ATOM    882  O   VAL A  59     -10.509 -15.249   3.946  1.00  0.00           O  
ATOM    883  CB  VAL A  59      -9.502 -15.876   0.804  1.00  0.00           C  
ATOM    884  CG1 VAL A  59     -11.020 -15.780   0.784  1.00  0.00           C  
ATOM    885  CG2 VAL A  59      -8.898 -15.122  -0.371  1.00  0.00           C  
ATOM    886  H   VAL A  59      -7.084 -16.227   1.574  1.00  0.00           H  
ATOM    887  HA  VAL A  59      -9.074 -14.237   2.149  1.00  0.00           H  
ATOM    888  HB  VAL A  59      -9.246 -16.933   0.729  1.00  0.00           H  
ATOM    889 1HG1 VAL A  59     -11.398 -16.179  -0.158  1.00  0.00           H  
ATOM    890 2HG1 VAL A  59     -11.432 -16.356   1.612  1.00  0.00           H  
ATOM    891 3HG1 VAL A  59     -11.320 -14.737   0.882  1.00  0.00           H  
ATOM    892 1HG2 VAL A  59      -9.297 -15.522  -1.303  1.00  0.00           H  
ATOM    893 2HG2 VAL A  59      -9.150 -14.065  -0.293  1.00  0.00           H  
ATOM    894 3HG2 VAL A  59      -7.815 -15.240  -0.360  1.00  0.00           H  
ATOM    895  N   GLN A  60      -9.396 -17.168   3.566  1.00  0.00           N  
ATOM    896  CA  GLN A  60     -10.123 -17.886   4.607  1.00  0.00           C  
ATOM    897  C   GLN A  60      -9.925 -17.226   5.969  1.00  0.00           C  
ATOM    898  O   GLN A  60     -10.891 -17.004   6.704  1.00  0.00           O  
ATOM    899  CB  GLN A  60      -9.674 -19.349   4.663  1.00  0.00           C  
ATOM    900  CG  GLN A  60     -10.139 -20.188   3.486  1.00  0.00           C  
ATOM    901  CD  GLN A  60      -9.622 -21.612   3.549  1.00  0.00           C  
ATOM    902  OE1 GLN A  60      -9.039 -22.032   4.553  1.00  0.00           O  
ATOM    903  NE2 GLN A  60      -9.830 -22.365   2.475  1.00  0.00           N  
ATOM    904  H   GLN A  60      -8.662 -17.645   3.061  1.00  0.00           H  
ATOM    905  HA  GLN A  60     -11.186 -17.854   4.371  1.00  0.00           H  
ATOM    906 1HB  GLN A  60      -8.586 -19.394   4.699  1.00  0.00           H  
ATOM    907 2HB  GLN A  60     -10.052 -19.811   5.576  1.00  0.00           H  
ATOM    908 1HG  GLN A  60     -11.229 -20.220   3.483  1.00  0.00           H  
ATOM    909 2HG  GLN A  60      -9.776 -19.733   2.563  1.00  0.00           H  
ATOM    910 1HE2 GLN A  60      -9.510 -23.314   2.460  1.00  0.00           H  
ATOM    911 2HE2 GLN A  60     -10.307 -21.985   1.683  1.00  0.00           H  
ATOM    912  N   GLU A  61      -8.683 -16.914   6.198  1.00  0.00           N  
ATOM    913  CA  GLU A  61      -8.383 -16.300   7.488  1.00  0.00           C  
ATOM    914  C   GLU A  61      -8.959 -14.890   7.575  1.00  0.00           C  
ATOM    915  O   GLU A  61      -9.467 -14.484   8.623  1.00  0.00           O  
ATOM    916  CB  GLU A  61      -6.872 -16.260   7.722  1.00  0.00           C  
ATOM    917  CG  GLU A  61      -6.242 -17.618   8.000  1.00  0.00           C  
ATOM    918  CD  GLU A  61      -4.771 -17.530   8.300  1.00  0.00           C  
ATOM    919  OE1 GLU A  61      -4.176 -16.530   7.975  1.00  0.00           O  
ATOM    920  OE2 GLU A  61      -4.242 -18.464   8.854  1.00  0.00           O  
ATOM    921  H   GLU A  61      -7.931 -17.071   5.542  1.00  0.00           H  
ATOM    922  HA  GLU A  61      -8.849 -16.898   8.273  1.00  0.00           H  
ATOM    923 1HB  GLU A  61      -6.380 -15.836   6.846  1.00  0.00           H  
ATOM    924 2HB  GLU A  61      -6.652 -15.609   8.568  1.00  0.00           H  
ATOM    925 1HG  GLU A  61      -6.748 -18.073   8.851  1.00  0.00           H  
ATOM    926 2HG  GLU A  61      -6.394 -18.261   7.135  1.00  0.00           H  
ATOM    927  N   ALA A  62      -8.885 -14.163   6.457  1.00  0.00           N  
ATOM    928  CA  ALA A  62      -9.374 -12.787   6.444  1.00  0.00           C  
ATOM    929  C   ALA A  62     -10.878 -12.737   6.693  1.00  0.00           C  
ATOM    930  O   ALA A  62     -11.361 -11.876   7.431  1.00  0.00           O  
ATOM    931  CB  ALA A  62      -9.035 -12.115   5.114  1.00  0.00           C  
ATOM    932  H   ALA A  62      -8.492 -14.553   5.612  1.00  0.00           H  
ATOM    933  HA  ALA A  62      -8.880 -12.245   7.249  1.00  0.00           H  
ATOM    934 1HB  ALA A  62      -9.407 -11.090   5.120  1.00  0.00           H  
ATOM    935 2HB  ALA A  62      -7.954 -12.109   4.975  1.00  0.00           H  
ATOM    936 3HB  ALA A  62      -9.503 -12.665   4.299  1.00  0.00           H  
ATOM    937  N   LEU A  63     -11.637 -13.666   6.105  1.00  0.00           N  
ATOM    938  CA  LEU A  63     -13.091 -13.653   6.216  1.00  0.00           C  
ATOM    939  C   LEU A  63     -13.538 -14.129   7.593  1.00  0.00           C  
ATOM    940  O   LEU A  63     -14.538 -13.645   8.130  1.00  0.00           O  
ATOM    941  CB  LEU A  63     -13.715 -14.541   5.132  1.00  0.00           C  
ATOM    942  CG  LEU A  63     -13.505 -14.073   3.686  1.00  0.00           C  
ATOM    943  CD1 LEU A  63     -14.004 -15.146   2.727  1.00  0.00           C  
ATOM    944  CD2 LEU A  63     -14.241 -12.759   3.466  1.00  0.00           C  
ATOM    945  H   LEU A  63     -11.191 -14.397   5.570  1.00  0.00           H  
ATOM    946  HA  LEU A  63     -13.440 -12.630   6.079  1.00  0.00           H  
ATOM    947 1HB  LEU A  63     -13.297 -15.542   5.220  1.00  0.00           H  
ATOM    948 2HB  LEU A  63     -14.789 -14.602   5.308  1.00  0.00           H  
ATOM    949  HG  LEU A  63     -12.441 -13.929   3.501  1.00  0.00           H  
ATOM    950 1HD1 LEU A  63     -13.854 -14.814   1.700  1.00  0.00           H  
ATOM    951 2HD1 LEU A  63     -13.448 -16.069   2.893  1.00  0.00           H  
ATOM    952 3HD1 LEU A  63     -15.064 -15.324   2.900  1.00  0.00           H  
ATOM    953 1HD2 LEU A  63     -14.090 -12.426   2.438  1.00  0.00           H  
ATOM    954 2HD2 LEU A  63     -15.306 -12.903   3.649  1.00  0.00           H  
ATOM    955 3HD2 LEU A  63     -13.853 -12.006   4.152  1.00  0.00           H  
ATOM    956  N   GLN A  64     -12.793 -15.052   8.131  1.00  0.00           N  
ATOM    957  CA  GLN A  64     -13.107 -15.535   9.470  1.00  0.00           C  
ATOM    958  C   GLN A  64     -12.828 -14.465  10.521  1.00  0.00           C  
ATOM    959  O   GLN A  64     -13.627 -14.263  11.438  1.00  0.00           O  
ATOM    960  CB  GLN A  64     -12.304 -16.799   9.784  1.00  0.00           C  
ATOM    961  CG  GLN A  64     -12.746 -18.028   9.008  1.00  0.00           C  
ATOM    962  CD  GLN A  64     -11.826 -19.214   9.228  1.00  0.00           C  
ATOM    963  OE1 GLN A  64     -10.957 -19.189  10.103  1.00  0.00           O  
ATOM    964  NE2 GLN A  64     -12.015 -20.262   8.434  1.00  0.00           N  
ATOM    965  H   GLN A  64     -12.001 -15.441   7.640  1.00  0.00           H  
ATOM    966  HA  GLN A  64     -14.169 -15.775   9.511  1.00  0.00           H  
ATOM    967 1HB  GLN A  64     -11.250 -16.625   9.567  1.00  0.00           H  
ATOM    968 2HB  GLN A  64     -12.384 -17.027  10.848  1.00  0.00           H  
ATOM    969 1HG  GLN A  64     -13.749 -18.308   9.332  1.00  0.00           H  
ATOM    970 2HG  GLN A  64     -12.749 -17.791   7.945  1.00  0.00           H  
ATOM    971 1HE2 GLN A  64     -11.437 -21.074   8.532  1.00  0.00           H  
ATOM    972 2HE2 GLN A  64     -12.731 -20.240   7.737  1.00  0.00           H  
ATOM    973  N   LEU A  65     -11.699 -13.807  10.317  1.00  0.00           N  
ATOM    974  CA  LEU A  65     -11.321 -12.748  11.246  1.00  0.00           C  
ATOM    975  C   LEU A  65     -12.251 -11.545  11.107  1.00  0.00           C  
ATOM    976  O   LEU A  65     -12.675 -10.964  12.107  1.00  0.00           O  
ATOM    977  CB  LEU A  65      -9.871 -12.315  10.998  1.00  0.00           C  
ATOM    978  CG  LEU A  65      -9.327 -11.239  11.946  1.00  0.00           C  
ATOM    979  CD1 LEU A  65      -9.355 -11.760  13.376  1.00  0.00           C  
ATOM    980  CD2 LEU A  65      -7.912 -10.863  11.529  1.00  0.00           C  
ATOM    981  H   LEU A  65     -11.093 -14.018   9.537  1.00  0.00           H  
ATOM    982  HA  LEU A  65     -11.408 -13.131  12.261  1.00  0.00           H  
ATOM    983 1HB  LEU A  65      -9.229 -13.190  11.086  1.00  0.00           H  
ATOM    984 2HB  LEU A  65      -9.791 -11.932   9.981  1.00  0.00           H  
ATOM    985  HG  LEU A  65      -9.965 -10.356  11.900  1.00  0.00           H  
ATOM    986 1HD1 LEU A  65      -8.968 -10.996  14.050  1.00  0.00           H  
ATOM    987 2HD1 LEU A  65     -10.380 -12.003  13.656  1.00  0.00           H  
ATOM    988 3HD1 LEU A  65      -8.737 -12.655  13.450  1.00  0.00           H  
ATOM    989 1HD2 LEU A  65      -7.525 -10.098  12.202  1.00  0.00           H  
ATOM    990 2HD2 LEU A  65      -7.272 -11.746  11.576  1.00  0.00           H  
ATOM    991 3HD2 LEU A  65      -7.924 -10.478  10.509  1.00  0.00           H  
ATOM    992  N   LYS A  66     -12.535 -11.249   9.826  1.00  0.00           N  
ATOM    993  CA  LYS A  66     -13.471 -10.166   9.535  1.00  0.00           C  
ATOM    994  C   LYS A  66     -14.800 -10.382  10.255  1.00  0.00           C  
ATOM    995  O   LYS A  66     -15.299  -9.479  10.930  1.00  0.00           O  
ATOM    996  CB  LYS A  66     -13.701 -10.045   8.028  1.00  0.00           C  
ATOM    997  CG  LYS A  66     -14.639  -8.915   7.624  1.00  0.00           C  
ATOM    998  CD  LYS A  66     -14.955  -8.966   6.137  1.00  0.00           C  
ATOM    999  CE  LYS A  66     -15.890  -7.836   5.730  1.00  0.00           C  
ATOM   1000  NZ  LYS A  66     -17.285  -8.075   6.192  1.00  0.00           N  
ATOM   1001  H   LYS A  66     -12.117 -11.757   9.058  1.00  0.00           H  
ATOM   1002  HA  LYS A  66     -13.041  -9.231   9.898  1.00  0.00           H  
ATOM   1003 1HB  LYS A  66     -12.747  -9.883   7.526  1.00  0.00           H  
ATOM   1004 2HB  LYS A  66     -14.118 -10.978   7.648  1.00  0.00           H  
ATOM   1005 1HG  LYS A  66     -15.570  -8.996   8.187  1.00  0.00           H  
ATOM   1006 2HG  LYS A  66     -14.176  -7.957   7.856  1.00  0.00           H  
ATOM   1007 1HD  LYS A  66     -14.030  -8.883   5.564  1.00  0.00           H  
ATOM   1008 2HD  LYS A  66     -15.427  -9.919   5.896  1.00  0.00           H  
ATOM   1009 1HE  LYS A  66     -15.536  -6.899   6.157  1.00  0.00           H  
ATOM   1010 2HE  LYS A  66     -15.892  -7.737   4.644  1.00  0.00           H  
ATOM   1011 1HZ  LYS A  66     -17.872  -7.305   5.902  1.00  0.00           H  
ATOM   1012 2HZ  LYS A  66     -17.631  -8.933   5.786  1.00  0.00           H  
ATOM   1013 3HZ  LYS A  66     -17.299  -8.148   7.199  1.00  0.00           H  
ATOM   1014  N   THR A  67     -15.356 -11.585  10.181  1.00  0.00           N  
ATOM   1015  CA  THR A  67     -16.653 -11.923  10.757  1.00  0.00           C  
ATOM   1016  C   THR A  67     -16.605 -11.842  12.280  1.00  0.00           C  
ATOM   1017  O   THR A  67     -17.468 -11.218  12.901  1.00  0.00           O  
ATOM   1018  CB  THR A  67     -17.105 -13.330  10.324  1.00  0.00           C  
ATOM   1019  OG1 THR A  67     -17.243 -13.373   8.898  1.00  0.00           O  
ATOM   1020  CG2 THR A  67     -18.436 -13.684  10.969  1.00  0.00           C  
ATOM   1021  H   THR A  67     -14.835 -12.298   9.692  1.00  0.00           H  
ATOM   1022  HA  THR A  67     -17.389 -11.204  10.397  1.00  0.00           H  
ATOM   1023  HB  THR A  67     -16.356 -14.062  10.625  1.00  0.00           H  
ATOM   1024  HG1 THR A  67     -16.399 -13.169   8.489  1.00  0.00           H  
ATOM   1025 1HG2 THR A  67     -18.740 -14.682  10.652  1.00  0.00           H  
ATOM   1026 2HG2 THR A  67     -18.332 -13.664  12.054  1.00  0.00           H  
ATOM   1027 3HG2 THR A  67     -19.192 -12.962  10.664  1.00  0.00           H  
ATOM   1028  N   LYS A  68     -15.610 -12.424  12.804  1.00  0.00           N  
ATOM   1029  CA  LYS A  68     -15.495 -12.519  14.256  1.00  0.00           C  
ATOM   1030  C   LYS A  68     -15.359 -11.135  14.889  1.00  0.00           C  
ATOM   1031  O   LYS A  68     -15.969 -10.860  15.925  1.00  0.00           O  
ATOM   1032  CB  LYS A  68     -14.303 -13.395  14.643  1.00  0.00           C  
ATOM   1033  CG  LYS A  68     -14.511 -14.884  14.401  1.00  0.00           C  
ATOM   1034  CD  LYS A  68     -13.252 -15.677  14.719  1.00  0.00           C  
ATOM   1035  CE  LYS A  68     -13.454 -17.164  14.466  1.00  0.00           C  
ATOM   1036  NZ  LYS A  68     -12.216 -17.947  14.726  1.00  0.00           N  
ATOM   1037  H   LYS A  68     -14.887 -12.828  12.227  1.00  0.00           H  
ATOM   1038  HA  LYS A  68     -16.403 -12.980  14.646  1.00  0.00           H  
ATOM   1039 1HB  LYS A  68     -13.423 -13.084  14.078  1.00  0.00           H  
ATOM   1040 2HB  LYS A  68     -14.077 -13.257  15.701  1.00  0.00           H  
ATOM   1041 1HG  LYS A  68     -15.325 -15.245  15.030  1.00  0.00           H  
ATOM   1042 2HG  LYS A  68     -14.781 -15.049  13.359  1.00  0.00           H  
ATOM   1043 1HD  LYS A  68     -12.430 -15.320  14.097  1.00  0.00           H  
ATOM   1044 2HD  LYS A  68     -12.983 -15.529  15.765  1.00  0.00           H  
ATOM   1045 1HE  LYS A  68     -14.248 -17.537  15.111  1.00  0.00           H  
ATOM   1046 2HE  LYS A  68     -13.756 -17.319  13.430  1.00  0.00           H  
ATOM   1047 1HZ  LYS A  68     -12.392 -18.925  14.547  1.00  0.00           H  
ATOM   1048 2HZ  LYS A  68     -11.477 -17.621  14.120  1.00  0.00           H  
ATOM   1049 3HZ  LYS A  68     -11.938 -17.826  15.690  1.00  0.00           H  
ATOM   1050  N   LEU A  69     -14.620 -10.262  14.228  1.00  0.00           N  
ATOM   1051  CA  LEU A  69     -14.423  -8.920  14.765  1.00  0.00           C  
ATOM   1052  C   LEU A  69     -15.597  -8.014  14.408  1.00  0.00           C  
ATOM   1053  O   LEU A  69     -15.976  -7.144  15.195  1.00  0.00           O  
ATOM   1054  CB  LEU A  69     -13.118  -8.317  14.235  1.00  0.00           C  
ATOM   1055  CG  LEU A  69     -11.827  -9.024  14.651  1.00  0.00           C  
ATOM   1056  CD1 LEU A  69     -10.630  -8.396  13.945  1.00  0.00           C  
ATOM   1057  CD2 LEU A  69     -11.650  -8.970  16.164  1.00  0.00           C  
ATOM   1058  H   LEU A  69     -14.183 -10.509  13.351  1.00  0.00           H  
ATOM   1059  HA  LEU A  69     -14.360  -8.987  15.850  1.00  0.00           H  
ATOM   1060 1HB  LEU A  69     -13.153  -8.316  13.147  1.00  0.00           H  
ATOM   1061 2HB  LEU A  69     -13.049  -7.284  14.577  1.00  0.00           H  
ATOM   1062  HG  LEU A  69     -11.865 -10.066  14.336  1.00  0.00           H  
ATOM   1063 1HD1 LEU A  69      -9.718  -8.908  14.250  1.00  0.00           H  
ATOM   1064 2HD1 LEU A  69     -10.754  -8.489  12.865  1.00  0.00           H  
ATOM   1065 3HD1 LEU A  69     -10.561  -7.342  14.214  1.00  0.00           H  
ATOM   1066 1HD2 LEU A  69     -10.727  -9.478  16.441  1.00  0.00           H  
ATOM   1067 2HD2 LEU A  69     -11.604  -7.930  16.488  1.00  0.00           H  
ATOM   1068 3HD2 LEU A  69     -12.495  -9.463  16.646  1.00  0.00           H  
ATOM   1069  N   GLY A  70     -16.254  -8.315  13.319  1.00  0.00           N  
ATOM   1070  CA  GLY A  70     -17.299  -7.426  12.839  1.00  0.00           C  
ATOM   1071  C   GLY A  70     -16.757  -6.176  12.171  1.00  0.00           C  
ATOM   1072  O   GLY A  70     -17.253  -5.072  12.410  1.00  0.00           O  
ATOM   1073  H   GLY A  70     -16.050  -9.159  12.801  1.00  0.00           H  
ATOM   1074 1HA  GLY A  70     -17.931  -7.957  12.127  1.00  0.00           H  
ATOM   1075 2HA  GLY A  70     -17.935  -7.129  13.672  1.00  0.00           H  
ATOM   1076  N   VAL A  71     -15.608  -6.309  11.413  1.00  0.00           N  
ATOM   1077  CA  VAL A  71     -14.930  -5.142  10.858  1.00  0.00           C  
ATOM   1078  C   VAL A  71     -14.835  -5.273   9.340  1.00  0.00           C  
ATOM   1079  O   VAL A  71     -15.325  -6.247   8.762  1.00  0.00           O  
ATOM   1080  CB  VAL A  71     -13.519  -4.999  11.458  1.00  0.00           C  
ATOM   1081  CG1 VAL A  71     -13.596  -4.822  12.967  1.00  0.00           C  
ATOM   1082  CG2 VAL A  71     -12.677  -6.214  11.099  1.00  0.00           C  
ATOM   1083  H   VAL A  71     -15.226  -7.228  11.239  1.00  0.00           H  
ATOM   1084  HA  VAL A  71     -15.519  -4.256  11.095  1.00  0.00           H  
ATOM   1085  HB  VAL A  71     -13.052  -4.100  11.053  1.00  0.00           H  
ATOM   1086 1HG1 VAL A  71     -12.590  -4.722  13.374  1.00  0.00           H  
ATOM   1087 2HG1 VAL A  71     -14.172  -3.927  13.200  1.00  0.00           H  
ATOM   1088 3HG1 VAL A  71     -14.081  -5.692  13.410  1.00  0.00           H  
ATOM   1089 1HG2 VAL A  71     -11.681  -6.105  11.525  1.00  0.00           H  
ATOM   1090 2HG2 VAL A  71     -13.147  -7.113  11.499  1.00  0.00           H  
ATOM   1091 3HG2 VAL A  71     -12.601  -6.297  10.015  1.00  0.00           H  
ATOM   1092  N   SER A  72     -14.136  -4.252   8.808  1.00  0.00           N  
ATOM   1093  CA  SER A  72     -13.967  -4.262   7.358  1.00  0.00           C  
ATOM   1094  C   SER A  72     -12.970  -5.331   6.926  1.00  0.00           C  
ATOM   1095  O   SER A  72     -12.246  -5.884   7.755  1.00  0.00           O  
ATOM   1096  CB  SER A  72     -13.502  -2.901   6.877  1.00  0.00           C  
ATOM   1097  OG  SER A  72     -12.194  -2.638   7.303  1.00  0.00           O  
ATOM   1098  H   SER A  72     -13.731  -3.498   9.344  1.00  0.00           H  
ATOM   1099  HA  SER A  72     -14.930  -4.492   6.900  1.00  0.00           H  
ATOM   1100 1HB  SER A  72     -13.548  -2.865   5.789  1.00  0.00           H  
ATOM   1101 2HB  SER A  72     -14.173  -2.133   7.259  1.00  0.00           H  
ATOM   1102  HG  SER A  72     -11.979  -1.763   6.973  1.00  0.00           H  
ATOM   1103  N   LEU A  73     -12.979  -5.692   5.620  1.00  0.00           N  
ATOM   1104  CA  LEU A  73     -12.045  -6.670   5.069  1.00  0.00           C  
ATOM   1105  C   LEU A  73     -10.610  -6.160   5.151  1.00  0.00           C  
ATOM   1106  O   LEU A  73      -9.702  -6.907   5.521  1.00  0.00           O  
ATOM   1107  CB  LEU A  73     -12.403  -6.983   3.611  1.00  0.00           C  
ATOM   1108  CG  LEU A  73     -11.511  -8.019   2.915  1.00  0.00           C  
ATOM   1109  CD1 LEU A  73     -11.593  -9.344   3.660  1.00  0.00           C  
ATOM   1110  CD2 LEU A  73     -11.950  -8.177   1.467  1.00  0.00           C  
ATOM   1111  H   LEU A  73     -13.658  -5.262   5.009  1.00  0.00           H  
ATOM   1112  HA  LEU A  73     -12.119  -7.586   5.656  1.00  0.00           H  
ATOM   1113 1HB  LEU A  73     -13.427  -7.352   3.576  1.00  0.00           H  
ATOM   1114 2HB  LEU A  73     -12.351  -6.060   3.034  1.00  0.00           H  
ATOM   1115  HG  LEU A  73     -10.473  -7.684   2.944  1.00  0.00           H  
ATOM   1116 1HD1 LEU A  73     -10.959 -10.080   3.165  1.00  0.00           H  
ATOM   1117 2HD1 LEU A  73     -11.255  -9.206   4.687  1.00  0.00           H  
ATOM   1118 3HD1 LEU A  73     -12.624  -9.697   3.661  1.00  0.00           H  
ATOM   1119 1HD2 LEU A  73     -11.315  -8.913   0.972  1.00  0.00           H  
ATOM   1120 2HD2 LEU A  73     -12.987  -8.513   1.436  1.00  0.00           H  
ATOM   1121 3HD2 LEU A  73     -11.864  -7.219   0.954  1.00  0.00           H  
ATOM   1122  N   GLU A  74     -10.452  -4.827   4.951  1.00  0.00           N  
ATOM   1123  CA  GLU A  74      -9.122  -4.224   5.005  1.00  0.00           C  
ATOM   1124  C   GLU A  74      -8.510  -4.361   6.395  1.00  0.00           C  
ATOM   1125  O   GLU A  74      -7.319  -4.653   6.528  1.00  0.00           O  
ATOM   1126  CB  GLU A  74      -9.189  -2.746   4.611  1.00  0.00           C  
ATOM   1127  CG  GLU A  74      -9.583  -2.500   3.161  1.00  0.00           C  
ATOM   1128  CD  GLU A  74     -11.056  -2.676   2.917  1.00  0.00           C  
ATOM   1129  OE1 GLU A  74     -11.778  -2.864   3.867  1.00  0.00           O  
ATOM   1130  OE2 GLU A  74     -11.460  -2.622   1.780  1.00  0.00           O  
ATOM   1131  H   GLU A  74     -11.251  -4.239   4.763  1.00  0.00           H  
ATOM   1132  HA  GLU A  74      -8.475  -4.749   4.301  1.00  0.00           H  
ATOM   1133 1HB  GLU A  74      -9.911  -2.233   5.246  1.00  0.00           H  
ATOM   1134 2HB  GLU A  74      -8.218  -2.281   4.777  1.00  0.00           H  
ATOM   1135 1HG  GLU A  74      -9.300  -1.484   2.887  1.00  0.00           H  
ATOM   1136 2HG  GLU A  74      -9.029  -3.187   2.523  1.00  0.00           H  
ATOM   1137  N   ALA A  75      -9.402  -4.205   7.355  1.00  0.00           N  
ATOM   1138  CA  ALA A  75      -8.927  -4.314   8.733  1.00  0.00           C  
ATOM   1139  C   ALA A  75      -8.434  -5.727   9.031  1.00  0.00           C  
ATOM   1140  O   ALA A  75      -7.336  -5.909   9.564  1.00  0.00           O  
ATOM   1141  CB  ALA A  75     -10.027  -3.920   9.707  1.00  0.00           C  
ATOM   1142  H   ALA A  75     -10.380  -4.016   7.186  1.00  0.00           H  
ATOM   1143  HA  ALA A  75      -8.088  -3.630   8.857  1.00  0.00           H  
ATOM   1144 1HB  ALA A  75      -9.658  -4.009  10.729  1.00  0.00           H  
ATOM   1145 2HB  ALA A  75     -10.329  -2.890   9.518  1.00  0.00           H  
ATOM   1146 3HB  ALA A  75     -10.884  -4.579   9.573  1.00  0.00           H  
ATOM   1147  N   ALA A  76      -9.224  -6.689   8.621  1.00  0.00           N  
ATOM   1148  CA  ALA A  76      -8.879  -8.088   8.870  1.00  0.00           C  
ATOM   1149  C   ALA A  76      -7.571  -8.461   8.179  1.00  0.00           C  
ATOM   1150  O   ALA A  76      -6.706  -9.105   8.778  1.00  0.00           O  
ATOM   1151  CB  ALA A  76     -10.006  -9.005   8.400  1.00  0.00           C  
ATOM   1152  H   ALA A  76     -10.079  -6.473   8.128  1.00  0.00           H  
ATOM   1153  HA  ALA A  76      -8.744  -8.216   9.944  1.00  0.00           H  
ATOM   1154 1HB  ALA A  76      -9.734 -10.043   8.592  1.00  0.00           H  
ATOM   1155 2HB  ALA A  76     -10.921  -8.763   8.940  1.00  0.00           H  
ATOM   1156 3HB  ALA A  76     -10.168  -8.865   7.333  1.00  0.00           H  
ATOM   1157  N   LEU A  77      -7.404  -8.019   6.967  1.00  0.00           N  
ATOM   1158  CA  LEU A  77      -6.203  -8.344   6.205  1.00  0.00           C  
ATOM   1159  C   LEU A  77      -4.981  -7.649   6.797  1.00  0.00           C  
ATOM   1160  O   LEU A  77      -3.906  -8.246   6.887  1.00  0.00           O  
ATOM   1161  CB  LEU A  77      -6.373  -7.942   4.738  1.00  0.00           C  
ATOM   1162  CG  LEU A  77      -7.355  -8.779   3.916  1.00  0.00           C  
ATOM   1163  CD1 LEU A  77      -7.740  -8.040   2.638  1.00  0.00           C  
ATOM   1164  CD2 LEU A  77      -6.755 -10.142   3.590  1.00  0.00           C  
ATOM   1165  H   LEU A  77      -8.115  -7.442   6.541  1.00  0.00           H  
ATOM   1166  HA  LEU A  77      -6.044  -9.420   6.255  1.00  0.00           H  
ATOM   1167 1HB  LEU A  77      -6.715  -6.908   4.699  1.00  0.00           H  
ATOM   1168 2HB  LEU A  77      -5.402  -8.001   4.246  1.00  0.00           H  
ATOM   1169  HG  LEU A  77      -8.274  -8.924   4.484  1.00  0.00           H  
ATOM   1170 1HD1 LEU A  77      -8.439  -8.647   2.063  1.00  0.00           H  
ATOM   1171 2HD1 LEU A  77      -8.212  -7.090   2.895  1.00  0.00           H  
ATOM   1172 3HD1 LEU A  77      -6.847  -7.852   2.042  1.00  0.00           H  
ATOM   1173 1HD2 LEU A  77      -7.469 -10.723   3.005  1.00  0.00           H  
ATOM   1174 2HD2 LEU A  77      -5.838 -10.008   3.016  1.00  0.00           H  
ATOM   1175 3HD2 LEU A  77      -6.530 -10.670   4.517  1.00  0.00           H  
ATOM   1176  N   ALA A  78      -5.151  -6.456   7.169  1.00  0.00           N  
ATOM   1177  CA  ALA A  78      -4.046  -5.706   7.761  1.00  0.00           C  
ATOM   1178  C   ALA A  78      -3.619  -6.317   9.093  1.00  0.00           C  
ATOM   1179  O   ALA A  78      -2.429  -6.358   9.412  1.00  0.00           O  
ATOM   1180  CB  ALA A  78      -4.435  -4.247   7.947  1.00  0.00           C  
ATOM   1181  H   ALA A  78      -6.048  -6.007   7.062  1.00  0.00           H  
ATOM   1182  HA  ALA A  78      -3.197  -5.758   7.080  1.00  0.00           H  
ATOM   1183 1HB  ALA A  78      -3.601  -3.702   8.390  1.00  0.00           H  
ATOM   1184 2HB  ALA A  78      -4.681  -3.809   6.980  1.00  0.00           H  
ATOM   1185 3HB  ALA A  78      -5.300  -4.183   8.605  1.00  0.00           H  
ATOM   1186  N   ILE A  79      -4.533  -6.823   9.871  1.00  0.00           N  
ATOM   1187  CA  ILE A  79      -4.250  -7.443  11.161  1.00  0.00           C  
ATOM   1188  C   ILE A  79      -3.457  -8.732  10.953  1.00  0.00           C  
ATOM   1189  O   ILE A  79      -2.444  -8.959  11.618  1.00  0.00           O  
ATOM   1190  CB  ILE A  79      -5.548  -7.746  11.932  1.00  0.00           C  
ATOM   1191  CG1 ILE A  79      -6.222  -6.444  12.373  1.00  0.00           C  
ATOM   1192  CG2 ILE A  79      -5.260  -8.633  13.132  1.00  0.00           C  
ATOM   1193  CD1 ILE A  79      -7.662  -6.617  12.801  1.00  0.00           C  
ATOM   1194  H   ILE A  79      -5.487  -6.774   9.547  1.00  0.00           H  
ATOM   1195  HA  ILE A  79      -3.644  -6.756  11.751  1.00  0.00           H  
ATOM   1196  HB  ILE A  79      -6.251  -8.257  11.274  1.00  0.00           H  
ATOM   1197 1HG1 ILE A  79      -5.668  -6.012  13.206  1.00  0.00           H  
ATOM   1198 2HG1 ILE A  79      -6.195  -5.724  11.555  1.00  0.00           H  
ATOM   1199 1HG2 ILE A  79      -6.188  -8.837  13.666  1.00  0.00           H  
ATOM   1200 2HG2 ILE A  79      -4.823  -9.572  12.794  1.00  0.00           H  
ATOM   1201 3HG2 ILE A  79      -4.561  -8.128  13.799  1.00  0.00           H  
ATOM   1202 1HD1 ILE A  79      -8.071  -5.651  13.099  1.00  0.00           H  
ATOM   1203 2HD1 ILE A  79      -8.243  -7.016  11.969  1.00  0.00           H  
ATOM   1204 3HD1 ILE A  79      -7.711  -7.306  13.643  1.00  0.00           H  
ATOM   1205  N   LEU A  80      -3.919  -9.522   9.994  1.00  0.00           N  
ATOM   1206  CA  LEU A  80      -3.210 -10.771   9.726  1.00  0.00           C  
ATOM   1207  C   LEU A  80      -1.785 -10.495   9.259  1.00  0.00           C  
ATOM   1208  O   LEU A  80      -0.841 -11.146   9.716  1.00  0.00           O  
ATOM   1209  CB  LEU A  80      -3.956 -11.588   8.664  1.00  0.00           C  
ATOM   1210  CG  LEU A  80      -5.319 -12.147   9.090  1.00  0.00           C  
ATOM   1211  CD1 LEU A  80      -6.059 -12.672   7.867  1.00  0.00           C  
ATOM   1212  CD2 LEU A  80      -5.117 -13.248  10.120  1.00  0.00           C  
ATOM   1213  H   LEU A  80      -4.736  -9.293   9.447  1.00  0.00           H  
ATOM   1214  HA  LEU A  80      -3.163 -11.347  10.649  1.00  0.00           H  
ATOM   1215 1HB  LEU A  80      -4.115 -10.959   7.790  1.00  0.00           H  
ATOM   1216 2HB  LEU A  80      -3.329 -12.431   8.370  1.00  0.00           H  
ATOM   1217  HG  LEU A  80      -5.920 -11.348   9.526  1.00  0.00           H  
ATOM   1218 1HD1 LEU A  80      -7.028 -13.069   8.170  1.00  0.00           H  
ATOM   1219 2HD1 LEU A  80      -6.208 -11.860   7.156  1.00  0.00           H  
ATOM   1220 3HD1 LEU A  80      -5.474 -13.462   7.400  1.00  0.00           H  
ATOM   1221 1HD2 LEU A  80      -6.085 -13.645  10.424  1.00  0.00           H  
ATOM   1222 2HD2 LEU A  80      -4.517 -14.048   9.685  1.00  0.00           H  
ATOM   1223 3HD2 LEU A  80      -4.602 -12.842  10.991  1.00  0.00           H  
ATOM   1224  N   SER A  81      -1.707  -9.521   8.473  1.00  0.00           N  
ATOM   1225  CA  SER A  81      -0.383  -9.132   7.997  1.00  0.00           C  
ATOM   1226  C   SER A  81       0.462  -8.555   9.127  1.00  0.00           C  
ATOM   1227  O   SER A  81       1.639  -8.896   9.266  1.00  0.00           O  
ATOM   1228  CB  SER A  81      -0.508  -8.117   6.878  1.00  0.00           C  
ATOM   1229  OG  SER A  81      -1.135  -8.679   5.758  1.00  0.00           O  
ATOM   1230  H   SER A  81      -2.514  -9.001   8.159  1.00  0.00           H  
ATOM   1231  HA  SER A  81       0.122 -10.021   7.616  1.00  0.00           H  
ATOM   1232 1HB  SER A  81      -1.083  -7.259   7.228  1.00  0.00           H  
ATOM   1233 2HB  SER A  81       0.482  -7.756   6.602  1.00  0.00           H  
ATOM   1234  HG  SER A  81      -2.078  -8.555   5.892  1.00  0.00           H  
ATOM   1235  N   ALA A  82      -0.137  -7.790   9.903  1.00  0.00           N  
ATOM   1236  CA  ALA A  82       0.573  -7.172  11.020  1.00  0.00           C  
ATOM   1237  C   ALA A  82       1.119  -8.231  11.974  1.00  0.00           C  
ATOM   1238  O   ALA A  82       2.247  -8.115  12.459  1.00  0.00           O  
ATOM   1239  CB  ALA A  82      -0.344  -6.208  11.767  1.00  0.00           C  
ATOM   1240  H   ALA A  82      -1.117  -7.586   9.770  1.00  0.00           H  
ATOM   1241  HA  ALA A  82       1.418  -6.614  10.617  1.00  0.00           H  
ATOM   1242 1HB  ALA A  82       0.200  -5.757  12.596  1.00  0.00           H  
ATOM   1243 2HB  ALA A  82      -0.682  -5.427  11.087  1.00  0.00           H  
ATOM   1244 3HB  ALA A  82      -1.206  -6.752  12.152  1.00  0.00           H  
ATOM   1245  N   ALA A  83       0.316  -9.237  12.211  1.00  0.00           N  
ATOM   1246  CA  ALA A  83       0.730 -10.305  13.117  1.00  0.00           C  
ATOM   1247  C   ALA A  83       2.023 -10.960  12.639  1.00  0.00           C  
ATOM   1248  O   ALA A  83       2.970 -11.119  13.413  1.00  0.00           O  
ATOM   1249  CB  ALA A  83      -0.375 -11.352  13.247  1.00  0.00           C  
ATOM   1250  H   ALA A  83      -0.593  -9.288  11.773  1.00  0.00           H  
ATOM   1251  HA  ALA A  83       0.916  -9.865  14.096  1.00  0.00           H  
ATOM   1252 1HB  ALA A  83      -0.052 -12.140  13.925  1.00  0.00           H  
ATOM   1253 2HB  ALA A  83      -1.277 -10.881  13.640  1.00  0.00           H  
ATOM   1254 3HB  ALA A  83      -0.587 -11.779  12.268  1.00  0.00           H  
ATOM   1255  N   ALA A  84       2.089 -11.323  11.419  1.00  0.00           N  
ATOM   1256  CA  ALA A  84       3.266 -11.972  10.843  1.00  0.00           C  
ATOM   1257  C   ALA A  84       4.460 -11.021  10.822  1.00  0.00           C  
ATOM   1258  O   ALA A  84       5.542 -11.362  11.307  1.00  0.00           O  
ATOM   1259  CB  ALA A  84       2.962 -12.471   9.432  1.00  0.00           C  
ATOM   1260  H   ALA A  84       1.287 -11.149  10.830  1.00  0.00           H  
ATOM   1261  HA  ALA A  84       3.525 -12.823  11.472  1.00  0.00           H  
ATOM   1262 1HB  ALA A  84       3.848 -12.952   9.018  1.00  0.00           H  
ATOM   1263 2HB  ALA A  84       2.143 -13.190   9.470  1.00  0.00           H  
ATOM   1264 3HB  ALA A  84       2.677 -11.631   8.802  1.00  0.00           H  
ATOM   1265  N   GLN A  85       4.280  -9.854  10.420  1.00  0.00           N  
ATOM   1266  CA  GLN A  85       5.386  -8.920  10.236  1.00  0.00           C  
ATOM   1267  C   GLN A  85       5.906  -8.412  11.579  1.00  0.00           C  
ATOM   1268  O   GLN A  85       7.103  -8.162  11.732  1.00  0.00           O  
ATOM   1269  CB  GLN A  85       4.952  -7.742   9.362  1.00  0.00           C  
ATOM   1270  CG  GLN A  85       4.657  -8.112   7.919  1.00  0.00           C  
ATOM   1271  CD  GLN A  85       5.906  -8.518   7.159  1.00  0.00           C  
ATOM   1272  OE1 GLN A  85       6.891  -7.777   7.116  1.00  0.00           O  
ATOM   1273  NE2 GLN A  85       5.871  -9.701   6.555  1.00  0.00           N  
ATOM   1274  H   GLN A  85       3.339  -9.548  10.217  1.00  0.00           H  
ATOM   1275  HA  GLN A  85       6.202  -9.445   9.739  1.00  0.00           H  
ATOM   1276 1HB  GLN A  85       4.054  -7.288   9.782  1.00  0.00           H  
ATOM   1277 2HB  GLN A  85       5.732  -6.981   9.362  1.00  0.00           H  
ATOM   1278 1HG  GLN A  85       3.960  -8.950   7.904  1.00  0.00           H  
ATOM   1279 2HG  GLN A  85       4.216  -7.251   7.415  1.00  0.00           H  
ATOM   1280 1HE2 GLN A  85       6.666 -10.022   6.039  1.00  0.00           H  
ATOM   1281 2HE2 GLN A  85       5.052 -10.270   6.616  1.00  0.00           H  
ATOM   1282  N   LEU A  86       5.025  -8.282  12.508  1.00  0.00           N  
ATOM   1283  CA  LEU A  86       5.397  -7.737  13.810  1.00  0.00           C  
ATOM   1284  C   LEU A  86       6.042  -8.809  14.683  1.00  0.00           C  
ATOM   1285  O   LEU A  86       6.670  -8.496  15.696  1.00  0.00           O  
ATOM   1286  CB  LEU A  86       4.166  -7.162  14.519  1.00  0.00           C  
ATOM   1287  CG  LEU A  86       4.452  -6.282  15.743  1.00  0.00           C  
ATOM   1288  CD1 LEU A  86       5.210  -5.035  15.306  1.00  0.00           C  
ATOM   1289  CD2 LEU A  86       3.142  -5.915  16.423  1.00  0.00           C  
ATOM   1290  H   LEU A  86       4.066  -8.555  12.345  1.00  0.00           H  
ATOM   1291  HA  LEU A  86       6.123  -6.939  13.656  1.00  0.00           H  
ATOM   1292 1HB  LEU A  86       3.601  -6.563  13.806  1.00  0.00           H  
ATOM   1293 2HB  LEU A  86       3.535  -7.989  14.846  1.00  0.00           H  
ATOM   1294  HG  LEU A  86       5.085  -6.827  16.443  1.00  0.00           H  
ATOM   1295 1HD1 LEU A  86       5.414  -4.410  16.175  1.00  0.00           H  
ATOM   1296 2HD1 LEU A  86       6.152  -5.327  14.840  1.00  0.00           H  
ATOM   1297 3HD1 LEU A  86       4.608  -4.476  14.591  1.00  0.00           H  
ATOM   1298 1HD2 LEU A  86       3.346  -5.291  17.293  1.00  0.00           H  
ATOM   1299 2HD2 LEU A  86       2.510  -5.368  15.724  1.00  0.00           H  
ATOM   1300 3HD2 LEU A  86       2.631  -6.823  16.740  1.00  0.00           H  
ATOM   1301  N   GLY A  87       5.938 -10.099  14.178  1.00  0.00           N  
ATOM   1302  CA  GLY A  87       6.463 -11.194  14.978  1.00  0.00           C  
ATOM   1303  C   GLY A  87       5.564 -11.564  16.144  1.00  0.00           C  
ATOM   1304  O   GLY A  87       6.048 -11.839  17.244  1.00  0.00           O  
ATOM   1305  H   GLY A  87       5.515 -10.302  13.283  1.00  0.00           H  
ATOM   1306 1HA  GLY A  87       6.599 -12.073  14.348  1.00  0.00           H  
ATOM   1307 2HA  GLY A  87       7.445 -10.922  15.366  1.00  0.00           H  
ATOM   1308  N   THR A  88       4.217 -11.400  15.975  1.00  0.00           N  
ATOM   1309  CA  THR A  88       3.241 -11.676  17.023  1.00  0.00           C  
ATOM   1310  C   THR A  88       2.157 -12.619  16.515  1.00  0.00           C  
ATOM   1311  O   THR A  88       2.186 -13.046  15.359  1.00  0.00           O  
ATOM   1312  CB  THR A  88       2.599 -10.377  17.543  1.00  0.00           C  
ATOM   1313  OG1 THR A  88       1.747  -9.824  16.532  1.00  0.00           O  
ATOM   1314  CG2 THR A  88       3.670  -9.361  17.909  1.00  0.00           C  
ATOM   1315  H   THR A  88       3.893 -11.069  15.076  1.00  0.00           H  
ATOM   1316  HA  THR A  88       3.755 -12.159  17.854  1.00  0.00           H  
ATOM   1317  HB  THR A  88       1.998 -10.596  18.425  1.00  0.00           H  
ATOM   1318  HG1 THR A  88       0.906 -10.288  16.533  1.00  0.00           H  
ATOM   1319 1HG2 THR A  88       3.198  -8.450  18.275  1.00  0.00           H  
ATOM   1320 2HG2 THR A  88       4.313  -9.774  18.686  1.00  0.00           H  
ATOM   1321 3HG2 THR A  88       4.269  -9.131  17.029  1.00  0.00           H  
ATOM   1322  N   THR A  89       1.236 -12.996  17.390  1.00  0.00           N  
ATOM   1323  CA  THR A  89       0.090 -13.796  16.977  1.00  0.00           C  
ATOM   1324  C   THR A  89      -1.018 -12.908  16.420  1.00  0.00           C  
ATOM   1325  O   THR A  89      -0.931 -11.680  16.490  1.00  0.00           O  
ATOM   1326  CB  THR A  89      -0.456 -14.635  18.148  1.00  0.00           C  
ATOM   1327  OG1 THR A  89      -1.044 -13.768  19.127  1.00  0.00           O  
ATOM   1328  CG2 THR A  89       0.661 -15.439  18.795  1.00  0.00           C  
ATOM   1329  H   THR A  89       1.325 -12.728  18.360  1.00  0.00           H  
ATOM   1330  HA  THR A  89       0.410 -14.480  16.191  1.00  0.00           H  
ATOM   1331  HB  THR A  89      -1.222 -15.318  17.781  1.00  0.00           H  
ATOM   1332  HG1 THR A  89      -1.552 -14.290  19.752  1.00  0.00           H  
ATOM   1333 1HG2 THR A  89       0.258 -16.025  19.620  1.00  0.00           H  
ATOM   1334 2HG2 THR A  89       1.103 -16.108  18.056  1.00  0.00           H  
ATOM   1335 3HG2 THR A  89       1.426 -14.760  19.172  1.00  0.00           H  
ATOM   1336  N   VAL A  90      -2.070 -13.508  15.803  1.00  0.00           N  
ATOM   1337  CA  VAL A  90      -3.222 -12.796  15.260  1.00  0.00           C  
ATOM   1338  C   VAL A  90      -4.000 -12.131  16.394  1.00  0.00           C  
ATOM   1339  O   VAL A  90      -4.355 -10.953  16.302  1.00  0.00           O  
ATOM   1340  CB  VAL A  90      -4.144 -13.761  14.491  1.00  0.00           C  
ATOM   1341  CG1 VAL A  90      -5.424 -13.053  14.072  1.00  0.00           C  
ATOM   1342  CG2 VAL A  90      -3.415 -14.319  13.280  1.00  0.00           C  
ATOM   1343  H   VAL A  90      -2.033 -14.516  15.726  1.00  0.00           H  
ATOM   1344  HA  VAL A  90      -2.861 -12.020  14.584  1.00  0.00           H  
ATOM   1345  HB  VAL A  90      -4.431 -14.578  15.153  1.00  0.00           H  
ATOM   1346 1HG1 VAL A  90      -6.065 -13.749  13.531  1.00  0.00           H  
ATOM   1347 2HG1 VAL A  90      -5.948 -12.693  14.957  1.00  0.00           H  
ATOM   1348 3HG1 VAL A  90      -5.179 -12.209  13.426  1.00  0.00           H  
ATOM   1349 1HG2 VAL A  90      -4.073 -15.001  12.741  1.00  0.00           H  
ATOM   1350 2HG2 VAL A  90      -3.123 -13.500  12.621  1.00  0.00           H  
ATOM   1351 3HG2 VAL A  90      -2.525 -14.857  13.606  1.00  0.00           H  
ATOM   1352  N   GLU A  91      -4.152 -12.833  17.458  1.00  0.00           N  
ATOM   1353  CA  GLU A  91      -4.881 -12.314  18.610  1.00  0.00           C  
ATOM   1354  C   GLU A  91      -4.177 -11.099  19.209  1.00  0.00           C  
ATOM   1355  O   GLU A  91      -4.827 -10.121  19.583  1.00  0.00           O  
ATOM   1356  CB  GLU A  91      -5.038 -13.400  19.676  1.00  0.00           C  
ATOM   1357  CG  GLU A  91      -5.883 -14.590  19.242  1.00  0.00           C  
ATOM   1358  CD  GLU A  91      -5.133 -15.550  18.361  1.00  0.00           C  
ATOM   1359  OE1 GLU A  91      -3.955 -15.363  18.178  1.00  0.00           O  
ATOM   1360  OE2 GLU A  91      -5.740 -16.472  17.870  1.00  0.00           O  
ATOM   1361  H   GLU A  91      -3.760 -13.763  17.501  1.00  0.00           H  
ATOM   1362  HA  GLU A  91      -5.870 -11.995  18.279  1.00  0.00           H  
ATOM   1363 1HB  GLU A  91      -4.054 -13.775  19.961  1.00  0.00           H  
ATOM   1364 2HB  GLU A  91      -5.496 -12.973  20.568  1.00  0.00           H  
ATOM   1365 1HG  GLU A  91      -6.227 -15.121  20.129  1.00  0.00           H  
ATOM   1366 2HG  GLU A  91      -6.760 -14.223  18.709  1.00  0.00           H  
ATOM   1367  N   GLU A  92      -2.859 -11.196  19.257  1.00  0.00           N  
ATOM   1368  CA  GLU A  92      -2.084 -10.060  19.746  1.00  0.00           C  
ATOM   1369  C   GLU A  92      -2.194  -8.869  18.798  1.00  0.00           C  
ATOM   1370  O   GLU A  92      -2.309  -7.725  19.239  1.00  0.00           O  
ATOM   1371  CB  GLU A  92      -0.615 -10.452  19.921  1.00  0.00           C  
ATOM   1372  CG  GLU A  92       0.262  -9.357  20.511  1.00  0.00           C  
ATOM   1373  CD  GLU A  92       1.671  -9.813  20.770  1.00  0.00           C  
ATOM   1374  OE1 GLU A  92       1.862 -10.978  21.024  1.00  0.00           O  
ATOM   1375  OE2 GLU A  92       2.558  -8.994  20.714  1.00  0.00           O  
ATOM   1376  H   GLU A  92      -2.375 -12.034  18.967  1.00  0.00           H  
ATOM   1377  HA  GLU A  92      -2.487  -9.755  20.712  1.00  0.00           H  
ATOM   1378 1HB  GLU A  92      -0.546 -11.324  20.572  1.00  0.00           H  
ATOM   1379 2HB  GLU A  92      -0.196 -10.732  18.954  1.00  0.00           H  
ATOM   1380 1HG  GLU A  92       0.286  -8.514  19.821  1.00  0.00           H  
ATOM   1381 2HG  GLU A  92      -0.182  -9.015  21.445  1.00  0.00           H  
ATOM   1382  N   ALA A  93      -2.171  -9.136  17.534  1.00  0.00           N  
ATOM   1383  CA  ALA A  93      -2.327  -8.073  16.545  1.00  0.00           C  
ATOM   1384  C   ALA A  93      -3.694  -7.406  16.670  1.00  0.00           C  
ATOM   1385  O   ALA A  93      -3.813  -6.190  16.504  1.00  0.00           O  
ATOM   1386  CB  ALA A  93      -2.135  -8.627  15.135  1.00  0.00           C  
ATOM   1387  H   ALA A  93      -2.046 -10.087  17.220  1.00  0.00           H  
ATOM   1388  HA  ALA A  93      -1.562  -7.320  16.734  1.00  0.00           H  
ATOM   1389 1HB  ALA A  93      -2.254  -7.823  14.408  1.00  0.00           H  
ATOM   1390 2HB  ALA A  93      -1.136  -9.054  15.044  1.00  0.00           H  
ATOM   1391 3HB  ALA A  93      -2.878  -9.400  14.944  1.00  0.00           H  
ATOM   1392  N   VAL A  94      -4.730  -8.159  16.979  1.00  0.00           N  
ATOM   1393  CA  VAL A  94      -6.074  -7.629  17.187  1.00  0.00           C  
ATOM   1394  C   VAL A  94      -6.085  -6.720  18.416  1.00  0.00           C  
ATOM   1395  O   VAL A  94      -6.579  -5.591  18.356  1.00  0.00           O  
ATOM   1396  CB  VAL A  94      -7.086  -8.774  17.377  1.00  0.00           C  
ATOM   1397  CG1 VAL A  94      -8.420  -8.229  17.867  1.00  0.00           C  
ATOM   1398  CG2 VAL A  94      -7.261  -9.533  16.071  1.00  0.00           C  
ATOM   1399  H   VAL A  94      -4.574  -9.153  17.073  1.00  0.00           H  
ATOM   1400  HA  VAL A  94      -6.352  -7.040  16.313  1.00  0.00           H  
ATOM   1401  HB  VAL A  94      -6.714  -9.452  18.146  1.00  0.00           H  
ATOM   1402 1HG1 VAL A  94      -9.123  -9.052  17.996  1.00  0.00           H  
ATOM   1403 2HG1 VAL A  94      -8.277  -7.721  18.821  1.00  0.00           H  
ATOM   1404 3HG1 VAL A  94      -8.816  -7.525  17.135  1.00  0.00           H  
ATOM   1405 1HG2 VAL A  94      -7.977 -10.342  16.213  1.00  0.00           H  
ATOM   1406 2HG2 VAL A  94      -7.627  -8.853  15.301  1.00  0.00           H  
ATOM   1407 3HG2 VAL A  94      -6.301  -9.949  15.761  1.00  0.00           H  
ATOM   1408  N   ASN A  95      -5.514  -7.234  19.472  1.00  0.00           N  
ATOM   1409  CA  ASN A  95      -5.513  -6.467  20.713  1.00  0.00           C  
ATOM   1410  C   ASN A  95      -4.708  -5.177  20.574  1.00  0.00           C  
ATOM   1411  O   ASN A  95      -5.154  -4.112  21.001  1.00  0.00           O  
ATOM   1412  CB  ASN A  95      -4.977  -7.308  21.857  1.00  0.00           C  
ATOM   1413  CG  ASN A  95      -5.945  -8.372  22.294  1.00  0.00           C  
ATOM   1414  OD1 ASN A  95      -7.150  -8.276  22.036  1.00  0.00           O  
ATOM   1415  ND2 ASN A  95      -5.440  -9.386  22.950  1.00  0.00           N  
ATOM   1416  H   ASN A  95      -5.074  -8.143  19.455  1.00  0.00           H  
ATOM   1417  HA  ASN A  95      -6.540  -6.183  20.946  1.00  0.00           H  
ATOM   1418 1HB  ASN A  95      -4.044  -7.783  21.553  1.00  0.00           H  
ATOM   1419 2HB  ASN A  95      -4.754  -6.664  22.708  1.00  0.00           H  
ATOM   1420 1HD2 ASN A  95      -6.037 -10.124  23.265  1.00  0.00           H  
ATOM   1421 2HD2 ASN A  95      -4.459  -9.422  23.136  1.00  0.00           H  
ATOM   1422  N   ARG A  96      -3.628  -5.323  19.917  1.00  0.00           N  
ATOM   1423  CA  ARG A  96      -2.799  -4.139  19.716  1.00  0.00           C  
ATOM   1424  C   ARG A  96      -3.498  -3.127  18.816  1.00  0.00           C  
ATOM   1425  O   ARG A  96      -3.480  -1.925  19.091  1.00  0.00           O  
ATOM   1426  CB  ARG A  96      -1.460  -4.520  19.102  1.00  0.00           C  
ATOM   1427  CG  ARG A  96      -0.488  -5.196  20.057  1.00  0.00           C  
ATOM   1428  CD  ARG A  96       0.804  -5.509  19.394  1.00  0.00           C  
ATOM   1429  NE  ARG A  96       1.708  -6.226  20.280  1.00  0.00           N  
ATOM   1430  CZ  ARG A  96       2.517  -5.640  21.184  1.00  0.00           C  
ATOM   1431  NH1 ARG A  96       2.525  -4.331  21.309  1.00  0.00           N  
ATOM   1432  NH2 ARG A  96       3.304  -6.380  21.944  1.00  0.00           N  
ATOM   1433  H   ARG A  96      -3.325  -6.207  19.534  1.00  0.00           H  
ATOM   1434  HA  ARG A  96      -2.627  -3.669  20.684  1.00  0.00           H  
ATOM   1435 1HB  ARG A  96      -1.623  -5.196  18.264  1.00  0.00           H  
ATOM   1436 2HB  ARG A  96      -0.971  -3.627  18.712  1.00  0.00           H  
ATOM   1437 1HG  ARG A  96      -0.289  -4.536  20.902  1.00  0.00           H  
ATOM   1438 2HG  ARG A  96      -0.923  -6.129  20.419  1.00  0.00           H  
ATOM   1439 1HD  ARG A  96       0.622  -6.131  18.518  1.00  0.00           H  
ATOM   1440 2HD  ARG A  96       1.289  -4.583  19.088  1.00  0.00           H  
ATOM   1441  HE  ARG A  96       1.730  -7.234  20.213  1.00  0.00           H  
ATOM   1442 1HH1 ARG A  96       1.923  -3.765  20.727  1.00  0.00           H  
ATOM   1443 2HH1 ARG A  96       3.131  -3.892  21.986  1.00  0.00           H  
ATOM   1444 1HH2 ARG A  96       3.299  -7.387  21.848  1.00  0.00           H  
ATOM   1445 2HH2 ARG A  96       3.911  -5.942  22.621  1.00  0.00           H  
ATOM   1446  N   ALA A  97      -4.114  -3.635  17.741  1.00  0.00           N  
ATOM   1447  CA  ALA A  97      -4.809  -2.747  16.812  1.00  0.00           C  
ATOM   1448  C   ALA A  97      -5.987  -2.056  17.492  1.00  0.00           C  
ATOM   1449  O   ALA A  97      -6.252  -0.878  17.244  1.00  0.00           O  
ATOM   1450  CB  ALA A  97      -5.286  -3.525  15.589  1.00  0.00           C  
ATOM   1451  H   ALA A  97      -4.107  -4.629  17.559  1.00  0.00           H  
ATOM   1452  HA  ALA A  97      -4.107  -1.978  16.490  1.00  0.00           H  
ATOM   1453 1HB  ALA A  97      -5.801  -2.849  14.907  1.00  0.00           H  
ATOM   1454 2HB  ALA A  97      -4.428  -3.967  15.083  1.00  0.00           H  
ATOM   1455 3HB  ALA A  97      -5.968  -4.313  15.903  1.00  0.00           H  
ATOM   1456  N   LEU A  98      -6.682  -2.744  18.365  1.00  0.00           N  
ATOM   1457  CA  LEU A  98      -7.819  -2.172  19.074  1.00  0.00           C  
ATOM   1458  C   LEU A  98      -7.370  -1.060  20.018  1.00  0.00           C  
ATOM   1459  O   LEU A  98      -8.046  -0.037  20.144  1.00  0.00           O  
ATOM   1460  CB  LEU A  98      -8.555  -3.260  19.865  1.00  0.00           C  
ATOM   1461  CG  LEU A  98      -9.351  -4.268  19.026  1.00  0.00           C  
ATOM   1462  CD1 LEU A  98      -9.727  -5.464  19.891  1.00  0.00           C  
ATOM   1463  CD2 LEU A  98     -10.590  -3.592  18.461  1.00  0.00           C  
ATOM   1464  H   LEU A  98      -6.416  -3.701  18.550  1.00  0.00           H  
ATOM   1465  HA  LEU A  98      -8.503  -1.744  18.342  1.00  0.00           H  
ATOM   1466 1HB  LEU A  98      -7.824  -3.819  20.448  1.00  0.00           H  
ATOM   1467 2HB  LEU A  98      -9.249  -2.781  20.554  1.00  0.00           H  
ATOM   1468  HG  LEU A  98      -8.731  -4.632  18.207  1.00  0.00           H  
ATOM   1469 1HD1 LEU A  98     -10.294  -6.180  19.295  1.00  0.00           H  
ATOM   1470 2HD1 LEU A  98      -8.822  -5.941  20.266  1.00  0.00           H  
ATOM   1471 3HD1 LEU A  98     -10.337  -5.129  20.730  1.00  0.00           H  
ATOM   1472 1HD2 LEU A  98     -11.157  -4.307  17.865  1.00  0.00           H  
ATOM   1473 2HD2 LEU A  98     -11.213  -3.228  19.279  1.00  0.00           H  
ATOM   1474 3HD2 LEU A  98     -10.291  -2.751  17.833  1.00  0.00           H  
ATOM   1475  N   ASN A  99      -6.252  -1.353  20.626  1.00  0.00           N  
ATOM   1476  CA  ASN A  99      -5.747  -0.347  21.555  1.00  0.00           C  
ATOM   1477  C   ASN A  99      -5.345   0.935  20.830  1.00  0.00           C  
ATOM   1478  O   ASN A  99      -5.627   2.036  21.303  1.00  0.00           O  
ATOM   1479  CB  ASN A  99      -4.578  -0.898  22.350  1.00  0.00           C  
ATOM   1480  CG  ASN A  99      -5.004  -1.901  23.386  1.00  0.00           C  
ATOM   1481  OD1 ASN A  99      -6.170  -1.928  23.797  1.00  0.00           O  
ATOM   1482  ND2 ASN A  99      -4.083  -2.724  23.816  1.00  0.00           N  
ATOM   1483  H   ASN A  99      -5.730  -2.207  20.496  1.00  0.00           H  
ATOM   1484  HA  ASN A  99      -6.547  -0.087  22.251  1.00  0.00           H  
ATOM   1485 1HB  ASN A  99      -3.868  -1.374  21.671  1.00  0.00           H  
ATOM   1486 2HB  ASN A  99      -4.057  -0.079  22.846  1.00  0.00           H  
ATOM   1487 1HD2 ASN A  99      -4.310  -3.413  24.506  1.00  0.00           H  
ATOM   1488 2HD2 ASN A  99      -3.153  -2.666  23.455  1.00  0.00           H  
ATOM   1489  N   LEU A 100      -4.733   0.717  19.744  1.00  0.00           N  
ATOM   1490  CA  LEU A 100      -4.353   1.865  18.928  1.00  0.00           C  
ATOM   1491  C   LEU A 100      -5.584   2.535  18.325  1.00  0.00           C  
ATOM   1492  O   LEU A 100      -5.633   3.761  18.206  1.00  0.00           O  
ATOM   1493  CB  LEU A 100      -3.399   1.431  17.809  1.00  0.00           C  
ATOM   1494  CG  LEU A 100      -1.999   0.994  18.261  1.00  0.00           C  
ATOM   1495  CD1 LEU A 100      -1.269   0.341  17.096  1.00  0.00           C  
ATOM   1496  CD2 LEU A 100      -1.232   2.202  18.779  1.00  0.00           C  
ATOM   1497  H   LEU A 100      -4.500  -0.213  19.424  1.00  0.00           H  
ATOM   1498  HA  LEU A 100      -3.848   2.590  19.564  1.00  0.00           H  
ATOM   1499 1HB  LEU A 100      -3.848   0.597  17.272  1.00  0.00           H  
ATOM   1500 2HB  LEU A 100      -3.278   2.261  17.113  1.00  0.00           H  
ATOM   1501  HG  LEU A 100      -2.089   0.253  19.056  1.00  0.00           H  
ATOM   1502 1HD1 LEU A 100      -0.275   0.030  17.417  1.00  0.00           H  
ATOM   1503 2HD1 LEU A 100      -1.829  -0.532  16.759  1.00  0.00           H  
ATOM   1504 3HD1 LEU A 100      -1.180   1.053  16.277  1.00  0.00           H  
ATOM   1505 1HD2 LEU A 100      -0.238   1.892  19.101  1.00  0.00           H  
ATOM   1506 2HD2 LEU A 100      -1.141   2.943  17.984  1.00  0.00           H  
ATOM   1507 3HD2 LEU A 100      -1.767   2.638  19.622  1.00  0.00           H  
ATOM   1508  N   LYS A 101      -6.545   1.712  17.903  1.00  0.00           N  
ATOM   1509  CA  LYS A 101      -7.766   2.234  17.292  1.00  0.00           C  
ATOM   1510  C   LYS A 101      -8.368   3.352  18.136  1.00  0.00           C  
ATOM   1511  O   LYS A 101      -8.585   4.461  17.642  1.00  0.00           O  
ATOM   1512  CB  LYS A 101      -8.790   1.114  17.096  1.00  0.00           C  
ATOM   1513  CG  LYS A 101     -10.091   1.558  16.443  1.00  0.00           C  
ATOM   1514  CD  LYS A 101     -11.122   0.439  16.445  1.00  0.00           C  
ATOM   1515  CE  LYS A 101     -12.463   0.918  15.913  1.00  0.00           C  
ATOM   1516  NZ  LYS A 101     -13.517  -0.125  16.036  1.00  0.00           N  
ATOM   1517  H   LYS A 101      -6.434   0.713  18.005  1.00  0.00           H  
ATOM   1518  HA  LYS A 101      -7.514   2.648  16.315  1.00  0.00           H  
ATOM   1519 1HB  LYS A 101      -8.356   0.328  16.476  1.00  0.00           H  
ATOM   1520 2HB  LYS A 101      -9.034   0.670  18.062  1.00  0.00           H  
ATOM   1521 1HG  LYS A 101     -10.496   2.414  16.984  1.00  0.00           H  
ATOM   1522 2HG  LYS A 101      -9.897   1.860  15.414  1.00  0.00           H  
ATOM   1523 1HD  LYS A 101     -10.766  -0.385  15.825  1.00  0.00           H  
ATOM   1524 2HD  LYS A 101     -11.256   0.070  17.464  1.00  0.00           H  
ATOM   1525 1HE  LYS A 101     -12.779   1.802  16.466  1.00  0.00           H  
ATOM   1526 2HE  LYS A 101     -12.362   1.191  14.863  1.00  0.00           H  
ATOM   1527 1HZ  LYS A 101     -14.389   0.231  15.672  1.00  0.00           H  
ATOM   1528 2HZ  LYS A 101     -13.243  -0.945  15.511  1.00  0.00           H  
ATOM   1529 3HZ  LYS A 101     -13.635  -0.373  17.008  1.00  0.00           H  
ATOM   1530  N   THR A 102      -8.574   3.083  19.430  1.00  0.00           N  
ATOM   1531  CA  THR A 102      -9.174   4.041  20.351  1.00  0.00           C  
ATOM   1532  C   THR A 102      -8.248   5.235  20.567  1.00  0.00           C  
ATOM   1533  O   THR A 102      -8.659   6.386  20.399  1.00  0.00           O  
ATOM   1534  CB  THR A 102      -9.501   3.383  21.704  1.00  0.00           C  
ATOM   1535  OG1 THR A 102     -10.446   2.323  21.508  1.00  0.00           O  
ATOM   1536  CG2 THR A 102     -10.084   4.405  22.668  1.00  0.00           C  
ATOM   1537  H   THR A 102      -8.301   2.174  19.774  1.00  0.00           H  
ATOM   1538  HA  THR A 102     -10.105   4.403  19.916  1.00  0.00           H  
ATOM   1539  HB  THR A 102      -8.591   2.964  22.134  1.00  0.00           H  
ATOM   1540  HG1 THR A 102     -10.072   1.667  20.915  1.00  0.00           H  
ATOM   1541 1HG2 THR A 102     -10.308   3.922  23.619  1.00  0.00           H  
ATOM   1542 2HG2 THR A 102      -9.362   5.206  22.828  1.00  0.00           H  
ATOM   1543 3HG2 THR A 102     -10.999   4.820  22.248  1.00  0.00           H  
ATOM   1544  N   LYS A 103      -7.035   5.014  20.849  1.00  0.00           N  
ATOM   1545  CA  LYS A 103      -6.104   6.059  21.266  1.00  0.00           C  
ATOM   1546  C   LYS A 103      -5.873   7.068  20.144  1.00  0.00           C  
ATOM   1547  O   LYS A 103      -5.792   8.273  20.391  1.00  0.00           O  
ATOM   1548  CB  LYS A 103      -4.773   5.448  21.707  1.00  0.00           C  
ATOM   1549  CG  LYS A 103      -4.831   4.705  23.035  1.00  0.00           C  
ATOM   1550  CD  LYS A 103      -3.478   4.115  23.398  1.00  0.00           C  
ATOM   1551  CE  LYS A 103      -3.534   3.374  24.727  1.00  0.00           C  
ATOM   1552  NZ  LYS A 103      -2.209   2.812  25.107  1.00  0.00           N  
ATOM   1553  H   LYS A 103      -6.706   4.062  20.779  1.00  0.00           H  
ATOM   1554  HA  LYS A 103      -6.538   6.592  22.112  1.00  0.00           H  
ATOM   1555 1HB  LYS A 103      -4.424   4.749  20.948  1.00  0.00           H  
ATOM   1556 2HB  LYS A 103      -4.023   6.234  21.797  1.00  0.00           H  
ATOM   1557 1HG  LYS A 103      -5.142   5.392  23.823  1.00  0.00           H  
ATOM   1558 2HG  LYS A 103      -5.564   3.901  22.970  1.00  0.00           H  
ATOM   1559 1HD  LYS A 103      -3.162   3.421  22.618  1.00  0.00           H  
ATOM   1560 2HD  LYS A 103      -2.739   4.914  23.470  1.00  0.00           H  
ATOM   1561 1HE  LYS A 103      -3.864   4.056  25.509  1.00  0.00           H  
ATOM   1562 2HE  LYS A 103      -4.254   2.559  24.659  1.00  0.00           H  
ATOM   1563 1HZ  LYS A 103      -2.289   2.330  25.991  1.00  0.00           H  
ATOM   1564 2HZ  LYS A 103      -1.902   2.163  24.396  1.00  0.00           H  
ATOM   1565 3HZ  LYS A 103      -1.538   3.561  25.192  1.00  0.00           H  
ATOM   1566  N   LEU A 104      -5.847   6.484  18.927  1.00  0.00           N  
ATOM   1567  CA  LEU A 104      -5.449   7.360  17.832  1.00  0.00           C  
ATOM   1568  C   LEU A 104      -6.665   8.036  17.206  1.00  0.00           C  
ATOM   1569  O   LEU A 104      -6.522   8.941  16.383  1.00  0.00           O  
ATOM   1570  CB  LEU A 104      -4.689   6.563  16.764  1.00  0.00           C  
ATOM   1571  CG  LEU A 104      -3.372   5.925  17.222  1.00  0.00           C  
ATOM   1572  CD1 LEU A 104      -2.790   5.090  16.089  1.00  0.00           C  
ATOM   1573  CD2 LEU A 104      -2.402   7.015  17.652  1.00  0.00           C  
ATOM   1574  H   LEU A 104      -6.077   5.521  18.727  1.00  0.00           H  
ATOM   1575  HA  LEU A 104      -4.793   8.134  18.231  1.00  0.00           H  
ATOM   1576 1HB  LEU A 104      -5.335   5.766  16.401  1.00  0.00           H  
ATOM   1577 2HB  LEU A 104      -4.463   7.228  15.930  1.00  0.00           H  
ATOM   1578  HG  LEU A 104      -3.564   5.257  18.063  1.00  0.00           H  
ATOM   1579 1HD1 LEU A 104      -1.854   4.636  16.414  1.00  0.00           H  
ATOM   1580 2HD1 LEU A 104      -3.497   4.307  15.814  1.00  0.00           H  
ATOM   1581 3HD1 LEU A 104      -2.603   5.729  15.226  1.00  0.00           H  
ATOM   1582 1HD2 LEU A 104      -1.465   6.561  17.979  1.00  0.00           H  
ATOM   1583 2HD2 LEU A 104      -2.208   7.682  16.812  1.00  0.00           H  
ATOM   1584 3HD2 LEU A 104      -2.835   7.584  18.475  1.00  0.00           H  
ATOM   1585  N   GLY A 105      -7.873   7.663  17.654  1.00  0.00           N  
ATOM   1586  CA  GLY A 105      -9.103   8.157  17.057  1.00  0.00           C  
ATOM   1587  C   GLY A 105      -9.304   7.684  15.630  1.00  0.00           C  
ATOM   1588  O   GLY A 105      -9.663   8.475  14.754  1.00  0.00           O  
ATOM   1589  H   GLY A 105      -7.927   7.018  18.430  1.00  0.00           H  
ATOM   1590 1HA  GLY A 105      -9.954   7.833  17.656  1.00  0.00           H  
ATOM   1591 2HA  GLY A 105      -9.100   9.246  17.066  1.00  0.00           H  
ATOM   1592  N   VAL A 106      -8.910   6.427  15.303  1.00  0.00           N  
ATOM   1593  CA  VAL A 106      -8.941   5.964  13.921  1.00  0.00           C  
ATOM   1594  C   VAL A 106      -9.680   4.631  13.838  1.00  0.00           C  
ATOM   1595  O   VAL A 106     -10.135   4.103  14.855  1.00  0.00           O  
ATOM   1596  CB  VAL A 106      -7.512   5.801  13.370  1.00  0.00           C  
ATOM   1597  CG1 VAL A 106      -6.787   7.139  13.367  1.00  0.00           C  
ATOM   1598  CG2 VAL A 106      -6.751   4.777  14.198  1.00  0.00           C  
ATOM   1599  H   VAL A 106      -8.589   5.798  16.026  1.00  0.00           H  
ATOM   1600  HA  VAL A 106      -9.482   6.698  13.322  1.00  0.00           H  
ATOM   1601  HB  VAL A 106      -7.568   5.464  12.335  1.00  0.00           H  
ATOM   1602 1HG1 VAL A 106      -5.779   7.006  12.974  1.00  0.00           H  
ATOM   1603 2HG1 VAL A 106      -7.330   7.846  12.739  1.00  0.00           H  
ATOM   1604 3HG1 VAL A 106      -6.731   7.525  14.384  1.00  0.00           H  
ATOM   1605 1HG2 VAL A 106      -5.742   4.667  13.802  1.00  0.00           H  
ATOM   1606 2HG2 VAL A 106      -6.701   5.112  15.234  1.00  0.00           H  
ATOM   1607 3HG2 VAL A 106      -7.266   3.817  14.152  1.00  0.00           H  
ATOM   1608  N   ASP A 107      -9.798   4.141  12.559  1.00  0.00           N  
ATOM   1609  CA  ASP A 107     -10.380   2.810  12.416  1.00  0.00           C  
ATOM   1610  C   ASP A 107      -9.330   1.725  12.643  1.00  0.00           C  
ATOM   1611  O   ASP A 107      -8.179   2.024  12.973  1.00  0.00           O  
ATOM   1612  CB  ASP A 107     -11.004   2.643  11.029  1.00  0.00           C  
ATOM   1613  CG  ASP A 107      -9.974   2.669   9.908  1.00  0.00           C  
ATOM   1614  OD1 ASP A 107      -8.808   2.542  10.196  1.00  0.00           O  
ATOM   1615  OD2 ASP A 107     -10.363   2.815   8.774  1.00  0.00           O  
ATOM   1616  H   ASP A 107      -9.508   4.642  11.731  1.00  0.00           H  
ATOM   1617  HA  ASP A 107     -11.157   2.689  13.172  1.00  0.00           H  
ATOM   1618 1HB  ASP A 107     -11.544   1.697  10.984  1.00  0.00           H  
ATOM   1619 2HB  ASP A 107     -11.727   3.441  10.857  1.00  0.00           H  
ATOM   1620  N   LEU A 108      -9.705   0.480  12.529  1.00  0.00           N  
ATOM   1621  CA  LEU A 108      -8.888  -0.661  12.927  1.00  0.00           C  
ATOM   1622  C   LEU A 108      -7.856  -0.993  11.853  1.00  0.00           C  
ATOM   1623  O   LEU A 108      -6.786  -1.522  12.158  1.00  0.00           O  
ATOM   1624  CB  LEU A 108      -9.775  -1.883  13.192  1.00  0.00           C  
ATOM   1625  CG  LEU A 108      -9.095  -3.056  13.911  1.00  0.00           C  
ATOM   1626  CD1 LEU A 108      -8.615  -2.602  15.283  1.00  0.00           C  
ATOM   1627  CD2 LEU A 108     -10.073  -4.215  14.029  1.00  0.00           C  
ATOM   1628  H   LEU A 108     -10.622   0.316  12.137  1.00  0.00           H  
ATOM   1629  HA  LEU A 108      -8.358  -0.403  13.843  1.00  0.00           H  
ATOM   1630 1HB  LEU A 108     -10.624  -1.572  13.798  1.00  0.00           H  
ATOM   1631 2HB  LEU A 108     -10.152  -2.253  12.238  1.00  0.00           H  
ATOM   1632  HG  LEU A 108      -8.221  -3.375  13.341  1.00  0.00           H  
ATOM   1633 1HD1 LEU A 108      -8.132  -3.435  15.793  1.00  0.00           H  
ATOM   1634 2HD1 LEU A 108      -7.902  -1.785  15.167  1.00  0.00           H  
ATOM   1635 3HD1 LEU A 108      -9.466  -2.261  15.871  1.00  0.00           H  
ATOM   1636 1HD2 LEU A 108      -9.589  -5.049  14.539  1.00  0.00           H  
ATOM   1637 2HD2 LEU A 108     -10.946  -3.898  14.600  1.00  0.00           H  
ATOM   1638 3HD2 LEU A 108     -10.385  -4.531  13.034  1.00  0.00           H  
ATOM   1639  N   ALA A 109      -8.221  -0.662  10.606  1.00  0.00           N  
ATOM   1640  CA  ALA A 109      -7.253  -0.878   9.534  1.00  0.00           C  
ATOM   1641  C   ALA A 109      -6.057   0.059   9.673  1.00  0.00           C  
ATOM   1642  O   ALA A 109      -4.917  -0.341   9.429  1.00  0.00           O  
ATOM   1643  CB  ALA A 109      -7.915  -0.693   8.176  1.00  0.00           C  
ATOM   1644  H   ALA A 109      -9.126  -0.276  10.380  1.00  0.00           H  
ATOM   1645  HA  ALA A 109      -6.883  -1.902   9.602  1.00  0.00           H  
ATOM   1646 1HB  ALA A 109      -7.181  -0.857   7.388  1.00  0.00           H  
ATOM   1647 2HB  ALA A 109      -8.730  -1.408   8.068  1.00  0.00           H  
ATOM   1648 3HB  ALA A 109      -8.309   0.319   8.099  1.00  0.00           H  
ATOM   1649  N   THR A 110      -6.367   1.293  10.092  1.00  0.00           N  
ATOM   1650  CA  THR A 110      -5.305   2.263  10.332  1.00  0.00           C  
ATOM   1651  C   THR A 110      -4.423   1.823  11.496  1.00  0.00           C  
ATOM   1652  O   THR A 110      -3.195   1.901  11.418  1.00  0.00           O  
ATOM   1653  CB  THR A 110      -5.882   3.662  10.616  1.00  0.00           C  
ATOM   1654  OG1 THR A 110      -6.704   4.075   9.516  1.00  0.00           O  
ATOM   1655  CG2 THR A 110      -4.761   4.672  10.813  1.00  0.00           C  
ATOM   1656  H   THR A 110      -7.327   1.568  10.245  1.00  0.00           H  
ATOM   1657  HA  THR A 110      -4.685   2.325   9.437  1.00  0.00           H  
ATOM   1658  HB  THR A 110      -6.495   3.627  11.517  1.00  0.00           H  
ATOM   1659  HG1 THR A 110      -7.515   3.561   9.514  1.00  0.00           H  
ATOM   1660 1HG2 THR A 110      -5.188   5.654  11.013  1.00  0.00           H  
ATOM   1661 2HG2 THR A 110      -4.141   4.366  11.657  1.00  0.00           H  
ATOM   1662 3HG2 THR A 110      -4.151   4.717   9.913  1.00  0.00           H  
ATOM   1663  N   ALA A 111      -5.052   1.312  12.509  1.00  0.00           N  
ATOM   1664  CA  ALA A 111      -4.314   0.793  13.658  1.00  0.00           C  
ATOM   1665  C   ALA A 111      -3.379  -0.338  13.242  1.00  0.00           C  
ATOM   1666  O   ALA A 111      -2.214  -0.371  13.648  1.00  0.00           O  
ATOM   1667  CB  ALA A 111      -5.281   0.310  14.738  1.00  0.00           C  
ATOM   1668  H   ALA A 111      -6.061   1.268  12.512  1.00  0.00           H  
ATOM   1669  HA  ALA A 111      -3.707   1.602  14.065  1.00  0.00           H  
ATOM   1670 1HB  ALA A 111      -4.714  -0.074  15.586  1.00  0.00           H  
ATOM   1671 2HB  ALA A 111      -5.906   1.141  15.064  1.00  0.00           H  
ATOM   1672 3HB  ALA A 111      -5.910  -0.481  14.335  1.00  0.00           H  
ATOM   1673  N   ALA A 112      -3.870  -1.246  12.434  1.00  0.00           N  
ATOM   1674  CA  ALA A 112      -3.057  -2.354  11.941  1.00  0.00           C  
ATOM   1675  C   ALA A 112      -1.920  -1.849  11.058  1.00  0.00           C  
ATOM   1676  O   ALA A 112      -0.825  -2.417  11.059  1.00  0.00           O  
ATOM   1677  CB  ALA A 112      -3.923  -3.349  11.172  1.00  0.00           C  
ATOM   1678  H   ALA A 112      -4.835  -1.178  12.143  1.00  0.00           H  
ATOM   1679  HA  ALA A 112      -2.617  -2.860  12.801  1.00  0.00           H  
ATOM   1680 1HB  ALA A 112      -3.302  -4.169  10.811  1.00  0.00           H  
ATOM   1681 2HB  ALA A 112      -4.697  -3.742  11.831  1.00  0.00           H  
ATOM   1682 3HB  ALA A 112      -4.388  -2.847  10.325  1.00  0.00           H  
ATOM   1683  N   LEU A 113      -2.222  -0.780  10.339  1.00  0.00           N  
ATOM   1684  CA  LEU A 113      -1.196  -0.179   9.495  1.00  0.00           C  
ATOM   1685  C   LEU A 113      -0.021   0.310  10.333  1.00  0.00           C  
ATOM   1686  O   LEU A 113       1.135   0.180   9.926  1.00  0.00           O  
ATOM   1687  CB  LEU A 113      -1.783   0.988   8.692  1.00  0.00           C  
ATOM   1688  CG  LEU A 113      -0.810   1.699   7.743  1.00  0.00           C  
ATOM   1689  CD1 LEU A 113      -0.250   0.695   6.744  1.00  0.00           C  
ATOM   1690  CD2 LEU A 113      -1.532   2.834   7.032  1.00  0.00           C  
ATOM   1691  H   LEU A 113      -3.145  -0.369  10.359  1.00  0.00           H  
ATOM   1692  HA  LEU A 113      -0.831  -0.938   8.803  1.00  0.00           H  
ATOM   1693 1HB  LEU A 113      -2.615   0.616   8.096  1.00  0.00           H  
ATOM   1694 2HB  LEU A 113      -2.167   1.732   9.391  1.00  0.00           H  
ATOM   1695  HG  LEU A 113       0.027   2.102   8.314  1.00  0.00           H  
ATOM   1696 1HD1 LEU A 113       0.441   1.200   6.069  1.00  0.00           H  
ATOM   1697 2HD1 LEU A 113       0.277  -0.095   7.278  1.00  0.00           H  
ATOM   1698 3HD1 LEU A 113      -1.067   0.262   6.168  1.00  0.00           H  
ATOM   1699 1HD2 LEU A 113      -0.840   3.340   6.358  1.00  0.00           H  
ATOM   1700 2HD2 LEU A 113      -2.368   2.432   6.459  1.00  0.00           H  
ATOM   1701 3HD2 LEU A 113      -1.906   3.545   7.769  1.00  0.00           H  
ATOM   1702  N   ALA A 114      -0.326   0.813  11.432  1.00  0.00           N  
ATOM   1703  CA  ALA A 114       0.733   1.280  12.325  1.00  0.00           C  
ATOM   1704  C   ALA A 114       1.610   0.121  12.788  1.00  0.00           C  
ATOM   1705  O   ALA A 114       2.826   0.272  12.923  1.00  0.00           O  
ATOM   1706  CB  ALA A 114       0.132   2.002  13.529  1.00  0.00           C  
ATOM   1707  H   ALA A 114      -1.290   0.906  11.722  1.00  0.00           H  
ATOM   1708  HA  ALA A 114       1.359   1.979  11.770  1.00  0.00           H  
ATOM   1709 1HB  ALA A 114       0.933   2.344  14.185  1.00  0.00           H  
ATOM   1710 2HB  ALA A 114      -0.448   2.859  13.187  1.00  0.00           H  
ATOM   1711 3HB  ALA A 114      -0.518   1.320  14.076  1.00  0.00           H  
ATOM   1712  N   LEU A 115       0.973  -1.001  13.001  1.00  0.00           N  
ATOM   1713  CA  LEU A 115       1.730  -2.163  13.452  1.00  0.00           C  
ATOM   1714  C   LEU A 115       2.665  -2.663  12.354  1.00  0.00           C  
ATOM   1715  O   LEU A 115       3.821  -2.996  12.621  1.00  0.00           O  
ATOM   1716  CB  LEU A 115       0.785  -3.286  13.883  1.00  0.00           C  
ATOM   1717  CG  LEU A 115      -0.123  -2.986  15.077  1.00  0.00           C  
ATOM   1718  CD1 LEU A 115      -1.100  -4.135  15.302  1.00  0.00           C  
ATOM   1719  CD2 LEU A 115       0.707  -2.730  16.330  1.00  0.00           C  
ATOM   1720  H   LEU A 115      -0.024  -1.087  12.862  1.00  0.00           H  
ATOM   1721  HA  LEU A 115       2.336  -1.869  14.309  1.00  0.00           H  
ATOM   1722 1HB  LEU A 115       0.143  -3.542  13.042  1.00  0.00           H  
ATOM   1723 2HB  LEU A 115       1.380  -4.163  14.139  1.00  0.00           H  
ATOM   1724  HG  LEU A 115      -0.724  -2.101  14.865  1.00  0.00           H  
ATOM   1725 1HD1 LEU A 115      -1.740  -3.907  16.156  1.00  0.00           H  
ATOM   1726 2HD1 LEU A 115      -1.717  -4.269  14.413  1.00  0.00           H  
ATOM   1727 3HD1 LEU A 115      -0.546  -5.051  15.501  1.00  0.00           H  
ATOM   1728 1HD2 LEU A 115       0.043  -2.517  17.169  1.00  0.00           H  
ATOM   1729 2HD2 LEU A 115       1.307  -3.612  16.556  1.00  0.00           H  
ATOM   1730 3HD2 LEU A 115       1.364  -1.877  16.162  1.00  0.00           H  
ATOM   1731  N   LEU A 116       2.091  -2.626  11.201  1.00  0.00           N  
ATOM   1732  CA  LEU A 116       2.903  -3.010  10.050  1.00  0.00           C  
ATOM   1733  C   LEU A 116       4.058  -2.034   9.849  1.00  0.00           C  
ATOM   1734  O   LEU A 116       5.174  -2.445   9.526  1.00  0.00           O  
ATOM   1735  CB  LEU A 116       2.040  -3.061   8.783  1.00  0.00           C  
ATOM   1736  CG  LEU A 116       1.133  -4.291   8.645  1.00  0.00           C  
ATOM   1737  CD1 LEU A 116       0.020  -3.992   7.650  1.00  0.00           C  
ATOM   1738  CD2 LEU A 116       1.961  -5.486   8.197  1.00  0.00           C  
ATOM   1739  H   LEU A 116       1.131  -2.351  11.056  1.00  0.00           H  
ATOM   1740  HA  LEU A 116       3.320  -4.000  10.235  1.00  0.00           H  
ATOM   1741 1HB  LEU A 116       1.405  -2.177   8.760  1.00  0.00           H  
ATOM   1742 2HB  LEU A 116       2.696  -3.035   7.913  1.00  0.00           H  
ATOM   1743  HG  LEU A 116       0.669  -4.511   9.608  1.00  0.00           H  
ATOM   1744 1HD1 LEU A 116      -0.625  -4.866   7.552  1.00  0.00           H  
ATOM   1745 2HD1 LEU A 116      -0.569  -3.146   8.005  1.00  0.00           H  
ATOM   1746 3HD1 LEU A 116       0.454  -3.752   6.680  1.00  0.00           H  
ATOM   1747 1HD2 LEU A 116       1.317  -6.360   8.100  1.00  0.00           H  
ATOM   1748 2HD2 LEU A 116       2.424  -5.267   7.235  1.00  0.00           H  
ATOM   1749 3HD2 LEU A 116       2.738  -5.687   8.935  1.00  0.00           H  
ATOM   1750  N   THR A 117       3.784  -0.826  10.041  1.00  0.00           N  
ATOM   1751  CA  THR A 117       4.798   0.212   9.879  1.00  0.00           C  
ATOM   1752  C   THR A 117       5.954  -0.006  10.851  1.00  0.00           C  
ATOM   1753  O   THR A 117       7.120   0.039  10.455  1.00  0.00           O  
ATOM   1754  CB  THR A 117       4.198   1.614  10.089  1.00  0.00           C  
ATOM   1755  OG1 THR A 117       3.149   1.836   9.139  1.00  0.00           O  
ATOM   1756  CG2 THR A 117       5.267   2.683   9.918  1.00  0.00           C  
ATOM   1757  H   THR A 117       2.849  -0.561  10.313  1.00  0.00           H  
ATOM   1758  HA  THR A 117       5.188   0.159   8.863  1.00  0.00           H  
ATOM   1759  HB  THR A 117       3.781   1.685  11.094  1.00  0.00           H  
ATOM   1760  HG1 THR A 117       2.398   1.277   9.355  1.00  0.00           H  
ATOM   1761 1HG2 THR A 117       4.826   3.667  10.069  1.00  0.00           H  
ATOM   1762 2HG2 THR A 117       6.062   2.524  10.647  1.00  0.00           H  
ATOM   1763 3HG2 THR A 117       5.682   2.624   8.912  1.00  0.00           H  
ATOM   1764  N   ALA A 118       5.625  -0.280  12.062  1.00  0.00           N  
ATOM   1765  CA  ALA A 118       6.638  -0.526  13.086  1.00  0.00           C  
ATOM   1766  C   ALA A 118       7.530  -1.704  12.702  1.00  0.00           C  
ATOM   1767  O   ALA A 118       8.747  -1.659  12.897  1.00  0.00           O  
ATOM   1768  CB  ALA A 118       5.977  -0.783  14.437  1.00  0.00           C  
ATOM   1769  H   ALA A 118       4.648  -0.327  12.315  1.00  0.00           H  
ATOM   1770  HA  ALA A 118       7.265   0.362  13.163  1.00  0.00           H  
ATOM   1771 1HB  ALA A 118       6.745  -0.965  15.189  1.00  0.00           H  
ATOM   1772 2HB  ALA A 118       5.387   0.088  14.724  1.00  0.00           H  
ATOM   1773 3HB  ALA A 118       5.327  -1.653  14.364  1.00  0.00           H  
ATOM   1774  N   ALA A 119       6.972  -2.704  12.186  1.00  0.00           N  
ATOM   1775  CA  ALA A 119       7.714  -3.904  11.809  1.00  0.00           C  
ATOM   1776  C   ALA A 119       8.754  -3.593  10.737  1.00  0.00           C  
ATOM   1777  O   ALA A 119       9.918  -3.980  10.859  1.00  0.00           O  
ATOM   1778  CB  ALA A 119       6.759  -4.991  11.321  1.00  0.00           C  
ATOM   1779  H   ALA A 119       5.975  -2.672  12.027  1.00  0.00           H  
ATOM   1780  HA  ALA A 119       8.241  -4.268  12.691  1.00  0.00           H  
ATOM   1781 1HB  ALA A 119       7.330  -5.878  11.045  1.00  0.00           H  
ATOM   1782 2HB  ALA A 119       6.058  -5.243  12.117  1.00  0.00           H  
ATOM   1783 3HB  ALA A 119       6.209  -4.630  10.454  1.00  0.00           H  
ATOM   1784  N   LYS A 120       8.404  -2.834   9.768  1.00  0.00           N  
ATOM   1785  CA  LYS A 120       9.255  -2.611   8.603  1.00  0.00           C  
ATOM   1786  C   LYS A 120      10.309  -1.546   8.889  1.00  0.00           C  
ATOM   1787  O   LYS A 120      11.383  -1.549   8.283  1.00  0.00           O  
ATOM   1788  CB  LYS A 120       8.411  -2.204   7.394  1.00  0.00           C  
ATOM   1789  CG  LYS A 120       7.630  -3.346   6.759  1.00  0.00           C  
ATOM   1790  CD  LYS A 120       6.630  -2.831   5.736  1.00  0.00           C  
ATOM   1791  CE  LYS A 120       6.106  -3.957   4.855  1.00  0.00           C  
ATOM   1792  NZ  LYS A 120       4.929  -3.532   4.050  1.00  0.00           N  
ATOM   1793  H   LYS A 120       7.506  -2.376   9.817  1.00  0.00           H  
ATOM   1794  HA  LYS A 120       9.771  -3.542   8.367  1.00  0.00           H  
ATOM   1795 1HB  LYS A 120       7.696  -1.434   7.690  1.00  0.00           H  
ATOM   1796 2HB  LYS A 120       9.056  -1.773   6.628  1.00  0.00           H  
ATOM   1797 1HG  LYS A 120       8.321  -4.031   6.267  1.00  0.00           H  
ATOM   1798 2HG  LYS A 120       7.094  -3.895   7.533  1.00  0.00           H  
ATOM   1799 1HD  LYS A 120       5.789  -2.363   6.250  1.00  0.00           H  
ATOM   1800 2HD  LYS A 120       7.109  -2.082   5.104  1.00  0.00           H  
ATOM   1801 1HE  LYS A 120       6.894  -4.286   4.180  1.00  0.00           H  
ATOM   1802 2HE  LYS A 120       5.817  -4.801   5.480  1.00  0.00           H  
ATOM   1803 1HZ  LYS A 120       4.613  -4.305   3.482  1.00  0.00           H  
ATOM   1804 2HZ  LYS A 120       4.184  -3.241   4.667  1.00  0.00           H  
ATOM   1805 3HZ  LYS A 120       5.191  -2.762   3.452  1.00  0.00           H  
ATOM   1806  N   LEU A 121      10.055  -0.722   9.829  1.00  0.00           N  
ATOM   1807  CA  LEU A 121      11.037   0.273  10.244  1.00  0.00           C  
ATOM   1808  C   LEU A 121      12.093  -0.351  11.150  1.00  0.00           C  
ATOM   1809  O   LEU A 121      13.187   0.197  11.305  1.00  0.00           O  
ATOM   1810  CB  LEU A 121      10.345   1.432  10.972  1.00  0.00           C  
ATOM   1811  CG  LEU A 121       9.441   2.318  10.106  1.00  0.00           C  
ATOM   1812  CD1 LEU A 121       8.659   3.273  10.998  1.00  0.00           C  
ATOM   1813  CD2 LEU A 121      10.290   3.080   9.100  1.00  0.00           C  
ATOM   1814  H   LEU A 121       9.161  -0.755  10.296  1.00  0.00           H  
ATOM   1815  HA  LEU A 121      11.534   0.660   9.355  1.00  0.00           H  
ATOM   1816 1HB  LEU A 121       9.736   1.022  11.776  1.00  0.00           H  
ATOM   1817 2HB  LEU A 121      11.110   2.071  11.414  1.00  0.00           H  
ATOM   1818  HG  LEU A 121       8.722   1.694   9.575  1.00  0.00           H  
ATOM   1819 1HD1 LEU A 121       8.017   3.902  10.382  1.00  0.00           H  
ATOM   1820 2HD1 LEU A 121       8.046   2.701  11.694  1.00  0.00           H  
ATOM   1821 3HD1 LEU A 121       9.354   3.900  11.555  1.00  0.00           H  
ATOM   1822 1HD2 LEU A 121       9.647   3.709   8.483  1.00  0.00           H  
ATOM   1823 2HD2 LEU A 121      11.009   3.705   9.630  1.00  0.00           H  
ATOM   1824 3HD2 LEU A 121      10.824   2.373   8.464  1.00  0.00           H  
ATOM   1825  N   GLY A 122      11.773  -1.570  11.637  1.00  0.00           N  
ATOM   1826  CA  GLY A 122      12.651  -2.171  12.627  1.00  0.00           C  
ATOM   1827  C   GLY A 122      12.586  -1.487  13.977  1.00  0.00           C  
ATOM   1828  O   GLY A 122      13.613  -1.290  14.631  1.00  0.00           O  
ATOM   1829  H   GLY A 122      10.949  -2.073  11.340  1.00  0.00           H  
ATOM   1830 1HA  GLY A 122      12.390  -3.222  12.754  1.00  0.00           H  
ATOM   1831 2HA  GLY A 122      13.680  -2.138  12.267  1.00  0.00           H  
ATOM   1832  N   THR A 123      11.382  -0.929  14.351  1.00  0.00           N  
ATOM   1833  CA  THR A 123      11.176  -0.167  15.578  1.00  0.00           C  
ATOM   1834  C   THR A 123      10.045  -0.771  16.405  1.00  0.00           C  
ATOM   1835  O   THR A 123       9.494  -1.812  16.045  1.00  0.00           O  
ATOM   1836  CB  THR A 123      10.866   1.310  15.270  1.00  0.00           C  
ATOM   1837  OG1 THR A 123       9.573   1.412  14.661  1.00  0.00           O  
ATOM   1838  CG2 THR A 123      11.913   1.891  14.333  1.00  0.00           C  
ATOM   1839  H   THR A 123      10.605  -1.068  13.721  1.00  0.00           H  
ATOM   1840  HA  THR A 123      12.092  -0.207  16.168  1.00  0.00           H  
ATOM   1841  HB  THR A 123      10.861   1.882  16.199  1.00  0.00           H  
ATOM   1842  HG1 THR A 123       8.894   1.315  15.333  1.00  0.00           H  
ATOM   1843 1HG2 THR A 123      11.678   2.935  14.127  1.00  0.00           H  
ATOM   1844 2HG2 THR A 123      12.896   1.825  14.799  1.00  0.00           H  
ATOM   1845 3HG2 THR A 123      11.916   1.330  13.399  1.00  0.00           H  
ATOM   1846  N   THR A 124       9.775  -0.151  17.559  1.00  0.00           N  
ATOM   1847  CA  THR A 124       8.631  -0.593  18.349  1.00  0.00           C  
ATOM   1848  C   THR A 124       7.338   0.023  17.821  1.00  0.00           C  
ATOM   1849  O   THR A 124       7.370   0.895  16.951  1.00  0.00           O  
ATOM   1850  CB  THR A 124       8.810  -0.234  19.836  1.00  0.00           C  
ATOM   1851  OG1 THR A 124       8.737   1.188  19.999  1.00  0.00           O  
ATOM   1852  CG2 THR A 124      10.153  -0.732  20.348  1.00  0.00           C  
ATOM   1853  H   THR A 124      10.340   0.614  17.899  1.00  0.00           H  
ATOM   1854  HA  THR A 124       8.553  -1.678  18.269  1.00  0.00           H  
ATOM   1855  HB  THR A 124       8.012  -0.693  20.420  1.00  0.00           H  
ATOM   1856  HG1 THR A 124       8.655   1.399  20.933  1.00  0.00           H  
ATOM   1857 1HG2 THR A 124      10.261  -0.470  21.400  1.00  0.00           H  
ATOM   1858 2HG2 THR A 124      10.206  -1.815  20.236  1.00  0.00           H  
ATOM   1859 3HG2 THR A 124      10.954  -0.268  19.774  1.00  0.00           H  
ATOM   1860  N   VAL A 125       6.143  -0.431  18.285  1.00  0.00           N  
ATOM   1861  CA  VAL A 125       4.836   0.090  17.902  1.00  0.00           C  
ATOM   1862  C   VAL A 125       4.703   1.543  18.354  1.00  0.00           C  
ATOM   1863  O   VAL A 125       4.294   2.406  17.576  1.00  0.00           O  
ATOM   1864  CB  VAL A 125       3.711  -0.755  18.529  1.00  0.00           C  
ATOM   1865  CG1 VAL A 125       2.358  -0.102  18.287  1.00  0.00           C  
ATOM   1866  CG2 VAL A 125       3.740  -2.163  17.956  1.00  0.00           C  
ATOM   1867  H   VAL A 125       6.194  -1.191  18.948  1.00  0.00           H  
ATOM   1868  HA  VAL A 125       4.755   0.056  16.814  1.00  0.00           H  
ATOM   1869  HB  VAL A 125       3.859  -0.797  19.608  1.00  0.00           H  
ATOM   1870 1HG1 VAL A 125       1.574  -0.713  18.737  1.00  0.00           H  
ATOM   1871 2HG1 VAL A 125       2.347   0.890  18.737  1.00  0.00           H  
ATOM   1872 3HG1 VAL A 125       2.180  -0.018  17.215  1.00  0.00           H  
ATOM   1873 1HG2 VAL A 125       2.943  -2.755  18.404  1.00  0.00           H  
ATOM   1874 2HG2 VAL A 125       3.598  -2.120  16.876  1.00  0.00           H  
ATOM   1875 3HG2 VAL A 125       4.703  -2.626  18.176  1.00  0.00           H  
ATOM   1876  N   GLU A 126       5.142   1.868  19.562  1.00  0.00           N  
ATOM   1877  CA  GLU A 126       5.018   3.207  20.127  1.00  0.00           C  
ATOM   1878  C   GLU A 126       5.833   4.221  19.330  1.00  0.00           C  
ATOM   1879  O   GLU A 126       5.364   5.327  19.058  1.00  0.00           O  
ATOM   1880  CB  GLU A 126       5.471   3.211  21.589  1.00  0.00           C  
ATOM   1881  CG  GLU A 126       4.610   2.366  22.516  1.00  0.00           C  
ATOM   1882  CD  GLU A 126       4.907   0.895  22.413  1.00  0.00           C  
ATOM   1883  OE1 GLU A 126       5.833   0.544  21.722  1.00  0.00           O  
ATOM   1884  OE2 GLU A 126       4.209   0.123  23.027  1.00  0.00           O  
ATOM   1885  H   GLU A 126       5.581   1.142  20.108  1.00  0.00           H  
ATOM   1886  HA  GLU A 126       3.972   3.510  20.077  1.00  0.00           H  
ATOM   1887 1HB  GLU A 126       6.495   2.841  21.654  1.00  0.00           H  
ATOM   1888 2HB  GLU A 126       5.467   4.233  21.968  1.00  0.00           H  
ATOM   1889 1HG  GLU A 126       4.776   2.687  23.543  1.00  0.00           H  
ATOM   1890 2HG  GLU A 126       3.560   2.536  22.276  1.00  0.00           H  
ATOM   1891  N   GLU A 127       7.041   3.708  18.947  1.00  0.00           N  
ATOM   1892  CA  GLU A 127       7.918   4.604  18.199  1.00  0.00           C  
ATOM   1893  C   GLU A 127       7.332   4.940  16.832  1.00  0.00           C  
ATOM   1894  O   GLU A 127       7.347   6.098  16.412  1.00  0.00           O  
ATOM   1895  CB  GLU A 127       9.303   3.975  18.030  1.00  0.00           C  
ATOM   1896  CG  GLU A 127      10.139   3.947  19.302  1.00  0.00           C  
ATOM   1897  CD  GLU A 127      11.420   3.176  19.143  1.00  0.00           C  
ATOM   1898  OE1 GLU A 127      11.393   2.135  18.531  1.00  0.00           O  
ATOM   1899  OE2 GLU A 127      12.427   3.629  19.634  1.00  0.00           O  
ATOM   1900  H   GLU A 127       7.352   2.768  19.145  1.00  0.00           H  
ATOM   1901  HA  GLU A 127       8.016   5.536  18.757  1.00  0.00           H  
ATOM   1902 1HB  GLU A 127       9.197   2.949  17.678  1.00  0.00           H  
ATOM   1903 2HB  GLU A 127       9.863   4.526  17.274  1.00  0.00           H  
ATOM   1904 1HG  GLU A 127      10.378   4.970  19.591  1.00  0.00           H  
ATOM   1905 2HG  GLU A 127       9.550   3.502  20.102  1.00  0.00           H  
ATOM   1906  N   ALA A 128       6.823   3.908  16.186  1.00  0.00           N  
ATOM   1907  CA  ALA A 128       6.269   4.124  14.852  1.00  0.00           C  
ATOM   1908  C   ALA A 128       5.056   5.048  14.905  1.00  0.00           C  
ATOM   1909  O   ALA A 128       4.875   5.898  14.030  1.00  0.00           O  
ATOM   1910  CB  ALA A 128       5.892   2.790  14.210  1.00  0.00           C  
ATOM   1911  H   ALA A 128       6.805   2.979  16.582  1.00  0.00           H  
ATOM   1912  HA  ALA A 128       7.033   4.605  14.242  1.00  0.00           H  
ATOM   1913 1HB  ALA A 128       5.480   2.969  13.216  1.00  0.00           H  
ATOM   1914 2HB  ALA A 128       6.779   2.162  14.128  1.00  0.00           H  
ATOM   1915 3HB  ALA A 128       5.148   2.288  14.826  1.00  0.00           H  
ATOM   1916  N   VAL A 129       4.209   4.962  15.919  1.00  0.00           N  
ATOM   1917  CA  VAL A 129       3.019   5.792  16.073  1.00  0.00           C  
ATOM   1918  C   VAL A 129       3.427   7.246  16.301  1.00  0.00           C  
ATOM   1919  O   VAL A 129       2.870   8.157  15.687  1.00  0.00           O  
ATOM   1920  CB  VAL A 129       2.165   5.300  17.257  1.00  0.00           C  
ATOM   1921  CG1 VAL A 129       1.074   6.308  17.582  1.00  0.00           C  
ATOM   1922  CG2 VAL A 129       1.565   3.940  16.931  1.00  0.00           C  
ATOM   1923  H   VAL A 129       4.419   4.269  16.621  1.00  0.00           H  
ATOM   1924  HA  VAL A 129       2.435   5.735  15.154  1.00  0.00           H  
ATOM   1925  HB  VAL A 129       2.799   5.216  18.140  1.00  0.00           H  
ATOM   1926 1HG1 VAL A 129       0.480   5.944  18.421  1.00  0.00           H  
ATOM   1927 2HG1 VAL A 129       1.528   7.263  17.846  1.00  0.00           H  
ATOM   1928 3HG1 VAL A 129       0.430   6.440  16.713  1.00  0.00           H  
ATOM   1929 1HG2 VAL A 129       0.963   3.598  17.773  1.00  0.00           H  
ATOM   1930 2HG2 VAL A 129       0.936   4.023  16.044  1.00  0.00           H  
ATOM   1931 3HG2 VAL A 129       2.365   3.224  16.743  1.00  0.00           H  
ATOM   1932  N   GLN A 130       4.388   7.465  17.204  1.00  0.00           N  
ATOM   1933  CA  GLN A 130       4.822   8.822  17.517  1.00  0.00           C  
ATOM   1934  C   GLN A 130       5.480   9.481  16.308  1.00  0.00           C  
ATOM   1935  O   GLN A 130       5.284  10.672  16.061  1.00  0.00           O  
ATOM   1936  CB  GLN A 130       5.792   8.814  18.701  1.00  0.00           C  
ATOM   1937  CG  GLN A 130       5.143   8.485  20.035  1.00  0.00           C  
ATOM   1938  CD  GLN A 130       4.088   9.500  20.432  1.00  0.00           C  
ATOM   1939  OE1 GLN A 130       4.346  10.707  20.457  1.00  0.00           O  
ATOM   1940  NE2 GLN A 130       2.892   9.016  20.744  1.00  0.00           N  
ATOM   1941  H   GLN A 130       4.823   6.687  17.679  1.00  0.00           H  
ATOM   1942  HA  GLN A 130       3.946   9.412  17.784  1.00  0.00           H  
ATOM   1943 1HB  GLN A 130       6.581   8.083  18.521  1.00  0.00           H  
ATOM   1944 2HB  GLN A 130       6.266   9.792  18.790  1.00  0.00           H  
ATOM   1945 1HG  GLN A 130       4.668   7.507  19.965  1.00  0.00           H  
ATOM   1946 2HG  GLN A 130       5.912   8.472  20.807  1.00  0.00           H  
ATOM   1947 1HE2 GLN A 130       2.155   9.638  21.013  1.00  0.00           H  
ATOM   1948 2HE2 GLN A 130       2.725   8.031  20.710  1.00  0.00           H  
ATOM   1949  N   GLU A 131       6.228   8.648  15.647  1.00  0.00           N  
ATOM   1950  CA  GLU A 131       6.885   9.182  14.458  1.00  0.00           C  
ATOM   1951  C   GLU A 131       5.868   9.536  13.378  1.00  0.00           C  
ATOM   1952  O   GLU A 131       5.979  10.580  12.732  1.00  0.00           O  
ATOM   1953  CB  GLU A 131       7.896   8.173  13.909  1.00  0.00           C  
ATOM   1954  CG  GLU A 131       8.696   8.671  12.713  1.00  0.00           C  
ATOM   1955  CD  GLU A 131       9.833   7.759  12.349  1.00  0.00           C  
ATOM   1956  OE1 GLU A 131       9.672   6.567  12.459  1.00  0.00           O  
ATOM   1957  OE2 GLU A 131      10.864   8.254  11.959  1.00  0.00           O  
ATOM   1958  H   GLU A 131       6.379   7.681  15.900  1.00  0.00           H  
ATOM   1959  HA  GLU A 131       7.410  10.097  14.735  1.00  0.00           H  
ATOM   1960 1HB  GLU A 131       8.603   7.902  14.694  1.00  0.00           H  
ATOM   1961 2HB  GLU A 131       7.376   7.264  13.608  1.00  0.00           H  
ATOM   1962 1HG  GLU A 131       8.029   8.762  11.856  1.00  0.00           H  
ATOM   1963 2HG  GLU A 131       9.089   9.662  12.940  1.00  0.00           H  
ATOM   1964  N   ALA A 132       4.854   8.698  13.177  1.00  0.00           N  
ATOM   1965  CA  ALA A 132       3.785   8.975  12.222  1.00  0.00           C  
ATOM   1966  C   ALA A 132       2.998  10.218  12.625  1.00  0.00           C  
ATOM   1967  O   ALA A 132       2.582  11.000  11.767  1.00  0.00           O  
ATOM   1968  CB  ALA A 132       2.851   7.772  12.105  1.00  0.00           C  
ATOM   1969  H   ALA A 132       4.828   7.839  13.709  1.00  0.00           H  
ATOM   1970  HA  ALA A 132       4.241   9.163  11.249  1.00  0.00           H  
ATOM   1971 1HB  ALA A 132       2.060   7.994  11.389  1.00  0.00           H  
ATOM   1972 2HB  ALA A 132       3.416   6.904  11.764  1.00  0.00           H  
ATOM   1973 3HB  ALA A 132       2.410   7.559  13.078  1.00  0.00           H  
ATOM   1974  N   LEU A 133       2.794  10.416  13.930  1.00  0.00           N  
ATOM   1975  CA  LEU A 133       2.056  11.576  14.417  1.00  0.00           C  
ATOM   1976  C   LEU A 133       2.854  12.859  14.201  1.00  0.00           C  
ATOM   1977  O   LEU A 133       2.287  13.894  13.847  1.00  0.00           O  
ATOM   1978  CB  LEU A 133       1.730  11.412  15.907  1.00  0.00           C  
ATOM   1979  CG  LEU A 133       0.647  10.376  16.240  1.00  0.00           C  
ATOM   1980  CD1 LEU A 133       0.637  10.118  17.741  1.00  0.00           C  
ATOM   1981  CD2 LEU A 133      -0.705  10.886  15.764  1.00  0.00           C  
ATOM   1982  H   LEU A 133       3.159   9.749  14.595  1.00  0.00           H  
ATOM   1983  HA  LEU A 133       1.125  11.653  13.858  1.00  0.00           H  
ATOM   1984 1HB  LEU A 133       2.639  11.121  16.431  1.00  0.00           H  
ATOM   1985 2HB  LEU A 133       1.401  12.374  16.300  1.00  0.00           H  
ATOM   1986  HG  LEU A 133       0.878   9.436  15.741  1.00  0.00           H  
ATOM   1987 1HD1 LEU A 133      -0.132   9.382  17.977  1.00  0.00           H  
ATOM   1988 2HD1 LEU A 133       1.610   9.736  18.051  1.00  0.00           H  
ATOM   1989 3HD1 LEU A 133       0.425  11.046  18.269  1.00  0.00           H  
ATOM   1990 1HD2 LEU A 133      -1.475  10.150  16.000  1.00  0.00           H  
ATOM   1991 2HD2 LEU A 133      -0.937  11.826  16.264  1.00  0.00           H  
ATOM   1992 3HD2 LEU A 133      -0.675  11.045  14.686  1.00  0.00           H  
ATOM   1993  N   GLN A 134       4.154  12.780  14.397  1.00  0.00           N  
ATOM   1994  CA  GLN A 134       5.015  13.936  14.165  1.00  0.00           C  
ATOM   1995  C   GLN A 134       4.993  14.351  12.698  1.00  0.00           C  
ATOM   1996  O   GLN A 134       4.908  15.541  12.384  1.00  0.00           O  
ATOM   1997  CB  GLN A 134       6.450  13.631  14.601  1.00  0.00           C  
ATOM   1998  CG  GLN A 134       6.641  13.561  16.107  1.00  0.00           C  
ATOM   1999  CD  GLN A 134       8.030  13.089  16.492  1.00  0.00           C  
ATOM   2000  OE1 GLN A 134       8.879  12.843  15.632  1.00  0.00           O  
ATOM   2001  NE2 GLN A 134       8.270  12.958  17.793  1.00  0.00           N  
ATOM   2002  H   GLN A 134       4.567  11.915  14.711  1.00  0.00           H  
ATOM   2003  HA  GLN A 134       4.640  14.771  14.755  1.00  0.00           H  
ATOM   2004 1HB  GLN A 134       6.764  12.677  14.178  1.00  0.00           H  
ATOM   2005 2HB  GLN A 134       7.119  14.398  14.213  1.00  0.00           H  
ATOM   2006 1HG  GLN A 134       6.489  14.555  16.529  1.00  0.00           H  
ATOM   2007 2HG  GLN A 134       5.915  12.864  16.524  1.00  0.00           H  
ATOM   2008 1HE2 GLN A 134       9.168  12.650  18.108  1.00  0.00           H  
ATOM   2009 2HE2 GLN A 134       7.552  13.168  18.458  1.00  0.00           H  
ATOM   2010  N   LEU A 135       5.059  13.348  11.882  1.00  0.00           N  
ATOM   2011  CA  LEU A 135       5.002  13.607  10.447  1.00  0.00           C  
ATOM   2012  C   LEU A 135       3.621  14.109  10.040  1.00  0.00           C  
ATOM   2013  O   LEU A 135       3.507  15.038   9.238  1.00  0.00           O  
ATOM   2014  CB  LEU A 135       5.344  12.333   9.663  1.00  0.00           C  
ATOM   2015  CG  LEU A 135       5.334  12.470   8.135  1.00  0.00           C  
ATOM   2016  CD1 LEU A 135       6.331  13.541   7.714  1.00  0.00           C  
ATOM   2017  CD2 LEU A 135       5.672  11.129   7.503  1.00  0.00           C  
ATOM   2018  H   LEU A 135       5.149  12.396  12.208  1.00  0.00           H  
ATOM   2019  HA  LEU A 135       5.733  14.378  10.205  1.00  0.00           H  
ATOM   2020 1HB  LEU A 135       6.338  11.999   9.958  1.00  0.00           H  
ATOM   2021 2HB  LEU A 135       4.628  11.557   9.931  1.00  0.00           H  
ATOM   2022  HG  LEU A 135       4.345  12.788   7.804  1.00  0.00           H  
ATOM   2023 1HD1 LEU A 135       6.324  13.638   6.628  1.00  0.00           H  
ATOM   2024 2HD1 LEU A 135       6.054  14.494   8.165  1.00  0.00           H  
ATOM   2025 3HD1 LEU A 135       7.329  13.259   8.046  1.00  0.00           H  
ATOM   2026 1HD2 LEU A 135       5.664  11.226   6.416  1.00  0.00           H  
ATOM   2027 2HD2 LEU A 135       6.663  10.811   7.831  1.00  0.00           H  
ATOM   2028 3HD2 LEU A 135       4.934  10.386   7.806  1.00  0.00           H  
ATOM   2029  N   LYS A 136       2.584  13.448  10.655  1.00  0.00           N  
ATOM   2030  CA  LYS A 136       1.204  13.856  10.406  1.00  0.00           C  
ATOM   2031  C   LYS A 136       1.023  15.355  10.632  1.00  0.00           C  
ATOM   2032  O   LYS A 136       0.483  16.056   9.774  1.00  0.00           O  
ATOM   2033  CB  LYS A 136       0.243  13.069  11.299  1.00  0.00           C  
ATOM   2034  CG  LYS A 136      -1.229  13.395  11.080  1.00  0.00           C  
ATOM   2035  CD  LYS A 136      -2.109  12.687  12.098  1.00  0.00           C  
ATOM   2036  CE  LYS A 136      -3.577  13.034  11.900  1.00  0.00           C  
ATOM   2037  NZ  LYS A 136      -3.897  14.401  12.390  1.00  0.00           N  
ATOM   2038  H   LYS A 136       2.763  12.678  11.283  1.00  0.00           H  
ATOM   2039  HA  LYS A 136       0.962  13.641   9.364  1.00  0.00           H  
ATOM   2040 1HB  LYS A 136       0.377  12.001  11.126  1.00  0.00           H  
ATOM   2041 2HB  LYS A 136       0.477  13.263  12.345  1.00  0.00           H  
ATOM   2042 1HG  LYS A 136      -1.379  14.472  11.170  1.00  0.00           H  
ATOM   2043 2HG  LYS A 136      -1.526  13.087  10.078  1.00  0.00           H  
ATOM   2044 1HD  LYS A 136      -1.983  11.607  12.000  1.00  0.00           H  
ATOM   2045 2HD  LYS A 136      -1.810  12.979  13.105  1.00  0.00           H  
ATOM   2046 1HE  LYS A 136      -3.825  12.973  10.841  1.00  0.00           H  
ATOM   2047 2HE  LYS A 136      -4.197  12.315  12.436  1.00  0.00           H  
ATOM   2048 1HZ  LYS A 136      -4.878  14.592  12.240  1.00  0.00           H  
ATOM   2049 2HZ  LYS A 136      -3.689  14.463  13.377  1.00  0.00           H  
ATOM   2050 3HZ  LYS A 136      -3.343  15.078  11.886  1.00  0.00           H  
ATOM   2051  N   THR A 137       1.496  15.904  11.738  1.00  0.00           N  
ATOM   2052  CA  THR A 137       1.378  17.312  12.104  1.00  0.00           C  
ATOM   2053  C   THR A 137       2.177  18.189  11.143  1.00  0.00           C  
ATOM   2054  O   THR A 137       1.647  19.155  10.590  1.00  0.00           O  
ATOM   2055  CB  THR A 137       1.854  17.554  13.548  1.00  0.00           C  
ATOM   2056  OG1 THR A 137       1.035  16.805  14.456  1.00  0.00           O  
ATOM   2057  CG2 THR A 137       1.770  19.032  13.897  1.00  0.00           C  
ATOM   2058  H   THR A 137       1.974  15.272  12.363  1.00  0.00           H  
ATOM   2059  HA  THR A 137       0.328  17.600  12.041  1.00  0.00           H  
ATOM   2060  HB  THR A 137       2.886  17.220  13.652  1.00  0.00           H  
ATOM   2061  HG1 THR A 137       1.103  15.870  14.250  1.00  0.00           H  
ATOM   2062 1HG2 THR A 137       2.111  19.184  14.921  1.00  0.00           H  
ATOM   2063 2HG2 THR A 137       2.401  19.603  13.216  1.00  0.00           H  
ATOM   2064 3HG2 THR A 137       0.739  19.370  13.805  1.00  0.00           H  
ATOM   2065  N   LYS A 138       3.416  17.800  10.941  1.00  0.00           N  
ATOM   2066  CA  LYS A 138       4.355  18.650  10.218  1.00  0.00           C  
ATOM   2067  C   LYS A 138       3.845  18.964   8.815  1.00  0.00           C  
ATOM   2068  O   LYS A 138       3.916  20.110   8.363  1.00  0.00           O  
ATOM   2069  CB  LYS A 138       5.730  17.987  10.142  1.00  0.00           C  
ATOM   2070  CG  LYS A 138       6.522  18.027  11.442  1.00  0.00           C  
ATOM   2071  CD  LYS A 138       7.816  17.236  11.327  1.00  0.00           C  
ATOM   2072  CE  LYS A 138       8.605  17.272  12.628  1.00  0.00           C  
ATOM   2073  NZ  LYS A 138       9.840  16.444  12.552  1.00  0.00           N  
ATOM   2074  H   LYS A 138       3.729  16.904  11.287  1.00  0.00           H  
ATOM   2075  HA  LYS A 138       4.454  19.593  10.757  1.00  0.00           H  
ATOM   2076 1HB  LYS A 138       5.616  16.942   9.853  1.00  0.00           H  
ATOM   2077 2HB  LYS A 138       6.329  18.475   9.372  1.00  0.00           H  
ATOM   2078 1HG  LYS A 138       6.759  19.062  11.692  1.00  0.00           H  
ATOM   2079 2HG  LYS A 138       5.920  17.607  12.248  1.00  0.00           H  
ATOM   2080 1HD  LYS A 138       7.587  16.199  11.079  1.00  0.00           H  
ATOM   2081 2HD  LYS A 138       8.429  17.656  10.530  1.00  0.00           H  
ATOM   2082 1HE  LYS A 138       8.885  18.299  12.855  1.00  0.00           H  
ATOM   2083 2HE  LYS A 138       7.983  16.899  13.442  1.00  0.00           H  
ATOM   2084 1HZ  LYS A 138      10.334  16.494  13.432  1.00  0.00           H  
ATOM   2085 2HZ  LYS A 138       9.591  15.484  12.361  1.00  0.00           H  
ATOM   2086 3HZ  LYS A 138      10.435  16.792  11.814  1.00  0.00           H  
ATOM   2087  N   LEU A 139       3.282  17.953   8.146  1.00  0.00           N  
ATOM   2088  CA  LEU A 139       2.835  18.130   6.768  1.00  0.00           C  
ATOM   2089  C   LEU A 139       1.374  18.569   6.725  1.00  0.00           C  
ATOM   2090  O   LEU A 139       0.865  18.941   5.664  1.00  0.00           O  
ATOM   2091  CB  LEU A 139       3.015  16.834   5.975  1.00  0.00           C  
ATOM   2092  CG  LEU A 139       4.450  16.334   5.810  1.00  0.00           C  
ATOM   2093  CD1 LEU A 139       4.467  15.013   5.049  1.00  0.00           C  
ATOM   2094  CD2 LEU A 139       5.300  17.380   5.094  1.00  0.00           C  
ATOM   2095  H   LEU A 139       3.161  17.054   8.591  1.00  0.00           H  
ATOM   2096  HA  LEU A 139       3.441  18.908   6.305  1.00  0.00           H  
ATOM   2097 1HB  LEU A 139       2.449  16.044   6.468  1.00  0.00           H  
ATOM   2098 2HB  LEU A 139       2.603  16.977   4.976  1.00  0.00           H  
ATOM   2099  HG  LEU A 139       4.882  16.139   6.791  1.00  0.00           H  
ATOM   2100 1HD1 LEU A 139       5.496  14.669   4.939  1.00  0.00           H  
ATOM   2101 2HD1 LEU A 139       3.894  14.267   5.600  1.00  0.00           H  
ATOM   2102 3HD1 LEU A 139       4.025  15.155   4.063  1.00  0.00           H  
ATOM   2103 1HD2 LEU A 139       6.320  17.007   4.986  1.00  0.00           H  
ATOM   2104 2HD2 LEU A 139       4.879  17.577   4.108  1.00  0.00           H  
ATOM   2105 3HD2 LEU A 139       5.310  18.301   5.676  1.00  0.00           H  
ATOM   2106  N   GLY A 140       0.725  18.625   7.845  1.00  0.00           N  
ATOM   2107  CA  GLY A 140      -0.702  18.909   7.870  1.00  0.00           C  
ATOM   2108  C   GLY A 140      -1.529  17.866   7.143  1.00  0.00           C  
ATOM   2109  O   GLY A 140      -2.355  18.206   6.291  1.00  0.00           O  
ATOM   2110  H   GLY A 140       1.211  18.470   8.717  1.00  0.00           H  
ATOM   2111 1HA  GLY A 140      -1.043  18.966   8.904  1.00  0.00           H  
ATOM   2112 2HA  GLY A 140      -0.887  19.881   7.416  1.00  0.00           H  
ATOM   2113  N   VAL A 141      -1.245  16.533   7.344  1.00  0.00           N  
ATOM   2114  CA  VAL A 141      -1.837  15.448   6.567  1.00  0.00           C  
ATOM   2115  C   VAL A 141      -2.531  14.462   7.505  1.00  0.00           C  
ATOM   2116  O   VAL A 141      -2.467  14.608   8.729  1.00  0.00           O  
ATOM   2117  CB  VAL A 141      -0.759  14.715   5.747  1.00  0.00           C  
ATOM   2118  CG1 VAL A 141      -0.103  15.667   4.759  1.00  0.00           C  
ATOM   2119  CG2 VAL A 141       0.277  14.107   6.679  1.00  0.00           C  
ATOM   2120  H   VAL A 141      -0.585  16.312   8.076  1.00  0.00           H  
ATOM   2121  HA  VAL A 141      -2.582  15.872   5.892  1.00  0.00           H  
ATOM   2122  HB  VAL A 141      -1.234  13.924   5.164  1.00  0.00           H  
ATOM   2123 1HG1 VAL A 141       0.655  15.132   4.187  1.00  0.00           H  
ATOM   2124 2HG1 VAL A 141      -0.858  16.062   4.078  1.00  0.00           H  
ATOM   2125 3HG1 VAL A 141       0.364  16.489   5.301  1.00  0.00           H  
ATOM   2126 1HG2 VAL A 141       1.035  13.589   6.093  1.00  0.00           H  
ATOM   2127 2HG2 VAL A 141       0.746  14.896   7.265  1.00  0.00           H  
ATOM   2128 3HG2 VAL A 141      -0.209  13.397   7.350  1.00  0.00           H  
ATOM   2129  N   SER A 142      -3.183  13.449   6.845  1.00  0.00           N  
ATOM   2130  CA  SER A 142      -3.802  12.394   7.639  1.00  0.00           C  
ATOM   2131  C   SER A 142      -2.762  11.396   8.138  1.00  0.00           C  
ATOM   2132  O   SER A 142      -1.604  11.434   7.717  1.00  0.00           O  
ATOM   2133  CB  SER A 142      -4.855  11.675   6.820  1.00  0.00           C  
ATOM   2134  OG  SER A 142      -4.268  10.946   5.777  1.00  0.00           O  
ATOM   2135  H   SER A 142      -3.249  13.410   5.838  1.00  0.00           H  
ATOM   2136  HA  SER A 142      -4.278  12.850   8.509  1.00  0.00           H  
ATOM   2137 1HB  SER A 142      -5.421  11.002   7.464  1.00  0.00           H  
ATOM   2138 2HB  SER A 142      -5.556  12.401   6.410  1.00  0.00           H  
ATOM   2139  HG  SER A 142      -4.022  11.591   5.109  1.00  0.00           H  
ATOM   2140  N   LEU A 143      -3.149  10.530   9.111  1.00  0.00           N  
ATOM   2141  CA  LEU A 143      -2.271   9.489   9.635  1.00  0.00           C  
ATOM   2142  C   LEU A 143      -1.981   8.437   8.570  1.00  0.00           C  
ATOM   2143  O   LEU A 143      -0.879   7.884   8.522  1.00  0.00           O  
ATOM   2144  CB  LEU A 143      -2.906   8.825  10.863  1.00  0.00           C  
ATOM   2145  CG  LEU A 143      -2.000   7.865  11.644  1.00  0.00           C  
ATOM   2146  CD1 LEU A 143      -0.794   8.626  12.177  1.00  0.00           C  
ATOM   2147  CD2 LEU A 143      -2.790   7.229  12.778  1.00  0.00           C  
ATOM   2148  H   LEU A 143      -4.084  10.617   9.482  1.00  0.00           H  
ATOM   2149  HA  LEU A 143      -1.329   9.949   9.930  1.00  0.00           H  
ATOM   2150 1HB  LEU A 143      -3.233   9.604  11.550  1.00  0.00           H  
ATOM   2151 2HB  LEU A 143      -3.783   8.264  10.540  1.00  0.00           H  
ATOM   2152  HG  LEU A 143      -1.633   7.086  10.975  1.00  0.00           H  
ATOM   2153 1HD1 LEU A 143      -0.149   7.944  12.732  1.00  0.00           H  
ATOM   2154 2HD1 LEU A 143      -0.236   9.054  11.344  1.00  0.00           H  
ATOM   2155 3HD1 LEU A 143      -1.130   9.424  12.838  1.00  0.00           H  
ATOM   2156 1HD2 LEU A 143      -2.146   6.546  13.332  1.00  0.00           H  
ATOM   2157 2HD2 LEU A 143      -3.156   8.007  13.448  1.00  0.00           H  
ATOM   2158 3HD2 LEU A 143      -3.636   6.677  12.367  1.00  0.00           H  
ATOM   2159  N   ILE A 144      -2.898   8.163   7.697  1.00  0.00           N  
ATOM   2160  CA  ILE A 144      -2.688   7.225   6.599  1.00  0.00           C  
ATOM   2161  C   ILE A 144      -1.574   7.737   5.689  1.00  0.00           C  
ATOM   2162  O   ILE A 144      -0.715   6.965   5.255  1.00  0.00           O  
ATOM   2163  CB  ILE A 144      -3.978   7.022   5.784  1.00  0.00           C  
ATOM   2164  CG1 ILE A 144      -5.042   6.320   6.634  1.00  0.00           C  
ATOM   2165  CG2 ILE A 144      -3.690   6.223   4.522  1.00  0.00           C  
ATOM   2166  CD1 ILE A 144      -4.705   4.886   6.971  1.00  0.00           C  
ATOM   2167  H   ILE A 144      -3.793   8.622   7.787  1.00  0.00           H  
ATOM   2168  HA  ILE A 144      -2.382   6.266   7.017  1.00  0.00           H  
ATOM   2169  HB  ILE A 144      -4.388   7.991   5.503  1.00  0.00           H  
ATOM   2170 1HG1 ILE A 144      -5.180   6.867   7.566  1.00  0.00           H  
ATOM   2171 2HG1 ILE A 144      -5.995   6.331   6.105  1.00  0.00           H  
ATOM   2172 1HG2 ILE A 144      -4.612   6.087   3.958  1.00  0.00           H  
ATOM   2173 2HG2 ILE A 144      -2.965   6.759   3.910  1.00  0.00           H  
ATOM   2174 3HG2 ILE A 144      -3.284   5.248   4.793  1.00  0.00           H  
ATOM   2175 1HD1 ILE A 144      -5.506   4.457   7.574  1.00  0.00           H  
ATOM   2176 2HD1 ILE A 144      -4.596   4.311   6.051  1.00  0.00           H  
ATOM   2177 3HD1 ILE A 144      -3.773   4.853   7.532  1.00  0.00           H  
ATOM   2178  N   GLU A 145      -1.632   9.059   5.384  1.00  0.00           N  
ATOM   2179  CA  GLU A 145      -0.573   9.634   4.561  1.00  0.00           C  
ATOM   2180  C   GLU A 145       0.787   9.511   5.243  1.00  0.00           C  
ATOM   2181  O   GLU A 145       1.777   9.147   4.605  1.00  0.00           O  
ATOM   2182  CB  GLU A 145      -0.872  11.105   4.260  1.00  0.00           C  
ATOM   2183  CG  GLU A 145      -1.926  11.325   3.185  1.00  0.00           C  
ATOM   2184  CD  GLU A 145      -2.536  12.699   3.236  1.00  0.00           C  
ATOM   2185  OE1 GLU A 145      -3.267  12.969   4.157  1.00  0.00           O  
ATOM   2186  OE2 GLU A 145      -2.269  13.478   2.351  1.00  0.00           O  
ATOM   2187  H   GLU A 145      -2.381   9.653   5.709  1.00  0.00           H  
ATOM   2188  HA  GLU A 145      -0.525   9.081   3.622  1.00  0.00           H  
ATOM   2189 1HB  GLU A 145      -1.212  11.600   5.169  1.00  0.00           H  
ATOM   2190 2HB  GLU A 145       0.043  11.604   3.938  1.00  0.00           H  
ATOM   2191 1HG  GLU A 145      -1.469  11.179   2.206  1.00  0.00           H  
ATOM   2192 2HG  GLU A 145      -2.712  10.579   3.303  1.00  0.00           H  
ATOM   2193  N   ALA A 146       0.799   9.798   6.509  1.00  0.00           N  
ATOM   2194  CA  ALA A 146       2.045   9.743   7.270  1.00  0.00           C  
ATOM   2195  C   ALA A 146       2.597   8.322   7.318  1.00  0.00           C  
ATOM   2196  O   ALA A 146       3.793   8.107   7.104  1.00  0.00           O  
ATOM   2197  CB  ALA A 146       1.829  10.276   8.685  1.00  0.00           C  
ATOM   2198  H   ALA A 146      -0.054  10.062   6.981  1.00  0.00           H  
ATOM   2199  HA  ALA A 146       2.777  10.373   6.764  1.00  0.00           H  
ATOM   2200 1HB  ALA A 146       2.767  10.228   9.238  1.00  0.00           H  
ATOM   2201 2HB  ALA A 146       1.488  11.310   8.637  1.00  0.00           H  
ATOM   2202 3HB  ALA A 146       1.078   9.670   9.190  1.00  0.00           H  
ATOM   2203  N   LEU A 147       1.740   7.360   7.588  1.00  0.00           N  
ATOM   2204  CA  LEU A 147       2.190   5.983   7.763  1.00  0.00           C  
ATOM   2205  C   LEU A 147       2.714   5.412   6.449  1.00  0.00           C  
ATOM   2206  O   LEU A 147       3.685   4.652   6.443  1.00  0.00           O  
ATOM   2207  CB  LEU A 147       1.043   5.111   8.288  1.00  0.00           C  
ATOM   2208  CG  LEU A 147       0.653   5.337   9.755  1.00  0.00           C  
ATOM   2209  CD1 LEU A 147      -0.689   4.674  10.032  1.00  0.00           C  
ATOM   2210  CD2 LEU A 147       1.738   4.774  10.661  1.00  0.00           C  
ATOM   2211  H   LEU A 147       0.755   7.571   7.675  1.00  0.00           H  
ATOM   2212  HA  LEU A 147       3.002   5.975   8.489  1.00  0.00           H  
ATOM   2213 1HB  LEU A 147       0.160   5.294   7.679  1.00  0.00           H  
ATOM   2214 2HB  LEU A 147       1.324   4.064   8.177  1.00  0.00           H  
ATOM   2215  HG  LEU A 147       0.543   6.405   9.941  1.00  0.00           H  
ATOM   2216 1HD1 LEU A 147      -0.966   4.835  11.074  1.00  0.00           H  
ATOM   2217 2HD1 LEU A 147      -1.450   5.109   9.384  1.00  0.00           H  
ATOM   2218 3HD1 LEU A 147      -0.614   3.605   9.837  1.00  0.00           H  
ATOM   2219 1HD2 LEU A 147       1.462   4.935  11.703  1.00  0.00           H  
ATOM   2220 2HD2 LEU A 147       1.849   3.705  10.476  1.00  0.00           H  
ATOM   2221 3HD2 LEU A 147       2.683   5.278  10.454  1.00  0.00           H  
ATOM   2222  N   HIS A 148       2.120   5.812   5.368  1.00  0.00           N  
ATOM   2223  CA  HIS A 148       2.571   5.331   4.066  1.00  0.00           C  
ATOM   2224  C   HIS A 148       3.953   5.881   3.726  1.00  0.00           C  
ATOM   2225  O   HIS A 148       4.752   5.203   3.076  1.00  0.00           O  
ATOM   2226  CB  HIS A 148       1.574   5.722   2.970  1.00  0.00           C  
ATOM   2227  CG  HIS A 148       0.372   4.832   2.906  1.00  0.00           C  
ATOM   2228  ND1 HIS A 148      -0.688   4.950   3.780  1.00  0.00           N  
ATOM   2229  CD2 HIS A 148       0.062   3.810   2.074  1.00  0.00           C  
ATOM   2230  CE1 HIS A 148      -1.600   4.038   3.487  1.00  0.00           C  
ATOM   2231  NE2 HIS A 148      -1.168   3.334   2.457  1.00  0.00           N  
ATOM   2232  H   HIS A 148       1.344   6.457   5.413  1.00  0.00           H  
ATOM   2233  HA  HIS A 148       2.646   4.245   4.087  1.00  0.00           H  
ATOM   2234 1HB  HIS A 148       1.233   6.744   3.135  1.00  0.00           H  
ATOM   2235 2HB  HIS A 148       2.070   5.695   2.001  1.00  0.00           H  
ATOM   2236  HD1 HIS A 148      -0.806   5.660   4.475  1.00  0.00           H  
ATOM   2237  HD2 HIS A 148       0.586   3.354   1.234  1.00  0.00           H  
ATOM   2238  HE1 HIS A 148      -2.520   3.968   4.066  1.00  0.00           H  
ATOM   2239  N   ILE A 149       4.260   7.041   4.161  1.00  0.00           N  
ATOM   2240  CA  ILE A 149       5.592   7.598   3.952  1.00  0.00           C  
ATOM   2241  C   ILE A 149       6.610   6.834   4.796  1.00  0.00           C  
ATOM   2242  O   ILE A 149       7.723   6.562   4.341  1.00  0.00           O  
ATOM   2243  CB  ILE A 149       5.633   9.095   4.310  1.00  0.00           C  
ATOM   2244  CG1 ILE A 149       4.827   9.909   3.294  1.00  0.00           C  
ATOM   2245  CG2 ILE A 149       7.071   9.588   4.371  1.00  0.00           C  
ATOM   2246  CD1 ILE A 149       4.587  11.342   3.712  1.00  0.00           C  
ATOM   2247  H   ILE A 149       3.572   7.587   4.661  1.00  0.00           H  
ATOM   2248  HA  ILE A 149       5.855   7.480   2.901  1.00  0.00           H  
ATOM   2249  HB  ILE A 149       5.164   9.250   5.281  1.00  0.00           H  
ATOM   2250 1HG1 ILE A 149       5.348   9.916   2.337  1.00  0.00           H  
ATOM   2251 2HG1 ILE A 149       3.858   9.435   3.135  1.00  0.00           H  
ATOM   2252 1HG2 ILE A 149       7.081  10.648   4.624  1.00  0.00           H  
ATOM   2253 2HG2 ILE A 149       7.615   9.028   5.130  1.00  0.00           H  
ATOM   2254 3HG2 ILE A 149       7.547   9.442   3.401  1.00  0.00           H  
ATOM   2255 1HD1 ILE A 149       4.009  11.854   2.942  1.00  0.00           H  
ATOM   2256 2HD1 ILE A 149       4.034  11.359   4.652  1.00  0.00           H  
ATOM   2257 3HD1 ILE A 149       5.543  11.847   3.844  1.00  0.00           H  
ATOM   2258  N   LEU A 150       6.224   6.542   5.996  1.00  0.00           N  
ATOM   2259  CA  LEU A 150       7.118   5.760   6.843  1.00  0.00           C  
ATOM   2260  C   LEU A 150       7.441   4.417   6.196  1.00  0.00           C  
ATOM   2261  O   LEU A 150       8.575   3.940   6.279  1.00  0.00           O  
ATOM   2262  CB  LEU A 150       6.483   5.534   8.221  1.00  0.00           C  
ATOM   2263  CG  LEU A 150       6.875   6.544   9.307  1.00  0.00           C  
ATOM   2264  CD1 LEU A 150       6.552   7.954   8.829  1.00  0.00           C  
ATOM   2265  CD2 LEU A 150       6.131   6.220  10.594  1.00  0.00           C  
ATOM   2266  H   LEU A 150       5.331   6.837   6.364  1.00  0.00           H  
ATOM   2267  HA  LEU A 150       8.049   6.314   6.968  1.00  0.00           H  
ATOM   2268 1HB  LEU A 150       5.400   5.566   8.113  1.00  0.00           H  
ATOM   2269 2HB  LEU A 150       6.764   4.542   8.574  1.00  0.00           H  
ATOM   2270  HG  LEU A 150       7.949   6.490   9.484  1.00  0.00           H  
ATOM   2271 1HD1 LEU A 150       6.831   8.672   9.601  1.00  0.00           H  
ATOM   2272 2HD1 LEU A 150       7.112   8.167   7.919  1.00  0.00           H  
ATOM   2273 3HD1 LEU A 150       5.485   8.034   8.627  1.00  0.00           H  
ATOM   2274 1HD2 LEU A 150       6.410   6.937  11.366  1.00  0.00           H  
ATOM   2275 2HD2 LEU A 150       5.057   6.275  10.418  1.00  0.00           H  
ATOM   2276 3HD2 LEU A 150       6.394   5.214  10.922  1.00  0.00           H  
ATOM   2277  N   LEU A 151       6.448   3.895   5.665  1.00  0.00           N  
ATOM   2278  CA  LEU A 151       6.669   2.662   4.915  1.00  0.00           C  
ATOM   2279  C   LEU A 151       7.588   2.908   3.725  1.00  0.00           C  
ATOM   2280  O   LEU A 151       8.482   2.103   3.448  1.00  0.00           O  
ATOM   2281  CB  LEU A 151       5.332   2.088   4.429  1.00  0.00           C  
ATOM   2282  CG  LEU A 151       4.436   1.478   5.515  1.00  0.00           C  
ATOM   2283  CD1 LEU A 151       3.059   1.187   4.933  1.00  0.00           C  
ATOM   2284  CD2 LEU A 151       5.082   0.209   6.052  1.00  0.00           C  
ATOM   2285  H   LEU A 151       5.515   4.273   5.725  1.00  0.00           H  
ATOM   2286  HA  LEU A 151       7.146   1.937   5.573  1.00  0.00           H  
ATOM   2287 1HB  LEU A 151       4.768   2.883   3.943  1.00  0.00           H  
ATOM   2288 2HB  LEU A 151       5.535   1.312   3.691  1.00  0.00           H  
ATOM   2289  HG  LEU A 151       4.310   2.193   6.328  1.00  0.00           H  
ATOM   2290 1HD1 LEU A 151       2.422   0.753   5.704  1.00  0.00           H  
ATOM   2291 2HD1 LEU A 151       2.612   2.114   4.574  1.00  0.00           H  
ATOM   2292 3HD1 LEU A 151       3.155   0.485   4.105  1.00  0.00           H  
ATOM   2293 1HD2 LEU A 151       4.445  -0.224   6.824  1.00  0.00           H  
ATOM   2294 2HD2 LEU A 151       5.207  -0.507   5.240  1.00  0.00           H  
ATOM   2295 3HD2 LEU A 151       6.056   0.449   6.477  1.00  0.00           H  
ATOM   2296  N   THR A 152       7.352   3.981   3.040  1.00  0.00           N  
ATOM   2297  CA  THR A 152       8.152   4.336   1.872  1.00  0.00           C  
ATOM   2298  C   THR A 152       9.636   4.375   2.226  1.00  0.00           C  
ATOM   2299  O   THR A 152      10.471   3.852   1.485  1.00  0.00           O  
ATOM   2300  CB  THR A 152       7.719   5.696   1.293  1.00  0.00           C  
ATOM   2301  OG1 THR A 152       6.334   5.643   0.928  1.00  0.00           O  
ATOM   2302  CG2 THR A 152       8.550   6.041   0.066  1.00  0.00           C  
ATOM   2303  H   THR A 152       6.595   4.588   3.320  1.00  0.00           H  
ATOM   2304  HA  THR A 152       8.001   3.576   1.106  1.00  0.00           H  
ATOM   2305  HB  THR A 152       7.853   6.471   2.046  1.00  0.00           H  
ATOM   2306  HG1 THR A 152       5.799   5.536   1.718  1.00  0.00           H  
ATOM   2307 1HG2 THR A 152       8.231   7.005  -0.329  1.00  0.00           H  
ATOM   2308 2HG2 THR A 152       9.603   6.093   0.343  1.00  0.00           H  
ATOM   2309 3HG2 THR A 152       8.413   5.274  -0.694  1.00  0.00           H  
ATOM   2310  N   ALA A 153       9.957   4.951   3.334  1.00  0.00           N  
ATOM   2311  CA  ALA A 153      11.334   4.969   3.818  1.00  0.00           C  
ATOM   2312  C   ALA A 153      11.857   3.552   4.042  1.00  0.00           C  
ATOM   2313  O   ALA A 153      12.995   3.240   3.688  1.00  0.00           O  
ATOM   2314  CB  ALA A 153      11.436   5.780   5.107  1.00  0.00           C  
ATOM   2315  H   ALA A 153       9.238   5.400   3.881  1.00  0.00           H  
ATOM   2316  HA  ALA A 153      11.956   5.439   3.056  1.00  0.00           H  
ATOM   2317 1HB  ALA A 153      12.468   5.785   5.455  1.00  0.00           H  
ATOM   2318 2HB  ALA A 153      11.112   6.805   4.918  1.00  0.00           H  
ATOM   2319 3HB  ALA A 153      10.798   5.334   5.868  1.00  0.00           H  
ATOM   2320  N   ALA A 154      11.077   2.761   4.558  1.00  0.00           N  
ATOM   2321  CA  ALA A 154      11.473   1.404   4.927  1.00  0.00           C  
ATOM   2322  C   ALA A 154      11.831   0.582   3.690  1.00  0.00           C  
ATOM   2323  O   ALA A 154      12.828  -0.140   3.686  1.00  0.00           O  
ATOM   2324  CB  ALA A 154      10.360   0.718   5.714  1.00  0.00           C  
ATOM   2325  H   ALA A 154      10.129   3.060   4.732  1.00  0.00           H  
ATOM   2326  HA  ALA A 154      12.361   1.470   5.556  1.00  0.00           H  
ATOM   2327 1HB  ALA A 154      10.672  -0.291   5.980  1.00  0.00           H  
ATOM   2328 2HB  ALA A 154      10.153   1.286   6.621  1.00  0.00           H  
ATOM   2329 3HB  ALA A 154       9.460   0.670   5.103  1.00  0.00           H  
ATOM   2330  N   VAL A 155      11.075   0.694   2.650  1.00  0.00           N  
ATOM   2331  CA  VAL A 155      11.255  -0.101   1.439  1.00  0.00           C  
ATOM   2332  C   VAL A 155      12.363   0.508   0.582  1.00  0.00           C  
ATOM   2333  O   VAL A 155      13.102  -0.214  -0.092  1.00  0.00           O  
ATOM   2334  CB  VAL A 155       9.946  -0.162   0.630  1.00  0.00           C  
ATOM   2335  CG1 VAL A 155       8.834  -0.782   1.462  1.00  0.00           C  
ATOM   2336  CG2 VAL A 155       9.559   1.233   0.164  1.00  0.00           C  
ATOM   2337  H   VAL A 155      10.324   1.368   2.689  1.00  0.00           H  
ATOM   2338  HA  VAL A 155      11.553  -1.109   1.727  1.00  0.00           H  
ATOM   2339  HB  VAL A 155      10.096  -0.807  -0.237  1.00  0.00           H  
ATOM   2340 1HG1 VAL A 155       7.916  -0.818   0.875  1.00  0.00           H  
ATOM   2341 2HG1 VAL A 155       9.118  -1.793   1.754  1.00  0.00           H  
ATOM   2342 3HG1 VAL A 155       8.669  -0.179   2.355  1.00  0.00           H  
ATOM   2343 1HG2 VAL A 155       8.633   1.182  -0.408  1.00  0.00           H  
ATOM   2344 2HG2 VAL A 155       9.415   1.879   1.031  1.00  0.00           H  
ATOM   2345 3HG2 VAL A 155      10.351   1.640  -0.464  1.00  0.00           H  
ATOM   2346  N   LEU A 156      12.567   1.753   0.685  1.00  0.00           N  
ATOM   2347  CA  LEU A 156      13.699   2.408   0.036  1.00  0.00           C  
ATOM   2348  C   LEU A 156      14.995   2.124   0.786  1.00  0.00           C  
ATOM   2349  O   LEU A 156      16.066   2.050   0.178  1.00  0.00           O  
ATOM   2350  CB  LEU A 156      13.465   3.921  -0.042  1.00  0.00           C  
ATOM   2351  CG  LEU A 156      12.338   4.373  -0.979  1.00  0.00           C  
ATOM   2352  CD1 LEU A 156      12.086   5.863  -0.789  1.00  0.00           C  
ATOM   2353  CD2 LEU A 156      12.718   4.062  -2.418  1.00  0.00           C  
ATOM   2354  H   LEU A 156      11.926   2.309   1.233  1.00  0.00           H  
ATOM   2355  HA  LEU A 156      13.794   2.012  -0.975  1.00  0.00           H  
ATOM   2356 1HB  LEU A 156      13.234   4.289   0.957  1.00  0.00           H  
ATOM   2357 2HB  LEU A 156      14.386   4.399  -0.377  1.00  0.00           H  
ATOM   2358  HG  LEU A 156      11.419   3.845  -0.723  1.00  0.00           H  
ATOM   2359 1HD1 LEU A 156      11.285   6.184  -1.455  1.00  0.00           H  
ATOM   2360 2HD1 LEU A 156      11.797   6.055   0.244  1.00  0.00           H  
ATOM   2361 3HD1 LEU A 156      12.994   6.418  -1.022  1.00  0.00           H  
ATOM   2362 1HD2 LEU A 156      11.916   4.382  -3.084  1.00  0.00           H  
ATOM   2363 2HD2 LEU A 156      13.636   4.591  -2.675  1.00  0.00           H  
ATOM   2364 3HD2 LEU A 156      12.875   2.988  -2.529  1.00  0.00           H  
ATOM   2365  N   GLY A 157      14.890   1.875   2.120  1.00  0.00           N  
ATOM   2366  CA  GLY A 157      16.091   1.655   2.908  1.00  0.00           C  
ATOM   2367  C   GLY A 157      16.755   2.942   3.358  1.00  0.00           C  
ATOM   2368  O   GLY A 157      17.984   3.034   3.387  1.00  0.00           O  
ATOM   2369  H   GLY A 157      13.989   1.840   2.577  1.00  0.00           H  
ATOM   2370 1HA  GLY A 157      15.845   1.063   3.791  1.00  0.00           H  
ATOM   2371 2HA  GLY A 157      16.808   1.078   2.325  1.00  0.00           H  
ATOM   2372  N   THR A 158      15.913   4.014   3.555  1.00  0.00           N  
ATOM   2373  CA  THR A 158      16.414   5.332   3.929  1.00  0.00           C  
ATOM   2374  C   THR A 158      15.616   5.902   5.098  1.00  0.00           C  
ATOM   2375  O   THR A 158      14.893   5.172   5.776  1.00  0.00           O  
ATOM   2376  CB  THR A 158      16.361   6.306   2.737  1.00  0.00           C  
ATOM   2377  OG1 THR A 158      17.033   7.525   3.083  1.00  0.00           O  
ATOM   2378  CG2 THR A 158      14.919   6.616   2.365  1.00  0.00           C  
ATOM   2379  H   THR A 158      14.919   3.882   3.436  1.00  0.00           H  
ATOM   2380  HA  THR A 158      17.454   5.231   4.240  1.00  0.00           H  
ATOM   2381  HB  THR A 158      16.863   5.861   1.879  1.00  0.00           H  
ATOM   2382  HG1 THR A 158      17.229   8.018   2.283  1.00  0.00           H  
ATOM   2383 1HG2 THR A 158      14.900   7.305   1.522  1.00  0.00           H  
ATOM   2384 2HG2 THR A 158      14.408   5.693   2.091  1.00  0.00           H  
ATOM   2385 3HG2 THR A 158      14.413   7.071   3.216  1.00  0.00           H  
ATOM   2386  N   THR A 159      15.805   7.203   5.397  1.00  0.00           N  
ATOM   2387  CA  THR A 159      15.116   7.819   6.526  1.00  0.00           C  
ATOM   2388  C   THR A 159      13.726   8.298   6.115  1.00  0.00           C  
ATOM   2389  O   THR A 159      13.405   8.344   4.926  1.00  0.00           O  
ATOM   2390  CB  THR A 159      15.926   8.998   7.097  1.00  0.00           C  
ATOM   2391  OG1 THR A 159      16.006  10.043   6.120  1.00  0.00           O  
ATOM   2392  CG2 THR A 159      17.331   8.548   7.469  1.00  0.00           C  
ATOM   2393  H   THR A 159      16.430   7.763   4.836  1.00  0.00           H  
ATOM   2394  HA  THR A 159      15.004   7.072   7.312  1.00  0.00           H  
ATOM   2395  HB  THR A 159      15.427   9.386   7.984  1.00  0.00           H  
ATOM   2396  HG1 THR A 159      16.368  10.834   6.526  1.00  0.00           H  
ATOM   2397 1HG2 THR A 159      17.889   9.394   7.871  1.00  0.00           H  
ATOM   2398 2HG2 THR A 159      17.273   7.761   8.220  1.00  0.00           H  
ATOM   2399 3HG2 THR A 159      17.838   8.168   6.583  1.00  0.00           H  
ATOM   2400  N   VAL A 160      12.862   8.643   7.120  1.00  0.00           N  
ATOM   2401  CA  VAL A 160      11.527   9.179   6.869  1.00  0.00           C  
ATOM   2402  C   VAL A 160      11.638  10.535   6.175  1.00  0.00           C  
ATOM   2403  O   VAL A 160      10.953  10.787   5.180  1.00  0.00           O  
ATOM   2404  CB  VAL A 160      10.716   9.314   8.176  1.00  0.00           C  
ATOM   2405  CG1 VAL A 160       9.420  10.085   7.930  1.00  0.00           C  
ATOM   2406  CG2 VAL A 160      10.418   7.935   8.764  1.00  0.00           C  
ATOM   2407  H   VAL A 160      13.171   8.519   8.073  1.00  0.00           H  
ATOM   2408  HA  VAL A 160      10.996   8.492   6.209  1.00  0.00           H  
ATOM   2409  HB  VAL A 160      11.294   9.894   8.895  1.00  0.00           H  
ATOM   2410 1HG1 VAL A 160       8.863  10.169   8.863  1.00  0.00           H  
ATOM   2411 2HG1 VAL A 160       9.655  11.082   7.558  1.00  0.00           H  
ATOM   2412 3HG1 VAL A 160       8.815   9.555   7.194  1.00  0.00           H  
ATOM   2413 1HG2 VAL A 160       9.847   8.048   9.685  1.00  0.00           H  
ATOM   2414 2HG2 VAL A 160       9.841   7.351   8.048  1.00  0.00           H  
ATOM   2415 3HG2 VAL A 160      11.355   7.423   8.980  1.00  0.00           H  
ATOM   2416  N   GLU A 161      12.586  11.359   6.636  1.00  0.00           N  
ATOM   2417  CA  GLU A 161      12.754  12.702   6.087  1.00  0.00           C  
ATOM   2418  C   GLU A 161      13.043  12.655   4.590  1.00  0.00           C  
ATOM   2419  O   GLU A 161      12.513  13.462   3.823  1.00  0.00           O  
ATOM   2420  CB  GLU A 161      13.884  13.437   6.811  1.00  0.00           C  
ATOM   2421  CG  GLU A 161      13.590  13.762   8.269  1.00  0.00           C  
ATOM   2422  CD  GLU A 161      13.828  12.597   9.188  1.00  0.00           C  
ATOM   2423  OE1 GLU A 161      14.201  11.553   8.709  1.00  0.00           O  
ATOM   2424  OE2 GLU A 161      13.637  12.751  10.371  1.00  0.00           O  
ATOM   2425  H   GLU A 161      13.198  11.051   7.377  1.00  0.00           H  
ATOM   2426  HA  GLU A 161      11.824  13.253   6.228  1.00  0.00           H  
ATOM   2427 1HB  GLU A 161      14.790  12.831   6.780  1.00  0.00           H  
ATOM   2428 2HB  GLU A 161      14.098  14.373   6.296  1.00  0.00           H  
ATOM   2429 1HG  GLU A 161      14.225  14.591   8.580  1.00  0.00           H  
ATOM   2430 2HG  GLU A 161      12.553  14.082   8.356  1.00  0.00           H  
ATOM   2431  N   GLU A 162      13.871  11.686   4.251  1.00  0.00           N  
ATOM   2432  CA  GLU A 162      14.194  11.527   2.836  1.00  0.00           C  
ATOM   2433  C   GLU A 162      12.975  11.078   2.037  1.00  0.00           C  
ATOM   2434  O   GLU A 162      12.716  11.591   0.947  1.00  0.00           O  
ATOM   2435  CB  GLU A 162      15.340  10.526   2.655  1.00  0.00           C  
ATOM   2436  CG  GLU A 162      15.779  10.351   1.210  1.00  0.00           C  
ATOM   2437  CD  GLU A 162      16.399  11.604   0.613  1.00  0.00           C  
ATOM   2438  OE1 GLU A 162      16.407  11.745  -0.630  1.00  0.00           O  
ATOM   2439  OE2 GLU A 162      16.882  12.452   1.396  1.00  0.00           O  
ATOM   2440  H   GLU A 162      14.286  11.056   4.923  1.00  0.00           H  
ATOM   2441  HA  GLU A 162      14.510  12.494   2.443  1.00  0.00           H  
ATOM   2442 1HB  GLU A 162      16.203  10.853   3.236  1.00  0.00           H  
ATOM   2443 2HB  GLU A 162      15.035   9.553   3.040  1.00  0.00           H  
ATOM   2444 1HG  GLU A 162      16.508   9.543   1.159  1.00  0.00           H  
ATOM   2445 2HG  GLU A 162      14.916  10.062   0.612  1.00  0.00           H  
ATOM   2446  N   ALA A 163      12.190  10.148   2.583  1.00  0.00           N  
ATOM   2447  CA  ALA A 163      10.955   9.723   1.926  1.00  0.00           C  
ATOM   2448  C   ALA A 163       9.979  10.888   1.789  1.00  0.00           C  
ATOM   2449  O   ALA A 163       9.259  10.987   0.792  1.00  0.00           O  
ATOM   2450  CB  ALA A 163      10.309   8.579   2.702  1.00  0.00           C  
ATOM   2451  H   ALA A 163      12.448   9.729   3.464  1.00  0.00           H  
ATOM   2452  HA  ALA A 163      11.208   9.374   0.925  1.00  0.00           H  
ATOM   2453 1HB  ALA A 163       9.390   8.272   2.200  1.00  0.00           H  
ATOM   2454 2HB  ALA A 163      10.997   7.735   2.745  1.00  0.00           H  
ATOM   2455 3HB  ALA A 163      10.077   8.910   3.713  1.00  0.00           H  
ATOM   2456  N   VAL A 164       9.945  11.808   2.778  1.00  0.00           N  
ATOM   2457  CA  VAL A 164       9.067  12.973   2.743  1.00  0.00           C  
ATOM   2458  C   VAL A 164       9.459  13.883   1.583  1.00  0.00           C  
ATOM   2459  O   VAL A 164       8.610  14.280   0.782  1.00  0.00           O  
ATOM   2460  CB  VAL A 164       9.148  13.756   4.067  1.00  0.00           C  
ATOM   2461  CG1 VAL A 164       8.447  15.100   3.935  1.00  0.00           C  
ATOM   2462  CG2 VAL A 164       8.532  12.936   5.191  1.00  0.00           C  
ATOM   2463  H   VAL A 164      10.556  11.678   3.571  1.00  0.00           H  
ATOM   2464  HA  VAL A 164       8.043  12.629   2.586  1.00  0.00           H  
ATOM   2465  HB  VAL A 164      10.194  13.959   4.295  1.00  0.00           H  
ATOM   2466 1HG1 VAL A 164       8.515  15.640   4.880  1.00  0.00           H  
ATOM   2467 2HG1 VAL A 164       8.926  15.684   3.149  1.00  0.00           H  
ATOM   2468 3HG1 VAL A 164       7.399  14.941   3.682  1.00  0.00           H  
ATOM   2469 1HG2 VAL A 164       8.594  13.495   6.124  1.00  0.00           H  
ATOM   2470 2HG2 VAL A 164       7.487  12.728   4.961  1.00  0.00           H  
ATOM   2471 3HG2 VAL A 164       9.075  11.996   5.295  1.00  0.00           H  
ATOM   2472  N   TYR A 165      10.777  14.148   1.570  1.00  0.00           N  
ATOM   2473  CA  TYR A 165      11.287  15.056   0.549  1.00  0.00           C  
ATOM   2474  C   TYR A 165      11.034  14.506  -0.849  1.00  0.00           C  
ATOM   2475  O   TYR A 165      10.557  15.226  -1.730  1.00  0.00           O  
ATOM   2476  CB  TYR A 165      12.781  15.313   0.757  1.00  0.00           C  
ATOM   2477  CG  TYR A 165      13.088  16.213   1.934  1.00  0.00           C  
ATOM   2478  CD1 TYR A 165      13.971  15.792   2.917  1.00  0.00           C  
ATOM   2479  CD2 TYR A 165      12.487  17.459   2.028  1.00  0.00           C  
ATOM   2480  CE1 TYR A 165      14.251  16.614   3.992  1.00  0.00           C  
ATOM   2481  CE2 TYR A 165      12.767  18.281   3.102  1.00  0.00           C  
ATOM   2482  CZ  TYR A 165      13.646  17.862   4.081  1.00  0.00           C  
ATOM   2483  OH  TYR A 165      13.925  18.681   5.151  1.00  0.00           O  
ATOM   2484  H   TYR A 165      11.420  13.745   2.235  1.00  0.00           H  
ATOM   2485  HA  TYR A 165      10.763  16.009   0.640  1.00  0.00           H  
ATOM   2486 1HB  TYR A 165      13.295  14.363   0.912  1.00  0.00           H  
ATOM   2487 2HB  TYR A 165      13.200  15.770  -0.139  1.00  0.00           H  
ATOM   2488  HD1 TYR A 165      14.443  14.812   2.843  1.00  0.00           H  
ATOM   2489  HD2 TYR A 165      11.793  17.789   1.256  1.00  0.00           H  
ATOM   2490  HE1 TYR A 165      14.945  16.283   4.765  1.00  0.00           H  
ATOM   2491  HE2 TYR A 165      12.294  19.260   3.177  1.00  0.00           H  
ATOM   2492  HH  TYR A 165      13.431  19.500   5.063  1.00  0.00           H  
ATOM   2493  N   ARG A 166      11.222  13.252  -1.043  1.00  0.00           N  
ATOM   2494  CA  ARG A 166      10.982  12.614  -2.332  1.00  0.00           C  
ATOM   2495  C   ARG A 166       9.495  12.603  -2.671  1.00  0.00           C  
ATOM   2496  O   ARG A 166       9.108  12.901  -3.803  1.00  0.00           O  
ATOM   2497  CB  ARG A 166      11.531  11.186  -2.336  1.00  0.00           C  
ATOM   2498  CG  ARG A 166      13.050  11.108  -2.322  1.00  0.00           C  
ATOM   2499  CD  ARG A 166      13.542   9.668  -2.334  1.00  0.00           C  
ATOM   2500  NE  ARG A 166      14.996   9.595  -2.238  1.00  0.00           N  
ATOM   2501  CZ  ARG A 166      15.720   8.509  -2.502  1.00  0.00           C  
ATOM   2502  NH1 ARG A 166      15.135   7.380  -2.881  1.00  0.00           N  
ATOM   2503  NH2 ARG A 166      17.039   8.555  -2.383  1.00  0.00           N  
ATOM   2504  H   ARG A 166      11.548  12.691  -0.269  1.00  0.00           H  
ATOM   2505  HA  ARG A 166      11.499  13.187  -3.104  1.00  0.00           H  
ATOM   2506 1HB  ARG A 166      11.157  10.650  -1.465  1.00  0.00           H  
ATOM   2507 2HB  ARG A 166      11.174  10.660  -3.222  1.00  0.00           H  
ATOM   2508 1HG  ARG A 166      13.449  11.612  -3.203  1.00  0.00           H  
ATOM   2509 2HG  ARG A 166      13.431  11.593  -1.423  1.00  0.00           H  
ATOM   2510 1HD  ARG A 166      13.116   9.131  -1.487  1.00  0.00           H  
ATOM   2511 2HD  ARG A 166      13.235   9.186  -3.261  1.00  0.00           H  
ATOM   2512  HE  ARG A 166      15.492  10.429  -1.951  1.00  0.00           H  
ATOM   2513 1HH1 ARG A 166      14.129   7.338  -2.973  1.00  0.00           H  
ATOM   2514 2HH1 ARG A 166      15.694   6.563  -3.078  1.00  0.00           H  
ATOM   2515 1HH2 ARG A 166      17.491   9.411  -2.094  1.00  0.00           H  
ATOM   2516 2HH2 ARG A 166      17.592   7.734  -2.582  1.00  0.00           H  
ATOM   2517  N   ALA A 167       8.649  12.291  -1.670  1.00  0.00           N  
ATOM   2518  CA  ALA A 167       7.211  12.220  -1.919  1.00  0.00           C  
ATOM   2519  C   ALA A 167       6.651  13.589  -2.288  1.00  0.00           C  
ATOM   2520  O   ALA A 167       5.821  13.704  -3.195  1.00  0.00           O  
ATOM   2521  CB  ALA A 167       6.487  11.665  -0.693  1.00  0.00           C  
ATOM   2522  H   ALA A 167       8.997  12.105  -0.741  1.00  0.00           H  
ATOM   2523  HA  ALA A 167       7.046  11.548  -2.761  1.00  0.00           H  
ATOM   2524 1HB  ALA A 167       5.417  11.618  -0.893  1.00  0.00           H  
ATOM   2525 2HB  ALA A 167       6.860  10.665  -0.472  1.00  0.00           H  
ATOM   2526 3HB  ALA A 167       6.668  12.316   0.162  1.00  0.00           H  
ATOM   2527  N   LEU A 168       7.147  14.661  -1.646  1.00  0.00           N  
ATOM   2528  CA  LEU A 168       6.627  16.002  -1.893  1.00  0.00           C  
ATOM   2529  C   LEU A 168       7.052  16.502  -3.269  1.00  0.00           C  
ATOM   2530  O   LEU A 168       6.281  17.180  -3.953  1.00  0.00           O  
ATOM   2531  CB  LEU A 168       7.121  16.970  -0.812  1.00  0.00           C  
ATOM   2532  CG  LEU A 168       6.565  16.735   0.598  1.00  0.00           C  
ATOM   2533  CD1 LEU A 168       7.335  17.586   1.597  1.00  0.00           C  
ATOM   2534  CD2 LEU A 168       5.082  17.073   0.621  1.00  0.00           C  
ATOM   2535  H   LEU A 168       7.895  14.537  -0.978  1.00  0.00           H  
ATOM   2536  HA  LEU A 168       5.539  15.962  -1.863  1.00  0.00           H  
ATOM   2537 1HB  LEU A 168       8.206  16.904  -0.754  1.00  0.00           H  
ATOM   2538 2HB  LEU A 168       6.855  17.986  -1.108  1.00  0.00           H  
ATOM   2539  HG  LEU A 168       6.703  15.690   0.873  1.00  0.00           H  
ATOM   2540 1HD1 LEU A 168       6.940  17.419   2.600  1.00  0.00           H  
ATOM   2541 2HD1 LEU A 168       8.389  17.310   1.573  1.00  0.00           H  
ATOM   2542 3HD1 LEU A 168       7.229  18.639   1.337  1.00  0.00           H  
ATOM   2543 1HD2 LEU A 168       4.685  16.905   1.623  1.00  0.00           H  
ATOM   2544 2HD2 LEU A 168       4.941  18.118   0.347  1.00  0.00           H  
ATOM   2545 3HD2 LEU A 168       4.552  16.437  -0.090  1.00  0.00           H  
ATOM   2546  N   LYS A 169       8.316  16.184  -3.561  1.00  0.00           N  
ATOM   2547  CA  LYS A 169       8.817  16.623  -4.860  1.00  0.00           C  
ATOM   2548  C   LYS A 169       8.125  15.874  -5.997  1.00  0.00           C  
ATOM   2549  O   LYS A 169       7.779  16.469  -7.020  1.00  0.00           O  
ATOM   2550  CB  LYS A 169      10.331  16.426  -4.945  1.00  0.00           C  
ATOM   2551  CG  LYS A 169      11.140  17.394  -4.089  1.00  0.00           C  
ATOM   2552  CD  LYS A 169      12.630  17.107  -4.191  1.00  0.00           C  
ATOM   2553  CE  LYS A 169      13.438  18.066  -3.328  1.00  0.00           C  
ATOM   2554  NZ  LYS A 169      14.899  17.792  -3.412  1.00  0.00           N  
ATOM   2555  H   LYS A 169       8.929  15.668  -2.946  1.00  0.00           H  
ATOM   2556  HA  LYS A 169       8.598  17.685  -4.975  1.00  0.00           H  
ATOM   2557 1HB  LYS A 169      10.585  15.413  -4.634  1.00  0.00           H  
ATOM   2558 2HB  LYS A 169      10.656  16.543  -5.979  1.00  0.00           H  
ATOM   2559 1HG  LYS A 169      10.952  18.416  -4.419  1.00  0.00           H  
ATOM   2560 2HG  LYS A 169      10.831  17.303  -3.049  1.00  0.00           H  
ATOM   2561 1HD  LYS A 169      12.828  16.084  -3.866  1.00  0.00           H  
ATOM   2562 2HD  LYS A 169      12.951  17.209  -5.228  1.00  0.00           H  
ATOM   2563 1HE  LYS A 169      13.254  19.089  -3.652  1.00  0.00           H  
ATOM   2564 2HE  LYS A 169      13.123  17.974  -2.289  1.00  0.00           H  
ATOM   2565 1HZ  LYS A 169      15.399  18.447  -2.827  1.00  0.00           H  
ATOM   2566 2HZ  LYS A 169      15.085  16.850  -3.096  1.00  0.00           H  
ATOM   2567 3HZ  LYS A 169      15.208  17.893  -4.368  1.00  0.00           H  
ATOM   2568  N   LEU A 170       7.920  14.613  -5.833  1.00  0.00           N  
ATOM   2569  CA  LEU A 170       7.233  13.790  -6.823  1.00  0.00           C  
ATOM   2570  C   LEU A 170       5.749  14.135  -6.880  1.00  0.00           C  
ATOM   2571  O   LEU A 170       5.155  14.162  -7.959  1.00  0.00           O  
ATOM   2572  CB  LEU A 170       7.411  12.303  -6.494  1.00  0.00           C  
ATOM   2573  CG  LEU A 170       6.862  11.321  -7.537  1.00  0.00           C  
ATOM   2574  CD1 LEU A 170       7.603  11.514  -8.854  1.00  0.00           C  
ATOM   2575  CD2 LEU A 170       7.018   9.897  -7.025  1.00  0.00           C  
ATOM   2576  H   LEU A 170       8.251  14.183  -4.982  1.00  0.00           H  
ATOM   2577  HA  LEU A 170       7.668  13.993  -7.801  1.00  0.00           H  
ATOM   2578 1HB  LEU A 170       8.472  12.099  -6.373  1.00  0.00           H  
ATOM   2579 2HB  LEU A 170       6.911  12.094  -5.548  1.00  0.00           H  
ATOM   2580  HG  LEU A 170       5.807  11.530  -7.716  1.00  0.00           H  
ATOM   2581 1HD1 LEU A 170       7.214  10.815  -9.596  1.00  0.00           H  
ATOM   2582 2HD1 LEU A 170       7.459  12.535  -9.207  1.00  0.00           H  
ATOM   2583 3HD1 LEU A 170       8.666  11.327  -8.705  1.00  0.00           H  
ATOM   2584 1HD2 LEU A 170       6.628   9.199  -7.767  1.00  0.00           H  
ATOM   2585 2HD2 LEU A 170       8.073   9.687  -6.849  1.00  0.00           H  
ATOM   2586 3HD2 LEU A 170       6.464   9.783  -6.093  1.00  0.00           H  
ATOM   2587  N   LYS A 171       5.135  14.411  -5.692  1.00  0.00           N  
ATOM   2588  CA  LYS A 171       3.735  14.814  -5.617  1.00  0.00           C  
ATOM   2589  C   LYS A 171       3.445  15.979  -6.559  1.00  0.00           C  
ATOM   2590  O   LYS A 171       2.520  15.914  -7.370  1.00  0.00           O  
ATOM   2591  CB  LYS A 171       3.362  15.191  -4.183  1.00  0.00           C  
ATOM   2592  CG  LYS A 171       1.912  15.619  -4.001  1.00  0.00           C  
ATOM   2593  CD  LYS A 171       1.662  16.142  -2.595  1.00  0.00           C  
ATOM   2594  CE  LYS A 171       0.216  16.579  -2.414  1.00  0.00           C  
ATOM   2595  NZ  LYS A 171      -0.066  17.868  -3.103  1.00  0.00           N  
ATOM   2596  H   LYS A 171       5.672  14.334  -4.840  1.00  0.00           H  
ATOM   2597  HA  LYS A 171       3.115  13.970  -5.925  1.00  0.00           H  
ATOM   2598 1HB  LYS A 171       3.545  14.341  -3.524  1.00  0.00           H  
ATOM   2599 2HB  LYS A 171       3.998  16.010  -3.845  1.00  0.00           H  
ATOM   2600 1HG  LYS A 171       1.672  16.404  -4.720  1.00  0.00           H  
ATOM   2601 2HG  LYS A 171       1.256  14.770  -4.186  1.00  0.00           H  
ATOM   2602 1HD  LYS A 171       1.890  15.360  -1.870  1.00  0.00           H  
ATOM   2603 2HD  LYS A 171       2.315  16.993  -2.401  1.00  0.00           H  
ATOM   2604 1HE  LYS A 171      -0.448  15.814  -2.815  1.00  0.00           H  
ATOM   2605 2HE  LYS A 171       0.001  16.695  -1.352  1.00  0.00           H  
ATOM   2606 1HZ  LYS A 171      -1.033  18.122  -2.960  1.00  0.00           H  
ATOM   2607 2HZ  LYS A 171       0.531  18.590  -2.726  1.00  0.00           H  
ATOM   2608 3HZ  LYS A 171       0.111  17.767  -4.093  1.00  0.00           H  
ATOM   2609  N   THR A 172       4.275  17.023  -6.481  1.00  0.00           N  
ATOM   2610  CA  THR A 172       4.133  18.201  -7.329  1.00  0.00           C  
ATOM   2611  C   THR A 172       4.372  17.847  -8.795  1.00  0.00           C  
ATOM   2612  O   THR A 172       3.562  18.185  -9.660  1.00  0.00           O  
ATOM   2613  CB  THR A 172       5.103  19.316  -6.898  1.00  0.00           C  
ATOM   2614  OG1 THR A 172       4.807  19.718  -5.554  1.00  0.00           O  
ATOM   2615  CG2 THR A 172       4.978  20.519  -7.821  1.00  0.00           C  
ATOM   2616  H   THR A 172       5.027  16.988  -5.807  1.00  0.00           H  
ATOM   2617  HA  THR A 172       3.116  18.579  -7.230  1.00  0.00           H  
ATOM   2618  HB  THR A 172       6.126  18.943  -6.934  1.00  0.00           H  
ATOM   2619  HG1 THR A 172       4.905  18.964  -4.967  1.00  0.00           H  
ATOM   2620 1HG2 THR A 172       5.671  21.297  -7.501  1.00  0.00           H  
ATOM   2621 2HG2 THR A 172       5.214  20.219  -8.842  1.00  0.00           H  
ATOM   2622 3HG2 THR A 172       3.959  20.903  -7.782  1.00  0.00           H  
ATOM   2623  N   LYS A 173       5.432  17.154  -9.014  1.00  0.00           N  
ATOM   2624  CA  LYS A 173       5.864  16.888 -10.382  1.00  0.00           C  
ATOM   2625  C   LYS A 173       4.750  16.234 -11.195  1.00  0.00           C  
ATOM   2626  O   LYS A 173       4.433  16.682 -12.298  1.00  0.00           O  
ATOM   2627  CB  LYS A 173       7.111  16.002 -10.388  1.00  0.00           C  
ATOM   2628  CG  LYS A 173       7.644  15.674 -11.777  1.00  0.00           C  
ATOM   2629  CD  LYS A 173       8.863  14.767 -11.701  1.00  0.00           C  
ATOM   2630  CE  LYS A 173       9.367  14.398 -13.088  1.00  0.00           C  
ATOM   2631  NZ  LYS A 173      10.527  13.469 -13.031  1.00  0.00           N  
ATOM   2632  H   LYS A 173       5.975  16.786  -8.247  1.00  0.00           H  
ATOM   2633  HA  LYS A 173       6.114  17.837 -10.857  1.00  0.00           H  
ATOM   2634 1HB  LYS A 173       7.908  16.492  -9.830  1.00  0.00           H  
ATOM   2635 2HB  LYS A 173       6.890  15.060  -9.885  1.00  0.00           H  
ATOM   2636 1HG  LYS A 173       6.866  15.177 -12.357  1.00  0.00           H  
ATOM   2637 2HG  LYS A 173       7.920  16.596 -12.286  1.00  0.00           H  
ATOM   2638 1HD  LYS A 173       9.661  15.273 -11.155  1.00  0.00           H  
ATOM   2639 2HD  LYS A 173       8.603  13.854 -11.165  1.00  0.00           H  
ATOM   2640 1HE  LYS A 173       8.565  13.924 -13.652  1.00  0.00           H  
ATOM   2641 2HE  LYS A 173       9.668  15.302 -13.618  1.00  0.00           H  
ATOM   2642 1HZ  LYS A 173      10.831  13.250 -13.968  1.00  0.00           H  
ATOM   2643 2HZ  LYS A 173      11.285  13.907 -12.524  1.00  0.00           H  
ATOM   2644 3HZ  LYS A 173      10.256  12.619 -12.558  1.00  0.00           H  
ATOM   2645  N   LEU A 174       4.104  15.235 -10.647  1.00  0.00           N  
ATOM   2646  CA  LEU A 174       3.156  14.442 -11.421  1.00  0.00           C  
ATOM   2647  C   LEU A 174       1.742  15.000 -11.287  1.00  0.00           C  
ATOM   2648  O   LEU A 174       0.830  14.566 -11.993  1.00  0.00           O  
ATOM   2649  CB  LEU A 174       3.185  12.980 -10.958  1.00  0.00           C  
ATOM   2650  CG  LEU A 174       4.535  12.265 -11.095  1.00  0.00           C  
ATOM   2651  CD1 LEU A 174       4.434  10.869 -10.498  1.00  0.00           C  
ATOM   2652  CD2 LEU A 174       4.931  12.205 -12.563  1.00  0.00           C  
ATOM   2653  H   LEU A 174       4.262  15.005  -9.677  1.00  0.00           H  
ATOM   2654  HA  LEU A 174       3.443  14.489 -12.471  1.00  0.00           H  
ATOM   2655 1HB  LEU A 174       2.895  12.943  -9.909  1.00  0.00           H  
ATOM   2656 2HB  LEU A 174       2.451  12.418 -11.536  1.00  0.00           H  
ATOM   2657  HG  LEU A 174       5.295  12.812 -10.537  1.00  0.00           H  
ATOM   2658 1HD1 LEU A 174       5.393  10.361 -10.595  1.00  0.00           H  
ATOM   2659 2HD1 LEU A 174       4.168  10.942  -9.444  1.00  0.00           H  
ATOM   2660 3HD1 LEU A 174       3.668  10.301 -11.027  1.00  0.00           H  
ATOM   2661 1HD2 LEU A 174       5.891  11.698 -12.661  1.00  0.00           H  
ATOM   2662 2HD2 LEU A 174       4.172  11.657 -13.122  1.00  0.00           H  
ATOM   2663 3HD2 LEU A 174       5.013  13.217 -12.959  1.00  0.00           H  
ATOM   2664  N   GLY A 175       1.568  15.983 -10.464  1.00  0.00           N  
ATOM   2665  CA  GLY A 175       0.237  16.484 -10.152  1.00  0.00           C  
ATOM   2666  C   GLY A 175      -0.625  15.469  -9.426  1.00  0.00           C  
ATOM   2667  O   GLY A 175      -1.757  15.201  -9.837  1.00  0.00           O  
ATOM   2668  H   GLY A 175       2.369  16.413 -10.026  1.00  0.00           H  
ATOM   2669 1HA  GLY A 175       0.319  17.378  -9.535  1.00  0.00           H  
ATOM   2670 2HA  GLY A 175      -0.267  16.774 -11.074  1.00  0.00           H  
ATOM   2671  N   VAL A 176      -0.076  14.708  -8.434  1.00  0.00           N  
ATOM   2672  CA  VAL A 176      -0.769  13.606  -7.776  1.00  0.00           C  
ATOM   2673  C   VAL A 176      -0.876  13.884  -6.278  1.00  0.00           C  
ATOM   2674  O   VAL A 176      -0.314  14.862  -5.780  1.00  0.00           O  
ATOM   2675  CB  VAL A 176      -0.022  12.279  -8.007  1.00  0.00           C  
ATOM   2676  CG1 VAL A 176       0.040  11.955  -9.493  1.00  0.00           C  
ATOM   2677  CG2 VAL A 176       1.376  12.361  -7.414  1.00  0.00           C  
ATOM   2678  H   VAL A 176       0.867  14.934  -8.152  1.00  0.00           H  
ATOM   2679  HA  VAL A 176      -1.776  13.533  -8.189  1.00  0.00           H  
ATOM   2680  HB  VAL A 176      -0.575  11.472  -7.526  1.00  0.00           H  
ATOM   2681 1HG1 VAL A 176       0.572  11.013  -9.638  1.00  0.00           H  
ATOM   2682 2HG1 VAL A 176      -0.971  11.865  -9.888  1.00  0.00           H  
ATOM   2683 3HG1 VAL A 176       0.567  12.752 -10.017  1.00  0.00           H  
ATOM   2684 1HG2 VAL A 176       1.898  11.420  -7.580  1.00  0.00           H  
ATOM   2685 2HG2 VAL A 176       1.927  13.172  -7.892  1.00  0.00           H  
ATOM   2686 3HG2 VAL A 176       1.306  12.552  -6.343  1.00  0.00           H  
ATOM   2687  N   SER A 177      -1.622  12.943  -5.636  1.00  0.00           N  
ATOM   2688  CA  SER A 177      -1.742  13.085  -4.188  1.00  0.00           C  
ATOM   2689  C   SER A 177      -0.480  12.607  -3.479  1.00  0.00           C  
ATOM   2690  O   SER A 177       0.413  12.036  -4.107  1.00  0.00           O  
ATOM   2691  CB  SER A 177      -2.940  12.306  -3.685  1.00  0.00           C  
ATOM   2692  OG  SER A 177      -2.683  10.929  -3.692  1.00  0.00           O  
ATOM   2693  H   SER A 177      -2.087  12.172  -6.094  1.00  0.00           H  
ATOM   2694  HA  SER A 177      -1.881  14.142  -3.955  1.00  0.00           H  
ATOM   2695 1HB  SER A 177      -3.185  12.628  -2.672  1.00  0.00           H  
ATOM   2696 2HB  SER A 177      -3.804  12.520  -4.313  1.00  0.00           H  
ATOM   2697  HG  SER A 177      -3.516  10.503  -3.473  1.00  0.00           H  
ATOM   2698  N   LEU A 178      -0.327  12.863  -2.174  1.00  0.00           N  
ATOM   2699  CA  LEU A 178       0.858  12.508  -1.400  1.00  0.00           C  
ATOM   2700  C   LEU A 178       0.992  10.995  -1.275  1.00  0.00           C  
ATOM   2701  O   LEU A 178       2.099  10.455  -1.350  1.00  0.00           O  
ATOM   2702  CB  LEU A 178       0.792  13.142  -0.005  1.00  0.00           C  
ATOM   2703  CG  LEU A 178       2.026  12.929   0.881  1.00  0.00           C  
ATOM   2704  CD1 LEU A 178       3.259  13.475   0.175  1.00  0.00           C  
ATOM   2705  CD2 LEU A 178       1.813  13.617   2.221  1.00  0.00           C  
ATOM   2706  H   LEU A 178      -1.094  13.332  -1.713  1.00  0.00           H  
ATOM   2707  HA  LEU A 178       1.736  12.889  -1.920  1.00  0.00           H  
ATOM   2708 1HB  LEU A 178       0.646  14.215  -0.117  1.00  0.00           H  
ATOM   2709 2HB  LEU A 178      -0.070  12.732   0.522  1.00  0.00           H  
ATOM   2710  HG  LEU A 178       2.179  11.861   1.041  1.00  0.00           H  
ATOM   2711 1HD1 LEU A 178       4.136  13.324   0.805  1.00  0.00           H  
ATOM   2712 2HD1 LEU A 178       3.398  12.952  -0.771  1.00  0.00           H  
ATOM   2713 3HD1 LEU A 178       3.128  14.540  -0.014  1.00  0.00           H  
ATOM   2714 1HD2 LEU A 178       2.690  13.465   2.852  1.00  0.00           H  
ATOM   2715 2HD2 LEU A 178       1.661  14.685   2.062  1.00  0.00           H  
ATOM   2716 3HD2 LEU A 178       0.936  13.195   2.712  1.00  0.00           H  
ATOM   2717  N   LEU A 179      -0.162  10.348  -1.117  1.00  0.00           N  
ATOM   2718  CA  LEU A 179      -0.153   8.891  -1.044  1.00  0.00           C  
ATOM   2719  C   LEU A 179       0.303   8.282  -2.365  1.00  0.00           C  
ATOM   2720  O   LEU A 179       1.068   7.315  -2.375  1.00  0.00           O  
ATOM   2721  CB  LEU A 179      -1.549   8.368  -0.684  1.00  0.00           C  
ATOM   2722  CG  LEU A 179      -1.928   8.448   0.800  1.00  0.00           C  
ATOM   2723  CD1 LEU A 179      -3.430   8.250   0.952  1.00  0.00           C  
ATOM   2724  CD2 LEU A 179      -1.155   7.394   1.579  1.00  0.00           C  
ATOM   2725  H   LEU A 179      -1.043  10.839  -1.047  1.00  0.00           H  
ATOM   2726  HA  LEU A 179       0.550   8.590  -0.267  1.00  0.00           H  
ATOM   2727 1HB  LEU A 179      -2.288   8.937  -1.246  1.00  0.00           H  
ATOM   2728 2HB  LEU A 179      -1.617   7.323  -0.988  1.00  0.00           H  
ATOM   2729  HG  LEU A 179      -1.682   9.438   1.185  1.00  0.00           H  
ATOM   2730 1HD1 LEU A 179      -3.699   8.307   2.007  1.00  0.00           H  
ATOM   2731 2HD1 LEU A 179      -3.958   9.028   0.401  1.00  0.00           H  
ATOM   2732 3HD1 LEU A 179      -3.709   7.273   0.559  1.00  0.00           H  
ATOM   2733 1HD2 LEU A 179      -1.424   7.452   2.634  1.00  0.00           H  
ATOM   2734 2HD2 LEU A 179      -1.402   6.404   1.195  1.00  0.00           H  
ATOM   2735 3HD2 LEU A 179      -0.085   7.571   1.467  1.00  0.00           H  
ATOM   2736  N   GLN A 180      -0.152   8.907  -3.443  1.00  0.00           N  
ATOM   2737  CA  GLN A 180       0.217   8.409  -4.762  1.00  0.00           C  
ATOM   2738  C   GLN A 180       1.714   8.564  -5.009  1.00  0.00           C  
ATOM   2739  O   GLN A 180       2.358   7.660  -5.546  1.00  0.00           O  
ATOM   2740  CB  GLN A 180      -0.572   9.140  -5.852  1.00  0.00           C  
ATOM   2741  CG  GLN A 180      -2.041   8.761  -5.917  1.00  0.00           C  
ATOM   2742  CD  GLN A 180      -2.795   9.542  -6.976  1.00  0.00           C  
ATOM   2743  OE1 GLN A 180      -2.801  10.777  -6.970  1.00  0.00           O  
ATOM   2744  NE2 GLN A 180      -3.437   8.828  -7.893  1.00  0.00           N  
ATOM   2745  H   GLN A 180      -0.747   9.720  -3.372  1.00  0.00           H  
ATOM   2746  HA  GLN A 180      -0.021   7.346  -4.810  1.00  0.00           H  
ATOM   2747 1HB  GLN A 180      -0.509  10.216  -5.686  1.00  0.00           H  
ATOM   2748 2HB  GLN A 180      -0.128   8.933  -6.824  1.00  0.00           H  
ATOM   2749 1HG  GLN A 180      -2.121   7.700  -6.153  1.00  0.00           H  
ATOM   2750 2HG  GLN A 180      -2.502   8.963  -4.949  1.00  0.00           H  
ATOM   2751 1HE2 GLN A 180      -3.952   9.289  -8.617  1.00  0.00           H  
ATOM   2752 2HE2 GLN A 180      -3.406   7.829  -7.861  1.00  0.00           H  
ATOM   2753  N   ALA A 181       2.188   9.690  -4.589  1.00  0.00           N  
ATOM   2754  CA  ALA A 181       3.626   9.923  -4.707  1.00  0.00           C  
ATOM   2755  C   ALA A 181       4.414   8.911  -3.880  1.00  0.00           C  
ATOM   2756  O   ALA A 181       5.436   8.390  -4.335  1.00  0.00           O  
ATOM   2757  CB  ALA A 181       3.971  11.345  -4.271  1.00  0.00           C  
ATOM   2758  H   ALA A 181       1.604  10.409  -4.187  1.00  0.00           H  
ATOM   2759  HA  ALA A 181       3.905   9.795  -5.752  1.00  0.00           H  
ATOM   2760 1HB  ALA A 181       5.046  11.502  -4.364  1.00  0.00           H  
ATOM   2761 2HB  ALA A 181       3.444  12.058  -4.905  1.00  0.00           H  
ATOM   2762 3HB  ALA A 181       3.672  11.490  -3.234  1.00  0.00           H  
ATOM   2763  N   ALA A 182       3.981   8.649  -2.680  1.00  0.00           N  
ATOM   2764  CA  ALA A 182       4.628   7.655  -1.827  1.00  0.00           C  
ATOM   2765  C   ALA A 182       4.541   6.262  -2.445  1.00  0.00           C  
ATOM   2766  O   ALA A 182       5.508   5.501  -2.412  1.00  0.00           O  
ATOM   2767  CB  ALA A 182       3.997   7.657  -0.436  1.00  0.00           C  
ATOM   2768  H   ALA A 182       3.176   9.148  -2.330  1.00  0.00           H  
ATOM   2769  HA  ALA A 182       5.682   7.920  -1.737  1.00  0.00           H  
ATOM   2770 1HB  ALA A 182       4.490   6.911   0.188  1.00  0.00           H  
ATOM   2771 2HB  ALA A 182       4.116   8.643   0.015  1.00  0.00           H  
ATOM   2772 3HB  ALA A 182       2.938   7.420  -0.517  1.00  0.00           H  
ATOM   2773  N   ALA A 183       3.430   5.945  -3.021  1.00  0.00           N  
ATOM   2774  CA  ALA A 183       3.214   4.634  -3.627  1.00  0.00           C  
ATOM   2775  C   ALA A 183       4.160   4.412  -4.806  1.00  0.00           C  
ATOM   2776  O   ALA A 183       4.637   3.295  -5.025  1.00  0.00           O  
ATOM   2777  CB  ALA A 183       1.763   4.488  -4.080  1.00  0.00           C  
ATOM   2778  H   ALA A 183       2.687   6.629  -3.051  1.00  0.00           H  
ATOM   2779  HA  ALA A 183       3.426   3.874  -2.876  1.00  0.00           H  
ATOM   2780 1HB  ALA A 183       1.620   3.505  -4.530  1.00  0.00           H  
ATOM   2781 2HB  ALA A 183       1.101   4.593  -3.221  1.00  0.00           H  
ATOM   2782 3HB  ALA A 183       1.531   5.258  -4.813  1.00  0.00           H  
ATOM   2783  N   ILE A 184       4.435   5.410  -5.540  1.00  0.00           N  
ATOM   2784  CA  ILE A 184       5.356   5.333  -6.670  1.00  0.00           C  
ATOM   2785  C   ILE A 184       6.780   5.117  -6.162  1.00  0.00           C  
ATOM   2786  O   ILE A 184       7.529   4.310  -6.720  1.00  0.00           O  
ATOM   2787  CB  ILE A 184       5.294   6.610  -7.529  1.00  0.00           C  
ATOM   2788  CG1 ILE A 184       3.936   6.718  -8.226  1.00  0.00           C  
ATOM   2789  CG2 ILE A 184       6.422   6.620  -8.549  1.00  0.00           C  
ATOM   2790  CD1 ILE A 184       3.649   8.090  -8.795  1.00  0.00           C  
ATOM   2791  H   ILE A 184       3.993   6.293  -5.327  1.00  0.00           H  
ATOM   2792  HA  ILE A 184       5.076   4.481  -7.287  1.00  0.00           H  
ATOM   2793  HB  ILE A 184       5.390   7.485  -6.887  1.00  0.00           H  
ATOM   2794 1HG1 ILE A 184       3.885   5.995  -9.039  1.00  0.00           H  
ATOM   2795 2HG1 ILE A 184       3.143   6.471  -7.520  1.00  0.00           H  
ATOM   2796 1HG2 ILE A 184       6.363   7.528  -9.148  1.00  0.00           H  
ATOM   2797 2HG2 ILE A 184       7.380   6.588  -8.032  1.00  0.00           H  
ATOM   2798 3HG2 ILE A 184       6.332   5.750  -9.200  1.00  0.00           H  
ATOM   2799 1HD1 ILE A 184       2.669   8.088  -9.272  1.00  0.00           H  
ATOM   2800 2HD1 ILE A 184       3.660   8.826  -7.991  1.00  0.00           H  
ATOM   2801 3HD1 ILE A 184       4.410   8.344  -9.531  1.00  0.00           H  
ATOM   2802  N   LEU A 185       7.103   5.805  -5.138  1.00  0.00           N  
ATOM   2803  CA  LEU A 185       8.406   5.569  -4.527  1.00  0.00           C  
ATOM   2804  C   LEU A 185       8.509   4.143  -3.997  1.00  0.00           C  
ATOM   2805  O   LEU A 185       9.557   3.506  -4.114  1.00  0.00           O  
ATOM   2806  CB  LEU A 185       8.655   6.567  -3.392  1.00  0.00           C  
ATOM   2807  CG  LEU A 185       8.761   8.039  -3.794  1.00  0.00           C  
ATOM   2808  CD1 LEU A 185       8.783   8.927  -2.555  1.00  0.00           C  
ATOM   2809  CD2 LEU A 185      10.002   8.273  -4.649  1.00  0.00           C  
ATOM   2810  H   LEU A 185       6.491   6.503  -4.739  1.00  0.00           H  
ATOM   2811  HA  LEU A 185       9.174   5.706  -5.286  1.00  0.00           H  
ATOM   2812 1HB  LEU A 185       7.843   6.485  -2.672  1.00  0.00           H  
ATOM   2813 2HB  LEU A 185       9.585   6.299  -2.891  1.00  0.00           H  
ATOM   2814  HG  LEU A 185       7.879   8.324  -4.368  1.00  0.00           H  
ATOM   2815 1HD1 LEU A 185       8.859   9.972  -2.857  1.00  0.00           H  
ATOM   2816 2HD1 LEU A 185       7.865   8.781  -1.986  1.00  0.00           H  
ATOM   2817 3HD1 LEU A 185       9.641   8.666  -1.936  1.00  0.00           H  
ATOM   2818 1HD2 LEU A 185      10.060   9.326  -4.925  1.00  0.00           H  
ATOM   2819 2HD2 LEU A 185      10.892   7.997  -4.080  1.00  0.00           H  
ATOM   2820 3HD2 LEU A 185       9.943   7.663  -5.550  1.00  0.00           H  
ATOM   2821  N   ILE A 186       7.421   3.724  -3.415  1.00  0.00           N  
ATOM   2822  CA  ILE A 186       7.392   2.342  -2.951  1.00  0.00           C  
ATOM   2823  C   ILE A 186       7.512   1.395  -4.143  1.00  0.00           C  
ATOM   2824  O   ILE A 186       8.273   0.424  -4.099  1.00  0.00           O  
ATOM   2825  CB  ILE A 186       6.098   2.041  -2.172  1.00  0.00           C  
ATOM   2826  CG1 ILE A 186       6.092   2.792  -0.838  1.00  0.00           C  
ATOM   2827  CG2 ILE A 186       5.950   0.545  -1.944  1.00  0.00           C  
ATOM   2828  CD1 ILE A 186       4.726   2.889  -0.198  1.00  0.00           C  
ATOM   2829  H   ILE A 186       6.610   4.309  -3.272  1.00  0.00           H  
ATOM   2830  HA  ILE A 186       8.245   2.179  -2.292  1.00  0.00           H  
ATOM   2831  HB  ILE A 186       5.240   2.400  -2.739  1.00  0.00           H  
ATOM   2832 1HG1 ILE A 186       6.763   2.295  -0.138  1.00  0.00           H  
ATOM   2833 2HG1 ILE A 186       6.469   3.804  -0.988  1.00  0.00           H  
ATOM   2834 1HG2 ILE A 186       5.031   0.350  -1.392  1.00  0.00           H  
ATOM   2835 2HG2 ILE A 186       5.910   0.033  -2.905  1.00  0.00           H  
ATOM   2836 3HG2 ILE A 186       6.802   0.177  -1.372  1.00  0.00           H  
ATOM   2837 1HD1 ILE A 186       4.803   3.435   0.743  1.00  0.00           H  
ATOM   2838 2HD1 ILE A 186       4.046   3.415  -0.868  1.00  0.00           H  
ATOM   2839 3HD1 ILE A 186       4.343   1.888  -0.005  1.00  0.00           H  
ATOM   2840  N   LEU A 187       6.799   1.675  -5.191  1.00  0.00           N  
ATOM   2841  CA  LEU A 187       6.846   0.857  -6.399  1.00  0.00           C  
ATOM   2842  C   LEU A 187       8.278   0.707  -6.900  1.00  0.00           C  
ATOM   2843  O   LEU A 187       8.715  -0.401  -7.221  1.00  0.00           O  
ATOM   2844  CB  LEU A 187       5.975   1.480  -7.497  1.00  0.00           C  
ATOM   2845  CG  LEU A 187       6.053   0.803  -8.871  1.00  0.00           C  
ATOM   2846  CD1 LEU A 187       5.621  -0.652  -8.747  1.00  0.00           C  
ATOM   2847  CD2 LEU A 187       5.170   1.553  -9.857  1.00  0.00           C  
ATOM   2848  H   LEU A 187       6.196   2.485  -5.168  1.00  0.00           H  
ATOM   2849  HA  LEU A 187       6.462  -0.134  -6.159  1.00  0.00           H  
ATOM   2850 1HB  LEU A 187       4.936   1.452  -7.173  1.00  0.00           H  
ATOM   2851 2HB  LEU A 187       6.267   2.522  -7.623  1.00  0.00           H  
ATOM   2852  HG  LEU A 187       7.084   0.816  -9.225  1.00  0.00           H  
ATOM   2853 1HD1 LEU A 187       5.677  -1.132  -9.724  1.00  0.00           H  
ATOM   2854 2HD1 LEU A 187       6.282  -1.169  -8.051  1.00  0.00           H  
ATOM   2855 3HD1 LEU A 187       4.597  -0.697  -8.379  1.00  0.00           H  
ATOM   2856 1HD2 LEU A 187       5.226   1.073 -10.835  1.00  0.00           H  
ATOM   2857 2HD2 LEU A 187       4.138   1.540  -9.505  1.00  0.00           H  
ATOM   2858 3HD2 LEU A 187       5.511   2.585  -9.940  1.00  0.00           H  
ATOM   2859  N   ALA A 188       8.984   1.791  -6.963  1.00  0.00           N  
ATOM   2860  CA  ALA A 188      10.377   1.768  -7.404  1.00  0.00           C  
ATOM   2861  C   ALA A 188      11.200   0.796  -6.565  1.00  0.00           C  
ATOM   2862  O   ALA A 188      12.084   0.111  -7.087  1.00  0.00           O  
ATOM   2863  CB  ALA A 188      10.979   3.170  -7.335  1.00  0.00           C  
ATOM   2864  H   ALA A 188       8.563   2.672  -6.705  1.00  0.00           H  
ATOM   2865  HA  ALA A 188      10.400   1.424  -8.437  1.00  0.00           H  
ATOM   2866 1HB  ALA A 188      12.016   3.136  -7.665  1.00  0.00           H  
ATOM   2867 2HB  ALA A 188      10.413   3.841  -7.981  1.00  0.00           H  
ATOM   2868 3HB  ALA A 188      10.936   3.533  -6.309  1.00  0.00           H  
ATOM   2869  N   ALA A 189      10.983   0.741  -5.333  1.00  0.00           N  
ATOM   2870  CA  ALA A 189      11.678  -0.179  -4.438  1.00  0.00           C  
ATOM   2871  C   ALA A 189      11.358  -1.631  -4.784  1.00  0.00           C  
ATOM   2872  O   ALA A 189      12.249  -2.482  -4.803  1.00  0.00           O  
ATOM   2873  CB  ALA A 189      11.311   0.111  -2.984  1.00  0.00           C  
ATOM   2874  H   ALA A 189      10.289   1.368  -4.951  1.00  0.00           H  
ATOM   2875  HA  ALA A 189      12.751  -0.031  -4.567  1.00  0.00           H  
ATOM   2876 1HB  ALA A 189      11.838  -0.583  -2.331  1.00  0.00           H  
ATOM   2877 2HB  ALA A 189      11.596   1.133  -2.735  1.00  0.00           H  
ATOM   2878 3HB  ALA A 189      10.238  -0.009  -2.851  1.00  0.00           H  
ATOM   2879  N   ARG A 190      10.178  -1.863  -5.147  1.00  0.00           N  
ATOM   2880  CA  ARG A 190       9.748  -3.225  -5.445  1.00  0.00           C  
ATOM   2881  C   ARG A 190      10.232  -3.663  -6.824  1.00  0.00           C  
ATOM   2882  O   ARG A 190      10.531  -4.839  -7.038  1.00  0.00           O  
ATOM   2883  CB  ARG A 190       8.232  -3.335  -5.384  1.00  0.00           C  
ATOM   2884  CG  ARG A 190       7.670  -3.667  -4.011  1.00  0.00           C  
ATOM   2885  CD  ARG A 190       7.593  -2.465  -3.142  1.00  0.00           C  
ATOM   2886  NE  ARG A 190       6.959  -2.756  -1.867  1.00  0.00           N  
ATOM   2887  CZ  ARG A 190       7.596  -3.267  -0.795  1.00  0.00           C  
ATOM   2888  NH1 ARG A 190       8.881  -3.536  -0.860  1.00  0.00           N  
ATOM   2889  NH2 ARG A 190       6.928  -3.496   0.323  1.00  0.00           N  
ATOM   2890  H   ARG A 190       9.514  -1.107  -5.237  1.00  0.00           H  
ATOM   2891  HA  ARG A 190      10.186  -3.896  -4.705  1.00  0.00           H  
ATOM   2892 1HB  ARG A 190       7.786  -2.394  -5.703  1.00  0.00           H  
ATOM   2893 2HB  ARG A 190       7.894  -4.108  -6.074  1.00  0.00           H  
ATOM   2894 1HG  ARG A 190       6.665  -4.077  -4.118  1.00  0.00           H  
ATOM   2895 2HG  ARG A 190       8.311  -4.402  -3.523  1.00  0.00           H  
ATOM   2896 1HD  ARG A 190       8.598  -2.093  -2.946  1.00  0.00           H  
ATOM   2897 2HD  ARG A 190       7.012  -1.691  -3.643  1.00  0.00           H  
ATOM   2898  HE  ARG A 190       5.970  -2.562  -1.778  1.00  0.00           H  
ATOM   2899 1HH1 ARG A 190       9.391  -3.360  -1.715  1.00  0.00           H  
ATOM   2900 2HH1 ARG A 190       9.358  -3.919  -0.057  1.00  0.00           H  
ATOM   2901 1HH2 ARG A 190       5.940  -3.289   0.373  1.00  0.00           H  
ATOM   2902 2HH2 ARG A 190       7.405  -3.879   1.125  1.00  0.00           H  
ATOM   2903  N   LEU A 191      10.291  -2.763  -7.707  1.00  0.00           N  
ATOM   2904  CA  LEU A 191      10.752  -3.066  -9.058  1.00  0.00           C  
ATOM   2905  C   LEU A 191      12.273  -3.171  -9.104  1.00  0.00           C  
ATOM   2906  O   LEU A 191      12.822  -3.960  -9.874  1.00  0.00           O  
ATOM   2907  CB  LEU A 191      10.276  -1.986 -10.037  1.00  0.00           C  
ATOM   2908  CG  LEU A 191       8.757  -1.883 -10.227  1.00  0.00           C  
ATOM   2909  CD1 LEU A 191       8.434  -0.673 -11.093  1.00  0.00           C  
ATOM   2910  CD2 LEU A 191       8.236  -3.164 -10.860  1.00  0.00           C  
ATOM   2911  H   LEU A 191      10.017  -1.818  -7.481  1.00  0.00           H  
ATOM   2912  HA  LEU A 191      10.335  -4.026  -9.359  1.00  0.00           H  
ATOM   2913 1HB  LEU A 191      10.632  -1.018  -9.687  1.00  0.00           H  
ATOM   2914 2HB  LEU A 191      10.719  -2.181 -11.013  1.00  0.00           H  
ATOM   2915  HG  LEU A 191       8.278  -1.736  -9.258  1.00  0.00           H  
ATOM   2916 1HD1 LEU A 191       7.355  -0.600 -11.228  1.00  0.00           H  
ATOM   2917 2HD1 LEU A 191       8.800   0.231 -10.607  1.00  0.00           H  
ATOM   2918 3HD1 LEU A 191       8.914  -0.783 -12.065  1.00  0.00           H  
ATOM   2919 1HD2 LEU A 191       7.156  -3.091 -10.994  1.00  0.00           H  
ATOM   2920 2HD2 LEU A 191       8.713  -3.311 -11.830  1.00  0.00           H  
ATOM   2921 3HD2 LEU A 191       8.465  -4.010 -10.212  1.00  0.00           H  
ATOM   2922  N   GLY A 192      12.923  -2.416  -8.170  1.00  0.00           N  
ATOM   2923  CA  GLY A 192      14.372  -2.317  -8.260  1.00  0.00           C  
ATOM   2924  C   GLY A 192      14.838  -1.335  -9.318  1.00  0.00           C  
ATOM   2925  O   GLY A 192      15.822  -1.590 -10.017  1.00  0.00           O  
ATOM   2926  H   GLY A 192      12.442  -1.929  -7.428  1.00  0.00           H  
ATOM   2927 1HA  GLY A 192      14.776  -2.008  -7.296  1.00  0.00           H  
ATOM   2928 2HA  GLY A 192      14.792  -3.297  -8.485  1.00  0.00           H  
ATOM   2929  N   THR A 193      13.989  -0.260  -9.547  1.00  0.00           N  
ATOM   2930  CA  THR A 193      14.236   0.701 -10.617  1.00  0.00           C  
ATOM   2931  C   THR A 193      14.244   2.126 -10.071  1.00  0.00           C  
ATOM   2932  O   THR A 193      14.121   2.335  -8.863  1.00  0.00           O  
ATOM   2933  CB  THR A 193      13.181   0.577 -11.733  1.00  0.00           C  
ATOM   2934  OG1 THR A 193      11.902   0.986 -11.232  1.00  0.00           O  
ATOM   2935  CG2 THR A 193      13.093  -0.859 -12.227  1.00  0.00           C  
ATOM   2936  H   THR A 193      13.177  -0.142  -8.957  1.00  0.00           H  
ATOM   2937  HA  THR A 193      15.214   0.492 -11.051  1.00  0.00           H  
ATOM   2938  HB  THR A 193      13.454   1.226 -12.565  1.00  0.00           H  
ATOM   2939  HG1 THR A 193      11.890   1.940 -11.128  1.00  0.00           H  
ATOM   2940 1HG2 THR A 193      12.344  -0.927 -13.015  1.00  0.00           H  
ATOM   2941 2HG2 THR A 193      14.062  -1.168 -12.619  1.00  0.00           H  
ATOM   2942 3HG2 THR A 193      12.811  -1.510 -11.401  1.00  0.00           H  
ATOM   2943  N   THR A 194      14.462   3.076 -10.957  1.00  0.00           N  
ATOM   2944  CA  THR A 194      14.394   4.477 -10.553  1.00  0.00           C  
ATOM   2945  C   THR A 194      12.943   4.926 -10.401  1.00  0.00           C  
ATOM   2946  O   THR A 194      12.019   4.181 -10.733  1.00  0.00           O  
ATOM   2947  CB  THR A 194      15.116   5.385 -11.566  1.00  0.00           C  
ATOM   2948  OG1 THR A 194      14.390   5.398 -12.803  1.00  0.00           O  
ATOM   2949  CG2 THR A 194      16.530   4.885 -11.818  1.00  0.00           C  
ATOM   2950  H   THR A 194      14.678   2.851 -11.918  1.00  0.00           H  
ATOM   2951  HA  THR A 194      14.891   4.584  -9.589  1.00  0.00           H  
ATOM   2952  HB  THR A 194      15.160   6.401 -11.176  1.00  0.00           H  
ATOM   2953  HG1 THR A 194      14.839   5.969 -13.430  1.00  0.00           H  
ATOM   2954 1HG2 THR A 194      17.025   5.539 -12.535  1.00  0.00           H  
ATOM   2955 2HG2 THR A 194      17.087   4.885 -10.881  1.00  0.00           H  
ATOM   2956 3HG2 THR A 194      16.492   3.871 -12.217  1.00  0.00           H  
ATOM   2957  N   VAL A 195      12.731   6.151  -9.826  1.00  0.00           N  
ATOM   2958  CA  VAL A 195      11.399   6.702  -9.596  1.00  0.00           C  
ATOM   2959  C   VAL A 195      10.704   6.952 -10.933  1.00  0.00           C  
ATOM   2960  O   VAL A 195       9.535   6.601 -11.107  1.00  0.00           O  
ATOM   2961  CB  VAL A 195      11.485   8.017  -8.799  1.00  0.00           C  
ATOM   2962  CG1 VAL A 195      10.108   8.651  -8.667  1.00  0.00           C  
ATOM   2963  CG2 VAL A 195      12.092   7.754  -7.430  1.00  0.00           C  
ATOM   2964  H   VAL A 195      13.540   6.690  -9.553  1.00  0.00           H  
ATOM   2965  HA  VAL A 195      10.817   5.972  -9.032  1.00  0.00           H  
ATOM   2966  HB  VAL A 195      12.112   8.722  -9.347  1.00  0.00           H  
ATOM   2967 1HG1 VAL A 195      10.188   9.580  -8.102  1.00  0.00           H  
ATOM   2968 2HG1 VAL A 195       9.708   8.862  -9.659  1.00  0.00           H  
ATOM   2969 3HG1 VAL A 195       9.441   7.965  -8.146  1.00  0.00           H  
ATOM   2970 1HG2 VAL A 195      12.150   8.689  -6.873  1.00  0.00           H  
ATOM   2971 2HG2 VAL A 195      11.467   7.045  -6.885  1.00  0.00           H  
ATOM   2972 3HG2 VAL A 195      13.093   7.339  -7.549  1.00  0.00           H  
ATOM   2973  N   GLU A 196      11.452   7.445 -11.901  1.00  0.00           N  
ATOM   2974  CA  GLU A 196      10.906   7.740 -13.223  1.00  0.00           C  
ATOM   2975  C   GLU A 196      10.457   6.465 -13.931  1.00  0.00           C  
ATOM   2976  O   GLU A 196       9.400   6.442 -14.565  1.00  0.00           O  
ATOM   2977  CB  GLU A 196      11.943   8.471 -14.078  1.00  0.00           C  
ATOM   2978  CG  GLU A 196      12.291   9.869 -13.586  1.00  0.00           C  
ATOM   2979  CD  GLU A 196      13.279   9.862 -12.453  1.00  0.00           C  
ATOM   2980  OE1 GLU A 196      13.697   8.799 -12.061  1.00  0.00           O  
ATOM   2981  OE2 GLU A 196      13.616  10.921 -11.978  1.00  0.00           O  
ATOM   2982  H   GLU A 196      12.430   7.622 -11.722  1.00  0.00           H  
ATOM   2983  HA  GLU A 196      10.030   8.379 -13.100  1.00  0.00           H  
ATOM   2984 1HB  GLU A 196      12.865   7.890 -14.109  1.00  0.00           H  
ATOM   2985 2HB  GLU A 196      11.576   8.558 -15.100  1.00  0.00           H  
ATOM   2986 1HG  GLU A 196      12.709  10.441 -14.414  1.00  0.00           H  
ATOM   2987 2HG  GLU A 196      11.377  10.366 -13.262  1.00  0.00           H  
ATOM   2988  N   GLN A 197      11.308   5.452 -13.765  1.00  0.00           N  
ATOM   2989  CA  GLN A 197      10.963   4.167 -14.369  1.00  0.00           C  
ATOM   2990  C   GLN A 197       9.710   3.575 -13.729  1.00  0.00           C  
ATOM   2991  O   GLN A 197       8.876   2.979 -14.410  1.00  0.00           O  
ATOM   2992  CB  GLN A 197      12.130   3.184 -14.241  1.00  0.00           C  
ATOM   2993  CG  GLN A 197      13.300   3.484 -15.161  1.00  0.00           C  
ATOM   2994  CD  GLN A 197      14.468   2.542 -14.938  1.00  0.00           C  
ATOM   2995  OE1 GLN A 197      14.989   2.429 -13.825  1.00  0.00           O  
ATOM   2996  NE2 GLN A 197      14.887   1.858 -15.998  1.00  0.00           N  
ATOM   2997  H   GLN A 197      12.170   5.536 -13.246  1.00  0.00           H  
ATOM   2998  HA  GLN A 197      10.757   4.327 -15.427  1.00  0.00           H  
ATOM   2999 1HB  GLN A 197      12.499   3.189 -13.215  1.00  0.00           H  
ATOM   3000 2HB  GLN A 197      11.781   2.175 -14.458  1.00  0.00           H  
ATOM   3001 1HG  GLN A 197      12.971   3.381 -16.196  1.00  0.00           H  
ATOM   3002 2HG  GLN A 197      13.643   4.502 -14.977  1.00  0.00           H  
ATOM   3003 1HE2 GLN A 197      15.654   1.221 -15.911  1.00  0.00           H  
ATOM   3004 2HE2 GLN A 197      14.436   1.980 -16.882  1.00  0.00           H  
ATOM   3005  N   ALA A 198       9.597   3.746 -12.440  1.00  0.00           N  
ATOM   3006  CA  ALA A 198       8.418   3.249 -11.736  1.00  0.00           C  
ATOM   3007  C   ALA A 198       7.148   3.921 -12.250  1.00  0.00           C  
ATOM   3008  O   ALA A 198       6.099   3.283 -12.356  1.00  0.00           O  
ATOM   3009  CB  ALA A 198       8.562   3.470 -10.232  1.00  0.00           C  
ATOM   3010  H   ALA A 198      10.319   4.220 -11.916  1.00  0.00           H  
ATOM   3011  HA  ALA A 198       8.334   2.180 -11.928  1.00  0.00           H  
ATOM   3012 1HB  ALA A 198       7.675   3.095  -9.722  1.00  0.00           H  
ATOM   3013 2HB  ALA A 198       9.442   2.939  -9.869  1.00  0.00           H  
ATOM   3014 3HB  ALA A 198       8.673   4.535 -10.029  1.00  0.00           H  
ATOM   3015  N   VAL A 199       7.186   5.213 -12.575  1.00  0.00           N  
ATOM   3016  CA  VAL A 199       6.043   5.959 -13.093  1.00  0.00           C  
ATOM   3017  C   VAL A 199       5.649   5.417 -14.465  1.00  0.00           C  
ATOM   3018  O   VAL A 199       4.471   5.158 -14.722  1.00  0.00           O  
ATOM   3019  CB  VAL A 199       6.379   7.458 -13.203  1.00  0.00           C  
ATOM   3020  CG1 VAL A 199       5.267   8.201 -13.928  1.00  0.00           C  
ATOM   3021  CG2 VAL A 199       6.604   8.042 -11.817  1.00  0.00           C  
ATOM   3022  H   VAL A 199       8.067   5.689 -12.449  1.00  0.00           H  
ATOM   3023  HA  VAL A 199       5.203   5.823 -12.411  1.00  0.00           H  
ATOM   3024  HB  VAL A 199       7.285   7.575 -13.798  1.00  0.00           H  
ATOM   3025 1HG1 VAL A 199       5.521   9.260 -13.997  1.00  0.00           H  
ATOM   3026 2HG1 VAL A 199       5.148   7.790 -14.930  1.00  0.00           H  
ATOM   3027 3HG1 VAL A 199       4.334   8.088 -13.375  1.00  0.00           H  
ATOM   3028 1HG2 VAL A 199       6.841   9.102 -11.903  1.00  0.00           H  
ATOM   3029 2HG2 VAL A 199       5.700   7.920 -11.220  1.00  0.00           H  
ATOM   3030 3HG2 VAL A 199       7.431   7.523 -11.332  1.00  0.00           H  
ATOM   3031  N   GLU A 200       6.663   5.245 -15.315  1.00  0.00           N  
ATOM   3032  CA  GLU A 200       6.417   4.785 -16.679  1.00  0.00           C  
ATOM   3033  C   GLU A 200       5.857   3.366 -16.686  1.00  0.00           C  
ATOM   3034  O   GLU A 200       4.978   3.039 -17.484  1.00  0.00           O  
ATOM   3035  CB  GLU A 200       7.706   4.840 -17.502  1.00  0.00           C  
ATOM   3036  CG  GLU A 200       7.538   4.439 -18.961  1.00  0.00           C  
ATOM   3037  CD  GLU A 200       6.642   5.373 -19.725  1.00  0.00           C  
ATOM   3038  OE1 GLU A 200       6.437   6.474 -19.272  1.00  0.00           O  
ATOM   3039  OE2 GLU A 200       6.161   4.986 -20.764  1.00  0.00           O  
ATOM   3040  H   GLU A 200       7.611   5.432 -15.022  1.00  0.00           H  
ATOM   3041  HA  GLU A 200       5.680   5.444 -17.139  1.00  0.00           H  
ATOM   3042 1HB  GLU A 200       8.110   5.852 -17.478  1.00  0.00           H  
ATOM   3043 2HB  GLU A 200       8.450   4.180 -17.058  1.00  0.00           H  
ATOM   3044 1HG  GLU A 200       8.517   4.423 -19.438  1.00  0.00           H  
ATOM   3045 2HG  GLU A 200       7.126   3.432 -19.005  1.00  0.00           H  
ATOM   3046  N   ARG A 201       6.406   2.640 -15.802  1.00  0.00           N  
ATOM   3047  CA  ARG A 201       5.973   1.246 -15.753  1.00  0.00           C  
ATOM   3048  C   ARG A 201       4.504   1.140 -15.351  1.00  0.00           C  
ATOM   3049  O   ARG A 201       3.743   0.373 -15.941  1.00  0.00           O  
ATOM   3050  CB  ARG A 201       6.824   0.455 -14.770  1.00  0.00           C  
ATOM   3051  CG  ARG A 201       6.542  -1.039 -14.739  1.00  0.00           C  
ATOM   3052  CD  ARG A 201       6.869  -1.687 -16.035  1.00  0.00           C  
ATOM   3053  NE  ARG A 201       6.644  -3.123 -15.995  1.00  0.00           N  
ATOM   3054  CZ  ARG A 201       6.674  -3.932 -17.072  1.00  0.00           C  
ATOM   3055  NH1 ARG A 201       6.921  -3.432 -18.263  1.00  0.00           N  
ATOM   3056  NH2 ARG A 201       6.455  -5.228 -16.931  1.00  0.00           N  
ATOM   3057  H   ARG A 201       7.106   2.961 -15.148  1.00  0.00           H  
ATOM   3058  HA  ARG A 201       6.094   0.811 -16.746  1.00  0.00           H  
ATOM   3059 1HB  ARG A 201       7.877   0.587 -15.013  1.00  0.00           H  
ATOM   3060 2HB  ARG A 201       6.670   0.841 -13.763  1.00  0.00           H  
ATOM   3061 1HG  ARG A 201       7.145  -1.506 -13.960  1.00  0.00           H  
ATOM   3062 2HG  ARG A 201       5.485  -1.206 -14.529  1.00  0.00           H  
ATOM   3063 1HD  ARG A 201       6.243  -1.265 -16.820  1.00  0.00           H  
ATOM   3064 2HD  ARG A 201       7.918  -1.513 -16.274  1.00  0.00           H  
ATOM   3065  HE  ARG A 201       6.450  -3.544 -15.096  1.00  0.00           H  
ATOM   3066 1HH1 ARG A 201       7.088  -2.442 -18.370  1.00  0.00           H  
ATOM   3067 2HH1 ARG A 201       6.944  -4.039 -19.070  1.00  0.00           H  
ATOM   3068 1HH2 ARG A 201       6.265  -5.612 -16.016  1.00  0.00           H  
ATOM   3069 2HH2 ARG A 201       6.478  -5.834 -17.738  1.00  0.00           H  
ATOM   3070  N   ALA A 202       4.068   1.932 -14.308  1.00  0.00           N  
ATOM   3071  CA  ALA A 202       2.671   1.935 -13.878  1.00  0.00           C  
ATOM   3072  C   ALA A 202       1.761   2.467 -14.979  1.00  0.00           C  
ATOM   3073  O   ALA A 202       0.678   1.924 -15.212  1.00  0.00           O  
ATOM   3074  CB  ALA A 202       2.510   2.765 -12.607  1.00  0.00           C  
ATOM   3075  H   ALA A 202       4.731   2.525 -13.829  1.00  0.00           H  
ATOM   3076  HA  ALA A 202       2.381   0.906 -13.668  1.00  0.00           H  
ATOM   3077 1HB  ALA A 202       1.464   2.758 -12.298  1.00  0.00           H  
ATOM   3078 2HB  ALA A 202       3.125   2.340 -11.814  1.00  0.00           H  
ATOM   3079 3HB  ALA A 202       2.824   3.789 -12.799  1.00  0.00           H  
ATOM   3080  N   LEU A 203       2.205   3.462 -15.719  1.00  0.00           N  
ATOM   3081  CA  LEU A 203       1.410   4.045 -16.793  1.00  0.00           C  
ATOM   3082  C   LEU A 203       1.196   3.040 -17.920  1.00  0.00           C  
ATOM   3083  O   LEU A 203       0.110   2.971 -18.499  1.00  0.00           O  
ATOM   3084  CB  LEU A 203       2.098   5.302 -17.342  1.00  0.00           C  
ATOM   3085  CG  LEU A 203       2.086   6.525 -16.415  1.00  0.00           C  
ATOM   3086  CD1 LEU A 203       3.074   7.563 -16.931  1.00  0.00           C  
ATOM   3087  CD2 LEU A 203       0.678   7.096 -16.346  1.00  0.00           C  
ATOM   3088  H   LEU A 203       3.127   3.829 -15.535  1.00  0.00           H  
ATOM   3089  HA  LEU A 203       0.435   4.320 -16.392  1.00  0.00           H  
ATOM   3090 1HB  LEU A 203       3.137   5.062 -17.561  1.00  0.00           H  
ATOM   3091 2HB  LEU A 203       1.609   5.588 -18.273  1.00  0.00           H  
ATOM   3092  HG  LEU A 203       2.407   6.227 -15.417  1.00  0.00           H  
ATOM   3093 1HD1 LEU A 203       3.067   8.431 -16.272  1.00  0.00           H  
ATOM   3094 2HD1 LEU A 203       4.075   7.133 -16.952  1.00  0.00           H  
ATOM   3095 3HD1 LEU A 203       2.788   7.868 -17.937  1.00  0.00           H  
ATOM   3096 1HD2 LEU A 203       0.671   7.965 -15.686  1.00  0.00           H  
ATOM   3097 2HD2 LEU A 203       0.357   7.395 -17.344  1.00  0.00           H  
ATOM   3098 3HD2 LEU A 203      -0.003   6.340 -15.957  1.00  0.00           H  
ATOM   3099  N   GLN A 204       2.267   2.287 -18.218  1.00  0.00           N  
ATOM   3100  CA  GLN A 204       2.175   1.289 -19.279  1.00  0.00           C  
ATOM   3101  C   GLN A 204       1.199   0.178 -18.904  1.00  0.00           C  
ATOM   3102  O   GLN A 204       0.422  -0.283 -19.744  1.00  0.00           O  
ATOM   3103  CB  GLN A 204       3.555   0.698 -19.578  1.00  0.00           C  
ATOM   3104  CG  GLN A 204       4.498   1.647 -20.298  1.00  0.00           C  
ATOM   3105  CD  GLN A 204       5.900   1.084 -20.426  1.00  0.00           C  
ATOM   3106  OE1 GLN A 204       6.172  -0.045 -20.007  1.00  0.00           O  
ATOM   3107  NE2 GLN A 204       6.800   1.868 -21.007  1.00  0.00           N  
ATOM   3108  H   GLN A 204       3.139   2.397 -17.721  1.00  0.00           H  
ATOM   3109  HA  GLN A 204       1.801   1.776 -20.179  1.00  0.00           H  
ATOM   3110 1HB  GLN A 204       4.031   0.393 -18.646  1.00  0.00           H  
ATOM   3111 2HB  GLN A 204       3.442  -0.195 -20.194  1.00  0.00           H  
ATOM   3112 1HG  GLN A 204       4.112   1.836 -21.299  1.00  0.00           H  
ATOM   3113 2HG  GLN A 204       4.554   2.580 -19.737  1.00  0.00           H  
ATOM   3114 1HE2 GLN A 204       7.743   1.550 -21.120  1.00  0.00           H  
ATOM   3115 2HE2 GLN A 204       6.538   2.776 -21.332  1.00  0.00           H  
ATOM   3116  N   LEU A 205       1.309  -0.203 -17.705  1.00  0.00           N  
ATOM   3117  CA  LEU A 205       0.412  -1.252 -17.239  1.00  0.00           C  
ATOM   3118  C   LEU A 205      -1.030  -0.757 -17.193  1.00  0.00           C  
ATOM   3119  O   LEU A 205      -1.956  -1.495 -17.531  1.00  0.00           O  
ATOM   3120  CB  LEU A 205       0.839  -1.737 -15.847  1.00  0.00           C  
ATOM   3121  CG  LEU A 205       0.014  -2.891 -15.263  1.00  0.00           C  
ATOM   3122  CD1 LEU A 205       0.122  -4.106 -16.174  1.00  0.00           C  
ATOM   3123  CD2 LEU A 205       0.512  -3.212 -13.862  1.00  0.00           C  
ATOM   3124  H   LEU A 205       1.986   0.187 -17.064  1.00  0.00           H  
ATOM   3125  HA  LEU A 205       0.464  -2.087 -17.936  1.00  0.00           H  
ATOM   3126 1HB  LEU A 205       1.876  -2.064 -15.896  1.00  0.00           H  
ATOM   3127 2HB  LEU A 205       0.775  -0.899 -15.152  1.00  0.00           H  
ATOM   3128  HG  LEU A 205      -1.036  -2.602 -15.217  1.00  0.00           H  
ATOM   3129 1HD1 LEU A 205      -0.464  -4.926 -15.759  1.00  0.00           H  
ATOM   3130 2HD1 LEU A 205      -0.259  -3.853 -17.164  1.00  0.00           H  
ATOM   3131 3HD1 LEU A 205       1.165  -4.409 -16.253  1.00  0.00           H  
ATOM   3132 1HD2 LEU A 205      -0.075  -4.032 -13.446  1.00  0.00           H  
ATOM   3133 2HD2 LEU A 205       1.561  -3.504 -13.907  1.00  0.00           H  
ATOM   3134 3HD2 LEU A 205       0.407  -2.333 -13.227  1.00  0.00           H  
ATOM   3135  N   LYS A 206      -1.216   0.478 -16.745  1.00  0.00           N  
ATOM   3136  CA  LYS A 206      -2.544   1.086 -16.745  1.00  0.00           C  
ATOM   3137  C   LYS A 206      -3.190   0.992 -18.126  1.00  0.00           C  
ATOM   3138  O   LYS A 206      -4.339   0.560 -18.250  1.00  0.00           O  
ATOM   3139  CB  LYS A 206      -2.464   2.547 -16.300  1.00  0.00           C  
ATOM   3140  CG  LYS A 206      -3.799   3.282 -16.313  1.00  0.00           C  
ATOM   3141  CD  LYS A 206      -3.621   4.755 -15.975  1.00  0.00           C  
ATOM   3142  CE  LYS A 206      -4.957   5.483 -15.949  1.00  0.00           C  
ATOM   3143  NZ  LYS A 206      -5.533   5.637 -17.313  1.00  0.00           N  
ATOM   3144  H   LYS A 206      -0.431   1.010 -16.397  1.00  0.00           H  
ATOM   3145  HA  LYS A 206      -3.174   0.543 -16.040  1.00  0.00           H  
ATOM   3146 1HB  LYS A 206      -2.065   2.597 -15.287  1.00  0.00           H  
ATOM   3147 2HB  LYS A 206      -1.778   3.090 -16.950  1.00  0.00           H  
ATOM   3148 1HG  LYS A 206      -4.251   3.198 -17.302  1.00  0.00           H  
ATOM   3149 2HG  LYS A 206      -4.471   2.830 -15.586  1.00  0.00           H  
ATOM   3150 1HD  LYS A 206      -3.148   4.849 -14.996  1.00  0.00           H  
ATOM   3151 2HD  LYS A 206      -2.976   5.225 -16.717  1.00  0.00           H  
ATOM   3152 1HE  LYS A 206      -5.662   4.928 -15.331  1.00  0.00           H  
ATOM   3153 2HE  LYS A 206      -4.824   6.471 -15.511  1.00  0.00           H  
ATOM   3154 1HZ  LYS A 206      -6.416   6.124 -17.253  1.00  0.00           H  
ATOM   3155 2HZ  LYS A 206      -4.895   6.167 -17.890  1.00  0.00           H  
ATOM   3156 3HZ  LYS A 206      -5.678   4.725 -17.723  1.00  0.00           H  
ATOM   3157  N   THR A 207      -2.402   1.372 -19.223  1.00  0.00           N  
ATOM   3158  CA  THR A 207      -2.887   1.339 -20.598  1.00  0.00           C  
ATOM   3159  C   THR A 207      -3.196  -0.092 -21.028  1.00  0.00           C  
ATOM   3160  O   THR A 207      -4.209  -0.344 -21.684  1.00  0.00           O  
ATOM   3161  CB  THR A 207      -1.864   1.964 -21.564  1.00  0.00           C  
ATOM   3162  OG1 THR A 207      -1.649   3.337 -21.214  1.00  0.00           O  
ATOM   3163  CG2 THR A 207      -2.366   1.883 -22.998  1.00  0.00           C  
ATOM   3164  H   THR A 207      -1.459   1.682 -19.041  1.00  0.00           H  
ATOM   3165  HA  THR A 207      -3.806   1.922 -20.656  1.00  0.00           H  
ATOM   3166  HB  THR A 207      -0.917   1.431 -21.486  1.00  0.00           H  
ATOM   3167  HG1 THR A 207      -1.313   3.389 -20.316  1.00  0.00           H  
ATOM   3168 1HG2 THR A 207      -1.630   2.329 -23.667  1.00  0.00           H  
ATOM   3169 2HG2 THR A 207      -2.519   0.839 -23.271  1.00  0.00           H  
ATOM   3170 3HG2 THR A 207      -3.308   2.422 -23.085  1.00  0.00           H  
ATOM   3171  N   LYS A 208      -2.313  -1.006 -20.682  1.00  0.00           N  
ATOM   3172  CA  LYS A 208      -2.452  -2.398 -21.098  1.00  0.00           C  
ATOM   3173  C   LYS A 208      -3.709  -3.026 -20.503  1.00  0.00           C  
ATOM   3174  O   LYS A 208      -4.415  -3.778 -21.181  1.00  0.00           O  
ATOM   3175  CB  LYS A 208      -1.217  -3.205 -20.692  1.00  0.00           C  
ATOM   3176  CG  LYS A 208      -1.233  -4.655 -21.157  1.00  0.00           C  
ATOM   3177  CD  LYS A 208       0.066  -5.362 -20.803  1.00  0.00           C  
ATOM   3178  CE  LYS A 208       0.046  -6.816 -21.251  1.00  0.00           C  
ATOM   3179  NZ  LYS A 208       1.312  -7.521 -20.911  1.00  0.00           N  
ATOM   3180  H   LYS A 208      -1.520  -0.739 -20.115  1.00  0.00           H  
ATOM   3181  HA  LYS A 208      -2.543  -2.428 -22.184  1.00  0.00           H  
ATOM   3182 1HB  LYS A 208      -0.324  -2.732 -21.101  1.00  0.00           H  
ATOM   3183 2HB  LYS A 208      -1.122  -3.202 -19.606  1.00  0.00           H  
ATOM   3184 1HG  LYS A 208      -2.063  -5.180 -20.683  1.00  0.00           H  
ATOM   3185 2HG  LYS A 208      -1.373  -4.690 -22.237  1.00  0.00           H  
ATOM   3186 1HD  LYS A 208       0.902  -4.853 -21.286  1.00  0.00           H  
ATOM   3187 2HD  LYS A 208       0.217  -5.328 -19.724  1.00  0.00           H  
ATOM   3188 1HE  LYS A 208      -0.784  -7.333 -20.772  1.00  0.00           H  
ATOM   3189 2HE  LYS A 208      -0.101  -6.862 -22.330  1.00  0.00           H  
ATOM   3190 1HZ  LYS A 208       1.258  -8.480 -21.225  1.00  0.00           H  
ATOM   3191 2HZ  LYS A 208       2.087  -7.061 -21.367  1.00  0.00           H  
ATOM   3192 3HZ  LYS A 208       1.450  -7.503 -19.911  1.00  0.00           H  
ATOM   3193  N   LEU A 209      -3.965  -2.680 -19.298  1.00  0.00           N  
ATOM   3194  CA  LEU A 209      -5.101  -3.285 -18.613  1.00  0.00           C  
ATOM   3195  C   LEU A 209      -6.369  -2.468 -18.836  1.00  0.00           C  
ATOM   3196  O   LEU A 209      -7.472  -3.018 -18.846  1.00  0.00           O  
ATOM   3197  CB  LEU A 209      -4.817  -3.402 -17.110  1.00  0.00           C  
ATOM   3198  CG  LEU A 209      -3.590  -4.242 -16.728  1.00  0.00           C  
ATOM   3199  CD1 LEU A 209      -3.387  -4.188 -15.220  1.00  0.00           C  
ATOM   3200  CD2 LEU A 209      -3.788  -5.674 -17.202  1.00  0.00           C  
ATOM   3201  H   LEU A 209      -3.401  -2.000 -18.808  1.00  0.00           H  
ATOM   3202  HA  LEU A 209      -5.260  -4.283 -19.020  1.00  0.00           H  
ATOM   3203 1HB  LEU A 209      -4.673  -2.402 -16.705  1.00  0.00           H  
ATOM   3204 2HB  LEU A 209      -5.687  -3.846 -16.624  1.00  0.00           H  
ATOM   3205  HG  LEU A 209      -2.702  -3.822 -17.200  1.00  0.00           H  
ATOM   3206 1HD1 LEU A 209      -2.516  -4.785 -14.949  1.00  0.00           H  
ATOM   3207 2HD1 LEU A 209      -3.229  -3.155 -14.910  1.00  0.00           H  
ATOM   3208 3HD1 LEU A 209      -4.269  -4.587 -14.720  1.00  0.00           H  
ATOM   3209 1HD2 LEU A 209      -2.915  -6.269 -16.932  1.00  0.00           H  
ATOM   3210 2HD2 LEU A 209      -4.676  -6.094 -16.730  1.00  0.00           H  
ATOM   3211 3HD2 LEU A 209      -3.913  -5.684 -18.286  1.00  0.00           H  
ATOM   3212  N   GLY A 210      -6.284  -1.203 -19.044  1.00  0.00           N  
ATOM   3213  CA  GLY A 210      -7.418  -0.313 -19.235  1.00  0.00           C  
ATOM   3214  C   GLY A 210      -8.282  -0.692 -20.421  1.00  0.00           C  
ATOM   3215  O   GLY A 210      -9.484  -0.416 -20.434  1.00  0.00           O  
ATOM   3216  OXT GLY A 210      -7.798  -1.265 -21.357  1.00  0.00           O  
ATOM   3217  H   GLY A 210      -5.349  -0.823 -19.074  1.00  0.00           H  
ATOM   3218 1HA  GLY A 210      -8.038  -0.316 -18.338  1.00  0.00           H  
ATOM   3219 2HA  GLY A 210      -7.061   0.706 -19.375  1.00  0.00           H  
TER                                                                             
HETATM 3221 FE1  HSS B 211      -2.622   1.842   1.050  1.00  0.00          FE  
HETATM 3222  N2  HSS B 211      -0.896   1.218   0.181  1.00  0.00           N  
HETATM 3223  C1  HSS B 211      -0.073   0.214   0.615  1.00  0.00           C  
HETATM 3224  C2  HSS B 211       1.008  -0.021  -0.338  1.00  0.00           C  
HETATM 3225  C3  HSS B 211       2.136  -0.991  -0.159  1.00  0.00           C  
HETATM 3226  C4  HSS B 211       3.010  -0.667   1.062  1.00  0.00           C  
HETATM 3227  C5  HSS B 211       4.167  -1.671   1.322  1.00  0.00           C  
HETATM 3228  O1  HSS B 211       4.325  -2.602   0.485  1.00  0.00           O  
HETATM 3229  O3  HSS B 211       4.865  -1.440   2.347  1.00  0.00           O  
HETATM 3230  C32 HSS B 211       0.811   0.868  -1.361  1.00  0.00           C  
HETATM 3231  C33 HSS B 211      -0.377   1.638  -1.020  1.00  0.00           C  
HETATM 3232  C29 HSS B 211      -0.883   2.680  -1.785  1.00  0.00           C  
HETATM 3233  C26 HSS B 211      -1.983   3.471  -1.463  1.00  0.00           C  
HETATM 3234  C25 HSS B 211      -2.441   4.588  -2.260  1.00  0.00           C  
HETATM 3235  C22 HSS B 211      -3.527   5.123  -1.602  1.00  0.00           C  
HETATM 3236  C21 HSS B 211      -3.742   4.285  -0.423  1.00  0.00           C  
HETATM 3237  N3  HSS B 211      -2.777   3.315  -0.355  1.00  0.00           N  
HETATM 3238  C30 HSS B 211      -4.825   4.387   0.441  1.00  0.00           C  
HETATM 3239  C19 HSS B 211      -5.081   3.577   1.543  1.00  0.00           C  
HETATM 3240  C18 HSS B 211      -6.228   3.735   2.415  1.00  0.00           C  
HETATM 3241  C15 HSS B 211      -6.101   2.773   3.399  1.00  0.00           C  
HETATM 3242  C14 HSS B 211      -4.878   2.037   3.089  1.00  0.00           C  
HETATM 3243  N4  HSS B 211      -4.288   2.538   1.963  1.00  0.00           N  
HETATM 3244  C31 HSS B 211      -4.360   1.000   3.862  1.00  0.00           C  
HETATM 3245  C12 HSS B 211      -3.178   0.319   3.613  1.00  0.00           C  
HETATM 3246  N1  HSS B 211      -2.335   0.550   2.551  1.00  0.00           N  
HETATM 3247  C6  HSS B 211      -1.313  -0.360   2.673  1.00  0.00           C  
HETATM 3248  C28 HSS B 211      -0.258  -0.514   1.783  1.00  0.00           C  
HETATM 3249  C7  HSS B 211      -1.518  -1.208   3.843  1.00  0.00           C  
HETATM 3250  C8  HSS B 211      -0.624  -2.349   4.229  1.00  0.00           C  
HETATM 3251  C9  HSS B 211       0.801  -1.952   4.680  1.00  0.00           C  
HETATM 3252  C10 HSS B 211       1.899  -3.036   4.455  1.00  0.00           C  
HETATM 3253  O4  HSS B 211       1.869  -3.696   3.374  1.00  0.00           O  
HETATM 3254  O2  HSS B 211       2.752  -3.132   5.375  1.00  0.00           O  
HETATM 3255  C11 HSS B 211      -2.677  -0.777   4.432  1.00  0.00           C  
HETATM 3256  C13 HSS B 211      -3.360  -1.296   5.660  1.00  0.00           C  
HETATM 3257  C16 HSS B 211      -6.974   2.475   4.525  1.00  0.00           C  
HETATM 3258  C17 HSS B 211      -7.483   3.350   5.411  1.00  0.00           C  
HETATM 3259  C20 HSS B 211      -7.326   4.734   2.231  1.00  0.00           C  
HETATM 3260  C23 HSS B 211      -4.295   6.289  -2.027  1.00  0.00           C  
HETATM 3261  C24 HSS B 211      -3.834   7.391  -2.643  1.00  0.00           C  
HETATM 3262  C27 HSS B 211      -1.796   5.055  -3.529  1.00  0.00           C  
HETATM 3263  C34 HSS B 211       1.639   1.065  -2.593  1.00  0.00           C  
HETATM 3264  C35 HSS B 211      -3.537   0.782  -0.186  1.00  0.00           C  
HETATM 3265  C36 HSS B 211      -4.818   1.182  -0.844  1.00  0.00           C  
HETATM 3266  O5  HSS B 211      -5.956   1.031  -0.426  1.00  0.00           O  
HETATM 3267  O6  HSS B 211      -4.557   1.808  -2.015  1.00  0.00           O  
HETATM 3268  C37 HSS B 211      -5.679   2.438  -2.673  1.00  0.00           C  
HETATM 3269  C38 HSS B 211      -5.187   2.961  -4.007  1.00  0.00           C  
HETATM 3270  C39 HSS B 211      -4.335  -1.147   0.771  1.00  0.00           C  
HETATM 3271  C40 HSS B 211      -4.280  -1.784  -0.431  1.00  0.00           C  
HETATM 3272  C41 HSS B 211      -3.143  -2.549  -0.931  1.00  0.00           C  
HETATM 3273  C43 HSS B 211      -3.226  -3.173  -2.191  1.00  0.00           C  
HETATM 3274  C45 HSS B 211      -2.132  -3.856  -2.720  1.00  0.00           C  
HETATM 3275  C46 HSS B 211      -0.938  -3.934  -1.995  1.00  0.00           C  
HETATM 3276  C44 HSS B 211      -0.844  -3.336  -0.734  1.00  0.00           C  
HETATM 3277  C42 HSS B 211      -1.939  -2.657  -0.209  1.00  0.00           C  
HETATM 3278  H27 HSS B 211       2.779  -0.994  -1.046  1.00  0.00           H  
HETATM 3279  H26 HSS B 211       1.753  -2.011  -0.053  1.00  0.00           H  
HETATM 3280  H5  HSS B 211       2.390  -0.607   1.966  1.00  0.00           H  
HETATM 3281  H6  HSS B 211       3.453   0.334   0.939  1.00  0.00           H  
HETATM 3282  H25 HSS B 211      -0.364   2.913  -2.708  1.00  0.00           H  
HETATM 3283  H30 HSS B 211      -5.550   5.159   0.220  1.00  0.00           H  
HETATM 3284  H29 HSS B 211      -4.915   0.708   4.745  1.00  0.00           H  
HETATM 3285  H28 HSS B 211       0.443  -1.316   1.988  1.00  0.00           H  
HETATM 3286  H3  HSS B 211      -1.116  -2.937   5.012  1.00  0.00           H  
HETATM 3287  H4  HSS B 211      -0.495  -3.012   3.366  1.00  0.00           H  
HETATM 3288  H11 HSS B 211       0.815  -1.678   5.741  1.00  0.00           H  
HETATM 3289  H12 HSS B 211       1.134  -1.056   4.141  1.00  0.00           H  
HETATM 3290  H24 HSS B 211      -2.793  -2.113   6.114  1.00  0.00           H  
HETATM 3291  H22 HSS B 211      -4.366  -1.673   5.438  1.00  0.00           H  
HETATM 3292  H23 HSS B 211      -3.475  -0.511   6.420  1.00  0.00           H  
HETATM 3293  H2  HSS B 211      -7.236   1.426   4.653  1.00  0.00           H  
HETATM 3294  H10 HSS B 211      -8.142   3.013   6.205  1.00  0.00           H  
HETATM 3295  H9  HSS B 211      -7.247   4.409   5.390  1.00  0.00           H  
HETATM 3296  H19 HSS B 211      -7.450   5.011   1.180  1.00  0.00           H  
HETATM 3297  H21 HSS B 211      -8.280   4.330   2.588  1.00  0.00           H  
HETATM 3298  H20 HSS B 211      -7.143   5.662   2.792  1.00  0.00           H  
HETATM 3299  H1  HSS B 211      -5.367   6.228  -1.843  1.00  0.00           H  
HETATM 3300  H7  HSS B 211      -2.790   7.514  -2.916  1.00  0.00           H  
HETATM 3301  H8  HSS B 211      -4.507   8.198  -2.914  1.00  0.00           H  
HETATM 3302  H17 HSS B 211      -2.359   5.872  -3.987  1.00  0.00           H  
HETATM 3303  H16 HSS B 211      -0.775   5.418  -3.353  1.00  0.00           H  
HETATM 3304  H18 HSS B 211      -1.724   4.244  -4.264  1.00  0.00           H  
HETATM 3305  H13 HSS B 211       2.405   0.288  -2.677  1.00  0.00           H  
HETATM 3306  H15 HSS B 211       1.029   1.035  -3.504  1.00  0.00           H  
HETATM 3307  H14 HSS B 211       2.155   2.035  -2.587  1.00  0.00           H  
HETATM 3308  H31 HSS B 211      -2.890   0.272  -0.900  1.00  0.00           H  
HETATM 3309  H33 HSS B 211      -6.481   1.701  -2.790  1.00  0.00           H  
HETATM 3310  H32 HSS B 211      -6.044   3.244  -2.030  1.00  0.00           H  
HETATM 3311  H36 HSS B 211      -4.809   2.146  -4.632  1.00  0.00           H  
HETATM 3312  H34 HSS B 211      -6.010   3.450  -4.539  1.00  0.00           H  
HETATM 3313  H35 HSS B 211      -4.386   3.690  -3.856  1.00  0.00           H  
HETATM 3314  H38 HSS B 211      -5.243  -0.652   1.089  1.00  0.00           H  
HETATM 3315  H37 HSS B 211      -3.552  -1.257   1.507  1.00  0.00           H  
HETATM 3316  H39 HSS B 211      -5.107  -1.651  -1.126  1.00  0.00           H  
HETATM 3317  H41 HSS B 211      -4.151  -3.105  -2.758  1.00  0.00           H  
HETATM 3318  H43 HSS B 211      -2.209  -4.323  -3.698  1.00  0.00           H  
HETATM 3319  H44 HSS B 211      -0.083  -4.457  -2.414  1.00  0.00           H  
HETATM 3320  H42 HSS B 211       0.084  -3.360  -0.171  1.00  0.00           H  
HETATM 3321  H40 HSS B 211      -1.859  -2.198   0.769  1.00  0.00           H  
TER                                                                             
CONECT 2231 3221                                                                
CONECT 3221 2231 3222 3237 3243                                                 
CONECT 3221 3246 3264                                                           
CONECT 3222 3221 3223 3231                                                      
CONECT 3223 3222 3224 3248                                                      
CONECT 3224 3223 3225 3230                                                      
CONECT 3225 3224 3226 3278 3279                                                 
CONECT 3226 3225 3227 3280 3281                                                 
CONECT 3227 3226 3228 3229                                                      
CONECT 3228 3227                                                                
CONECT 3229 3227                                                                
CONECT 3230 3224 3231 3263                                                      
CONECT 3231 3222 3230 3232                                                      
CONECT 3232 3231 3233 3282                                                      
CONECT 3233 3232 3234 3237                                                      
CONECT 3234 3233 3235 3262                                                      
CONECT 3235 3234 3236 3260                                                      
CONECT 3236 3235 3237 3238                                                      
CONECT 3237 3221 3233 3236                                                      
CONECT 3238 3236 3239 3283                                                      
CONECT 3239 3238 3240 3243                                                      
CONECT 3240 3239 3241 3259                                                      
CONECT 3241 3240 3242 3257                                                      
CONECT 3242 3241 3243 3244                                                      
CONECT 3243 3221 3239 3242                                                      
CONECT 3244 3242 3245 3284                                                      
CONECT 3245 3244 3246 3255                                                      
CONECT 3246 3221 3245 3247                                                      
CONECT 3247 3246 3248 3249                                                      
CONECT 3248 3223 3247 3285                                                      
CONECT 3249 3247 3250 3255                                                      
CONECT 3250 3249 3251 3286 3287                                                 
CONECT 3251 3250 3252 3288 3289                                                 
CONECT 3252 3251 3253 3254                                                      
CONECT 3253 3252                                                                
CONECT 3254 3252                                                                
CONECT 3255 3245 3249 3256                                                      
CONECT 3256 3255 3290 3291 3292                                                 
CONECT 3257 3241 3258 3293                                                      
CONECT 3258 3257 3294 3295                                                      
CONECT 3259 3240 3296 3297 3298                                                 
CONECT 3260 3235 3261 3299                                                      
CONECT 3261 3260 3300 3301                                                      
CONECT 3262 3234 3302 3303 3304                                                 
CONECT 3263 3230 3305 3306 3307                                                 
CONECT 3264 3221 3265 3270 3308                                                 
CONECT 3265 3264 3266 3267                                                      
CONECT 3266 3265                                                                
CONECT 3267 3265 3268                                                           
CONECT 3268 3267 3269 3309 3310                                                 
CONECT 3269 3268 3311 3312 3313                                                 
CONECT 3270 3264 3271 3314 3315                                                 
CONECT 3271 3270 3272 3316                                                      
CONECT 3272 3271 3273 3277                                                      
CONECT 3273 3272 3274 3317                                                      
CONECT 3274 3273 3275 3318                                                      
CONECT 3275 3274 3276 3319                                                      
CONECT 3276 3275 3277 3320                                                      
CONECT 3277 3272 3276 3321                                                      
CONECT 3278 3225                                                                
CONECT 3279 3225                                                                
CONECT 3280 3226                                                                
CONECT 3281 3226                                                                
CONECT 3282 3232                                                                
CONECT 3283 3238                                                                
CONECT 3284 3244                                                                
CONECT 3285 3248                                                                
CONECT 3286 3250                                                                
CONECT 3287 3250                                                                
CONECT 3288 3251                                                                
CONECT 3289 3251                                                                
CONECT 3290 3256                                                                
CONECT 3291 3256                                                                
CONECT 3292 3256                                                                
CONECT 3293 3257                                                                
CONECT 3294 3258                                                                
CONECT 3295 3258                                                                
CONECT 3296 3259                                                                
CONECT 3297 3259                                                                
CONECT 3298 3259                                                                
CONECT 3299 3260                                                                
CONECT 3300 3261                                                                
CONECT 3301 3261                                                                
CONECT 3302 3262                                                                
CONECT 3303 3262                                                                
CONECT 3304 3262                                                                
CONECT 3305 3263                                                                
CONECT 3306 3263                                                                
CONECT 3307 3263                                                                
CONECT 3308 3264                                                                
CONECT 3309 3268                                                                
CONECT 3310 3268                                                                
CONECT 3311 3269                                                                
CONECT 3312 3269                                                                
CONECT 3313 3269                                                                
CONECT 3314 3270                                                                
CONECT 3315 3270                                                                
CONECT 3316 3271                                                                
CONECT 3317 3273                                                                
CONECT 3318 3274                                                                
CONECT 3319 3275                                                                
CONECT 3320 3276                                                                
CONECT 3321 3277                                                                
# All scores below are weighted scores, not raw scores.
#BEGIN_POSE_ENERGIES_TABLE correct_surface_True/031_9_model_4_HMM_fr_HSS_run01_DE_3.pdb
label fa_atr fa_rep fa_sol fa_intra_atr_xover4 fa_intra_rep_xover4 fa_intra_sol_xover4 lk_ball lk_ball_iso lk_ball_bridge lk_ball_bridge_uncpl fa_elec fa_intra_elec pro_close hbond_sr_bb hbond_lr_bb hbond_bb_sc hbond_sc dslf_fa13 omega fa_dun_dev fa_dun_rot fa_dun_semi p_aa_pp hxl_tors ref rama_prepro total
weights 1 0.55 1 1 0.55 1 0.92 -0.38 -0.33 -0.33 1 1 1.25 1 1 1 1 1.25 0.48 0.69 0.76 0.78 0.61 1 1 0.5 NA
pose -1324.06 166.923 695.372 -80.4223 47.3664 35.9632 449.008 -461.239 -13.1557 -55.8921 -393.093 -34.5384 0 -143.658 -15.4016 -29.2389 -16.7092 0 15.2598 22.5675 65.0109 106.337 -53.6354 58.0683 67.1542 -49.3473 -941.365
VAL:NtermProteinFull_1 -4.7298 0.55169 1.57442 -0.30083 0.20934 0.04199 1.12441 -1.31679 -0.00955 -0.02046 -2.22523 1.91011 0 0 0 0 0 0 0.03275 0.00585 0.00907 0 0 0 2.085 0 -1.05803
SER_2 -4.55919 0.2274 4.90035 -0.02541 0 0.06571 3.04192 -2.12128 -0.04142 -0.13648 -2.32423 -0.58827 0 0 0 -1.48238 0 0 0.0934 0.042 0.10504 0 -0.40803 0.67014 -1.1772 -0.2045 -3.92241
LEU_3 -6.14938 0.55633 2.14423 -0.70686 0.44587 0.18914 1.49233 -1.76596 -0.03091 -0.13963 -0.44853 0.05364 0 0 0 0 0 0 -0.01722 0.02335 1.08382 0 -0.29209 0 0.72952 -0.38659 -3.21895
ASP_4 -5.59298 0.54355 5.17962 -0.11088 0.01219 0.29914 2.62977 -2.45341 -0.02964 -0.12726 -3.07631 -0.19406 0 0 0 0 -0.86694 0 0.01074 0.09438 0 1.43964 0.22356 0 -2.2837 -0.29696 -4.59956
GLU_5 -7.90329 0.80112 6.62811 -0.2076 0.02983 0.26873 3.55973 -3.14683 -0.05752 -0.24086 -3.69702 -0.41639 0 0 0 -1.48238 0 0 0.0374 0.1181 0 3.6391 -0.21043 0 -2.5358 -0.28753 -5.10353
ALA_6 -6.87675 0.52001 2.59983 -0.02168 0 0 2.29799 -2.34139 -0.04691 -0.12879 -1.40997 -0.28354 0 0 0 0 0 0 -0.01541 0 0 0 -0.27071 0 2.3386 -0.40634 -4.04506
ILE_7 -9.31866 1.16333 2.41873 -0.50367 0.57265 0.06875 2.61972 -2.53623 -0.06098 -0.21894 -2.00724 0.13633 0 0 0 0 0 0 0.02241 0.07878 0.07284 0 -0.47186 0 1.0317 -0.18928 -7.12163
LEU_8 -10.0558 2.42639 2.10512 -0.51231 0.65915 0.07593 2.5178 -2.50069 -0.03242 -0.21297 -2.29398 0.16948 0 0 0 0 0 0 0.01665 0.01073 0.1839 0 -0.30075 0 0.72952 -0.1288 -7.14304
ILE_9 -9.33144 1.5985 1.82526 -0.51034 0.51545 0.0734 2.29012 -2.45372 -0.03015 -0.13381 -1.92531 0.0418 0 0 0 0 0 0 0.02895 0.29751 0.09273 0 -0.36132 0 1.0317 -0.16748 -7.11816
LEU_10 -9.2884 1.70143 1.48591 -0.48426 0.27849 0.06828 2.06158 -2.30417 -0.06467 -0.22585 -1.26973 0.1431 0 0 0 0 0 0 -0.01732 0.29113 0.27255 0 -0.2749 0 0.72952 -0.1432 -7.04052
VAL_11 -8.70595 1.1664 2.98136 -0.3099 0.25422 0.05338 2.69334 -2.56933 -0.07295 -0.19578 -1.75703 -0.06469 0 0 0 0 0 0 -0.07057 0.19581 -0.0259 0 -0.31148 0 2.085 -0.21272 -4.86678
VAL_12 -9.45318 1.53409 2.71049 -0.31321 0.27577 0.05423 2.71459 -2.69795 -0.05087 -0.48235 -2.10158 -0.0665 0 0 0 0 0 0 -0.00547 0.42328 -0.02223 0 -0.25544 0 2.085 -0.15201 -5.80335
ALA_13 -6.37109 0.49067 3.64347 -0.02156 0 0 2.62639 -2.65392 -0.09959 -0.36599 -1.84846 -0.28808 0 0 0 0 0 0 0.35402 0 0 0 -0.2761 0 2.3386 -0.24417 -2.71581
ALA_14 -3.93377 0.41693 2.83884 -0.02071 0 0 1.54443 -1.73593 -0.03671 -0.11863 -0.89978 -0.26901 0 0 0 0 0 0 -0.04248 0 0 0 -0.12661 0 2.3386 -0.27608 -0.32092
LYS_15 -7.58829 1.13607 7.17421 -0.34141 0.03576 0.14349 3.69443 -3.20034 -0.1834 -0.37808 -5.34498 0.3102 0 0 0 0 -0.14175 0 -0.05387 0.99063 2.06006 0 -0.03631 0 -1.6738 -0.35791 -3.7553
LEU_16 -7.1045 1.21891 1.5103 -0.51158 0.39812 0.08094 1.64559 -1.87007 -0.03594 -0.11841 -1.01651 0.11257 0 0 0 0 0 0 0.52397 0.1725 0.06161 0 -0.18914 0 0.72952 -0.4363 -4.82841
GLY_17 -1.91734 0.20858 2.05608 -5e-05 0 0 0.99378 -1.03324 -0.0249 -0.08023 -0.74065 -0.32221 0 0 0 0 0 0 0.01309 0 0 0 -1.00461 0 1.2108 -0.48685 -1.12774
THR_18 -4.86097 0.4771 4.16474 -0.1023 0.07124 0.06574 1.67662 -2.08745 -0.10152 -0.74744 -1.62083 -0.41392 0 0 0 0 0 0 0.09478 0 0.09072 0 -0.79399 2.31392 -1.425 -0.32392 -3.52247
THR_19 -3.7561 0.09217 4.09424 -0.11067 0.06885 0.07387 2.03345 -1.89084 -0.11799 -0.49405 -1.94319 -0.51824 0 0 0 -0.51977 0 0 -0.01069 0.03476 0.01578 0 -0.44183 2.29601 -1.425 -0.27049 -2.78975
VAL_20 -5.66259 0.82638 1.51825 -0.30164 0.21114 0.05126 1.51935 -1.69917 -0.09316 -0.28734 -0.85057 -0.04797 0 0 0 0 0 0 -0.0561 0.04378 0.01098 0 -0.25839 0 2.085 -0.31655 -3.30732
GLU_21 -4.27324 0.2335 4.82718 -0.45803 0.22802 1.23748 1.75241 -2.13014 -0.16781 -0.65322 -2.50135 -2.38462 0 0 0 0 0 0 -0.0022 0 0 3.94678 -0.26303 0 -2.5358 -0.36586 -3.50993
GLU_22 -6.23219 0.52088 6.60912 -0.33419 0.06312 0.34485 2.25602 -2.78606 -0.13795 -0.62154 -1.72509 -0.45902 0 0 0 -0.51977 0 0 0.07701 0.04936 0 3.40854 -0.16626 0 -2.5358 -0.45316 -2.64213
ALA_23 -6.07345 0.23918 2.49271 -0.02202 0 0 2.19818 -2.25659 -0.07707 -0.44111 -1.57959 -0.29001 0 0 0 0 0 0 -0.0369 0 0 0 -0.37489 0 2.3386 -0.48684 -4.3698
VAL_24 -7.16915 0.99261 2.26389 -0.30268 0.22378 0.05083 2.27091 -2.25463 -0.07322 -0.21982 -1.6828 -0.00413 0 0 0 0 0 0 0.06112 0.04419 -0.01316 0 -0.37108 0 2.085 -0.30237 -4.4007
GLN_25 -4.99098 0.1953 4.14034 -0.65166 0.07761 0.66281 1.95538 -2.06997 -0.05242 -0.31235 -1.87454 -0.23814 0 0 0 0 0 0 0.0269 0.03705 0 2.80697 -0.1805 0 -1.0644 -0.1389 -1.67151
GLN_26 -7.38436 0.88399 5.32133 -0.25631 0.04432 0.19666 2.63024 -2.81704 -0.08918 -0.57134 -1.99443 -0.38081 0 0 0 0 0 0 0.02215 0.1725 0 2.46039 -0.01497 0 -1.0644 -0.21686 -3.05812
ALA_27 -6.6427 0.75162 2.6982 -0.02168 0 0 2.37822 -2.34772 -0.01778 -0.18921 -2.25343 -0.28185 0 0 0 0 0 0 -0.01673 0 0 0 -0.23184 0 2.3386 -0.30603 -4.14232
LEU_28 -6.16594 0.51817 3.93119 -0.5045 0.45593 0.07663 2.04057 -2.28448 -0.09214 -0.30639 -1.93285 0.14102 0 0 0 0 0 0 0.16249 0.08585 0.24162 0 -0.28508 0 0.72952 -0.3843 -3.57268
TRP_29 -6.37121 0.52195 4.31895 -1.25402 0.06664 0.36381 2.18769 -2.19377 -0.05726 -0.27581 -2.20671 -0.23848 0 0 0 0 0 0 0.18678 0.01549 0 1.36511 -0.27301 0 3.035 -0.15761 -0.96646
LEU_30 -10.1885 1.34632 1.93928 -0.4932 0.35517 0.07225 2.27378 -2.50501 -0.05884 -0.37075 -1.57139 0.14278 0 0 0 0 0 0 -0.03972 0.26454 0.41409 0 -0.24624 0 0.72952 -0.13296 -8.06885
LYS_31 -7.5051 0.7228 5.68966 -0.40832 0.07899 0.1678 2.80086 -2.76707 -0.03842 -0.14338 -1.83641 0.09412 0 0 0 0 0 0 -0.01157 0.43125 0.93361 0 0.04968 0 -1.6738 -0.01801 -3.43331
THR_32 -3.0062 0.13012 3.35542 -0.20344 0.14395 0.06313 1.17156 -1.54295 -0.05956 -0.2739 -1.10047 -0.24467 0 0 0 0 0 0 0.63715 0 0.01434 0 0.0079 2.44587 -1.425 0.19589 0.30913
LYS_33 -4.3819 0.21192 2.76633 -0.7596 0.28478 0.50802 1.24382 -1.33429 -0.00722 -0.0614 -0.49296 0.02369 0 0 0 0 0 0 0.32192 0.05646 2.09123 0 0.00259 0 -1.6738 -0.03069 -1.23112
LEU_34 -5.72628 0.61626 0.52153 -0.52286 0.49116 0.09073 1.02373 -1.2189 -0.04803 -0.20946 -0.90963 0.07245 0 0 0 0 0 0 -0.01675 0.06687 0.03322 0 -0.178 0 0.72952 -0.37199 -5.55643
GLY_35 -1.81462 0.10487 1.78777 -5e-05 0 0 0.82272 -0.94174 -0.04343 -0.24513 -0.27622 -0.31398 0 0 0 0 0 0 0.25918 0 0 0 -0.68513 0 1.2108 -0.2843 -0.41927
VAL_36 -6.29422 0.87011 1.7115 -0.30048 0.16813 0.04388 1.69652 -1.7607 -0.03451 -0.29058 -1.16418 -0.09024 0 0 0 0 0 0 0.05368 0.00268 7e-05 0 -0.48645 0 2.085 -0.08609 -3.87587
SER_37 -4.61463 0.25378 4.61857 -0.02743 0 0.07051 3.0074 -2.1248 -0.04483 -0.15593 -2.11022 -0.48213 0 0 0 -1.66044 0 0 -0.02233 0.07779 0.10951 0 -0.39854 0.64033 -1.1772 -0.35914 -4.39973
LEU_38 -6.78421 0.64579 2.43437 -0.68886 0.53774 0.16997 1.6251 -1.89396 -0.03125 -0.06808 -0.57528 0.06198 0 0 0 0 0 0 0.00352 0.05563 1.1525 0 -0.29642 0 0.72952 -0.50733 -3.42927
LEU_39 -5.86462 0.55096 2.72779 -0.50222 0.4381 0.07051 1.56243 -1.78818 -0.03675 -0.09742 -0.80745 0.17244 0 0 0 0 0 0 0.13427 0.13541 0.2438 0 -0.28184 0 0.72952 -0.35063 -2.96391
GLN_40 -7.36517 0.76007 6.41837 -0.25185 0.03221 0.19051 3.89919 -3.02833 -0.0847 -0.36635 -3.14439 -0.33194 0 0 0 -1.66044 -0.76299 0 0.20535 0.05901 0 2.60396 -0.12324 0 -1.0644 -0.26823 -4.28337
ALA_41 -7.262 0.92515 2.76011 -0.02169 0 0 2.68499 -2.49077 -0.04202 -0.11598 -1.70708 -0.28309 0 0 0 0 0 0 -0.05849 0 0 0 -0.29541 0 2.3386 -0.38302 -3.95071
LEU_42 -10.4368 1.57722 2.23602 -0.4899 0.3198 0.07486 2.58335 -2.61563 -0.03348 -0.074 -1.90316 0.11569 0 0 0 0 0 0 0.24902 0.27643 0.13656 0 -0.30875 0 0.72952 -0.41944 -7.98269
LEU_43 -8.75807 1.0864 2.63571 -0.72103 0.58395 0.20632 2.3434 -2.43222 -0.04809 -0.14142 -1.79369 0.06183 0 0 0 0 0 0 0.15922 0.09201 1.26847 0 -0.3079 0 0.72952 -0.30964 -5.34524
ILE_44 -9.47465 1.56837 1.39409 -0.51243 0.61851 0.07279 2.61074 -2.45666 -0.06133 -0.16102 -1.59505 0.05155 0 0 0 0 0 0 -0.05196 0.02192 0.08937 0 -0.37282 0 1.0317 -0.18139 -7.40827
LEU_45 -9.89744 1.53499 1.25009 -0.50464 0.48843 0.07186 2.34575 -2.46384 -0.07381 -0.17058 -1.16022 0.17799 0 0 0 0 0 0 0.21073 0.15358 0.29408 0 -0.27047 0 0.72952 -0.16075 -7.44474
ALA_46 -6.30859 0.49983 3.35173 -0.02175 0 0 2.30705 -2.50433 -0.05113 -0.15128 -1.53802 -0.27955 0 0 0 0 0 0 0.08375 0 0 0 -0.20328 0 2.3386 -0.34371 -2.82068
ALA_47 -6.11862 0.62833 4.04372 -0.02118 0 0 2.89111 -2.697 -0.17441 -0.76176 -1.71667 -0.27546 0 0 0 0 0 0 0.14837 0 0 0 -0.20778 0 2.3386 -0.39886 -2.32161
ALA_48 -6.19173 0.40132 3.97905 -0.0211 0 0 2.91786 -2.78166 -0.11454 -0.33727 -1.76478 -0.27968 0 0 0 0 0 0 0.32185 0 0 0 -0.26404 0 2.3386 -0.38099 -2.17709
ALA_49 -4.46996 0.60612 2.78444 -0.02066 0 0 1.55923 -1.94152 -0.04447 -0.1484 -1.10561 -0.26595 0 0 0 0 0 0 0.06745 0 0 0 -0.1144 0 2.3386 -0.30942 -1.06456
ASN_50 -6.2746 0.29955 5.82972 -0.18 0.0305 0.2613 3.01828 -2.87798 -0.13084 -0.58092 -2.22457 -0.23254 0 0 0 -0.8642 -0.52129 0 0.00772 0.02664 0 1.2544 0.15133 0 -0.87355 -0.13989 -4.02096
THR_51 -5.2053 0.80679 3.48893 -0.12439 0.05557 0.07281 2.05838 -2.20907 -0.24701 -0.64126 -0.92869 -1.04453 0 0 0 0 0 0 -0.0245 0 -0.00027 0 -0.32972 2.62184 -1.425 -0.27765 -3.35307
GLY_52 -1.8114 0.10489 2.01286 -5e-05 0 0 0.82327 -1.00833 -0.02029 -0.18458 -0.77308 -0.32285 0 0 0 0 0 0 -0.0782 0 0 0 -0.97361 0 1.2108 -0.56819 -1.58875
THR_53 -4.71221 0.53477 4.66121 -0.10289 0.07154 0.06546 2.30426 -2.25711 -0.24301 -1.04559 -1.91691 -0.42179 0 0 0 0 0 0 0.14037 0 0.07768 0 -0.78514 2.31392 -1.425 -0.3129 -3.05334
THR_54 -4.60301 0.52277 3.35662 -0.20582 0.16376 0.06355 2.35029 -1.90014 -0.06929 -0.40803 -2.45429 -0.69343 0 0 0 -1.03409 0 0 0.37638 0.01901 1.65464 0 -0.53994 2.34193 -1.425 0.13001 -2.35406
VAL_55 -5.22011 0.83327 0.85018 -0.2973 0.20124 0.04903 1.44557 -1.45706 -0.047 -0.17523 -1.13166 0.00357 0 0 0 -0.35615 0 0 -0.01093 0.0117 -0.02593 0 -0.36544 0 2.085 0.1136 -3.49364
GLU_56 -4.786 0.40493 4.28121 -0.6553 0.17102 1.0836 2.11808 -2.02049 -0.05584 -0.29882 -1.85334 -0.47292 0 0 0 0 -0.92253 0 -0.0485 0.03815 0 3.3544 -0.23697 0 -2.5358 -0.29081 -2.72593
GLU_57 -5.97558 0.83147 5.65124 -0.21105 0.03597 0.27051 2.33708 -2.52664 -0.05843 -0.52091 -2.20378 -0.44837 0 0 0 -0.67794 0 0 0.07234 0.17964 0 3.23464 -0.23356 0 -2.5358 -0.46938 -3.24856
ALA_58 -5.29983 0.33967 2.85747 -0.02169 0 0 2.15768 -2.20111 -0.07159 -0.37822 -1.66063 -0.28282 0 0 0 0 0 0 -0.04876 0 0 0 -0.29555 0 2.3386 -0.48493 -3.05171
VAL_59 -7.26976 1.05464 2.2103 -0.30459 0.23291 0.05153 2.24971 -2.22837 -0.08381 -0.28676 -1.80953 -0.0158 0 0 0 0 0 0 0.02768 0.08625 -0.01915 0 -0.36785 0 2.085 -0.28447 -4.67207
GLN_60 -5.82291 0.50366 5.71335 -0.25924 0.02779 0.1876 2.57788 -2.55582 -0.03837 -0.28274 -2.92039 -0.37804 0 0 0 0 -0.92253 0 -0.02571 0.02576 0 2.96648 0.07392 0 -1.0644 -0.01726 -2.21097
GLU_61 -5.43685 0.3361 4.56426 -0.21137 0.02218 0.24935 1.87656 -2.27851 -0.0514 -0.49163 -1.91389 -0.46326 0 0 0 0 0 0 -0.0431 0.11603 0 2.92353 -0.2874 0 -2.5358 -0.21528 -3.84049
ALA_62 -6.19081 0.99133 2.71855 -0.0215 0 0 2.42622 -2.2679 -0.01656 -0.23607 -2.34491 -0.27853 0 0 0 0 0 0 -0.0246 0 0 0 -0.18271 0 2.3386 -0.3789 -3.4678
LEU_63 -5.69257 0.36289 3.55107 -0.50893 0.50353 0.07611 2.01467 -2.07263 -0.07759 -0.20569 -2.38281 0.14184 0 0 0 0 0 0 0.17469 0.04539 0.16436 0 -0.28793 0 0.72952 -0.28215 -3.74624
GLN_64 -5.19458 0.42308 5.22253 -0.26296 0.03067 0.20136 2.01609 -2.34245 -0.06869 -0.42464 -2.02779 -0.425 0 0 0 0 0 0 0.02546 0.07996 0 2.96162 -0.022 0 -1.0644 -0.15619 -1.02794
LEU_65 -8.38979 0.76485 2.10589 -0.70632 0.55433 0.17971 2.12043 -2.25502 -0.04234 -0.31562 -1.8142 0.08875 0 0 0 0 0 0 0.20999 0.04048 0.7722 0 -0.24074 0 0.72952 -0.12438 -6.32226
LYS_66 -8.3358 0.9028 6.35463 -0.49074 0.10644 0.35441 2.95381 -3.03872 -0.14827 -0.38311 -2.9832 0.34825 0 0 0 0 0 0 -0.00387 0.36026 1.80252 0 0.02818 0 -1.6738 -0.10496 -3.95116
THR_67 -3.6928 0.21673 3.977 -0.20147 0.1377 0.06168 1.51532 -1.8217 -0.0524 -0.25813 -1.26661 -0.19807 0 0 0 0 0 0 0.03687 0 -0.00395 0 -0.02715 2.44587 -1.425 0.07464 -0.48147
LYS_68 -3.66363 0.26146 3.21197 -0.30431 0.02672 0.11483 1.20929 -1.45459 -0.02066 -0.14322 -0.62812 0.09549 0 0 0 0 0 0 -0.03734 0.1143 0.97012 0 -0.02935 0 -1.6738 -0.13726 -2.08811
LEU_69 -6.03608 0.94566 0.47586 -0.50326 0.45896 0.07532 0.99967 -1.32855 -0.03451 -0.14961 -0.5548 0.1312 0 0 0 0 0 0 0.02841 0.00371 0.0803 0 -0.26411 0 0.72952 -0.35652 -5.29882
GLY_70 -2.0143 0.10863 1.97482 -5e-05 0 0 1.08989 -1.03357 -0.04014 -0.1233 -0.54135 -0.31227 0 0 0 0 0 0 0.39666 0 0 0 -1.15701 0 1.2108 -0.15929 -0.60049
VAL_71 -5.5755 1.47818 1.20454 -0.2963 0.20992 0.04018 1.37729 -1.5122 -0.09434 -0.3314 -1.35714 0.05562 0 0 0 0 0 0 -0.01383 0.00447 0.00057 0 -0.19001 0 2.085 0.3965 -2.51847
SER_72 -4.18621 0.40123 3.79146 -0.027 0 0.0691 2.24068 -1.91019 -0.09444 -0.26477 -1.4605 -0.46354 0 0 0 -0.61921 0 0 -0.02401 0.00822 0.10074 0 -0.39947 0.60036 -1.1772 0.12932 -3.28541
LEU_73 -7.03432 0.5029 2.33385 -0.70932 0.53963 0.18312 1.30465 -1.92005 -0.06806 -0.26585 -0.86266 0.08599 0 0 0 0 0 0 -0.02209 0.05633 1.20312 0 -0.3063 0 0.72952 -0.50286 -4.75242
GLU_74 -5.67257 0.36347 5.02293 -0.46772 0.29214 1.27269 2.3916 -2.44701 -0.11496 -0.40782 -2.83022 -2.41085 0 0 0 0 -0.76299 0 -0.02219 0.06006 0 3.9716 -0.29204 0 -2.5358 -0.48846 -5.07812
ALA_75 -6.35322 0.74604 2.62738 -0.02009 0 0 2.17046 -2.36641 -0.10301 -0.39001 -0.94793 -0.25939 0 0 0 -0.61921 0 0 -0.02311 0 0 0 0.00428 0 2.3386 -0.27586 -3.47149
ALA_76 -6.75056 0.42087 2.51535 -0.02076 0 0 2.28222 -2.28955 -0.04647 -0.17889 -1.63283 -0.27123 0 0 0 0 0 0 -0.03954 0 0 0 -0.17283 0 2.3386 -0.11821 -3.96382
LEU_77 -9.27482 1.57101 2.24627 -0.47663 0.23356 0.06989 2.22877 -2.41993 -0.02171 -0.09808 -2.29583 0.11365 0 0 0 0 0 0 0.02628 0.5406 0.35289 0 -0.25109 0 0.72952 -0.23121 -6.95687
ALA_78 -5.91684 0.6089 2.82061 -0.02222 0 0 2.50431 -2.31286 -0.04068 -0.20611 -2.14433 -0.28648 0 0 0 0 0 0 0.00159 0 0 0 -0.20891 0 2.3386 -0.34698 -3.2114
ILE_79 -9.63247 1.47767 1.76482 -0.50565 0.51715 0.07105 2.52269 -2.60778 -0.06168 -0.22706 -1.79389 0.07379 0 0 0 0 0 0 -0.05369 0.20341 0.0889 0 -0.46514 0 1.0317 -0.25541 -7.8516
LEU_80 -7.99846 0.85195 2.43272 -0.49514 0.40291 0.06907 1.93652 -2.395 -0.06999 -0.27981 -1.56809 0.16436 0 0 0 0 0 0 0.09394 0.13652 0.26849 0 -0.27205 0 0.72952 -0.15499 -6.14753
SER_81 -6.89576 0.88213 5.54821 -0.02931 0 0.02343 2.89997 -2.94074 -0.10982 -0.59529 -2.63255 -0.04152 0 0 0 0 -0.52129 0 -0.00965 0.01219 0.42542 0 0.31683 1.72252 -1.1772 -0.11593 -3.23833
ALA_82 -6.59416 0.98592 3.06549 -0.02153 0 0 2.38985 -2.49697 -0.05275 -0.41523 -2.08311 -0.28227 0 0 0 0 0 0 -0.03118 0 0 0 -0.24143 0 2.3386 -0.16148 -3.60027
ALA_83 -6.2814 0.65148 3.85065 -0.01993 0 0 2.82149 -2.7532 -0.14297 -0.3466 -1.843 -0.26434 0 0 0 0 0 0 -0.00425 0 0 0 0.05682 0 2.3386 -0.10765 -2.04431
ALA_84 -3.91485 0.49531 2.58994 -0.01941 0 0 1.44173 -1.73705 -0.04862 -0.18022 -0.86719 -0.25013 0 0 0 0 0 0 0.10853 0 0 0 0.01267 0 2.3386 0.12532 0.09462
GLN_85 -5.20261 0.54174 3.45809 -0.61397 0.06191 0.61084 1.75561 -1.85541 -0.01067 -0.2603 -1.62652 -0.28427 0 0 0 -0.8642 0 0 -0.04819 0.13609 0 2.58947 -0.16451 0 -1.0644 -0.0844 -2.9257
LEU_86 -6.24667 0.59645 1.37384 -0.70512 0.93498 0.20345 1.31607 -1.66482 -0.0304 -0.1732 -0.98862 -0.06303 0 0 0 0 0 0 -0.04268 0.23447 3.21205 0 -0.1499 0 0.72952 -0.37187 -1.8355
GLY_87 -1.89044 0.24303 2.02325 -5e-05 0 0 0.92873 -1.01853 -0.04303 -0.12215 -0.7185 -0.31439 0 0 0 0 0 0 -0.16255 0 0 0 -1.22587 0 1.2108 -0.45428 -1.54396
THR_88 -5.54038 0.83433 4.3743 -0.1043 0.08542 0.06827 1.83842 -2.27387 -0.12323 -0.60287 -1.62651 -0.42858 0 0 0 0 0 0 0.10457 0.08625 0.07456 0 -0.76155 2.31392 -1.425 -0.29856 -3.40481
THR_89 -4.2839 0.18181 4.51653 -0.11059 0.08005 0.07368 2.40518 -2.13103 -0.08796 -0.41626 -2.22607 -0.60962 0 0 0 -0.78263 0 0 -0.02349 0.16162 0.01302 0 -0.50853 2.28968 -1.425 -0.31427 -3.19778
VAL_90 -5.42577 0.65677 1.73387 -0.30311 0.21786 0.05147 1.55272 -1.74779 -0.08316 -0.26422 -1.10278 -0.02805 0 0 0 0 0 0 -0.06897 0.00476 -0.00844 0 -0.25098 0 2.085 -0.30696 -3.28777
GLU_91 -4.43123 0.22217 4.62168 -0.46543 0.26548 1.26266 1.62751 -2.12948 -0.09356 -0.35899 -1.70622 -2.397 0 0 0 0 0 0 0.18228 0.05234 0 3.97049 -0.23925 0 -2.5358 -0.35789 -2.51024
GLU_92 -6.98237 1.00812 7.54841 -0.33526 0.06598 0.35227 3.16603 -3.11726 -0.10351 -0.45854 -3.6339 -0.45895 0 0 0 -0.78263 -0.98663 0 0.14512 0 0 4.02005 -0.25555 0 -2.5358 -0.49367 -3.83809
ALA_93 -6.41306 0.47128 2.84388 -0.02221 0 0 2.43674 -2.4037 -0.07042 -0.33354 -1.75086 -0.28984 0 0 0 0 0 0 0.14742 0 0 0 -0.28516 0 2.3386 -0.53042 -3.86128
VAL_94 -7.71388 1.24618 2.35186 -0.30487 0.23931 0.05136 2.4009 -2.42402 -0.06758 -0.21204 -1.81594 0.00417 0 0 0 0 0 0 -0.05795 0.20658 -0.01103 0 -0.35736 0 2.085 -0.27905 -4.65838
ASN_95 -5.34572 0.20507 4.90732 -0.17568 0.03589 0.25375 2.10106 -2.44848 -0.0469 -0.20138 -1.5964 -0.2021 0 0 0 0 0 0 0.02332 0.00151 0 1.14781 0.49998 0 -0.87355 0.10998 -1.60452
ARG_96 -8.03721 0.62956 5.96808 -0.6223 0.16497 0.32316 3.08754 -2.91347 -0.05732 -0.33357 -3.61411 0.42532 0 0 0 0 -0.98663 0 -0.00774 0.08625 2.19215 0 -0.03652 0 -1.281 -0.03222 -5.04505
ALA_97 -7.05057 0.91488 2.78768 -0.02206 0 0 2.56647 -2.51692 -0.01875 -0.17015 -2.42633 -0.2857 0 0 0 0 0 0 -0.00465 0 0 0 -0.23616 0 2.3386 -0.38541 -4.50907
LEU_98 -6.61358 0.72147 3.87038 -0.49469 0.37132 0.07428 2.06987 -2.34869 -0.06981 -0.28721 -1.82899 0.13162 0 0 0 0 0 0 -0.01381 0.34056 0.26948 0 -0.27719 0 0.72952 -0.40047 -3.75594
ASN_99 -4.83141 0.26743 4.93205 -0.17664 0.03675 0.2568 1.93466 -2.27095 -0.03439 -0.14055 -1.67043 -0.20944 0 0 0 0 0 0 0.1601 0 0 1.17101 0.50896 0 -0.87355 -0.02884 -0.96846
LEU_100 -8.36093 1.05153 2.62522 -0.50241 0.45173 0.07562 2.33934 -2.4004 -0.04025 -0.2708 -1.8201 0.13925 0 0 0 0 0 0 -0.02425 0.09378 0.27285 0 -0.27377 0 0.72952 -0.00703 -5.9211
LYS_101 -8.14264 0.79945 6.01597 -0.41332 0.09536 0.17057 2.98793 -2.91527 -0.07187 -0.24574 -2.07733 0.09634 0 0 0 0 0 0 -0.02495 0.39681 0.90984 0 -0.00061 0 -1.6738 0.10609 -3.98719
THR_102 -3.11748 0.23917 3.42966 -0.19796 0.12878 0.05933 1.12773 -1.57101 -0.06934 -0.29125 -1.10926 -0.17791 0 0 0 0 0 0 0.33732 0 0.01037 0 -0.01976 2.44587 -1.425 0.38054 0.1798
LYS_103 -3.51623 0.20315 2.84617 -0.30396 0.02675 0.11494 1.12495 -1.31846 -0.00467 -0.07656 -0.38786 0.09341 0 0 0 0 0 0 0.23548 0.03637 0.93903 0 -0.0449 0 -1.6738 -0.09404 -1.80025
LEU_104 -5.99384 1.70869 0.60824 -0.52612 0.57719 0.09208 1.28322 -1.38942 -0.0303 -0.0871 -0.95647 0.07862 0 0 0 0 0 0 0.03448 0 0.02584 0 -0.18623 0 0.72952 -0.53617 -4.5678
GLY_105 -1.8804 0.16761 1.84843 -5e-05 0 0 0.87002 -0.97779 -0.05001 -0.13371 -0.65092 -0.32169 0 0 0 0 0 0 0.24955 0 0 0 -0.72971 0 1.2108 -0.49066 -0.88854
VAL_106 -6.00272 1.56983 1.52067 -0.29595 0.19808 0.04085 1.49451 -1.673 -0.01657 -0.18392 -0.80375 -0.05621 0 0 0 0 0 0 0.10455 0.02219 -0.00095 0 -0.37425 0 2.085 -0.08061 -2.45226
ASP_107 -4.74786 0.37192 5.40657 -0.25118 0.18874 0.85585 2.51058 -2.39071 -0.04736 -0.24186 -4.54442 -0.48487 0 0 0 -0.50504 -0.52247 0 0.68887 0.04421 0 1.41485 -0.41687 0 -2.2837 -0.02328 -4.97802
LEU_108 -7.87405 1.30863 0.9779 -0.69839 0.96452 0.18542 1.42218 -1.84414 -0.01549 -0.08001 -0.01432 0.03855 0 0 0 0 0 0 0.28814 0.30346 2.04705 0 -0.26837 0 0.72952 -0.26729 -2.79669
ALA_109 -5.07033 0.29059 2.72384 -0.02201 0 0 1.4149 -2.03113 -0.03288 -0.1057 -1.07264 -0.28019 0 0 0 0 0 0 0.1996 0 0 0 -0.11277 0 2.3386 -0.27298 -2.0331
THR_110 -6.91013 0.96046 4.28509 -0.20197 0.12825 0.06298 2.91409 -2.59439 -0.07794 -0.17801 -3.54221 -0.12883 0 0 0 -0.50504 -0.52247 0 0.17171 0.11896 0.07281 0 0.03339 2.28857 -1.425 -0.16964 -5.21931
ALA_111 -6.74954 1.11297 2.26651 -0.02074 0 0 2.40495 -2.36008 -0.10004 -0.32466 -1.15378 -0.2732 0 0 0 0 0 0 0.06236 0 0 0 -0.11675 0 2.3386 -0.08657 -2.99997
ALA_112 -6.67505 0.74592 2.81893 -0.0227 0 0 2.45544 -2.4312 -0.01562 -0.12855 -2.0025 -0.29443 0 0 0 0 0 0 0.10292 0 0 0 -0.21577 0 2.3386 -0.37793 -3.70194
LEU_113 -9.94377 1.92582 2.79458 -0.71947 0.59323 0.20237 2.78868 -2.68385 -0.01297 -0.19922 -2.8187 0.05605 0 0 0 0 0 0 0.04826 0.03757 1.04714 0 -0.28312 0 0.72952 -0.48622 -6.92411
ALA_114 -5.72688 0.56506 2.90767 -0.02224 0 0 2.28253 -2.25178 -0.06786 -0.15257 -1.70263 -0.28785 0 0 0 0 0 0 -0.03011 0 0 0 -0.23897 0 2.3386 -0.45154 -2.83855
LEU_115 -9.19412 1.0797 1.73342 -0.50127 0.43607 0.06989 2.38367 -2.36354 -0.08811 -0.21297 -1.16924 0.17561 0 0 0 0 0 0 0.20503 0.23677 0.32208 0 -0.26179 0 0.72952 -0.37708 -6.79634
LEU_116 -9.39421 1.44055 3.76732 -0.48399 0.21707 0.07502 2.30965 -2.85247 -0.08015 -0.30907 -1.96014 0.10416 0 0 0 0 0 0 -0.01876 1.42434 0.24518 0 -0.2811 0 0.72952 -0.26468 -5.33176
THR_117 -8.13018 1.07012 4.64568 -0.20091 0.12793 0.06184 3.19534 -2.91662 -0.05802 -0.4972 -2.6487 -0.11213 0 0 0 0 0 0 0.02197 0.05316 0.00177 0 -0.00301 2.29766 -1.425 -0.11933 -4.63564
ALA_118 -6.43385 0.82419 3.32568 -0.02161 0 0 2.49662 -2.60124 -0.10469 -0.30766 -1.74825 -0.28449 0 0 0 0 0 0 -0.04964 0 0 0 -0.27304 0 2.3386 -0.16879 -3.00817
ALA_119 -4.49091 0.4701 2.43305 -0.02013 0 0 1.5285 -1.808 -0.03081 -0.07699 -1.18188 -0.26308 0 0 0 0 0 0 0.26182 0 0 0 -0.13934 0 2.3386 -0.31689 -1.29596
LYS_120 -5.65143 1.00279 7.15881 -0.30576 0.02237 0.11816 3.75924 -3.04454 -0.21078 -0.42589 -10.5585 -0.01728 0 0 0 0 -0.74867 0 0.37749 1.54666 0.92622 0 -0.16246 0 -1.6738 -0.29586 -8.18315
LEU_121 -6.39847 0.88884 1.6007 -0.51553 0.52751 0.08674 1.33338 -1.71795 -0.04738 -0.14972 -0.69219 0.09803 0 0 0 0 0 0 0.12528 0.16847 0.05352 0 -0.16524 0 0.72952 -0.41532 -4.48982
GLY_122 -1.81056 0.21364 1.93362 -5e-05 0 0 0.87956 -0.97338 -0.05287 -0.24975 -0.81044 -0.3211 0 0 0 0 0 0 -0.0598 0 0 0 -1.04065 0 1.2108 -0.53714 -1.61812
THR_123 -4.53673 0.34879 3.79506 -0.10327 0.08259 0.06533 1.67726 -1.93666 -0.10021 -0.67243 -1.9259 -0.40348 0 0 0 0 0 0 0.11148 0.04238 0.0859 0 -0.79437 2.29264 -1.425 -0.32938 -3.726
THR_124 -4.64651 0.23936 5.37212 -0.11108 0.08202 0.07443 3.09296 -2.39449 -0.08943 -0.36296 -2.73292 -0.58485 0 0 0 -1.49351 0 0 -0.025 0.19657 0.01383 0 -0.4888 2.29181 -1.425 -0.25895 -3.25037
VAL_125 -5.81318 0.83939 1.37712 -0.30348 0.22289 0.0514 1.2507 -1.67659 -0.07595 -0.28524 -1.00528 -0.01199 0 0 0 0 0 0 -0.03563 0 -0.01808 0 -0.25393 0 2.085 -0.33058 -3.98342
GLU_126 -4.16725 0.19536 4.44005 -0.46543 0.27727 1.26625 1.47965 -1.97723 -0.11741 -0.66704 -2.04234 -2.40099 0 0 0 0 0 0 -0.04143 0.05154 0 3.96898 -0.24577 0 -2.5358 -0.34891 -3.33052
GLU_127 -5.50258 0.37121 6.37088 -0.20838 0.02851 0.26234 3.04962 -2.66234 -0.10592 -0.63697 -2.32967 -0.41987 0 0 0 -1.49351 0 0 -0.03294 0.11843 0 3.50274 -0.15746 0 -2.5358 -0.39738 -2.77908
ALA_128 -5.60267 0.51072 2.71029 -0.02189 0 0 2.12315 -2.19491 -0.06878 -0.39171 -1.59082 -0.28436 0 0 0 0 0 0 -0.01901 0 0 0 -0.22702 0 2.3386 -0.39393 -3.11235
VAL_129 -6.82171 1.30542 2.23515 -0.30873 0.24864 0.05301 2.15959 -2.19488 -0.04395 -0.14159 -1.64776 -0.05495 0 0 0 0 0 0 -0.06781 0.15921 -0.02068 0 -0.3639 0 2.085 -0.26017 -3.68012
GLN_130 -5.42384 0.42123 4.58347 -0.65086 0.07481 0.65777 2.07263 -2.28683 -0.05193 -0.37228 -2.07978 -0.23925 0 0 0 0 0 0 0.02897 0.05808 0 2.88726 -0.13767 0 -1.0644 -0.14809 -1.6707
GLU_131 -6.15353 0.42102 5.08473 -0.3329 0.03908 0.32416 2.06488 -2.51331 -0.06162 -0.52005 -2.06334 -0.50723 0 0 0 0 0 0 0.21772 0.08625 0 4.04092 -0.22634 0 -2.5358 -0.34433 -2.97969
ALA_132 -6.47181 0.55855 2.62868 -0.02229 0 0 2.41306 -2.27909 -0.01904 -0.18702 -2.2922 -0.28974 0 0 0 0 0 0 -0.01877 0 0 0 -0.26066 0 2.3386 -0.48427 -4.38599
LEU_133 -6.72824 0.54687 3.77233 -0.50017 0.47336 0.0759 2.19949 -2.33942 -0.07094 -0.2266 -2.00821 0.13719 0 0 0 0 0 0 0.14963 0.26637 0.24889 0 -0.28098 0 0.72952 -0.40109 -3.95609
GLN_134 -5.27512 0.55484 5.32154 -0.26152 0.03244 0.1977 2.15379 -2.37701 -0.06536 -0.42494 -2.23945 -0.40405 0 0 0 0 0 0 0.08948 0.09285 0 2.81772 -0.00308 0 -1.0644 -0.1913 -1.04587
LEU_135 -8.48838 1.14249 1.95041 -0.7147 0.57534 0.19267 1.86598 -2.19645 -0.04276 -0.27827 -1.47882 0.08231 0 0 0 0 0 0 0.1451 0.01931 0.81541 0 -0.25354 0 0.72952 -0.1653 -6.09969
LYS_136 -8.39893 1.02988 6.14319 -0.48737 0.10006 0.34225 3.01711 -2.9901 -0.06888 -0.2042 -2.51636 0.34484 0 0 0 0 0 0 -0.02122 0.34015 1.75337 0 0.00745 0 -1.6738 -0.05417 -3.33674
THR_137 -3.49644 0.21642 3.84004 -0.19935 0.13278 0.06027 1.44238 -1.76791 -0.057 -0.22824 -1.55804 -0.18356 0 0 0 0 0 0 0.3883 0 0.0132 0 -0.02079 2.44587 -1.425 0.20475 -0.19231
LYS_138 -3.89195 0.36787 3.28782 -0.30374 0.02499 0.11252 1.27741 -1.48866 -0.0184 -0.14303 -0.62883 0.10644 0 0 0 0 0 0 -0.01949 0.2846 1.1388 0 -0.00755 0 -1.6738 -0.03601 -1.611
LEU_139 -5.7137 0.90139 0.08213 -0.52098 0.52703 0.09162 0.70475 -1.23762 -0.04569 -0.13373 -0.57927 0.07642 0 0 0 0 0 0 0.08929 0.02384 0.0264 0 -0.1877 0 0.72952 -0.4813 -5.64762
GLY_140 -1.97761 0.12122 1.9377 -5e-05 0 0 0.9391 -1.0183 -0.05844 -0.27215 -0.71011 -0.31924 0 0 0 0 0 0 0.52828 0 0 0 -0.29948 0 1.2108 -0.26303 -0.18131
VAL_141 -6.56691 1.50653 2.31594 -0.30031 0.20433 0.04266 1.64296 -1.92297 -0.02214 -0.18943 -1.87363 -0.02772 0 0 0 0 0 0 0.04892 0.00779 -0.00162 0 -0.40776 0 2.085 0.14957 -3.30878
SER_142 -4.76603 0.29532 5.20432 -0.03499 1e-05 0.06587 3.10008 -2.24401 -0.04264 -0.18247 -2.85078 -0.26673 0 0 0 -1.24373 -0.73464 0 -0.0256 0.00116 0.08637 0 -0.44782 1.79012 -1.1772 -0.15816 -3.63156
LEU_143 -7.2615 0.78477 1.14687 -0.7021 0.79714 0.18206 1.31882 -1.66851 -0.01958 -0.19075 -0.67807 0.04953 0 0 0 0 0 0 0.20712 0.08478 1.51101 0 -0.3195 0 0.72952 -0.47356 -4.50196
ILE_144 -8.01463 5.21353 1.93295 -0.70183 1.37583 0.10977 2.24324 -2.20403 -0.03271 -0.09679 -1.39385 0.26983 0 0 0 0 0 0 0.02357 0.25738 1.47022 0 -0.39649 0 1.0317 -0.19969 0.88799
GLU_145 -8.10953 1.18525 6.49648 -0.21115 0.01535 0.2964 3.24668 -3.00759 -0.08591 -0.34771 -3.6752 -0.45049 0 0 0 -1.24373 -0.73464 0 -0.0328 0.98177 0 4.36275 -0.14343 0 -2.5358 -0.21141 -4.20472
ALA_146 -6.83966 0.61023 2.51335 -0.02069 0 0 2.36815 -2.32945 -0.05473 -0.2693 -1.54908 -0.26836 0 0 0 0 0 0 0.03796 0 0 0 -0.03632 0 2.3386 -0.20843 -3.70773
LEU_147 -9.92234 1.05222 2.67643 -0.49671 0.38069 0.07665 2.59356 -2.66883 -0.00397 -0.03841 -1.96975 0.1252 0 0 0 0 0 0 0.03108 0.47531 0.14773 0 -0.31617 0 0.72952 -0.1879 -7.3157
HIS_D:MP-NE2-connect_148 -9.89333 5.29699 5.49962 -0.40993 0.00639 0.35165 3.26375 -3.37461 -0.02594 -0.21393 -3.5555 -0.21418 0 0 0 0 0 0 0.28184 0.34976 0 2.3705 0.03907 0 0.13443 -0.30934 -0.40276
ILE_149 -9.27595 1.40154 2.29076 -0.51619 0.68141 0.07473 2.61661 -2.59786 -0.07112 -0.17673 -1.60683 -0.02817 0 0 0 0 0 0 0.05461 0.09136 0.19106 0 -0.37205 0 1.0317 -0.16628 -6.37742
LEU_150 -9.99762 1.39676 1.6169 -0.54002 0.37143 0.07502 2.26909 -2.50811 -0.0607 -0.16455 -1.2857 0.01295 0 0 0 0 0 0 0.35298 0.10867 3.3846 0 -0.24072 0 0.72952 -0.1584 -4.63791
LEU_151 -9.11653 1.56939 4.39446 -0.50283 0.52983 0.07368 2.92056 -3.02199 -0.08817 -0.35253 -1.99417 0.16001 0 0 0 0 0 0 -0.01387 0.08281 0.42925 0 -0.24566 0 0.72952 -0.2327 -4.67896
THR_152 -8.83503 1.90393 4.83653 -0.20345 0.13397 0.06304 3.74812 -3.18742 -0.01361 -0.20877 -2.50676 -0.10533 0 0 0 0 0 0 0.23284 0.02353 0.03101 0 0.09836 2.3345 -1.425 -0.03799 -3.11753
ALA_153 -6.79393 0.62744 3.2297 -0.02128 0 0 2.48101 -2.69033 -0.07829 -0.13814 -2.43165 -0.27895 0 0 0 0 0 0 0.02513 0 0 0 -0.24574 0 2.3386 -0.12967 -4.10612
ALA_154 -4.54729 0.45958 2.30953 -0.02111 0 0 1.66378 -1.83532 -0.0139 -0.04264 -0.75493 -0.27178 0 0 0 0 0 0 -0.00691 0 0 0 -0.1121 0 2.3386 -0.30471 -1.13922
VAL_155 -6.58304 1.34285 1.47257 -0.27824 0.23332 0.03444 1.46413 -1.95029 -0.04778 -0.09034 -0.61361 0.38554 0 0 0 0 0 0 0.58109 0.00667 0.51755 0 0.20056 0 2.085 -0.0776 -1.31718
LEU_156 -6.42064 0.95555 1.40815 -0.51013 0.54285 0.07936 1.26533 -1.64104 -0.02915 -0.20567 -0.14645 0.13088 0 0 0 0 0 0 -0.05001 0.08133 0.09194 0 -0.27222 0 0.72952 -0.11697 -4.10739
GLY_157 -1.7627 0.10454 1.96538 -5e-05 0 0 1.05926 -0.95743 -0.05537 -0.18953 -0.71884 -0.30776 0 0 0 0 0 0 -0.07654 0 0 0 -1.40144 0 1.2108 -0.18832 -1.31801
THR_158 -4.4784 0.53415 2.06811 -0.18544 0.14338 0.05764 1.52716 -1.51165 -0.02754 -0.30916 -1.30387 -0.78479 0 0 0 -0.34184 0 0 -0.04115 0.07944 0.53221 0 -0.748 2.28661 -1.425 0.22879 -3.69935
THR_159 -4.14004 0.43327 3.90349 -0.11136 0.06684 0.0759 2.23155 -1.9604 -0.09949 -0.34662 -2.04994 -0.56657 0 0 0 -0.95779 0 0 -0.01467 0.02755 0.00978 0 -0.44776 2.30181 -1.425 0.0447 -3.02474
VAL_160 -6.4979 1.078 1.80971 -0.30458 0.20787 0.05207 1.71857 -1.97691 -0.08654 -0.29545 -1.24126 -0.04886 0 0 0 0 0 0 -0.0483 0.04008 -0.00654 0 -0.23896 0 2.085 -0.32697 -4.08097
GLU_161 -4.79506 0.44887 4.39341 -0.4566 0.22556 1.23162 1.72341 -2.10035 -0.09984 -0.4055 -1.74341 -2.42962 0 0 0 0 0 0 0.03609 0 0 3.89397 -0.21093 0 -2.5358 -0.37207 -3.19626
GLU_162 -6.44137 0.37956 6.25103 -0.62973 0.15385 1.03196 2.80614 -2.63213 -0.08172 -0.36128 -2.66254 -0.47263 0 0 0 -0.61595 -0.83197 0 0.26939 0.01332 0 3.20079 -0.21647 0 -2.5358 -0.46074 -3.83629
ALA_163 -6.28847 0.3342 2.42563 -0.02248 0 0 2.25207 -2.27989 -0.04524 -0.19282 -1.76804 -0.29377 0 0 0 0 0 0 0.00607 0 0 0 -0.31211 0 2.3386 -0.52536 -4.3716
VAL_164 -7.81264 1.54109 2.058 -0.30417 0.23708 0.05109 2.41298 -2.34841 -0.08502 -0.26886 -1.91852 0.01482 0 0 0 0 0 0 -0.0424 0.14375 -0.00053 0 -0.34912 0 2.085 -0.27855 -4.86442
TYR_165 -5.79802 0.4187 4.34424 -0.59539 0.23748 0.22552 2.02798 -2.19804 -0.0443 -0.26833 -1.91582 -0.19777 0 0 0 0 0 0 0.04336 0.00027 0 2.84244 0.0416 1e-05 0.96414 -0.06258 0.06548
ARG_166 -7.26848 0.48062 5.52528 -0.42528 0.06691 0.18554 2.70946 -2.64472 -0.03943 -0.20569 -3.09049 0.51205 0 0 0 0 -0.83197 0 -0.03715 0.36565 1.62007 0 -0.04244 0 -1.281 -0.23651 -4.63758
ALA_167 -6.24606 0.59597 2.78933 -0.0214 0 0 2.48153 -2.33022 -0.01738 -0.2121 -2.47641 -0.27699 0 0 0 0 0 0 -0.05052 0 0 0 -0.18686 0 2.3386 -0.32945 -3.94199
LEU_168 -6.05462 0.46048 3.06314 -0.50163 0.44959 0.07456 1.87882 -2.03077 -0.06847 -0.22007 -1.93633 0.13729 0 0 0 0 0 0 0.0034 0.08008 0.33289 0 -0.24353 0 0.72952 -0.28056 -4.12623
LYS_169 -4.2387 0.17414 4.24044 -0.30342 0.02739 0.11525 1.71573 -1.88641 -0.03776 -0.19693 -1.74487 0.08474 0 0 0 0 0 0 0.10131 0.03053 1.02415 0 -0.03571 0 -1.6738 -0.22737 -2.83129
LEU_170 -8.44597 0.92694 2.056 -0.70059 0.64458 0.1783 1.9605 -2.21804 -0.05251 -0.33325 -1.76399 0.0698 0 0 0 0 0 0 0.18397 0.15885 1.05319 0 -0.27563 0 0.72952 -0.26893 -6.09728
LYS_171 -8.30442 1.16207 6.06307 -0.49046 0.11144 0.34539 3.00955 -2.96135 -0.0786 -0.25169 -2.52474 0.37668 0 0 0 0 0 0 0.02276 0.33031 1.72037 0 0.01832 0 -1.6738 -0.01794 -3.14305
THR_172 -3.21297 0.23253 3.61191 -0.20085 0.13706 0.06117 1.20405 -1.66374 -0.06459 -0.32196 -1.16437 -0.18584 0 0 0 0 0 0 0.19284 0 0.00077 0 -0.0276 2.44587 -1.425 0.20984 -0.17086
LYS_173 -3.92027 0.20349 3.1774 -0.41632 0.077 0.18159 1.29148 -1.49278 -0.01454 -0.06425 -0.54084 0.05719 0 0 0 0 0 0 0.31373 0.05975 0.99839 0 0.02677 0 -1.6738 0.06262 -1.6734
LEU_174 -5.75826 0.91216 0.56664 -0.5236 0.49097 0.091 0.76158 -1.24135 -0.05472 -0.1478 -0.57248 0.07363 0 0 0 0 0 0 0.17174 0.03485 0.02766 0 -0.19062 0 0.72952 -0.32649 -4.95557
GLY_175 -1.91455 0.11891 1.88702 -5e-05 0 0 0.92221 -0.98834 -0.06176 -0.24975 -0.65461 -0.31468 0 0 0 0 0 0 0.276 0 0 0 -0.53652 0 1.2108 -0.3261 -0.63139
VAL_176 -6.40745 1.20238 1.94297 -0.30298 0.20845 0.04376 1.68591 -1.82104 -0.01768 -0.18242 -1.71897 -0.01028 0 0 0 0 0 0 -0.02519 0.00295 -0.00232 0 -0.39949 0 2.085 0.06218 -3.65421
SER_177 -4.97941 0.44899 4.90198 -0.02574 0 0.0669 3.14048 -2.23731 -0.041 -0.14064 -2.05012 -0.5859 0 0 0 -1.692 0 0 0.13237 0.23283 0.06918 0 -0.49166 0.62994 -1.1772 -0.13019 -3.9285
LEU_178 -6.91795 0.72721 1.55489 -0.71525 0.72148 0.19177 1.54058 -1.6652 -0.01369 -0.04791 -0.55675 0.0744 0 0 0 0 0 0 0.14525 0.01363 1.09656 0 -0.29384 0 0.72952 -0.39995 -3.81527
LEU_179 -8.37931 2.10481 1.67076 -0.49778 0.37459 0.07851 1.60953 -2.08024 -0.02343 -0.08284 -0.68574 0.12398 0 0 0 0 0 0 -0.01804 1.36689 0.22892 0 -0.28695 0 0.72952 -0.31014 -4.07698
GLN_180 -8.11582 0.90227 6.47312 -0.2481 0.02022 0.17516 4.20719 -3.26249 -0.07317 -0.27714 -3.55585 -0.28898 0 0 0 -1.692 -0.86694 0 0.18835 0.08137 0 2.84411 -0.06167 0 -1.0644 -0.25609 -4.87086
ALA_181 -7.01045 0.61815 2.58491 -0.02136 0 0 2.44805 -2.42082 -0.03956 -0.1165 -1.57405 -0.27868 0 0 0 0 0 0 0.12758 0 0 0 -0.12699 0 2.3386 -0.1965 -3.66763
ALA_182 -6.25663 0.53842 3.55838 -0.0215 0 0 2.72674 -2.48429 -0.02004 -0.14341 -2.0807 -0.27926 0 0 0 0 0 0 -0.04464 0 0 0 -0.22253 0 2.3386 -0.30943 -2.7003
ALA_183 -6.39598 0.9899 2.54325 -0.02239 0 0 2.38776 -2.28569 -0.01894 -0.06831 -2.09926 -0.2904 0 0 0 0 0 0 0.07736 0 0 0 -0.23785 0 2.3386 -0.48701 -3.56896
ILE_184 -8.9863 1.46358 2.02569 -0.51061 0.54764 0.07342 2.48212 -2.40462 -0.05037 -0.14491 -1.70635 -0.00391 0 0 0 0 0 0 0.26164 0.13087 0.17969 0 -0.372 0 1.0317 -0.31081 -6.29355
LEU_185 -9.11572 1.21497 1.91735 -0.49739 0.36872 0.07101 2.05159 -2.38694 -0.07396 -0.21337 -1.04284 0.16398 0 0 0 0 0 0 0.23121 0.1806 0.28812 0 -0.2684 0 0.72952 -0.18682 -6.56838
ILE_186 -10.1746 1.79507 3.45739 -0.50852 0.49495 0.07283 2.78306 -2.96773 -0.09121 -0.27975 -2.26745 0.03655 0 0 0 0 0 0 -0.03615 0.30884 0.08539 0 -0.40208 0 1.0317 -0.17666 -6.8384
LEU_187 -10.6775 2.12217 2.44812 -0.71703 0.43415 0.19729 2.88944 -2.78498 -0.04135 -0.43403 -2.28436 0.07471 0 0 0 0 0 0 0.03437 0.23302 0.41409 0 -0.17905 0 0.72952 0.01711 -7.52437
ALA_188 -6.22092 0.50061 3.73514 -0.0222 0 0 2.61952 -2.61921 -0.07381 -0.23511 -2.38318 -0.29768 0 0 0 0 0 0 0.06097 0 0 0 -0.34282 0 2.3386 -0.15509 -3.09517
ALA_189 -4.54666 0.47031 2.24627 -0.02124 0 0 1.50385 -1.76481 -0.03544 -0.09399 -0.54495 -0.27453 0 0 0 0 0 0 -0.05479 0 0 0 -0.23746 0 2.3386 -0.45463 -1.46947
ARG_190 -7.96387 0.69869 5.60568 -0.99689 0.3069 0.66148 2.53701 -2.80287 -0.18002 -0.35857 -2.75459 0.37827 0 0 0 0 -0.68188 0 0.05142 0.28149 4.78844 0 -0.15155 0 -1.281 -0.34982 -2.21167
LEU_191 -6.42324 0.67687 1.40131 -0.51171 0.54248 0.07729 1.2569 -1.56596 -0.04563 -0.19015 -0.57872 0.14116 0 0 0 0 0 0 0.1836 0.02169 0.0967 0 -0.27205 0 0.72952 -0.22109 -4.68105
GLY_192 -1.87211 0.1326 1.99686 -5e-05 0 0 1.04936 -1.00509 -0.03543 -0.17666 -0.61974 -0.31236 0 0 0 0 0 0 0.21918 0 0 0 -1.3069 0 1.2108 -0.2815 -1.00105
THR_193 -4.83399 0.61892 3.51993 -0.10239 0.07464 0.06494 1.59447 -1.88763 -0.08483 -0.59247 -1.77693 -0.36896 0 0 0 0 0 0 0.05208 0.00335 0.0949 0 -0.79267 2.28578 -1.425 -0.19404 -3.7499
THR_194 -4.76433 0.2173 4.96338 -0.11096 0.0816 0.0731 3.1646 -2.32247 -0.09024 -0.29431 -2.86835 -0.53759 0 0 0 -1.76467 0 0 0.02701 0.16852 0.01652 0 -0.44746 2.46905 -1.425 -0.24329 -3.68759
VAL_195 -5.24069 0.69739 1.58562 -0.30264 0.21595 0.05159 1.44419 -1.61056 -0.0849 -0.24166 -0.85035 -0.04018 0 0 0 0 0 0 -0.07269 0.08118 0.02899 0 -0.1912 0 2.085 -0.31818 -2.76313
GLU_196 -4.20155 0.21297 4.70251 -0.45829 0.23136 1.24068 1.62964 -2.08706 -0.12087 -0.4642 -1.79139 -2.35064 0 0 0 0 0 0 0.07171 0 0 3.98811 -0.21937 0 -2.5358 -0.3366 -2.48881
GLN_197 -6.10669 0.6565 5.79995 -0.24971 0.02013 0.17877 2.947 -2.64732 -0.06427 -0.32522 -2.37019 -0.30083 0 0 0 -1.76467 0 0 0.06745 0.14483 0 2.86821 -0.17421 0 -1.0644 -0.376 -2.76068
ALA_198 -6.46515 0.60736 2.41131 -0.02226 0 0 2.37321 -2.32024 -0.06922 -0.24891 -1.64698 -0.29115 0 0 0 0 0 0 0.00654 0 0 0 -0.30006 0 2.3386 -0.4404 -4.06734
VAL_199 -6.68431 1.01892 2.12755 -0.30387 0.22602 0.05153 2.21668 -2.14352 -0.0708 -0.19956 -1.72595 -0.02061 0 0 0 0 0 0 -0.04874 0.00936 -0.0184 0 -0.35798 0 2.085 -0.28648 -4.12517
GLU_200 -5.61995 0.54663 5.39393 -0.65558 0.19958 1.09397 2.37124 -2.44013 -0.06001 -0.22034 -2.39 -0.52743 0 0 0 0 -0.63284 0 -0.05171 0 0 3.29238 -0.28364 0 -2.5358 -0.27333 -2.79304
ARG_201 -6.35661 0.38687 4.35031 -0.89994 0.53488 0.55934 2.1512 -2.26375 -0.04766 -0.32505 -2.03872 0.39438 0 0 0 0 0 0 0.09891 0.08625 2.37739 0 -0.03 0 -1.281 -0.3956 -2.6988
ALA_202 -6.45197 0.48638 2.46229 -0.02145 0 0 2.20131 -2.22593 -0.02102 -0.19057 -2.1671 -0.27839 0 0 0 0 0 0 -0.02685 0 0 0 -0.22684 0 2.3386 -0.37301 -4.49454
LEU_203 -6.11816 0.54194 3.81945 -0.49537 0.37628 0.07416 2.08841 -2.20448 -0.05113 -0.15108 -2.10576 0.13436 0 0 0 0 0 0 -0.00132 0.29121 0.28191 0 -0.27409 0 0.72952 -0.38368 -3.44784
GLN_204 -5.63024 0.53765 5.91427 -0.26228 0.03249 0.19899 2.59332 -2.58287 -0.06265 -0.33205 -3.05901 -0.42012 0 0 0 0 -0.63284 0 0.02262 0.10258 0 2.80551 -0.02764 0 -1.0644 -0.21391 -2.0806
LEU_205 -8.60429 1.16788 2.13659 -0.71329 0.58934 0.19083 2.22676 -2.24233 -0.05244 -0.21098 -1.57985 0.06606 0 0 0 0 0 0 0.29937 0.02514 0.88802 0 -0.26723 0 0.72952 -0.19737 -5.54827
LYS_206 -7.6496 0.51784 5.91997 -0.49981 0.12053 0.36755 2.50724 -2.77367 -0.03223 -0.12373 -2.25735 0.3765 0 0 0 0 0 0 -0.00856 0.21083 1.77146 0 0.00856 0 -1.6738 -0.10395 -3.32224
THR_207 -3.34869 0.18784 3.7313 -0.20842 0.17266 0.06528 1.44113 -1.70954 -0.05787 -0.26805 -0.53102 -0.24462 0 0 0 0 0 0 -0.02057 0 0.01005 0 0.00194 2.44587 -1.425 0.02456 0.26684
LYS_208 -3.6378 0.09846 3.29075 -0.42542 0.06137 0.20464 1.45545 -1.52296 -0.04405 -0.11233 -1.03211 -0.03116 0 0 0 0 0 0 -0.03646 0 1.47697 0 -0.02473 0 -1.6738 -0.23015 -2.18333
LEU_209 -5.97075 0.90956 0.83217 -0.51177 0.49501 0.07853 1.13708 -1.34827 -0.01019 -0.02922 -0.57579 0.12415 0 0 0 0 0 0 -0.03051 0.05086 0.06227 0 -0.28117 0 0.72952 -0.2899 -4.62843
GLY:CtermProteinFull_210 -2.20792 0.07734 2.8012 -0.00021 0 0 1.32937 -1.25657 -0.03171 -0.15032 0.21763 0.32551 0 0 0 0 0 0 0 0 0 0 0 0 1.2108 -0.04967 2.26545
HSS:MP-FE1-connect_211 -25.4354 5.30205 0.63766 -16.2344 6.43557 2.89786 5.84618 -4.85551 -0.18692 -0.55532 -22.6964 5.02293 0 0 0 0 -1.5723 0 0 0 0 0 0 0 0 0 -45.394
#END_POSE_ENERGIES_TABLE correct_surface_True/031_9_model_4_HMM_fr_HSS_run01_DE_3.pdb
