# Supplementary material for: Design of Heme Enzymes with a Tunable Substrate Binding Pocket Adjacent to an Open Metal Coordination Site
Source: J Am Chem Soc. 2023 Jun 21;145(26):14307–15. doi: 10.1021/jacs.3c02742 (PMC10326885; doi:10.1021/jacs.3c02742)
Supplement: Supplementary file 3 — ja3c02742_si_003.zip [file ja3c02742_si_003.zip › carbene_transferase_design_models/dnHEM1-09_RR.pdb]

HEADER                                            12-JAN-23   XXXX              
EXPDTA    THEORETICAL MODEL                                                     
REMARK 220                                                                      
REMARK 220 EXPERIMENTAL DETAILS                                                 
REMARK 220  EXPERIMENT TYPE                : THEORETICAL MODELLING              
REMARK 220  DATE OF DATA COLLECTION        : 12-JAN-23                          
REMARK 220                                                                      
REMARK 220 REMARK: MODEL GENERATED BY ROSETTA                                   
REMARK 220  VERSION 2020.50+release.1295438                                     
HETNAM     HRR B 211  HRR                                                       
LINK         NE2 HIS A 148                FE1  HRR B 211                  2.42  
ATOM      1  N   VAL A   1       8.021 -32.838  14.640  1.00  0.00           N  
ATOM      2  CA  VAL A   1       6.967 -32.124  13.922  1.00  0.00           C  
ATOM      3  C   VAL A   1       5.585 -32.309  14.544  1.00  0.00           C  
ATOM      4  O   VAL A   1       5.088 -33.425  14.653  1.00  0.00           O  
ATOM      5  CB  VAL A   1       6.922 -32.599  12.457  1.00  0.00           C  
ATOM      6  CG1 VAL A   1       5.766 -31.939  11.719  1.00  0.00           C  
ATOM      7  CG2 VAL A   1       8.245 -32.292  11.773  1.00  0.00           C  
ATOM      8 1H   VAL A   1       8.899 -32.680  14.188  1.00  0.00           H  
ATOM      9 2H   VAL A   1       8.067 -32.506  15.582  1.00  0.00           H  
ATOM     10 3H   VAL A   1       7.819 -33.817  14.642  1.00  0.00           H  
ATOM     11  HA  VAL A   1       7.195 -31.058  13.943  1.00  0.00           H  
ATOM     12  HB  VAL A   1       6.743 -33.673  12.439  1.00  0.00           H  
ATOM     13 1HG1 VAL A   1       5.748 -32.287  10.686  1.00  0.00           H  
ATOM     14 2HG1 VAL A   1       4.827 -32.203  12.206  1.00  0.00           H  
ATOM     15 3HG1 VAL A   1       5.893 -30.857  11.736  1.00  0.00           H  
ATOM     16 1HG2 VAL A   1       8.207 -32.631  10.738  1.00  0.00           H  
ATOM     17 2HG2 VAL A   1       8.425 -31.217  11.797  1.00  0.00           H  
ATOM     18 3HG2 VAL A   1       9.052 -32.807  12.292  1.00  0.00           H  
ATOM     19  N   SER A   2       4.953 -31.209  14.935  1.00  0.00           N  
ATOM     20  CA  SER A   2       3.617 -31.298  15.497  1.00  0.00           C  
ATOM     21  C   SER A   2       2.538 -31.272  14.412  1.00  0.00           C  
ATOM     22  O   SER A   2       2.801 -30.936  13.248  1.00  0.00           O  
ATOM     23  CB  SER A   2       3.394 -30.156  16.472  1.00  0.00           C  
ATOM     24  OG  SER A   2       3.349 -28.927  15.803  1.00  0.00           O  
ATOM     25  H   SER A   2       5.392 -30.304  14.844  1.00  0.00           H  
ATOM     26  HA  SER A   2       3.514 -32.258  16.001  1.00  0.00           H  
ATOM     27 1HB  SER A   2       2.461 -30.315  17.011  1.00  0.00           H  
ATOM     28 2HB  SER A   2       4.198 -30.144  17.206  1.00  0.00           H  
ATOM     29  HG  SER A   2       3.341 -28.253  16.487  1.00  0.00           H  
ATOM     30  N   LEU A   3       1.156 -31.649  14.796  1.00  0.00           N  
ATOM     31  CA  LEU A   3       0.016 -31.546  13.916  1.00  0.00           C  
ATOM     32  C   LEU A   3      -0.124 -30.117  13.434  1.00  0.00           C  
ATOM     33  O   LEU A   3      -0.438 -29.874  12.281  1.00  0.00           O  
ATOM     34  CB  LEU A   3      -1.266 -31.989  14.633  1.00  0.00           C  
ATOM     35  CG  LEU A   3      -2.561 -31.863  13.822  1.00  0.00           C  
ATOM     36  CD1 LEU A   3      -2.488 -32.774  12.602  1.00  0.00           C  
ATOM     37  CD2 LEU A   3      -3.749 -32.222  14.702  1.00  0.00           C  
ATOM     38  H   LEU A   3       1.022 -31.971  15.746  1.00  0.00           H  
ATOM     39  HA  LEU A   3       0.168 -32.217  13.072  1.00  0.00           H  
ATOM     40 1HB  LEU A   3      -1.158 -33.032  14.924  1.00  0.00           H  
ATOM     41 2HB  LEU A   3      -1.382 -31.391  15.537  1.00  0.00           H  
ATOM     42  HG  LEU A   3      -2.670 -30.838  13.465  1.00  0.00           H  
ATOM     43 1HD1 LEU A   3      -3.408 -32.684  12.026  1.00  0.00           H  
ATOM     44 2HD1 LEU A   3      -1.641 -32.482  11.982  1.00  0.00           H  
ATOM     45 3HD1 LEU A   3      -2.362 -33.806  12.928  1.00  0.00           H  
ATOM     46 1HD2 LEU A   3      -4.671 -32.132  14.125  1.00  0.00           H  
ATOM     47 2HD2 LEU A   3      -3.641 -33.247  15.056  1.00  0.00           H  
ATOM     48 3HD2 LEU A   3      -3.787 -31.545  15.555  1.00  0.00           H  
ATOM     49  N   ASP A   4       0.018 -28.970  14.355  1.00  0.00           N  
ATOM     50  CA  ASP A   4      -0.111 -27.561  14.039  1.00  0.00           C  
ATOM     51  C   ASP A   4       0.879 -27.096  12.963  1.00  0.00           C  
ATOM     52  O   ASP A   4       0.538 -26.287  12.102  1.00  0.00           O  
ATOM     53  CB  ASP A   4       0.083 -26.727  15.309  1.00  0.00           C  
ATOM     54  CG  ASP A   4      -1.061 -26.886  16.302  1.00  0.00           C  
ATOM     55  OD1 ASP A   4      -2.082 -27.409  15.924  1.00  0.00           O  
ATOM     56  OD2 ASP A   4      -0.901 -26.483  17.429  1.00  0.00           O  
ATOM     57  H   ASP A   4       0.238 -29.246  15.302  1.00  0.00           H  
ATOM     58  HA  ASP A   4      -1.114 -27.391  13.647  1.00  0.00           H  
ATOM     59 1HB  ASP A   4       1.012 -27.020  15.797  1.00  0.00           H  
ATOM     60 2HB  ASP A   4       0.170 -25.674  15.042  1.00  0.00           H  
ATOM     61  N   LEU A   5       2.212 -27.611  13.042  1.00  0.00           N  
ATOM     62  CA  LEU A   5       3.227 -27.260  12.047  1.00  0.00           C  
ATOM     63  C   LEU A   5       2.872 -27.865  10.693  1.00  0.00           C  
ATOM     64  O   LEU A   5       2.992 -27.207   9.660  1.00  0.00           O  
ATOM     65  CB  LEU A   5       4.610 -27.753  12.491  1.00  0.00           C  
ATOM     66  CG  LEU A   5       5.772 -27.412  11.550  1.00  0.00           C  
ATOM     67  CD1 LEU A   5       5.873 -25.901  11.395  1.00  0.00           C  
ATOM     68  CD2 LEU A   5       7.064 -27.992  12.108  1.00  0.00           C  
ATOM     69  H   LEU A   5       2.473 -28.184  13.830  1.00  0.00           H  
ATOM     70  HA  LEU A   5       3.259 -26.175  11.954  1.00  0.00           H  
ATOM     71 1HB  LEU A   5       4.835 -27.323  13.466  1.00  0.00           H  
ATOM     72 2HB  LEU A   5       4.575 -28.838  12.596  1.00  0.00           H  
ATOM     73  HG  LEU A   5       5.579 -27.837  10.565  1.00  0.00           H  
ATOM     74 1HD1 LEU A   5       6.699 -25.658  10.726  1.00  0.00           H  
ATOM     75 2HD1 LEU A   5       4.943 -25.515  10.976  1.00  0.00           H  
ATOM     76 3HD1 LEU A   5       6.050 -25.446  12.369  1.00  0.00           H  
ATOM     77 1HD2 LEU A   5       7.890 -27.750  11.438  1.00  0.00           H  
ATOM     78 2HD2 LEU A   5       7.258 -27.567  13.093  1.00  0.00           H  
ATOM     79 3HD2 LEU A   5       6.970 -29.074  12.192  1.00  0.00           H  
ATOM     80  N   ALA A   6       2.446 -29.125  10.706  1.00  0.00           N  
ATOM     81  CA  ALA A   6       2.020 -29.808   9.490  1.00  0.00           C  
ATOM     82  C   ALA A   6       0.853 -29.082   8.826  1.00  0.00           C  
ATOM     83  O   ALA A   6       0.748 -29.053   7.596  1.00  0.00           O  
ATOM     84  CB  ALA A   6       1.628 -31.227   9.800  1.00  0.00           C  
ATOM     85  H   ALA A   6       2.419 -29.620  11.584  1.00  0.00           H  
ATOM     86  HA  ALA A   6       2.858 -29.815   8.791  1.00  0.00           H  
ATOM     87 1HB  ALA A   6       1.311 -31.726   8.883  1.00  0.00           H  
ATOM     88 2HB  ALA A   6       2.483 -31.754  10.223  1.00  0.00           H  
ATOM     89 3HB  ALA A   6       0.807 -31.230  10.517  1.00  0.00           H  
ATOM     90  N   ILE A   7      -0.223 -28.465   9.616  1.00  0.00           N  
ATOM     91  CA  ILE A   7      -1.354 -27.675   9.126  1.00  0.00           C  
ATOM     92  C   ILE A   7      -0.846 -26.396   8.475  1.00  0.00           C  
ATOM     93  O   ILE A   7      -1.287 -26.026   7.386  1.00  0.00           O  
ATOM     94  CB  ILE A   7      -2.331 -27.327  10.264  1.00  0.00           C  
ATOM     95  CG1 ILE A   7      -3.046 -28.588  10.758  1.00  0.00           C  
ATOM     96  CG2 ILE A   7      -3.340 -26.288   9.799  1.00  0.00           C  
ATOM     97  CD1 ILE A   7      -3.756 -28.409  12.080  1.00  0.00           C  
ATOM     98  H   ILE A   7      -0.132 -28.630  10.610  1.00  0.00           H  
ATOM     99  HA  ILE A   7      -1.875 -28.266   8.371  1.00  0.00           H  
ATOM    100  HB  ILE A   7      -1.775 -26.928  11.111  1.00  0.00           H  
ATOM    101 1HG1 ILE A   7      -3.779 -28.905  10.017  1.00  0.00           H  
ATOM    102 2HG1 ILE A   7      -2.323 -29.397  10.867  1.00  0.00           H  
ATOM    103 1HG2 ILE A   7      -4.023 -26.054  10.616  1.00  0.00           H  
ATOM    104 2HG2 ILE A   7      -2.815 -25.383   9.495  1.00  0.00           H  
ATOM    105 3HG2 ILE A   7      -3.905 -26.681   8.954  1.00  0.00           H  
ATOM    106 1HD1 ILE A   7      -4.237 -29.344  12.365  1.00  0.00           H  
ATOM    107 2HD1 ILE A   7      -3.033 -28.125  12.846  1.00  0.00           H  
ATOM    108 3HD1 ILE A   7      -4.509 -27.628  11.986  1.00  0.00           H  
ATOM    109  N   VAL A   8       0.078 -25.725   9.147  1.00  0.00           N  
ATOM    110  CA  VAL A   8       0.598 -24.478   8.602  1.00  0.00           C  
ATOM    111  C   VAL A   8       1.291 -24.758   7.256  1.00  0.00           C  
ATOM    112  O   VAL A   8       1.083 -24.040   6.278  1.00  0.00           O  
ATOM    113  CB  VAL A   8       1.593 -23.832   9.584  1.00  0.00           C  
ATOM    114  CG1 VAL A   8       2.341 -22.691   8.911  1.00  0.00           C  
ATOM    115  CG2 VAL A   8       0.856 -23.339  10.820  1.00  0.00           C  
ATOM    116  H   VAL A   8       0.431 -26.061  10.029  1.00  0.00           H  
ATOM    117  HA  VAL A   8      -0.236 -23.798   8.437  1.00  0.00           H  
ATOM    118  HB  VAL A   8       2.336 -24.575   9.876  1.00  0.00           H  
ATOM    119 1HG1 VAL A   8       3.041 -22.246   9.620  1.00  0.00           H  
ATOM    120 2HG1 VAL A   8       2.891 -23.073   8.051  1.00  0.00           H  
ATOM    121 3HG1 VAL A   8       1.630 -21.934   8.581  1.00  0.00           H  
ATOM    122 1HG2 VAL A   8       1.565 -22.885  11.510  1.00  0.00           H  
ATOM    123 2HG2 VAL A   8       0.109 -22.601  10.527  1.00  0.00           H  
ATOM    124 3HG2 VAL A   8       0.362 -24.180  11.308  1.00  0.00           H  
ATOM    125  N   ILE A   9       2.127 -25.815   7.204  1.00  0.00           N  
ATOM    126  CA  ILE A   9       2.893 -26.121   5.999  1.00  0.00           C  
ATOM    127  C   ILE A   9       1.978 -26.394   4.797  1.00  0.00           C  
ATOM    128  O   ILE A   9       2.233 -25.903   3.688  1.00  0.00           O  
ATOM    129  CB  ILE A   9       3.810 -27.335   6.234  1.00  0.00           C  
ATOM    130  CG1 ILE A   9       4.919 -26.982   7.229  1.00  0.00           C  
ATOM    131  CG2 ILE A   9       4.404 -27.816   4.919  1.00  0.00           C  
ATOM    132  CD1 ILE A   9       5.649 -28.185   7.782  1.00  0.00           C  
ATOM    133  H   ILE A   9       2.247 -26.392   8.024  1.00  0.00           H  
ATOM    134  HA  ILE A   9       3.481 -25.245   5.732  1.00  0.00           H  
ATOM    135  HB  ILE A   9       3.234 -28.145   6.680  1.00  0.00           H  
ATOM    136 1HG1 ILE A   9       5.649 -26.333   6.745  1.00  0.00           H  
ATOM    137 2HG1 ILE A   9       4.494 -26.428   8.066  1.00  0.00           H  
ATOM    138 1HG2 ILE A   9       5.049 -28.674   5.103  1.00  0.00           H  
ATOM    139 2HG2 ILE A   9       3.601 -28.105   4.242  1.00  0.00           H  
ATOM    140 3HG2 ILE A   9       4.987 -27.013   4.468  1.00  0.00           H  
ATOM    141 1HD1 ILE A   9       6.419 -27.855   8.479  1.00  0.00           H  
ATOM    142 2HD1 ILE A   9       4.942 -28.833   8.302  1.00  0.00           H  
ATOM    143 3HD1 ILE A   9       6.113 -28.736   6.965  1.00  0.00           H  
ATOM    144  N   LEU A  10       0.807 -27.239   4.963  1.00  0.00           N  
ATOM    145  CA  LEU A  10      -0.158 -27.498   3.902  1.00  0.00           C  
ATOM    146  C   LEU A  10      -0.908 -26.213   3.487  1.00  0.00           C  
ATOM    147  O   LEU A  10      -1.249 -26.015   2.308  1.00  0.00           O  
ATOM    148  CB  LEU A  10      -1.161 -28.563   4.364  1.00  0.00           C  
ATOM    149  CG  LEU A  10      -0.599 -29.982   4.520  1.00  0.00           C  
ATOM    150  CD1 LEU A  10      -1.614 -30.852   5.248  1.00  0.00           C  
ATOM    151  CD2 LEU A  10      -0.273 -30.553   3.148  1.00  0.00           C  
ATOM    152  H   LEU A  10       0.687 -27.688   5.860  1.00  0.00           H  
ATOM    153  HA  LEU A  10       0.383 -27.845   3.022  1.00  0.00           H  
ATOM    154 1HB  LEU A  10      -1.571 -28.260   5.326  1.00  0.00           H  
ATOM    155 2HB  LEU A  10      -1.977 -28.607   3.643  1.00  0.00           H  
ATOM    156  HG  LEU A  10       0.307 -29.949   5.125  1.00  0.00           H  
ATOM    157 1HD1 LEU A  10      -1.215 -31.860   5.360  1.00  0.00           H  
ATOM    158 2HD1 LEU A  10      -1.814 -30.431   6.234  1.00  0.00           H  
ATOM    159 3HD1 LEU A  10      -2.539 -30.890   4.674  1.00  0.00           H  
ATOM    160 1HD2 LEU A  10       0.127 -31.561   3.260  1.00  0.00           H  
ATOM    161 2HD2 LEU A  10      -1.179 -30.586   2.543  1.00  0.00           H  
ATOM    162 3HD2 LEU A  10       0.467 -29.921   2.657  1.00  0.00           H  
ATOM    163  N   ILE A  11      -1.330 -25.208   4.511  1.00  0.00           N  
ATOM    164  CA  ILE A  11      -1.977 -23.953   4.177  1.00  0.00           C  
ATOM    165  C   ILE A  11      -1.058 -23.082   3.336  1.00  0.00           C  
ATOM    166  O   ILE A  11      -1.497 -22.434   2.385  1.00  0.00           O  
ATOM    167  CB  ILE A  11      -2.394 -23.192   5.449  1.00  0.00           C  
ATOM    168  CG1 ILE A  11      -3.527 -23.931   6.167  1.00  0.00           C  
ATOM    169  CG2 ILE A  11      -2.814 -21.772   5.106  1.00  0.00           C  
ATOM    170  CD1 ILE A  11      -3.793 -23.429   7.567  1.00  0.00           C  
ATOM    171  H   ILE A  11      -1.134 -25.419   5.479  1.00  0.00           H  
ATOM    172  HA  ILE A  11      -2.865 -24.177   3.586  1.00  0.00           H  
ATOM    173  HB  ILE A  11      -1.554 -23.155   6.142  1.00  0.00           H  
ATOM    174 1HG1 ILE A  11      -4.446 -23.836   5.590  1.00  0.00           H  
ATOM    175 2HG1 ILE A  11      -3.288 -24.993   6.226  1.00  0.00           H  
ATOM    176 1HG2 ILE A  11      -3.106 -21.248   6.016  1.00  0.00           H  
ATOM    177 2HG2 ILE A  11      -1.981 -21.249   4.638  1.00  0.00           H  
ATOM    178 3HG2 ILE A  11      -3.659 -21.799   4.416  1.00  0.00           H  
ATOM    179 1HD1 ILE A  11      -4.608 -24.001   8.011  1.00  0.00           H  
ATOM    180 2HD1 ILE A  11      -2.894 -23.548   8.174  1.00  0.00           H  
ATOM    181 3HD1 ILE A  11      -4.068 -22.376   7.530  1.00  0.00           H  
ATOM    182  N   VAL A  12       0.376 -22.930   3.701  1.00  0.00           N  
ATOM    183  CA  VAL A  12       1.388 -22.168   2.954  1.00  0.00           C  
ATOM    184  C   VAL A  12       1.619 -22.705   1.542  1.00  0.00           C  
ATOM    185  O   VAL A  12       1.715 -21.939   0.585  1.00  0.00           O  
ATOM    186  CB  VAL A  12       2.726 -22.185   3.717  1.00  0.00           C  
ATOM    187  CG1 VAL A  12       3.842 -21.627   2.848  1.00  0.00           C  
ATOM    188  CG2 VAL A  12       2.597 -21.388   5.007  1.00  0.00           C  
ATOM    189  H   VAL A  12       0.645 -23.402   4.552  1.00  0.00           H  
ATOM    190  HA  VAL A  12       1.029 -21.143   2.849  1.00  0.00           H  
ATOM    191  HB  VAL A  12       2.986 -23.217   3.952  1.00  0.00           H  
ATOM    192 1HG1 VAL A  12       4.780 -21.647   3.403  1.00  0.00           H  
ATOM    193 2HG1 VAL A  12       3.940 -22.234   1.948  1.00  0.00           H  
ATOM    194 3HG1 VAL A  12       3.608 -20.599   2.570  1.00  0.00           H  
ATOM    195 1HG2 VAL A  12       3.546 -21.405   5.541  1.00  0.00           H  
ATOM    196 2HG2 VAL A  12       2.330 -20.357   4.772  1.00  0.00           H  
ATOM    197 3HG2 VAL A  12       1.820 -21.831   5.632  1.00  0.00           H  
ATOM    198  N   ALA A  13       1.758 -24.124   1.316  1.00  0.00           N  
ATOM    199  CA  ALA A  13       1.879 -24.691  -0.020  1.00  0.00           C  
ATOM    200  C   ALA A  13       0.673 -24.392  -0.895  1.00  0.00           C  
ATOM    201  O   ALA A  13       0.821 -24.116  -2.093  1.00  0.00           O  
ATOM    202  CB  ALA A  13       2.076 -26.191   0.058  1.00  0.00           C  
ATOM    203  H   ALA A  13       1.781 -24.739   2.116  1.00  0.00           H  
ATOM    204  HA  ALA A  13       2.754 -24.245  -0.497  1.00  0.00           H  
ATOM    205 1HB  ALA A  13       2.166 -26.600  -0.948  1.00  0.00           H  
ATOM    206 2HB  ALA A  13       2.984 -26.409   0.622  1.00  0.00           H  
ATOM    207 3HB  ALA A  13       1.221 -26.643   0.560  1.00  0.00           H  
ATOM    208  N   ALA A  14      -0.606 -24.460  -0.293  1.00  0.00           N  
ATOM    209  CA  ALA A  14      -1.820 -24.156  -1.062  1.00  0.00           C  
ATOM    210  C   ALA A  14      -1.814 -22.707  -1.525  1.00  0.00           C  
ATOM    211  O   ALA A  14      -2.279 -22.393  -2.623  1.00  0.00           O  
ATOM    212  CB  ALA A  14      -3.060 -24.446  -0.228  1.00  0.00           C  
ATOM    213  H   ALA A  14      -0.690 -24.722   0.677  1.00  0.00           H  
ATOM    214  HA  ALA A  14      -1.831 -24.794  -1.944  1.00  0.00           H  
ATOM    215 1HB  ALA A  14      -3.952 -24.216  -0.810  1.00  0.00           H  
ATOM    216 2HB  ALA A  14      -3.071 -25.500   0.053  1.00  0.00           H  
ATOM    217 3HB  ALA A  14      -3.045 -23.833   0.671  1.00  0.00           H  
ATOM    218  N   LYS A  15      -1.356 -21.667  -0.651  1.00  0.00           N  
ATOM    219  CA  LYS A  15      -1.259 -20.252  -0.961  1.00  0.00           C  
ATOM    220  C   LYS A  15      -0.120 -19.970  -1.949  1.00  0.00           C  
ATOM    221  O   LYS A  15      -0.256 -19.121  -2.832  1.00  0.00           O  
ATOM    222  CB  LYS A  15      -1.060 -19.443   0.322  1.00  0.00           C  
ATOM    223  CG  LYS A  15      -2.299 -19.342   1.201  1.00  0.00           C  
ATOM    224  CD  LYS A  15      -2.001 -18.599   2.494  1.00  0.00           C  
ATOM    225  CE  LYS A  15      -3.248 -18.460   3.354  1.00  0.00           C  
ATOM    226  NZ  LYS A  15      -4.061 -17.274   2.969  1.00  0.00           N  
ATOM    227  H   LYS A  15      -1.148 -21.980   0.287  1.00  0.00           H  
ATOM    228  HA  LYS A  15      -2.187 -19.939  -1.438  1.00  0.00           H  
ATOM    229 1HB  LYS A  15      -0.264 -19.893   0.916  1.00  0.00           H  
ATOM    230 2HB  LYS A  15      -0.746 -18.430   0.068  1.00  0.00           H  
ATOM    231 1HG  LYS A  15      -3.086 -18.814   0.661  1.00  0.00           H  
ATOM    232 2HG  LYS A  15      -2.657 -20.343   1.441  1.00  0.00           H  
ATOM    233 1HD  LYS A  15      -1.239 -19.140   3.058  1.00  0.00           H  
ATOM    234 2HD  LYS A  15      -1.619 -17.605   2.262  1.00  0.00           H  
ATOM    235 1HE  LYS A  15      -3.862 -19.354   3.252  1.00  0.00           H  
ATOM    236 2HE  LYS A  15      -2.960 -18.362   4.400  1.00  0.00           H  
ATOM    237 1HZ  LYS A  15      -4.877 -17.217   3.562  1.00  0.00           H  
ATOM    238 2HZ  LYS A  15      -3.507 -16.436   3.078  1.00  0.00           H  
ATOM    239 3HZ  LYS A  15      -4.351 -17.362   2.006  1.00  0.00           H  
ATOM    240  N   LEU A  16       1.000 -20.674  -1.810  1.00  0.00           N  
ATOM    241  CA  LEU A  16       2.086 -20.499  -2.767  1.00  0.00           C  
ATOM    242  C   LEU A  16       1.718 -21.057  -4.131  1.00  0.00           C  
ATOM    243  O   LEU A  16       2.162 -20.551  -5.165  1.00  0.00           O  
ATOM    244  CB  LEU A  16       3.358 -21.188  -2.256  1.00  0.00           C  
ATOM    245  CG  LEU A  16       3.995 -20.568  -1.006  1.00  0.00           C  
ATOM    246  CD1 LEU A  16       5.065 -21.503  -0.463  1.00  0.00           C  
ATOM    247  CD2 LEU A  16       4.584 -19.209  -1.358  1.00  0.00           C  
ATOM    248  H   LEU A  16       1.112 -21.331  -1.051  1.00  0.00           H  
ATOM    249  HA  LEU A  16       2.251 -19.432  -2.914  1.00  0.00           H  
ATOM    250 1HB  LEU A  16       3.122 -22.226  -2.027  1.00  0.00           H  
ATOM    251 2HB  LEU A  16       4.104 -21.174  -3.052  1.00  0.00           H  
ATOM    252  HG  LEU A  16       3.235 -20.446  -0.233  1.00  0.00           H  
ATOM    253 1HD1 LEU A  16       5.518 -21.063   0.425  1.00  0.00           H  
ATOM    254 2HD1 LEU A  16       4.612 -22.461  -0.202  1.00  0.00           H  
ATOM    255 3HD1 LEU A  16       5.832 -21.659  -1.222  1.00  0.00           H  
ATOM    256 1HD2 LEU A  16       5.035 -18.768  -0.469  1.00  0.00           H  
ATOM    257 2HD2 LEU A  16       5.344 -19.331  -2.129  1.00  0.00           H  
ATOM    258 3HD2 LEU A  16       3.793 -18.555  -1.727  1.00  0.00           H  
ATOM    259  N   GLY A  17       0.864 -22.213  -4.210  1.00  0.00           N  
ATOM    260  CA  GLY A  17       0.496 -22.891  -5.436  1.00  0.00           C  
ATOM    261  C   GLY A  17       1.554 -23.904  -5.841  1.00  0.00           C  
ATOM    262  O   GLY A  17       1.763 -24.142  -7.021  1.00  0.00           O  
ATOM    263  H   GLY A  17       0.488 -22.547  -3.332  1.00  0.00           H  
ATOM    264 1HA  GLY A  17      -0.461 -23.393  -5.301  1.00  0.00           H  
ATOM    265 2HA  GLY A  17       0.367 -22.158  -6.231  1.00  0.00           H  
ATOM    266  N   THR A  18       2.226 -24.491  -4.859  1.00  0.00           N  
ATOM    267  CA  THR A  18       3.314 -25.424  -5.113  1.00  0.00           C  
ATOM    268  C   THR A  18       3.114 -26.688  -4.284  1.00  0.00           C  
ATOM    269  O   THR A  18       2.066 -26.870  -3.671  1.00  0.00           O  
ATOM    270  CB  THR A  18       4.682 -24.794  -4.793  1.00  0.00           C  
ATOM    271  OG1 THR A  18       5.729 -25.647  -5.275  1.00  0.00           O  
ATOM    272  CG2 THR A  18       4.842 -24.599  -3.293  1.00  0.00           C  
ATOM    273  H   THR A  18       1.971 -24.282  -3.905  1.00  0.00           H  
ATOM    274  HA  THR A  18       3.342 -25.642  -6.180  1.00  0.00           H  
ATOM    275  HB  THR A  18       4.763 -23.827  -5.290  1.00  0.00           H  
ATOM    276  HG1 THR A  18       6.539 -25.140  -5.365  1.00  0.00           H  
ATOM    277 1HG2 THR A  18       5.815 -24.153  -3.086  1.00  0.00           H  
ATOM    278 2HG2 THR A  18       4.055 -23.942  -2.926  1.00  0.00           H  
ATOM    279 3HG2 THR A  18       4.772 -25.564  -2.792  1.00  0.00           H  
ATOM    280  N   THR A  19       4.123 -27.552  -4.254  1.00  0.00           N  
ATOM    281  CA  THR A  19       4.003 -28.838  -3.570  1.00  0.00           C  
ATOM    282  C   THR A  19       4.263 -28.633  -2.076  1.00  0.00           C  
ATOM    283  O   THR A  19       4.803 -27.600  -1.680  1.00  0.00           O  
ATOM    284  CB  THR A  19       4.982 -29.881  -4.142  1.00  0.00           C  
ATOM    285  OG1 THR A  19       6.330 -29.467  -3.884  1.00  0.00           O  
ATOM    286  CG2 THR A  19       4.781 -30.033  -5.642  1.00  0.00           C  
ATOM    287  H   THR A  19       4.991 -27.317  -4.712  1.00  0.00           H  
ATOM    288  HA  THR A  19       3.011 -29.243  -3.764  1.00  0.00           H  
ATOM    289  HB  THR A  19       4.812 -30.842  -3.659  1.00  0.00           H  
ATOM    290  HG1 THR A  19       6.928 -30.195  -4.071  1.00  0.00           H  
ATOM    291 1HG2 THR A  19       5.480 -30.774  -6.029  1.00  0.00           H  
ATOM    292 2HG2 THR A  19       3.760 -30.358  -5.842  1.00  0.00           H  
ATOM    293 3HG2 THR A  19       4.958 -29.077  -6.132  1.00  0.00           H  
ATOM    294  N   VAL A  20       3.917 -29.607  -1.241  1.00  0.00           N  
ATOM    295  CA  VAL A  20       4.188 -29.445   0.187  1.00  0.00           C  
ATOM    296  C   VAL A  20       5.689 -29.510   0.514  1.00  0.00           C  
ATOM    297  O   VAL A  20       6.158 -28.855   1.455  1.00  0.00           O  
ATOM    298  CB  VAL A  20       3.448 -30.536   0.983  1.00  0.00           C  
ATOM    299  CG1 VAL A  20       4.161 -31.873   0.842  1.00  0.00           C  
ATOM    300  CG2 VAL A  20       3.346 -30.132   2.446  1.00  0.00           C  
ATOM    301  H   VAL A  20       3.471 -30.453  -1.564  1.00  0.00           H  
ATOM    302  HA  VAL A  20       3.903 -28.433   0.483  1.00  0.00           H  
ATOM    303  HB  VAL A  20       2.447 -30.660   0.570  1.00  0.00           H  
ATOM    304 1HG1 VAL A  20       3.624 -32.634   1.411  1.00  0.00           H  
ATOM    305 2HG1 VAL A  20       4.190 -32.161  -0.209  1.00  0.00           H  
ATOM    306 3HG1 VAL A  20       5.177 -31.786   1.224  1.00  0.00           H  
ATOM    307 1HG2 VAL A  20       2.822 -30.907   3.003  1.00  0.00           H  
ATOM    308 2HG2 VAL A  20       4.347 -30.002   2.858  1.00  0.00           H  
ATOM    309 3HG2 VAL A  20       2.796 -29.194   2.526  1.00  0.00           H  
ATOM    310  N   GLU A  21       6.443 -30.279  -0.271  1.00  0.00           N  
ATOM    311  CA  GLU A  21       7.892 -30.361  -0.092  1.00  0.00           C  
ATOM    312  C   GLU A  21       8.525 -29.027  -0.422  1.00  0.00           C  
ATOM    313  O   GLU A  21       9.541 -28.669   0.157  1.00  0.00           O  
ATOM    314  CB  GLU A  21       8.493 -31.458  -0.974  1.00  0.00           C  
ATOM    315  CG  GLU A  21       8.070 -32.870  -0.596  1.00  0.00           C  
ATOM    316  CD  GLU A  21       6.715 -33.239  -1.134  1.00  0.00           C  
ATOM    317  OE1 GLU A  21       6.117 -32.424  -1.794  1.00  0.00           O  
ATOM    318  OE2 GLU A  21       6.278 -34.338  -0.885  1.00  0.00           O  
ATOM    319  H   GLU A  21       6.006 -30.818  -1.004  1.00  0.00           H  
ATOM    320  HA  GLU A  21       8.098 -30.580   0.957  1.00  0.00           H  
ATOM    321 1HB  GLU A  21       8.205 -31.289  -2.012  1.00  0.00           H  
ATOM    322 2HB  GLU A  21       9.581 -31.410  -0.925  1.00  0.00           H  
ATOM    323 1HG  GLU A  21       8.806 -33.574  -0.984  1.00  0.00           H  
ATOM    324 2HG  GLU A  21       8.061 -32.957   0.489  1.00  0.00           H  
ATOM    325  N   GLU A  22       8.023 -28.359  -1.417  1.00  0.00           N  
ATOM    326  CA  GLU A  22       8.651 -27.090  -1.762  1.00  0.00           C  
ATOM    327  C   GLU A  22       8.435 -26.064  -0.654  1.00  0.00           C  
ATOM    328  O   GLU A  22       9.353 -25.323  -0.295  1.00  0.00           O  
ATOM    329  CB  GLU A  22       8.094 -26.558  -3.085  1.00  0.00           C  
ATOM    330  CG  GLU A  22       8.732 -25.260  -3.559  1.00  0.00           C  
ATOM    331  CD  GLU A  22      10.197 -25.405  -3.864  1.00  0.00           C  
ATOM    332  OE1 GLU A  22      10.638 -26.514  -4.051  1.00  0.00           O  
ATOM    333  OE2 GLU A  22      10.876 -24.406  -3.911  1.00  0.00           O  
ATOM    334  H   GLU A  22       7.226 -28.675  -1.950  1.00  0.00           H  
ATOM    335  HA  GLU A  22       9.726 -27.250  -1.851  1.00  0.00           H  
ATOM    336 1HB  GLU A  22       8.236 -27.305  -3.866  1.00  0.00           H  
ATOM    337 2HB  GLU A  22       7.022 -26.388  -2.986  1.00  0.00           H  
ATOM    338 1HG  GLU A  22       8.217 -24.921  -4.457  1.00  0.00           H  
ATOM    339 2HG  GLU A  22       8.600 -24.501  -2.789  1.00  0.00           H  
ATOM    340  N   ALA A  23       7.232 -26.041  -0.091  1.00  0.00           N  
ATOM    341  CA  ALA A  23       6.969 -25.121   1.007  1.00  0.00           C  
ATOM    342  C   ALA A  23       7.923 -25.399   2.165  1.00  0.00           C  
ATOM    343  O   ALA A  23       8.379 -24.477   2.843  1.00  0.00           O  
ATOM    344  CB  ALA A  23       5.525 -25.213   1.452  1.00  0.00           C  
ATOM    345  H   ALA A  23       6.492 -26.650  -0.410  1.00  0.00           H  
ATOM    346  HA  ALA A  23       7.161 -24.107   0.654  1.00  0.00           H  
ATOM    347 1HB  ALA A  23       5.352 -24.518   2.275  1.00  0.00           H  
ATOM    348 2HB  ALA A  23       4.871 -24.961   0.619  1.00  0.00           H  
ATOM    349 3HB  ALA A  23       5.313 -26.229   1.785  1.00  0.00           H  
ATOM    350  N   VAL A  24       8.268 -26.767   2.485  1.00  0.00           N  
ATOM    351  CA  VAL A  24       9.204 -27.066   3.568  1.00  0.00           C  
ATOM    352  C   VAL A  24      10.621 -26.637   3.213  1.00  0.00           C  
ATOM    353  O   VAL A  24      11.323 -26.027   4.040  1.00  0.00           O  
ATOM    354  CB  VAL A  24       9.194 -28.574   3.882  1.00  0.00           C  
ATOM    355  CG1 VAL A  24      10.279 -28.914   4.893  1.00  0.00           C  
ATOM    356  CG2 VAL A  24       7.825 -28.986   4.401  1.00  0.00           C  
ATOM    357  H   VAL A  24       7.849 -27.529   1.970  1.00  0.00           H  
ATOM    358  HA  VAL A  24       8.924 -26.480   4.443  1.00  0.00           H  
ATOM    359  HB  VAL A  24       9.420 -29.127   2.970  1.00  0.00           H  
ATOM    360 1HG1 VAL A  24      10.258 -29.984   5.103  1.00  0.00           H  
ATOM    361 2HG1 VAL A  24      11.254 -28.644   4.485  1.00  0.00           H  
ATOM    362 3HG1 VAL A  24      10.104 -28.361   5.815  1.00  0.00           H  
ATOM    363 1HG2 VAL A  24       7.826 -30.053   4.620  1.00  0.00           H  
ATOM    364 2HG2 VAL A  24       7.598 -28.429   5.310  1.00  0.00           H  
ATOM    365 3HG2 VAL A  24       7.070 -28.771   3.645  1.00  0.00           H  
ATOM    366  N   GLN A  25      11.030 -26.930   1.978  1.00  0.00           N  
ATOM    367  CA  GLN A  25      12.376 -26.617   1.543  1.00  0.00           C  
ATOM    368  C   GLN A  25      12.611 -25.114   1.627  1.00  0.00           C  
ATOM    369  O   GLN A  25      13.680 -24.665   2.041  1.00  0.00           O  
ATOM    370  CB  GLN A  25      12.614 -27.116   0.115  1.00  0.00           C  
ATOM    371  CG  GLN A  25      14.037 -26.926  -0.382  1.00  0.00           C  
ATOM    372  CD  GLN A  25      15.039 -27.753   0.401  1.00  0.00           C  
ATOM    373  OE1 GLN A  25      14.901 -28.974   0.517  1.00  0.00           O  
ATOM    374  NE2 GLN A  25      16.056 -27.093   0.942  1.00  0.00           N  
ATOM    375  H   GLN A  25      10.396 -27.377   1.332  1.00  0.00           H  
ATOM    376  HA  GLN A  25      13.080 -27.117   2.209  1.00  0.00           H  
ATOM    377 1HB  GLN A  25      12.377 -28.179   0.057  1.00  0.00           H  
ATOM    378 2HB  GLN A  25      11.946 -26.594  -0.569  1.00  0.00           H  
ATOM    379 1HG  GLN A  25      14.088 -27.226  -1.428  1.00  0.00           H  
ATOM    380 2HG  GLN A  25      14.308 -25.875  -0.281  1.00  0.00           H  
ATOM    381 1HE2 GLN A  25      16.749 -27.585   1.470  1.00  0.00           H  
ATOM    382 2HE2 GLN A  25      16.130 -26.102   0.824  1.00  0.00           H  
ATOM    383  N   GLN A  26      11.612 -24.335   1.234  1.00  0.00           N  
ATOM    384  CA  GLN A  26      11.742 -22.889   1.287  1.00  0.00           C  
ATOM    385  C   GLN A  26      11.827 -22.399   2.738  1.00  0.00           C  
ATOM    386  O   GLN A  26      12.614 -21.507   3.057  1.00  0.00           O  
ATOM    387  CB  GLN A  26      10.565 -22.222   0.570  1.00  0.00           C  
ATOM    388  CG  GLN A  26      10.561 -22.419  -0.936  1.00  0.00           C  
ATOM    389  CD  GLN A  26       9.277 -21.931  -1.580  1.00  0.00           C  
ATOM    390  OE1 GLN A  26       8.213 -21.930  -0.954  1.00  0.00           O  
ATOM    391  NE2 GLN A  26       9.369 -21.512  -2.837  1.00  0.00           N  
ATOM    392  H   GLN A  26      10.751 -24.739   0.894  1.00  0.00           H  
ATOM    393  HA  GLN A  26      12.664 -22.606   0.780  1.00  0.00           H  
ATOM    394 1HB  GLN A  26       9.628 -22.618   0.964  1.00  0.00           H  
ATOM    395 2HB  GLN A  26      10.577 -21.151   0.770  1.00  0.00           H  
ATOM    396 1HG  GLN A  26      11.393 -21.862  -1.367  1.00  0.00           H  
ATOM    397 2HG  GLN A  26      10.670 -23.481  -1.154  1.00  0.00           H  
ATOM    398 1HE2 GLN A  26       8.555 -21.179  -3.314  1.00  0.00           H  
ATOM    399 2HE2 GLN A  26      10.251 -21.530  -3.307  1.00  0.00           H  
ATOM    400  N   ALA A  27      10.977 -23.015   3.643  1.00  0.00           N  
ATOM    401  CA  ALA A  27      11.049 -22.685   5.055  1.00  0.00           C  
ATOM    402  C   ALA A  27      12.419 -23.002   5.653  1.00  0.00           C  
ATOM    403  O   ALA A  27      12.899 -22.264   6.514  1.00  0.00           O  
ATOM    404  CB  ALA A  27       9.939 -23.368   5.827  1.00  0.00           C  
ATOM    405  H   ALA A  27      10.291 -23.683   3.328  1.00  0.00           H  
ATOM    406  HA  ALA A  27      10.931 -21.607   5.158  1.00  0.00           H  
ATOM    407 1HB  ALA A  27      10.014 -23.104   6.882  1.00  0.00           H  
ATOM    408 2HB  ALA A  27       8.974 -23.044   5.440  1.00  0.00           H  
ATOM    409 3HB  ALA A  27      10.030 -24.447   5.716  1.00  0.00           H  
ATOM    410  N   LEU A  28      13.165 -24.214   5.262  1.00  0.00           N  
ATOM    411  CA  LEU A  28      14.529 -24.597   5.671  1.00  0.00           C  
ATOM    412  C   LEU A  28      15.606 -23.625   5.188  1.00  0.00           C  
ATOM    413  O   LEU A  28      16.599 -23.381   5.877  1.00  0.00           O  
ATOM    414  CB  LEU A  28      14.852 -26.001   5.145  1.00  0.00           C  
ATOM    415  CG  LEU A  28      14.099 -27.154   5.822  1.00  0.00           C  
ATOM    416  CD1 LEU A  28      14.262 -28.422   4.995  1.00  0.00           C  
ATOM    417  CD2 LEU A  28      14.630 -27.349   7.234  1.00  0.00           C  
ATOM    418  H   LEU A  28      12.655 -24.813   4.632  1.00  0.00           H  
ATOM    419  HA  LEU A  28      14.581 -24.584   6.759  1.00  0.00           H  
ATOM    420 1HB  LEU A  28      14.621 -26.035   4.082  1.00  0.00           H  
ATOM    421 2HB  LEU A  28      15.918 -26.182   5.271  1.00  0.00           H  
ATOM    422  HG  LEU A  28      13.034 -26.919   5.863  1.00  0.00           H  
ATOM    423 1HD1 LEU A  28      13.727 -29.241   5.476  1.00  0.00           H  
ATOM    424 2HD1 LEU A  28      13.856 -28.260   3.997  1.00  0.00           H  
ATOM    425 3HD1 LEU A  28      15.320 -28.674   4.921  1.00  0.00           H  
ATOM    426 1HD2 LEU A  28      14.094 -28.168   7.715  1.00  0.00           H  
ATOM    427 2HD2 LEU A  28      15.693 -27.585   7.193  1.00  0.00           H  
ATOM    428 3HD2 LEU A  28      14.484 -26.433   7.807  1.00  0.00           H  
ATOM    429  N   TRP A  29      15.484 -22.994   3.824  1.00  0.00           N  
ATOM    430  CA  TRP A  29      16.361 -21.952   3.313  1.00  0.00           C  
ATOM    431  C   TRP A  29      16.278 -20.669   4.151  1.00  0.00           C  
ATOM    432  O   TRP A  29      17.299 -20.094   4.529  1.00  0.00           O  
ATOM    433  CB  TRP A  29      16.010 -21.641   1.858  1.00  0.00           C  
ATOM    434  CG  TRP A  29      16.939 -20.655   1.216  1.00  0.00           C  
ATOM    435  CD1 TRP A  29      18.129 -20.931   0.612  1.00  0.00           C  
ATOM    436  CD2 TRP A  29      16.758 -19.223   1.109  1.00  0.00           C  
ATOM    437  NE1 TRP A  29      18.700 -19.774   0.140  1.00  0.00           N  
ATOM    438  CE2 TRP A  29      17.873 -18.720   0.434  1.00  0.00           C  
ATOM    439  CE3 TRP A  29      15.753 -18.340   1.525  1.00  0.00           C  
ATOM    440  CZ2 TRP A  29      18.019 -17.367   0.164  1.00  0.00           C  
ATOM    441  CZ3 TRP A  29      15.898 -16.985   1.253  1.00  0.00           C  
ATOM    442  CH2 TRP A  29      17.002 -16.513   0.589  1.00  0.00           C  
ATOM    443  H   TRP A  29      14.736 -23.337   3.239  1.00  0.00           H  
ATOM    444  HA  TRP A  29      17.388 -22.314   3.355  1.00  0.00           H  
ATOM    445 1HB  TRP A  29      16.030 -22.561   1.274  1.00  0.00           H  
ATOM    446 2HB  TRP A  29      14.997 -21.242   1.805  1.00  0.00           H  
ATOM    447  HD1 TRP A  29      18.565 -21.924   0.517  1.00  0.00           H  
ATOM    448  HE1 TRP A  29      19.584 -19.709  -0.343  1.00  0.00           H  
ATOM    449  HE3 TRP A  29      14.873 -18.711   2.051  1.00  0.00           H  
ATOM    450  HZ2 TRP A  29      18.888 -16.973  -0.362  1.00  0.00           H  
ATOM    451  HZ3 TRP A  29      15.112 -16.305   1.581  1.00  0.00           H  
ATOM    452  HH2 TRP A  29      17.085 -15.443   0.391  1.00  0.00           H  
ATOM    453  N   LEU A  30      15.057 -20.211   4.443  1.00  0.00           N  
ATOM    454  CA  LEU A  30      14.884 -19.001   5.238  1.00  0.00           C  
ATOM    455  C   LEU A  30      15.440 -19.245   6.630  1.00  0.00           C  
ATOM    456  O   LEU A  30      16.162 -18.423   7.170  1.00  0.00           O  
ATOM    457  CB  LEU A  30      13.404 -18.606   5.320  1.00  0.00           C  
ATOM    458  CG  LEU A  30      12.801 -18.017   4.038  1.00  0.00           C  
ATOM    459  CD1 LEU A  30      11.286 -17.950   4.173  1.00  0.00           C  
ATOM    460  CD2 LEU A  30      13.389 -16.636   3.787  1.00  0.00           C  
ATOM    461  H   LEU A  30      14.240 -20.703   4.112  1.00  0.00           H  
ATOM    462  HA  LEU A  30      15.409 -18.185   4.746  1.00  0.00           H  
ATOM    463 1HB  LEU A  30      12.823 -19.488   5.584  1.00  0.00           H  
ATOM    464 2HB  LEU A  30      13.285 -17.866   6.112  1.00  0.00           H  
ATOM    465  HG  LEU A  30      13.032 -18.668   3.194  1.00  0.00           H  
ATOM    466 1HD1 LEU A  30      10.858 -17.532   3.262  1.00  0.00           H  
ATOM    467 2HD1 LEU A  30      10.890 -18.953   4.332  1.00  0.00           H  
ATOM    468 3HD1 LEU A  30      11.024 -17.317   5.020  1.00  0.00           H  
ATOM    469 1HD2 LEU A  30      12.961 -16.218   2.875  1.00  0.00           H  
ATOM    470 2HD2 LEU A  30      13.158 -15.984   4.629  1.00  0.00           H  
ATOM    471 3HD2 LEU A  30      14.471 -16.716   3.677  1.00  0.00           H  
ATOM    472  N   LYS A  31      15.080 -20.389   7.199  1.00  0.00           N  
ATOM    473  CA  LYS A  31      15.509 -20.782   8.538  1.00  0.00           C  
ATOM    474  C   LYS A  31      17.015 -20.631   8.665  1.00  0.00           C  
ATOM    475  O   LYS A  31      17.514 -19.973   9.572  1.00  0.00           O  
ATOM    476  CB  LYS A  31      15.091 -22.221   8.845  1.00  0.00           C  
ATOM    477  CG  LYS A  31      15.703 -22.796  10.116  1.00  0.00           C  
ATOM    478  CD  LYS A  31      15.108 -24.155  10.450  1.00  0.00           C  
ATOM    479  CE  LYS A  31      15.625 -24.674  11.784  1.00  0.00           C  
ATOM    480  NZ  LYS A  31      17.066 -25.039  11.719  1.00  0.00           N  
ATOM    481  H   LYS A  31      14.481 -21.009   6.672  1.00  0.00           H  
ATOM    482  HA  LYS A  31      14.992 -20.155   9.264  1.00  0.00           H  
ATOM    483 1HB  LYS A  31      14.006 -22.272   8.944  1.00  0.00           H  
ATOM    484 2HB  LYS A  31      15.375 -22.868   8.015  1.00  0.00           H  
ATOM    485 1HG  LYS A  31      16.781 -22.903   9.985  1.00  0.00           H  
ATOM    486 2HG  LYS A  31      15.523 -22.116  10.947  1.00  0.00           H  
ATOM    487 1HD  LYS A  31      14.020 -24.075  10.498  1.00  0.00           H  
ATOM    488 2HD  LYS A  31      15.367 -24.869   9.668  1.00  0.00           H  
ATOM    489 1HE  LYS A  31      15.490 -23.910  12.548  1.00  0.00           H  
ATOM    490 2HE  LYS A  31      15.053 -25.555  12.078  1.00  0.00           H  
ATOM    491 1HZ  LYS A  31      17.369 -25.378  12.620  1.00  0.00           H  
ATOM    492 2HZ  LYS A  31      17.199 -25.761  11.025  1.00  0.00           H  
ATOM    493 3HZ  LYS A  31      17.608 -24.226  11.466  1.00  0.00           H  
ATOM    494  N   THR A  32      17.727 -21.249   7.732  1.00  0.00           N  
ATOM    495  CA  THR A  32      19.177 -21.311   7.774  1.00  0.00           C  
ATOM    496  C   THR A  32      19.776 -19.921   7.622  1.00  0.00           C  
ATOM    497  O   THR A  32      20.667 -19.548   8.376  1.00  0.00           O  
ATOM    498  CB  THR A  32      19.728 -22.240   6.677  1.00  0.00           C  
ATOM    499  OG1 THR A  32      19.212 -23.565   6.866  1.00  0.00           O  
ATOM    500  CG2 THR A  32      21.247 -22.280   6.724  1.00  0.00           C  
ATOM    501  H   THR A  32      17.239 -21.693   6.969  1.00  0.00           H  
ATOM    502  HA  THR A  32      19.478 -21.726   8.736  1.00  0.00           H  
ATOM    503  HB  THR A  32      19.410 -21.877   5.700  1.00  0.00           H  
ATOM    504  HG1 THR A  32      18.295 -23.594   6.582  1.00  0.00           H  
ATOM    505 1HG2 THR A  32      21.619 -22.942   5.941  1.00  0.00           H  
ATOM    506 2HG2 THR A  32      21.642 -21.276   6.569  1.00  0.00           H  
ATOM    507 3HG2 THR A  32      21.571 -22.651   7.696  1.00  0.00           H  
ATOM    508  N   LYS A  33      19.265 -19.170   6.647  1.00  0.00           N  
ATOM    509  CA  LYS A  33      19.796 -17.861   6.270  1.00  0.00           C  
ATOM    510  C   LYS A  33      19.444 -16.748   7.260  1.00  0.00           C  
ATOM    511  O   LYS A  33      20.229 -15.816   7.450  1.00  0.00           O  
ATOM    512  CB  LYS A  33      19.296 -17.481   4.875  1.00  0.00           C  
ATOM    513  CG  LYS A  33      19.833 -18.360   3.753  1.00  0.00           C  
ATOM    514  CD  LYS A  33      21.323 -18.135   3.541  1.00  0.00           C  
ATOM    515  CE  LYS A  33      21.826 -18.881   2.313  1.00  0.00           C  
ATOM    516  NZ  LYS A  33      23.292 -18.710   2.120  1.00  0.00           N  
ATOM    517  H   LYS A  33      18.467 -19.538   6.152  1.00  0.00           H  
ATOM    518  HA  LYS A  33      20.886 -17.916   6.268  1.00  0.00           H  
ATOM    519 1HB  LYS A  33      18.208 -17.537   4.851  1.00  0.00           H  
ATOM    520 2HB  LYS A  33      19.576 -16.451   4.656  1.00  0.00           H  
ATOM    521 1HG  LYS A  33      19.664 -19.409   4.001  1.00  0.00           H  
ATOM    522 2HG  LYS A  33      19.305 -18.133   2.829  1.00  0.00           H  
ATOM    523 1HD  LYS A  33      21.516 -17.070   3.413  1.00  0.00           H  
ATOM    524 2HD  LYS A  33      21.872 -18.484   4.415  1.00  0.00           H  
ATOM    525 1HE  LYS A  33      21.607 -19.942   2.418  1.00  0.00           H  
ATOM    526 2HE  LYS A  33      21.311 -18.511   1.426  1.00  0.00           H  
ATOM    527 1HZ  LYS A  33      23.585 -19.218   1.298  1.00  0.00           H  
ATOM    528 2HZ  LYS A  33      23.505 -17.729   2.003  1.00  0.00           H  
ATOM    529 3HZ  LYS A  33      23.782 -19.066   2.928  1.00  0.00           H  
ATOM    530  N   LEU A  34      18.211 -16.733   7.952  1.00  0.00           N  
ATOM    531  CA  LEU A  34      17.686 -15.703   8.852  1.00  0.00           C  
ATOM    532  C   LEU A  34      17.913 -15.989  10.339  1.00  0.00           C  
ATOM    533  O   LEU A  34      17.939 -15.069  11.155  1.00  0.00           O  
ATOM    534  CB  LEU A  34      16.183 -15.529   8.602  1.00  0.00           C  
ATOM    535  CG  LEU A  34      15.791 -15.075   7.190  1.00  0.00           C  
ATOM    536  CD1 LEU A  34      14.274 -15.023   7.076  1.00  0.00           C  
ATOM    537  CD2 LEU A  34      16.408 -13.714   6.905  1.00  0.00           C  
ATOM    538  H   LEU A  34      17.643 -17.543   7.747  1.00  0.00           H  
ATOM    539  HA  LEU A  34      18.208 -14.767   8.648  1.00  0.00           H  
ATOM    540 1HB  LEU A  34      15.687 -16.480   8.794  1.00  0.00           H  
ATOM    541 2HB  LEU A  34      15.796 -14.793   9.306  1.00  0.00           H  
ATOM    542  HG  LEU A  34      16.156 -15.799   6.461  1.00  0.00           H  
ATOM    543 1HD1 LEU A  34      13.995 -14.701   6.072  1.00  0.00           H  
ATOM    544 2HD1 LEU A  34      13.860 -16.014   7.265  1.00  0.00           H  
ATOM    545 3HD1 LEU A  34      13.878 -14.318   7.806  1.00  0.00           H  
ATOM    546 1HD2 LEU A  34      16.130 -13.392   5.901  1.00  0.00           H  
ATOM    547 2HD2 LEU A  34      16.043 -12.989   7.633  1.00  0.00           H  
ATOM    548 3HD2 LEU A  34      17.493 -13.784   6.976  1.00  0.00           H  
ATOM    549  N   GLY A  35      18.070 -17.258  10.693  1.00  0.00           N  
ATOM    550  CA  GLY A  35      18.172 -17.637  12.092  1.00  0.00           C  
ATOM    551  C   GLY A  35      16.823 -17.685  12.790  1.00  0.00           C  
ATOM    552  O   GLY A  35      16.683 -17.272  13.943  1.00  0.00           O  
ATOM    553  H   GLY A  35      18.121 -17.977   9.985  1.00  0.00           H  
ATOM    554 1HA  GLY A  35      18.645 -18.616  12.171  1.00  0.00           H  
ATOM    555 2HA  GLY A  35      18.816 -16.927  12.613  1.00  0.00           H  
ATOM    556  N   VAL A  36      15.813 -18.190  12.090  1.00  0.00           N  
ATOM    557  CA  VAL A  36      14.457 -18.179  12.630  1.00  0.00           C  
ATOM    558  C   VAL A  36      13.852 -19.581  12.629  1.00  0.00           C  
ATOM    559  O   VAL A  36      14.375 -20.493  11.982  1.00  0.00           O  
ATOM    560  CB  VAL A  36      13.562 -17.235  11.806  1.00  0.00           C  
ATOM    561  CG1 VAL A  36      14.136 -15.826  11.801  1.00  0.00           C  
ATOM    562  CG2 VAL A  36      13.419 -17.764  10.387  1.00  0.00           C  
ATOM    563  H   VAL A  36      15.975 -18.588  11.176  1.00  0.00           H  
ATOM    564  HA  VAL A  36      14.503 -17.865  13.673  1.00  0.00           H  
ATOM    565  HB  VAL A  36      12.579 -17.180  12.274  1.00  0.00           H  
ATOM    566 1HG1 VAL A  36      13.490 -15.172  11.214  1.00  0.00           H  
ATOM    567 2HG1 VAL A  36      14.195 -15.454  12.823  1.00  0.00           H  
ATOM    568 3HG1 VAL A  36      15.132 -15.841  11.360  1.00  0.00           H  
ATOM    569 1HG2 VAL A  36      12.784 -17.092   9.810  1.00  0.00           H  
ATOM    570 2HG2 VAL A  36      14.403 -17.825   9.920  1.00  0.00           H  
ATOM    571 3HG2 VAL A  36      12.968 -18.757  10.412  1.00  0.00           H  
ATOM    572  N   SER A  37      12.755 -19.757  13.354  1.00  0.00           N  
ATOM    573  CA  SER A  37      12.103 -21.061  13.397  1.00  0.00           C  
ATOM    574  C   SER A  37      11.410 -21.382  12.073  1.00  0.00           C  
ATOM    575  O   SER A  37      11.234 -20.503  11.221  1.00  0.00           O  
ATOM    576  CB  SER A  37      11.095 -21.100  14.529  1.00  0.00           C  
ATOM    577  OG  SER A  37       9.998 -20.274  14.253  1.00  0.00           O  
ATOM    578  H   SER A  37      12.359 -18.992  13.883  1.00  0.00           H  
ATOM    579  HA  SER A  37      12.867 -21.821  13.570  1.00  0.00           H  
ATOM    580 1HB  SER A  37      10.754 -22.125  14.677  1.00  0.00           H  
ATOM    581 2HB  SER A  37      11.573 -20.778  15.453  1.00  0.00           H  
ATOM    582  HG  SER A  37       9.491 -20.226  15.068  1.00  0.00           H  
ATOM    583  N   LEU A  38      11.035 -22.645  11.901  1.00  0.00           N  
ATOM    584  CA  LEU A  38      10.348 -23.072  10.694  1.00  0.00           C  
ATOM    585  C   LEU A  38       9.023 -22.315  10.587  1.00  0.00           C  
ATOM    586  O   LEU A  38       8.587 -21.955   9.492  1.00  0.00           O  
ATOM    587  CB  LEU A  38      10.100 -24.586  10.716  1.00  0.00           C  
ATOM    588  CG  LEU A  38      11.344 -25.466  10.542  1.00  0.00           C  
ATOM    589  CD1 LEU A  38      10.990 -26.913  10.857  1.00  0.00           C  
ATOM    590  CD2 LEU A  38      11.870 -25.329   9.121  1.00  0.00           C  
ATOM    591  H   LEU A  38      11.230 -23.324  12.622  1.00  0.00           H  
ATOM    592  HA  LEU A  38      10.983 -22.849   9.837  1.00  0.00           H  
ATOM    593 1HB  LEU A  38       9.638 -24.848  11.666  1.00  0.00           H  
ATOM    594 2HB  LEU A  38       9.403 -24.835   9.916  1.00  0.00           H  
ATOM    595  HG  LEU A  38      12.115 -25.151  11.246  1.00  0.00           H  
ATOM    596 1HD1 LEU A  38      11.874 -27.540  10.734  1.00  0.00           H  
ATOM    597 2HD1 LEU A  38      10.635 -26.986  11.885  1.00  0.00           H  
ATOM    598 3HD1 LEU A  38      10.209 -27.253  10.177  1.00  0.00           H  
ATOM    599 1HD2 LEU A  38      12.755 -25.953   8.999  1.00  0.00           H  
ATOM    600 2HD2 LEU A  38      11.100 -25.645   8.416  1.00  0.00           H  
ATOM    601 3HD2 LEU A  38      12.132 -24.287   8.929  1.00  0.00           H  
ATOM    602  N   LEU A  39       8.249 -22.083  11.775  1.00  0.00           N  
ATOM    603  CA  LEU A  39       6.990 -21.347  11.809  1.00  0.00           C  
ATOM    604  C   LEU A  39       7.136 -19.881  11.392  1.00  0.00           C  
ATOM    605  O   LEU A  39       6.239 -19.311  10.770  1.00  0.00           O  
ATOM    606  CB  LEU A  39       6.394 -21.416  13.220  1.00  0.00           C  
ATOM    607  CG  LEU A  39       5.016 -20.765  13.393  1.00  0.00           C  
ATOM    608  CD1 LEU A  39       4.007 -21.465  12.494  1.00  0.00           C  
ATOM    609  CD2 LEU A  39       4.596 -20.845  14.853  1.00  0.00           C  
ATOM    610  H   LEU A  39       8.630 -22.445  12.636  1.00  0.00           H  
ATOM    611  HA  LEU A  39       6.307 -21.812  11.098  1.00  0.00           H  
ATOM    612 1HB  LEU A  39       6.305 -22.462  13.508  1.00  0.00           H  
ATOM    613 2HB  LEU A  39       7.081 -20.928  13.912  1.00  0.00           H  
ATOM    614  HG  LEU A  39       5.067 -19.720  13.087  1.00  0.00           H  
ATOM    615 1HD1 LEU A  39       3.027 -21.002  12.617  1.00  0.00           H  
ATOM    616 2HD1 LEU A  39       4.322 -21.376  11.454  1.00  0.00           H  
ATOM    617 3HD1 LEU A  39       3.946 -22.518  12.766  1.00  0.00           H  
ATOM    618 1HD2 LEU A  39       3.617 -20.381  14.976  1.00  0.00           H  
ATOM    619 2HD2 LEU A  39       4.544 -21.890  15.160  1.00  0.00           H  
ATOM    620 3HD2 LEU A  39       5.326 -20.321  15.471  1.00  0.00           H  
ATOM    621  N   GLN A  40       8.248 -19.153  11.840  1.00  0.00           N  
ATOM    622  CA  GLN A  40       8.591 -17.811  11.389  1.00  0.00           C  
ATOM    623  C   GLN A  40       8.906 -17.750   9.889  1.00  0.00           C  
ATOM    624  O   GLN A  40       8.539 -16.785   9.205  1.00  0.00           O  
ATOM    625  CB  GLN A  40       9.784 -17.281  12.190  1.00  0.00           C  
ATOM    626  CG  GLN A  40       9.465 -16.958  13.639  1.00  0.00           C  
ATOM    627  CD  GLN A  40      10.698 -16.554  14.425  1.00  0.00           C  
ATOM    628  OE1 GLN A  40      11.611 -17.357  14.632  1.00  0.00           O  
ATOM    629  NE2 GLN A  40      10.729 -15.303  14.871  1.00  0.00           N  
ATOM    630  H   GLN A  40       8.838 -19.606  12.524  1.00  0.00           H  
ATOM    631  HA  GLN A  40       7.716 -17.172  11.513  1.00  0.00           H  
ATOM    632 1HB  GLN A  40      10.586 -18.019  12.177  1.00  0.00           H  
ATOM    633 2HB  GLN A  40      10.164 -16.376  11.719  1.00  0.00           H  
ATOM    634 1HG  GLN A  40       8.755 -16.132  13.669  1.00  0.00           H  
ATOM    635 2HG  GLN A  40       9.033 -17.841  14.110  1.00  0.00           H  
ATOM    636 1HE2 GLN A  40      11.516 -14.979  15.397  1.00  0.00           H  
ATOM    637 2HE2 GLN A  40       9.966 -14.684  14.682  1.00  0.00           H  
ATOM    638  N   ALA A  41       9.692 -18.769   9.343  1.00  0.00           N  
ATOM    639  CA  ALA A  41       9.976 -18.935   7.917  1.00  0.00           C  
ATOM    640  C   ALA A  41       8.729 -19.246   7.089  1.00  0.00           C  
ATOM    641  O   ALA A  41       8.610 -18.795   5.950  1.00  0.00           O  
ATOM    642  CB  ALA A  41      11.032 -20.017   7.705  1.00  0.00           C  
ATOM    643  H   ALA A  41      10.126 -19.392  10.008  1.00  0.00           H  
ATOM    644  HA  ALA A  41      10.361 -17.987   7.537  1.00  0.00           H  
ATOM    645 1HB  ALA A  41      11.232 -20.127   6.640  1.00  0.00           H  
ATOM    646 2HB  ALA A  41      11.951 -19.734   8.221  1.00  0.00           H  
ATOM    647 3HB  ALA A  41      10.668 -20.963   8.107  1.00  0.00           H  
ATOM    648  N   LEU A  42       7.708 -20.125   7.593  1.00  0.00           N  
ATOM    649  CA  LEU A  42       6.455 -20.460   6.920  1.00  0.00           C  
ATOM    650  C   LEU A  42       5.590 -19.213   6.899  1.00  0.00           C  
ATOM    651  O   LEU A  42       4.841 -18.983   5.951  1.00  0.00           O  
ATOM    652  CB  LEU A  42       5.727 -21.605   7.636  1.00  0.00           C  
ATOM    653  CG  LEU A  42       6.375 -22.989   7.507  1.00  0.00           C  
ATOM    654  CD1 LEU A  42       5.795 -23.922   8.561  1.00  0.00           C  
ATOM    655  CD2 LEU A  42       6.138 -23.532   6.106  1.00  0.00           C  
ATOM    656  H   LEU A  42       7.922 -20.558   8.479  1.00  0.00           H  
ATOM    657  HA  LEU A  42       6.689 -20.755   5.896  1.00  0.00           H  
ATOM    658 1HB  LEU A  42       5.664 -21.366   8.696  1.00  0.00           H  
ATOM    659 2HB  LEU A  42       4.714 -21.674   7.239  1.00  0.00           H  
ATOM    660  HG  LEU A  42       7.447 -22.907   7.688  1.00  0.00           H  
ATOM    661 1HD1 LEU A  42       6.255 -24.905   8.470  1.00  0.00           H  
ATOM    662 2HD1 LEU A  42       5.995 -23.520   9.554  1.00  0.00           H  
ATOM    663 3HD1 LEU A  42       4.719 -24.011   8.415  1.00  0.00           H  
ATOM    664 1HD2 LEU A  42       6.599 -24.515   6.014  1.00  0.00           H  
ATOM    665 2HD2 LEU A  42       5.067 -23.615   5.924  1.00  0.00           H  
ATOM    666 3HD2 LEU A  42       6.578 -22.855   5.373  1.00  0.00           H  
ATOM    667  N   PHE A  43       5.632 -18.230   8.037  1.00  0.00           N  
ATOM    668  CA  PHE A  43       4.992 -16.919   8.081  1.00  0.00           C  
ATOM    669  C   PHE A  43       5.533 -15.994   7.002  1.00  0.00           C  
ATOM    670  O   PHE A  43       4.777 -15.270   6.352  1.00  0.00           O  
ATOM    671  CB  PHE A  43       5.192 -16.275   9.454  1.00  0.00           C  
ATOM    672  CG  PHE A  43       4.421 -14.999   9.642  1.00  0.00           C  
ATOM    673  CD1 PHE A  43       3.097 -15.026  10.053  1.00  0.00           C  
ATOM    674  CD2 PHE A  43       5.019 -13.770   9.408  1.00  0.00           C  
ATOM    675  CE1 PHE A  43       2.387 -13.853  10.227  1.00  0.00           C  
ATOM    676  CE2 PHE A  43       4.312 -12.596   9.582  1.00  0.00           C  
ATOM    677  CZ  PHE A  43       2.995 -12.638   9.992  1.00  0.00           C  
ATOM    678  H   PHE A  43       6.166 -18.544   8.834  1.00  0.00           H  
ATOM    679  HA  PHE A  43       3.926 -17.056   7.895  1.00  0.00           H  
ATOM    680 1HB  PHE A  43       4.887 -16.974  10.231  1.00  0.00           H  
ATOM    681 2HB  PHE A  43       6.249 -16.059   9.604  1.00  0.00           H  
ATOM    682  HD1 PHE A  43       2.617 -15.987  10.241  1.00  0.00           H  
ATOM    683  HD2 PHE A  43       6.060 -13.737   9.084  1.00  0.00           H  
ATOM    684  HE1 PHE A  43       1.347 -13.888  10.550  1.00  0.00           H  
ATOM    685  HE2 PHE A  43       4.794 -11.636   9.395  1.00  0.00           H  
ATOM    686  HZ  PHE A  43       2.436 -11.713  10.127  1.00  0.00           H  
ATOM    687  N   ILE A  44       6.865 -15.995   6.781  1.00  0.00           N  
ATOM    688  CA  ILE A  44       7.437 -15.196   5.704  1.00  0.00           C  
ATOM    689  C   ILE A  44       6.881 -15.631   4.347  1.00  0.00           C  
ATOM    690  O   ILE A  44       6.537 -14.797   3.511  1.00  0.00           O  
ATOM    691  CB  ILE A  44       8.972 -15.307   5.693  1.00  0.00           C  
ATOM    692  CG1 ILE A  44       9.566 -14.606   6.918  1.00  0.00           C  
ATOM    693  CG2 ILE A  44       9.539 -14.717   4.411  1.00  0.00           C  
ATOM    694  CD1 ILE A  44      11.019 -14.939   7.167  1.00  0.00           C  
ATOM    695  H   ILE A  44       7.479 -16.550   7.360  1.00  0.00           H  
ATOM    696  HA  ILE A  44       7.152 -14.156   5.866  1.00  0.00           H  
ATOM    697  HB  ILE A  44       9.262 -16.355   5.759  1.00  0.00           H  
ATOM    698 1HG1 ILE A  44       9.480 -13.526   6.797  1.00  0.00           H  
ATOM    699 2HG1 ILE A  44       8.997 -14.881   7.806  1.00  0.00           H  
ATOM    700 1HG2 ILE A  44      10.626 -14.803   4.421  1.00  0.00           H  
ATOM    701 2HG2 ILE A  44       9.140 -15.259   3.554  1.00  0.00           H  
ATOM    702 3HG2 ILE A  44       9.259 -13.666   4.339  1.00  0.00           H  
ATOM    703 1HD1 ILE A  44      11.369 -14.405   8.051  1.00  0.00           H  
ATOM    704 2HD1 ILE A  44      11.124 -16.013   7.327  1.00  0.00           H  
ATOM    705 3HD1 ILE A  44      11.614 -14.640   6.305  1.00  0.00           H  
ATOM    706  N   LEU A  45       6.787 -16.997   4.117  1.00  0.00           N  
ATOM    707  CA  LEU A  45       6.177 -17.509   2.890  1.00  0.00           C  
ATOM    708  C   LEU A  45       4.699 -17.105   2.765  1.00  0.00           C  
ATOM    709  O   LEU A  45       4.228 -16.770   1.695  1.00  0.00           O  
ATOM    710  CB  LEU A  45       6.298 -19.037   2.849  1.00  0.00           C  
ATOM    711  CG  LEU A  45       7.697 -19.586   2.538  1.00  0.00           C  
ATOM    712  CD1 LEU A  45       7.755 -21.064   2.899  1.00  0.00           C  
ATOM    713  CD2 LEU A  45       8.011 -19.370   1.065  1.00  0.00           C  
ATOM    714  H   LEU A  45       7.151 -17.651   4.796  1.00  0.00           H  
ATOM    715  HA  LEU A  45       6.711 -17.094   2.036  1.00  0.00           H  
ATOM    716 1HB  LEU A  45       5.993 -19.436   3.815  1.00  0.00           H  
ATOM    717 2HB  LEU A  45       5.616 -19.420   2.090  1.00  0.00           H  
ATOM    718  HG  LEU A  45       8.436 -19.065   3.147  1.00  0.00           H  
ATOM    719 1HD1 LEU A  45       8.749 -21.454   2.678  1.00  0.00           H  
ATOM    720 2HD1 LEU A  45       7.545 -21.188   3.962  1.00  0.00           H  
ATOM    721 3HD1 LEU A  45       7.014 -21.610   2.316  1.00  0.00           H  
ATOM    722 1HD2 LEU A  45       9.006 -19.759   0.845  1.00  0.00           H  
ATOM    723 2HD2 LEU A  45       7.274 -19.892   0.455  1.00  0.00           H  
ATOM    724 3HD2 LEU A  45       7.980 -18.304   0.839  1.00  0.00           H  
ATOM    725  N   LEU A  46       3.981 -17.144   3.883  1.00  0.00           N  
ATOM    726  CA  LEU A  46       2.601 -16.658   3.959  1.00  0.00           C  
ATOM    727  C   LEU A  46       2.499 -15.184   3.560  1.00  0.00           C  
ATOM    728  O   LEU A  46       1.647 -14.799   2.758  1.00  0.00           O  
ATOM    729  CB  LEU A  46       2.054 -16.847   5.380  1.00  0.00           C  
ATOM    730  CG  LEU A  46       0.672 -16.236   5.647  1.00  0.00           C  
ATOM    731  CD1 LEU A  46      -0.380 -16.990   4.844  1.00  0.00           C  
ATOM    732  CD2 LEU A  46       0.370 -16.296   7.137  1.00  0.00           C  
ATOM    733  H   LEU A  46       4.415 -17.527   4.710  1.00  0.00           H  
ATOM    734  HA  LEU A  46       1.976 -17.225   3.272  1.00  0.00           H  
ATOM    735 1HB  LEU A  46       1.991 -17.913   5.589  1.00  0.00           H  
ATOM    736 2HB  LEU A  46       2.755 -16.400   6.084  1.00  0.00           H  
ATOM    737  HG  LEU A  46       0.663 -15.197   5.316  1.00  0.00           H  
ATOM    738 1HD1 LEU A  46      -1.362 -16.556   5.034  1.00  0.00           H  
ATOM    739 2HD1 LEU A  46      -0.150 -16.914   3.782  1.00  0.00           H  
ATOM    740 3HD1 LEU A  46      -0.383 -18.038   5.142  1.00  0.00           H  
ATOM    741 1HD2 LEU A  46      -0.612 -15.861   7.327  1.00  0.00           H  
ATOM    742 2HD2 LEU A  46       0.378 -17.334   7.468  1.00  0.00           H  
ATOM    743 3HD2 LEU A  46       1.127 -15.734   7.684  1.00  0.00           H  
ATOM    744  N   ALA A  47       3.412 -14.276   4.192  1.00  0.00           N  
ATOM    745  CA  ALA A  47       3.434 -12.856   3.879  1.00  0.00           C  
ATOM    746  C   ALA A  47       3.814 -12.603   2.430  1.00  0.00           C  
ATOM    747  O   ALA A  47       3.332 -11.658   1.808  1.00  0.00           O  
ATOM    748  CB  ALA A  47       4.395 -12.127   4.807  1.00  0.00           C  
ATOM    749  H   ALA A  47       4.028 -14.631   4.910  1.00  0.00           H  
ATOM    750  HA  ALA A  47       2.429 -12.461   4.028  1.00  0.00           H  
ATOM    751 1HB  ALA A  47       4.397 -11.065   4.567  1.00  0.00           H  
ATOM    752 2HB  ALA A  47       4.073 -12.263   5.841  1.00  0.00           H  
ATOM    753 3HB  ALA A  47       5.398 -12.531   4.683  1.00  0.00           H  
ATOM    754  N   ALA A  48       4.833 -13.414   1.802  1.00  0.00           N  
ATOM    755  CA  ALA A  48       5.222 -13.321   0.395  1.00  0.00           C  
ATOM    756  C   ALA A  48       4.033 -13.608  -0.543  1.00  0.00           C  
ATOM    757  O   ALA A  48       3.868 -12.948  -1.570  1.00  0.00           O  
ATOM    758  CB  ALA A  48       6.365 -14.279   0.098  1.00  0.00           C  
ATOM    759  H   ALA A  48       5.299 -14.084   2.398  1.00  0.00           H  
ATOM    760  HA  ALA A  48       5.555 -12.302   0.204  1.00  0.00           H  
ATOM    761 1HB  ALA A  48       6.644 -14.197  -0.953  1.00  0.00           H  
ATOM    762 2HB  ALA A  48       7.224 -14.027   0.721  1.00  0.00           H  
ATOM    763 3HB  ALA A  48       6.051 -15.298   0.312  1.00  0.00           H  
ATOM    764  N   ALA A  49       3.096 -14.688  -0.189  1.00  0.00           N  
ATOM    765  CA  ALA A  49       1.849 -14.956  -0.923  1.00  0.00           C  
ATOM    766  C   ALA A  49       0.812 -13.821  -0.883  1.00  0.00           C  
ATOM    767  O   ALA A  49       0.074 -13.608  -1.844  1.00  0.00           O  
ATOM    768  CB  ALA A  49       1.188 -16.222  -0.396  1.00  0.00           C  
ATOM    769  H   ALA A  49       3.336 -15.266   0.602  1.00  0.00           H  
ATOM    770  HA  ALA A  49       2.096 -15.099  -1.974  1.00  0.00           H  
ATOM    771 1HB  ALA A  49       0.266 -16.409  -0.949  1.00  0.00           H  
ATOM    772 2HB  ALA A  49       1.865 -17.066  -0.526  1.00  0.00           H  
ATOM    773 3HB  ALA A  49       0.959 -16.100   0.661  1.00  0.00           H  
ATOM    774  N   ASN A  50       0.668 -13.080   0.321  1.00  0.00           N  
ATOM    775  CA  ASN A  50      -0.243 -11.958   0.516  1.00  0.00           C  
ATOM    776  C   ASN A  50       0.294 -10.728  -0.201  1.00  0.00           C  
ATOM    777  O   ASN A  50      -0.476  -9.893  -0.678  1.00  0.00           O  
ATOM    778  CB  ASN A  50      -0.453 -11.676   1.992  1.00  0.00           C  
ATOM    779  CG  ASN A  50      -1.371 -12.671   2.646  1.00  0.00           C  
ATOM    780  OD1 ASN A  50      -2.248 -13.249   1.992  1.00  0.00           O  
ATOM    781  ND2 ASN A  50      -1.186 -12.885   3.923  1.00  0.00           N  
ATOM    782  H   ASN A  50       1.192 -13.431   1.110  1.00  0.00           H  
ATOM    783  HA  ASN A  50      -1.206 -12.212   0.071  1.00  0.00           H  
ATOM    784 1HB  ASN A  50       0.508 -11.692   2.506  1.00  0.00           H  
ATOM    785 2HB  ASN A  50      -0.873 -10.677   2.115  1.00  0.00           H  
ATOM    786 1HD2 ASN A  50      -1.766 -13.538   4.411  1.00  0.00           H  
ATOM    787 2HD2 ASN A  50      -0.464 -12.395   4.413  1.00  0.00           H  
ATOM    788  N   THR A  51       1.758 -10.497  -0.269  1.00  0.00           N  
ATOM    789  CA  THR A  51       2.321  -9.328  -0.948  1.00  0.00           C  
ATOM    790  C   THR A  51       2.578  -9.577  -2.424  1.00  0.00           C  
ATOM    791  O   THR A  51       2.728  -8.638  -3.206  1.00  0.00           O  
ATOM    792  CB  THR A  51       3.634  -8.883  -0.276  1.00  0.00           C  
ATOM    793  OG1 THR A  51       4.554  -9.982  -0.245  1.00  0.00           O  
ATOM    794  CG2 THR A  51       3.371  -8.406   1.144  1.00  0.00           C  
ATOM    795  H   THR A  51       2.376 -11.121   0.228  1.00  0.00           H  
ATOM    796  HA  THR A  51       1.606  -8.509  -0.879  1.00  0.00           H  
ATOM    797  HB  THR A  51       4.079  -8.071  -0.850  1.00  0.00           H  
ATOM    798  HG1 THR A  51       5.441  -9.652  -0.082  1.00  0.00           H  
ATOM    799 1HG2 THR A  51       4.310  -8.095   1.603  1.00  0.00           H  
ATOM    800 2HG2 THR A  51       2.681  -7.563   1.122  1.00  0.00           H  
ATOM    801 3HG2 THR A  51       2.935  -9.217   1.725  1.00  0.00           H  
ATOM    802  N   GLY A  52       2.639 -10.879  -2.849  1.00  0.00           N  
ATOM    803  CA  GLY A  52       2.744 -11.226  -4.255  1.00  0.00           C  
ATOM    804  C   GLY A  52       4.170 -11.082  -4.780  1.00  0.00           C  
ATOM    805  O   GLY A  52       4.380 -10.784  -5.956  1.00  0.00           O  
ATOM    806  H   GLY A  52       2.608 -11.618  -2.161  1.00  0.00           H  
ATOM    807 1HA  GLY A  52       2.412 -12.254  -4.402  1.00  0.00           H  
ATOM    808 2HA  GLY A  52       2.082 -10.588  -4.839  1.00  0.00           H  
ATOM    809  N   THR A  53       5.141 -11.294  -3.903  1.00  0.00           N  
ATOM    810  CA  THR A  53       6.543 -11.165  -4.264  1.00  0.00           C  
ATOM    811  C   THR A  53       7.317 -12.338  -3.663  1.00  0.00           C  
ATOM    812  O   THR A  53       6.724 -13.288  -3.150  1.00  0.00           O  
ATOM    813  CB  THR A  53       7.134  -9.828  -3.779  1.00  0.00           C  
ATOM    814  OG1 THR A  53       8.432  -9.639  -4.355  1.00  0.00           O  
ATOM    815  CG2 THR A  53       7.250  -9.815  -2.262  1.00  0.00           C  
ATOM    816  H   THR A  53       4.898 -11.553  -2.957  1.00  0.00           H  
ATOM    817  HA  THR A  53       6.625 -11.202  -5.350  1.00  0.00           H  
ATOM    818  HB  THR A  53       6.488  -9.009  -4.095  1.00  0.00           H  
ATOM    819  HG1 THR A  53       8.665  -8.708  -4.319  1.00  0.00           H  
ATOM    820 1HG2 THR A  53       7.668  -8.863  -1.937  1.00  0.00           H  
ATOM    821 2HG2 THR A  53       6.262  -9.947  -1.821  1.00  0.00           H  
ATOM    822 3HG2 THR A  53       7.902 -10.626  -1.941  1.00  0.00           H  
ATOM    823  N   THR A  54       8.642 -12.281  -3.721  1.00  0.00           N  
ATOM    824  CA  THR A  54       9.453 -13.358  -3.164  1.00  0.00           C  
ATOM    825  C   THR A  54       9.724 -13.150  -1.678  1.00  0.00           C  
ATOM    826  O   THR A  54       9.496 -12.064  -1.144  1.00  0.00           O  
ATOM    827  CB  THR A  54      10.790 -13.489  -3.917  1.00  0.00           C  
ATOM    828  OG1 THR A  54      11.570 -12.303  -3.720  1.00  0.00           O  
ATOM    829  CG2 THR A  54      10.545 -13.689  -5.405  1.00  0.00           C  
ATOM    830  H   THR A  54       9.101 -11.491  -4.151  1.00  0.00           H  
ATOM    831  HA  THR A  54       8.930 -14.302  -3.327  1.00  0.00           H  
ATOM    832  HB  THR A  54      11.344 -14.342  -3.527  1.00  0.00           H  
ATOM    833  HG1 THR A  54      12.455 -12.442  -4.064  1.00  0.00           H  
ATOM    834 1HG2 THR A  54      11.501 -13.780  -5.921  1.00  0.00           H  
ATOM    835 2HG2 THR A  54       9.962 -14.597  -5.559  1.00  0.00           H  
ATOM    836 3HG2 THR A  54       9.998 -12.835  -5.801  1.00  0.00           H  
ATOM    837  N   VAL A  55      10.230 -14.191  -1.018  1.00  0.00           N  
ATOM    838  CA  VAL A  55      10.564 -14.094   0.398  1.00  0.00           C  
ATOM    839  C   VAL A  55      11.762 -13.167   0.614  1.00  0.00           C  
ATOM    840  O   VAL A  55      11.840 -12.477   1.630  1.00  0.00           O  
ATOM    841  CB  VAL A  55      10.884 -15.490   0.967  1.00  0.00           C  
ATOM    842  CG1 VAL A  55       9.678 -16.407   0.834  1.00  0.00           C  
ATOM    843  CG2 VAL A  55      12.090 -16.077   0.252  1.00  0.00           C  
ATOM    844  H   VAL A  55      10.388 -15.062  -1.502  1.00  0.00           H  
ATOM    845  HA  VAL A  55       9.741 -13.598   0.914  1.00  0.00           H  
ATOM    846  HB  VAL A  55      11.101 -15.396   2.031  1.00  0.00           H  
ATOM    847 1HG1 VAL A  55       9.922 -17.390   1.242  1.00  0.00           H  
ATOM    848 2HG1 VAL A  55       8.837 -15.986   1.383  1.00  0.00           H  
ATOM    849 3HG1 VAL A  55       9.412 -16.508  -0.219  1.00  0.00           H  
ATOM    850 1HG2 VAL A  55      12.312 -17.062   0.659  1.00  0.00           H  
ATOM    851 2HG2 VAL A  55      11.876 -16.164  -0.814  1.00  0.00           H  
ATOM    852 3HG2 VAL A  55      12.952 -15.424   0.395  1.00  0.00           H  
ATOM    853  N   GLU A  56      12.665 -13.117  -0.365  1.00  0.00           N  
ATOM    854  CA  GLU A  56      13.848 -12.260  -0.277  1.00  0.00           C  
ATOM    855  C   GLU A  56      13.447 -10.790  -0.198  1.00  0.00           C  
ATOM    856  O   GLU A  56      13.916 -10.049   0.666  1.00  0.00           O  
ATOM    857  CB  GLU A  56      14.766 -12.486  -1.480  1.00  0.00           C  
ATOM    858  CG  GLU A  56      15.418 -13.861  -1.525  1.00  0.00           C  
ATOM    859  CD  GLU A  56      14.503 -14.924  -2.066  1.00  0.00           C  
ATOM    860  OE1 GLU A  56      13.389 -14.606  -2.406  1.00  0.00           O  
ATOM    861  OE2 GLU A  56      14.919 -16.057  -2.138  1.00  0.00           O  
ATOM    862  H   GLU A  56      12.529 -13.686  -1.190  1.00  0.00           H  
ATOM    863  HA  GLU A  56      14.392 -12.512   0.633  1.00  0.00           H  
ATOM    864 1HB  GLU A  56      14.198 -12.355  -2.401  1.00  0.00           H  
ATOM    865 2HB  GLU A  56      15.560 -11.739  -1.477  1.00  0.00           H  
ATOM    866 1HG  GLU A  56      16.307 -13.810  -2.152  1.00  0.00           H  
ATOM    867 2HG  GLU A  56      15.731 -14.135  -0.519  1.00  0.00           H  
ATOM    868  N   GLU A  57      12.555 -10.381  -1.093  1.00  0.00           N  
ATOM    869  CA  GLU A  57      12.116  -8.989  -1.132  1.00  0.00           C  
ATOM    870  C   GLU A  57      11.242  -8.663   0.073  1.00  0.00           C  
ATOM    871  O   GLU A  57      11.361  -7.591   0.669  1.00  0.00           O  
ATOM    872  CB  GLU A  57      11.349  -8.704  -2.425  1.00  0.00           C  
ATOM    873  CG  GLU A  57      10.932  -7.251  -2.602  1.00  0.00           C  
ATOM    874  CD  GLU A  57      10.291  -6.984  -3.935  1.00  0.00           C  
ATOM    875  OE1 GLU A  57      10.183  -7.900  -4.715  1.00  0.00           O  
ATOM    876  OE2 GLU A  57       9.908  -5.863  -4.174  1.00  0.00           O  
ATOM    877  H   GLU A  57      12.170 -11.038  -1.755  1.00  0.00           H  
ATOM    878  HA  GLU A  57      12.996  -8.347  -1.071  1.00  0.00           H  
ATOM    879 1HB  GLU A  57      11.963  -8.983  -3.282  1.00  0.00           H  
ATOM    880 2HB  GLU A  57      10.448  -9.317  -2.456  1.00  0.00           H  
ATOM    881 1HG  GLU A  57      10.228  -6.987  -1.814  1.00  0.00           H  
ATOM    882 2HG  GLU A  57      11.811  -6.616  -2.493  1.00  0.00           H  
ATOM    883  N   ALA A  58      10.369  -9.604   0.427  1.00  0.00           N  
ATOM    884  CA  ALA A  58       9.409  -9.389   1.498  1.00  0.00           C  
ATOM    885  C   ALA A  58      10.127  -9.115   2.817  1.00  0.00           C  
ATOM    886  O   ALA A  58       9.708  -8.260   3.597  1.00  0.00           O  
ATOM    887  CB  ALA A  58       8.485 -10.591   1.631  1.00  0.00           C  
ATOM    888  H   ALA A  58      10.372 -10.489  -0.059  1.00  0.00           H  
ATOM    889  HA  ALA A  58       8.812  -8.512   1.249  1.00  0.00           H  
ATOM    890 1HB  ALA A  58       7.773 -10.416   2.436  1.00  0.00           H  
ATOM    891 2HB  ALA A  58       7.945 -10.739   0.695  1.00  0.00           H  
ATOM    892 3HB  ALA A  58       9.073 -11.480   1.855  1.00  0.00           H  
ATOM    893  N   VAL A  59      11.213  -9.853   3.059  1.00  0.00           N  
ATOM    894  CA  VAL A  59      11.981  -9.722   4.296  1.00  0.00           C  
ATOM    895  C   VAL A  59      12.782  -8.439   4.263  1.00  0.00           C  
ATOM    896  O   VAL A  59      12.826  -7.696   5.245  1.00  0.00           O  
ATOM    897  CB  VAL A  59      12.933 -10.919   4.480  1.00  0.00           C  
ATOM    898  CG1 VAL A  59      13.891 -10.665   5.635  1.00  0.00           C  
ATOM    899  CG2 VAL A  59      12.130 -12.189   4.717  1.00  0.00           C  
ATOM    900  H   VAL A  59      11.512 -10.520   2.360  1.00  0.00           H  
ATOM    901  HA  VAL A  59      11.288  -9.721   5.136  1.00  0.00           H  
ATOM    902  HB  VAL A  59      13.538 -11.033   3.580  1.00  0.00           H  
ATOM    903 1HG1 VAL A  59      14.557 -11.520   5.751  1.00  0.00           H  
ATOM    904 2HG1 VAL A  59      14.482  -9.772   5.427  1.00  0.00           H  
ATOM    905 3HG1 VAL A  59      13.323 -10.520   6.553  1.00  0.00           H  
ATOM    906 1HG2 VAL A  59      12.809 -13.031   4.846  1.00  0.00           H  
ATOM    907 2HG2 VAL A  59      11.520 -12.072   5.614  1.00  0.00           H  
ATOM    908 3HG2 VAL A  59      11.481 -12.373   3.860  1.00  0.00           H  
ATOM    909  N   GLN A  60      13.448  -8.198   3.098  1.00  0.00           N  
ATOM    910  CA  GLN A  60      14.275  -7.010   3.003  1.00  0.00           C  
ATOM    911  C   GLN A  60      13.421  -5.794   3.305  1.00  0.00           C  
ATOM    912  O   GLN A  60      13.824  -4.914   4.066  1.00  0.00           O  
ATOM    913  CB  GLN A  60      14.911  -6.889   1.616  1.00  0.00           C  
ATOM    914  CG  GLN A  60      15.993  -7.919   1.335  1.00  0.00           C  
ATOM    915  CD  GLN A  60      16.534  -7.819  -0.078  1.00  0.00           C  
ATOM    916  OE1 GLN A  60      16.103  -6.971  -0.865  1.00  0.00           O  
ATOM    917  NE2 GLN A  60      17.484  -8.686  -0.410  1.00  0.00           N  
ATOM    918  H   GLN A  60      13.384  -8.818   2.303  1.00  0.00           H  
ATOM    919  HA  GLN A  60      15.069  -7.081   3.746  1.00  0.00           H  
ATOM    920 1HB  GLN A  60      14.141  -6.994   0.852  1.00  0.00           H  
ATOM    921 2HB  GLN A  60      15.352  -5.899   1.503  1.00  0.00           H  
ATOM    922 1HG  GLN A  60      16.818  -7.761   2.029  1.00  0.00           H  
ATOM    923 2HG  GLN A  60      15.575  -8.916   1.472  1.00  0.00           H  
ATOM    924 1HE2 GLN A  60      17.880  -8.668  -1.329  1.00  0.00           H  
ATOM    925 2HE2 GLN A  60      17.804  -9.357   0.259  1.00  0.00           H  
ATOM    926  N   GLU A  61      12.233  -5.740   2.708  1.00  0.00           N  
ATOM    927  CA  GLU A  61      11.306  -4.653   3.004  1.00  0.00           C  
ATOM    928  C   GLU A  61      10.795  -4.644   4.447  1.00  0.00           C  
ATOM    929  O   GLU A  61      10.647  -3.585   5.057  1.00  0.00           O  
ATOM    930  CB  GLU A  61      10.114  -4.724   2.047  1.00  0.00           C  
ATOM    931  CG  GLU A  61      10.448  -4.394   0.600  1.00  0.00           C  
ATOM    932  CD  GLU A  61      10.917  -2.977   0.417  1.00  0.00           C  
ATOM    933  OE1 GLU A  61      10.175  -2.080   0.738  1.00  0.00           O  
ATOM    934  OE2 GLU A  61      12.018  -2.792  -0.046  1.00  0.00           O  
ATOM    935  H   GLU A  61      11.961  -6.451   2.044  1.00  0.00           H  
ATOM    936  HA  GLU A  61      11.823  -3.705   2.848  1.00  0.00           H  
ATOM    937 1HB  GLU A  61       9.687  -5.728   2.071  1.00  0.00           H  
ATOM    938 2HB  GLU A  61       9.340  -4.032   2.378  1.00  0.00           H  
ATOM    939 1HG  GLU A  61      11.230  -5.070   0.255  1.00  0.00           H  
ATOM    940 2HG  GLU A  61       9.564  -4.561  -0.014  1.00  0.00           H  
ATOM    941  N   ALA A  62      10.522  -5.854   4.996  1.00  0.00           N  
ATOM    942  CA  ALA A  62      10.053  -5.936   6.382  1.00  0.00           C  
ATOM    943  C   ALA A  62      11.098  -5.416   7.362  1.00  0.00           C  
ATOM    944  O   ALA A  62      10.763  -4.791   8.369  1.00  0.00           O  
ATOM    945  CB  ALA A  62       9.676  -7.369   6.730  1.00  0.00           C  
ATOM    946  H   ALA A  62      10.638  -6.705   4.464  1.00  0.00           H  
ATOM    947  HA  ALA A  62       9.168  -5.306   6.479  1.00  0.00           H  
ATOM    948 1HB  ALA A  62       9.329  -7.414   7.762  1.00  0.00           H  
ATOM    949 2HB  ALA A  62       8.882  -7.709   6.066  1.00  0.00           H  
ATOM    950 3HB  ALA A  62      10.547  -8.012   6.613  1.00  0.00           H  
ATOM    951  N   LEU A  63      12.362  -5.688   7.046  1.00  0.00           N  
ATOM    952  CA  LEU A  63      13.495  -5.274   7.872  1.00  0.00           C  
ATOM    953  C   LEU A  63      13.644  -3.757   7.878  1.00  0.00           C  
ATOM    954  O   LEU A  63      13.912  -3.156   8.928  1.00  0.00           O  
ATOM    955  CB  LEU A  63      14.790  -5.919   7.362  1.00  0.00           C  
ATOM    956  CG  LEU A  63      14.928  -7.426   7.615  1.00  0.00           C  
ATOM    957  CD1 LEU A  63      16.104  -7.970   6.816  1.00  0.00           C  
ATOM    958  CD2 LEU A  63      15.117  -7.675   9.104  1.00  0.00           C  
ATOM    959  H   LEU A  63      12.535  -6.203   6.195  1.00  0.00           H  
ATOM    960  HA  LEU A  63      13.311  -5.593   8.897  1.00  0.00           H  
ATOM    961 1HB  LEU A  63      14.859  -5.756   6.287  1.00  0.00           H  
ATOM    962 2HB  LEU A  63      15.636  -5.424   7.838  1.00  0.00           H  
ATOM    963  HG  LEU A  63      14.027  -7.936   7.274  1.00  0.00           H  
ATOM    964 1HD1 LEU A  63      16.201  -9.040   6.995  1.00  0.00           H  
ATOM    965 2HD1 LEU A  63      15.933  -7.796   5.753  1.00  0.00           H  
ATOM    966 3HD1 LEU A  63      17.018  -7.466   7.125  1.00  0.00           H  
ATOM    967 1HD2 LEU A  63      15.214  -8.745   9.284  1.00  0.00           H  
ATOM    968 2HD2 LEU A  63      16.018  -7.166   9.446  1.00  0.00           H  
ATOM    969 3HD2 LEU A  63      14.255  -7.292   9.650  1.00  0.00           H  
ATOM    970  N   GLN A  64      13.458  -3.145   6.711  1.00  0.00           N  
ATOM    971  CA  GLN A  64      13.497  -1.683   6.593  1.00  0.00           C  
ATOM    972  C   GLN A  64      12.379  -1.029   7.406  1.00  0.00           C  
ATOM    973  O   GLN A  64      12.614  -0.074   8.146  1.00  0.00           O  
ATOM    974  CB  GLN A  64      13.389  -1.260   5.125  1.00  0.00           C  
ATOM    975  CG  GLN A  64      14.614  -1.591   4.290  1.00  0.00           C  
ATOM    976  CD  GLN A  64      14.428  -1.243   2.826  1.00  0.00           C  
ATOM    977  OE1 GLN A  64      13.708  -0.300   2.485  1.00  0.00           O  
ATOM    978  NE2 GLN A  64      15.076  -2.002   1.951  1.00  0.00           N  
ATOM    979  H   GLN A  64      13.286  -3.701   5.885  1.00  0.00           H  
ATOM    980  HA  GLN A  64      14.449  -1.329   6.988  1.00  0.00           H  
ATOM    981 1HB  GLN A  64      12.528  -1.749   4.669  1.00  0.00           H  
ATOM    982 2HB  GLN A  64      13.223  -0.185   5.068  1.00  0.00           H  
ATOM    983 1HG  GLN A  64      15.464  -1.026   4.671  1.00  0.00           H  
ATOM    984 2HG  GLN A  64      14.813  -2.661   4.364  1.00  0.00           H  
ATOM    985 1HE2 GLN A  64      14.992  -1.819   0.970  1.00  0.00           H  
ATOM    986 2HE2 GLN A  64      15.650  -2.756   2.270  1.00  0.00           H  
ATOM    987  N   LEU A  65      11.164  -1.552   7.261  1.00  0.00           N  
ATOM    988  CA  LEU A  65      10.015  -1.072   8.031  1.00  0.00           C  
ATOM    989  C   LEU A  65      10.175  -1.420   9.519  1.00  0.00           C  
ATOM    990  O   LEU A  65       9.791  -0.649  10.394  1.00  0.00           O  
ATOM    991  CB  LEU A  65       8.719  -1.686   7.486  1.00  0.00           C  
ATOM    992  CG  LEU A  65       7.432  -1.274   8.212  1.00  0.00           C  
ATOM    993  CD1 LEU A  65       7.268   0.238   8.136  1.00  0.00           C  
ATOM    994  CD2 LEU A  65       6.245  -1.987   7.584  1.00  0.00           C  
ATOM    995  H   LEU A  65      11.032  -2.303   6.596  1.00  0.00           H  
ATOM    996  HA  LEU A  65       9.956   0.009   7.923  1.00  0.00           H  
ATOM    997 1HB  LEU A  65       8.614  -1.404   6.441  1.00  0.00           H  
ATOM    998 2HB  LEU A  65       8.798  -2.772   7.542  1.00  0.00           H  
ATOM    999  HG  LEU A  65       7.505  -1.549   9.265  1.00  0.00           H  
ATOM   1000 1HD1 LEU A  65       6.353   0.531   8.653  1.00  0.00           H  
ATOM   1001 2HD1 LEU A  65       8.122   0.721   8.610  1.00  0.00           H  
ATOM   1002 3HD1 LEU A  65       7.209   0.544   7.093  1.00  0.00           H  
ATOM   1003 1HD2 LEU A  65       5.329  -1.694   8.101  1.00  0.00           H  
ATOM   1004 2HD2 LEU A  65       6.171  -1.711   6.532  1.00  0.00           H  
ATOM   1005 3HD2 LEU A  65       6.381  -3.065   7.668  1.00  0.00           H  
ATOM   1006  N   LYS A  66      10.724  -2.717   9.955  1.00  0.00           N  
ATOM   1007  CA  LYS A  66      11.010  -3.187  11.304  1.00  0.00           C  
ATOM   1008  C   LYS A  66      11.857  -2.197  12.092  1.00  0.00           C  
ATOM   1009  O   LYS A  66      11.531  -1.841  13.223  1.00  0.00           O  
ATOM   1010  CB  LYS A  66      11.711  -4.545  11.251  1.00  0.00           C  
ATOM   1011  CG  LYS A  66      12.003  -5.155  12.616  1.00  0.00           C  
ATOM   1012  CD  LYS A  66      12.873  -6.398  12.491  1.00  0.00           C  
ATOM   1013  CE  LYS A  66      13.153  -7.017  13.853  1.00  0.00           C  
ATOM   1014  NZ  LYS A  66      14.138  -6.220  14.634  1.00  0.00           N  
ATOM   1015  H   LYS A  66      10.910  -3.329   9.172  1.00  0.00           H  
ATOM   1016  HA  LYS A  66      10.065  -3.332  11.828  1.00  0.00           H  
ATOM   1017 1HB  LYS A  66      11.095  -5.252  10.694  1.00  0.00           H  
ATOM   1018 2HB  LYS A  66      12.658  -4.446  10.721  1.00  0.00           H  
ATOM   1019 1HG  LYS A  66      12.517  -4.423  13.240  1.00  0.00           H  
ATOM   1020 2HG  LYS A  66      11.066  -5.425  13.101  1.00  0.00           H  
ATOM   1021 1HD  LYS A  66      12.369  -7.133  11.863  1.00  0.00           H  
ATOM   1022 2HD  LYS A  66      13.820  -6.133  12.022  1.00  0.00           H  
ATOM   1023 1HE  LYS A  66      12.226  -7.084  14.419  1.00  0.00           H  
ATOM   1024 2HE  LYS A  66      13.545  -8.025  13.720  1.00  0.00           H  
ATOM   1025 1HZ  LYS A  66      14.296  -6.664  15.528  1.00  0.00           H  
ATOM   1026 2HZ  LYS A  66      15.009  -6.169  14.126  1.00  0.00           H  
ATOM   1027 3HZ  LYS A  66      13.777  -5.289  14.781  1.00  0.00           H  
ATOM   1028  N   THR A  67      12.954  -1.750  11.494  1.00  0.00           N  
ATOM   1029  CA  THR A  67      13.837  -0.801  12.167  1.00  0.00           C  
ATOM   1030  C   THR A  67      13.153   0.545  12.408  1.00  0.00           C  
ATOM   1031  O   THR A  67      13.237   1.109  13.495  1.00  0.00           O  
ATOM   1032  CB  THR A  67      15.127  -0.583  11.355  1.00  0.00           C  
ATOM   1033  OG1 THR A  67      15.833  -1.825  11.233  1.00  0.00           O  
ATOM   1034  CG2 THR A  67      16.022   0.439  12.040  1.00  0.00           C  
ATOM   1035  H   THR A  67      13.190  -2.066  10.563  1.00  0.00           H  
ATOM   1036  HA  THR A  67      14.091  -1.200  13.150  1.00  0.00           H  
ATOM   1037  HB  THR A  67      14.874  -0.225  10.358  1.00  0.00           H  
ATOM   1038  HG1 THR A  67      15.277  -2.465  10.783  1.00  0.00           H  
ATOM   1039 1HG2 THR A  67      16.929   0.580  11.452  1.00  0.00           H  
ATOM   1040 2HG2 THR A  67      15.492   1.388  12.124  1.00  0.00           H  
ATOM   1041 3HG2 THR A  67      16.287   0.082  13.034  1.00  0.00           H  
ATOM   1042  N   LYS A  68      12.464   1.050  11.390  1.00  0.00           N  
ATOM   1043  CA  LYS A  68      11.790   2.345  11.493  1.00  0.00           C  
ATOM   1044  C   LYS A  68      10.698   2.376  12.585  1.00  0.00           C  
ATOM   1045  O   LYS A  68      10.566   3.371  13.302  1.00  0.00           O  
ATOM   1046  CB  LYS A  68      11.183   2.719  10.140  1.00  0.00           C  
ATOM   1047  CG  LYS A  68      12.204   3.084   9.071  1.00  0.00           C  
ATOM   1048  CD  LYS A  68      11.527   3.421   7.751  1.00  0.00           C  
ATOM   1049  CE  LYS A  68      12.547   3.774   6.679  1.00  0.00           C  
ATOM   1050  NZ  LYS A  68      11.900   4.067   5.371  1.00  0.00           N  
ATOM   1051  H   LYS A  68      12.406   0.532  10.524  1.00  0.00           H  
ATOM   1052  HA  LYS A  68      12.516   3.089  11.825  1.00  0.00           H  
ATOM   1053 1HB  LYS A  68      10.589   1.885   9.765  1.00  0.00           H  
ATOM   1054 2HB  LYS A  68      10.511   3.569  10.265  1.00  0.00           H  
ATOM   1055 1HG  LYS A  68      12.786   3.945   9.402  1.00  0.00           H  
ATOM   1056 2HG  LYS A  68      12.884   2.246   8.917  1.00  0.00           H  
ATOM   1057 1HD  LYS A  68      10.939   2.565   7.414  1.00  0.00           H  
ATOM   1058 2HD  LYS A  68      10.855   4.267   7.893  1.00  0.00           H  
ATOM   1059 1HE  LYS A  68      13.116   4.648   6.993  1.00  0.00           H  
ATOM   1060 2HE  LYS A  68      13.240   2.944   6.549  1.00  0.00           H  
ATOM   1061 1HZ  LYS A  68      12.609   4.296   4.688  1.00  0.00           H  
ATOM   1062 2HZ  LYS A  68      11.384   3.256   5.061  1.00  0.00           H  
ATOM   1063 3HZ  LYS A  68      11.269   4.848   5.475  1.00  0.00           H  
ATOM   1064  N   LEU A  69       9.929   1.294  12.724  1.00  0.00           N  
ATOM   1065  CA  LEU A  69       8.870   1.250  13.735  1.00  0.00           C  
ATOM   1066  C   LEU A  69       9.359   0.775  15.108  1.00  0.00           C  
ATOM   1067  O   LEU A  69       8.767   1.111  16.140  1.00  0.00           O  
ATOM   1068  CB  LEU A  69       7.739   0.330  13.256  1.00  0.00           C  
ATOM   1069  CG  LEU A  69       7.003   0.786  11.991  1.00  0.00           C  
ATOM   1070  CD1 LEU A  69       6.012  -0.288  11.564  1.00  0.00           C  
ATOM   1071  CD2 LEU A  69       6.294   2.106  12.263  1.00  0.00           C  
ATOM   1072  H   LEU A  69      10.073   0.491  12.130  1.00  0.00           H  
ATOM   1073  HA  LEU A  69       8.500   2.264  13.889  1.00  0.00           H  
ATOM   1074 1HB  LEU A  69       8.155  -0.656  13.060  1.00  0.00           H  
ATOM   1075 2HB  LEU A  69       7.003   0.240  14.054  1.00  0.00           H  
ATOM   1076  HG  LEU A  69       7.719   0.920  11.179  1.00  0.00           H  
ATOM   1077 1HD1 LEU A  69       5.489   0.036  10.664  1.00  0.00           H  
ATOM   1078 2HD1 LEU A  69       6.548  -1.215  11.357  1.00  0.00           H  
ATOM   1079 3HD1 LEU A  69       5.290  -0.456  12.362  1.00  0.00           H  
ATOM   1080 1HD2 LEU A  69       5.772   2.430  11.363  1.00  0.00           H  
ATOM   1081 2HD2 LEU A  69       5.577   1.973  13.072  1.00  0.00           H  
ATOM   1082 3HD2 LEU A  69       7.027   2.860  12.548  1.00  0.00           H  
ATOM   1083  N   GLY A  70      10.427  -0.016  15.123  1.00  0.00           N  
ATOM   1084  CA  GLY A  70      10.893  -0.609  16.362  1.00  0.00           C  
ATOM   1085  C   GLY A  70      10.052  -1.802  16.775  1.00  0.00           C  
ATOM   1086  O   GLY A  70       9.742  -1.986  17.952  1.00  0.00           O  
ATOM   1087  H   GLY A  70      10.924  -0.212  14.267  1.00  0.00           H  
ATOM   1088 1HA  GLY A  70      11.930  -0.924  16.248  1.00  0.00           H  
ATOM   1089 2HA  GLY A  70      10.869   0.138  17.154  1.00  0.00           H  
ATOM   1090  N   VAL A  71       9.674  -2.620  15.797  1.00  0.00           N  
ATOM   1091  CA  VAL A  71       8.763  -3.724  16.050  1.00  0.00           C  
ATOM   1092  C   VAL A  71       9.451  -4.999  15.623  1.00  0.00           C  
ATOM   1093  O   VAL A  71      10.604  -4.971  15.215  1.00  0.00           O  
ATOM   1094  CB  VAL A  71       7.443  -3.550  15.275  1.00  0.00           C  
ATOM   1095  CG1 VAL A  71       6.735  -2.276  15.709  1.00  0.00           C  
ATOM   1096  CG2 VAL A  71       7.720  -3.532  13.779  1.00  0.00           C  
ATOM   1097  H   VAL A  71      10.022  -2.473  14.859  1.00  0.00           H  
ATOM   1098  HA  VAL A  71       8.535  -3.746  17.117  1.00  0.00           H  
ATOM   1099  HB  VAL A  71       6.781  -4.383  15.513  1.00  0.00           H  
ATOM   1100 1HG1 VAL A  71       5.804  -2.169  15.151  1.00  0.00           H  
ATOM   1101 2HG1 VAL A  71       6.515  -2.327  16.775  1.00  0.00           H  
ATOM   1102 3HG1 VAL A  71       7.376  -1.417  15.510  1.00  0.00           H  
ATOM   1103 1HG2 VAL A  71       6.782  -3.410  13.238  1.00  0.00           H  
ATOM   1104 2HG2 VAL A  71       8.387  -2.703  13.543  1.00  0.00           H  
ATOM   1105 3HG2 VAL A  71       8.189  -4.470  13.484  1.00  0.00           H  
ATOM   1106  N   SER A  72       8.759  -6.250  15.686  1.00  0.00           N  
ATOM   1107  CA  SER A  72       9.222  -7.553  15.227  1.00  0.00           C  
ATOM   1108  C   SER A  72       9.182  -7.628  13.709  1.00  0.00           C  
ATOM   1109  O   SER A  72       8.539  -6.796  13.056  1.00  0.00           O  
ATOM   1110  CB  SER A  72       8.369  -8.656  15.824  1.00  0.00           C  
ATOM   1111  OG  SER A  72       7.072  -8.632  15.291  1.00  0.00           O  
ATOM   1112  H   SER A  72       7.839  -6.173  16.095  1.00  0.00           H  
ATOM   1113  HA  SER A  72      10.250  -7.690  15.560  1.00  0.00           H  
ATOM   1114 1HB  SER A  72       8.830  -9.623  15.620  1.00  0.00           H  
ATOM   1115 2HB  SER A  72       8.324  -8.536  16.904  1.00  0.00           H  
ATOM   1116  HG  SER A  72       6.634  -9.417  15.628  1.00  0.00           H  
ATOM   1117  N   LEU A  73       9.871  -8.623  13.153  1.00  0.00           N  
ATOM   1118  CA  LEU A  73       9.873  -8.863  11.710  1.00  0.00           C  
ATOM   1119  C   LEU A  73       8.455  -9.227  11.236  1.00  0.00           C  
ATOM   1120  O   LEU A  73       8.014  -8.813  10.151  1.00  0.00           O  
ATOM   1121  CB  LEU A  73      10.854  -9.988  11.357  1.00  0.00           C  
ATOM   1122  CG  LEU A  73      10.998 -10.299   9.862  1.00  0.00           C  
ATOM   1123  CD1 LEU A  73      11.562  -9.082   9.142  1.00  0.00           C  
ATOM   1124  CD2 LEU A  73      11.903 -11.509   9.680  1.00  0.00           C  
ATOM   1125  H   LEU A  73      10.411  -9.230  13.751  1.00  0.00           H  
ATOM   1126  HA  LEU A  73      10.192  -7.950  11.209  1.00  0.00           H  
ATOM   1127 1HB  LEU A  73      11.839  -9.723  11.737  1.00  0.00           H  
ATOM   1128 2HB  LEU A  73      10.529 -10.902  11.855  1.00  0.00           H  
ATOM   1129  HG  LEU A  73      10.017 -10.513   9.438  1.00  0.00           H  
ATOM   1130 1HD1 LEU A  73      11.664  -9.302   8.079  1.00  0.00           H  
ATOM   1131 2HD1 LEU A  73      10.885  -8.237   9.272  1.00  0.00           H  
ATOM   1132 3HD1 LEU A  73      12.538  -8.833   9.556  1.00  0.00           H  
ATOM   1133 1HD2 LEU A  73      12.005 -11.731   8.617  1.00  0.00           H  
ATOM   1134 2HD2 LEU A  73      12.885 -11.296  10.102  1.00  0.00           H  
ATOM   1135 3HD2 LEU A  73      11.467 -12.369  10.189  1.00  0.00           H  
ATOM   1136  N   GLU A  74       7.647 -10.060  12.058  1.00  0.00           N  
ATOM   1137  CA  GLU A  74       6.289 -10.514  11.769  1.00  0.00           C  
ATOM   1138  C   GLU A  74       5.344  -9.336  11.636  1.00  0.00           C  
ATOM   1139  O   GLU A  74       4.456  -9.335  10.784  1.00  0.00           O  
ATOM   1140  CB  GLU A  74       5.792 -11.456  12.868  1.00  0.00           C  
ATOM   1141  CG  GLU A  74       6.536 -12.782  12.940  1.00  0.00           C  
ATOM   1142  CD  GLU A  74       7.831 -12.686  13.696  1.00  0.00           C  
ATOM   1143  OE1 GLU A  74       8.153 -11.616  14.153  1.00  0.00           O  
ATOM   1144  OE2 GLU A  74       8.502 -13.685  13.817  1.00  0.00           O  
ATOM   1145  H   GLU A  74       8.079 -10.328  12.930  1.00  0.00           H  
ATOM   1146  HA  GLU A  74       6.305 -11.043  10.816  1.00  0.00           H  
ATOM   1147 1HB  GLU A  74       5.886 -10.966  13.837  1.00  0.00           H  
ATOM   1148 2HB  GLU A  74       4.736 -11.673  12.710  1.00  0.00           H  
ATOM   1149 1HG  GLU A  74       5.897 -13.517  13.429  1.00  0.00           H  
ATOM   1150 2HG  GLU A  74       6.735 -13.132  11.928  1.00  0.00           H  
ATOM   1151  N   ALA A  75       5.546  -8.330  12.490  1.00  0.00           N  
ATOM   1152  CA  ALA A  75       4.762  -7.105  12.468  1.00  0.00           C  
ATOM   1153  C   ALA A  75       4.951  -6.338  11.167  1.00  0.00           C  
ATOM   1154  O   ALA A  75       3.982  -5.923  10.534  1.00  0.00           O  
ATOM   1155  CB  ALA A  75       5.127  -6.227  13.656  1.00  0.00           C  
ATOM   1156  H   ALA A  75       6.279  -8.432  13.178  1.00  0.00           H  
ATOM   1157  HA  ALA A  75       3.708  -7.377  12.540  1.00  0.00           H  
ATOM   1158 1HB  ALA A  75       4.530  -5.315  13.632  1.00  0.00           H  
ATOM   1159 2HB  ALA A  75       4.930  -6.766  14.582  1.00  0.00           H  
ATOM   1160 3HB  ALA A  75       6.184  -5.969  13.605  1.00  0.00           H  
ATOM   1161  N   ALA A  76       6.210  -6.160  10.779  1.00  0.00           N  
ATOM   1162  CA  ALA A  76       6.530  -5.429   9.570  1.00  0.00           C  
ATOM   1163  C   ALA A  76       5.965  -6.165   8.370  1.00  0.00           C  
ATOM   1164  O   ALA A  76       5.408  -5.552   7.459  1.00  0.00           O  
ATOM   1165  CB  ALA A  76       8.036  -5.244   9.446  1.00  0.00           C  
ATOM   1166  H   ALA A  76       6.960  -6.540  11.338  1.00  0.00           H  
ATOM   1167  HA  ALA A  76       6.059  -4.448   9.633  1.00  0.00           H  
ATOM   1168 1HB  ALA A  76       8.261  -4.693   8.531  1.00  0.00           H  
ATOM   1169 2HB  ALA A  76       8.406  -4.687  10.306  1.00  0.00           H  
ATOM   1170 3HB  ALA A  76       8.519  -6.219   9.410  1.00  0.00           H  
ATOM   1171  N   LEU A  77       6.104  -7.506   8.356  1.00  0.00           N  
ATOM   1172  CA  LEU A  77       5.605  -8.344   7.283  1.00  0.00           C  
ATOM   1173  C   LEU A  77       4.072  -8.240   7.187  1.00  0.00           C  
ATOM   1174  O   LEU A  77       3.512  -8.177   6.094  1.00  0.00           O  
ATOM   1175  CB  LEU A  77       6.024  -9.801   7.515  1.00  0.00           C  
ATOM   1176  CG  LEU A  77       7.500 -10.120   7.243  1.00  0.00           C  
ATOM   1177  CD1 LEU A  77       7.859 -11.452   7.888  1.00  0.00           C  
ATOM   1178  CD2 LEU A  77       7.743 -10.156   5.741  1.00  0.00           C  
ATOM   1179  H   LEU A  77       6.582  -7.938   9.135  1.00  0.00           H  
ATOM   1180  HA  LEU A  77       6.038  -7.999   6.346  1.00  0.00           H  
ATOM   1181 1HB  LEU A  77       5.814 -10.062   8.550  1.00  0.00           H  
ATOM   1182 2HB  LEU A  77       5.422 -10.443   6.871  1.00  0.00           H  
ATOM   1183  HG  LEU A  77       8.127  -9.351   7.694  1.00  0.00           H  
ATOM   1184 1HD1 LEU A  77       8.908 -11.678   7.695  1.00  0.00           H  
ATOM   1185 2HD1 LEU A  77       7.694 -11.392   8.963  1.00  0.00           H  
ATOM   1186 3HD1 LEU A  77       7.235 -12.239   7.467  1.00  0.00           H  
ATOM   1187 1HD2 LEU A  77       8.793 -10.382   5.548  1.00  0.00           H  
ATOM   1188 2HD2 LEU A  77       7.117 -10.926   5.289  1.00  0.00           H  
ATOM   1189 3HD2 LEU A  77       7.495  -9.186   5.309  1.00  0.00           H  
ATOM   1190  N   ALA A  78       3.272  -8.282   8.362  1.00  0.00           N  
ATOM   1191  CA  ALA A  78       1.814  -8.203   8.403  1.00  0.00           C  
ATOM   1192  C   ALA A  78       1.362  -6.864   7.841  1.00  0.00           C  
ATOM   1193  O   ALA A  78       0.301  -6.765   7.225  1.00  0.00           O  
ATOM   1194  CB  ALA A  78       1.299  -8.393   9.822  1.00  0.00           C  
ATOM   1195  H   ALA A  78       3.781  -8.433   9.222  1.00  0.00           H  
ATOM   1196  HA  ALA A  78       1.416  -8.998   7.772  1.00  0.00           H  
ATOM   1197 1HB  ALA A  78       0.212  -8.314   9.828  1.00  0.00           H  
ATOM   1198 2HB  ALA A  78       1.594  -9.377  10.187  1.00  0.00           H  
ATOM   1199 3HB  ALA A  78       1.722  -7.625  10.468  1.00  0.00           H  
ATOM   1200  N   ILE A  79       2.113  -5.674   8.056  1.00  0.00           N  
ATOM   1201  CA  ILE A  79       1.785  -4.340   7.573  1.00  0.00           C  
ATOM   1202  C   ILE A  79       1.901  -4.318   6.059  1.00  0.00           C  
ATOM   1203  O   ILE A  79       1.028  -3.796   5.366  1.00  0.00           O  
ATOM   1204  CB  ILE A  79       2.707  -3.272   8.189  1.00  0.00           C  
ATOM   1205  CG1 ILE A  79       2.452  -3.151   9.694  1.00  0.00           C  
ATOM   1206  CG2 ILE A  79       2.503  -1.932   7.500  1.00  0.00           C  
ATOM   1207  CD1 ILE A  79       3.516  -2.370  10.432  1.00  0.00           C  
ATOM   1208  H   ILE A  79       2.925  -5.798   8.643  1.00  0.00           H  
ATOM   1209  HA  ILE A  79       0.757  -4.113   7.858  1.00  0.00           H  
ATOM   1210  HB  ILE A  79       3.747  -3.578   8.070  1.00  0.00           H  
ATOM   1211 1HG1 ILE A  79       1.493  -2.662   9.861  1.00  0.00           H  
ATOM   1212 2HG1 ILE A  79       2.393  -4.146  10.135  1.00  0.00           H  
ATOM   1213 1HG2 ILE A  79       3.162  -1.189   7.948  1.00  0.00           H  
ATOM   1214 2HG2 ILE A  79       2.732  -2.029   6.440  1.00  0.00           H  
ATOM   1215 3HG2 ILE A  79       1.466  -1.616   7.619  1.00  0.00           H  
ATOM   1216 1HD1 ILE A  79       3.266  -2.327  11.492  1.00  0.00           H  
ATOM   1217 2HD1 ILE A  79       4.481  -2.863  10.307  1.00  0.00           H  
ATOM   1218 3HD1 ILE A  79       3.569  -1.359  10.031  1.00  0.00           H  
ATOM   1219  N   LEU A  80       2.996  -4.892   5.548  1.00  0.00           N  
ATOM   1220  CA  LEU A  80       3.256  -4.963   4.104  1.00  0.00           C  
ATOM   1221  C   LEU A  80       2.169  -5.782   3.426  1.00  0.00           C  
ATOM   1222  O   LEU A  80       1.763  -5.482   2.303  1.00  0.00           O  
ATOM   1223  CB  LEU A  80       4.629  -5.588   3.829  1.00  0.00           C  
ATOM   1224  CG  LEU A  80       5.840  -4.768   4.291  1.00  0.00           C  
ATOM   1225  CD1 LEU A  80       7.100  -5.615   4.185  1.00  0.00           C  
ATOM   1226  CD2 LEU A  80       5.954  -3.510   3.443  1.00  0.00           C  
ATOM   1227  H   LEU A  80       3.665  -5.290   6.191  1.00  0.00           H  
ATOM   1228  HA  LEU A  80       3.230  -3.949   3.705  1.00  0.00           H  
ATOM   1229 1HB  LEU A  80       4.677  -6.557   4.326  1.00  0.00           H  
ATOM   1230 2HB  LEU A  80       4.729  -5.750   2.755  1.00  0.00           H  
ATOM   1231  HG  LEU A  80       5.713  -4.490   5.338  1.00  0.00           H  
ATOM   1232 1HD1 LEU A  80       7.960  -5.032   4.513  1.00  0.00           H  
ATOM   1233 2HD1 LEU A  80       7.000  -6.498   4.816  1.00  0.00           H  
ATOM   1234 3HD1 LEU A  80       7.245  -5.923   3.150  1.00  0.00           H  
ATOM   1235 1HD2 LEU A  80       6.815  -2.926   3.772  1.00  0.00           H  
ATOM   1236 2HD2 LEU A  80       6.083  -3.786   2.396  1.00  0.00           H  
ATOM   1237 3HD2 LEU A  80       5.048  -2.914   3.552  1.00  0.00           H  
ATOM   1238  N   SER A  81       1.695  -6.984   4.075  1.00  0.00           N  
ATOM   1239  CA  SER A  81       0.636  -7.820   3.552  1.00  0.00           C  
ATOM   1240  C   SER A  81      -0.695  -7.091   3.534  1.00  0.00           C  
ATOM   1241  O   SER A  81      -1.494  -7.263   2.614  1.00  0.00           O  
ATOM   1242  CB  SER A  81       0.518  -9.084   4.382  1.00  0.00           C  
ATOM   1243  OG  SER A  81       1.664  -9.879   4.250  1.00  0.00           O  
ATOM   1244  H   SER A  81       2.160  -7.255   4.930  1.00  0.00           H  
ATOM   1245  HA  SER A  81       0.887  -8.080   2.524  1.00  0.00           H  
ATOM   1246 1HB  SER A  81       0.374  -8.820   5.429  1.00  0.00           H  
ATOM   1247 2HB  SER A  81      -0.357  -9.648   4.063  1.00  0.00           H  
ATOM   1248  HG  SER A  81       1.514 -10.653   4.799  1.00  0.00           H  
ATOM   1249  N   ALA A  82      -1.072  -6.287   4.680  1.00  0.00           N  
ATOM   1250  CA  ALA A  82      -2.309  -5.511   4.739  1.00  0.00           C  
ATOM   1251  C   ALA A  82      -2.362  -4.445   3.639  1.00  0.00           C  
ATOM   1252  O   ALA A  82      -3.414  -4.196   3.051  1.00  0.00           O  
ATOM   1253  CB  ALA A  82      -2.458  -4.864   6.109  1.00  0.00           C  
ATOM   1254  H   ALA A  82      -0.474  -6.322   5.493  1.00  0.00           H  
ATOM   1255  HA  ALA A  82      -3.145  -6.192   4.579  1.00  0.00           H  
ATOM   1256 1HB  ALA A  82      -3.387  -4.293   6.143  1.00  0.00           H  
ATOM   1257 2HB  ALA A  82      -2.479  -5.637   6.877  1.00  0.00           H  
ATOM   1258 3HB  ALA A  82      -1.616  -4.197   6.289  1.00  0.00           H  
ATOM   1259  N   ALA A  83      -1.180  -3.660   3.352  1.00  0.00           N  
ATOM   1260  CA  ALA A  83      -1.144  -2.643   2.301  1.00  0.00           C  
ATOM   1261  C   ALA A  83      -1.402  -3.260   0.916  1.00  0.00           C  
ATOM   1262  O   ALA A  83      -2.182  -2.731   0.126  1.00  0.00           O  
ATOM   1263  CB  ALA A  83       0.191  -1.917   2.312  1.00  0.00           C  
ATOM   1264  H   ALA A  83      -0.362  -3.799   3.930  1.00  0.00           H  
ATOM   1265  HA  ALA A  83      -1.940  -1.924   2.497  1.00  0.00           H  
ATOM   1266 1HB  ALA A  83       0.204  -1.164   1.524  1.00  0.00           H  
ATOM   1267 2HB  ALA A  83       0.336  -1.432   3.279  1.00  0.00           H  
ATOM   1268 3HB  ALA A  83       0.997  -2.630   2.142  1.00  0.00           H  
ATOM   1269  N   ALA A  84      -0.749  -4.376   0.628  1.00  0.00           N  
ATOM   1270  CA  ALA A  84      -0.889  -5.043  -0.665  1.00  0.00           C  
ATOM   1271  C   ALA A  84      -2.322  -5.522  -0.906  1.00  0.00           C  
ATOM   1272  O   ALA A  84      -2.810  -5.506  -2.036  1.00  0.00           O  
ATOM   1273  CB  ALA A  84       0.075  -6.215  -0.765  1.00  0.00           C  
ATOM   1274  H   ALA A  84      -0.136  -4.777   1.324  1.00  0.00           H  
ATOM   1275  HA  ALA A  84      -0.649  -4.321  -1.447  1.00  0.00           H  
ATOM   1276 1HB  ALA A  84      -0.040  -6.702  -1.733  1.00  0.00           H  
ATOM   1277 2HB  ALA A  84       1.098  -5.855  -0.660  1.00  0.00           H  
ATOM   1278 3HB  ALA A  84      -0.139  -6.931   0.028  1.00  0.00           H  
ATOM   1279  N   GLN A  85      -3.108  -6.121   0.191  1.00  0.00           N  
ATOM   1280  CA  GLN A  85      -4.479  -6.636   0.057  1.00  0.00           C  
ATOM   1281  C   GLN A  85      -5.559  -5.555   0.098  1.00  0.00           C  
ATOM   1282  O   GLN A  85      -6.609  -5.691  -0.528  1.00  0.00           O  
ATOM   1283  CB  GLN A  85      -4.757  -7.663   1.159  1.00  0.00           C  
ATOM   1284  CG  GLN A  85      -3.956  -8.948   1.027  1.00  0.00           C  
ATOM   1285  CD  GLN A  85      -4.333  -9.741  -0.210  1.00  0.00           C  
ATOM   1286  OE1 GLN A  85      -5.512 -10.014  -0.454  1.00  0.00           O  
ATOM   1287  NE2 GLN A  85      -3.333 -10.115  -0.999  1.00  0.00           N  
ATOM   1288  H   GLN A  85      -2.644  -6.186   1.086  1.00  0.00           H  
ATOM   1289  HA  GLN A  85      -4.569  -7.129  -0.910  1.00  0.00           H  
ATOM   1290 1HB  GLN A  85      -4.532  -7.224   2.131  1.00  0.00           H  
ATOM   1291 2HB  GLN A  85      -5.815  -7.924   1.154  1.00  0.00           H  
ATOM   1292 1HG  GLN A  85      -2.897  -8.699   0.965  1.00  0.00           H  
ATOM   1293 2HG  GLN A  85      -4.143  -9.570   1.903  1.00  0.00           H  
ATOM   1294 1HE2 GLN A  85      -3.520 -10.641  -1.830  1.00  0.00           H  
ATOM   1295 2HE2 GLN A  85      -2.392  -9.872  -0.763  1.00  0.00           H  
ATOM   1296  N   LEU A  86      -5.351  -4.360   0.879  1.00  0.00           N  
ATOM   1297  CA  LEU A  86      -6.202  -3.189   0.960  1.00  0.00           C  
ATOM   1298  C   LEU A  86      -6.128  -2.452  -0.370  1.00  0.00           C  
ATOM   1299  O   LEU A  86      -7.117  -1.877  -0.827  1.00  0.00           O  
ATOM   1300  CB  LEU A  86      -5.762  -2.272   2.108  1.00  0.00           C  
ATOM   1301  CG  LEU A  86      -6.082  -2.775   3.521  1.00  0.00           C  
ATOM   1302  CD1 LEU A  86      -5.332  -1.932   4.543  1.00  0.00           C  
ATOM   1303  CD2 LEU A  86      -7.584  -2.709   3.755  1.00  0.00           C  
ATOM   1304  H   LEU A  86      -4.498  -4.388   1.419  1.00  0.00           H  
ATOM   1305  HA  LEU A  86      -7.224  -3.523   1.128  1.00  0.00           H  
ATOM   1306 1HB  LEU A  86      -4.684  -2.127   2.044  1.00  0.00           H  
ATOM   1307 2HB  LEU A  86      -6.244  -1.303   1.983  1.00  0.00           H  
ATOM   1308  HG  LEU A  86      -5.744  -3.806   3.626  1.00  0.00           H  
ATOM   1309 1HD1 LEU A  86      -5.560  -2.290   5.548  1.00  0.00           H  
ATOM   1310 2HD1 LEU A  86      -4.260  -2.013   4.365  1.00  0.00           H  
ATOM   1311 3HD1 LEU A  86      -5.639  -0.891   4.451  1.00  0.00           H  
ATOM   1312 1HD2 LEU A  86      -7.812  -3.068   4.759  1.00  0.00           H  
ATOM   1313 2HD2 LEU A  86      -7.924  -1.678   3.651  1.00  0.00           H  
ATOM   1314 3HD2 LEU A  86      -8.094  -3.334   3.022  1.00  0.00           H  
ATOM   1315  N   GLY A  87      -4.951  -2.469  -0.991  1.00  0.00           N  
ATOM   1316  CA  GLY A  87      -4.755  -1.760  -2.234  1.00  0.00           C  
ATOM   1317  C   GLY A  87      -4.214  -0.367  -1.963  1.00  0.00           C  
ATOM   1318  O   GLY A  87      -4.500   0.584  -2.695  1.00  0.00           O  
ATOM   1319  H   GLY A  87      -4.181  -2.985  -0.592  1.00  0.00           H  
ATOM   1320 1HA  GLY A  87      -4.062  -2.315  -2.865  1.00  0.00           H  
ATOM   1321 2HA  GLY A  87      -5.700  -1.698  -2.773  1.00  0.00           H  
ATOM   1322  N   THR A  88      -3.418  -0.235  -0.909  1.00  0.00           N  
ATOM   1323  CA  THR A  88      -2.907   1.074  -0.579  1.00  0.00           C  
ATOM   1324  C   THR A  88      -1.406   1.080  -0.362  1.00  0.00           C  
ATOM   1325  O   THR A  88      -0.735   0.080  -0.586  1.00  0.00           O  
ATOM   1326  CB  THR A  88      -3.607   1.626   0.677  1.00  0.00           C  
ATOM   1327  OG1 THR A  88      -3.268   3.008   0.847  1.00  0.00           O  
ATOM   1328  CG2 THR A  88      -3.179   0.847   1.911  1.00  0.00           C  
ATOM   1329  H   THR A  88      -3.159  -1.023  -0.333  1.00  0.00           H  
ATOM   1330  HA  THR A  88      -3.067   1.732  -1.431  1.00  0.00           H  
ATOM   1331  HB  THR A  88      -4.687   1.543   0.558  1.00  0.00           H  
ATOM   1332  HG1 THR A  88      -3.919   3.429   1.414  1.00  0.00           H  
ATOM   1333 1HG2 THR A  88      -3.684   1.250   2.789  1.00  0.00           H  
ATOM   1334 2HG2 THR A  88      -3.446  -0.203   1.790  1.00  0.00           H  
ATOM   1335 3HG2 THR A  88      -2.101   0.934   2.041  1.00  0.00           H  
ATOM   1336  N   THR A  89      -0.844   2.222   0.119  1.00  0.00           N  
ATOM   1337  CA  THR A  89       0.602   2.318   0.289  1.00  0.00           C  
ATOM   1338  C   THR A  89       0.988   1.698   1.631  1.00  0.00           C  
ATOM   1339  O   THR A  89       0.120   1.477   2.484  1.00  0.00           O  
ATOM   1340  CB  THR A  89       1.087   3.778   0.218  1.00  0.00           C  
ATOM   1341  OG1 THR A  89       0.515   4.528   1.297  1.00  0.00           O  
ATOM   1342  CG2 THR A  89       0.682   4.410  -1.105  1.00  0.00           C  
ATOM   1343  H   THR A  89      -1.424   3.009   0.372  1.00  0.00           H  
ATOM   1344  HA  THR A  89       1.084   1.805  -0.543  1.00  0.00           H  
ATOM   1345  HB  THR A  89       2.173   3.805   0.310  1.00  0.00           H  
ATOM   1346  HG1 THR A  89       1.174   5.128   1.653  1.00  0.00           H  
ATOM   1347 1HG2 THR A  89       1.034   5.441  -1.138  1.00  0.00           H  
ATOM   1348 2HG2 THR A  89       1.125   3.849  -1.927  1.00  0.00           H  
ATOM   1349 3HG2 THR A  89      -0.403   4.394  -1.199  1.00  0.00           H  
ATOM   1350  N   VAL A  90       2.281   1.413   1.806  1.00  0.00           N  
ATOM   1351  CA  VAL A  90       2.760   0.878   3.073  1.00  0.00           C  
ATOM   1352  C   VAL A  90       2.663   1.937   4.171  1.00  0.00           C  
ATOM   1353  O   VAL A  90       2.186   1.665   5.294  1.00  0.00           O  
ATOM   1354  CB  VAL A  90       4.219   0.404   2.940  1.00  0.00           C  
ATOM   1355  CG1 VAL A  90       4.768  -0.017   4.295  1.00  0.00           C  
ATOM   1356  CG2 VAL A  90       4.302  -0.743   1.945  1.00  0.00           C  
ATOM   1357  H   VAL A  90       2.941   1.569   1.059  1.00  0.00           H  
ATOM   1358  HA  VAL A  90       2.070   0.101   3.402  1.00  0.00           H  
ATOM   1359  HB  VAL A  90       4.832   1.236   2.590  1.00  0.00           H  
ATOM   1360 1HG1 VAL A  90       5.800  -0.350   4.183  1.00  0.00           H  
ATOM   1361 2HG1 VAL A  90       4.733   0.829   4.982  1.00  0.00           H  
ATOM   1362 3HG1 VAL A  90       4.167  -0.834   4.694  1.00  0.00           H  
ATOM   1363 1HG2 VAL A  90       5.336  -1.073   1.855  1.00  0.00           H  
ATOM   1364 2HG2 VAL A  90       3.685  -1.572   2.292  1.00  0.00           H  
ATOM   1365 3HG2 VAL A  90       3.943  -0.406   0.972  1.00  0.00           H  
ATOM   1366  N   GLU A  91       3.064   3.157   3.824  1.00  0.00           N  
ATOM   1367  CA  GLU A  91       3.045   4.260   4.778  1.00  0.00           C  
ATOM   1368  C   GLU A  91       1.637   4.470   5.324  1.00  0.00           C  
ATOM   1369  O   GLU A  91       1.476   4.820   6.491  1.00  0.00           O  
ATOM   1370  CB  GLU A  91       3.549   5.547   4.123  1.00  0.00           C  
ATOM   1371  CG  GLU A  91       5.016   5.510   3.712  1.00  0.00           C  
ATOM   1372  CD  GLU A  91       5.241   4.788   2.413  1.00  0.00           C  
ATOM   1373  OE1 GLU A  91       4.281   4.367   1.815  1.00  0.00           O  
ATOM   1374  OE2 GLU A  91       6.376   4.656   2.019  1.00  0.00           O  
ATOM   1375  H   GLU A  91       3.389   3.327   2.883  1.00  0.00           H  
ATOM   1376  HA  GLU A  91       3.680   3.997   5.625  1.00  0.00           H  
ATOM   1377 1HB  GLU A  91       2.958   5.758   3.231  1.00  0.00           H  
ATOM   1378 2HB  GLU A  91       3.415   6.382   4.810  1.00  0.00           H  
ATOM   1379 1HG  GLU A  91       5.381   6.532   3.615  1.00  0.00           H  
ATOM   1380 2HG  GLU A  91       5.590   5.022   4.498  1.00  0.00           H  
ATOM   1381  N   GLU A  92       0.452   4.336   4.466  1.00  0.00           N  
ATOM   1382  CA  GLU A  92      -0.931   4.434   4.946  1.00  0.00           C  
ATOM   1383  C   GLU A  92      -1.304   3.287   5.883  1.00  0.00           C  
ATOM   1384  O   GLU A  92      -2.021   3.492   6.860  1.00  0.00           O  
ATOM   1385  CB  GLU A  92      -1.900   4.459   3.763  1.00  0.00           C  
ATOM   1386  CG  GLU A  92      -3.366   4.587   4.153  1.00  0.00           C  
ATOM   1387  CD  GLU A  92      -3.681   5.892   4.826  1.00  0.00           C  
ATOM   1388  OE1 GLU A  92      -2.923   6.819   4.668  1.00  0.00           O  
ATOM   1389  OE2 GLU A  92      -4.681   5.964   5.501  1.00  0.00           O  
ATOM   1390  H   GLU A  92       0.621   4.119   3.494  1.00  0.00           H  
ATOM   1391  HA  GLU A  92      -1.045   5.378   5.477  1.00  0.00           H  
ATOM   1392 1HB  GLU A  92      -1.654   5.298   3.111  1.00  0.00           H  
ATOM   1393 2HB  GLU A  92      -1.787   3.546   3.179  1.00  0.00           H  
ATOM   1394 1HG  GLU A  92      -3.978   4.498   3.255  1.00  0.00           H  
ATOM   1395 2HG  GLU A  92      -3.626   3.766   4.820  1.00  0.00           H  
ATOM   1396  N   ALA A  93      -0.840   1.947   5.605  1.00  0.00           N  
ATOM   1397  CA  ALA A  93      -1.069   0.792   6.468  1.00  0.00           C  
ATOM   1398  C   ALA A  93      -0.410   1.032   7.825  1.00  0.00           C  
ATOM   1399  O   ALA A  93      -0.939   0.651   8.860  1.00  0.00           O  
ATOM   1400  CB  ALA A  93      -0.534  -0.483   5.826  1.00  0.00           C  
ATOM   1401  H   ALA A  93      -0.373   1.814   4.718  1.00  0.00           H  
ATOM   1402  HA  ALA A  93      -2.144   0.685   6.612  1.00  0.00           H  
ATOM   1403 1HB  ALA A  93      -0.717  -1.329   6.487  1.00  0.00           H  
ATOM   1404 2HB  ALA A  93      -1.040  -0.650   4.875  1.00  0.00           H  
ATOM   1405 3HB  ALA A  93       0.538  -0.381   5.654  1.00  0.00           H  
ATOM   1406  N   VAL A  94       0.752   1.669   7.794  1.00  0.00           N  
ATOM   1407  CA  VAL A  94       1.483   2.004   9.004  1.00  0.00           C  
ATOM   1408  C   VAL A  94       0.684   3.050   9.798  1.00  0.00           C  
ATOM   1409  O   VAL A  94       0.376   2.822  10.967  1.00  0.00           O  
ATOM   1410  CB  VAL A  94       2.880   2.553   8.660  1.00  0.00           C  
ATOM   1411  CG1 VAL A  94       3.536   3.154   9.896  1.00  0.00           C  
ATOM   1412  CG2 VAL A  94       3.743   1.444   8.079  1.00  0.00           C  
ATOM   1413  H   VAL A  94       1.141   1.932   6.898  1.00  0.00           H  
ATOM   1414  HA  VAL A  94       1.550   1.110   9.626  1.00  0.00           H  
ATOM   1415  HB  VAL A  94       2.777   3.355   7.930  1.00  0.00           H  
ATOM   1416 1HG1 VAL A  94       4.522   3.537   9.634  1.00  0.00           H  
ATOM   1417 2HG1 VAL A  94       2.919   3.968  10.274  1.00  0.00           H  
ATOM   1418 3HG1 VAL A  94       3.638   2.386  10.663  1.00  0.00           H  
ATOM   1419 1HG2 VAL A  94       4.730   1.839   7.837  1.00  0.00           H  
ATOM   1420 2HG2 VAL A  94       3.843   0.638   8.807  1.00  0.00           H  
ATOM   1421 3HG2 VAL A  94       3.276   1.056   7.173  1.00  0.00           H  
ATOM   1422  N   ASN A  95       0.286   4.147   9.137  1.00  0.00           N  
ATOM   1423  CA  ASN A  95      -0.479   5.211   9.799  1.00  0.00           C  
ATOM   1424  C   ASN A  95      -1.737   4.684  10.449  1.00  0.00           C  
ATOM   1425  O   ASN A  95      -2.063   5.048  11.579  1.00  0.00           O  
ATOM   1426  CB  ASN A  95      -0.825   6.315   8.816  1.00  0.00           C  
ATOM   1427  CG  ASN A  95       0.366   7.156   8.450  1.00  0.00           C  
ATOM   1428  OD1 ASN A  95       1.372   7.177   9.169  1.00  0.00           O  
ATOM   1429  ND2 ASN A  95       0.273   7.850   7.344  1.00  0.00           N  
ATOM   1430  H   ASN A  95       0.518   4.244   8.159  1.00  0.00           H  
ATOM   1431  HA  ASN A  95       0.135   5.634  10.596  1.00  0.00           H  
ATOM   1432 1HB  ASN A  95      -1.239   5.876   7.907  1.00  0.00           H  
ATOM   1433 2HB  ASN A  95      -1.591   6.959   9.247  1.00  0.00           H  
ATOM   1434 1HD2 ASN A  95       1.035   8.428   7.051  1.00  0.00           H  
ATOM   1435 2HD2 ASN A  95      -0.560   7.803   6.794  1.00  0.00           H  
ATOM   1436  N   ARG A  96      -2.555   3.746   9.728  1.00  0.00           N  
ATOM   1437  CA  ARG A  96      -3.774   3.163  10.285  1.00  0.00           C  
ATOM   1438  C   ARG A  96      -3.469   2.213  11.441  1.00  0.00           C  
ATOM   1439  O   ARG A  96      -4.203   2.171  12.418  1.00  0.00           O  
ATOM   1440  CB  ARG A  96      -4.544   2.410   9.209  1.00  0.00           C  
ATOM   1441  CG  ARG A  96      -5.131   3.285   8.113  1.00  0.00           C  
ATOM   1442  CD  ARG A  96      -5.809   2.475   7.068  1.00  0.00           C  
ATOM   1443  NE  ARG A  96      -6.218   3.288   5.934  1.00  0.00           N  
ATOM   1444  CZ  ARG A  96      -6.978   2.847   4.913  1.00  0.00           C  
ATOM   1445  NH1 ARG A  96      -7.401   1.602   4.898  1.00  0.00           N  
ATOM   1446  NH2 ARG A  96      -7.297   3.665   3.926  1.00  0.00           N  
ATOM   1447  H   ARG A  96      -2.291   3.523   8.780  1.00  0.00           H  
ATOM   1448  HA  ARG A  96      -4.399   3.968  10.674  1.00  0.00           H  
ATOM   1449 1HB  ARG A  96      -3.888   1.682   8.736  1.00  0.00           H  
ATOM   1450 2HB  ARG A  96      -5.366   1.860   9.669  1.00  0.00           H  
ATOM   1451 1HG  ARG A  96      -5.862   3.969   8.545  1.00  0.00           H  
ATOM   1452 2HG  ARG A  96      -4.333   3.858   7.639  1.00  0.00           H  
ATOM   1453 1HD  ARG A  96      -5.128   1.704   6.709  1.00  0.00           H  
ATOM   1454 2HD  ARG A  96      -6.696   2.007   7.492  1.00  0.00           H  
ATOM   1455  HE  ARG A  96      -5.912   4.251   5.911  1.00  0.00           H  
ATOM   1456 1HH1 ARG A  96      -7.157   0.976   5.653  1.00  0.00           H  
ATOM   1457 2HH1 ARG A  96      -7.970   1.272   4.133  1.00  0.00           H  
ATOM   1458 1HH2 ARG A  96      -6.972   4.622   3.937  1.00  0.00           H  
ATOM   1459 2HH2 ARG A  96      -7.866   3.335   3.161  1.00  0.00           H  
ATOM   1460  N   ALA A  97      -2.316   1.322  11.332  1.00  0.00           N  
ATOM   1461  CA  ALA A  97      -1.930   0.367  12.351  1.00  0.00           C  
ATOM   1462  C   ALA A  97      -1.555   1.144  13.613  1.00  0.00           C  
ATOM   1463  O   ALA A  97      -1.883   0.723  14.703  1.00  0.00           O  
ATOM   1464  CB  ALA A  97      -0.770  -0.487  11.867  1.00  0.00           C  
ATOM   1465  H   ALA A  97      -1.818   1.332  10.455  1.00  0.00           H  
ATOM   1466  HA  ALA A  97      -2.784  -0.282  12.550  1.00  0.00           H  
ATOM   1467 1HB  ALA A  97      -0.492  -1.200  12.642  1.00  0.00           H  
ATOM   1468 2HB  ALA A  97      -1.067  -1.027  10.968  1.00  0.00           H  
ATOM   1469 3HB  ALA A  97       0.081   0.152  11.639  1.00  0.00           H  
ATOM   1470  N   LEU A  98      -0.874   2.278  13.448  1.00  0.00           N  
ATOM   1471  CA  LEU A  98      -0.483   3.126  14.576  1.00  0.00           C  
ATOM   1472  C   LEU A  98      -1.672   3.794  15.265  1.00  0.00           C  
ATOM   1473  O   LEU A  98      -1.664   3.955  16.470  1.00  0.00           O  
ATOM   1474  CB  LEU A  98       0.494   4.206  14.094  1.00  0.00           C  
ATOM   1475  CG  LEU A  98       1.881   3.707  13.669  1.00  0.00           C  
ATOM   1476  CD1 LEU A  98       2.641   4.837  12.987  1.00  0.00           C  
ATOM   1477  CD2 LEU A  98       2.635   3.198  14.888  1.00  0.00           C  
ATOM   1478  H   LEU A  98      -0.622   2.559  12.512  1.00  0.00           H  
ATOM   1479  HA  LEU A  98      -0.010   2.498  15.332  1.00  0.00           H  
ATOM   1480 1HB  LEU A  98       0.051   4.720  13.243  1.00  0.00           H  
ATOM   1481 2HB  LEU A  98       0.635   4.930  14.897  1.00  0.00           H  
ATOM   1482  HG  LEU A  98       1.770   2.897  12.947  1.00  0.00           H  
ATOM   1483 1HD1 LEU A  98       3.626   4.482  12.685  1.00  0.00           H  
ATOM   1484 2HD1 LEU A  98       2.089   5.167  12.108  1.00  0.00           H  
ATOM   1485 3HD1 LEU A  98       2.753   5.670  13.681  1.00  0.00           H  
ATOM   1486 1HD2 LEU A  98       3.620   2.843  14.586  1.00  0.00           H  
ATOM   1487 2HD2 LEU A  98       2.747   4.007  15.610  1.00  0.00           H  
ATOM   1488 3HD2 LEU A  98       2.078   2.380  15.345  1.00  0.00           H  
ATOM   1489  N   ASN A  99      -2.830   4.315  14.496  1.00  0.00           N  
ATOM   1490  CA  ASN A  99      -4.081   4.822  15.061  1.00  0.00           C  
ATOM   1491  C   ASN A  99      -4.772   3.750  15.890  1.00  0.00           C  
ATOM   1492  O   ASN A  99      -5.312   4.031  16.960  1.00  0.00           O  
ATOM   1493  CB  ASN A  99      -5.003   5.327  13.966  1.00  0.00           C  
ATOM   1494  CG  ASN A  99      -4.541   6.631  13.378  1.00  0.00           C  
ATOM   1495  OD1 ASN A  99      -3.761   7.364  13.997  1.00  0.00           O  
ATOM   1496  ND2 ASN A  99      -5.006   6.935  12.193  1.00  0.00           N  
ATOM   1497  H   ASN A  99      -2.712   4.305  13.493  1.00  0.00           H  
ATOM   1498  HA  ASN A  99      -3.848   5.652  15.729  1.00  0.00           H  
ATOM   1499 1HB  ASN A  99      -5.063   4.584  13.170  1.00  0.00           H  
ATOM   1500 2HB  ASN A  99      -6.007   5.459  14.368  1.00  0.00           H  
ATOM   1501 1HD2 ASN A  99      -4.733   7.791  11.753  1.00  0.00           H  
ATOM   1502 2HD2 ASN A  99      -5.635   6.312  11.728  1.00  0.00           H  
ATOM   1503  N   LEU A 100      -4.819   2.363  15.450  1.00  0.00           N  
ATOM   1504  CA  LEU A 100      -5.366   1.195  16.124  1.00  0.00           C  
ATOM   1505  C   LEU A 100      -4.505   0.855  17.339  1.00  0.00           C  
ATOM   1506  O   LEU A 100      -5.015   0.463  18.389  1.00  0.00           O  
ATOM   1507  CB  LEU A 100      -5.426  -0.002  15.167  1.00  0.00           C  
ATOM   1508  CG  LEU A 100      -6.430   0.119  14.013  1.00  0.00           C  
ATOM   1509  CD1 LEU A 100      -6.234  -1.040  13.045  1.00  0.00           C  
ATOM   1510  CD2 LEU A 100      -7.846   0.133  14.570  1.00  0.00           C  
ATOM   1511  H   LEU A 100      -4.427   2.258  14.525  1.00  0.00           H  
ATOM   1512  HA  LEU A 100      -6.379   1.428  16.453  1.00  0.00           H  
ATOM   1513 1HB  LEU A 100      -4.439  -0.150  14.733  1.00  0.00           H  
ATOM   1514 2HB  LEU A 100      -5.686  -0.893  15.740  1.00  0.00           H  
ATOM   1515  HG  LEU A 100      -6.245   1.045  13.466  1.00  0.00           H  
ATOM   1516 1HD1 LEU A 100      -6.947  -0.953  12.225  1.00  0.00           H  
ATOM   1517 2HD1 LEU A 100      -5.220  -1.014  12.647  1.00  0.00           H  
ATOM   1518 3HD1 LEU A 100      -6.396  -1.982  13.569  1.00  0.00           H  
ATOM   1519 1HD2 LEU A 100      -8.558   0.221  13.750  1.00  0.00           H  
ATOM   1520 2HD2 LEU A 100      -8.031  -0.791  15.116  1.00  0.00           H  
ATOM   1521 3HD2 LEU A 100      -7.963   0.983  15.244  1.00  0.00           H  
ATOM   1522  N   LYS A 101      -3.193   0.993  17.177  1.00  0.00           N  
ATOM   1523  CA  LYS A 101      -2.263   0.714  18.256  1.00  0.00           C  
ATOM   1524  C   LYS A 101      -2.716   1.449  19.528  1.00  0.00           C  
ATOM   1525  O   LYS A 101      -2.986   0.815  20.553  1.00  0.00           O  
ATOM   1526  CB  LYS A 101      -0.843   1.129  17.865  1.00  0.00           C  
ATOM   1527  CG  LYS A 101       0.209   0.850  18.930  1.00  0.00           C  
ATOM   1528  CD  LYS A 101       1.528   1.529  18.594  1.00  0.00           C  
ATOM   1529  CE  LYS A 101       2.643   1.063  19.520  1.00  0.00           C  
ATOM   1530  NZ  LYS A 101       2.475   1.590  20.902  1.00  0.00           N  
ATOM   1531  H   LYS A 101      -2.834   1.299  16.285  1.00  0.00           H  
ATOM   1532  HA  LYS A 101      -2.292  -0.355  18.469  1.00  0.00           H  
ATOM   1533 1HB  LYS A 101      -0.548   0.603  16.957  1.00  0.00           H  
ATOM   1534 2HB  LYS A 101      -0.823   2.196  17.647  1.00  0.00           H  
ATOM   1535 1HG  LYS A 101      -0.144   1.215  19.894  1.00  0.00           H  
ATOM   1536 2HG  LYS A 101       0.373  -0.225  19.006  1.00  0.00           H  
ATOM   1537 1HD  LYS A 101       1.804   1.301  17.564  1.00  0.00           H  
ATOM   1538 2HD  LYS A 101       1.417   2.608  18.692  1.00  0.00           H  
ATOM   1539 1HE  LYS A 101       2.653  -0.025  19.558  1.00  0.00           H  
ATOM   1540 2HE  LYS A 101       3.604   1.400  19.130  1.00  0.00           H  
ATOM   1541 1HZ  LYS A 101       3.233   1.260  21.483  1.00  0.00           H  
ATOM   1542 2HZ  LYS A 101       2.483   2.601  20.881  1.00  0.00           H  
ATOM   1543 3HZ  LYS A 101       1.596   1.269  21.281  1.00  0.00           H  
ATOM   1544  N   THR A 102      -2.860   2.773  19.449  1.00  0.00           N  
ATOM   1545  CA  THR A 102      -3.149   3.560  20.645  1.00  0.00           C  
ATOM   1546  C   THR A 102      -4.638   3.572  20.994  1.00  0.00           C  
ATOM   1547  O   THR A 102      -5.022   3.784  22.145  1.00  0.00           O  
ATOM   1548  CB  THR A 102      -2.654   5.008  20.475  1.00  0.00           C  
ATOM   1549  OG1 THR A 102      -3.360   5.634  19.396  1.00  0.00           O  
ATOM   1550  CG2 THR A 102      -1.162   5.030  20.180  1.00  0.00           C  
ATOM   1551  H   THR A 102      -2.770   3.243  18.560  1.00  0.00           H  
ATOM   1552  HA  THR A 102      -2.638   3.103  21.492  1.00  0.00           H  
ATOM   1553  HB  THR A 102      -2.845   5.567  21.390  1.00  0.00           H  
ATOM   1554  HG1 THR A 102      -4.224   5.921  19.703  1.00  0.00           H  
ATOM   1555 1HG2 THR A 102      -0.829   6.061  20.064  1.00  0.00           H  
ATOM   1556 2HG2 THR A 102      -0.620   4.565  21.004  1.00  0.00           H  
ATOM   1557 3HG2 THR A 102      -0.965   4.479  19.261  1.00  0.00           H  
ATOM   1558  N   LYS A 103      -5.479   3.335  20.004  1.00  0.00           N  
ATOM   1559  CA  LYS A 103      -6.910   3.225  20.247  1.00  0.00           C  
ATOM   1560  C   LYS A 103      -7.304   1.933  20.971  1.00  0.00           C  
ATOM   1561  O   LYS A 103      -8.151   1.949  21.869  1.00  0.00           O  
ATOM   1562  CB  LYS A 103      -7.669   3.328  18.923  1.00  0.00           C  
ATOM   1563  CG  LYS A 103      -9.184   3.282  19.061  1.00  0.00           C  
ATOM   1564  CD  LYS A 103      -9.869   3.515  17.722  1.00  0.00           C  
ATOM   1565  CE  LYS A 103     -11.384   3.478  17.859  1.00  0.00           C  
ATOM   1566  NZ  LYS A 103     -12.067   3.725  16.561  1.00  0.00           N  
ATOM   1567  H   LYS A 103      -5.132   3.231  19.060  1.00  0.00           H  
ATOM   1568  HA  LYS A 103      -7.213   4.041  20.904  1.00  0.00           H  
ATOM   1569 1HB  LYS A 103      -7.407   4.262  18.425  1.00  0.00           H  
ATOM   1570 2HB  LYS A 103      -7.367   2.512  18.266  1.00  0.00           H  
ATOM   1571 1HG  LYS A 103      -9.484   2.306  19.447  1.00  0.00           H  
ATOM   1572 2HG  LYS A 103      -9.509   4.048  19.764  1.00  0.00           H  
ATOM   1573 1HD  LYS A 103      -9.572   4.488  17.327  1.00  0.00           H  
ATOM   1574 2HD  LYS A 103      -9.558   2.746  17.016  1.00  0.00           H  
ATOM   1575 1HE  LYS A 103     -11.690   2.504  18.238  1.00  0.00           H  
ATOM   1576 2HE  LYS A 103     -11.703   4.237  18.574  1.00  0.00           H  
ATOM   1577 1HZ  LYS A 103     -13.067   3.693  16.695  1.00  0.00           H  
ATOM   1578 2HZ  LYS A 103     -11.804   4.636  16.209  1.00  0.00           H  
ATOM   1579 3HZ  LYS A 103     -11.793   3.016  15.896  1.00  0.00           H  
ATOM   1580  N   LEU A 104      -6.695   0.815  20.589  1.00  0.00           N  
ATOM   1581  CA  LEU A 104      -7.071  -0.482  21.155  1.00  0.00           C  
ATOM   1582  C   LEU A 104      -6.162  -0.937  22.302  1.00  0.00           C  
ATOM   1583  O   LEU A 104      -6.569  -1.767  23.118  1.00  0.00           O  
ATOM   1584  CB  LEU A 104      -7.057  -1.546  20.050  1.00  0.00           C  
ATOM   1585  CG  LEU A 104      -7.978  -1.274  18.853  1.00  0.00           C  
ATOM   1586  CD1 LEU A 104      -7.766  -2.348  17.794  1.00  0.00           C  
ATOM   1587  CD2 LEU A 104      -9.425  -1.246  19.321  1.00  0.00           C  
ATOM   1588  H   LEU A 104      -5.960   0.854  19.897  1.00  0.00           H  
ATOM   1589  HA  LEU A 104      -8.079  -0.403  21.561  1.00  0.00           H  
ATOM   1590 1HB  LEU A 104      -6.041  -1.641  19.671  1.00  0.00           H  
ATOM   1591 2HB  LEU A 104      -7.352  -2.502  20.483  1.00  0.00           H  
ATOM   1592  HG  LEU A 104      -7.721  -0.312  18.407  1.00  0.00           H  
ATOM   1593 1HD1 LEU A 104      -8.420  -2.155  16.944  1.00  0.00           H  
ATOM   1594 2HD1 LEU A 104      -6.727  -2.333  17.464  1.00  0.00           H  
ATOM   1595 3HD1 LEU A 104      -7.999  -3.325  18.216  1.00  0.00           H  
ATOM   1596 1HD2 LEU A 104     -10.079  -1.052  18.471  1.00  0.00           H  
ATOM   1597 2HD2 LEU A 104      -9.682  -2.208  19.764  1.00  0.00           H  
ATOM   1598 3HD2 LEU A 104      -9.552  -0.458  20.063  1.00  0.00           H  
ATOM   1599  N   GLY A 105      -4.939  -0.411  22.352  1.00  0.00           N  
ATOM   1600  CA  GLY A 105      -3.929  -0.895  23.281  1.00  0.00           C  
ATOM   1601  C   GLY A 105      -3.196  -2.153  22.830  1.00  0.00           C  
ATOM   1602  O   GLY A 105      -2.904  -3.034  23.644  1.00  0.00           O  
ATOM   1603  H   GLY A 105      -4.709   0.347  21.725  1.00  0.00           H  
ATOM   1604 1HA  GLY A 105      -3.185  -0.116  23.449  1.00  0.00           H  
ATOM   1605 2HA  GLY A 105      -4.394  -1.105  24.244  1.00  0.00           H  
ATOM   1606  N   VAL A 106      -2.888  -2.244  21.534  1.00  0.00           N  
ATOM   1607  CA  VAL A 106      -2.302  -3.462  20.981  1.00  0.00           C  
ATOM   1608  C   VAL A 106      -1.009  -3.137  20.237  1.00  0.00           C  
ATOM   1609  O   VAL A 106      -0.690  -1.972  20.013  1.00  0.00           O  
ATOM   1610  CB  VAL A 106      -3.290  -4.150  20.021  1.00  0.00           C  
ATOM   1611  CG1 VAL A 106      -4.585  -4.492  20.745  1.00  0.00           C  
ATOM   1612  CG2 VAL A 106      -3.562  -3.251  18.825  1.00  0.00           C  
ATOM   1613  H   VAL A 106      -3.061  -1.459  20.922  1.00  0.00           H  
ATOM   1614  HA  VAL A 106      -2.037  -4.125  21.805  1.00  0.00           H  
ATOM   1615  HB  VAL A 106      -2.857  -5.091  19.680  1.00  0.00           H  
ATOM   1616 1HG1 VAL A 106      -5.272  -4.978  20.052  1.00  0.00           H  
ATOM   1617 2HG1 VAL A 106      -4.372  -5.164  21.575  1.00  0.00           H  
ATOM   1618 3HG1 VAL A 106      -5.041  -3.577  21.124  1.00  0.00           H  
ATOM   1619 1HG2 VAL A 106      -4.260  -3.745  18.150  1.00  0.00           H  
ATOM   1620 2HG2 VAL A 106      -3.991  -2.309  19.167  1.00  0.00           H  
ATOM   1621 3HG2 VAL A 106      -2.628  -3.055  18.298  1.00  0.00           H  
ATOM   1622  N   ASP A 107      -0.251  -4.162  19.870  1.00  0.00           N  
ATOM   1623  CA  ASP A 107       0.965  -3.924  19.114  1.00  0.00           C  
ATOM   1624  C   ASP A 107       0.678  -3.797  17.604  1.00  0.00           C  
ATOM   1625  O   ASP A 107      -0.474  -3.846  17.163  1.00  0.00           O  
ATOM   1626  CB  ASP A 107       1.967  -5.054  19.364  1.00  0.00           C  
ATOM   1627  CG  ASP A 107       1.455  -6.412  18.903  1.00  0.00           C  
ATOM   1628  OD1 ASP A 107       0.472  -6.448  18.202  1.00  0.00           O  
ATOM   1629  OD2 ASP A 107       2.053  -7.400  19.256  1.00  0.00           O  
ATOM   1630  H   ASP A 107      -0.506  -5.109  20.107  1.00  0.00           H  
ATOM   1631  HA  ASP A 107       1.395  -2.974  19.440  1.00  0.00           H  
ATOM   1632 1HB  ASP A 107       2.899  -4.836  18.841  1.00  0.00           H  
ATOM   1633 2HB  ASP A 107       2.195  -5.110  20.428  1.00  0.00           H  
ATOM   1634  N   LEU A 108       1.794  -3.633  16.681  1.00  0.00           N  
ATOM   1635  CA  LEU A 108       1.622  -3.341  15.276  1.00  0.00           C  
ATOM   1636  C   LEU A 108       1.172  -4.615  14.574  1.00  0.00           C  
ATOM   1637  O   LEU A 108       0.444  -4.563  13.599  1.00  0.00           O  
ATOM   1638  CB  LEU A 108       2.927  -2.820  14.662  1.00  0.00           C  
ATOM   1639  CG  LEU A 108       3.138  -1.302  14.738  1.00  0.00           C  
ATOM   1640  CD1 LEU A 108       2.113  -0.602  13.857  1.00  0.00           C  
ATOM   1641  CD2 LEU A 108       3.020  -0.845  16.184  1.00  0.00           C  
ATOM   1642  H   LEU A 108       2.730  -3.688  17.061  1.00  0.00           H  
ATOM   1643  HA  LEU A 108       0.865  -2.563  15.175  1.00  0.00           H  
ATOM   1644 1HB  LEU A 108       3.764  -3.296  15.170  1.00  0.00           H  
ATOM   1645 2HB  LEU A 108       2.956  -3.107  13.611  1.00  0.00           H  
ATOM   1646  HG  LEU A 108       4.130  -1.053  14.358  1.00  0.00           H  
ATOM   1647 1HD1 LEU A 108       2.263   0.476  13.910  1.00  0.00           H  
ATOM   1648 2HD1 LEU A 108       2.233  -0.933  12.825  1.00  0.00           H  
ATOM   1649 3HD1 LEU A 108       1.109  -0.846  14.202  1.00  0.00           H  
ATOM   1650 1HD2 LEU A 108       3.171   0.234  16.238  1.00  0.00           H  
ATOM   1651 2HD2 LEU A 108       2.029  -1.092  16.564  1.00  0.00           H  
ATOM   1652 3HD2 LEU A 108       3.776  -1.347  16.787  1.00  0.00           H  
ATOM   1653  N   LEU A 109       1.607  -5.758  15.092  1.00  0.00           N  
ATOM   1654  CA  LEU A 109       1.244  -7.047  14.518  1.00  0.00           C  
ATOM   1655  C   LEU A 109      -0.240  -7.338  14.687  1.00  0.00           C  
ATOM   1656  O   LEU A 109      -0.901  -7.801  13.759  1.00  0.00           O  
ATOM   1657  CB  LEU A 109       2.066  -8.165  15.172  1.00  0.00           C  
ATOM   1658  CG  LEU A 109       1.758  -9.587  14.688  1.00  0.00           C  
ATOM   1659  CD1 LEU A 109       1.969  -9.668  13.182  1.00  0.00           C  
ATOM   1660  CD2 LEU A 109       2.652 -10.578  15.419  1.00  0.00           C  
ATOM   1661  H   LEU A 109       2.205  -5.731  15.906  1.00  0.00           H  
ATOM   1662  HA  LEU A 109       1.464  -7.023  13.450  1.00  0.00           H  
ATOM   1663 1HB  LEU A 109       3.122  -7.973  14.987  1.00  0.00           H  
ATOM   1664 2HB  LEU A 109       1.896  -8.137  16.248  1.00  0.00           H  
ATOM   1665  HG  LEU A 109       0.713  -9.823  14.891  1.00  0.00           H  
ATOM   1666 1HD1 LEU A 109       1.750 -10.679  12.837  1.00  0.00           H  
ATOM   1667 2HD1 LEU A 109       1.304  -8.963  12.683  1.00  0.00           H  
ATOM   1668 3HD1 LEU A 109       3.003  -9.421  12.946  1.00  0.00           H  
ATOM   1669 1HD2 LEU A 109       2.433 -11.589  15.075  1.00  0.00           H  
ATOM   1670 2HD2 LEU A 109       3.697 -10.344  15.215  1.00  0.00           H  
ATOM   1671 3HD2 LEU A 109       2.468 -10.511  16.491  1.00  0.00           H  
ATOM   1672  N   THR A 110      -0.775  -7.072  15.867  1.00  0.00           N  
ATOM   1673  CA  THR A 110      -2.219  -7.205  16.059  1.00  0.00           C  
ATOM   1674  C   THR A 110      -3.064  -6.221  15.241  1.00  0.00           C  
ATOM   1675  O   THR A 110      -4.064  -6.603  14.635  1.00  0.00           O  
ATOM   1676  CB  THR A 110      -2.570  -7.042  17.549  1.00  0.00           C  
ATOM   1677  OG1 THR A 110      -1.850  -8.013  18.321  1.00  0.00           O  
ATOM   1678  CG2 THR A 110      -4.063  -7.231  17.770  1.00  0.00           C  
ATOM   1679  H   THR A 110      -0.203  -6.776  16.643  1.00  0.00           H  
ATOM   1680  HA  THR A 110      -2.514  -8.204  15.733  1.00  0.00           H  
ATOM   1681  HB  THR A 110      -2.282  -6.046  17.885  1.00  0.00           H  
ATOM   1682  HG1 THR A 110      -0.929  -7.752  18.383  1.00  0.00           H  
ATOM   1683 1HG2 THR A 110      -4.293  -7.112  18.828  1.00  0.00           H  
ATOM   1684 2HG2 THR A 110      -4.613  -6.487  17.194  1.00  0.00           H  
ATOM   1685 3HG2 THR A 110      -4.356  -8.229  17.445  1.00  0.00           H  
ATOM   1686  N   ALA A 111      -2.699  -4.818  15.166  1.00  0.00           N  
ATOM   1687  CA  ALA A 111      -3.348  -3.754  14.404  1.00  0.00           C  
ATOM   1688  C   ALA A 111      -3.266  -4.099  12.917  1.00  0.00           C  
ATOM   1689  O   ALA A 111      -4.187  -3.851  12.159  1.00  0.00           O  
ATOM   1690  CB  ALA A 111      -2.699  -2.408  14.685  1.00  0.00           C  
ATOM   1691  H   ALA A 111      -1.906  -4.593  15.747  1.00  0.00           H  
ATOM   1692  HA  ALA A 111      -4.394  -3.708  14.709  1.00  0.00           H  
ATOM   1693 1HB  ALA A 111      -3.200  -1.635  14.106  1.00  0.00           H  
ATOM   1694 2HB  ALA A 111      -2.783  -2.178  15.747  1.00  0.00           H  
ATOM   1695 3HB  ALA A 111      -1.647  -2.446  14.405  1.00  0.00           H  
ATOM   1696  N   ALA A 112      -1.995  -4.680  12.350  1.00  0.00           N  
ATOM   1697  CA  ALA A 112      -1.789  -5.089  10.963  1.00  0.00           C  
ATOM   1698  C   ALA A 112      -2.721  -6.205  10.576  1.00  0.00           C  
ATOM   1699  O   ALA A 112      -3.150  -6.299   9.428  1.00  0.00           O  
ATOM   1700  CB  ALA A 112      -0.345  -5.517  10.740  1.00  0.00           C  
ATOM   1701  H   ALA A 112      -1.239  -4.784  13.011  1.00  0.00           H  
ATOM   1702  HA  ALA A 112      -2.007  -4.236  10.321  1.00  0.00           H  
ATOM   1703 1HB  ALA A 112      -0.214  -5.825   9.702  1.00  0.00           H  
ATOM   1704 2HB  ALA A 112       0.320  -4.680  10.957  1.00  0.00           H  
ATOM   1705 3HB  ALA A 112      -0.106  -6.350  11.400  1.00  0.00           H  
ATOM   1706  N   LEU A 113      -3.049  -7.261  11.518  1.00  0.00           N  
ATOM   1707  CA  LEU A 113      -4.035  -8.313  11.298  1.00  0.00           C  
ATOM   1708  C   LEU A 113      -5.458  -7.781  11.103  1.00  0.00           C  
ATOM   1709  O   LEU A 113      -6.203  -8.267  10.254  1.00  0.00           O  
ATOM   1710  CB  LEU A 113      -4.016  -9.288  12.481  1.00  0.00           C  
ATOM   1711  CG  LEU A 113      -4.977 -10.479  12.378  1.00  0.00           C  
ATOM   1712  CD1 LEU A 113      -4.628 -11.309  11.151  1.00  0.00           C  
ATOM   1713  CD2 LEU A 113      -4.889 -11.314  13.646  1.00  0.00           C  
ATOM   1714  H   LEU A 113      -2.527  -7.250  12.383  1.00  0.00           H  
ATOM   1715  HA  LEU A 113      -3.766  -8.854  10.392  1.00  0.00           H  
ATOM   1716 1HB  LEU A 113      -3.007  -9.685  12.589  1.00  0.00           H  
ATOM   1717 2HB  LEU A 113      -4.266  -8.738  13.389  1.00  0.00           H  
ATOM   1718  HG  LEU A 113      -5.997 -10.113  12.254  1.00  0.00           H  
ATOM   1719 1HD1 LEU A 113      -5.311 -12.155  11.077  1.00  0.00           H  
ATOM   1720 2HD1 LEU A 113      -4.717 -10.693  10.256  1.00  0.00           H  
ATOM   1721 3HD1 LEU A 113      -3.606 -11.675  11.238  1.00  0.00           H  
ATOM   1722 1HD2 LEU A 113      -5.573 -12.160  13.573  1.00  0.00           H  
ATOM   1723 2HD2 LEU A 113      -3.870 -11.682  13.771  1.00  0.00           H  
ATOM   1724 3HD2 LEU A 113      -5.161 -10.702  14.506  1.00  0.00           H  
ATOM   1725  N   ALA A 114      -5.832  -6.780  11.894  1.00  0.00           N  
ATOM   1726  CA  ALA A 114      -7.123  -6.114  11.718  1.00  0.00           C  
ATOM   1727  C   ALA A 114      -7.213  -5.449  10.344  1.00  0.00           C  
ATOM   1728  O   ALA A 114      -8.256  -5.492   9.690  1.00  0.00           O  
ATOM   1729  CB  ALA A 114      -7.344  -5.088  12.820  1.00  0.00           C  
ATOM   1730  H   ALA A 114      -5.217  -6.470  12.633  1.00  0.00           H  
ATOM   1731  HA  ALA A 114      -7.904  -6.871  11.777  1.00  0.00           H  
ATOM   1732 1HB  ALA A 114      -8.308  -4.600  12.672  1.00  0.00           H  
ATOM   1733 2HB  ALA A 114      -7.332  -5.586  13.788  1.00  0.00           H  
ATOM   1734 3HB  ALA A 114      -6.552  -4.340  12.786  1.00  0.00           H  
ATOM   1735  N   LEU A 115      -6.081  -4.802   9.867  1.00  0.00           N  
ATOM   1736  CA  LEU A 115      -6.098  -4.173   8.556  1.00  0.00           C  
ATOM   1737  C   LEU A 115      -6.262  -5.215   7.462  1.00  0.00           C  
ATOM   1738  O   LEU A 115      -7.013  -5.014   6.507  1.00  0.00           O  
ATOM   1739  CB  LEU A 115      -4.806  -3.379   8.329  1.00  0.00           C  
ATOM   1740  CG  LEU A 115      -4.621  -2.141   9.215  1.00  0.00           C  
ATOM   1741  CD1 LEU A 115      -3.229  -1.563   8.999  1.00  0.00           C  
ATOM   1742  CD2 LEU A 115      -5.696  -1.116   8.886  1.00  0.00           C  
ATOM   1743  H   LEU A 115      -5.238  -4.762  10.421  1.00  0.00           H  
ATOM   1744  HA  LEU A 115      -6.955  -3.501   8.514  1.00  0.00           H  
ATOM   1745 1HB  LEU A 115      -3.958  -4.039   8.501  1.00  0.00           H  
ATOM   1746 2HB  LEU A 115      -4.778  -3.050   7.290  1.00  0.00           H  
ATOM   1747  HG  LEU A 115      -4.703  -2.429  10.264  1.00  0.00           H  
ATOM   1748 1HD1 LEU A 115      -3.097  -0.685   9.629  1.00  0.00           H  
ATOM   1749 2HD1 LEU A 115      -2.480  -2.311   9.260  1.00  0.00           H  
ATOM   1750 3HD1 LEU A 115      -3.111  -1.281   7.953  1.00  0.00           H  
ATOM   1751 1HD2 LEU A 115      -5.565  -0.236   9.517  1.00  0.00           H  
ATOM   1752 2HD2 LEU A 115      -5.614  -0.826   7.839  1.00  0.00           H  
ATOM   1753 3HD2 LEU A 115      -6.679  -1.549   9.067  1.00  0.00           H  
ATOM   1754  N   LEU A 116      -5.534  -6.304   7.660  1.00  0.00           N  
ATOM   1755  CA  LEU A 116      -5.619  -7.401   6.692  1.00  0.00           C  
ATOM   1756  C   LEU A 116      -7.022  -8.029   6.708  1.00  0.00           C  
ATOM   1757  O   LEU A 116      -7.592  -8.323   5.656  1.00  0.00           O  
ATOM   1758  CB  LEU A 116      -4.563  -8.469   7.005  1.00  0.00           C  
ATOM   1759  CG  LEU A 116      -4.534  -9.673   6.055  1.00  0.00           C  
ATOM   1760  CD1 LEU A 116      -4.168  -9.206   4.653  1.00  0.00           C  
ATOM   1761  CD2 LEU A 116      -3.534 -10.700   6.568  1.00  0.00           C  
ATOM   1762  H   LEU A 116      -4.924  -6.400   8.458  1.00  0.00           H  
ATOM   1763  HA  LEU A 116      -5.441  -6.991   5.700  1.00  0.00           H  
ATOM   1764 1HB  LEU A 116      -3.579  -8.003   6.980  1.00  0.00           H  
ATOM   1765 2HB  LEU A 116      -4.738  -8.846   8.013  1.00  0.00           H  
ATOM   1766  HG  LEU A 116      -5.525 -10.124   6.009  1.00  0.00           H  
ATOM   1767 1HD1 LEU A 116      -4.148 -10.062   3.978  1.00  0.00           H  
ATOM   1768 2HD1 LEU A 116      -4.910  -8.488   4.304  1.00  0.00           H  
ATOM   1769 3HD1 LEU A 116      -3.186  -8.735   4.671  1.00  0.00           H  
ATOM   1770 1HD2 LEU A 116      -3.514 -11.556   5.893  1.00  0.00           H  
ATOM   1771 2HD2 LEU A 116      -2.542 -10.250   6.613  1.00  0.00           H  
ATOM   1772 3HD2 LEU A 116      -3.829 -11.029   7.564  1.00  0.00           H  
ATOM   1773  N   THR A 117      -7.555  -8.224   7.896  1.00  0.00           N  
ATOM   1774  CA  THR A 117      -8.884  -8.797   8.030  1.00  0.00           C  
ATOM   1775  C   THR A 117      -9.944  -8.016   7.241  1.00  0.00           C  
ATOM   1776  O   THR A 117     -10.768  -8.606   6.540  1.00  0.00           O  
ATOM   1777  CB  THR A 117      -9.294  -8.864   9.512  1.00  0.00           C  
ATOM   1778  OG1 THR A 117      -8.372  -9.696  10.228  1.00  0.00           O  
ATOM   1779  CG2 THR A 117     -10.698  -9.435   9.652  1.00  0.00           C  
ATOM   1780  H   THR A 117      -7.040  -7.976   8.729  1.00  0.00           H  
ATOM   1781  HA  THR A 117      -8.860  -9.808   7.624  1.00  0.00           H  
ATOM   1782  HB  THR A 117      -9.271  -7.864   9.943  1.00  0.00           H  
ATOM   1783  HG1 THR A 117      -7.526  -9.248  10.295  1.00  0.00           H  
ATOM   1784 1HG2 THR A 117     -10.970  -9.474  10.706  1.00  0.00           H  
ATOM   1785 2HG2 THR A 117     -11.403  -8.798   9.119  1.00  0.00           H  
ATOM   1786 3HG2 THR A 117     -10.727 -10.438   9.231  1.00  0.00           H  
ATOM   1787  N   ALA A 118     -10.022  -6.547   7.282  1.00  0.00           N  
ATOM   1788  CA  ALA A 118     -10.925  -5.687   6.531  1.00  0.00           C  
ATOM   1789  C   ALA A 118     -10.810  -5.949   5.011  1.00  0.00           C  
ATOM   1790  O   ALA A 118     -11.817  -5.964   4.295  1.00  0.00           O  
ATOM   1791  CB  ALA A 118     -10.654  -4.227   6.862  1.00  0.00           C  
ATOM   1792  H   ALA A 118      -9.379  -6.129   7.941  1.00  0.00           H  
ATOM   1793  HA  ALA A 118     -11.946  -5.934   6.821  1.00  0.00           H  
ATOM   1794 1HB  ALA A 118     -11.338  -3.593   6.292  1.00  0.00           H  
ATOM   1795 2HB  ALA A 118     -10.809  -4.061   7.928  1.00  0.00           H  
ATOM   1796 3HB  ALA A 118      -9.626  -3.979   6.599  1.00  0.00           H  
ATOM   1797  N   ALA A 119      -9.513  -6.140   4.470  1.00  0.00           N  
ATOM   1798  CA  ALA A 119      -9.240  -6.464   3.070  1.00  0.00           C  
ATOM   1799  C   ALA A 119      -9.821  -7.813   2.643  1.00  0.00           C  
ATOM   1800  O   ALA A 119     -10.311  -7.963   1.524  1.00  0.00           O  
ATOM   1801  CB  ALA A 119      -7.743  -6.453   2.806  1.00  0.00           C  
ATOM   1802  H   ALA A 119      -8.741  -5.946   5.090  1.00  0.00           H  
ATOM   1803  HA  ALA A 119      -9.714  -5.703   2.448  1.00  0.00           H  
ATOM   1804 1HB  ALA A 119      -7.555  -6.696   1.760  1.00  0.00           H  
ATOM   1805 2HB  ALA A 119      -7.340  -5.464   3.025  1.00  0.00           H  
ATOM   1806 3HB  ALA A 119      -7.256  -7.192   3.441  1.00  0.00           H  
ATOM   1807  N   LYS A 120      -9.771  -8.830   3.555  1.00  0.00           N  
ATOM   1808  CA  LYS A 120     -10.275 -10.159   3.229  1.00  0.00           C  
ATOM   1809  C   LYS A 120     -11.770 -10.315   3.464  1.00  0.00           C  
ATOM   1810  O   LYS A 120     -12.444 -11.062   2.752  1.00  0.00           O  
ATOM   1811  CB  LYS A 120      -9.519 -11.215   4.037  1.00  0.00           C  
ATOM   1812  CG  LYS A 120      -8.041 -11.336   3.688  1.00  0.00           C  
ATOM   1813  CD  LYS A 120      -7.849 -11.892   2.285  1.00  0.00           C  
ATOM   1814  CE  LYS A 120      -6.378 -12.139   1.983  1.00  0.00           C  
ATOM   1815  NZ  LYS A 120      -6.173 -12.660   0.604  1.00  0.00           N  
ATOM   1816  H   LYS A 120      -9.377  -8.662   4.470  1.00  0.00           H  
ATOM   1817  HA  LYS A 120     -10.086 -10.352   2.172  1.00  0.00           H  
ATOM   1818 1HB  LYS A 120      -9.593 -10.982   5.100  1.00  0.00           H  
ATOM   1819 2HB  LYS A 120      -9.980 -12.191   3.883  1.00  0.00           H  
ATOM   1820 1HG  LYS A 120      -7.571 -10.353   3.747  1.00  0.00           H  
ATOM   1821 2HG  LYS A 120      -7.551 -11.997   4.402  1.00  0.00           H  
ATOM   1822 1HD  LYS A 120      -8.395 -12.832   2.188  1.00  0.00           H  
ATOM   1823 2HD  LYS A 120      -8.245 -11.185   1.556  1.00  0.00           H  
ATOM   1824 1HE  LYS A 120      -5.823 -11.209   2.094  1.00  0.00           H  
ATOM   1825 2HE  LYS A 120      -5.978 -12.863   2.693  1.00  0.00           H  
ATOM   1826 1HZ  LYS A 120      -5.187 -12.811   0.444  1.00  0.00           H  
ATOM   1827 2HZ  LYS A 120      -6.669 -13.533   0.496  1.00  0.00           H  
ATOM   1828 3HZ  LYS A 120      -6.523 -11.989  -0.065  1.00  0.00           H  
ATOM   1829  N   LEU A 121     -12.284  -9.605   4.466  1.00  0.00           N  
ATOM   1830  CA  LEU A 121     -13.703  -9.641   4.829  1.00  0.00           C  
ATOM   1831  C   LEU A 121     -14.525  -8.777   3.889  1.00  0.00           C  
ATOM   1832  O   LEU A 121     -15.675  -9.078   3.607  1.00  0.00           O  
ATOM   1833  CB  LEU A 121     -13.900  -9.162   6.273  1.00  0.00           C  
ATOM   1834  CG  LEU A 121     -13.842 -10.253   7.350  1.00  0.00           C  
ATOM   1835  CD1 LEU A 121     -15.141 -11.047   7.339  1.00  0.00           C  
ATOM   1836  CD2 LEU A 121     -12.646 -11.158   7.093  1.00  0.00           C  
ATOM   1837  H   LEU A 121     -11.654  -9.024   4.999  1.00  0.00           H  
ATOM   1838  HA  LEU A 121     -14.048 -10.673   4.776  1.00  0.00           H  
ATOM   1839 1HB  LEU A 121     -13.129  -8.428   6.504  1.00  0.00           H  
ATOM   1840 2HB  LEU A 121     -14.871  -8.674   6.348  1.00  0.00           H  
ATOM   1841  HG  LEU A 121     -13.742  -9.790   8.332  1.00  0.00           H  
ATOM   1842 1HD1 LEU A 121     -15.100 -11.822   8.105  1.00  0.00           H  
ATOM   1843 2HD1 LEU A 121     -15.978 -10.379   7.545  1.00  0.00           H  
ATOM   1844 3HD1 LEU A 121     -15.277 -11.509   6.362  1.00  0.00           H  
ATOM   1845 1HD2 LEU A 121     -12.604 -11.934   7.858  1.00  0.00           H  
ATOM   1846 2HD2 LEU A 121     -12.746 -11.623   6.111  1.00  0.00           H  
ATOM   1847 3HD2 LEU A 121     -11.730 -10.568   7.123  1.00  0.00           H  
ATOM   1848  N   GLY A 122     -13.964  -7.588   3.244  1.00  0.00           N  
ATOM   1849  CA  GLY A 122     -14.639  -6.657   2.376  1.00  0.00           C  
ATOM   1850  C   GLY A 122     -15.390  -5.604   3.154  1.00  0.00           C  
ATOM   1851  O   GLY A 122     -16.337  -5.022   2.637  1.00  0.00           O  
ATOM   1852  H   GLY A 122     -12.990  -7.439   3.464  1.00  0.00           H  
ATOM   1853 1HA  GLY A 122     -13.910  -6.174   1.726  1.00  0.00           H  
ATOM   1854 2HA  GLY A 122     -15.334  -7.197   1.735  1.00  0.00           H  
ATOM   1855  N   THR A 123     -14.920  -5.179   4.359  1.00  0.00           N  
ATOM   1856  CA  THR A 123     -15.498  -4.238   5.310  1.00  0.00           C  
ATOM   1857  C   THR A 123     -14.513  -3.102   5.556  1.00  0.00           C  
ATOM   1858  O   THR A 123     -13.395  -3.121   5.033  1.00  0.00           O  
ATOM   1859  CB  THR A 123     -15.858  -4.924   6.642  1.00  0.00           C  
ATOM   1860  OG1 THR A 123     -14.655  -5.295   7.329  1.00  0.00           O  
ATOM   1861  CG2 THR A 123     -16.698  -6.165   6.392  1.00  0.00           C  
ATOM   1862  H   THR A 123     -14.017  -5.590   4.558  1.00  0.00           H  
ATOM   1863  HA  THR A 123     -16.439  -3.868   4.902  1.00  0.00           H  
ATOM   1864  HB  THR A 123     -16.418  -4.231   7.267  1.00  0.00           H  
ATOM   1865  HG1 THR A 123     -14.246  -4.511   7.703  1.00  0.00           H  
ATOM   1866 1HG2 THR A 123     -16.944  -6.637   7.343  1.00  0.00           H  
ATOM   1867 2HG2 THR A 123     -17.619  -5.885   5.879  1.00  0.00           H  
ATOM   1868 3HG2 THR A 123     -16.139  -6.867   5.774  1.00  0.00           H  
ATOM   1869  N   THR A 124     -14.905  -2.124   6.362  1.00  0.00           N  
ATOM   1870  CA  THR A 124     -13.975  -1.059   6.699  1.00  0.00           C  
ATOM   1871  C   THR A 124     -13.056  -1.577   7.794  1.00  0.00           C  
ATOM   1872  O   THR A 124     -13.308  -2.636   8.385  1.00  0.00           O  
ATOM   1873  CB  THR A 124     -14.699   0.217   7.163  1.00  0.00           C  
ATOM   1874  OG1 THR A 124     -15.349  -0.026   8.418  1.00  0.00           O  
ATOM   1875  CG2 THR A 124     -15.737   0.645   6.136  1.00  0.00           C  
ATOM   1876  H   THR A 124     -15.840  -2.101   6.745  1.00  0.00           H  
ATOM   1877  HA  THR A 124     -13.462  -0.746   5.789  1.00  0.00           H  
ATOM   1878  HB  THR A 124     -13.974   1.021   7.294  1.00  0.00           H  
ATOM   1879  HG1 THR A 124     -15.622   0.808   8.804  1.00  0.00           H  
ATOM   1880 1HG2 THR A 124     -16.239   1.549   6.480  1.00  0.00           H  
ATOM   1881 2HG2 THR A 124     -15.246   0.843   5.183  1.00  0.00           H  
ATOM   1882 3HG2 THR A 124     -16.471  -0.150   6.007  1.00  0.00           H  
ATOM   1883  N   VAL A 125     -12.002  -0.822   8.086  1.00  0.00           N  
ATOM   1884  CA  VAL A 125     -11.074  -1.209   9.132  1.00  0.00           C  
ATOM   1885  C   VAL A 125     -11.793  -1.182  10.470  1.00  0.00           C  
ATOM   1886  O   VAL A 125     -11.670  -2.120  11.266  1.00  0.00           O  
ATOM   1887  CB  VAL A 125      -9.863  -0.258   9.167  1.00  0.00           C  
ATOM   1888  CG1 VAL A 125      -8.998  -0.544  10.387  1.00  0.00           C  
ATOM   1889  CG2 VAL A 125      -9.053  -0.404   7.887  1.00  0.00           C  
ATOM   1890  H   VAL A 125     -11.840   0.034   7.576  1.00  0.00           H  
ATOM   1891  HA  VAL A 125     -10.739  -2.227   8.938  1.00  0.00           H  
ATOM   1892  HB  VAL A 125     -10.219   0.767   9.258  1.00  0.00           H  
ATOM   1893 1HG1 VAL A 125      -8.146   0.138  10.397  1.00  0.00           H  
ATOM   1894 2HG1 VAL A 125      -9.589  -0.398  11.292  1.00  0.00           H  
ATOM   1895 3HG1 VAL A 125      -8.640  -1.571  10.347  1.00  0.00           H  
ATOM   1896 1HG2 VAL A 125      -8.198   0.271   7.919  1.00  0.00           H  
ATOM   1897 2HG2 VAL A 125      -8.701  -1.431   7.794  1.00  0.00           H  
ATOM   1898 3HG2 VAL A 125      -9.679  -0.156   7.030  1.00  0.00           H  
ATOM   1899  N   GLU A 126     -12.581  -0.128  10.696  1.00  0.00           N  
ATOM   1900  CA  GLU A 126     -13.321   0.029  11.950  1.00  0.00           C  
ATOM   1901  C   GLU A 126     -14.326  -1.096  12.159  1.00  0.00           C  
ATOM   1902  O   GLU A 126     -14.549  -1.537  13.279  1.00  0.00           O  
ATOM   1903  CB  GLU A 126     -14.047   1.377  11.974  1.00  0.00           C  
ATOM   1904  CG  GLU A 126     -13.124   2.588  11.958  1.00  0.00           C  
ATOM   1905  CD  GLU A 126     -12.603   2.907  10.584  1.00  0.00           C  
ATOM   1906  OE1 GLU A 126     -13.003   2.253   9.651  1.00  0.00           O  
ATOM   1907  OE2 GLU A 126     -11.804   3.806  10.467  1.00  0.00           O  
ATOM   1908  H   GLU A 126     -12.667   0.578   9.982  1.00  0.00           H  
ATOM   1909  HA  GLU A 126     -12.612  -0.017  12.778  1.00  0.00           H  
ATOM   1910 1HB  GLU A 126     -14.709   1.449  11.112  1.00  0.00           H  
ATOM   1911 2HB  GLU A 126     -14.665   1.440  12.869  1.00  0.00           H  
ATOM   1912 1HG  GLU A 126     -13.668   3.451  12.337  1.00  0.00           H  
ATOM   1913 2HG  GLU A 126     -12.284   2.400  12.625  1.00  0.00           H  
ATOM   1914  N   GLU A 127     -15.076  -1.617  11.022  1.00  0.00           N  
ATOM   1915  CA  GLU A 127     -16.037  -2.712  11.110  1.00  0.00           C  
ATOM   1916  C   GLU A 127     -15.316  -4.008  11.470  1.00  0.00           C  
ATOM   1917  O   GLU A 127     -15.810  -4.787  12.280  1.00  0.00           O  
ATOM   1918  CB  GLU A 127     -16.792  -2.876   9.790  1.00  0.00           C  
ATOM   1919  CG  GLU A 127     -17.822  -1.789   9.514  1.00  0.00           C  
ATOM   1920  CD  GLU A 127     -18.427  -1.889   8.141  1.00  0.00           C  
ATOM   1921  OE1 GLU A 127     -17.698  -2.122   7.207  1.00  0.00           O  
ATOM   1922  OE2 GLU A 127     -19.619  -1.734   8.027  1.00  0.00           O  
ATOM   1923  H   GLU A 127     -14.946  -1.145  10.139  1.00  0.00           H  
ATOM   1924  HA  GLU A 127     -16.754  -2.478  11.896  1.00  0.00           H  
ATOM   1925 1HB  GLU A 127     -16.082  -2.880   8.962  1.00  0.00           H  
ATOM   1926 2HB  GLU A 127     -17.309  -3.836   9.782  1.00  0.00           H  
ATOM   1927 1HG  GLU A 127     -18.617  -1.862  10.256  1.00  0.00           H  
ATOM   1928 2HG  GLU A 127     -17.347  -0.815   9.626  1.00  0.00           H  
ATOM   1929  N   ALA A 128     -14.144  -4.230  10.879  1.00  0.00           N  
ATOM   1930  CA  ALA A 128     -13.387  -5.444  11.158  1.00  0.00           C  
ATOM   1931  C   ALA A 128     -12.983  -5.526  12.641  1.00  0.00           C  
ATOM   1932  O   ALA A 128     -13.057  -6.594  13.264  1.00  0.00           O  
ATOM   1933  CB  ALA A 128     -12.165  -5.547  10.231  1.00  0.00           C  
ATOM   1934  H   ALA A 128     -13.767  -3.556  10.228  1.00  0.00           H  
ATOM   1935  HA  ALA A 128     -14.039  -6.298  10.977  1.00  0.00           H  
ATOM   1936 1HB  ALA A 128     -11.615  -6.461  10.457  1.00  0.00           H  
ATOM   1937 2HB  ALA A 128     -12.497  -5.573   9.192  1.00  0.00           H  
ATOM   1938 3HB  ALA A 128     -11.518  -4.686  10.383  1.00  0.00           H  
ATOM   1939  N   VAL A 129     -12.557  -4.390  13.189  1.00  0.00           N  
ATOM   1940  CA  VAL A 129     -12.124  -4.284  14.579  1.00  0.00           C  
ATOM   1941  C   VAL A 129     -13.311  -4.456  15.517  1.00  0.00           C  
ATOM   1942  O   VAL A 129     -13.245  -5.215  16.474  1.00  0.00           O  
ATOM   1943  CB  VAL A 129     -11.456  -2.920  14.835  1.00  0.00           C  
ATOM   1944  CG1 VAL A 129     -11.211  -2.718  16.322  1.00  0.00           C  
ATOM   1945  CG2 VAL A 129     -10.154  -2.825  14.056  1.00  0.00           C  
ATOM   1946  H   VAL A 129     -12.538  -3.565  12.606  1.00  0.00           H  
ATOM   1947  HA  VAL A 129     -11.394  -5.070  14.774  1.00  0.00           H  
ATOM   1948  HB  VAL A 129     -12.133  -2.128  14.511  1.00  0.00           H  
ATOM   1949 1HG1 VAL A 129     -10.739  -1.748  16.486  1.00  0.00           H  
ATOM   1950 2HG1 VAL A 129     -12.160  -2.753  16.857  1.00  0.00           H  
ATOM   1951 3HG1 VAL A 129     -10.556  -3.506  16.693  1.00  0.00           H  
ATOM   1952 1HG2 VAL A 129      -9.688  -1.857  14.241  1.00  0.00           H  
ATOM   1953 2HG2 VAL A 129      -9.480  -3.619  14.375  1.00  0.00           H  
ATOM   1954 3HG2 VAL A 129     -10.359  -2.931  12.990  1.00  0.00           H  
ATOM   1955  N   GLN A 130     -14.407  -3.753  15.224  1.00  0.00           N  
ATOM   1956  CA  GLN A 130     -15.631  -3.850  16.024  1.00  0.00           C  
ATOM   1957  C   GLN A 130     -16.253  -5.255  16.045  1.00  0.00           C  
ATOM   1958  O   GLN A 130     -16.718  -5.723  17.084  1.00  0.00           O  
ATOM   1959  CB  GLN A 130     -16.664  -2.846  15.506  1.00  0.00           C  
ATOM   1960  CG  GLN A 130     -16.313  -1.394  15.783  1.00  0.00           C  
ATOM   1961  CD  GLN A 130     -17.318  -0.430  15.179  1.00  0.00           C  
ATOM   1962  OE1 GLN A 130     -17.955  -0.731  14.166  1.00  0.00           O  
ATOM   1963  NE2 GLN A 130     -17.464   0.735  15.798  1.00  0.00           N  
ATOM   1964  H   GLN A 130     -14.389  -3.135  14.425  1.00  0.00           H  
ATOM   1965  HA  GLN A 130     -15.390  -3.601  17.057  1.00  0.00           H  
ATOM   1966 1HB  GLN A 130     -16.779  -2.964  14.429  1.00  0.00           H  
ATOM   1967 2HB  GLN A 130     -17.632  -3.051  15.963  1.00  0.00           H  
ATOM   1968 1HG  GLN A 130     -16.293  -1.235  16.861  1.00  0.00           H  
ATOM   1969 2HG  GLN A 130     -15.334  -1.179  15.355  1.00  0.00           H  
ATOM   1970 1HE2 GLN A 130     -18.113   1.412  15.446  1.00  0.00           H  
ATOM   1971 2HE2 GLN A 130     -16.927   0.938  16.617  1.00  0.00           H  
ATOM   1972  N   GLU A 131     -16.272  -5.946  14.906  1.00  0.00           N  
ATOM   1973  CA  GLU A 131     -16.806  -7.308  14.881  1.00  0.00           C  
ATOM   1974  C   GLU A 131     -15.894  -8.249  15.676  1.00  0.00           C  
ATOM   1975  O   GLU A 131     -16.369  -9.115  16.411  1.00  0.00           O  
ATOM   1976  CB  GLU A 131     -16.949  -7.805  13.441  1.00  0.00           C  
ATOM   1977  CG  GLU A 131     -18.089  -7.161  12.664  1.00  0.00           C  
ATOM   1978  CD  GLU A 131     -18.159  -7.625  11.236  1.00  0.00           C  
ATOM   1979  OE1 GLU A 131     -17.130  -7.910  10.672  1.00  0.00           O  
ATOM   1980  OE2 GLU A 131     -19.244  -7.695  10.708  1.00  0.00           O  
ATOM   1981  H   GLU A 131     -15.920  -5.540  14.051  1.00  0.00           H  
ATOM   1982  HA  GLU A 131     -17.792  -7.302  15.348  1.00  0.00           H  
ATOM   1983 1HB  GLU A 131     -16.024  -7.614  12.896  1.00  0.00           H  
ATOM   1984 2HB  GLU A 131     -17.112  -8.882  13.442  1.00  0.00           H  
ATOM   1985 1HG  GLU A 131     -19.031  -7.398  13.158  1.00  0.00           H  
ATOM   1986 2HG  GLU A 131     -17.963  -6.079  12.684  1.00  0.00           H  
ATOM   1987  N   ALA A 132     -14.588  -8.067  15.518  1.00  0.00           N  
ATOM   1988  CA  ALA A 132     -13.613  -8.851  16.268  1.00  0.00           C  
ATOM   1989  C   ALA A 132     -13.743  -8.575  17.768  1.00  0.00           C  
ATOM   1990  O   ALA A 132     -13.609  -9.490  18.573  1.00  0.00           O  
ATOM   1991  CB  ALA A 132     -12.210  -8.572  15.774  1.00  0.00           C  
ATOM   1992  H   ALA A 132     -14.260  -7.372  14.862  1.00  0.00           H  
ATOM   1993  HA  ALA A 132     -13.837  -9.905  16.115  1.00  0.00           H  
ATOM   1994 1HB  ALA A 132     -11.498  -9.167  16.348  1.00  0.00           H  
ATOM   1995 2HB  ALA A 132     -12.137  -8.837  14.719  1.00  0.00           H  
ATOM   1996 3HB  ALA A 132     -11.983  -7.516  15.901  1.00  0.00           H  
ATOM   1997  N   LEU A 133     -13.987  -7.163  18.303  1.00  0.00           N  
ATOM   1998  CA  LEU A 133     -14.220  -6.871  19.726  1.00  0.00           C  
ATOM   1999  C   LEU A 133     -15.507  -7.512  20.295  1.00  0.00           C  
ATOM   2000  O   LEU A 133     -15.567  -7.830  21.482  1.00  0.00           O  
ATOM   2001  CB  LEU A 133     -14.283  -5.352  19.929  1.00  0.00           C  
ATOM   2002  CG  LEU A 133     -12.968  -4.597  19.702  1.00  0.00           C  
ATOM   2003  CD1 LEU A 133     -13.238  -3.098  19.688  1.00  0.00           C  
ATOM   2004  CD2 LEU A 133     -11.976  -4.963  20.797  1.00  0.00           C  
ATOM   2005  H   LEU A 133     -14.001  -6.405  17.636  1.00  0.00           H  
ATOM   2006  HA  LEU A 133     -13.415  -7.319  20.307  1.00  0.00           H  
ATOM   2007 1HB  LEU A 133     -15.023  -4.940  19.244  1.00  0.00           H  
ATOM   2008 2HB  LEU A 133     -14.610  -5.151  20.949  1.00  0.00           H  
ATOM   2009  HG  LEU A 133     -12.553  -4.870  18.731  1.00  0.00           H  
ATOM   2010 1HD1 LEU A 133     -12.303  -2.561  19.528  1.00  0.00           H  
ATOM   2011 2HD1 LEU A 133     -13.935  -2.861  18.884  1.00  0.00           H  
ATOM   2012 3HD1 LEU A 133     -13.668  -2.797  20.643  1.00  0.00           H  
ATOM   2013 1HD2 LEU A 133     -11.041  -4.426  20.635  1.00  0.00           H  
ATOM   2014 2HD2 LEU A 133     -12.389  -4.689  21.768  1.00  0.00           H  
ATOM   2015 3HD2 LEU A 133     -11.788  -6.037  20.772  1.00  0.00           H  
ATOM   2016  N   GLN A 134     -16.682  -7.665  19.448  1.00  0.00           N  
ATOM   2017  CA  GLN A 134     -17.913  -8.383  19.787  1.00  0.00           C  
ATOM   2018  C   GLN A 134     -17.654  -9.887  19.918  1.00  0.00           C  
ATOM   2019  O   GLN A 134     -18.121 -10.527  20.860  1.00  0.00           O  
ATOM   2020  CB  GLN A 134     -18.992  -8.127  18.731  1.00  0.00           C  
ATOM   2021  CG  GLN A 134     -19.530  -6.707  18.723  1.00  0.00           C  
ATOM   2022  CD  GLN A 134     -20.530  -6.473  17.607  1.00  0.00           C  
ATOM   2023  OE1 GLN A 134     -20.469  -7.116  16.555  1.00  0.00           O  
ATOM   2024  NE2 GLN A 134     -21.458  -5.548  17.828  1.00  0.00           N  
ATOM   2025  H   GLN A 134     -16.605  -7.219  18.545  1.00  0.00           H  
ATOM   2026  HA  GLN A 134     -18.273  -8.017  20.749  1.00  0.00           H  
ATOM   2027 1HB  GLN A 134     -18.589  -8.340  17.741  1.00  0.00           H  
ATOM   2028 2HB  GLN A 134     -19.830  -8.804  18.896  1.00  0.00           H  
ATOM   2029 1HG  GLN A 134     -20.028  -6.512  19.674  1.00  0.00           H  
ATOM   2030 2HG  GLN A 134     -18.699  -6.014  18.589  1.00  0.00           H  
ATOM   2031 1HE2 GLN A 134     -22.144  -5.350  17.127  1.00  0.00           H  
ATOM   2032 2HE2 GLN A 134     -21.470  -5.050  18.695  1.00  0.00           H  
ATOM   2033  N   LEU A 135     -16.911 -10.439  18.972  1.00  0.00           N  
ATOM   2034  CA  LEU A 135     -16.546 -11.845  19.037  1.00  0.00           C  
ATOM   2035  C   LEU A 135     -15.659 -12.092  20.255  1.00  0.00           C  
ATOM   2036  O   LEU A 135     -15.864 -13.058  20.992  1.00  0.00           O  
ATOM   2037  CB  LEU A 135     -15.817 -12.269  17.756  1.00  0.00           C  
ATOM   2038  CG  LEU A 135     -16.701 -12.437  16.513  1.00  0.00           C  
ATOM   2039  CD1 LEU A 135     -15.822 -12.509  15.272  1.00  0.00           C  
ATOM   2040  CD2 LEU A 135     -17.547 -13.691  16.657  1.00  0.00           C  
ATOM   2041  H   LEU A 135     -16.588  -9.883  18.192  1.00  0.00           H  
ATOM   2042  HA  LEU A 135     -17.457 -12.433  19.128  1.00  0.00           H  
ATOM   2043 1HB  LEU A 135     -15.057 -11.525  17.524  1.00  0.00           H  
ATOM   2044 2HB  LEU A 135     -15.318 -13.221  17.939  1.00  0.00           H  
ATOM   2045  HG  LEU A 135     -17.352 -11.569  16.409  1.00  0.00           H  
ATOM   2046 1HD1 LEU A 135     -16.449 -12.629  14.388  1.00  0.00           H  
ATOM   2047 2HD1 LEU A 135     -15.241 -11.591  15.183  1.00  0.00           H  
ATOM   2048 3HD1 LEU A 135     -15.145 -13.360  15.354  1.00  0.00           H  
ATOM   2049 1HD2 LEU A 135     -18.176 -13.811  15.775  1.00  0.00           H  
ATOM   2050 2HD2 LEU A 135     -16.896 -14.560  16.760  1.00  0.00           H  
ATOM   2051 3HD2 LEU A 135     -18.178 -13.604  17.543  1.00  0.00           H  
ATOM   2052  N   LYS A 136     -14.679 -11.208  20.454  1.00  0.00           N  
ATOM   2053  CA  LYS A 136     -13.745 -11.277  21.580  1.00  0.00           C  
ATOM   2054  C   LYS A 136     -14.473 -11.410  22.903  1.00  0.00           C  
ATOM   2055  O   LYS A 136     -14.201 -12.312  23.698  1.00  0.00           O  
ATOM   2056  CB  LYS A 136     -12.843 -10.041  21.607  1.00  0.00           C  
ATOM   2057  CG  LYS A 136     -11.754 -10.081  22.671  1.00  0.00           C  
ATOM   2058  CD  LYS A 136     -10.974  -8.775  22.712  1.00  0.00           C  
ATOM   2059  CE  LYS A 136      -9.865  -8.825  23.751  1.00  0.00           C  
ATOM   2060  NZ  LYS A 136     -10.400  -8.821  25.140  1.00  0.00           N  
ATOM   2061  H   LYS A 136     -14.591 -10.454  19.785  1.00  0.00           H  
ATOM   2062  HA  LYS A 136     -13.093 -12.139  21.435  1.00  0.00           H  
ATOM   2063 1HB  LYS A 136     -12.359  -9.923  20.637  1.00  0.00           H  
ATOM   2064 2HB  LYS A 136     -13.449  -9.152  21.782  1.00  0.00           H  
ATOM   2065 1HG  LYS A 136     -12.206 -10.256  23.648  1.00  0.00           H  
ATOM   2066 2HG  LYS A 136     -11.066 -10.898  22.457  1.00  0.00           H  
ATOM   2067 1HD  LYS A 136     -10.536  -8.582  21.733  1.00  0.00           H  
ATOM   2068 2HD  LYS A 136     -11.650  -7.956  22.957  1.00  0.00           H  
ATOM   2069 1HE  LYS A 136      -9.272  -9.727  23.608  1.00  0.00           H  
ATOM   2070 2HE  LYS A 136      -9.209  -7.964  23.626  1.00  0.00           H  
ATOM   2071 1HZ  LYS A 136      -9.635  -8.854  25.797  1.00  0.00           H  
ATOM   2072 2HZ  LYS A 136     -10.938  -7.978  25.291  1.00  0.00           H  
ATOM   2073 3HZ  LYS A 136     -10.994  -9.626  25.274  1.00  0.00           H  
ATOM   2074  N   THR A 137     -15.399 -10.491  23.136  1.00  0.00           N  
ATOM   2075  CA  THR A 137     -16.158 -10.455  24.376  1.00  0.00           C  
ATOM   2076  C   THR A 137     -17.066 -11.668  24.548  1.00  0.00           C  
ATOM   2077  O   THR A 137     -17.079 -12.285  25.611  1.00  0.00           O  
ATOM   2078  CB  THR A 137     -17.004  -9.171  24.455  1.00  0.00           C  
ATOM   2079  OG1 THR A 137     -16.141  -8.026  24.436  1.00  0.00           O  
ATOM   2080  CG2 THR A 137     -17.832  -9.155  25.731  1.00  0.00           C  
ATOM   2081  H   THR A 137     -15.580  -9.794  22.429  1.00  0.00           H  
ATOM   2082  HA  THR A 137     -15.458 -10.447  25.212  1.00  0.00           H  
ATOM   2083  HB  THR A 137     -17.671  -9.121  23.595  1.00  0.00           H  
ATOM   2084  HG1 THR A 137     -15.632  -8.023  23.622  1.00  0.00           H  
ATOM   2085 1HG2 THR A 137     -18.423  -8.240  25.770  1.00  0.00           H  
ATOM   2086 2HG2 THR A 137     -18.497 -10.018  25.743  1.00  0.00           H  
ATOM   2087 3HG2 THR A 137     -17.170  -9.195  26.595  1.00  0.00           H  
ATOM   2088  N   LYS A 138     -17.808 -12.013  23.499  1.00  0.00           N  
ATOM   2089  CA  LYS A 138     -18.753 -13.126  23.559  1.00  0.00           C  
ATOM   2090  C   LYS A 138     -18.079 -14.504  23.660  1.00  0.00           C  
ATOM   2091  O   LYS A 138     -18.571 -15.386  24.369  1.00  0.00           O  
ATOM   2092  CB  LYS A 138     -19.669 -13.090  22.336  1.00  0.00           C  
ATOM   2093  CG  LYS A 138     -20.678 -11.948  22.340  1.00  0.00           C  
ATOM   2094  CD  LYS A 138     -21.541 -11.969  21.086  1.00  0.00           C  
ATOM   2095  CE  LYS A 138     -22.554 -10.834  21.091  1.00  0.00           C  
ATOM   2096  NZ  LYS A 138     -23.400 -10.837  19.867  1.00  0.00           N  
ATOM   2097  H   LYS A 138     -17.716 -11.494  22.639  1.00  0.00           H  
ATOM   2098  HA  LYS A 138     -19.336 -13.035  24.476  1.00  0.00           H  
ATOM   2099 1HB  LYS A 138     -19.066 -13.000  21.432  1.00  0.00           H  
ATOM   2100 2HB  LYS A 138     -20.224 -14.026  22.268  1.00  0.00           H  
ATOM   2101 1HG  LYS A 138     -21.322 -12.034  23.215  1.00  0.00           H  
ATOM   2102 2HG  LYS A 138     -20.150 -10.996  22.391  1.00  0.00           H  
ATOM   2103 1HD  LYS A 138     -20.904 -11.874  20.205  1.00  0.00           H  
ATOM   2104 2HD  LYS A 138     -22.074 -12.918  21.027  1.00  0.00           H  
ATOM   2105 1HE  LYS A 138     -23.198 -10.925  21.964  1.00  0.00           H  
ATOM   2106 2HE  LYS A 138     -22.029  -9.880  21.152  1.00  0.00           H  
ATOM   2107 1HZ  LYS A 138     -24.056 -10.071  19.909  1.00  0.00           H  
ATOM   2108 2HZ  LYS A 138     -22.813 -10.734  19.051  1.00  0.00           H  
ATOM   2109 3HZ  LYS A 138     -23.905 -11.710  19.809  1.00  0.00           H  
ATOM   2110  N   LEU A 139     -16.964 -14.694  22.956  1.00  0.00           N  
ATOM   2111  CA  LEU A 139     -16.271 -15.985  22.975  1.00  0.00           C  
ATOM   2112  C   LEU A 139     -15.413 -16.197  24.209  1.00  0.00           C  
ATOM   2113  O   LEU A 139     -15.208 -17.337  24.628  1.00  0.00           O  
ATOM   2114  CB  LEU A 139     -15.388 -16.118  21.728  1.00  0.00           C  
ATOM   2115  CG  LEU A 139     -16.065 -16.735  20.498  1.00  0.00           C  
ATOM   2116  CD1 LEU A 139     -16.283 -18.224  20.730  1.00  0.00           C  
ATOM   2117  CD2 LEU A 139     -17.384 -16.025  20.233  1.00  0.00           C  
ATOM   2118  H   LEU A 139     -16.586 -13.940  22.398  1.00  0.00           H  
ATOM   2119  HA  LEU A 139     -17.017 -16.778  22.964  1.00  0.00           H  
ATOM   2120 1HB  LEU A 139     -15.031 -15.129  21.448  1.00  0.00           H  
ATOM   2121 2HB  LEU A 139     -14.526 -16.737  21.977  1.00  0.00           H  
ATOM   2122  HG  LEU A 139     -15.414 -16.626  19.630  1.00  0.00           H  
ATOM   2123 1HD1 LEU A 139     -16.764 -18.663  19.855  1.00  0.00           H  
ATOM   2124 2HD1 LEU A 139     -15.322 -18.712  20.897  1.00  0.00           H  
ATOM   2125 3HD1 LEU A 139     -16.919 -18.367  21.603  1.00  0.00           H  
ATOM   2126 1HD2 LEU A 139     -17.865 -16.462  19.358  1.00  0.00           H  
ATOM   2127 2HD2 LEU A 139     -18.037 -16.136  21.099  1.00  0.00           H  
ATOM   2128 3HD2 LEU A 139     -17.197 -14.966  20.053  1.00  0.00           H  
ATOM   2129  N   GLY A 140     -14.887 -15.112  24.776  1.00  0.00           N  
ATOM   2130  CA  GLY A 140     -13.903 -15.220  25.843  1.00  0.00           C  
ATOM   2131  C   GLY A 140     -12.471 -15.455  25.363  1.00  0.00           C  
ATOM   2132  O   GLY A 140     -11.716 -16.209  25.989  1.00  0.00           O  
ATOM   2133  H   GLY A 140     -15.172 -14.196  24.462  1.00  0.00           H  
ATOM   2134 1HA  GLY A 140     -13.913 -14.310  26.442  1.00  0.00           H  
ATOM   2135 2HA  GLY A 140     -14.177 -16.043  26.505  1.00  0.00           H  
ATOM   2136  N   VAL A 141     -12.094 -14.818  24.252  1.00  0.00           N  
ATOM   2137  CA  VAL A 141     -10.802 -15.076  23.606  1.00  0.00           C  
ATOM   2138  C   VAL A 141     -10.028 -13.780  23.393  1.00  0.00           C  
ATOM   2139  O   VAL A 141     -10.538 -12.701  23.676  1.00  0.00           O  
ATOM   2140  CB  VAL A 141     -11.008 -15.775  22.249  1.00  0.00           C  
ATOM   2141  CG1 VAL A 141     -11.686 -17.124  22.442  1.00  0.00           C  
ATOM   2142  CG2 VAL A 141     -11.830 -14.886  21.329  1.00  0.00           C  
ATOM   2143  H   VAL A 141     -12.718 -14.136  23.846  1.00  0.00           H  
ATOM   2144  HA  VAL A 141     -10.224 -15.743  24.245  1.00  0.00           H  
ATOM   2145  HB  VAL A 141     -10.035 -15.966  21.797  1.00  0.00           H  
ATOM   2146 1HG1 VAL A 141     -11.824 -17.604  21.473  1.00  0.00           H  
ATOM   2147 2HG1 VAL A 141     -11.063 -17.756  23.074  1.00  0.00           H  
ATOM   2148 3HG1 VAL A 141     -12.656 -16.979  22.916  1.00  0.00           H  
ATOM   2149 1HG2 VAL A 141     -11.972 -15.385  20.371  1.00  0.00           H  
ATOM   2150 2HG2 VAL A 141     -12.802 -14.690  21.784  1.00  0.00           H  
ATOM   2151 3HG2 VAL A 141     -11.307 -13.942  21.172  1.00  0.00           H  
ATOM   2152  N   SER A 142      -8.725 -13.816  22.872  1.00  0.00           N  
ATOM   2153  CA  SER A 142      -7.947 -12.633  22.516  1.00  0.00           C  
ATOM   2154  C   SER A 142      -8.460 -11.986  21.231  1.00  0.00           C  
ATOM   2155  O   SER A 142      -9.242 -12.585  20.491  1.00  0.00           O  
ATOM   2156  CB  SER A 142      -6.486 -13.005  22.355  1.00  0.00           C  
ATOM   2157  OG  SER A 142      -6.296 -13.820  21.231  1.00  0.00           O  
ATOM   2158  H   SER A 142      -8.338 -14.732  22.697  1.00  0.00           H  
ATOM   2159  HA  SER A 142      -8.054 -11.903  23.318  1.00  0.00           H  
ATOM   2160 1HB  SER A 142      -5.889 -12.099  22.255  1.00  0.00           H  
ATOM   2161 2HB  SER A 142      -6.142 -13.526  23.247  1.00  0.00           H  
ATOM   2162  HG  SER A 142      -6.502 -14.714  21.515  1.00  0.00           H  
ATOM   2163  N   LEU A 143      -8.000 -10.625  20.886  1.00  0.00           N  
ATOM   2164  CA  LEU A 143      -8.406  -9.961  19.650  1.00  0.00           C  
ATOM   2165  C   LEU A 143      -7.862 -10.727  18.443  1.00  0.00           C  
ATOM   2166  O   LEU A 143      -8.497 -10.776  17.389  1.00  0.00           O  
ATOM   2167  CB  LEU A 143      -7.900  -8.513  19.626  1.00  0.00           C  
ATOM   2168  CG  LEU A 143      -8.353  -7.670  18.427  1.00  0.00           C  
ATOM   2169  CD1 LEU A 143      -9.873  -7.588  18.408  1.00  0.00           C  
ATOM   2170  CD2 LEU A 143      -7.731  -6.284  18.517  1.00  0.00           C  
ATOM   2171  H   LEU A 143      -7.381 -10.145  21.523  1.00  0.00           H  
ATOM   2172  HA  LEU A 143      -9.495  -9.955  19.602  1.00  0.00           H  
ATOM   2173 1HB  LEU A 143      -8.240  -8.012  20.530  1.00  0.00           H  
ATOM   2174 2HB  LEU A 143      -6.810  -8.526  19.630  1.00  0.00           H  
ATOM   2175  HG  LEU A 143      -8.033  -8.152  17.502  1.00  0.00           H  
ATOM   2176 1HD1 LEU A 143     -10.194  -6.989  17.556  1.00  0.00           H  
ATOM   2177 2HD1 LEU A 143     -10.291  -8.591  18.323  1.00  0.00           H  
ATOM   2178 3HD1 LEU A 143     -10.224  -7.125  19.329  1.00  0.00           H  
ATOM   2179 1HD2 LEU A 143      -8.052  -5.685  17.664  1.00  0.00           H  
ATOM   2180 2HD2 LEU A 143      -8.051  -5.801  19.440  1.00  0.00           H  
ATOM   2181 3HD2 LEU A 143      -6.645  -6.372  18.510  1.00  0.00           H  
ATOM   2182  N   ILE A 144      -6.680 -11.316  18.620  1.00  0.00           N  
ATOM   2183  CA  ILE A 144      -6.039 -12.098  17.569  1.00  0.00           C  
ATOM   2184  C   ILE A 144      -6.918 -13.272  17.145  1.00  0.00           C  
ATOM   2185  O   ILE A 144      -7.108 -13.518  15.954  1.00  0.00           O  
ATOM   2186  CB  ILE A 144      -4.668 -12.621  18.033  1.00  0.00           C  
ATOM   2187  CG1 ILE A 144      -3.691 -11.459  18.229  1.00  0.00           C  
ATOM   2188  CG2 ILE A 144      -4.114 -13.623  17.032  1.00  0.00           C  
ATOM   2189  CD1 ILE A 144      -3.293 -10.772  16.942  1.00  0.00           C  
ATOM   2190  H   ILE A 144      -6.217 -11.216  19.511  1.00  0.00           H  
ATOM   2191  HA  ILE A 144      -5.895 -11.456  16.699  1.00  0.00           H  
ATOM   2192  HB  ILE A 144      -4.774 -13.110  19.001  1.00  0.00           H  
ATOM   2193 1HG1 ILE A 144      -4.138 -10.715  18.888  1.00  0.00           H  
ATOM   2194 2HG1 ILE A 144      -2.785 -11.822  18.714  1.00  0.00           H  
ATOM   2195 1HG2 ILE A 144      -3.144 -13.982  17.375  1.00  0.00           H  
ATOM   2196 2HG2 ILE A 144      -4.801 -14.463  16.941  1.00  0.00           H  
ATOM   2197 3HG2 ILE A 144      -4.000 -13.141  16.061  1.00  0.00           H  
ATOM   2198 1HD1 ILE A 144      -2.599  -9.960  17.162  1.00  0.00           H  
ATOM   2199 2HD1 ILE A 144      -2.811 -11.492  16.280  1.00  0.00           H  
ATOM   2200 3HD1 ILE A 144      -4.180 -10.369  16.456  1.00  0.00           H  
ATOM   2201  N   GLU A 145      -7.508 -14.059  18.107  1.00  0.00           N  
ATOM   2202  CA  GLU A 145      -8.409 -15.192  17.919  1.00  0.00           C  
ATOM   2203  C   GLU A 145      -9.717 -14.757  17.250  1.00  0.00           C  
ATOM   2204  O   GLU A 145     -10.231 -15.442  16.364  1.00  0.00           O  
ATOM   2205  CB  GLU A 145      -8.706 -15.861  19.262  1.00  0.00           C  
ATOM   2206  CG  GLU A 145      -7.525 -16.607  19.867  1.00  0.00           C  
ATOM   2207  CD  GLU A 145      -7.737 -16.961  21.313  1.00  0.00           C  
ATOM   2208  OE1 GLU A 145      -8.362 -17.960  21.576  1.00  0.00           O  
ATOM   2209  OE2 GLU A 145      -7.271 -16.231  22.158  1.00  0.00           O  
ATOM   2210  H   GLU A 145      -7.219 -13.811  19.044  1.00  0.00           H  
ATOM   2211  HA  GLU A 145      -7.919 -15.907  17.258  1.00  0.00           H  
ATOM   2212 1HB  GLU A 145      -9.030 -15.108  19.980  1.00  0.00           H  
ATOM   2213 2HB  GLU A 145      -9.523 -16.572  19.141  1.00  0.00           H  
ATOM   2214 1HG  GLU A 145      -7.358 -17.523  19.302  1.00  0.00           H  
ATOM   2215 2HG  GLU A 145      -6.634 -15.988  19.777  1.00  0.00           H  
ATOM   2216  N   ALA A 146     -10.241 -13.616  17.688  1.00  0.00           N  
ATOM   2217  CA  ALA A 146     -11.461 -13.039  17.136  1.00  0.00           C  
ATOM   2218  C   ALA A 146     -11.270 -12.594  15.688  1.00  0.00           C  
ATOM   2219  O   ALA A 146     -12.143 -12.799  14.845  1.00  0.00           O  
ATOM   2220  CB  ALA A 146     -11.921 -11.865  17.988  1.00  0.00           C  
ATOM   2221  H   ALA A 146      -9.765 -13.137  18.438  1.00  0.00           H  
ATOM   2222  HA  ALA A 146     -12.233 -13.807  17.145  1.00  0.00           H  
ATOM   2223 1HB  ALA A 146     -12.833 -11.442  17.562  1.00  0.00           H  
ATOM   2224 2HB  ALA A 146     -12.118 -12.206  19.003  1.00  0.00           H  
ATOM   2225 3HB  ALA A 146     -11.144 -11.101  18.007  1.00  0.00           H  
ATOM   2226  N   LEU A 147     -10.126 -11.980  15.397  1.00  0.00           N  
ATOM   2227  CA  LEU A 147      -9.812 -11.606  14.024  1.00  0.00           C  
ATOM   2228  C   LEU A 147      -9.619 -12.847  13.160  1.00  0.00           C  
ATOM   2229  O   LEU A 147      -9.946 -12.848  11.972  1.00  0.00           O  
ATOM   2230  CB  LEU A 147      -8.547 -10.739  13.983  1.00  0.00           C  
ATOM   2231  CG  LEU A 147      -8.702  -9.311  14.520  1.00  0.00           C  
ATOM   2232  CD1 LEU A 147      -7.326  -8.705  14.757  1.00  0.00           C  
ATOM   2233  CD2 LEU A 147      -9.502  -8.479  13.527  1.00  0.00           C  
ATOM   2234  H   LEU A 147      -9.461 -11.766  16.129  1.00  0.00           H  
ATOM   2235  HA  LEU A 147     -10.656 -11.045  13.623  1.00  0.00           H  
ATOM   2236 1HB  LEU A 147      -7.770 -11.230  14.567  1.00  0.00           H  
ATOM   2237 2HB  LEU A 147      -8.207 -10.670  12.950  1.00  0.00           H  
ATOM   2238  HG  LEU A 147      -9.225  -9.336  15.476  1.00  0.00           H  
ATOM   2239 1HD1 LEU A 147      -7.435  -7.690  15.138  1.00  0.00           H  
ATOM   2240 2HD1 LEU A 147      -6.783  -9.308  15.485  1.00  0.00           H  
ATOM   2241 3HD1 LEU A 147      -6.772  -8.681  13.819  1.00  0.00           H  
ATOM   2242 1HD2 LEU A 147      -9.612  -7.464  13.910  1.00  0.00           H  
ATOM   2243 2HD2 LEU A 147      -8.979  -8.452  12.571  1.00  0.00           H  
ATOM   2244 3HD2 LEU A 147     -10.487  -8.925  13.390  1.00  0.00           H  
ATOM   2245  N   HIS A 148      -8.931 -14.103  13.668  1.00  0.00           N  
ATOM   2246  CA  HIS A 148      -8.822 -15.360  12.936  1.00  0.00           C  
ATOM   2247  C   HIS A 148     -10.184 -16.007  12.710  1.00  0.00           C  
ATOM   2248  O   HIS A 148     -10.388 -16.717  11.727  1.00  0.00           O  
ATOM   2249  CB  HIS A 148      -7.908 -16.336  13.683  1.00  0.00           C  
ATOM   2250  CG  HIS A 148      -6.449 -16.071  13.478  1.00  0.00           C  
ATOM   2251  ND1 HIS A 148      -5.773 -15.072  14.149  1.00  0.00           N  
ATOM   2252  CD2 HIS A 148      -5.536 -16.671  12.679  1.00  0.00           C  
ATOM   2253  CE1 HIS A 148      -4.507 -15.072  13.770  1.00  0.00           C  
ATOM   2254  NE2 HIS A 148      -4.338 -16.031  12.880  1.00  0.00           N  
ATOM   2255  H   HIS A 148      -8.577 -14.051  14.611  1.00  0.00           H  
ATOM   2256  HA  HIS A 148      -8.393 -15.147  11.957  1.00  0.00           H  
ATOM   2257 1HB  HIS A 148      -8.117 -16.286  14.752  1.00  0.00           H  
ATOM   2258 2HB  HIS A 148      -8.118 -17.354  13.355  1.00  0.00           H  
ATOM   2259  HD1 HIS A 148      -6.145 -14.489  14.872  1.00  0.00           H  
ATOM   2260  HD2 HIS A 148      -5.601 -17.499  11.973  1.00  0.00           H  
ATOM   2261  HE1 HIS A 148      -3.803 -14.353  14.189  1.00  0.00           H  
ATOM   2262  N   ILE A 149     -11.299 -15.879  13.719  1.00  0.00           N  
ATOM   2263  CA  ILE A 149     -12.672 -16.290  13.467  1.00  0.00           C  
ATOM   2264  C   ILE A 149     -13.316 -15.542  12.276  1.00  0.00           C  
ATOM   2265  O   ILE A 149     -14.027 -16.139  11.467  1.00  0.00           O  
ATOM   2266  CB  ILE A 149     -13.525 -16.076  14.730  1.00  0.00           C  
ATOM   2267  CG1 ILE A 149     -13.114 -17.062  15.826  1.00  0.00           C  
ATOM   2268  CG2 ILE A 149     -15.004 -16.222  14.403  1.00  0.00           C  
ATOM   2269  CD1 ILE A 149     -13.673 -16.727  17.190  1.00  0.00           C  
ATOM   2270  H   ILE A 149     -11.065 -15.464  14.608  1.00  0.00           H  
ATOM   2271  HA  ILE A 149     -12.667 -17.350  13.212  1.00  0.00           H  
ATOM   2272  HB  ILE A 149     -13.347 -15.075  15.124  1.00  0.00           H  
ATOM   2273 1HG1 ILE A 149     -13.448 -18.064  15.557  1.00  0.00           H  
ATOM   2274 2HG1 ILE A 149     -12.027 -17.089  15.901  1.00  0.00           H  
ATOM   2275 1HG2 ILE A 149     -15.592 -16.068  15.309  1.00  0.00           H  
ATOM   2276 2HG2 ILE A 149     -15.287 -15.483  13.657  1.00  0.00           H  
ATOM   2277 3HG2 ILE A 149     -15.193 -17.223  14.015  1.00  0.00           H  
ATOM   2278 1HD1 ILE A 149     -13.338 -17.470  17.913  1.00  0.00           H  
ATOM   2279 2HD1 ILE A 149     -13.321 -15.741  17.495  1.00  0.00           H  
ATOM   2280 3HD1 ILE A 149     -14.761 -16.727  17.148  1.00  0.00           H  
ATOM   2281  N   LEU A 150     -13.128 -14.058  12.116  1.00  0.00           N  
ATOM   2282  CA  LEU A 150     -13.594 -13.336  10.922  1.00  0.00           C  
ATOM   2283  C   LEU A 150     -12.967 -13.892   9.644  1.00  0.00           C  
ATOM   2284  O   LEU A 150     -13.662 -14.139   8.658  1.00  0.00           O  
ATOM   2285  CB  LEU A 150     -13.266 -11.843  11.044  1.00  0.00           C  
ATOM   2286  CG  LEU A 150     -14.136 -11.048  12.027  1.00  0.00           C  
ATOM   2287  CD1 LEU A 150     -13.497  -9.690  12.288  1.00  0.00           C  
ATOM   2288  CD2 LEU A 150     -15.536 -10.892  11.454  1.00  0.00           C  
ATOM   2289  H   LEU A 150     -12.636 -13.549  12.837  1.00  0.00           H  
ATOM   2290  HA  LEU A 150     -14.673 -13.470  10.845  1.00  0.00           H  
ATOM   2291 1HB  LEU A 150     -12.229 -11.739  11.362  1.00  0.00           H  
ATOM   2292 2HB  LEU A 150     -13.371 -11.382  10.062  1.00  0.00           H  
ATOM   2293  HG  LEU A 150     -14.189 -11.579  12.978  1.00  0.00           H  
ATOM   2294 1HD1 LEU A 150     -14.115  -9.126  12.987  1.00  0.00           H  
ATOM   2295 2HD1 LEU A 150     -12.504  -9.832  12.715  1.00  0.00           H  
ATOM   2296 3HD1 LEU A 150     -13.415  -9.141  11.352  1.00  0.00           H  
ATOM   2297 1HD2 LEU A 150     -16.155 -10.329  12.153  1.00  0.00           H  
ATOM   2298 2HD2 LEU A 150     -15.484 -10.359  10.504  1.00  0.00           H  
ATOM   2299 3HD2 LEU A 150     -15.976 -11.877  11.294  1.00  0.00           H  
ATOM   2300  N   LEU A 151     -11.650 -14.094   9.653  1.00  0.00           N  
ATOM   2301  CA  LEU A 151     -10.938 -14.672   8.494  1.00  0.00           C  
ATOM   2302  C   LEU A 151     -11.375 -16.090   8.138  1.00  0.00           C  
ATOM   2303  O   LEU A 151     -11.468 -16.445   6.962  1.00  0.00           O  
ATOM   2304  CB  LEU A 151      -9.428 -14.676   8.767  1.00  0.00           C  
ATOM   2305  CG  LEU A 151      -8.744 -13.303   8.744  1.00  0.00           C  
ATOM   2306  CD1 LEU A 151      -7.340 -13.426   9.320  1.00  0.00           C  
ATOM   2307  CD2 LEU A 151      -8.705 -12.780   7.316  1.00  0.00           C  
ATOM   2308  H   LEU A 151     -11.124 -13.842  10.476  1.00  0.00           H  
ATOM   2309  HA  LEU A 151     -11.152 -14.055   7.622  1.00  0.00           H  
ATOM   2310 1HB  LEU A 151      -9.253 -15.116   9.748  1.00  0.00           H  
ATOM   2311 2HB  LEU A 151      -8.941 -15.302   8.020  1.00  0.00           H  
ATOM   2312  HG  LEU A 151      -9.302 -12.608   9.371  1.00  0.00           H  
ATOM   2313 1HD1 LEU A 151      -6.853 -12.450   9.303  1.00  0.00           H  
ATOM   2314 2HD1 LEU A 151      -7.397 -13.783  10.348  1.00  0.00           H  
ATOM   2315 3HD1 LEU A 151      -6.761 -14.129   8.722  1.00  0.00           H  
ATOM   2316 1HD2 LEU A 151      -8.219 -11.804   7.299  1.00  0.00           H  
ATOM   2317 2HD2 LEU A 151      -8.146 -13.475   6.688  1.00  0.00           H  
ATOM   2318 3HD2 LEU A 151      -9.722 -12.685   6.936  1.00  0.00           H  
ATOM   2319  N   THR A 152     -11.619 -17.017   9.192  1.00  0.00           N  
ATOM   2320  CA  THR A 152     -12.062 -18.392   9.005  1.00  0.00           C  
ATOM   2321  C   THR A 152     -13.398 -18.443   8.280  1.00  0.00           C  
ATOM   2322  O   THR A 152     -13.577 -19.222   7.344  1.00  0.00           O  
ATOM   2323  CB  THR A 152     -12.176 -19.127  10.353  1.00  0.00           C  
ATOM   2324  OG1 THR A 152     -10.893 -19.164  10.991  1.00  0.00           O  
ATOM   2325  CG2 THR A 152     -12.677 -20.549  10.146  1.00  0.00           C  
ATOM   2326  H   THR A 152     -11.438 -16.680  10.126  1.00  0.00           H  
ATOM   2327  HA  THR A 152     -11.326 -18.905   8.387  1.00  0.00           H  
ATOM   2328  HB  THR A 152     -12.873 -18.594  11.001  1.00  0.00           H  
ATOM   2329  HG1 THR A 152     -10.628 -18.273  11.230  1.00  0.00           H  
ATOM   2330 1HG2 THR A 152     -12.752 -21.052  11.109  1.00  0.00           H  
ATOM   2331 2HG2 THR A 152     -13.657 -20.523   9.672  1.00  0.00           H  
ATOM   2332 3HG2 THR A 152     -11.980 -21.089   9.507  1.00  0.00           H  
ATOM   2333  N   ALA A 153     -14.323 -17.606   8.726  1.00  0.00           N  
ATOM   2334  CA  ALA A 153     -15.643 -17.503   8.110  1.00  0.00           C  
ATOM   2335  C   ALA A 153     -15.534 -17.030   6.660  1.00  0.00           C  
ATOM   2336  O   ALA A 153     -16.245 -17.522   5.779  1.00  0.00           O  
ATOM   2337  CB  ALA A 153     -16.522 -16.540   8.916  1.00  0.00           C  
ATOM   2338  H   ALA A 153     -14.103 -17.019   9.520  1.00  0.00           H  
ATOM   2339  HA  ALA A 153     -16.097 -18.494   8.118  1.00  0.00           H  
ATOM   2340 1HB  ALA A 153     -17.505 -16.468   8.451  1.00  0.00           H  
ATOM   2341 2HB  ALA A 153     -16.630 -16.911   9.936  1.00  0.00           H  
ATOM   2342 3HB  ALA A 153     -16.058 -15.554   8.936  1.00  0.00           H  
ATOM   2343  N   ALA A 154     -14.636 -16.076   6.421  1.00  0.00           N  
ATOM   2344  CA  ALA A 154     -14.439 -15.506   5.086  1.00  0.00           C  
ATOM   2345  C   ALA A 154     -13.898 -16.575   4.155  1.00  0.00           C  
ATOM   2346  O   ALA A 154     -14.332 -16.691   3.008  1.00  0.00           O  
ATOM   2347  CB  ALA A 154     -13.502 -14.308   5.153  1.00  0.00           C  
ATOM   2348  H   ALA A 154     -14.074 -15.735   7.190  1.00  0.00           H  
ATOM   2349  HA  ALA A 154     -15.407 -15.176   4.712  1.00  0.00           H  
ATOM   2350 1HB  ALA A 154     -13.365 -13.896   4.153  1.00  0.00           H  
ATOM   2351 2HB  ALA A 154     -13.932 -13.547   5.803  1.00  0.00           H  
ATOM   2352 3HB  ALA A 154     -12.538 -14.623   5.551  1.00  0.00           H  
ATOM   2353  N   VAL A 155     -12.937 -17.362   4.663  1.00  0.00           N  
ATOM   2354  CA  VAL A 155     -12.364 -18.440   3.883  1.00  0.00           C  
ATOM   2355  C   VAL A 155     -13.391 -19.523   3.627  1.00  0.00           C  
ATOM   2356  O   VAL A 155     -13.487 -20.053   2.520  1.00  0.00           O  
ATOM   2357  CB  VAL A 155     -11.151 -19.045   4.614  1.00  0.00           C  
ATOM   2358  CG1 VAL A 155     -10.711 -20.335   3.939  1.00  0.00           C  
ATOM   2359  CG2 VAL A 155     -10.012 -18.038   4.647  1.00  0.00           C  
ATOM   2360  H   VAL A 155     -12.606 -17.207   5.603  1.00  0.00           H  
ATOM   2361  HA  VAL A 155     -12.054 -18.032   2.920  1.00  0.00           H  
ATOM   2362  HB  VAL A 155     -11.442 -19.299   5.634  1.00  0.00           H  
ATOM   2363 1HG1 VAL A 155      -9.853 -20.749   4.468  1.00  0.00           H  
ATOM   2364 2HG1 VAL A 155     -11.531 -21.054   3.959  1.00  0.00           H  
ATOM   2365 3HG1 VAL A 155     -10.434 -20.128   2.905  1.00  0.00           H  
ATOM   2366 1HG2 VAL A 155      -9.158 -18.472   5.166  1.00  0.00           H  
ATOM   2367 2HG2 VAL A 155      -9.725 -17.779   3.628  1.00  0.00           H  
ATOM   2368 3HG2 VAL A 155     -10.336 -17.139   5.172  1.00  0.00           H  
ATOM   2369  N   LEU A 156     -14.278 -19.979   4.666  1.00  0.00           N  
ATOM   2370  CA  LEU A 156     -15.330 -20.965   4.536  1.00  0.00           C  
ATOM   2371  C   LEU A 156     -16.496 -20.452   3.685  1.00  0.00           C  
ATOM   2372  O   LEU A 156     -17.173 -21.233   3.010  1.00  0.00           O  
ATOM   2373  CB  LEU A 156     -15.839 -21.364   5.928  1.00  0.00           C  
ATOM   2374  CG  LEU A 156     -14.844 -22.135   6.804  1.00  0.00           C  
ATOM   2375  CD1 LEU A 156     -15.423 -22.305   8.202  1.00  0.00           C  
ATOM   2376  CD2 LEU A 156     -14.547 -23.485   6.167  1.00  0.00           C  
ATOM   2377  H   LEU A 156     -14.118 -19.544   5.564  1.00  0.00           H  
ATOM   2378  HA  LEU A 156     -14.933 -21.824   3.997  1.00  0.00           H  
ATOM   2379 1HB  LEU A 156     -16.123 -20.460   6.465  1.00  0.00           H  
ATOM   2380 2HB  LEU A 156     -16.727 -21.985   5.808  1.00  0.00           H  
ATOM   2381  HG  LEU A 156     -13.919 -21.565   6.893  1.00  0.00           H  
ATOM   2382 1HD1 LEU A 156     -14.716 -22.853   8.825  1.00  0.00           H  
ATOM   2383 2HD1 LEU A 156     -15.608 -21.324   8.641  1.00  0.00           H  
ATOM   2384 3HD1 LEU A 156     -16.360 -22.859   8.143  1.00  0.00           H  
ATOM   2385 1HD2 LEU A 156     -13.839 -24.033   6.790  1.00  0.00           H  
ATOM   2386 2HD2 LEU A 156     -15.471 -24.057   6.079  1.00  0.00           H  
ATOM   2387 3HD2 LEU A 156     -14.118 -23.334   5.177  1.00  0.00           H  
ATOM   2388  N   GLY A 157     -16.719 -19.141   3.692  1.00  0.00           N  
ATOM   2389  CA  GLY A 157     -17.799 -18.575   2.897  1.00  0.00           C  
ATOM   2390  C   GLY A 157     -19.107 -18.707   3.660  1.00  0.00           C  
ATOM   2391  O   GLY A 157     -20.205 -18.750   3.079  1.00  0.00           O  
ATOM   2392  H   GLY A 157     -16.143 -18.527   4.246  1.00  0.00           H  
ATOM   2393 1HA  GLY A 157     -17.581 -17.529   2.685  1.00  0.00           H  
ATOM   2394 2HA  GLY A 157     -17.856 -19.092   1.940  1.00  0.00           H  
ATOM   2395  N   THR A 158     -19.121 -18.625   5.045  1.00  0.00           N  
ATOM   2396  CA  THR A 158     -20.239 -18.786   5.961  1.00  0.00           C  
ATOM   2397  C   THR A 158     -20.167 -17.684   7.013  1.00  0.00           C  
ATOM   2398  O   THR A 158     -19.475 -16.678   6.811  1.00  0.00           O  
ATOM   2399  CB  THR A 158     -20.231 -20.171   6.634  1.00  0.00           C  
ATOM   2400  OG1 THR A 158     -21.457 -20.363   7.352  1.00  0.00           O  
ATOM   2401  CG2 THR A 158     -19.060 -20.290   7.597  1.00  0.00           C  
ATOM   2402  H   THR A 158     -18.201 -18.439   5.421  1.00  0.00           H  
ATOM   2403  HA  THR A 158     -21.165 -18.662   5.400  1.00  0.00           H  
ATOM   2404  HB  THR A 158     -20.148 -20.945   5.871  1.00  0.00           H  
ATOM   2405  HG1 THR A 158     -21.595 -21.302   7.502  1.00  0.00           H  
ATOM   2406 1HG2 THR A 158     -19.070 -21.275   8.062  1.00  0.00           H  
ATOM   2407 2HG2 THR A 158     -18.126 -20.156   7.051  1.00  0.00           H  
ATOM   2408 3HG2 THR A 158     -19.143 -19.524   8.367  1.00  0.00           H  
ATOM   2409  N   THR A 159     -20.889 -17.850   8.118  1.00  0.00           N  
ATOM   2410  CA  THR A 159     -20.941 -16.817   9.159  1.00  0.00           C  
ATOM   2411  C   THR A 159     -19.880 -17.051  10.241  1.00  0.00           C  
ATOM   2412  O   THR A 159     -19.279 -18.120  10.299  1.00  0.00           O  
ATOM   2413  CB  THR A 159     -22.336 -16.760   9.810  1.00  0.00           C  
ATOM   2414  OG1 THR A 159     -22.585 -17.982  10.519  1.00  0.00           O  
ATOM   2415  CG2 THR A 159     -23.412 -16.566   8.752  1.00  0.00           C  
ATOM   2416  H   THR A 159     -21.414 -18.705   8.246  1.00  0.00           H  
ATOM   2417  HA  THR A 159     -20.781 -15.846   8.692  1.00  0.00           H  
ATOM   2418  HB  THR A 159     -22.374 -15.932  10.517  1.00  0.00           H  
ATOM   2419  HG1 THR A 159     -23.375 -17.883  11.057  1.00  0.00           H  
ATOM   2420 1HG2 THR A 159     -24.390 -16.528   9.230  1.00  0.00           H  
ATOM   2421 2HG2 THR A 159     -23.231 -15.632   8.218  1.00  0.00           H  
ATOM   2422 3HG2 THR A 159     -23.384 -17.397   8.048  1.00  0.00           H  
ATOM   2423  N   VAL A 160     -19.654 -16.069  11.110  1.00  0.00           N  
ATOM   2424  CA  VAL A 160     -18.688 -16.266  12.182  1.00  0.00           C  
ATOM   2425  C   VAL A 160     -19.232 -17.252  13.208  1.00  0.00           C  
ATOM   2426  O   VAL A 160     -18.469 -17.964  13.834  1.00  0.00           O  
ATOM   2427  CB  VAL A 160     -18.364 -14.927  12.874  1.00  0.00           C  
ATOM   2428  CG1 VAL A 160     -17.666 -13.983  11.907  1.00  0.00           C  
ATOM   2429  CG2 VAL A 160     -19.642 -14.301  13.412  1.00  0.00           C  
ATOM   2430  H   VAL A 160     -20.140 -15.185  11.040  1.00  0.00           H  
ATOM   2431  HA  VAL A 160     -17.784 -16.707  11.756  1.00  0.00           H  
ATOM   2432  HB  VAL A 160     -17.675 -15.111  13.697  1.00  0.00           H  
ATOM   2433 1HG1 VAL A 160     -17.446 -13.043  12.412  1.00  0.00           H  
ATOM   2434 2HG1 VAL A 160     -16.737 -14.437  11.562  1.00  0.00           H  
ATOM   2435 3HG1 VAL A 160     -18.317 -13.792  11.052  1.00  0.00           H  
ATOM   2436 1HG2 VAL A 160     -19.406 -13.356  13.900  1.00  0.00           H  
ATOM   2437 2HG2 VAL A 160     -20.334 -14.122  12.589  1.00  0.00           H  
ATOM   2438 3HG2 VAL A 160     -20.103 -14.977  14.133  1.00  0.00           H  
ATOM   2439  N   GLU A 161     -20.661 -17.344  13.480  1.00  0.00           N  
ATOM   2440  CA  GLU A 161     -21.336 -18.287  14.375  1.00  0.00           C  
ATOM   2441  C   GLU A 161     -21.119 -19.725  13.943  1.00  0.00           C  
ATOM   2442  O   GLU A 161     -20.980 -20.615  14.764  1.00  0.00           O  
ATOM   2443  CB  GLU A 161     -22.835 -17.989  14.432  1.00  0.00           C  
ATOM   2444  CG  GLU A 161     -23.188 -16.653  15.071  1.00  0.00           C  
ATOM   2445  CD  GLU A 161     -23.030 -15.494  14.128  1.00  0.00           C  
ATOM   2446  OE1 GLU A 161     -22.675 -15.717  12.995  1.00  0.00           O  
ATOM   2447  OE2 GLU A 161     -23.267 -14.382  14.540  1.00  0.00           O  
ATOM   2448  H   GLU A 161     -21.215 -16.700  12.934  1.00  0.00           H  
ATOM   2449  HA  GLU A 161     -20.917 -18.174  15.376  1.00  0.00           H  
ATOM   2450 1HB  GLU A 161     -23.246 -17.995  13.422  1.00  0.00           H  
ATOM   2451 2HB  GLU A 161     -23.341 -18.773  14.996  1.00  0.00           H  
ATOM   2452 1HG  GLU A 161     -24.221 -16.689  15.416  1.00  0.00           H  
ATOM   2453 2HG  GLU A 161     -22.548 -16.498  15.940  1.00  0.00           H  
ATOM   2454  N   GLU A 162     -21.120 -20.062  12.515  1.00  0.00           N  
ATOM   2455  CA  GLU A 162     -20.834 -21.362  11.922  1.00  0.00           C  
ATOM   2456  C   GLU A 162     -19.352 -21.727  12.024  1.00  0.00           C  
ATOM   2457  O   GLU A 162     -18.998 -22.888  12.261  1.00  0.00           O  
ATOM   2458  CB  GLU A 162     -21.295 -21.388  10.461  1.00  0.00           C  
ATOM   2459  CG  GLU A 162     -21.113 -22.723   9.767  1.00  0.00           C  
ATOM   2460  CD  GLU A 162     -21.975 -23.831  10.366  1.00  0.00           C  
ATOM   2461  OE1 GLU A 162     -22.858 -23.537  11.205  1.00  0.00           O  
ATOM   2462  OE2 GLU A 162     -21.757 -25.000   9.988  1.00  0.00           O  
ATOM   2463  H   GLU A 162     -21.351 -19.286  11.911  1.00  0.00           H  
ATOM   2464  HA  GLU A 162     -21.385 -22.122  12.476  1.00  0.00           H  
ATOM   2465 1HB  GLU A 162     -22.351 -21.124  10.408  1.00  0.00           H  
ATOM   2466 2HB  GLU A 162     -20.743 -20.639   9.892  1.00  0.00           H  
ATOM   2467 1HG  GLU A 162     -21.371 -22.611   8.714  1.00  0.00           H  
ATOM   2468 2HG  GLU A 162     -20.067 -23.015   9.828  1.00  0.00           H  
ATOM   2469  N   ALA A 163     -18.490 -20.730  11.831  1.00  0.00           N  
ATOM   2470  CA  ALA A 163     -17.056 -20.925  11.965  1.00  0.00           C  
ATOM   2471  C   ALA A 163     -16.705 -21.380  13.394  1.00  0.00           C  
ATOM   2472  O   ALA A 163     -15.879 -22.271  13.577  1.00  0.00           O  
ATOM   2473  CB  ALA A 163     -16.310 -19.639  11.600  1.00  0.00           C  
ATOM   2474  H   ALA A 163     -18.843 -19.814  11.588  1.00  0.00           H  
ATOM   2475  HA  ALA A 163     -16.756 -21.714  11.276  1.00  0.00           H  
ATOM   2476 1HB  ALA A 163     -15.238 -19.798  11.704  1.00  0.00           H  
ATOM   2477 2HB  ALA A 163     -16.540 -19.364  10.570  1.00  0.00           H  
ATOM   2478 3HB  ALA A 163     -16.625 -18.836  12.265  1.00  0.00           H  
ATOM   2479  N   VAL A 164     -17.341 -20.769  14.393  1.00  0.00           N  
ATOM   2480  CA  VAL A 164     -17.169 -21.175  15.789  1.00  0.00           C  
ATOM   2481  C   VAL A 164     -17.817 -22.532  16.046  1.00  0.00           C  
ATOM   2482  O   VAL A 164     -17.228 -23.404  16.692  1.00  0.00           O  
ATOM   2483  CB  VAL A 164     -17.786 -20.125  16.734  1.00  0.00           C  
ATOM   2484  CG1 VAL A 164     -17.817 -20.649  18.161  1.00  0.00           C  
ATOM   2485  CG2 VAL A 164     -16.997 -18.828  16.650  1.00  0.00           C  
ATOM   2486  H   VAL A 164     -17.962 -20.003  14.178  1.00  0.00           H  
ATOM   2487  HA  VAL A 164     -16.101 -21.266  15.993  1.00  0.00           H  
ATOM   2488  HB  VAL A 164     -18.819 -19.944  16.434  1.00  0.00           H  
ATOM   2489 1HG1 VAL A 164     -18.256 -19.895  18.815  1.00  0.00           H  
ATOM   2490 2HG1 VAL A 164     -18.416 -21.557  18.203  1.00  0.00           H  
ATOM   2491 3HG1 VAL A 164     -16.801 -20.865  18.491  1.00  0.00           H  
ATOM   2492 1HG2 VAL A 164     -17.440 -18.091  17.319  1.00  0.00           H  
ATOM   2493 2HG2 VAL A 164     -15.963 -19.011  16.943  1.00  0.00           H  
ATOM   2494 3HG2 VAL A 164     -17.024 -18.451  15.627  1.00  0.00           H  
ATOM   2495  N   TYR A 165     -19.178 -22.815  15.573  1.00  0.00           N  
ATOM   2496  CA  TYR A 165     -19.831 -24.111  15.724  1.00  0.00           C  
ATOM   2497  C   TYR A 165     -18.972 -25.276  15.210  1.00  0.00           C  
ATOM   2498  O   TYR A 165     -18.823 -26.296  15.884  1.00  0.00           O  
ATOM   2499  CB  TYR A 165     -21.182 -24.098  15.005  1.00  0.00           C  
ATOM   2500  CG  TYR A 165     -21.913 -25.421  15.056  1.00  0.00           C  
ATOM   2501  CD1 TYR A 165     -22.617 -25.781  16.196  1.00  0.00           C  
ATOM   2502  CD2 TYR A 165     -21.881 -26.274  13.963  1.00  0.00           C  
ATOM   2503  CE1 TYR A 165     -23.285 -26.989  16.243  1.00  0.00           C  
ATOM   2504  CE2 TYR A 165     -22.549 -27.482  14.010  1.00  0.00           C  
ATOM   2505  CZ  TYR A 165     -23.249 -27.840  15.144  1.00  0.00           C  
ATOM   2506  OH  TYR A 165     -23.914 -29.044  15.191  1.00  0.00           O  
ATOM   2507  H   TYR A 165     -19.664 -22.074  15.087  1.00  0.00           H  
ATOM   2508  HA  TYR A 165     -20.004 -24.290  16.786  1.00  0.00           H  
ATOM   2509 1HB  TYR A 165     -21.824 -23.336  15.449  1.00  0.00           H  
ATOM   2510 2HB  TYR A 165     -21.034 -23.832  13.958  1.00  0.00           H  
ATOM   2511  HD1 TYR A 165     -22.642 -25.110  17.055  1.00  0.00           H  
ATOM   2512  HD2 TYR A 165     -21.328 -25.992  13.067  1.00  0.00           H  
ATOM   2513  HE1 TYR A 165     -23.837 -27.272  17.139  1.00  0.00           H  
ATOM   2514  HE2 TYR A 165     -22.523 -28.154  13.151  1.00  0.00           H  
ATOM   2515  HH  TYR A 165     -24.346 -29.137  16.044  1.00  0.00           H  
ATOM   2516  N   ARG A 166     -18.374 -25.140  13.928  1.00  0.00           N  
ATOM   2517  CA  ARG A 166     -17.485 -26.155  13.376  1.00  0.00           C  
ATOM   2518  C   ARG A 166     -16.203 -26.273  14.158  1.00  0.00           C  
ATOM   2519  O   ARG A 166     -15.654 -27.366  14.306  1.00  0.00           O  
ATOM   2520  CB  ARG A 166     -17.154 -25.844  11.925  1.00  0.00           C  
ATOM   2521  CG  ARG A 166     -18.326 -25.951  10.962  1.00  0.00           C  
ATOM   2522  CD  ARG A 166     -17.922 -25.638   9.568  1.00  0.00           C  
ATOM   2523  NE  ARG A 166     -19.070 -25.539   8.679  1.00  0.00           N  
ATOM   2524  CZ  ARG A 166     -18.993 -25.477   7.336  1.00  0.00           C  
ATOM   2525  NH1 ARG A 166     -17.822 -25.505   6.741  1.00  0.00           N  
ATOM   2526  NH2 ARG A 166     -20.099 -25.388   6.616  1.00  0.00           N  
ATOM   2527  H   ARG A 166     -18.579 -24.317  13.380  1.00  0.00           H  
ATOM   2528  HA  ARG A 166     -17.999 -27.119  13.407  1.00  0.00           H  
ATOM   2529 1HB  ARG A 166     -16.760 -24.832  11.852  1.00  0.00           H  
ATOM   2530 2HB  ARG A 166     -16.377 -26.523  11.575  1.00  0.00           H  
ATOM   2531 1HG  ARG A 166     -18.723 -26.966  10.985  1.00  0.00           H  
ATOM   2532 2HG  ARG A 166     -19.106 -25.247  11.259  1.00  0.00           H  
ATOM   2533 1HD  ARG A 166     -17.393 -24.687   9.547  1.00  0.00           H  
ATOM   2534 2HD  ARG A 166     -17.268 -26.425   9.192  1.00  0.00           H  
ATOM   2535  HE  ARG A 166     -19.989 -25.514   9.100  1.00  0.00           H  
ATOM   2536 1HH1 ARG A 166     -16.977 -25.572   7.292  1.00  0.00           H  
ATOM   2537 2HH1 ARG A 166     -17.764 -25.459   5.734  1.00  0.00           H  
ATOM   2538 1HH2 ARG A 166     -21.000 -25.367   7.072  1.00  0.00           H  
ATOM   2539 2HH2 ARG A 166     -20.041 -25.341   5.609  1.00  0.00           H  
ATOM   2540  N   ALA A 167     -15.560 -25.051  14.718  1.00  0.00           N  
ATOM   2541  CA  ALA A 167     -14.341 -25.058  15.506  1.00  0.00           C  
ATOM   2542  C   ALA A 167     -14.581 -25.831  16.806  1.00  0.00           C  
ATOM   2543  O   ALA A 167     -13.701 -26.573  17.254  1.00  0.00           O  
ATOM   2544  CB  ALA A 167     -13.883 -23.631  15.787  1.00  0.00           C  
ATOM   2545  H   ALA A 167     -15.967 -24.169  14.446  1.00  0.00           H  
ATOM   2546  HA  ALA A 167     -13.569 -25.569  14.932  1.00  0.00           H  
ATOM   2547 1HB  ALA A 167     -12.968 -23.653  16.379  1.00  0.00           H  
ATOM   2548 2HB  ALA A 167     -13.693 -23.119  14.846  1.00  0.00           H  
ATOM   2549 3HB  ALA A 167     -14.659 -23.102  16.340  1.00  0.00           H  
ATOM   2550  N   LEU A 168     -15.772 -25.658  17.389  1.00  0.00           N  
ATOM   2551  CA  LEU A 168     -16.177 -26.386  18.606  1.00  0.00           C  
ATOM   2552  C   LEU A 168     -16.256 -27.903  18.396  1.00  0.00           C  
ATOM   2553  O   LEU A 168     -15.886 -28.668  19.288  1.00  0.00           O  
ATOM   2554  CB  LEU A 168     -17.538 -25.872  19.090  1.00  0.00           C  
ATOM   2555  CG  LEU A 168     -17.528 -24.495  19.763  1.00  0.00           C  
ATOM   2556  CD1 LEU A 168     -18.953 -23.965  19.859  1.00  0.00           C  
ATOM   2557  CD2 LEU A 168     -16.894 -24.608  21.143  1.00  0.00           C  
ATOM   2558  H   LEU A 168     -16.415 -24.998  16.975  1.00  0.00           H  
ATOM   2559  HA  LEU A 168     -15.419 -26.227  19.372  1.00  0.00           H  
ATOM   2560 1HB  LEU A 168     -18.213 -25.819  18.237  1.00  0.00           H  
ATOM   2561 2HB  LEU A 168     -17.945 -26.587  19.805  1.00  0.00           H  
ATOM   2562  HG  LEU A 168     -16.952 -23.796  19.156  1.00  0.00           H  
ATOM   2563 1HD1 LEU A 168     -18.945 -22.986  20.338  1.00  0.00           H  
ATOM   2564 2HD1 LEU A 168     -19.375 -23.875  18.857  1.00  0.00           H  
ATOM   2565 3HD1 LEU A 168     -19.558 -24.652  20.449  1.00  0.00           H  
ATOM   2566 1HD2 LEU A 168     -16.886 -23.628  21.621  1.00  0.00           H  
ATOM   2567 2HD2 LEU A 168     -17.470 -25.305  21.752  1.00  0.00           H  
ATOM   2568 3HD2 LEU A 168     -15.871 -24.971  21.043  1.00  0.00           H  
ATOM   2569  N   LYS A 169     -16.833 -28.476  17.162  1.00  0.00           N  
ATOM   2570  CA  LYS A 169     -16.833 -29.899  16.792  1.00  0.00           C  
ATOM   2571  C   LYS A 169     -15.422 -30.493  16.837  1.00  0.00           C  
ATOM   2572  O   LYS A 169     -15.213 -31.584  17.381  1.00  0.00           O  
ATOM   2573  CB  LYS A 169     -17.435 -30.090  15.400  1.00  0.00           C  
ATOM   2574  CG  LYS A 169     -17.451 -31.534  14.913  1.00  0.00           C  
ATOM   2575  CD  LYS A 169     -18.010 -31.635  13.502  1.00  0.00           C  
ATOM   2576  CE  LYS A 169     -17.892 -33.052  12.960  1.00  0.00           C  
ATOM   2577  NZ  LYS A 169     -18.366 -33.149  11.553  1.00  0.00           N  
ATOM   2578  H   LYS A 169     -17.290 -27.811  16.557  1.00  0.00           H  
ATOM   2579  HA  LYS A 169     -17.441 -30.445  17.513  1.00  0.00           H  
ATOM   2580 1HB  LYS A 169     -18.462 -29.724  15.394  1.00  0.00           H  
ATOM   2581 2HB  LYS A 169     -16.872 -29.500  14.676  1.00  0.00           H  
ATOM   2582 1HG  LYS A 169     -16.435 -31.932  14.922  1.00  0.00           H  
ATOM   2583 2HG  LYS A 169     -18.064 -32.136  15.582  1.00  0.00           H  
ATOM   2584 1HD  LYS A 169     -19.060 -31.342  13.505  1.00  0.00           H  
ATOM   2585 2HD  LYS A 169     -17.463 -30.959  12.845  1.00  0.00           H  
ATOM   2586 1HE  LYS A 169     -16.853 -33.372  13.003  1.00  0.00           H  
ATOM   2587 2HE  LYS A 169     -18.484 -33.728  13.577  1.00  0.00           H  
ATOM   2588 1HZ  LYS A 169     -18.272 -34.103  11.230  1.00  0.00           H  
ATOM   2589 2HZ  LYS A 169     -19.336 -32.872  11.502  1.00  0.00           H  
ATOM   2590 3HZ  LYS A 169     -17.812 -32.542  10.968  1.00  0.00           H  
ATOM   2591  N   LEU A 170     -14.399 -29.788  16.213  1.00  0.00           N  
ATOM   2592  CA  LEU A 170     -13.001 -30.197  16.137  1.00  0.00           C  
ATOM   2593  C   LEU A 170     -12.271 -29.962  17.448  1.00  0.00           C  
ATOM   2594  O   LEU A 170     -11.373 -30.720  17.794  1.00  0.00           O  
ATOM   2595  CB  LEU A 170     -12.289 -29.435  15.011  1.00  0.00           C  
ATOM   2596  CG  LEU A 170     -12.346 -30.090  13.626  1.00  0.00           C  
ATOM   2597  CD1 LEU A 170     -11.396 -31.279  13.587  1.00  0.00           C  
ATOM   2598  CD2 LEU A 170     -13.773 -30.520  13.325  1.00  0.00           C  
ATOM   2599  H   LEU A 170     -14.692 -28.952  15.729  1.00  0.00           H  
ATOM   2600  HA  LEU A 170     -12.963 -31.270  15.956  1.00  0.00           H  
ATOM   2601 1HB  LEU A 170     -12.734 -28.445  14.927  1.00  0.00           H  
ATOM   2602 2HB  LEU A 170     -11.240 -29.318  15.281  1.00  0.00           H  
ATOM   2603  HG  LEU A 170     -12.015 -29.375  12.871  1.00  0.00           H  
ATOM   2604 1HD1 LEU A 170     -11.435 -31.745  12.602  1.00  0.00           H  
ATOM   2605 2HD1 LEU A 170     -10.379 -30.940  13.787  1.00  0.00           H  
ATOM   2606 3HD1 LEU A 170     -11.692 -32.006  14.343  1.00  0.00           H  
ATOM   2607 1HD2 LEU A 170     -13.813 -30.986  12.339  1.00  0.00           H  
ATOM   2608 2HD2 LEU A 170     -14.104 -31.236  14.077  1.00  0.00           H  
ATOM   2609 3HD2 LEU A 170     -14.427 -29.648  13.340  1.00  0.00           H  
ATOM   2610  N   LYS A 171     -12.641 -28.904  18.165  1.00  0.00           N  
ATOM   2611  CA  LYS A 171     -12.085 -28.661  19.490  1.00  0.00           C  
ATOM   2612  C   LYS A 171     -12.292 -29.889  20.346  1.00  0.00           C  
ATOM   2613  O   LYS A 171     -11.364 -30.424  20.952  1.00  0.00           O  
ATOM   2614  CB  LYS A 171     -12.726 -27.437  20.145  1.00  0.00           C  
ATOM   2615  CG  LYS A 171     -12.355 -27.240  21.609  1.00  0.00           C  
ATOM   2616  CD  LYS A 171     -13.529 -27.556  22.524  1.00  0.00           C  
ATOM   2617  CE  LYS A 171     -13.239 -27.144  23.959  1.00  0.00           C  
ATOM   2618  NZ  LYS A 171     -14.345 -27.523  24.880  1.00  0.00           N  
ATOM   2619  H   LYS A 171     -13.316 -28.256  17.787  1.00  0.00           H  
ATOM   2620  HA  LYS A 171     -11.027 -28.410  19.383  1.00  0.00           H  
ATOM   2621 1HB  LYS A 171     -12.433 -26.538  19.602  1.00  0.00           H  
ATOM   2622 2HB  LYS A 171     -13.811 -27.518  20.083  1.00  0.00           H  
ATOM   2623 1HG  LYS A 171     -11.521 -27.894  21.864  1.00  0.00           H  
ATOM   2624 2HG  LYS A 171     -12.047 -26.207  21.770  1.00  0.00           H  
ATOM   2625 1HD  LYS A 171     -14.416 -27.024  22.174  1.00  0.00           H  
ATOM   2626 2HD  LYS A 171     -13.734 -28.626  22.497  1.00  0.00           H  
ATOM   2627 1HE  LYS A 171     -12.322 -27.624  24.296  1.00  0.00           H  
ATOM   2628 2HE  LYS A 171     -13.098 -26.064  24.007  1.00  0.00           H  
ATOM   2629 1HZ  LYS A 171     -14.115 -27.232  25.821  1.00  0.00           H  
ATOM   2630 2HZ  LYS A 171     -15.199 -27.069  24.588  1.00  0.00           H  
ATOM   2631 3HZ  LYS A 171     -14.474 -28.524  24.860  1.00  0.00           H  
ATOM   2632  N   THR A 172     -13.616 -30.443  20.456  1.00  0.00           N  
ATOM   2633  CA  THR A 172     -13.939 -31.602  21.260  1.00  0.00           C  
ATOM   2634  C   THR A 172     -13.250 -32.861  20.726  1.00  0.00           C  
ATOM   2635  O   THR A 172     -12.671 -33.630  21.500  1.00  0.00           O  
ATOM   2636  CB  THR A 172     -15.463 -31.823  21.314  1.00  0.00           C  
ATOM   2637  OG1 THR A 172     -16.092 -30.683  21.915  1.00  0.00           O  
ATOM   2638  CG2 THR A 172     -15.793 -33.067  22.124  1.00  0.00           C  
ATOM   2639  H   THR A 172     -14.352 -29.977  19.944  1.00  0.00           H  
ATOM   2640  HA  THR A 172     -13.557 -31.443  22.267  1.00  0.00           H  
ATOM   2641  HB  THR A 172     -15.848 -31.941  20.301  1.00  0.00           H  
ATOM   2642  HG1 THR A 172     -16.054 -29.940  21.307  1.00  0.00           H  
ATOM   2643 1HG2 THR A 172     -16.874 -33.207  22.150  1.00  0.00           H  
ATOM   2644 2HG2 THR A 172     -15.326 -33.936  21.662  1.00  0.00           H  
ATOM   2645 3HG2 THR A 172     -15.419 -32.950  23.139  1.00  0.00           H  
ATOM   2646  N   LYS A 173     -13.273 -33.054  19.409  1.00  0.00           N  
ATOM   2647  CA  LYS A 173     -12.695 -34.272  18.835  1.00  0.00           C  
ATOM   2648  C   LYS A 173     -11.214 -34.430  19.106  1.00  0.00           C  
ATOM   2649  O   LYS A 173     -10.772 -35.495  19.527  1.00  0.00           O  
ATOM   2650  CB  LYS A 173     -12.937 -34.302  17.324  1.00  0.00           C  
ATOM   2651  CG  LYS A 173     -12.380 -35.533  16.624  1.00  0.00           C  
ATOM   2652  CD  LYS A 173     -12.675 -35.501  15.131  1.00  0.00           C  
ATOM   2653  CE  LYS A 173     -12.069 -36.701  14.420  1.00  0.00           C  
ATOM   2654  NZ  LYS A 173     -12.350 -36.683  12.959  1.00  0.00           N  
ATOM   2655  H   LYS A 173     -13.686 -32.369  18.795  1.00  0.00           H  
ATOM   2656  HA  LYS A 173     -13.175 -35.134  19.298  1.00  0.00           H  
ATOM   2657 1HB  LYS A 173     -14.009 -34.260  17.127  1.00  0.00           H  
ATOM   2658 2HB  LYS A 173     -12.485 -33.422  16.866  1.00  0.00           H  
ATOM   2659 1HG  LYS A 173     -11.300 -35.578  16.770  1.00  0.00           H  
ATOM   2660 2HG  LYS A 173     -12.824 -36.430  17.054  1.00  0.00           H  
ATOM   2661 1HD  LYS A 173     -13.756 -35.505  14.975  1.00  0.00           H  
ATOM   2662 2HD  LYS A 173     -12.266 -34.589  14.698  1.00  0.00           H  
ATOM   2663 1HE  LYS A 173     -10.989 -36.705  14.569  1.00  0.00           H  
ATOM   2664 2HE  LYS A 173     -12.474 -37.620  14.844  1.00  0.00           H  
ATOM   2665 1HZ  LYS A 173     -11.932 -37.494  12.525  1.00  0.00           H  
ATOM   2666 2HZ  LYS A 173     -13.349 -36.699  12.807  1.00  0.00           H  
ATOM   2667 3HZ  LYS A 173     -11.961 -35.845  12.551  1.00  0.00           H  
ATOM   2668  N   LEU A 174     -10.454 -33.368  18.870  1.00  0.00           N  
ATOM   2669  CA  LEU A 174      -9.006 -33.443  18.909  1.00  0.00           C  
ATOM   2670  C   LEU A 174      -8.423 -32.994  20.233  1.00  0.00           C  
ATOM   2671  O   LEU A 174      -7.311 -33.382  20.578  1.00  0.00           O  
ATOM   2672  CB  LEU A 174      -8.412 -32.591  17.780  1.00  0.00           C  
ATOM   2673  CG  LEU A 174      -8.834 -32.983  16.358  1.00  0.00           C  
ATOM   2674  CD1 LEU A 174      -8.247 -31.992  15.363  1.00  0.00           C  
ATOM   2675  CD2 LEU A 174      -8.362 -34.400  16.062  1.00  0.00           C  
ATOM   2676  H   LEU A 174     -10.897 -32.485  18.657  1.00  0.00           H  
ATOM   2677  HA  LEU A 174      -8.710 -34.478  18.741  1.00  0.00           H  
ATOM   2678 1HB  LEU A 174      -8.706 -31.555  17.938  1.00  0.00           H  
ATOM   2679 2HB  LEU A 174      -7.326 -32.652  17.833  1.00  0.00           H  
ATOM   2680  HG  LEU A 174      -9.920 -32.938  16.274  1.00  0.00           H  
ATOM   2681 1HD1 LEU A 174      -8.546 -32.271  14.352  1.00  0.00           H  
ATOM   2682 2HD1 LEU A 174      -8.616 -30.991  15.586  1.00  0.00           H  
ATOM   2683 3HD1 LEU A 174      -7.160 -32.004  15.435  1.00  0.00           H  
ATOM   2684 1HD2 LEU A 174      -8.662 -34.679  15.052  1.00  0.00           H  
ATOM   2685 2HD2 LEU A 174      -7.276 -34.446  16.144  1.00  0.00           H  
ATOM   2686 3HD2 LEU A 174      -8.810 -35.090  16.777  1.00  0.00           H  
ATOM   2687  N   GLY A 175      -9.166 -32.166  20.966  1.00  0.00           N  
ATOM   2688  CA  GLY A 175      -8.661 -31.554  22.184  1.00  0.00           C  
ATOM   2689  C   GLY A 175      -7.802 -30.320  21.914  1.00  0.00           C  
ATOM   2690  O   GLY A 175      -6.750 -30.132  22.535  1.00  0.00           O  
ATOM   2691  H   GLY A 175     -10.108 -31.958  20.665  1.00  0.00           H  
ATOM   2692 1HA  GLY A 175      -9.499 -31.267  22.821  1.00  0.00           H  
ATOM   2693 2HA  GLY A 175      -8.070 -32.281  22.737  1.00  0.00           H  
ATOM   2694  N   VAL A 176      -8.242 -29.478  20.982  1.00  0.00           N  
ATOM   2695  CA  VAL A 176      -7.471 -28.303  20.583  1.00  0.00           C  
ATOM   2696  C   VAL A 176      -8.327 -27.056  20.775  1.00  0.00           C  
ATOM   2697  O   VAL A 176      -9.534 -27.155  20.961  1.00  0.00           O  
ATOM   2698  CB  VAL A 176      -7.028 -28.411  19.110  1.00  0.00           C  
ATOM   2699  CG1 VAL A 176      -6.177 -29.654  18.900  1.00  0.00           C  
ATOM   2700  CG2 VAL A 176      -8.248 -28.432  18.202  1.00  0.00           C  
ATOM   2701  H   VAL A 176      -9.133 -29.656  20.540  1.00  0.00           H  
ATOM   2702  HA  VAL A 176      -6.587 -28.236  21.219  1.00  0.00           H  
ATOM   2703  HB  VAL A 176      -6.407 -27.550  18.864  1.00  0.00           H  
ATOM   2704 1HG1 VAL A 176      -5.871 -29.715  17.856  1.00  0.00           H  
ATOM   2705 2HG1 VAL A 176      -5.290 -29.600  19.534  1.00  0.00           H  
ATOM   2706 3HG1 VAL A 176      -6.756 -30.540  19.160  1.00  0.00           H  
ATOM   2707 1HG2 VAL A 176      -7.927 -28.508  17.164  1.00  0.00           H  
ATOM   2708 2HG2 VAL A 176      -8.873 -29.290  18.453  1.00  0.00           H  
ATOM   2709 3HG2 VAL A 176      -8.819 -27.514  18.339  1.00  0.00           H  
ATOM   2710  N   SER A 177      -7.706 -25.767  20.757  1.00  0.00           N  
ATOM   2711  CA  SER A 177      -8.328 -24.458  20.902  1.00  0.00           C  
ATOM   2712  C   SER A 177      -9.165 -24.155  19.659  1.00  0.00           C  
ATOM   2713  O   SER A 177      -9.022 -24.797  18.631  1.00  0.00           O  
ATOM   2714  CB  SER A 177      -7.274 -23.387  21.104  1.00  0.00           C  
ATOM   2715  OG  SER A 177      -6.479 -23.244  19.959  1.00  0.00           O  
ATOM   2716  H   SER A 177      -6.707 -25.822  20.623  1.00  0.00           H  
ATOM   2717  HA  SER A 177      -8.962 -24.473  21.791  1.00  0.00           H  
ATOM   2718 1HB  SER A 177      -7.758 -22.439  21.336  1.00  0.00           H  
ATOM   2719 2HB  SER A 177      -6.646 -23.651  21.954  1.00  0.00           H  
ATOM   2720  HG  SER A 177      -5.825 -23.945  20.001  1.00  0.00           H  
ATOM   2721  N   LEU A 178     -10.041 -23.170  19.761  1.00  0.00           N  
ATOM   2722  CA  LEU A 178     -10.882 -22.756  18.650  1.00  0.00           C  
ATOM   2723  C   LEU A 178     -10.026 -22.219  17.505  1.00  0.00           C  
ATOM   2724  O   LEU A 178     -10.377 -22.344  16.322  1.00  0.00           O  
ATOM   2725  CB  LEU A 178     -11.879 -21.684  19.108  1.00  0.00           C  
ATOM   2726  CG  LEU A 178     -12.968 -22.160  20.078  1.00  0.00           C  
ATOM   2727  CD1 LEU A 178     -13.720 -20.956  20.628  1.00  0.00           C  
ATOM   2728  CD2 LEU A 178     -13.912 -23.110  19.355  1.00  0.00           C  
ATOM   2729  H   LEU A 178     -10.123 -22.690  20.646  1.00  0.00           H  
ATOM   2730  HA  LEU A 178     -11.453 -23.620  18.310  1.00  0.00           H  
ATOM   2731 1HB  LEU A 178     -11.328 -20.883  19.596  1.00  0.00           H  
ATOM   2732 2HB  LEU A 178     -12.375 -21.273  18.229  1.00  0.00           H  
ATOM   2733  HG  LEU A 178     -12.506 -22.678  20.919  1.00  0.00           H  
ATOM   2734 1HD1 LEU A 178     -14.494 -21.294  21.318  1.00  0.00           H  
ATOM   2735 2HD1 LEU A 178     -13.024 -20.303  21.156  1.00  0.00           H  
ATOM   2736 3HD1 LEU A 178     -14.180 -20.408  19.807  1.00  0.00           H  
ATOM   2737 1HD2 LEU A 178     -14.685 -23.449  20.045  1.00  0.00           H  
ATOM   2738 2HD2 LEU A 178     -14.376 -22.594  18.515  1.00  0.00           H  
ATOM   2739 3HD2 LEU A 178     -13.351 -23.970  18.988  1.00  0.00           H  
ATOM   2740  N   LEU A 179      -8.901 -21.520  17.765  1.00  0.00           N  
ATOM   2741  CA  LEU A 179      -7.912 -20.950  16.871  1.00  0.00           C  
ATOM   2742  C   LEU A 179      -7.192 -22.027  16.083  1.00  0.00           C  
ATOM   2743  O   LEU A 179      -6.938 -21.873  14.889  1.00  0.00           O  
ATOM   2744  CB  LEU A 179      -6.893 -20.124  17.667  1.00  0.00           C  
ATOM   2745  CG  LEU A 179      -5.762 -19.490  16.846  1.00  0.00           C  
ATOM   2746  CD1 LEU A 179      -6.358 -18.608  15.757  1.00  0.00           C  
ATOM   2747  CD2 LEU A 179      -4.854 -18.687  17.765  1.00  0.00           C  
ATOM   2748  H   LEU A 179      -8.788 -21.405  18.762  1.00  0.00           H  
ATOM   2749  HA  LEU A 179      -8.421 -20.297  16.161  1.00  0.00           H  
ATOM   2750 1HB  LEU A 179      -7.420 -19.320  18.178  1.00  0.00           H  
ATOM   2751 2HB  LEU A 179      -6.435 -20.767  18.419  1.00  0.00           H  
ATOM   2752  HG  LEU A 179      -5.183 -20.275  16.358  1.00  0.00           H  
ATOM   2753 1HD1 LEU A 179      -5.554 -18.158  15.173  1.00  0.00           H  
ATOM   2754 2HD1 LEU A 179      -6.987 -19.211  15.103  1.00  0.00           H  
ATOM   2755 3HD1 LEU A 179      -6.957 -17.822  16.214  1.00  0.00           H  
ATOM   2756 1HD2 LEU A 179      -4.050 -18.238  17.182  1.00  0.00           H  
ATOM   2757 2HD2 LEU A 179      -5.433 -17.901  18.251  1.00  0.00           H  
ATOM   2758 3HD2 LEU A 179      -4.429 -19.347  18.523  1.00  0.00           H  
ATOM   2759  N   GLN A 180      -6.743 -23.180  16.739  1.00  0.00           N  
ATOM   2760  CA  GLN A 180      -6.190 -24.381  16.124  1.00  0.00           C  
ATOM   2761  C   GLN A 180      -7.224 -25.093  15.288  1.00  0.00           C  
ATOM   2762  O   GLN A 180      -6.917 -25.603  14.205  1.00  0.00           O  
ATOM   2763  CB  GLN A 180      -5.642 -25.332  17.192  1.00  0.00           C  
ATOM   2764  CG  GLN A 180      -4.384 -24.834  17.885  1.00  0.00           C  
ATOM   2765  CD  GLN A 180      -4.119 -25.556  19.192  1.00  0.00           C  
ATOM   2766  OE1 GLN A 180      -4.930 -25.506  20.121  1.00  0.00           O  
ATOM   2767  NE2 GLN A 180      -2.981 -26.233  19.272  1.00  0.00           N  
ATOM   2768  H   GLN A 180      -6.827 -23.138  17.744  1.00  0.00           H  
ATOM   2769  HA  GLN A 180      -5.361 -24.087  15.477  1.00  0.00           H  
ATOM   2770 1HB  GLN A 180      -6.402 -25.499  17.955  1.00  0.00           H  
ATOM   2771 2HB  GLN A 180      -5.416 -26.298  16.738  1.00  0.00           H  
ATOM   2772 1HG  GLN A 180      -3.532 -24.997  17.225  1.00  0.00           H  
ATOM   2773 2HG  GLN A 180      -4.496 -23.771  18.096  1.00  0.00           H  
ATOM   2774 1HE2 GLN A 180      -2.752 -26.729  20.111  1.00  0.00           H  
ATOM   2775 2HE2 GLN A 180      -2.351 -26.248  18.496  1.00  0.00           H  
ATOM   2776  N   ALA A 181      -8.525 -25.232  15.802  1.00  0.00           N  
ATOM   2777  CA  ALA A 181      -9.578 -25.857  15.005  1.00  0.00           C  
ATOM   2778  C   ALA A 181      -9.909 -24.983  13.802  1.00  0.00           C  
ATOM   2779  O   ALA A 181     -10.203 -25.483  12.718  1.00  0.00           O  
ATOM   2780  CB  ALA A 181     -10.822 -26.076  15.855  1.00  0.00           C  
ATOM   2781  H   ALA A 181      -8.731 -24.932  16.743  1.00  0.00           H  
ATOM   2782  HA  ALA A 181      -9.214 -26.822  14.659  1.00  0.00           H  
ATOM   2783 1HB  ALA A 181     -11.600 -26.541  15.247  1.00  0.00           H  
ATOM   2784 2HB  ALA A 181     -10.580 -26.725  16.695  1.00  0.00           H  
ATOM   2785 3HB  ALA A 181     -11.181 -25.117  16.228  1.00  0.00           H  
ATOM   2786  N   ALA A 182      -9.856 -23.670  14.005  1.00  0.00           N  
ATOM   2787  CA  ALA A 182     -10.126 -22.730  12.925  1.00  0.00           C  
ATOM   2788  C   ALA A 182      -9.120 -22.913  11.801  1.00  0.00           C  
ATOM   2789  O   ALA A 182      -9.480 -22.897  10.624  1.00  0.00           O  
ATOM   2790  CB  ALA A 182     -10.098 -21.299  13.440  1.00  0.00           C  
ATOM   2791  H   ALA A 182      -9.625 -23.313  14.921  1.00  0.00           H  
ATOM   2792  HA  ALA A 182     -11.120 -22.943  12.531  1.00  0.00           H  
ATOM   2793 1HB  ALA A 182     -10.295 -20.612  12.616  1.00  0.00           H  
ATOM   2794 2HB  ALA A 182     -10.863 -21.173  14.208  1.00  0.00           H  
ATOM   2795 3HB  ALA A 182      -9.119 -21.085  13.865  1.00  0.00           H  
ATOM   2796  N   ALA A 183      -7.657 -23.116  12.089  1.00  0.00           N  
ATOM   2797  CA  ALA A 183      -6.651 -23.426  11.083  1.00  0.00           C  
ATOM   2798  C   ALA A 183      -6.939 -24.727  10.321  1.00  0.00           C  
ATOM   2799  O   ALA A 183      -6.580 -24.865   9.153  1.00  0.00           O  
ATOM   2800  CB  ALA A 183      -5.280 -23.498  11.739  1.00  0.00           C  
ATOM   2801  H   ALA A 183      -7.378 -23.025  13.056  1.00  0.00           H  
ATOM   2802  HA  ALA A 183      -6.646 -22.620  10.349  1.00  0.00           H  
ATOM   2803 1HB  ALA A 183      -4.524 -23.707  10.981  1.00  0.00           H  
ATOM   2804 2HB  ALA A 183      -5.056 -22.546  12.221  1.00  0.00           H  
ATOM   2805 3HB  ALA A 183      -5.275 -24.292  12.484  1.00  0.00           H  
ATOM   2806  N   ILE A 184      -7.519 -25.816  11.019  1.00  0.00           N  
ATOM   2807  CA  ILE A 184      -7.971 -27.062  10.379  1.00  0.00           C  
ATOM   2808  C   ILE A 184      -9.116 -26.824   9.393  1.00  0.00           C  
ATOM   2809  O   ILE A 184      -9.127 -27.378   8.294  1.00  0.00           O  
ATOM   2810  CB  ILE A 184      -8.423 -28.086  11.436  1.00  0.00           C  
ATOM   2811  CG1 ILE A 184      -7.226 -28.562  12.265  1.00  0.00           C  
ATOM   2812  CG2 ILE A 184      -9.117 -29.265  10.773  1.00  0.00           C  
ATOM   2813  CD1 ILE A 184      -7.611 -29.328  13.509  1.00  0.00           C  
ATOM   2814  H   ILE A 184      -7.657 -25.696  12.014  1.00  0.00           H  
ATOM   2815  HA  ILE A 184      -7.138 -27.487   9.822  1.00  0.00           H  
ATOM   2816  HB  ILE A 184      -9.116 -27.612  12.130  1.00  0.00           H  
ATOM   2817 1HG1 ILE A 184      -6.592 -29.203  11.652  1.00  0.00           H  
ATOM   2818 2HG1 ILE A 184      -6.627 -27.702  12.566  1.00  0.00           H  
ATOM   2819 1HG2 ILE A 184      -9.429 -29.980  11.535  1.00  0.00           H  
ATOM   2820 2HG2 ILE A 184      -9.991 -28.912  10.228  1.00  0.00           H  
ATOM   2821 3HG2 ILE A 184      -8.429 -29.751  10.081  1.00  0.00           H  
ATOM   2822 1HD1 ILE A 184      -6.709 -29.631  14.044  1.00  0.00           H  
ATOM   2823 2HD1 ILE A 184      -8.217 -28.692  14.155  1.00  0.00           H  
ATOM   2824 3HD1 ILE A 184      -8.180 -30.213  13.231  1.00  0.00           H  
ATOM   2825  N   LEU A 185     -10.236 -25.928   9.720  1.00  0.00           N  
ATOM   2826  CA  LEU A 185     -11.349 -25.535   8.860  1.00  0.00           C  
ATOM   2827  C   LEU A 185     -10.845 -24.755   7.645  1.00  0.00           C  
ATOM   2828  O   LEU A 185     -11.313 -24.947   6.515  1.00  0.00           O  
ATOM   2829  CB  LEU A 185     -12.355 -24.684   9.645  1.00  0.00           C  
ATOM   2830  CG  LEU A 185     -13.023 -25.376  10.840  1.00  0.00           C  
ATOM   2831  CD1 LEU A 185     -13.871 -24.368  11.603  1.00  0.00           C  
ATOM   2832  CD2 LEU A 185     -13.870 -26.539  10.345  1.00  0.00           C  
ATOM   2833  H   LEU A 185     -10.189 -25.565  10.661  1.00  0.00           H  
ATOM   2834  HA  LEU A 185     -11.852 -26.437   8.507  1.00  0.00           H  
ATOM   2835 1HB  LEU A 185     -11.843 -23.799  10.019  1.00  0.00           H  
ATOM   2836 2HB  LEU A 185     -13.144 -24.362   8.965  1.00  0.00           H  
ATOM   2837  HG  LEU A 185     -12.256 -25.749  11.520  1.00  0.00           H  
ATOM   2838 1HD1 LEU A 185     -14.345 -24.860  12.452  1.00  0.00           H  
ATOM   2839 2HD1 LEU A 185     -13.237 -23.557  11.963  1.00  0.00           H  
ATOM   2840 3HD1 LEU A 185     -14.638 -23.964  10.943  1.00  0.00           H  
ATOM   2841 1HD2 LEU A 185     -14.344 -27.032  11.194  1.00  0.00           H  
ATOM   2842 2HD2 LEU A 185     -14.637 -26.167   9.666  1.00  0.00           H  
ATOM   2843 3HD2 LEU A 185     -13.236 -27.253   9.818  1.00  0.00           H  
ATOM   2844  N   ILE A 186      -9.873 -23.883   7.893  1.00  0.00           N  
ATOM   2845  CA  ILE A 186      -9.200 -23.160   6.816  1.00  0.00           C  
ATOM   2846  C   ILE A 186      -8.371 -24.109   5.952  1.00  0.00           C  
ATOM   2847  O   ILE A 186      -8.438 -24.062   4.723  1.00  0.00           O  
ATOM   2848  CB  ILE A 186      -8.293 -22.052   7.380  1.00  0.00           C  
ATOM   2849  CG1 ILE A 186      -9.137 -20.940   8.010  1.00  0.00           C  
ATOM   2850  CG2 ILE A 186      -7.397 -21.490   6.287  1.00  0.00           C  
ATOM   2851  CD1 ILE A 186      -8.344 -19.988   8.876  1.00  0.00           C  
ATOM   2852  H   ILE A 186      -9.593 -23.714   8.848  1.00  0.00           H  
ATOM   2853  HA  ILE A 186      -9.964 -22.711   6.181  1.00  0.00           H  
ATOM   2854  HB  ILE A 186      -7.669 -22.461   8.173  1.00  0.00           H  
ATOM   2855 1HG1 ILE A 186      -9.623 -20.363   7.224  1.00  0.00           H  
ATOM   2856 2HG1 ILE A 186      -9.923 -21.383   8.623  1.00  0.00           H  
ATOM   2857 1HG2 ILE A 186      -6.763 -20.707   6.703  1.00  0.00           H  
ATOM   2858 2HG2 ILE A 186      -6.773 -22.286   5.883  1.00  0.00           H  
ATOM   2859 3HG2 ILE A 186      -8.013 -21.072   5.490  1.00  0.00           H  
ATOM   2860 1HD1 ILE A 186      -9.010 -19.229   9.287  1.00  0.00           H  
ATOM   2861 2HD1 ILE A 186      -7.877 -20.541   9.692  1.00  0.00           H  
ATOM   2862 3HD1 ILE A 186      -7.573 -19.506   8.276  1.00  0.00           H  
ATOM   2863  N   LEU A 187      -7.583 -24.977   6.584  1.00  0.00           N  
ATOM   2864  CA  LEU A 187      -6.822 -25.960   5.823  1.00  0.00           C  
ATOM   2865  C   LEU A 187      -7.671 -26.739   4.817  1.00  0.00           C  
ATOM   2866  O   LEU A 187      -7.289 -26.892   3.657  1.00  0.00           O  
ATOM   2867  CB  LEU A 187      -6.149 -26.945   6.788  1.00  0.00           C  
ATOM   2868  CG  LEU A 187      -5.425 -28.128   6.133  1.00  0.00           C  
ATOM   2869  CD1 LEU A 187      -4.263 -27.613   5.296  1.00  0.00           C  
ATOM   2870  CD2 LEU A 187      -4.941 -29.087   7.211  1.00  0.00           C  
ATOM   2871  H   LEU A 187      -7.504 -24.967   7.592  1.00  0.00           H  
ATOM   2872  HA  LEU A 187      -6.062 -25.430   5.250  1.00  0.00           H  
ATOM   2873 1HB  LEU A 187      -5.421 -26.401   7.387  1.00  0.00           H  
ATOM   2874 2HB  LEU A 187      -6.909 -27.350   7.457  1.00  0.00           H  
ATOM   2875  HG  LEU A 187      -6.111 -28.650   5.465  1.00  0.00           H  
ATOM   2876 1HD1 LEU A 187      -3.748 -28.453   4.830  1.00  0.00           H  
ATOM   2877 2HD1 LEU A 187      -4.640 -26.945   4.521  1.00  0.00           H  
ATOM   2878 3HD1 LEU A 187      -3.567 -27.071   5.935  1.00  0.00           H  
ATOM   2879 1HD2 LEU A 187      -4.427 -29.928   6.745  1.00  0.00           H  
ATOM   2880 2HD2 LEU A 187      -4.254 -28.566   7.878  1.00  0.00           H  
ATOM   2881 3HD2 LEU A 187      -5.793 -29.453   7.782  1.00  0.00           H  
ATOM   2882  N   ALA A 188      -8.833 -27.242   5.244  1.00  0.00           N  
ATOM   2883  CA  ALA A 188      -9.732 -27.942   4.319  1.00  0.00           C  
ATOM   2884  C   ALA A 188     -10.177 -27.072   3.135  1.00  0.00           C  
ATOM   2885  O   ALA A 188     -10.252 -27.539   1.997  1.00  0.00           O  
ATOM   2886  CB  ALA A 188     -10.948 -28.494   5.060  1.00  0.00           C  
ATOM   2887  H   ALA A 188      -9.103 -27.145   6.212  1.00  0.00           H  
ATOM   2888  HA  ALA A 188      -9.181 -28.775   3.878  1.00  0.00           H  
ATOM   2889 1HB  ALA A 188     -11.601 -29.008   4.356  1.00  0.00           H  
ATOM   2890 2HB  ALA A 188     -10.619 -29.194   5.828  1.00  0.00           H  
ATOM   2891 3HB  ALA A 188     -11.492 -27.673   5.524  1.00  0.00           H  
ATOM   2892  N   ALA A 189     -10.528 -25.772   3.413  1.00  0.00           N  
ATOM   2893  CA  ALA A 189     -10.976 -24.853   2.373  1.00  0.00           C  
ATOM   2894  C   ALA A 189      -9.819 -24.605   1.406  1.00  0.00           C  
ATOM   2895  O   ALA A 189     -10.019 -24.513   0.195  1.00  0.00           O  
ATOM   2896  CB  ALA A 189     -11.478 -23.557   2.993  1.00  0.00           C  
ATOM   2897  H   ALA A 189     -10.473 -25.445   4.367  1.00  0.00           H  
ATOM   2898  HA  ALA A 189     -11.797 -25.326   1.831  1.00  0.00           H  
ATOM   2899 1HB  ALA A 189     -11.809 -22.881   2.204  1.00  0.00           H  
ATOM   2900 2HB  ALA A 189     -12.312 -23.772   3.660  1.00  0.00           H  
ATOM   2901 3HB  ALA A 189     -10.673 -23.089   3.558  1.00  0.00           H  
ATOM   2902  N   ARG A 190      -8.615 -24.501   1.958  1.00  0.00           N  
ATOM   2903  CA  ARG A 190      -7.419 -24.227   1.170  1.00  0.00           C  
ATOM   2904  C   ARG A 190      -6.956 -25.423   0.329  1.00  0.00           C  
ATOM   2905  O   ARG A 190      -6.358 -25.252  -0.734  1.00  0.00           O  
ATOM   2906  CB  ARG A 190      -6.282 -23.800   2.087  1.00  0.00           C  
ATOM   2907  CG  ARG A 190      -6.490 -22.464   2.783  1.00  0.00           C  
ATOM   2908  CD  ARG A 190      -6.561 -21.344   1.811  1.00  0.00           C  
ATOM   2909  NE  ARG A 190      -6.682 -20.056   2.475  1.00  0.00           N  
ATOM   2910  CZ  ARG A 190      -7.283 -18.974   1.944  1.00  0.00           C  
ATOM   2911  NH1 ARG A 190      -7.813 -19.041   0.743  1.00  0.00           N  
ATOM   2912  NH2 ARG A 190      -7.341 -17.846   2.630  1.00  0.00           N  
ATOM   2913  H   ARG A 190      -8.531 -24.614   2.960  1.00  0.00           H  
ATOM   2914  HA  ARG A 190      -7.639 -23.419   0.474  1.00  0.00           H  
ATOM   2915 1HB  ARG A 190      -6.135 -24.554   2.859  1.00  0.00           H  
ATOM   2916 2HB  ARG A 190      -5.357 -23.734   1.514  1.00  0.00           H  
ATOM   2917 1HG  ARG A 190      -7.422 -22.489   3.347  1.00  0.00           H  
ATOM   2918 2HG  ARG A 190      -5.659 -22.276   3.464  1.00  0.00           H  
ATOM   2919 1HD  ARG A 190      -5.656 -21.331   1.204  1.00  0.00           H  
ATOM   2920 2HD  ARG A 190      -7.429 -21.477   1.166  1.00  0.00           H  
ATOM   2921  HE  ARG A 190      -6.286 -19.966   3.402  1.00  0.00           H  
ATOM   2922 1HH1 ARG A 190      -7.769 -19.903   0.218  1.00  0.00           H  
ATOM   2923 2HH1 ARG A 190      -8.265 -18.230   0.344  1.00  0.00           H  
ATOM   2924 1HH2 ARG A 190      -6.934 -17.795   3.554  1.00  0.00           H  
ATOM   2925 2HH2 ARG A 190      -7.792 -17.036   2.232  1.00  0.00           H  
ATOM   2926  N   LEU A 191      -7.113 -26.726   0.817  1.00  0.00           N  
ATOM   2927  CA  LEU A 191      -6.832 -27.981   0.136  1.00  0.00           C  
ATOM   2928  C   LEU A 191      -7.914 -28.304  -0.871  1.00  0.00           C  
ATOM   2929  O   LEU A 191      -7.653 -28.901  -1.907  1.00  0.00           O  
ATOM   2930  CB  LEU A 191      -6.713 -29.126   1.151  1.00  0.00           C  
ATOM   2931  CG  LEU A 191      -5.488 -29.073   2.073  1.00  0.00           C  
ATOM   2932  CD1 LEU A 191      -5.596 -30.169   3.124  1.00  0.00           C  
ATOM   2933  CD2 LEU A 191      -4.222 -29.233   1.244  1.00  0.00           C  
ATOM   2934  H   LEU A 191      -7.389 -26.744   1.787  1.00  0.00           H  
ATOM   2935  HA  LEU A 191      -5.880 -27.885  -0.387  1.00  0.00           H  
ATOM   2936 1HB  LEU A 191      -7.601 -29.125   1.781  1.00  0.00           H  
ATOM   2937 2HB  LEU A 191      -6.679 -30.070   0.607  1.00  0.00           H  
ATOM   2938  HG  LEU A 191      -5.464 -28.114   2.591  1.00  0.00           H  
ATOM   2939 1HD1 LEU A 191      -4.725 -30.131   3.780  1.00  0.00           H  
ATOM   2940 2HD1 LEU A 191      -6.500 -30.019   3.714  1.00  0.00           H  
ATOM   2941 3HD1 LEU A 191      -5.640 -31.141   2.634  1.00  0.00           H  
ATOM   2942 1HD2 LEU A 191      -3.352 -29.195   1.899  1.00  0.00           H  
ATOM   2943 2HD2 LEU A 191      -4.245 -30.192   0.726  1.00  0.00           H  
ATOM   2944 3HD2 LEU A 191      -4.162 -28.427   0.512  1.00  0.00           H  
ATOM   2945  N   GLY A 192      -9.145 -27.914  -0.561  1.00  0.00           N  
ATOM   2946  CA  GLY A 192     -10.248 -28.206  -1.448  1.00  0.00           C  
ATOM   2947  C   GLY A 192     -10.875 -29.537  -1.074  1.00  0.00           C  
ATOM   2948  O   GLY A 192     -11.333 -30.282  -1.947  1.00  0.00           O  
ATOM   2949  H   GLY A 192      -9.323 -27.410   0.295  1.00  0.00           H  
ATOM   2950 1HA  GLY A 192     -10.990 -27.410  -1.384  1.00  0.00           H  
ATOM   2951 2HA  GLY A 192      -9.893 -28.231  -2.478  1.00  0.00           H  
ATOM   2952  N   THR A 193     -10.876 -29.841   0.225  1.00  0.00           N  
ATOM   2953  CA  THR A 193     -11.421 -31.103   0.736  1.00  0.00           C  
ATOM   2954  C   THR A 193     -12.281 -30.897   1.995  1.00  0.00           C  
ATOM   2955  O   THR A 193     -12.692 -29.777   2.296  1.00  0.00           O  
ATOM   2956  CB  THR A 193     -10.288 -32.100   1.045  1.00  0.00           C  
ATOM   2957  OG1 THR A 193     -10.849 -33.379   1.365  1.00  0.00           O  
ATOM   2958  CG2 THR A 193      -9.451 -31.610   2.217  1.00  0.00           C  
ATOM   2959  H   THR A 193     -10.484 -29.174   0.876  1.00  0.00           H  
ATOM   2960  HA  THR A 193     -12.035 -31.557  -0.045  1.00  0.00           H  
ATOM   2961  HB  THR A 193      -9.648 -32.207   0.168  1.00  0.00           H  
ATOM   2962  HG1 THR A 193     -10.166 -34.052   1.300  1.00  0.00           H  
ATOM   2963 1HG2 THR A 193      -8.655 -32.325   2.420  1.00  0.00           H  
ATOM   2964 2HG2 THR A 193      -9.014 -30.641   1.971  1.00  0.00           H  
ATOM   2965 3HG2 THR A 193     -10.083 -31.509   3.098  1.00  0.00           H  
ATOM   2966  N   THR A 194     -12.555 -32.031   2.682  1.00  0.00           N  
ATOM   2967  CA  THR A 194     -13.402 -32.002   3.871  1.00  0.00           C  
ATOM   2968  C   THR A 194     -12.545 -31.730   5.084  1.00  0.00           C  
ATOM   2969  O   THR A 194     -11.319 -31.811   4.998  1.00  0.00           O  
ATOM   2970  CB  THR A 194     -14.174 -33.321   4.060  1.00  0.00           C  
ATOM   2971  OG1 THR A 194     -13.255 -34.374   4.382  1.00  0.00           O  
ATOM   2972  CG2 THR A 194     -14.930 -33.683   2.792  1.00  0.00           C  
ATOM   2973  H   THR A 194     -12.167 -32.912   2.376  1.00  0.00           H  
ATOM   2974  HA  THR A 194     -14.145 -31.213   3.747  1.00  0.00           H  
ATOM   2975  HB  THR A 194     -14.883 -33.214   4.881  1.00  0.00           H  
ATOM   2976  HG1 THR A 194     -13.745 -35.150   4.664  1.00  0.00           H  
ATOM   2977 1HG2 THR A 194     -15.470 -34.618   2.944  1.00  0.00           H  
ATOM   2978 2HG2 THR A 194     -15.639 -32.890   2.550  1.00  0.00           H  
ATOM   2979 3HG2 THR A 194     -14.225 -33.801   1.970  1.00  0.00           H  
ATOM   2980  N   VAL A 195     -13.195 -31.442   6.199  1.00  0.00           N  
ATOM   2981  CA  VAL A 195     -12.487 -31.108   7.442  1.00  0.00           C  
ATOM   2982  C   VAL A 195     -11.783 -32.336   8.033  1.00  0.00           C  
ATOM   2983  O   VAL A 195     -10.639 -32.249   8.483  1.00  0.00           O  
ATOM   2984  CB  VAL A 195     -13.474 -30.538   8.479  1.00  0.00           C  
ATOM   2985  CG1 VAL A 195     -12.769 -30.291   9.804  1.00  0.00           C  
ATOM   2986  CG2 VAL A 195     -14.097 -29.255   7.950  1.00  0.00           C  
ATOM   2987  H   VAL A 195     -14.204 -31.438   6.188  1.00  0.00           H  
ATOM   2988  HA  VAL A 195     -11.707 -30.385   7.212  1.00  0.00           H  
ATOM   2989  HB  VAL A 195     -14.257 -31.275   8.664  1.00  0.00           H  
ATOM   2990 1HG1 VAL A 195     -13.481 -29.888  10.525  1.00  0.00           H  
ATOM   2991 2HG1 VAL A 195     -12.363 -31.228  10.181  1.00  0.00           H  
ATOM   2992 3HG1 VAL A 195     -11.961 -29.575   9.657  1.00  0.00           H  
ATOM   2993 1HG2 VAL A 195     -14.794 -28.859   8.688  1.00  0.00           H  
ATOM   2994 2HG2 VAL A 195     -13.314 -28.522   7.760  1.00  0.00           H  
ATOM   2995 3HG2 VAL A 195     -14.632 -29.466   7.023  1.00  0.00           H  
ATOM   2996  N   GLU A 196     -12.475 -33.474   8.015  1.00  0.00           N  
ATOM   2997  CA  GLU A 196     -11.952 -34.719   8.566  1.00  0.00           C  
ATOM   2998  C   GLU A 196     -10.752 -35.139   7.723  1.00  0.00           C  
ATOM   2999  O   GLU A 196      -9.747 -35.642   8.236  1.00  0.00           O  
ATOM   3000  CB  GLU A 196     -13.020 -35.815   8.571  1.00  0.00           C  
ATOM   3001  CG  GLU A 196     -14.199 -35.539   9.494  1.00  0.00           C  
ATOM   3002  CD  GLU A 196     -15.163 -34.534   8.928  1.00  0.00           C  
ATOM   3003  OE1 GLU A 196     -14.998 -34.155   7.793  1.00  0.00           O  
ATOM   3004  OE2 GLU A 196     -16.065 -34.145   9.631  1.00  0.00           O  
ATOM   3005  H   GLU A 196     -13.397 -33.468   7.605  1.00  0.00           H  
ATOM   3006  HA  GLU A 196     -11.653 -34.541   9.600  1.00  0.00           H  
ATOM   3007 1HB  GLU A 196     -13.409 -35.949   7.561  1.00  0.00           H  
ATOM   3008 2HB  GLU A 196     -12.569 -36.760   8.876  1.00  0.00           H  
ATOM   3009 1HG  GLU A 196     -14.730 -36.473   9.675  1.00  0.00           H  
ATOM   3010 2HG  GLU A 196     -13.822 -35.176  10.449  1.00  0.00           H  
ATOM   3011  N   GLN A 197     -10.759 -35.006   6.251  1.00  0.00           N  
ATOM   3012  CA  GLN A 197      -9.641 -35.329   5.381  1.00  0.00           C  
ATOM   3013  C   GLN A 197      -8.483 -34.357   5.592  1.00  0.00           C  
ATOM   3014  O   GLN A 197      -7.316 -34.744   5.533  1.00  0.00           O  
ATOM   3015  CB  GLN A 197     -10.083 -35.312   3.915  1.00  0.00           C  
ATOM   3016  CG  GLN A 197     -11.064 -36.411   3.548  1.00  0.00           C  
ATOM   3017  CD  GLN A 197     -10.476 -37.797   3.730  1.00  0.00           C  
ATOM   3018  OE1 GLN A 197      -9.414 -38.112   3.185  1.00  0.00           O  
ATOM   3019  NE2 GLN A 197     -11.163 -38.635   4.497  1.00  0.00           N  
ATOM   3020  H   GLN A 197     -11.617 -34.663   5.843  1.00  0.00           H  
ATOM   3021  HA  GLN A 197      -9.290 -36.331   5.627  1.00  0.00           H  
ATOM   3022 1HB  GLN A 197     -10.550 -34.353   3.687  1.00  0.00           H  
ATOM   3023 2HB  GLN A 197      -9.210 -35.411   3.271  1.00  0.00           H  
ATOM   3024 1HG  GLN A 197     -11.944 -36.327   4.186  1.00  0.00           H  
ATOM   3025 2HG  GLN A 197     -11.349 -36.295   2.502  1.00  0.00           H  
ATOM   3026 1HE2 GLN A 197     -10.824 -39.564   4.654  1.00  0.00           H  
ATOM   3027 2HE2 GLN A 197     -12.020 -38.339   4.919  1.00  0.00           H  
ATOM   3028  N   ALA A 198      -8.794 -33.091   5.839  1.00  0.00           N  
ATOM   3029  CA  ALA A 198      -7.742 -32.103   6.091  1.00  0.00           C  
ATOM   3030  C   ALA A 198      -6.915 -32.454   7.322  1.00  0.00           C  
ATOM   3031  O   ALA A 198      -5.712 -32.204   7.374  1.00  0.00           O  
ATOM   3032  CB  ALA A 198      -8.344 -30.709   6.238  1.00  0.00           C  
ATOM   3033  H   ALA A 198      -9.761 -32.797   5.855  1.00  0.00           H  
ATOM   3034  HA  ALA A 198      -7.065 -32.105   5.237  1.00  0.00           H  
ATOM   3035 1HB  ALA A 198      -7.547 -29.988   6.425  1.00  0.00           H  
ATOM   3036 2HB  ALA A 198      -8.869 -30.443   5.321  1.00  0.00           H  
ATOM   3037 3HB  ALA A 198      -9.043 -30.704   7.071  1.00  0.00           H  
ATOM   3038  N   VAL A 199      -7.585 -32.976   8.510  1.00  0.00           N  
ATOM   3039  CA  VAL A 199      -6.845 -33.430   9.679  1.00  0.00           C  
ATOM   3040  C   VAL A 199      -5.946 -34.624   9.354  1.00  0.00           C  
ATOM   3041  O   VAL A 199      -4.793 -34.688   9.792  1.00  0.00           O  
ATOM   3042  CB  VAL A 199      -7.823 -33.818  10.804  1.00  0.00           C  
ATOM   3043  CG1 VAL A 199      -7.073 -34.455  11.966  1.00  0.00           C  
ATOM   3044  CG2 VAL A 199      -8.593 -32.593  11.267  1.00  0.00           C  
ATOM   3045  H   VAL A 199      -8.593 -33.043   8.510  1.00  0.00           H  
ATOM   3046  HA  VAL A 199      -6.188 -32.623  10.008  1.00  0.00           H  
ATOM   3047  HB  VAL A 199      -8.520 -34.566  10.424  1.00  0.00           H  
ATOM   3048 1HG1 VAL A 199      -7.779 -34.724  12.752  1.00  0.00           H  
ATOM   3049 2HG1 VAL A 199      -6.558 -35.350  11.618  1.00  0.00           H  
ATOM   3050 3HG1 VAL A 199      -6.345 -33.746  12.360  1.00  0.00           H  
ATOM   3051 1HG2 VAL A 199      -9.283 -32.875  12.063  1.00  0.00           H  
ATOM   3052 2HG2 VAL A 199      -7.894 -31.843  11.642  1.00  0.00           H  
ATOM   3053 3HG2 VAL A 199      -9.155 -32.178  10.430  1.00  0.00           H  
ATOM   3054  N   GLU A 200      -6.464 -35.777   8.520  1.00  0.00           N  
ATOM   3055  CA  GLU A 200      -5.663 -36.922   8.134  1.00  0.00           C  
ATOM   3056  C   GLU A 200      -4.477 -36.476   7.296  1.00  0.00           C  
ATOM   3057  O   GLU A 200      -3.371 -36.996   7.442  1.00  0.00           O  
ATOM   3058  CB  GLU A 200      -6.508 -37.933   7.356  1.00  0.00           C  
ATOM   3059  CG  GLU A 200      -7.548 -38.662   8.195  1.00  0.00           C  
ATOM   3060  CD  GLU A 200      -8.411 -39.587   7.383  1.00  0.00           C  
ATOM   3061  OE1 GLU A 200      -8.275 -39.595   6.183  1.00  0.00           O  
ATOM   3062  OE2 GLU A 200      -9.208 -40.285   7.964  1.00  0.00           O  
ATOM   3063  H   GLU A 200      -7.428 -35.729   8.223  1.00  0.00           H  
ATOM   3064  HA  GLU A 200      -5.288 -37.403   9.038  1.00  0.00           H  
ATOM   3065 1HB  GLU A 200      -7.030 -37.423   6.545  1.00  0.00           H  
ATOM   3066 2HB  GLU A 200      -5.857 -38.682   6.905  1.00  0.00           H  
ATOM   3067 1HG  GLU A 200      -7.037 -39.241   8.964  1.00  0.00           H  
ATOM   3068 2HG  GLU A 200      -8.179 -37.926   8.692  1.00  0.00           H  
ATOM   3069  N   ARG A 201      -4.640 -35.416   6.301  1.00  0.00           N  
ATOM   3070  CA  ARG A 201      -3.551 -34.893   5.480  1.00  0.00           C  
ATOM   3071  C   ARG A 201      -2.450 -34.314   6.344  1.00  0.00           C  
ATOM   3072  O   ARG A 201      -1.275 -34.474   6.042  1.00  0.00           O  
ATOM   3073  CB  ARG A 201      -4.060 -33.819   4.530  1.00  0.00           C  
ATOM   3074  CG  ARG A 201      -4.906 -34.335   3.377  1.00  0.00           C  
ATOM   3075  CD  ARG A 201      -4.073 -34.989   2.335  1.00  0.00           C  
ATOM   3076  NE  ARG A 201      -3.071 -34.083   1.794  1.00  0.00           N  
ATOM   3077  CZ  ARG A 201      -3.300 -33.190   0.811  1.00  0.00           C  
ATOM   3078  NH1 ARG A 201      -4.496 -33.095   0.275  1.00  0.00           N  
ATOM   3079  NH2 ARG A 201      -2.321 -32.410   0.387  1.00  0.00           N  
ATOM   3080  H   ARG A 201      -5.571 -35.045   6.180  1.00  0.00           H  
ATOM   3081  HA  ARG A 201      -3.117 -35.717   4.916  1.00  0.00           H  
ATOM   3082 1HB  ARG A 201      -4.662 -33.099   5.083  1.00  0.00           H  
ATOM   3083 2HB  ARG A 201      -3.216 -33.280   4.103  1.00  0.00           H  
ATOM   3084 1HG  ARG A 201      -5.624 -35.066   3.750  1.00  0.00           H  
ATOM   3085 2HG  ARG A 201      -5.440 -33.503   2.916  1.00  0.00           H  
ATOM   3086 1HD  ARG A 201      -3.559 -35.847   2.766  1.00  0.00           H  
ATOM   3087 2HD  ARG A 201      -4.710 -35.322   1.516  1.00  0.00           H  
ATOM   3088  HE  ARG A 201      -2.139 -34.127   2.182  1.00  0.00           H  
ATOM   3089 1HH1 ARG A 201      -5.245 -33.691   0.598  1.00  0.00           H  
ATOM   3090 2HH1 ARG A 201      -4.666 -32.425  -0.462  1.00  0.00           H  
ATOM   3091 1HH2 ARG A 201      -1.401 -32.483   0.801  1.00  0.00           H  
ATOM   3092 2HH2 ARG A 201      -2.491 -31.740  -0.348  1.00  0.00           H  
ATOM   3093  N   ALA A 202      -2.804 -33.487   7.455  1.00  0.00           N  
ATOM   3094  CA  ALA A 202      -1.829 -32.910   8.371  1.00  0.00           C  
ATOM   3095  C   ALA A 202      -1.128 -33.994   9.181  1.00  0.00           C  
ATOM   3096  O   ALA A 202       0.073 -33.914   9.410  1.00  0.00           O  
ATOM   3097  CB  ALA A 202      -2.464 -31.877   9.270  1.00  0.00           C  
ATOM   3098  H   ALA A 202      -3.777 -33.238   7.548  1.00  0.00           H  
ATOM   3099  HA  ALA A 202      -1.055 -32.420   7.779  1.00  0.00           H  
ATOM   3100 1HB  ALA A 202      -1.711 -31.464   9.942  1.00  0.00           H  
ATOM   3101 2HB  ALA A 202      -2.885 -31.076   8.664  1.00  0.00           H  
ATOM   3102 3HB  ALA A 202      -3.254 -32.343   9.857  1.00  0.00           H  
ATOM   3103  N   LEU A 203      -1.874 -35.017   9.589  1.00  0.00           N  
ATOM   3104  CA  LEU A 203      -1.294 -36.134  10.332  1.00  0.00           C  
ATOM   3105  C   LEU A 203      -0.306 -36.943   9.490  1.00  0.00           C  
ATOM   3106  O   LEU A 203       0.745 -37.345   9.985  1.00  0.00           O  
ATOM   3107  CB  LEU A 203      -2.409 -37.058  10.838  1.00  0.00           C  
ATOM   3108  CG  LEU A 203      -3.248 -36.512  12.001  1.00  0.00           C  
ATOM   3109  CD1 LEU A 203      -4.490 -37.375  12.181  1.00  0.00           C  
ATOM   3110  CD2 LEU A 203      -2.408 -36.492  13.269  1.00  0.00           C  
ATOM   3111  H   LEU A 203      -2.864 -35.023   9.382  1.00  0.00           H  
ATOM   3112  HA  LEU A 203      -0.711 -35.731  11.159  1.00  0.00           H  
ATOM   3113 1HB  LEU A 203      -3.086 -37.271  10.013  1.00  0.00           H  
ATOM   3114 2HB  LEU A 203      -1.961 -37.996  11.165  1.00  0.00           H  
ATOM   3115  HG  LEU A 203      -3.577 -35.498  11.768  1.00  0.00           H  
ATOM   3116 1HD1 LEU A 203      -5.086 -36.986  13.006  1.00  0.00           H  
ATOM   3117 2HD1 LEU A 203      -5.083 -37.354  11.265  1.00  0.00           H  
ATOM   3118 3HD1 LEU A 203      -4.192 -38.399  12.399  1.00  0.00           H  
ATOM   3119 1HD2 LEU A 203      -3.004 -36.104  14.094  1.00  0.00           H  
ATOM   3120 2HD2 LEU A 203      -2.080 -37.505  13.504  1.00  0.00           H  
ATOM   3121 3HD2 LEU A 203      -1.536 -35.855  13.119  1.00  0.00           H  
ATOM   3122  N   GLN A 204      -0.633 -37.167   8.221  1.00  0.00           N  
ATOM   3123  CA  GLN A 204       0.274 -37.857   7.303  1.00  0.00           C  
ATOM   3124  C   GLN A 204       1.557 -37.060   7.057  1.00  0.00           C  
ATOM   3125  O   GLN A 204       2.650 -37.624   7.007  1.00  0.00           O  
ATOM   3126  CB  GLN A 204      -0.429 -38.131   5.971  1.00  0.00           C  
ATOM   3127  CG  GLN A 204      -1.531 -39.174   6.052  1.00  0.00           C  
ATOM   3128  CD  GLN A 204      -2.255 -39.354   4.731  1.00  0.00           C  
ATOM   3129  OE1 GLN A 204      -2.340 -38.426   3.922  1.00  0.00           O  
ATOM   3130  NE2 GLN A 204      -2.783 -40.552   4.505  1.00  0.00           N  
ATOM   3131  H   GLN A 204      -1.531 -36.853   7.882  1.00  0.00           H  
ATOM   3132  HA  GLN A 204       0.559 -38.810   7.749  1.00  0.00           H  
ATOM   3133 1HB  GLN A 204      -0.867 -37.207   5.593  1.00  0.00           H  
ATOM   3134 2HB  GLN A 204       0.302 -38.471   5.237  1.00  0.00           H  
ATOM   3135 1HG  GLN A 204      -1.092 -40.131   6.334  1.00  0.00           H  
ATOM   3136 2HG  GLN A 204      -2.258 -38.861   6.800  1.00  0.00           H  
ATOM   3137 1HE2 GLN A 204      -3.273 -40.730   3.651  1.00  0.00           H  
ATOM   3138 2HE2 GLN A 204      -2.691 -41.276   5.188  1.00  0.00           H  
ATOM   3139  N   LEU A 205       1.426 -35.746   6.903  1.00  0.00           N  
ATOM   3140  CA  LEU A 205       2.594 -34.883   6.748  1.00  0.00           C  
ATOM   3141  C   LEU A 205       3.398 -34.831   8.041  1.00  0.00           C  
ATOM   3142  O   LEU A 205       4.621 -34.822   8.009  1.00  0.00           O  
ATOM   3143  CB  LEU A 205       2.164 -33.467   6.346  1.00  0.00           C  
ATOM   3144  CG  LEU A 205       3.304 -32.481   6.061  1.00  0.00           C  
ATOM   3145  CD1 LEU A 205       4.109 -32.968   4.863  1.00  0.00           C  
ATOM   3146  CD2 LEU A 205       2.726 -31.097   5.804  1.00  0.00           C  
ATOM   3147  H   LEU A 205       0.505 -35.333   6.891  1.00  0.00           H  
ATOM   3148  HA  LEU A 205       3.229 -35.300   5.966  1.00  0.00           H  
ATOM   3149 1HB  LEU A 205       1.550 -33.532   5.450  1.00  0.00           H  
ATOM   3150 2HB  LEU A 205       1.556 -33.047   7.149  1.00  0.00           H  
ATOM   3151  HG  LEU A 205       3.975 -32.441   6.920  1.00  0.00           H  
ATOM   3152 1HD1 LEU A 205       4.919 -32.268   4.661  1.00  0.00           H  
ATOM   3153 2HD1 LEU A 205       4.527 -33.952   5.082  1.00  0.00           H  
ATOM   3154 3HD1 LEU A 205       3.460 -33.034   3.991  1.00  0.00           H  
ATOM   3155 1HD2 LEU A 205       3.537 -30.396   5.602  1.00  0.00           H  
ATOM   3156 2HD2 LEU A 205       2.057 -31.135   4.944  1.00  0.00           H  
ATOM   3157 3HD2 LEU A 205       2.172 -30.766   6.682  1.00  0.00           H  
ATOM   3158  N   LYS A 206       2.703 -34.793   9.172  1.00  0.00           N  
ATOM   3159  CA  LYS A 206       3.331 -34.792  10.500  1.00  0.00           C  
ATOM   3160  C   LYS A 206       4.262 -35.990  10.667  1.00  0.00           C  
ATOM   3161  O   LYS A 206       5.381 -35.856  11.161  1.00  0.00           O  
ATOM   3162  CB  LYS A 206       2.268 -34.798  11.600  1.00  0.00           C  
ATOM   3163  CG  LYS A 206       2.826 -34.716  13.014  1.00  0.00           C  
ATOM   3164  CD  LYS A 206       1.733 -34.917  14.052  1.00  0.00           C  
ATOM   3165  CE  LYS A 206       1.532 -36.392  14.368  1.00  0.00           C  
ATOM   3166  NZ  LYS A 206       2.594 -36.919  15.266  1.00  0.00           N  
ATOM   3167  H   LYS A 206       1.694 -34.763   9.107  1.00  0.00           H  
ATOM   3168  HA  LYS A 206       3.924 -33.884  10.601  1.00  0.00           H  
ATOM   3169 1HB  LYS A 206       1.594 -33.953  11.458  1.00  0.00           H  
ATOM   3170 2HB  LYS A 206       1.673 -35.708  11.526  1.00  0.00           H  
ATOM   3171 1HG  LYS A 206       3.590 -35.484  13.149  1.00  0.00           H  
ATOM   3172 2HG  LYS A 206       3.287 -33.740  13.169  1.00  0.00           H  
ATOM   3173 1HD  LYS A 206       2.001 -34.390  14.970  1.00  0.00           H  
ATOM   3174 2HD  LYS A 206       0.796 -34.505  13.678  1.00  0.00           H  
ATOM   3175 1HE  LYS A 206       0.565 -36.532  14.849  1.00  0.00           H  
ATOM   3176 2HE  LYS A 206       1.539 -36.966  13.442  1.00  0.00           H  
ATOM   3177 1HZ  LYS A 206       2.426 -37.897  15.450  1.00  0.00           H  
ATOM   3178 2HZ  LYS A 206       3.496 -36.810  14.822  1.00  0.00           H  
ATOM   3179 3HZ  LYS A 206       2.586 -36.406  16.136  1.00  0.00           H  
ATOM   3180  N   THR A 207       3.778 -37.159  10.246  1.00  0.00           N  
ATOM   3181  CA  THR A 207       4.550 -38.403  10.268  1.00  0.00           C  
ATOM   3182  C   THR A 207       5.693 -38.353   9.250  1.00  0.00           C  
ATOM   3183  O   THR A 207       6.821 -38.722   9.571  1.00  0.00           O  
ATOM   3184  CB  THR A 207       3.652 -39.620   9.982  1.00  0.00           C  
ATOM   3185  OG1 THR A 207       2.634 -39.714  10.988  1.00  0.00           O  
ATOM   3186  CG2 THR A 207       4.473 -40.900   9.977  1.00  0.00           C  
ATOM   3187  H   THR A 207       2.830 -37.174   9.897  1.00  0.00           H  
ATOM   3188  HA  THR A 207       4.988 -38.521  11.260  1.00  0.00           H  
ATOM   3189  HB  THR A 207       3.173 -39.499   9.010  1.00  0.00           H  
ATOM   3190  HG1 THR A 207       2.102 -38.915  10.979  1.00  0.00           H  
ATOM   3191 1HG2 THR A 207       3.822 -41.750   9.773  1.00  0.00           H  
ATOM   3192 2HG2 THR A 207       5.240 -40.837   9.205  1.00  0.00           H  
ATOM   3193 3HG2 THR A 207       4.947 -41.032  10.949  1.00  0.00           H  
ATOM   3194  N   LYS A 208       5.406 -37.865   8.044  1.00  0.00           N  
ATOM   3195  CA  LYS A 208       6.401 -37.777   6.963  1.00  0.00           C  
ATOM   3196  C   LYS A 208       7.611 -36.860   7.262  1.00  0.00           C  
ATOM   3197  O   LYS A 208       8.755 -37.210   6.981  1.00  0.00           O  
ATOM   3198  CB  LYS A 208       5.711 -37.304   5.682  1.00  0.00           C  
ATOM   3199  CG  LYS A 208       6.628 -37.219   4.469  1.00  0.00           C  
ATOM   3200  CD  LYS A 208       5.858 -36.811   3.222  1.00  0.00           C  
ATOM   3201  CE  LYS A 208       6.777 -36.699   2.014  1.00  0.00           C  
ATOM   3202  NZ  LYS A 208       6.035 -36.315   0.784  1.00  0.00           N  
ATOM   3203  H   LYS A 208       4.463 -37.542   7.874  1.00  0.00           H  
ATOM   3204  HA  LYS A 208       6.836 -38.765   6.813  1.00  0.00           H  
ATOM   3205 1HB  LYS A 208       4.893 -37.983   5.436  1.00  0.00           H  
ATOM   3206 2HB  LYS A 208       5.278 -36.317   5.844  1.00  0.00           H  
ATOM   3207 1HG  LYS A 208       7.413 -36.487   4.657  1.00  0.00           H  
ATOM   3208 2HG  LYS A 208       7.093 -38.190   4.296  1.00  0.00           H  
ATOM   3209 1HD  LYS A 208       5.084 -37.550   3.013  1.00  0.00           H  
ATOM   3210 2HD  LYS A 208       5.377 -35.847   3.391  1.00  0.00           H  
ATOM   3211 1HE  LYS A 208       7.544 -35.951   2.209  1.00  0.00           H  
ATOM   3212 2HE  LYS A 208       7.269 -37.656   1.843  1.00  0.00           H  
ATOM   3213 1HZ  LYS A 208       6.677 -36.253   0.007  1.00  0.00           H  
ATOM   3214 2HZ  LYS A 208       5.331 -37.012   0.582  1.00  0.00           H  
ATOM   3215 3HZ  LYS A 208       5.588 -35.420   0.924  1.00  0.00           H  
ATOM   3216  N   LEU A 209       7.365 -35.685   7.831  1.00  0.00           N  
ATOM   3217  CA  LEU A 209       8.441 -34.735   8.094  1.00  0.00           C  
ATOM   3218  C   LEU A 209       9.160 -35.039   9.409  1.00  0.00           C  
ATOM   3219  O   LEU A 209       8.555 -35.533  10.370  1.00  0.00           O  
ATOM   3220  CB  LEU A 209       7.882 -33.307   8.129  1.00  0.00           C  
ATOM   3221  CG  LEU A 209       7.207 -32.826   6.838  1.00  0.00           C  
ATOM   3222  CD1 LEU A 209       6.614 -31.442   7.062  1.00  0.00           C  
ATOM   3223  CD2 LEU A 209       8.226 -32.808   5.708  1.00  0.00           C  
ATOM   3224  H   LEU A 209       6.419 -35.441   8.089  1.00  0.00           H  
ATOM   3225  HA  LEU A 209       9.181 -34.824   7.299  1.00  0.00           H  
ATOM   3226 1HB  LEU A 209       7.150 -33.241   8.930  1.00  0.00           H  
ATOM   3227 2HB  LEU A 209       8.698 -32.621   8.352  1.00  0.00           H  
ATOM   3228  HG  LEU A 209       6.391 -33.500   6.580  1.00  0.00           H  
ATOM   3229 1HD1 LEU A 209       6.134 -31.099   6.145  1.00  0.00           H  
ATOM   3230 2HD1 LEU A 209       5.875 -31.487   7.862  1.00  0.00           H  
ATOM   3231 3HD1 LEU A 209       7.407 -30.747   7.338  1.00  0.00           H  
ATOM   3232 1HD2 LEU A 209       7.746 -32.466   4.791  1.00  0.00           H  
ATOM   3233 2HD2 LEU A 209       9.042 -32.132   5.964  1.00  0.00           H  
ATOM   3234 3HD2 LEU A 209       8.620 -33.814   5.558  1.00  0.00           H  
ATOM   3235  N   GLY A 210      10.456 -34.739   9.447  1.00  0.00           N  
ATOM   3236  CA  GLY A 210      11.242 -34.899  10.660  1.00  0.00           C  
ATOM   3237  C   GLY A 210      12.606 -34.229  10.615  1.00  0.00           C  
ATOM   3238  O   GLY A 210      13.414 -34.383  11.532  1.00  0.00           O  
ATOM   3239  OXT GLY A 210      12.946 -33.519   9.670  1.00  0.00           O  
ATOM   3240  H   GLY A 210      10.905 -34.391   8.612  1.00  0.00           H  
ATOM   3241 1HA  GLY A 210      10.691 -34.490  11.506  1.00  0.00           H  
ATOM   3242 2HA  GLY A 210      11.392 -35.960  10.858  1.00  0.00           H  
TER                                                                             
HETATM 3244 FE1  HRR B 211      -1.993 -16.564  12.658  1.00  0.00          FE  
HETATM 3245  N4  HRR B 211      -1.350 -15.555  14.302  1.00  0.00           N  
HETATM 3246  C19 HRR B 211      -1.198 -16.058  15.570  1.00  0.00           C  
HETATM 3247  C18 HRR B 211      -0.715 -15.034  16.474  1.00  0.00           C  
HETATM 3248  C15 HRR B 211      -0.593 -13.879  15.722  1.00  0.00           C  
HETATM 3249  C14 HRR B 211      -0.994 -14.235  14.364  1.00  0.00           C  
HETATM 3250  C31 HRR B 211      -1.009 -13.353  13.288  1.00  0.00           C  
HETATM 3251  C12 HRR B 211      -1.328 -13.668  11.975  1.00  0.00           C  
HETATM 3252  N1  HRR B 211      -1.757 -14.894  11.533  1.00  0.00           N  
HETATM 3253  C6  HRR B 211      -1.899 -14.787  10.175  1.00  0.00           C  
HETATM 3254  C7  HRR B 211      -1.548 -13.440   9.730  1.00  0.00           C  
HETATM 3255  C11 HRR B 211      -1.209 -12.740  10.856  1.00  0.00           C  
HETATM 3256  C13 HRR B 211      -0.782 -11.310  10.980  1.00  0.00           C  
HETATM 3257  C8  HRR B 211      -1.607 -12.988   8.303  1.00  0.00           C  
HETATM 3258  C9  HRR B 211      -0.243 -13.008   7.570  1.00  0.00           C  
HETATM 3259  C10 HRR B 211       0.133 -11.687   6.833  1.00  0.00           C  
HETATM 3260  O4  HRR B 211       0.724 -11.787   5.718  1.00  0.00           O  
HETATM 3261  O2  HRR B 211      -0.227 -10.628   7.409  1.00  0.00           O  
HETATM 3262  C28 HRR B 211      -2.361 -15.793   9.334  1.00  0.00           C  
HETATM 3263  C1  HRR B 211      -2.804 -17.045   9.753  1.00  0.00           C  
HETATM 3264  N2  HRR B 211      -2.763 -17.504  11.044  1.00  0.00           N  
HETATM 3265  C33 HRR B 211      -3.350 -18.746  11.027  1.00  0.00           C  
HETATM 3266  C32 HRR B 211      -3.773 -19.091   9.677  1.00  0.00           C  
HETATM 3267  C2  HRR B 211      -3.425 -18.034   8.875  1.00  0.00           C  
HETATM 3268  C3  HRR B 211      -3.702 -17.859   7.413  1.00  0.00           C  
HETATM 3269  C4  HRR B 211      -5.206 -17.785   7.103  1.00  0.00           C  
HETATM 3270  C5  HRR B 211      -5.594 -18.135   5.639  1.00  0.00           C  
HETATM 3271  O1  HRR B 211      -5.334 -19.316   5.279  1.00  0.00           O  
HETATM 3272  O3  HRR B 211      -6.106 -17.218   4.940  1.00  0.00           O  
HETATM 3273  C34 HRR B 211      -4.452 -20.367   9.286  1.00  0.00           C  
HETATM 3274  C29 HRR B 211      -3.493 -19.573  12.132  1.00  0.00           C  
HETATM 3275  C26 HRR B 211      -3.016 -19.314  13.415  1.00  0.00           C  
HETATM 3276  C25 HRR B 211      -3.057 -20.271  14.500  1.00  0.00           C  
HETATM 3277  C22 HRR B 211      -2.395 -19.692  15.561  1.00  0.00           C  
HETATM 3278  C21 HRR B 211      -2.015 -18.351  15.121  1.00  0.00           C  
HETATM 3279  N3  HRR B 211      -2.381 -18.163  13.811  1.00  0.00           N  
HETATM 3280  C30 HRR B 211      -1.485 -17.366  15.944  1.00  0.00           C  
HETATM 3281  C23 HRR B 211      -2.127 -20.317  16.851  1.00  0.00           C  
HETATM 3282  C24 HRR B 211      -0.953 -20.358  17.503  1.00  0.00           C  
HETATM 3283  C27 HRR B 211      -3.650 -21.644  14.410  1.00  0.00           C  
HETATM 3284  C16 HRR B 211      -0.126 -12.560  16.121  1.00  0.00           C  
HETATM 3285  C17 HRR B 211      -0.166 -12.021  17.352  1.00  0.00           C  
HETATM 3286  C20 HRR B 211      -0.382 -15.236  17.919  1.00  0.00           C  
HETATM 3287  C35 HRR B 211      -0.273 -16.927  12.114  1.00  0.00           C  
HETATM 3288  C36 HRR B 211       0.914 -16.247  12.693  1.00  0.00           C  
HETATM 3289  O5  HRR B 211       1.137 -15.058  12.505  1.00  0.00           O  
HETATM 3290  O6  HRR B 211       1.670 -17.014  13.495  1.00  0.00           O  
HETATM 3291  C37 HRR B 211       2.407 -16.328  14.532  1.00  0.00           C  
HETATM 3292  C38 HRR B 211       2.441 -17.250  15.735  1.00  0.00           C  
HETATM 3293  C39 HRR B 211       0.193 -19.157  12.597  1.00  0.00           C  
HETATM 3294  C40 HRR B 211       1.170 -19.185  11.656  1.00  0.00           C  
HETATM 3295  C41 HRR B 211       0.980 -19.429  10.229  1.00  0.00           C  
HETATM 3296  C42 HRR B 211      -0.255 -19.853   9.695  1.00  0.00           C  
HETATM 3297  C44 HRR B 211      -0.410 -20.036   8.325  1.00  0.00           C  
HETATM 3298  C46 HRR B 211       0.662 -19.807   7.456  1.00  0.00           C  
HETATM 3299  C45 HRR B 211       1.892 -19.387   7.969  1.00  0.00           C  
HETATM 3300  C43 HRR B 211       2.047 -19.197   9.341  1.00  0.00           C  
HETATM 3301  H29 HRR B 211      -0.707 -12.329  13.480  1.00  0.00           H  
HETATM 3302  H23 HRR B 211      -1.460 -10.739  11.628  1.00  0.00           H  
HETATM 3303  H22 HRR B 211       0.221 -11.221  11.417  1.00  0.00           H  
HETATM 3304  H24 HRR B 211      -0.764 -10.817  10.004  1.00  0.00           H  
HETATM 3305  H3  HRR B 211      -2.335 -13.600   7.758  1.00  0.00           H  
HETATM 3306  H4  HRR B 211      -1.962 -11.952   8.261  1.00  0.00           H  
HETATM 3307  H11 HRR B 211      -0.194 -13.831   6.849  1.00  0.00           H  
HETATM 3308  H12 HRR B 211       0.564 -13.197   8.291  1.00  0.00           H  
HETATM 3309  H28 HRR B 211      -2.422 -15.562   8.274  1.00  0.00           H  
HETATM 3310  H26 HRR B 211      -3.222 -16.952   7.032  1.00  0.00           H  
HETATM 3311  H27 HRR B 211      -3.280 -18.696   6.844  1.00  0.00           H  
HETATM 3312  H6  HRR B 211      -5.749 -18.472   7.769  1.00  0.00           H  
HETATM 3313  H5  HRR B 211      -5.587 -16.782   7.336  1.00  0.00           H  
HETATM 3314  H15 HRR B 211      -3.893 -21.246   9.630  1.00  0.00           H  
HETATM 3315  H13 HRR B 211      -4.551 -20.438   8.199  1.00  0.00           H  
HETATM 3316  H14 HRR B 211      -5.460 -20.441   9.715  1.00  0.00           H  
HETATM 3317  H25 HRR B 211      -3.978 -20.530  11.971  1.00  0.00           H  
HETATM 3318  H30 HRR B 211      -1.337 -17.628  16.984  1.00  0.00           H  
HETATM 3319  H1  HRR B 211      -2.973 -20.837  17.302  1.00  0.00           H  
HETATM 3320  H7  HRR B 211      -0.047 -19.919  17.098  1.00  0.00           H  
HETATM 3321  H8  HRR B 211      -0.866 -20.862  18.462  1.00  0.00           H  
HETATM 3322  H17 HRR B 211      -3.671 -22.136  15.386  1.00  0.00           H  
HETATM 3323  H16 HRR B 211      -4.678 -21.613  14.028  1.00  0.00           H  
HETATM 3324  H18 HRR B 211      -3.076 -22.288  13.731  1.00  0.00           H  
HETATM 3325  H2  HRR B 211       0.302 -11.953  15.325  1.00  0.00           H  
HETATM 3326  H9  HRR B 211      -0.608 -12.532  18.201  1.00  0.00           H  
HETATM 3327  H10 HRR B 211       0.232 -11.028  17.535  1.00  0.00           H  
HETATM 3328  H20 HRR B 211      -1.211 -14.950  18.580  1.00  0.00           H  
HETATM 3329  H21 HRR B 211       0.480 -14.624  18.207  1.00  0.00           H  
HETATM 3330  H19 HRR B 211      -0.140 -16.280  18.137  1.00  0.00           H  
HETATM 3331  H31 HRR B 211      -0.132 -17.106  11.047  1.00  0.00           H  
HETATM 3332  H32 HRR B 211       1.893 -15.389  14.755  1.00  0.00           H  
HETATM 3333  H33 HRR B 211       3.411 -16.095  14.164  1.00  0.00           H  
HETATM 3334  H34 HRR B 211       2.981 -16.769  16.557  1.00  0.00           H  
HETATM 3335  H35 HRR B 211       1.423 -17.475  16.068  1.00  0.00           H  
HETATM 3336  H36 HRR B 211       2.945 -18.191  15.491  1.00  0.00           H  
HETATM 3337  H38 HRR B 211      -0.819 -19.465  12.380  1.00  0.00           H  
HETATM 3338  H37 HRR B 211       0.429 -18.979  13.638  1.00  0.00           H  
HETATM 3339  H39 HRR B 211       2.186 -18.933  11.957  1.00  0.00           H  
HETATM 3340  H40 HRR B 211      -1.101 -20.025  10.349  1.00  0.00           H  
HETATM 3341  H42 HRR B 211      -1.374 -20.351   7.937  1.00  0.00           H  
HETATM 3342  H44 HRR B 211       0.538 -19.949   6.387  1.00  0.00           H  
HETATM 3343  H43 HRR B 211       2.729 -19.205   7.301  1.00  0.00           H  
HETATM 3344  H41 HRR B 211       3.002 -18.863   9.739  1.00  0.00           H  
TER                                                                             
CONECT 2254 3244                                                                
CONECT 3244 2254 3245 3252 3264                                                 
CONECT 3244 3279 3287                                                           
CONECT 3245 3244 3246 3249                                                      
CONECT 3246 3245 3247 3280                                                      
CONECT 3247 3246 3248 3286                                                      
CONECT 3248 3247 3249 3284                                                      
CONECT 3249 3245 3248 3250                                                      
CONECT 3250 3249 3251 3301                                                      
CONECT 3251 3250 3252 3255                                                      
CONECT 3252 3244 3251 3253                                                      
CONECT 3253 3252 3254 3262                                                      
CONECT 3254 3253 3255 3257                                                      
CONECT 3255 3251 3254 3256                                                      
CONECT 3256 3255 3302 3303 3304                                                 
CONECT 3257 3254 3258 3305 3306                                                 
CONECT 3258 3257 3259 3307 3308                                                 
CONECT 3259 3258 3260 3261                                                      
CONECT 3260 3259                                                                
CONECT 3261 3259                                                                
CONECT 3262 3253 3263 3309                                                      
CONECT 3263 3262 3264 3267                                                      
CONECT 3264 3244 3263 3265                                                      
CONECT 3265 3264 3266 3274                                                      
CONECT 3266 3265 3267 3273                                                      
CONECT 3267 3263 3266 3268                                                      
CONECT 3268 3267 3269 3310 3311                                                 
CONECT 3269 3268 3270 3312 3313                                                 
CONECT 3270 3269 3271 3272                                                      
CONECT 3271 3270                                                                
CONECT 3272 3270                                                                
CONECT 3273 3266 3314 3315 3316                                                 
CONECT 3274 3265 3275 3317                                                      
CONECT 3275 3274 3276 3279                                                      
CONECT 3276 3275 3277 3283                                                      
CONECT 3277 3276 3278 3281                                                      
CONECT 3278 3277 3279 3280                                                      
CONECT 3279 3244 3275 3278                                                      
CONECT 3280 3246 3278 3318                                                      
CONECT 3281 3277 3282 3319                                                      
CONECT 3282 3281 3320 3321                                                      
CONECT 3283 3276 3322 3323 3324                                                 
CONECT 3284 3248 3285 3325                                                      
CONECT 3285 3284 3326 3327                                                      
CONECT 3286 3247 3328 3329 3330                                                 
CONECT 3287 3244 3288 3293 3331                                                 
CONECT 3288 3287 3289 3290                                                      
CONECT 3289 3288                                                                
CONECT 3290 3288 3291                                                           
CONECT 3291 3290 3292 3332 3333                                                 
CONECT 3292 3291 3334 3335 3336                                                 
CONECT 3293 3287 3294 3337 3338                                                 
CONECT 3294 3293 3295 3339                                                      
CONECT 3295 3294 3296 3300                                                      
CONECT 3296 3295 3297 3340                                                      
CONECT 3297 3296 3298 3341                                                      
CONECT 3298 3297 3299 3342                                                      
CONECT 3299 3298 3300 3343                                                      
CONECT 3300 3295 3299 3344                                                      
CONECT 3301 3250                                                                
CONECT 3302 3256                                                                
CONECT 3303 3256                                                                
CONECT 3304 3256                                                                
CONECT 3305 3257                                                                
CONECT 3306 3257                                                                
CONECT 3307 3258                                                                
CONECT 3308 3258                                                                
CONECT 3309 3262                                                                
CONECT 3310 3268                                                                
CONECT 3311 3268                                                                
CONECT 3312 3269                                                                
CONECT 3313 3269                                                                
CONECT 3314 3273                                                                
CONECT 3315 3273                                                                
CONECT 3316 3273                                                                
CONECT 3317 3274                                                                
CONECT 3318 3280                                                                
CONECT 3319 3281                                                                
CONECT 3320 3282                                                                
CONECT 3321 3282                                                                
CONECT 3322 3283                                                                
CONECT 3323 3283                                                                
CONECT 3324 3283                                                                
CONECT 3325 3284                                                                
CONECT 3326 3285                                                                
CONECT 3327 3285                                                                
CONECT 3328 3286                                                                
CONECT 3329 3286                                                                
CONECT 3330 3286                                                                
CONECT 3331 3287                                                                
CONECT 3332 3291                                                                
CONECT 3333 3291                                                                
CONECT 3334 3292                                                                
CONECT 3335 3292                                                                
CONECT 3336 3292                                                                
CONECT 3337 3293                                                                
CONECT 3338 3293                                                                
CONECT 3339 3294                                                                
CONECT 3340 3296                                                                
CONECT 3341 3297                                                                
CONECT 3342 3298                                                                
CONECT 3343 3299                                                                
CONECT 3344 3300                                                                
# All scores below are weighted scores, not raw scores.
#BEGIN_POSE_ENERGIES_TABLE correct_surface_True/009_008_UM_159_H148_areda15_HMM_onlyH_1__DE_4_HRR_rnd_DE_11.pdb
label fa_atr fa_rep fa_sol fa_intra_atr_xover4 fa_intra_rep_xover4 fa_intra_sol_xover4 lk_ball lk_ball_iso lk_ball_bridge lk_ball_bridge_uncpl fa_elec fa_intra_elec pro_close hbond_sr_bb hbond_lr_bb hbond_bb_sc hbond_sc dslf_fa13 omega fa_dun_dev fa_dun_rot fa_dun_semi p_aa_pp hxl_tors ref rama_prepro total
weights 1 0.55 1 1 0.55 1 0.92 -0.38 -0.33 -0.33 1 1 1.25 1 1 1 1 1.25 0.48 0.69 0.76 0.78 0.61 1 1 0.5 NA
pose -1258.65 134.316 625.937 -83.9792 49.9771 36.37 409.812 -427.27 -10.2859 -47.5838 -367.321 -39.9252 0 -144.857 -15.5552 -27.3124 -15.7182 0 26.4103 19.6203 73.311 102.031 -59.1655 57.3118 68.1769 -36.5629 -930.915
VAL:NtermProteinFull_1 -4.34018 0.73884 0.3116 -0.31237 0.28257 0.0501 0.73863 -0.91991 -0.0152 -0.05053 -0.88831 1.88935 0 0 0 0 0 0 0.02474 0.03228 0.01023 0 0 0 2.085 0 -0.36316
SER_2 -3.70351 0.13892 3.31369 -0.02645 0 0.06798 1.97426 -1.57282 -0.01559 -0.03436 -1.84968 -0.53453 0 0 0 -0.65813 0 0 0.09714 0.0028 0.11952 0 -0.37524 0.64087 -1.1772 -0.1861 -3.77846
LEU_3 -6.23454 0.75628 1.33545 -0.71487 0.43579 0.19489 1.38276 -1.61029 -0.0322 -0.09805 -0.40199 0.0359 0 0 0 0 0 0 -0.03227 0.059 0.61732 0 -0.21186 0 0.72952 -0.24831 -4.03748
ASP_4 -4.23004 0.4407 4.40126 -0.11412 0.0143 0.30778 2.44927 -2.03517 -0.02083 -0.07326 -2.52467 -0.22171 0 0 0 0 -0.94712 0 0.04528 0.04415 0 1.41533 0.20263 0 -2.2837 -0.16092 -3.29084
LEU_5 -6.70608 0.6914 2.46431 -0.70844 0.59564 0.1822 2.01809 -2.02052 -0.03053 -0.12016 -1.19786 0.08256 0 0 0 -0.65813 0 0 0.14695 0.00279 0.67773 0 -0.23297 0 0.72952 -0.16134 -4.24484
ALA_6 -6.73173 0.45127 2.2961 -0.02315 0 0 2.02263 -2.22671 -0.01578 -0.0513 -1.59689 -0.29759 0 0 0 0 0 0 0.22535 0 0 0 -0.34094 0 2.3386 -0.34072 -4.29087
ILE_7 -9.11324 1.11064 2.34229 -0.50883 0.55834 0.07202 2.16035 -2.42958 -0.06576 -0.23489 -1.86192 0.05988 0 0 0 0 0 0 -0.06611 0.09609 0.06659 0 -0.44774 0 1.0317 -0.26665 -7.49681
VAL_8 -8.01891 1.45893 1.58446 -0.30712 0.23611 0.05247 2.04977 -2.1129 -0.03886 -0.23066 -1.93107 -0.03791 0 0 0 0 0 0 0.00929 0.13879 -0.02599 0 -0.29135 0 2.085 -0.0277 -5.40765
ILE_9 -9.10254 1.49786 1.09209 -0.51372 0.58758 0.07375 1.99268 -2.16894 -0.00306 -0.03577 -1.7323 0.06639 0 0 0 0 0 0 0.08898 0.07438 0.09001 0 -0.36686 0 1.0317 -0.04377 -7.37155
LEU_10 -8.18148 1.03159 1.24676 -0.49984 0.3865 0.07495 1.62897 -2.08295 -0.01543 -0.0794 -1.44918 0.14745 0 0 0 0 0 0 0.18429 0.12387 0.22839 0 -0.28655 0 0.72952 -0.16472 -6.97727
ILE_11 -9.07107 0.8867 2.38902 -0.51811 0.65051 0.07506 2.29691 -2.28055 -0.02127 -0.07258 -1.91078 -0.00949 0 0 0 0 0 0 0.03804 0.02326 0.07868 0 -0.403 0 1.0317 -0.17675 -6.99373
VAL_12 -8.33996 1.05338 1.84909 -0.31629 0.32981 0.05498 2.13042 -2.23856 -0.01231 -0.24716 -2.20397 -0.0385 0 0 0 0 0 0 0.19775 0.06848 -0.02743 0 -0.28195 0 2.085 -0.06859 -6.00581
ALA_13 -5.90262 0.24874 2.89066 -0.0226 0 0 2.164 -2.29714 -0.04612 -0.194 -2.25681 -0.2807 0 0 0 0 0 0 0.0359 0 0 0 -0.27919 0 2.3386 -0.2834 -3.88468
ALA_14 -3.47342 0.11005 2.23279 -0.02241 0 0 1.20451 -1.47986 -0.00251 -0.02342 -0.66714 -0.29371 0 0 0 0 0 0 0.06859 0 0 0 -0.19717 0 2.3386 -0.41695 -0.62205
LYS_15 -6.49029 0.85834 6.49149 -0.34859 0.03298 0.15158 2.64986 -2.7401 -0.18596 -0.34372 -4.57987 0.34001 0 0 0 0 -0.33569 0 0.23781 0.74006 2.00953 0 -0.08989 0 -1.6738 -0.33999 -3.61622
LEU_16 -6.179 1.0076 1.07539 -0.50526 0.33886 0.07792 1.37652 -1.54001 -0.00256 -0.02384 -0.65676 0.12179 0 0 0 0 0 0 -0.04134 0.13301 0.14194 0 -0.31494 0 0.72952 -0.31465 -4.57581
GLY_17 -1.65246 0.07897 1.84455 -5e-05 0 0 0.91008 -0.89754 -0.01385 -0.09816 -0.70663 -0.32285 0 0 0 0 0 0 -0.01269 0 0 0 -1.42081 0 1.2108 -0.10938 -1.19002
THR_18 -4.41322 0.6589 2.03996 -0.19605 0.15597 0.05988 1.54076 -1.47509 -0.04968 -0.3888 -1.17803 -0.78021 0 0 0 -0.35845 0 0 0.07513 0 0.69782 0 -0.77123 2.30378 -1.425 0.26114 -3.24241
THR_19 -3.96575 0.44567 3.90946 -0.1138 0.06281 0.08 2.27552 -1.91296 -0.09097 -0.30878 -2.11218 -0.48961 0 0 0 -0.96784 0 0 -0.01225 0.02429 0.01344 0 -0.38559 2.29154 -1.425 -0.05048 -2.73247
VAL_20 -5.86696 1.31845 1.37781 -0.36887 0.31206 0.06828 1.40705 -1.68976 -0.058 -0.15272 -0.68473 0.06394 0 0 0 0 0 0 0.07003 0.02468 1.01604 0 0.1001 0 2.085 -0.34465 -1.32226
GLU_21 -4.77825 0.6366 5.58894 -0.46315 0.2028 1.24213 2.22073 -2.47995 -0.14517 -0.41598 -3.62453 -2.33151 0 0 0 0 0 0 -0.04841 0 0 4.05091 -0.30562 0 -2.5358 -0.34261 -3.52887
GLU_22 -6.17882 0.47354 6.13173 -0.65021 0.17732 1.08099 2.5988 -2.6244 -0.12662 -0.53876 -1.78777 -0.52323 0 0 0 -0.60939 0 0 0.12105 0 0 3.15267 -0.23724 0 -2.5358 -0.45971 -2.53585
ALA_23 -5.97491 0.2038 1.9867 -0.02226 0 0 1.90545 -2.10257 -0.06064 -0.32989 -1.40942 -0.30339 0 0 0 0 0 0 0.03235 0 0 0 -0.34459 0 2.3386 -0.47818 -4.55897
VAL_24 -6.44129 0.58306 2.33655 -0.30844 0.25801 0.05318 2.10223 -2.12893 -0.06615 -0.20071 -1.6169 -0.06537 0 0 0 0 0 0 -0.04909 0 -0.02212 0 -0.3353 0 2.085 -0.32219 -4.13847
GLN_25 -4.80777 0.18062 4.1589 -0.84545 0.1096 0.86741 1.83595 -2.0175 -0.03527 -0.13174 -1.90209 -0.68771 0 0 0 0 0 0 -0.00552 0 0 2.56999 -0.08563 0 -1.0644 -0.16254 -2.02315
GLN_26 -7.27257 0.74982 5.42003 -0.25857 0.0502 0.2019 2.54496 -2.78759 -0.07793 -0.49632 -2.38108 -0.38288 0 0 0 0 0 0 0.2972 0.08625 0 2.44279 -0.06902 0 -1.0644 -0.21431 -3.21151
ALA_27 -6.21822 0.38626 2.33971 -0.02266 0 0 2.20262 -2.18107 -0.00844 -0.0734 -1.93926 -0.29624 0 0 0 0 0 0 0.35569 0 0 0 -0.30545 0 2.3386 -0.36157 -3.78344
LEU_28 -5.88817 0.40822 3.62778 -0.50518 0.34619 0.07913 2.04007 -2.11241 -0.02912 -0.09338 -2.44595 0.14677 0 0 0 0 0 0 0.62991 0.26777 0.18591 0 -0.29492 0 0.72952 -0.44683 -3.35468
TRP_29 -6.97523 0.69399 4.46899 -1.26848 0.07619 0.37394 2.2074 -2.235 -0.06896 -0.2732 -1.7864 -0.20842 0 0 0 0 0 0 0.01365 0.08904 0 1.29649 -0.28738 0 3.035 -0.15703 -1.0054
LEU_30 -9.80308 1.68484 1.70162 -0.49102 0.55852 0.06887 2.28158 -2.37294 -0.07389 -0.48538 -1.9482 0.14933 0 0 0 0 0 0 -0.01142 0.1725 0.62333 0 -0.21868 0 0.72952 -0.0085 -7.44301
LYS_31 -6.96407 0.76473 5.21139 -0.49402 0.09677 0.29995 2.67106 -2.52597 -0.05899 -0.27147 -2.25939 0.47326 0 0 0 0 0 0 0.10608 0.53565 1.69643 0 0.02817 0 -1.6738 0.18405 -2.18019
THR_32 -3.31289 0.11582 3.51554 -0.20267 0.13682 0.06314 1.28201 -1.57292 -0.00382 -0.01274 -1.39653 -0.13301 0 0 0 0 0 0 0.08485 0.01499 -0.00899 0 -0.02663 2.28816 -1.425 0.29071 -0.30319
LYS_33 -4.25953 0.18108 2.84482 -0.53868 0.27553 0.28695 1.12976 -1.31707 -0.00133 -0.01615 -0.64908 0.21077 0 0 0 0 0 0 -0.02045 0.08971 1.72802 0 -0.1311 0 -1.6738 -0.06768 -1.92822
LEU_34 -5.21307 0.81526 0.57617 -0.52473 0.52585 0.0881 1.13796 -1.18265 -0.02223 -0.12621 -0.90454 0.11788 0 0 0 0 0 0 -0.01865 0 0.05178 0 -0.247 0 0.72952 -0.17585 -4.37242
GLY_35 -1.68227 0.09753 1.59611 -5e-05 0 0 0.80413 -0.85316 -0.04864 -0.31917 -0.44363 -0.31385 0 0 0 0 0 0 0.14236 0 0 0 -1.22963 0 1.2108 0.10754 -0.93193
VAL_36 -5.94898 0.87728 1.5718 -0.31225 0.24254 0.04898 1.22003 -1.59444 -0.0594 -0.40102 -1.05223 -0.173 0 0 0 0 0 0 -0.01576 0.08625 0.00728 0 -0.49153 0 2.085 -0.02237 -3.93183
SER_37 -4.32468 0.17305 4.44978 -0.02684 0 0.06882 2.82708 -2.04171 -0.01292 -0.04998 -2.29758 -0.46607 0 0 0 -1.81017 0 0 -0.02434 0.01974 0.06639 0 -0.47684 0.65783 -1.1772 -0.41497 -4.86062
LEU_38 -5.50229 0.51423 1.53665 -0.49713 0.53514 0.07317 1.39489 -1.4719 -0.00629 -0.03941 -0.59368 0.13943 0 0 0 0 0 0 0.05363 0.12999 0.25305 0 -0.27276 0 0.72952 -0.41653 -3.4403
LEU_39 -5.02795 0.31082 1.91515 -0.72363 0.60279 0.20576 1.26831 -1.52838 -0.00185 -0.00778 -0.68651 0.04976 0 0 0 0 0 0 0.74011 0.04988 0.89547 0 -0.26653 0 0.72952 -0.3129 -1.78797
GLN_40 -6.52869 0.51774 5.71623 -0.2528 0.0224 0.18829 3.35863 -2.67201 -0.03769 -0.19872 -3.02241 -0.27787 0 0 0 -1.81017 -0.72795 0 0.50555 0.0095 0 3.23756 -0.02644 0 -1.0644 -0.23302 -3.29629
ALA_41 -6.83339 0.83979 2.39346 -0.02269 0 0 2.38907 -2.28401 -0.0123 -0.02281 -1.62858 -0.28417 0 0 0 0 0 0 0.11401 0 0 0 -0.19026 0 2.3386 -0.28668 -3.48997
LEU_42 -9.83093 1.60373 1.67183 -0.48206 0.27507 0.07206 2.27652 -2.37797 -0.00615 -0.03093 -1.98589 0.09 0 0 0 0 0 0 0.88188 0.57142 0.14865 0 -0.31553 0 0.72952 -0.36564 -7.07444
PHE_43 -10.224 1.27333 3.80144 -0.87698 0.05675 0.31426 2.51428 -2.62675 -0.02682 -0.13455 -2.32474 -0.03877 0 0 0 0 0 0 0.23685 0.1065 0 2.03256 -0.04799 0 1.4028 -0.26792 -4.82977
ILE_44 -9.00894 1.20057 1.23317 -0.51441 0.60665 0.07387 2.30845 -2.24965 -0.04204 -0.11325 -1.66348 0.04984 0 0 0 0 0 0 0.17595 0.06165 0.1 0 -0.35274 0 1.0317 -0.12306 -7.22572
LEU_45 -9.40182 1.49952 1.39302 -0.49547 0.3503 0.07593 2.21 -2.39503 -0.04251 -0.11033 -1.24447 0.14569 0 0 0 0 0 0 0.5502 0.63291 0.26051 0 -0.27245 0 0.72952 -0.18325 -6.29773
LEU_46 -9.01546 2.47683 3.09194 -0.70212 0.34138 0.17281 2.20137 -2.4646 -0.04512 -0.16069 -1.51212 0.10205 0 0 0 0 0 0 0.05048 0.30882 0.35901 0 -0.18542 0 0.72952 -0.09776 -4.34909
ALA_47 -5.92349 0.27585 4.02459 -0.02311 0 0 2.83553 -2.57896 -0.07253 -0.42545 -2.15137 -0.30001 0 0 0 0 0 0 0.2596 0 0 0 -0.23985 0 2.3386 -0.1741 -2.1547
ALA_48 -5.71715 0.24276 3.50914 -0.02177 0 0 2.96531 -2.51307 -0.09867 -0.26913 -2.42293 -0.27895 0 0 0 0 0 0 0.59963 0 0 0 -0.29383 0 2.3386 -0.4754 -2.43546
ALA_49 -3.47754 0.0892 2.13299 -0.02328 1e-05 0 1.21395 -1.48236 -0.01247 -0.07784 -0.59939 -0.2691 0 0 0 0 0 0 0.04689 0 0 0 -0.26018 0 2.3386 -0.50807 -0.88859
ASN_50 -6.03573 0.16636 5.51105 -0.17856 0.04095 0.26192 2.57211 -2.64246 -0.12433 -0.53629 -2.99684 -0.27206 0 0 0 -0.91525 -0.40907 0 0.01228 0.08685 0 1.41488 0.21055 0 -0.87355 -0.20676 -4.91396
THR_51 -5.0624 0.57526 3.27313 -0.1188 0.0397 0.05949 2.30682 -2.10191 -0.10562 -0.31963 -0.49713 -1.13598 0 0 0 0 0 0 0.64657 0.22979 0.02528 0 -0.28632 2.28863 -1.425 -0.11455 -1.72266
GLY_52 -1.62767 0.06932 1.87611 -5e-05 0 0 1.01329 -0.91085 -0.01194 -0.10432 -0.7727 -0.3227 0 0 0 0 0 0 -0.17479 0 0 0 -1.32676 0 1.2108 -0.31964 -1.40191
THR_53 -4.41327 0.81333 3.2609 -0.19375 0.15586 0.05876 2.26304 -1.88572 -0.16491 -0.65379 -1.70364 -0.79187 0 0 0 -0.29542 -0.02421 0 -0.03724 0 0.41261 0 -0.70588 2.30378 -1.425 0.08205 -2.94434
THR_54 -4.20767 0.63264 4.02634 -0.11216 0.06839 0.07668 2.38478 -2.01141 -0.11019 -0.60627 -2.40671 -0.55893 0 0 0 -0.78303 0 0 -0.01971 0.01064 0.00814 0 -0.46931 2.30926 -1.425 0.01953 -3.17398
VAL_55 -6.76743 1.68694 1.12498 -0.27595 0.22105 0.0341 1.18423 -1.76486 -0.07183 -0.25435 -0.64767 0.4051 0 0 0 0 0 0 -0.04276 0.00024 0.92563 0 0.10677 0 2.085 -0.30441 -2.35522
GLU_56 -5.27577 1.32535 5.20566 -0.45459 0.2296 1.2342 1.93811 -2.3479 -0.13779 -0.51846 -1.87591 -2.38328 0 0 0 0 0 0 -0.01418 0 0 4.13391 -0.03299 0 -2.5358 -0.12898 -1.63881
GLU_57 -5.23051 0.2362 5.53027 -0.33263 0.05758 0.35267 2.23448 -2.38376 -0.18068 -1.01691 -1.81996 -0.49289 0 0 0 -0.48761 -0.02421 0 -0.01323 0 0 3.47221 -0.24283 0 -2.5358 -0.17863 -3.05624
ALA_58 -5.39044 0.14759 2.48667 -0.0217 0 0 2.06065 -2.08831 -0.02733 -0.18966 -1.56315 -0.28934 0 0 0 0 0 0 -0.05041 0 0 0 -0.26639 0 2.3386 -0.37487 -3.22809
VAL_59 -7.52205 1.00305 1.94357 -0.30958 0.25417 0.05357 2.23839 -2.30027 -0.04141 -0.19492 -1.75628 -0.11064 0 0 0 0 0 0 -0.03546 0.16622 -0.02719 0 -0.39146 0 2.085 -0.22825 -5.17354
GLN_60 -5.41445 0.7833 4.82419 -0.25772 0.03007 0.18644 2.01672 -2.309 -0.05147 -0.50011 -1.86724 -0.37354 0 0 0 0 0 0 0.21449 0 0 2.88503 0.07624 0 -1.0644 0.03683 -0.78462
GLU_61 -5.68766 0.32801 4.96776 -0.45593 0.06242 0.79248 1.87701 -2.35648 -0.05701 -0.63242 -2.00591 -0.39645 0 0 0 0 0 0 0.04171 0 0 3.33222 -0.27561 0 -2.5358 -0.22457 -3.22624
ALA_62 -7.19626 1.46227 2.61881 -0.02256 0 0 2.81128 -2.50052 -0.0179 -0.19825 -2.22576 -0.28741 0 0 0 0 0 0 -0.03658 0 0 0 -0.27371 0 2.3386 -0.56137 -4.08936
LEU_63 -6.41782 0.67668 3.71969 -0.49859 0.4418 0.07367 2.03194 -2.21261 -0.06665 -0.22702 -2.32125 0.14477 0 0 0 0 0 0 0.2228 0.18237 0.32193 0 -0.26401 0 0.72952 -0.41126 -3.87404
GLN_64 -4.61788 0.21162 4.96155 -0.26485 0.02669 0.19784 1.75214 -2.18566 -0.07589 -0.36119 -1.56755 -0.35132 0 0 0 0 0 0 0.18035 0 0 3.1043 0.14184 0 -1.0644 -0.06888 0.0187
LEU_65 -7.93668 0.64266 1.59408 -0.71955 0.54813 0.20582 1.79545 -2.00754 -0.03841 -0.28974 -1.74846 0.05651 0 0 0 0 0 0 0.23328 0.07229 0.92863 0 -0.27129 0 0.72952 -0.07306 -6.27836
LYS_66 -8.23606 1.01465 6.22805 -0.49679 0.11643 0.3683 3.0259 -2.97375 -0.09666 -0.28144 -3.16557 0.33924 0 0 0 0 0 0 -0.00537 0.38207 1.71827 0 0.01202 0 -1.6738 -0.01815 -3.74266
THR_67 -2.96469 0.09935 3.28128 -0.2064 0.16824 0.06413 1.05497 -1.49789 -0.05819 -0.26354 -1.01992 -0.20609 0 0 0 0 0 0 -0.0264 0 -0.00802 0 -0.02012 2.44587 -1.425 0.14998 -0.43246
LYS_68 -3.36277 0.15162 2.77198 -0.3059 0.02822 0.11855 1.01897 -1.28347 -0.0043 -0.0535 -0.37366 0.12361 0 0 0 0 0 0 -0.02681 0 1.01762 0 -0.01935 0 -1.6738 -0.19304 -2.06604
LEU_69 -5.93129 0.78684 0.12541 -0.51981 0.47742 0.08487 0.84358 -1.19278 -0.04508 -0.11926 -0.43723 0.12097 0 0 0 0 0 0 -0.01055 0.01341 0.06822 0 -0.26729 0 0.72952 -0.33007 -5.60312
GLY_70 -1.89443 0.0863 1.8068 -5e-05 0 0 1.00021 -0.95559 -0.02605 -0.12969 -0.59924 -0.31932 0 0 0 0 0 0 0.25371 0 0 0 -1.18812 0 1.2108 0.04376 -0.71091
VAL_71 -5.6699 1.27337 1.11107 -0.2975 0.208 0.04056 1.31201 -1.46205 -0.07183 -0.28969 -1.30967 0.06603 0 0 0 0 0 0 0.12208 0 0.00053 0 -0.21089 0 2.085 0.55066 -2.54223
SER_72 -4.21165 0.29166 3.80883 -0.02784 0 0.07127 2.17249 -1.89224 -0.09281 -0.28979 -1.59096 -0.45058 0 0 0 -0.61325 0 0 -0.02505 0.01232 0.08862 0 -0.42692 0.62894 -1.1772 0.11329 -3.61087
LEU_73 -7.01984 0.5262 1.70689 -0.69896 0.52277 0.17802 1.47032 -1.81714 -0.03659 -0.15432 -0.96297 0.05524 0 0 0 0 0 0 -0.0311 0.09818 1.02249 0 -0.28538 0 0.72952 -0.47459 -5.17126
GLU_74 -6.57342 0.50031 4.88384 -0.45793 0.20213 1.22819 2.44121 -2.44746 -0.09793 -0.36561 -2.91802 -2.37049 0 0 0 0 -0.72795 0 0.09244 0.0014 0 3.87291 -0.26786 0 -2.5358 -0.48051 -6.02056
ALA_75 -6.35937 0.63266 2.76276 -0.0204 0 0 2.10118 -2.31982 -0.10467 -0.38283 -0.973 -0.26073 0 0 0 -0.61325 0 0 -0.00996 0 0 0 0.06121 0 2.3386 -0.21819 -3.3658
ALA_76 -6.74678 0.67702 2.18454 -0.02112 0 0 2.20348 -2.22644 -0.03819 -0.2163 -1.5624 -0.29384 0 0 0 0 0 0 0.01219 0 0 0 -0.14557 0 2.3386 -0.03598 -3.87079
LEU_77 -9.31556 1.2471 2.20586 -0.48537 0.30649 0.07225 2.10559 -2.48308 -0.05654 -0.31117 -1.27476 0.127 0 0 0 0 0 0 -0.01631 0.61392 0.49295 0 -0.23628 0 0.72952 -0.21573 -6.49415
ALA_78 -6.04657 0.54924 3.13302 -0.02291 0 0 2.21467 -2.37547 -0.03161 -0.19071 -2.38962 -0.31643 0 0 0 0 0 0 -0.03415 0 0 0 -0.3053 0 2.3386 -0.40915 -3.88638
ILE_79 -8.83736 1.09789 1.3887 -0.50791 0.56225 0.07136 2.18114 -2.28063 -0.03715 -0.15304 -1.76172 0.04954 0 0 0 0 0 0 -0.05364 0.03524 0.09214 0 -0.46778 0 1.0317 -0.31703 -7.90632
LEU_80 -7.39831 0.609 1.98482 -0.50021 0.41696 0.0727 1.76025 -2.12686 -0.00861 -0.07402 -1.76498 0.14814 0 0 0 0 0 0 0.09346 0.10687 0.30768 0 -0.2644 0 0.72952 -0.14214 -6.05012
SER_81 -6.67816 0.37428 6.20332 -0.02437 0 0.02483 3.4229 -3.03043 -0.13636 -0.7399 -4.1206 -0.293 0 0 0 0 -0.51743 0 0.10933 3e-05 0.4382 0 0.31506 0.6 -1.1772 -0.10207 -5.33159
ALA_82 -6.12825 0.47984 2.65191 -0.02203 0 0 2.08232 -2.20841 -0.02521 -0.30508 -2.09543 -0.28663 0 0 0 0 0 0 0.03701 0 0 0 -0.17428 0 2.3386 -0.09243 -3.74806
ALA_83 -5.89357 0.296 2.78359 -0.02069 0 0 2.16301 -2.32232 -0.04229 -0.11351 -2.49604 -0.26814 0 0 0 0 0 0 -0.02519 0 0 0 -0.06722 0 2.3386 -0.17199 -3.83976
ALA_84 -3.35417 0.12895 2.00581 -0.0228 0 0 1.149 -1.42313 -0.00528 -0.06952 -0.52824 -0.28962 0 0 0 0 0 0 -0.04586 0 0 0 -0.22231 0 2.3386 -0.24145 -0.58003
GLN_85 -5.53631 0.55821 4.52005 -0.64196 0.06938 0.64879 2.01627 -2.2038 -0.07128 -0.22292 -2.28697 -0.28977 0 0 0 -0.91525 0 0 0.50321 0.10023 0 2.41369 -0.14968 0 -1.0644 -0.29002 -2.8425
LEU_86 -5.89386 0.65281 1.16384 -0.49253 0.41805 0.07483 1.0419 -1.53741 -0.00799 -0.08652 -0.40613 0.10322 0 0 0 0 0 0 -0.05171 0.41307 0.17628 0 -0.30569 0 0.72952 -0.22723 -4.23555
GLY_87 -1.61328 0.123 1.73728 -6e-05 0 0 0.72095 -0.8539 -0.02212 -0.17102 -0.45572 -0.31703 0 0 0 0 0 0 -0.05114 0 0 0 -1.50214 0 1.2108 0.12709 -1.06728
THR_88 -4.3974 0.44574 2.18995 -0.19908 0.15254 0.06222 1.60481 -1.55202 -0.07177 -0.5305 -1.03043 -0.8292 0 0 0 -0.32621 0 0 0.02304 0 0.8416 0 -0.7867 2.30378 -1.425 0.43519 -3.08945
THR_89 -3.96027 0.36254 3.74589 -0.1122 0.05603 0.07792 2.02548 -1.87171 -0.10086 -0.49558 -1.79056 -0.50547 0 0 0 -1.04454 0 0 -0.01556 0 0.0126 0 -0.35856 2.60012 -1.425 -0.08153 -2.88127
VAL_90 -5.3727 0.65861 1.58596 -0.3023 0.22311 0.05141 1.50053 -1.67982 -0.08176 -0.3035 -1.08923 -0.05197 0 0 0 0 0 0 -0.0677 0.00621 -0.0214 0 -0.32584 0 2.085 -0.29788 -3.48326
GLU_91 -4.13143 0.19246 4.1525 -0.46354 0.24566 1.25011 1.40268 -1.93547 -0.07394 -0.29716 -1.70311 -2.45923 0 0 0 0 0 0 0.26772 0.02232 0 3.8119 -0.25312 0 -2.5358 -0.34725 -2.85472
GLU_92 -6.1107 0.24504 6.3159 -0.67542 0.22603 1.13643 2.83279 -2.62894 -0.04053 -0.2551 -2.66343 -0.45416 0 0 0 -0.71833 -0.83962 0 0.23924 0.0099 0 3.23312 -0.26723 0 -2.5358 -0.53646 -3.48727
ALA_93 -5.79151 0.29341 2.16098 -0.02208 0 0 2.17539 -2.0946 -0.06429 -0.28552 -1.65922 -0.30464 0 0 0 0 0 0 0.05655 0 0 0 -0.30556 0 2.3386 -0.53509 -4.03759
VAL_94 -7.6595 1.37724 2.14532 -0.29641 0.20831 0.04751 2.32944 -2.36112 -0.05706 -0.2163 -2.06795 0.05901 0 0 0 0 0 0 -0.05683 0.22546 0.00697 0 -0.37831 0 2.085 -0.1883 -4.79753
ASN_95 -5.12648 0.12486 4.81462 -0.17835 0.03564 0.25836 1.9797 -2.35592 -0.0308 -0.15691 -1.59395 -0.23791 0 0 0 0 0 0 0.02955 0 0 1.22312 0.54351 0 -0.87355 0.29908 -1.24545
ARG_96 -7.41789 0.48114 5.52087 -0.44823 0.06263 0.20576 2.63395 -2.69432 -0.01241 -0.05642 -2.76332 0.53292 0 0 0 0 -0.83962 0 -0.0225 0.35145 1.55126 0 -0.078 0 -1.281 0.0421 -4.23163
ALA_97 -6.3598 0.55805 2.45354 -0.02176 0 0 2.3507 -2.23089 -0.00697 -0.06847 -2.16697 -0.30741 0 0 0 0 0 0 0.04729 0 0 0 -0.21982 0 2.3386 -0.36775 -4.00165
LEU_98 -6.4033 0.65251 3.06719 -0.51344 0.43028 0.08107 1.81488 -2.0837 -0.06868 -0.24818 -1.42412 0.1563 0 0 0 0 0 0 0.79846 0.0593 0.24221 0 -0.2848 0 0.72952 -0.35122 -3.34572
ASN_99 -3.92289 0.09931 4.23055 -0.17662 0.03605 0.25594 1.9308 -1.97798 -0.02644 -0.12753 -1.51477 -0.24037 0 0 0 0 0 0 0.17641 0 0 1.12585 0.48758 0 -0.87355 -0.04866 -0.56632
LEU_100 -8.16774 0.94612 2.37178 -0.50372 0.57864 0.07234 2.37434 -2.30809 -0.06392 -0.39328 -1.91219 0.15449 0 0 0 0 0 0 0.0233 0.00902 0.27082 0 -0.27452 0 0.72952 -0.03033 -6.12342
LYS_101 -6.99182 0.88434 4.99245 -0.46057 0.09664 0.27577 2.95914 -2.55597 -0.05845 -0.15792 -2.69438 0.44338 0 0 0 0 0 0 0.15965 0.60046 1.71912 0 0.06674 0 -1.6738 0.22769 -2.16752
THR_102 -2.85607 0.09339 2.9802 -0.12065 0.06206 0.0591 0.96097 -1.4513 -0.09434 -0.30575 -0.11929 -0.80117 0 0 0 0 0 0 0.41451 0.01743 0.0495 0 -0.0902 2.31317 -1.425 0.24029 -0.07317
LYS_103 -3.41737 0.15906 2.69508 -0.43337 0.06951 0.20899 1.1301 -1.27302 -0.03028 -0.09102 -0.21883 -0.00042 0 0 0 0 0 0 -0.01558 0.00861 1.46136 0 -0.08352 0 -1.6738 -0.20631 -1.71081
LEU_104 -5.62276 0.44662 0.41009 -0.51884 0.43887 0.08653 1.11621 -1.17038 -0.01131 -0.05799 -0.92473 0.10386 0 0 0 0 0 0 0.15907 0.09096 0.05282 0 -0.2298 0 0.72952 -0.14734 -5.04859
GLY_105 -1.77057 0.09239 1.66316 -5e-05 0 0 0.87345 -0.89259 -0.02064 -0.08906 -0.40201 -0.29952 0 0 0 0 0 0 0.30171 0 0 0 -1.30782 0 1.2108 0.136 -0.50475
VAL_106 -5.57582 0.72439 1.28128 -0.30784 0.22728 0.0466 1.3195 -1.51302 -0.06142 -0.37873 -0.78134 -0.12636 0 0 0 0 0 0 -0.03664 0.04369 0.00163 0 -0.50185 0 2.085 0.07708 -3.47657
ASP_107 -4.41522 0.16549 5.12335 -0.25067 0.10794 0.83332 2.36028 -2.25537 -0.0334 -0.25008 -4.81431 -0.51075 0 0 0 -0.54315 -0.51123 0 0.27398 0.28638 0 1.3967 -0.52109 0 -2.2837 -0.23417 -6.07572
LEU_108 -6.85368 0.86697 0.67986 -0.74871 1.2917 0.12552 1.29548 -1.5647 -0.0149 -0.06857 -0.61707 0.20176 0 0 0 0 0 0 0.02325 0.02581 3.09245 0 -0.28847 0 0.72952 -0.25906 -2.08285
LEU_109 -7.30895 0.98552 2.19124 -0.72004 0.55025 0.20002 1.13543 -2.07244 -0.03851 -0.12348 -1.09747 0.08707 0 0 0 0 0 0 0.47717 0.07639 0.66374 0 -0.23188 0 0.72952 -0.18974 -4.68615
THR_110 -6.40904 0.77676 3.93272 -0.20664 0.17546 0.06446 2.54758 -2.37717 -0.05765 -0.1468 -3.40452 -0.07684 0 0 0 -0.54315 -0.51123 0 0.12814 0.15621 -0.00741 0 -0.01888 2.2857 -1.425 -0.01566 -5.13297
ALA_111 -5.99123 0.72576 1.96127 -0.022 0 0 2.10295 -2.06119 -0.05705 -0.23241 -1.5016 -0.30539 0 0 0 0 0 0 0.06755 0 0 0 -0.21755 0 2.3386 -0.14199 -3.33429
ALA_112 -6.05758 0.61927 2.62513 -0.02335 0 0 2.2471 -2.23165 -0.01189 -0.12155 -2.16116 -0.30473 0 0 0 0 0 0 0.53435 0 0 0 -0.28229 0 2.3386 -0.46151 -3.29126
LEU_113 -9.14255 1.0096 2.38863 -0.7198 0.56441 0.1969 2.53687 -2.45258 -0.01842 -0.07838 -2.88184 0.08346 0 0 0 0 0 0 0.40676 0.00242 0.89254 0 -0.26221 0 0.72952 -0.42279 -7.16746
ALA_114 -5.58938 0.56116 2.44993 -0.02172 0 0 1.85515 -2.08037 -0.06056 -0.17149 -1.21269 -0.28237 0 0 0 0 0 0 0.0304 0 0 0 -0.24473 0 2.3386 -0.36675 -2.79483
LEU_115 -8.90745 1.28664 1.52985 -0.50913 0.56141 0.07268 2.19665 -2.2888 -0.07735 -0.18668 -1.05356 0.16954 0 0 0 0 0 0 0.04788 0.01577 0.36337 0 -0.25706 0 0.72952 -0.33171 -6.63843
LEU_116 -8.07507 0.78126 3.63957 -0.69937 0.4375 0.17552 1.89821 -2.52227 -0.07686 -0.25796 -1.83464 0.08101 0 0 0 0 0 0 0.0273 0.11212 0.74507 0 -0.24804 0 0.72952 -0.20858 -5.29571
THR_117 -8.2797 0.93841 4.61595 -0.20639 0.16423 0.06377 3.59395 -2.94356 -0.01938 -0.39566 -3.47975 -0.08937 0 0 0 0 0 0 0.17964 0 0.01751 0 0.05483 2.29308 -1.425 -0.00668 -4.92412
ALA_118 -5.86979 0.39233 3.06255 -0.0213 0 0 2.22093 -2.39037 -0.04735 -0.16901 -2.03805 -0.29103 0 0 0 0 0 0 0.15594 0 0 0 -0.28143 0 2.3386 -0.06637 -3.00434
ALA_119 -4.29467 0.42323 1.74907 -0.02255 0 0 1.08006 -1.51749 -0.01631 -0.06324 -0.35841 -0.28071 0 0 0 0 0 0 -0.05232 0 0 0 -0.25692 0 2.3386 -0.4153 -1.68696
LYS_120 -5.01813 0.14773 3.83467 -0.54661 0.38977 0.2946 1.58784 -1.85296 -0.12771 -0.31712 -1.36897 0.17823 0 0 0 0 0 0 0.02709 0.11281 1.51631 0 -0.16541 0 -1.6738 -0.34218 -3.32384
LEU_121 -6.45248 0.93359 0.98485 -0.74969 0.99171 0.13218 1.25026 -1.56167 -0.00956 -0.10915 -1.02298 0.25273 0 0 0 0 0 0 -0.04979 0.25989 3.19417 0 -0.2762 0 0.72952 -0.19529 -1.69791
GLY_122 -1.58679 0.03791 1.73191 -5e-05 0 0 0.79053 -0.87377 -0.00857 -0.15211 -0.7735 -0.32998 0 0 0 0 0 0 -0.01459 0 0 0 -1.4043 0 1.2108 -0.07517 -1.44768
THR_123 -4.44008 0.34526 3.6862 -0.10709 0.07978 0.07147 1.72527 -1.8662 -0.09516 -0.63735 -1.93441 -0.40337 0 0 0 0 0 0 0.03174 0.05728 0.06694 0 -0.76925 2.28467 -1.425 -0.0065 -3.33579
THR_124 -4.91635 0.22825 5.62059 -0.11287 0.06993 0.07704 3.2437 -2.51376 -0.07406 -0.3413 -3.01592 -0.54324 0 0 0 -1.83178 0 0 -0.02401 0.10901 0.01511 0 -0.47588 2.28756 -1.425 -0.28731 -3.91029
VAL_125 -5.65813 0.77887 1.5377 -0.30543 0.2209 0.05218 1.46402 -1.68142 -0.08125 -0.29924 -0.88267 -0.05572 0 0 0 0 0 0 -0.06995 0.0061 -0.02715 0 -0.30336 0 2.085 -0.30967 -3.52922
GLU_126 -4.4807 0.44036 4.59442 -0.46631 0.26489 1.26202 1.52406 -2.0698 -0.09656 -0.41269 -1.83104 -2.42059 0 0 0 0 0 0 0.04669 0.04341 0 3.91862 -0.27968 0 -2.5358 -0.37516 -2.87386
GLU_127 -6.26726 0.43515 6.98017 -0.20838 0.02629 0.25949 3.181 -2.92603 -0.11344 -0.77732 -2.40456 -0.43081 0 0 0 -1.83178 0 0 -0.01394 0.14403 0 3.43068 -0.23661 0 -2.5358 -0.52813 -3.81725
ALA_128 -5.58559 0.14294 2.77273 -0.02069 0 0 2.20951 -2.21244 -0.08725 -0.44425 -1.50609 -0.28082 0 0 0 0 0 0 -0.02648 0 0 0 -0.1929 0 2.3386 -0.38545 -3.27819
VAL_129 -6.78918 0.94484 1.85435 -0.30659 0.24205 0.05231 2.06663 -2.07923 -0.04923 -0.17163 -1.74874 -0.03438 0 0 0 0 0 0 -0.00803 0.08665 -0.01721 0 -0.38827 0 2.085 -0.15574 -4.41638
GLN_130 -5.39029 0.50156 4.67948 -0.25904 0.0373 0.19094 2.0205 -2.25284 -0.08373 -0.56246 -1.66799 -0.32521 0 0 0 0 0 0 0.10175 0 0 2.47633 -0.08912 0 -1.0644 -0.11283 -1.80006
GLU_131 -5.85514 0.30491 4.92836 -0.20748 0.02621 0.25019 2.20674 -2.43011 -0.086 -0.5808 -1.80033 -0.43685 0 0 0 0 0 0 0.19017 0.08625 0 3.21918 -0.23283 0 -2.5358 -0.31348 -3.26681
ALA_132 -6.90697 0.97254 2.45292 -0.02215 0 0 2.31836 -2.34593 -0.01829 -0.21041 -2.04714 -0.2921 0 0 0 0 0 0 0.33919 0 0 0 -0.19627 0 2.3386 -0.37621 -3.99387
LEU_133 -6.01027 0.31406 3.1583 -0.51447 0.36305 0.08357 1.9203 -2.01477 -0.05825 -0.14747 -2.15339 0.158 0 0 0 0 0 0 0.72849 0.08406 0.14266 0 -0.30806 0 0.72952 -0.38493 -3.90962
GLN_134 -4.77579 0.18022 4.695 -0.25293 0.03657 0.18495 1.99232 -2.11068 -0.08103 -0.50755 -1.89178 -0.34813 0 0 0 0 0 0 0.19107 0 0 2.50067 0.06579 0 -1.0644 -0.20617 -1.39188
LEU_135 -8.28298 0.79814 2.23326 -0.48781 0.40347 0.07039 2.27032 -2.29701 -0.04886 -0.34127 -2.1798 0.13648 0 0 0 0 0 0 0.03372 0.42322 0.53631 0 -0.22994 0 0.72952 -0.06875 -6.3016
LYS_136 -7.65385 0.7094 5.69463 -0.48252 0.09114 0.33565 2.64817 -2.74444 -0.05939 -0.18471 -2.45126 0.38969 0 0 0 0 0 0 -0.01349 0.2283 1.69548 0 0.04543 0 -1.6738 0.1325 -3.29304
THR_137 -3.12758 0.09657 3.37672 -0.20687 0.17315 0.06406 1.16003 -1.53561 -0.04945 -0.20913 -0.98348 -0.19157 0 0 0 0 0 0 -0.02431 0 -0.00692 0 -0.02763 2.44587 -1.425 0.2881 -0.18305
LYS_138 -3.42701 0.11197 2.66554 -0.30686 0.02817 0.12033 1.10089 -1.31561 -0.00056 -0.00709 -0.62684 0.08691 0 0 0 0 0 0 -0.03478 0.0142 0.97289 0 -0.06879 0 -1.6738 -0.0854 -2.44584
LEU_139 -5.2175 0.90341 0.72103 -0.77513 0.99024 0.14257 1.07393 -1.25345 -0.01768 -0.11064 -1.07602 0.24033 0 0 0 0 0 0 0.22972 0.11513 3.22108 0 -0.2753 0 0.72952 -0.28966 -0.64843
GLY_140 -1.7513 0.09246 1.66303 -5e-05 0 0 0.75022 -0.89253 -0.02993 -0.20461 -0.47205 -0.29883 0 0 0 0 0 0 0.50434 0 0 0 -1.34755 0 1.2108 0.05681 -0.71918
VAL_141 -5.77857 1.13517 2.11422 -0.29973 0.20184 0.04289 1.24404 -1.65499 -0.03809 -0.22717 -1.64792 -0.06781 0 0 0 0 0 0 0.11806 0.01806 -0.0017 0 -0.43317 0 2.085 0.23345 -2.95643
SER_142 -4.62589 0.20694 5.14192 -0.03527 0 0.06903 2.90093 -2.18983 -0.04417 -0.23576 -2.86481 -0.25142 0 0 0 -1.10294 -0.76479 0 -0.03333 0.00149 0.06861 0 -0.47199 1.73652 -1.1772 -0.20322 -3.87518
LEU_143 -6.81741 0.4031 1.04492 -0.71416 0.67909 0.19544 1.3196 -1.59668 -0.00943 -0.09593 -0.73821 0.03269 0 0 0 0 0 0 0.00815 0.0063 1.34986 0 -0.31262 0 0.72952 -0.46746 -4.98323
ILE_144 -8.01806 1.04994 1.8558 -0.70271 1.39921 0.10916 2.18324 -2.11441 -0.02832 -0.05795 -1.50406 0.33871 0 0 0 0 0 0 0.02546 0.20257 1.61875 0 -0.39029 0 1.0317 -0.16301 -3.16426
GLU_145 -7.39163 0.86485 6.26572 -0.20978 0.02453 0.27702 3.00095 -2.86323 -0.04756 -0.19345 -3.93186 -0.43327 0 0 0 -1.10294 -0.76479 0 0.07067 0.28311 0 4.68971 -0.19448 0 -2.5358 -0.19015 -4.38239
ALA_146 -6.71189 0.56902 2.33401 -0.02165 0 0 2.25879 -2.23715 -0.05171 -0.23077 -1.37016 -0.27339 0 0 0 0 0 0 0.31458 0 0 0 -0.08659 0 2.3386 -0.3201 -3.4884
LEU_147 -10.0108 1.00407 2.2553 -0.49506 0.3211 0.07718 2.47088 -2.59646 -0.00429 -0.0404 -1.90731 0.11196 0 0 0 0 0 0 0.49146 0.43717 0.21015 0 -0.29411 0 0.72952 -0.25198 -7.49156
HIS_D:MP-NE2-connect_148 -9.09062 0.84301 5.1862 -0.41343 0.00666 0.35662 2.96678 -3.13543 -0.02786 -0.13687 -3.56892 -0.22975 0 0 0 0 0 0 1.22343 0.35769 0 2.53094 0.11044 0 0.13443 -0.31156 -3.19823
ILE_149 -7.40772 0.30768 1.99035 -0.51936 0.66756 0.07563 2.11203 -2.09744 -0.04131 -0.11181 -1.69429 0.03958 0 0 0 0 0 0 0.43559 0.03025 0.10602 0 -0.34153 0 1.0317 -0.16734 -5.58443
LEU_150 -8.84151 0.8981 1.53258 -0.49236 0.38511 0.0707 2.11683 -2.26045 -0.05506 -0.14474 -1.55677 0.16192 0 0 0 0 0 0 0.09104 0.22423 0.75661 0 -0.20085 0 0.72952 -0.01925 -6.60436
LEU_151 -7.3457 0.77989 2.93993 -0.51053 0.41381 0.07957 2.35529 -2.31905 -0.01708 -0.09666 -1.8177 0.16617 0 0 0 0 0 0 0.03098 0.19209 0.30253 0 -0.26496 0 0.72952 -0.15455 -4.53646
THR_152 -7.53485 0.74 4.07466 -0.20513 0.15339 0.06364 3.08593 -2.69887 -0.00855 -0.15814 -2.84668 -0.14127 0 0 0 0 0 0 0.08047 0.00771 0.00452 0 0.00331 2.33164 -1.425 -0.0969 -4.57011
ALA_153 -6.24002 0.33383 3.11598 -0.02143 0 0 2.20991 -2.45755 -0.03572 -0.08887 -2.30959 -0.28168 0 0 0 0 0 0 -0.04542 0 0 0 -0.22781 0 2.3386 -0.15763 -3.86742
ALA_154 -3.95463 0.2486 2.05462 -0.02095 0 0 1.41071 -1.62237 -0.02662 -0.07907 -0.52578 -0.28561 0 0 0 0 0 0 0.067 0 0 0 -0.08098 0 2.3386 -0.28552 -0.762
VAL_155 -5.74873 1.04848 1.88613 -0.31535 0.28954 0.05481 1.36786 -1.77965 -0.01954 -0.06921 -0.67362 -0.10576 0 0 0 0 0 0 0.0341 0.17015 -0.02107 0 -0.30504 0 2.085 -0.14304 -2.24493
LEU_156 -6.36556 0.65349 1.35443 -0.51717 0.45895 0.08167 1.08252 -1.60451 -0.0051 -0.0663 -0.52709 0.1428 0 0 0 0 0 0 0.0171 0.0091 0.1064 0 -0.30643 0 0.72952 -0.24218 -4.99836
GLY_157 -1.71277 0.09507 1.91547 -5e-05 0 0 1.02395 -0.93354 -0.00574 -0.06055 -0.89456 -0.343 0 0 0 0 0 0 -0.04625 0 0 0 -1.37652 0 1.2108 -0.13241 -1.26011
THR_158 -4.50328 0.89923 1.99011 -0.18271 0.15242 0.05582 1.43844 -1.47013 -0.04549 -0.32888 -1.20219 -0.74558 0 0 0 -0.33373 0 0 -0.06919 0 0.21707 0 -0.67399 2.30378 -1.425 0.49592 -3.42739
THR_159 -4.33383 0.58575 3.89668 -0.11134 0.07049 0.07666 2.37908 -1.98066 -0.07408 -0.29405 -2.34164 -0.59791 0 0 0 -0.97893 0 0 -0.02814 0.02325 0.00548 0 -0.49437 2.30011 -1.425 0.33115 -2.99129
VAL_160 -6.0018 0.98566 1.25274 -0.2767 0.21902 0.0347 1.33207 -1.69588 -0.04776 -0.13655 -0.87948 0.37432 0 0 0 0 0 0 0.1164 0.10437 0.99312 0 0.06312 0 2.085 -0.19687 -1.67451
GLU_161 -3.94308 0.30854 4.01581 -0.46234 0.23078 1.24581 1.38476 -1.86261 -0.07725 -0.29818 -1.78338 -2.37068 0 0 0 0 0 0 0.32114 0.00506 0 3.87299 -0.26871 0 -2.5358 -0.38593 -2.60307
GLU_162 -6.44945 0.35396 6.33893 -0.64301 0.24998 1.07455 2.88827 -2.64139 -0.06948 -0.35192 -3.06042 -0.53517 0 0 0 -0.6452 -0.8497 0 0.2103 0.01463 0 3.21459 -0.27396 0 -2.5358 -0.47648 -4.1868
ALA_163 -5.53829 0.12487 1.92664 -0.02092 0 0 1.97814 -1.96658 -0.03815 -0.22025 -1.4511 -0.28295 0 0 0 0 0 0 0.28444 0 0 0 -0.21799 0 2.3386 -0.33855 -3.42208
VAL_164 -6.6048 0.57365 2.05868 -0.31016 0.26688 0.05353 2.12477 -2.12017 -0.03468 -0.141 -1.72917 -0.07422 0 0 0 0 0 0 0.09709 0.12055 -0.01781 0 -0.39501 0 2.085 -0.16229 -4.20917
TYR_165 -4.81218 0.24073 3.96722 -0.93231 0.04978 0.30509 1.79928 -1.93975 -0.03055 -0.0745 -1.49494 -0.21594 0 0 0 0 0 0 0.15463 0 0 1.48707 -0.4167 0 0.96414 0.08396 -0.86495
ARG_166 -7.36389 0.51784 5.17617 -0.4503 0.06705 0.20772 2.36951 -2.54663 -0.02069 -0.09152 -2.95723 0.53266 0 0 0 0 -0.8497 0 0.04719 0.52627 1.49654 0 -0.12578 0 -1.281 -0.14348 -4.88926
ALA_167 -6.37389 0.61483 2.53087 -0.02155 0 0 2.47334 -2.29664 -0.0113 -0.09714 -2.19034 -0.30385 0 0 0 0 0 0 0.18032 0 0 0 -0.23485 0 2.3386 -0.45252 -3.84412
LEU_168 -6.16141 0.71611 3.53344 -0.50141 0.31982 0.0799 1.97854 -2.13886 -0.01929 -0.07032 -2.24402 0.14217 0 0 0 0 0 0 0.58357 0.53496 0.31552 0 -0.26414 0 0.72952 -0.37811 -2.84399
LYS_169 -4.21876 0.0936 4.05121 -0.43238 0.09972 0.20082 1.78917 -1.90028 -0.08597 -0.18666 -2.72965 0.02731 0 0 0 0 0 0 -0.015 0.17047 0.96113 0 0.0219 0 -1.6738 -0.13842 -3.9656
LEU_170 -7.85642 0.58741 2.23186 -0.75564 0.86033 0.13339 1.85547 -2.04052 -0.08389 -0.42422 -1.35535 0.23058 0 0 0 0 0 0 0.52716 0.19336 2.97257 0 -0.2843 0 0.72952 -0.09216 -2.57085
LYS_171 -6.81763 0.83876 5.68667 -0.65937 0.19535 0.37671 3.04518 -2.73019 -0.10585 -0.41337 -2.69547 0.09709 0 0 0 0 0 0 -0.00391 1.17645 3.37817 0 0.071 0 -1.6738 0.024 -0.21019
THR_172 -3.12038 0.15427 3.61218 -0.20454 0.14927 0.06339 0.98351 -1.60385 -0.06402 -0.27792 -0.96925 -0.13796 0 0 0 0 0 0 -0.02604 0 -0.00067 0 -0.01027 2.28925 -1.425 0.14782 -0.4402
LYS_173 -3.91454 0.09819 2.82387 -0.43325 0.09337 0.19881 0.98792 -1.34818 -0.01042 -0.04276 -0.04828 0.06489 0 0 0 0 0 0 0.32534 0.01693 1.08572 0 0.06753 0 -1.6738 -0.02998 -1.73864
LEU_174 -5.48378 0.49911 0.4606 -0.5246 0.55006 0.08771 0.86926 -1.126 -0.01847 -0.09126 -0.54932 0.10408 0 0 0 0 0 0 0.03322 0.03272 0.05218 0 -0.2426 0 0.72952 -0.09689 -4.71446
GLY_175 -1.88627 0.11095 1.77725 -5e-05 0 0 0.99348 -0.94794 -0.02314 -0.20015 -0.48775 -0.30476 0 0 0 0 0 0 0.01231 0 0 0 -1.29061 0 1.2108 0.23625 -0.79966
VAL_176 -5.88401 0.6888 1.71569 -0.31332 0.23163 0.04916 1.34371 -1.62538 -0.05619 -0.37413 -0.79519 -0.14567 0 0 0 0 0 0 -0.02749 0.02955 0.00754 0 -0.47822 0 2.085 0.1364 -3.41212
SER_177 -4.37826 0.1383 4.67038 -0.03604 0 0.07007 3.08298 -2.12034 -0.02737 -0.18621 -2.87103 -0.19643 0 0 0 -1.45244 -0.6793 0 -0.02513 0.02539 0.08001 0 -0.44374 1.7454 -1.1772 -0.40551 -4.18649
LEU_178 -5.44387 0.64005 0.63805 -0.50766 0.56353 0.07646 1.44383 -1.40663 -0 -0 -0.71844 0.1468 0 0 0 0 0 0 0.09072 0.05658 0.15564 0 -0.30424 0 0.72952 -0.46103 -4.30069
LEU_179 -7.16921 1.25098 1.13655 -0.72546 0.58188 0.21074 1.45673 -1.71696 -0.02501 -0.06542 -0.60318 0.06305 0 0 0 0 0 0 0.78911 0.11122 0.63917 0 -0.23217 0 0.72952 -0.26454 -3.833
GLN_180 -7.03196 0.27857 5.89171 -0.26352 0.03477 0.22329 3.69526 -2.91648 -0.05017 -0.2166 -4.0025 -0.35751 0 0 0 -1.45244 -1.62642 0 0.16323 0.61204 0 3.06742 -0.00122 0 -1.0644 -0.13336 -5.15028
ALA_181 -6.40661 0.6117 2.72926 -0.02245 0 0 2.26831 -2.29227 -0.0424 -0.24543 -1.80347 -0.29642 0 0 0 0 0 0 0.04746 0 0 0 -0.15298 0 2.3386 -0.28013 -3.54683
ALA_182 -5.76147 0.70145 3.35252 -0.02137 0 0 2.68973 -2.35144 -0.01618 -0.12105 -2.11863 -0.28608 0 0 0 0 0 0 0.48208 0 0 0 -0.18071 0 2.3386 -0.36156 -1.6541
ALA_183 -5.79145 0.58562 2.0724 -0.02349 0 0 2.06534 -1.99525 -0.032 -0.0792 -1.6979 -0.29607 0 0 0 0 0 0 0.57207 0 0 0 -0.37612 0 2.3386 -0.46482 -3.12229
ILE_184 -8.29088 1.25967 1.72946 -0.51675 0.66525 0.07425 2.26215 -2.13887 -0.0504 -0.11725 -1.38643 0.04353 0 0 0 0 0 0 0.15725 0.01411 0.0998 0 -0.3769 0 1.0317 -0.35663 -5.89696
LEU_185 -8.44412 0.94724 1.54208 -0.50565 0.49499 0.06909 1.88654 -2.13172 -0.05345 -0.14131 -1.41086 0.19182 0 0 0 0 0 0 0.49036 0.44708 0.2843 0 -0.27031 0 0.72952 -0.18733 -6.06173
ILE_186 -9.47406 0.97443 3.13677 -0.50984 0.58108 0.07204 2.6859 -2.71412 -0.05294 -0.30106 -2.31814 0.07572 0 0 0 0 0 0 0.10142 0.11377 0.0927 0 -0.48692 0 1.0317 -0.12312 -7.11466
LEU_187 -10.576 2.05296 2.45262 -0.71522 0.37053 0.19107 2.67885 -2.68638 -0.02057 -0.26587 -2.10962 0.09094 0 0 0 0 0 0 0.14751 0.18268 0.30436 0 -0.14307 0 0.72952 0.16702 -7.14868
ALA_188 -6.55336 0.80565 3.25026 -0.0217 0 0 2.31061 -2.60105 -0.03436 -0.07153 -2.39359 -0.27248 0 0 0 0 0 0 -0.02671 0 0 0 -0.2114 0 2.3386 -0.00777 -3.48882
ALA_189 -3.75669 0.38872 2.10789 -0.02142 0 0 1.33326 -1.52617 -0.01421 -0.03507 -0.42172 -0.29889 0 0 0 0 0 0 -0.05071 0 0 0 -0.18294 0 2.3386 -0.34888 -0.48824
ARG_190 -7.34288 0.67012 5.90844 -0.75203 0.61679 0.39059 2.90452 -2.81183 -0.14926 -0.2233 -4.34714 0.53527 0 0 0 0 -1.25302 0 0.43035 0.38874 2.61273 0 -0.15197 0 -1.281 -0.33114 -4.18601
LEU_191 -6.53398 0.74176 1.1731 -0.51879 0.68775 0.08035 0.97444 -1.58134 -0.02228 -0.21299 -0.43968 0.14703 0 0 0 0 0 0 -0.03405 0.04657 0.14568 0 -0.28691 0 0.72952 -0.23358 -5.1374
GLY_192 -1.67572 0.07067 1.81166 -6e-05 0 0 0.89074 -0.89093 -0.02369 -0.16975 -0.67464 -0.31852 0 0 0 0 0 0 -0.088 0 0 0 -1.48483 0 1.2108 0.1522 -1.19005
THR_193 -4.68668 0.78101 2.04372 -0.18323 0.1369 0.05758 1.55819 -1.59205 -0.02697 -0.38546 -1.25457 -0.82643 0 0 0 -0.24154 0 0 -0.07147 0.07834 0.26342 0 -0.68938 2.28727 -1.425 0.63014 -3.54622
THR_194 -4.44939 0.66587 4.0971 -0.11447 0.07014 0.08006 2.49967 -2.07911 -0.05358 -0.27002 -2.29762 -0.58417 0 0 0 -0.95476 0 0 0.11231 0.12895 0.00732 0 -0.49675 2.29935 -1.425 0.20053 -2.56357
VAL_195 -5.54758 0.75568 1.37958 -0.30686 0.25166 0.05319 1.29097 -1.61565 -0.0842 -0.21355 -0.70358 -0.08872 0 0 0 0 0 0 -0.06256 0.04778 -0.00951 0 -0.31203 0 2.085 -0.22491 -3.3053
GLU_196 -4.17583 0.07286 5.16138 -0.46883 0.26524 1.27019 1.47382 -2.20951 -0.13868 -0.37817 -2.34009 -2.40589 0 0 0 0 0 0 0.14691 0.05813 0 3.97409 -0.23676 0 -2.5358 -0.28397 -2.75091
GLN_197 -5.50959 0.40372 5.59816 -0.65037 0.07393 0.66436 2.24948 -2.45681 -0.1359 -0.77801 -1.7498 -0.25164 0 0 0 -0.71322 0 0 0.08701 0 0 2.7846 -0.19793 0 -1.0644 -0.38519 -2.03159
ALA_198 -6.30585 0.70132 2.03171 -0.02277 0 0 2.22467 -2.16532 -0.02994 -0.17788 -1.61174 -0.29339 0 0 0 0 0 0 0.34336 0 0 0 -0.24992 0 2.3386 -0.36623 -3.58338
VAL_199 -6.49318 0.56921 1.66685 -0.31118 0.27512 0.05387 2.00354 -1.96581 -0.05379 -0.14872 -1.71931 -0.06762 0 0 0 0 0 0 0.00788 0.01526 -0.02844 0 -0.28515 0 2.085 -0.27416 -4.67062
GLU_200 -5.18923 0.43054 5.03079 -0.21528 0.02957 0.26508 1.87213 -2.31526 -0.13512 -0.61361 -1.47692 -0.52179 0 0 0 0 0 0 0.07288 0 0 2.79935 -0.24839 0 -2.5358 -0.35974 -3.1108
ARG_201 -6.448 0.24429 4.276 -1.11684 0.47662 0.68533 2.01903 -2.34307 -0.02311 -0.24918 -2.02962 0.46182 0 0 0 0 0 0 0.06289 0.15835 3.52595 0 -0.07646 0 -1.281 -0.44982 -2.10686
ALA_202 -6.51951 0.5583 2.35133 -0.0221 0 0 2.22248 -2.2304 -0.02108 -0.19035 -1.95617 -0.29126 0 0 0 0 0 0 0.10997 0 0 0 -0.14211 0 2.3386 -0.32336 -4.11566
LEU_203 -6.6389 0.64904 3.67615 -0.50019 0.33795 0.07671 2.16448 -2.21426 -0.05258 -0.15922 -2.06291 0.14149 0 0 0 0 0 0 0.25025 0.32975 0.28286 0 -0.27385 0 0.72952 -0.30853 -3.57223
GLN_204 -4.71387 0.39342 4.70587 -0.25643 0.03639 0.18756 2.05635 -2.15492 -0.05505 -0.36286 -2.28101 -0.34583 0 0 0 0 0 0 0.24944 0 0 2.44616 -0.07823 0 -1.0644 -0.24855 -1.48596
LEU_205 -8.88277 1.39252 1.91079 -0.70357 0.54759 0.18235 2.13383 -2.237 -0.03767 -0.23219 -1.38075 0.06077 0 0 0 0 0 0 0.13524 0.18218 0.99822 0 -0.27955 0 0.72952 -0.24067 -5.72116
LYS_206 -7.62713 0.66737 5.39059 -0.69459 0.21484 0.53345 2.09469 -2.58504 -0.03565 -0.13872 -0.77903 0.42045 0 0 0 0 0 0 0.13344 0.48503 3.24401 0 0.01183 0 -1.6738 -0.22984 -0.5681
THR_207 -3.006 0.11207 3.48003 -0.20432 0.14805 0.06361 1.16541 -1.56971 -0.0498 -0.22648 -0.64007 -0.23086 0 0 0 0 0 0 -0.02159 0 0.0031 0 -0.00368 2.44587 -1.425 -0.03884 0.00179
LYS_208 -3.8635 0.18282 3.95408 -0.43424 0.08326 0.2066 2.09921 -1.74535 -0.06562 -0.0924 -2.59544 0.03634 0 0 0 0 0 0 -0.03282 0.00111 1.24867 0 0.03138 0 -1.6738 -0.10142 -2.76114
LEU_209 -5.62096 0.75915 0.80713 -0.48422 0.46054 0.04781 0.92864 -1.30533 -0.01798 -0.13096 -0.50522 0.22677 0 0 0 0 0 0 -0.01473 0.01288 0.05976 0 -0.28437 0 0.72952 -0.38966 -4.72125
GLY:CtermProteinFull_210 -0.65132 0.01532 0.43407 -0.00116 0 0 0.06938 -0.25277 -0.00675 -0.02373 -0.19373 0.04206 0 0 0 0 0 0 0 0 0 0 0 0 1.2108 -0.22571 0.41646
HRR:MP-FE1-connect_211 -26.2637 7.11037 -0.17189 -15.4104 5.22977 0.78525 4.73906 -4.55865 -0.04325 -0.36859 -15.9287 0.96418 0 0 0 0 -2.51521 0 0 0 0 0 0 0 0 0 -46.4317
#END_POSE_ENERGIES_TABLE correct_surface_True/009_008_UM_159_H148_areda15_HMM_onlyH_1__DE_4_HRR_rnd_DE_11.pdb
