# Supplementary material for: Design of Heme Enzymes with a Tunable Substrate Binding Pocket Adjacent to an Open Metal Coordination Site
Source: J Am Chem Soc. 2023 Jun 21;145(26):14307–15. doi: 10.1021/jacs.3c02742 (PMC10326885; doi:10.1021/jacs.3c02742)
Supplement: Supplementary file 3 — ja3c02742_si_003.zip [file ja3c02742_si_003.zip › carbene_transferase_design_models/dnHEM1-12_RR.pdb]

HEADER                                            12-JAN-23   XXXX              
EXPDTA    THEORETICAL MODEL                                                     
REMARK 220                                                                      
REMARK 220 EXPERIMENTAL DETAILS                                                 
REMARK 220  EXPERIMENT TYPE                : THEORETICAL MODELLING              
REMARK 220  DATE OF DATA COLLECTION        : 12-JAN-23                          
REMARK 220                                                                      
REMARK 220 REMARK: MODEL GENERATED BY ROSETTA                                   
REMARK 220  VERSION 2020.50+release.1295438                                     
HETNAM     HRR B 211  HRR                                                       
LINK         NE2 HIS A 148                FE1  HRR B 211                  2.42  
ATOM      1  N   VAL A   1       8.021 -32.838  14.640  1.00  0.00           N  
ATOM      2  CA  VAL A   1       6.967 -32.124  13.922  1.00  0.00           C  
ATOM      3  C   VAL A   1       5.585 -32.309  14.544  1.00  0.00           C  
ATOM      4  O   VAL A   1       5.194 -33.419  14.892  1.00  0.00           O  
ATOM      5  CB  VAL A   1       6.922 -32.599  12.457  1.00  0.00           C  
ATOM      6  CG1 VAL A   1       5.763 -31.943  11.721  1.00  0.00           C  
ATOM      7  CG2 VAL A   1       8.243 -32.287  11.771  1.00  0.00           C  
ATOM      8 1H   VAL A   1       8.899 -32.680  14.188  1.00  0.00           H  
ATOM      9 2H   VAL A   1       8.067 -32.506  15.582  1.00  0.00           H  
ATOM     10 3H   VAL A   1       7.819 -33.817  14.642  1.00  0.00           H  
ATOM     11  HA  VAL A   1       7.195 -31.058  13.943  1.00  0.00           H  
ATOM     12  HB  VAL A   1       6.746 -33.674  12.439  1.00  0.00           H  
ATOM     13 1HG1 VAL A   1       5.746 -32.290  10.687  1.00  0.00           H  
ATOM     14 2HG1 VAL A   1       4.825 -32.209  12.208  1.00  0.00           H  
ATOM     15 3HG1 VAL A   1       5.887 -30.860  11.737  1.00  0.00           H  
ATOM     16 1HG2 VAL A   1       8.204 -32.626  10.736  1.00  0.00           H  
ATOM     17 2HG2 VAL A   1       8.420 -31.211  11.795  1.00  0.00           H  
ATOM     18 3HG2 VAL A   1       9.052 -32.800  12.290  1.00  0.00           H  
ATOM     19  N   SER A   2       4.834 -31.221  14.666  1.00  0.00           N  
ATOM     20  CA  SER A   2       3.496 -31.319  15.222  1.00  0.00           C  
ATOM     21  C   SER A   2       2.443 -31.561  14.138  1.00  0.00           C  
ATOM     22  O   SER A   2       2.688 -31.348  12.942  1.00  0.00           O  
ATOM     23  CB  SER A   2       3.165 -30.052  15.988  1.00  0.00           C  
ATOM     24  OG  SER A   2       3.034 -28.960  15.119  1.00  0.00           O  
ATOM     25  H   SER A   2       5.182 -30.320  14.373  1.00  0.00           H  
ATOM     26  HA  SER A   2       3.455 -32.187  15.880  1.00  0.00           H  
ATOM     27 1HB  SER A   2       2.237 -30.193  16.541  1.00  0.00           H  
ATOM     28 2HB  SER A   2       3.952 -29.850  16.713  1.00  0.00           H  
ATOM     29  HG  SER A   2       2.976 -28.183  15.679  1.00  0.00           H  
ATOM     30  N   LEU A   3       1.107 -32.047  14.561  1.00  0.00           N  
ATOM     31  CA  LEU A   3      -0.017 -32.204  13.668  1.00  0.00           C  
ATOM     32  C   LEU A   3      -0.344 -30.870  13.029  1.00  0.00           C  
ATOM     33  O   LEU A   3      -0.674 -30.802  11.857  1.00  0.00           O  
ATOM     34  CB  LEU A   3      -1.240 -32.742  14.422  1.00  0.00           C  
ATOM     35  CG  LEU A   3      -2.517 -32.904  13.590  1.00  0.00           C  
ATOM     36  CD1 LEU A   3      -2.283 -33.937  12.494  1.00  0.00           C  
ATOM     37  CD2 LEU A   3      -3.665 -33.321  14.498  1.00  0.00           C  
ATOM     38  H   LEU A   3       0.991 -32.251  15.545  1.00  0.00           H  
ATOM     39  HA  LEU A   3       0.247 -32.934  12.905  1.00  0.00           H  
ATOM     40 1HB  LEU A   3      -0.989 -33.716  14.838  1.00  0.00           H  
ATOM     41 2HB  LEU A   3      -1.465 -32.065  15.246  1.00  0.00           H  
ATOM     42  HG  LEU A   3      -2.761 -31.956  13.108  1.00  0.00           H  
ATOM     43 1HD1 LEU A   3      -3.191 -34.051  11.903  1.00  0.00           H  
ATOM     44 2HD1 LEU A   3      -1.470 -33.603  11.850  1.00  0.00           H  
ATOM     45 3HD1 LEU A   3      -2.020 -34.892  12.946  1.00  0.00           H  
ATOM     46 1HD2 LEU A   3      -4.574 -33.436  13.906  1.00  0.00           H  
ATOM     47 2HD2 LEU A   3      -3.422 -34.269  14.978  1.00  0.00           H  
ATOM     48 3HD2 LEU A   3      -3.822 -32.558  15.259  1.00  0.00           H  
ATOM     49  N   ASP A   4      -0.373 -29.619  13.815  1.00  0.00           N  
ATOM     50  CA  ASP A   4      -0.664 -28.281  13.338  1.00  0.00           C  
ATOM     51  C   ASP A   4       0.279 -27.828  12.216  1.00  0.00           C  
ATOM     52  O   ASP A   4      -0.146 -27.185  11.258  1.00  0.00           O  
ATOM     53  CB  ASP A   4      -0.588 -27.290  14.504  1.00  0.00           C  
ATOM     54  CG  ASP A   4      -1.743 -27.440  15.484  1.00  0.00           C  
ATOM     55  OD1 ASP A   4      -2.705 -28.087  15.145  1.00  0.00           O  
ATOM     56  OD2 ASP A   4      -1.652 -26.906  16.564  1.00  0.00           O  
ATOM     57  H   ASP A   4      -0.150 -29.758  14.790  1.00  0.00           H  
ATOM     58  HA  ASP A   4      -1.674 -28.278  12.929  1.00  0.00           H  
ATOM     59 1HB  ASP A   4       0.348 -27.433  15.042  1.00  0.00           H  
ATOM     60 2HB  ASP A   4      -0.591 -26.272  14.115  1.00  0.00           H  
ATOM     61  N   PHE A   5       1.666 -28.149  12.364  1.00  0.00           N  
ATOM     62  CA  PHE A   5       2.644 -27.814  11.327  1.00  0.00           C  
ATOM     63  C   PHE A   5       2.306 -28.537  10.027  1.00  0.00           C  
ATOM     64  O   PHE A   5       2.274 -27.927   8.959  1.00  0.00           O  
ATOM     65  CB  PHE A   5       4.059 -28.186  11.774  1.00  0.00           C  
ATOM     66  CG  PHE A   5       5.122 -27.841  10.770  1.00  0.00           C  
ATOM     67  CD1 PHE A   5       5.613 -26.548  10.675  1.00  0.00           C  
ATOM     68  CD2 PHE A   5       5.632 -28.810   9.919  1.00  0.00           C  
ATOM     69  CE1 PHE A   5       6.591 -26.230   9.752  1.00  0.00           C  
ATOM     70  CE2 PHE A   5       6.611 -28.495   8.996  1.00  0.00           C  
ATOM     71  CZ  PHE A   5       7.090 -27.203   8.912  1.00  0.00           C  
ATOM     72  H   PHE A   5       1.986 -28.567  13.225  1.00  0.00           H  
ATOM     73  HA  PHE A   5       2.609 -26.739  11.154  1.00  0.00           H  
ATOM     74 1HB  PHE A   5       4.292 -27.672  12.706  1.00  0.00           H  
ATOM     75 2HB  PHE A   5       4.109 -29.256  11.969  1.00  0.00           H  
ATOM     76  HD1 PHE A   5       5.219 -25.778  11.340  1.00  0.00           H  
ATOM     77  HD2 PHE A   5       5.253 -29.830   9.985  1.00  0.00           H  
ATOM     78  HE1 PHE A   5       6.968 -25.209   9.687  1.00  0.00           H  
ATOM     79  HE2 PHE A   5       7.004 -29.265   8.333  1.00  0.00           H  
ATOM     80  HZ  PHE A   5       7.860 -26.953   8.184  1.00  0.00           H  
ATOM     81  N   ALA A   6       2.066 -29.841  10.127  1.00  0.00           N  
ATOM     82  CA  ALA A   6       1.724 -30.654   8.964  1.00  0.00           C  
ATOM     83  C   ALA A   6       0.469 -30.130   8.272  1.00  0.00           C  
ATOM     84  O   ALA A   6       0.360 -30.182   7.043  1.00  0.00           O  
ATOM     85  CB  ALA A   6       1.522 -32.087   9.372  1.00  0.00           C  
ATOM     86  H   ALA A   6       2.124 -30.279  11.033  1.00  0.00           H  
ATOM     87  HA  ALA A   6       2.551 -30.599   8.254  1.00  0.00           H  
ATOM     88 1HB  ALA A   6       1.267 -32.684   8.495  1.00  0.00           H  
ATOM     89 2HB  ALA A   6       2.441 -32.470   9.816  1.00  0.00           H  
ATOM     90 3HB  ALA A   6       0.713 -32.148  10.101  1.00  0.00           H  
ATOM     91  N   ILE A   7      -0.681 -29.624   9.037  1.00  0.00           N  
ATOM     92  CA  ILE A   7      -1.916 -29.037   8.514  1.00  0.00           C  
ATOM     93  C   ILE A   7      -1.599 -27.750   7.766  1.00  0.00           C  
ATOM     94  O   ILE A   7      -2.107 -27.518   6.669  1.00  0.00           O  
ATOM     95  CB  ILE A   7      -2.923 -28.749   9.643  1.00  0.00           C  
ATOM     96  CG1 ILE A   7      -3.440 -30.059  10.244  1.00  0.00           C  
ATOM     97  CG2 ILE A   7      -4.077 -27.905   9.124  1.00  0.00           C  
ATOM     98  CD1 ILE A   7      -4.159 -29.883  11.562  1.00  0.00           C  
ATOM     99  H   ILE A   7      -0.562 -29.711  10.038  1.00  0.00           H  
ATOM    100  HA  ILE A   7      -2.356 -29.747   7.812  1.00  0.00           H  
ATOM    101  HB  ILE A   7      -2.423 -28.209  10.447  1.00  0.00           H  
ATOM    102 1HG1 ILE A   7      -4.124 -30.535   9.543  1.00  0.00           H  
ATOM    103 2HG1 ILE A   7      -2.606 -30.742  10.401  1.00  0.00           H  
ATOM    104 1HG2 ILE A   7      -4.779 -27.712   9.934  1.00  0.00           H  
ATOM    105 2HG2 ILE A   7      -3.693 -26.960   8.743  1.00  0.00           H  
ATOM    106 3HG2 ILE A   7      -4.587 -28.440   8.322  1.00  0.00           H  
ATOM    107 1HD1 ILE A   7      -4.496 -30.855  11.925  1.00  0.00           H  
ATOM    108 2HD1 ILE A   7      -3.481 -29.439  12.291  1.00  0.00           H  
ATOM    109 3HD1 ILE A   7      -5.020 -29.231  11.423  1.00  0.00           H  
ATOM    110  N   VAL A   8      -0.761 -26.917   8.366  1.00  0.00           N  
ATOM    111  CA  VAL A   8      -0.427 -25.651   7.727  1.00  0.00           C  
ATOM    112  C   VAL A   8       0.265 -25.925   6.380  1.00  0.00           C  
ATOM    113  O   VAL A   8      -0.099 -25.348   5.355  1.00  0.00           O  
ATOM    114  CB  VAL A   8       0.496 -24.814   8.634  1.00  0.00           C  
ATOM    115  CG1 VAL A   8       1.095 -23.652   7.856  1.00  0.00           C  
ATOM    116  CG2 VAL A   8      -0.282 -24.312   9.841  1.00  0.00           C  
ATOM    117  H   VAL A   8      -0.347 -27.142   9.258  1.00  0.00           H  
ATOM    118  HA  VAL A   8      -1.349 -25.100   7.547  1.00  0.00           H  
ATOM    119  HB  VAL A   8       1.324 -25.439   8.968  1.00  0.00           H  
ATOM    120 1HG1 VAL A   8       1.744 -23.072   8.512  1.00  0.00           H  
ATOM    121 2HG1 VAL A   8       1.676 -24.036   7.018  1.00  0.00           H  
ATOM    122 3HG1 VAL A   8       0.295 -23.014   7.482  1.00  0.00           H  
ATOM    123 1HG2 VAL A   8       0.377 -23.722  10.478  1.00  0.00           H  
ATOM    124 2HG2 VAL A   8      -1.114 -23.693   9.506  1.00  0.00           H  
ATOM    125 3HG2 VAL A   8      -0.666 -25.162  10.405  1.00  0.00           H  
ATOM    126  N   ILE A   9       1.277 -26.817   6.380  1.00  0.00           N  
ATOM    127  CA  ILE A   9       2.064 -27.075   5.177  1.00  0.00           C  
ATOM    128  C   ILE A   9       1.194 -27.612   4.032  1.00  0.00           C  
ATOM    129  O   ILE A   9       1.363 -27.210   2.871  1.00  0.00           O  
ATOM    130  CB  ILE A   9       3.197 -28.074   5.475  1.00  0.00           C  
ATOM    131  CG1 ILE A   9       4.214 -27.456   6.438  1.00  0.00           C  
ATOM    132  CG2 ILE A   9       3.876 -28.508   4.185  1.00  0.00           C  
ATOM    133  CD1 ILE A   9       4.962 -26.275   5.862  1.00  0.00           C  
ATOM    134  H   ILE A   9       1.513 -27.298   7.235  1.00  0.00           H  
ATOM    135  HA  ILE A   9       2.472 -26.130   4.822  1.00  0.00           H  
ATOM    136  HB  ILE A   9       2.786 -28.952   5.972  1.00  0.00           H  
ATOM    137 1HG1 ILE A   9       3.705 -27.128   7.344  1.00  0.00           H  
ATOM    138 2HG1 ILE A   9       4.945 -28.211   6.730  1.00  0.00           H  
ATOM    139 1HG2 ILE A   9       4.675 -29.213   4.414  1.00  0.00           H  
ATOM    140 2HG2 ILE A   9       3.146 -28.986   3.533  1.00  0.00           H  
ATOM    141 3HG2 ILE A   9       4.296 -27.636   3.683  1.00  0.00           H  
ATOM    142 1HD1 ILE A   9       5.664 -25.892   6.602  1.00  0.00           H  
ATOM    143 2HD1 ILE A   9       5.509 -26.590   4.972  1.00  0.00           H  
ATOM    144 3HD1 ILE A   9       4.254 -25.492   5.595  1.00  0.00           H  
ATOM    145  N   LEU A  10       0.169 -28.603   4.312  1.00  0.00           N  
ATOM    146  CA  LEU A  10      -0.758 -29.111   3.309  1.00  0.00           C  
ATOM    147  C   LEU A  10      -1.704 -28.006   2.793  1.00  0.00           C  
ATOM    148  O   LEU A  10      -2.067 -27.966   1.605  1.00  0.00           O  
ATOM    149  CB  LEU A  10      -1.577 -30.267   3.900  1.00  0.00           C  
ATOM    150  CG  LEU A  10      -0.801 -31.563   4.169  1.00  0.00           C  
ATOM    151  CD1 LEU A  10      -1.655 -32.501   5.010  1.00  0.00           C  
ATOM    152  CD2 LEU A  10      -0.419 -32.209   2.845  1.00  0.00           C  
ATOM    153  H   LEU A  10       0.130 -28.971   5.253  1.00  0.00           H  
ATOM    154  HA  LEU A  10      -0.182 -29.458   2.452  1.00  0.00           H  
ATOM    155 1HB  LEU A  10      -2.011 -29.938   4.844  1.00  0.00           H  
ATOM    156 2HB  LEU A  10      -2.390 -30.503   3.213  1.00  0.00           H  
ATOM    157  HG  LEU A  10       0.102 -31.335   4.736  1.00  0.00           H  
ATOM    158 1HD1 LEU A  10      -1.105 -33.422   5.201  1.00  0.00           H  
ATOM    159 2HD1 LEU A  10      -1.898 -32.021   5.958  1.00  0.00           H  
ATOM    160 3HD1 LEU A  10      -2.575 -32.734   4.474  1.00  0.00           H  
ATOM    161 1HD2 LEU A  10       0.133 -33.130   3.037  1.00  0.00           H  
ATOM    162 2HD2 LEU A  10      -1.322 -32.438   2.278  1.00  0.00           H  
ATOM    163 3HD2 LEU A  10       0.205 -31.524   2.272  1.00  0.00           H  
ATOM    164  N   ILE A  11      -2.289 -26.999   3.733  1.00  0.00           N  
ATOM    165  CA  ILE A  11      -3.119 -25.891   3.298  1.00  0.00           C  
ATOM    166  C   ILE A  11      -2.328 -24.945   2.407  1.00  0.00           C  
ATOM    167  O   ILE A  11      -2.841 -24.443   1.406  1.00  0.00           O  
ATOM    168  CB  ILE A  11      -3.683 -25.118   4.504  1.00  0.00           C  
ATOM    169  CG1 ILE A  11      -4.701 -25.977   5.259  1.00  0.00           C  
ATOM    170  CG2 ILE A  11      -4.317 -23.812   4.050  1.00  0.00           C  
ATOM    171  CD1 ILE A  11      -5.099 -25.412   6.604  1.00  0.00           C  
ATOM    172  H   ILE A  11      -2.074 -27.097   4.714  1.00  0.00           H  
ATOM    173  HA  ILE A  11      -3.945 -26.296   2.712  1.00  0.00           H  
ATOM    174  HB  ILE A  11      -2.878 -24.896   5.203  1.00  0.00           H  
ATOM    175 1HG1 ILE A  11      -5.601 -26.089   4.656  1.00  0.00           H  
ATOM    176 2HG1 ILE A  11      -4.289 -26.974   5.418  1.00  0.00           H  
ATOM    177 1HG2 ILE A  11      -4.711 -23.279   4.915  1.00  0.00           H  
ATOM    178 2HG2 ILE A  11      -3.567 -23.197   3.556  1.00  0.00           H  
ATOM    179 3HG2 ILE A  11      -5.128 -24.024   3.353  1.00  0.00           H  
ATOM    180 1HD1 ILE A  11      -5.821 -26.076   7.078  1.00  0.00           H  
ATOM    181 2HD1 ILE A  11      -4.216 -25.324   7.237  1.00  0.00           H  
ATOM    182 3HD1 ILE A  11      -5.546 -24.429   6.466  1.00  0.00           H  
ATOM    183  N   VAL A  12      -0.945 -24.542   2.778  1.00  0.00           N  
ATOM    184  CA  VAL A  12      -0.049 -23.681   1.991  1.00  0.00           C  
ATOM    185  C   VAL A  12       0.273 -24.256   0.612  1.00  0.00           C  
ATOM    186  O   VAL A  12       0.270 -23.537  -0.386  1.00  0.00           O  
ATOM    187  CB  VAL A  12       1.269 -23.459   2.756  1.00  0.00           C  
ATOM    188  CG1 VAL A  12       2.309 -22.818   1.850  1.00  0.00           C  
ATOM    189  CG2 VAL A  12       1.016 -22.596   3.983  1.00  0.00           C  
ATOM    190  H   VAL A  12      -0.626 -24.905   3.664  1.00  0.00           H  
ATOM    191  HA  VAL A  12      -0.554 -22.729   1.828  1.00  0.00           H  
ATOM    192  HB  VAL A  12       1.665 -24.426   3.067  1.00  0.00           H  
ATOM    193 1HG1 VAL A  12       3.234 -22.668   2.407  1.00  0.00           H  
ATOM    194 2HG1 VAL A  12       2.500 -23.469   0.998  1.00  0.00           H  
ATOM    195 3HG1 VAL A  12       1.939 -21.855   1.497  1.00  0.00           H  
ATOM    196 1HG2 VAL A  12       1.952 -22.444   4.520  1.00  0.00           H  
ATOM    197 2HG2 VAL A  12       0.614 -21.632   3.673  1.00  0.00           H  
ATOM    198 3HG2 VAL A  12       0.301 -23.094   4.637  1.00  0.00           H  
ATOM    199  N   ALA A  13       0.613 -25.651   0.466  1.00  0.00           N  
ATOM    200  CA  ALA A  13       0.813 -26.270  -0.838  1.00  0.00           C  
ATOM    201  C   ALA A  13      -0.423 -26.197  -1.718  1.00  0.00           C  
ATOM    202  O   ALA A  13      -0.318 -25.962  -2.929  1.00  0.00           O  
ATOM    203  CB  ALA A  13       1.223 -27.720  -0.677  1.00  0.00           C  
ATOM    204  H   ALA A  13       0.726 -26.210   1.298  1.00  0.00           H  
ATOM    205  HA  ALA A  13       1.615 -25.732  -1.347  1.00  0.00           H  
ATOM    206 1HB  ALA A  13       1.369 -28.169  -1.659  1.00  0.00           H  
ATOM    207 2HB  ALA A  13       2.153 -27.774  -0.110  1.00  0.00           H  
ATOM    208 3HB  ALA A  13       0.442 -28.260  -0.143  1.00  0.00           H  
ATOM    209  N   ALA A  14      -1.678 -26.423  -1.104  1.00  0.00           N  
ATOM    210  CA  ALA A  14      -2.925 -26.329  -1.874  1.00  0.00           C  
ATOM    211  C   ALA A  14      -3.121 -24.918  -2.409  1.00  0.00           C  
ATOM    212  O   ALA A  14      -3.638 -24.727  -3.511  1.00  0.00           O  
ATOM    213  CB  ALA A  14      -4.110 -26.747  -1.016  1.00  0.00           C  
ATOM    214  H   ALA A  14      -1.723 -26.653  -0.122  1.00  0.00           H  
ATOM    215  HA  ALA A  14      -2.849 -27.006  -2.725  1.00  0.00           H  
ATOM    216 1HB  ALA A  14      -5.027 -26.672  -1.600  1.00  0.00           H  
ATOM    217 2HB  ALA A  14      -3.974 -27.777  -0.684  1.00  0.00           H  
ATOM    218 3HB  ALA A  14      -4.178 -26.093  -0.149  1.00  0.00           H  
ATOM    219  N   LYS A  15      -2.800 -23.782  -1.594  1.00  0.00           N  
ATOM    220  CA  LYS A  15      -2.890 -22.385  -1.979  1.00  0.00           C  
ATOM    221  C   LYS A  15      -1.819 -22.016  -3.011  1.00  0.00           C  
ATOM    222  O   LYS A  15      -2.085 -21.252  -3.941  1.00  0.00           O  
ATOM    223  CB  LYS A  15      -2.768 -21.490  -0.745  1.00  0.00           C  
ATOM    224  CG  LYS A  15      -3.981 -21.519   0.176  1.00  0.00           C  
ATOM    225  CD  LYS A  15      -3.767 -20.642   1.401  1.00  0.00           C  
ATOM    226  CE  LYS A  15      -4.975 -20.675   2.324  1.00  0.00           C  
ATOM    227  NZ  LYS A  15      -6.069 -19.789   1.842  1.00  0.00           N  
ATOM    228  H   LYS A  15      -2.549 -24.016  -0.644  1.00  0.00           H  
ATOM    229  HA  LYS A  15      -3.861 -22.218  -2.445  1.00  0.00           H  
ATOM    230 1HB  LYS A  15      -1.898 -21.791  -0.161  1.00  0.00           H  
ATOM    231 2HB  LYS A  15      -2.611 -20.458  -1.058  1.00  0.00           H  
ATOM    232 1HG  LYS A  15      -4.858 -21.163  -0.366  1.00  0.00           H  
ATOM    233 2HG  LYS A  15      -4.168 -22.542   0.500  1.00  0.00           H  
ATOM    234 1HD  LYS A  15      -2.891 -20.991   1.949  1.00  0.00           H  
ATOM    235 2HD  LYS A  15      -3.590 -19.614   1.086  1.00  0.00           H  
ATOM    236 1HE  LYS A  15      -5.353 -21.694   2.393  1.00  0.00           H  
ATOM    237 2HE  LYS A  15      -4.679 -20.353   3.323  1.00  0.00           H  
ATOM    238 1HZ  LYS A  15      -6.850 -19.839   2.481  1.00  0.00           H  
ATOM    239 2HZ  LYS A  15      -5.735 -18.837   1.792  1.00  0.00           H  
ATOM    240 3HZ  LYS A  15      -6.366 -20.089   0.924  1.00  0.00           H  
ATOM    241  N   LEU A  16      -0.611 -22.550  -2.858  1.00  0.00           N  
ATOM    242  CA  LEU A  16       0.425 -22.294  -3.852  1.00  0.00           C  
ATOM    243  C   LEU A  16       0.102 -22.969  -5.174  1.00  0.00           C  
ATOM    244  O   LEU A  16       0.467 -22.476  -6.245  1.00  0.00           O  
ATOM    245  CB  LEU A  16       1.785 -22.786  -3.342  1.00  0.00           C  
ATOM    246  CG  LEU A  16       2.366 -22.015  -2.150  1.00  0.00           C  
ATOM    247  CD1 LEU A  16       3.553 -22.780  -1.580  1.00  0.00           C  
ATOM    248  CD2 LEU A  16       2.780 -20.621  -2.600  1.00  0.00           C  
ATOM    249  H   LEU A  16      -0.396 -23.134  -2.062  1.00  0.00           H  
ATOM    250  HA  LEU A  16       0.448 -21.224  -4.061  1.00  0.00           H  
ATOM    251 1HB  LEU A  16       1.687 -23.829  -3.045  1.00  0.00           H  
ATOM    252 2HB  LEU A  16       2.504 -22.728  -4.159  1.00  0.00           H  
ATOM    253  HG  LEU A  16       1.613 -21.935  -1.366  1.00  0.00           H  
ATOM    254 1HD1 LEU A  16       3.966 -22.233  -0.733  1.00  0.00           H  
ATOM    255 2HD1 LEU A  16       3.224 -23.765  -1.249  1.00  0.00           H  
ATOM    256 3HD1 LEU A  16       4.317 -22.891  -2.348  1.00  0.00           H  
ATOM    257 1HD2 LEU A  16       3.192 -20.073  -1.753  1.00  0.00           H  
ATOM    258 2HD2 LEU A  16       3.534 -20.701  -3.383  1.00  0.00           H  
ATOM    259 3HD2 LEU A  16       1.909 -20.091  -2.987  1.00  0.00           H  
ATOM    260  N   GLY A  17      -0.609 -24.220  -5.169  1.00  0.00           N  
ATOM    261  CA  GLY A  17      -0.923 -25.002  -6.347  1.00  0.00           C  
ATOM    262  C   GLY A  17       0.232 -25.916  -6.722  1.00  0.00           C  
ATOM    263  O   GLY A  17       0.443 -26.199  -7.891  1.00  0.00           O  
ATOM    264  H   GLY A  17      -0.922 -24.547  -4.264  1.00  0.00           H  
ATOM    265 1HA  GLY A  17      -1.816 -25.597  -6.161  1.00  0.00           H  
ATOM    266 2HA  GLY A  17      -1.146 -24.334  -7.177  1.00  0.00           H  
ATOM    267  N   THR A  18       0.984 -26.367  -5.725  1.00  0.00           N  
ATOM    268  CA  THR A  18       2.160 -27.194  -5.954  1.00  0.00           C  
ATOM    269  C   THR A  18       2.131 -28.401  -5.024  1.00  0.00           C  
ATOM    270  O   THR A  18       1.121 -28.662  -4.375  1.00  0.00           O  
ATOM    271  CB  THR A  18       3.460 -26.396  -5.742  1.00  0.00           C  
ATOM    272  OG1 THR A  18       4.578 -27.168  -6.199  1.00  0.00           O  
ATOM    273  CG2 THR A  18       3.647 -26.062  -4.270  1.00  0.00           C  
ATOM    274  H   THR A  18       0.729 -26.128  -4.779  1.00  0.00           H  
ATOM    275  HA  THR A  18       2.176 -27.492  -7.002  1.00  0.00           H  
ATOM    276  HB  THR A  18       3.416 -25.470  -6.316  1.00  0.00           H  
ATOM    277  HG1 THR A  18       5.323 -26.585  -6.363  1.00  0.00           H  
ATOM    278 1HG2 THR A  18       4.570 -25.498  -4.139  1.00  0.00           H  
ATOM    279 2HG2 THR A  18       2.804 -25.465  -3.922  1.00  0.00           H  
ATOM    280 3HG2 THR A  18       3.701 -26.984  -3.692  1.00  0.00           H  
ATOM    281  N   THR A  19       3.240 -29.129  -4.950  1.00  0.00           N  
ATOM    282  CA  THR A  19       3.290 -30.362  -4.166  1.00  0.00           C  
ATOM    283  C   THR A  19       3.589 -30.010  -2.707  1.00  0.00           C  
ATOM    284  O   THR A  19       4.021 -28.895  -2.417  1.00  0.00           O  
ATOM    285  CB  THR A  19       4.352 -31.338  -4.706  1.00  0.00           C  
ATOM    286  OG1 THR A  19       5.657 -30.768  -4.542  1.00  0.00           O  
ATOM    287  CG2 THR A  19       4.110 -31.626  -6.180  1.00  0.00           C  
ATOM    288  H   THR A  19       4.065 -28.827  -5.445  1.00  0.00           H  
ATOM    289  HA  THR A  19       2.341 -30.884  -4.279  1.00  0.00           H  
ATOM    290  HB  THR A  19       4.306 -32.272  -4.147  1.00  0.00           H  
ATOM    291  HG1 THR A  19       6.322 -31.444  -4.693  1.00  0.00           H  
ATOM    292 1HG2 THR A  19       4.869 -32.317  -6.545  1.00  0.00           H  
ATOM    293 2HG2 THR A  19       3.124 -32.070  -6.307  1.00  0.00           H  
ATOM    294 3HG2 THR A  19       4.165 -30.697  -6.746  1.00  0.00           H  
ATOM    295  N   VAL A  20       3.395 -30.947  -1.785  1.00  0.00           N  
ATOM    296  CA  VAL A  20       3.717 -30.647  -0.391  1.00  0.00           C  
ATOM    297  C   VAL A  20       5.231 -30.519  -0.149  1.00  0.00           C  
ATOM    298  O   VAL A  20       5.668 -29.748   0.716  1.00  0.00           O  
ATOM    299  CB  VAL A  20       3.150 -31.749   0.523  1.00  0.00           C  
ATOM    300  CG1 VAL A  20       4.027 -32.991   0.467  1.00  0.00           C  
ATOM    301  CG2 VAL A  20       3.038 -31.232   1.949  1.00  0.00           C  
ATOM    302  H   VAL A  20       3.030 -31.859  -2.020  1.00  0.00           H  
ATOM    303  HA  VAL A  20       3.333 -29.653  -0.151  1.00  0.00           H  
ATOM    304  HB  VAL A  20       2.162 -32.036   0.161  1.00  0.00           H  
ATOM    305 1HG1 VAL A  20       3.611 -33.760   1.118  1.00  0.00           H  
ATOM    306 2HG1 VAL A  20       4.063 -33.365  -0.557  1.00  0.00           H  
ATOM    307 3HG1 VAL A  20       5.034 -32.741   0.799  1.00  0.00           H  
ATOM    308 1HG2 VAL A  20       2.635 -32.017   2.590  1.00  0.00           H  
ATOM    309 2HG2 VAL A  20       4.024 -30.940   2.309  1.00  0.00           H  
ATOM    310 3HG2 VAL A  20       2.373 -30.369   1.972  1.00  0.00           H  
ATOM    311  N   GLU A  21       6.028 -31.255  -0.924  1.00  0.00           N  
ATOM    312  CA  GLU A  21       7.483 -31.158  -0.828  1.00  0.00           C  
ATOM    313  C   GLU A  21       7.936 -29.786  -1.279  1.00  0.00           C  
ATOM    314  O   GLU A  21       8.927 -29.272  -0.781  1.00  0.00           O  
ATOM    315  CB  GLU A  21       8.160 -32.238  -1.674  1.00  0.00           C  
ATOM    316  CG  GLU A  21       7.898 -33.662  -1.205  1.00  0.00           C  
ATOM    317  CD  GLU A  21       6.576 -34.199  -1.678  1.00  0.00           C  
ATOM    318  OE1 GLU A  21       5.874 -33.486  -2.356  1.00  0.00           O  
ATOM    319  OE2 GLU A  21       6.265 -35.322  -1.360  1.00  0.00           O  
ATOM    320  H   GLU A  21       5.619 -31.895  -1.589  1.00  0.00           H  
ATOM    321  HA  GLU A  21       7.770 -31.279   0.218  1.00  0.00           H  
ATOM    322 1HB  GLU A  21       7.821 -32.158  -2.708  1.00  0.00           H  
ATOM    323 2HB  GLU A  21       9.239 -32.078  -1.673  1.00  0.00           H  
ATOM    324 1HG  GLU A  21       8.692 -34.308  -1.577  1.00  0.00           H  
ATOM    325 2HG  GLU A  21       7.926 -33.685  -0.117  1.00  0.00           H  
ATOM    326  N   GLU A  22       7.311 -29.254  -2.286  1.00  0.00           N  
ATOM    327  CA  GLU A  22       7.768 -27.951  -2.751  1.00  0.00           C  
ATOM    328  C   GLU A  22       7.469 -26.874  -1.713  1.00  0.00           C  
ATOM    329  O   GLU A  22       8.299 -25.999  -1.457  1.00  0.00           O  
ATOM    330  CB  GLU A  22       7.105 -27.592  -4.082  1.00  0.00           C  
ATOM    331  CG  GLU A  22       7.543 -26.255  -4.663  1.00  0.00           C  
ATOM    332  CD  GLU A  22       8.999 -26.227  -5.034  1.00  0.00           C  
ATOM    333  OE1 GLU A  22       9.575 -27.279  -5.185  1.00  0.00           O  
ATOM    334  OE2 GLU A  22       9.537 -25.154  -5.169  1.00  0.00           O  
ATOM    335  H   GLU A  22       6.531 -29.696  -2.751  1.00  0.00           H  
ATOM    336  HA  GLU A  22       8.851 -27.989  -2.874  1.00  0.00           H  
ATOM    337 1HB  GLU A  22       7.327 -28.365  -4.819  1.00  0.00           H  
ATOM    338 2HB  GLU A  22       6.023 -27.562  -3.953  1.00  0.00           H  
ATOM    339 1HG  GLU A  22       6.949 -26.045  -5.552  1.00  0.00           H  
ATOM    340 2HG  GLU A  22       7.345 -25.471  -3.933  1.00  0.00           H  
ATOM    341  N   ALA A  23       6.297 -26.955  -1.092  1.00  0.00           N  
ATOM    342  CA  ALA A  23       5.962 -25.987  -0.057  1.00  0.00           C  
ATOM    343  C   ALA A  23       7.000 -26.032   1.060  1.00  0.00           C  
ATOM    344  O   ALA A  23       7.361 -25.000   1.628  1.00  0.00           O  
ATOM    345  CB  ALA A  23       4.567 -26.232   0.478  1.00  0.00           C  
ATOM    346  H   ALA A  23       5.630 -27.677  -1.324  1.00  0.00           H  
ATOM    347  HA  ALA A  23       5.994 -24.991  -0.502  1.00  0.00           H  
ATOM    348 1HB  ALA A  23       4.339 -25.497   1.251  1.00  0.00           H  
ATOM    349 2HB  ALA A  23       3.845 -26.144  -0.332  1.00  0.00           H  
ATOM    350 3HB  ALA A  23       4.515 -27.234   0.904  1.00  0.00           H  
ATOM    351  N   VAL A  24       7.538 -27.309   1.475  1.00  0.00           N  
ATOM    352  CA  VAL A  24       8.557 -27.385   2.522  1.00  0.00           C  
ATOM    353  C   VAL A  24       9.895 -26.848   2.033  1.00  0.00           C  
ATOM    354  O   VAL A  24      10.577 -26.097   2.756  1.00  0.00           O  
ATOM    355  CB  VAL A  24       8.736 -28.841   2.991  1.00  0.00           C  
ATOM    356  CG1 VAL A  24       9.900 -28.948   3.964  1.00  0.00           C  
ATOM    357  CG2 VAL A  24       7.449 -29.340   3.632  1.00  0.00           C  
ATOM    358  H   VAL A  24       7.198 -28.162   1.054  1.00  0.00           H  
ATOM    359  HA  VAL A  24       8.258 -26.739   3.347  1.00  0.00           H  
ATOM    360  HB  VAL A  24       8.978 -29.463   2.129  1.00  0.00           H  
ATOM    361 1HG1 VAL A  24      10.012 -29.984   4.285  1.00  0.00           H  
ATOM    362 2HG1 VAL A  24      10.816 -28.620   3.473  1.00  0.00           H  
ATOM    363 3HG1 VAL A  24       9.707 -28.319   4.833  1.00  0.00           H  
ATOM    364 1HG2 VAL A  24       7.583 -30.371   3.960  1.00  0.00           H  
ATOM    365 2HG2 VAL A  24       7.204 -28.714   4.490  1.00  0.00           H  
ATOM    366 3HG2 VAL A  24       6.639 -29.294   2.904  1.00  0.00           H  
ATOM    367  N   GLU A  25      10.257 -27.207   0.801  1.00  0.00           N  
ATOM    368  CA  GLU A  25      11.522 -26.779   0.240  1.00  0.00           C  
ATOM    369  C   GLU A  25      11.587 -25.258   0.212  1.00  0.00           C  
ATOM    370  O   GLU A  25      12.619 -24.665   0.528  1.00  0.00           O  
ATOM    371  CB  GLU A  25      11.706 -27.345  -1.170  1.00  0.00           C  
ATOM    372  CG  GLU A  25      13.030 -26.979  -1.826  1.00  0.00           C  
ATOM    373  CD  GLU A  25      14.215 -27.596  -1.137  1.00  0.00           C  
ATOM    374  OE1 GLU A  25      14.030 -28.546  -0.415  1.00  0.00           O  
ATOM    375  OE2 GLU A  25      15.307 -27.117  -1.334  1.00  0.00           O  
ATOM    376  H   GLU A  25       9.643 -27.786   0.246  1.00  0.00           H  
ATOM    377  HA  GLU A  25      12.326 -27.153   0.874  1.00  0.00           H  
ATOM    378 1HB  GLU A  25      11.638 -28.432  -1.137  1.00  0.00           H  
ATOM    379 2HB  GLU A  25      10.903 -26.986  -1.814  1.00  0.00           H  
ATOM    380 1HG  GLU A  25      13.013 -27.312  -2.864  1.00  0.00           H  
ATOM    381 2HG  GLU A  25      13.137 -25.895  -1.823  1.00  0.00           H  
ATOM    382  N   GLN A  26      10.486 -24.624  -0.166  1.00  0.00           N  
ATOM    383  CA  GLN A  26      10.446 -23.173  -0.199  1.00  0.00           C  
ATOM    384  C   GLN A  26      10.532 -22.590   1.218  1.00  0.00           C  
ATOM    385  O   GLN A  26      11.207 -21.586   1.447  1.00  0.00           O  
ATOM    386  CB  GLN A  26       9.169 -22.692  -0.894  1.00  0.00           C  
ATOM    387  CG  GLN A  26       9.126 -22.981  -2.385  1.00  0.00           C  
ATOM    388  CD  GLN A  26       7.814 -22.559  -3.018  1.00  0.00           C  
ATOM    389  OE1 GLN A  26       6.919 -22.044  -2.342  1.00  0.00           O  
ATOM    390  NE2 GLN A  26       7.691 -22.776  -4.323  1.00  0.00           N  
ATOM    391  H   GLN A  26       9.664 -25.145  -0.435  1.00  0.00           H  
ATOM    392  HA  GLN A  26      11.306 -22.816  -0.765  1.00  0.00           H  
ATOM    393 1HB  GLN A  26       8.303 -23.168  -0.434  1.00  0.00           H  
ATOM    394 2HB  GLN A  26       9.063 -21.616  -0.757  1.00  0.00           H  
ATOM    395 1HG  GLN A  26       9.933 -22.434  -2.874  1.00  0.00           H  
ATOM    396 2HG  GLN A  26       9.253 -24.052  -2.541  1.00  0.00           H  
ATOM    397 1HE2 GLN A  26       6.847 -22.519  -4.796  1.00  0.00           H  
ATOM    398 2HE2 GLN A  26       8.441 -23.197  -4.833  1.00  0.00           H  
ATOM    399  N   ALA A  27       9.815 -23.255   2.199  1.00  0.00           N  
ATOM    400  CA  ALA A  27       9.913 -22.840   3.586  1.00  0.00           C  
ATOM    401  C   ALA A  27      11.342 -22.931   4.117  1.00  0.00           C  
ATOM    402  O   ALA A  27      11.760 -22.087   4.909  1.00  0.00           O  
ATOM    403  CB  ALA A  27       8.951 -23.624   4.455  1.00  0.00           C  
ATOM    404  H   ALA A  27       9.205 -24.021   1.956  1.00  0.00           H  
ATOM    405  HA  ALA A  27       9.650 -21.784   3.644  1.00  0.00           H  
ATOM    406 1HB  ALA A  27       9.043 -23.293   5.489  1.00  0.00           H  
ATOM    407 2HB  ALA A  27       7.931 -23.458   4.110  1.00  0.00           H  
ATOM    408 3HB  ALA A  27       9.187 -24.685   4.391  1.00  0.00           H  
ATOM    409  N   LEU A  28      12.229 -24.051   3.744  1.00  0.00           N  
ATOM    410  CA  LEU A  28      13.657 -24.211   4.074  1.00  0.00           C  
ATOM    411  C   LEU A  28      14.546 -23.117   3.482  1.00  0.00           C  
ATOM    412  O   LEU A  28      15.530 -22.696   4.094  1.00  0.00           O  
ATOM    413  CB  LEU A  28      14.152 -25.577   3.582  1.00  0.00           C  
ATOM    414  CG  LEU A  28      13.656 -26.790   4.379  1.00  0.00           C  
ATOM    415  CD1 LEU A  28      13.884 -28.058   3.567  1.00  0.00           C  
ATOM    416  CD2 LEU A  28      14.386 -26.855   5.712  1.00  0.00           C  
ATOM    417  H   LEU A  28      11.771 -24.757   3.188  1.00  0.00           H  
ATOM    418  HA  LEU A  28      13.773 -24.139   5.155  1.00  0.00           H  
ATOM    419 1HB  LEU A  28      13.836 -25.708   2.548  1.00  0.00           H  
ATOM    420 2HB  LEU A  28      15.241 -25.583   3.611  1.00  0.00           H  
ATOM    421  HG  LEU A  28      12.584 -26.696   4.555  1.00  0.00           H  
ATOM    422 1HD1 LEU A  28      13.532 -28.921   4.134  1.00  0.00           H  
ATOM    423 2HD1 LEU A  28      13.335 -27.993   2.628  1.00  0.00           H  
ATOM    424 3HD1 LEU A  28      14.948 -28.171   3.360  1.00  0.00           H  
ATOM    425 1HD2 LEU A  28      14.032 -27.718   6.279  1.00  0.00           H  
ATOM    426 2HD2 LEU A  28      15.457 -26.950   5.536  1.00  0.00           H  
ATOM    427 3HD2 LEU A  28      14.190 -25.944   6.278  1.00  0.00           H  
ATOM    428  N   TRP A  29      14.251 -22.580   2.105  1.00  0.00           N  
ATOM    429  CA  TRP A  29      14.910 -21.429   1.507  1.00  0.00           C  
ATOM    430  C   TRP A  29      14.664 -20.145   2.310  1.00  0.00           C  
ATOM    431  O   TRP A  29      15.594 -19.392   2.599  1.00  0.00           O  
ATOM    432  CB  TRP A  29      14.426 -21.238   0.070  1.00  0.00           C  
ATOM    433  CG  TRP A  29      15.164 -20.164  -0.673  1.00  0.00           C  
ATOM    434  CD1 TRP A  29      16.322 -20.308  -1.375  1.00  0.00           C  
ATOM    435  CD2 TRP A  29      14.794 -18.770  -0.792  1.00  0.00           C  
ATOM    436  NE1 TRP A  29      16.699 -19.105  -1.920  1.00  0.00           N  
ATOM    437  CE2 TRP A  29      15.774 -18.153  -1.573  1.00  0.00           C  
ATOM    438  CE3 TRP A  29      13.724 -18.007  -0.305  1.00  0.00           C  
ATOM    439  CZ2 TRP A  29      15.723 -16.802  -1.883  1.00  0.00           C  
ATOM    440  CZ3 TRP A  29      13.673 -16.653  -0.617  1.00  0.00           C  
ATOM    441  CH2 TRP A  29      14.646 -16.068  -1.385  1.00  0.00           C  
ATOM    442  H   TRP A  29      13.546 -23.072   1.575  1.00  0.00           H  
ATOM    443  HA  TRP A  29      15.984 -21.614   1.492  1.00  0.00           H  
ATOM    444 1HB  TRP A  29      14.538 -22.172  -0.480  1.00  0.00           H  
ATOM    445 2HB  TRP A  29      13.366 -20.985   0.073  1.00  0.00           H  
ATOM    446  HD1 TRP A  29      16.871 -21.242  -1.488  1.00  0.00           H  
ATOM    447  HE1 TRP A  29      17.522 -18.945  -2.481  1.00  0.00           H  
ATOM    448  HE3 TRP A  29      12.947 -18.468   0.304  1.00  0.00           H  
ATOM    449  HZ2 TRP A  29      16.487 -16.319  -2.493  1.00  0.00           H  
ATOM    450  HZ3 TRP A  29      12.838 -16.066  -0.233  1.00  0.00           H  
ATOM    451  HH2 TRP A  29      14.576 -15.003  -1.611  1.00  0.00           H  
ATOM    452  N   LEU A  30      13.405 -19.886   2.675  1.00  0.00           N  
ATOM    453  CA  LEU A  30      13.078 -18.686   3.434  1.00  0.00           C  
ATOM    454  C   LEU A  30      13.742 -18.771   4.797  1.00  0.00           C  
ATOM    455  O   LEU A  30      14.311 -17.804   5.279  1.00  0.00           O  
ATOM    456  CB  LEU A  30      11.560 -18.532   3.594  1.00  0.00           C  
ATOM    457  CG  LEU A  30      10.802 -18.077   2.341  1.00  0.00           C  
ATOM    458  CD1 LEU A  30       9.313 -18.328   2.528  1.00  0.00           C  
ATOM    459  CD2 LEU A  30      11.081 -16.605   2.085  1.00  0.00           C  
ATOM    460  H   LEU A  30      12.665 -20.527   2.424  1.00  0.00           H  
ATOM    461  HA  LEU A  30      13.432 -17.818   2.881  1.00  0.00           H  
ATOM    462 1HB  LEU A  30      11.145 -19.492   3.902  1.00  0.00           H  
ATOM    463 2HB  LEU A  30      11.364 -17.806   4.382  1.00  0.00           H  
ATOM    464  HG  LEU A  30      11.134 -18.663   1.483  1.00  0.00           H  
ATOM    465 1HD1 LEU A  30       8.774 -18.005   1.637  1.00  0.00           H  
ATOM    466 2HD1 LEU A  30       9.139 -19.393   2.689  1.00  0.00           H  
ATOM    467 3HD1 LEU A  30       8.954 -17.766   3.392  1.00  0.00           H  
ATOM    468 1HD2 LEU A  30      10.543 -16.280   1.194  1.00  0.00           H  
ATOM    469 2HD2 LEU A  30      10.749 -16.017   2.943  1.00  0.00           H  
ATOM    470 3HD2 LEU A  30      12.151 -16.457   1.937  1.00  0.00           H  
ATOM    471  N   LYS A  31      13.650 -19.946   5.408  1.00  0.00           N  
ATOM    472  CA  LYS A  31      14.228 -20.207   6.723  1.00  0.00           C  
ATOM    473  C   LYS A  31      15.678 -19.758   6.750  1.00  0.00           C  
ATOM    474  O   LYS A  31      16.082 -18.962   7.593  1.00  0.00           O  
ATOM    475  CB  LYS A  31      14.124 -21.690   7.082  1.00  0.00           C  
ATOM    476  CG  LYS A  31      14.756 -22.060   8.417  1.00  0.00           C  
ATOM    477  CD  LYS A  31      14.690 -23.560   8.663  1.00  0.00           C  
ATOM    478  CE  LYS A  31      15.366 -23.937   9.973  1.00  0.00           C  
ATOM    479  NZ  LYS A  31      15.310 -25.403  10.226  1.00  0.00           N  
ATOM    480  H   LYS A  31      13.154 -20.686   4.931  1.00  0.00           H  
ATOM    481  HA  LYS A  31      13.640 -19.673   7.470  1.00  0.00           H  
ATOM    482 1HB  LYS A  31      13.075 -21.984   7.115  1.00  0.00           H  
ATOM    483 2HB  LYS A  31      14.607 -22.286   6.307  1.00  0.00           H  
ATOM    484 1HG  LYS A  31      15.799 -21.744   8.427  1.00  0.00           H  
ATOM    485 2HG  LYS A  31      14.231 -21.546   9.222  1.00  0.00           H  
ATOM    486 1HD  LYS A  31      13.648 -23.879   8.696  1.00  0.00           H  
ATOM    487 2HD  LYS A  31      15.186 -24.084   7.846  1.00  0.00           H  
ATOM    488 1HE  LYS A  31      16.409 -23.625   9.947  1.00  0.00           H  
ATOM    489 2HE  LYS A  31      14.876 -23.420  10.797  1.00  0.00           H  
ATOM    490 1HZ  LYS A  31      15.767 -25.611  11.103  1.00  0.00           H  
ATOM    491 2HZ  LYS A  31      14.345 -25.700  10.271  1.00  0.00           H  
ATOM    492 3HZ  LYS A  31      15.779 -25.892   9.478  1.00  0.00           H  
ATOM    493  N   THR A  32      16.451 -20.279   5.806  1.00  0.00           N  
ATOM    494  CA  THR A  32      17.885 -20.060   5.767  1.00  0.00           C  
ATOM    495  C   THR A  32      18.196 -18.592   5.523  1.00  0.00           C  
ATOM    496  O   THR A  32      19.037 -18.018   6.204  1.00  0.00           O  
ATOM    497  CB  THR A  32      18.551 -20.923   4.679  1.00  0.00           C  
ATOM    498  OG1 THR A  32      18.335 -22.311   4.968  1.00  0.00           O  
ATOM    499  CG2 THR A  32      20.046 -20.648   4.621  1.00  0.00           C  
ATOM    500  H   THR A  32      16.021 -20.850   5.094  1.00  0.00           H  
ATOM    501  HA  THR A  32      18.308 -20.360   6.726  1.00  0.00           H  
ATOM    502  HB  THR A  32      18.107 -20.694   3.711  1.00  0.00           H  
ATOM    503  HG1 THR A  32      17.392 -22.490   4.985  1.00  0.00           H  
ATOM    504 1HG2 THR A  32      20.499 -21.266   3.846  1.00  0.00           H  
ATOM    505 2HG2 THR A  32      20.213 -19.596   4.390  1.00  0.00           H  
ATOM    506 3HG2 THR A  32      20.497 -20.884   5.584  1.00  0.00           H  
ATOM    507  N   LYS A  33      17.496 -18.002   4.552  1.00  0.00           N  
ATOM    508  CA  LYS A  33      17.743 -16.636   4.093  1.00  0.00           C  
ATOM    509  C   LYS A  33      17.273 -15.563   5.078  1.00  0.00           C  
ATOM    510  O   LYS A  33      17.888 -14.499   5.175  1.00  0.00           O  
ATOM    511  CB  LYS A  33      17.068 -16.416   2.738  1.00  0.00           C  
ATOM    512  CG  LYS A  33      17.680 -17.213   1.594  1.00  0.00           C  
ATOM    513  CD  LYS A  33      19.068 -16.700   1.243  1.00  0.00           C  
ATOM    514  CE  LYS A  33      19.608 -17.374  -0.010  1.00  0.00           C  
ATOM    515  NZ  LYS A  33      20.988 -16.921  -0.335  1.00  0.00           N  
ATOM    516  H   LYS A  33      16.760 -18.541   4.123  1.00  0.00           H  
ATOM    517  HA  LYS A  33      18.820 -16.491   3.995  1.00  0.00           H  
ATOM    518 1HB  LYS A  33      16.014 -16.687   2.808  1.00  0.00           H  
ATOM    519 2HB  LYS A  33      17.117 -15.360   2.474  1.00  0.00           H  
ATOM    520 1HG  LYS A  33      17.751 -18.264   1.880  1.00  0.00           H  
ATOM    521 2HG  LYS A  33      17.041 -17.138   0.715  1.00  0.00           H  
ATOM    522 1HD  LYS A  33      19.026 -15.623   1.077  1.00  0.00           H  
ATOM    523 2HD  LYS A  33      19.749 -16.896   2.071  1.00  0.00           H  
ATOM    524 1HE  LYS A  33      19.618 -18.453   0.134  1.00  0.00           H  
ATOM    525 2HE  LYS A  33      18.957 -17.148  -0.855  1.00  0.00           H  
ATOM    526 1HZ  LYS A  33      21.308 -17.390  -1.170  1.00  0.00           H  
ATOM    527 2HZ  LYS A  33      20.988 -15.922  -0.489  1.00  0.00           H  
ATOM    528 3HZ  LYS A  33      21.605 -17.142   0.432  1.00  0.00           H  
ATOM    529  N   LEU A  34      16.116 -15.740   5.872  1.00  0.00           N  
ATOM    530  CA  LEU A  34      15.490 -14.787   6.792  1.00  0.00           C  
ATOM    531  C   LEU A  34      15.877 -14.980   8.260  1.00  0.00           C  
ATOM    532  O   LEU A  34      15.832 -14.035   9.046  1.00  0.00           O  
ATOM    533  CB  LEU A  34      13.965 -14.886   6.662  1.00  0.00           C  
ATOM    534  CG  LEU A  34      13.331 -14.009   5.572  1.00  0.00           C  
ATOM    535  CD1 LEU A  34      13.758 -14.517   4.201  1.00  0.00           C  
ATOM    536  CD2 LEU A  34      11.817 -14.033   5.718  1.00  0.00           C  
ATOM    537  H   LEU A  34      15.686 -16.644   5.732  1.00  0.00           H  
ATOM    538  HA  LEU A  34      15.822 -13.782   6.527  1.00  0.00           H  
ATOM    539 1HB  LEU A  34      13.700 -15.920   6.449  1.00  0.00           H  
ATOM    540 2HB  LEU A  34      13.516 -14.606   7.614  1.00  0.00           H  
ATOM    541  HG  LEU A  34      13.690 -12.986   5.675  1.00  0.00           H  
ATOM    542 1HD1 LEU A  34      13.308 -13.895   3.427  1.00  0.00           H  
ATOM    543 2HD1 LEU A  34      14.844 -14.470   4.117  1.00  0.00           H  
ATOM    544 3HD1 LEU A  34      13.427 -15.546   4.075  1.00  0.00           H  
ATOM    545 1HD2 LEU A  34      11.368 -13.410   4.944  1.00  0.00           H  
ATOM    546 2HD2 LEU A  34      11.458 -15.058   5.613  1.00  0.00           H  
ATOM    547 3HD2 LEU A  34      11.540 -13.650   6.699  1.00  0.00           H  
ATOM    548  N   GLY A  35      16.249 -16.197   8.632  1.00  0.00           N  
ATOM    549  CA  GLY A  35      16.479 -16.515  10.031  1.00  0.00           C  
ATOM    550  C   GLY A  35      15.191 -16.764  10.798  1.00  0.00           C  
ATOM    551  O   GLY A  35      15.059 -16.395  11.967  1.00  0.00           O  
ATOM    552  H   GLY A  35      16.377 -16.920   7.938  1.00  0.00           H  
ATOM    553 1HA  GLY A  35      17.111 -17.400  10.105  1.00  0.00           H  
ATOM    554 2HA  GLY A  35      17.020 -15.694  10.504  1.00  0.00           H  
ATOM    555  N   VAL A  36      14.225 -17.396  10.142  1.00  0.00           N  
ATOM    556  CA  VAL A  36      12.917 -17.597  10.758  1.00  0.00           C  
ATOM    557  C   VAL A  36      12.525 -19.072  10.752  1.00  0.00           C  
ATOM    558  O   VAL A  36      13.138 -19.885  10.053  1.00  0.00           O  
ATOM    559  CB  VAL A  36      11.845 -16.779  10.014  1.00  0.00           C  
ATOM    560  CG1 VAL A  36      12.164 -15.293  10.086  1.00  0.00           C  
ATOM    561  CG2 VAL A  36      11.752 -17.241   8.568  1.00  0.00           C  
ATOM    562  H   VAL A  36      14.386 -17.744   9.207  1.00  0.00           H  
ATOM    563  HA  VAL A  36      12.979 -17.300  11.805  1.00  0.00           H  
ATOM    564  HB  VAL A  36      10.883 -16.926  10.505  1.00  0.00           H  
ATOM    565 1HG1 VAL A  36      11.396 -14.730   9.556  1.00  0.00           H  
ATOM    566 2HG1 VAL A  36      12.189 -14.976  11.128  1.00  0.00           H  
ATOM    567 3HG1 VAL A  36      13.133 -15.106   9.624  1.00  0.00           H  
ATOM    568 1HG2 VAL A  36      10.991 -16.659   8.048  1.00  0.00           H  
ATOM    569 2HG2 VAL A  36      12.715 -17.100   8.077  1.00  0.00           H  
ATOM    570 3HG2 VAL A  36      11.483 -18.297   8.540  1.00  0.00           H  
ATOM    571  N   SER A  37      11.509 -19.423  11.530  1.00  0.00           N  
ATOM    572  CA  SER A  37      11.066 -20.811  11.579  1.00  0.00           C  
ATOM    573  C   SER A  37      10.348 -21.214  10.291  1.00  0.00           C  
ATOM    574  O   SER A  37       9.944 -20.356   9.496  1.00  0.00           O  
ATOM    575  CB  SER A  37      10.147 -21.021  12.767  1.00  0.00           C  
ATOM    576  OG  SER A  37       8.933 -20.344  12.589  1.00  0.00           O  
ATOM    577  H   SER A  37      11.032 -18.734  12.094  1.00  0.00           H  
ATOM    578  HA  SER A  37      11.944 -21.449  11.688  1.00  0.00           H  
ATOM    579 1HB  SER A  37       9.957 -22.086  12.896  1.00  0.00           H  
ATOM    580 2HB  SER A  37      10.636 -20.664  13.673  1.00  0.00           H  
ATOM    581  HG  SER A  37       8.485 -20.376  13.439  1.00  0.00           H  
ATOM    582  N   LEU A  38      10.209 -22.519  10.084  1.00  0.00           N  
ATOM    583  CA  LEU A  38       9.494 -23.028   8.925  1.00  0.00           C  
ATOM    584  C   LEU A  38       8.027 -22.609   9.028  1.00  0.00           C  
ATOM    585  O   LEU A  38       7.350 -22.422   8.015  1.00  0.00           O  
ATOM    586  CB  LEU A  38       9.610 -24.555   8.842  1.00  0.00           C  
ATOM    587  CG  LEU A  38      11.006 -25.099   8.510  1.00  0.00           C  
ATOM    588  CD1 LEU A  38      11.016 -26.612   8.682  1.00  0.00           C  
ATOM    589  CD2 LEU A  38      11.379 -24.708   7.087  1.00  0.00           C  
ATOM    590  H   LEU A  38      10.606 -23.173  10.742  1.00  0.00           H  
ATOM    591  HA  LEU A  38       9.947 -22.609   8.027  1.00  0.00           H  
ATOM    592 1HB  LEU A  38       9.309 -24.979   9.797  1.00  0.00           H  
ATOM    593 2HB  LEU A  38       8.923 -24.915   8.076  1.00  0.00           H  
ATOM    594  HG  LEU A  38      11.735 -24.680   9.204  1.00  0.00           H  
ATOM    595 1HD1 LEU A  38      12.008 -26.999   8.446  1.00  0.00           H  
ATOM    596 2HD1 LEU A  38      10.765 -26.863   9.712  1.00  0.00           H  
ATOM    597 3HD1 LEU A  38      10.283 -27.059   8.009  1.00  0.00           H  
ATOM    598 1HD2 LEU A  38      12.372 -25.093   6.852  1.00  0.00           H  
ATOM    599 2HD2 LEU A  38      10.651 -25.128   6.392  1.00  0.00           H  
ATOM    600 3HD2 LEU A  38      11.381 -23.621   6.998  1.00  0.00           H  
ATOM    601  N   PHE A  39       7.417 -22.498  10.323  1.00  0.00           N  
ATOM    602  CA  PHE A  39       6.076 -21.977  10.563  1.00  0.00           C  
ATOM    603  C   PHE A  39       5.893 -20.534  10.086  1.00  0.00           C  
ATOM    604  O   PHE A  39       4.860 -20.185   9.517  1.00  0.00           O  
ATOM    605  CB  PHE A  39       5.747 -22.062  12.054  1.00  0.00           C  
ATOM    606  CG  PHE A  39       4.365 -21.584  12.399  1.00  0.00           C  
ATOM    607  CD1 PHE A  39       3.265 -22.407  12.213  1.00  0.00           C  
ATOM    608  CD2 PHE A  39       4.163 -20.310  12.908  1.00  0.00           C  
ATOM    609  CE1 PHE A  39       1.993 -21.968  12.530  1.00  0.00           C  
ATOM    610  CE2 PHE A  39       2.893 -19.869  13.226  1.00  0.00           C  
ATOM    611  CZ  PHE A  39       1.807 -20.699  13.036  1.00  0.00           C  
ATOM    612  H   PHE A  39       7.980 -22.787  11.110  1.00  0.00           H  
ATOM    613  HA  PHE A  39       5.371 -22.588  10.000  1.00  0.00           H  
ATOM    614 1HB  PHE A  39       5.843 -23.094  12.390  1.00  0.00           H  
ATOM    615 2HB  PHE A  39       6.464 -21.467  12.619  1.00  0.00           H  
ATOM    616  HD1 PHE A  39       3.412 -23.411  11.814  1.00  0.00           H  
ATOM    617  HD2 PHE A  39       5.021 -19.654  13.057  1.00  0.00           H  
ATOM    618  HE1 PHE A  39       1.137 -22.625  12.379  1.00  0.00           H  
ATOM    619  HE2 PHE A  39       2.748 -18.865  13.626  1.00  0.00           H  
ATOM    620  HZ  PHE A  39       0.805 -20.352  13.285  1.00  0.00           H  
ATOM    621  N   GLN A  40       6.864 -19.578  10.422  1.00  0.00           N  
ATOM    622  CA  GLN A  40       6.881 -18.211   9.922  1.00  0.00           C  
ATOM    623  C   GLN A  40       7.033 -18.137   8.398  1.00  0.00           C  
ATOM    624  O   GLN A  40       6.445 -17.263   7.747  1.00  0.00           O  
ATOM    625  CB  GLN A  40       8.012 -17.426  10.593  1.00  0.00           C  
ATOM    626  CG  GLN A  40       7.782 -17.140  12.067  1.00  0.00           C  
ATOM    627  CD  GLN A  40       8.986 -16.494  12.725  1.00  0.00           C  
ATOM    628  OE1 GLN A  40      10.040 -17.117  12.872  1.00  0.00           O  
ATOM    629  NE2 GLN A  40       8.834 -15.237  13.129  1.00  0.00           N  
ATOM    630  H   GLN A  40       7.590 -19.878  11.059  1.00  0.00           H  
ATOM    631  HA  GLN A  40       5.910 -17.758  10.125  1.00  0.00           H  
ATOM    632 1HB  GLN A  40       8.946 -17.981  10.498  1.00  0.00           H  
ATOM    633 2HB  GLN A  40       8.145 -16.473  10.082  1.00  0.00           H  
ATOM    634 1HG  GLN A  40       6.933 -16.464  12.168  1.00  0.00           H  
ATOM    635 2HG  GLN A  40       7.575 -18.080  12.579  1.00  0.00           H  
ATOM    636 1HE2 GLN A  40       9.594 -14.759  13.571  1.00  0.00           H  
ATOM    637 2HE2 GLN A  40       7.961 -14.769  12.992  1.00  0.00           H  
ATOM    638  N   ALA A  41       7.920 -19.026   7.783  1.00  0.00           N  
ATOM    639  CA  ALA A  41       8.080 -19.184   6.338  1.00  0.00           C  
ATOM    640  C   ALA A  41       6.824 -19.719   5.650  1.00  0.00           C  
ATOM    641  O   ALA A  41       6.541 -19.359   4.507  1.00  0.00           O  
ATOM    642  CB  ALA A  41       9.274 -20.085   6.029  1.00  0.00           C  
ATOM    643  H   ALA A  41       8.519 -19.547   8.407  1.00  0.00           H  
ATOM    644  HA  ALA A  41       8.262 -18.198   5.909  1.00  0.00           H  
ATOM    645 1HB  ALA A  41       9.380 -20.191   4.949  1.00  0.00           H  
ATOM    646 2HB  ALA A  41      10.181 -19.640   6.441  1.00  0.00           H  
ATOM    647 3HB  ALA A  41       9.115 -21.065   6.477  1.00  0.00           H  
ATOM    648  N   ALA A  42       5.992 -20.701   6.291  1.00  0.00           N  
ATOM    649  CA  ALA A  42       4.717 -21.207   5.787  1.00  0.00           C  
ATOM    650  C   ALA A  42       3.766 -20.031   5.662  1.00  0.00           C  
ATOM    651  O   ALA A  42       2.980 -19.956   4.720  1.00  0.00           O  
ATOM    652  CB  ALA A  42       4.143 -22.280   6.701  1.00  0.00           C  
ATOM    653  H   ALA A  42       6.366 -21.078   7.149  1.00  0.00           H  
ATOM    654  HA  ALA A  42       4.891 -21.638   4.800  1.00  0.00           H  
ATOM    655 1HB  ALA A  42       3.180 -22.611   6.313  1.00  0.00           H  
ATOM    656 2HB  ALA A  42       4.828 -23.127   6.743  1.00  0.00           H  
ATOM    657 3HB  ALA A  42       4.010 -21.871   7.702  1.00  0.00           H  
ATOM    658  N   PHE A  43       3.767 -18.930   6.688  1.00  0.00           N  
ATOM    659  CA  PHE A  43       2.986 -17.698   6.644  1.00  0.00           C  
ATOM    660  C   PHE A  43       3.400 -16.813   5.479  1.00  0.00           C  
ATOM    661  O   PHE A  43       2.557 -16.212   4.811  1.00  0.00           O  
ATOM    662  CB  PHE A  43       3.140 -16.924   7.955  1.00  0.00           C  
ATOM    663  CG  PHE A  43       2.105 -15.854   8.152  1.00  0.00           C  
ATOM    664  CD1 PHE A  43       0.866 -16.159   8.696  1.00  0.00           C  
ATOM    665  CD2 PHE A  43       2.366 -14.540   7.792  1.00  0.00           C  
ATOM    666  CE1 PHE A  43      -0.087 -15.175   8.877  1.00  0.00           C  
ATOM    667  CE2 PHE A  43       1.416 -13.555   7.974  1.00  0.00           C  
ATOM    668  CZ  PHE A  43       0.187 -13.873   8.517  1.00  0.00           C  
ATOM    669  H   PHE A  43       4.380 -19.097   7.472  1.00  0.00           H  
ATOM    670  HA  PHE A  43       1.938 -17.965   6.500  1.00  0.00           H  
ATOM    671 1HB  PHE A  43       3.079 -17.615   8.794  1.00  0.00           H  
ATOM    672 2HB  PHE A  43       4.123 -16.456   7.987  1.00  0.00           H  
ATOM    673  HD1 PHE A  43       0.649 -17.189   8.982  1.00  0.00           H  
ATOM    674  HD2 PHE A  43       3.337 -14.289   7.363  1.00  0.00           H  
ATOM    675  HE1 PHE A  43      -1.057 -15.429   9.306  1.00  0.00           H  
ATOM    676  HE2 PHE A  43       1.634 -12.526   7.688  1.00  0.00           H  
ATOM    677  HZ  PHE A  43      -0.564 -13.098   8.659  1.00  0.00           H  
ATOM    678  N   ILE A  44       4.718 -16.709   5.204  1.00  0.00           N  
ATOM    679  CA  ILE A  44       5.173 -15.976   4.029  1.00  0.00           C  
ATOM    680  C   ILE A  44       4.632 -16.609   2.746  1.00  0.00           C  
ATOM    681  O   ILE A  44       4.178 -15.909   1.842  1.00  0.00           O  
ATOM    682  CB  ILE A  44       6.711 -15.926   3.973  1.00  0.00           C  
ATOM    683  CG1 ILE A  44       7.257 -15.042   5.097  1.00  0.00           C  
ATOM    684  CG2 ILE A  44       7.178 -15.419   2.618  1.00  0.00           C  
ATOM    685  CD1 ILE A  44       8.740 -15.210   5.340  1.00  0.00           C  
ATOM    686  H   ILE A  44       5.402 -17.140   5.809  1.00  0.00           H  
ATOM    687  HA  ILE A  44       4.783 -14.960   4.093  1.00  0.00           H  
ATOM    688  HB  ILE A  44       7.113 -16.926   4.135  1.00  0.00           H  
ATOM    689 1HG1 ILE A  44       7.067 -13.995   4.862  1.00  0.00           H  
ATOM    690 2HG1 ILE A  44       6.733 -15.268   6.026  1.00  0.00           H  
ATOM    691 1HG2 ILE A  44       8.267 -15.390   2.596  1.00  0.00           H  
ATOM    692 2HG2 ILE A  44       6.818 -16.087   1.836  1.00  0.00           H  
ATOM    693 3HG2 ILE A  44       6.785 -14.417   2.449  1.00  0.00           H  
ATOM    694 1HD1 ILE A  44       9.053 -14.552   6.151  1.00  0.00           H  
ATOM    695 2HD1 ILE A  44       8.949 -16.245   5.613  1.00  0.00           H  
ATOM    696 3HD1 ILE A  44       9.288 -14.955   4.435  1.00  0.00           H  
ATOM    697  N   LEU A  45       4.681 -17.993   2.662  1.00  0.00           N  
ATOM    698  CA  LEU A  45       4.137 -18.692   1.498  1.00  0.00           C  
ATOM    699  C   LEU A  45       2.626 -18.459   1.336  1.00  0.00           C  
ATOM    700  O   LEU A  45       2.128 -18.306   0.237  1.00  0.00           O  
ATOM    701  CB  LEU A  45       4.416 -20.196   1.618  1.00  0.00           C  
ATOM    702  CG  LEU A  45       5.884 -20.614   1.470  1.00  0.00           C  
ATOM    703  CD1 LEU A  45       6.036 -22.081   1.848  1.00  0.00           C  
ATOM    704  CD2 LEU A  45       6.341 -20.368   0.039  1.00  0.00           C  
ATOM    705  H   LEU A  45       5.104 -18.531   3.406  1.00  0.00           H  
ATOM    706  HA  LEU A  45       4.632 -18.316   0.604  1.00  0.00           H  
ATOM    707 1HB  LEU A  45       4.071 -20.537   2.593  1.00  0.00           H  
ATOM    708 2HB  LEU A  45       3.844 -20.717   0.851  1.00  0.00           H  
ATOM    709  HG  LEU A  45       6.500 -20.028   2.153  1.00  0.00           H  
ATOM    710 1HD1 LEU A  45       7.079 -22.378   1.743  1.00  0.00           H  
ATOM    711 2HD1 LEU A  45       5.721 -22.224   2.882  1.00  0.00           H  
ATOM    712 3HD1 LEU A  45       5.417 -22.691   1.191  1.00  0.00           H  
ATOM    713 1HD2 LEU A  45       7.385 -20.664  -0.065  1.00  0.00           H  
ATOM    714 2HD2 LEU A  45       5.726 -20.954  -0.644  1.00  0.00           H  
ATOM    715 3HD2 LEU A  45       6.238 -19.309  -0.198  1.00  0.00           H  
ATOM    716  N   LEU A  46       1.909 -18.436   2.455  1.00  0.00           N  
ATOM    717  CA  LEU A  46       0.493 -18.064   2.486  1.00  0.00           C  
ATOM    718  C   LEU A  46       0.266 -16.664   1.910  1.00  0.00           C  
ATOM    719  O   LEU A  46      -0.612 -16.456   1.070  1.00  0.00           O  
ATOM    720  CB  LEU A  46      -0.036 -18.121   3.925  1.00  0.00           C  
ATOM    721  CG  LEU A  46      -1.433 -17.528   4.144  1.00  0.00           C  
ATOM    722  CD1 LEU A  46      -2.463 -18.359   3.391  1.00  0.00           C  
ATOM    723  CD2 LEU A  46      -1.742 -17.493   5.634  1.00  0.00           C  
ATOM    724  H   LEU A  46       2.372 -18.689   3.317  1.00  0.00           H  
ATOM    725  HA  LEU A  46      -0.082 -18.762   1.880  1.00  0.00           H  
ATOM    726 1HB  LEU A  46      -0.064 -19.162   4.243  1.00  0.00           H  
ATOM    727 2HB  LEU A  46       0.658 -17.584   4.572  1.00  0.00           H  
ATOM    728  HG  LEU A  46      -1.465 -16.514   3.743  1.00  0.00           H  
ATOM    729 1HD1 LEU A  46      -3.456 -17.938   3.547  1.00  0.00           H  
ATOM    730 2HD1 LEU A  46      -2.229 -18.351   2.326  1.00  0.00           H  
ATOM    731 3HD1 LEU A  46      -2.442 -19.384   3.759  1.00  0.00           H  
ATOM    732 1HD2 LEU A  46      -2.735 -17.071   5.789  1.00  0.00           H  
ATOM    733 2HD2 LEU A  46      -1.712 -18.506   6.035  1.00  0.00           H  
ATOM    734 3HD2 LEU A  46      -1.002 -16.878   6.145  1.00  0.00           H  
ATOM    735  N   ALA A  47       1.091 -15.609   2.423  1.00  0.00           N  
ATOM    736  CA  ALA A  47       0.984 -14.239   1.946  1.00  0.00           C  
ATOM    737  C   ALA A  47       1.314 -14.129   0.467  1.00  0.00           C  
ATOM    738  O   ALA A  47       0.717 -13.330  -0.254  1.00  0.00           O  
ATOM    739  CB  ALA A  47       1.895 -13.327   2.755  1.00  0.00           C  
ATOM    740  H   ALA A  47       1.736 -15.820   3.172  1.00  0.00           H  
ATOM    741  HA  ALA A  47      -0.048 -13.916   2.076  1.00  0.00           H  
ATOM    742 1HB  ALA A  47       1.801 -12.305   2.391  1.00  0.00           H  
ATOM    743 2HB  ALA A  47       1.606 -13.367   3.806  1.00  0.00           H  
ATOM    744 3HB  ALA A  47       2.927 -13.658   2.649  1.00  0.00           H  
ATOM    745  N   ALA A  48       2.411 -14.893  -0.084  1.00  0.00           N  
ATOM    746  CA  ALA A  48       2.786 -14.911  -1.497  1.00  0.00           C  
ATOM    747  C   ALA A  48       1.637 -15.432  -2.383  1.00  0.00           C  
ATOM    748  O   ALA A  48       1.386 -14.902  -3.466  1.00  0.00           O  
ATOM    749  CB  ALA A  48       4.030 -15.761  -1.704  1.00  0.00           C  
ATOM    750  H   ALA A  48       2.945 -15.443   0.574  1.00  0.00           H  
ATOM    751  HA  ALA A  48       3.000 -13.888  -1.803  1.00  0.00           H  
ATOM    752 1HB  ALA A  48       4.298 -15.764  -2.761  1.00  0.00           H  
ATOM    753 2HB  ALA A  48       4.855 -15.346  -1.123  1.00  0.00           H  
ATOM    754 3HB  ALA A  48       3.834 -16.780  -1.375  1.00  0.00           H  
ATOM    755  N   ALA A  49       0.842 -16.580  -1.911  1.00  0.00           N  
ATOM    756  CA  ALA A  49      -0.361 -17.075  -2.598  1.00  0.00           C  
ATOM    757  C   ALA A  49      -1.539 -16.089  -2.641  1.00  0.00           C  
ATOM    758  O   ALA A  49      -2.308 -16.065  -3.602  1.00  0.00           O  
ATOM    759  CB  ALA A  49      -0.844 -18.366  -1.954  1.00  0.00           C  
ATOM    760  H   ALA A  49       1.153 -17.040  -1.068  1.00  0.00           H  
ATOM    761  HA  ALA A  49      -0.101 -17.276  -3.638  1.00  0.00           H  
ATOM    762 1HB  ALA A  49      -1.735 -18.721  -2.473  1.00  0.00           H  
ATOM    763 2HB  ALA A  49      -0.062 -19.121  -2.021  1.00  0.00           H  
ATOM    764 3HB  ALA A  49      -1.083 -18.183  -0.908  1.00  0.00           H  
ATOM    765  N   ASN A  50      -1.771 -15.265  -1.506  1.00  0.00           N  
ATOM    766  CA  ASN A  50      -2.843 -14.284  -1.383  1.00  0.00           C  
ATOM    767  C   ASN A  50      -2.526 -13.063  -2.234  1.00  0.00           C  
ATOM    768  O   ASN A  50      -3.430 -12.373  -2.706  1.00  0.00           O  
ATOM    769  CB  ASN A  50      -3.060 -13.893   0.067  1.00  0.00           C  
ATOM    770  CG  ASN A  50      -3.735 -14.975   0.863  1.00  0.00           C  
ATOM    771  OD1 ASN A  50      -4.483 -15.792   0.314  1.00  0.00           O  
ATOM    772  ND2 ASN A  50      -3.486 -14.997   2.148  1.00  0.00           N  
ATOM    773  H   ASN A  50      -1.181 -15.451  -0.709  1.00  0.00           H  
ATOM    774  HA  ASN A  50      -3.765 -14.727  -1.763  1.00  0.00           H  
ATOM    775 1HB  ASN A  50      -2.099 -13.663   0.530  1.00  0.00           H  
ATOM    776 2HB  ASN A  50      -3.669 -12.990   0.114  1.00  0.00           H  
ATOM    777 1HD2 ASN A  50      -3.907 -15.695   2.727  1.00  0.00           H  
ATOM    778 2HD2 ASN A  50      -2.874 -14.316   2.550  1.00  0.00           H  
ATOM    779  N   THR A  51      -1.113 -12.659  -2.443  1.00  0.00           N  
ATOM    780  CA  THR A  51      -0.759 -11.486  -3.244  1.00  0.00           C  
ATOM    781  C   THR A  51      -0.463 -11.835  -4.692  1.00  0.00           C  
ATOM    782  O   THR A  51      -0.521 -10.977  -5.572  1.00  0.00           O  
ATOM    783  CB  THR A  51       0.457 -10.758  -2.642  1.00  0.00           C  
ATOM    784  OG1 THR A  51       1.570 -11.660  -2.572  1.00  0.00           O  
ATOM    785  CG2 THR A  51       0.136 -10.245  -1.247  1.00  0.00           C  
ATOM    786  H   THR A  51      -0.383 -13.163  -1.960  1.00  0.00           H  
ATOM    787  HA  THR A  51      -1.604 -10.798  -3.244  1.00  0.00           H  
ATOM    788  HB  THR A  51       0.729  -9.917  -3.279  1.00  0.00           H  
ATOM    789  HG1 THR A  51       2.296 -11.312  -3.095  1.00  0.00           H  
ATOM    790 1HG2 THR A  51       1.007  -9.733  -0.838  1.00  0.00           H  
ATOM    791 2HG2 THR A  51      -0.702  -9.551  -1.299  1.00  0.00           H  
ATOM    792 3HG2 THR A  51      -0.128 -11.083  -0.603  1.00  0.00           H  
ATOM    793  N   GLY A  52      -0.129 -13.133  -4.979  1.00  0.00           N  
ATOM    794  CA  GLY A  52       0.182 -13.568  -6.329  1.00  0.00           C  
ATOM    795  C   GLY A  52       1.595 -13.178  -6.751  1.00  0.00           C  
ATOM    796  O   GLY A  52       1.856 -12.932  -7.929  1.00  0.00           O  
ATOM    797  H   GLY A  52      -0.099 -13.806  -4.226  1.00  0.00           H  
ATOM    798 1HA  GLY A  52       0.075 -14.650  -6.396  1.00  0.00           H  
ATOM    799 2HA  GLY A  52      -0.532 -13.131  -7.026  1.00  0.00           H  
ATOM    800  N   THR A  53       2.501 -13.123  -5.784  1.00  0.00           N  
ATOM    801  CA  THR A  53       3.865 -12.691  -6.034  1.00  0.00           C  
ATOM    802  C   THR A  53       4.821 -13.815  -5.629  1.00  0.00           C  
ATOM    803  O   THR A  53       4.391 -14.868  -5.157  1.00  0.00           O  
ATOM    804  CB  THR A  53       4.201 -11.400  -5.266  1.00  0.00           C  
ATOM    805  OG1 THR A  53       4.185 -11.661  -3.856  1.00  0.00           O  
ATOM    806  CG2 THR A  53       3.189 -10.310  -5.587  1.00  0.00           C  
ATOM    807  H   THR A  53       2.233 -13.390  -4.847  1.00  0.00           H  
ATOM    808  HA  THR A  53       3.977 -12.495  -7.100  1.00  0.00           H  
ATOM    809  HB  THR A  53       5.197 -11.057  -5.547  1.00  0.00           H  
ATOM    810  HG1 THR A  53       5.012 -12.077  -3.599  1.00  0.00           H  
ATOM    811 1HG2 THR A  53       3.443  -9.405  -5.036  1.00  0.00           H  
ATOM    812 2HG2 THR A  53       3.207 -10.101  -6.656  1.00  0.00           H  
ATOM    813 3HG2 THR A  53       2.193 -10.643  -5.299  1.00  0.00           H  
ATOM    814  N   THR A  54       6.117 -13.600  -5.810  1.00  0.00           N  
ATOM    815  CA  THR A  54       7.103 -14.536  -5.280  1.00  0.00           C  
ATOM    816  C   THR A  54       7.313 -14.347  -3.782  1.00  0.00           C  
ATOM    817  O   THR A  54       6.887 -13.343  -3.210  1.00  0.00           O  
ATOM    818  CB  THR A  54       8.451 -14.391  -6.011  1.00  0.00           C  
ATOM    819  OG1 THR A  54       9.000 -13.093  -5.752  1.00  0.00           O  
ATOM    820  CG2 THR A  54       8.266 -14.571  -7.510  1.00  0.00           C  
ATOM    821  H   THR A  54       6.435 -12.785  -6.317  1.00  0.00           H  
ATOM    822  HA  THR A  54       6.761 -15.551  -5.491  1.00  0.00           H  
ATOM    823  HB  THR A  54       9.146 -15.145  -5.643  1.00  0.00           H  
ATOM    824  HG1 THR A  54       9.891 -13.047  -6.105  1.00  0.00           H  
ATOM    825 1HG2 THR A  54       9.229 -14.466  -8.009  1.00  0.00           H  
ATOM    826 2HG2 THR A  54       7.860 -15.562  -7.710  1.00  0.00           H  
ATOM    827 3HG2 THR A  54       7.578 -13.814  -7.884  1.00  0.00           H  
ATOM    828  N   VAL A  55       7.989 -15.308  -3.154  1.00  0.00           N  
ATOM    829  CA  VAL A  55       8.273 -15.218  -1.727  1.00  0.00           C  
ATOM    830  C   VAL A  55       9.316 -14.135  -1.444  1.00  0.00           C  
ATOM    831  O   VAL A  55       9.257 -13.467  -0.413  1.00  0.00           O  
ATOM    832  CB  VAL A  55       8.781 -16.572  -1.198  1.00  0.00           C  
ATOM    833  CG1 VAL A  55       7.779 -17.675  -1.507  1.00  0.00           C  
ATOM    834  CG2 VAL A  55      10.138 -16.890  -1.806  1.00  0.00           C  
ATOM    835  H   VAL A  55       8.312 -16.112  -3.670  1.00  0.00           H  
ATOM    836  HA  VAL A  55       7.374 -14.869  -1.216  1.00  0.00           H  
ATOM    837  HB  VAL A  55       8.872 -16.517  -0.113  1.00  0.00           H  
ATOM    838 1HG1 VAL A  55       8.154 -18.625  -1.125  1.00  0.00           H  
ATOM    839 2HG1 VAL A  55       6.826 -17.444  -1.031  1.00  0.00           H  
ATOM    840 3HG1 VAL A  55       7.639 -17.747  -2.585  1.00  0.00           H  
ATOM    841 1HG2 VAL A  55      10.491 -17.849  -1.427  1.00  0.00           H  
ATOM    842 2HG2 VAL A  55      10.047 -16.940  -2.892  1.00  0.00           H  
ATOM    843 3HG2 VAL A  55      10.849 -16.110  -1.538  1.00  0.00           H  
ATOM    844  N   GLU A  56      10.236 -13.930  -2.387  1.00  0.00           N  
ATOM    845  CA  GLU A  56      11.266 -12.899  -2.243  1.00  0.00           C  
ATOM    846  C   GLU A  56      10.641 -11.508  -2.228  1.00  0.00           C  
ATOM    847  O   GLU A  56      10.988 -10.665  -1.399  1.00  0.00           O  
ATOM    848  CB  GLU A  56      12.289 -12.998  -3.377  1.00  0.00           C  
ATOM    849  CG  GLU A  56      13.437 -12.004  -3.277  1.00  0.00           C  
ATOM    850  CD  GLU A  56      14.459 -12.179  -4.365  1.00  0.00           C  
ATOM    851  OE1 GLU A  56      14.101 -12.639  -5.422  1.00  0.00           O  
ATOM    852  OE2 GLU A  56      15.601 -11.852  -4.138  1.00  0.00           O  
ATOM    853  H   GLU A  56      10.223 -14.501  -3.221  1.00  0.00           H  
ATOM    854  HA  GLU A  56      11.779 -13.051  -1.295  1.00  0.00           H  
ATOM    855 1HB  GLU A  56      12.715 -14.001  -3.396  1.00  0.00           H  
ATOM    856 2HB  GLU A  56      11.789 -12.837  -4.333  1.00  0.00           H  
ATOM    857 1HG  GLU A  56      13.034 -10.993  -3.332  1.00  0.00           H  
ATOM    858 2HG  GLU A  56      13.921 -12.120  -2.308  1.00  0.00           H  
ATOM    859  N   GLU A  57       9.698 -11.282  -3.135  1.00  0.00           N  
ATOM    860  CA  GLU A  57       9.034  -9.984  -3.220  1.00  0.00           C  
ATOM    861  C   GLU A  57       8.175  -9.735  -1.986  1.00  0.00           C  
ATOM    862  O   GLU A  57       8.159  -8.630  -1.440  1.00  0.00           O  
ATOM    863  CB  GLU A  57       8.171  -9.903  -4.481  1.00  0.00           C  
ATOM    864  CG  GLU A  57       7.502  -8.554  -4.700  1.00  0.00           C  
ATOM    865  CD  GLU A  57       6.747  -8.479  -5.998  1.00  0.00           C  
ATOM    866  OE1 GLU A  57       6.752  -9.445  -6.723  1.00  0.00           O  
ATOM    867  OE2 GLU A  57       6.165  -7.454  -6.265  1.00  0.00           O  
ATOM    868  H   GLU A  57       9.432 -12.015  -3.776  1.00  0.00           H  
ATOM    869  HA  GLU A  57       9.798  -9.206  -3.241  1.00  0.00           H  
ATOM    870 1HB  GLU A  57       8.785 -10.118  -5.356  1.00  0.00           H  
ATOM    871 2HB  GLU A  57       7.389 -10.661  -4.436  1.00  0.00           H  
ATOM    872 1HG  GLU A  57       6.810  -8.366  -3.879  1.00  0.00           H  
ATOM    873 2HG  GLU A  57       8.263  -7.776  -4.683  1.00  0.00           H  
ATOM    874  N   ALA A  58       7.469 -10.777  -1.551  1.00  0.00           N  
ATOM    875  CA  ALA A  58       6.551 -10.660  -0.429  1.00  0.00           C  
ATOM    876  C   ALA A  58       7.291 -10.214   0.829  1.00  0.00           C  
ATOM    877  O   ALA A  58       6.784  -9.405   1.605  1.00  0.00           O  
ATOM    878  CB  ALA A  58       5.836 -11.983  -0.189  1.00  0.00           C  
ATOM    879  H   ALA A  58       7.573 -11.670  -2.010  1.00  0.00           H  
ATOM    880  HA  ALA A  58       5.810  -9.899  -0.674  1.00  0.00           H  
ATOM    881 1HB  ALA A  58       5.153 -11.880   0.653  1.00  0.00           H  
ATOM    882 2HB  ALA A  58       5.273 -12.258  -1.082  1.00  0.00           H  
ATOM    883 3HB  ALA A  58       6.569 -12.758   0.031  1.00  0.00           H  
ATOM    884  N   VAL A  59       8.497 -10.753   1.022  1.00  0.00           N  
ATOM    885  CA  VAL A  59       9.305 -10.446   2.201  1.00  0.00           C  
ATOM    886  C   VAL A  59       9.864  -9.045   2.083  1.00  0.00           C  
ATOM    887  O   VAL A  59       9.814  -8.262   3.033  1.00  0.00           O  
ATOM    888  CB  VAL A  59      10.462 -11.451   2.352  1.00  0.00           C  
ATOM    889  CG1 VAL A  59      11.415 -11.005   3.451  1.00  0.00           C  
ATOM    890  CG2 VAL A  59       9.909 -12.837   2.649  1.00  0.00           C  
ATOM    891  H   VAL A  59       8.860 -11.391   0.327  1.00  0.00           H  
ATOM    892  HA  VAL A  59       8.675 -10.535   3.086  1.00  0.00           H  
ATOM    893  HB  VAL A  59      11.032 -11.478   1.423  1.00  0.00           H  
ATOM    894 1HG1 VAL A  59      12.227 -11.727   3.544  1.00  0.00           H  
ATOM    895 2HG1 VAL A  59      11.827 -10.027   3.200  1.00  0.00           H  
ATOM    896 3HG1 VAL A  59      10.877 -10.942   4.396  1.00  0.00           H  
ATOM    897 1HG2 VAL A  59      10.732 -13.543   2.754  1.00  0.00           H  
ATOM    898 2HG2 VAL A  59       9.334 -12.809   3.575  1.00  0.00           H  
ATOM    899 3HG2 VAL A  59       9.262 -13.153   1.830  1.00  0.00           H  
ATOM    900  N   GLN A  60      10.429  -8.743   0.880  1.00  0.00           N  
ATOM    901  CA  GLN A  60      11.049  -7.442   0.709  1.00  0.00           C  
ATOM    902  C   GLN A  60      10.018  -6.368   0.993  1.00  0.00           C  
ATOM    903  O   GLN A  60      10.298  -5.395   1.693  1.00  0.00           O  
ATOM    904  CB  GLN A  60      11.617  -7.281  -0.704  1.00  0.00           C  
ATOM    905  CG  GLN A  60      12.843  -8.135  -0.982  1.00  0.00           C  
ATOM    906  CD  GLN A  60      13.319  -8.012  -2.417  1.00  0.00           C  
ATOM    907  OE1 GLN A  60      12.733  -7.281  -3.221  1.00  0.00           O  
ATOM    908  NE2 GLN A  60      14.387  -8.729  -2.748  1.00  0.00           N  
ATOM    909  H   GLN A  60      10.430  -9.394   0.107  1.00  0.00           H  
ATOM    910  HA  GLN A  60      11.865  -7.351   1.425  1.00  0.00           H  
ATOM    911 1HB  GLN A  60      10.852  -7.542  -1.435  1.00  0.00           H  
ATOM    912 2HB  GLN A  60      11.888  -6.239  -0.871  1.00  0.00           H  
ATOM    913 1HG  GLN A  60      13.652  -7.816  -0.325  1.00  0.00           H  
ATOM    914 2HG  GLN A  60      12.596  -9.179  -0.792  1.00  0.00           H  
ATOM    915 1HE2 GLN A  60      14.748  -8.689  -3.681  1.00  0.00           H  
ATOM    916 2HE2 GLN A  60      14.832  -9.309  -2.066  1.00  0.00           H  
ATOM    917  N   GLU A  61       8.815  -6.540   0.448  1.00  0.00           N  
ATOM    918  CA  GLU A  61       7.735  -5.601   0.729  1.00  0.00           C  
ATOM    919  C   GLU A  61       7.292  -5.579   2.194  1.00  0.00           C  
ATOM    920  O   GLU A  61       7.016  -4.518   2.753  1.00  0.00           O  
ATOM    921  CB  GLU A  61       6.531  -5.929  -0.157  1.00  0.00           C  
ATOM    922  CG  GLU A  61       6.743  -5.642  -1.637  1.00  0.00           C  
ATOM    923  CD  GLU A  61       6.954  -4.182  -1.926  1.00  0.00           C  
ATOM    924  OE1 GLU A  61       6.083  -3.404  -1.620  1.00  0.00           O  
ATOM    925  OE2 GLU A  61       7.987  -3.845  -2.454  1.00  0.00           O  
ATOM    926  H   GLU A  61       8.639  -7.323  -0.165  1.00  0.00           H  
ATOM    927  HA  GLU A  61       8.081  -4.595   0.491  1.00  0.00           H  
ATOM    928 1HB  GLU A  61       6.279  -6.984  -0.053  1.00  0.00           H  
ATOM    929 2HB  GLU A  61       5.667  -5.352   0.175  1.00  0.00           H  
ATOM    930 1HG  GLU A  61       7.614  -6.199  -1.983  1.00  0.00           H  
ATOM    931 2HG  GLU A  61       5.876  -5.997  -2.192  1.00  0.00           H  
ATOM    932  N   ALA A  62       7.226  -6.781   2.821  1.00  0.00           N  
ATOM    933  CA  ALA A  62       6.808  -6.850   4.224  1.00  0.00           C  
ATOM    934  C   ALA A  62       7.790  -6.128   5.139  1.00  0.00           C  
ATOM    935  O   ALA A  62       7.392  -5.496   6.118  1.00  0.00           O  
ATOM    936  CB  ALA A  62       6.654  -8.299   4.660  1.00  0.00           C  
ATOM    937  H   ALA A  62       7.462  -7.635   2.334  1.00  0.00           H  
ATOM    938  HA  ALA A  62       5.844  -6.350   4.315  1.00  0.00           H  
ATOM    939 1HB  ALA A  62       6.343  -8.334   5.704  1.00  0.00           H  
ATOM    940 2HB  ALA A  62       5.903  -8.789   4.041  1.00  0.00           H  
ATOM    941 3HB  ALA A  62       7.608  -8.816   4.549  1.00  0.00           H  
ATOM    942  N   LEU A  63       9.072  -6.236   4.800  1.00  0.00           N  
ATOM    943  CA  LEU A  63      10.153  -5.618   5.567  1.00  0.00           C  
ATOM    944  C   LEU A  63      10.090  -4.098   5.477  1.00  0.00           C  
ATOM    945  O   LEU A  63      10.281  -3.400   6.483  1.00  0.00           O  
ATOM    946  CB  LEU A  63      11.514  -6.110   5.060  1.00  0.00           C  
ATOM    947  CG  LEU A  63      11.860  -7.567   5.390  1.00  0.00           C  
ATOM    948  CD1 LEU A  63      13.092  -7.988   4.600  1.00  0.00           C  
ATOM    949  CD2 LEU A  63      12.096  -7.707   6.887  1.00  0.00           C  
ATOM    950  H   LEU A  63       9.298  -6.770   3.973  1.00  0.00           H  
ATOM    951  HA  LEU A  63      10.035  -5.893   6.614  1.00  0.00           H  
ATOM    952 1HB  LEU A  63      11.542  -6.000   3.977  1.00  0.00           H  
ATOM    953 2HB  LEU A  63      12.293  -5.479   5.489  1.00  0.00           H  
ATOM    954  HG  LEU A  63      11.035  -8.214   5.091  1.00  0.00           H  
ATOM    955 1HD1 LEU A  63      13.337  -9.024   4.834  1.00  0.00           H  
ATOM    956 2HD1 LEU A  63      12.889  -7.897   3.533  1.00  0.00           H  
ATOM    957 3HD1 LEU A  63      13.932  -7.348   4.867  1.00  0.00           H  
ATOM    958 1HD2 LEU A  63      12.341  -8.743   7.121  1.00  0.00           H  
ATOM    959 2HD2 LEU A  63      12.922  -7.062   7.186  1.00  0.00           H  
ATOM    960 3HD2 LEU A  63      11.195  -7.416   7.426  1.00  0.00           H  
ATOM    961  N   GLN A  64       9.808  -3.592   4.278  1.00  0.00           N  
ATOM    962  CA  GLN A  64       9.654  -2.149   4.068  1.00  0.00           C  
ATOM    963  C   GLN A  64       8.452  -1.600   4.837  1.00  0.00           C  
ATOM    964  O   GLN A  64       8.550  -0.576   5.513  1.00  0.00           O  
ATOM    965  CB  GLN A  64       9.504  -1.837   2.576  1.00  0.00           C  
ATOM    966  CG  GLN A  64      10.768  -2.060   1.764  1.00  0.00           C  
ATOM    967  CD  GLN A  64      10.551  -1.831   0.281  1.00  0.00           C  
ATOM    968  OE1 GLN A  64       9.719  -1.012  -0.120  1.00  0.00           O  
ATOM    969  NE2 GLN A  64      11.299  -2.554  -0.545  1.00  0.00           N  
ATOM    970  H   GLN A  64       9.697  -4.218   3.493  1.00  0.00           H  
ATOM    971  HA  GLN A  64      10.547  -1.648   4.441  1.00  0.00           H  
ATOM    972 1HB  GLN A  64       8.717  -2.460   2.152  1.00  0.00           H  
ATOM    973 2HB  GLN A  64       9.203  -0.798   2.451  1.00  0.00           H  
ATOM    974 1HG  GLN A  64      11.536  -1.368   2.108  1.00  0.00           H  
ATOM    975 2HG  GLN A  64      11.102  -3.088   1.906  1.00  0.00           H  
ATOM    976 1HE2 GLN A  64      11.200  -2.446  -1.535  1.00  0.00           H  
ATOM    977 2HE2 GLN A  64      11.962  -3.207  -0.178  1.00  0.00           H  
ATOM    978  N   LEU A  65       7.319  -2.289   4.728  1.00  0.00           N  
ATOM    979  CA  LEU A  65       6.105  -1.908   5.451  1.00  0.00           C  
ATOM    980  C   LEU A  65       6.286  -2.113   6.964  1.00  0.00           C  
ATOM    981  O   LEU A  65       5.805  -1.324   7.772  1.00  0.00           O  
ATOM    982  CB  LEU A  65       4.911  -2.730   4.951  1.00  0.00           C  
ATOM    983  CG  LEU A  65       3.571  -2.444   5.641  1.00  0.00           C  
ATOM    984  CD1 LEU A  65       3.205  -0.977   5.451  1.00  0.00           C  
ATOM    985  CD2 LEU A  65       2.498  -3.355   5.065  1.00  0.00           C  
ATOM    986  H   LEU A  65       7.299  -3.102   4.125  1.00  0.00           H  
ATOM    987  HA  LEU A  65       5.905  -0.857   5.257  1.00  0.00           H  
ATOM    988 1HB  LEU A  65       4.782  -2.544   3.887  1.00  0.00           H  
ATOM    989 2HB  LEU A  65       5.135  -3.789   5.089  1.00  0.00           H  
ATOM    990  HG  LEU A  65       3.666  -2.627   6.711  1.00  0.00           H  
ATOM    991 1HD1 LEU A  65       2.253  -0.774   5.941  1.00  0.00           H  
ATOM    992 2HD1 LEU A  65       3.980  -0.349   5.889  1.00  0.00           H  
ATOM    993 3HD1 LEU A  65       3.119  -0.760   4.387  1.00  0.00           H  
ATOM    994 1HD2 LEU A  65       1.545  -3.151   5.555  1.00  0.00           H  
ATOM    995 2HD2 LEU A  65       2.401  -3.171   3.994  1.00  0.00           H  
ATOM    996 3HD2 LEU A  65       2.777  -4.395   5.230  1.00  0.00           H  
ATOM    997  N   LYS A  66       6.976  -3.297   7.506  1.00  0.00           N  
ATOM    998  CA  LYS A  66       7.310  -3.614   8.888  1.00  0.00           C  
ATOM    999  C   LYS A  66       8.034  -2.469   9.583  1.00  0.00           C  
ATOM   1000  O   LYS A  66       7.665  -2.057  10.681  1.00  0.00           O  
ATOM   1001  CB  LYS A  66       8.165  -4.881   8.947  1.00  0.00           C  
ATOM   1002  CG  LYS A  66       8.543  -5.319  10.356  1.00  0.00           C  
ATOM   1003  CD  LYS A  66       9.555  -6.455  10.328  1.00  0.00           C  
ATOM   1004  CE  LYS A  66       9.908  -6.918  11.735  1.00  0.00           C  
ATOM   1005  NZ  LYS A  66      10.780  -5.940  12.441  1.00  0.00           N  
ATOM   1006  H   LYS A  66       7.231  -3.950   6.777  1.00  0.00           H  
ATOM   1007  HA  LYS A  66       6.387  -3.823   9.429  1.00  0.00           H  
ATOM   1008 1HB  LYS A  66       7.629  -5.704   8.474  1.00  0.00           H  
ATOM   1009 2HB  LYS A  66       9.087  -4.724   8.388  1.00  0.00           H  
ATOM   1010 1HG  LYS A  66       8.971  -4.474  10.898  1.00  0.00           H  
ATOM   1011 2HG  LYS A  66       7.651  -5.652  10.885  1.00  0.00           H  
ATOM   1012 1HD  LYS A  66       9.144  -7.296   9.770  1.00  0.00           H  
ATOM   1013 2HD  LYS A  66      10.465  -6.120   9.829  1.00  0.00           H  
ATOM   1014 1HE  LYS A  66       8.994  -7.055  12.311  1.00  0.00           H  
ATOM   1015 2HE  LYS A  66      10.425  -7.875  11.683  1.00  0.00           H  
ATOM   1016 1HZ  LYS A  66      10.989  -6.284  13.367  1.00  0.00           H  
ATOM   1017 2HZ  LYS A  66      11.640  -5.821  11.924  1.00  0.00           H  
ATOM   1018 3HZ  LYS A  66      10.303  -5.053  12.512  1.00  0.00           H  
ATOM   1019  N   THR A  67       9.074  -1.950   8.942  1.00  0.00           N  
ATOM   1020  CA  THR A  67       9.841  -0.854   9.528  1.00  0.00           C  
ATOM   1021  C   THR A  67       9.005   0.419   9.669  1.00  0.00           C  
ATOM   1022  O   THR A  67       9.019   1.070  10.709  1.00  0.00           O  
ATOM   1023  CB  THR A  67      11.096  -0.554   8.688  1.00  0.00           C  
ATOM   1024  OG1 THR A  67      11.942  -1.710   8.658  1.00  0.00           O  
ATOM   1025  CG2 THR A  67      11.866   0.618   9.278  1.00  0.00           C  
ATOM   1026  H   THR A  67       9.345  -2.312   8.038  1.00  0.00           H  
ATOM   1027  HA  THR A  67      10.141  -1.141  10.537  1.00  0.00           H  
ATOM   1028  HB  THR A  67      10.801  -0.310   7.667  1.00  0.00           H  
ATOM   1029  HG1 THR A  67      11.464  -2.446   8.267  1.00  0.00           H  
ATOM   1030 1HG2 THR A  67      12.749   0.816   8.671  1.00  0.00           H  
ATOM   1031 2HG2 THR A  67      11.228   1.502   9.292  1.00  0.00           H  
ATOM   1032 3HG2 THR A  67      12.172   0.376  10.295  1.00  0.00           H  
ATOM   1033  N   LYS A  68       8.266   0.761   8.618  1.00  0.00           N  
ATOM   1034  CA  LYS A  68       7.449   1.976   8.625  1.00  0.00           C  
ATOM   1035  C   LYS A  68       6.348   1.963   9.708  1.00  0.00           C  
ATOM   1036  O   LYS A  68       6.100   2.985  10.352  1.00  0.00           O  
ATOM   1037  CB  LYS A  68       6.819   2.181   7.247  1.00  0.00           C  
ATOM   1038  CG  LYS A  68       7.805   2.580   6.157  1.00  0.00           C  
ATOM   1039  CD  LYS A  68       7.108   2.743   4.814  1.00  0.00           C  
ATOM   1040  CE  LYS A  68       8.094   3.131   3.722  1.00  0.00           C  
ATOM   1041  NZ  LYS A  68       7.433   3.255   2.394  1.00  0.00           N  
ATOM   1042  H   LYS A  68       8.269   0.173   7.797  1.00  0.00           H  
ATOM   1043  HA  LYS A  68       8.084   2.819   8.903  1.00  0.00           H  
ATOM   1044 1HB  LYS A  68       6.326   1.261   6.931  1.00  0.00           H  
ATOM   1045 2HB  LYS A  68       6.055   2.957   7.307  1.00  0.00           H  
ATOM   1046 1HG  LYS A  68       8.282   3.523   6.426  1.00  0.00           H  
ATOM   1047 2HG  LYS A  68       8.576   1.816   6.066  1.00  0.00           H  
ATOM   1048 1HD  LYS A  68       6.624   1.805   4.539  1.00  0.00           H  
ATOM   1049 2HD  LYS A  68       6.344   3.517   4.892  1.00  0.00           H  
ATOM   1050 1HE  LYS A  68       8.558   4.084   3.973  1.00  0.00           H  
ATOM   1051 2HE  LYS A  68       8.878   2.377   3.654  1.00  0.00           H  
ATOM   1052 1HZ  LYS A  68       8.120   3.513   1.699  1.00  0.00           H  
ATOM   1053 2HZ  LYS A  68       7.015   2.370   2.142  1.00  0.00           H  
ATOM   1054 3HZ  LYS A  68       6.717   3.965   2.439  1.00  0.00           H  
ATOM   1055  N   LEU A  69       5.700   0.815   9.920  1.00  0.00           N  
ATOM   1056  CA  LEU A  69       4.646   0.724  10.932  1.00  0.00           C  
ATOM   1057  C   LEU A  69       5.178   0.435  12.340  1.00  0.00           C  
ATOM   1058  O   LEU A  69       4.540   0.784  13.340  1.00  0.00           O  
ATOM   1059  CB  LEU A  69       3.647  -0.370  10.535  1.00  0.00           C  
ATOM   1060  CG  LEU A  69       2.872  -0.123   9.234  1.00  0.00           C  
ATOM   1061  CD1 LEU A  69       2.006  -1.336   8.921  1.00  0.00           C  
ATOM   1062  CD2 LEU A  69       2.024   1.132   9.378  1.00  0.00           C  
ATOM   1063  H   LEU A  69       5.935  -0.005   9.380  1.00  0.00           H  
ATOM   1064  HA  LEU A  69       4.149   1.691  10.998  1.00  0.00           H  
ATOM   1065 1HB  LEU A  69       4.186  -1.310  10.427  1.00  0.00           H  
ATOM   1066 2HB  LEU A  69       2.919  -0.483  11.338  1.00  0.00           H  
ATOM   1067  HG  LEU A  69       3.575   0.006   8.411  1.00  0.00           H  
ATOM   1068 1HD1 LEU A  69       1.456  -1.161   7.996  1.00  0.00           H  
ATOM   1069 2HD1 LEU A  69       2.640  -2.215   8.804  1.00  0.00           H  
ATOM   1070 3HD1 LEU A  69       1.302  -1.501   9.736  1.00  0.00           H  
ATOM   1071 1HD2 LEU A  69       1.474   1.307   8.453  1.00  0.00           H  
ATOM   1072 2HD2 LEU A  69       1.320   1.003  10.200  1.00  0.00           H  
ATOM   1073 3HD2 LEU A  69       2.670   1.985   9.584  1.00  0.00           H  
ATOM   1074  N   GLY A  70       6.335  -0.215  12.422  1.00  0.00           N  
ATOM   1075  CA  GLY A  70       6.861  -0.632  13.708  1.00  0.00           C  
ATOM   1076  C   GLY A  70       6.170  -1.876  14.230  1.00  0.00           C  
ATOM   1077  O   GLY A  70       5.885  -1.994  15.421  1.00  0.00           O  
ATOM   1078  H   GLY A  70       6.858  -0.424  11.585  1.00  0.00           H  
ATOM   1079 1HA  GLY A  70       7.930  -0.826  13.618  1.00  0.00           H  
ATOM   1080 2HA  GLY A  70       6.741   0.175  14.429  1.00  0.00           H  
ATOM   1081  N   VAL A  71       5.893  -2.815  13.330  1.00  0.00           N  
ATOM   1082  CA  VAL A  71       5.124  -3.997  13.688  1.00  0.00           C  
ATOM   1083  C   VAL A  71       5.962  -5.210  13.363  1.00  0.00           C  
ATOM   1084  O   VAL A  71       7.106  -5.077  12.950  1.00  0.00           O  
ATOM   1085  CB  VAL A  71       3.790  -4.053  12.918  1.00  0.00           C  
ATOM   1086  CG1 VAL A  71       2.932  -2.843  13.251  1.00  0.00           C  
ATOM   1087  CG2 VAL A  71       4.060  -4.127  11.422  1.00  0.00           C  
ATOM   1088  H   VAL A  71       6.218  -2.708  12.379  1.00  0.00           H  
ATOM   1089  HA  VAL A  71       4.903  -3.954  14.755  1.00  0.00           H  
ATOM   1090  HB  VAL A  71       3.237  -4.937  13.232  1.00  0.00           H  
ATOM   1091 1HG1 VAL A  71       1.993  -2.900  12.699  1.00  0.00           H  
ATOM   1092 2HG1 VAL A  71       2.721  -2.830  14.322  1.00  0.00           H  
ATOM   1093 3HG1 VAL A  71       3.461  -1.932  12.974  1.00  0.00           H  
ATOM   1094 1HG2 VAL A  71       3.114  -4.167  10.885  1.00  0.00           H  
ATOM   1095 2HG2 VAL A  71       4.618  -3.245  11.110  1.00  0.00           H  
ATOM   1096 3HG2 VAL A  71       4.642  -5.022  11.201  1.00  0.00           H  
ATOM   1097  N   SER A  72       5.424  -6.526  13.529  1.00  0.00           N  
ATOM   1098  CA  SER A  72       6.043  -7.796  13.177  1.00  0.00           C  
ATOM   1099  C   SER A  72       6.028  -7.997  11.669  1.00  0.00           C  
ATOM   1100  O   SER A  72       5.294  -7.306  10.952  1.00  0.00           O  
ATOM   1101  CB  SER A  72       5.322  -8.942  13.859  1.00  0.00           C  
ATOM   1102  OG  SER A  72       4.038  -9.118  13.322  1.00  0.00           O  
ATOM   1103  H   SER A  72       4.498  -6.526  13.933  1.00  0.00           H  
ATOM   1104  HA  SER A  72       7.077  -7.784  13.520  1.00  0.00           H  
ATOM   1105 1HB  SER A  72       5.898  -9.860  13.737  1.00  0.00           H  
ATOM   1106 2HB  SER A  72       5.248  -8.741  14.926  1.00  0.00           H  
ATOM   1107  HG  SER A  72       3.666  -9.881  13.772  1.00  0.00           H  
ATOM   1108  N   LEU A  73       6.841  -8.939  11.195  1.00  0.00           N  
ATOM   1109  CA  LEU A  73       6.887  -9.291   9.776  1.00  0.00           C  
ATOM   1110  C   LEU A  73       5.532  -9.871   9.333  1.00  0.00           C  
ATOM   1111  O   LEU A  73       5.052  -9.606   8.219  1.00  0.00           O  
ATOM   1112  CB  LEU A  73       8.007 -10.305   9.513  1.00  0.00           C  
ATOM   1113  CG  LEU A  73       8.234 -10.680   8.043  1.00  0.00           C  
ATOM   1114  CD1 LEU A  73       8.689  -9.451   7.269  1.00  0.00           C  
ATOM   1115  CD2 LEU A  73       9.266 -11.795   7.956  1.00  0.00           C  
ATOM   1116  H   LEU A  73       7.445  -9.424  11.840  1.00  0.00           H  
ATOM   1117  HA  LEU A  73       7.091  -8.387   9.203  1.00  0.00           H  
ATOM   1118 1HB  LEU A  73       8.941  -9.899   9.899  1.00  0.00           H  
ATOM   1119 2HB  LEU A  73       7.782 -11.222  10.058  1.00  0.00           H  
ATOM   1120  HG  LEU A  73       7.294 -11.020   7.605  1.00  0.00           H  
ATOM   1121 1HD1 LEU A  73       8.850  -9.717   6.224  1.00  0.00           H  
ATOM   1122 2HD1 LEU A  73       7.924  -8.677   7.332  1.00  0.00           H  
ATOM   1123 3HD1 LEU A  73       9.620  -9.077   7.695  1.00  0.00           H  
ATOM   1124 1HD2 LEU A  73       9.426 -12.062   6.911  1.00  0.00           H  
ATOM   1125 2HD2 LEU A  73      10.205 -11.455   8.392  1.00  0.00           H  
ATOM   1126 3HD2 LEU A  73       8.906 -12.667   8.502  1.00  0.00           H  
ATOM   1127  N   GLU A  74       4.829 -10.732  10.220  1.00  0.00           N  
ATOM   1128  CA  GLU A  74       3.544 -11.377   9.971  1.00  0.00           C  
ATOM   1129  C   GLU A  74       2.457 -10.344   9.744  1.00  0.00           C  
ATOM   1130  O   GLU A  74       1.583 -10.525   8.897  1.00  0.00           O  
ATOM   1131  CB  GLU A  74       3.160 -12.285  11.141  1.00  0.00           C  
ATOM   1132  CG  GLU A  74       4.059 -13.501  11.314  1.00  0.00           C  
ATOM   1133  CD  GLU A  74       5.339 -13.184  12.035  1.00  0.00           C  
ATOM   1134  OE1 GLU A  74       5.524 -12.050  12.408  1.00  0.00           O  
ATOM   1135  OE2 GLU A  74       6.134 -14.077  12.214  1.00  0.00           O  
ATOM   1136  H   GLU A  74       5.285 -10.872  11.111  1.00  0.00           H  
ATOM   1137  HA  GLU A  74       3.635 -11.974   9.063  1.00  0.00           H  
ATOM   1138 1HB  GLU A  74       3.187 -11.714  12.069  1.00  0.00           H  
ATOM   1139 2HB  GLU A  74       2.138 -12.641  11.005  1.00  0.00           H  
ATOM   1140 1HG  GLU A  74       3.518 -14.263  11.876  1.00  0.00           H  
ATOM   1141 2HG  GLU A  74       4.292 -13.910  10.332  1.00  0.00           H  
ATOM   1142  N   ALA A  75       2.522  -9.255  10.514  1.00  0.00           N  
ATOM   1143  CA  ALA A  75       1.593  -8.143  10.390  1.00  0.00           C  
ATOM   1144  C   ALA A  75       1.706  -7.465   9.032  1.00  0.00           C  
ATOM   1145  O   ALA A  75       0.702  -7.224   8.363  1.00  0.00           O  
ATOM   1146  CB  ALA A  75       1.831  -7.134  11.504  1.00  0.00           C  
ATOM   1147  H   ALA A  75       3.252  -9.210  11.211  1.00  0.00           H  
ATOM   1148  HA  ALA A  75       0.580  -8.536  10.479  1.00  0.00           H  
ATOM   1149 1HB  ALA A  75       1.126  -6.308  11.404  1.00  0.00           H  
ATOM   1150 2HB  ALA A  75       1.688  -7.618  12.470  1.00  0.00           H  
ATOM   1151 3HB  ALA A  75       2.848  -6.752  11.437  1.00  0.00           H  
ATOM   1152  N   ALA A  76       2.939  -7.164   8.636  1.00  0.00           N  
ATOM   1153  CA  ALA A  76       3.185  -6.507   7.369  1.00  0.00           C  
ATOM   1154  C   ALA A  76       2.724  -7.405   6.236  1.00  0.00           C  
ATOM   1155  O   ALA A  76       2.112  -6.943   5.274  1.00  0.00           O  
ATOM   1156  CB  ALA A  76       4.660  -6.156   7.231  1.00  0.00           C  
ATOM   1157  H   ALA A  76       3.722  -7.395   9.231  1.00  0.00           H  
ATOM   1158  HA  ALA A  76       2.600  -5.587   7.345  1.00  0.00           H  
ATOM   1159 1HB  ALA A  76       4.829  -5.664   6.273  1.00  0.00           H  
ATOM   1160 2HB  ALA A  76       4.952  -5.487   8.040  1.00  0.00           H  
ATOM   1161 3HB  ALA A  76       5.255  -7.067   7.281  1.00  0.00           H  
ATOM   1162  N   LEU A  77       3.018  -8.717   6.341  1.00  0.00           N  
ATOM   1163  CA  LEU A  77       2.652  -9.694   5.334  1.00  0.00           C  
ATOM   1164  C   LEU A  77       1.121  -9.789   5.206  1.00  0.00           C  
ATOM   1165  O   LEU A  77       0.585  -9.891   4.104  1.00  0.00           O  
ATOM   1166  CB  LEU A  77       3.240 -11.065   5.692  1.00  0.00           C  
ATOM   1167  CG  LEU A  77       4.754 -11.211   5.493  1.00  0.00           C  
ATOM   1168  CD1 LEU A  77       5.258 -12.409   6.286  1.00  0.00           C  
ATOM   1169  CD2 LEU A  77       5.059 -11.370   4.011  1.00  0.00           C  
ATOM   1170  H   LEU A  77       3.518  -9.023   7.164  1.00  0.00           H  
ATOM   1171  HA  LEU A  77       3.063  -9.375   4.378  1.00  0.00           H  
ATOM   1172 1HB  LEU A  77       3.022 -11.273   6.738  1.00  0.00           H  
ATOM   1173 2HB  LEU A  77       2.751 -11.823   5.082  1.00  0.00           H  
ATOM   1174  HG  LEU A  77       5.259 -10.323   5.874  1.00  0.00           H  
ATOM   1175 1HD1 LEU A  77       6.333 -12.514   6.145  1.00  0.00           H  
ATOM   1176 2HD1 LEU A  77       5.044 -12.261   7.345  1.00  0.00           H  
ATOM   1177 3HD1 LEU A  77       4.757 -13.312   5.938  1.00  0.00           H  
ATOM   1178 1HD2 LEU A  77       6.135 -11.473   3.869  1.00  0.00           H  
ATOM   1179 2HD2 LEU A  77       4.555 -12.258   3.629  1.00  0.00           H  
ATOM   1180 3HD2 LEU A  77       4.704 -10.492   3.470  1.00  0.00           H  
ATOM   1181  N   ALA A  78       0.302  -9.827   6.368  1.00  0.00           N  
ATOM   1182  CA  ALA A  78      -1.155  -9.923   6.380  1.00  0.00           C  
ATOM   1183  C   ALA A  78      -1.751  -8.680   5.735  1.00  0.00           C  
ATOM   1184  O   ALA A  78      -2.810  -8.741   5.110  1.00  0.00           O  
ATOM   1185  CB  ALA A  78      -1.676 -10.095   7.800  1.00  0.00           C  
ATOM   1186  H   ALA A  78       0.803  -9.841   7.246  1.00  0.00           H  
ATOM   1187  HA  ALA A  78      -1.441 -10.793   5.790  1.00  0.00           H  
ATOM   1188 1HB  ALA A  78      -2.765 -10.147   7.783  1.00  0.00           H  
ATOM   1189 2HB  ALA A  78      -1.275 -11.014   8.226  1.00  0.00           H  
ATOM   1190 3HB  ALA A  78      -1.364  -9.247   8.407  1.00  0.00           H  
ATOM   1191  N   ILE A  79      -1.143  -7.402   5.878  1.00  0.00           N  
ATOM   1192  CA  ILE A  79      -1.621  -6.145   5.320  1.00  0.00           C  
ATOM   1193  C   ILE A  79      -1.476  -6.187   3.809  1.00  0.00           C  
ATOM   1194  O   ILE A  79      -2.387  -5.799   3.076  1.00  0.00           O  
ATOM   1195  CB  ILE A  79      -0.847  -4.941   5.890  1.00  0.00           C  
ATOM   1196  CG1 ILE A  79      -1.144  -4.775   7.382  1.00  0.00           C  
ATOM   1197  CG2 ILE A  79      -1.200  -3.674   5.128  1.00  0.00           C  
ATOM   1198  CD1 ILE A  79      -0.194  -3.839   8.094  1.00  0.00           C  
ATOM   1199  H   ILE A  79      -0.325  -7.397   6.470  1.00  0.00           H  
ATOM   1200  HA  ILE A  79      -2.674  -6.031   5.577  1.00  0.00           H  
ATOM   1201  HB  ILE A  79       0.224  -5.123   5.801  1.00  0.00           H  
ATOM   1202 1HG1 ILE A  79      -2.158  -4.396   7.510  1.00  0.00           H  
ATOM   1203 2HG1 ILE A  79      -1.095  -5.747   7.875  1.00  0.00           H  
ATOM   1204 1HG2 ILE A  79      -0.645  -2.833   5.544  1.00  0.00           H  
ATOM   1205 2HG2 ILE A  79      -0.939  -3.796   4.078  1.00  0.00           H  
ATOM   1206 3HG2 ILE A  79      -2.269  -3.482   5.216  1.00  0.00           H  
ATOM   1207 1HD1 ILE A  79      -0.469  -3.772   9.146  1.00  0.00           H  
ATOM   1208 2HD1 ILE A  79       0.824  -4.220   8.008  1.00  0.00           H  
ATOM   1209 3HD1 ILE A  79      -0.252  -2.850   7.641  1.00  0.00           H  
ATOM   1210  N   LEU A  80      -0.316  -6.664   3.345  1.00  0.00           N  
ATOM   1211  CA  LEU A  80      -0.028  -6.800   1.911  1.00  0.00           C  
ATOM   1212  C   LEU A  80      -1.018  -7.766   1.278  1.00  0.00           C  
ATOM   1213  O   LEU A  80      -1.437  -7.579   0.136  1.00  0.00           O  
ATOM   1214  CB  LEU A  80       1.404  -7.299   1.687  1.00  0.00           C  
ATOM   1215  CG  LEU A  80       2.519  -6.321   2.081  1.00  0.00           C  
ATOM   1216  CD1 LEU A  80       3.859  -7.045   2.070  1.00  0.00           C  
ATOM   1217  CD2 LEU A  80       2.526  -5.145   1.116  1.00  0.00           C  
ATOM   1218  H   LEU A  80       0.385  -6.939   4.017  1.00  0.00           H  
ATOM   1219  HA  LEU A  80      -0.151  -5.821   1.446  1.00  0.00           H  
ATOM   1220 1HB  LEU A  80       1.548  -8.213   2.262  1.00  0.00           H  
ATOM   1221 2HB  LEU A  80       1.530  -7.536   0.631  1.00  0.00           H  
ATOM   1222  HG  LEU A  80       2.345  -5.959   3.095  1.00  0.00           H  
ATOM   1223 1HD1 LEU A  80       4.650  -6.350   2.350  1.00  0.00           H  
ATOM   1224 2HD1 LEU A  80       3.832  -7.870   2.782  1.00  0.00           H  
ATOM   1225 3HD1 LEU A  80       4.054  -7.434   1.072  1.00  0.00           H  
ATOM   1226 1HD2 LEU A  80       3.318  -4.449   1.397  1.00  0.00           H  
ATOM   1227 2HD2 LEU A  80       2.703  -5.505   0.103  1.00  0.00           H  
ATOM   1228 3HD2 LEU A  80       1.564  -4.634   1.159  1.00  0.00           H  
ATOM   1229  N   SER A  81      -1.375  -8.969   1.998  1.00  0.00           N  
ATOM   1230  CA  SER A  81      -2.391  -9.900   1.559  1.00  0.00           C  
ATOM   1231  C   SER A  81      -3.765  -9.257   1.529  1.00  0.00           C  
ATOM   1232  O   SER A  81      -4.579  -9.551   0.654  1.00  0.00           O  
ATOM   1233  CB  SER A  81      -2.410 -11.111   2.471  1.00  0.00           C  
ATOM   1234  OG  SER A  81      -1.218 -11.840   2.363  1.00  0.00           O  
ATOM   1235  H   SER A  81      -0.856  -9.166   2.841  1.00  0.00           H  
ATOM   1236  HA  SER A  81      -2.148 -10.212   0.543  1.00  0.00           H  
ATOM   1237 1HB  SER A  81      -2.549 -10.788   3.502  1.00  0.00           H  
ATOM   1238 2HB  SER A  81      -3.254 -11.749   2.212  1.00  0.00           H  
ATOM   1239  HG  SER A  81      -1.223 -12.466   3.091  1.00  0.00           H  
ATOM   1240  N   ALA A  82      -4.158  -8.388   2.620  1.00  0.00           N  
ATOM   1241  CA  ALA A  82      -5.444  -7.694   2.667  1.00  0.00           C  
ATOM   1242  C   ALA A  82      -5.631  -6.769   1.459  1.00  0.00           C  
ATOM   1243  O   ALA A  82      -6.725  -6.670   0.903  1.00  0.00           O  
ATOM   1244  CB  ALA A  82      -5.568  -6.903   3.961  1.00  0.00           C  
ATOM   1245  H   ALA A  82      -3.531  -8.314   3.409  1.00  0.00           H  
ATOM   1246  HA  ALA A  82      -6.235  -8.443   2.635  1.00  0.00           H  
ATOM   1247 1HB  ALA A  82      -6.533  -6.395   3.987  1.00  0.00           H  
ATOM   1248 2HB  ALA A  82      -5.492  -7.582   4.811  1.00  0.00           H  
ATOM   1249 3HB  ALA A  82      -4.769  -6.165   4.015  1.00  0.00           H  
ATOM   1250  N   ALA A  83      -4.530  -5.935   1.024  1.00  0.00           N  
ATOM   1251  CA  ALA A  83      -4.623  -5.045  -0.134  1.00  0.00           C  
ATOM   1252  C   ALA A  83      -4.927  -5.831  -1.420  1.00  0.00           C  
ATOM   1253  O   ALA A  83      -5.785  -5.441  -2.209  1.00  0.00           O  
ATOM   1254  CB  ALA A  83      -3.338  -4.249  -0.295  1.00  0.00           C  
ATOM   1255  H   ALA A  83      -3.679  -5.943   1.570  1.00  0.00           H  
ATOM   1256  HA  ALA A  83      -5.449  -4.354   0.036  1.00  0.00           H  
ATOM   1257 1HB  ALA A  83      -3.422  -3.593  -1.161  1.00  0.00           H  
ATOM   1258 2HB  ALA A  83      -3.166  -3.648   0.600  1.00  0.00           H  
ATOM   1259 3HB  ALA A  83      -2.502  -4.931  -0.438  1.00  0.00           H  
ATOM   1260  N   ALA A  84      -4.223  -6.934  -1.626  1.00  0.00           N  
ATOM   1261  CA  ALA A  84      -4.417  -7.766  -2.813  1.00  0.00           C  
ATOM   1262  C   ALA A  84      -5.816  -8.383  -2.854  1.00  0.00           C  
ATOM   1263  O   ALA A  84      -6.404  -8.540  -3.923  1.00  0.00           O  
ATOM   1264  CB  ALA A  84      -3.363  -8.861  -2.871  1.00  0.00           C  
ATOM   1265  H   ALA A  84      -3.533  -7.209  -0.941  1.00  0.00           H  
ATOM   1266  HA  ALA A  84      -4.313  -7.130  -3.693  1.00  0.00           H  
ATOM   1267 1HB  ALA A  84      -3.520  -9.472  -3.759  1.00  0.00           H  
ATOM   1268 2HB  ALA A  84      -2.371  -8.412  -2.910  1.00  0.00           H  
ATOM   1269 3HB  ALA A  84      -3.440  -9.488  -1.983  1.00  0.00           H  
ATOM   1270  N   GLN A  85      -6.442  -8.907  -1.623  1.00  0.00           N  
ATOM   1271  CA  GLN A  85      -7.775  -9.525  -1.557  1.00  0.00           C  
ATOM   1272  C   GLN A  85      -8.927  -8.521  -1.527  1.00  0.00           C  
ATOM   1273  O   GLN A  85     -10.025  -8.809  -2.002  1.00  0.00           O  
ATOM   1274  CB  GLN A  85      -7.867 -10.429  -0.325  1.00  0.00           C  
ATOM   1275  CG  GLN A  85      -6.977 -11.658  -0.386  1.00  0.00           C  
ATOM   1276  CD  GLN A  85      -7.334 -12.574  -1.542  1.00  0.00           C  
ATOM   1277  OE1 GLN A  85      -8.492 -12.966  -1.706  1.00  0.00           O  
ATOM   1278  NE2 GLN A  85      -6.339 -12.920  -2.350  1.00  0.00           N  
ATOM   1279  H   GLN A  85      -5.888  -8.842  -0.781  1.00  0.00           H  
ATOM   1280  HA  GLN A  85      -7.917 -10.135  -2.448  1.00  0.00           H  
ATOM   1281 1HB  GLN A  85      -7.594  -9.860   0.565  1.00  0.00           H  
ATOM   1282 2HB  GLN A  85      -8.896 -10.765  -0.196  1.00  0.00           H  
ATOM   1283 1HG  GLN A  85      -5.942 -11.339  -0.511  1.00  0.00           H  
ATOM   1284 2HG  GLN A  85      -7.085 -12.220   0.541  1.00  0.00           H  
ATOM   1285 1HE2 GLN A  85      -6.514 -13.523  -3.130  1.00  0.00           H  
ATOM   1286 2HE2 GLN A  85      -5.414 -12.580  -2.180  1.00  0.00           H  
ATOM   1287  N   LEU A  86      -8.731  -7.219  -0.938  1.00  0.00           N  
ATOM   1288  CA  LEU A  86      -9.652  -6.100  -0.923  1.00  0.00           C  
ATOM   1289  C   LEU A  86      -9.766  -5.555  -2.341  1.00  0.00           C  
ATOM   1290  O   LEU A  86     -10.840  -5.131  -2.768  1.00  0.00           O  
ATOM   1291  CB  LEU A  86      -9.168  -5.005   0.036  1.00  0.00           C  
ATOM   1292  CG  LEU A  86      -9.270  -5.338   1.530  1.00  0.00           C  
ATOM   1293  CD1 LEU A  86      -8.495  -4.303   2.335  1.00  0.00           C  
ATOM   1294  CD2 LEU A  86     -10.734  -5.367   1.944  1.00  0.00           C  
ATOM   1295  H   LEU A  86      -7.831  -7.122  -0.491  1.00  0.00           H  
ATOM   1296  HA  LEU A  86     -10.626  -6.465  -0.601  1.00  0.00           H  
ATOM   1297 1HB  LEU A  86      -8.124  -4.787  -0.184  1.00  0.00           H  
ATOM   1298 2HB  LEU A  86      -9.750  -4.102  -0.144  1.00  0.00           H  
ATOM   1299  HG  LEU A  86      -8.820  -6.313   1.718  1.00  0.00           H  
ATOM   1300 1HD1 LEU A  86      -8.567  -4.540   3.397  1.00  0.00           H  
ATOM   1301 2HD1 LEU A  86      -7.448  -4.317   2.033  1.00  0.00           H  
ATOM   1302 3HD1 LEU A  86      -8.913  -3.314   2.154  1.00  0.00           H  
ATOM   1303 1HD2 LEU A  86     -10.806  -5.605   3.006  1.00  0.00           H  
ATOM   1304 2HD2 LEU A  86     -11.185  -4.393   1.758  1.00  0.00           H  
ATOM   1305 3HD2 LEU A  86     -11.260  -6.127   1.366  1.00  0.00           H  
ATOM   1306  N   GLY A  87      -8.652  -5.567  -3.069  1.00  0.00           N  
ATOM   1307  CA  GLY A  87      -8.628  -5.010  -4.401  1.00  0.00           C  
ATOM   1308  C   GLY A  87      -8.188  -3.557  -4.355  1.00  0.00           C  
ATOM   1309  O   GLY A  87      -8.627  -2.729  -5.156  1.00  0.00           O  
ATOM   1310  H   GLY A  87      -7.808  -5.971  -2.690  1.00  0.00           H  
ATOM   1311 1HA  GLY A  87      -7.948  -5.588  -5.026  1.00  0.00           H  
ATOM   1312 2HA  GLY A  87      -9.619  -5.089  -4.848  1.00  0.00           H  
ATOM   1313  N   THR A  88      -7.305  -3.236  -3.416  1.00  0.00           N  
ATOM   1314  CA  THR A  88      -6.892  -1.859  -3.289  1.00  0.00           C  
ATOM   1315  C   THR A  88      -5.395  -1.711  -3.100  1.00  0.00           C  
ATOM   1316  O   THR A  88      -4.643  -2.661  -3.276  1.00  0.00           O  
ATOM   1317  CB  THR A  88      -7.624  -1.182  -2.116  1.00  0.00           C  
ATOM   1318  OG1 THR A  88      -7.377   0.230  -2.146  1.00  0.00           O  
ATOM   1319  CG2 THR A  88      -7.144  -1.748  -0.789  1.00  0.00           C  
ATOM   1320  H   THR A  88      -6.914  -3.926  -2.791  1.00  0.00           H  
ATOM   1321  HA  THR A  88      -7.107  -1.345  -4.224  1.00  0.00           H  
ATOM   1322  HB  THR A  88      -8.697  -1.351  -2.210  1.00  0.00           H  
ATOM   1323  HG1 THR A  88      -8.053   0.684  -1.637  1.00  0.00           H  
ATOM   1324 1HG2 THR A  88      -7.672  -1.258   0.029  1.00  0.00           H  
ATOM   1325 2HG2 THR A  88      -7.341  -2.820  -0.758  1.00  0.00           H  
ATOM   1326 3HG2 THR A  88      -6.074  -1.574  -0.685  1.00  0.00           H  
ATOM   1327  N   THR A  89      -4.928  -0.496  -2.699  1.00  0.00           N  
ATOM   1328  CA  THR A  89      -3.493  -0.263  -2.573  1.00  0.00           C  
ATOM   1329  C   THR A  89      -3.034  -0.716  -1.189  1.00  0.00           C  
ATOM   1330  O   THR A  89      -3.867  -0.957  -0.307  1.00  0.00           O  
ATOM   1331  CB  THR A  89      -3.136   1.219  -2.793  1.00  0.00           C  
ATOM   1332  OG1 THR A  89      -3.749   2.017  -1.773  1.00  0.00           O  
ATOM   1333  CG2 THR A  89      -3.619   1.687  -4.157  1.00  0.00           C  
ATOM   1334  H   THR A  89      -5.571   0.249  -2.475  1.00  0.00           H  
ATOM   1335  HA  THR A  89      -2.982  -0.811  -3.365  1.00  0.00           H  
ATOM   1336  HB  THR A  89      -2.055   1.345  -2.734  1.00  0.00           H  
ATOM   1337  HG1 THR A  89      -3.137   2.702  -1.492  1.00  0.00           H  
ATOM   1338 1HG2 THR A  89      -3.358   2.736  -4.296  1.00  0.00           H  
ATOM   1339 2HG2 THR A  89      -3.146   1.089  -4.936  1.00  0.00           H  
ATOM   1340 3HG2 THR A  89      -4.701   1.572  -4.219  1.00  0.00           H  
ATOM   1341  N   VAL A  90      -1.716  -0.839  -1.008  1.00  0.00           N  
ATOM   1342  CA  VAL A  90      -1.175  -1.204   0.294  1.00  0.00           C  
ATOM   1343  C   VAL A  90      -1.431  -0.092   1.310  1.00  0.00           C  
ATOM   1344  O   VAL A  90      -1.869  -0.346   2.453  1.00  0.00           O  
ATOM   1345  CB  VAL A  90       0.339  -1.471   0.191  1.00  0.00           C  
ATOM   1346  CG1 VAL A  90       0.936  -1.689   1.573  1.00  0.00           C  
ATOM   1347  CG2 VAL A  90       0.592  -2.675  -0.702  1.00  0.00           C  
ATOM   1348  H   VAL A  90      -1.081  -0.677  -1.775  1.00  0.00           H  
ATOM   1349  HA  VAL A  90      -1.748  -2.046   0.682  1.00  0.00           H  
ATOM   1350  HB  VAL A  90       0.826  -0.592  -0.234  1.00  0.00           H  
ATOM   1351 1HG1 VAL A  90       2.006  -1.877   1.483  1.00  0.00           H  
ATOM   1352 2HG1 VAL A  90       0.775  -0.801   2.185  1.00  0.00           H  
ATOM   1353 3HG1 VAL A  90       0.458  -2.547   2.045  1.00  0.00           H  
ATOM   1354 1HG2 VAL A  90       1.664  -2.858  -0.771  1.00  0.00           H  
ATOM   1355 2HG2 VAL A  90       0.100  -3.552  -0.280  1.00  0.00           H  
ATOM   1356 3HG2 VAL A  90       0.194  -2.480  -1.697  1.00  0.00           H  
ATOM   1357  N   GLU A  91      -1.212   1.145   0.870  1.00  0.00           N  
ATOM   1358  CA  GLU A  91      -1.397   2.300   1.740  1.00  0.00           C  
ATOM   1359  C   GLU A  91      -2.827   2.352   2.264  1.00  0.00           C  
ATOM   1360  O   GLU A  91      -3.051   2.754   3.404  1.00  0.00           O  
ATOM   1361  CB  GLU A  91      -1.067   3.595   0.993  1.00  0.00           C  
ATOM   1362  CG  GLU A  91       0.395   3.732   0.589  1.00  0.00           C  
ATOM   1363  CD  GLU A  91       0.735   2.957  -0.653  1.00  0.00           C  
ATOM   1364  OE1 GLU A  91      -0.150   2.362  -1.219  1.00  0.00           O  
ATOM   1365  OE2 GLU A  91       1.881   2.959  -1.036  1.00  0.00           O  
ATOM   1366  H   GLU A  91      -0.910   1.290  -0.083  1.00  0.00           H  
ATOM   1367  HA  GLU A  91      -0.743   2.192   2.606  1.00  0.00           H  
ATOM   1368 1HB  GLU A  91      -1.670   3.655   0.085  1.00  0.00           H  
ATOM   1369 2HB  GLU A  91      -1.325   4.451   1.615  1.00  0.00           H  
ATOM   1370 1HG  GLU A  91       0.616   4.786   0.418  1.00  0.00           H  
ATOM   1371 2HG  GLU A  91       1.021   3.387   1.411  1.00  0.00           H  
ATOM   1372  N   GLU A  92      -3.972   1.999   1.412  1.00  0.00           N  
ATOM   1373  CA  GLU A  92      -5.361   1.941   1.878  1.00  0.00           C  
ATOM   1374  C   GLU A  92      -5.590   0.821   2.891  1.00  0.00           C  
ATOM   1375  O   GLU A  92      -6.348   0.991   3.843  1.00  0.00           O  
ATOM   1376  CB  GLU A  92      -6.308   1.755   0.691  1.00  0.00           C  
ATOM   1377  CG  GLU A  92      -7.783   1.691   1.066  1.00  0.00           C  
ATOM   1378  CD  GLU A  92      -8.291   2.975   1.659  1.00  0.00           C  
ATOM   1379  OE1 GLU A  92      -7.670   3.990   1.454  1.00  0.00           O  
ATOM   1380  OE2 GLU A  92      -9.303   2.941   2.319  1.00  0.00           O  
ATOM   1381  H   GLU A  92      -3.761   1.740   0.459  1.00  0.00           H  
ATOM   1382  HA  GLU A  92      -5.609   2.896   2.342  1.00  0.00           H  
ATOM   1383 1HB  GLU A  92      -6.178   2.579  -0.010  1.00  0.00           H  
ATOM   1384 2HB  GLU A  92      -6.057   0.835   0.165  1.00  0.00           H  
ATOM   1385 1HG  GLU A  92      -8.363   1.462   0.173  1.00  0.00           H  
ATOM   1386 2HG  GLU A  92      -7.930   0.882   1.780  1.00  0.00           H  
ATOM   1387  N   ALA A  93      -4.939  -0.457   2.713  1.00  0.00           N  
ATOM   1388  CA  ALA A  93      -5.021  -1.569   3.655  1.00  0.00           C  
ATOM   1389  C   ALA A  93      -4.433  -1.143   4.997  1.00  0.00           C  
ATOM   1390  O   ALA A  93      -4.926  -1.520   6.051  1.00  0.00           O  
ATOM   1391  CB  ALA A  93      -4.297  -2.797   3.113  1.00  0.00           C  
ATOM   1392  H   ALA A  93      -4.443  -0.585   1.841  1.00  0.00           H  
ATOM   1393  HA  ALA A  93      -6.072  -1.819   3.793  1.00  0.00           H  
ATOM   1394 1HB  ALA A  93      -4.372  -3.612   3.831  1.00  0.00           H  
ATOM   1395 2HB  ALA A  93      -4.752  -3.101   2.171  1.00  0.00           H  
ATOM   1396 3HB  ALA A  93      -3.246  -2.555   2.947  1.00  0.00           H  
ATOM   1397  N   VAL A  94      -3.370  -0.353   4.935  1.00  0.00           N  
ATOM   1398  CA  VAL A  94      -2.721   0.169   6.125  1.00  0.00           C  
ATOM   1399  C   VAL A  94      -3.676   1.149   6.825  1.00  0.00           C  
ATOM   1400  O   VAL A  94      -3.978   0.967   8.004  1.00  0.00           O  
ATOM   1401  CB  VAL A  94      -1.405   0.880   5.759  1.00  0.00           C  
ATOM   1402  CG1 VAL A  94      -0.873   1.661   6.953  1.00  0.00           C  
ATOM   1403  CG2 VAL A  94      -0.382  -0.138   5.283  1.00  0.00           C  
ATOM   1404  H   VAL A  94      -3.000  -0.105   4.026  1.00  0.00           H  
ATOM   1405  HA  VAL A  94      -2.547  -0.659   6.814  1.00  0.00           H  
ATOM   1406  HB  VAL A  94      -1.600   1.600   4.965  1.00  0.00           H  
ATOM   1407 1HG1 VAL A  94       0.058   2.157   6.676  1.00  0.00           H  
ATOM   1408 2HG1 VAL A  94      -1.606   2.407   7.254  1.00  0.00           H  
ATOM   1409 3HG1 VAL A  94      -0.685   0.977   7.781  1.00  0.00           H  
ATOM   1410 1HG2 VAL A  94       0.546   0.371   5.025  1.00  0.00           H  
ATOM   1411 2HG2 VAL A  94      -0.190  -0.864   6.075  1.00  0.00           H  
ATOM   1412 3HG2 VAL A  94      -0.766  -0.657   4.404  1.00  0.00           H  
ATOM   1413  N   ASN A  95      -4.205   2.128   6.077  1.00  0.00           N  
ATOM   1414  CA  ASN A  95      -5.119   3.126   6.647  1.00  0.00           C  
ATOM   1415  C   ASN A  95      -6.303   2.484   7.332  1.00  0.00           C  
ATOM   1416  O   ASN A  95      -6.690   2.885   8.429  1.00  0.00           O  
ATOM   1417  CB  ASN A  95      -5.597   4.089   5.576  1.00  0.00           C  
ATOM   1418  CG  ASN A  95      -4.527   5.055   5.148  1.00  0.00           C  
ATOM   1419  OD1 ASN A  95      -3.544   5.270   5.866  1.00  0.00           O  
ATOM   1420  ND2 ASN A  95      -4.698   5.639   3.990  1.00  0.00           N  
ATOM   1421  H   ASN A  95      -3.969   2.180   5.096  1.00  0.00           H  
ATOM   1422  HA  ASN A  95      -4.582   3.692   7.409  1.00  0.00           H  
ATOM   1423 1HB  ASN A  95      -5.933   3.527   4.704  1.00  0.00           H  
ATOM   1424 2HB  ASN A  95      -6.451   4.655   5.950  1.00  0.00           H  
ATOM   1425 1HD2 ASN A  95      -4.018   6.291   3.653  1.00  0.00           H  
ATOM   1426 2HD2 ASN A  95      -5.508   5.435   3.441  1.00  0.00           H  
ATOM   1427  N   ARG A  96      -6.977   1.392   6.684  1.00  0.00           N  
ATOM   1428  CA  ARG A  96      -8.112   0.692   7.282  1.00  0.00           C  
ATOM   1429  C   ARG A  96      -7.698  -0.112   8.512  1.00  0.00           C  
ATOM   1430  O   ARG A  96      -8.433  -0.174   9.488  1.00  0.00           O  
ATOM   1431  CB  ARG A  96      -8.755  -0.243   6.268  1.00  0.00           C  
ATOM   1432  CG  ARG A  96      -9.446   0.452   5.105  1.00  0.00           C  
ATOM   1433  CD  ARG A  96     -10.028  -0.524   4.149  1.00  0.00           C  
ATOM   1434  NE  ARG A  96     -10.524   0.126   2.946  1.00  0.00           N  
ATOM   1435  CZ  ARG A  96     -11.313  -0.465   2.029  1.00  0.00           C  
ATOM   1436  NH1 ARG A  96     -11.685  -1.716   2.188  1.00  0.00           N  
ATOM   1437  NH2 ARG A  96     -11.712   0.211   0.966  1.00  0.00           N  
ATOM   1438  H   ARG A  96      -6.673   1.135   5.757  1.00  0.00           H  
ATOM   1439  HA  ARG A  96      -8.848   1.431   7.601  1.00  0.00           H  
ATOM   1440 1HB  ARG A  96      -7.998  -0.905   5.853  1.00  0.00           H  
ATOM   1441 2HB  ARG A  96      -9.497  -0.868   6.768  1.00  0.00           H  
ATOM   1442 1HG  ARG A  96     -10.251   1.082   5.485  1.00  0.00           H  
ATOM   1443 2HG  ARG A  96      -8.724   1.069   4.570  1.00  0.00           H  
ATOM   1444 1HD  ARG A  96      -9.265  -1.245   3.858  1.00  0.00           H  
ATOM   1445 2HD  ARG A  96     -10.858  -1.045   4.623  1.00  0.00           H  
ATOM   1446  HE  ARG A  96     -10.259   1.089   2.789  1.00  0.00           H  
ATOM   1447 1HH1 ARG A  96     -11.380  -2.234   3.001  1.00  0.00           H  
ATOM   1448 2HH1 ARG A  96     -12.276  -2.158   1.501  1.00  0.00           H  
ATOM   1449 1HH2 ARG A  96     -11.426   1.174   0.843  1.00  0.00           H  
ATOM   1450 2HH2 ARG A  96     -12.303  -0.231   0.279  1.00  0.00           H  
ATOM   1451  N   ALA A  97      -6.433  -0.843   8.479  1.00  0.00           N  
ATOM   1452  CA  ALA A  97      -5.936  -1.653   9.574  1.00  0.00           C  
ATOM   1453  C   ALA A  97      -5.684  -0.733  10.769  1.00  0.00           C  
ATOM   1454  O   ALA A  97      -5.964  -1.105  11.889  1.00  0.00           O  
ATOM   1455  CB  ALA A  97      -4.666  -2.380   9.163  1.00  0.00           C  
ATOM   1456  H   ALA A  97      -5.929  -0.836   7.606  1.00  0.00           H  
ATOM   1457  HA  ALA A  97      -6.698  -2.391   9.825  1.00  0.00           H  
ATOM   1458 1HB  ALA A  97      -4.305  -2.983   9.994  1.00  0.00           H  
ATOM   1459 2HB  ALA A  97      -4.878  -3.026   8.311  1.00  0.00           H  
ATOM   1460 3HB  ALA A  97      -3.906  -1.652   8.885  1.00  0.00           H  
ATOM   1461  N   LEU A  98      -5.161   0.466  10.512  1.00  0.00           N  
ATOM   1462  CA  LEU A  98      -4.897   1.446  11.568  1.00  0.00           C  
ATOM   1463  C   LEU A  98      -6.171   2.006  12.199  1.00  0.00           C  
ATOM   1464  O   LEU A  98      -6.197   2.265  13.386  1.00  0.00           O  
ATOM   1465  CB  LEU A  98      -4.063   2.602  11.001  1.00  0.00           C  
ATOM   1466  CG  LEU A  98      -2.617   2.257  10.622  1.00  0.00           C  
ATOM   1467  CD1 LEU A  98      -1.997   3.425   9.867  1.00  0.00           C  
ATOM   1468  CD2 LEU A  98      -1.824   1.936  11.881  1.00  0.00           C  
ATOM   1469  H   LEU A  98      -4.941   0.703   9.556  1.00  0.00           H  
ATOM   1470  HA  LEU A  98      -4.355   0.948  12.373  1.00  0.00           H  
ATOM   1471 1HB  LEU A  98      -4.558   2.982  10.109  1.00  0.00           H  
ATOM   1472 2HB  LEU A  98      -4.030   3.402  11.742  1.00  0.00           H  
ATOM   1473  HG  LEU A  98      -2.612   1.390   9.960  1.00  0.00           H  
ATOM   1474 1HD1 LEU A  98      -0.970   3.179   9.598  1.00  0.00           H  
ATOM   1475 2HD1 LEU A  98      -2.572   3.618   8.962  1.00  0.00           H  
ATOM   1476 3HD1 LEU A  98      -2.004   4.312  10.499  1.00  0.00           H  
ATOM   1477 1HD2 LEU A  98      -0.797   1.690  11.612  1.00  0.00           H  
ATOM   1478 2HD2 LEU A  98      -1.828   2.802  12.543  1.00  0.00           H  
ATOM   1479 3HD2 LEU A  98      -2.280   1.087  12.391  1.00  0.00           H  
ATOM   1480  N   ASN A  99      -7.378   2.306  11.390  1.00  0.00           N  
ATOM   1481  CA  ASN A  99      -8.689   2.697  11.910  1.00  0.00           C  
ATOM   1482  C   ASN A  99      -9.236   1.632  12.847  1.00  0.00           C  
ATOM   1483  O   ASN A  99      -9.809   1.945  13.891  1.00  0.00           O  
ATOM   1484  CB  ASN A  99      -9.663   2.962  10.777  1.00  0.00           C  
ATOM   1485  CG  ASN A  99      -9.374   4.250  10.056  1.00  0.00           C  
ATOM   1486  OD1 ASN A  99      -8.701   5.138  10.591  1.00  0.00           O  
ATOM   1487  ND2 ASN A  99      -9.871   4.368   8.851  1.00  0.00           N  
ATOM   1488  H   ASN A  99      -7.249   2.224  10.392  1.00  0.00           H  
ATOM   1489  HA  ASN A  99      -8.572   3.614  12.490  1.00  0.00           H  
ATOM   1490 1HB  ASN A  99      -9.620   2.141  10.060  1.00  0.00           H  
ATOM   1491 2HB  ASN A  99     -10.679   3.000  11.171  1.00  0.00           H  
ATOM   1492 1HD2 ASN A  99      -9.711   5.204   8.324  1.00  0.00           H  
ATOM   1493 2HD2 ASN A  99     -10.410   3.624   8.457  1.00  0.00           H  
ATOM   1494  N   LEU A 100      -9.103   0.214  12.546  1.00  0.00           N  
ATOM   1495  CA  LEU A 100      -9.490  -0.943  13.340  1.00  0.00           C  
ATOM   1496  C   LEU A 100      -8.600  -1.034  14.579  1.00  0.00           C  
ATOM   1497  O   LEU A 100      -9.065  -1.365  15.671  1.00  0.00           O  
ATOM   1498  CB  LEU A 100      -9.377  -2.228  12.510  1.00  0.00           C  
ATOM   1499  CG  LEU A 100     -10.387  -2.371  11.364  1.00  0.00           C  
ATOM   1500  CD1 LEU A 100      -9.984  -3.539  10.474  1.00  0.00           C  
ATOM   1501  CD2 LEU A 100     -11.781  -2.577  11.938  1.00  0.00           C  
ATOM   1502  H   LEU A 100      -8.704   0.069  11.629  1.00  0.00           H  
ATOM   1503  HA  LEU A 100     -10.528  -0.819  13.649  1.00  0.00           H  
ATOM   1504 1HB  LEU A 100      -8.378  -2.277  12.080  1.00  0.00           H  
ATOM   1505 2HB  LEU A 100      -9.506  -3.083  13.174  1.00  0.00           H  
ATOM   1506  HG  LEU A 100     -10.375  -1.467  10.754  1.00  0.00           H  
ATOM   1507 1HD1 LEU A 100     -10.701  -3.640   9.660  1.00  0.00           H  
ATOM   1508 2HD1 LEU A 100      -8.991  -3.356  10.062  1.00  0.00           H  
ATOM   1509 3HD1 LEU A 100      -9.970  -4.456  11.062  1.00  0.00           H  
ATOM   1510 1HD2 LEU A 100     -12.499  -2.678  11.124  1.00  0.00           H  
ATOM   1511 2HD2 LEU A 100     -11.794  -3.481  12.547  1.00  0.00           H  
ATOM   1512 3HD2 LEU A 100     -12.050  -1.720  12.556  1.00  0.00           H  
ATOM   1513  N   LYS A 101      -7.314  -0.756  14.391  1.00  0.00           N  
ATOM   1514  CA  LYS A 101      -6.364  -0.796  15.487  1.00  0.00           C  
ATOM   1515  C   LYS A 101      -6.906   0.024  16.669  1.00  0.00           C  
ATOM   1516  O   LYS A 101      -7.109  -0.516  17.761  1.00  0.00           O  
ATOM   1517  CB  LYS A 101      -5.000  -0.266  15.037  1.00  0.00           C  
ATOM   1518  CG  LYS A 101      -3.928  -0.292  16.119  1.00  0.00           C  
ATOM   1519  CD  LYS A 101      -2.703   0.508  15.701  1.00  0.00           C  
ATOM   1520  CE  LYS A 101      -1.540   0.279  16.656  1.00  0.00           C  
ATOM   1521  NZ  LYS A 101      -1.774   0.919  17.979  1.00  0.00           N  
ATOM   1522  H   LYS A 101      -6.991  -0.510  13.468  1.00  0.00           H  
ATOM   1523  HA  LYS A 101      -6.268  -1.829  15.823  1.00  0.00           H  
ATOM   1524 1HB  LYS A 101      -4.641  -0.856  14.195  1.00  0.00           H  
ATOM   1525 2HB  LYS A 101      -5.105   0.763  14.696  1.00  0.00           H  
ATOM   1526 1HG  LYS A 101      -4.330   0.129  17.040  1.00  0.00           H  
ATOM   1527 2HG  LYS A 101      -3.630  -1.323  16.310  1.00  0.00           H  
ATOM   1528 1HD  LYS A 101      -2.400   0.211  14.696  1.00  0.00           H  
ATOM   1529 2HD  LYS A 101      -2.948   1.569  15.690  1.00  0.00           H  
ATOM   1530 1HE  LYS A 101      -1.395  -0.789  16.804  1.00  0.00           H  
ATOM   1531 2HE  LYS A 101      -0.628   0.691  16.223  1.00  0.00           H  
ATOM   1532 1HZ  LYS A 101      -0.982   0.746  18.582  1.00  0.00           H  
ATOM   1533 2HZ  LYS A 101      -1.891   1.915  17.856  1.00  0.00           H  
ATOM   1534 3HZ  LYS A 101      -2.607   0.532  18.399  1.00  0.00           H  
ATOM   1535  N   THR A 102      -7.199   1.304  16.440  1.00  0.00           N  
ATOM   1536  CA  THR A 102      -7.571   2.189  17.540  1.00  0.00           C  
ATOM   1537  C   THR A 102      -9.049   2.068  17.917  1.00  0.00           C  
ATOM   1538  O   THR A 102      -9.447   2.369  19.042  1.00  0.00           O  
ATOM   1539  CB  THR A 102      -7.252   3.654  17.193  1.00  0.00           C  
ATOM   1540  OG1 THR A 102      -8.038   4.063  16.066  1.00  0.00           O  
ATOM   1541  CG2 THR A 102      -5.776   3.814  16.860  1.00  0.00           C  
ATOM   1542  H   THR A 102      -7.166   1.675  15.501  1.00  0.00           H  
ATOM   1543  HA  THR A 102      -7.004   1.898  18.424  1.00  0.00           H  
ATOM   1544  HB  THR A 102      -7.498   4.292  18.041  1.00  0.00           H  
ATOM   1545  HG1 THR A 102      -8.927   4.281  16.358  1.00  0.00           H  
ATOM   1546 1HG2 THR A 102      -5.568   4.856  16.617  1.00  0.00           H  
ATOM   1547 2HG2 THR A 102      -5.175   3.515  17.719  1.00  0.00           H  
ATOM   1548 3HG2 THR A 102      -5.526   3.185  16.007  1.00  0.00           H  
ATOM   1549  N   LYS A 103      -9.863   1.620  16.978  1.00  0.00           N  
ATOM   1550  CA  LYS A 103     -11.269   1.371  17.263  1.00  0.00           C  
ATOM   1551  C   LYS A 103     -11.500   0.137  18.141  1.00  0.00           C  
ATOM   1552  O   LYS A 103     -12.327   0.165  19.057  1.00  0.00           O  
ATOM   1553  CB  LYS A 103     -12.043   1.225  15.952  1.00  0.00           C  
ATOM   1554  CG  LYS A 103     -13.545   1.039  16.126  1.00  0.00           C  
ATOM   1555  CD  LYS A 103     -14.259   1.023  14.783  1.00  0.00           C  
ATOM   1556  CE  LYS A 103     -15.760   0.839  14.955  1.00  0.00           C  
ATOM   1557  NZ  LYS A 103     -16.472   0.821  13.648  1.00  0.00           N  
ATOM   1558  H   LYS A 103      -9.512   1.447  16.046  1.00  0.00           H  
ATOM   1559  HA  LYS A 103     -11.663   2.219  17.826  1.00  0.00           H  
ATOM   1560 1HB  LYS A 103     -11.885   2.110  15.335  1.00  0.00           H  
ATOM   1561 2HB  LYS A 103     -11.662   0.367  15.398  1.00  0.00           H  
ATOM   1562 1HG  LYS A 103     -13.738   0.098  16.642  1.00  0.00           H  
ATOM   1563 2HG  LYS A 103     -13.945   1.853  16.730  1.00  0.00           H  
ATOM   1564 1HD  LYS A 103     -14.073   1.962  14.260  1.00  0.00           H  
ATOM   1565 2HD  LYS A 103     -13.870   0.206  14.174  1.00  0.00           H  
ATOM   1566 1HE  LYS A 103     -15.954  -0.098  15.473  1.00  0.00           H  
ATOM   1567 2HE  LYS A 103     -16.159   1.653  15.560  1.00  0.00           H  
ATOM   1568 1HZ  LYS A 103     -17.462   0.698  13.805  1.00  0.00           H  
ATOM   1569 2HZ  LYS A 103     -16.313   1.695  13.166  1.00  0.00           H  
ATOM   1570 3HZ  LYS A 103     -16.124   0.058  13.085  1.00  0.00           H  
ATOM   1571  N   LEU A 104     -10.775  -0.944  17.870  1.00  0.00           N  
ATOM   1572  CA  LEU A 104     -11.006  -2.205  18.577  1.00  0.00           C  
ATOM   1573  C   LEU A 104     -10.035  -2.442  19.739  1.00  0.00           C  
ATOM   1574  O   LEU A 104     -10.324  -3.245  20.629  1.00  0.00           O  
ATOM   1575  CB  LEU A 104     -10.902  -3.373  17.589  1.00  0.00           C  
ATOM   1576  CG  LEU A 104     -11.856  -3.316  16.389  1.00  0.00           C  
ATOM   1577  CD1 LEU A 104     -11.570  -4.484  15.455  1.00  0.00           C  
ATOM   1578  CD2 LEU A 104     -13.294  -3.350  16.882  1.00  0.00           C  
ATOM   1579  H   LEU A 104     -10.053  -0.901  17.166  1.00  0.00           H  
ATOM   1580  HA  LEU A 104     -12.010  -2.185  19.001  1.00  0.00           H  
ATOM   1581 1HB  LEU A 104      -9.885  -3.411  17.201  1.00  0.00           H  
ATOM   1582 2HB  LEU A 104     -11.099  -4.302  18.124  1.00  0.00           H  
ATOM   1583  HG  LEU A 104     -11.685  -2.394  15.831  1.00  0.00           H  
ATOM   1584 1HD1 LEU A 104     -12.248  -4.444  14.603  1.00  0.00           H  
ATOM   1585 2HD1 LEU A 104     -10.539  -4.424  15.102  1.00  0.00           H  
ATOM   1586 3HD1 LEU A 104     -11.716  -5.422  15.990  1.00  0.00           H  
ATOM   1587 1HD2 LEU A 104     -13.973  -3.309  16.029  1.00  0.00           H  
ATOM   1588 2HD2 LEU A 104     -13.466  -4.272  17.438  1.00  0.00           H  
ATOM   1589 3HD2 LEU A 104     -13.477  -2.495  17.532  1.00  0.00           H  
ATOM   1590  N   GLY A 105      -8.889  -1.763  19.721  1.00  0.00           N  
ATOM   1591  CA  GLY A 105      -7.821  -2.027  20.673  1.00  0.00           C  
ATOM   1592  C   GLY A 105      -6.953  -3.236  20.342  1.00  0.00           C  
ATOM   1593  O   GLY A 105      -6.558  -3.988  21.237  1.00  0.00           O  
ATOM   1594  H   GLY A 105      -8.760  -1.043  19.023  1.00  0.00           H  
ATOM   1595 1HA  GLY A 105      -7.169  -1.155  20.740  1.00  0.00           H  
ATOM   1596 2HA  GLY A 105      -8.248  -2.183  21.663  1.00  0.00           H  
ATOM   1597  N   VAL A 106      -6.645  -3.428  19.056  1.00  0.00           N  
ATOM   1598  CA  VAL A 106      -5.927  -4.623  18.623  1.00  0.00           C  
ATOM   1599  C   VAL A 106      -4.676  -4.234  17.840  1.00  0.00           C  
ATOM   1600  O   VAL A 106      -4.489  -3.070  17.494  1.00  0.00           O  
ATOM   1601  CB  VAL A 106      -6.831  -5.509  17.746  1.00  0.00           C  
ATOM   1602  CG1 VAL A 106      -8.079  -5.922  18.513  1.00  0.00           C  
ATOM   1603  CG2 VAL A 106      -7.202  -4.768  16.470  1.00  0.00           C  
ATOM   1604  H   VAL A 106      -6.912  -2.737  18.370  1.00  0.00           H  
ATOM   1605  HA  VAL A 106      -5.593  -5.167  19.507  1.00  0.00           H  
ATOM   1606  HB  VAL A 106      -6.293  -6.423  17.493  1.00  0.00           H  
ATOM   1607 1HG1 VAL A 106      -8.706  -6.548  17.877  1.00  0.00           H  
ATOM   1608 2HG1 VAL A 106      -7.791  -6.482  19.402  1.00  0.00           H  
ATOM   1609 3HG1 VAL A 106      -8.635  -5.031  18.806  1.00  0.00           H  
ATOM   1610 1HG2 VAL A 106      -7.840  -5.401  15.854  1.00  0.00           H  
ATOM   1611 2HG2 VAL A 106      -7.735  -3.851  16.724  1.00  0.00           H  
ATOM   1612 3HG2 VAL A 106      -6.296  -4.520  15.917  1.00  0.00           H  
ATOM   1613  N   ASP A 107      -3.806  -5.200  17.573  1.00  0.00           N  
ATOM   1614  CA  ASP A 107      -2.622  -4.907  16.787  1.00  0.00           C  
ATOM   1615  C   ASP A 107      -2.919  -4.957  15.275  1.00  0.00           C  
ATOM   1616  O   ASP A 107      -4.057  -5.178  14.850  1.00  0.00           O  
ATOM   1617  CB  ASP A 107      -1.505  -5.892  17.136  1.00  0.00           C  
ATOM   1618  CG  ASP A 107      -1.866  -7.336  16.814  1.00  0.00           C  
ATOM   1619  OD1 ASP A 107      -2.835  -7.545  16.123  1.00  0.00           O  
ATOM   1620  OD2 ASP A 107      -1.171  -8.215  17.263  1.00  0.00           O  
ATOM   1621  H   ASP A 107      -3.955  -6.140  17.908  1.00  0.00           H  
ATOM   1622  HA  ASP A 107      -2.298  -3.889  17.017  1.00  0.00           H  
ATOM   1623 1HB  ASP A 107      -0.601  -5.628  16.585  1.00  0.00           H  
ATOM   1624 2HB  ASP A 107      -1.272  -5.819  18.198  1.00  0.00           H  
ATOM   1625  N   LEU A 108      -1.826  -4.756  14.331  1.00  0.00           N  
ATOM   1626  CA  LEU A 108      -2.028  -4.623  12.906  1.00  0.00           C  
ATOM   1627  C   LEU A 108      -2.322  -6.002  12.333  1.00  0.00           C  
ATOM   1628  O   LEU A 108      -3.048  -6.130  11.362  1.00  0.00           O  
ATOM   1629  CB  LEU A 108      -0.791  -4.013  12.234  1.00  0.00           C  
ATOM   1630  CG  LEU A 108      -0.760  -2.481  12.164  1.00  0.00           C  
ATOM   1631  CD1 LEU A 108      -1.871  -1.991  11.246  1.00  0.00           C  
ATOM   1632  CD2 LEU A 108      -0.913  -1.905  13.564  1.00  0.00           C  
ATOM   1633  H   LEU A 108      -0.892  -4.666  14.706  1.00  0.00           H  
ATOM   1634  HA  LEU A 108      -2.871  -3.952  12.737  1.00  0.00           H  
ATOM   1635 1HB  LEU A 108       0.095  -4.338  12.777  1.00  0.00           H  
ATOM   1636 2HB  LEU A 108      -0.727  -4.392  11.214  1.00  0.00           H  
ATOM   1637  HG  LEU A 108       0.190  -2.155  11.740  1.00  0.00           H  
ATOM   1638 1HD1 LEU A 108      -1.849  -0.902  11.197  1.00  0.00           H  
ATOM   1639 2HD1 LEU A 108      -1.726  -2.401  10.247  1.00  0.00           H  
ATOM   1640 3HD1 LEU A 108      -2.835  -2.316  11.636  1.00  0.00           H  
ATOM   1641 1HD2 LEU A 108      -0.890  -0.816  13.515  1.00  0.00           H  
ATOM   1642 2HD2 LEU A 108      -1.864  -2.229  13.989  1.00  0.00           H  
ATOM   1643 3HD2 LEU A 108      -0.096  -2.257  14.194  1.00  0.00           H  
ATOM   1644  N   LEU A 109      -1.757  -7.030  12.954  1.00  0.00           N  
ATOM   1645  CA  LEU A 109      -1.970  -8.403  12.514  1.00  0.00           C  
ATOM   1646  C   LEU A 109      -3.415  -8.838  12.713  1.00  0.00           C  
ATOM   1647  O   LEU A 109      -4.011  -9.465  11.838  1.00  0.00           O  
ATOM   1648  CB  LEU A 109      -1.037  -9.352  13.277  1.00  0.00           C  
ATOM   1649  CG  LEU A 109      -1.115 -10.829  12.873  1.00  0.00           C  
ATOM   1650  CD1 LEU A 109      -0.715 -10.978  11.411  1.00  0.00           C  
ATOM   1651  CD2 LEU A 109      -0.207 -11.652  13.775  1.00  0.00           C  
ATOM   1652  H   LEU A 109      -1.165  -6.856  13.754  1.00  0.00           H  
ATOM   1653  HA  LEU A 109      -1.744  -8.463  11.449  1.00  0.00           H  
ATOM   1654 1HB  LEU A 109      -0.010  -9.022  13.129  1.00  0.00           H  
ATOM   1655 2HB  LEU A 109      -1.268  -9.286  14.340  1.00  0.00           H  
ATOM   1656  HG  LEU A 109      -2.142 -11.181  12.974  1.00  0.00           H  
ATOM   1657 1HD1 LEU A 109      -0.771 -12.028  11.124  1.00  0.00           H  
ATOM   1658 2HD1 LEU A 109      -1.393 -10.395  10.787  1.00  0.00           H  
ATOM   1659 3HD1 LEU A 109       0.304 -10.619  11.275  1.00  0.00           H  
ATOM   1660 1HD2 LEU A 109      -0.263 -12.702  13.488  1.00  0.00           H  
ATOM   1661 2HD2 LEU A 109       0.821 -11.302  13.673  1.00  0.00           H  
ATOM   1662 3HD2 LEU A 109      -0.527 -11.541  14.811  1.00  0.00           H  
ATOM   1663  N   THR A 110      -3.989  -8.512  13.860  1.00  0.00           N  
ATOM   1664  CA  THR A 110      -5.415  -8.768  14.059  1.00  0.00           C  
ATOM   1665  C   THR A 110      -6.342  -7.950  13.151  1.00  0.00           C  
ATOM   1666  O   THR A 110      -7.306  -8.476  12.597  1.00  0.00           O  
ATOM   1667  CB  THR A 110      -5.798  -8.505  15.526  1.00  0.00           C  
ATOM   1668  OG1 THR A 110      -4.991  -9.320  16.387  1.00  0.00           O  
ATOM   1669  CG2 THR A 110      -7.266  -8.828  15.761  1.00  0.00           C  
ATOM   1670  H   THR A 110      -3.459  -8.088  14.605  1.00  0.00           H  
ATOM   1671  HA  THR A 110      -5.608  -9.817  13.825  1.00  0.00           H  
ATOM   1672  HB  THR A 110      -5.619  -7.458  15.768  1.00  0.00           H  
ATOM   1673  HG1 THR A 110      -4.101  -8.959  16.425  1.00  0.00           H  
ATOM   1674 1HG2 THR A 110      -7.519  -8.636  16.804  1.00  0.00           H  
ATOM   1675 2HG2 THR A 110      -7.884  -8.202  15.117  1.00  0.00           H  
ATOM   1676 3HG2 THR A 110      -7.450  -9.877  15.531  1.00  0.00           H  
ATOM   1677  N   ALA A 111      -6.101  -6.536  12.930  1.00  0.00           N  
ATOM   1678  CA  ALA A 111      -6.850  -5.612  12.083  1.00  0.00           C  
ATOM   1679  C   ALA A 111      -6.782  -6.108  10.639  1.00  0.00           C  
ATOM   1680  O   ALA A 111      -7.744  -6.024   9.896  1.00  0.00           O  
ATOM   1681  CB  ALA A 111      -6.299  -4.199  12.197  1.00  0.00           C  
ATOM   1682  H   ALA A 111      -5.321  -6.188  13.467  1.00  0.00           H  
ATOM   1683  HA  ALA A 111      -7.888  -5.610  12.418  1.00  0.00           H  
ATOM   1684 1HB  ALA A 111      -6.874  -3.532  11.557  1.00  0.00           H  
ATOM   1685 2HB  ALA A 111      -6.372  -3.862  13.231  1.00  0.00           H  
ATOM   1686 3HB  ALA A 111      -5.256  -4.189  11.885  1.00  0.00           H  
ATOM   1687  N   ALA A 112      -5.482  -6.637  10.087  1.00  0.00           N  
ATOM   1688  CA  ALA A 112      -5.285  -7.192   8.750  1.00  0.00           C  
ATOM   1689  C   ALA A 112      -6.136  -8.413   8.532  1.00  0.00           C  
ATOM   1690  O   ALA A 112      -6.608  -8.664   7.425  1.00  0.00           O  
ATOM   1691  CB  ALA A 112      -3.819  -7.532   8.521  1.00  0.00           C  
ATOM   1692  H   ALA A 112      -4.697  -6.591  10.721  1.00  0.00           H  
ATOM   1693  HA  ALA A 112      -5.591  -6.440   8.023  1.00  0.00           H  
ATOM   1694 1HB  ALA A 112      -3.695  -7.951   7.523  1.00  0.00           H  
ATOM   1695 2HB  ALA A 112      -3.217  -6.627   8.613  1.00  0.00           H  
ATOM   1696 3HB  ALA A 112      -3.494  -8.260   9.264  1.00  0.00           H  
ATOM   1697  N   LEU A 113      -6.329  -9.384   9.596  1.00  0.00           N  
ATOM   1698  CA  LEU A 113      -7.205 -10.549   9.526  1.00  0.00           C  
ATOM   1699  C   LEU A 113      -8.678 -10.190   9.310  1.00  0.00           C  
ATOM   1700  O   LEU A 113      -9.382 -10.846   8.544  1.00  0.00           O  
ATOM   1701  CB  LEU A 113      -7.067 -11.370  10.814  1.00  0.00           C  
ATOM   1702  CG  LEU A 113      -7.866 -12.678  10.859  1.00  0.00           C  
ATOM   1703  CD1 LEU A 113      -7.393 -13.602   9.744  1.00  0.00           C  
ATOM   1704  CD2 LEU A 113      -7.695 -13.333  12.221  1.00  0.00           C  
ATOM   1705  H   LEU A 113      -5.791  -9.223  10.435  1.00  0.00           H  
ATOM   1706  HA  LEU A 113      -6.896 -11.164   8.683  1.00  0.00           H  
ATOM   1707 1HB  LEU A 113      -6.016 -11.620  10.956  1.00  0.00           H  
ATOM   1708 2HB  LEU A 113      -7.389 -10.756  11.655  1.00  0.00           H  
ATOM   1709  HG  LEU A 113      -8.922 -12.465  10.688  1.00  0.00           H  
ATOM   1710 1HD1 LEU A 113      -7.962 -14.531   9.776  1.00  0.00           H  
ATOM   1711 2HD1 LEU A 113      -7.545 -13.117   8.780  1.00  0.00           H  
ATOM   1712 3HD1 LEU A 113      -6.335 -13.820   9.878  1.00  0.00           H  
ATOM   1713 1HD2 LEU A 113      -8.264 -14.262  12.253  1.00  0.00           H  
ATOM   1714 2HD2 LEU A 113      -6.640 -13.548  12.392  1.00  0.00           H  
ATOM   1715 3HD2 LEU A 113      -8.058 -12.659  12.997  1.00  0.00           H  
ATOM   1716  N   ALA A 114      -9.142  -9.146   9.990  1.00  0.00           N  
ATOM   1717  CA  ALA A 114     -10.503  -8.650   9.787  1.00  0.00           C  
ATOM   1718  C   ALA A 114     -10.704  -8.178   8.346  1.00  0.00           C  
ATOM   1719  O   ALA A 114     -11.757  -8.408   7.749  1.00  0.00           O  
ATOM   1720  CB  ALA A 114     -10.808  -7.523  10.763  1.00  0.00           C  
ATOM   1721  H   ALA A 114      -8.546  -8.682  10.662  1.00  0.00           H  
ATOM   1722  HA  ALA A 114     -11.193  -9.473   9.970  1.00  0.00           H  
ATOM   1723 1HB  ALA A 114     -11.824  -7.164  10.596  1.00  0.00           H  
ATOM   1724 2HB  ALA A 114     -10.713  -7.890  11.783  1.00  0.00           H  
ATOM   1725 3HB  ALA A 114     -10.106  -6.705  10.605  1.00  0.00           H  
ATOM   1726  N   LEU A 115      -9.661  -7.488   7.744  1.00  0.00           N  
ATOM   1727  CA  LEU A 115      -9.782  -7.041   6.365  1.00  0.00           C  
ATOM   1728  C   LEU A 115      -9.836  -8.228   5.420  1.00  0.00           C  
ATOM   1729  O   LEU A 115     -10.622  -8.244   4.472  1.00  0.00           O  
ATOM   1730  CB  LEU A 115      -8.602  -6.133   5.995  1.00  0.00           C  
ATOM   1731  CG  LEU A 115      -8.536  -4.791   6.735  1.00  0.00           C  
ATOM   1732  CD1 LEU A 115      -7.229  -4.087   6.396  1.00  0.00           C  
ATOM   1733  CD2 LEU A 115      -9.734  -3.938   6.346  1.00  0.00           C  
ATOM   1734  H   LEU A 115      -8.812  -7.289   8.254  1.00  0.00           H  
ATOM   1735  HA  LEU A 115     -10.715  -6.488   6.269  1.00  0.00           H  
ATOM   1736 1HB  LEU A 115      -7.675  -6.668   6.195  1.00  0.00           H  
ATOM   1737 2HB  LEU A 115      -8.650  -5.921   4.926  1.00  0.00           H  
ATOM   1738  HG  LEU A 115      -8.550  -4.969   7.810  1.00  0.00           H  
ATOM   1739 1HD1 LEU A 115      -7.182  -3.135   6.922  1.00  0.00           H  
ATOM   1740 2HD1 LEU A 115      -6.390  -4.712   6.702  1.00  0.00           H  
ATOM   1741 3HD1 LEU A 115      -7.179  -3.912   5.322  1.00  0.00           H  
ATOM   1742 1HD2 LEU A 115      -9.687  -2.984   6.873  1.00  0.00           H  
ATOM   1743 2HD2 LEU A 115      -9.720  -3.759   5.272  1.00  0.00           H  
ATOM   1744 3HD2 LEU A 115     -10.653  -4.457   6.616  1.00  0.00           H  
ATOM   1745  N   LEU A 116      -8.977  -9.188   5.730  1.00  0.00           N  
ATOM   1746  CA  LEU A 116      -8.940 -10.402   4.910  1.00  0.00           C  
ATOM   1747  C   LEU A 116     -10.259 -11.182   5.040  1.00  0.00           C  
ATOM   1748  O   LEU A 116     -10.775 -11.715   4.056  1.00  0.00           O  
ATOM   1749  CB  LEU A 116      -7.762 -11.291   5.327  1.00  0.00           C  
ATOM   1750  CG  LEU A 116      -6.376 -10.816   4.871  1.00  0.00           C  
ATOM   1751  CD1 LEU A 116      -5.303 -11.513   5.696  1.00  0.00           C  
ATOM   1752  CD2 LEU A 116      -6.202 -11.108   3.388  1.00  0.00           C  
ATOM   1753  H   LEU A 116      -8.348  -9.107   6.515  1.00  0.00           H  
ATOM   1754  HA  LEU A 116      -8.823 -10.104   3.869  1.00  0.00           H  
ATOM   1755 1HB  LEU A 116      -7.747 -11.360   6.413  1.00  0.00           H  
ATOM   1756 2HB  LEU A 116      -7.920 -12.290   4.921  1.00  0.00           H  
ATOM   1757  HG  LEU A 116      -6.285  -9.743   5.043  1.00  0.00           H  
ATOM   1758 1HD1 LEU A 116      -4.319 -11.175   5.373  1.00  0.00           H  
ATOM   1759 2HD1 LEU A 116      -5.440 -11.270   6.750  1.00  0.00           H  
ATOM   1760 3HD1 LEU A 116      -5.381 -12.590   5.558  1.00  0.00           H  
ATOM   1761 1HD2 LEU A 116      -5.217 -10.770   3.064  1.00  0.00           H  
ATOM   1762 2HD2 LEU A 116      -6.292 -12.181   3.216  1.00  0.00           H  
ATOM   1763 3HD2 LEU A 116      -6.971 -10.583   2.821  1.00  0.00           H  
ATOM   1764  N   THR A 117     -10.781 -11.238   6.247  1.00  0.00           N  
ATOM   1765  CA  THR A 117     -12.046 -11.917   6.480  1.00  0.00           C  
ATOM   1766  C   THR A 117     -13.193 -11.326   5.648  1.00  0.00           C  
ATOM   1767  O   THR A 117     -13.956 -12.060   5.020  1.00  0.00           O  
ATOM   1768  CB  THR A 117     -12.416 -11.866   7.973  1.00  0.00           C  
ATOM   1769  OG1 THR A 117     -11.400 -12.522   8.742  1.00  0.00           O  
ATOM   1770  CG2 THR A 117     -13.752 -12.554   8.214  1.00  0.00           C  
ATOM   1771  H   THR A 117     -10.303 -10.807   7.025  1.00  0.00           H  
ATOM   1772  HA  THR A 117     -11.932 -12.957   6.179  1.00  0.00           H  
ATOM   1773  HB  THR A 117     -12.485 -10.829   8.297  1.00  0.00           H  
ATOM   1774  HG1 THR A 117     -10.600 -11.993   8.730  1.00  0.00           H  
ATOM   1775 1HG2 THR A 117     -13.997 -12.508   9.275  1.00  0.00           H  
ATOM   1776 2HG2 THR A 117     -14.529 -12.049   7.640  1.00  0.00           H  
ATOM   1777 3HG2 THR A 117     -13.688 -13.594   7.901  1.00  0.00           H  
ATOM   1778  N   ALA A 118     -13.427  -9.875   5.561  1.00  0.00           N  
ATOM   1779  CA  ALA A 118     -14.438  -9.188   4.771  1.00  0.00           C  
ATOM   1780  C   ALA A 118     -14.319  -9.553   3.272  1.00  0.00           C  
ATOM   1781  O   ALA A 118     -15.328  -9.740   2.586  1.00  0.00           O  
ATOM   1782  CB  ALA A 118     -14.336  -7.685   4.984  1.00  0.00           C  
ATOM   1783  H   ALA A 118     -12.814  -9.334   6.156  1.00  0.00           H  
ATOM   1784  HA  ALA A 118     -15.418  -9.528   5.105  1.00  0.00           H  
ATOM   1785 1HB  ALA A 118     -15.099  -7.181   4.386  1.00  0.00           H  
ATOM   1786 2HB  ALA A 118     -14.492  -7.455   6.038  1.00  0.00           H  
ATOM   1787 3HB  ALA A 118     -13.349  -7.339   4.676  1.00  0.00           H  
ATOM   1788  N   ALA A 119     -13.018  -9.633   2.714  1.00  0.00           N  
ATOM   1789  CA  ALA A 119     -12.734  -9.998   1.326  1.00  0.00           C  
ATOM   1790  C   ALA A 119     -13.145 -11.432   0.988  1.00  0.00           C  
ATOM   1791  O   ALA A 119     -13.619 -11.710  -0.113  1.00  0.00           O  
ATOM   1792  CB  ALA A 119     -11.256  -9.812   1.021  1.00  0.00           C  
ATOM   1793  H   ALA A 119     -12.260  -9.327   3.307  1.00  0.00           H  
ATOM   1794  HA  ALA A 119     -13.314  -9.341   0.678  1.00  0.00           H  
ATOM   1795 1HB  ALA A 119     -11.060 -10.087  -0.015  1.00  0.00           H  
ATOM   1796 2HB  ALA A 119     -10.980  -8.769   1.176  1.00  0.00           H  
ATOM   1797 3HB  ALA A 119     -10.665 -10.446   1.681  1.00  0.00           H  
ATOM   1798  N   LYS A 120     -12.963 -12.378   1.958  1.00  0.00           N  
ATOM   1799  CA  LYS A 120     -13.315 -13.774   1.724  1.00  0.00           C  
ATOM   1800  C   LYS A 120     -14.775 -14.087   2.011  1.00  0.00           C  
ATOM   1801  O   LYS A 120     -15.373 -14.948   1.364  1.00  0.00           O  
ATOM   1802  CB  LYS A 120     -12.422 -14.684   2.570  1.00  0.00           C  
ATOM   1803  CG  LYS A 120     -10.945 -14.636   2.202  1.00  0.00           C  
ATOM   1804  CD  LYS A 120     -10.707 -15.184   0.803  1.00  0.00           C  
ATOM   1805  CE  LYS A 120      -9.220 -15.302   0.500  1.00  0.00           C  
ATOM   1806  NZ  LYS A 120      -8.971 -15.771  -0.891  1.00  0.00           N  
ATOM   1807  H   LYS A 120     -12.576 -12.110   2.853  1.00  0.00           H  
ATOM   1808  HA  LYS A 120     -13.128 -14.007   0.676  1.00  0.00           H  
ATOM   1809 1HB  LYS A 120     -12.514 -14.409   3.621  1.00  0.00           H  
ATOM   1810 2HB  LYS A 120     -12.758 -15.717   2.471  1.00  0.00           H  
ATOM   1811 1HG  LYS A 120     -10.593 -13.604   2.244  1.00  0.00           H  
ATOM   1812 2HG  LYS A 120     -10.373 -15.226   2.916  1.00  0.00           H  
ATOM   1813 1HD  LYS A 120     -11.167 -16.169   0.714  1.00  0.00           H  
ATOM   1814 2HD  LYS A 120     -11.165 -14.520   0.069  1.00  0.00           H  
ATOM   1815 1HE  LYS A 120      -8.743 -14.332   0.634  1.00  0.00           H  
ATOM   1816 2HE  LYS A 120      -8.762 -16.006   1.194  1.00  0.00           H  
ATOM   1817 1HZ  LYS A 120      -7.976 -15.836  -1.051  1.00  0.00           H  
ATOM   1818 2HZ  LYS A 120      -9.393 -16.679  -1.021  1.00  0.00           H  
ATOM   1819 3HZ  LYS A 120      -9.374 -15.115  -1.545  1.00  0.00           H  
ATOM   1820  N   LEU A 121     -15.347 -13.381   2.986  1.00  0.00           N  
ATOM   1821  CA  LEU A 121     -16.744 -13.557   3.391  1.00  0.00           C  
ATOM   1822  C   LEU A 121     -17.682 -12.863   2.420  1.00  0.00           C  
ATOM   1823  O   LEU A 121     -18.794 -13.314   2.192  1.00  0.00           O  
ATOM   1824  CB  LEU A 121     -16.966 -13.007   4.805  1.00  0.00           C  
ATOM   1825  CG  LEU A 121     -16.757 -14.007   5.949  1.00  0.00           C  
ATOM   1826  CD1 LEU A 121     -17.942 -14.961   6.013  1.00  0.00           C  
ATOM   1827  CD2 LEU A 121     -15.457 -14.766   5.730  1.00  0.00           C  
ATOM   1828  H   LEU A 121     -14.778 -12.700   3.466  1.00  0.00           H  
ATOM   1829  HA  LEU A 121     -16.965 -14.624   3.416  1.00  0.00           H  
ATOM   1830 1HB  LEU A 121     -16.282 -12.174   4.965  1.00  0.00           H  
ATOM   1831 2HB  LEU A 121     -17.986 -12.631   4.876  1.00  0.00           H  
ATOM   1832  HG  LEU A 121     -16.709 -13.471   6.897  1.00  0.00           H  
ATOM   1833 1HD1 LEU A 121     -17.794 -15.672   6.826  1.00  0.00           H  
ATOM   1834 2HD1 LEU A 121     -18.856 -14.394   6.191  1.00  0.00           H  
ATOM   1835 3HD1 LEU A 121     -18.027 -15.501   5.071  1.00  0.00           H  
ATOM   1836 1HD2 LEU A 121     -15.308 -15.477   6.543  1.00  0.00           H  
ATOM   1837 2HD2 LEU A 121     -15.505 -15.304   4.782  1.00  0.00           H  
ATOM   1838 3HD2 LEU A 121     -14.624 -14.062   5.705  1.00  0.00           H  
ATOM   1839  N   GLY A 122     -17.279 -11.664   1.681  1.00  0.00           N  
ATOM   1840  CA  GLY A 122     -18.074 -10.885   0.767  1.00  0.00           C  
ATOM   1841  C   GLY A 122     -18.929  -9.870   1.486  1.00  0.00           C  
ATOM   1842  O   GLY A 122     -19.948  -9.443   0.954  1.00  0.00           O  
ATOM   1843  H   GLY A 122     -16.327 -11.382   1.869  1.00  0.00           H  
ATOM   1844 1HA  GLY A 122     -17.420 -10.371   0.064  1.00  0.00           H  
ATOM   1845 2HA  GLY A 122     -18.713 -11.548   0.186  1.00  0.00           H  
ATOM   1846  N   THR A 123     -18.490  -9.303   2.643  1.00  0.00           N  
ATOM   1847  CA  THR A 123     -19.155  -8.362   3.535  1.00  0.00           C  
ATOM   1848  C   THR A 123     -18.306  -7.104   3.663  1.00  0.00           C  
ATOM   1849  O   THR A 123     -17.199  -7.039   3.119  1.00  0.00           O  
ATOM   1850  CB  THR A 123     -19.404  -8.976   4.926  1.00  0.00           C  
ATOM   1851  OG1 THR A 123     -18.153  -9.144   5.606  1.00  0.00           O  
ATOM   1852  CG2 THR A 123     -20.093 -10.325   4.798  1.00  0.00           C  
ATOM   1853  H   THR A 123     -17.543  -9.594   2.849  1.00  0.00           H  
ATOM   1854  HA  THR A 123     -20.141  -8.137   3.128  1.00  0.00           H  
ATOM   1855  HB  THR A 123     -20.032  -8.306   5.511  1.00  0.00           H  
ATOM   1856  HG1 THR A 123     -17.828  -8.288   5.894  1.00  0.00           H  
ATOM   1857 1HG2 THR A 123     -20.261 -10.744   5.790  1.00  0.00           H  
ATOM   1858 2HG2 THR A 123     -21.050 -10.198   4.290  1.00  0.00           H  
ATOM   1859 3HG2 THR A 123     -19.464 -11.002   4.221  1.00  0.00           H  
ATOM   1860  N   THR A 124     -18.798  -6.111   4.393  1.00  0.00           N  
ATOM   1861  CA  THR A 124     -17.994  -4.922   4.619  1.00  0.00           C  
ATOM   1862  C   THR A 124     -16.998  -5.239   5.724  1.00  0.00           C  
ATOM   1863  O   THR A 124     -17.109  -6.270   6.401  1.00  0.00           O  
ATOM   1864  CB  THR A 124     -18.855  -3.705   5.002  1.00  0.00           C  
ATOM   1865  OG1 THR A 124     -19.444  -3.919   6.292  1.00  0.00           O  
ATOM   1866  CG2 THR A 124     -19.957  -3.488   3.977  1.00  0.00           C  
ATOM   1867  H   THR A 124     -19.724  -6.163   4.795  1.00  0.00           H  
ATOM   1868  HA  THR A 124     -17.540  -4.626   3.672  1.00  0.00           H  
ATOM   1869  HB  THR A 124     -18.228  -2.814   5.046  1.00  0.00           H  
ATOM   1870  HG1 THR A 124     -19.799  -3.091   6.622  1.00  0.00           H  
ATOM   1871 1HG2 THR A 124     -20.556  -2.623   4.263  1.00  0.00           H  
ATOM   1872 2HG2 THR A 124     -19.513  -3.313   2.997  1.00  0.00           H  
ATOM   1873 3HG2 THR A 124     -20.594  -4.371   3.934  1.00  0.00           H  
ATOM   1874  N   VAL A 125     -16.038  -4.342   5.926  1.00  0.00           N  
ATOM   1875  CA  VAL A 125     -15.042  -4.539   6.963  1.00  0.00           C  
ATOM   1876  C   VAL A 125     -15.722  -4.498   8.321  1.00  0.00           C  
ATOM   1877  O   VAL A 125     -15.465  -5.354   9.177  1.00  0.00           O  
ATOM   1878  CB  VAL A 125     -13.952  -3.453   6.889  1.00  0.00           C  
ATOM   1879  CG1 VAL A 125     -13.016  -3.556   8.084  1.00  0.00           C  
ATOM   1880  CG2 VAL A 125     -13.179  -3.583   5.586  1.00  0.00           C  
ATOM   1881  H   VAL A 125     -15.996  -3.512   5.355  1.00  0.00           H  
ATOM   1882  HA  VAL A 125     -14.592  -5.523   6.830  1.00  0.00           H  
ATOM   1883  HB  VAL A 125     -14.426  -2.472   6.935  1.00  0.00           H  
ATOM   1884 1HG1 VAL A 125     -12.252  -2.781   8.016  1.00  0.00           H  
ATOM   1885 2HG1 VAL A 125     -13.585  -3.424   9.004  1.00  0.00           H  
ATOM   1886 3HG1 VAL A 125     -12.538  -4.535   8.089  1.00  0.00           H  
ATOM   1887 1HG2 VAL A 125     -12.411  -2.812   5.540  1.00  0.00           H  
ATOM   1888 2HG2 VAL A 125     -12.710  -4.566   5.537  1.00  0.00           H  
ATOM   1889 3HG2 VAL A 125     -13.862  -3.465   4.744  1.00  0.00           H  
ATOM   1890  N   GLU A 126     -16.626  -3.532   8.501  1.00  0.00           N  
ATOM   1891  CA  GLU A 126     -17.350  -3.376   9.764  1.00  0.00           C  
ATOM   1892  C   GLU A 126     -18.217  -4.588  10.074  1.00  0.00           C  
ATOM   1893  O   GLU A 126     -18.356  -4.981  11.226  1.00  0.00           O  
ATOM   1894  CB  GLU A 126     -18.222  -2.119   9.725  1.00  0.00           C  
ATOM   1895  CG  GLU A 126     -18.973  -1.834  11.018  1.00  0.00           C  
ATOM   1896  CD  GLU A 126     -18.058  -1.526  12.170  1.00  0.00           C  
ATOM   1897  OE1 GLU A 126     -16.923  -1.192  11.930  1.00  0.00           O  
ATOM   1898  OE2 GLU A 126     -18.495  -1.624  13.293  1.00  0.00           O  
ATOM   1899  H   GLU A 126     -16.814  -2.894   7.743  1.00  0.00           H  
ATOM   1900  HA  GLU A 126     -16.622  -3.287  10.571  1.00  0.00           H  
ATOM   1901 1HB  GLU A 126     -17.600  -1.252   9.502  1.00  0.00           H  
ATOM   1902 2HB  GLU A 126     -18.956  -2.210   8.925  1.00  0.00           H  
ATOM   1903 1HG  GLU A 126     -19.638  -0.986  10.860  1.00  0.00           H  
ATOM   1904 2HG  GLU A 126     -19.585  -2.700  11.268  1.00  0.00           H  
ATOM   1905  N   GLU A 127     -18.939  -5.257   8.998  1.00  0.00           N  
ATOM   1906  CA  GLU A 127     -19.771  -6.442   9.185  1.00  0.00           C  
ATOM   1907  C   GLU A 127     -18.904  -7.622   9.614  1.00  0.00           C  
ATOM   1908  O   GLU A 127     -19.295  -8.393  10.487  1.00  0.00           O  
ATOM   1909  CB  GLU A 127     -20.525  -6.781   7.898  1.00  0.00           C  
ATOM   1910  CG  GLU A 127     -21.679  -5.840   7.579  1.00  0.00           C  
ATOM   1911  CD  GLU A 127     -22.298  -6.108   6.235  1.00  0.00           C  
ATOM   1912  OE1 GLU A 127     -21.569  -6.341   5.301  1.00  0.00           O  
ATOM   1913  OE2 GLU A 127     -23.502  -6.080   6.142  1.00  0.00           O  
ATOM   1914  H   GLU A 127     -18.887  -4.830   8.085  1.00  0.00           H  
ATOM   1915  HA  GLU A 127     -20.496  -6.233   9.970  1.00  0.00           H  
ATOM   1916 1HB  GLU A 127     -19.834  -6.759   7.054  1.00  0.00           H  
ATOM   1917 2HB  GLU A 127     -20.927  -7.792   7.966  1.00  0.00           H  
ATOM   1918 1HG  GLU A 127     -22.443  -5.948   8.347  1.00  0.00           H  
ATOM   1919 2HG  GLU A 127     -21.317  -4.813   7.608  1.00  0.00           H  
ATOM   1920  N   ALA A 128     -17.723  -7.755   9.013  1.00  0.00           N  
ATOM   1921  CA  ALA A 128     -16.832  -8.855   9.355  1.00  0.00           C  
ATOM   1922  C   ALA A 128     -16.419  -8.803  10.837  1.00  0.00           C  
ATOM   1923  O   ALA A 128     -16.366  -9.835  11.521  1.00  0.00           O  
ATOM   1924  CB  ALA A 128     -15.609  -8.872   8.425  1.00  0.00           C  
ATOM   1925  H   ALA A 128     -17.434  -7.089   8.310  1.00  0.00           H  
ATOM   1926  HA  ALA A 128     -17.382  -9.788   9.230  1.00  0.00           H  
ATOM   1927 1HB  ALA A 128     -14.957  -9.703   8.699  1.00  0.00           H  
ATOM   1928 2HB  ALA A 128     -15.938  -8.997   7.392  1.00  0.00           H  
ATOM   1929 3HB  ALA A 128     -15.064  -7.936   8.522  1.00  0.00           H  
ATOM   1930  N   VAL A 129     -16.126  -7.596  11.315  1.00  0.00           N  
ATOM   1931  CA  VAL A 129     -15.717  -7.358  12.696  1.00  0.00           C  
ATOM   1932  C   VAL A 129     -16.882  -7.613  13.644  1.00  0.00           C  
ATOM   1933  O   VAL A 129     -16.733  -8.298  14.646  1.00  0.00           O  
ATOM   1934  CB  VAL A 129     -15.216  -5.913  12.870  1.00  0.00           C  
ATOM   1935  CG1 VAL A 129     -14.996  -5.599  14.343  1.00  0.00           C  
ATOM   1936  CG2 VAL A 129     -13.933  -5.709  12.078  1.00  0.00           C  
ATOM   1937  H   VAL A 129     -16.195  -6.811  10.683  1.00  0.00           H  
ATOM   1938  HA  VAL A 129     -14.901  -8.041  12.937  1.00  0.00           H  
ATOM   1939  HB  VAL A 129     -15.981  -5.226  12.507  1.00  0.00           H  
ATOM   1940 1HG1 VAL A 129     -14.642  -4.573  14.448  1.00  0.00           H  
ATOM   1941 2HG1 VAL A 129     -15.934  -5.716  14.885  1.00  0.00           H  
ATOM   1942 3HG1 VAL A 129     -14.252  -6.282  14.753  1.00  0.00           H  
ATOM   1943 1HG2 VAL A 129     -13.585  -4.685  12.206  1.00  0.00           H  
ATOM   1944 2HG2 VAL A 129     -13.171  -6.399  12.438  1.00  0.00           H  
ATOM   1945 3HG2 VAL A 129     -14.125  -5.899  11.022  1.00  0.00           H  
ATOM   1946  N   GLN A 130     -18.052  -7.066  13.307  1.00  0.00           N  
ATOM   1947  CA  GLN A 130     -19.262  -7.259  14.111  1.00  0.00           C  
ATOM   1948  C   GLN A 130     -19.710  -8.725  14.220  1.00  0.00           C  
ATOM   1949  O   GLN A 130     -20.125  -9.180  15.286  1.00  0.00           O  
ATOM   1950  CB  GLN A 130     -20.404  -6.421  13.530  1.00  0.00           C  
ATOM   1951  CG  GLN A 130     -20.233  -4.923  13.715  1.00  0.00           C  
ATOM   1952  CD  GLN A 130     -21.341  -4.128  13.051  1.00  0.00           C  
ATOM   1953  OE1 GLN A 130     -22.253  -4.695  12.443  1.00  0.00           O  
ATOM   1954  NE2 GLN A 130     -21.269  -2.806  13.163  1.00  0.00           N  
ATOM   1955  H   GLN A 130     -18.102  -6.502  12.471  1.00  0.00           H  
ATOM   1956  HA  GLN A 130     -19.061  -6.918  15.126  1.00  0.00           H  
ATOM   1957 1HB  GLN A 130     -20.495  -6.620  12.463  1.00  0.00           H  
ATOM   1958 2HB  GLN A 130     -21.344  -6.712  13.999  1.00  0.00           H  
ATOM   1959 1HG  GLN A 130     -20.240  -4.695  14.781  1.00  0.00           H  
ATOM   1960 2HG  GLN A 130     -19.283  -4.619  13.275  1.00  0.00           H  
ATOM   1961 1HE2 GLN A 130     -21.972  -2.229  12.745  1.00  0.00           H  
ATOM   1962 2HE2 GLN A 130     -20.512  -2.387  13.665  1.00  0.00           H  
ATOM   1963  N   GLU A 131     -19.635  -9.483  13.128  1.00  0.00           N  
ATOM   1964  CA  GLU A 131     -19.993 -10.901  13.191  1.00  0.00           C  
ATOM   1965  C   GLU A 131     -18.974 -11.667  14.043  1.00  0.00           C  
ATOM   1966  O   GLU A 131     -19.340 -12.542  14.828  1.00  0.00           O  
ATOM   1967  CB  GLU A 131     -20.063 -11.502  11.785  1.00  0.00           C  
ATOM   1968  CG  GLU A 131     -21.222 -10.992  10.941  1.00  0.00           C  
ATOM   1969  CD  GLU A 131     -22.561 -11.228  11.581  1.00  0.00           C  
ATOM   1970  OE1 GLU A 131     -22.886 -12.363  11.835  1.00  0.00           O  
ATOM   1971  OE2 GLU A 131     -23.262 -10.271  11.816  1.00  0.00           O  
ATOM   1972  H   GLU A 131     -19.332  -9.091  12.248  1.00  0.00           H  
ATOM   1973  HA  GLU A 131     -20.974 -10.990  13.658  1.00  0.00           H  
ATOM   1974 1HB  GLU A 131     -19.138 -11.286  11.251  1.00  0.00           H  
ATOM   1975 2HB  GLU A 131     -20.154 -12.586  11.858  1.00  0.00           H  
ATOM   1976 1HG  GLU A 131     -21.094  -9.922  10.776  1.00  0.00           H  
ATOM   1977 2HG  GLU A 131     -21.196 -11.486   9.971  1.00  0.00           H  
ATOM   1978  N   ALA A 132     -17.702 -11.327  13.878  1.00  0.00           N  
ATOM   1979  CA  ALA A 132     -16.642 -11.927  14.680  1.00  0.00           C  
ATOM   1980  C   ALA A 132     -16.825 -11.577  16.159  1.00  0.00           C  
ATOM   1981  O   ALA A 132     -16.578 -12.412  17.021  1.00  0.00           O  
ATOM   1982  CB  ALA A 132     -15.282 -11.498  14.174  1.00  0.00           C  
ATOM   1983  H   ALA A 132     -17.459 -10.638  13.179  1.00  0.00           H  
ATOM   1984  HA  ALA A 132     -16.724 -13.009  14.594  1.00  0.00           H  
ATOM   1985 1HB  ALA A 132     -14.505 -11.958  14.787  1.00  0.00           H  
ATOM   1986 2HB  ALA A 132     -15.162 -11.817  13.139  1.00  0.00           H  
ATOM   1987 3HB  ALA A 132     -15.196 -10.416  14.234  1.00  0.00           H  
ATOM   1988  N   LEU A 133     -17.262 -10.180  16.601  1.00  0.00           N  
ATOM   1989  CA  LEU A 133     -17.550  -9.832  18.001  1.00  0.00           C  
ATOM   1990  C   LEU A 133     -18.746 -10.602  18.605  1.00  0.00           C  
ATOM   1991  O   LEU A 133     -18.782 -10.842  19.812  1.00  0.00           O  
ATOM   1992  CB  LEU A 133     -17.816  -8.325  18.106  1.00  0.00           C  
ATOM   1993  CG  LEU A 133     -16.610  -7.417  17.839  1.00  0.00           C  
ATOM   1994  CD1 LEU A 133     -17.077  -5.971  17.734  1.00  0.00           C  
ATOM   1995  CD2 LEU A 133     -15.591  -7.583  18.957  1.00  0.00           C  
ATOM   1996  H   LEU A 133     -17.370  -9.473  15.886  1.00  0.00           H  
ATOM   1997  HA  LEU A 133     -16.698 -10.130  18.612  1.00  0.00           H  
ATOM   1998 1HB  LEU A 133     -18.595  -8.060  17.392  1.00  0.00           H  
ATOM   1999 2HB  LEU A 133     -18.182  -8.106  19.109  1.00  0.00           H  
ATOM   2000  HG  LEU A 133     -16.152  -7.689  16.887  1.00  0.00           H  
ATOM   2001 1HD1 LEU A 133     -16.219  -5.324  17.545  1.00  0.00           H  
ATOM   2002 2HD1 LEU A 133     -17.789  -5.877  16.915  1.00  0.00           H  
ATOM   2003 3HD1 LEU A 133     -17.553  -5.674  18.667  1.00  0.00           H  
ATOM   2004 1HD2 LEU A 133     -14.734  -6.937  18.766  1.00  0.00           H  
ATOM   2005 2HD2 LEU A 133     -16.048  -7.309  19.908  1.00  0.00           H  
ATOM   2006 3HD2 LEU A 133     -15.262  -8.621  18.997  1.00  0.00           H  
ATOM   2007  N   GLN A 134     -19.874 -10.974  17.763  1.00  0.00           N  
ATOM   2008  CA  GLN A 134     -20.999 -11.834  18.143  1.00  0.00           C  
ATOM   2009  C   GLN A 134     -20.534 -13.273  18.384  1.00  0.00           C  
ATOM   2010  O   GLN A 134     -20.920 -13.904  19.368  1.00  0.00           O  
ATOM   2011  CB  GLN A 134     -22.084 -11.808  17.063  1.00  0.00           C  
ATOM   2012  CG  GLN A 134     -22.817 -10.483  16.949  1.00  0.00           C  
ATOM   2013  CD  GLN A 134     -23.819 -10.472  15.810  1.00  0.00           C  
ATOM   2014  OE1 GLN A 134     -24.394 -11.507  15.460  1.00  0.00           O  
ATOM   2015  NE2 GLN A 134     -24.034  -9.300  15.223  1.00  0.00           N  
ATOM   2016  H   GLN A 134     -19.846 -10.583  16.832  1.00  0.00           H  
ATOM   2017  HA  GLN A 134     -21.424 -11.456  19.073  1.00  0.00           H  
ATOM   2018 1HB  GLN A 134     -21.637 -12.030  16.093  1.00  0.00           H  
ATOM   2019 2HB  GLN A 134     -22.821 -12.584  17.269  1.00  0.00           H  
ATOM   2020 1HG  GLN A 134     -23.355 -10.296  17.878  1.00  0.00           H  
ATOM   2021 2HG  GLN A 134     -22.090  -9.691  16.772  1.00  0.00           H  
ATOM   2022 1HE2 GLN A 134     -24.684  -9.231  14.465  1.00  0.00           H  
ATOM   2023 2HE2 GLN A 134     -23.546  -8.486  15.538  1.00  0.00           H  
ATOM   2024  N   LEU A 135     -19.708 -13.782  17.483  1.00  0.00           N  
ATOM   2025  CA  LEU A 135     -19.151 -15.113  17.651  1.00  0.00           C  
ATOM   2026  C   LEU A 135     -18.248 -15.144  18.882  1.00  0.00           C  
ATOM   2027  O   LEU A 135     -18.317 -16.076  19.685  1.00  0.00           O  
ATOM   2028  CB  LEU A 135     -18.360 -15.525  16.404  1.00  0.00           C  
ATOM   2029  CG  LEU A 135     -19.201 -15.909  15.179  1.00  0.00           C  
ATOM   2030  CD1 LEU A 135     -18.310 -15.952  13.945  1.00  0.00           C  
ATOM   2031  CD2 LEU A 135     -19.866 -17.253  15.421  1.00  0.00           C  
ATOM   2032  H   LEU A 135     -19.456 -13.244  16.665  1.00  0.00           H  
ATOM   2033  HA  LEU A 135     -19.972 -15.815  17.788  1.00  0.00           H  
ATOM   2034 1HB  LEU A 135     -17.710 -14.700  16.114  1.00  0.00           H  
ATOM   2035 2HB  LEU A 135     -17.733 -16.381  16.657  1.00  0.00           H  
ATOM   2036  HG  LEU A 135     -19.965 -15.150  15.010  1.00  0.00           H  
ATOM   2037 1HD1 LEU A 135     -18.907 -16.225  13.074  1.00  0.00           H  
ATOM   2038 2HD1 LEU A 135     -17.861 -14.972  13.785  1.00  0.00           H  
ATOM   2039 3HD1 LEU A 135     -17.522 -16.691  14.091  1.00  0.00           H  
ATOM   2040 1HD2 LEU A 135     -20.465 -17.526  14.552  1.00  0.00           H  
ATOM   2041 2HD2 LEU A 135     -19.102 -18.013  15.588  1.00  0.00           H  
ATOM   2042 3HD2 LEU A 135     -20.510 -17.188  16.299  1.00  0.00           H  
ATOM   2043  N   LYS A 136     -17.410 -14.114  19.018  1.00  0.00           N  
ATOM   2044  CA  LYS A 136     -16.484 -13.969  20.144  1.00  0.00           C  
ATOM   2045  C   LYS A 136     -17.194 -14.122  21.475  1.00  0.00           C  
ATOM   2046  O   LYS A 136     -16.797 -14.920  22.326  1.00  0.00           O  
ATOM   2047  CB  LYS A 136     -15.776 -12.614  20.087  1.00  0.00           C  
ATOM   2048  CG  LYS A 136     -14.694 -12.425  21.141  1.00  0.00           C  
ATOM   2049  CD  LYS A 136     -14.116 -11.018  21.094  1.00  0.00           C  
ATOM   2050  CE  LYS A 136     -13.014 -10.837  22.127  1.00  0.00           C  
ATOM   2051  NZ  LYS A 136     -13.549 -10.823  23.516  1.00  0.00           N  
ATOM   2052  H   LYS A 136     -17.428 -13.402  18.300  1.00  0.00           H  
ATOM   2053  HA  LYS A 136     -15.710 -14.732  20.054  1.00  0.00           H  
ATOM   2054 1HB  LYS A 136     -15.316 -12.485  19.107  1.00  0.00           H  
ATOM   2055 2HB  LYS A 136     -16.508 -11.816  20.212  1.00  0.00           H  
ATOM   2056 1HG  LYS A 136     -15.115 -12.603  22.131  1.00  0.00           H  
ATOM   2057 2HG  LYS A 136     -13.892 -13.143  20.972  1.00  0.00           H  
ATOM   2058 1HD  LYS A 136     -13.708 -10.826  20.101  1.00  0.00           H  
ATOM   2059 2HD  LYS A 136     -14.906 -10.294  21.290  1.00  0.00           H  
ATOM   2060 1HE  LYS A 136     -12.294 -11.649  22.037  1.00  0.00           H  
ATOM   2061 2HE  LYS A 136     -12.493  -9.898  21.943  1.00  0.00           H  
ATOM   2062 1HZ  LYS A 136     -12.789 -10.700  24.169  1.00  0.00           H  
ATOM   2063 2HZ  LYS A 136     -14.205 -10.061  23.616  1.00  0.00           H  
ATOM   2064 3HZ  LYS A 136     -14.018 -11.697  23.705  1.00  0.00           H  
ATOM   2065  N   THR A 137     -18.246 -13.336  21.650  1.00  0.00           N  
ATOM   2066  CA  THR A 137     -19.012 -13.333  22.886  1.00  0.00           C  
ATOM   2067  C   THR A 137     -19.734 -14.653  23.137  1.00  0.00           C  
ATOM   2068  O   THR A 137     -19.666 -15.197  24.237  1.00  0.00           O  
ATOM   2069  CB  THR A 137     -20.037 -12.184  22.884  1.00  0.00           C  
ATOM   2070  OG1 THR A 137     -19.352 -10.929  22.789  1.00  0.00           O  
ATOM   2071  CG2 THR A 137     -20.869 -12.209  24.157  1.00  0.00           C  
ATOM   2072  H   THR A 137     -18.522 -12.720  20.900  1.00  0.00           H  
ATOM   2073  HA  THR A 137     -18.326 -13.171  23.719  1.00  0.00           H  
ATOM   2074  HB  THR A 137     -20.698 -12.287  22.023  1.00  0.00           H  
ATOM   2075  HG1 THR A 137     -18.842 -10.903  21.976  1.00  0.00           H  
ATOM   2076 1HG2 THR A 137     -21.588 -11.390  24.137  1.00  0.00           H  
ATOM   2077 2HG2 THR A 137     -21.401 -13.158  24.226  1.00  0.00           H  
ATOM   2078 3HG2 THR A 137     -20.215 -12.096  25.021  1.00  0.00           H  
ATOM   2079  N   LYS A 138     -20.407 -15.170  22.112  1.00  0.00           N  
ATOM   2080  CA  LYS A 138     -21.180 -16.403  22.245  1.00  0.00           C  
ATOM   2081  C   LYS A 138     -20.312 -17.658  22.434  1.00  0.00           C  
ATOM   2082  O   LYS A 138     -20.676 -18.554  23.201  1.00  0.00           O  
ATOM   2083  CB  LYS A 138     -22.080 -16.579  21.021  1.00  0.00           C  
ATOM   2084  CG  LYS A 138     -23.230 -15.584  20.937  1.00  0.00           C  
ATOM   2085  CD  LYS A 138     -24.069 -15.814  19.689  1.00  0.00           C  
ATOM   2086  CE  LYS A 138     -25.215 -14.816  19.600  1.00  0.00           C  
ATOM   2087  NZ  LYS A 138     -26.021 -15.003  18.364  1.00  0.00           N  
ATOM   2088  H   LYS A 138     -20.385 -14.698  21.221  1.00  0.00           H  
ATOM   2089  HA  LYS A 138     -21.779 -16.340  23.154  1.00  0.00           H  
ATOM   2090 1HB  LYS A 138     -21.484 -16.479  20.113  1.00  0.00           H  
ATOM   2091 2HB  LYS A 138     -22.506 -17.583  21.024  1.00  0.00           H  
ATOM   2092 1HG  LYS A 138     -23.866 -15.688  21.817  1.00  0.00           H  
ATOM   2093 2HG  LYS A 138     -22.833 -14.570  20.916  1.00  0.00           H  
ATOM   2094 1HD  LYS A 138     -23.440 -15.712  18.804  1.00  0.00           H  
ATOM   2095 2HD  LYS A 138     -24.480 -16.823  19.707  1.00  0.00           H  
ATOM   2096 1HE  LYS A 138     -25.866 -14.933  20.465  1.00  0.00           H  
ATOM   2097 2HE  LYS A 138     -24.816 -13.802  19.608  1.00  0.00           H  
ATOM   2098 1HZ  LYS A 138     -26.769 -14.324  18.343  1.00  0.00           H  
ATOM   2099 2HZ  LYS A 138     -25.430 -14.879  17.554  1.00  0.00           H  
ATOM   2100 3HZ  LYS A 138     -26.413 -15.934  18.354  1.00  0.00           H  
ATOM   2101  N   LEU A 139     -19.176 -17.728  21.743  1.00  0.00           N  
ATOM   2102  CA  LEU A 139     -18.301 -18.899  21.846  1.00  0.00           C  
ATOM   2103  C   LEU A 139     -17.430 -18.899  23.089  1.00  0.00           C  
ATOM   2104  O   LEU A 139     -17.064 -19.965  23.585  1.00  0.00           O  
ATOM   2105  CB  LEU A 139     -17.401 -18.985  20.608  1.00  0.00           C  
ATOM   2106  CG  LEU A 139     -17.971 -19.779  19.426  1.00  0.00           C  
ATOM   2107  CD1 LEU A 139     -17.957 -21.265  19.758  1.00  0.00           C  
ATOM   2108  CD2 LEU A 139     -19.383 -19.300  19.126  1.00  0.00           C  
ATOM   2109  H   LEU A 139     -18.909 -16.966  21.134  1.00  0.00           H  
ATOM   2110  HA  LEU A 139     -18.923 -19.792  21.892  1.00  0.00           H  
ATOM   2111 1HB  LEU A 139     -17.193 -17.975  20.259  1.00  0.00           H  
ATOM   2112 2HB  LEU A 139     -16.458 -19.450  20.896  1.00  0.00           H  
ATOM   2113  HG  LEU A 139     -17.342 -19.628  18.548  1.00  0.00           H  
ATOM   2114 1HD1 LEU A 139     -18.362 -21.830  18.917  1.00  0.00           H  
ATOM   2115 2HD1 LEU A 139     -16.933 -21.586  19.949  1.00  0.00           H  
ATOM   2116 3HD1 LEU A 139     -18.565 -21.447  20.643  1.00  0.00           H  
ATOM   2117 1HD2 LEU A 139     -19.788 -19.864  18.284  1.00  0.00           H  
ATOM   2118 2HD2 LEU A 139     -20.013 -19.453  20.002  1.00  0.00           H  
ATOM   2119 3HD2 LEU A 139     -19.362 -18.239  18.874  1.00  0.00           H  
ATOM   2120  N   GLY A 140     -17.070 -17.712  23.577  1.00  0.00           N  
ATOM   2121  CA  GLY A 140     -16.087 -17.603  24.646  1.00  0.00           C  
ATOM   2122  C   GLY A 140     -14.633 -17.654  24.177  1.00  0.00           C  
ATOM   2123  O   GLY A 140     -13.779 -18.245  24.849  1.00  0.00           O  
ATOM   2124  H   GLY A 140     -17.483 -16.871  23.202  1.00  0.00           H  
ATOM   2125 1HA  GLY A 140     -16.236 -16.666  25.183  1.00  0.00           H  
ATOM   2126 2HA  GLY A 140     -16.240 -18.411  25.362  1.00  0.00           H  
ATOM   2127  N   VAL A 141     -14.348 -17.043  23.025  1.00  0.00           N  
ATOM   2128  CA  VAL A 141     -13.029 -17.154  22.390  1.00  0.00           C  
ATOM   2129  C   VAL A 141     -12.451 -15.776  22.086  1.00  0.00           C  
ATOM   2130  O   VAL A 141     -13.114 -14.766  22.298  1.00  0.00           O  
ATOM   2131  CB  VAL A 141     -13.127 -17.964  21.083  1.00  0.00           C  
ATOM   2132  CG1 VAL A 141     -13.600 -19.381  21.369  1.00  0.00           C  
ATOM   2133  CG2 VAL A 141     -14.069 -17.267  20.112  1.00  0.00           C  
ATOM   2134  H   VAL A 141     -15.063 -16.487  22.578  1.00  0.00           H  
ATOM   2135  HA  VAL A 141     -12.364 -17.686  23.068  1.00  0.00           H  
ATOM   2136  HB  VAL A 141     -12.135 -18.039  20.638  1.00  0.00           H  
ATOM   2137 1HG1 VAL A 141     -13.663 -19.940  20.435  1.00  0.00           H  
ATOM   2138 2HG1 VAL A 141     -12.892 -19.872  22.038  1.00  0.00           H  
ATOM   2139 3HG1 VAL A 141     -14.582 -19.349  21.839  1.00  0.00           H  
ATOM   2140 1HG2 VAL A 141     -14.132 -17.845  19.190  1.00  0.00           H  
ATOM   2141 2HG2 VAL A 141     -15.059 -17.187  20.560  1.00  0.00           H  
ATOM   2142 3HG2 VAL A 141     -13.689 -16.270  19.889  1.00  0.00           H  
ATOM   2143  N   SER A 142     -11.155 -15.657  21.563  1.00  0.00           N  
ATOM   2144  CA  SER A 142     -10.552 -14.400  21.130  1.00  0.00           C  
ATOM   2145  C   SER A 142     -11.142 -13.918  19.806  1.00  0.00           C  
ATOM   2146  O   SER A 142     -11.827 -14.669  19.110  1.00  0.00           O  
ATOM   2147  CB  SER A 142      -9.051 -14.565  20.993  1.00  0.00           C  
ATOM   2148  OG  SER A 142      -8.736 -15.420  19.928  1.00  0.00           O  
ATOM   2149  H   SER A 142     -10.638 -16.517  21.445  1.00  0.00           H  
ATOM   2150  HA  SER A 142     -10.771 -13.642  21.884  1.00  0.00           H  
ATOM   2151 1HB  SER A 142      -8.591 -13.591  20.829  1.00  0.00           H  
ATOM   2152 2HB  SER A 142      -8.643 -14.968  21.919  1.00  0.00           H  
ATOM   2153  HG  SER A 142      -8.812 -16.313  20.274  1.00  0.00           H  
ATOM   2154  N   LEU A 143     -10.875 -12.532  19.370  1.00  0.00           N  
ATOM   2155  CA  LEU A 143     -11.356 -12.018  18.089  1.00  0.00           C  
ATOM   2156  C   LEU A 143     -10.709 -12.792  16.939  1.00  0.00           C  
ATOM   2157  O   LEU A 143     -11.330 -13.008  15.898  1.00  0.00           O  
ATOM   2158  CB  LEU A 143     -11.042 -10.522  17.959  1.00  0.00           C  
ATOM   2159  CG  LEU A 143     -11.582  -9.836  16.697  1.00  0.00           C  
ATOM   2160  CD1 LEU A 143     -13.102  -9.933  16.677  1.00  0.00           C  
ATOM   2161  CD2 LEU A 143     -11.126  -8.385  16.673  1.00  0.00           C  
ATOM   2162  H   LEU A 143     -10.338 -11.927  19.973  1.00  0.00           H  
ATOM   2163  HA  LEU A 143     -12.437 -12.156  18.045  1.00  0.00           H  
ATOM   2164 1HB  LEU A 143     -11.459 -10.003  18.821  1.00  0.00           H  
ATOM   2165 2HB  LEU A 143      -9.960 -10.391  17.970  1.00  0.00           H  
ATOM   2166  HG  LEU A 143     -11.204 -10.351  15.813  1.00  0.00           H  
ATOM   2167 1HD1 LEU A 143     -13.485  -9.446  15.780  1.00  0.00           H  
ATOM   2168 2HD1 LEU A 143     -13.400 -10.982  16.675  1.00  0.00           H  
ATOM   2169 3HD1 LEU A 143     -13.509  -9.441  17.559  1.00  0.00           H  
ATOM   2170 1HD2 LEU A 143     -11.509  -7.898  15.776  1.00  0.00           H  
ATOM   2171 2HD2 LEU A 143     -11.506  -7.870  17.556  1.00  0.00           H  
ATOM   2172 3HD2 LEU A 143     -10.037  -8.346  16.670  1.00  0.00           H  
ATOM   2173  N   ILE A 144      -9.458 -13.198  17.151  1.00  0.00           N  
ATOM   2174  CA  ILE A 144      -8.711 -13.954  16.154  1.00  0.00           C  
ATOM   2175  C   ILE A 144      -9.418 -15.265  15.816  1.00  0.00           C  
ATOM   2176  O   ILE A 144      -9.574 -15.613  14.646  1.00  0.00           O  
ATOM   2177  CB  ILE A 144      -7.283 -14.250  16.646  1.00  0.00           C  
ATOM   2178  CG1 ILE A 144      -6.470 -12.956  16.735  1.00  0.00           C  
ATOM   2179  CG2 ILE A 144      -6.599 -15.249  15.725  1.00  0.00           C  
ATOM   2180  CD1 ILE A 144      -6.150 -12.341  15.392  1.00  0.00           C  
ATOM   2181  H   ILE A 144      -9.017 -12.973  18.030  1.00  0.00           H  
ATOM   2182  HA  ILE A 144      -8.653 -13.361  15.241  1.00  0.00           H  
ATOM   2183  HB  ILE A 144      -7.323 -14.667  17.652  1.00  0.00           H  
ATOM   2184 1HG1 ILE A 144      -7.019 -12.222  17.325  1.00  0.00           H  
ATOM   2185 2HG1 ILE A 144      -5.530 -13.151  17.252  1.00  0.00           H  
ATOM   2186 1HG2 ILE A 144      -5.590 -15.446  16.087  1.00  0.00           H  
ATOM   2187 2HG2 ILE A 144      -7.167 -16.178  15.710  1.00  0.00           H  
ATOM   2188 3HG2 ILE A 144      -6.548 -14.839  14.716  1.00  0.00           H  
ATOM   2189 1HD1 ILE A 144      -5.573 -11.428  15.537  1.00  0.00           H  
ATOM   2190 2HD1 ILE A 144      -5.569 -13.047  14.798  1.00  0.00           H  
ATOM   2191 3HD1 ILE A 144      -7.077 -12.104  14.871  1.00  0.00           H  
ATOM   2192  N   GLU A 145      -9.888 -16.063  16.834  1.00  0.00           N  
ATOM   2193  CA  GLU A 145     -10.618 -17.323  16.730  1.00  0.00           C  
ATOM   2194  C   GLU A 145     -11.970 -17.126  16.036  1.00  0.00           C  
ATOM   2195  O   GLU A 145     -12.376 -17.939  15.203  1.00  0.00           O  
ATOM   2196  CB  GLU A 145     -10.826 -17.931  18.118  1.00  0.00           C  
ATOM   2197  CG  GLU A 145      -9.557 -18.468  18.766  1.00  0.00           C  
ATOM   2198  CD  GLU A 145      -9.720 -18.733  20.237  1.00  0.00           C  
ATOM   2199  OE1 GLU A 145     -10.194 -19.787  20.583  1.00  0.00           O  
ATOM   2200  OE2 GLU A 145      -9.367 -17.878  21.017  1.00  0.00           O  
ATOM   2201  H   GLU A 145      -9.638 -15.714  17.749  1.00  0.00           H  
ATOM   2202  HA  GLU A 145     -10.027 -18.006  16.120  1.00  0.00           H  
ATOM   2203 1HB  GLU A 145     -11.250 -17.179  18.784  1.00  0.00           H  
ATOM   2204 2HB  GLU A 145     -11.541 -18.751  18.052  1.00  0.00           H  
ATOM   2205 1HG  GLU A 145      -9.274 -19.395  18.271  1.00  0.00           H  
ATOM   2206 2HG  GLU A 145      -8.754 -17.747  18.618  1.00  0.00           H  
ATOM   2207  N   ALA A 146     -12.653 -16.044  16.393  1.00  0.00           N  
ATOM   2208  CA  ALA A 146     -13.940 -15.687  15.806  1.00  0.00           C  
ATOM   2209  C   ALA A 146     -13.807 -15.325  14.329  1.00  0.00           C  
ATOM   2210  O   ALA A 146     -14.636 -15.715  13.508  1.00  0.00           O  
ATOM   2211  CB  ALA A 146     -14.568 -14.532  16.574  1.00  0.00           C  
ATOM   2212  H   ALA A 146     -12.254 -15.448  17.103  1.00  0.00           H  
ATOM   2213  HA  ALA A 146     -14.595 -16.555  15.875  1.00  0.00           H  
ATOM   2214 1HB  ALA A 146     -15.528 -14.276  16.124  1.00  0.00           H  
ATOM   2215 2HB  ALA A 146     -14.720 -14.825  17.612  1.00  0.00           H  
ATOM   2216 3HB  ALA A 146     -13.908 -13.666  16.534  1.00  0.00           H  
ATOM   2217  N   LEU A 147     -12.762 -14.575  13.990  1.00  0.00           N  
ATOM   2218  CA  LEU A 147     -12.496 -14.261  12.591  1.00  0.00           C  
ATOM   2219  C   LEU A 147     -12.124 -15.522  11.819  1.00  0.00           C  
ATOM   2220  O   LEU A 147     -12.450 -15.659  10.639  1.00  0.00           O  
ATOM   2221  CB  LEU A 147     -11.366 -13.229  12.482  1.00  0.00           C  
ATOM   2222  CG  LEU A 147     -11.726 -11.802  12.912  1.00  0.00           C  
ATOM   2223  CD1 LEU A 147     -10.450 -10.992  13.103  1.00  0.00           C  
ATOM   2224  CD2 LEU A 147     -12.625 -11.165  11.862  1.00  0.00           C  
ATOM   2225  H   LEU A 147     -12.140 -14.214  14.701  1.00  0.00           H  
ATOM   2226  HA  LEU A 147     -13.409 -13.856  12.155  1.00  0.00           H  
ATOM   2227 1HB  LEU A 147     -10.532 -13.561  13.097  1.00  0.00           H  
ATOM   2228 2HB  LEU A 147     -11.032 -13.189  11.445  1.00  0.00           H  
ATOM   2229  HG  LEU A 147     -12.248 -11.830  13.869  1.00  0.00           H  
ATOM   2230 1HD1 LEU A 147     -10.705  -9.978  13.409  1.00  0.00           H  
ATOM   2231 2HD1 LEU A 147      -9.834 -11.458  13.872  1.00  0.00           H  
ATOM   2232 3HD1 LEU A 147      -9.896 -10.960  12.165  1.00  0.00           H  
ATOM   2233 1HD2 LEU A 147     -12.880 -10.151  12.169  1.00  0.00           H  
ATOM   2234 2HD2 LEU A 147     -12.102 -11.135  10.906  1.00  0.00           H  
ATOM   2235 3HD2 LEU A 147     -13.536 -11.754  11.759  1.00  0.00           H  
ATOM   2236  N   HIS A 148     -11.259 -16.622  12.410  1.00  0.00           N  
ATOM   2237  CA  HIS A 148     -10.970 -17.901  11.773  1.00  0.00           C  
ATOM   2238  C   HIS A 148     -12.225 -18.751  11.604  1.00  0.00           C  
ATOM   2239  O   HIS A 148     -12.330 -19.541  10.669  1.00  0.00           O  
ATOM   2240  CB  HIS A 148      -9.929 -18.681  12.583  1.00  0.00           C  
ATOM   2241  CG  HIS A 148      -8.522 -18.228  12.349  1.00  0.00           C  
ATOM   2242  ND1 HIS A 148      -7.997 -17.096  12.937  1.00  0.00           N  
ATOM   2243  CD2 HIS A 148      -7.531 -18.752  11.590  1.00  0.00           C  
ATOM   2244  CE1 HIS A 148      -6.742 -16.945  12.550  1.00  0.00           C  
ATOM   2245  NE2 HIS A 148      -6.436 -17.936  11.733  1.00  0.00           N  
ATOM   2246  H   HIS A 148     -10.914 -16.448  13.341  1.00  0.00           H  
ATOM   2247  HA  HIS A 148     -10.572 -17.704  10.778  1.00  0.00           H  
ATOM   2248 1HB  HIS A 148     -10.147 -18.580  13.647  1.00  0.00           H  
ATOM   2249 2HB  HIS A 148      -9.993 -19.740  12.335  1.00  0.00           H  
ATOM   2250  HD1 HIS A 148      -8.450 -16.519  13.617  1.00  0.00           H  
ATOM   2251  HD2 HIS A 148      -7.476 -19.632  10.949  1.00  0.00           H  
ATOM   2252  HE1 HIS A 148      -6.148 -16.105  12.908  1.00  0.00           H  
ATOM   2253  N   ILE A 149     -13.343 -18.722  12.618  1.00  0.00           N  
ATOM   2254  CA  ILE A 149     -14.639 -19.353  12.416  1.00  0.00           C  
ATOM   2255  C   ILE A 149     -15.395 -18.794  11.188  1.00  0.00           C  
ATOM   2256  O   ILE A 149     -16.010 -19.546  10.431  1.00  0.00           O  
ATOM   2257  CB  ILE A 149     -15.508 -19.185  13.674  1.00  0.00           C  
ATOM   2258  CG1 ILE A 149     -14.946 -20.020  14.828  1.00  0.00           C  
ATOM   2259  CG2 ILE A 149     -16.949 -19.575  13.382  1.00  0.00           C  
ATOM   2260  CD1 ILE A 149     -15.539 -19.678  16.176  1.00  0.00           C  
ATOM   2261  H   ILE A 149     -13.171 -18.215  13.473  1.00  0.00           H  
ATOM   2262  HA  ILE A 149     -14.474 -20.415  12.233  1.00  0.00           H  
ATOM   2263  HB  ILE A 149     -15.482 -18.144  13.998  1.00  0.00           H  
ATOM   2264 1HG1 ILE A 149     -15.127 -21.076  14.633  1.00  0.00           H  
ATOM   2265 2HG1 ILE A 149     -13.867 -19.878  14.886  1.00  0.00           H  
ATOM   2266 1HG2 ILE A 149     -17.549 -19.451  14.284  1.00  0.00           H  
ATOM   2267 2HG2 ILE A 149     -17.345 -18.941  12.592  1.00  0.00           H  
ATOM   2268 3HG2 ILE A 149     -16.985 -20.617  13.063  1.00  0.00           H  
ATOM   2269 1HD1 ILE A 149     -15.092 -20.311  16.941  1.00  0.00           H  
ATOM   2270 2HD1 ILE A 149     -15.338 -18.632  16.407  1.00  0.00           H  
ATOM   2271 3HD1 ILE A 149     -16.615 -19.844  16.152  1.00  0.00           H  
ATOM   2272  N   LEU A 150     -15.436 -17.313  10.926  1.00  0.00           N  
ATOM   2273  CA  LEU A 150     -16.017 -16.753   9.696  1.00  0.00           C  
ATOM   2274  C   LEU A 150     -15.326 -17.297   8.446  1.00  0.00           C  
ATOM   2275  O   LEU A 150     -15.985 -17.710   7.492  1.00  0.00           O  
ATOM   2276  CB  LEU A 150     -15.914 -15.223   9.711  1.00  0.00           C  
ATOM   2277  CG  LEU A 150     -16.882 -14.499  10.656  1.00  0.00           C  
ATOM   2278  CD1 LEU A 150     -16.454 -13.046  10.807  1.00  0.00           C  
ATOM   2279  CD2 LEU A 150     -18.297 -14.599  10.106  1.00  0.00           C  
ATOM   2280  H   LEU A 150     -15.022 -16.687  11.603  1.00  0.00           H  
ATOM   2281  HA  LEU A 150     -17.063 -17.050   9.649  1.00  0.00           H  
ATOM   2282 1HB  LEU A 150     -14.901 -14.945   9.999  1.00  0.00           H  
ATOM   2283 2HB  LEU A 150     -16.097 -14.852   8.702  1.00  0.00           H  
ATOM   2284  HG  LEU A 150     -16.842 -14.963  11.642  1.00  0.00           H  
ATOM   2285 1HD1 LEU A 150     -17.142 -12.532  11.479  1.00  0.00           H  
ATOM   2286 2HD1 LEU A 150     -15.446 -13.004  11.220  1.00  0.00           H  
ATOM   2287 3HD1 LEU A 150     -16.469 -12.560   9.833  1.00  0.00           H  
ATOM   2288 1HD2 LEU A 150     -18.985 -14.086  10.778  1.00  0.00           H  
ATOM   2289 2HD2 LEU A 150     -18.339 -14.134   9.121  1.00  0.00           H  
ATOM   2290 3HD2 LEU A 150     -18.583 -15.648  10.026  1.00  0.00           H  
ATOM   2291  N   LEU A 151     -13.993 -17.304   8.444  1.00  0.00           N  
ATOM   2292  CA  LEU A 151     -13.214 -17.858   7.318  1.00  0.00           C  
ATOM   2293  C   LEU A 151     -13.453 -19.344   7.067  1.00  0.00           C  
ATOM   2294  O   LEU A 151     -13.511 -19.789   5.919  1.00  0.00           O  
ATOM   2295  CB  LEU A 151     -11.717 -17.635   7.567  1.00  0.00           C  
ATOM   2296  CG  LEU A 151     -11.226 -16.189   7.422  1.00  0.00           C  
ATOM   2297  CD1 LEU A 151      -9.824 -16.067   8.003  1.00  0.00           C  
ATOM   2298  CD2 LEU A 151     -11.247 -15.790   5.954  1.00  0.00           C  
ATOM   2299  H   LEU A 151     -13.503 -16.915   9.235  1.00  0.00           H  
ATOM   2300  HA  LEU A 151     -13.515 -17.340   6.408  1.00  0.00           H  
ATOM   2301 1HB  LEU A 151     -11.480 -17.965   8.577  1.00  0.00           H  
ATOM   2302 2HB  LEU A 151     -11.152 -18.248   6.865  1.00  0.00           H  
ATOM   2303  HG  LEU A 151     -11.880 -15.524   7.988  1.00  0.00           H  
ATOM   2304 1HD1 LEU A 151      -9.476 -15.039   7.900  1.00  0.00           H  
ATOM   2305 2HD1 LEU A 151      -9.842 -16.339   9.058  1.00  0.00           H  
ATOM   2306 3HD1 LEU A 151      -9.149 -16.734   7.467  1.00  0.00           H  
ATOM   2307 1HD2 LEU A 151     -10.899 -14.761   5.852  1.00  0.00           H  
ATOM   2308 2HD2 LEU A 151     -10.592 -16.453   5.388  1.00  0.00           H  
ATOM   2309 3HD2 LEU A 151     -12.264 -15.869   5.570  1.00  0.00           H  
ATOM   2310  N   THR A 152     -13.551 -20.221   8.185  1.00  0.00           N  
ATOM   2311  CA  THR A 152     -13.801 -21.654   8.100  1.00  0.00           C  
ATOM   2312  C   THR A 152     -15.117 -21.939   7.393  1.00  0.00           C  
ATOM   2313  O   THR A 152     -15.187 -22.801   6.517  1.00  0.00           O  
ATOM   2314  CB  THR A 152     -13.813 -22.300   9.498  1.00  0.00           C  
ATOM   2315  OG1 THR A 152     -12.541 -22.104  10.129  1.00  0.00           O  
ATOM   2316  CG2 THR A 152     -14.101 -23.790   9.395  1.00  0.00           C  
ATOM   2317  H   THR A 152     -13.408 -19.798   9.091  1.00  0.00           H  
ATOM   2318  HA  THR A 152     -13.001 -22.104   7.513  1.00  0.00           H  
ATOM   2319  HB  THR A 152     -14.583 -21.829  10.110  1.00  0.00           H  
ATOM   2320  HG1 THR A 152     -12.408 -21.167  10.296  1.00  0.00           H  
ATOM   2321 1HG2 THR A 152     -14.106 -24.228  10.392  1.00  0.00           H  
ATOM   2322 2HG2 THR A 152     -15.072 -23.941   8.926  1.00  0.00           H  
ATOM   2323 3HG2 THR A 152     -13.329 -24.268   8.793  1.00  0.00           H  
ATOM   2324  N   ALA A 153     -16.149 -21.207   7.788  1.00  0.00           N  
ATOM   2325  CA  ALA A 153     -17.470 -21.333   7.180  1.00  0.00           C  
ATOM   2326  C   ALA A 153     -17.428 -20.958   5.698  1.00  0.00           C  
ATOM   2327  O   ALA A 153     -18.056 -21.613   4.861  1.00  0.00           O  
ATOM   2328  CB  ALA A 153     -18.473 -20.442   7.922  1.00  0.00           C  
ATOM   2329  H   ALA A 153     -16.012 -20.540   8.535  1.00  0.00           H  
ATOM   2330  HA  ALA A 153     -17.784 -22.373   7.265  1.00  0.00           H  
ATOM   2331 1HB  ALA A 153     -19.457 -20.539   7.463  1.00  0.00           H  
ATOM   2332 2HB  ALA A 153     -18.529 -20.747   8.967  1.00  0.00           H  
ATOM   2333 3HB  ALA A 153     -18.149 -19.402   7.865  1.00  0.00           H  
ATOM   2334  N   ALA A 154     -16.679 -19.903   5.381  1.00  0.00           N  
ATOM   2335  CA  ALA A 154     -16.558 -19.416   4.005  1.00  0.00           C  
ATOM   2336  C   ALA A 154     -15.840 -20.453   3.163  1.00  0.00           C  
ATOM   2337  O   ALA A 154     -16.229 -20.723   2.026  1.00  0.00           O  
ATOM   2338  CB  ALA A 154     -15.828 -18.081   3.977  1.00  0.00           C  
ATOM   2339  H   ALA A 154     -16.180 -19.423   6.119  1.00  0.00           H  
ATOM   2340  HA  ALA A 154     -17.562 -19.277   3.605  1.00  0.00           H  
ATOM   2341 1HB  ALA A 154     -15.745 -17.733   2.947  1.00  0.00           H  
ATOM   2342 2HB  ALA A 154     -16.383 -17.350   4.563  1.00  0.00           H  
ATOM   2343 3HB  ALA A 154     -14.831 -18.203   4.399  1.00  0.00           H  
ATOM   2344  N   VAL A 155     -14.777 -21.039   3.737  1.00  0.00           N  
ATOM   2345  CA  VAL A 155     -14.032 -22.073   3.049  1.00  0.00           C  
ATOM   2346  C   VAL A 155     -14.883 -23.311   2.855  1.00  0.00           C  
ATOM   2347  O   VAL A 155     -14.866 -23.928   1.790  1.00  0.00           O  
ATOM   2348  CB  VAL A 155     -12.764 -22.439   3.843  1.00  0.00           C  
ATOM   2349  CG1 VAL A 155     -12.148 -23.720   3.300  1.00  0.00           C  
ATOM   2350  CG2 VAL A 155     -11.767 -21.293   3.784  1.00  0.00           C  
ATOM   2351  H   VAL A 155     -14.489 -20.759   4.662  1.00  0.00           H  
ATOM   2352  HA  VAL A 155     -13.757 -21.693   2.064  1.00  0.00           H  
ATOM   2353  HB  VAL A 155     -13.040 -22.630   4.881  1.00  0.00           H  
ATOM   2354 1HG1 VAL A 155     -11.253 -23.965   3.874  1.00  0.00           H  
ATOM   2355 2HG1 VAL A 155     -12.867 -24.535   3.386  1.00  0.00           H  
ATOM   2356 3HG1 VAL A 155     -11.879 -23.579   2.254  1.00  0.00           H  
ATOM   2357 1HG2 VAL A 155     -10.873 -21.559   4.349  1.00  0.00           H  
ATOM   2358 2HG2 VAL A 155     -11.496 -21.099   2.746  1.00  0.00           H  
ATOM   2359 3HG2 VAL A 155     -12.215 -20.398   4.216  1.00  0.00           H  
ATOM   2360  N   LEU A 156     -15.725 -23.815   3.907  1.00  0.00           N  
ATOM   2361  CA  LEU A 156     -16.621 -24.951   3.832  1.00  0.00           C  
ATOM   2362  C   LEU A 156     -17.841 -24.662   2.952  1.00  0.00           C  
ATOM   2363  O   LEU A 156     -18.394 -25.570   2.326  1.00  0.00           O  
ATOM   2364  CB  LEU A 156     -17.078 -25.343   5.242  1.00  0.00           C  
ATOM   2365  CG  LEU A 156     -15.989 -25.908   6.162  1.00  0.00           C  
ATOM   2366  CD1 LEU A 156     -16.550 -26.083   7.567  1.00  0.00           C  
ATOM   2367  CD2 LEU A 156     -15.490 -27.233   5.604  1.00  0.00           C  
ATOM   2368  H   LEU A 156     -15.656 -23.299   4.773  1.00  0.00           H  
ATOM   2369  HA  LEU A 156     -16.097 -25.770   3.341  1.00  0.00           H  
ATOM   2370 1HB  LEU A 156     -17.498 -24.464   5.728  1.00  0.00           H  
ATOM   2371 2HB  LEU A 156     -17.863 -26.095   5.157  1.00  0.00           H  
ATOM   2372  HG  LEU A 156     -15.159 -25.203   6.220  1.00  0.00           H  
ATOM   2373 1HD1 LEU A 156     -15.775 -26.485   8.221  1.00  0.00           H  
ATOM   2374 2HD1 LEU A 156     -16.881 -25.118   7.949  1.00  0.00           H  
ATOM   2375 3HD1 LEU A 156     -17.393 -26.772   7.538  1.00  0.00           H  
ATOM   2376 1HD2 LEU A 156     -14.714 -27.634   6.257  1.00  0.00           H  
ATOM   2377 2HD2 LEU A 156     -16.318 -27.939   5.547  1.00  0.00           H  
ATOM   2378 3HD2 LEU A 156     -15.078 -27.075   4.607  1.00  0.00           H  
ATOM   2379  N   GLY A 157     -18.250 -23.398   2.880  1.00  0.00           N  
ATOM   2380  CA  GLY A 157     -19.395 -23.041   2.057  1.00  0.00           C  
ATOM   2381  C   GLY A 157     -20.675 -23.314   2.830  1.00  0.00           C  
ATOM   2382  O   GLY A 157     -21.752 -23.553   2.256  1.00  0.00           O  
ATOM   2383  H   GLY A 157     -17.770 -22.675   3.395  1.00  0.00           H  
ATOM   2384 1HA  GLY A 157     -19.328 -21.989   1.782  1.00  0.00           H  
ATOM   2385 2HA  GLY A 157     -19.373 -23.616   1.132  1.00  0.00           H  
ATOM   2386  N   THR A 158     -20.709 -23.149   4.208  1.00  0.00           N  
ATOM   2387  CA  THR A 158     -21.798 -23.413   5.135  1.00  0.00           C  
ATOM   2388  C   THR A 158     -21.895 -22.246   6.114  1.00  0.00           C  
ATOM   2389  O   THR A 158     -21.364 -21.163   5.841  1.00  0.00           O  
ATOM   2390  CB  THR A 158     -21.592 -24.736   5.895  1.00  0.00           C  
ATOM   2391  OG1 THR A 158     -22.781 -25.059   6.628  1.00  0.00           O  
ATOM   2392  CG2 THR A 158     -20.422 -24.621   6.860  1.00  0.00           C  
ATOM   2393  H   THR A 158     -19.829 -22.809   4.568  1.00  0.00           H  
ATOM   2394  HA  THR A 158     -22.728 -23.461   4.569  1.00  0.00           H  
ATOM   2395  HB  THR A 158     -21.392 -25.537   5.184  1.00  0.00           H  
ATOM   2396  HG1 THR A 158     -22.783 -25.996   6.839  1.00  0.00           H  
ATOM   2397 1HG2 THR A 158     -20.292 -25.565   7.389  1.00  0.00           H  
ATOM   2398 2HG2 THR A 158     -19.514 -24.387   6.305  1.00  0.00           H  
ATOM   2399 3HG2 THR A 158     -20.621 -23.828   7.580  1.00  0.00           H  
ATOM   2400  N   THR A 159     -22.586 -22.448   7.233  1.00  0.00           N  
ATOM   2401  CA  THR A 159     -22.796 -21.369   8.205  1.00  0.00           C  
ATOM   2402  C   THR A 159     -21.717 -21.374   9.296  1.00  0.00           C  
ATOM   2403  O   THR A 159     -20.964 -22.336   9.418  1.00  0.00           O  
ATOM   2404  CB  THR A 159     -24.187 -21.478   8.857  1.00  0.00           C  
ATOM   2405  OG1 THR A 159     -24.256 -22.673   9.646  1.00  0.00           O  
ATOM   2406  CG2 THR A 159     -25.274 -21.515   7.793  1.00  0.00           C  
ATOM   2407  H   THR A 159     -22.975 -23.362   7.419  1.00  0.00           H  
ATOM   2408  HA  THR A 159     -22.778 -20.417   7.676  1.00  0.00           H  
ATOM   2409  HB  THR A 159     -24.352 -20.620   9.508  1.00  0.00           H  
ATOM   2410  HG1 THR A 159     -25.054 -22.658  10.180  1.00  0.00           H  
ATOM   2411 1HG2 THR A 159     -26.249 -21.592   8.272  1.00  0.00           H  
ATOM   2412 2HG2 THR A 159     -25.231 -20.603   7.198  1.00  0.00           H  
ATOM   2413 3HG2 THR A 159     -25.119 -22.377   7.146  1.00  0.00           H  
ATOM   2414  N   VAL A 160     -21.646 -20.317  10.101  1.00  0.00           N  
ATOM   2415  CA  VAL A 160     -20.664 -20.298  11.177  1.00  0.00           C  
ATOM   2416  C   VAL A 160     -21.056 -21.288  12.265  1.00  0.00           C  
ATOM   2417  O   VAL A 160     -20.196 -21.836  12.930  1.00  0.00           O  
ATOM   2418  CB  VAL A 160     -20.548 -18.885  11.781  1.00  0.00           C  
ATOM   2419  CG1 VAL A 160     -20.009 -17.907  10.748  1.00  0.00           C  
ATOM   2420  CG2 VAL A 160     -21.905 -18.431  12.298  1.00  0.00           C  
ATOM   2421  H   VAL A 160     -22.259 -19.522   9.979  1.00  0.00           H  
ATOM   2422  HA  VAL A 160     -19.703 -20.624  10.773  1.00  0.00           H  
ATOM   2423  HB  VAL A 160     -19.834 -18.909  12.604  1.00  0.00           H  
ATOM   2424 1HG1 VAL A 160     -19.935 -16.914  11.192  1.00  0.00           H  
ATOM   2425 2HG1 VAL A 160     -19.023 -18.232  10.419  1.00  0.00           H  
ATOM   2426 3HG1 VAL A 160     -20.685 -17.872   9.893  1.00  0.00           H  
ATOM   2427 1HG2 VAL A 160     -21.815 -17.432  12.724  1.00  0.00           H  
ATOM   2428 2HG2 VAL A 160     -22.620 -18.413  11.476  1.00  0.00           H  
ATOM   2429 3HG2 VAL A 160     -22.252 -19.124  13.065  1.00  0.00           H  
ATOM   2430  N   GLU A 161     -22.456 -21.578  12.552  1.00  0.00           N  
ATOM   2431  CA  GLU A 161     -22.983 -22.552  13.510  1.00  0.00           C  
ATOM   2432  C   GLU A 161     -22.552 -23.966  13.170  1.00  0.00           C  
ATOM   2433  O   GLU A 161     -22.281 -24.770  14.045  1.00  0.00           O  
ATOM   2434  CB  GLU A 161     -24.510 -22.480  13.558  1.00  0.00           C  
ATOM   2435  CG  GLU A 161     -25.062 -21.174  14.112  1.00  0.00           C  
ATOM   2436  CD  GLU A 161     -25.078 -20.068  13.095  1.00  0.00           C  
ATOM   2437  OE1 GLU A 161     -24.690 -20.308  11.977  1.00  0.00           O  
ATOM   2438  OE2 GLU A 161     -25.480 -18.979  13.436  1.00  0.00           O  
ATOM   2439  H   GLU A 161     -23.099 -21.061  11.970  1.00  0.00           H  
ATOM   2440  HA  GLU A 161     -22.589 -22.313  14.499  1.00  0.00           H  
ATOM   2441 1HB  GLU A 161     -24.913 -22.613  12.554  1.00  0.00           H  
ATOM   2442 2HB  GLU A 161     -24.894 -23.293  14.175  1.00  0.00           H  
ATOM   2443 1HG  GLU A 161     -26.079 -21.342  14.466  1.00  0.00           H  
ATOM   2444 2HG  GLU A 161     -24.455 -20.868  14.965  1.00  0.00           H  
ATOM   2445  N   GLU A 162     -22.499 -24.390  11.766  1.00  0.00           N  
ATOM   2446  CA  GLU A 162     -22.020 -25.668  11.254  1.00  0.00           C  
ATOM   2447  C   GLU A 162     -20.500 -25.800  11.369  1.00  0.00           C  
ATOM   2448  O   GLU A 162     -19.976 -26.876  11.678  1.00  0.00           O  
ATOM   2449  CB  GLU A 162     -22.468 -25.857   9.802  1.00  0.00           C  
ATOM   2450  CG  GLU A 162     -22.088 -27.192   9.194  1.00  0.00           C  
ATOM   2451  CD  GLU A 162     -22.777 -28.374   9.867  1.00  0.00           C  
ATOM   2452  OE1 GLU A 162     -23.698 -28.162  10.691  1.00  0.00           O  
ATOM   2453  OE2 GLU A 162     -22.385 -29.520   9.565  1.00  0.00           O  
ATOM   2454  H   GLU A 162     -22.843 -23.698  11.115  1.00  0.00           H  
ATOM   2455  HA  GLU A 162     -22.451 -26.465  11.860  1.00  0.00           H  
ATOM   2456 1HB  GLU A 162     -23.551 -25.757   9.740  1.00  0.00           H  
ATOM   2457 2HB  GLU A 162     -22.032 -25.072   9.182  1.00  0.00           H  
ATOM   2458 1HG  GLU A 162     -22.356 -27.187   8.137  1.00  0.00           H  
ATOM   2459 2HG  GLU A 162     -21.010 -27.321   9.267  1.00  0.00           H  
ATOM   2460  N   ALA A 163     -19.797 -24.699  11.106  1.00  0.00           N  
ATOM   2461  CA  ALA A 163     -18.350 -24.669  11.239  1.00  0.00           C  
ATOM   2462  C   ALA A 163     -17.936 -24.972  12.692  1.00  0.00           C  
ATOM   2463  O   ALA A 163     -16.988 -25.719  12.924  1.00  0.00           O  
ATOM   2464  CB  ALA A 163     -17.805 -23.311  10.786  1.00  0.00           C  
ATOM   2465  H   ALA A 163     -20.282 -23.864  10.809  1.00  0.00           H  
ATOM   2466  HA  ALA A 163     -17.935 -25.447  10.599  1.00  0.00           H  
ATOM   2467 1HB  ALA A 163     -16.721 -23.302  10.890  1.00  0.00           H  
ATOM   2468 2HB  ALA A 163     -18.072 -23.142   9.742  1.00  0.00           H  
ATOM   2469 3HB  ALA A 163     -18.237 -22.523  11.401  1.00  0.00           H  
ATOM   2470  N   VAL A 164     -18.655 -24.398  13.655  1.00  0.00           N  
ATOM   2471  CA  VAL A 164     -18.423 -24.680  15.072  1.00  0.00           C  
ATOM   2472  C   VAL A 164     -18.865 -26.097  15.426  1.00  0.00           C  
ATOM   2473  O   VAL A 164     -18.154 -26.827  16.123  1.00  0.00           O  
ATOM   2474  CB  VAL A 164     -19.186 -23.671  15.953  1.00  0.00           C  
ATOM   2475  CG1 VAL A 164     -19.134 -24.093  17.413  1.00  0.00           C  
ATOM   2476  CG2 VAL A 164     -18.601 -22.279  15.771  1.00  0.00           C  
ATOM   2477  H   VAL A 164     -19.383 -23.748  13.396  1.00  0.00           H  
ATOM   2478  HA  VAL A 164     -17.354 -24.600  15.270  1.00  0.00           H  
ATOM   2479  HB  VAL A 164     -20.236 -23.666  15.656  1.00  0.00           H  
ATOM   2480 1HG1 VAL A 164     -19.678 -23.370  18.020  1.00  0.00           H  
ATOM   2481 2HG1 VAL A 164     -19.591 -25.076  17.524  1.00  0.00           H  
ATOM   2482 3HG1 VAL A 164     -18.096 -24.134  17.742  1.00  0.00           H  
ATOM   2483 1HG2 VAL A 164     -19.146 -21.572  16.395  1.00  0.00           H  
ATOM   2484 2HG2 VAL A 164     -17.550 -22.287  16.061  1.00  0.00           H  
ATOM   2485 3HG2 VAL A 164     -18.687 -21.983  14.725  1.00  0.00           H  
ATOM   2486  N   TYR A 165     -20.170 -26.607  14.985  1.00  0.00           N  
ATOM   2487  CA  TYR A 165     -20.625 -27.972  15.229  1.00  0.00           C  
ATOM   2488  C   TYR A 165     -19.603 -29.030  14.787  1.00  0.00           C  
ATOM   2489  O   TYR A 165     -19.308 -29.970  15.527  1.00  0.00           O  
ATOM   2490  CB  TYR A 165     -21.962 -28.207  14.522  1.00  0.00           C  
ATOM   2491  CG  TYR A 165     -22.491 -29.617  14.670  1.00  0.00           C  
ATOM   2492  CD1 TYR A 165     -23.135 -29.997  15.839  1.00  0.00           C  
ATOM   2493  CD2 TYR A 165     -22.332 -30.529  13.637  1.00  0.00           C  
ATOM   2494  CE1 TYR A 165     -23.617 -31.284  15.973  1.00  0.00           C  
ATOM   2495  CE2 TYR A 165     -22.815 -31.816  13.772  1.00  0.00           C  
ATOM   2496  CZ  TYR A 165     -23.455 -32.194  14.935  1.00  0.00           C  
ATOM   2497  OH  TYR A 165     -23.936 -33.476  15.069  1.00  0.00           O  
ATOM   2498  H   TYR A 165     -20.759 -25.980  14.456  1.00  0.00           H  
ATOM   2499  HA  TYR A 165     -20.772 -28.102  16.302  1.00  0.00           H  
ATOM   2500 1HB  TYR A 165     -22.710 -27.520  14.920  1.00  0.00           H  
ATOM   2501 2HB  TYR A 165     -21.854 -27.994  13.459  1.00  0.00           H  
ATOM   2502  HD1 TYR A 165     -23.259 -29.280  16.650  1.00  0.00           H  
ATOM   2503  HD2 TYR A 165     -21.825 -30.230  12.720  1.00  0.00           H  
ATOM   2504  HE1 TYR A 165     -24.123 -31.583  16.891  1.00  0.00           H  
ATOM   2505  HE2 TYR A 165     -22.689 -32.533  12.961  1.00  0.00           H  
ATOM   2506  HH  TYR A 165     -24.350 -33.573  15.930  1.00  0.00           H  
ATOM   2507  N   ARG A 166     -19.029 -28.894  13.495  1.00  0.00           N  
ATOM   2508  CA  ARG A 166     -17.999 -29.802  13.005  1.00  0.00           C  
ATOM   2509  C   ARG A 166     -16.715 -29.678  13.784  1.00  0.00           C  
ATOM   2510  O   ARG A 166     -16.011 -30.666  14.000  1.00  0.00           O  
ATOM   2511  CB  ARG A 166     -17.714 -29.545  11.535  1.00  0.00           C  
ATOM   2512  CG  ARG A 166     -18.854 -29.890  10.589  1.00  0.00           C  
ATOM   2513  CD  ARG A 166     -18.495 -29.622   9.174  1.00  0.00           C  
ATOM   2514  NE  ARG A 166     -19.643 -29.750   8.289  1.00  0.00           N  
ATOM   2515  CZ  ARG A 166     -19.573 -29.771   6.944  1.00  0.00           C  
ATOM   2516  NH1 ARG A 166     -18.407 -29.675   6.344  1.00  0.00           N  
ATOM   2517  NH2 ARG A 166     -20.678 -29.892   6.228  1.00  0.00           N  
ATOM   2518  H   ARG A 166     -19.351 -28.149  12.894  1.00  0.00           H  
ATOM   2519  HA  ARG A 166     -18.366 -30.828  13.105  1.00  0.00           H  
ATOM   2520 1HB  ARG A 166     -17.475 -28.493  11.390  1.00  0.00           H  
ATOM   2521 2HB  ARG A 166     -16.843 -30.123  11.225  1.00  0.00           H  
ATOM   2522 1HG  ARG A 166     -19.099 -30.949  10.688  1.00  0.00           H  
ATOM   2523 2HG  ARG A 166     -19.730 -29.289  10.841  1.00  0.00           H  
ATOM   2524 1HD  ARG A 166     -18.107 -28.610   9.083  1.00  0.00           H  
ATOM   2525 2HD  ARG A 166     -17.734 -30.333   8.849  1.00  0.00           H  
ATOM   2526  HE  ARG A 166     -20.558 -29.826   8.714  1.00  0.00           H  
ATOM   2527 1HH1 ARG A 166     -17.563 -29.583   6.892  1.00  0.00           H  
ATOM   2528 2HH1 ARG A 166     -18.354 -29.692   5.336  1.00  0.00           H  
ATOM   2529 1HH2 ARG A 166     -21.573 -29.967   6.688  1.00  0.00           H  
ATOM   2530 2HH2 ARG A 166     -20.625 -29.908   5.220  1.00  0.00           H  
ATOM   2531  N   ALA A 167     -16.261 -28.340  14.257  1.00  0.00           N  
ATOM   2532  CA  ALA A 167     -15.057 -28.115  15.036  1.00  0.00           C  
ATOM   2533  C   ALA A 167     -15.184 -28.828  16.385  1.00  0.00           C  
ATOM   2534  O   ALA A 167     -14.205 -29.400  16.875  1.00  0.00           O  
ATOM   2535  CB  ALA A 167     -14.817 -26.620  15.220  1.00  0.00           C  
ATOM   2536  H   ALA A 167     -16.793 -27.548  13.930  1.00  0.00           H  
ATOM   2537  HA  ALA A 167     -14.216 -28.542  14.491  1.00  0.00           H  
ATOM   2538 1HB  ALA A 167     -13.910 -26.468  15.807  1.00  0.00           H  
ATOM   2539 2HB  ALA A 167     -14.701 -26.149  14.247  1.00  0.00           H  
ATOM   2540 3HB  ALA A 167     -15.665 -26.178  15.742  1.00  0.00           H  
ATOM   2541  N   LEU A 168     -16.390 -28.797  16.962  1.00  0.00           N  
ATOM   2542  CA  LEU A 168     -16.686 -29.498  18.226  1.00  0.00           C  
ATOM   2543  C   LEU A 168     -16.537 -31.020  18.114  1.00  0.00           C  
ATOM   2544  O   LEU A 168     -16.058 -31.662  19.049  1.00  0.00           O  
ATOM   2545  CB  LEU A 168     -18.111 -29.163  18.684  1.00  0.00           C  
ATOM   2546  CG  LEU A 168     -18.307 -27.763  19.277  1.00  0.00           C  
ATOM   2547  CD1 LEU A 168     -19.794 -27.438  19.334  1.00  0.00           C  
ATOM   2548  CD2 LEU A 168     -17.682 -27.706  20.664  1.00  0.00           C  
ATOM   2549  H   LEU A 168     -17.122 -28.268  16.511  1.00  0.00           H  
ATOM   2550  HA  LEU A 168     -15.964 -29.179  18.976  1.00  0.00           H  
ATOM   2551 1HB  LEU A 168     -18.782 -29.258  17.831  1.00  0.00           H  
ATOM   2552 2HB  LEU A 168     -18.413 -29.888  19.440  1.00  0.00           H  
ATOM   2553  HG  LEU A 168     -17.829 -27.023  18.634  1.00  0.00           H  
ATOM   2554 1HD1 LEU A 168     -19.933 -26.443  19.756  1.00  0.00           H  
ATOM   2555 2HD1 LEU A 168     -20.211 -27.466  18.326  1.00  0.00           H  
ATOM   2556 3HD1 LEU A 168     -20.303 -28.170  19.959  1.00  0.00           H  
ATOM   2557 1HD2 LEU A 168     -17.821 -26.710  21.085  1.00  0.00           H  
ATOM   2558 2HD2 LEU A 168     -18.162 -28.443  21.308  1.00  0.00           H  
ATOM   2559 3HD2 LEU A 168     -16.617 -27.925  20.591  1.00  0.00           H  
ATOM   2560  N   LYS A 169     -17.023 -31.751  16.924  1.00  0.00           N  
ATOM   2561  CA  LYS A 169     -16.814 -33.180  16.648  1.00  0.00           C  
ATOM   2562  C   LYS A 169     -15.331 -33.555  16.711  1.00  0.00           C  
ATOM   2563  O   LYS A 169     -14.961 -34.566  17.322  1.00  0.00           O  
ATOM   2564  CB  LYS A 169     -17.388 -33.550  15.280  1.00  0.00           C  
ATOM   2565  CG  LYS A 169     -17.196 -35.010  14.890  1.00  0.00           C  
ATOM   2566  CD  LYS A 169     -17.740 -35.286  13.497  1.00  0.00           C  
ATOM   2567  CE  LYS A 169     -17.422 -36.706  13.049  1.00  0.00           C  
ATOM   2568  NZ  LYS A 169     -17.890 -36.968  11.662  1.00  0.00           N  
ATOM   2569  H   LYS A 169     -17.571 -31.201  16.281  1.00  0.00           H  
ATOM   2570  HA  LYS A 169     -17.332 -33.761  17.412  1.00  0.00           H  
ATOM   2571 1HB  LYS A 169     -18.457 -33.337  15.264  1.00  0.00           H  
ATOM   2572 2HB  LYS A 169     -16.920 -32.934  14.510  1.00  0.00           H  
ATOM   2573 1HG  LYS A 169     -16.133 -35.256  14.911  1.00  0.00           H  
ATOM   2574 2HG  LYS A 169     -17.712 -35.648  15.606  1.00  0.00           H  
ATOM   2575 1HD  LYS A 169     -18.822 -35.147  13.495  1.00  0.00           H  
ATOM   2576 2HD  LYS A 169     -17.299 -34.586  12.788  1.00  0.00           H  
ATOM   2577 1HE  LYS A 169     -16.347 -36.868  13.094  1.00  0.00           H  
ATOM   2578 2HE  LYS A 169     -17.904 -37.416  13.722  1.00  0.00           H  
ATOM   2579 1HZ  LYS A 169     -17.661 -37.918  11.402  1.00  0.00           H  
ATOM   2580 2HZ  LYS A 169     -18.891 -36.839  11.611  1.00  0.00           H  
ATOM   2581 3HZ  LYS A 169     -17.437 -36.330  11.026  1.00  0.00           H  
ATOM   2582  N   LEU A 170     -14.426 -32.750  16.029  1.00  0.00           N  
ATOM   2583  CA  LEU A 170     -12.983 -32.954  15.958  1.00  0.00           C  
ATOM   2584  C   LEU A 170     -12.289 -32.532  17.243  1.00  0.00           C  
ATOM   2585  O   LEU A 170     -11.290 -33.128  17.624  1.00  0.00           O  
ATOM   2586  CB  LEU A 170     -12.397 -32.169  14.778  1.00  0.00           C  
ATOM   2587  CG  LEU A 170     -12.362 -32.912  13.437  1.00  0.00           C  
ATOM   2588  CD1 LEU A 170     -11.246 -33.947  13.459  1.00  0.00           C  
ATOM   2589  CD2 LEU A 170     -13.711 -33.567  13.184  1.00  0.00           C  
ATOM   2590  H   LEU A 170     -14.842 -31.999  15.497  1.00  0.00           H  
ATOM   2591  HA  LEU A 170     -12.789 -34.019  15.844  1.00  0.00           H  
ATOM   2592 1HB  LEU A 170     -12.983 -31.262  14.639  1.00  0.00           H  
ATOM   2593 2HB  LEU A 170     -11.375 -31.882  15.026  1.00  0.00           H  
ATOM   2594  HG  LEU A 170     -12.145 -32.205  12.635  1.00  0.00           H  
ATOM   2595 1HD1 LEU A 170     -11.220 -34.475  12.505  1.00  0.00           H  
ATOM   2596 2HD1 LEU A 170     -10.290 -33.449  13.623  1.00  0.00           H  
ATOM   2597 3HD1 LEU A 170     -11.427 -34.660  14.263  1.00  0.00           H  
ATOM   2598 1HD2 LEU A 170     -13.686 -34.095  12.229  1.00  0.00           H  
ATOM   2599 2HD2 LEU A 170     -13.928 -34.275  13.984  1.00  0.00           H  
ATOM   2600 3HD2 LEU A 170     -14.487 -32.802  13.154  1.00  0.00           H  
ATOM   2601  N   LYS A 171     -12.805 -31.494  17.895  1.00  0.00           N  
ATOM   2602  CA  LYS A 171     -12.284 -31.087  19.194  1.00  0.00           C  
ATOM   2603  C   LYS A 171     -12.307 -32.273  20.131  1.00  0.00           C  
ATOM   2604  O   LYS A 171     -11.308 -32.628  20.756  1.00  0.00           O  
ATOM   2605  CB  LYS A 171     -13.092 -29.927  19.778  1.00  0.00           C  
ATOM   2606  CG  LYS A 171     -12.750 -29.587  21.222  1.00  0.00           C  
ATOM   2607  CD  LYS A 171     -13.865 -30.008  22.169  1.00  0.00           C  
ATOM   2608  CE  LYS A 171     -13.632 -29.470  23.572  1.00  0.00           C  
ATOM   2609  NZ  LYS A 171     -14.669 -29.945  24.529  1.00  0.00           N  
ATOM   2610  H   LYS A 171     -13.570 -30.977  17.488  1.00  0.00           H  
ATOM   2611  HA  LYS A 171     -11.274 -30.694  19.056  1.00  0.00           H  
ATOM   2612 1HB  LYS A 171     -12.932 -29.033  19.176  1.00  0.00           H  
ATOM   2613 2HB  LYS A 171     -14.154 -30.167  19.733  1.00  0.00           H  
ATOM   2614 1HG  LYS A 171     -11.830 -30.098  21.509  1.00  0.00           H  
ATOM   2615 2HG  LYS A 171     -12.593 -28.513  21.315  1.00  0.00           H  
ATOM   2616 1HD  LYS A 171     -14.819 -29.631  21.797  1.00  0.00           H  
ATOM   2617 2HD  LYS A 171     -13.915 -31.096  22.211  1.00  0.00           H  
ATOM   2618 1HE  LYS A 171     -12.654 -29.791  23.927  1.00  0.00           H  
ATOM   2619 2HE  LYS A 171     -13.648 -28.380  23.552  1.00  0.00           H  
ATOM   2620 1HZ  LYS A 171     -14.480 -29.566  25.446  1.00  0.00           H  
ATOM   2621 2HZ  LYS A 171     -15.581 -29.637  24.219  1.00  0.00           H  
ATOM   2622 3HZ  LYS A 171     -14.652 -30.954  24.571  1.00  0.00           H  
ATOM   2623  N   THR A 172     -13.536 -33.003  20.295  1.00  0.00           N  
ATOM   2624  CA  THR A 172     -13.685 -34.139  21.179  1.00  0.00           C  
ATOM   2625  C   THR A 172     -12.819 -35.318  20.723  1.00  0.00           C  
ATOM   2626  O   THR A 172     -12.131 -35.937  21.541  1.00  0.00           O  
ATOM   2627  CB  THR A 172     -15.160 -34.576  21.265  1.00  0.00           C  
ATOM   2628  OG1 THR A 172     -15.948 -33.502  21.794  1.00  0.00           O  
ATOM   2629  CG2 THR A 172     -15.303 -35.796  22.162  1.00  0.00           C  
ATOM   2630  H   THR A 172     -14.334 -32.683  19.764  1.00  0.00           H  
ATOM   2631  HA  THR A 172     -13.329 -33.858  22.169  1.00  0.00           H  
ATOM   2632  HB  THR A 172     -15.524 -34.820  20.267  1.00  0.00           H  
ATOM   2633  HG1 THR A 172     -16.014 -32.801  21.139  1.00  0.00           H  
ATOM   2634 1HG2 THR A 172     -16.352 -36.090  22.210  1.00  0.00           H  
ATOM   2635 2HG2 THR A 172     -14.714 -36.618  21.755  1.00  0.00           H  
ATOM   2636 3HG2 THR A 172     -14.949 -35.556  23.163  1.00  0.00           H  
ATOM   2637  N   LYS A 173     -12.817 -35.603  19.424  1.00  0.00           N  
ATOM   2638  CA  LYS A 173     -12.069 -36.760  18.926  1.00  0.00           C  
ATOM   2639  C   LYS A 173     -10.579 -36.678  19.181  1.00  0.00           C  
ATOM   2640  O   LYS A 173      -9.981 -37.633  19.669  1.00  0.00           O  
ATOM   2641  CB  LYS A 173     -12.314 -36.934  17.425  1.00  0.00           C  
ATOM   2642  CG  LYS A 173     -11.584 -38.116  16.803  1.00  0.00           C  
ATOM   2643  CD  LYS A 173     -11.890 -38.235  15.317  1.00  0.00           C  
ATOM   2644  CE  LYS A 173     -11.109 -39.374  14.679  1.00  0.00           C  
ATOM   2645  NZ  LYS A 173     -11.406 -39.508  13.227  1.00  0.00           N  
ATOM   2646  H   LYS A 173     -13.329 -35.029  18.769  1.00  0.00           H  
ATOM   2647  HA  LYS A 173     -12.413 -37.648  19.457  1.00  0.00           H  
ATOM   2648 1HB  LYS A 173     -13.382 -37.067  17.244  1.00  0.00           H  
ATOM   2649 2HB  LYS A 173     -12.003 -36.033  16.899  1.00  0.00           H  
ATOM   2650 1HG  LYS A 173     -10.508 -37.990  16.934  1.00  0.00           H  
ATOM   2651 2HG  LYS A 173     -11.886 -39.036  17.302  1.00  0.00           H  
ATOM   2652 1HD  LYS A 173     -12.957 -38.415  15.179  1.00  0.00           H  
ATOM   2653 2HD  LYS A 173     -11.629 -37.303  14.816  1.00  0.00           H  
ATOM   2654 1HE  LYS A 173     -10.041 -39.197  14.804  1.00  0.00           H  
ATOM   2655 2HE  LYS A 173     -11.359 -40.311  15.177  1.00  0.00           H  
ATOM   2656 1HZ  LYS A 173     -10.870 -40.273  12.843  1.00  0.00           H  
ATOM   2657 2HZ  LYS A 173     -12.392 -39.692  13.100  1.00  0.00           H  
ATOM   2658 3HZ  LYS A 173     -11.160 -38.651  12.752  1.00  0.00           H  
ATOM   2659  N   LEU A 174      -9.987 -35.535  18.858  1.00  0.00           N  
ATOM   2660  CA  LEU A 174      -8.544 -35.394  18.875  1.00  0.00           C  
ATOM   2661  C   LEU A 174      -8.021 -34.779  20.157  1.00  0.00           C  
ATOM   2662  O   LEU A 174      -6.854 -34.956  20.493  1.00  0.00           O  
ATOM   2663  CB  LEU A 174      -8.093 -34.539  17.684  1.00  0.00           C  
ATOM   2664  CG  LEU A 174      -8.465 -35.080  16.297  1.00  0.00           C  
ATOM   2665  CD1 LEU A 174      -8.039 -34.082  15.231  1.00  0.00           C  
ATOM   2666  CD2 LEU A 174      -7.794 -36.430  16.083  1.00  0.00           C  
ATOM   2667  H   LEU A 174     -10.557 -34.744  18.594  1.00  0.00           H  
ATOM   2668  HA  LEU A 174      -8.099 -36.383  18.767  1.00  0.00           H  
ATOM   2669 1HB  LEU A 174      -8.536 -33.549  17.782  1.00  0.00           H  
ATOM   2670 2HB  LEU A 174      -7.010 -34.436  17.720  1.00  0.00           H  
ATOM   2671  HG  LEU A 174      -9.547 -35.200  16.230  1.00  0.00           H  
ATOM   2672 1HD1 LEU A 174      -8.303 -34.466  14.245  1.00  0.00           H  
ATOM   2673 2HD1 LEU A 174      -8.548 -33.132  15.397  1.00  0.00           H  
ATOM   2674 3HD1 LEU A 174      -6.961 -33.930  15.284  1.00  0.00           H  
ATOM   2675 1HD2 LEU A 174      -8.058 -36.815  15.098  1.00  0.00           H  
ATOM   2676 2HD2 LEU A 174      -6.712 -36.311  16.148  1.00  0.00           H  
ATOM   2677 3HD2 LEU A 174      -8.129 -37.129  16.849  1.00  0.00           H  
ATOM   2678  N   GLY A 175      -8.879 -34.045  20.864  1.00  0.00           N  
ATOM   2679  CA  GLY A 175      -8.463 -33.289  22.034  1.00  0.00           C  
ATOM   2680  C   GLY A 175      -7.793 -31.965  21.675  1.00  0.00           C  
ATOM   2681  O   GLY A 175      -6.782 -31.583  22.274  1.00  0.00           O  
ATOM   2682  H   GLY A 175      -9.848 -34.013  20.577  1.00  0.00           H  
ATOM   2683 1HA  GLY A 175      -9.331 -33.087  22.663  1.00  0.00           H  
ATOM   2684 2HA  GLY A 175      -7.770 -33.887  22.624  1.00  0.00           H  
ATOM   2685  N   VAL A 176      -8.350 -31.260  20.693  1.00  0.00           N  
ATOM   2686  CA  VAL A 176      -7.759 -30.014  20.210  1.00  0.00           C  
ATOM   2687  C   VAL A 176      -8.784 -28.892  20.340  1.00  0.00           C  
ATOM   2688  O   VAL A 176      -9.961 -29.151  20.559  1.00  0.00           O  
ATOM   2689  CB  VAL A 176      -7.317 -30.150  18.739  1.00  0.00           C  
ATOM   2690  CG1 VAL A 176      -6.298 -31.269  18.591  1.00  0.00           C  
ATOM   2691  CG2 VAL A 176      -8.528 -30.403  17.855  1.00  0.00           C  
ATOM   2692  H   VAL A 176      -9.205 -31.596  20.270  1.00  0.00           H  
ATOM   2693  HA  VAL A 176      -6.889 -29.782  20.826  1.00  0.00           H  
ATOM   2694  HB  VAL A 176      -6.828 -29.226  18.430  1.00  0.00           H  
ATOM   2695 1HG1 VAL A 176      -5.995 -31.351  17.547  1.00  0.00           H  
ATOM   2696 2HG1 VAL A 176      -5.423 -31.050  19.205  1.00  0.00           H  
ATOM   2697 3HG1 VAL A 176      -6.742 -32.210  18.914  1.00  0.00           H  
ATOM   2698 1HG2 VAL A 176      -8.209 -30.496  16.819  1.00  0.00           H  
ATOM   2699 2HG2 VAL A 176      -9.022 -31.323  18.169  1.00  0.00           H  
ATOM   2700 3HG2 VAL A 176      -9.225 -29.568  17.946  1.00  0.00           H  
ATOM   2701  N   SER A 177      -8.355 -27.532  20.226  1.00  0.00           N  
ATOM   2702  CA  SER A 177      -9.158 -26.319  20.300  1.00  0.00           C  
ATOM   2703  C   SER A 177     -10.049 -26.225  19.062  1.00  0.00           C  
ATOM   2704  O   SER A 177      -9.822 -26.898  18.069  1.00  0.00           O  
ATOM   2705  CB  SER A 177      -8.266 -25.097  20.404  1.00  0.00           C  
ATOM   2706  OG  SER A 177      -7.509 -24.928  19.238  1.00  0.00           O  
ATOM   2707  H   SER A 177      -7.361 -27.453  20.073  1.00  0.00           H  
ATOM   2708  HA  SER A 177      -9.769 -26.363  21.204  1.00  0.00           H  
ATOM   2709 1HB  SER A 177      -8.880 -24.213  20.575  1.00  0.00           H  
ATOM   2710 2HB  SER A 177      -7.601 -25.204  21.260  1.00  0.00           H  
ATOM   2711  HG  SER A 177      -6.769 -25.534  19.312  1.00  0.00           H  
ATOM   2712  N   LEU A 178     -11.067 -25.384  19.128  1.00  0.00           N  
ATOM   2713  CA  LEU A 178     -11.974 -25.169  18.012  1.00  0.00           C  
ATOM   2714  C   LEU A 178     -11.225 -24.572  16.823  1.00  0.00           C  
ATOM   2715  O   LEU A 178     -11.564 -24.817  15.656  1.00  0.00           O  
ATOM   2716  CB  LEU A 178     -13.121 -24.240  18.430  1.00  0.00           C  
ATOM   2717  CG  LEU A 178     -14.115 -24.824  19.441  1.00  0.00           C  
ATOM   2718  CD1 LEU A 178     -15.043 -23.723  19.936  1.00  0.00           C  
ATOM   2719  CD2 LEU A 178     -14.902 -25.950  18.787  1.00  0.00           C  
ATOM   2720  H   LEU A 178     -11.214 -24.874  19.987  1.00  0.00           H  
ATOM   2721  HA  LEU A 178     -12.408 -26.129  17.732  1.00  0.00           H  
ATOM   2722 1HB  LEU A 178     -12.695 -23.338  18.868  1.00  0.00           H  
ATOM   2723 2HB  LEU A 178     -13.681 -23.957  17.540  1.00  0.00           H  
ATOM   2724  HG  LEU A 178     -13.572 -25.214  20.303  1.00  0.00           H  
ATOM   2725 1HD1 LEU A 178     -15.750 -24.139  20.655  1.00  0.00           H  
ATOM   2726 2HD1 LEU A 178     -14.456 -22.941  20.417  1.00  0.00           H  
ATOM   2727 3HD1 LEU A 178     -15.589 -23.302  19.093  1.00  0.00           H  
ATOM   2728 1HD2 LEU A 178     -15.609 -26.366  19.506  1.00  0.00           H  
ATOM   2729 2HD2 LEU A 178     -15.447 -25.561  17.927  1.00  0.00           H  
ATOM   2730 3HD2 LEU A 178     -14.216 -26.731  18.459  1.00  0.00           H  
ATOM   2731  N   LEU A 179     -10.220 -23.694  17.023  1.00  0.00           N  
ATOM   2732  CA  LEU A 179      -9.340 -23.030  16.080  1.00  0.00           C  
ATOM   2733  C   LEU A 179      -8.471 -24.027  15.338  1.00  0.00           C  
ATOM   2734  O   LEU A 179      -8.258 -23.905  14.132  1.00  0.00           O  
ATOM   2735  CB  LEU A 179      -8.452 -22.015  16.810  1.00  0.00           C  
ATOM   2736  CG  LEU A 179      -7.433 -21.272  15.936  1.00  0.00           C  
ATOM   2737  CD1 LEU A 179      -8.160 -20.557  14.805  1.00  0.00           C  
ATOM   2738  CD2 LEU A 179      -6.652 -20.286  16.793  1.00  0.00           C  
ATOM   2739  H   LEU A 179     -10.116 -23.504  18.009  1.00  0.00           H  
ATOM   2740  HA  LEU A 179      -9.951 -22.504  15.345  1.00  0.00           H  
ATOM   2741 1HB  LEU A 179      -9.091 -21.270  17.281  1.00  0.00           H  
ATOM   2742 2HB  LEU A 179      -7.900 -22.536  17.593  1.00  0.00           H  
ATOM   2743  HG  LEU A 179      -6.745 -21.989  15.490  1.00  0.00           H  
ATOM   2744 1HD1 LEU A 179      -7.437 -20.029  14.184  1.00  0.00           H  
ATOM   2745 2HD1 LEU A 179      -8.694 -21.287  14.197  1.00  0.00           H  
ATOM   2746 3HD1 LEU A 179      -8.869 -19.843  15.222  1.00  0.00           H  
ATOM   2747 1HD2 LEU A 179      -5.928 -19.758  16.172  1.00  0.00           H  
ATOM   2748 2HD2 LEU A 179      -7.340 -19.567  17.239  1.00  0.00           H  
ATOM   2749 3HD2 LEU A 179      -6.129 -20.826  17.582  1.00  0.00           H  
ATOM   2750  N   GLN A 180      -7.843 -25.059  16.046  1.00  0.00           N  
ATOM   2751  CA  GLN A 180      -7.111 -26.190  15.487  1.00  0.00           C  
ATOM   2752  C   GLN A 180      -8.030 -27.111  14.722  1.00  0.00           C  
ATOM   2753  O   GLN A 180      -7.660 -27.633  13.665  1.00  0.00           O  
ATOM   2754  CB  GLN A 180      -6.397 -26.972  16.593  1.00  0.00           C  
ATOM   2755  CG  GLN A 180      -5.240 -26.226  17.237  1.00  0.00           C  
ATOM   2756  CD  GLN A 180      -4.815 -26.844  18.555  1.00  0.00           C  
ATOM   2757  OE1 GLN A 180      -5.616 -26.967  19.486  1.00  0.00           O  
ATOM   2758  NE2 GLN A 180      -3.551 -27.235  18.643  1.00  0.00           N  
ATOM   2759  H   GLN A 180      -7.926 -24.976  17.049  1.00  0.00           H  
ATOM   2760  HA  GLN A 180      -6.353 -25.806  14.802  1.00  0.00           H  
ATOM   2761 1HB  GLN A 180      -7.109 -27.227  17.377  1.00  0.00           H  
ATOM   2762 2HB  GLN A 180      -6.009 -27.906  16.186  1.00  0.00           H  
ATOM   2763 1HG  GLN A 180      -4.387 -26.247  16.558  1.00  0.00           H  
ATOM   2764 2HG  GLN A 180      -5.545 -25.196  17.422  1.00  0.00           H  
ATOM   2765 1HE2 GLN A 180      -3.213 -27.650  19.489  1.00  0.00           H  
ATOM   2766 2HE2 GLN A 180      -2.934 -27.117  17.865  1.00  0.00           H  
ATOM   2767  N   ALA A 181      -9.284 -27.422  15.276  1.00  0.00           N  
ATOM   2768  CA  ALA A 181     -10.238 -28.249  14.541  1.00  0.00           C  
ATOM   2769  C   ALA A 181     -10.710 -27.514  13.292  1.00  0.00           C  
ATOM   2770  O   ALA A 181     -10.934 -28.123  12.248  1.00  0.00           O  
ATOM   2771  CB  ALA A 181     -11.426 -28.597  15.428  1.00  0.00           C  
ATOM   2772  H   ALA A 181      -9.519 -27.104  16.205  1.00  0.00           H  
ATOM   2773  HA  ALA A 181      -9.735 -29.169  14.250  1.00  0.00           H  
ATOM   2774 1HB  ALA A 181     -12.130 -29.212  14.866  1.00  0.00           H  
ATOM   2775 2HB  ALA A 181     -11.079 -29.146  16.302  1.00  0.00           H  
ATOM   2776 3HB  ALA A 181     -11.922 -27.680  15.747  1.00  0.00           H  
ATOM   2777  N   ALA A 182     -10.856 -26.199  13.412  1.00  0.00           N  
ATOM   2778  CA  ALA A 182     -11.277 -25.383  12.281  1.00  0.00           C  
ATOM   2779  C   ALA A 182     -10.263 -25.477  11.154  1.00  0.00           C  
ATOM   2780  O   ALA A 182     -10.629 -25.593   9.983  1.00  0.00           O  
ATOM   2781  CB  ALA A 182     -11.470 -23.935  12.706  1.00  0.00           C  
ATOM   2782  H   ALA A 182     -10.673 -25.752  14.299  1.00  0.00           H  
ATOM   2783  HA  ALA A 182     -12.228 -25.773  11.917  1.00  0.00           H  
ATOM   2784 1HB  ALA A 182     -11.778 -23.340  11.845  1.00  0.00           H  
ATOM   2785 2HB  ALA A 182     -12.240 -23.881  13.477  1.00  0.00           H  
ATOM   2786 3HB  ALA A 182     -10.534 -23.544  13.100  1.00  0.00           H  
ATOM   2787  N   ALA A 183      -8.784 -25.430  11.429  1.00  0.00           N  
ATOM   2788  CA  ALA A 183      -7.748 -25.633  10.426  1.00  0.00           C  
ATOM   2789  C   ALA A 183      -7.826 -27.008   9.747  1.00  0.00           C  
ATOM   2790  O   ALA A 183      -7.459 -27.157   8.583  1.00  0.00           O  
ATOM   2791  CB  ALA A 183      -6.379 -25.441  11.061  1.00  0.00           C  
ATOM   2792  H   ALA A 183      -8.517 -25.241  12.385  1.00  0.00           H  
ATOM   2793  HA  ALA A 183      -7.881 -24.884   9.645  1.00  0.00           H  
ATOM   2794 1HB  ALA A 183      -5.605 -25.571  10.304  1.00  0.00           H  
ATOM   2795 2HB  ALA A 183      -6.310 -24.438  11.482  1.00  0.00           H  
ATOM   2796 3HB  ALA A 183      -6.239 -26.177  11.852  1.00  0.00           H  
ATOM   2797  N   ILE A 184      -8.215 -28.132  10.519  1.00  0.00           N  
ATOM   2798  CA  ILE A 184      -8.468 -29.471   9.961  1.00  0.00           C  
ATOM   2799  C   ILE A 184      -9.632 -29.472   8.968  1.00  0.00           C  
ATOM   2800  O   ILE A 184      -9.552 -30.085   7.904  1.00  0.00           O  
ATOM   2801  CB  ILE A 184      -8.764 -30.483  11.083  1.00  0.00           C  
ATOM   2802  CG1 ILE A 184      -7.509 -30.726  11.926  1.00  0.00           C  
ATOM   2803  CG2 ILE A 184      -9.277 -31.790  10.499  1.00  0.00           C  
ATOM   2804  CD1 ILE A 184      -7.776 -31.457  13.222  1.00  0.00           C  
ATOM   2805  H   ILE A 184      -8.357 -27.977  11.508  1.00  0.00           H  
ATOM   2806  HA  ILE A 184      -7.578 -29.797   9.428  1.00  0.00           H  
ATOM   2807  HB  ILE A 184      -9.518 -30.073  11.753  1.00  0.00           H  
ATOM   2808 1HG1 ILE A 184      -6.789 -31.307  11.349  1.00  0.00           H  
ATOM   2809 2HG1 ILE A 184      -7.040 -29.771  12.165  1.00  0.00           H  
ATOM   2810 1HG2 ILE A 184      -9.480 -32.494  11.307  1.00  0.00           H  
ATOM   2811 2HG2 ILE A 184     -10.194 -31.603   9.943  1.00  0.00           H  
ATOM   2812 3HG2 ILE A 184      -8.526 -32.210   9.831  1.00  0.00           H  
ATOM   2813 1HD1 ILE A 184      -6.839 -31.591  13.764  1.00  0.00           H  
ATOM   2814 2HD1 ILE A 184      -8.467 -30.875  13.832  1.00  0.00           H  
ATOM   2815 3HD1 ILE A 184      -8.212 -32.431  13.007  1.00  0.00           H  
ATOM   2816  N   LEU A 185     -10.880 -28.744   9.247  1.00  0.00           N  
ATOM   2817  CA  LEU A 185     -12.028 -28.564   8.363  1.00  0.00           C  
ATOM   2818  C   LEU A 185     -11.634 -27.768   7.118  1.00  0.00           C  
ATOM   2819  O   LEU A 185     -12.039 -28.088   5.992  1.00  0.00           O  
ATOM   2820  CB  LEU A 185     -13.163 -27.845   9.103  1.00  0.00           C  
ATOM   2821  CG  LEU A 185     -13.719 -28.572  10.334  1.00  0.00           C  
ATOM   2822  CD1 LEU A 185     -14.711 -27.668  11.053  1.00  0.00           C  
ATOM   2823  CD2 LEU A 185     -14.380 -29.873   9.900  1.00  0.00           C  
ATOM   2824  H   LEU A 185     -10.900 -28.336  10.170  1.00  0.00           H  
ATOM   2825  HA  LEU A 185     -12.381 -29.547   8.047  1.00  0.00           H  
ATOM   2826 1HB  LEU A 185     -12.802 -26.871   9.429  1.00  0.00           H  
ATOM   2827 2HB  LEU A 185     -13.988 -27.690   8.409  1.00  0.00           H  
ATOM   2828  HG  LEU A 185     -12.906 -28.792  11.026  1.00  0.00           H  
ATOM   2829 1HD1 LEU A 185     -15.107 -28.185  11.928  1.00  0.00           H  
ATOM   2830 2HD1 LEU A 185     -14.208 -26.755  11.369  1.00  0.00           H  
ATOM   2831 3HD1 LEU A 185     -15.530 -27.418  10.380  1.00  0.00           H  
ATOM   2832 1HD2 LEU A 185     -14.775 -30.390  10.775  1.00  0.00           H  
ATOM   2833 2HD2 LEU A 185     -15.194 -29.654   9.210  1.00  0.00           H  
ATOM   2834 3HD2 LEU A 185     -13.644 -30.507   9.405  1.00  0.00           H  
ATOM   2835  N   ILE A 186     -10.826 -26.735   7.336  1.00  0.00           N  
ATOM   2836  CA  ILE A 186     -10.261 -25.960   6.234  1.00  0.00           C  
ATOM   2837  C   ILE A 186      -9.319 -26.815   5.388  1.00  0.00           C  
ATOM   2838  O   ILE A 186      -9.384 -26.795   4.159  1.00  0.00           O  
ATOM   2839  CB  ILE A 186      -9.504 -24.726   6.761  1.00  0.00           C  
ATOM   2840  CG1 ILE A 186     -10.486 -23.706   7.343  1.00  0.00           C  
ATOM   2841  CG2 ILE A 186      -8.674 -24.098   5.652  1.00  0.00           C  
ATOM   2842  CD1 ILE A 186      -9.826 -22.622   8.163  1.00  0.00           C  
ATOM   2843  H   ILE A 186     -10.599 -26.479   8.286  1.00  0.00           H  
ATOM   2844  HA  ILE A 186     -11.081 -25.632   5.595  1.00  0.00           H  
ATOM   2845  HB  ILE A 186      -8.842 -25.025   7.573  1.00  0.00           H  
ATOM   2846 1HG1 ILE A 186     -11.041 -23.232   6.534  1.00  0.00           H  
ATOM   2847 2HG1 ILE A 186     -11.210 -24.219   7.977  1.00  0.00           H  
ATOM   2848 1HG2 ILE A 186      -8.147 -23.227   6.041  1.00  0.00           H  
ATOM   2849 2HG2 ILE A 186      -7.952 -24.824   5.282  1.00  0.00           H  
ATOM   2850 3HG2 ILE A 186      -9.329 -23.791   4.836  1.00  0.00           H  
ATOM   2851 1HD1 ILE A 186     -10.586 -21.938   8.542  1.00  0.00           H  
ATOM   2852 2HD1 ILE A 186      -9.293 -23.073   9.001  1.00  0.00           H  
ATOM   2853 3HD1 ILE A 186      -9.122 -22.072   7.539  1.00  0.00           H  
ATOM   2854  N   LEU A 187      -8.433 -27.570   6.037  1.00  0.00           N  
ATOM   2855  CA  LEU A 187      -7.552 -28.462   5.293  1.00  0.00           C  
ATOM   2856  C   LEU A 187      -8.299 -29.408   4.351  1.00  0.00           C  
ATOM   2857  O   LEU A 187      -7.937 -29.547   3.183  1.00  0.00           O  
ATOM   2858  CB  LEU A 187      -6.710 -29.286   6.276  1.00  0.00           C  
ATOM   2859  CG  LEU A 187      -5.846 -30.388   5.650  1.00  0.00           C  
ATOM   2860  CD1 LEU A 187      -4.815 -29.760   4.722  1.00  0.00           C  
ATOM   2861  CD2 LEU A 187      -5.172 -31.192   6.752  1.00  0.00           C  
ATOM   2862  H   LEU A 187      -8.363 -27.537   7.044  1.00  0.00           H  
ATOM   2863  HA  LEU A 187      -6.898 -27.851   4.672  1.00  0.00           H  
ATOM   2864 1HB  LEU A 187      -6.047 -28.611   6.816  1.00  0.00           H  
ATOM   2865 2HB  LEU A 187      -7.379 -29.757   6.996  1.00  0.00           H  
ATOM   2866  HG  LEU A 187      -6.475 -31.048   5.052  1.00  0.00           H  
ATOM   2867 1HD1 LEU A 187      -4.201 -30.543   4.278  1.00  0.00           H  
ATOM   2868 2HD1 LEU A 187      -5.325 -29.208   3.933  1.00  0.00           H  
ATOM   2869 3HD1 LEU A 187      -4.181 -29.080   5.290  1.00  0.00           H  
ATOM   2870 1HD2 LEU A 187      -4.558 -31.976   6.308  1.00  0.00           H  
ATOM   2871 2HD2 LEU A 187      -4.542 -30.533   7.350  1.00  0.00           H  
ATOM   2872 3HD2 LEU A 187      -5.932 -31.644   7.390  1.00  0.00           H  
ATOM   2873  N   ALA A 188      -9.349 -30.071   4.843  1.00  0.00           N  
ATOM   2874  CA  ALA A 188     -10.135 -30.968   3.988  1.00  0.00           C  
ATOM   2875  C   ALA A 188     -10.706 -30.272   2.745  1.00  0.00           C  
ATOM   2876  O   ALA A 188     -10.776 -30.859   1.664  1.00  0.00           O  
ATOM   2877  CB  ALA A 188     -11.256 -31.632   4.787  1.00  0.00           C  
ATOM   2878  H   ALA A 188      -9.611 -29.960   5.812  1.00  0.00           H  
ATOM   2879  HA  ALA A 188      -9.468 -31.743   3.608  1.00  0.00           H  
ATOM   2880 1HB  ALA A 188     -11.826 -32.291   4.135  1.00  0.00           H  
ATOM   2881 2HB  ALA A 188     -10.826 -32.211   5.604  1.00  0.00           H  
ATOM   2882 3HB  ALA A 188     -11.914 -30.865   5.192  1.00  0.00           H  
ATOM   2883  N   ALA A 189     -11.173 -28.988   2.907  1.00  0.00           N  
ATOM   2884  CA  ALA A 189     -11.760 -28.234   1.806  1.00  0.00           C  
ATOM   2885  C   ALA A 189     -10.680 -27.981   0.755  1.00  0.00           C  
ATOM   2886  O   ALA A 189     -10.943 -28.039  -0.446  1.00  0.00           O  
ATOM   2887  CB  ALA A 189     -12.363 -26.934   2.317  1.00  0.00           C  
ATOM   2888  H   ALA A 189     -11.106 -28.557   3.817  1.00  0.00           H  
ATOM   2889  HA  ALA A 189     -12.552 -28.840   1.362  1.00  0.00           H  
ATOM   2890 1HB  ALA A 189     -12.797 -26.382   1.483  1.00  0.00           H  
ATOM   2891 2HB  ALA A 189     -13.139 -27.156   3.049  1.00  0.00           H  
ATOM   2892 3HB  ALA A 189     -11.585 -26.332   2.785  1.00  0.00           H  
ATOM   2893  N   ARG A 190      -9.469 -27.702   1.225  1.00  0.00           N  
ATOM   2894  CA  ARG A 190      -8.348 -27.382   0.347  1.00  0.00           C  
ATOM   2895  C   ARG A 190      -7.753 -28.609  -0.353  1.00  0.00           C  
ATOM   2896  O   ARG A 190      -7.186 -28.501  -1.441  1.00  0.00           O  
ATOM   2897  CB  ARG A 190      -7.252 -26.688   1.142  1.00  0.00           C  
ATOM   2898  CG  ARG A 190      -7.358 -25.172   1.190  1.00  0.00           C  
ATOM   2899  CD  ARG A 190      -8.340 -24.723   2.210  1.00  0.00           C  
ATOM   2900  NE  ARG A 190      -8.380 -23.273   2.322  1.00  0.00           N  
ATOM   2901  CZ  ARG A 190      -9.083 -22.462   1.507  1.00  0.00           C  
ATOM   2902  NH1 ARG A 190      -9.798 -22.972   0.529  1.00  0.00           N  
ATOM   2903  NH2 ARG A 190      -9.055 -21.154   1.692  1.00  0.00           N  
ATOM   2904  H   ARG A 190      -9.324 -27.711   2.226  1.00  0.00           H  
ATOM   2905  HA  ARG A 190      -8.701 -26.712  -0.436  1.00  0.00           H  
ATOM   2906 1HB  ARG A 190      -7.261 -27.052   2.169  1.00  0.00           H  
ATOM   2907 2HB  ARG A 190      -6.280 -26.937   0.716  1.00  0.00           H  
ATOM   2908 1HG  ARG A 190      -6.386 -24.747   1.439  1.00  0.00           H  
ATOM   2909 2HG  ARG A 190      -7.679 -24.799   0.216  1.00  0.00           H  
ATOM   2910 1HD  ARG A 190      -9.335 -25.071   1.935  1.00  0.00           H  
ATOM   2911 2HD  ARG A 190      -8.068 -25.132   3.182  1.00  0.00           H  
ATOM   2912  HE  ARG A 190      -7.843 -22.844   3.063  1.00  0.00           H  
ATOM   2913 1HH1 ARG A 190      -9.820 -23.972   0.387  1.00  0.00           H  
ATOM   2914 2HH1 ARG A 190     -10.325 -22.364  -0.081  1.00  0.00           H  
ATOM   2915 1HH2 ARG A 190      -8.505 -20.762   2.445  1.00  0.00           H  
ATOM   2916 2HH2 ARG A 190      -9.581 -20.547   1.083  1.00  0.00           H  
ATOM   2917  N   LEU A 191      -7.753 -29.853   0.291  1.00  0.00           N  
ATOM   2918  CA  LEU A 191      -7.324 -31.140  -0.239  1.00  0.00           C  
ATOM   2919  C   LEU A 191      -8.367 -31.715  -1.171  1.00  0.00           C  
ATOM   2920  O   LEU A 191      -8.047 -32.435  -2.108  1.00  0.00           O  
ATOM   2921  CB  LEU A 191      -7.054 -32.126   0.904  1.00  0.00           C  
ATOM   2922  CG  LEU A 191      -5.871 -31.779   1.817  1.00  0.00           C  
ATOM   2923  CD1 LEU A 191      -5.808 -32.774   2.968  1.00  0.00           C  
ATOM   2924  CD2 LEU A 191      -4.582 -31.797   1.008  1.00  0.00           C  
ATOM   2925  H   LEU A 191      -8.024 -29.785   1.260  1.00  0.00           H  
ATOM   2926  HA  LEU A 191      -6.396 -30.994  -0.793  1.00  0.00           H  
ATOM   2927 1HB  LEU A 191      -7.945 -32.189   1.526  1.00  0.00           H  
ATOM   2928 2HB  LEU A 191      -6.864 -33.111   0.476  1.00  0.00           H  
ATOM   2929  HG  LEU A 191      -6.019 -30.786   2.242  1.00  0.00           H  
ATOM   2930 1HD1 LEU A 191      -4.967 -32.527   3.617  1.00  0.00           H  
ATOM   2931 2HD1 LEU A 191      -6.734 -32.726   3.541  1.00  0.00           H  
ATOM   2932 3HD1 LEU A 191      -5.677 -33.780   2.572  1.00  0.00           H  
ATOM   2933 1HD2 LEU A 191      -3.742 -31.549   1.656  1.00  0.00           H  
ATOM   2934 2HD2 LEU A 191      -4.433 -32.790   0.583  1.00  0.00           H  
ATOM   2935 3HD2 LEU A 191      -4.648 -31.064   0.203  1.00  0.00           H  
ATOM   2936  N   GLY A 192      -9.631 -31.402  -0.909  1.00  0.00           N  
ATOM   2937  CA  GLY A 192     -10.697 -31.911  -1.744  1.00  0.00           C  
ATOM   2938  C   GLY A 192     -11.126 -33.282  -1.256  1.00  0.00           C  
ATOM   2939  O   GLY A 192     -11.491 -34.147  -2.059  1.00  0.00           O  
ATOM   2940  H   GLY A 192      -9.861 -30.807  -0.127  1.00  0.00           H  
ATOM   2941 1HA  GLY A 192     -11.540 -31.221  -1.719  1.00  0.00           H  
ATOM   2942 2HA  GLY A 192     -10.357 -31.965  -2.778  1.00  0.00           H  
ATOM   2943  N   THR A 193     -11.062 -33.484   0.061  1.00  0.00           N  
ATOM   2944  CA  THR A 193     -11.411 -34.768   0.678  1.00  0.00           C  
ATOM   2945  C   THR A 193     -12.261 -34.591   1.947  1.00  0.00           C  
ATOM   2946  O   THR A 193     -12.805 -33.514   2.192  1.00  0.00           O  
ATOM   2947  CB  THR A 193     -10.142 -35.572   1.019  1.00  0.00           C  
ATOM   2948  OG1 THR A 193     -10.507 -36.903   1.406  1.00  0.00           O  
ATOM   2949  CG2 THR A 193      -9.379 -34.908   2.155  1.00  0.00           C  
ATOM   2950  H   THR A 193     -10.760 -32.720   0.651  1.00  0.00           H  
ATOM   2951  HA  THR A 193     -11.972 -35.359  -0.048  1.00  0.00           H  
ATOM   2952  HB  THR A 193      -9.500 -35.627   0.140  1.00  0.00           H  
ATOM   2953  HG1 THR A 193      -9.746 -37.482   1.315  1.00  0.00           H  
ATOM   2954 1HG2 THR A 193      -8.486 -35.490   2.381  1.00  0.00           H  
ATOM   2955 2HG2 THR A 193      -9.091 -33.900   1.859  1.00  0.00           H  
ATOM   2956 3HG2 THR A 193     -10.014 -34.859   3.039  1.00  0.00           H  
ATOM   2957  N   THR A 194     -12.374 -35.703   2.710  1.00  0.00           N  
ATOM   2958  CA  THR A 194     -13.190 -35.704   3.921  1.00  0.00           C  
ATOM   2959  C   THR A 194     -12.365 -35.187   5.075  1.00  0.00           C  
ATOM   2960  O   THR A 194     -11.143 -35.079   4.955  1.00  0.00           O  
ATOM   2961  CB  THR A 194     -13.729 -37.109   4.249  1.00  0.00           C  
ATOM   2962  OG1 THR A 194     -12.634 -37.990   4.529  1.00  0.00           O  
ATOM   2963  CG2 THR A 194     -14.532 -37.658   3.080  1.00  0.00           C  
ATOM   2964  H   THR A 194     -11.885 -36.547   2.446  1.00  0.00           H  
ATOM   2965  HA  THR A 194     -14.055 -35.062   3.755  1.00  0.00           H  
ATOM   2966  HB  THR A 194     -14.369 -37.056   5.130  1.00  0.00           H  
ATOM   2967  HG1 THR A 194     -12.865 -38.564   5.263  1.00  0.00           H  
ATOM   2968 1HG2 THR A 194     -14.905 -38.651   3.331  1.00  0.00           H  
ATOM   2969 2HG2 THR A 194     -15.372 -36.996   2.873  1.00  0.00           H  
ATOM   2970 3HG2 THR A 194     -13.895 -37.722   2.199  1.00  0.00           H  
ATOM   2971  N   VAL A 195     -13.030 -34.903   6.181  1.00  0.00           N  
ATOM   2972  CA  VAL A 195     -12.361 -34.356   7.368  1.00  0.00           C  
ATOM   2973  C   VAL A 195     -11.461 -35.404   8.037  1.00  0.00           C  
ATOM   2974  O   VAL A 195     -10.341 -35.099   8.449  1.00  0.00           O  
ATOM   2975  CB  VAL A 195     -13.405 -33.857   8.385  1.00  0.00           C  
ATOM   2976  CG1 VAL A 195     -12.721 -33.373   9.655  1.00  0.00           C  
ATOM   2977  CG2 VAL A 195     -14.241 -32.748   7.766  1.00  0.00           C  
ATOM   2978  H   VAL A 195     -14.028 -35.053   6.202  1.00  0.00           H  
ATOM   2979  HA  VAL A 195     -11.708 -33.544   7.054  1.00  0.00           H  
ATOM   2980  HB  VAL A 195     -14.052 -34.688   8.665  1.00  0.00           H  
ATOM   2981 1HG1 VAL A 195     -13.474 -33.024  10.363  1.00  0.00           H  
ATOM   2982 2HG1 VAL A 195     -12.158 -34.193  10.100  1.00  0.00           H  
ATOM   2983 3HG1 VAL A 195     -12.044 -32.554   9.414  1.00  0.00           H  
ATOM   2984 1HG2 VAL A 195     -14.978 -32.400   8.490  1.00  0.00           H  
ATOM   2985 2HG2 VAL A 195     -13.593 -31.919   7.481  1.00  0.00           H  
ATOM   2986 3HG2 VAL A 195     -14.754 -33.128   6.882  1.00  0.00           H  
ATOM   2987  N   GLU A 196     -11.962 -36.634   8.127  1.00  0.00           N  
ATOM   2988  CA  GLU A 196     -11.239 -37.731   8.760  1.00  0.00           C  
ATOM   2989  C   GLU A 196      -9.997 -38.022   7.923  1.00  0.00           C  
ATOM   2990  O   GLU A 196      -8.919 -38.318   8.449  1.00  0.00           O  
ATOM   2991  CB  GLU A 196     -12.117 -38.979   8.877  1.00  0.00           C  
ATOM   2992  CG  GLU A 196     -13.314 -38.820   9.803  1.00  0.00           C  
ATOM   2993  CD  GLU A 196     -14.435 -38.035   9.181  1.00  0.00           C  
ATOM   2994  OE1 GLU A 196     -14.346 -37.730   8.016  1.00  0.00           O  
ATOM   2995  OE2 GLU A 196     -15.382 -37.739   9.871  1.00  0.00           O  
ATOM   2996  H   GLU A 196     -12.879 -36.809   7.741  1.00  0.00           H  
ATOM   2997  HA  GLU A 196     -10.961 -37.425   9.769  1.00  0.00           H  
ATOM   2998 1HB  GLU A 196     -12.490 -39.256   7.891  1.00  0.00           H  
ATOM   2999 2HB  GLU A 196     -11.517 -39.812   9.246  1.00  0.00           H  
ATOM   3000 1HG  GLU A 196     -13.685 -39.809  10.073  1.00  0.00           H  
ATOM   3001 2HG  GLU A 196     -12.991 -38.322  10.716  1.00  0.00           H  
ATOM   3002  N   GLN A 197     -10.042 -38.009   6.446  1.00  0.00           N  
ATOM   3003  CA  GLN A 197      -8.896 -38.214   5.577  1.00  0.00           C  
ATOM   3004  C   GLN A 197      -7.906 -37.058   5.693  1.00  0.00           C  
ATOM   3005  O   GLN A 197      -6.693 -37.260   5.643  1.00  0.00           O  
ATOM   3006  CB  GLN A 197      -9.350 -38.375   4.124  1.00  0.00           C  
ATOM   3007  CG  GLN A 197      -8.232 -38.729   3.158  1.00  0.00           C  
ATOM   3008  CD  GLN A 197      -7.604 -40.074   3.467  1.00  0.00           C  
ATOM   3009  OE1 GLN A 197      -8.142 -41.124   3.103  1.00  0.00           O  
ATOM   3010  NE2 GLN A 197      -6.461 -40.052   4.142  1.00  0.00           N  
ATOM   3011  H   GLN A 197     -10.949 -37.843   6.033  1.00  0.00           H  
ATOM   3012  HA  GLN A 197      -8.387 -39.127   5.886  1.00  0.00           H  
ATOM   3013 1HB  GLN A 197     -10.107 -39.157   4.063  1.00  0.00           H  
ATOM   3014 2HB  GLN A 197      -9.810 -37.448   3.781  1.00  0.00           H  
ATOM   3015 1HG  GLN A 197      -8.637 -38.765   2.147  1.00  0.00           H  
ATOM   3016 2HG  GLN A 197      -7.456 -37.966   3.222  1.00  0.00           H  
ATOM   3017 1HE2 GLN A 197      -6.000 -40.909   4.375  1.00  0.00           H  
ATOM   3018 2HE2 GLN A 197      -6.059 -39.178   4.418  1.00  0.00           H  
ATOM   3019  N   ALA A 198      -8.412 -35.842   5.848  1.00  0.00           N  
ATOM   3020  CA  ALA A 198      -7.528 -34.684   6.012  1.00  0.00           C  
ATOM   3021  C   ALA A 198      -6.649 -34.811   7.250  1.00  0.00           C  
ATOM   3022  O   ALA A 198      -5.503 -34.364   7.267  1.00  0.00           O  
ATOM   3023  CB  ALA A 198      -8.343 -33.396   6.070  1.00  0.00           C  
ATOM   3024  H   ALA A 198      -9.413 -35.702   5.854  1.00  0.00           H  
ATOM   3025  HA  ALA A 198      -6.864 -34.641   5.148  1.00  0.00           H  
ATOM   3026 1HB  ALA A 198      -7.669 -32.547   6.192  1.00  0.00           H  
ATOM   3027 2HB  ALA A 198      -8.909 -33.283   5.147  1.00  0.00           H  
ATOM   3028 3HB  ALA A 198      -9.029 -33.441   6.913  1.00  0.00           H  
ATOM   3029  N   VAL A 199      -7.218 -35.354   8.480  1.00  0.00           N  
ATOM   3030  CA  VAL A 199      -6.409 -35.597   9.666  1.00  0.00           C  
ATOM   3031  C   VAL A 199      -5.330 -36.651   9.411  1.00  0.00           C  
ATOM   3032  O   VAL A 199      -4.179 -36.495   9.831  1.00  0.00           O  
ATOM   3033  CB  VAL A 199      -7.305 -36.056  10.832  1.00  0.00           C  
ATOM   3034  CG1 VAL A 199      -6.456 -36.476  12.023  1.00  0.00           C  
ATOM   3035  CG2 VAL A 199      -8.262 -34.941  11.219  1.00  0.00           C  
ATOM   3036  H   VAL A 199      -8.200 -35.587   8.500  1.00  0.00           H  
ATOM   3037  HA  VAL A 199      -5.889 -34.674   9.926  1.00  0.00           H  
ATOM   3038  HB  VAL A 199      -7.873 -36.932  10.517  1.00  0.00           H  
ATOM   3039 1HG1 VAL A 199      -7.105 -36.798  12.838  1.00  0.00           H  
ATOM   3040 2HG1 VAL A 199      -5.803 -37.298  11.732  1.00  0.00           H  
ATOM   3041 3HG1 VAL A 199      -5.852 -35.632  12.354  1.00  0.00           H  
ATOM   3042 1HG2 VAL A 199      -8.893 -35.272  12.043  1.00  0.00           H  
ATOM   3043 2HG2 VAL A 199      -7.693 -34.062  11.528  1.00  0.00           H  
ATOM   3044 3HG2 VAL A 199      -8.888 -34.685  10.364  1.00  0.00           H  
ATOM   3045  N   GLU A 200      -5.659 -37.931   8.671  1.00  0.00           N  
ATOM   3046  CA  GLU A 200      -4.688 -38.962   8.366  1.00  0.00           C  
ATOM   3047  C   GLU A 200      -3.584 -38.403   7.485  1.00  0.00           C  
ATOM   3048  O   GLU A 200      -2.411 -38.731   7.661  1.00  0.00           O  
ATOM   3049  CB  GLU A 200      -5.363 -40.149   7.676  1.00  0.00           C  
ATOM   3050  CG  GLU A 200      -4.432 -41.315   7.377  1.00  0.00           C  
ATOM   3051  CD  GLU A 200      -5.145 -42.494   6.776  1.00  0.00           C  
ATOM   3052  OE1 GLU A 200      -5.750 -42.336   5.742  1.00  0.00           O  
ATOM   3053  OE2 GLU A 200      -5.085 -43.556   7.351  1.00  0.00           O  
ATOM   3054  H   GLU A 200      -6.618 -38.057   8.380  1.00  0.00           H  
ATOM   3055  HA  GLU A 200      -4.245 -39.307   9.301  1.00  0.00           H  
ATOM   3056 1HB  GLU A 200      -6.174 -40.521   8.302  1.00  0.00           H  
ATOM   3057 2HB  GLU A 200      -5.801 -39.821   6.733  1.00  0.00           H  
ATOM   3058 1HG  GLU A 200      -3.659 -40.982   6.685  1.00  0.00           H  
ATOM   3059 2HG  GLU A 200      -3.945 -41.624   8.301  1.00  0.00           H  
ATOM   3060  N   ARG A 201      -3.908 -37.463   6.412  1.00  0.00           N  
ATOM   3061  CA  ARG A 201      -2.914 -36.844   5.541  1.00  0.00           C  
ATOM   3062  C   ARG A 201      -1.928 -36.018   6.342  1.00  0.00           C  
ATOM   3063  O   ARG A 201      -0.742 -36.002   6.040  1.00  0.00           O  
ATOM   3064  CB  ARG A 201      -3.584 -35.957   4.502  1.00  0.00           C  
ATOM   3065  CG  ARG A 201      -2.635 -35.312   3.504  1.00  0.00           C  
ATOM   3066  CD  ARG A 201      -2.088 -36.306   2.546  1.00  0.00           C  
ATOM   3067  NE  ARG A 201      -1.141 -35.704   1.621  1.00  0.00           N  
ATOM   3068  CZ  ARG A 201       0.174 -35.543   1.869  1.00  0.00           C  
ATOM   3069  NH1 ARG A 201       0.680 -35.944   3.014  1.00  0.00           N  
ATOM   3070  NH2 ARG A 201       0.954 -34.983   0.962  1.00  0.00           N  
ATOM   3071  H   ARG A 201      -4.886 -37.250   6.274  1.00  0.00           H  
ATOM   3072  HA  ARG A 201      -2.346 -37.633   5.049  1.00  0.00           H  
ATOM   3073 1HB  ARG A 201      -4.309 -36.542   3.937  1.00  0.00           H  
ATOM   3074 2HB  ARG A 201      -4.129 -35.157   5.003  1.00  0.00           H  
ATOM   3075 1HG  ARG A 201      -3.168 -34.547   2.938  1.00  0.00           H  
ATOM   3076 2HG  ARG A 201      -1.802 -34.855   4.038  1.00  0.00           H  
ATOM   3077 1HD  ARG A 201      -1.574 -37.095   3.094  1.00  0.00           H  
ATOM   3078 2HD  ARG A 201      -2.902 -36.739   1.965  1.00  0.00           H  
ATOM   3079  HE  ARG A 201      -1.493 -35.383   0.730  1.00  0.00           H  
ATOM   3080 1HH1 ARG A 201       0.084 -36.373   3.708  1.00  0.00           H  
ATOM   3081 2HH1 ARG A 201       1.665 -35.824   3.200  1.00  0.00           H  
ATOM   3082 1HH2 ARG A 201       0.564 -34.674   0.081  1.00  0.00           H  
ATOM   3083 2HH2 ARG A 201       1.938 -34.862   1.148  1.00  0.00           H  
ATOM   3084  N   ALA A 202      -2.420 -35.174   7.385  1.00  0.00           N  
ATOM   3085  CA  ALA A 202      -1.559 -34.368   8.240  1.00  0.00           C  
ATOM   3086  C   ALA A 202      -0.682 -35.247   9.123  1.00  0.00           C  
ATOM   3087  O   ALA A 202       0.488 -34.947   9.325  1.00  0.00           O  
ATOM   3088  CB  ALA A 202      -2.362 -33.391   9.064  1.00  0.00           C  
ATOM   3089  H   ALA A 202      -3.422 -35.086   7.469  1.00  0.00           H  
ATOM   3090  HA  ALA A 202      -0.881 -33.800   7.601  1.00  0.00           H  
ATOM   3091 1HB  ALA A 202      -1.691 -32.803   9.692  1.00  0.00           H  
ATOM   3092 2HB  ALA A 202      -2.915 -32.725   8.403  1.00  0.00           H  
ATOM   3093 3HB  ALA A 202      -3.060 -33.937   9.697  1.00  0.00           H  
ATOM   3094  N   LEU A 203      -1.243 -36.345   9.625  1.00  0.00           N  
ATOM   3095  CA  LEU A 203      -0.483 -37.277  10.455  1.00  0.00           C  
ATOM   3096  C   LEU A 203       0.628 -37.980   9.674  1.00  0.00           C  
ATOM   3097  O   LEU A 203       1.732 -38.153  10.188  1.00  0.00           O  
ATOM   3098  CB  LEU A 203      -1.427 -38.327  11.056  1.00  0.00           C  
ATOM   3099  CG  LEU A 203      -2.357 -37.826  12.168  1.00  0.00           C  
ATOM   3100  CD1 LEU A 203      -3.429 -38.872  12.444  1.00  0.00           C  
ATOM   3101  CD2 LEU A 203      -1.543 -37.535  13.419  1.00  0.00           C  
ATOM   3102  H   LEU A 203      -2.216 -36.539   9.429  1.00  0.00           H  
ATOM   3103  HA  LEU A 203       0.022 -36.710  11.235  1.00  0.00           H  
ATOM   3104 1HB  LEU A 203      -2.050 -38.732  10.260  1.00  0.00           H  
ATOM   3105 2HB  LEU A 203      -0.826 -39.138  11.467  1.00  0.00           H  
ATOM   3106  HG  LEU A 203      -2.857 -36.914  11.840  1.00  0.00           H  
ATOM   3107 1HD1 LEU A 203      -4.090 -38.516  13.233  1.00  0.00           H  
ATOM   3108 2HD1 LEU A 203      -4.009 -39.046  11.537  1.00  0.00           H  
ATOM   3109 3HD1 LEU A 203      -2.957 -39.802  12.758  1.00  0.00           H  
ATOM   3110 1HD2 LEU A 203      -2.204 -37.178  14.209  1.00  0.00           H  
ATOM   3111 2HD2 LEU A 203      -1.043 -38.446  13.749  1.00  0.00           H  
ATOM   3112 3HD2 LEU A 203      -0.796 -36.772  13.199  1.00  0.00           H  
ATOM   3113  N   GLN A 204       0.346 -38.368   8.433  1.00  0.00           N  
ATOM   3114  CA  GLN A 204       1.356 -38.978   7.570  1.00  0.00           C  
ATOM   3115  C   GLN A 204       2.487 -38.003   7.232  1.00  0.00           C  
ATOM   3116  O   GLN A 204       3.659 -38.378   7.218  1.00  0.00           O  
ATOM   3117  CB  GLN A 204       0.710 -39.490   6.280  1.00  0.00           C  
ATOM   3118  CG  GLN A 204      -0.202 -40.690   6.474  1.00  0.00           C  
ATOM   3119  CD  GLN A 204      -0.885 -41.112   5.187  1.00  0.00           C  
ATOM   3120  OE1 GLN A 204      -1.124 -40.291   4.297  1.00  0.00           O  
ATOM   3121  NE2 GLN A 204      -1.204 -42.397   5.082  1.00  0.00           N  
ATOM   3122  H   GLN A 204      -0.591 -38.238   8.078  1.00  0.00           H  
ATOM   3123  HA  GLN A 204       1.797 -39.823   8.098  1.00  0.00           H  
ATOM   3124 1HB  GLN A 204       0.123 -38.692   5.825  1.00  0.00           H  
ATOM   3125 2HB  GLN A 204       1.487 -39.770   5.570  1.00  0.00           H  
ATOM   3126 1HG  GLN A 204       0.391 -41.529   6.838  1.00  0.00           H  
ATOM   3127 2HG  GLN A 204      -0.972 -40.433   7.202  1.00  0.00           H  
ATOM   3128 1HE2 GLN A 204      -1.657 -42.734   4.255  1.00  0.00           H  
ATOM   3129 2HE2 GLN A 204      -0.993 -43.028   5.828  1.00  0.00           H  
ATOM   3130  N   LEU A 205       2.137 -36.751   6.959  1.00  0.00           N  
ATOM   3131  CA  LEU A 205       3.144 -35.724   6.702  1.00  0.00           C  
ATOM   3132  C   LEU A 205       3.926 -35.410   7.972  1.00  0.00           C  
ATOM   3133  O   LEU A 205       5.131 -35.204   7.921  1.00  0.00           O  
ATOM   3134  CB  LEU A 205       2.482 -34.446   6.171  1.00  0.00           C  
ATOM   3135  CG  LEU A 205       3.440 -33.318   5.769  1.00  0.00           C  
ATOM   3136  CD1 LEU A 205       4.313 -33.780   4.610  1.00  0.00           C  
ATOM   3137  CD2 LEU A 205       2.639 -32.081   5.391  1.00  0.00           C  
ATOM   3138  H   LEU A 205       1.160 -36.500   6.925  1.00  0.00           H  
ATOM   3139  HA  LEU A 205       3.841 -36.103   5.956  1.00  0.00           H  
ATOM   3140 1HB  LEU A 205       1.887 -34.702   5.296  1.00  0.00           H  
ATOM   3141 2HB  LEU A 205       1.813 -34.056   6.939  1.00  0.00           H  
ATOM   3142  HG  LEU A 205       4.098 -33.082   6.608  1.00  0.00           H  
ATOM   3143 1HD1 LEU A 205       4.994 -32.979   4.325  1.00  0.00           H  
ATOM   3144 2HD1 LEU A 205       4.889 -34.654   4.915  1.00  0.00           H  
ATOM   3145 3HD1 LEU A 205       3.682 -34.039   3.761  1.00  0.00           H  
ATOM   3146 1HD2 LEU A 205       3.320 -31.279   5.106  1.00  0.00           H  
ATOM   3147 2HD2 LEU A 205       1.984 -32.315   4.552  1.00  0.00           H  
ATOM   3148 3HD2 LEU A 205       2.039 -31.762   6.243  1.00  0.00           H  
ATOM   3149  N   LYS A 206       3.232 -35.372   9.104  1.00  0.00           N  
ATOM   3150  CA  LYS A 206       3.848 -35.134  10.415  1.00  0.00           C  
ATOM   3151  C   LYS A 206       4.979 -36.126  10.677  1.00  0.00           C  
ATOM   3152  O   LYS A 206       6.064 -35.745  11.116  1.00  0.00           O  
ATOM   3153  CB  LYS A 206       2.803 -35.225  11.528  1.00  0.00           C  
ATOM   3154  CG  LYS A 206       3.353 -34.993  12.929  1.00  0.00           C  
ATOM   3155  CD  LYS A 206       2.297 -35.267  13.989  1.00  0.00           C  
ATOM   3156  CE  LYS A 206       2.281 -36.735  14.390  1.00  0.00           C  
ATOM   3157  NZ  LYS A 206       3.391 -37.069  15.323  1.00  0.00           N  
ATOM   3158  H   LYS A 206       2.232 -35.514   9.050  1.00  0.00           H  
ATOM   3159  HA  LYS A 206       4.269 -34.129  10.422  1.00  0.00           H  
ATOM   3160 1HB  LYS A 206       2.018 -34.489  11.351  1.00  0.00           H  
ATOM   3161 2HB  LYS A 206       2.337 -36.211  11.509  1.00  0.00           H  
ATOM   3162 1HG  LYS A 206       4.206 -35.652  13.098  1.00  0.00           H  
ATOM   3163 2HG  LYS A 206       3.690 -33.961  13.022  1.00  0.00           H  
ATOM   3164 1HD  LYS A 206       2.502 -34.659  14.873  1.00  0.00           H  
ATOM   3165 2HD  LYS A 206       1.314 -34.995  13.603  1.00  0.00           H  
ATOM   3166 1HE  LYS A 206       1.334 -36.969  14.875  1.00  0.00           H  
ATOM   3167 2HE  LYS A 206       2.372 -37.356  13.501  1.00  0.00           H  
ATOM   3168 1HZ  LYS A 206       3.346 -38.048  15.564  1.00  0.00           H  
ATOM   3169 2HZ  LYS A 206       4.277 -36.872  14.877  1.00  0.00           H  
ATOM   3170 3HZ  LYS A 206       3.307 -36.511  16.161  1.00  0.00           H  
ATOM   3171  N   THR A 207       4.703 -37.400  10.401  1.00  0.00           N  
ATOM   3172  CA  THR A 207       5.681 -38.481  10.536  1.00  0.00           C  
ATOM   3173  C   THR A 207       6.796 -38.340   9.497  1.00  0.00           C  
ATOM   3174  O   THR A 207       7.972 -38.474   9.832  1.00  0.00           O  
ATOM   3175  CB  THR A 207       5.010 -39.860  10.394  1.00  0.00           C  
ATOM   3176  OG1 THR A 207       4.027 -40.024  11.425  1.00  0.00           O  
ATOM   3177  CG2 THR A 207       6.043 -40.970  10.503  1.00  0.00           C  
ATOM   3178  H   THR A 207       3.769 -37.618  10.084  1.00  0.00           H  
ATOM   3179  HA  THR A 207       6.133 -38.417  11.526  1.00  0.00           H  
ATOM   3180  HB  THR A 207       4.515 -39.925   9.425  1.00  0.00           H  
ATOM   3181  HG1 THR A 207       3.362 -39.335  11.345  1.00  0.00           H  
ATOM   3182 1HG2 THR A 207       5.551 -41.937  10.401  1.00  0.00           H  
ATOM   3183 2HG2 THR A 207       6.786 -40.855   9.714  1.00  0.00           H  
ATOM   3184 3HG2 THR A 207       6.535 -40.915  11.474  1.00  0.00           H  
ATOM   3185  N   LYS A 208       6.428 -38.035   8.254  1.00  0.00           N  
ATOM   3186  CA  LYS A 208       7.390 -37.897   7.148  1.00  0.00           C  
ATOM   3187  C   LYS A 208       8.424 -36.759   7.322  1.00  0.00           C  
ATOM   3188  O   LYS A 208       9.612 -36.938   7.061  1.00  0.00           O  
ATOM   3189  CB  LYS A 208       6.626 -37.692   5.839  1.00  0.00           C  
ATOM   3190  CG  LYS A 208       7.512 -37.592   4.604  1.00  0.00           C  
ATOM   3191  CD  LYS A 208       6.680 -37.496   3.334  1.00  0.00           C  
ATOM   3192  CE  LYS A 208       7.561 -37.332   2.104  1.00  0.00           C  
ATOM   3193  NZ  LYS A 208       6.762 -37.268   0.851  1.00  0.00           N  
ATOM   3194  H   LYS A 208       5.443 -37.893   8.071  1.00  0.00           H  
ATOM   3195  HA  LYS A 208       7.989 -38.806   7.096  1.00  0.00           H  
ATOM   3196 1HB  LYS A 208       5.934 -38.521   5.687  1.00  0.00           H  
ATOM   3197 2HB  LYS A 208       6.034 -36.779   5.902  1.00  0.00           H  
ATOM   3198 1HG  LYS A 208       8.145 -36.708   4.681  1.00  0.00           H  
ATOM   3199 2HG  LYS A 208       8.151 -38.472   4.543  1.00  0.00           H  
ATOM   3200 1HD  LYS A 208       6.078 -38.399   3.223  1.00  0.00           H  
ATOM   3201 2HD  LYS A 208       6.007 -36.640   3.404  1.00  0.00           H  
ATOM   3202 1HE  LYS A 208       8.145 -36.417   2.195  1.00  0.00           H  
ATOM   3203 2HE  LYS A 208       8.252 -38.173   2.038  1.00  0.00           H  
ATOM   3204 1HZ  LYS A 208       7.382 -37.161   0.061  1.00  0.00           H  
ATOM   3205 2HZ  LYS A 208       6.229 -38.120   0.747  1.00  0.00           H  
ATOM   3206 3HZ  LYS A 208       6.130 -36.481   0.893  1.00  0.00           H  
ATOM   3207  N   LEU A 209       7.980 -35.588   7.761  1.00  0.00           N  
ATOM   3208  CA  LEU A 209       8.877 -34.444   7.894  1.00  0.00           C  
ATOM   3209  C   LEU A 209       9.682 -34.499   9.193  1.00  0.00           C  
ATOM   3210  O   LEU A 209       9.201 -34.991  10.223  1.00  0.00           O  
ATOM   3211  CB  LEU A 209       8.072 -33.139   7.841  1.00  0.00           C  
ATOM   3212  CG  LEU A 209       7.273 -32.903   6.553  1.00  0.00           C  
ATOM   3213  CD1 LEU A 209       6.497 -31.597   6.669  1.00  0.00           C  
ATOM   3214  CD2 LEU A 209       8.222 -32.871   5.364  1.00  0.00           C  
ATOM   3215  H   LEU A 209       7.006 -35.481   8.009  1.00  0.00           H  
ATOM   3216  HA  LEU A 209       9.593 -34.470   7.074  1.00  0.00           H  
ATOM   3217 1HB  LEU A 209       7.370 -33.130   8.673  1.00  0.00           H  
ATOM   3218 2HB  LEU A 209       8.759 -32.302   7.962  1.00  0.00           H  
ATOM   3219  HG  LEU A 209       6.550 -33.708   6.420  1.00  0.00           H  
ATOM   3220 1HD1 LEU A 209       5.929 -31.429   5.754  1.00  0.00           H  
ATOM   3221 2HD1 LEU A 209       5.813 -31.654   7.515  1.00  0.00           H  
ATOM   3222 3HD1 LEU A 209       7.194 -30.773   6.820  1.00  0.00           H  
ATOM   3223 1HD2 LEU A 209       7.653 -32.704   4.449  1.00  0.00           H  
ATOM   3224 2HD2 LEU A 209       8.943 -32.065   5.496  1.00  0.00           H  
ATOM   3225 3HD2 LEU A 209       8.749 -33.824   5.295  1.00  0.00           H  
ATOM   3226  N   GLY A 210      10.910 -33.989   9.139  1.00  0.00           N  
ATOM   3227  CA  GLY A 210      11.753 -33.905  10.321  1.00  0.00           C  
ATOM   3228  C   GLY A 210      13.093 -33.225  10.085  1.00  0.00           C  
ATOM   3229  O   GLY A 210      13.945 -33.188  10.974  1.00  0.00           O  
ATOM   3230  OXT GLY A 210      13.368 -32.696   9.009  1.00  0.00           O  
ATOM   3231  H   GLY A 210      11.265 -33.654   8.256  1.00  0.00           H  
ATOM   3232 1HA  GLY A 210      11.228 -33.357  11.103  1.00  0.00           H  
ATOM   3233 2HA  GLY A 210      11.944 -34.906  10.704  1.00  0.00           H  
TER                                                                             
HETATM 3235 FE1  HRR B 211      -4.025 -18.144  11.618  1.00  0.00          FE  
HETATM 3236  N4  HRR B 211      -3.564 -16.972  13.215  1.00  0.00           N  
HETATM 3237  C19 HRR B 211      -3.382 -17.383  14.513  1.00  0.00           C  
HETATM 3238  C18 HRR B 211      -3.064 -16.257  15.366  1.00  0.00           C  
HETATM 3239  C15 HRR B 211      -3.075 -15.139  14.554  1.00  0.00           C  
HETATM 3240  C14 HRR B 211      -3.388 -15.617  13.210  1.00  0.00           C  
HETATM 3241  C31 HRR B 211      -3.490 -14.802  12.085  1.00  0.00           C  
HETATM 3242  C12 HRR B 211      -3.729 -15.226  10.786  1.00  0.00           C  
HETATM 3243  N1  HRR B 211      -3.980 -16.519  10.406  1.00  0.00           N  
HETATM 3244  C6  HRR B 211      -4.097 -16.505   9.040  1.00  0.00           C  
HETATM 3245  C7  HRR B 211      -3.915 -15.149   8.527  1.00  0.00           C  
HETATM 3246  C11 HRR B 211      -3.702 -14.351   9.619  1.00  0.00           C  
HETATM 3247  C13 HRR B 211      -3.471 -12.872   9.672  1.00  0.00           C  
HETATM 3248  C8  HRR B 211      -3.994 -14.784   7.076  1.00  0.00           C  
HETATM 3249  C9  HRR B 211      -2.684 -14.202   6.494  1.00  0.00           C  
HETATM 3250  C10 HRR B 211      -2.742 -13.820   4.983  1.00  0.00           C  
HETATM 3251  O4  HRR B 211      -3.837 -13.997   4.375  1.00  0.00           O  
HETATM 3252  O2  HRR B 211      -1.683 -13.328   4.512  1.00  0.00           O  
HETATM 3253  C28 HRR B 211      -4.399 -17.607   8.249  1.00  0.00           C  
HETATM 3254  C1  HRR B 211      -4.685 -18.882   8.729  1.00  0.00           C  
HETATM 3255  N2  HRR B 211      -4.619 -19.262  10.044  1.00  0.00           N  
HETATM 3256  C33 HRR B 211      -5.037 -20.571  10.084  1.00  0.00           C  
HETATM 3257  C32 HRR B 211      -5.373 -21.039   8.748  1.00  0.00           C  
HETATM 3258  C2  HRR B 211      -5.145 -19.989   7.895  1.00  0.00           C  
HETATM 3259  C3  HRR B 211      -5.403 -19.931   6.420  1.00  0.00           C  
HETATM 3260  C4  HRR B 211      -6.901 -20.019   6.080  1.00  0.00           C  
HETATM 3261  C5  HRR B 211      -7.225 -20.667   4.704  1.00  0.00           C  
HETATM 3262  O1  HRR B 211      -7.890 -19.943   3.911  1.00  0.00           O  
HETATM 3263  O3  HRR B 211      -6.825 -21.846   4.508  1.00  0.00           O  
HETATM 3264  C34 HRR B 211      -5.869 -22.413   8.416  1.00  0.00           C  
HETATM 3265  C29 HRR B 211      -5.101 -21.349  11.231  1.00  0.00           C  
HETATM 3266  C26 HRR B 211      -4.696 -20.961  12.507  1.00  0.00           C  
HETATM 3267  C25 HRR B 211      -4.640 -21.858  13.643  1.00  0.00           C  
HETATM 3268  C22 HRR B 211      -4.089 -21.140  14.683  1.00  0.00           C  
HETATM 3269  C21 HRR B 211      -3.879 -19.785  14.176  1.00  0.00           C  
HETATM 3270  N3  HRR B 211      -4.228 -19.717  12.851  1.00  0.00           N  
HETATM 3271  C30 HRR B 211      -3.505 -18.697  14.953  1.00  0.00           C  
HETATM 3272  C23 HRR B 211      -3.776 -21.656  16.011  1.00  0.00           C  
HETATM 3273  C24 HRR B 211      -2.633 -21.489  16.695  1.00  0.00           C  
HETATM 3274  C27 HRR B 211      -5.045 -23.299  13.619  1.00  0.00           C  
HETATM 3275  C16 HRR B 211      -2.795 -13.750  14.888  1.00  0.00           C  
HETATM 3276  C17 HRR B 211      -2.918 -13.163  16.089  1.00  0.00           C  
HETATM 3277  C20 HRR B 211      -2.746 -16.337  16.826  1.00  0.00           C  
HETATM 3278  C35 HRR B 211      -2.258 -18.304  11.129  1.00  0.00           C  
HETATM 3279  C36 HRR B 211      -1.171 -17.528  11.778  1.00  0.00           C  
HETATM 3280  O5  HRR B 211      -0.810 -16.436  11.356  1.00  0.00           O  
HETATM 3281  O6  HRR B 211      -0.676 -18.076  12.901  1.00  0.00           O  
HETATM 3282  C37 HRR B 211       0.160 -17.226  13.716  1.00  0.00           C  
HETATM 3283  C38 HRR B 211       0.272 -17.888  15.075  1.00  0.00           C  
HETATM 3284  C39 HRR B 211      -1.575 -20.492  11.549  1.00  0.00           C  
HETATM 3285  C40 HRR B 211      -0.591 -20.390  10.621  1.00  0.00           C  
HETATM 3286  C41 HRR B 211      -0.741 -20.606   9.184  1.00  0.00           C  
HETATM 3287  C42 HRR B 211      -1.876 -21.231   8.631  1.00  0.00           C  
HETATM 3288  C44 HRR B 211      -2.003 -21.383   7.255  1.00  0.00           C  
HETATM 3289  C46 HRR B 211      -0.998 -20.919   6.397  1.00  0.00           C  
HETATM 3290  C45 HRR B 211       0.134 -20.297   6.930  1.00  0.00           C  
HETATM 3291  C43 HRR B 211       0.258 -20.140   8.310  1.00  0.00           C  
HETATM 3292  H29 HRR B 211      -3.330 -13.739  12.225  1.00  0.00           H  
HETATM 3293  H23 HRR B 211      -4.236 -12.363  10.272  1.00  0.00           H  
HETATM 3294  H22 HRR B 211      -2.500 -12.628  10.122  1.00  0.00           H  
HETATM 3295  H24 HRR B 211      -3.492 -12.433   8.670  1.00  0.00           H  
HETATM 3296  H3  HRR B 211      -4.305 -15.662   6.499  1.00  0.00           H  
HETATM 3297  H4  HRR B 211      -4.763 -14.016   6.933  1.00  0.00           H  
HETATM 3298  H11 HRR B 211      -1.845 -14.890   6.643  1.00  0.00           H  
HETATM 3299  H12 HRR B 211      -2.412 -13.283   7.031  1.00  0.00           H  
HETATM 3300  H28 HRR B 211      -4.462 -17.442   7.176  1.00  0.00           H  
HETATM 3301  H26 HRR B 211      -5.002 -19.008   5.991  1.00  0.00           H  
HETATM 3302  H27 HRR B 211      -4.892 -20.756   5.912  1.00  0.00           H  
HETATM 3303  H6  HRR B 211      -7.418 -20.602   6.857  1.00  0.00           H  
HETATM 3304  H5  HRR B 211      -7.351 -19.019   6.110  1.00  0.00           H  
HETATM 3305  H15 HRR B 211      -5.208 -23.191   8.819  1.00  0.00           H  
HETATM 3306  H13 HRR B 211      -5.927 -22.555   7.332  1.00  0.00           H  
HETATM 3307  H14 HRR B 211      -6.869 -22.599   8.827  1.00  0.00           H  
HETATM 3308  H25 HRR B 211      -5.449 -22.371  11.116  1.00  0.00           H  
HETATM 3309  H30 HRR B 211      -3.352 -18.881  16.008  1.00  0.00           H  
HETATM 3310  H1  HRR B 211      -4.552 -22.271  16.467  1.00  0.00           H  
HETATM 3311  H7  HRR B 211      -1.786 -20.941  16.292  1.00  0.00           H  
HETATM 3312  H8  HRR B 211      -2.505 -21.926  17.681  1.00  0.00           H  
HETATM 3313  H17 HRR B 211      -5.027 -23.737  14.620  1.00  0.00           H  
HETATM 3314  H16 HRR B 211      -6.057 -23.425  13.215  1.00  0.00           H  
HETATM 3315  H18 HRR B 211      -4.373 -23.897  12.987  1.00  0.00           H  
HETATM 3316  H2  HRR B 211      -2.451 -13.129  14.061  1.00  0.00           H  
HETATM 3317  H9  HRR B 211      -3.292 -13.687  16.963  1.00  0.00           H  
HETATM 3318  H10 HRR B 211      -2.662 -12.116  16.224  1.00  0.00           H  
HETATM 3319  H20 HRR B 211      -3.624 -16.129  17.454  1.00  0.00           H  
HETATM 3320  H21 HRR B 211      -1.980 -15.601  17.096  1.00  0.00           H  
HETATM 3321  H19 HRR B 211      -2.375 -17.327  17.107  1.00  0.00           H  
HETATM 3322  H31 HRR B 211      -2.060 -18.424  10.064  1.00  0.00           H  
HETATM 3323  H32 HRR B 211      -0.312 -16.243  13.784  1.00  0.00           H  
HETATM 3324  H33 HRR B 211       1.135 -17.111  13.234  1.00  0.00           H  
HETATM 3325  H34 HRR B 211       0.888 -17.275  15.740  1.00  0.00           H  
HETATM 3326  H35 HRR B 211      -0.719 -18.001  15.525  1.00  0.00           H  
HETATM 3327  H36 HRR B 211       0.733 -18.878  14.992  1.00  0.00           H  
HETATM 3328  H38 HRR B 211      -2.550 -20.890  11.308  1.00  0.00           H  
HETATM 3329  H37 HRR B 211      -1.369 -20.323  12.598  1.00  0.00           H  
HETATM 3330  H39 HRR B 211       0.392 -20.049  10.944  1.00  0.00           H  
HETATM 3331  H40 HRR B 211      -2.672 -21.586   9.276  1.00  0.00           H  
HETATM 3332  H42 HRR B 211      -2.892 -21.857   6.851  1.00  0.00           H  
HETATM 3333  H44 HRR B 211      -1.101 -21.037   5.322  1.00  0.00           H  
HETATM 3334  H43 HRR B 211       0.917 -19.932   6.272  1.00  0.00           H  
HETATM 3335  H41 HRR B 211       1.137 -19.648   8.723  1.00  0.00           H  
TER                                                                             
CONECT 2245 3235                                                                
CONECT 3235 2245 3236 3243 3255                                                 
CONECT 3235 3270 3278                                                           
CONECT 3236 3235 3237 3240                                                      
CONECT 3237 3236 3238 3271                                                      
CONECT 3238 3237 3239 3277                                                      
CONECT 3239 3238 3240 3275                                                      
CONECT 3240 3236 3239 3241                                                      
CONECT 3241 3240 3242 3292                                                      
CONECT 3242 3241 3243 3246                                                      
CONECT 3243 3235 3242 3244                                                      
CONECT 3244 3243 3245 3253                                                      
CONECT 3245 3244 3246 3248                                                      
CONECT 3246 3242 3245 3247                                                      
CONECT 3247 3246 3293 3294 3295                                                 
CONECT 3248 3245 3249 3296 3297                                                 
CONECT 3249 3248 3250 3298 3299                                                 
CONECT 3250 3249 3251 3252                                                      
CONECT 3251 3250                                                                
CONECT 3252 3250                                                                
CONECT 3253 3244 3254 3300                                                      
CONECT 3254 3253 3255 3258                                                      
CONECT 3255 3235 3254 3256                                                      
CONECT 3256 3255 3257 3265                                                      
CONECT 3257 3256 3258 3264                                                      
CONECT 3258 3254 3257 3259                                                      
CONECT 3259 3258 3260 3301 3302                                                 
CONECT 3260 3259 3261 3303 3304                                                 
CONECT 3261 3260 3262 3263                                                      
CONECT 3262 3261                                                                
CONECT 3263 3261                                                                
CONECT 3264 3257 3305 3306 3307                                                 
CONECT 3265 3256 3266 3308                                                      
CONECT 3266 3265 3267 3270                                                      
CONECT 3267 3266 3268 3274                                                      
CONECT 3268 3267 3269 3272                                                      
CONECT 3269 3268 3270 3271                                                      
CONECT 3270 3235 3266 3269                                                      
CONECT 3271 3237 3269 3309                                                      
CONECT 3272 3268 3273 3310                                                      
CONECT 3273 3272 3311 3312                                                      
CONECT 3274 3267 3313 3314 3315                                                 
CONECT 3275 3239 3276 3316                                                      
CONECT 3276 3275 3317 3318                                                      
CONECT 3277 3238 3319 3320 3321                                                 
CONECT 3278 3235 3279 3284 3322                                                 
CONECT 3279 3278 3280 3281                                                      
CONECT 3280 3279                                                                
CONECT 3281 3279 3282                                                           
CONECT 3282 3281 3283 3323 3324                                                 
CONECT 3283 3282 3325 3326 3327                                                 
CONECT 3284 3278 3285 3328 3329                                                 
CONECT 3285 3284 3286 3330                                                      
CONECT 3286 3285 3287 3291                                                      
CONECT 3287 3286 3288 3331                                                      
CONECT 3288 3287 3289 3332                                                      
CONECT 3289 3288 3290 3333                                                      
CONECT 3290 3289 3291 3334                                                      
CONECT 3291 3286 3290 3335                                                      
CONECT 3292 3241                                                                
CONECT 3293 3247                                                                
CONECT 3294 3247                                                                
CONECT 3295 3247                                                                
CONECT 3296 3248                                                                
CONECT 3297 3248                                                                
CONECT 3298 3249                                                                
CONECT 3299 3249                                                                
CONECT 3300 3253                                                                
CONECT 3301 3259                                                                
CONECT 3302 3259                                                                
CONECT 3303 3260                                                                
CONECT 3304 3260                                                                
CONECT 3305 3264                                                                
CONECT 3306 3264                                                                
CONECT 3307 3264                                                                
CONECT 3308 3265                                                                
CONECT 3309 3271                                                                
CONECT 3310 3272                                                                
CONECT 3311 3273                                                                
CONECT 3312 3273                                                                
CONECT 3313 3274                                                                
CONECT 3314 3274                                                                
CONECT 3315 3274                                                                
CONECT 3316 3275                                                                
CONECT 3317 3276                                                                
CONECT 3318 3276                                                                
CONECT 3319 3277                                                                
CONECT 3320 3277                                                                
CONECT 3321 3277                                                                
CONECT 3322 3278                                                                
CONECT 3323 3282                                                                
CONECT 3324 3282                                                                
CONECT 3325 3283                                                                
CONECT 3326 3283                                                                
CONECT 3327 3283                                                                
CONECT 3328 3284                                                                
CONECT 3329 3284                                                                
CONECT 3330 3285                                                                
CONECT 3331 3287                                                                
CONECT 3332 3288                                                                
CONECT 3333 3289                                                                
CONECT 3334 3290                                                                
CONECT 3335 3291                                                                
# All scores below are weighted scores, not raw scores.
#BEGIN_POSE_ENERGIES_TABLE correct_surface_True/012_008_UM_159_H148_areda15_HMM_onlyH_1__DE_4_HRR_rnd_DE_5.pdb
label fa_atr fa_rep fa_sol fa_intra_atr_xover4 fa_intra_rep_xover4 fa_intra_sol_xover4 lk_ball lk_ball_iso lk_ball_bridge lk_ball_bridge_uncpl fa_elec fa_intra_elec pro_close hbond_sr_bb hbond_lr_bb hbond_bb_sc hbond_sc dslf_fa13 omega fa_dun_dev fa_dun_rot fa_dun_semi p_aa_pp hxl_tors ref rama_prepro total
weights 1 0.55 1 1 0.55 1 0.92 -0.38 -0.33 -0.33 1 1 1.25 1 1 1 1 1.25 0.48 0.69 0.76 0.78 0.61 1 1 0.5 NA
pose -1259.58 135.345 630.65 -84.891 49.2553 37.0446 412.016 -428.173 -10.5988 -48.4371 -369.434 -38.1603 0 -145.574 -15.5067 -27.4867 -21.0988 0 26.5318 20.4289 74.9883 108.677 -59.2422 58.4234 69.6611 -38.0135 -923.174
VAL:NtermProteinFull_1 -4.24288 0.90307 0.62592 -0.30337 0.27005 0.04293 0.65767 -0.9628 -0.03874 -0.1072 -1.17597 1.95988 0 0 0 0 0 0 0.01021 0 0.04626 0 0 0 2.085 0 -0.22998
SER_2 -3.69172 0.29436 3.20464 -0.02759 0 0.07085 1.84322 -1.5292 -0.02049 -0.04209 -1.78587 -0.50887 0 0 0 -0.77226 0 0 0.05142 0.00824 0.17465 0 -0.27598 0.65108 -1.1772 -0.12069 -3.6535
LEU_3 -6.07823 0.64207 1.20074 -0.71431 0.44375 0.19402 1.31906 -1.55246 -0.02837 -0.09502 -0.42165 0.03497 0 0 0 0 0 0 -0.0061 0.06256 0.69697 0 -0.2279 0 0.72952 -0.21375 -4.01412
ASP_4 -4.32289 0.42775 4.49564 -0.1141 0.01703 0.30665 2.49207 -2.07227 -0.02904 -0.11996 -2.56617 -0.22768 0 0 0 0 -1.03288 0 0.1086 0.0021 0 1.43324 0.2094 0 -2.2837 -0.15709 -3.43331
PHE_5 -7.41569 0.96082 2.92692 -0.87424 0.04516 0.26944 1.85118 -2.0417 -0.04396 -0.18132 -1.20746 -0.05781 0 0 0 -0.77226 0 0 0.01985 0.05122 0 1.52342 -0.33643 0 1.4028 -0.07176 -3.95181
ALA_6 -6.60125 0.51548 2.35863 -0.023 0 0 1.94494 -2.18465 -0.01356 -0.05152 -1.63775 -0.29629 0 0 0 0 0 0 0.14866 0 0 0 -0.33429 0 2.3386 -0.25754 -4.09354
ILE_7 -9.19005 1.094 2.35573 -0.50951 0.56205 0.07231 2.11453 -2.44998 -0.06597 -0.24345 -1.83384 0.05133 0 0 0 0 0 0 -0.06279 0.06898 0.06874 0 -0.43111 0 1.0317 -0.25027 -7.6176
VAL_8 -7.54684 1.19949 1.95264 -0.30547 0.23819 0.05149 2.12868 -2.15094 -0.04335 -0.24526 -2.22631 0.00325 0 0 0 0 0 0 0.05935 0.30426 -0.00769 0 -0.30344 0 2.085 0.0303 -4.77664
ILE_9 -7.95916 0.67553 1.53654 -0.7148 1.37598 0.11402 1.85392 -2.02452 -0.00458 -0.05877 -1.93755 0.2825 0 0 0 0 0 0 0.11953 0.10792 1.33977 0 -0.29482 0 1.0317 -0.0169 -4.57368
LEU_10 -9.02872 2.07307 1.32115 -0.49847 0.38548 0.07418 1.50324 -2.21577 -0.01615 -0.11452 -1.36086 0.14806 0 0 0 0 0 0 0.24175 0.12778 0.28175 0 -0.27378 0 0.72952 -0.18913 -6.81143
ILE_11 -9.3443 0.91379 2.73493 -0.51908 0.68531 0.07501 2.42374 -2.4024 -0.02124 -0.08469 -1.97247 -0.00892 0 0 0 0 0 0 0.03131 0.01715 0.08207 0 -0.40998 0 1.0317 -0.16236 -6.93042
VAL_12 -8.19637 1.00347 2.0939 -0.31751 0.34181 0.05527 2.19095 -2.296 -0.01465 -0.25052 -2.26776 -0.03809 0 0 0 0 0 0 0.26715 0.14388 -0.02503 0 -0.25356 0 2.085 -0.07752 -5.55556
ALA_13 -5.97071 0.27225 2.94041 -0.02252 0 0 2.18085 -2.33201 -0.05087 -0.21213 -2.30136 -0.2789 0 0 0 0 0 0 0.07104 0 0 0 -0.26553 0 2.3386 -0.27451 -3.90538
ALA_14 -3.51922 0.15228 2.27283 -0.02253 0 0 1.23254 -1.48202 -0.00251 -0.01866 -0.61083 -0.29551 0 0 0 0 0 0 0.09825 0 0 0 -0.22306 0 2.3386 -0.42395 -0.50379
LYS_15 -6.52653 0.89854 6.31351 -0.35348 0.03714 0.15794 2.75627 -2.72181 -0.19942 -0.36197 -4.5909 0.397 0 0 0 0 -0.36055 0 0.23717 0.35641 2.02631 0 -0.0728 0 -1.6738 -0.36689 -4.04784
LEU_16 -6.40297 0.73836 0.98443 -0.50496 0.33119 0.0784 1.37483 -1.57086 -0.00205 -0.02445 -0.60037 0.11972 0 0 0 0 0 0 -0.04879 0.15532 0.134 0 -0.31779 0 0.72952 -0.33129 -5.15778
GLY_17 -1.66825 0.08376 1.85275 -5e-05 0 0 0.91612 -0.90285 -0.01557 -0.10174 -0.70564 -0.32212 0 0 0 0 0 0 -0.03008 0 0 0 -1.43156 0 1.2108 -0.1055 -1.21995
THR_18 -4.41207 0.68457 2.07453 -0.19381 0.15533 0.05925 1.54149 -1.48393 -0.05122 -0.39122 -1.18151 -0.78238 0 0 0 -0.35973 0 0 0.05778 0 0.54825 0 -0.75078 2.30378 -1.425 0.31997 -3.28668
THR_19 -4.04592 0.48341 3.99099 -0.1136 0.06335 0.07974 2.3239 -1.95103 -0.0922 -0.307 -2.18391 -0.51167 0 0 0 -0.98174 0 0 -0.01729 0.02927 0.01116 0 -0.4117 2.28925 -1.425 0.01537 -2.75461
VAL_20 -6.23332 1.2201 1.5374 -0.36916 0.31346 0.06845 1.52119 -1.81456 -0.05798 -0.15644 -0.57953 0.0565 0 0 0 0 0 0 0.07868 0.08625 1.00837 0 0.1084 0 2.085 -0.3276 -1.45478
GLU_21 -4.68474 0.54958 5.34419 -0.46338 0.20615 1.24331 1.8968 -2.38319 -0.18822 -0.48306 -2.9164 -2.36869 0 0 0 0 0 0 -0.05038 0.01365 0 4.03801 -0.2986 0 -2.5358 -0.34936 -3.43012
GLU_22 -6.22554 0.52746 6.28911 -0.65175 0.17235 1.08265 2.83211 -2.6711 -0.10174 -0.40798 -2.09049 -0.50304 0 0 0 -0.62201 -0.64933 0 0.10912 0.01444 0 3.13214 -0.25113 0 -2.5358 -0.45779 -3.00832
ALA_23 -5.83716 0.24202 1.92783 -0.02219 0 0 1.90811 -2.05552 -0.05041 -0.28961 -1.41631 -0.30328 0 0 0 0 0 0 0.02829 0 0 0 -0.34339 0 2.3386 -0.45614 -4.32915
VAL_24 -6.43949 0.48391 2.44178 -0.30942 0.26234 0.05358 2.16608 -2.17485 -0.06478 -0.19664 -1.70196 -0.09194 0 0 0 0 0 0 -0.0611 0 -0.00729 0 -0.312 0 2.085 -0.30916 -4.17594
GLU_25 -4.77139 0.23652 4.32418 -0.62776 0.1585 1.03047 1.88152 -2.03701 -0.03797 -0.13797 -1.72642 -0.56466 0 0 0 0 0 0 0.02651 0 0 3.42686 -0.17896 0 -2.5358 -0.29115 -1.82452
GLN_26 -7.14565 0.93032 5.46176 -0.26132 0.03391 0.19597 2.81775 -2.76228 -0.04582 -0.30846 -2.83202 -0.41334 0 0 0 0 -0.64933 0 0.33998 0 0 2.75981 -0.09669 0 -1.0644 -0.35065 -3.39046
ALA_27 -6.35354 0.51811 2.50854 -0.02265 0 0 2.30365 -2.26762 -0.00862 -0.12937 -1.88912 -0.29691 0 0 0 0 0 0 0.46905 0 0 0 -0.31694 0 2.3386 -0.37194 -3.51876
LEU_28 -6.13834 0.56551 3.67514 -0.49996 0.27665 0.07934 2.0167 -2.18856 -0.05746 -0.1528 -2.39839 0.13331 0 0 0 0 0 0 0.85907 0.59237 0.19591 0 -0.28849 0 0.72952 -0.44585 -3.04635
TRP_29 -6.92341 0.49194 3.98528 -1.27995 0.09172 0.37919 1.90227 -2.09084 -0.06537 -0.26159 -1.84104 -0.19787 0 0 0 0 0 0 -0.00189 0.15481 0 1.29456 -0.28427 0 3.035 -0.1733 -1.78476
LEU_30 -9.92302 1.19866 1.47266 -0.485 0.41386 0.07006 2.24054 -2.38805 -0.0744 -0.48008 -1.88186 0.1263 0 0 0 0 0 0 -0.00242 0.53426 0.4723 0 -0.23863 0 0.72952 -0.07056 -8.28586
LYS_31 -6.94819 1.12937 5.52867 -0.4107 0.08821 0.16773 2.96549 -2.65518 -0.06098 -0.26212 -2.16202 0.09372 0 0 0 0 0 0 0.13214 0.1725 0.9041 0 0.04562 0 -1.6738 0.19667 -2.74876
THR_32 -3.17119 0.10038 3.34275 -0.20503 0.14817 0.06371 1.17097 -1.50322 -0.03296 -0.13131 -1.10299 -0.21539 0 0 0 0 0 0 0.07828 0 -0.00922 0 -0.02513 2.44587 -1.425 0.34069 -0.13062
LYS_33 -4.47764 0.25374 2.70509 -0.53674 0.27318 0.28433 1.0805 -1.32603 -0.00092 -0.01266 -0.61937 0.21592 0 0 0 0 0 0 -0.03181 0.10193 1.78465 0 -0.11766 0 -1.6738 -0.09023 -2.18752
LEU_34 -5.79708 1.09817 0.01921 -0.52317 0.50767 0.08138 1.10582 -1.21335 -0.01625 -0.10473 -0.87096 -0.03412 0 0 0 0 0 0 0.07648 0.1377 2.65292 0 -0.25777 0 0.72952 -0.1768 -2.58536
GLY_35 -1.68971 0.09537 1.60224 -5e-05 0 0 0.79938 -0.85751 -0.04106 -0.28534 -0.49159 -0.31635 0 0 0 0 0 0 0.05758 0 0 0 -1.27472 0 1.2108 0.04641 -1.14455
VAL_36 -5.77846 1.15327 1.54494 -0.30797 0.21579 0.04759 1.19179 -1.5612 -0.06341 -0.4283 -0.9783 -0.16619 0 0 0 0 0 0 -0.0063 0.00421 0.00701 0 -0.49256 0 2.085 -0.09086 -3.62394
SER_37 -4.37838 0.17035 4.44447 -0.02768 0 0.07058 2.78507 -2.04469 -0.00821 -0.03087 -2.20061 -0.42907 0 0 0 -1.84258 0 0 -0.02713 0.00327 0.09118 0 -0.4145 0.67008 -1.1772 -0.46448 -4.81041
LEU_38 -6.40413 0.84558 1.32777 -0.50578 0.6013 0.07695 1.57478 -1.63682 -0.0031 -0.00968 -0.33331 0.13518 0 0 0 0 0 0 0.60021 0.04301 0.13251 0 -0.31451 0 0.72952 -0.50342 -3.64396
PHE_39 -5.43355 0.62214 2.34315 -0.9306 0.05468 0.3368 1.4323 -1.59991 -0.02287 -0.05157 -0.42281 -0.00174 0 0 0 0 0 0 0.47886 0.04717 0 1.55663 -0.33191 0 1.4028 -0.23779 -0.75823
GLN_40 -6.3819 0.33505 5.55436 -0.25474 0.02402 0.19243 3.19581 -2.6089 -0.04946 -0.21982 -2.91772 -0.28284 0 0 0 -1.84258 -0.71125 0 0.57113 0.02123 0 3.30376 -0.10942 0 -1.0644 -0.1722 -3.41741
ALA_41 -6.6947 0.85077 2.43787 -0.02302 0 0 2.43083 -2.29384 -0.0046 -0.00879 -1.64556 -0.29085 0 0 0 0 0 0 0.40609 0 0 0 -0.22674 0 2.3386 -0.3934 -3.11732
ALA_42 -5.90744 0.57826 2.33661 -0.02189 0 0 2.28895 -2.0803 -0.00376 -0.00908 -2.04038 -0.316 0 0 0 0 0 0 0.34203 0 0 0 -0.33504 0 2.3386 -0.54909 -3.37852
PHE_43 -10.1722 1.29738 3.2907 -0.82886 0.04044 0.29498 2.65868 -2.49885 -0.04279 -0.11982 -1.93301 -0.07457 0 0 0 0 0 0 0.43899 0.55052 0 2.23982 0.03148 0 1.4028 -0.38705 -3.81133
ILE_44 -9.07311 1.28504 1.04212 -0.51363 0.57789 0.07393 2.24585 -2.22139 -0.05507 -0.16433 -1.53365 0.04425 0 0 0 0 0 0 0.03434 0.10672 0.09445 0 -0.36388 0 1.0317 -0.12034 -7.50911
LEU_45 -9.39062 2.05637 1.64103 -0.50819 0.54295 0.07579 2.56785 -2.46074 -0.02829 -0.08001 -1.62936 0.17793 0 0 0 0 0 0 0.73587 0.04531 0.23035 0 -0.27908 0 0.72952 -0.19439 -5.76772
LEU_46 -9.02405 1.49033 3.60097 -0.71061 0.3522 0.18579 2.13437 -2.62105 -0.05064 -0.24899 -1.59872 0.0997 0 0 0 0 0 0 0.03151 0.45068 0.33805 0 -0.17967 0 0.72952 -0.0865 -5.10712
ALA_47 -5.81284 0.39199 3.94626 -0.02286 0 0 2.62465 -2.53975 -0.12352 -0.69387 -1.79734 -0.29691 0 0 0 0 0 0 0.1272 0 0 0 -0.23476 0 2.3386 -0.12456 -2.21771
ALA_48 -5.45452 0.10428 3.56523 -0.02159 0 0 2.83059 -2.45301 -0.05923 -0.2189 -2.41605 -0.27643 0 0 0 0 0 0 0.54223 0 0 0 -0.2553 0 2.3386 -0.41785 -2.19195
ALA_49 -3.71784 0.11737 2.02039 -0.0233 1e-05 0 1.18462 -1.50517 -0.00769 -0.07185 -0.68182 -0.26987 0 0 0 0 0 0 -0.02665 0 0 0 -0.23598 0 2.3386 -0.46898 -1.34816
ASN_50 -5.96686 0.36963 5.66251 -0.17964 0.03488 0.2634 2.96752 -2.69879 -0.13827 -0.5262 -2.86582 -0.27615 0 0 0 -0.82274 0 0 -0.01278 0.00731 0 1.36288 0.13386 0 -0.87355 -0.23473 -3.79354
THR_51 -5.16067 0.46861 3.43633 -0.11843 0.04574 0.05945 2.21821 -2.17005 -0.19721 -0.48111 -0.84407 -1.10202 0 0 0 0 -0.48032 0 0.01228 0.08625 0.01494 0 -0.34433 2.80826 -1.425 -0.08776 -3.2609
GLY_52 -1.74149 0.08303 1.91959 -5e-05 0 0 1.00444 -0.95989 -0.01123 -0.02518 -0.69036 -0.32394 0 0 0 0 0 0 -0.04672 0 0 0 -1.29093 0 1.2108 -0.27419 -1.14611
THR_53 -4.31164 0.19813 4.09697 -0.10378 0.06608 0.06761 1.85529 -1.99153 -0.19112 -0.91556 -2.01225 -0.43235 0 0 0 0 -0.48032 0 0.38706 0.00157 0.07636 0 -0.78277 2.31393 -1.425 -0.16338 -3.74671
THR_54 -3.62423 0.10451 3.63839 -0.1126 0.06865 0.07672 2.07635 -1.7416 -0.08335 -0.57286 -1.94146 -0.47852 0 0 0 -0.68915 0 0 -0.02248 0.01887 0.01524 0 -0.40518 2.32732 -1.425 -0.26477 -3.03515
VAL_55 -5.60464 1.51141 0.45793 -0.28129 0.25603 0.0351 1.19836 -1.33339 -0.03194 -0.13219 -0.20141 0.42036 0 0 0 0 0 0 -0.00633 0.08625 1.01828 0 0.05496 0 2.085 -0.33364 -0.80116
GLU_56 -4.52432 0.87755 3.91186 -0.32756 0.05791 0.32885 1.41329 -1.81399 -0.08449 -0.46632 -1.22056 -0.51388 0 0 0 0 0 0 -0.01066 0 0 3.72583 -0.14282 0 -2.5358 -0.22171 -1.54681
GLU_57 -5.38204 0.26733 5.47797 -0.33164 0.05929 0.35043 1.94771 -2.33603 -0.10119 -0.68572 -1.42457 -0.49551 0 0 0 -0.68915 0 0 -0.03055 0 0 3.37373 -0.21272 0 -2.5358 -0.3283 -3.07675
ALA_58 -5.20662 0.1252 2.71875 -0.02181 0 0 2.07297 -2.0875 -0.05729 -0.31014 -1.43509 -0.29149 0 0 0 0 0 0 -0.05519 0 0 0 -0.30255 0 2.3386 -0.42373 -2.9359
VAL_59 -7.5454 1.18522 1.99472 -0.30725 0.24136 0.05285 2.17938 -2.25686 -0.05158 -0.21337 -1.62642 -0.08881 0 0 0 0 0 0 -0.00797 0.08625 -0.01996 0 -0.40526 0 2.085 -0.23275 -4.93085
GLN_60 -5.75861 0.56334 5.31932 -0.25801 0.0301 0.18683 1.99045 -2.45042 -0.0822 -0.60214 -2.19437 -0.37933 0 0 0 0 0 0 0.18797 0 0 2.86532 0.06059 0 -1.0644 0.02118 -1.56437
GLU_61 -5.71635 0.38098 4.80504 -0.45433 0.06178 0.78825 1.91635 -2.31953 -0.05723 -0.6529 -2.03099 -0.40132 0 0 0 0 0 0 -0.01584 0 0 3.39299 -0.24845 0 -2.5358 -0.24857 -3.33592
ALA_62 -7.08693 1.36928 2.59216 -0.0225 0 0 2.71884 -2.45619 -0.02003 -0.23284 -2.24253 -0.2865 0 0 0 0 0 0 -0.03757 0 0 0 -0.2502 0 2.3386 -0.53511 -4.1515
LEU_63 -6.17104 0.54131 3.66173 -0.49916 0.4557 0.07314 1.94276 -2.15218 -0.06944 -0.23004 -2.27091 0.14798 0 0 0 0 0 0 0.17668 0.13705 0.34936 0 -0.25685 0 0.72952 -0.3807 -3.81509
GLN_64 -4.56337 0.21567 4.84976 -0.26491 0.02713 0.19844 1.72247 -2.14551 -0.06844 -0.36013 -1.59863 -0.35646 0 0 0 0 0 0 0.1235 0 0 3.10481 0.1359 0 -1.0644 -0.05837 -0.10254
LEU_65 -7.98944 0.681 1.585 -0.71856 0.53414 0.20395 1.81699 -2.02087 -0.03486 -0.3021 -1.82424 0.06171 0 0 0 0 0 0 0.29754 0.06739 0.85326 0 -0.26078 0 0.72952 -0.06181 -6.38216
LYS_66 -8.17662 0.97055 6.18562 -0.49914 0.125 0.37198 2.96283 -2.95219 -0.10051 -0.30732 -3.15369 0.34519 0 0 0 0 0 0 -0.00946 0.36297 1.7177 0 0.00934 0 -1.6738 -0.00063 -3.82216
THR_67 -3.00678 0.09592 3.3191 -0.20611 0.16682 0.06396 1.05951 -1.5139 -0.06117 -0.29422 -1.03241 -0.20225 0 0 0 0 0 0 -0.0268 0 -0.00864 0 -0.0223 2.44587 -1.425 0.15899 -0.4894
LYS_68 -3.34644 0.15132 2.78533 -0.30582 0.02829 0.11855 1.01534 -1.288 -0.00444 -0.05728 -0.4031 0.12139 0 0 0 0 0 0 -0.01401 0 1.01547 0 -0.01514 0 -1.6738 -0.18279 -2.05514
LEU_69 -5.8997 0.7596 0.15355 -0.52263 0.51448 0.08532 0.8408 -1.19634 -0.03836 -0.10564 -0.46853 0.12901 0 0 0 0 0 0 -0.01406 0 0.07278 0 -0.26566 0 0.72952 -0.33364 -5.55951
GLY_70 -1.89637 0.08728 1.81141 -5e-05 0 0 0.9989 -0.95773 -0.02447 -0.12102 -0.6073 -0.32029 0 0 0 0 0 0 0.22223 0 0 0 -1.19583 0 1.2108 0.02039 -0.77205
VAL_71 -5.63728 1.23674 1.1111 -0.29667 0.20688 0.04025 1.30378 -1.45576 -0.07208 -0.29316 -1.29092 0.07291 0 0 0 0 0 0 0.11747 0 0.00055 0 -0.18995 0 2.085 0.56315 -2.498
SER_72 -4.20388 0.28677 3.78578 -0.02797 0 0.07167 2.18152 -1.88688 -0.09019 -0.25949 -1.59739 -0.44766 0 0 0 -0.63058 0 0 -0.02466 0.01528 0.09167 0 -0.42015 0.60416 -1.1772 0.13711 -3.5921
LEU_73 -7.05303 0.57613 1.82106 -0.68915 0.53876 0.17135 1.47524 -1.83417 -0.03951 -0.15873 -0.96292 0.05575 0 0 0 0 0 0 -0.02844 0.17208 1.02699 0 -0.28637 0 0.72952 -0.47738 -4.96284
GLU_74 -6.56393 0.54758 4.80888 -0.45963 0.21231 1.23495 2.42578 -2.43547 -0.10959 -0.45183 -2.83214 -2.38191 0 0 0 0 -0.71125 0 0.11622 0.00063 0 3.87334 -0.26752 0 -2.5358 -0.48018 -6.00955
ALA_75 -6.30456 0.61727 2.76804 -0.02041 0 0 2.0862 -2.31046 -0.10167 -0.37731 -1.0022 -0.26132 0 0 0 -0.63058 0 0 -0.00215 0 0 0 0.06123 0 2.3386 -0.21818 -3.35748
ALA_76 -6.80111 0.57044 2.2199 -0.02115 0 0 2.22342 -2.24501 -0.03325 -0.1804 -1.59355 -0.29464 0 0 0 0 0 0 -0.02327 0 0 0 -0.16209 0 2.3386 -0.04843 -4.05055
LEU_77 -9.54055 1.48128 2.15066 -0.48094 0.25217 0.07105 2.09879 -2.48527 -0.05073 -0.15123 -1.47465 0.11865 0 0 0 0 0 0 -0.01394 0.75749 0.46682 0 -0.24024 0 0.72952 -0.23418 -6.54531
ALA_78 -6.4282 0.42536 2.66352 -0.02304 0 0 2.20283 -2.3113 -0.01638 -0.10279 -2.05269 -0.31639 0 0 0 0 0 0 -0.04202 0 0 0 -0.24558 0 2.3386 -0.4025 -4.31057
ILE_79 -8.94258 1.17696 1.48067 -0.50849 0.55658 0.07178 2.23151 -2.33414 -0.04183 -0.14366 -1.72238 0.03443 0 0 0 0 0 0 -0.01531 0.05168 0.11094 0 -0.45768 0 1.0317 -0.3137 -7.73352
LEU_80 -7.46507 0.67014 1.96322 -0.49779 0.39626 0.07282 1.7711 -2.13908 -0.01056 -0.08233 -1.61782 0.14368 0 0 0 0 0 0 0.44338 0.11362 0.32774 0 -0.25903 0 0.72952 -0.14819 -5.5884
SER_81 -6.93894 0.65145 6.03575 -0.02471 0 0.02492 3.26335 -3.04741 -0.16834 -0.87504 -4.02465 -0.28363 0 0 0 0 -0.52673 0 0.06778 0.00023 0.44146 0 0.30755 0.68149 -1.1772 -0.13967 -5.73233
ALA_82 -6.50818 0.91545 2.4776 -0.0219 0 0 2.21762 -2.29932 -0.02156 -0.2431 -2.16409 -0.2872 0 0 0 0 0 0 0.03039 0 0 0 -0.17898 0 2.3386 -0.11643 -3.86111
ALA_83 -6.05189 0.39882 2.88839 -0.02071 0 0 2.19362 -2.39478 -0.04442 -0.09763 -2.43728 -0.2698 0 0 0 0 0 0 -0.00667 0 0 0 -0.08214 0 2.3386 -0.16191 -3.74781
ALA_84 -3.49388 0.23548 2.0004 -0.02274 0 0 1.15004 -1.45912 -0.00683 -0.06027 -0.4135 -0.28672 0 0 0 0 0 0 -0.02389 0 0 0 -0.17749 0 2.3386 -0.21637 -0.43629
GLN_85 -5.45304 0.29272 4.47876 -0.66416 0.07716 0.68578 1.92538 -2.19544 -0.1059 -0.28915 -2.27338 -0.30228 0 0 0 -0.82274 0 0 0.62163 0.04106 0 2.41271 -0.15666 0 -1.0644 -0.27646 -3.06842
LEU_86 -6.14478 0.90586 1.04576 -0.49199 0.41711 0.07301 1.12971 -1.53922 -0.01121 -0.10783 -0.49278 0.11023 0 0 0 0 0 0 -0.04501 0.23884 0.20208 0 -0.29731 0 0.72952 -0.23794 -4.51596
GLY_87 -1.64145 0.10897 1.75269 -6e-05 0 0 0.71664 -0.8642 -0.02507 -0.18048 -0.41771 -0.31636 0 0 0 0 0 0 -0.00663 0 0 0 -1.49996 0 1.2108 0.14697 -1.01583
THR_88 -4.64143 0.602 2.25127 -0.19196 0.14896 0.06014 1.64458 -1.59333 -0.06596 -0.51365 -1.23643 -0.84486 0 0 0 -0.32348 0 0 -0.03227 0 0.30519 0 -0.6995 2.30378 -1.425 0.6118 -3.64013
THR_89 -4.12177 0.46809 3.88998 -0.11136 0.0568 0.07656 2.17477 -1.9484 -0.09806 -0.43812 -2.00437 -0.53697 0 0 0 -1.03298 0 0 -0.01689 0 0.00929 0 -0.42946 2.60012 -1.425 0.10856 -2.7792
VAL_90 -5.28758 0.67749 1.60364 -0.3034 0.22779 0.05169 1.47629 -1.66987 -0.07568 -0.27992 -1.07679 -0.04433 0 0 0 0 0 0 -0.07121 0.00241 -0.02165 0 -0.30078 0 2.085 -0.29026 -3.29716
GLU_91 -4.18279 0.20377 4.24244 -0.4633 0.24551 1.25 1.49052 -1.96981 -0.06864 -0.26951 -1.74538 -2.45893 0 0 0 0 0 0 0.26076 0.02125 0 3.83529 -0.25199 0 -2.5358 -0.37047 -2.76708
GLU_92 -6.24464 0.26911 6.304 -0.68137 0.23458 1.15125 2.89315 -2.64307 -0.04939 -0.30096 -2.78936 -0.44428 0 0 0 -0.7095 -0.88617 0 0.25026 0.02051 0 3.23842 -0.2769 0 -2.5358 -0.54672 -3.74686
ALA_93 -5.98588 0.22438 2.00085 -0.02206 0 0 2.11077 -2.122 -0.06236 -0.27609 -1.68364 -0.30535 0 0 0 0 0 0 0.06288 0 0 0 -0.31064 0 2.3386 -0.53907 -4.5696
VAL_94 -7.60169 1.3784 2.18858 -0.29669 0.21019 0.04761 2.33364 -2.35405 -0.05812 -0.22417 -2.0501 0.05839 0 0 0 0 0 0 -0.05983 0.25954 0.0071 0 -0.37896 0 2.085 -0.18566 -4.64082
ASN_95 -5.16614 0.12915 4.8609 -0.17824 0.03558 0.25804 1.99664 -2.37463 -0.03068 -0.15235 -1.60757 -0.23825 0 0 0 0 0 0 0.03467 0 0 1.23418 0.54413 0 -0.87355 0.31176 -1.21635
ARG_96 -7.44688 0.41431 5.38783 -0.44757 0.07207 0.20518 2.58009 -2.67181 -0.01376 -0.06049 -2.74975 0.54128 0 0 0 0 -0.88617 0 -0.02369 0.49214 1.55624 0 -0.07663 0 -1.281 0.04993 -4.35868
ALA_97 -6.27047 0.54621 2.38797 -0.02179 0 0 2.32322 -2.19956 -0.007 -0.07011 -2.15196 -0.30719 0 0 0 0 0 0 0.03623 0 0 0 -0.21698 0 2.3386 -0.37163 -3.98445
LEU_98 -6.45605 0.69273 3.12074 -0.51537 0.46039 0.08161 1.86445 -2.10835 -0.07054 -0.24551 -1.49535 0.15852 0 0 0 0 0 0 0.73411 0.03878 0.24347 0 -0.2842 0 0.72952 -0.34841 -3.39945
ASN_99 -3.95031 0.11359 4.27756 -0.17659 0.03589 0.25565 1.95732 -1.99649 -0.0271 -0.13322 -1.53705 -0.24253 0 0 0 0 0 0 0.19922 0 0 1.13666 0.49554 0 -0.87355 -0.03207 -0.4975
LEU_100 -8.15025 0.90388 2.34189 -0.4953 0.46006 0.07066 2.34823 -2.31109 -0.06576 -0.39143 -1.88919 0.14413 0 0 0 0 0 0 0.01796 0.08625 0.30361 0 -0.2664 0 0.72952 -0.01243 -6.17565
LYS_101 -7.04281 0.89383 4.96237 -0.46065 0.09804 0.27517 2.91649 -2.55198 -0.06215 -0.16559 -2.63857 0.44621 0 0 0 0 0 0 0.20555 0.67635 1.71964 0 0.07578 0 -1.6738 0.23515 -2.09097
THR_102 -2.88916 0.0902 3.00351 -0.12068 0.06295 0.05926 1.01724 -1.46347 -0.09833 -0.31032 -0.15979 -0.79982 0 0 0 0 0 0 0.42461 0.02407 0.05339 0 -0.07913 2.31196 -1.425 0.24525 -0.05327
LYS_103 -3.85307 0.28605 4.39692 -0.43007 0.06596 0.20556 2.44261 -1.86513 -0.08505 -0.14752 -2.89127 0.0046 0 0 0 0 -0.29259 0 0.02276 0 1.43347 0 -0.07646 0 -1.6738 -0.194 -2.65105
LEU_104 -5.46689 0.42737 0.52701 -0.52104 0.44963 0.08814 1.10914 -1.1653 -0.01214 -0.06243 -0.89422 0.10158 0 0 0 0 0 0 0.12125 0.09619 0.05326 0 -0.20565 0 0.72952 -0.14374 -4.76833
GLY_105 -1.76002 0.08976 1.65853 -5e-05 0 0 0.88206 -0.88939 -0.02207 -0.08687 -0.39445 -0.30058 0 0 0 0 0 0 0.27152 0 0 0 -1.2689 0 1.2108 0.10639 -0.50328
VAL_106 -5.5409 0.69439 1.34271 -0.30787 0.22583 0.04662 1.31737 -1.52283 -0.06202 -0.37996 -0.78906 -0.12189 0 0 0 0 0 0 -0.03786 0.03479 0.00169 0 -0.50165 0 2.085 0.0597 -3.45594
ASP_107 -4.43488 0.16198 5.13503 -0.25074 0.10862 0.83568 2.36867 -2.26428 -0.03279 -0.23838 -4.83494 -0.49087 0 0 0 -0.5416 -0.51207 0 0.26612 0.29407 0 1.3936 -0.50829 0 -2.2837 -0.23285 -6.06163
LEU_108 -6.89399 0.88831 0.68785 -0.74964 1.36877 0.12542 1.28377 -1.56249 -0.01343 -0.05805 -0.57583 0.20046 0 0 0 0 0 0 0.04436 0.01653 3.09209 0 -0.2876 0 0.72952 -0.26241 -1.96637
LEU_109 -7.17972 0.94893 2.08064 -0.70683 0.54367 0.17811 1.16215 -2.02595 -0.03825 -0.12216 -1.07932 0.09146 0 0 0 0 0 0 0.57642 0.04655 0.6805 0 -0.23682 0 0.72952 -0.19982 -4.55092
THR_110 -6.30599 0.74329 3.97719 -0.20728 0.18002 0.06485 2.53581 -2.37113 -0.06051 -0.152 -3.44447 -0.08286 0 0 0 -0.5416 -0.51207 0 0.06988 0.17184 0.00071 0 -0.00911 2.2852 -1.425 -0.04267 -5.1259
ALA_111 -6.04844 0.77711 1.94947 -0.02188 0 0 2.18929 -2.07746 -0.05968 -0.23882 -1.48115 -0.30463 0 0 0 0 0 0 0.12364 0 0 0 -0.21612 0 2.3386 -0.14438 -3.21444
ALA_112 -6.10407 0.44423 2.57859 -0.02319 0 0 2.25702 -2.21465 -0.01123 -0.12668 -2.1269 -0.30287 0 0 0 0 0 0 0.30191 0 0 0 -0.2843 0 2.3386 -0.42746 -3.70101
LEU_113 -9.37937 1.05778 2.42187 -0.71562 0.59054 0.18914 2.48261 -2.50126 -0.01706 -0.07503 -2.73635 0.08453 0 0 0 0 0 0 0.3088 0.04343 0.88617 0 -0.25944 0 0.72952 -0.40139 -7.29113
ALA_114 -5.52864 0.45236 2.38809 -0.02181 0 0 1.88441 -2.0529 -0.06202 -0.18607 -1.30229 -0.28399 0 0 0 0 0 0 0.04153 0 0 0 -0.26266 0 2.3386 -0.3817 -2.97708
LEU_115 -8.83528 0.98456 1.32299 -0.50789 0.51986 0.07189 2.14092 -2.18281 -0.06416 -0.15717 -1.13067 0.16797 0 0 0 0 0 0 0.03851 0.05344 0.36261 0 -0.25562 0 0.72952 -0.33922 -7.08055
LEU_116 -8.70949 1.14963 3.42819 -0.48154 0.25155 0.07297 2.09308 -2.7117 -0.06581 -0.23413 -1.72567 0.11521 0 0 0 0 0 0 0.07852 0.96944 0.27635 0 -0.27526 0 0.72952 -0.24592 -5.28507
THR_117 -8.22913 1.08265 4.56072 -0.20492 0.15795 0.06316 3.59482 -2.91262 -0.029 -0.43903 -3.41469 -0.09203 0 0 0 0 0 0 0.11932 0.01176 0.007 0 0.00895 2.29549 -1.425 -0.06803 -4.91263
ALA_118 -5.77556 0.4226 3.19012 -0.02129 0 0 2.2676 -2.38881 -0.04427 -0.16747 -2.10276 -0.29003 0 0 0 0 0 0 0.04336 0 0 0 -0.28032 0 2.3386 -0.10108 -2.9093
ALA_119 -3.71884 0.20603 1.88911 -0.02269 0 0 1.0337 -1.42438 -0.00768 -0.05538 -0.52923 -0.28138 0 0 0 0 0 0 -0.03508 0 0 0 -0.22556 0 2.3386 -0.42871 -1.26151
LYS_120 -4.49795 0.13802 3.64802 -0.5542 0.38552 0.30142 1.42767 -1.7739 -0.12647 -0.25419 -1.34345 0.18516 0 0 0 0 0 0 0.03237 0.0805 1.51144 0 -0.16535 0 -1.6738 -0.33304 -3.01223
LEU_121 -6.40927 1.09626 0.94654 -0.75141 0.98123 0.13233 1.23707 -1.54171 -0.00719 -0.07871 -0.8998 0.25011 0 0 0 0 0 0 -0.04621 0.22609 3.17365 0 -0.27713 0 0.72952 -0.19528 -1.43389
GLY_122 -1.58439 0.03823 1.72978 -6e-05 0 0 0.78629 -0.87275 -0.00786 -0.14417 -0.77914 -0.3291 0 0 0 0 0 0 -0.03444 0 0 0 -1.41032 0 1.2108 -0.06599 -1.46313
THR_123 -4.38106 0.33262 3.59277 -0.10762 0.08109 0.072 1.71206 -1.8206 -0.09525 -0.62959 -1.94382 -0.40224 0 0 0 0 0 0 0.03243 0.06891 0.06292 0 -0.76207 2.28487 -1.425 -0.00023 -3.32784
THR_124 -4.69302 0.23998 5.18923 -0.11284 0.07106 0.07692 3.10133 -2.36253 -0.06118 -0.29969 -2.58089 -0.5412 0 0 0 -1.83692 0 0 -0.01581 0.11976 0.01542 0 -0.47426 2.28593 -1.425 -0.28931 -3.593
VAL_125 -4.99133 0.7227 0.85638 -0.30462 0.21659 0.052 1.40515 -1.40284 -0.04528 -0.18618 -0.35925 -0.05583 0 0 0 0 0 0 -0.06762 0 -0.02648 0 -0.30352 0 2.085 -0.30591 -2.71101
GLU_126 -5.01907 0.76457 6.23736 -0.66464 0.21541 1.11472 3.18601 -2.60394 -0.07118 -0.11808 -4.44738 -0.50358 0 0 0 0 -0.95928 0 0.04603 0 0 3.37751 -0.27012 0 -2.5358 -0.36357 -2.61503
GLU_127 -6.22761 0.5317 6.73184 -0.20858 0.02598 0.25836 3.10057 -2.84207 -0.07899 -0.69789 -2.58206 -0.43115 0 0 0 -1.83692 0 0 -0.01681 0.14853 0 3.40331 -0.23858 0 -2.5358 -0.53163 -4.02779
ALA_128 -5.59244 0.18091 2.63703 -0.02072 0 0 2.17362 -2.17451 -0.08015 -0.32497 -1.54862 -0.28305 0 0 0 0 0 0 -0.01355 0 0 0 -0.21483 0 2.3386 -0.41216 -3.33484
VAL_129 -6.79467 0.84612 1.95777 -0.3064 0.24046 0.05229 2.09376 -2.10809 -0.05482 -0.1759 -1.80545 -0.03514 0 0 0 0 0 0 -0.00914 0.05732 -0.01882 0 -0.38362 0 2.085 -0.17245 -4.5318
GLN_130 -6.27655 0.70009 5.87643 -0.26566 0.03386 0.19931 2.46974 -2.66125 -0.0496 -0.48951 -2.65029 -0.3743 0 0 0 0 -0.66669 0 0.12842 0 0 2.78199 -0.09133 0 -1.0644 -0.11965 -2.51939
GLU_131 -5.66023 0.37731 4.88221 -0.46148 0.07594 0.81663 1.9501 -2.35417 -0.11136 -0.76348 -2.01192 -0.41126 0 0 0 0 0 0 0.21808 0.08625 0 3.356 -0.24275 0 -2.5358 -0.32252 -3.11245
ALA_132 -6.94854 1.00463 2.46986 -0.0222 0 0 2.34259 -2.36307 -0.01872 -0.20841 -2.02871 -0.2927 0 0 0 0 0 0 0.34675 0 0 0 -0.20298 0 2.3386 -0.3907 -3.97357
LEU_133 -5.91205 0.31435 3.28878 -0.51558 0.37218 0.08407 1.91702 -2.018 -0.06102 -0.15325 -2.13111 0.15795 0 0 0 0 0 0 0.77156 0.07471 0.14135 0 -0.30783 0 0.72952 -0.39226 -3.63964
GLN_134 -5.07055 0.1861 5.40315 -0.26476 0.02764 0.19901 1.9316 -2.37058 -0.13453 -0.68183 -2.14244 -0.36801 0 0 0 0 0 0 0.19037 0 0 3.08461 0.07558 0 -1.0644 -0.20033 -1.19937
LEU_135 -8.2716 0.80164 2.22879 -0.48864 0.40995 0.07086 2.25945 -2.28637 -0.04817 -0.33606 -2.15625 0.13604 0 0 0 0 0 0 0.02948 0.4377 0.50464 0 -0.23409 0 0.72952 -0.07076 -6.28388
LYS_136 -7.64406 0.74039 5.69743 -0.48141 0.08915 0.33402 2.66599 -2.74678 -0.05729 -0.17695 -2.47176 0.3895 0 0 0 0 0 0 -0.01403 0.24435 1.69542 0 0.04494 0 -1.6738 0.13121 -3.2337
THR_137 -3.11028 0.09662 3.35958 -0.20679 0.17285 0.06402 1.13391 -1.5279 -0.04956 -0.20589 -0.97081 -0.19133 0 0 0 0 0 0 -0.02448 0 -0.00743 0 -0.02753 2.44587 -1.425 0.29271 -0.18144
LYS_138 -3.46744 0.11894 2.77236 -0.30775 0.02943 0.12148 1.10749 -1.3551 -0.02189 -0.14862 -0.74526 0.09231 0 0 0 0 0 0 -0.03301 0 0.97426 0 -0.07012 0 -1.6738 -0.08628 -2.69298
LEU_139 -5.20681 0.85584 0.71338 -0.77485 0.97597 0.14271 1.0674 -1.24994 -0.01737 -0.10964 -1.08549 0.24189 0 0 0 0 0 0 0.23138 0.12626 3.21206 0 -0.27589 0 0.72952 -0.28528 -0.70887
GLY_140 -1.75654 0.09225 1.6672 -5e-05 0 0 0.75063 -0.89487 -0.02979 -0.20833 -0.47344 -0.29829 0 0 0 0 0 0 0.56086 0 0 0 -1.35543 0 1.2108 0.0658 -0.6692
VAL_141 -5.80006 1.1768 2.11846 -0.29972 0.20107 0.04293 1.24241 -1.65969 -0.03819 -0.22705 -1.65724 -0.06868 0 0 0 0 0 0 0.09517 0.02385 -0.00171 0 -0.43415 0 2.085 0.23594 -2.96486
SER_142 -4.61311 0.19633 5.13829 -0.03515 0 0.06869 2.88839 -2.1876 -0.04346 -0.23583 -2.86315 -0.24943 0 0 0 -1.1016 -0.76869 0 -0.03139 0.00031 0.06775 0 -0.47515 1.73649 -1.1772 -0.20508 -3.8906
LEU_143 -6.60789 0.30926 1.0791 -0.71198 0.63337 0.19336 1.32106 -1.5786 -0.00989 -0.1029 -0.72469 0.03229 0 0 0 0 0 0 -0.01506 0.02261 1.28687 0 -0.30794 0 0.72952 -0.46587 -4.91741
ILE_144 -8.05697 1.14688 1.84199 -0.70116 1.39406 0.10893 2.18095 -2.11389 -0.02786 -0.05663 -1.51639 0.34338 0 0 0 0 0 0 0.01865 0.29216 1.65524 0 -0.39467 0 1.0317 -0.15213 -3.00578
GLU_145 -7.42768 0.91043 6.24619 -0.21004 0.0236 0.27863 2.98299 -2.86603 -0.04419 -0.18449 -3.95523 -0.43618 0 0 0 -1.1016 -0.76869 0 0.06444 0.31596 0 4.70252 -0.1923 0 -2.5358 -0.18375 -4.38123
ALA_146 -6.72452 0.59386 2.35614 -0.02162 0 0 2.25385 -2.24482 -0.04916 -0.22905 -1.392 -0.27229 0 0 0 0 0 0 0.32275 0 0 0 -0.08475 0 2.3386 -0.32192 -3.47494
LEU_147 -10.0046 0.90246 2.27306 -0.49425 0.315 0.07683 2.4829 -2.59663 -0.00451 -0.04244 -1.87902 0.11305 0 0 0 0 0 0 0.50391 0.45031 0.22277 0 -0.29001 0 0.72952 -0.24552 -7.48718
HIS_D:MP-NE2-connect_148 -9.1495 0.87111 5.15854 -0.41326 0.00659 0.35584 2.94075 -3.14081 -0.02765 -0.14138 -3.53843 -0.22544 0 0 0 0 0 0 1.08913 0.34834 0 2.547 0.12234 0 0.13443 -0.30742 -3.36982
ILE_149 -7.34472 0.28349 2.05192 -0.51919 0.66244 0.07559 2.1134 -2.09927 -0.03805 -0.1063 -1.7148 0.03926 0 0 0 0 0 0 0.40776 0.03695 0.10419 0 -0.34459 0 1.0317 -0.16814 -5.52837
LEU_150 -8.66017 0.97676 1.31746 -0.4934 0.39559 0.07089 2.02795 -2.14807 -0.05207 -0.14196 -1.55402 0.16319 0 0 0 0 0 0 0.11885 0.2135 0.74462 0 -0.20156 0 0.72952 -0.02551 -6.51845
LEU_151 -7.36366 0.81448 3.09696 -0.50879 0.39108 0.07939 2.40263 -2.36836 -0.01284 -0.0913 -1.90049 0.16309 0 0 0 0 0 0 0.03297 0.26611 0.33251 0 -0.25833 0 0.72952 -0.15213 -4.34718
THR_152 -7.62361 0.7439 4.1318 -0.20474 0.14945 0.06351 3.09498 -2.7279 -0.00826 -0.15902 -2.83165 -0.13188 0 0 0 0 0 0 0.07123 0.0147 0.00689 0 0.01108 2.33682 -1.425 -0.08579 -4.57349
ALA_153 -6.25637 0.34089 3.14014 -0.02131 0 0 2.23494 -2.46877 -0.03482 -0.08726 -2.33705 -0.28047 0 0 0 0 0 0 -0.03771 0 0 0 -0.21667 0 2.3386 -0.13969 -3.82554
ALA_154 -4.00709 0.26628 2.08265 -0.02103 0 0 1.40832 -1.63845 -0.02668 -0.07985 -0.5175 -0.28593 0 0 0 0 0 0 0.0864 0 0 0 -0.07026 0 2.3386 -0.26877 -0.73329
VAL_155 -6.16637 1.10756 2.0252 -0.31692 0.30373 0.0552 1.42987 -1.88856 -0.01516 -0.06509 -0.74119 -0.10512 0 0 0 0 0 0 0.03701 0.35514 -0.02073 0 -0.29022 0 2.085 -0.14934 -2.35999
LEU_156 -6.38989 0.67361 1.37043 -0.51687 0.45446 0.08177 1.084 -1.61402 -0.0056 -0.06528 -0.54359 0.13935 0 0 0 0 0 0 0.01337 0.01097 0.10285 0 -0.30015 0 0.72952 -0.24198 -5.01708
GLY_157 -1.72768 0.09504 1.92469 -5e-05 0 0 1.03293 -0.93916 -0.00543 -0.05921 -0.88162 -0.34329 0 0 0 0 0 0 -0.04927 0 0 0 -1.37386 0 1.2108 -0.11924 -1.23535
THR_158 -4.51513 0.91472 1.99811 -0.18199 0.15181 0.05565 1.44685 -1.47455 -0.0439 -0.32866 -1.23882 -0.7406 0 0 0 -0.33208 0 0 -0.06926 0 0.21242 0 -0.67155 2.30378 -1.425 0.51662 -3.42157
THR_159 -4.32834 0.59881 3.88824 -0.1113 0.07098 0.07661 2.37031 -1.97855 -0.07485 -0.29602 -2.33543 -0.59957 0 0 0 -0.96244 0 0 -0.02826 0.02403 0.00573 0 -0.49938 2.30052 -1.425 0.35182 -2.95208
VAL_160 -5.91779 0.98033 1.27259 -0.27745 0.21858 0.03482 1.32247 -1.68291 -0.04757 -0.13782 -0.87504 0.37449 0 0 0 0 0 0 0.10701 0.08428 0.99115 0 0.06251 0 2.085 -0.19214 -1.59748
GLU_161 -3.93607 0.30997 4.01785 -0.46245 0.23209 1.24628 1.38485 -1.86219 -0.07806 -0.29984 -1.79015 -2.3718 0 0 0 0 0 0 0.32234 0.00497 0 3.87457 -0.27018 0 -2.5358 -0.38524 -2.59886
GLU_162 -6.42135 0.34439 6.30586 -0.64194 0.24717 1.07204 2.86585 -2.62972 -0.06975 -0.35392 -3.05428 -0.53498 0 0 0 -0.63036 -0.84969 0 0.1959 0.01609 0 3.21088 -0.27265 0 -2.5358 -0.47639 -4.21268
ALA_163 -5.53636 0.12429 1.92358 -0.02088 0 0 1.9674 -1.96431 -0.03828 -0.22068 -1.44564 -0.28205 0 0 0 0 0 0 0.27371 0 0 0 -0.2133 0 2.3386 -0.33521 -3.42914
VAL_164 -6.54395 0.54822 2.07883 -0.3101 0.26605 0.0535 2.12371 -2.11484 -0.0342 -0.13907 -1.72295 -0.07661 0 0 0 0 0 0 0.09969 0.1062 -0.01885 0 -0.39454 0 2.085 -0.16169 -4.1556
TYR_165 -4.80655 0.24976 3.96064 -0.93288 0.04986 0.30608 1.79774 -1.93834 -0.03088 -0.07688 -1.50175 -0.21584 0 0 0 0 0 0 0.15577 0 0 1.48944 -0.41382 0 0.96414 0.08042 -0.86308
ARG_166 -7.39641 0.53575 5.17672 -0.4501 0.06675 0.2076 2.38851 -2.55271 -0.01932 -0.08791 -2.96768 0.53265 0 0 0 0 -0.84969 0 0.05088 0.53395 1.4965 0 -0.12614 0 -1.281 -0.14528 -4.88695
ALA_167 -6.38067 0.57221 2.53301 -0.02156 0 0 2.47953 -2.30095 -0.01125 -0.10143 -2.19164 -0.30401 0 0 0 0 0 0 0.1872 0 0 0 -0.23956 0 2.3386 -0.45747 -3.89799
LEU_168 -6.14546 0.7089 3.52022 -0.5003 0.30571 0.07987 1.97855 -2.13446 -0.02043 -0.07337 -2.23939 0.1398 0 0 0 0 0 0 0.54933 0.61619 0.32713 0 -0.2621 0 0.72952 -0.37879 -2.79907
LYS_169 -4.20665 0.08788 4.03439 -0.43194 0.0985 0.20074 1.76112 -1.89286 -0.09362 -0.19847 -2.70426 0.02608 0 0 0 0 0 0 -0.01629 0.1606 0.96605 0 0.02504 0 -1.6738 -0.14299 -4.00048
LEU_170 -7.85221 0.58357 2.22809 -0.75533 0.85908 0.13329 1.85966 -2.03834 -0.08032 -0.41186 -1.36762 0.23147 0 0 0 0 0 0 0.51547 0.19403 2.97097 0 -0.28383 0 0.72952 -0.09892 -2.5833
LYS_171 -6.85263 0.82205 5.68653 -0.65957 0.19762 0.37672 3.02857 -2.73232 -0.10658 -0.41545 -2.67516 0.10054 0 0 0 0 0 0 -0.00499 1.18759 3.37815 0 0.07101 0 -1.6738 0.02545 -0.24625
THR_172 -3.12236 0.15517 3.61611 -0.2044 0.14807 0.06333 0.99201 -1.60459 -0.0655 -0.28631 -0.96985 -0.13649 0 0 0 0 0 0 -0.02451 2e-05 -0.00164 0 -0.01126 2.29083 -1.425 0.14874 -0.43763
LYS_173 -3.90779 0.09443 2.86114 -0.43348 0.09397 0.19878 1.00315 -1.35751 -0.01106 -0.04569 -0.06259 0.06591 0 0 0 0 0 0 0.33183 0.02099 1.09172 0 0.0675 0 -1.6738 -0.02795 -1.69046
LEU_174 -5.53441 0.52385 0.46069 -0.52571 0.55479 0.08856 0.87625 -1.13438 -0.01787 -0.08822 -0.56279 0.10247 0 0 0 0 0 0 0.03529 0.03027 0.05368 0 -0.23271 0 0.72952 -0.10683 -4.74757
GLY_175 -1.88282 0.10629 1.78099 -5e-05 0 0 1.00667 -0.9487 -0.02077 -0.19278 -0.48244 -0.3076 0 0 0 0 0 0 -0.01801 0 0 0 -1.24329 0 1.2108 0.18365 -0.80806
VAL_176 -5.85422 0.66841 1.69338 -0.31316 0.23191 0.04895 1.35968 -1.61951 -0.05638 -0.37408 -0.79536 -0.13211 0 0 0 0 0 0 -0.03059 0.02985 0.00722 0 -0.47553 0 2.085 0.10911 -3.41745
SER_177 -4.38067 0.14455 4.65396 -0.03642 0 0.0705 3.07582 -2.11466 -0.02761 -0.18306 -2.83763 -0.17744 0 0 0 -1.54141 -0.60947 0 -0.02563 0.04132 0.08823 0 -0.42404 1.75089 -1.1772 -0.40516 -4.11513
LEU_178 -5.43159 0.59687 0.67691 -0.50852 0.58424 0.07673 1.43939 -1.41088 -0 -0 -0.68025 0.14845 0 0 0 0 0 0 0.09626 0.0495 0.15568 0 -0.30404 0 0.72952 -0.47517 -4.25689
LEU_179 -7.24128 1.38143 1.11011 -0.72643 0.57706 0.21246 1.47521 -1.71941 -0.0255 -0.06184 -0.57815 0.06255 0 0 0 0 0 0 0.72619 0.12388 0.64202 0 -0.23251 0 0.72952 -0.26603 -3.81072
GLN_180 -7.10386 0.2701 5.95564 -0.26247 0.03814 0.21926 3.7761 -2.94086 -0.04898 -0.21734 -3.9853 -0.35335 0 0 0 -1.54141 -1.64235 0 0.20558 0.46759 0 2.93926 -0.00962 0 -1.0644 -0.13538 -5.43364
ALA_181 -6.40528 0.60371 2.70633 -0.02245 0 0 2.25448 -2.2866 -0.04293 -0.24646 -1.78178 -0.29707 0 0 0 0 0 0 0.04262 0 0 0 -0.17426 0 2.3386 -0.2972 -3.6083
ALA_182 -5.81339 0.74366 3.36044 -0.02134 0 0 2.72334 -2.36817 -0.0146 -0.10474 -2.17793 -0.28564 0 0 0 0 0 0 0.43111 0 0 0 -0.17427 0 2.3386 -0.37436 -1.73726
ALA_183 -5.89252 0.73028 2.08572 -0.02347 0 0 2.08757 -2.02407 -0.03288 -0.08027 -1.64549 -0.29572 0 0 0 0 0 0 0.61009 0 0 0 -0.3677 0 2.3386 -0.46288 -2.97275
ILE_184 -8.32992 1.27845 1.68446 -0.51662 0.65955 0.07424 2.25424 -2.13539 -0.05065 -0.119 -1.3988 0.05128 0 0 0 0 0 0 0.24837 0.01745 0.09318 0 -0.3748 0 1.0317 -0.35144 -5.8837
LEU_185 -8.49497 1.00485 1.57074 -0.50348 0.45739 0.06801 1.92714 -2.14476 -0.05857 -0.14919 -1.31583 0.19231 0 0 0 0 0 0 0.47441 0.53772 0.32747 0 -0.26249 0 0.72952 -0.16655 -5.80628
ILE_186 -9.80651 1.28229 3.06502 -0.51229 0.61072 0.07277 2.67598 -2.74341 -0.07177 -0.316 -2.30258 0.07249 0 0 0 0 0 0 0.08099 0.13153 0.07101 0 -0.4565 0 1.0317 -0.12732 -7.24186
LEU_187 -10.6452 2.06429 2.45802 -0.71693 0.38191 0.19389 2.69355 -2.6907 -0.0264 -0.28526 -2.14766 0.09712 0 0 0 0 0 0 0.05785 0.19471 0.3623 0 -0.16833 0 0.72952 0.09219 -7.35513
ALA_188 -6.2885 0.64399 3.12475 -0.02232 0 0 2.22273 -2.48314 -0.03833 -0.07219 -2.25118 -0.28319 0 0 0 0 0 0 -0.05903 0 0 0 -0.35802 0 2.3386 -0.15617 -3.68199
ALA_189 -3.82098 0.45334 2.08957 -0.02141 0 0 1.31005 -1.52226 -0.02206 -0.05181 -0.40256 -0.29928 0 0 0 0 0 0 -0.05034 0 0 0 -0.17878 0 2.3386 -0.43725 -0.61517
ARG_190 -7.94017 1.00209 5.84268 -1.011 0.30905 0.66799 3.14102 -2.86844 -0.17988 -0.23729 -4.08243 0.39044 0 0 0 0 -1.46224 0 0.40817 0.39249 4.77712 0 -0.15474 0 -1.281 -0.31541 -2.60155
LEU_191 -5.96478 0.7116 0.83016 -0.52276 0.69708 0.0812 0.91959 -1.32522 -0.01865 -0.14136 -0.40008 0.15026 0 0 0 0 0 0 0.00339 0 0.1158 0 -0.28326 0 0.72952 -0.2365 -4.654
GLY_192 -1.63092 0.06444 1.77838 -6e-05 0 0 0.88179 -0.871 -0.02693 -0.19798 -0.66112 -0.32573 0 0 0 0 0 0 -0.11668 0 0 0 -1.43737 0 1.2108 0.03587 -1.29651
THR_193 -4.66495 0.92406 2.05276 -0.18535 0.14722 0.05772 1.55467 -1.56371 -0.05168 -0.41104 -1.09409 -0.81037 0 0 0 -0.28462 0 0 -0.06755 0 0.2793 0 -0.69102 2.30378 -1.425 0.49352 -3.43636
THR_194 -4.13734 0.58231 3.80876 -0.11282 0.05497 0.07803 2.15272 -1.95041 -0.06002 -0.35472 -2.10762 -0.5307 0 0 0 -0.98735 0 0 0.08777 0 0.00984 0 -0.4827 2.60012 -1.425 0.12211 -2.65204
VAL_195 -5.56343 0.76016 1.37127 -0.30677 0.25202 0.05323 1.21786 -1.60817 -0.08603 -0.21479 -0.64882 -0.09366 0 0 0 0 0 0 -0.06377 0.08625 -0.00233 0 -0.29845 0 2.085 -0.27334 -3.33379
GLU_196 -3.90239 0.07462 4.86991 -0.46864 0.26215 1.2689 1.33542 -2.09707 -0.16266 -0.46983 -2.65916 -2.40776 0 0 0 0 0 0 0.16839 0.05481 0 3.97501 -0.2398 0 -2.5358 -0.29392 -3.22782
GLN_197 -5.44343 0.26304 5.54753 -0.94656 0.21666 1.05116 2.65054 -2.45325 -0.07115 -0.54407 -1.84039 -1.03182 0 0 0 -0.70272 -0.74076 0 0.10598 0 0 3.83175 -0.19289 0 -1.0644 -0.38962 -1.75441
ALA_198 -6.24922 0.60134 1.99856 -0.02283 0 0 2.20821 -2.15181 -0.02847 -0.17504 -1.62462 -0.29455 0 0 0 0 0 0 0.32075 0 0 0 -0.27019 0 2.3386 -0.38165 -3.73092
VAL_199 -6.48855 0.64423 1.62359 -0.311 0.27408 0.05383 2.01281 -1.96345 -0.05814 -0.16184 -1.6742 -0.06714 0 0 0 0 0 0 -0.02129 0.01466 -0.02873 0 -0.29294 0 2.085 -0.28705 -4.64613
GLU_200 -5.40516 0.45195 5.30936 -0.33532 0.05679 0.32946 2.258 -2.38914 -0.08764 -0.62169 -2.16503 -0.53889 0 0 0 0 -0.74076 0 0.06462 0 0 4.00036 -0.24677 0 -2.5358 -0.35574 -2.9514
ARG_201 -7.45024 1.17804 4.7225 -1.46423 0.54846 1.24326 2.2115 -2.58791 -0.04882 -0.60073 -1.35815 -0.5338 0 0 0 0 0 0 0.0669 0.1725 3.08717 0 -0.0749 0 -1.281 -0.46332 -2.63277
ALA_202 -6.57317 0.55993 2.37862 -0.02208 0 0 2.21563 -2.24026 -0.02079 -0.20479 -2.06467 -0.29068 0 0 0 0 0 0 0.07404 0 0 0 -0.1483 0 2.3386 -0.33974 -4.33765
LEU_203 -6.55553 0.60009 3.69122 -0.5006 0.34232 0.07643 2.12513 -2.19798 -0.05519 -0.16682 -2.06021 0.14282 0 0 0 0 0 0 0.23247 0.27658 0.2827 0 -0.27388 0 0.72952 -0.3075 -3.61844
GLN_204 -5.12704 0.3691 5.14592 -0.25644 0.0366 0.18791 2.04599 -2.29114 -0.06981 -0.53083 -2.10398 -0.34737 0 0 0 0 0 0 0.22699 0 0 2.44481 -0.07641 0 -1.0644 -0.24397 -1.65406
LEU_205 -9.19395 1.36681 2.4227 -0.70215 0.5472 0.18095 2.27084 -2.40874 -0.03701 -0.23535 -1.2343 0.06316 0 0 0 0 0 0 0.13801 0.19102 0.97789 0 -0.27567 0 0.72952 -0.23156 -5.43063
LYS_206 -7.86589 0.654 5.60363 -0.68726 0.22432 0.50436 2.02117 -2.68065 -0.05927 -0.19885 -0.97945 0.44974 0 0 0 0 0 0 0.11165 0.46153 3.19325 0 0.01685 0 -1.6738 -0.17678 -1.08143
THR_207 -2.99956 0.10686 3.49046 -0.20466 0.1499 0.06374 1.10697 -1.56826 -0.05071 -0.24053 -0.6449 -0.22917 0 0 0 0 0 0 -0.02968 0 0.00299 0 -0.00521 2.44587 -1.425 -0.00327 -0.03417
LYS_208 -3.75172 0.11587 3.6099 -0.43329 0.07529 0.20453 1.73048 -1.62356 -0.10782 -0.22122 -1.88271 0.03964 0 0 0 0 0 0 -0.02961 0.01508 1.25016 0 0.0343 0 -1.6738 -0.10315 -2.75162
LEU_209 -5.55916 0.59999 0.89697 -0.48904 0.51463 0.04961 0.92409 -1.31103 -0.01678 -0.13148 -0.56355 0.24354 0 0 0 0 0 0 -0.01262 0.05067 0.06761 0 -0.25357 0 0.72952 -0.39736 -4.65796
GLY:CtermProteinFull_210 -0.59714 0.01019 0.38892 -0.00124 0 0 0.0753 -0.23167 -0.00659 -0.0222 -0.16077 0.03039 0 0 0 0 0 0 0 0 0 0 0 0 1.2108 -0.24225 0.45375
HRR:MP-FE1-connect_211 -26.6786 6.50489 -0.24337 -15.4796 5.56076 0.53469 4.99373 -4.60073 -0.06219 -0.29788 -15.2862 1.04989 0 0 0 0 -2.34951 0 0 0 0 0 0 0 0 0 -46.354
#END_POSE_ENERGIES_TABLE correct_surface_True/012_008_UM_159_H148_areda15_HMM_onlyH_1__DE_4_HRR_rnd_DE_5.pdb
