# Supplementary material for: Design of Heme Enzymes with a Tunable Substrate Binding Pocket Adjacent to an Open Metal Coordination Site
Source: J Am Chem Soc. 2023 Jun 21;145(26):14307–15. doi: 10.1021/jacs.3c02742 (PMC10326885; doi:10.1021/jacs.3c02742)
Supplement: Supplementary file 3 — ja3c02742_si_003.zip [file ja3c02742_si_003.zip › carbene_transferase_design_models/dnHEM1-25_RR.pdb]

HEADER                                            12-JAN-23   XXXX              
EXPDTA    THEORETICAL MODEL                                                     
REMARK 220                                                                      
REMARK 220 EXPERIMENTAL DETAILS                                                 
REMARK 220  EXPERIMENT TYPE                : THEORETICAL MODELLING              
REMARK 220  DATE OF DATA COLLECTION        : 12-JAN-23                          
REMARK 220                                                                      
REMARK 220 REMARK: MODEL GENERATED BY ROSETTA                                   
REMARK 220  VERSION 2020.50+release.1295438                                     
HETNAM     HRR B 211  HRR                                                       
LINK         NE2 HIS A 148                FE1  HRR B 211                  2.42  
ATOM      1  N   VAL A   1      -9.093   0.888 -15.652  1.00  0.00           N  
ATOM      2  CA  VAL A   1      -8.042   0.658 -14.667  1.00  0.00           C  
ATOM      3  C   VAL A   1      -7.315   1.968 -14.371  1.00  0.00           C  
ATOM      4  O   VAL A   1      -6.794   2.614 -15.281  1.00  0.00           O  
ATOM      5  CB  VAL A   1      -7.037  -0.391 -15.180  1.00  0.00           C  
ATOM      6  CG1 VAL A   1      -5.900  -0.570 -14.185  1.00  0.00           C  
ATOM      7  CG2 VAL A   1      -7.749  -1.711 -15.430  1.00  0.00           C  
ATOM      8 1H   VAL A   1      -9.566   0.028 -15.843  1.00  0.00           H  
ATOM      9 2H   VAL A   1      -9.746   1.555 -15.294  1.00  0.00           H  
ATOM     10 3H   VAL A   1      -8.688   1.239 -16.496  1.00  0.00           H  
ATOM     11  HA  VAL A   1      -8.503   0.300 -13.746  1.00  0.00           H  
ATOM     12  HB  VAL A   1      -6.596  -0.033 -16.110  1.00  0.00           H  
ATOM     13 1HG1 VAL A   1      -5.199  -1.315 -14.563  1.00  0.00           H  
ATOM     14 2HG1 VAL A   1      -5.382   0.379 -14.049  1.00  0.00           H  
ATOM     15 3HG1 VAL A   1      -6.303  -0.905 -13.229  1.00  0.00           H  
ATOM     16 1HG2 VAL A   1      -7.033  -2.448 -15.793  1.00  0.00           H  
ATOM     17 2HG2 VAL A   1      -8.195  -2.066 -14.500  1.00  0.00           H  
ATOM     18 3HG2 VAL A   1      -8.531  -1.568 -16.176  1.00  0.00           H  
ATOM     19  N   SER A   2      -7.387   2.400 -13.123  1.00  0.00           N  
ATOM     20  CA  SER A   2      -6.720   3.626 -12.692  1.00  0.00           C  
ATOM     21  C   SER A   2      -5.234   3.389 -12.449  1.00  0.00           C  
ATOM     22  O   SER A   2      -4.774   2.245 -12.441  1.00  0.00           O  
ATOM     23  CB  SER A   2      -7.371   4.158 -11.430  1.00  0.00           C  
ATOM     24  OG  SER A   2      -7.138   3.300 -10.346  1.00  0.00           O  
ATOM     25  H   SER A   2      -7.919   1.866 -12.450  1.00  0.00           H  
ATOM     26  HA  SER A   2      -6.819   4.370 -13.484  1.00  0.00           H  
ATOM     27 1HB  SER A   2      -6.973   5.147 -11.205  1.00  0.00           H  
ATOM     28 2HB  SER A   2      -8.442   4.265 -11.590  1.00  0.00           H  
ATOM     29  HG  SER A   2      -7.664   3.643  -9.619  1.00  0.00           H  
ATOM     30  N   LEU A   3      -4.423   4.489 -12.315  1.00  0.00           N  
ATOM     31  CA  LEU A   3      -2.994   4.388 -12.040  1.00  0.00           C  
ATOM     32  C   LEU A   3      -2.747   3.754 -10.675  1.00  0.00           C  
ATOM     33  O   LEU A   3      -1.814   2.965 -10.511  1.00  0.00           O  
ATOM     34  CB  LEU A   3      -2.337   5.769 -12.099  1.00  0.00           C  
ATOM     35  CG  LEU A   3      -0.816   5.805 -11.947  1.00  0.00           C  
ATOM     36  CD1 LEU A   3      -0.153   4.993 -13.053  1.00  0.00           C  
ATOM     37  CD2 LEU A   3      -0.310   7.243 -11.954  1.00  0.00           C  
ATOM     38  H   LEU A   3      -4.842   5.402 -12.414  1.00  0.00           H  
ATOM     39  HA  LEU A   3      -2.540   3.753 -12.800  1.00  0.00           H  
ATOM     40 1HB  LEU A   3      -2.578   6.227 -13.057  1.00  0.00           H  
ATOM     41 2HB  LEU A   3      -2.757   6.388 -11.307  1.00  0.00           H  
ATOM     42  HG  LEU A   3      -0.533   5.336 -11.003  1.00  0.00           H  
ATOM     43 1HD1 LEU A   3       0.929   5.027 -12.932  1.00  0.00           H  
ATOM     44 2HD1 LEU A   3      -0.492   3.958 -12.997  1.00  0.00           H  
ATOM     45 3HD1 LEU A   3      -0.424   5.411 -14.022  1.00  0.00           H  
ATOM     46 1HD2 LEU A   3       0.774   7.249 -11.844  1.00  0.00           H  
ATOM     47 2HD2 LEU A   3      -0.582   7.719 -12.898  1.00  0.00           H  
ATOM     48 3HD2 LEU A   3      -0.762   7.792 -11.128  1.00  0.00           H  
ATOM     49  N   ASP A   4      -3.599   4.025  -9.667  1.00  0.00           N  
ATOM     50  CA  ASP A   4      -3.442   3.469  -8.327  1.00  0.00           C  
ATOM     51  C   ASP A   4      -3.438   1.943  -8.362  1.00  0.00           C  
ATOM     52  O   ASP A   4      -2.639   1.303  -7.674  1.00  0.00           O  
ATOM     53  CB  ASP A   4      -4.562   3.963  -7.408  1.00  0.00           C  
ATOM     54  CG  ASP A   4      -4.462   5.450  -7.098  1.00  0.00           C  
ATOM     55  OD1 ASP A   4      -3.437   6.028  -7.376  1.00  0.00           O  
ATOM     56  OD2 ASP A   4      -5.410   5.995  -6.585  1.00  0.00           O  
ATOM     57  H   ASP A   4      -4.376   4.641  -9.857  1.00  0.00           H  
ATOM     58  HA  ASP A   4      -2.484   3.798  -7.926  1.00  0.00           H  
ATOM     59 1HB  ASP A   4      -5.529   3.769  -7.875  1.00  0.00           H  
ATOM     60 2HB  ASP A   4      -4.535   3.408  -6.471  1.00  0.00           H  
ATOM     61  N   ILE A   5      -4.310   1.401  -9.265  1.00  0.00           N  
ATOM     62  CA  ILE A   5      -4.388  -0.049  -9.397  1.00  0.00           C  
ATOM     63  C   ILE A   5      -3.100  -0.618  -9.986  1.00  0.00           C  
ATOM     64  O   ILE A   5      -2.540  -1.579  -9.455  1.00  0.00           O  
ATOM     65  CB  ILE A   5      -5.583  -0.458 -10.278  1.00  0.00           C  
ATOM     66  CG1 ILE A   5      -6.902  -0.154  -9.563  1.00  0.00           C  
ATOM     67  CG2 ILE A   5      -5.497  -1.932 -10.640  1.00  0.00           C  
ATOM     68  CD1 ILE A   5      -8.116  -0.242 -10.459  1.00  0.00           C  
ATOM     69  H   ILE A   5      -4.901   1.980  -9.845  1.00  0.00           H  
ATOM     70  HA  ILE A   5      -4.523  -0.479  -8.404  1.00  0.00           H  
ATOM     71  HB  ILE A   5      -5.577   0.133 -11.194  1.00  0.00           H  
ATOM     72 1HG1 ILE A   5      -7.037  -0.851  -8.737  1.00  0.00           H  
ATOM     73 2HG1 ILE A   5      -6.864   0.850  -9.140  1.00  0.00           H  
ATOM     74 1HG2 ILE A   5      -6.349  -2.204 -11.263  1.00  0.00           H  
ATOM     75 2HG2 ILE A   5      -4.574  -2.119 -11.188  1.00  0.00           H  
ATOM     76 3HG2 ILE A   5      -5.507  -2.532  -9.730  1.00  0.00           H  
ATOM     77 1HD1 ILE A   5      -9.012  -0.013  -9.882  1.00  0.00           H  
ATOM     78 2HD1 ILE A   5      -8.018   0.475 -11.276  1.00  0.00           H  
ATOM     79 3HD1 ILE A   5      -8.195  -1.249 -10.867  1.00  0.00           H  
ATOM     80  N   ALA A   6      -2.646   0.067 -11.026  1.00  0.00           N  
ATOM     81  CA  ALA A   6      -1.405  -0.378 -11.656  1.00  0.00           C  
ATOM     82  C   ALA A   6      -0.258  -0.409 -10.650  1.00  0.00           C  
ATOM     83  O   ALA A   6       0.560  -1.330 -10.658  1.00  0.00           O  
ATOM     84  CB  ALA A   6      -1.051   0.525 -12.833  1.00  0.00           C  
ATOM     85  H   ALA A   6      -3.121   0.878 -11.395  1.00  0.00           H  
ATOM     86  HA  ALA A   6      -1.558  -1.393 -12.025  1.00  0.00           H  
ATOM     87 1HB  ALA A   6      -0.125   0.180 -13.292  1.00  0.00           H  
ATOM     88 2HB  ALA A   6      -1.854   0.495 -13.570  1.00  0.00           H  
ATOM     89 3HB  ALA A   6      -0.922   1.548 -12.481  1.00  0.00           H  
ATOM     90  N   ILE A   7      -0.197   0.588  -9.764  1.00  0.00           N  
ATOM     91  CA  ILE A   7       0.868   0.676  -8.771  1.00  0.00           C  
ATOM     92  C   ILE A   7       0.765  -0.498  -7.799  1.00  0.00           C  
ATOM     93  O   ILE A   7       1.758  -1.175  -7.526  1.00  0.00           O  
ATOM     94  CB  ILE A   7       0.801   2.005  -7.997  1.00  0.00           C  
ATOM     95  CG1 ILE A   7       1.142   3.178  -8.920  1.00  0.00           C  
ATOM     96  CG2 ILE A   7       1.743   1.972  -6.803  1.00  0.00           C  
ATOM     97  CD1 ILE A   7       0.809   4.531  -8.335  1.00  0.00           C  
ATOM     98  H   ILE A   7      -0.910   1.302  -9.785  1.00  0.00           H  
ATOM     99  HA  ILE A   7       1.825   0.617  -9.285  1.00  0.00           H  
ATOM    100  HB  ILE A   7      -0.215   2.168  -7.641  1.00  0.00           H  
ATOM    101 1HG1 ILE A   7       2.206   3.159  -9.154  1.00  0.00           H  
ATOM    102 2HG1 ILE A   7       0.599   3.071  -9.859  1.00  0.00           H  
ATOM    103 1HG2 ILE A   7       1.684   2.919  -6.267  1.00  0.00           H  
ATOM    104 2HG2 ILE A   7       1.456   1.160  -6.136  1.00  0.00           H  
ATOM    105 3HG2 ILE A   7       2.764   1.814  -7.149  1.00  0.00           H  
ATOM    106 1HD1 ILE A   7       1.078   5.312  -9.047  1.00  0.00           H  
ATOM    107 2HD1 ILE A   7      -0.260   4.585  -8.125  1.00  0.00           H  
ATOM    108 3HD1 ILE A   7       1.368   4.676  -7.411  1.00  0.00           H  
ATOM    109  N   VAL A   8      -0.427  -0.749  -7.360  1.00  0.00           N  
ATOM    110  CA  VAL A   8      -0.631  -1.841  -6.414  1.00  0.00           C  
ATOM    111  C   VAL A   8      -0.251  -3.180  -7.040  1.00  0.00           C  
ATOM    112  O   VAL A   8       0.407  -4.003  -6.401  1.00  0.00           O  
ATOM    113  CB  VAL A   8      -2.101  -1.887  -5.957  1.00  0.00           C  
ATOM    114  CG1 VAL A   8      -2.366  -3.143  -5.141  1.00  0.00           C  
ATOM    115  CG2 VAL A   8      -2.431  -0.640  -5.149  1.00  0.00           C  
ATOM    116  H   VAL A   8      -1.222  -0.202  -7.658  1.00  0.00           H  
ATOM    117  HA  VAL A   8       0.009  -1.673  -5.549  1.00  0.00           H  
ATOM    118  HB  VAL A   8      -2.744  -1.932  -6.836  1.00  0.00           H  
ATOM    119 1HG1 VAL A   8      -3.410  -3.159  -4.826  1.00  0.00           H  
ATOM    120 2HG1 VAL A   8      -2.158  -4.023  -5.750  1.00  0.00           H  
ATOM    121 3HG1 VAL A   8      -1.723  -3.149  -4.262  1.00  0.00           H  
ATOM    122 1HG2 VAL A   8      -3.472  -0.679  -4.830  1.00  0.00           H  
ATOM    123 2HG2 VAL A   8      -1.784  -0.592  -4.273  1.00  0.00           H  
ATOM    124 3HG2 VAL A   8      -2.274   0.245  -5.766  1.00  0.00           H  
ATOM    125  N   ILE A   9      -0.598  -3.399  -8.260  1.00  0.00           N  
ATOM    126  CA  ILE A   9      -0.286  -4.646  -8.950  1.00  0.00           C  
ATOM    127  C   ILE A   9       1.228  -4.844  -8.998  1.00  0.00           C  
ATOM    128  O   ILE A   9       1.723  -5.944  -8.741  1.00  0.00           O  
ATOM    129  CB  ILE A   9      -0.861  -4.653 -10.378  1.00  0.00           C  
ATOM    130  CG1 ILE A   9      -2.391  -4.698 -10.337  1.00  0.00           C  
ATOM    131  CG2 ILE A   9      -0.311  -5.831 -11.167  1.00  0.00           C  
ATOM    132  CD1 ILE A   9      -3.046  -4.380 -11.661  1.00  0.00           C  
ATOM    133  H   ILE A   9      -1.103  -2.676  -8.753  1.00  0.00           H  
ATOM    134  HA  ILE A   9      -0.728  -5.470  -8.391  1.00  0.00           H  
ATOM    135  HB  ILE A   9      -0.587  -3.728 -10.885  1.00  0.00           H  
ATOM    136 1HG1 ILE A   9      -2.717  -5.690 -10.025  1.00  0.00           H  
ATOM    137 2HG1 ILE A   9      -2.756  -3.986  -9.597  1.00  0.00           H  
ATOM    138 1HG2 ILE A   9      -0.728  -5.821 -12.174  1.00  0.00           H  
ATOM    139 2HG2 ILE A   9       0.774  -5.756 -11.224  1.00  0.00           H  
ATOM    140 3HG2 ILE A   9      -0.585  -6.762 -10.670  1.00  0.00           H  
ATOM    141 1HD1 ILE A   9      -4.130  -4.431 -11.553  1.00  0.00           H  
ATOM    142 2HD1 ILE A   9      -2.761  -3.375 -11.977  1.00  0.00           H  
ATOM    143 3HD1 ILE A   9      -2.723  -5.101 -12.410  1.00  0.00           H  
ATOM    144  N   LEU A  10       1.904  -3.825  -9.313  1.00  0.00           N  
ATOM    145  CA  LEU A  10       3.358  -3.909  -9.362  1.00  0.00           C  
ATOM    146  C   LEU A  10       3.935  -4.182  -7.976  1.00  0.00           C  
ATOM    147  O   LEU A  10       4.876  -4.966  -7.835  1.00  0.00           O  
ATOM    148  CB  LEU A  10       3.951  -2.615  -9.926  1.00  0.00           C  
ATOM    149  CG  LEU A  10       3.656  -2.319 -11.397  1.00  0.00           C  
ATOM    150  CD1 LEU A  10       4.063  -0.889 -11.742  1.00  0.00           C  
ATOM    151  CD2 LEU A  10       4.371  -3.317 -12.299  1.00  0.00           C  
ATOM    152  H   LEU A  10       1.453  -2.948  -9.534  1.00  0.00           H  
ATOM    153  HA  LEU A  10       3.636  -4.733 -10.017  1.00  0.00           H  
ATOM    154 1HB  LEU A  10       3.573  -1.776  -9.343  1.00  0.00           H  
ATOM    155 2HB  LEU A  10       5.034  -2.650  -9.813  1.00  0.00           H  
ATOM    156  HG  LEU A  10       2.582  -2.389 -11.573  1.00  0.00           H  
ATOM    157 1HD1 LEU A  10       3.846  -0.692 -12.792  1.00  0.00           H  
ATOM    158 2HD1 LEU A  10       3.504  -0.190 -11.120  1.00  0.00           H  
ATOM    159 3HD1 LEU A  10       5.130  -0.762 -11.562  1.00  0.00           H  
ATOM    160 1HD2 LEU A  10       4.149  -3.091 -13.342  1.00  0.00           H  
ATOM    161 2HD2 LEU A  10       5.447  -3.249 -12.136  1.00  0.00           H  
ATOM    162 3HD2 LEU A  10       4.031  -4.327 -12.067  1.00  0.00           H  
ATOM    163  N   LEU A  11       3.331  -3.560  -7.052  1.00  0.00           N  
ATOM    164  CA  LEU A  11       3.787  -3.769  -5.682  1.00  0.00           C  
ATOM    165  C   LEU A  11       3.560  -5.224  -5.280  1.00  0.00           C  
ATOM    166  O   LEU A  11       4.430  -5.850  -4.671  1.00  0.00           O  
ATOM    167  CB  LEU A  11       3.048  -2.834  -4.718  1.00  0.00           C  
ATOM    168  CG  LEU A  11       3.433  -1.351  -4.803  1.00  0.00           C  
ATOM    169  CD1 LEU A  11       2.384  -0.512  -4.086  1.00  0.00           C  
ATOM    170  CD2 LEU A  11       4.810  -1.148  -4.188  1.00  0.00           C  
ATOM    171  H   LEU A  11       2.557  -2.933  -7.222  1.00  0.00           H  
ATOM    172  HA  LEU A  11       4.857  -3.560  -5.639  1.00  0.00           H  
ATOM    173 1HB  LEU A  11       1.979  -2.910  -4.911  1.00  0.00           H  
ATOM    174 2HB  LEU A  11       3.236  -3.167  -3.697  1.00  0.00           H  
ATOM    175  HG  LEU A  11       3.452  -1.039  -5.847  1.00  0.00           H  
ATOM    176 1HD1 LEU A  11       2.658   0.542  -4.147  1.00  0.00           H  
ATOM    177 2HD1 LEU A  11       1.413  -0.661  -4.559  1.00  0.00           H  
ATOM    178 3HD1 LEU A  11       2.330  -0.813  -3.041  1.00  0.00           H  
ATOM    179 1HD2 LEU A  11       5.084  -0.094  -4.249  1.00  0.00           H  
ATOM    180 2HD2 LEU A  11       4.791  -1.458  -3.143  1.00  0.00           H  
ATOM    181 3HD2 LEU A  11       5.542  -1.745  -4.730  1.00  0.00           H  
ATOM    182  N   VAL A  12       2.503  -5.751  -5.604  1.00  0.00           N  
ATOM    183  CA  VAL A  12       2.161  -7.133  -5.286  1.00  0.00           C  
ATOM    184  C   VAL A  12       3.124  -8.081  -5.996  1.00  0.00           C  
ATOM    185  O   VAL A  12       3.646  -9.017  -5.388  1.00  0.00           O  
ATOM    186  CB  VAL A  12       0.714  -7.447  -5.712  1.00  0.00           C  
ATOM    187  CG1 VAL A  12       0.459  -8.946  -5.669  1.00  0.00           C  
ATOM    188  CG2 VAL A  12      -0.263  -6.708  -4.810  1.00  0.00           C  
ATOM    189  H   VAL A  12       1.842  -5.187  -6.120  1.00  0.00           H  
ATOM    190  HA  VAL A  12       2.263  -7.275  -4.209  1.00  0.00           H  
ATOM    191  HB  VAL A  12       0.571  -7.126  -6.744  1.00  0.00           H  
ATOM    192 1HG1 VAL A  12      -0.568  -9.150  -5.973  1.00  0.00           H  
ATOM    193 2HG1 VAL A  12       1.146  -9.452  -6.348  1.00  0.00           H  
ATOM    194 3HG1 VAL A  12       0.616  -9.313  -4.654  1.00  0.00           H  
ATOM    195 1HG2 VAL A  12      -1.284  -6.934  -5.118  1.00  0.00           H  
ATOM    196 2HG2 VAL A  12      -0.116  -7.024  -3.778  1.00  0.00           H  
ATOM    197 3HG2 VAL A  12      -0.090  -5.634  -4.889  1.00  0.00           H  
ATOM    198  N   ALA A  13       3.358  -7.819  -7.232  1.00  0.00           N  
ATOM    199  CA  ALA A  13       4.282  -8.655  -7.996  1.00  0.00           C  
ATOM    200  C   ALA A  13       5.661  -8.683  -7.343  1.00  0.00           C  
ATOM    201  O   ALA A  13       6.297  -9.740  -7.268  1.00  0.00           O  
ATOM    202  CB  ALA A  13       4.388  -8.153  -9.434  1.00  0.00           C  
ATOM    203  H   ALA A  13       2.910  -7.037  -7.689  1.00  0.00           H  
ATOM    204  HA  ALA A  13       3.890  -9.672  -8.004  1.00  0.00           H  
ATOM    205 1HB  ALA A  13       5.079  -8.787  -9.990  1.00  0.00           H  
ATOM    206 2HB  ALA A  13       3.405  -8.188  -9.905  1.00  0.00           H  
ATOM    207 3HB  ALA A  13       4.754  -7.128  -9.436  1.00  0.00           H  
ATOM    208  N   ALA A  14       6.088  -7.581  -6.912  1.00  0.00           N  
ATOM    209  CA  ALA A  14       7.358  -7.492  -6.197  1.00  0.00           C  
ATOM    210  C   ALA A  14       7.303  -8.267  -4.885  1.00  0.00           C  
ATOM    211  O   ALA A  14       8.212  -9.043  -4.575  1.00  0.00           O  
ATOM    212  CB  ALA A  14       7.717  -6.032  -5.934  1.00  0.00           C  
ATOM    213  H   ALA A  14       5.547  -6.743  -7.062  1.00  0.00           H  
ATOM    214  HA  ALA A  14       8.131  -7.939  -6.821  1.00  0.00           H  
ATOM    215 1HB  ALA A  14       8.666  -5.981  -5.400  1.00  0.00           H  
ATOM    216 2HB  ALA A  14       7.806  -5.503  -6.883  1.00  0.00           H  
ATOM    217 3HB  ALA A  14       6.937  -5.568  -5.332  1.00  0.00           H  
ATOM    218  N   LYS A  15       6.234  -8.136  -4.140  1.00  0.00           N  
ATOM    219  CA  LYS A  15       6.089  -8.777  -2.835  1.00  0.00           C  
ATOM    220  C   LYS A  15       5.997 -10.294  -2.977  1.00  0.00           C  
ATOM    221  O   LYS A  15       6.554 -11.033  -2.162  1.00  0.00           O  
ATOM    222  CB  LYS A  15       4.855  -8.241  -2.107  1.00  0.00           C  
ATOM    223  CG  LYS A  15       5.009  -6.825  -1.569  1.00  0.00           C  
ATOM    224  CD  LYS A  15       3.734  -6.352  -0.886  1.00  0.00           C  
ATOM    225  CE  LYS A  15       3.936  -5.006  -0.206  1.00  0.00           C  
ATOM    226  NZ  LYS A  15       2.681  -4.502   0.415  1.00  0.00           N  
ATOM    227  H   LYS A  15       5.480  -7.562  -4.492  1.00  0.00           H  
ATOM    228  HA  LYS A  15       6.970  -8.547  -2.237  1.00  0.00           H  
ATOM    229 1HB  LYS A  15       4.000  -8.251  -2.783  1.00  0.00           H  
ATOM    230 2HB  LYS A  15       4.616  -8.894  -1.267  1.00  0.00           H  
ATOM    231 1HG  LYS A  15       5.828  -6.795  -0.851  1.00  0.00           H  
ATOM    232 2HG  LYS A  15       5.244  -6.147  -2.390  1.00  0.00           H  
ATOM    233 1HD  LYS A  15       2.937  -6.260  -1.626  1.00  0.00           H  
ATOM    234 2HD  LYS A  15       3.429  -7.084  -0.139  1.00  0.00           H  
ATOM    235 1HE  LYS A  15       4.697  -5.100   0.567  1.00  0.00           H  
ATOM    236 2HE  LYS A  15       4.282  -4.276  -0.938  1.00  0.00           H  
ATOM    237 1HZ  LYS A  15       2.857  -3.610   0.854  1.00  0.00           H  
ATOM    238 2HZ  LYS A  15       1.973  -4.393  -0.297  1.00  0.00           H  
ATOM    239 3HZ  LYS A  15       2.361  -5.161   1.110  1.00  0.00           H  
ATOM    240  N   LEU A  16       5.368 -10.724  -3.983  1.00  0.00           N  
ATOM    241  CA  LEU A  16       5.210 -12.156  -4.222  1.00  0.00           C  
ATOM    242  C   LEU A  16       6.519 -12.772  -4.704  1.00  0.00           C  
ATOM    243  O   LEU A  16       6.757 -13.966  -4.511  1.00  0.00           O  
ATOM    244  CB  LEU A  16       4.106 -12.405  -5.257  1.00  0.00           C  
ATOM    245  CG  LEU A  16       2.687 -12.019  -4.822  1.00  0.00           C  
ATOM    246  CD1 LEU A  16       1.747 -12.105  -6.018  1.00  0.00           C  
ATOM    247  CD2 LEU A  16       2.231 -12.942  -3.701  1.00  0.00           C  
ATOM    248  H   LEU A  16       4.963 -10.070  -4.637  1.00  0.00           H  
ATOM    249  HA  LEU A  16       4.932 -12.635  -3.283  1.00  0.00           H  
ATOM    250 1HB  LEU A  16       4.341 -11.841  -6.158  1.00  0.00           H  
ATOM    251 2HB  LEU A  16       4.099 -13.465  -5.509  1.00  0.00           H  
ATOM    252  HG  LEU A  16       2.682 -10.988  -4.468  1.00  0.00           H  
ATOM    253 1HD1 LEU A  16       0.739 -11.831  -5.708  1.00  0.00           H  
ATOM    254 2HD1 LEU A  16       2.086 -11.421  -6.796  1.00  0.00           H  
ATOM    255 3HD1 LEU A  16       1.744 -13.124  -6.405  1.00  0.00           H  
ATOM    256 1HD2 LEU A  16       1.222 -12.667  -3.391  1.00  0.00           H  
ATOM    257 2HD2 LEU A  16       2.234 -13.973  -4.055  1.00  0.00           H  
ATOM    258 3HD2 LEU A  16       2.909 -12.847  -2.853  1.00  0.00           H  
ATOM    259  N   GLY A  17       7.416 -11.882  -5.261  1.00  0.00           N  
ATOM    260  CA  GLY A  17       8.572 -12.415  -5.963  1.00  0.00           C  
ATOM    261  C   GLY A  17       8.222 -13.043  -7.299  1.00  0.00           C  
ATOM    262  O   GLY A  17       8.779 -14.079  -7.670  1.00  0.00           O  
ATOM    263  H   GLY A  17       7.297 -10.881  -5.198  1.00  0.00           H  
ATOM    264 1HA  GLY A  17       9.296 -11.617  -6.133  1.00  0.00           H  
ATOM    265 2HA  GLY A  17       9.061 -13.165  -5.343  1.00  0.00           H  
ATOM    266  N   THR A  18       7.209 -12.522  -7.987  1.00  0.00           N  
ATOM    267  CA  THR A  18       6.699 -13.080  -9.233  1.00  0.00           C  
ATOM    268  C   THR A  18       6.671 -12.020 -10.329  1.00  0.00           C  
ATOM    269  O   THR A  18       7.095 -10.882 -10.112  1.00  0.00           O  
ATOM    270  CB  THR A  18       5.289 -13.670  -9.043  1.00  0.00           C  
ATOM    271  OG1 THR A  18       4.363 -12.616  -8.751  1.00  0.00           O  
ATOM    272  CG2 THR A  18       5.282 -14.677  -7.903  1.00  0.00           C  
ATOM    273  H   THR A  18       6.780 -11.690  -7.609  1.00  0.00           H  
ATOM    274  HA  THR A  18       7.363 -13.884  -9.550  1.00  0.00           H  
ATOM    275  HB  THR A  18       4.976 -14.167  -9.961  1.00  0.00           H  
ATOM    276  HG1 THR A  18       4.113 -12.175  -9.567  1.00  0.00           H  
ATOM    277 1HG2 THR A  18       4.278 -15.083  -7.783  1.00  0.00           H  
ATOM    278 2HG2 THR A  18       5.977 -15.485  -8.127  1.00  0.00           H  
ATOM    279 3HG2 THR A  18       5.585 -14.183  -6.980  1.00  0.00           H  
ATOM    280  N   THR A  19       6.208 -12.419 -11.520  1.00  0.00           N  
ATOM    281  CA  THR A  19       6.050 -11.457 -12.605  1.00  0.00           C  
ATOM    282  C   THR A  19       4.793 -10.614 -12.401  1.00  0.00           C  
ATOM    283  O   THR A  19       3.974 -10.914 -11.530  1.00  0.00           O  
ATOM    284  CB  THR A  19       5.988 -12.165 -13.971  1.00  0.00           C  
ATOM    285  OG1 THR A  19       4.807 -12.974 -14.040  1.00  0.00           O  
ATOM    286  CG2 THR A  19       7.212 -13.044 -14.173  1.00  0.00           C  
ATOM    287  H   THR A  19       5.964 -13.386 -11.681  1.00  0.00           H  
ATOM    288  HA  THR A  19       6.915 -10.793 -12.607  1.00  0.00           H  
ATOM    289  HB  THR A  19       5.947 -11.420 -14.765  1.00  0.00           H  
ATOM    290  HG1 THR A  19       4.688 -13.292 -14.938  1.00  0.00           H  
ATOM    291 1HG2 THR A  19       7.151 -13.536 -15.144  1.00  0.00           H  
ATOM    292 2HG2 THR A  19       8.111 -12.430 -14.134  1.00  0.00           H  
ATOM    293 3HG2 THR A  19       7.253 -13.798 -13.387  1.00  0.00           H  
ATOM    294  N   VAL A  20       4.636  -9.514 -13.192  1.00  0.00           N  
ATOM    295  CA  VAL A  20       3.493  -8.610 -13.114  1.00  0.00           C  
ATOM    296  C   VAL A  20       2.236  -9.321 -13.616  1.00  0.00           C  
ATOM    297  O   VAL A  20       1.182  -9.250 -12.983  1.00  0.00           O  
ATOM    298  CB  VAL A  20       3.745  -7.343 -13.953  1.00  0.00           C  
ATOM    299  CG1 VAL A  20       2.515  -6.448 -13.948  1.00  0.00           C  
ATOM    300  CG2 VAL A  20       4.956  -6.598 -13.414  1.00  0.00           C  
ATOM    301  H   VAL A  20       5.364  -9.328 -13.866  1.00  0.00           H  
ATOM    302  HA  VAL A  20       3.342  -8.331 -12.071  1.00  0.00           H  
ATOM    303  HB  VAL A  20       3.927  -7.633 -14.988  1.00  0.00           H  
ATOM    304 1HG1 VAL A  20       2.710  -5.557 -14.545  1.00  0.00           H  
ATOM    305 2HG1 VAL A  20       1.669  -6.989 -14.371  1.00  0.00           H  
ATOM    306 3HG1 VAL A  20       2.283  -6.153 -12.924  1.00  0.00           H  
ATOM    307 1HG2 VAL A  20       5.129  -5.703 -14.012  1.00  0.00           H  
ATOM    308 2HG2 VAL A  20       4.777  -6.312 -12.377  1.00  0.00           H  
ATOM    309 3HG2 VAL A  20       5.833  -7.243 -13.466  1.00  0.00           H  
ATOM    310  N   GLU A  21       2.381 -10.082 -14.679  1.00  0.00           N  
ATOM    311  CA  GLU A  21       1.250 -10.786 -15.276  1.00  0.00           C  
ATOM    312  C   GLU A  21       0.668 -11.813 -14.310  1.00  0.00           C  
ATOM    313  O   GLU A  21      -0.554 -11.969 -14.223  1.00  0.00           O  
ATOM    314  CB  GLU A  21       1.676 -11.476 -16.574  1.00  0.00           C  
ATOM    315  CG  GLU A  21       2.055 -10.522 -17.698  1.00  0.00           C  
ATOM    316  CD  GLU A  21       3.457  -9.995 -17.570  1.00  0.00           C  
ATOM    317  OE1 GLU A  21       4.125 -10.359 -16.633  1.00  0.00           O  
ATOM    318  OE2 GLU A  21       3.860  -9.227 -18.412  1.00  0.00           O  
ATOM    319  H   GLU A  21       3.297 -10.185 -15.092  1.00  0.00           H  
ATOM    320  HA  GLU A  21       0.468 -10.059 -15.499  1.00  0.00           H  
ATOM    321 1HB  GLU A  21       2.533 -12.120 -16.379  1.00  0.00           H  
ATOM    322 2HB  GLU A  21       0.865 -12.110 -16.932  1.00  0.00           H  
ATOM    323 1HG  GLU A  21       1.960 -11.044 -18.650  1.00  0.00           H  
ATOM    324 2HG  GLU A  21       1.356  -9.687 -17.702  1.00  0.00           H  
ATOM    325  N   GLU A  22       1.593 -12.437 -13.624  1.00  0.00           N  
ATOM    326  CA  GLU A  22       1.147 -13.442 -12.663  1.00  0.00           C  
ATOM    327  C   GLU A  22       0.338 -12.807 -11.536  1.00  0.00           C  
ATOM    328  O   GLU A  22      -0.713 -13.325 -11.150  1.00  0.00           O  
ATOM    329  CB  GLU A  22       2.346 -14.193 -12.082  1.00  0.00           C  
ATOM    330  CG  GLU A  22       1.981 -15.285 -11.085  1.00  0.00           C  
ATOM    331  CD  GLU A  22       3.165 -16.107 -10.659  1.00  0.00           C  
ATOM    332  OE1 GLU A  22       4.187 -16.016 -11.294  1.00  0.00           O  
ATOM    333  OE2 GLU A  22       3.046 -16.829  -9.697  1.00  0.00           O  
ATOM    334  H   GLU A  22       2.581 -12.258 -13.725  1.00  0.00           H  
ATOM    335  HA  GLU A  22       0.497 -14.149 -13.179  1.00  0.00           H  
ATOM    336 1HB  GLU A  22       2.911 -14.656 -12.891  1.00  0.00           H  
ATOM    337 2HB  GLU A  22       3.008 -13.490 -11.579  1.00  0.00           H  
ATOM    338 1HG  GLU A  22       1.537 -14.823 -10.203  1.00  0.00           H  
ATOM    339 2HG  GLU A  22       1.233 -15.937 -11.534  1.00  0.00           H  
ATOM    340  N   ALA A  23       0.851 -11.645 -11.027  1.00  0.00           N  
ATOM    341  CA  ALA A  23       0.134 -10.939  -9.968  1.00  0.00           C  
ATOM    342  C   ALA A  23      -1.272 -10.553 -10.420  1.00  0.00           C  
ATOM    343  O   ALA A  23      -2.224 -10.632  -9.642  1.00  0.00           O  
ATOM    344  CB  ALA A  23       0.911  -9.698  -9.536  1.00  0.00           C  
ATOM    345  H   ALA A  23       1.720 -11.263 -11.372  1.00  0.00           H  
ATOM    346  HA  ALA A  23       0.042 -11.612  -9.116  1.00  0.00           H  
ATOM    347 1HB  ALA A  23       0.363  -9.183  -8.747  1.00  0.00           H  
ATOM    348 2HB  ALA A  23       1.892  -9.994  -9.164  1.00  0.00           H  
ATOM    349 3HB  ALA A  23       1.032  -9.030 -10.388  1.00  0.00           H  
ATOM    350  N   VAL A  24      -1.492 -10.167 -11.703  1.00  0.00           N  
ATOM    351  CA  VAL A  24      -2.785  -9.775 -12.254  1.00  0.00           C  
ATOM    352  C   VAL A  24      -3.717 -10.984 -12.294  1.00  0.00           C  
ATOM    353  O   VAL A  24      -4.863 -10.907 -11.845  1.00  0.00           O  
ATOM    354  CB  VAL A  24      -2.617  -9.200 -13.674  1.00  0.00           C  
ATOM    355  CG1 VAL A  24      -3.974  -8.984 -14.325  1.00  0.00           C  
ATOM    356  CG2 VAL A  24      -1.832  -7.898 -13.615  1.00  0.00           C  
ATOM    357  H   VAL A  24      -0.678 -10.159 -12.301  1.00  0.00           H  
ATOM    358  HA  VAL A  24      -3.223  -9.017 -11.605  1.00  0.00           H  
ATOM    359  HB  VAL A  24      -2.078  -9.923 -14.287  1.00  0.00           H  
ATOM    360 1HG1 VAL A  24      -3.837  -8.578 -15.328  1.00  0.00           H  
ATOM    361 2HG1 VAL A  24      -4.503  -9.935 -14.389  1.00  0.00           H  
ATOM    362 3HG1 VAL A  24      -4.557  -8.283 -13.727  1.00  0.00           H  
ATOM    363 1HG2 VAL A  24      -1.716  -7.497 -14.622  1.00  0.00           H  
ATOM    364 2HG2 VAL A  24      -2.369  -7.177 -12.998  1.00  0.00           H  
ATOM    365 3HG2 VAL A  24      -0.848  -8.084 -13.184  1.00  0.00           H  
ATOM    366  N   GLN A  25      -3.177 -12.102 -12.812  1.00  0.00           N  
ATOM    367  CA  GLN A  25      -4.004 -13.290 -13.000  1.00  0.00           C  
ATOM    368  C   GLN A  25      -4.459 -13.860 -11.659  1.00  0.00           C  
ATOM    369  O   GLN A  25      -5.610 -14.278 -11.516  1.00  0.00           O  
ATOM    370  CB  GLN A  25      -3.239 -14.356 -13.789  1.00  0.00           C  
ATOM    371  CG  GLN A  25      -3.014 -14.006 -15.250  1.00  0.00           C  
ATOM    372  CD  GLN A  25      -4.315 -13.840 -16.013  1.00  0.00           C  
ATOM    373  OE1 GLN A  25      -5.180 -14.719 -15.992  1.00  0.00           O  
ATOM    374  NE2 GLN A  25      -4.461 -12.707 -16.691  1.00  0.00           N  
ATOM    375  H   GLN A  25      -2.203 -12.134 -13.075  1.00  0.00           H  
ATOM    376  HA  GLN A  25      -4.893 -13.008 -13.563  1.00  0.00           H  
ATOM    377 1HB  GLN A  25      -2.266 -14.522 -13.329  1.00  0.00           H  
ATOM    378 2HB  GLN A  25      -3.784 -15.299 -13.750  1.00  0.00           H  
ATOM    379 1HG  GLN A  25      -2.462 -13.068 -15.307  1.00  0.00           H  
ATOM    380 2HG  GLN A  25      -2.441 -14.805 -15.721  1.00  0.00           H  
ATOM    381 1HE2 GLN A  25      -5.298 -12.541 -17.214  1.00  0.00           H  
ATOM    382 2HE2 GLN A  25      -3.734 -12.020 -16.681  1.00  0.00           H  
ATOM    383  N   GLN A  26      -3.519 -13.773 -10.742  1.00  0.00           N  
ATOM    384  CA  GLN A  26      -3.863 -14.268  -9.413  1.00  0.00           C  
ATOM    385  C   GLN A  26      -4.938 -13.400  -8.768  1.00  0.00           C  
ATOM    386  O   GLN A  26      -5.869 -13.909  -8.144  1.00  0.00           O  
ATOM    387  CB  GLN A  26      -2.621 -14.315  -8.519  1.00  0.00           C  
ATOM    388  CG  GLN A  26      -1.638 -15.417  -8.876  1.00  0.00           C  
ATOM    389  CD  GLN A  26      -0.333 -15.297  -8.113  1.00  0.00           C  
ATOM    390  OE1 GLN A  26       0.007 -14.228  -7.599  1.00  0.00           O  
ATOM    391  NE2 GLN A  26       0.409 -16.397  -8.035  1.00  0.00           N  
ATOM    392  H   GLN A  26      -2.597 -13.393 -10.902  1.00  0.00           H  
ATOM    393  HA  GLN A  26      -4.259 -15.279  -9.512  1.00  0.00           H  
ATOM    394 1HB  GLN A  26      -2.094 -13.362  -8.578  1.00  0.00           H  
ATOM    395 2HB  GLN A  26      -2.924 -14.457  -7.482  1.00  0.00           H  
ATOM    396 1HG  GLN A  26      -2.087 -16.381  -8.636  1.00  0.00           H  
ATOM    397 2HG  GLN A  26      -1.418 -15.362  -9.942  1.00  0.00           H  
ATOM    398 1HE2 GLN A  26       1.281 -16.379  -7.544  1.00  0.00           H  
ATOM    399 2HE2 GLN A  26       0.096 -17.243  -8.466  1.00  0.00           H  
ATOM    400  N   ALA A  27      -4.799 -12.069  -8.926  1.00  0.00           N  
ATOM    401  CA  ALA A  27      -5.788 -11.153  -8.362  1.00  0.00           C  
ATOM    402  C   ALA A  27      -7.156 -11.361  -9.003  1.00  0.00           C  
ATOM    403  O   ALA A  27      -8.182 -11.317  -8.321  1.00  0.00           O  
ATOM    404  CB  ALA A  27      -5.333  -9.706  -8.539  1.00  0.00           C  
ATOM    405  H   ALA A  27      -4.012 -11.691  -9.434  1.00  0.00           H  
ATOM    406  HA  ALA A  27      -5.878 -11.366  -7.296  1.00  0.00           H  
ATOM    407 1HB  ALA A  27      -6.079  -9.034  -8.114  1.00  0.00           H  
ATOM    408 2HB  ALA A  27      -4.381  -9.559  -8.030  1.00  0.00           H  
ATOM    409 3HB  ALA A  27      -5.213  -9.489  -9.600  1.00  0.00           H  
ATOM    410  N   LEU A  28      -7.197 -11.628 -10.283  1.00  0.00           N  
ATOM    411  CA  LEU A  28      -8.461 -11.836 -10.982  1.00  0.00           C  
ATOM    412  C   LEU A  28      -9.148 -13.108 -10.498  1.00  0.00           C  
ATOM    413  O   LEU A  28     -10.377 -13.164 -10.419  1.00  0.00           O  
ATOM    414  CB  LEU A  28      -8.225 -11.916 -12.495  1.00  0.00           C  
ATOM    415  CG  LEU A  28      -7.786 -10.610 -13.170  1.00  0.00           C  
ATOM    416  CD1 LEU A  28      -7.342 -10.899 -14.597  1.00  0.00           C  
ATOM    417  CD2 LEU A  28      -8.936  -9.614 -13.147  1.00  0.00           C  
ATOM    418  H   LEU A  28      -6.333 -11.692 -10.801  1.00  0.00           H  
ATOM    419  HA  LEU A  28      -9.117 -10.991 -10.769  1.00  0.00           H  
ATOM    420 1HB  LEU A  28      -7.457 -12.663 -12.688  1.00  0.00           H  
ATOM    421 2HB  LEU A  28      -9.148 -12.242 -12.974  1.00  0.00           H  
ATOM    422  HG  LEU A  28      -6.933 -10.192 -12.634  1.00  0.00           H  
ATOM    423 1HD1 LEU A  28      -7.029  -9.972 -15.076  1.00  0.00           H  
ATOM    424 2HD1 LEU A  28      -6.506 -11.599 -14.583  1.00  0.00           H  
ATOM    425 3HD1 LEU A  28      -8.170 -11.335 -15.155  1.00  0.00           H  
ATOM    426 1HD2 LEU A  28      -8.624  -8.686 -13.625  1.00  0.00           H  
ATOM    427 2HD2 LEU A  28      -9.789 -10.031 -13.684  1.00  0.00           H  
ATOM    428 3HD2 LEU A  28      -9.222  -9.412 -12.115  1.00  0.00           H  
ATOM    429  N   TRP A  29      -8.296 -14.109 -10.266  1.00  0.00           N  
ATOM    430  CA  TRP A  29      -8.854 -15.350  -9.737  1.00  0.00           C  
ATOM    431  C   TRP A  29      -9.528 -15.114  -8.390  1.00  0.00           C  
ATOM    432  O   TRP A  29     -10.669 -15.530  -8.179  1.00  0.00           O  
ATOM    433  CB  TRP A  29      -7.758 -16.407  -9.585  1.00  0.00           C  
ATOM    434  CG  TRP A  29      -8.273 -17.742  -9.140  1.00  0.00           C  
ATOM    435  CD1 TRP A  29      -8.765 -18.733  -9.934  1.00  0.00           C  
ATOM    436  CD2 TRP A  29      -8.347 -18.243  -7.783  1.00  0.00           C  
ATOM    437  NE1 TRP A  29      -9.140 -19.810  -9.171  1.00  0.00           N  
ATOM    438  CE2 TRP A  29      -8.891 -19.528  -7.852  1.00  0.00           C  
ATOM    439  CE3 TRP A  29      -8.000 -17.711  -6.534  1.00  0.00           C  
ATOM    440  CZ2 TRP A  29      -9.101 -20.298  -6.719  1.00  0.00           C  
ATOM    441  CZ3 TRP A  29      -8.210 -18.484  -5.398  1.00  0.00           C  
ATOM    442  CH2 TRP A  29      -8.746 -19.743  -5.489  1.00  0.00           C  
ATOM    443  H   TRP A  29      -7.302 -14.050 -10.435  1.00  0.00           H  
ATOM    444  HA  TRP A  29      -9.605 -15.716 -10.434  1.00  0.00           H  
ATOM    445 1HB  TRP A  29      -7.245 -16.538 -10.539  1.00  0.00           H  
ATOM    446 2HB  TRP A  29      -7.020 -16.064  -8.860  1.00  0.00           H  
ATOM    447  HD1 TRP A  29      -8.849 -18.677 -11.019  1.00  0.00           H  
ATOM    448  HE1 TRP A  29      -9.537 -20.670  -9.522  1.00  0.00           H  
ATOM    449  HE3 TRP A  29      -7.572 -16.713  -6.457  1.00  0.00           H  
ATOM    450  HZ2 TRP A  29      -9.525 -21.300  -6.770  1.00  0.00           H  
ATOM    451  HZ3 TRP A  29      -7.938 -18.061  -4.430  1.00  0.00           H  
ATOM    452  HH2 TRP A  29      -8.897 -20.322  -4.576  1.00  0.00           H  
ATOM    453  N   LEU A  30      -8.884 -14.422  -7.489  1.00  0.00           N  
ATOM    454  CA  LEU A  30      -9.448 -14.066  -6.191  1.00  0.00           C  
ATOM    455  C   LEU A  30     -10.670 -13.168  -6.359  1.00  0.00           C  
ATOM    456  O   LEU A  30     -11.659 -13.317  -5.635  1.00  0.00           O  
ATOM    457  CB  LEU A  30      -8.395 -13.356  -5.331  1.00  0.00           C  
ATOM    458  CG  LEU A  30      -7.246 -14.238  -4.824  1.00  0.00           C  
ATOM    459  CD1 LEU A  30      -6.129 -13.355  -4.287  1.00  0.00           C  
ATOM    460  CD2 LEU A  30      -7.766 -15.180  -3.748  1.00  0.00           C  
ATOM    461  H   LEU A  30      -7.946 -14.124  -7.716  1.00  0.00           H  
ATOM    462  HA  LEU A  30      -9.759 -14.980  -5.688  1.00  0.00           H  
ATOM    463 1HB  LEU A  30      -7.959 -12.545  -5.913  1.00  0.00           H  
ATOM    464 2HB  LEU A  30      -8.891 -12.925  -4.461  1.00  0.00           H  
ATOM    465  HG  LEU A  30      -6.843 -14.820  -5.652  1.00  0.00           H  
ATOM    466 1HD1 LEU A  30      -5.312 -13.981  -3.927  1.00  0.00           H  
ATOM    467 2HD1 LEU A  30      -5.764 -12.705  -5.081  1.00  0.00           H  
ATOM    468 3HD1 LEU A  30      -6.508 -12.746  -3.465  1.00  0.00           H  
ATOM    469 1HD2 LEU A  30      -6.949 -15.806  -3.388  1.00  0.00           H  
ATOM    470 2HD2 LEU A  30      -8.169 -14.598  -2.918  1.00  0.00           H  
ATOM    471 3HD2 LEU A  30      -8.551 -15.811  -4.165  1.00  0.00           H  
ATOM    472  N   LYS A  31     -10.507 -12.260  -7.283  1.00  0.00           N  
ATOM    473  CA  LYS A  31     -11.594 -11.310  -7.508  1.00  0.00           C  
ATOM    474  C   LYS A  31     -12.913 -12.032  -7.765  1.00  0.00           C  
ATOM    475  O   LYS A  31     -13.909 -11.777  -7.085  1.00  0.00           O  
ATOM    476  CB  LYS A  31     -11.264 -10.385  -8.681  1.00  0.00           C  
ATOM    477  CG  LYS A  31     -12.325  -9.332  -8.969  1.00  0.00           C  
ATOM    478  CD  LYS A  31     -11.966  -8.508 -10.197  1.00  0.00           C  
ATOM    479  CE  LYS A  31     -13.049  -7.487 -10.515  1.00  0.00           C  
ATOM    480  NZ  LYS A  31     -12.868  -6.887 -11.865  1.00  0.00           N  
ATOM    481  H   LYS A  31      -9.669 -12.190  -7.843  1.00  0.00           H  
ATOM    482  HA  LYS A  31     -11.713 -10.702  -6.610  1.00  0.00           H  
ATOM    483 1HB  LYS A  31     -10.324  -9.869  -8.483  1.00  0.00           H  
ATOM    484 2HB  LYS A  31     -11.127 -10.979  -9.585  1.00  0.00           H  
ATOM    485 1HG  LYS A  31     -13.286  -9.819  -9.138  1.00  0.00           H  
ATOM    486 2HG  LYS A  31     -12.420  -8.667  -8.111  1.00  0.00           H  
ATOM    487 1HD  LYS A  31     -11.025  -7.985 -10.022  1.00  0.00           H  
ATOM    488 2HD  LYS A  31     -11.840  -9.168 -11.054  1.00  0.00           H  
ATOM    489 1HE  LYS A  31     -14.025  -7.967 -10.472  1.00  0.00           H  
ATOM    490 2HE  LYS A  31     -13.027  -6.690  -9.772  1.00  0.00           H  
ATOM    491 1HZ  LYS A  31     -13.604  -6.217 -12.037  1.00  0.00           H  
ATOM    492 2HZ  LYS A  31     -11.972  -6.422 -11.910  1.00  0.00           H  
ATOM    493 3HZ  LYS A  31     -12.905  -7.614 -12.565  1.00  0.00           H  
ATOM    494  N   THR A  32     -12.922 -13.004  -8.701  1.00  0.00           N  
ATOM    495  CA  THR A  32     -14.107 -13.775  -9.056  1.00  0.00           C  
ATOM    496  C   THR A  32     -14.484 -14.736  -7.932  1.00  0.00           C  
ATOM    497  O   THR A  32     -15.656 -14.838  -7.561  1.00  0.00           O  
ATOM    498  CB  THR A  32     -13.889 -14.561 -10.362  1.00  0.00           C  
ATOM    499  OG1 THR A  32     -13.613 -13.647 -11.432  1.00  0.00           O  
ATOM    500  CG2 THR A  32     -15.124 -15.379 -10.705  1.00  0.00           C  
ATOM    501  H   THR A  32     -12.050 -13.194  -9.174  1.00  0.00           H  
ATOM    502  HA  THR A  32     -14.936 -13.084  -9.211  1.00  0.00           H  
ATOM    503  HB  THR A  32     -13.037 -15.230 -10.246  1.00  0.00           H  
ATOM    504  HG1 THR A  32     -12.822 -13.144 -11.226  1.00  0.00           H  
ATOM    505 1HG2 THR A  32     -14.952 -15.928 -11.631  1.00  0.00           H  
ATOM    506 2HG2 THR A  32     -15.330 -16.083  -9.899  1.00  0.00           H  
ATOM    507 3HG2 THR A  32     -15.977 -14.714 -10.832  1.00  0.00           H  
ATOM    508  N   LYS A  33     -13.434 -15.390  -7.413  1.00  0.00           N  
ATOM    509  CA  LYS A  33     -13.665 -16.514  -6.511  1.00  0.00           C  
ATOM    510  C   LYS A  33     -14.313 -16.048  -5.209  1.00  0.00           C  
ATOM    511  O   LYS A  33     -15.262 -16.669  -4.725  1.00  0.00           O  
ATOM    512  CB  LYS A  33     -12.354 -17.243  -6.215  1.00  0.00           C  
ATOM    513  CG  LYS A  33     -12.492 -18.429  -5.271  1.00  0.00           C  
ATOM    514  CD  LYS A  33     -13.276 -19.562  -5.918  1.00  0.00           C  
ATOM    515  CE  LYS A  33     -13.264 -20.812  -5.049  1.00  0.00           C  
ATOM    516  NZ  LYS A  33     -14.083 -21.906  -5.636  1.00  0.00           N  
ATOM    517  H   LYS A  33     -12.486 -15.123  -7.632  1.00  0.00           H  
ATOM    518  HA  LYS A  33     -14.349 -17.211  -6.995  1.00  0.00           H  
ATOM    519 1HB  LYS A  33     -11.922 -17.606  -7.148  1.00  0.00           H  
ATOM    520 2HB  LYS A  33     -11.641 -16.545  -5.774  1.00  0.00           H  
ATOM    521 1HG  LYS A  33     -11.501 -18.794  -4.997  1.00  0.00           H  
ATOM    522 2HG  LYS A  33     -13.007 -18.115  -4.364  1.00  0.00           H  
ATOM    523 1HD  LYS A  33     -14.308 -19.248  -6.073  1.00  0.00           H  
ATOM    524 2HD  LYS A  33     -12.837 -19.801  -6.887  1.00  0.00           H  
ATOM    525 1HE  LYS A  33     -12.240 -21.164  -4.933  1.00  0.00           H  
ATOM    526 2HE  LYS A  33     -13.655 -20.571  -4.061  1.00  0.00           H  
ATOM    527 1HZ  LYS A  33     -14.050 -22.714  -5.032  1.00  0.00           H  
ATOM    528 2HZ  LYS A  33     -15.040 -21.597  -5.731  1.00  0.00           H  
ATOM    529 3HZ  LYS A  33     -13.716 -22.151  -6.545  1.00  0.00           H  
ATOM    530  N   LEU A  34     -13.814 -14.957  -4.673  1.00  0.00           N  
ATOM    531  CA  LEU A  34     -14.237 -14.533  -3.343  1.00  0.00           C  
ATOM    532  C   LEU A  34     -15.349 -13.492  -3.432  1.00  0.00           C  
ATOM    533  O   LEU A  34     -15.972 -13.154  -2.422  1.00  0.00           O  
ATOM    534  CB  LEU A  34     -13.048 -13.956  -2.563  1.00  0.00           C  
ATOM    535  CG  LEU A  34     -11.864 -14.910  -2.356  1.00  0.00           C  
ATOM    536  CD1 LEU A  34     -10.737 -14.174  -1.646  1.00  0.00           C  
ATOM    537  CD2 LEU A  34     -12.321 -16.118  -1.553  1.00  0.00           C  
ATOM    538  H   LEU A  34     -13.134 -14.400  -5.174  1.00  0.00           H  
ATOM    539  HA  LEU A  34     -14.622 -15.401  -2.809  1.00  0.00           H  
ATOM    540 1HB  LEU A  34     -12.678 -13.080  -3.093  1.00  0.00           H  
ATOM    541 2HB  LEU A  34     -13.396 -13.642  -1.580  1.00  0.00           H  
ATOM    542  HG  LEU A  34     -11.489 -15.239  -3.326  1.00  0.00           H  
ATOM    543 1HD1 LEU A  34      -9.895 -14.851  -1.498  1.00  0.00           H  
ATOM    544 2HD1 LEU A  34     -10.418 -13.326  -2.251  1.00  0.00           H  
ATOM    545 3HD1 LEU A  34     -11.089 -13.818  -0.678  1.00  0.00           H  
ATOM    546 1HD2 LEU A  34     -11.479 -16.797  -1.406  1.00  0.00           H  
ATOM    547 2HD2 LEU A  34     -12.695 -15.791  -0.583  1.00  0.00           H  
ATOM    548 3HD2 LEU A  34     -13.114 -16.636  -2.092  1.00  0.00           H  
ATOM    549  N   GLY A  35     -15.682 -13.092  -4.613  1.00  0.00           N  
ATOM    550  CA  GLY A  35     -16.676 -12.043  -4.784  1.00  0.00           C  
ATOM    551  C   GLY A  35     -16.200 -10.687  -4.300  1.00  0.00           C  
ATOM    552  O   GLY A  35     -16.899 -10.014  -3.537  1.00  0.00           O  
ATOM    553  H   GLY A  35     -15.257 -13.504  -5.431  1.00  0.00           H  
ATOM    554 1HA  GLY A  35     -16.942 -11.963  -5.838  1.00  0.00           H  
ATOM    555 2HA  GLY A  35     -17.583 -12.308  -4.244  1.00  0.00           H  
ATOM    556  N   VAL A  36     -14.893 -10.288  -4.595  1.00  0.00           N  
ATOM    557  CA  VAL A  36     -14.289  -9.074  -4.052  1.00  0.00           C  
ATOM    558  C   VAL A  36     -13.811  -8.180  -5.193  1.00  0.00           C  
ATOM    559  O   VAL A  36     -13.814  -8.592  -6.355  1.00  0.00           O  
ATOM    560  CB  VAL A  36     -13.113  -9.402  -3.104  1.00  0.00           C  
ATOM    561  CG1 VAL A  36     -13.589 -10.250  -1.925  1.00  0.00           C  
ATOM    562  CG2 VAL A  36     -11.999 -10.119  -3.865  1.00  0.00           C  
ATOM    563  H   VAL A  36     -14.351 -10.874  -5.213  1.00  0.00           H  
ATOM    564  HA  VAL A  36     -15.046  -8.536  -3.481  1.00  0.00           H  
ATOM    565  HB  VAL A  36     -12.724  -8.474  -2.688  1.00  0.00           H  
ATOM    566 1HG1 VAL A  36     -12.746 -10.470  -1.271  1.00  0.00           H  
ATOM    567 2HG1 VAL A  36     -14.348  -9.703  -1.367  1.00  0.00           H  
ATOM    568 3HG1 VAL A  36     -14.012 -11.184  -2.296  1.00  0.00           H  
ATOM    569 1HG2 VAL A  36     -11.179 -10.342  -3.184  1.00  0.00           H  
ATOM    570 2HG2 VAL A  36     -12.385 -11.047  -4.286  1.00  0.00           H  
ATOM    571 3HG2 VAL A  36     -11.637  -9.478  -4.670  1.00  0.00           H  
ATOM    572  N   SER A  37     -13.422  -6.957  -4.796  1.00  0.00           N  
ATOM    573  CA  SER A  37     -12.869  -6.040  -5.786  1.00  0.00           C  
ATOM    574  C   SER A  37     -11.435  -6.416  -6.149  1.00  0.00           C  
ATOM    575  O   SER A  37     -10.825  -7.261  -5.491  1.00  0.00           O  
ATOM    576  CB  SER A  37     -12.910  -4.619  -5.259  1.00  0.00           C  
ATOM    577  OG  SER A  37     -11.954  -4.429  -4.252  1.00  0.00           O  
ATOM    578  H   SER A  37     -13.503  -6.655  -3.836  1.00  0.00           H  
ATOM    579  HA  SER A  37     -13.475  -6.099  -6.691  1.00  0.00           H  
ATOM    580 1HB  SER A  37     -12.725  -3.922  -6.076  1.00  0.00           H  
ATOM    581 2HB  SER A  37     -13.903  -4.405  -4.865  1.00  0.00           H  
ATOM    582  HG  SER A  37     -12.115  -3.550  -3.897  1.00  0.00           H  
ATOM    583  N   LEU A  38     -10.895  -5.801  -7.279  1.00  0.00           N  
ATOM    584  CA  LEU A  38      -9.535  -6.087  -7.720  1.00  0.00           C  
ATOM    585  C   LEU A  38      -8.519  -5.656  -6.669  1.00  0.00           C  
ATOM    586  O   LEU A  38      -7.573  -6.390  -6.374  1.00  0.00           O  
ATOM    587  CB  LEU A  38      -9.244  -5.382  -9.047  1.00  0.00           C  
ATOM    588  CG  LEU A  38      -7.858  -5.617  -9.651  1.00  0.00           C  
ATOM    589  CD1 LEU A  38      -7.639  -7.103  -9.908  1.00  0.00           C  
ATOM    590  CD2 LEU A  38      -7.692  -4.817 -10.939  1.00  0.00           C  
ATOM    591  H   LEU A  38     -11.454  -5.143  -7.803  1.00  0.00           H  
ATOM    592  HA  LEU A  38      -9.438  -7.162  -7.867  1.00  0.00           H  
ATOM    593 1HB  LEU A  38      -9.978  -5.708  -9.782  1.00  0.00           H  
ATOM    594 2HB  LEU A  38      -9.358  -4.307  -8.902  1.00  0.00           H  
ATOM    595  HG  LEU A  38      -7.093  -5.304  -8.940  1.00  0.00           H  
ATOM    596 1HD1 LEU A  38      -6.648  -7.256 -10.337  1.00  0.00           H  
ATOM    597 2HD1 LEU A  38      -7.713  -7.650  -8.968  1.00  0.00           H  
ATOM    598 3HD1 LEU A  38      -8.394  -7.468 -10.603  1.00  0.00           H  
ATOM    599 1HD2 LEU A  38      -6.701  -4.997 -11.354  1.00  0.00           H  
ATOM    600 2HD2 LEU A  38      -8.450  -5.128 -11.660  1.00  0.00           H  
ATOM    601 3HD2 LEU A  38      -7.810  -3.755 -10.724  1.00  0.00           H  
ATOM    602  N   LEU A  39      -8.732  -4.526  -6.009  1.00  0.00           N  
ATOM    603  CA  LEU A  39      -7.824  -4.017  -4.987  1.00  0.00           C  
ATOM    604  C   LEU A  39      -7.818  -4.920  -3.756  1.00  0.00           C  
ATOM    605  O   LEU A  39      -6.766  -5.162  -3.160  1.00  0.00           O  
ATOM    606  CB  LEU A  39      -8.226  -2.593  -4.583  1.00  0.00           C  
ATOM    607  CG  LEU A  39      -7.989  -1.509  -5.642  1.00  0.00           C  
ATOM    608  CD1 LEU A  39      -8.667  -0.216  -5.207  1.00  0.00           C  
ATOM    609  CD2 LEU A  39      -6.494  -1.304  -5.833  1.00  0.00           C  
ATOM    610  H   LEU A  39      -9.566  -4.002  -6.232  1.00  0.00           H  
ATOM    611  HA  LEU A  39      -6.813  -4.004  -5.397  1.00  0.00           H  
ATOM    612 1HB  LEU A  39      -9.287  -2.588  -4.336  1.00  0.00           H  
ATOM    613 2HB  LEU A  39      -7.666  -2.313  -3.691  1.00  0.00           H  
ATOM    614  HG  LEU A  39      -8.437  -1.819  -6.587  1.00  0.00           H  
ATOM    615 1HD1 LEU A  39      -8.499   0.554  -5.960  1.00  0.00           H  
ATOM    616 2HD1 LEU A  39      -9.738  -0.387  -5.097  1.00  0.00           H  
ATOM    617 3HD1 LEU A  39      -8.251   0.110  -4.255  1.00  0.00           H  
ATOM    618 1HD2 LEU A  39      -6.325  -0.534  -6.587  1.00  0.00           H  
ATOM    619 2HD2 LEU A  39      -6.046  -0.993  -4.889  1.00  0.00           H  
ATOM    620 3HD2 LEU A  39      -6.037  -2.238  -6.161  1.00  0.00           H  
ATOM    621  N   GLN A  40      -9.001  -5.444  -3.449  1.00  0.00           N  
ATOM    622  CA  GLN A  40      -9.105  -6.375  -2.330  1.00  0.00           C  
ATOM    623  C   GLN A  40      -8.375  -7.680  -2.634  1.00  0.00           C  
ATOM    624  O   GLN A  40      -7.665  -8.215  -1.777  1.00  0.00           O  
ATOM    625  CB  GLN A  40     -10.574  -6.659  -2.003  1.00  0.00           C  
ATOM    626  CG  GLN A  40     -11.300  -5.500  -1.343  1.00  0.00           C  
ATOM    627  CD  GLN A  40     -12.778  -5.780  -1.145  1.00  0.00           C  
ATOM    628  OE1 GLN A  40     -13.454  -6.284  -2.045  1.00  0.00           O  
ATOM    629  NE2 GLN A  40     -13.287  -5.454   0.038  1.00  0.00           N  
ATOM    630  H   GLN A  40      -9.832  -5.210  -3.974  1.00  0.00           H  
ATOM    631  HA  GLN A  40      -8.634  -5.923  -1.458  1.00  0.00           H  
ATOM    632 1HB  GLN A  40     -11.108  -6.914  -2.918  1.00  0.00           H  
ATOM    633 2HB  GLN A  40     -10.638  -7.519  -1.336  1.00  0.00           H  
ATOM    634 1HG  GLN A  40     -10.853  -5.313  -0.366  1.00  0.00           H  
ATOM    635 2HG  GLN A  40     -11.201  -4.616  -1.974  1.00  0.00           H  
ATOM    636 1HE2 GLN A  40     -14.257  -5.615   0.227  1.00  0.00           H  
ATOM    637 2HE2 GLN A  40     -12.703  -5.047   0.740  1.00  0.00           H  
ATOM    638  N   ALA A  41      -8.545  -8.095  -3.878  1.00  0.00           N  
ATOM    639  CA  ALA A  41      -7.815  -9.283  -4.314  1.00  0.00           C  
ATOM    640  C   ALA A  41      -6.308  -9.056  -4.254  1.00  0.00           C  
ATOM    641  O   ALA A  41      -5.557  -9.939  -3.833  1.00  0.00           O  
ATOM    642  CB  ALA A  41      -8.235  -9.673  -5.729  1.00  0.00           C  
ATOM    643  H   ALA A  41      -9.153  -7.624  -4.531  1.00  0.00           H  
ATOM    644  HA  ALA A  41      -8.061 -10.099  -3.634  1.00  0.00           H  
ATOM    645 1HB  ALA A  41      -7.684 -10.561  -6.040  1.00  0.00           H  
ATOM    646 2HB  ALA A  41      -9.304  -9.887  -5.746  1.00  0.00           H  
ATOM    647 3HB  ALA A  41      -8.018  -8.854  -6.412  1.00  0.00           H  
ATOM    648  N   LEU A  42      -5.874  -7.883  -4.623  1.00  0.00           N  
ATOM    649  CA  LEU A  42      -4.451  -7.565  -4.624  1.00  0.00           C  
ATOM    650  C   LEU A  42      -3.924  -7.429  -3.200  1.00  0.00           C  
ATOM    651  O   LEU A  42      -2.775  -7.782  -2.920  1.00  0.00           O  
ATOM    652  CB  LEU A  42      -4.190  -6.272  -5.402  1.00  0.00           C  
ATOM    653  CG  LEU A  42      -4.355  -6.350  -6.921  1.00  0.00           C  
ATOM    654  CD1 LEU A  42      -4.488  -4.951  -7.512  1.00  0.00           C  
ATOM    655  CD2 LEU A  42      -3.183  -7.094  -7.550  1.00  0.00           C  
ATOM    656  H   LEU A  42      -6.536  -7.180  -4.917  1.00  0.00           H  
ATOM    657  HA  LEU A  42      -3.915  -8.379  -5.111  1.00  0.00           H  
ATOM    658 1HB  LEU A  42      -4.872  -5.505  -5.039  1.00  0.00           H  
ATOM    659 2HB  LEU A  42      -3.170  -5.946  -5.201  1.00  0.00           H  
ATOM    660  HG  LEU A  42      -5.278  -6.880  -7.160  1.00  0.00           H  
ATOM    661 1HD1 LEU A  42      -4.604  -5.022  -8.593  1.00  0.00           H  
ATOM    662 2HD1 LEU A  42      -5.360  -4.456  -7.084  1.00  0.00           H  
ATOM    663 3HD1 LEU A  42      -3.593  -4.373  -7.281  1.00  0.00           H  
ATOM    664 1HD2 LEU A  42      -3.318  -7.141  -8.631  1.00  0.00           H  
ATOM    665 2HD2 LEU A  42      -2.254  -6.569  -7.323  1.00  0.00           H  
ATOM    666 3HD2 LEU A  42      -3.135  -8.106  -7.146  1.00  0.00           H  
ATOM    667  N   LEU A  43      -4.764  -6.973  -2.348  1.00  0.00           N  
ATOM    668  CA  LEU A  43      -4.357  -6.868  -0.950  1.00  0.00           C  
ATOM    669  C   LEU A  43      -4.141  -8.247  -0.337  1.00  0.00           C  
ATOM    670  O   LEU A  43      -3.227  -8.438   0.468  1.00  0.00           O  
ATOM    671  CB  LEU A  43      -5.416  -6.103  -0.146  1.00  0.00           C  
ATOM    672  CG  LEU A  43      -5.050  -5.795   1.312  1.00  0.00           C  
ATOM    673  CD1 LEU A  43      -3.803  -4.922   1.349  1.00  0.00           C  
ATOM    674  CD2 LEU A  43      -6.221  -5.105   1.995  1.00  0.00           C  
ATOM    675  H   LEU A  43      -5.695  -6.686  -2.612  1.00  0.00           H  
ATOM    676  HA  LEU A  43      -3.412  -6.326  -0.904  1.00  0.00           H  
ATOM    677 1HB  LEU A  43      -5.614  -5.156  -0.645  1.00  0.00           H  
ATOM    678 2HB  LEU A  43      -6.337  -6.687  -0.140  1.00  0.00           H  
ATOM    679  HG  LEU A  43      -4.822  -6.725   1.834  1.00  0.00           H  
ATOM    680 1HD1 LEU A  43      -3.542  -4.703   2.385  1.00  0.00           H  
ATOM    681 2HD1 LEU A  43      -2.976  -5.448   0.871  1.00  0.00           H  
ATOM    682 3HD1 LEU A  43      -3.996  -3.990   0.819  1.00  0.00           H  
ATOM    683 1HD2 LEU A  43      -5.961  -4.886   3.031  1.00  0.00           H  
ATOM    684 2HD2 LEU A  43      -6.449  -4.175   1.474  1.00  0.00           H  
ATOM    685 3HD2 LEU A  43      -7.093  -5.758   1.970  1.00  0.00           H  
ATOM    686  N   ILE A  44      -4.923  -9.177  -0.745  1.00  0.00           N  
ATOM    687  CA  ILE A  44      -4.762 -10.544  -0.263  1.00  0.00           C  
ATOM    688  C   ILE A  44      -3.395 -11.081  -0.680  1.00  0.00           C  
ATOM    689  O   ILE A  44      -2.700 -11.714   0.119  1.00  0.00           O  
ATOM    690  CB  ILE A  44      -5.874 -11.461  -0.804  1.00  0.00           C  
ATOM    691  CG1 ILE A  44      -7.222 -11.093  -0.179  1.00  0.00           C  
ATOM    692  CG2 ILE A  44      -5.539 -12.920  -0.533  1.00  0.00           C  
ATOM    693  CD1 ILE A  44      -8.408 -11.726  -0.870  1.00  0.00           C  
ATOM    694  H   ILE A  44      -5.660  -8.972  -1.405  1.00  0.00           H  
ATOM    695  HA  ILE A  44      -4.816 -10.535   0.826  1.00  0.00           H  
ATOM    696  HB  ILE A  44      -5.974 -11.315  -1.879  1.00  0.00           H  
ATOM    697 1HG1 ILE A  44      -7.233 -11.397   0.867  1.00  0.00           H  
ATOM    698 2HG1 ILE A  44      -7.351 -10.010  -0.205  1.00  0.00           H  
ATOM    699 1HG2 ILE A  44      -6.335 -13.554  -0.922  1.00  0.00           H  
ATOM    700 2HG2 ILE A  44      -4.600 -13.174  -1.024  1.00  0.00           H  
ATOM    701 3HG2 ILE A  44      -5.441 -13.077   0.541  1.00  0.00           H  
ATOM    702 1HD1 ILE A  44      -9.327 -11.417  -0.370  1.00  0.00           H  
ATOM    703 2HD1 ILE A  44      -8.437 -11.405  -1.912  1.00  0.00           H  
ATOM    704 3HD1 ILE A  44      -8.319 -12.810  -0.825  1.00  0.00           H  
ATOM    705  N   LEU A  45      -3.080 -10.796  -1.909  1.00  0.00           N  
ATOM    706  CA  LEU A  45      -1.803 -11.297  -2.408  1.00  0.00           C  
ATOM    707  C   LEU A  45      -0.639 -10.678  -1.641  1.00  0.00           C  
ATOM    708  O   LEU A  45       0.331 -11.365  -1.317  1.00  0.00           O  
ATOM    709  CB  LEU A  45      -1.659 -11.004  -3.903  1.00  0.00           C  
ATOM    710  CG  LEU A  45      -2.636 -11.727  -4.833  1.00  0.00           C  
ATOM    711  CD1 LEU A  45      -2.471 -11.230  -6.266  1.00  0.00           C  
ATOM    712  CD2 LEU A  45      -2.426 -13.237  -4.759  1.00  0.00           C  
ATOM    713  H   LEU A  45      -3.669 -10.253  -2.523  1.00  0.00           H  
ATOM    714  HA  LEU A  45      -1.775 -12.376  -2.260  1.00  0.00           H  
ATOM    715 1HB  LEU A  45      -1.791  -9.934  -4.061  1.00  0.00           H  
ATOM    716 2HB  LEU A  45      -0.651 -11.275  -4.215  1.00  0.00           H  
ATOM    717  HG  LEU A  45      -3.660 -11.498  -4.536  1.00  0.00           H  
ATOM    718 1HD1 LEU A  45      -3.173 -11.754  -6.915  1.00  0.00           H  
ATOM    719 2HD1 LEU A  45      -2.672 -10.160  -6.305  1.00  0.00           H  
ATOM    720 3HD1 LEU A  45      -1.454 -11.422  -6.603  1.00  0.00           H  
ATOM    721 1HD2 LEU A  45      -3.130 -13.735  -5.426  1.00  0.00           H  
ATOM    722 2HD2 LEU A  45      -1.407 -13.478  -5.062  1.00  0.00           H  
ATOM    723 3HD2 LEU A  45      -2.591 -13.578  -3.737  1.00  0.00           H  
ATOM    724  N   ALA A  46      -0.809  -9.474  -1.401  1.00  0.00           N  
ATOM    725  CA  ALA A  46       0.205  -8.792  -0.602  1.00  0.00           C  
ATOM    726  C   ALA A  46       0.301  -9.392   0.797  1.00  0.00           C  
ATOM    727  O   ALA A  46       1.401  -9.604   1.311  1.00  0.00           O  
ATOM    728  CB  ALA A  46      -0.100  -7.303  -0.520  1.00  0.00           C  
ATOM    729  H   ALA A  46      -1.609  -8.953  -1.729  1.00  0.00           H  
ATOM    730  HA  ALA A  46       1.172  -8.917  -1.091  1.00  0.00           H  
ATOM    731 1HB  ALA A  46       0.664  -6.808   0.078  1.00  0.00           H  
ATOM    732 2HB  ALA A  46      -0.109  -6.878  -1.524  1.00  0.00           H  
ATOM    733 3HB  ALA A  46      -1.074  -7.157  -0.056  1.00  0.00           H  
ATOM    734  N   ALA A  47      -0.753  -9.682   1.399  1.00  0.00           N  
ATOM    735  CA  ALA A  47      -0.767 -10.290   2.725  1.00  0.00           C  
ATOM    736  C   ALA A  47      -0.079 -11.653   2.713  1.00  0.00           C  
ATOM    737  O   ALA A  47       0.692 -11.977   3.620  1.00  0.00           O  
ATOM    738  CB  ALA A  47      -2.200 -10.425   3.236  1.00  0.00           C  
ATOM    739  H   ALA A  47      -1.629  -9.485   0.939  1.00  0.00           H  
ATOM    740  HA  ALA A  47      -0.212  -9.640   3.403  1.00  0.00           H  
ATOM    741 1HB  ALA A  47      -2.191 -10.881   4.226  1.00  0.00           H  
ATOM    742 2HB  ALA A  47      -2.660  -9.438   3.293  1.00  0.00           H  
ATOM    743 3HB  ALA A  47      -2.770 -11.052   2.553  1.00  0.00           H  
ATOM    744  N   ALA A  48      -0.317 -12.396   1.678  1.00  0.00           N  
ATOM    745  CA  ALA A  48       0.321 -13.703   1.548  1.00  0.00           C  
ATOM    746  C   ALA A  48       1.841 -13.576   1.567  1.00  0.00           C  
ATOM    747  O   ALA A  48       2.526 -14.345   2.247  1.00  0.00           O  
ATOM    748  CB  ALA A  48      -0.134 -14.391   0.262  1.00  0.00           C  
ATOM    749  H   ALA A  48      -0.944 -12.080   0.953  1.00  0.00           H  
ATOM    750  HA  ALA A  48       0.021 -14.314   2.400  1.00  0.00           H  
ATOM    751 1HB  ALA A  48       0.349 -15.364   0.179  1.00  0.00           H  
ATOM    752 2HB  ALA A  48      -1.216 -14.523   0.285  1.00  0.00           H  
ATOM    753 3HB  ALA A  48       0.138 -13.776  -0.595  1.00  0.00           H  
ATOM    754  N   ALA A  49       2.317 -12.607   0.872  1.00  0.00           N  
ATOM    755  CA  ALA A  49       3.750 -12.323   0.885  1.00  0.00           C  
ATOM    756  C   ALA A  49       4.206 -11.865   2.268  1.00  0.00           C  
ATOM    757  O   ALA A  49       5.222 -12.336   2.782  1.00  0.00           O  
ATOM    758  CB  ALA A  49       4.093 -11.269  -0.162  1.00  0.00           C  
ATOM    759  H   ALA A  49       1.706 -12.031   0.311  1.00  0.00           H  
ATOM    760  HA  ALA A  49       4.280 -13.245   0.644  1.00  0.00           H  
ATOM    761 1HB  ALA A  49       5.165 -11.068  -0.141  1.00  0.00           H  
ATOM    762 2HB  ALA A  49       3.813 -11.633  -1.151  1.00  0.00           H  
ATOM    763 3HB  ALA A  49       3.549 -10.351   0.053  1.00  0.00           H  
ATOM    764  N   ASN A  50       3.448 -11.053   2.909  1.00  0.00           N  
ATOM    765  CA  ASN A  50       3.861 -10.440   4.168  1.00  0.00           C  
ATOM    766  C   ASN A  50       3.917 -11.465   5.298  1.00  0.00           C  
ATOM    767  O   ASN A  50       4.751 -11.356   6.198  1.00  0.00           O  
ATOM    768  CB  ASN A  50       2.932  -9.296   4.532  1.00  0.00           C  
ATOM    769  CG  ASN A  50       3.084  -8.114   3.615  1.00  0.00           C  
ATOM    770  OD1 ASN A  50       4.164  -7.877   3.060  1.00  0.00           O  
ATOM    771  ND2 ASN A  50       2.023  -7.367   3.444  1.00  0.00           N  
ATOM    772  H   ASN A  50       2.538 -10.832   2.530  1.00  0.00           H  
ATOM    773  HA  ASN A  50       4.869 -10.040   4.044  1.00  0.00           H  
ATOM    774 1HB  ASN A  50       1.898  -9.640   4.494  1.00  0.00           H  
ATOM    775 2HB  ASN A  50       3.133  -8.975   5.554  1.00  0.00           H  
ATOM    776 1HD2 ASN A  50       2.065  -6.567   2.845  1.00  0.00           H  
ATOM    777 2HD2 ASN A  50       1.170  -7.596   3.913  1.00  0.00           H  
ATOM    778  N   THR A  51       3.114 -12.452   5.230  1.00  0.00           N  
ATOM    779  CA  THR A  51       3.035 -13.432   6.308  1.00  0.00           C  
ATOM    780  C   THR A  51       3.898 -14.651   5.996  1.00  0.00           C  
ATOM    781  O   THR A  51       3.997 -15.572   6.809  1.00  0.00           O  
ATOM    782  CB  THR A  51       1.580 -13.873   6.554  1.00  0.00           C  
ATOM    783  OG1 THR A  51       1.029 -14.406   5.343  1.00  0.00           O  
ATOM    784  CG2 THR A  51       0.736 -12.695   7.015  1.00  0.00           C  
ATOM    785  H   THR A  51       2.521 -12.563   4.419  1.00  0.00           H  
ATOM    786  HA  THR A  51       3.409 -12.970   7.223  1.00  0.00           H  
ATOM    787  HB  THR A  51       1.560 -14.649   7.319  1.00  0.00           H  
ATOM    788  HG1 THR A  51       1.055 -15.366   5.375  1.00  0.00           H  
ATOM    789 1HG2 THR A  51      -0.288 -13.026   7.185  1.00  0.00           H  
ATOM    790 2HG2 THR A  51       1.146 -12.295   7.942  1.00  0.00           H  
ATOM    791 3HG2 THR A  51       0.745 -11.920   6.251  1.00  0.00           H  
ATOM    792  N   GLY A  52       4.576 -14.652   4.791  1.00  0.00           N  
ATOM    793  CA  GLY A  52       5.382 -15.783   4.361  1.00  0.00           C  
ATOM    794  C   GLY A  52       4.556 -16.999   3.990  1.00  0.00           C  
ATOM    795  O   GLY A  52       4.930 -18.131   4.306  1.00  0.00           O  
ATOM    796  H   GLY A  52       4.507 -13.842   4.192  1.00  0.00           H  
ATOM    797 1HA  GLY A  52       5.984 -15.494   3.499  1.00  0.00           H  
ATOM    798 2HA  GLY A  52       6.074 -16.060   5.157  1.00  0.00           H  
ATOM    799  N   THR A  53       3.333 -16.844   3.455  1.00  0.00           N  
ATOM    800  CA  THR A  53       2.416 -17.929   3.126  1.00  0.00           C  
ATOM    801  C   THR A  53       2.044 -17.896   1.646  1.00  0.00           C  
ATOM    802  O   THR A  53       2.541 -17.052   0.897  1.00  0.00           O  
ATOM    803  CB  THR A  53       1.139 -17.859   3.984  1.00  0.00           C  
ATOM    804  OG1 THR A  53       0.351 -16.731   3.582  1.00  0.00           O  
ATOM    805  CG2 THR A  53       1.494 -17.724   5.457  1.00  0.00           C  
ATOM    806  H   THR A  53       3.052 -15.890   3.277  1.00  0.00           H  
ATOM    807  HA  THR A  53       2.913 -18.877   3.334  1.00  0.00           H  
ATOM    808  HB  THR A  53       0.553 -18.765   3.839  1.00  0.00           H  
ATOM    809  HG1 THR A  53      -0.101 -16.935   2.759  1.00  0.00           H  
ATOM    810 1HG2 THR A  53       0.580 -17.676   6.049  1.00  0.00           H  
ATOM    811 2HG2 THR A  53       2.085 -18.586   5.770  1.00  0.00           H  
ATOM    812 3HG2 THR A  53       2.073 -16.814   5.611  1.00  0.00           H  
ATOM    813  N   THR A  54       1.255 -18.830   1.258  1.00  0.00           N  
ATOM    814  CA  THR A  54       0.724 -18.828  -0.102  1.00  0.00           C  
ATOM    815  C   THR A  54      -0.631 -18.130  -0.151  1.00  0.00           C  
ATOM    816  O   THR A  54      -1.115 -17.629   0.867  1.00  0.00           O  
ATOM    817  CB  THR A  54       0.592 -20.261  -0.650  1.00  0.00           C  
ATOM    818  OG1 THR A  54       0.309 -20.213  -2.054  1.00  0.00           O  
ATOM    819  CG2 THR A  54      -0.528 -21.004   0.063  1.00  0.00           C  
ATOM    820  H   THR A  54       0.993 -19.576   1.888  1.00  0.00           H  
ATOM    821  HA  THR A  54       1.417 -18.281  -0.742  1.00  0.00           H  
ATOM    822  HB  THR A  54       1.529 -20.796  -0.499  1.00  0.00           H  
ATOM    823  HG1 THR A  54       0.596 -21.032  -2.466  1.00  0.00           H  
ATOM    824 1HG2 THR A  54      -0.606 -22.015  -0.337  1.00  0.00           H  
ATOM    825 2HG2 THR A  54      -0.310 -21.052   1.131  1.00  0.00           H  
ATOM    826 3HG2 THR A  54      -1.469 -20.479  -0.091  1.00  0.00           H  
ATOM    827  N   VAL A  55      -1.280 -18.067  -1.342  1.00  0.00           N  
ATOM    828  CA  VAL A  55      -2.494 -17.298  -1.595  1.00  0.00           C  
ATOM    829  C   VAL A  55      -3.670 -17.928  -0.849  1.00  0.00           C  
ATOM    830  O   VAL A  55      -4.392 -17.240  -0.125  1.00  0.00           O  
ATOM    831  CB  VAL A  55      -2.801 -17.248  -3.103  1.00  0.00           C  
ATOM    832  CG1 VAL A  55      -4.138 -16.563  -3.353  1.00  0.00           C  
ATOM    833  CG2 VAL A  55      -1.681 -16.527  -3.837  1.00  0.00           C  
ATOM    834  H   VAL A  55      -0.872 -18.603  -2.094  1.00  0.00           H  
ATOM    835  HA  VAL A  55      -2.346 -16.284  -1.220  1.00  0.00           H  
ATOM    836  HB  VAL A  55      -2.888 -18.267  -3.481  1.00  0.00           H  
ATOM    837 1HG1 VAL A  55      -4.339 -16.537  -4.424  1.00  0.00           H  
ATOM    838 2HG1 VAL A  55      -4.929 -17.117  -2.848  1.00  0.00           H  
ATOM    839 3HG1 VAL A  55      -4.102 -15.545  -2.965  1.00  0.00           H  
ATOM    840 1HG2 VAL A  55      -1.905 -16.496  -4.903  1.00  0.00           H  
ATOM    841 2HG2 VAL A  55      -1.591 -15.510  -3.454  1.00  0.00           H  
ATOM    842 3HG2 VAL A  55      -0.742 -17.058  -3.678  1.00  0.00           H  
ATOM    843  N   GLU A  56      -3.779 -19.215  -0.924  1.00  0.00           N  
ATOM    844  CA  GLU A  56      -4.899 -19.931  -0.316  1.00  0.00           C  
ATOM    845  C   GLU A  56      -4.892 -19.778   1.201  1.00  0.00           C  
ATOM    846  O   GLU A  56      -5.941 -19.567   1.814  1.00  0.00           O  
ATOM    847  CB  GLU A  56      -4.849 -21.415  -0.689  1.00  0.00           C  
ATOM    848  CG  GLU A  56      -5.966 -22.253  -0.083  1.00  0.00           C  
ATOM    849  CD  GLU A  56      -7.325 -21.885  -0.610  1.00  0.00           C  
ATOM    850  OE1 GLU A  56      -7.395 -21.314  -1.672  1.00  0.00           O  
ATOM    851  OE2 GLU A  56      -8.295 -22.175   0.050  1.00  0.00           O  
ATOM    852  H   GLU A  56      -3.070 -19.739  -1.416  1.00  0.00           H  
ATOM    853  HA  GLU A  56      -5.829 -19.501  -0.690  1.00  0.00           H  
ATOM    854 1HB  GLU A  56      -4.902 -21.519  -1.773  1.00  0.00           H  
ATOM    855 2HB  GLU A  56      -3.899 -21.839  -0.365  1.00  0.00           H  
ATOM    856 1HG  GLU A  56      -5.777 -23.304  -0.301  1.00  0.00           H  
ATOM    857 2HG  GLU A  56      -5.955 -22.127   0.999  1.00  0.00           H  
ATOM    858  N   GLU A  57      -3.650 -19.851   1.703  1.00  0.00           N  
ATOM    859  CA  GLU A  57      -3.529 -19.756   3.155  1.00  0.00           C  
ATOM    860  C   GLU A  57      -3.919 -18.364   3.650  1.00  0.00           C  
ATOM    861  O   GLU A  57      -4.616 -18.233   4.657  1.00  0.00           O  
ATOM    862  CB  GLU A  57      -2.098 -20.081   3.593  1.00  0.00           C  
ATOM    863  CG  GLU A  57      -1.730 -21.555   3.490  1.00  0.00           C  
ATOM    864  CD  GLU A  57      -0.266 -21.809   3.719  1.00  0.00           C  
ATOM    865  OE1 GLU A  57       0.527 -20.973   3.355  1.00  0.00           O  
ATOM    866  OE2 GLU A  57       0.060 -22.840   4.258  1.00  0.00           O  
ATOM    867  H   GLU A  57      -2.815 -19.965   1.146  1.00  0.00           H  
ATOM    868  HA  GLU A  57      -4.211 -20.476   3.607  1.00  0.00           H  
ATOM    869 1HB  GLU A  57      -1.394 -19.517   2.982  1.00  0.00           H  
ATOM    870 2HB  GLU A  57      -1.955 -19.772   4.628  1.00  0.00           H  
ATOM    871 1HG  GLU A  57      -2.304 -22.115   4.228  1.00  0.00           H  
ATOM    872 2HG  GLU A  57      -2.007 -21.919   2.501  1.00  0.00           H  
ATOM    873  N   ALA A  58      -3.483 -17.391   2.884  1.00  0.00           N  
ATOM    874  CA  ALA A  58      -3.825 -16.021   3.253  1.00  0.00           C  
ATOM    875  C   ALA A  58      -5.335 -15.807   3.231  1.00  0.00           C  
ATOM    876  O   ALA A  58      -5.886 -15.136   4.107  1.00  0.00           O  
ATOM    877  CB  ALA A  58      -3.137 -15.030   2.318  1.00  0.00           C  
ATOM    878  H   ALA A  58      -2.925 -17.553   2.058  1.00  0.00           H  
ATOM    879  HA  ALA A  58      -3.475 -15.846   4.271  1.00  0.00           H  
ATOM    880 1HB  ALA A  58      -3.402 -14.012   2.606  1.00  0.00           H  
ATOM    881 2HB  ALA A  58      -2.056 -15.156   2.385  1.00  0.00           H  
ATOM    882 3HB  ALA A  58      -3.460 -15.212   1.294  1.00  0.00           H  
ATOM    883  N   VAL A  59      -6.061 -16.395   2.294  1.00  0.00           N  
ATOM    884  CA  VAL A  59      -7.509 -16.262   2.165  1.00  0.00           C  
ATOM    885  C   VAL A  59      -8.198 -16.913   3.361  1.00  0.00           C  
ATOM    886  O   VAL A  59      -9.076 -16.310   3.982  1.00  0.00           O  
ATOM    887  CB  VAL A  59      -8.001 -16.919   0.862  1.00  0.00           C  
ATOM    888  CG1 VAL A  59      -9.521 -16.992   0.843  1.00  0.00           C  
ATOM    889  CG2 VAL A  59      -7.484 -16.140  -0.338  1.00  0.00           C  
ATOM    890  H   VAL A  59      -5.558 -16.972   1.635  1.00  0.00           H  
ATOM    891  HA  VAL A  59      -7.759 -15.202   2.152  1.00  0.00           H  
ATOM    892  HB  VAL A  59      -7.629 -17.943   0.819  1.00  0.00           H  
ATOM    893 1HG1 VAL A  59      -9.851 -17.459  -0.085  1.00  0.00           H  
ATOM    894 2HG1 VAL A  59      -9.867 -17.584   1.690  1.00  0.00           H  
ATOM    895 3HG1 VAL A  59      -9.934 -15.986   0.909  1.00  0.00           H  
ATOM    896 1HG2 VAL A  59      -7.835 -16.610  -1.256  1.00  0.00           H  
ATOM    897 2HG2 VAL A  59      -7.851 -15.114  -0.292  1.00  0.00           H  
ATOM    898 3HG2 VAL A  59      -6.394 -16.136  -0.327  1.00  0.00           H  
ATOM    899  N   GLN A  60      -7.752 -18.102   3.665  1.00  0.00           N  
ATOM    900  CA  GLN A  60      -8.389 -18.857   4.739  1.00  0.00           C  
ATOM    901  C   GLN A  60      -8.240 -18.141   6.078  1.00  0.00           C  
ATOM    902  O   GLN A  60      -9.211 -18.005   6.827  1.00  0.00           O  
ATOM    903  CB  GLN A  60      -7.794 -20.265   4.829  1.00  0.00           C  
ATOM    904  CG  GLN A  60      -8.179 -21.179   3.678  1.00  0.00           C  
ATOM    905  CD  GLN A  60      -7.517 -22.539   3.772  1.00  0.00           C  
ATOM    906  OE1 GLN A  60      -6.905 -22.880   4.789  1.00  0.00           O  
ATOM    907  NE2 GLN A  60      -7.632 -23.328   2.709  1.00  0.00           N  
ATOM    908  H   GLN A  60      -6.972 -18.512   3.171  1.00  0.00           H  
ATOM    909  HA  GLN A  60      -9.453 -18.940   4.519  1.00  0.00           H  
ATOM    910 1HB  GLN A  60      -6.707 -20.200   4.857  1.00  0.00           H  
ATOM    911 2HB  GLN A  60      -8.117 -20.739   5.757  1.00  0.00           H  
ATOM    912 1HG  GLN A  60      -9.260 -21.323   3.688  1.00  0.00           H  
ATOM    913 2HG  GLN A  60      -7.873 -20.713   2.741  1.00  0.00           H  
ATOM    914 1HE2 GLN A  60      -7.215 -24.238   2.714  1.00  0.00           H  
ATOM    915 2HE2 GLN A  60      -8.136 -23.013   1.905  1.00  0.00           H  
ATOM    916  N   GLU A  61      -7.036 -17.687   6.272  1.00  0.00           N  
ATOM    917  CA  GLU A  61      -6.782 -17.008   7.539  1.00  0.00           C  
ATOM    918  C   GLU A  61      -7.510 -15.669   7.602  1.00  0.00           C  
ATOM    919  O   GLU A  61      -8.041 -15.293   8.650  1.00  0.00           O  
ATOM    920  CB  GLU A  61      -5.280 -16.793   7.737  1.00  0.00           C  
ATOM    921  CG  GLU A  61      -4.498 -18.063   8.043  1.00  0.00           C  
ATOM    922  CD  GLU A  61      -3.042 -17.803   8.313  1.00  0.00           C  
ATOM    923  OE1 GLU A  61      -2.582 -16.729   8.004  1.00  0.00           O  
ATOM    924  OE2 GLU A  61      -2.389 -18.678   8.829  1.00  0.00           O  
ATOM    925  H   GLU A  61      -6.284 -17.780   5.604  1.00  0.00           H  
ATOM    926  HA  GLU A  61      -7.162 -17.632   8.349  1.00  0.00           H  
ATOM    927 1HB  GLU A  61      -4.855 -16.346   6.838  1.00  0.00           H  
ATOM    928 2HB  GLU A  61      -5.118 -16.094   8.558  1.00  0.00           H  
ATOM    929 1HG  GLU A  61      -4.937 -18.546   8.915  1.00  0.00           H  
ATOM    930 2HG  GLU A  61      -4.590 -18.745   7.200  1.00  0.00           H  
ATOM    931  N   ALA A  62      -7.538 -14.969   6.464  1.00  0.00           N  
ATOM    932  CA  ALA A  62      -8.191 -13.663   6.423  1.00  0.00           C  
ATOM    933  C   ALA A  62      -9.685 -13.788   6.700  1.00  0.00           C  
ATOM    934  O   ALA A  62     -10.254 -12.981   7.438  1.00  0.00           O  
ATOM    935  CB  ALA A  62      -7.957 -12.996   5.069  1.00  0.00           C  
ATOM    936  H   ALA A  62      -7.110 -15.332   5.623  1.00  0.00           H  
ATOM    937  HA  ALA A  62      -7.753 -13.042   7.203  1.00  0.00           H  
ATOM    938 1HB  ALA A  62      -8.450 -12.023   5.054  1.00  0.00           H  
ATOM    939 2HB  ALA A  62      -6.887 -12.862   4.908  1.00  0.00           H  
ATOM    940 3HB  ALA A  62      -8.368 -13.622   4.278  1.00  0.00           H  
ATOM    941  N   LEU A  63     -10.339 -14.808   6.136  1.00  0.00           N  
ATOM    942  CA  LEU A  63     -11.784 -14.959   6.265  1.00  0.00           C  
ATOM    943  C   LEU A  63     -12.157 -15.471   7.652  1.00  0.00           C  
ATOM    944  O   LEU A  63     -13.198 -15.098   8.199  1.00  0.00           O  
ATOM    945  CB  LEU A  63     -12.315 -15.922   5.196  1.00  0.00           C  
ATOM    946  CG  LEU A  63     -12.174 -15.447   3.744  1.00  0.00           C  
ATOM    947  CD1 LEU A  63     -12.553 -16.580   2.799  1.00  0.00           C  
ATOM    948  CD2 LEU A  63     -13.058 -14.229   3.519  1.00  0.00           C  
ATOM    949  H   LEU A  63      -9.818 -15.492   5.607  1.00  0.00           H  
ATOM    950  HA  LEU A  63     -12.248 -13.983   6.126  1.00  0.00           H  
ATOM    951 1HB  LEU A  63     -11.787 -16.869   5.288  1.00  0.00           H  
ATOM    952 2HB  LEU A  63     -13.374 -16.101   5.384  1.00  0.00           H  
ATOM    953  HG  LEU A  63     -11.135 -15.183   3.547  1.00  0.00           H  
ATOM    954 1HD1 LEU A  63     -12.452 -16.243   1.768  1.00  0.00           H  
ATOM    955 2HD1 LEU A  63     -11.893 -17.431   2.968  1.00  0.00           H  
ATOM    956 3HD1 LEU A  63     -13.584 -16.878   2.984  1.00  0.00           H  
ATOM    957 1HD2 LEU A  63     -12.955 -13.891   2.487  1.00  0.00           H  
ATOM    958 2HD2 LEU A  63     -14.097 -14.493   3.714  1.00  0.00           H  
ATOM    959 3HD2 LEU A  63     -12.753 -13.430   4.194  1.00  0.00           H  
ATOM    960  N   GLN A  64     -11.308 -16.301   8.186  1.00  0.00           N  
ATOM    961  CA  GLN A  64     -11.550 -16.808   9.531  1.00  0.00           C  
ATOM    962  C   GLN A  64     -11.379 -15.707  10.573  1.00  0.00           C  
ATOM    963  O   GLN A  64     -12.188 -15.586  11.496  1.00  0.00           O  
ATOM    964  CB  GLN A  64     -10.608 -17.974   9.841  1.00  0.00           C  
ATOM    965  CG  GLN A  64     -10.927 -19.251   9.083  1.00  0.00           C  
ATOM    966  CD  GLN A  64      -9.884 -20.331   9.304  1.00  0.00           C  
ATOM    967  OE1 GLN A  64      -8.994 -20.190  10.145  1.00  0.00           O  
ATOM    968  NE2 GLN A  64      -9.991 -21.417   8.547  1.00  0.00           N  
ATOM    969  H   GLN A  64     -10.482 -16.601   7.688  1.00  0.00           H  
ATOM    970  HA  GLN A  64     -12.579 -17.164   9.586  1.00  0.00           H  
ATOM    971 1HB  GLN A  64      -9.584 -17.688   9.602  1.00  0.00           H  
ATOM    972 2HB  GLN A  64     -10.645 -18.198  10.908  1.00  0.00           H  
ATOM    973 1HG  GLN A  64     -11.891 -19.631   9.423  1.00  0.00           H  
ATOM    974 2HG  GLN A  64     -10.968 -19.028   8.017  1.00  0.00           H  
ATOM    975 1HE2 GLN A  64      -9.331 -22.163   8.646  1.00  0.00           H  
ATOM    976 2HE2 GLN A  64     -10.729 -21.490   7.876  1.00  0.00           H  
ATOM    977  N   LEU A  65     -10.328 -14.934  10.356  1.00  0.00           N  
ATOM    978  CA  LEU A  65     -10.068 -13.824  11.266  1.00  0.00           C  
ATOM    979  C   LEU A  65     -11.138 -12.744  11.128  1.00  0.00           C  
ATOM    980  O   LEU A  65     -11.608 -12.199  12.128  1.00  0.00           O  
ATOM    981  CB  LEU A  65      -8.684 -13.224  10.991  1.00  0.00           C  
ATOM    982  CG  LEU A  65      -8.237 -12.116  11.953  1.00  0.00           C  
ATOM    983  CD1 LEU A  65      -8.117 -12.682  13.360  1.00  0.00           C  
ATOM    984  CD2 LEU A  65      -6.910 -11.539  11.481  1.00  0.00           C  
ATOM    985  H   LEU A  65      -9.703 -15.090   9.579  1.00  0.00           H  
ATOM    986  HA  LEU A  65     -10.094 -14.202  12.287  1.00  0.00           H  
ATOM    987 1HB  LEU A  65      -7.945 -14.021  11.037  1.00  0.00           H  
ATOM    988 2HB  LEU A  65      -8.679 -12.809   9.983  1.00  0.00           H  
ATOM    989  HG  LEU A  65      -8.989 -11.326  11.974  1.00  0.00           H  
ATOM    990 1HD1 LEU A  65      -7.799 -11.895  14.044  1.00  0.00           H  
ATOM    991 2HD1 LEU A  65      -9.084 -13.070  13.681  1.00  0.00           H  
ATOM    992 3HD1 LEU A  65      -7.382 -13.487  13.368  1.00  0.00           H  
ATOM    993 1HD2 LEU A  65      -6.592 -10.750  12.163  1.00  0.00           H  
ATOM    994 2HD2 LEU A  65      -6.157 -12.327  11.460  1.00  0.00           H  
ATOM    995 3HD2 LEU A  65      -7.029 -11.125  10.478  1.00  0.00           H  
ATOM    996  N   LYS A  66     -11.481 -12.509   9.849  1.00  0.00           N  
ATOM    997  CA  LYS A  66     -12.527 -11.532   9.560  1.00  0.00           C  
ATOM    998  C   LYS A  66     -13.802 -11.847  10.337  1.00  0.00           C  
ATOM    999  O   LYS A  66     -14.345 -10.982  11.027  1.00  0.00           O  
ATOM   1000  CB  LYS A  66     -12.822 -11.488   8.060  1.00  0.00           C  
ATOM   1001  CG  LYS A  66     -13.858 -10.449   7.653  1.00  0.00           C  
ATOM   1002  CD  LYS A  66     -14.203 -10.563   6.175  1.00  0.00           C  
ATOM   1003  CE  LYS A  66     -15.254  -9.539   5.771  1.00  0.00           C  
ATOM   1004  NZ  LYS A  66     -16.609  -9.910   6.262  1.00  0.00           N  
ATOM   1005  H   LYS A  66     -11.033 -12.992   9.081  1.00  0.00           H  
ATOM   1006  HA  LYS A  66     -12.178 -10.548   9.875  1.00  0.00           H  
ATOM   1007 1HB  LYS A  66     -11.902 -11.275   7.514  1.00  0.00           H  
ATOM   1008 2HB  LYS A  66     -13.180 -12.464   7.731  1.00  0.00           H  
ATOM   1009 1HG  LYS A  66     -14.767 -10.590   8.240  1.00  0.00           H  
ATOM   1010 2HG  LYS A  66     -13.470  -9.451   7.850  1.00  0.00           H  
ATOM   1011 1HD  LYS A  66     -13.304 -10.402   5.577  1.00  0.00           H  
ATOM   1012 2HD  LYS A  66     -14.583 -11.562   5.965  1.00  0.00           H  
ATOM   1013 1HE  LYS A  66     -14.988  -8.565   6.177  1.00  0.00           H  
ATOM   1014 2HE  LYS A  66     -15.285  -9.459   4.684  1.00  0.00           H  
ATOM   1015 1HZ  LYS A  66     -17.276  -9.208   5.973  1.00  0.00           H  
ATOM   1016 2HZ  LYS A  66     -16.874 -10.805   5.875  1.00  0.00           H  
ATOM   1017 3HZ  LYS A  66     -16.598  -9.969   7.270  1.00  0.00           H  
ATOM   1018  N   THR A  67     -14.261 -13.093  10.296  1.00  0.00           N  
ATOM   1019  CA  THR A  67     -15.497 -13.530  10.936  1.00  0.00           C  
ATOM   1020  C   THR A  67     -15.385 -13.430  12.454  1.00  0.00           C  
ATOM   1021  O   THR A  67     -16.269 -12.879  13.112  1.00  0.00           O  
ATOM   1022  CB  THR A  67     -15.852 -14.974  10.534  1.00  0.00           C  
ATOM   1023  OG1 THR A  67     -16.053 -15.042   9.117  1.00  0.00           O  
ATOM   1024  CG2 THR A  67     -17.117 -15.429  11.245  1.00  0.00           C  
ATOM   1025  H   THR A  67     -13.707 -13.765   9.786  1.00  0.00           H  
ATOM   1026  HA  THR A  67     -16.306 -12.878  10.607  1.00  0.00           H  
ATOM   1027  HB  THR A  67     -15.031 -15.638  10.804  1.00  0.00           H  
ATOM   1028  HG1 THR A  67     -15.248 -14.774   8.667  1.00  0.00           H  
ATOM   1029 1HG2 THR A  67     -17.353 -16.451  10.949  1.00  0.00           H  
ATOM   1030 2HG2 THR A  67     -16.964 -15.389  12.323  1.00  0.00           H  
ATOM   1031 3HG2 THR A  67     -17.944 -14.774  10.972  1.00  0.00           H  
ATOM   1032  N   LYS A  68     -14.318 -13.916  12.934  1.00  0.00           N  
ATOM   1033  CA  LYS A  68     -14.141 -14.018  14.379  1.00  0.00           C  
ATOM   1034  C   LYS A  68     -14.134 -12.637  15.031  1.00  0.00           C  
ATOM   1035  O   LYS A  68     -14.734 -12.444  16.092  1.00  0.00           O  
ATOM   1036  CB  LYS A  68     -12.848 -14.765  14.709  1.00  0.00           C  
ATOM   1037  CG  LYS A  68     -12.906 -16.266  14.461  1.00  0.00           C  
ATOM   1038  CD  LYS A  68     -11.558 -16.922  14.720  1.00  0.00           C  
ATOM   1039  CE  LYS A  68     -11.611 -18.420  14.461  1.00  0.00           C  
ATOM   1040  NZ  LYS A  68     -10.289 -19.069  14.671  1.00  0.00           N  
ATOM   1041  H   LYS A  68     -13.579 -14.237  12.325  1.00  0.00           H  
ATOM   1042  HA  LYS A  68     -14.979 -14.582  14.791  1.00  0.00           H  
ATOM   1043 1HB  LYS A  68     -12.030 -14.359  14.112  1.00  0.00           H  
ATOM   1044 2HB  LYS A  68     -12.595 -14.609  15.759  1.00  0.00           H  
ATOM   1045 1HG  LYS A  68     -13.651 -16.715  15.119  1.00  0.00           H  
ATOM   1046 2HG  LYS A  68     -13.200 -16.453  13.429  1.00  0.00           H  
ATOM   1047 1HD  LYS A  68     -10.805 -16.476  14.069  1.00  0.00           H  
ATOM   1048 2HD  LYS A  68     -11.264 -16.752  15.755  1.00  0.00           H  
ATOM   1049 1HE  LYS A  68     -12.338 -18.879  15.130  1.00  0.00           H  
ATOM   1050 2HE  LYS A  68     -11.932 -18.601  13.434  1.00  0.00           H  
ATOM   1051 1HZ  LYS A  68     -10.367 -20.060  14.489  1.00  0.00           H  
ATOM   1052 2HZ  LYS A  68      -9.611 -18.663  14.042  1.00  0.00           H  
ATOM   1053 3HZ  LYS A  68      -9.991 -18.924  15.625  1.00  0.00           H  
ATOM   1054  N   LEU A  69     -13.517 -11.679  14.362  1.00  0.00           N  
ATOM   1055  CA  LEU A  69     -13.406 -10.344  14.938  1.00  0.00           C  
ATOM   1056  C   LEU A  69     -14.646  -9.513  14.626  1.00  0.00           C  
ATOM   1057  O   LEU A  69     -15.059  -8.679  15.435  1.00  0.00           O  
ATOM   1058  CB  LEU A  69     -12.155  -9.635  14.410  1.00  0.00           C  
ATOM   1059  CG  LEU A  69     -10.814 -10.291  14.742  1.00  0.00           C  
ATOM   1060  CD1 LEU A  69      -9.671  -9.517  14.092  1.00  0.00           C  
ATOM   1061  CD2 LEU A  69     -10.617 -10.376  16.251  1.00  0.00           C  
ATOM   1062  H   LEU A  69     -13.116 -11.857  13.452  1.00  0.00           H  
ATOM   1063  HA  LEU A  69     -13.322 -10.439  16.020  1.00  0.00           H  
ATOM   1064 1HB  LEU A  69     -12.226  -9.567  13.326  1.00  0.00           H  
ATOM   1065 2HB  LEU A  69     -12.132  -8.623  14.816  1.00  0.00           H  
ATOM   1066  HG  LEU A  69     -10.788 -11.297  14.324  1.00  0.00           H  
ATOM   1067 1HD1 LEU A  69      -8.723  -9.995  14.336  1.00  0.00           H  
ATOM   1068 2HD1 LEU A  69      -9.806  -9.510  13.010  1.00  0.00           H  
ATOM   1069 3HD1 LEU A  69      -9.668  -8.493  14.464  1.00  0.00           H  
ATOM   1070 1HD2 LEU A  69      -9.658 -10.847  16.468  1.00  0.00           H  
ATOM   1071 2HD2 LEU A  69     -10.634  -9.373  16.677  1.00  0.00           H  
ATOM   1072 3HD2 LEU A  69     -11.420 -10.971  16.689  1.00  0.00           H  
ATOM   1073  N   GLY A  70     -15.311  -9.842  13.550  1.00  0.00           N  
ATOM   1074  CA  GLY A  70     -16.378  -8.979  13.071  1.00  0.00           C  
ATOM   1075  C   GLY A  70     -15.869  -7.751  12.339  1.00  0.00           C  
ATOM   1076  O   GLY A  70     -16.331  -6.635  12.590  1.00  0.00           O  
ATOM   1077  H   GLY A  70     -15.098 -10.688  13.042  1.00  0.00           H  
ATOM   1078 1HA  GLY A  70     -17.028  -9.541  12.400  1.00  0.00           H  
ATOM   1079 2HA  GLY A  70     -16.990  -8.655  13.912  1.00  0.00           H  
ATOM   1080  N   VAL A  71     -14.779  -7.916  11.503  1.00  0.00           N  
ATOM   1081  CA  VAL A  71     -14.136  -6.773  10.865  1.00  0.00           C  
ATOM   1082  C   VAL A  71     -14.233  -6.907   9.347  1.00  0.00           C  
ATOM   1083  O   VAL A  71     -14.743  -7.907   8.837  1.00  0.00           O  
ATOM   1084  CB  VAL A  71     -12.658  -6.674  11.285  1.00  0.00           C  
ATOM   1085  CG1 VAL A  71     -12.544  -6.460  12.787  1.00  0.00           C  
ATOM   1086  CG2 VAL A  71     -11.914  -7.932  10.861  1.00  0.00           C  
ATOM   1087  H   VAL A  71     -14.417  -8.843  11.331  1.00  0.00           H  
ATOM   1088  HA  VAL A  71     -14.663  -5.867  11.168  1.00  0.00           H  
ATOM   1089  HB  VAL A  71     -12.210  -5.806  10.802  1.00  0.00           H  
ATOM   1090 1HG1 VAL A  71     -11.493  -6.393  13.067  1.00  0.00           H  
ATOM   1091 2HG1 VAL A  71     -13.053  -5.536  13.062  1.00  0.00           H  
ATOM   1092 3HG1 VAL A  71     -13.004  -7.299  13.310  1.00  0.00           H  
ATOM   1093 1HG2 VAL A  71     -10.870  -7.854  11.161  1.00  0.00           H  
ATOM   1094 2HG2 VAL A  71     -12.366  -8.800  11.340  1.00  0.00           H  
ATOM   1095 3HG2 VAL A  71     -11.974  -8.041   9.779  1.00  0.00           H  
ATOM   1096  N   SER A  72     -13.661  -5.855   8.730  1.00  0.00           N  
ATOM   1097  CA  SER A  72     -13.639  -5.888   7.271  1.00  0.00           C  
ATOM   1098  C   SER A  72     -12.529  -6.797   6.756  1.00  0.00           C  
ATOM   1099  O   SER A  72     -11.708  -7.285   7.533  1.00  0.00           O  
ATOM   1100  CB  SER A  72     -13.455  -4.487   6.720  1.00  0.00           C  
ATOM   1101  OG  SER A  72     -12.147  -4.032   6.935  1.00  0.00           O  
ATOM   1102  H   SER A  72     -13.257  -5.064   9.210  1.00  0.00           H  
ATOM   1103  HA  SER A  72     -14.593  -6.284   6.920  1.00  0.00           H  
ATOM   1104 1HB  SER A  72     -13.673  -4.485   5.652  1.00  0.00           H  
ATOM   1105 2HB  SER A  72     -14.162  -3.812   7.200  1.00  0.00           H  
ATOM   1106  HG  SER A  72     -12.124  -3.131   6.604  1.00  0.00           H  
ATOM   1107  N   LEU A  73     -12.541  -7.099   5.435  1.00  0.00           N  
ATOM   1108  CA  LEU A  73     -11.522  -7.938   4.812  1.00  0.00           C  
ATOM   1109  C   LEU A  73     -10.154  -7.267   4.870  1.00  0.00           C  
ATOM   1110  O   LEU A  73      -9.163  -7.900   5.241  1.00  0.00           O  
ATOM   1111  CB  LEU A  73     -11.894  -8.240   3.358  1.00  0.00           C  
ATOM   1112  CG  LEU A  73     -10.906  -9.104   2.571  1.00  0.00           C  
ATOM   1113  CD1 LEU A  73     -10.739 -10.463   3.243  1.00  0.00           C  
ATOM   1114  CD2 LEU A  73     -11.371  -9.270   1.129  1.00  0.00           C  
ATOM   1115  H   LEU A  73     -13.286  -6.724   4.865  1.00  0.00           H  
ATOM   1116  HA  LEU A  73     -11.468  -8.879   5.360  1.00  0.00           H  
ATOM   1117 1HB  LEU A  73     -12.855  -8.750   3.343  1.00  0.00           H  
ATOM   1118 2HB  LEU A  73     -11.998  -7.295   2.823  1.00  0.00           H  
ATOM   1119  HG  LEU A  73      -9.925  -8.629   2.574  1.00  0.00           H  
ATOM   1120 1HD1 LEU A  73     -10.034 -11.066   2.672  1.00  0.00           H  
ATOM   1121 2HD1 LEU A  73     -10.360 -10.324   4.256  1.00  0.00           H  
ATOM   1122 3HD1 LEU A  73     -11.702 -10.970   3.281  1.00  0.00           H  
ATOM   1123 1HD2 LEU A  73     -10.656  -9.888   0.585  1.00  0.00           H  
ATOM   1124 2HD2 LEU A  73     -12.350  -9.751   1.116  1.00  0.00           H  
ATOM   1125 3HD2 LEU A  73     -11.442  -8.291   0.655  1.00  0.00           H  
ATOM   1126  N   GLU A  74     -10.150  -5.928   4.648  1.00  0.00           N  
ATOM   1127  CA  GLU A  74      -8.896  -5.178   4.669  1.00  0.00           C  
ATOM   1128  C   GLU A  74      -8.274  -5.184   6.062  1.00  0.00           C  
ATOM   1129  O   GLU A  74      -7.064  -5.373   6.205  1.00  0.00           O  
ATOM   1130  CB  GLU A  74      -9.128  -3.736   4.211  1.00  0.00           C  
ATOM   1131  CG  GLU A  74      -9.578  -3.602   2.763  1.00  0.00           C  
ATOM   1132  CD  GLU A  74     -11.038  -3.904   2.574  1.00  0.00           C  
ATOM   1133  OE1 GLU A  74     -11.706  -4.148   3.550  1.00  0.00           O  
ATOM   1134  OE2 GLU A  74     -11.487  -3.890   1.452  1.00  0.00           O  
ATOM   1135  H   GLU A  74     -11.013  -5.437   4.466  1.00  0.00           H  
ATOM   1136  HA  GLU A  74      -8.194  -5.659   3.987  1.00  0.00           H  
ATOM   1137 1HB  GLU A  74      -9.886  -3.271   4.841  1.00  0.00           H  
ATOM   1138 2HB  GLU A  74      -8.208  -3.164   4.330  1.00  0.00           H  
ATOM   1139 1HG  GLU A  74      -9.382  -2.584   2.426  1.00  0.00           H  
ATOM   1140 2HG  GLU A  74      -8.989  -4.279   2.146  1.00  0.00           H  
ATOM   1141  N   GLU A  75      -9.174  -5.042   7.017  1.00  0.00           N  
ATOM   1142  CA  GLU A  75      -8.687  -4.990   8.393  1.00  0.00           C  
ATOM   1143  C   GLU A  75      -8.094  -6.332   8.815  1.00  0.00           C  
ATOM   1144  O   GLU A  75      -7.011  -6.381   9.403  1.00  0.00           O  
ATOM   1145  CB  GLU A  75      -9.817  -4.597   9.346  1.00  0.00           C  
ATOM   1146  CG  GLU A  75     -10.233  -3.135   9.259  1.00  0.00           C  
ATOM   1147  CD  GLU A  75     -11.507  -2.844  10.002  1.00  0.00           C  
ATOM   1148  OE1 GLU A  75     -12.310  -3.736  10.139  1.00  0.00           O  
ATOM   1149  OE2 GLU A  75     -11.679  -1.728  10.433  1.00  0.00           O  
ATOM   1150  H   GLU A  75     -10.167  -4.969   6.843  1.00  0.00           H  
ATOM   1151  HA  GLU A  75      -7.897  -4.241   8.444  1.00  0.00           H  
ATOM   1152 1HB  GLU A  75     -10.696  -5.207   9.140  1.00  0.00           H  
ATOM   1153 2HB  GLU A  75      -9.513  -4.797  10.374  1.00  0.00           H  
ATOM   1154 1HG  GLU A  75      -9.437  -2.516   9.672  1.00  0.00           H  
ATOM   1155 2HG  GLU A  75     -10.359  -2.866   8.212  1.00  0.00           H  
ATOM   1156  N   ALA A  76      -8.784  -7.383   8.447  1.00  0.00           N  
ATOM   1157  CA  ALA A  76      -8.308  -8.729   8.763  1.00  0.00           C  
ATOM   1158  C   ALA A  76      -6.958  -9.001   8.106  1.00  0.00           C  
ATOM   1159  O   ALA A  76      -6.046  -9.533   8.742  1.00  0.00           O  
ATOM   1160  CB  ALA A  76      -9.332  -9.773   8.321  1.00  0.00           C  
ATOM   1161  H   ALA A  76      -9.652  -7.275   7.941  1.00  0.00           H  
ATOM   1162  HA  ALA A  76      -8.179  -8.797   9.843  1.00  0.00           H  
ATOM   1163 1HB  ALA A  76      -8.963 -10.770   8.563  1.00  0.00           H  
ATOM   1164 2HB  ALA A  76     -10.276  -9.599   8.838  1.00  0.00           H  
ATOM   1165 3HB  ALA A  76      -9.488  -9.696   7.246  1.00  0.00           H  
ATOM   1166  N   LEU A  77      -6.814  -8.594   6.878  1.00  0.00           N  
ATOM   1167  CA  LEU A  77      -5.568  -8.817   6.152  1.00  0.00           C  
ATOM   1168  C   LEU A  77      -4.437  -7.986   6.750  1.00  0.00           C  
ATOM   1169  O   LEU A  77      -3.314  -8.473   6.898  1.00  0.00           O  
ATOM   1170  CB  LEU A  77      -5.741  -8.474   4.671  1.00  0.00           C  
ATOM   1171  CG  LEU A  77      -6.611  -9.429   3.853  1.00  0.00           C  
ATOM   1172  CD1 LEU A  77      -7.033  -8.770   2.542  1.00  0.00           C  
ATOM   1173  CD2 LEU A  77      -5.870 -10.734   3.585  1.00  0.00           C  
ATOM   1174  H   LEU A  77      -7.574  -8.118   6.415  1.00  0.00           H  
ATOM   1175  HA  LEU A  77      -5.302  -9.870   6.238  1.00  0.00           H  
ATOM   1176 1HB  LEU A  77      -6.186  -7.482   4.594  1.00  0.00           H  
ATOM   1177 2HB  LEU A  77      -4.757  -8.447   4.203  1.00  0.00           H  
ATOM   1178  HG  LEU A  77      -7.527  -9.649   4.401  1.00  0.00           H  
ATOM   1179 1HD1 LEU A  77      -7.652  -9.461   1.970  1.00  0.00           H  
ATOM   1180 2HD1 LEU A  77      -7.604  -7.866   2.758  1.00  0.00           H  
ATOM   1181 3HD1 LEU A  77      -6.148  -8.511   1.963  1.00  0.00           H  
ATOM   1182 1HD2 LEU A  77      -6.506 -11.401   3.002  1.00  0.00           H  
ATOM   1183 2HD2 LEU A  77      -4.956 -10.525   3.030  1.00  0.00           H  
ATOM   1184 3HD2 LEU A  77      -5.619 -11.209   4.533  1.00  0.00           H  
ATOM   1185  N   ALA A  78      -4.730  -6.800   7.066  1.00  0.00           N  
ATOM   1186  CA  ALA A  78      -3.716  -5.919   7.638  1.00  0.00           C  
ATOM   1187  C   ALA A  78      -3.246  -6.433   8.996  1.00  0.00           C  
ATOM   1188  O   ALA A  78      -2.065  -6.324   9.333  1.00  0.00           O  
ATOM   1189  CB  ALA A  78      -4.255  -4.502   7.765  1.00  0.00           C  
ATOM   1190  H   ALA A  78      -5.666  -6.448   6.926  1.00  0.00           H  
ATOM   1191  HA  ALA A  78      -2.858  -5.909   6.967  1.00  0.00           H  
ATOM   1192 1HB  ALA A  78      -3.487  -3.858   8.194  1.00  0.00           H  
ATOM   1193 2HB  ALA A  78      -4.533  -4.128   6.780  1.00  0.00           H  
ATOM   1194 3HB  ALA A  78      -5.130  -4.503   8.413  1.00  0.00           H  
ATOM   1195  N   ILE A  79      -4.108  -7.017   9.777  1.00  0.00           N  
ATOM   1196  CA  ILE A  79      -3.771  -7.588  11.078  1.00  0.00           C  
ATOM   1197  C   ILE A  79      -2.828  -8.775  10.893  1.00  0.00           C  
ATOM   1198  O   ILE A  79      -1.810  -8.880  11.581  1.00  0.00           O  
ATOM   1199  CB  ILE A  79      -5.035  -8.035  11.835  1.00  0.00           C  
ATOM   1200  CG1 ILE A  79      -5.860  -6.818  12.262  1.00  0.00           C  
ATOM   1201  CG2 ILE A  79      -4.660  -8.878  13.044  1.00  0.00           C  
ATOM   1202  CD1 ILE A  79      -7.275  -7.154  12.676  1.00  0.00           C  
ATOM   1203  H   ILE A  79      -5.060  -7.069   9.449  1.00  0.00           H  
ATOM   1204  HA  ILE A  79      -3.259  -6.828  11.668  1.00  0.00           H  
ATOM   1205  HB  ILE A  79      -5.666  -8.626  11.173  1.00  0.00           H  
ATOM   1206 1HG1 ILE A  79      -5.369  -6.320  13.097  1.00  0.00           H  
ATOM   1207 2HG1 ILE A  79      -5.908  -6.104  11.439  1.00  0.00           H  
ATOM   1208 1HG2 ILE A  79      -5.565  -9.185  13.568  1.00  0.00           H  
ATOM   1209 2HG2 ILE A  79      -4.114  -9.761  12.716  1.00  0.00           H  
ATOM   1210 3HG2 ILE A  79      -4.033  -8.292  13.716  1.00  0.00           H  
ATOM   1211 1HD1 ILE A  79      -7.796  -6.241  12.964  1.00  0.00           H  
ATOM   1212 2HD1 ILE A  79      -7.797  -7.623  11.841  1.00  0.00           H  
ATOM   1213 3HD1 ILE A  79      -7.252  -7.841  13.522  1.00  0.00           H  
ATOM   1214  N   LEU A  80      -3.173  -9.616   9.928  1.00  0.00           N  
ATOM   1215  CA  LEU A  80      -2.306 -10.762   9.667  1.00  0.00           C  
ATOM   1216  C   LEU A  80      -0.927 -10.304   9.206  1.00  0.00           C  
ATOM   1217  O   LEU A  80       0.092 -10.814   9.679  1.00  0.00           O  
ATOM   1218  CB  LEU A  80      -2.933 -11.673   8.605  1.00  0.00           C  
ATOM   1219  CG  LEU A  80      -4.215 -12.402   9.027  1.00  0.00           C  
ATOM   1220  CD1 LEU A  80      -4.870 -13.028   7.803  1.00  0.00           C  
ATOM   1221  CD2 LEU A  80      -3.879 -13.459  10.068  1.00  0.00           C  
ATOM   1222  H   LEU A  80      -4.007  -9.494   9.372  1.00  0.00           H  
ATOM   1223  HA  LEU A  80      -2.188 -11.324  10.593  1.00  0.00           H  
ATOM   1224 1HB  LEU A  80      -3.167 -11.074   7.727  1.00  0.00           H  
ATOM   1225 2HB  LEU A  80      -2.201 -12.429   8.319  1.00  0.00           H  
ATOM   1226  HG  LEU A  80      -4.919 -11.685   9.451  1.00  0.00           H  
ATOM   1227 1HD1 LEU A  80      -5.781 -13.547   8.103  1.00  0.00           H  
ATOM   1228 2HD1 LEU A  80      -5.118 -12.248   7.084  1.00  0.00           H  
ATOM   1229 3HD1 LEU A  80      -4.183 -13.740   7.347  1.00  0.00           H  
ATOM   1230 1HD2 LEU A  80      -4.790 -13.977  10.369  1.00  0.00           H  
ATOM   1231 2HD2 LEU A  80      -3.177 -14.177   9.645  1.00  0.00           H  
ATOM   1232 3HD2 LEU A  80      -3.429 -12.982  10.939  1.00  0.00           H  
ATOM   1233  N   SER A  81      -0.974  -9.340   8.404  1.00  0.00           N  
ATOM   1234  CA  SER A  81       0.289  -8.793   7.919  1.00  0.00           C  
ATOM   1235  C   SER A  81       1.078  -8.140   9.048  1.00  0.00           C  
ATOM   1236  O   SER A  81       2.274  -8.395   9.206  1.00  0.00           O  
ATOM   1237  CB  SER A  81       0.031  -7.781   6.820  1.00  0.00           C  
ATOM   1238  OG  SER A  81       1.233  -7.255   6.330  1.00  0.00           O  
ATOM   1239  H   SER A  81      -1.841  -8.932   8.085  1.00  0.00           H  
ATOM   1240  HA  SER A  81       0.887  -9.611   7.516  1.00  0.00           H  
ATOM   1241 1HB  SER A  81      -0.518  -8.257   6.008  1.00  0.00           H  
ATOM   1242 2HB  SER A  81      -0.591  -6.975   7.206  1.00  0.00           H  
ATOM   1243  HG  SER A  81       0.988  -6.628   5.645  1.00  0.00           H  
ATOM   1244  N   ALA A  82       0.417  -7.406   9.805  1.00  0.00           N  
ATOM   1245  CA  ALA A  82       1.070  -6.717  10.915  1.00  0.00           C  
ATOM   1246  C   ALA A  82       1.673  -7.714  11.899  1.00  0.00           C  
ATOM   1247  O   ALA A  82       2.782  -7.509  12.399  1.00  0.00           O  
ATOM   1248  CB  ALA A  82       0.081  -5.799  11.628  1.00  0.00           C  
ATOM   1249  H   ALA A  82      -0.574  -7.277   9.660  1.00  0.00           H  
ATOM   1250  HA  ALA A  82       1.881  -6.113  10.508  1.00  0.00           H  
ATOM   1251 1HB  ALA A  82       0.583  -5.294  12.452  1.00  0.00           H  
ATOM   1252 2HB  ALA A  82      -0.299  -5.058  10.925  1.00  0.00           H  
ATOM   1253 3HB  ALA A  82      -0.747  -6.390  12.016  1.00  0.00           H  
ATOM   1254  N   ALA A  83       0.939  -8.769  12.146  1.00  0.00           N  
ATOM   1255  CA  ALA A  83       1.408  -9.783  13.087  1.00  0.00           C  
ATOM   1256  C   ALA A  83       2.747 -10.367  12.643  1.00  0.00           C  
ATOM   1257  O   ALA A  83       3.691 -10.444  13.432  1.00  0.00           O  
ATOM   1258  CB  ALA A  83       0.370 -10.895  13.234  1.00  0.00           C  
ATOM   1259  H   ALA A  83       0.046  -8.895  11.691  1.00  0.00           H  
ATOM   1260  HA  ALA A  83       1.552  -9.305  14.056  1.00  0.00           H  
ATOM   1261 1HB  ALA A  83       0.734 -11.641  13.938  1.00  0.00           H  
ATOM   1262 2HB  ALA A  83      -0.565 -10.472  13.603  1.00  0.00           H  
ATOM   1263 3HB  ALA A  83       0.199 -11.362  12.266  1.00  0.00           H  
ATOM   1264  N   ALA A  84       2.853 -10.757  11.434  1.00  0.00           N  
ATOM   1265  CA  ALA A  84       4.073 -11.353  10.893  1.00  0.00           C  
ATOM   1266  C   ALA A  84       5.210 -10.335  10.856  1.00  0.00           C  
ATOM   1267  O   ALA A  84       6.305 -10.599  11.360  1.00  0.00           O  
ATOM   1268  CB  ALA A  84       3.818 -11.913   9.496  1.00  0.00           C  
ATOM   1269  H   ALA A  84       2.051 -10.645  10.829  1.00  0.00           H  
ATOM   1270  HA  ALA A  84       4.372 -12.168  11.552  1.00  0.00           H  
ATOM   1271 1HB  ALA A  84       4.737 -12.354   9.107  1.00  0.00           H  
ATOM   1272 2HB  ALA A  84       3.042 -12.678   9.547  1.00  0.00           H  
ATOM   1273 3HB  ALA A  84       3.493 -11.111   8.836  1.00  0.00           H  
ATOM   1274  N   GLN A  85       4.966  -9.192  10.421  1.00  0.00           N  
ATOM   1275  CA  GLN A  85       6.016  -8.198  10.229  1.00  0.00           C  
ATOM   1276  C   GLN A  85       6.495  -7.638  11.565  1.00  0.00           C  
ATOM   1277  O   GLN A  85       7.674  -7.313  11.722  1.00  0.00           O  
ATOM   1278  CB  GLN A  85       5.519  -7.061   9.332  1.00  0.00           C  
ATOM   1279  CG  GLN A  85       5.271  -7.468   7.890  1.00  0.00           C  
ATOM   1280  CD  GLN A  85       6.556  -7.786   7.149  1.00  0.00           C  
ATOM   1281  OE1 GLN A  85       7.488  -6.978   7.119  1.00  0.00           O  
ATOM   1282  NE2 GLN A  85       6.613  -8.968   6.546  1.00  0.00           N  
ATOM   1283  H   GLN A  85       4.011  -8.950  10.195  1.00  0.00           H  
ATOM   1284  HA  GLN A  85       6.865  -8.681   9.745  1.00  0.00           H  
ATOM   1285 1HB  GLN A  85       4.588  -6.661   9.733  1.00  0.00           H  
ATOM   1286 2HB  GLN A  85       6.249  -6.251   9.333  1.00  0.00           H  
ATOM   1287 1HG  GLN A  85       4.640  -8.357   7.877  1.00  0.00           H  
ATOM   1288 2HG  GLN A  85       4.772  -6.648   7.372  1.00  0.00           H  
ATOM   1289 1HE2 GLN A  85       7.436  -9.233   6.041  1.00  0.00           H  
ATOM   1290 2HE2 GLN A  85       5.834  -9.593   6.595  1.00  0.00           H  
ATOM   1291  N   LEU A  86       5.602  -7.547  12.488  1.00  0.00           N  
ATOM   1292  CA  LEU A  86       5.931  -6.958  13.782  1.00  0.00           C  
ATOM   1293  C   LEU A  86       6.660  -7.963  14.667  1.00  0.00           C  
ATOM   1294  O   LEU A  86       7.255  -7.589  15.679  1.00  0.00           O  
ATOM   1295  CB  LEU A  86       4.658  -6.473  14.486  1.00  0.00           C  
ATOM   1296  CG  LEU A  86       4.876  -5.579  15.713  1.00  0.00           C  
ATOM   1297  CD1 LEU A  86       5.557  -4.286  15.285  1.00  0.00           C  
ATOM   1298  CD2 LEU A  86       3.538  -5.296  16.379  1.00  0.00           C  
ATOM   1299  H   LEU A  86       4.663  -7.884  12.325  1.00  0.00           H  
ATOM   1300  HA  LEU A  86       6.591  -6.107  13.616  1.00  0.00           H  
ATOM   1301 1HB  LEU A  86       4.057  -5.914  13.771  1.00  0.00           H  
ATOM   1302 2HB  LEU A  86       4.086  -7.343  14.808  1.00  0.00           H  
ATOM   1303  HG  LEU A  86       5.534  -6.084  16.420  1.00  0.00           H  
ATOM   1304 1HD1 LEU A  86       5.712  -3.650  16.156  1.00  0.00           H  
ATOM   1305 2HD1 LEU A  86       6.520  -4.516  14.829  1.00  0.00           H  
ATOM   1306 3HD1 LEU A  86       4.928  -3.765  14.564  1.00  0.00           H  
ATOM   1307 1HD2 LEU A  86       3.692  -4.661  17.252  1.00  0.00           H  
ATOM   1308 2HD2 LEU A  86       2.879  -4.789  15.674  1.00  0.00           H  
ATOM   1309 3HD2 LEU A  86       3.082  -6.236  16.691  1.00  0.00           H  
ATOM   1310  N   GLY A  87       6.666  -9.262  14.175  1.00  0.00           N  
ATOM   1311  CA  GLY A  87       7.279 -10.302  14.987  1.00  0.00           C  
ATOM   1312  C   GLY A  87       6.414 -10.729  16.160  1.00  0.00           C  
ATOM   1313  O   GLY A  87       6.921 -10.964  17.258  1.00  0.00           O  
ATOM   1314  H   GLY A  87       6.264  -9.509  13.281  1.00  0.00           H  
ATOM   1315 1HA  GLY A  87       7.483 -11.175  14.368  1.00  0.00           H  
ATOM   1316 2HA  GLY A  87       8.235  -9.947  15.370  1.00  0.00           H  
ATOM   1317  N   THR A  88       5.057 -10.659  15.998  1.00  0.00           N  
ATOM   1318  CA  THR A  88       4.109 -10.997  17.053  1.00  0.00           C  
ATOM   1319  C   THR A  88       3.101 -12.029  16.561  1.00  0.00           C  
ATOM   1320  O   THR A  88       3.160 -12.467  15.410  1.00  0.00           O  
ATOM   1321  CB  THR A  88       3.368  -9.745  17.559  1.00  0.00           C  
ATOM   1322  OG1 THR A  88       2.472  -9.274  16.544  1.00  0.00           O  
ATOM   1323  CG2 THR A  88       4.358  -8.644  17.907  1.00  0.00           C  
ATOM   1324  H   THR A  88       4.707 -10.356  15.100  1.00  0.00           H  
ATOM   1325  HA  THR A  88       4.661 -11.427  17.889  1.00  0.00           H  
ATOM   1326  HB  THR A  88       2.789  -9.999  18.447  1.00  0.00           H  
ATOM   1327  HG1 THR A  88       1.671  -9.804  16.555  1.00  0.00           H  
ATOM   1328 1HG2 THR A  88       3.816  -7.768  18.263  1.00  0.00           H  
ATOM   1329 2HG2 THR A  88       5.033  -8.995  18.687  1.00  0.00           H  
ATOM   1330 3HG2 THR A  88       4.933  -8.379  17.021  1.00  0.00           H  
ATOM   1331  N   THR A  89       2.216 -12.467  17.444  1.00  0.00           N  
ATOM   1332  CA  THR A  89       1.133 -13.357  17.045  1.00  0.00           C  
ATOM   1333  C   THR A  89      -0.038 -12.562  16.476  1.00  0.00           C  
ATOM   1334  O   THR A  89      -0.044 -11.330  16.530  1.00  0.00           O  
ATOM   1335  CB  THR A  89       0.651 -14.216  18.230  1.00  0.00           C  
ATOM   1336  OG1 THR A  89      -0.003 -13.380  19.194  1.00  0.00           O  
ATOM   1337  CG2 THR A  89       1.825 -14.922  18.889  1.00  0.00           C  
ATOM   1338  H   THR A  89       2.290 -12.185  18.412  1.00  0.00           H  
ATOM   1339  HA  THR A  89       1.503 -14.027  16.269  1.00  0.00           H  
ATOM   1340  HB  THR A  89      -0.061 -14.960  17.874  1.00  0.00           H  
ATOM   1341  HG1 THR A  89      -0.468 -13.929  19.829  1.00  0.00           H  
ATOM   1342 1HG2 THR A  89       1.466 -15.523  19.724  1.00  0.00           H  
ATOM   1343 2HG2 THR A  89       2.317 -15.567  18.162  1.00  0.00           H  
ATOM   1344 3HG2 THR A  89       2.535 -14.181  19.256  1.00  0.00           H  
ATOM   1345  N   VAL A  90      -1.041 -13.248  15.866  1.00  0.00           N  
ATOM   1346  CA  VAL A  90      -2.240 -12.632  15.309  1.00  0.00           C  
ATOM   1347  C   VAL A  90      -3.073 -12.013  16.431  1.00  0.00           C  
ATOM   1348  O   VAL A  90      -3.517 -10.867  16.322  1.00  0.00           O  
ATOM   1349  CB  VAL A  90      -3.083 -13.672  14.549  1.00  0.00           C  
ATOM   1350  CG1 VAL A  90      -4.407 -13.065  14.108  1.00  0.00           C  
ATOM   1351  CG2 VAL A  90      -2.304 -14.195  13.352  1.00  0.00           C  
ATOM   1352  H   VAL A  90      -0.930 -14.251  15.806  1.00  0.00           H  
ATOM   1353  HA  VAL A  90      -1.935 -11.839  14.625  1.00  0.00           H  
ATOM   1354  HB  VAL A  90      -3.316 -14.498  15.221  1.00  0.00           H  
ATOM   1355 1HG1 VAL A  90      -4.990 -13.814  13.572  1.00  0.00           H  
ATOM   1356 2HG1 VAL A  90      -4.964 -12.731  14.983  1.00  0.00           H  
ATOM   1357 3HG1 VAL A  90      -4.218 -12.216  13.451  1.00  0.00           H  
ATOM   1358 1HG2 VAL A  90      -2.906 -14.931  12.819  1.00  0.00           H  
ATOM   1359 2HG2 VAL A  90      -2.066 -13.367  12.683  1.00  0.00           H  
ATOM   1360 3HG2 VAL A  90      -1.380 -14.662  13.694  1.00  0.00           H  
ATOM   1361  N   GLU A  91      -3.173 -12.710  17.504  1.00  0.00           N  
ATOM   1362  CA  GLU A  91      -3.946 -12.233  18.647  1.00  0.00           C  
ATOM   1363  C   GLU A  91      -3.336 -10.964  19.236  1.00  0.00           C  
ATOM   1364  O   GLU A  91      -4.059 -10.033  19.598  1.00  0.00           O  
ATOM   1365  CB  GLU A  91      -4.030 -13.317  19.724  1.00  0.00           C  
ATOM   1366  CG  GLU A  91      -4.782 -14.570  19.297  1.00  0.00           C  
ATOM   1367  CD  GLU A  91      -3.957 -15.481  18.432  1.00  0.00           C  
ATOM   1368  OE1 GLU A  91      -2.794 -15.210  18.255  1.00  0.00           O  
ATOM   1369  OE2 GLU A  91      -4.491 -16.451  17.946  1.00  0.00           O  
ATOM   1370  H   GLU A  91      -2.711 -13.606  17.562  1.00  0.00           H  
ATOM   1371  HA  GLU A  91      -4.953 -11.991  18.307  1.00  0.00           H  
ATOM   1372 1HB  GLU A  91      -3.024 -13.615  20.019  1.00  0.00           H  
ATOM   1373 2HB  GLU A  91      -4.525 -12.915  20.608  1.00  0.00           H  
ATOM   1374 1HG  GLU A  91      -5.092 -15.116  20.188  1.00  0.00           H  
ATOM   1375 2HG  GLU A  91      -5.680 -14.275  18.755  1.00  0.00           H  
ATOM   1376  N   GLU A  92      -2.015 -10.963  19.290  1.00  0.00           N  
ATOM   1377  CA  GLU A  92      -1.328  -9.770  19.775  1.00  0.00           C  
ATOM   1378  C   GLU A  92      -1.528  -8.594  18.824  1.00  0.00           C  
ATOM   1379  O   GLU A  92      -1.728  -7.460  19.262  1.00  0.00           O  
ATOM   1380  CB  GLU A  92       0.166 -10.049  19.950  1.00  0.00           C  
ATOM   1381  CG  GLU A  92       0.958  -8.889  20.535  1.00  0.00           C  
ATOM   1382  CD  GLU A  92       2.399  -9.234  20.793  1.00  0.00           C  
ATOM   1383  OE1 GLU A  92       2.678 -10.381  21.050  1.00  0.00           O  
ATOM   1384  OE2 GLU A  92       3.221  -8.351  20.734  1.00  0.00           O  
ATOM   1385  H   GLU A  92      -1.469 -11.764  19.006  1.00  0.00           H  
ATOM   1386  HA  GLU A  92      -1.754  -9.494  20.741  1.00  0.00           H  
ATOM   1387 1HB  GLU A  92       0.302 -10.910  20.604  1.00  0.00           H  
ATOM   1388 2HB  GLU A  92       0.605 -10.300  18.984  1.00  0.00           H  
ATOM   1389 1HG  GLU A  92       0.917  -8.048  19.843  1.00  0.00           H  
ATOM   1390 2HG  GLU A  92       0.491  -8.578  21.469  1.00  0.00           H  
ATOM   1391  N   ALA A  93      -1.487  -8.862  17.561  1.00  0.00           N  
ATOM   1392  CA  ALA A  93      -1.719  -7.816  16.568  1.00  0.00           C  
ATOM   1393  C   ALA A  93      -3.126  -7.240  16.701  1.00  0.00           C  
ATOM   1394  O   ALA A  93      -3.327  -6.035  16.532  1.00  0.00           O  
ATOM   1395  CB  ALA A  93      -1.502  -8.363  15.159  1.00  0.00           C  
ATOM   1396  H   ALA A  93      -1.294  -9.803  17.249  1.00  0.00           H  
ATOM   1397  HA  ALA A  93      -1.004  -7.014  16.749  1.00  0.00           H  
ATOM   1398 1HB  ALA A  93      -1.678  -7.572  14.430  1.00  0.00           H  
ATOM   1399 2HB  ALA A  93      -0.477  -8.723  15.063  1.00  0.00           H  
ATOM   1400 3HB  ALA A  93      -2.193  -9.185  14.977  1.00  0.00           H  
ATOM   1401  N   VAL A  94      -4.109  -8.059  17.019  1.00  0.00           N  
ATOM   1402  CA  VAL A  94      -5.486  -7.620  17.222  1.00  0.00           C  
ATOM   1403  C   VAL A  94      -5.560  -6.704  18.443  1.00  0.00           C  
ATOM   1404  O   VAL A  94      -6.131  -5.613  18.374  1.00  0.00           O  
ATOM   1405  CB  VAL A  94      -6.419  -8.830  17.421  1.00  0.00           C  
ATOM   1406  CG1 VAL A  94      -7.797  -8.371  17.873  1.00  0.00           C  
ATOM   1407  CG2 VAL A  94      -6.512  -9.629  16.130  1.00  0.00           C  
ATOM   1408  H   VAL A  94      -3.885  -9.039  17.126  1.00  0.00           H  
ATOM   1409  HA  VAL A  94      -5.802  -7.058  16.343  1.00  0.00           H  
ATOM   1410  HB  VAL A  94      -6.015  -9.462  18.212  1.00  0.00           H  
ATOM   1411 1HG1 VAL A  94      -8.443  -9.239  18.009  1.00  0.00           H  
ATOM   1412 2HG1 VAL A  94      -7.710  -7.833  18.816  1.00  0.00           H  
ATOM   1413 3HG1 VAL A  94      -8.227  -7.714  17.117  1.00  0.00           H  
ATOM   1414 1HG2 VAL A  94      -7.173 -10.483  16.278  1.00  0.00           H  
ATOM   1415 2HG2 VAL A  94      -6.911  -8.995  15.338  1.00  0.00           H  
ATOM   1416 3HG2 VAL A  94      -5.520  -9.982  15.848  1.00  0.00           H  
ATOM   1417  N   ASN A  95      -4.957  -7.169  19.504  1.00  0.00           N  
ATOM   1418  CA  ASN A  95      -5.002  -6.389  20.736  1.00  0.00           C  
ATOM   1419  C   ASN A  95      -4.272  -5.057  20.583  1.00  0.00           C  
ATOM   1420  O   ASN A  95      -4.777  -4.015  21.003  1.00  0.00           O  
ATOM   1421  CB  ASN A  95      -4.420  -7.185  21.890  1.00  0.00           C  
ATOM   1422  CG  ASN A  95      -5.326  -8.299  22.337  1.00  0.00           C  
ATOM   1423  OD1 ASN A  95      -6.533  -8.279  22.072  1.00  0.00           O  
ATOM   1424  ND2 ASN A  95      -4.766  -9.272  23.009  1.00  0.00           N  
ATOM   1425  H   ASN A  95      -4.461  -8.049  19.496  1.00  0.00           H  
ATOM   1426  HA  ASN A  95      -6.044  -6.163  20.965  1.00  0.00           H  
ATOM   1427 1HB  ASN A  95      -3.461  -7.609  21.593  1.00  0.00           H  
ATOM   1428 2HB  ASN A  95      -4.237  -6.521  22.735  1.00  0.00           H  
ATOM   1429 1HD2 ASN A  95      -5.319 -10.041  23.332  1.00  0.00           H  
ATOM   1430 2HD2 ASN A  95      -3.785  -9.248  23.201  1.00  0.00           H  
ATOM   1431  N   ARG A  96      -3.187  -5.147  19.925  1.00  0.00           N  
ATOM   1432  CA  ARG A  96      -2.424  -3.921  19.716  1.00  0.00           C  
ATOM   1433  C   ARG A  96      -3.179  -2.952  18.813  1.00  0.00           C  
ATOM   1434  O   ARG A  96      -3.223  -1.750  19.081  1.00  0.00           O  
ATOM   1435  CB  ARG A  96      -1.068  -4.232  19.101  1.00  0.00           C  
ATOM   1436  CG  ARG A  96      -0.059  -4.850  20.055  1.00  0.00           C  
ATOM   1437  CD  ARG A  96       1.281  -4.984  19.428  1.00  0.00           C  
ATOM   1438  NE  ARG A  96       2.229  -5.645  20.310  1.00  0.00           N  
ATOM   1439  CZ  ARG A  96       2.939  -5.026  21.273  1.00  0.00           C  
ATOM   1440  NH1 ARG A  96       2.797  -3.733  21.466  1.00  0.00           N  
ATOM   1441  NH2 ARG A  96       3.778  -5.717  22.024  1.00  0.00           N  
ATOM   1442  H   ARG A  96      -2.837  -6.015  19.545  1.00  0.00           H  
ATOM   1443  HA  ARG A  96      -2.276  -3.438  20.682  1.00  0.00           H  
ATOM   1444 1HB  ARG A  96      -1.196  -4.920  18.266  1.00  0.00           H  
ATOM   1445 2HB  ARG A  96      -0.629  -3.316  18.705  1.00  0.00           H  
ATOM   1446 1HG  ARG A  96       0.038  -4.221  20.940  1.00  0.00           H  
ATOM   1447 2HG  ARG A  96      -0.399  -5.843  20.352  1.00  0.00           H  
ATOM   1448 1HD  ARG A  96       1.198  -5.571  18.514  1.00  0.00           H  
ATOM   1449 2HD  ARG A  96       1.671  -3.995  19.189  1.00  0.00           H  
ATOM   1450  HE  ARG A  96       2.366  -6.640  20.192  1.00  0.00           H  
ATOM   1451 1HH1 ARG A  96       2.156  -3.204  20.891  1.00  0.00           H  
ATOM   1452 2HH1 ARG A  96       3.329  -3.269  22.187  1.00  0.00           H  
ATOM   1453 1HH2 ARG A  96       3.887  -6.711  21.876  1.00  0.00           H  
ATOM   1454 2HH2 ARG A  96       4.310  -5.253  22.745  1.00  0.00           H  
ATOM   1455  N   ALA A  97      -3.773  -3.499  17.745  1.00  0.00           N  
ATOM   1456  CA  ALA A  97      -4.520  -2.654  16.816  1.00  0.00           C  
ATOM   1457  C   ALA A  97      -5.725  -2.018  17.501  1.00  0.00           C  
ATOM   1458  O   ALA A  97      -6.049  -0.855  17.250  1.00  0.00           O  
ATOM   1459  CB  ALA A  97      -4.968  -3.465  15.603  1.00  0.00           C  
ATOM   1460  H   ALA A  97      -3.714  -4.492  17.568  1.00  0.00           H  
ATOM   1461  HA  ALA A  97      -3.860  -1.854  16.481  1.00  0.00           H  
ATOM   1462 1HB  ALA A  97      -5.523  -2.822  14.920  1.00  0.00           H  
ATOM   1463 2HB  ALA A  97      -4.093  -3.868  15.092  1.00  0.00           H  
ATOM   1464 3HB  ALA A  97      -5.606  -4.284  15.930  1.00  0.00           H  
ATOM   1465  N   LEU A  98      -6.379  -2.734  18.382  1.00  0.00           N  
ATOM   1466  CA  LEU A  98      -7.534  -2.212  19.101  1.00  0.00           C  
ATOM   1467  C   LEU A  98      -7.125  -1.083  20.044  1.00  0.00           C  
ATOM   1468  O   LEU A  98      -7.849  -0.097  20.188  1.00  0.00           O  
ATOM   1469  CB  LEU A  98      -8.216  -3.332  19.897  1.00  0.00           C  
ATOM   1470  CG  LEU A  98      -8.963  -4.380  19.061  1.00  0.00           C  
ATOM   1471  CD1 LEU A  98      -9.289  -5.585  19.934  1.00  0.00           C  
ATOM   1472  CD2 LEU A  98     -10.228  -3.764  18.486  1.00  0.00           C  
ATOM   1473  H   LEU A  98      -6.070  -3.678  18.566  1.00  0.00           H  
ATOM   1474  HA  LEU A  98      -8.242  -1.812  18.376  1.00  0.00           H  
ATOM   1475 1HB  LEU A  98      -7.459  -3.852  20.482  1.00  0.00           H  
ATOM   1476 2HB  LEU A  98      -8.933  -2.884  20.584  1.00  0.00           H  
ATOM   1477  HG  LEU A  98      -8.322  -4.722  18.248  1.00  0.00           H  
ATOM   1478 1HD1 LEU A  98      -9.820  -6.331  19.341  1.00  0.00           H  
ATOM   1479 2HD1 LEU A  98      -8.366  -6.018  20.317  1.00  0.00           H  
ATOM   1480 3HD1 LEU A  98      -9.917  -5.272  20.767  1.00  0.00           H  
ATOM   1481 1HD2 LEU A  98     -10.758  -4.508  17.892  1.00  0.00           H  
ATOM   1482 2HD2 LEU A  98     -10.870  -3.423  19.298  1.00  0.00           H  
ATOM   1483 3HD2 LEU A  98      -9.963  -2.916  17.852  1.00  0.00           H  
ATOM   1484  N   ASN A  99      -5.982  -1.322  20.629  1.00  0.00           N  
ATOM   1485  CA  ASN A  99      -5.508  -0.292  21.550  1.00  0.00           C  
ATOM   1486  C   ASN A  99      -5.181   1.006  20.818  1.00  0.00           C  
ATOM   1487  O   ASN A  99      -5.505   2.094  21.297  1.00  0.00           O  
ATOM   1488  CB  ASN A  99      -4.301  -0.788  22.323  1.00  0.00           C  
ATOM   1489  CG  ASN A  99      -4.661  -1.810  23.365  1.00  0.00           C  
ATOM   1490  OD1 ASN A  99      -5.818  -1.899  23.792  1.00  0.00           O  
ATOM   1491  ND2 ASN A  99      -3.692  -2.584  23.783  1.00  0.00           N  
ATOM   1492  H   ASN A  99      -5.422  -2.150  20.488  1.00  0.00           H  
ATOM   1493  HA  ASN A  99      -6.306  -0.071  22.261  1.00  0.00           H  
ATOM   1494 1HB  ASN A  99      -3.582  -1.229  21.632  1.00  0.00           H  
ATOM   1495 2HB  ASN A  99      -3.811   0.055  22.812  1.00  0.00           H  
ATOM   1496 1HD2 ASN A  99      -3.873  -3.282  24.476  1.00  0.00           H  
ATOM   1497 2HD2 ASN A  99      -2.771  -2.477  23.411  1.00  0.00           H  
ATOM   1498  N   LEU A 100      -4.582   0.818  19.719  1.00  0.00           N  
ATOM   1499  CA  LEU A 100      -4.282   1.981  18.892  1.00  0.00           C  
ATOM   1500  C   LEU A 100      -5.562   2.595  18.333  1.00  0.00           C  
ATOM   1501  O   LEU A 100      -5.675   3.818  18.229  1.00  0.00           O  
ATOM   1502  CB  LEU A 100      -3.349   1.590  17.740  1.00  0.00           C  
ATOM   1503  CG  LEU A 100      -1.915   1.221  18.143  1.00  0.00           C  
ATOM   1504  CD1 LEU A 100      -1.205   0.574  16.961  1.00  0.00           C  
ATOM   1505  CD2 LEU A 100      -1.179   2.470  18.605  1.00  0.00           C  
ATOM   1506  H   LEU A 100      -4.306  -0.099  19.397  1.00  0.00           H  
ATOM   1507  HA  LEU A 100      -3.789   2.729  19.511  1.00  0.00           H  
ATOM   1508 1HB  LEU A 100      -3.777   0.734  17.220  1.00  0.00           H  
ATOM   1509 2HB  LEU A 100      -3.292   2.423  17.039  1.00  0.00           H  
ATOM   1510  HG  LEU A 100      -1.941   0.493  18.955  1.00  0.00           H  
ATOM   1511 1HD1 LEU A 100      -0.187   0.311  17.247  1.00  0.00           H  
ATOM   1512 2HD1 LEU A 100      -1.741  -0.328  16.664  1.00  0.00           H  
ATOM   1513 3HD1 LEU A 100      -1.179   1.272  16.126  1.00  0.00           H  
ATOM   1514 1HD2 LEU A 100      -0.161   2.208  18.892  1.00  0.00           H  
ATOM   1515 2HD2 LEU A 100      -1.152   3.197  17.793  1.00  0.00           H  
ATOM   1516 3HD2 LEU A 100      -1.698   2.901  19.461  1.00  0.00           H  
ATOM   1517  N   LYS A 101      -6.493   1.729  17.929  1.00  0.00           N  
ATOM   1518  CA  LYS A 101      -7.759   2.195  17.365  1.00  0.00           C  
ATOM   1519  C   LYS A 101      -8.401   3.253  18.256  1.00  0.00           C  
ATOM   1520  O   LYS A 101      -8.719   4.351  17.794  1.00  0.00           O  
ATOM   1521  CB  LYS A 101      -8.721   1.024  17.162  1.00  0.00           C  
ATOM   1522  CG  LYS A 101     -10.053   1.405  16.532  1.00  0.00           C  
ATOM   1523  CD  LYS A 101     -11.010   0.222  16.501  1.00  0.00           C  
ATOM   1524  CE  LYS A 101     -12.375   0.627  15.968  1.00  0.00           C  
ATOM   1525  NZ  LYS A 101     -13.357  -0.489  16.046  1.00  0.00           N  
ATOM   1526  H   LYS A 101      -6.328   0.736  18.013  1.00  0.00           H  
ATOM   1527  HA  LYS A 101      -7.557   2.651  16.394  1.00  0.00           H  
ATOM   1528 1HB  LYS A 101      -8.252   0.273  16.525  1.00  0.00           H  
ATOM   1529 2HB  LYS A 101      -8.928   0.552  18.124  1.00  0.00           H  
ATOM   1530 1HG  LYS A 101     -10.508   2.215  17.103  1.00  0.00           H  
ATOM   1531 2HG  LYS A 101      -9.886   1.753  15.512  1.00  0.00           H  
ATOM   1532 1HD  LYS A 101     -10.597  -0.563  15.865  1.00  0.00           H  
ATOM   1533 2HD  LYS A 101     -11.127  -0.177  17.509  1.00  0.00           H  
ATOM   1534 1HE  LYS A 101     -12.756   1.469  16.544  1.00  0.00           H  
ATOM   1535 2HE  LYS A 101     -12.282   0.939  14.928  1.00  0.00           H  
ATOM   1536 1HZ  LYS A 101     -14.247  -0.181  15.683  1.00  0.00           H  
ATOM   1537 2HZ  LYS A 101     -13.023  -1.271  15.499  1.00  0.00           H  
ATOM   1538 3HZ  LYS A 101     -13.467  -0.775  17.008  1.00  0.00           H  
ATOM   1539  N   THR A 102      -8.528   2.948  19.552  1.00  0.00           N  
ATOM   1540  CA  THR A 102      -9.146   3.849  20.519  1.00  0.00           C  
ATOM   1541  C   THR A 102      -8.272   5.079  20.745  1.00  0.00           C  
ATOM   1542  O   THR A 102      -8.739   6.213  20.612  1.00  0.00           O  
ATOM   1543  CB  THR A 102      -9.401   3.137  21.861  1.00  0.00           C  
ATOM   1544  OG1 THR A 102     -10.298   2.037  21.658  1.00  0.00           O  
ATOM   1545  CG2 THR A 102     -10.006   4.101  22.869  1.00  0.00           C  
ATOM   1546  H   THR A 102      -8.180   2.053  19.865  1.00  0.00           H  
ATOM   1547  HA  THR A 102     -10.106   4.177  20.121  1.00  0.00           H  
ATOM   1548  HB  THR A 102      -8.459   2.753  22.253  1.00  0.00           H  
ATOM   1549  HG1 THR A 102      -9.908   1.418  21.037  1.00  0.00           H  
ATOM   1550 1HG2 THR A 102     -10.179   3.581  23.811  1.00  0.00           H  
ATOM   1551 2HG2 THR A 102      -9.321   4.933  23.034  1.00  0.00           H  
ATOM   1552 3HG2 THR A 102     -10.952   4.481  22.487  1.00  0.00           H  
ATOM   1553  N   LYS A 103      -7.045   4.909  21.000  1.00  0.00           N  
ATOM   1554  CA  LYS A 103      -6.163   5.981  21.453  1.00  0.00           C  
ATOM   1555  C   LYS A 103      -6.002   7.051  20.376  1.00  0.00           C  
ATOM   1556  O   LYS A 103      -5.992   8.246  20.677  1.00  0.00           O  
ATOM   1557  CB  LYS A 103      -4.795   5.420  21.847  1.00  0.00           C  
ATOM   1558  CG  LYS A 103      -4.791   4.628  23.147  1.00  0.00           C  
ATOM   1559  CD  LYS A 103      -3.404   4.090  23.462  1.00  0.00           C  
ATOM   1560  CE  LYS A 103      -3.397   3.302  24.764  1.00  0.00           C  
ATOM   1561  NZ  LYS A 103      -2.039   2.795  25.101  1.00  0.00           N  
ATOM   1562  H   LYS A 103      -6.669   3.980  20.881  1.00  0.00           H  
ATOM   1563  HA  LYS A 103      -6.610   6.451  22.329  1.00  0.00           H  
ATOM   1564 1HB  LYS A 103      -4.428   4.767  21.055  1.00  0.00           H  
ATOM   1565 2HB  LYS A 103      -4.083   6.239  21.952  1.00  0.00           H  
ATOM   1566 1HG  LYS A 103      -5.118   5.269  23.965  1.00  0.00           H  
ATOM   1567 2HG  LYS A 103      -5.486   3.792  23.065  1.00  0.00           H  
ATOM   1568 1HD  LYS A 103      -3.073   3.439  22.651  1.00  0.00           H  
ATOM   1569 2HD  LYS A 103      -2.702   4.920  23.547  1.00  0.00           H  
ATOM   1570 1HE  LYS A 103      -3.746   3.938  25.575  1.00  0.00           H  
ATOM   1571 2HE  LYS A 103      -4.076   2.454  24.679  1.00  0.00           H  
ATOM   1572 1HZ  LYS A 103      -2.077   2.280  25.969  1.00  0.00           H  
ATOM   1573 2HZ  LYS A 103      -1.712   2.189  24.362  1.00  0.00           H  
ATOM   1574 3HZ  LYS A 103      -1.405   3.575  25.201  1.00  0.00           H  
ATOM   1575  N   LEU A 104      -5.951   6.525  19.134  1.00  0.00           N  
ATOM   1576  CA  LEU A 104      -5.618   7.472  18.077  1.00  0.00           C  
ATOM   1577  C   LEU A 104      -6.882   8.075  17.469  1.00  0.00           C  
ATOM   1578  O   LEU A 104      -6.804   8.998  16.657  1.00  0.00           O  
ATOM   1579  CB  LEU A 104      -4.793   6.780  16.984  1.00  0.00           C  
ATOM   1580  CG  LEU A 104      -3.433   6.227  17.428  1.00  0.00           C  
ATOM   1581  CD1 LEU A 104      -2.781   5.489  16.266  1.00  0.00           C  
ATOM   1582  CD2 LEU A 104      -2.553   7.371  17.911  1.00  0.00           C  
ATOM   1583  H   LEU A 104      -6.122   5.559  18.892  1.00  0.00           H  
ATOM   1584  HA  LEU A 104      -5.027   8.279  18.511  1.00  0.00           H  
ATOM   1585 1HB  LEU A 104      -5.374   5.950  16.585  1.00  0.00           H  
ATOM   1586 2HB  LEU A 104      -4.615   7.493  16.179  1.00  0.00           H  
ATOM   1587  HG  LEU A 104      -3.577   5.512  18.238  1.00  0.00           H  
ATOM   1588 1HD1 LEU A 104      -1.814   5.096  16.581  1.00  0.00           H  
ATOM   1589 2HD1 LEU A 104      -3.422   4.665  15.953  1.00  0.00           H  
ATOM   1590 3HD1 LEU A 104      -2.639   6.176  15.432  1.00  0.00           H  
ATOM   1591 1HD2 LEU A 104      -1.586   6.978  18.227  1.00  0.00           H  
ATOM   1592 2HD2 LEU A 104      -2.407   8.085  17.101  1.00  0.00           H  
ATOM   1593 3HD2 LEU A 104      -3.035   7.869  18.753  1.00  0.00           H  
ATOM   1594  N   GLY A 105      -8.058   7.618  17.922  1.00  0.00           N  
ATOM   1595  CA  GLY A 105      -9.323   8.041  17.343  1.00  0.00           C  
ATOM   1596  C   GLY A 105      -9.501   7.591  15.906  1.00  0.00           C  
ATOM   1597  O   GLY A 105      -9.898   8.382  15.047  1.00  0.00           O  
ATOM   1598  H   GLY A 105      -8.063   6.960  18.688  1.00  0.00           H  
ATOM   1599 1HA  GLY A 105     -10.146   7.645  17.938  1.00  0.00           H  
ATOM   1600 2HA  GLY A 105      -9.395   9.127  17.380  1.00  0.00           H  
ATOM   1601  N   VAL A 106      -9.045   6.362  15.552  1.00  0.00           N  
ATOM   1602  CA  VAL A 106      -9.044   5.933  14.158  1.00  0.00           C  
ATOM   1603  C   VAL A 106      -9.730   4.576  14.034  1.00  0.00           C  
ATOM   1604  O   VAL A 106     -10.176   4.005  15.032  1.00  0.00           O  
ATOM   1605  CB  VAL A 106      -7.603   5.838  13.620  1.00  0.00           C  
ATOM   1606  CG1 VAL A 106      -6.928   7.201  13.664  1.00  0.00           C  
ATOM   1607  CG2 VAL A 106      -6.815   4.819  14.428  1.00  0.00           C  
ATOM   1608  H   VAL A 106      -8.701   5.731  16.262  1.00  0.00           H  
ATOM   1609  HA  VAL A 106      -9.605   6.660  13.572  1.00  0.00           H  
ATOM   1610  HB  VAL A 106      -7.635   5.529  12.576  1.00  0.00           H  
ATOM   1611 1HG1 VAL A 106      -5.911   7.115  13.281  1.00  0.00           H  
ATOM   1612 2HG1 VAL A 106      -7.489   7.905  13.051  1.00  0.00           H  
ATOM   1613 3HG1 VAL A 106      -6.897   7.559  14.693  1.00  0.00           H  
ATOM   1614 1HG2 VAL A 106      -5.798   4.756  14.042  1.00  0.00           H  
ATOM   1615 2HG2 VAL A 106      -6.788   5.125  15.474  1.00  0.00           H  
ATOM   1616 3HG2 VAL A 106      -7.294   3.843  14.349  1.00  0.00           H  
ATOM   1617  N   ASP A 107      -9.816   4.114  12.741  1.00  0.00           N  
ATOM   1618  CA  ASP A 107     -10.350   2.768  12.558  1.00  0.00           C  
ATOM   1619  C   ASP A 107      -9.261   1.716  12.745  1.00  0.00           C  
ATOM   1620  O   ASP A 107      -8.119   2.045  13.076  1.00  0.00           O  
ATOM   1621  CB  ASP A 107     -10.978   2.624  11.170  1.00  0.00           C  
ATOM   1622  CG  ASP A 107      -9.972   2.810  10.043  1.00  0.00           C  
ATOM   1623  OD1 ASP A 107      -8.795   2.741  10.306  1.00  0.00           O  
ATOM   1624  OD2 ASP A 107     -10.390   3.017   8.929  1.00  0.00           O  
ATOM   1625  H   ASP A 107      -9.534   4.645  11.930  1.00  0.00           H  
ATOM   1626  HA  ASP A 107     -11.118   2.595  13.314  1.00  0.00           H  
ATOM   1627 1HB  ASP A 107     -11.430   1.636  11.076  1.00  0.00           H  
ATOM   1628 2HB  ASP A 107     -11.774   3.359  11.052  1.00  0.00           H  
ATOM   1629  N   LEU A 108      -9.592   0.462  12.593  1.00  0.00           N  
ATOM   1630  CA  LEU A 108      -8.718  -0.660  12.918  1.00  0.00           C  
ATOM   1631  C   LEU A 108      -7.695  -0.891  11.811  1.00  0.00           C  
ATOM   1632  O   LEU A 108      -6.609  -1.417  12.064  1.00  0.00           O  
ATOM   1633  CB  LEU A 108      -9.546  -1.933  13.135  1.00  0.00           C  
ATOM   1634  CG  LEU A 108      -8.806  -3.105  13.793  1.00  0.00           C  
ATOM   1635  CD1 LEU A 108      -8.377  -2.709  15.199  1.00  0.00           C  
ATOM   1636  CD2 LEU A 108      -9.712  -4.326  13.821  1.00  0.00           C  
ATOM   1637  H   LEU A 108     -10.515   0.277  12.227  1.00  0.00           H  
ATOM   1638  HA  LEU A 108      -8.182  -0.426  13.837  1.00  0.00           H  
ATOM   1639 1HB  LEU A 108     -10.402  -1.688  13.762  1.00  0.00           H  
ATOM   1640 2HB  LEU A 108      -9.916  -2.276  12.168  1.00  0.00           H  
ATOM   1641  HG  LEU A 108      -7.906  -3.333  13.222  1.00  0.00           H  
ATOM   1642 1HD1 LEU A 108      -7.850  -3.541  15.667  1.00  0.00           H  
ATOM   1643 2HD1 LEU A 108      -7.714  -1.844  15.148  1.00  0.00           H  
ATOM   1644 3HD1 LEU A 108      -9.256  -2.458  15.791  1.00  0.00           H  
ATOM   1645 1HD2 LEU A 108      -9.185  -5.159  14.289  1.00  0.00           H  
ATOM   1646 2HD2 LEU A 108     -10.612  -4.099  14.394  1.00  0.00           H  
ATOM   1647 3HD2 LEU A 108      -9.989  -4.598  12.803  1.00  0.00           H  
ATOM   1648  N   LEU A 109      -8.083  -0.480  10.595  1.00  0.00           N  
ATOM   1649  CA  LEU A 109      -7.134  -0.620   9.494  1.00  0.00           C  
ATOM   1650  C   LEU A 109      -5.969   0.356   9.642  1.00  0.00           C  
ATOM   1651  O   LEU A 109      -4.820   0.004   9.369  1.00  0.00           O  
ATOM   1652  CB  LEU A 109      -7.839  -0.384   8.153  1.00  0.00           C  
ATOM   1653  CG  LEU A 109      -6.991  -0.642   6.901  1.00  0.00           C  
ATOM   1654  CD1 LEU A 109      -6.527  -2.092   6.891  1.00  0.00           C  
ATOM   1655  CD2 LEU A 109      -7.809  -0.322   5.658  1.00  0.00           C  
ATOM   1656  H   LEU A 109      -8.994  -0.084  10.412  1.00  0.00           H  
ATOM   1657  HA  LEU A 109      -6.726  -1.631   9.515  1.00  0.00           H  
ATOM   1658 1HB  LEU A 109      -8.712  -1.032   8.101  1.00  0.00           H  
ATOM   1659 2HB  LEU A 109      -8.178   0.651   8.116  1.00  0.00           H  
ATOM   1660  HG  LEU A 109      -6.104  -0.008   6.925  1.00  0.00           H  
ATOM   1661 1HD1 LEU A 109      -5.924  -2.275   6.002  1.00  0.00           H  
ATOM   1662 2HD1 LEU A 109      -5.928  -2.288   7.781  1.00  0.00           H  
ATOM   1663 3HD1 LEU A 109      -7.394  -2.751   6.884  1.00  0.00           H  
ATOM   1664 1HD2 LEU A 109      -7.206  -0.504   4.768  1.00  0.00           H  
ATOM   1665 2HD2 LEU A 109      -8.695  -0.956   5.633  1.00  0.00           H  
ATOM   1666 3HD2 LEU A 109      -8.113   0.725   5.682  1.00  0.00           H  
ATOM   1667  N   THR A 110      -6.316   1.565  10.102  1.00  0.00           N  
ATOM   1668  CA  THR A 110      -5.282   2.551  10.391  1.00  0.00           C  
ATOM   1669  C   THR A 110      -4.381   2.075  11.527  1.00  0.00           C  
ATOM   1670  O   THR A 110      -3.157   2.195  11.450  1.00  0.00           O  
ATOM   1671  CB  THR A 110      -5.899   3.915  10.755  1.00  0.00           C  
ATOM   1672  OG1 THR A 110      -6.719   4.374   9.672  1.00  0.00           O  
ATOM   1673  CG2 THR A 110      -4.808   4.939  11.028  1.00  0.00           C  
ATOM   1674  H   THR A 110      -7.285   1.810  10.252  1.00  0.00           H  
ATOM   1675  HA  THR A 110      -4.669   2.682   9.499  1.00  0.00           H  
ATOM   1676  HB  THR A 110      -6.521   3.809  11.643  1.00  0.00           H  
ATOM   1677  HG1 THR A 110      -7.539   3.875   9.659  1.00  0.00           H  
ATOM   1678 1HG2 THR A 110      -5.262   5.896  11.283  1.00  0.00           H  
ATOM   1679 2HG2 THR A 110      -4.189   4.597  11.859  1.00  0.00           H  
ATOM   1680 3HG2 THR A 110      -4.188   5.056  10.140  1.00  0.00           H  
ATOM   1681  N   ALA A 111      -4.990   1.488  12.511  1.00  0.00           N  
ATOM   1682  CA  ALA A 111      -4.232   0.933  13.629  1.00  0.00           C  
ATOM   1683  C   ALA A 111      -3.241  -0.123  13.148  1.00  0.00           C  
ATOM   1684  O   ALA A 111      -2.080  -0.131  13.567  1.00  0.00           O  
ATOM   1685  CB  ALA A 111      -5.177   0.336  14.670  1.00  0.00           C  
ATOM   1686  H   ALA A 111      -5.997   1.410  12.512  1.00  0.00           H  
ATOM   1687  HA  ALA A 111      -3.666   1.743  14.090  1.00  0.00           H  
ATOM   1688 1HB  ALA A 111      -4.596  -0.073  15.496  1.00  0.00           H  
ATOM   1689 2HB  ALA A 111      -5.843   1.113  15.044  1.00  0.00           H  
ATOM   1690 3HB  ALA A 111      -5.766  -0.457  14.213  1.00  0.00           H  
ATOM   1691  N   ALA A 112      -3.682  -0.994  12.272  1.00  0.00           N  
ATOM   1692  CA  ALA A 112      -2.807  -2.009  11.694  1.00  0.00           C  
ATOM   1693  C   ALA A 112      -1.687  -1.369  10.881  1.00  0.00           C  
ATOM   1694  O   ALA A 112      -0.556  -1.862  10.873  1.00  0.00           O  
ATOM   1695  CB  ALA A 112      -3.611  -2.971  10.822  1.00  0.00           C  
ATOM   1696  H   ALA A 112      -4.651  -0.961  11.989  1.00  0.00           H  
ATOM   1697  HA  ALA A 112      -2.352  -2.569  12.511  1.00  0.00           H  
ATOM   1698 1HB  ALA A 112      -2.944  -3.722  10.398  1.00  0.00           H  
ATOM   1699 2HB  ALA A 112      -4.373  -3.461  11.429  1.00  0.00           H  
ATOM   1700 3HB  ALA A 112      -4.091  -2.417  10.017  1.00  0.00           H  
ATOM   1701  N   LEU A 113      -2.044  -0.273  10.231  1.00  0.00           N  
ATOM   1702  CA  LEU A 113      -1.041   0.451   9.457  1.00  0.00           C  
ATOM   1703  C   LEU A 113       0.091   0.937  10.353  1.00  0.00           C  
ATOM   1704  O   LEU A 113       1.262   0.871   9.974  1.00  0.00           O  
ATOM   1705  CB  LEU A 113      -1.683   1.644   8.738  1.00  0.00           C  
ATOM   1706  CG  LEU A 113      -0.741   2.479   7.861  1.00  0.00           C  
ATOM   1707  CD1 LEU A 113      -0.146   1.597   6.772  1.00  0.00           C  
ATOM   1708  CD2 LEU A 113      -1.508   3.647   7.261  1.00  0.00           C  
ATOM   1709  H   LEU A 113      -2.991   0.076  10.256  1.00  0.00           H  
ATOM   1710  HA  LEU A 113      -0.623  -0.227   8.714  1.00  0.00           H  
ATOM   1711 1HB  LEU A 113      -2.487   1.276   8.103  1.00  0.00           H  
ATOM   1712 2HB  LEU A 113      -2.116   2.309   9.486  1.00  0.00           H  
ATOM   1713  HG  LEU A 113       0.081   2.858   8.469  1.00  0.00           H  
ATOM   1714 1HD1 LEU A 113       0.524   2.190   6.149  1.00  0.00           H  
ATOM   1715 2HD1 LEU A 113       0.413   0.780   7.230  1.00  0.00           H  
ATOM   1716 3HD1 LEU A 113      -0.947   1.189   6.157  1.00  0.00           H  
ATOM   1717 1HD2 LEU A 113      -0.838   4.241   6.638  1.00  0.00           H  
ATOM   1718 2HD2 LEU A 113      -2.329   3.269   6.652  1.00  0.00           H  
ATOM   1719 3HD2 LEU A 113      -1.907   4.271   8.061  1.00  0.00           H  
ATOM   1720  N   ALA A 114      -0.263   1.370  11.468  1.00  0.00           N  
ATOM   1721  CA  ALA A 114       0.749   1.862  12.400  1.00  0.00           C  
ATOM   1722  C   ALA A 114       1.676   0.737  12.848  1.00  0.00           C  
ATOM   1723  O   ALA A 114       2.879   0.947  13.019  1.00  0.00           O  
ATOM   1724  CB  ALA A 114       0.084   2.513  13.611  1.00  0.00           C  
ATOM   1725  H   ALA A 114      -1.236   1.388  11.743  1.00  0.00           H  
ATOM   1726  HA  ALA A 114       1.350   2.611  11.882  1.00  0.00           H  
ATOM   1727 1HB  ALA A 114       0.851   2.876  14.296  1.00  0.00           H  
ATOM   1728 2HB  ALA A 114      -0.533   3.349  13.282  1.00  0.00           H  
ATOM   1729 3HB  ALA A 114      -0.541   1.780  14.121  1.00  0.00           H  
ATOM   1730  N   LEU A 115       1.095  -0.424  13.008  1.00  0.00           N  
ATOM   1731  CA  LEU A 115       1.899  -1.554  13.461  1.00  0.00           C  
ATOM   1732  C   LEU A 115       2.906  -1.968  12.392  1.00  0.00           C  
ATOM   1733  O   LEU A 115       4.069  -2.236  12.699  1.00  0.00           O  
ATOM   1734  CB  LEU A 115       1.003  -2.741  13.820  1.00  0.00           C  
ATOM   1735  CG  LEU A 115       0.056  -2.540  15.005  1.00  0.00           C  
ATOM   1736  CD1 LEU A 115      -0.862  -3.748  15.160  1.00  0.00           C  
ATOM   1737  CD2 LEU A 115       0.846  -2.296  16.286  1.00  0.00           C  
ATOM   1738  H   LEU A 115       0.111  -0.561  12.828  1.00  0.00           H  
ATOM   1739  HA  LEU A 115       2.450  -1.251  14.351  1.00  0.00           H  
ATOM   1740 1HB  LEU A 115       0.392  -2.989  12.954  1.00  0.00           H  
ATOM   1741 2HB  LEU A 115       1.635  -3.598  14.050  1.00  0.00           H  
ATOM   1742  HG  LEU A 115      -0.587  -1.681  14.817  1.00  0.00           H  
ATOM   1743 1HD1 LEU A 115      -1.530  -3.592  16.008  1.00  0.00           H  
ATOM   1744 2HD1 LEU A 115      -1.453  -3.876  14.253  1.00  0.00           H  
ATOM   1745 3HD1 LEU A 115      -0.263  -4.642  15.333  1.00  0.00           H  
ATOM   1746 1HD2 LEU A 115       0.156  -2.154  17.117  1.00  0.00           H  
ATOM   1747 2HD2 LEU A 115       1.488  -3.153  16.487  1.00  0.00           H  
ATOM   1748 3HD2 LEU A 115       1.460  -1.402  16.168  1.00  0.00           H  
ATOM   1749  N   LEU A 116       2.379  -1.937  11.217  1.00  0.00           N  
ATOM   1750  CA  LEU A 116       3.255  -2.257  10.094  1.00  0.00           C  
ATOM   1751  C   LEU A 116       4.342  -1.199   9.932  1.00  0.00           C  
ATOM   1752  O   LEU A 116       5.486  -1.524   9.607  1.00  0.00           O  
ATOM   1753  CB  LEU A 116       2.441  -2.368   8.798  1.00  0.00           C  
ATOM   1754  CG  LEU A 116       1.616  -3.651   8.638  1.00  0.00           C  
ATOM   1755  CD1 LEU A 116       0.567  -3.449   7.553  1.00  0.00           C  
ATOM   1756  CD2 LEU A 116       2.541  -4.810   8.296  1.00  0.00           C  
ATOM   1757  H   LEU A 116       1.413  -1.707  11.037  1.00  0.00           H  
ATOM   1758  HA  LEU A 116       3.736  -3.215  10.293  1.00  0.00           H  
ATOM   1759 1HB  LEU A 116       1.754  -1.524   8.747  1.00  0.00           H  
ATOM   1760 2HB  LEU A 116       3.125  -2.305   7.952  1.00  0.00           H  
ATOM   1761  HG  LEU A 116       1.094  -3.867   9.571  1.00  0.00           H  
ATOM   1762 1HD1 LEU A 116      -0.019  -4.361   7.439  1.00  0.00           H  
ATOM   1763 2HD1 LEU A 116      -0.092  -2.627   7.833  1.00  0.00           H  
ATOM   1764 3HD1 LEU A 116       1.060  -3.215   6.610  1.00  0.00           H  
ATOM   1765 1HD2 LEU A 116       1.955  -5.722   8.183  1.00  0.00           H  
ATOM   1766 2HD2 LEU A 116       3.062  -4.595   7.363  1.00  0.00           H  
ATOM   1767 3HD2 LEU A 116       3.269  -4.943   9.096  1.00  0.00           H  
ATOM   1768  N   THR A 117       3.985  -0.019  10.159  1.00  0.00           N  
ATOM   1769  CA  THR A 117       4.935   1.086  10.069  1.00  0.00           C  
ATOM   1770  C   THR A 117       6.086   0.890  11.051  1.00  0.00           C  
ATOM   1771  O   THR A 117       7.255   1.007  10.677  1.00  0.00           O  
ATOM   1772  CB  THR A 117       4.246   2.436  10.337  1.00  0.00           C  
ATOM   1773  OG1 THR A 117       3.204   2.644   9.375  1.00  0.00           O  
ATOM   1774  CG2 THR A 117       5.249   3.575  10.246  1.00  0.00           C  
ATOM   1775  H   THR A 117       3.027   0.176  10.409  1.00  0.00           H  
ATOM   1776  HA  THR A 117       5.345   1.109   9.059  1.00  0.00           H  
ATOM   1777  HB  THR A 117       3.804   2.428  11.334  1.00  0.00           H  
ATOM   1778  HG1 THR A 117       2.514   1.989   9.504  1.00  0.00           H  
ATOM   1779 1HG2 THR A 117       4.745   4.521  10.439  1.00  0.00           H  
ATOM   1780 2HG2 THR A 117       6.037   3.427  10.985  1.00  0.00           H  
ATOM   1781 3HG2 THR A 117       5.688   3.595   9.249  1.00  0.00           H  
ATOM   1782  N   ALA A 118       5.754   0.557  12.247  1.00  0.00           N  
ATOM   1783  CA  ALA A 118       6.763   0.282  13.266  1.00  0.00           C  
ATOM   1784  C   ALA A 118       7.650  -0.892  12.857  1.00  0.00           C  
ATOM   1785  O   ALA A 118       8.869  -0.849  13.034  1.00  0.00           O  
ATOM   1786  CB  ALA A 118       6.099  -0.003  14.610  1.00  0.00           C  
ATOM   1787  H   ALA A 118       4.776   0.482  12.489  1.00  0.00           H  
ATOM   1788  HA  ALA A 118       7.396   1.164  13.364  1.00  0.00           H  
ATOM   1789 1HB  ALA A 118       6.865  -0.205  15.359  1.00  0.00           H  
ATOM   1790 2HB  ALA A 118       5.514   0.865  14.916  1.00  0.00           H  
ATOM   1791 3HB  ALA A 118       5.445  -0.867  14.516  1.00  0.00           H  
ATOM   1792  N   ALA A 119       7.084  -1.887  12.338  1.00  0.00           N  
ATOM   1793  CA  ALA A 119       7.822  -3.081  11.934  1.00  0.00           C  
ATOM   1794  C   ALA A 119       8.854  -2.752  10.861  1.00  0.00           C  
ATOM   1795  O   ALA A 119      10.022  -3.132  10.975  1.00  0.00           O  
ATOM   1796  CB  ALA A 119       6.861  -4.157  11.433  1.00  0.00           C  
ATOM   1797  H   ALA A 119       6.084  -1.854  12.196  1.00  0.00           H  
ATOM   1798  HA  ALA A 119       8.353  -3.462  12.806  1.00  0.00           H  
ATOM   1799 1HB  ALA A 119       7.427  -5.040  11.137  1.00  0.00           H  
ATOM   1800 2HB  ALA A 119       6.165  -4.422  12.229  1.00  0.00           H  
ATOM   1801 3HB  ALA A 119       6.305  -3.779  10.577  1.00  0.00           H  
ATOM   1802  N   LYS A 120       8.496  -1.987   9.901  1.00  0.00           N  
ATOM   1803  CA  LYS A 120       9.328  -1.768   8.721  1.00  0.00           C  
ATOM   1804  C   LYS A 120      10.365  -0.679   8.976  1.00  0.00           C  
ATOM   1805  O   LYS A 120      11.413  -0.647   8.326  1.00  0.00           O  
ATOM   1806  CB  LYS A 120       8.461  -1.400   7.516  1.00  0.00           C  
ATOM   1807  CG  LYS A 120       7.607  -2.542   6.982  1.00  0.00           C  
ATOM   1808  CD  LYS A 120       6.561  -2.037   6.000  1.00  0.00           C  
ATOM   1809  CE  LYS A 120       5.810  -3.190   5.349  1.00  0.00           C  
ATOM   1810  NZ  LYS A 120       4.661  -2.715   4.533  1.00  0.00           N  
ATOM   1811  H   LYS A 120       7.603  -1.520   9.967  1.00  0.00           H  
ATOM   1812  HA  LYS A 120       9.859  -2.694   8.496  1.00  0.00           H  
ATOM   1813 1HB  LYS A 120       7.794  -0.579   7.784  1.00  0.00           H  
ATOM   1814 2HB  LYS A 120       9.098  -1.051   6.704  1.00  0.00           H  
ATOM   1815 1HG  LYS A 120       8.245  -3.270   6.480  1.00  0.00           H  
ATOM   1816 2HG  LYS A 120       7.104  -3.038   7.812  1.00  0.00           H  
ATOM   1817 1HD  LYS A 120       5.847  -1.400   6.523  1.00  0.00           H  
ATOM   1818 2HD  LYS A 120       7.047  -1.448   5.222  1.00  0.00           H  
ATOM   1819 1HE  LYS A 120       6.489  -3.750   4.707  1.00  0.00           H  
ATOM   1820 2HE  LYS A 120       5.438  -3.863   6.120  1.00  0.00           H  
ATOM   1821 1HZ  LYS A 120       4.190  -3.508   4.120  1.00  0.00           H  
ATOM   1822 2HZ  LYS A 120       4.014  -2.209   5.122  1.00  0.00           H  
ATOM   1823 3HZ  LYS A 120       4.996  -2.105   3.801  1.00  0.00           H  
ATOM   1824  N   LEU A 121      10.129   0.129   9.934  1.00  0.00           N  
ATOM   1825  CA  LEU A 121      11.120   1.113  10.351  1.00  0.00           C  
ATOM   1826  C   LEU A 121      12.186   0.471  11.233  1.00  0.00           C  
ATOM   1827  O   LEU A 121      13.295   0.996  11.357  1.00  0.00           O  
ATOM   1828  CB  LEU A 121      10.443   2.263  11.107  1.00  0.00           C  
ATOM   1829  CG  LEU A 121       9.562   3.189  10.259  1.00  0.00           C  
ATOM   1830  CD1 LEU A 121       8.733   4.080  11.174  1.00  0.00           C  
ATOM   1831  CD2 LEU A 121      10.441   4.020   9.336  1.00  0.00           C  
ATOM   1832  H   LEU A 121       9.242   0.090  10.415  1.00  0.00           H  
ATOM   1833  HA  LEU A 121      11.607   1.511   9.461  1.00  0.00           H  
ATOM   1834 1HB  LEU A 121       9.819   1.842  11.894  1.00  0.00           H  
ATOM   1835 2HB  LEU A 121      11.215   2.875  11.573  1.00  0.00           H  
ATOM   1836  HG  LEU A 121       8.873   2.591   9.663  1.00  0.00           H  
ATOM   1837 1HD1 LEU A 121       8.107   4.739  10.571  1.00  0.00           H  
ATOM   1838 2HD1 LEU A 121       8.100   3.461  11.809  1.00  0.00           H  
ATOM   1839 3HD1 LEU A 121       9.397   4.680  11.796  1.00  0.00           H  
ATOM   1840 1HD2 LEU A 121       9.815   4.678   8.732  1.00  0.00           H  
ATOM   1841 2HD2 LEU A 121      11.129   4.620   9.931  1.00  0.00           H  
ATOM   1842 3HD2 LEU A 121      11.009   3.359   8.681  1.00  0.00           H  
ATOM   1843  N   GLY A 122      11.853  -0.739  11.734  1.00  0.00           N  
ATOM   1844  CA  GLY A 122      12.728  -1.340  12.726  1.00  0.00           C  
ATOM   1845  C   GLY A 122      12.658  -0.658  14.077  1.00  0.00           C  
ATOM   1846  O   GLY A 122      13.683  -0.454  14.732  1.00  0.00           O  
ATOM   1847  H   GLY A 122      11.021  -1.234  11.447  1.00  0.00           H  
ATOM   1848 1HA  GLY A 122      12.468  -2.392  12.851  1.00  0.00           H  
ATOM   1849 2HA  GLY A 122      13.758  -1.305  12.371  1.00  0.00           H  
ATOM   1850  N   THR A 123      11.449  -0.111  14.452  1.00  0.00           N  
ATOM   1851  CA  THR A 123      11.233   0.637  15.686  1.00  0.00           C  
ATOM   1852  C   THR A 123      10.098   0.021  16.498  1.00  0.00           C  
ATOM   1853  O   THR A 123       9.553  -1.019  16.125  1.00  0.00           O  
ATOM   1854  CB  THR A 123      10.923   2.116  15.394  1.00  0.00           C  
ATOM   1855  OG1 THR A 123       9.635   2.224  14.776  1.00  0.00           O  
ATOM   1856  CG2 THR A 123      11.976   2.710  14.472  1.00  0.00           C  
ATOM   1857  H   THR A 123      10.675  -0.246  13.817  1.00  0.00           H  
ATOM   1858  HA  THR A 123      12.145   0.591  16.282  1.00  0.00           H  
ATOM   1859  HB  THR A 123      10.910   2.677  16.330  1.00  0.00           H  
ATOM   1860  HG1 THR A 123       8.951   2.094  15.437  1.00  0.00           H  
ATOM   1861 1HG2 THR A 123      11.741   3.756  14.277  1.00  0.00           H  
ATOM   1862 2HG2 THR A 123      12.956   2.641  14.945  1.00  0.00           H  
ATOM   1863 3HG2 THR A 123      11.988   2.161  13.532  1.00  0.00           H  
ATOM   1864  N   THR A 124       9.816   0.630  17.656  1.00  0.00           N  
ATOM   1865  CA  THR A 124       8.683   0.160  18.445  1.00  0.00           C  
ATOM   1866  C   THR A 124       7.378   0.761  17.930  1.00  0.00           C  
ATOM   1867  O   THR A 124       7.393   1.651  17.079  1.00  0.00           O  
ATOM   1868  CB  THR A 124       8.862   0.503  19.935  1.00  0.00           C  
ATOM   1869  OG1 THR A 124       8.768   1.922  20.116  1.00  0.00           O  
ATOM   1870  CG2 THR A 124      10.215   0.021  20.436  1.00  0.00           C  
ATOM   1871  H   THR A 124      10.365   1.405  17.999  1.00  0.00           H  
ATOM   1872  HA  THR A 124       8.622  -0.925  18.352  1.00  0.00           H  
ATOM   1873  HB  THR A 124       8.075   0.024  20.517  1.00  0.00           H  
ATOM   1874  HG1 THR A 124       8.688   2.120  21.053  1.00  0.00           H  
ATOM   1875 1HG2 THR A 124      10.324   0.272  21.491  1.00  0.00           H  
ATOM   1876 2HG2 THR A 124      10.286  -1.059  20.310  1.00  0.00           H  
ATOM   1877 3HG2 THR A 124      11.007   0.505  19.864  1.00  0.00           H  
ATOM   1878  N   VAL A 125       6.192   0.274  18.385  1.00  0.00           N  
ATOM   1879  CA  VAL A 125       4.875   0.766  18.000  1.00  0.00           C  
ATOM   1880  C   VAL A 125       4.699   2.207  18.477  1.00  0.00           C  
ATOM   1881  O   VAL A 125       4.267   3.072  17.713  1.00  0.00           O  
ATOM   1882  CB  VAL A 125       3.768  -0.120  18.602  1.00  0.00           C  
ATOM   1883  CG1 VAL A 125       2.400   0.497  18.357  1.00  0.00           C  
ATOM   1884  CG2 VAL A 125       3.843  -1.518  18.006  1.00  0.00           C  
ATOM   1885  H   VAL A 125       6.259  -0.490  19.042  1.00  0.00           H  
ATOM   1886  HA  VAL A 125       4.803   0.750  16.911  1.00  0.00           H  
ATOM   1887  HB  VAL A 125       3.907  -0.177  19.681  1.00  0.00           H  
ATOM   1888 1HG1 VAL A 125       1.629  -0.142  18.789  1.00  0.00           H  
ATOM   1889 2HG1 VAL A 125       2.356   1.482  18.823  1.00  0.00           H  
ATOM   1890 3HG1 VAL A 125       2.230   0.594  17.285  1.00  0.00           H  
ATOM   1891 1HG2 VAL A 125       3.059  -2.139  18.436  1.00  0.00           H  
ATOM   1892 2HG2 VAL A 125       3.710  -1.461  16.926  1.00  0.00           H  
ATOM   1893 3HG2 VAL A 125       4.816  -1.957  18.229  1.00  0.00           H  
ATOM   1894  N   GLU A 126       5.124   2.523  19.691  1.00  0.00           N  
ATOM   1895  CA  GLU A 126       4.965   3.849  20.278  1.00  0.00           C  
ATOM   1896  C   GLU A 126       5.764   4.895  19.505  1.00  0.00           C  
ATOM   1897  O   GLU A 126       5.270   5.993  19.244  1.00  0.00           O  
ATOM   1898  CB  GLU A 126       5.403   3.838  21.744  1.00  0.00           C  
ATOM   1899  CG  GLU A 126       4.517   3.005  22.659  1.00  0.00           C  
ATOM   1900  CD  GLU A 126       4.827   1.535  22.593  1.00  0.00           C  
ATOM   1901  OE1 GLU A 126       5.713   1.166  21.861  1.00  0.00           O  
ATOM   1902  OE2 GLU A 126       4.175   0.780  23.276  1.00  0.00           O  
ATOM   1903  H   GLU A 126       5.580   1.799  20.227  1.00  0.00           H  
ATOM   1904  HA  GLU A 126       3.913   4.128  20.223  1.00  0.00           H  
ATOM   1905 1HB  GLU A 126       6.419   3.449  21.817  1.00  0.00           H  
ATOM   1906 2HB  GLU A 126       5.415   4.858  22.128  1.00  0.00           H  
ATOM   1907 1HG  GLU A 126       4.649   3.347  23.685  1.00  0.00           H  
ATOM   1908 2HG  GLU A 126       3.476   3.165  22.383  1.00  0.00           H  
ATOM   1909  N   GLU A 127       6.988   4.417  19.128  1.00  0.00           N  
ATOM   1910  CA  GLU A 127       7.852   5.347  18.406  1.00  0.00           C  
ATOM   1911  C   GLU A 127       7.269   5.698  17.041  1.00  0.00           C  
ATOM   1912  O   GLU A 127       7.259   6.866  16.647  1.00  0.00           O  
ATOM   1913  CB  GLU A 127       9.251   4.751  18.236  1.00  0.00           C  
ATOM   1914  CG  GLU A 127      10.077   4.711  19.514  1.00  0.00           C  
ATOM   1915  CD  GLU A 127      11.372   3.964  19.351  1.00  0.00           C  
ATOM   1916  OE1 GLU A 127      11.374   2.959  18.682  1.00  0.00           O  
ATOM   1917  OE2 GLU A 127      12.358   4.399  19.896  1.00  0.00           O  
ATOM   1918  H   GLU A 127       7.320   3.482  19.315  1.00  0.00           H  
ATOM   1919  HA  GLU A 127       7.925   6.269  18.984  1.00  0.00           H  
ATOM   1920 1HB  GLU A 127       9.169   3.731  17.860  1.00  0.00           H  
ATOM   1921 2HB  GLU A 127       9.805   5.329  17.497  1.00  0.00           H  
ATOM   1922 1HG  GLU A 127      10.297   5.732  19.824  1.00  0.00           H  
ATOM   1923 2HG  GLU A 127       9.488   4.241  20.300  1.00  0.00           H  
ATOM   1924  N   ALA A 128       6.790   4.669  16.369  1.00  0.00           N  
ATOM   1925  CA  ALA A 128       6.247   4.901  15.033  1.00  0.00           C  
ATOM   1926  C   ALA A 128       5.019   5.805  15.089  1.00  0.00           C  
ATOM   1927  O   ALA A 128       4.840   6.675  14.233  1.00  0.00           O  
ATOM   1928  CB  ALA A 128       5.897   3.573  14.364  1.00  0.00           C  
ATOM   1929  H   ALA A 128       6.787   3.732  16.747  1.00  0.00           H  
ATOM   1930  HA  ALA A 128       7.010   5.404  14.440  1.00  0.00           H  
ATOM   1931 1HB  ALA A 128       5.493   3.762  13.369  1.00  0.00           H  
ATOM   1932 2HB  ALA A 128       6.795   2.960  14.281  1.00  0.00           H  
ATOM   1933 3HB  ALA A 128       5.154   3.049  14.963  1.00  0.00           H  
ATOM   1934  N   VAL A 129       4.157   5.681  16.085  1.00  0.00           N  
ATOM   1935  CA  VAL A 129       2.949   6.485  16.238  1.00  0.00           C  
ATOM   1936  C   VAL A 129       3.327   7.941  16.500  1.00  0.00           C  
ATOM   1937  O   VAL A 129       2.769   8.854  15.888  1.00  0.00           O  
ATOM   1938  CB  VAL A 129       2.087   5.953  17.398  1.00  0.00           C  
ATOM   1939  CG1 VAL A 129       0.973   6.935  17.727  1.00  0.00           C  
ATOM   1940  CG2 VAL A 129       1.517   4.590  17.036  1.00  0.00           C  
ATOM   1941  H   VAL A 129       4.368   4.975  16.775  1.00  0.00           H  
ATOM   1942  HA  VAL A 129       2.381   6.435  15.308  1.00  0.00           H  
ATOM   1943  HB  VAL A 129       2.710   5.863  18.289  1.00  0.00           H  
ATOM   1944 1HG1 VAL A 129       0.374   6.543  18.549  1.00  0.00           H  
ATOM   1945 2HG1 VAL A 129       1.406   7.893  18.017  1.00  0.00           H  
ATOM   1946 3HG1 VAL A 129       0.339   7.073  16.851  1.00  0.00           H  
ATOM   1947 1HG2 VAL A 129       0.909   4.220  17.862  1.00  0.00           H  
ATOM   1948 2HG2 VAL A 129       0.900   4.679  16.142  1.00  0.00           H  
ATOM   1949 3HG2 VAL A 129       2.333   3.893  16.846  1.00  0.00           H  
ATOM   1950  N   GLN A 130       4.261   8.160  17.430  1.00  0.00           N  
ATOM   1951  CA  GLN A 130       4.655   9.519  17.786  1.00  0.00           C  
ATOM   1952  C   GLN A 130       5.335  10.219  16.613  1.00  0.00           C  
ATOM   1953  O   GLN A 130       5.125  11.413  16.390  1.00  0.00           O  
ATOM   1954  CB  GLN A 130       5.588   9.506  19.000  1.00  0.00           C  
ATOM   1955  CG  GLN A 130       4.908   9.121  20.303  1.00  0.00           C  
ATOM   1956  CD  GLN A 130       3.799  10.083  20.684  1.00  0.00           C  
ATOM   1957  OE1 GLN A 130       4.003  11.300  20.733  1.00  0.00           O  
ATOM   1958  NE2 GLN A 130       2.617   9.544  20.956  1.00  0.00           N  
ATOM   1959  H   GLN A 130       4.704   7.382  17.896  1.00  0.00           H  
ATOM   1960  HA  GLN A 130       3.759  10.084  18.039  1.00  0.00           H  
ATOM   1961 1HB  GLN A 130       6.403   8.803  18.825  1.00  0.00           H  
ATOM   1962 2HB  GLN A 130       6.030  10.494  19.130  1.00  0.00           H  
ATOM   1963 1HG  GLN A 130       4.476   8.126  20.196  1.00  0.00           H  
ATOM   1964 2HG  GLN A 130       5.651   9.121  21.102  1.00  0.00           H  
ATOM   1965 1HE2 GLN A 130       1.847  10.129  21.213  1.00  0.00           H  
ATOM   1966 2HE2 GLN A 130       2.495   8.552  20.904  1.00  0.00           H  
ATOM   1967  N   GLU A 131       6.116   9.416  15.954  1.00  0.00           N  
ATOM   1968  CA  GLU A 131       6.799   9.992  14.799  1.00  0.00           C  
ATOM   1969  C   GLU A 131       5.808  10.357  13.698  1.00  0.00           C  
ATOM   1970  O   GLU A 131       5.920  11.420  13.083  1.00  0.00           O  
ATOM   1971  CB  GLU A 131       7.844   9.015  14.255  1.00  0.00           C  
ATOM   1972  CG  GLU A 131       8.669   9.558  13.097  1.00  0.00           C  
ATOM   1973  CD  GLU A 131       9.833   8.674  12.744  1.00  0.00           C  
ATOM   1974  OE1 GLU A 131       9.690   7.477  12.818  1.00  0.00           O  
ATOM   1975  OE2 GLU A 131      10.866   9.196  12.398  1.00  0.00           O  
ATOM   1976  H   GLU A 131       6.275   8.446  16.187  1.00  0.00           H  
ATOM   1977  HA  GLU A 131       7.299  10.908  15.115  1.00  0.00           H  
ATOM   1978 1HB  GLU A 131       8.531   8.735  15.054  1.00  0.00           H  
ATOM   1979 2HB  GLU A 131       7.349   8.105  13.915  1.00  0.00           H  
ATOM   1980 1HG  GLU A 131       8.027   9.660  12.223  1.00  0.00           H  
ATOM   1981 2HG  GLU A 131       9.038  10.548  13.361  1.00  0.00           H  
ATOM   1982  N   ALA A 132       4.816   9.507  13.445  1.00  0.00           N  
ATOM   1983  CA  ALA A 132       3.774   9.789  12.462  1.00  0.00           C  
ATOM   1984  C   ALA A 132       2.952  11.008  12.869  1.00  0.00           C  
ATOM   1985  O   ALA A 132       2.557  11.808  12.018  1.00  0.00           O  
ATOM   1986  CB  ALA A 132       2.866   8.573  12.286  1.00  0.00           C  
ATOM   1987  H   ALA A 132       4.788   8.635  13.955  1.00  0.00           H  
ATOM   1988  HA  ALA A 132       4.257  10.009  11.509  1.00  0.00           H  
ATOM   1989 1HB  ALA A 132       2.094   8.800  11.550  1.00  0.00           H  
ATOM   1990 2HB  ALA A 132       3.456   7.724  11.943  1.00  0.00           H  
ATOM   1991 3HB  ALA A 132       2.397   8.329  13.238  1.00  0.00           H  
ATOM   1992  N   LEU A 133       2.695  11.166  14.170  1.00  0.00           N  
ATOM   1993  CA  LEU A 133       1.916  12.297  14.661  1.00  0.00           C  
ATOM   1994  C   LEU A 133       2.694  13.601  14.505  1.00  0.00           C  
ATOM   1995  O   LEU A 133       2.117  14.634  14.158  1.00  0.00           O  
ATOM   1996  CB  LEU A 133       1.544  12.088  16.133  1.00  0.00           C  
ATOM   1997  CG  LEU A 133       0.496  11.000  16.407  1.00  0.00           C  
ATOM   1998  CD1 LEU A 133       0.446  10.706  17.900  1.00  0.00           C  
ATOM   1999  CD2 LEU A 133      -0.860  11.462  15.894  1.00  0.00           C  
ATOM   2000  H   LEU A 133       3.047  10.487  14.831  1.00  0.00           H  
ATOM   2001  HA  LEU A 133       1.003  12.370  14.072  1.00  0.00           H  
ATOM   2002 1HB  LEU A 133       2.445  11.827  16.686  1.00  0.00           H  
ATOM   2003 2HB  LEU A 133       1.158  13.027  16.532  1.00  0.00           H  
ATOM   2004  HG  LEU A 133       0.784  10.082  15.895  1.00  0.00           H  
ATOM   2005 1HD1 LEU A 133      -0.298   9.933  18.093  1.00  0.00           H  
ATOM   2006 2HD1 LEU A 133       1.424  10.360  18.235  1.00  0.00           H  
ATOM   2007 3HD1 LEU A 133       0.176  11.613  18.440  1.00  0.00           H  
ATOM   2008 1HD2 LEU A 133      -1.604  10.689  16.087  1.00  0.00           H  
ATOM   2009 2HD2 LEU A 133      -1.149  12.380  16.406  1.00  0.00           H  
ATOM   2010 3HD2 LEU A 133      -0.800  11.647  14.822  1.00  0.00           H  
ATOM   2011  N   GLN A 134       3.989  13.543  14.741  1.00  0.00           N  
ATOM   2012  CA  GLN A 134       4.833  14.719  14.559  1.00  0.00           C  
ATOM   2013  C   GLN A 134       4.867  15.151  13.097  1.00  0.00           C  
ATOM   2014  O   GLN A 134       4.772  16.343  12.793  1.00  0.00           O  
ATOM   2015  CB  GLN A 134       6.255  14.440  15.055  1.00  0.00           C  
ATOM   2016  CG  GLN A 134       6.380  14.346  16.566  1.00  0.00           C  
ATOM   2017  CD  GLN A 134       7.760  13.896  17.005  1.00  0.00           C  
ATOM   2018  OE1 GLN A 134       8.647  13.670  16.179  1.00  0.00           O  
ATOM   2019  NE2 GLN A 134       7.949  13.763  18.314  1.00  0.00           N  
ATOM   2020  H   GLN A 134       4.408  12.680  15.052  1.00  0.00           H  
ATOM   2021  HA  GLN A 134       4.415  15.540  15.141  1.00  0.00           H  
ATOM   2022 1HB  GLN A 134       6.610  13.501  14.629  1.00  0.00           H  
ATOM   2023 2HB  GLN A 134       6.922  15.229  14.710  1.00  0.00           H  
ATOM   2024 1HG  GLN A 134       6.186  15.329  16.998  1.00  0.00           H  
ATOM   2025 2HG  GLN A 134       5.651  13.626  16.937  1.00  0.00           H  
ATOM   2026 1HE2 GLN A 134       8.840  13.469  18.664  1.00  0.00           H  
ATOM   2027 2HE2 GLN A 134       7.202  13.957  18.950  1.00  0.00           H  
ATOM   2028  N   LEU A 135       4.987  14.160  12.274  1.00  0.00           N  
ATOM   2029  CA  LEU A 135       4.987  14.434  10.841  1.00  0.00           C  
ATOM   2030  C   LEU A 135       3.624  14.943  10.385  1.00  0.00           C  
ATOM   2031  O   LEU A 135       3.543  15.875   9.582  1.00  0.00           O  
ATOM   2032  CB  LEU A 135       5.358  13.168  10.057  1.00  0.00           C  
ATOM   2033  CG  LEU A 135       5.406  13.321   8.531  1.00  0.00           C  
ATOM   2034  CD1 LEU A 135       6.445  14.370   8.158  1.00  0.00           C  
ATOM   2035  CD2 LEU A 135       5.732  11.978   7.896  1.00  0.00           C  
ATOM   2036  H   LEU A 135       5.080  13.205  12.593  1.00  0.00           H  
ATOM   2037  HA  LEU A 135       5.728  15.207  10.637  1.00  0.00           H  
ATOM   2038 1HB  LEU A 135       6.339  12.830  10.387  1.00  0.00           H  
ATOM   2039 2HB  LEU A 135       4.631  12.390  10.289  1.00  0.00           H  
ATOM   2040  HG  LEU A 135       4.438  13.669   8.169  1.00  0.00           H  
ATOM   2041 1HD1 LEU A 135       6.480  14.479   7.074  1.00  0.00           H  
ATOM   2042 2HD1 LEU A 135       6.177  15.326   8.610  1.00  0.00           H  
ATOM   2043 3HD1 LEU A 135       7.424  14.058   8.522  1.00  0.00           H  
ATOM   2044 1HD2 LEU A 135       5.765  12.087   6.811  1.00  0.00           H  
ATOM   2045 2HD2 LEU A 135       6.701  11.631   8.256  1.00  0.00           H  
ATOM   2046 3HD2 LEU A 135       4.964  11.252   8.164  1.00  0.00           H  
ATOM   2047  N   LYS A 136       2.562  14.286  10.960  1.00  0.00           N  
ATOM   2048  CA  LYS A 136       1.194  14.700  10.663  1.00  0.00           C  
ATOM   2049  C   LYS A 136       1.017  16.203  10.869  1.00  0.00           C  
ATOM   2050  O   LYS A 136       0.516  16.900   9.984  1.00  0.00           O  
ATOM   2051  CB  LYS A 136       0.199  13.928  11.530  1.00  0.00           C  
ATOM   2052  CG  LYS A 136      -1.263  14.264  11.262  1.00  0.00           C  
ATOM   2053  CD  LYS A 136      -2.180  13.575  12.260  1.00  0.00           C  
ATOM   2054  CE  LYS A 136      -3.639  13.925  12.008  1.00  0.00           C  
ATOM   2055  NZ  LYS A 136      -3.967  15.304  12.459  1.00  0.00           N  
ATOM   2056  H   LYS A 136       2.714  13.513  11.592  1.00  0.00           H  
ATOM   2057  HA  LYS A 136       0.985  14.477   9.615  1.00  0.00           H  
ATOM   2058 1HB  LYS A 136       0.330  12.858  11.370  1.00  0.00           H  
ATOM   2059 2HB  LYS A 136       0.401  14.129  12.582  1.00  0.00           H  
ATOM   2060 1HG  LYS A 136      -1.407  15.343  11.334  1.00  0.00           H  
ATOM   2061 2HG  LYS A 136      -1.531  13.946  10.255  1.00  0.00           H  
ATOM   2062 1HD  LYS A 136      -2.056  12.493  12.183  1.00  0.00           H  
ATOM   2063 2HD  LYS A 136      -1.914  13.881  13.272  1.00  0.00           H  
ATOM   2064 1HE  LYS A 136      -3.853  13.844  10.942  1.00  0.00           H  
ATOM   2065 2HE  LYS A 136      -4.280  13.221  12.538  1.00  0.00           H  
ATOM   2066 1HZ  LYS A 136      -4.941  15.497  12.273  1.00  0.00           H  
ATOM   2067 2HZ  LYS A 136      -3.790  15.386  13.451  1.00  0.00           H  
ATOM   2068 3HZ  LYS A 136      -3.393  15.968  11.960  1.00  0.00           H  
ATOM   2069  N   THR A 137       1.450  16.757  11.988  1.00  0.00           N  
ATOM   2070  CA  THR A 137       1.339  18.171  12.333  1.00  0.00           C  
ATOM   2071  C   THR A 137       2.181  19.026  11.389  1.00  0.00           C  
ATOM   2072  O   THR A 137       1.684  19.993  10.808  1.00  0.00           O  
ATOM   2073  CB  THR A 137       1.770  18.424  13.789  1.00  0.00           C  
ATOM   2074  OG1 THR A 137       0.910  17.699  14.678  1.00  0.00           O  
ATOM   2075  CG2 THR A 137       1.697  19.908  14.117  1.00  0.00           C  
ATOM   2076  H   THR A 137       1.890  16.126  12.640  1.00  0.00           H  
ATOM   2077  HA  THR A 137       0.296  18.472  12.231  1.00  0.00           H  
ATOM   2078  HB  THR A 137       2.793  18.077  13.932  1.00  0.00           H  
ATOM   2079  HG1 THR A 137       0.971  16.760  14.486  1.00  0.00           H  
ATOM   2080 1HG2 THR A 137       2.005  20.068  15.150  1.00  0.00           H  
ATOM   2081 2HG2 THR A 137       2.358  20.461  13.450  1.00  0.00           H  
ATOM   2082 3HG2 THR A 137       0.674  20.259  13.986  1.00  0.00           H  
ATOM   2083  N   LYS A 138       3.421  18.617  11.233  1.00  0.00           N  
ATOM   2084  CA  LYS A 138       4.397  19.449  10.539  1.00  0.00           C  
ATOM   2085  C   LYS A 138       3.938  19.770   9.120  1.00  0.00           C  
ATOM   2086  O   LYS A 138       4.029  20.917   8.675  1.00  0.00           O  
ATOM   2087  CB  LYS A 138       5.762  18.761  10.508  1.00  0.00           C  
ATOM   2088  CG  LYS A 138       6.510  18.784  11.835  1.00  0.00           C  
ATOM   2089  CD  LYS A 138       7.793  17.972  11.761  1.00  0.00           C  
ATOM   2090  CE  LYS A 138       8.543  17.998  13.084  1.00  0.00           C  
ATOM   2091  NZ  LYS A 138       9.766  17.149  13.048  1.00  0.00           N  
ATOM   2092  H   LYS A 138       3.707  17.718  11.595  1.00  0.00           H  
ATOM   2093  HA  LYS A 138       4.496  20.391  11.081  1.00  0.00           H  
ATOM   2094 1HB  LYS A 138       5.639  17.719  10.212  1.00  0.00           H  
ATOM   2095 2HB  LYS A 138       6.395  19.240   9.761  1.00  0.00           H  
ATOM   2096 1HG  LYS A 138       6.755  19.814  12.096  1.00  0.00           H  
ATOM   2097 2HG  LYS A 138       5.874  18.372  12.617  1.00  0.00           H  
ATOM   2098 1HD  LYS A 138       7.556  16.938  11.507  1.00  0.00           H  
ATOM   2099 2HD  LYS A 138       8.438  18.380  10.981  1.00  0.00           H  
ATOM   2100 1HE  LYS A 138       8.833  19.021  13.318  1.00  0.00           H  
ATOM   2101 2HE  LYS A 138       7.890  17.637  13.879  1.00  0.00           H  
ATOM   2102 1HZ  LYS A 138      10.233  17.192  13.943  1.00  0.00           H  
ATOM   2103 2HZ  LYS A 138       9.507  16.193  12.851  1.00  0.00           H  
ATOM   2104 3HZ  LYS A 138      10.388  17.485  12.328  1.00  0.00           H  
ATOM   2105  N   LEU A 139       3.394  18.764   8.429  1.00  0.00           N  
ATOM   2106  CA  LEU A 139       3.007  18.944   7.034  1.00  0.00           C  
ATOM   2107  C   LEU A 139       1.553  19.396   6.929  1.00  0.00           C  
ATOM   2108  O   LEU A 139       1.093  19.772   5.848  1.00  0.00           O  
ATOM   2109  CB  LEU A 139       3.208  17.645   6.249  1.00  0.00           C  
ATOM   2110  CG  LEU A 139       4.648  17.147   6.121  1.00  0.00           C  
ATOM   2111  CD1 LEU A 139       4.683  15.810   5.388  1.00  0.00           C  
ATOM   2112  CD2 LEU A 139       5.508  18.180   5.398  1.00  0.00           C  
ATOM   2113  H   LEU A 139       3.247  17.866   8.869  1.00  0.00           H  
ATOM   2114  HA  LEU A 139       3.639  19.716   6.596  1.00  0.00           H  
ATOM   2115 1HB  LEU A 139       2.633  16.855   6.731  1.00  0.00           H  
ATOM   2116 2HB  LEU A 139       2.821  17.785   5.240  1.00  0.00           H  
ATOM   2117  HG  LEU A 139       5.063  16.974   7.113  1.00  0.00           H  
ATOM   2118 1HD1 LEU A 139       5.715  15.468   5.304  1.00  0.00           H  
ATOM   2119 2HD1 LEU A 139       4.103  15.074   5.945  1.00  0.00           H  
ATOM   2120 3HD1 LEU A 139       4.259  15.930   4.392  1.00  0.00           H  
ATOM   2121 1HD2 LEU A 139       6.530  17.809   5.316  1.00  0.00           H  
ATOM   2122 2HD2 LEU A 139       5.104  18.356   4.401  1.00  0.00           H  
ATOM   2123 3HD2 LEU A 139       5.504  19.114   5.961  1.00  0.00           H  
ATOM   2124  N   GLY A 140       0.858  19.458   8.021  1.00  0.00           N  
ATOM   2125  CA  GLY A 140      -0.568  19.744   7.985  1.00  0.00           C  
ATOM   2126  C   GLY A 140      -1.368  18.693   7.240  1.00  0.00           C  
ATOM   2127  O   GLY A 140      -2.171  19.024   6.362  1.00  0.00           O  
ATOM   2128  H   GLY A 140       1.307  19.305   8.913  1.00  0.00           H  
ATOM   2129 1HA  GLY A 140      -0.950  19.817   9.003  1.00  0.00           H  
ATOM   2130 2HA  GLY A 140      -0.732  20.711   7.510  1.00  0.00           H  
ATOM   2131  N   VAL A 141      -1.083  17.363   7.457  1.00  0.00           N  
ATOM   2132  CA  VAL A 141      -1.653  16.269   6.675  1.00  0.00           C  
ATOM   2133  C   VAL A 141      -2.387  15.301   7.602  1.00  0.00           C  
ATOM   2134  O   VAL A 141      -2.362  15.462   8.824  1.00  0.00           O  
ATOM   2135  CB  VAL A 141      -0.551  15.518   5.906  1.00  0.00           C  
ATOM   2136  CG1 VAL A 141       0.148  16.452   4.928  1.00  0.00           C  
ATOM   2137  CG2 VAL A 141       0.447  14.918   6.884  1.00  0.00           C  
ATOM   2138  H   VAL A 141      -0.439  17.150   8.205  1.00  0.00           H  
ATOM   2139  HA  VAL A 141      -2.370  16.687   5.967  1.00  0.00           H  
ATOM   2140  HB  VAL A 141      -1.008  14.722   5.317  1.00  0.00           H  
ATOM   2141 1HG1 VAL A 141       0.923  15.905   4.393  1.00  0.00           H  
ATOM   2142 2HG1 VAL A 141      -0.579  16.842   4.215  1.00  0.00           H  
ATOM   2143 3HG1 VAL A 141       0.600  17.279   5.476  1.00  0.00           H  
ATOM   2144 1HG2 VAL A 141       1.223  14.387   6.333  1.00  0.00           H  
ATOM   2145 2HG2 VAL A 141       0.900  15.713   7.476  1.00  0.00           H  
ATOM   2146 3HG2 VAL A 141      -0.068  14.221   7.546  1.00  0.00           H  
ATOM   2147  N   SER A 142      -3.026  14.287   6.932  1.00  0.00           N  
ATOM   2148  CA  SER A 142      -3.685  13.249   7.718  1.00  0.00           C  
ATOM   2149  C   SER A 142      -2.673  12.255   8.279  1.00  0.00           C  
ATOM   2150  O   SER A 142      -1.500  12.273   7.899  1.00  0.00           O  
ATOM   2151  CB  SER A 142      -4.706  12.521   6.867  1.00  0.00           C  
ATOM   2152  OG  SER A 142      -4.079  11.776   5.859  1.00  0.00           O  
ATOM   2153  H   SER A 142      -3.057  14.234   5.924  1.00  0.00           H  
ATOM   2154  HA  SER A 142      -4.195  13.723   8.558  1.00  0.00           H  
ATOM   2155 1HB  SER A 142      -5.298  11.858   7.497  1.00  0.00           H  
ATOM   2156 2HB  SER A 142      -5.388  13.242   6.419  1.00  0.00           H  
ATOM   2157  HG  SER A 142      -3.824  12.408   5.183  1.00  0.00           H  
ATOM   2158  N   LEU A 143      -3.103  11.417   9.258  1.00  0.00           N  
ATOM   2159  CA  LEU A 143      -2.260  10.371   9.827  1.00  0.00           C  
ATOM   2160  C   LEU A 143      -1.915   9.320   8.777  1.00  0.00           C  
ATOM   2161  O   LEU A 143      -0.805   8.783   8.772  1.00  0.00           O  
ATOM   2162  CB  LEU A 143      -2.966   9.706  11.015  1.00  0.00           C  
ATOM   2163  CG  LEU A 143      -2.142   8.660  11.778  1.00  0.00           C  
ATOM   2164  CD1 LEU A 143      -0.901   9.320  12.364  1.00  0.00           C  
ATOM   2165  CD2 LEU A 143      -2.998   8.039  12.872  1.00  0.00           C  
ATOM   2166  H   LEU A 143      -4.046  11.530   9.601  1.00  0.00           H  
ATOM   2167  HA  LEU A 143      -1.334  10.826  10.176  1.00  0.00           H  
ATOM   2168 1HB  LEU A 143      -3.257  10.480  11.724  1.00  0.00           H  
ATOM   2169 2HB  LEU A 143      -3.869   9.216  10.653  1.00  0.00           H  
ATOM   2170  HG  LEU A 143      -1.813   7.883  11.089  1.00  0.00           H  
ATOM   2171 1HD1 LEU A 143      -0.315   8.577  12.906  1.00  0.00           H  
ATOM   2172 2HD1 LEU A 143      -0.297   9.739  11.558  1.00  0.00           H  
ATOM   2173 3HD1 LEU A 143      -1.199  10.115  13.046  1.00  0.00           H  
ATOM   2174 1HD2 LEU A 143      -2.413   7.295  13.414  1.00  0.00           H  
ATOM   2175 2HD2 LEU A 143      -3.327   8.816  13.563  1.00  0.00           H  
ATOM   2176 3HD2 LEU A 143      -3.869   7.559  12.424  1.00  0.00           H  
ATOM   2177  N   ILE A 144      -2.795   9.033   7.870  1.00  0.00           N  
ATOM   2178  CA  ILE A 144      -2.546   8.062   6.809  1.00  0.00           C  
ATOM   2179  C   ILE A 144      -1.407   8.552   5.918  1.00  0.00           C  
ATOM   2180  O   ILE A 144      -0.546   7.768   5.512  1.00  0.00           O  
ATOM   2181  CB  ILE A 144      -3.809   7.825   5.961  1.00  0.00           C  
ATOM   2182  CG1 ILE A 144      -4.927   7.232   6.824  1.00  0.00           C  
ATOM   2183  CG2 ILE A 144      -3.498   6.910   4.787  1.00  0.00           C  
ATOM   2184  CD1 ILE A 144      -4.593   5.880   7.412  1.00  0.00           C  
ATOM   2185  H   ILE A 144      -3.688   9.503   7.907  1.00  0.00           H  
ATOM   2186  HA  ILE A 144      -2.247   7.119   7.265  1.00  0.00           H  
ATOM   2187  HB  ILE A 144      -4.176   8.777   5.581  1.00  0.00           H  
ATOM   2188 1HG1 ILE A 144      -5.154   7.914   7.643  1.00  0.00           H  
ATOM   2189 2HG1 ILE A 144      -5.832   7.129   6.225  1.00  0.00           H  
ATOM   2190 1HG2 ILE A 144      -4.401   6.752   4.199  1.00  0.00           H  
ATOM   2191 2HG2 ILE A 144      -2.733   7.369   4.161  1.00  0.00           H  
ATOM   2192 3HG2 ILE A 144      -3.134   5.951   5.158  1.00  0.00           H  
ATOM   2193 1HD1 ILE A 144      -5.434   5.526   8.009  1.00  0.00           H  
ATOM   2194 2HD1 ILE A 144      -4.396   5.171   6.607  1.00  0.00           H  
ATOM   2195 3HD1 ILE A 144      -3.711   5.966   8.044  1.00  0.00           H  
ATOM   2196  N   GLU A 145      -1.446   9.871   5.596  1.00  0.00           N  
ATOM   2197  CA  GLU A 145      -0.355  10.431   4.805  1.00  0.00           C  
ATOM   2198  C   GLU A 145       0.979  10.312   5.539  1.00  0.00           C  
ATOM   2199  O   GLU A 145       1.987   9.926   4.946  1.00  0.00           O  
ATOM   2200  CB  GLU A 145      -0.636  11.898   4.473  1.00  0.00           C  
ATOM   2201  CG  GLU A 145      -1.684  12.108   3.390  1.00  0.00           C  
ATOM   2202  CD  GLU A 145      -2.251  13.501   3.385  1.00  0.00           C  
ATOM   2203  OE1 GLU A 145      -3.095  13.781   4.201  1.00  0.00           O  
ATOM   2204  OE2 GLU A 145      -1.836  14.286   2.564  1.00  0.00           O  
ATOM   2205  H   GLU A 145      -2.203  10.473   5.887  1.00  0.00           H  
ATOM   2206  HA  GLU A 145      -0.274   9.865   3.876  1.00  0.00           H  
ATOM   2207 1HB  GLU A 145      -0.973  12.416   5.370  1.00  0.00           H  
ATOM   2208 2HB  GLU A 145       0.285  12.380   4.144  1.00  0.00           H  
ATOM   2209 1HG  GLU A 145      -1.233  11.908   2.417  1.00  0.00           H  
ATOM   2210 2HG  GLU A 145      -2.493  11.393   3.537  1.00  0.00           H  
ATOM   2211  N   ALA A 146       0.946  10.628   6.798  1.00  0.00           N  
ATOM   2212  CA  ALA A 146       2.163  10.580   7.605  1.00  0.00           C  
ATOM   2213  C   ALA A 146       2.712   9.159   7.687  1.00  0.00           C  
ATOM   2214  O   ALA A 146       3.918   8.944   7.541  1.00  0.00           O  
ATOM   2215  CB  ALA A 146       1.895  11.126   9.006  1.00  0.00           C  
ATOM   2216  H   ALA A 146       0.080  10.911   7.232  1.00  0.00           H  
ATOM   2217  HA  ALA A 146       2.914  11.204   7.121  1.00  0.00           H  
ATOM   2218 1HB  ALA A 146       2.812  11.083   9.594  1.00  0.00           H  
ATOM   2219 2HB  ALA A 146       1.557  12.160   8.935  1.00  0.00           H  
ATOM   2220 3HB  ALA A 146       1.126  10.525   9.488  1.00  0.00           H  
ATOM   2221  N   LEU A 147       1.841   8.198   7.911  1.00  0.00           N  
ATOM   2222  CA  LEU A 147       2.279   6.817   8.085  1.00  0.00           C  
ATOM   2223  C   LEU A 147       2.855   6.262   6.787  1.00  0.00           C  
ATOM   2224  O   LEU A 147       3.843   5.524   6.808  1.00  0.00           O  
ATOM   2225  CB  LEU A 147       1.108   5.942   8.550  1.00  0.00           C  
ATOM   2226  CG  LEU A 147       0.662   6.145  10.003  1.00  0.00           C  
ATOM   2227  CD1 LEU A 147      -0.695   5.488  10.215  1.00  0.00           C  
ATOM   2228  CD2 LEU A 147       1.706   5.558  10.942  1.00  0.00           C  
ATOM   2229  H   LEU A 147       0.855   8.412   7.963  1.00  0.00           H  
ATOM   2230  HA  LEU A 147       3.060   6.795   8.845  1.00  0.00           H  
ATOM   2231 1HB  LEU A 147       0.250   6.141   7.909  1.00  0.00           H  
ATOM   2232 2HB  LEU A 147       1.388   4.895   8.432  1.00  0.00           H  
ATOM   2233  HG  LEU A 147       0.551   7.211  10.205  1.00  0.00           H  
ATOM   2234 1HD1 LEU A 147      -1.013   5.633  11.248  1.00  0.00           H  
ATOM   2235 2HD1 LEU A 147      -1.427   5.940   9.545  1.00  0.00           H  
ATOM   2236 3HD1 LEU A 147      -0.620   4.422  10.005  1.00  0.00           H  
ATOM   2237 1HD2 LEU A 147       1.389   5.704  11.975  1.00  0.00           H  
ATOM   2238 2HD2 LEU A 147       1.816   4.492  10.743  1.00  0.00           H  
ATOM   2239 3HD2 LEU A 147       2.661   6.058  10.782  1.00  0.00           H  
ATOM   2240  N   HIS A 148       2.286   6.652   5.689  1.00  0.00           N  
ATOM   2241  CA  HIS A 148       2.763   6.157   4.402  1.00  0.00           C  
ATOM   2242  C   HIS A 148       4.111   6.775   4.042  1.00  0.00           C  
ATOM   2243  O   HIS A 148       4.925   6.146   3.361  1.00  0.00           O  
ATOM   2244  CB  HIS A 148       1.746   6.455   3.296  1.00  0.00           C  
ATOM   2245  CG  HIS A 148       0.648   5.441   3.200  1.00  0.00           C  
ATOM   2246  ND1 HIS A 148      -0.426   5.424   4.065  1.00  0.00           N  
ATOM   2247  CD2 HIS A 148       0.459   4.409   2.344  1.00  0.00           C  
ATOM   2248  CE1 HIS A 148      -1.230   4.425   3.743  1.00  0.00           C  
ATOM   2249  NE2 HIS A 148      -0.715   3.795   2.703  1.00  0.00           N  
ATOM   2250  H   HIS A 148       1.510   7.299   5.710  1.00  0.00           H  
ATOM   2251  HA  HIS A 148       2.901   5.078   4.457  1.00  0.00           H  
ATOM   2252 1HB  HIS A 148       1.293   7.431   3.471  1.00  0.00           H  
ATOM   2253 2HB  HIS A 148       2.256   6.497   2.334  1.00  0.00           H  
ATOM   2254  HD1 HIS A 148      -0.626   6.101   4.773  1.00  0.00           H  
ATOM   2255  HD2 HIS A 148       1.038   4.032   1.500  1.00  0.00           H  
ATOM   2256  HE1 HIS A 148      -2.143   4.242   4.310  1.00  0.00           H  
ATOM   2257  N   ILE A 149       4.377   7.939   4.494  1.00  0.00           N  
ATOM   2258  CA  ILE A 149       5.694   8.539   4.310  1.00  0.00           C  
ATOM   2259  C   ILE A 149       6.726   7.782   5.143  1.00  0.00           C  
ATOM   2260  O   ILE A 149       7.852   7.559   4.694  1.00  0.00           O  
ATOM   2261  CB  ILE A 149       5.689  10.027   4.705  1.00  0.00           C  
ATOM   2262  CG1 ILE A 149       4.861  10.841   3.708  1.00  0.00           C  
ATOM   2263  CG2 ILE A 149       7.112  10.561   4.781  1.00  0.00           C  
ATOM   2264  CD1 ILE A 149       4.552  12.246   4.174  1.00  0.00           C  
ATOM   2265  H   ILE A 149       3.665   8.459   4.989  1.00  0.00           H  
ATOM   2266  HA  ILE A 149       5.968   8.454   3.258  1.00  0.00           H  
ATOM   2267  HB  ILE A 149       5.215  10.144   5.678  1.00  0.00           H  
ATOM   2268 1HG1 ILE A 149       5.394  10.906   2.760  1.00  0.00           H  
ATOM   2269 2HG1 ILE A 149       3.917  10.331   3.516  1.00  0.00           H  
ATOM   2270 1HG2 ILE A 149       7.090  11.614   5.061  1.00  0.00           H  
ATOM   2271 2HG2 ILE A 149       7.671   9.999   5.528  1.00  0.00           H  
ATOM   2272 3HG2 ILE A 149       7.594  10.453   3.810  1.00  0.00           H  
ATOM   2273 1HD1 ILE A 149       3.962  12.760   3.415  1.00  0.00           H  
ATOM   2274 2HD1 ILE A 149       3.987  12.203   5.106  1.00  0.00           H  
ATOM   2275 3HD1 ILE A 149       5.482  12.787   4.338  1.00  0.00           H  
ATOM   2276  N   LEU A 150       6.337   7.443   6.329  1.00  0.00           N  
ATOM   2277  CA  LEU A 150       7.237   6.646   7.155  1.00  0.00           C  
ATOM   2278  C   LEU A 150       7.548   5.311   6.488  1.00  0.00           C  
ATOM   2279  O   LEU A 150       8.678   4.824   6.560  1.00  0.00           O  
ATOM   2280  CB  LEU A 150       6.617   6.405   8.537  1.00  0.00           C  
ATOM   2281  CG  LEU A 150       7.032   7.394   9.634  1.00  0.00           C  
ATOM   2282  CD1 LEU A 150       6.740   8.816   9.173  1.00  0.00           C  
ATOM   2283  CD2 LEU A 150       6.283   7.072  10.919  1.00  0.00           C  
ATOM   2284  H   LEU A 150       5.436   7.711   6.700  1.00  0.00           H  
ATOM   2285  HA  LEU A 150       8.171   7.195   7.277  1.00  0.00           H  
ATOM   2286 1HB  LEU A 150       5.533   6.449   8.444  1.00  0.00           H  
ATOM   2287 2HB  LEU A 150       6.892   5.405   8.872  1.00  0.00           H  
ATOM   2288  HG  LEU A 150       8.105   7.314   9.810  1.00  0.00           H  
ATOM   2289 1HD1 LEU A 150       7.035   9.519   9.952  1.00  0.00           H  
ATOM   2290 2HD1 LEU A 150       7.304   9.026   8.264  1.00  0.00           H  
ATOM   2291 3HD1 LEU A 150       5.674   8.922   8.973  1.00  0.00           H  
ATOM   2292 1HD2 LEU A 150       6.578   7.775  11.698  1.00  0.00           H  
ATOM   2293 2HD2 LEU A 150       5.209   7.153  10.744  1.00  0.00           H  
ATOM   2294 3HD2 LEU A 150       6.523   6.057  11.235  1.00  0.00           H  
ATOM   2295  N   LEU A 151       6.548   4.804   5.953  1.00  0.00           N  
ATOM   2296  CA  LEU A 151       6.752   3.567   5.206  1.00  0.00           C  
ATOM   2297  C   LEU A 151       7.678   3.795   4.018  1.00  0.00           C  
ATOM   2298  O   LEU A 151       8.515   2.943   3.704  1.00  0.00           O  
ATOM   2299  CB  LEU A 151       5.408   3.012   4.718  1.00  0.00           C  
ATOM   2300  CG  LEU A 151       4.510   2.396   5.798  1.00  0.00           C  
ATOM   2301  CD1 LEU A 151       3.144   2.080   5.204  1.00  0.00           C  
ATOM   2302  CD2 LEU A 151       5.169   1.142   6.352  1.00  0.00           C  
ATOM   2303  H   LEU A 151       5.621   5.199   6.007  1.00  0.00           H  
ATOM   2304  HA  LEU A 151       7.216   2.836   5.867  1.00  0.00           H  
ATOM   2305 1HB  LEU A 151       4.851   3.819   4.245  1.00  0.00           H  
ATOM   2306 2HB  LEU A 151       5.600   2.244   3.969  1.00  0.00           H  
ATOM   2307  HG  LEU A 151       4.364   3.116   6.604  1.00  0.00           H  
ATOM   2308 1HD1 LEU A 151       2.506   1.642   5.972  1.00  0.00           H  
ATOM   2309 2HD1 LEU A 151       2.687   2.997   4.834  1.00  0.00           H  
ATOM   2310 3HD1 LEU A 151       3.259   1.374   4.383  1.00  0.00           H  
ATOM   2311 1HD2 LEU A 151       4.532   0.704   7.121  1.00  0.00           H  
ATOM   2312 2HD2 LEU A 151       5.314   0.421   5.547  1.00  0.00           H  
ATOM   2313 3HD2 LEU A 151       6.136   1.400   6.786  1.00  0.00           H  
ATOM   2314  N   THR A 152       7.512   4.907   3.376  1.00  0.00           N  
ATOM   2315  CA  THR A 152       8.350   5.267   2.237  1.00  0.00           C  
ATOM   2316  C   THR A 152       9.820   5.322   2.645  1.00  0.00           C  
ATOM   2317  O   THR A 152      10.684   4.793   1.943  1.00  0.00           O  
ATOM   2318  CB  THR A 152       7.925   6.622   1.640  1.00  0.00           C  
ATOM   2319  OG1 THR A 152       6.557   6.551   1.215  1.00  0.00           O  
ATOM   2320  CG2 THR A 152       8.803   6.978   0.450  1.00  0.00           C  
ATOM   2321  H   THR A 152       6.783   5.541   3.670  1.00  0.00           H  
ATOM   2322  HA  THR A 152       8.235   4.505   1.468  1.00  0.00           H  
ATOM   2323  HB  THR A 152       8.017   7.398   2.397  1.00  0.00           H  
ATOM   2324  HG1 THR A 152       5.991   6.432   1.981  1.00  0.00           H  
ATOM   2325 1HG2 THR A 152       8.489   7.938   0.041  1.00  0.00           H  
ATOM   2326 2HG2 THR A 152       9.843   7.044   0.772  1.00  0.00           H  
ATOM   2327 3HG2 THR A 152       8.709   6.209  -0.316  1.00  0.00           H  
ATOM   2328  N   ALA A 153      10.097   5.917   3.754  1.00  0.00           N  
ATOM   2329  CA  ALA A 153      11.454   5.949   4.291  1.00  0.00           C  
ATOM   2330  C   ALA A 153      11.965   4.538   4.575  1.00  0.00           C  
ATOM   2331  O   ALA A 153      13.122   4.222   4.292  1.00  0.00           O  
ATOM   2332  CB  ALA A 153      11.507   6.796   5.558  1.00  0.00           C  
ATOM   2333  H   ALA A 153       9.355   6.373   4.266  1.00  0.00           H  
ATOM   2334  HA  ALA A 153      12.105   6.396   3.540  1.00  0.00           H  
ATOM   2335 1HB  ALA A 153      12.526   6.811   5.946  1.00  0.00           H  
ATOM   2336 2HB  ALA A 153      11.192   7.815   5.328  1.00  0.00           H  
ATOM   2337 3HB  ALA A 153      10.840   6.372   6.307  1.00  0.00           H  
ATOM   2338  N   ALA A 154      11.159   3.756   5.063  1.00  0.00           N  
ATOM   2339  CA  ALA A 154      11.530   2.401   5.460  1.00  0.00           C  
ATOM   2340  C   ALA A 154      11.992   1.584   4.255  1.00  0.00           C  
ATOM   2341  O   ALA A 154      13.014   0.901   4.316  1.00  0.00           O  
ATOM   2342  CB  ALA A 154      10.360   1.708   6.152  1.00  0.00           C  
ATOM   2343  H   ALA A 154      10.206   4.063   5.194  1.00  0.00           H  
ATOM   2344  HA  ALA A 154      12.363   2.469   6.160  1.00  0.00           H  
ATOM   2345 1HB  ALA A 154      10.654   0.699   6.440  1.00  0.00           H  
ATOM   2346 2HB  ALA A 154      10.076   2.272   7.040  1.00  0.00           H  
ATOM   2347 3HB  ALA A 154       9.513   1.657   5.470  1.00  0.00           H  
ATOM   2348  N   VAL A 155      11.295   1.658   3.171  1.00  0.00           N  
ATOM   2349  CA  VAL A 155      11.563   0.846   1.988  1.00  0.00           C  
ATOM   2350  C   VAL A 155      12.696   1.472   1.177  1.00  0.00           C  
ATOM   2351  O   VAL A 155      13.490   0.761   0.557  1.00  0.00           O  
ATOM   2352  CB  VAL A 155      10.301   0.726   1.114  1.00  0.00           C  
ATOM   2353  CG1 VAL A 155       9.176   0.058   1.890  1.00  0.00           C  
ATOM   2354  CG2 VAL A 155       9.877   2.103   0.626  1.00  0.00           C  
ATOM   2355  H   VAL A 155      10.529   2.315   3.153  1.00  0.00           H  
ATOM   2356  HA  VAL A 155      11.877  -0.147   2.313  1.00  0.00           H  
ATOM   2357  HB  VAL A 155      10.523   0.089   0.257  1.00  0.00           H  
ATOM   2358 1HG1 VAL A 155       8.292  -0.019   1.257  1.00  0.00           H  
ATOM   2359 2HG1 VAL A 155       9.489  -0.940   2.198  1.00  0.00           H  
ATOM   2360 3HG1 VAL A 155       8.940   0.653   2.772  1.00  0.00           H  
ATOM   2361 1HG2 VAL A 155       8.984   2.011   0.008  1.00  0.00           H  
ATOM   2362 2HG2 VAL A 155       9.661   2.742   1.483  1.00  0.00           H  
ATOM   2363 3HG2 VAL A 155      10.681   2.545   0.038  1.00  0.00           H  
ATOM   2364  N   LEU A 156      12.857   2.724   1.265  1.00  0.00           N  
ATOM   2365  CA  LEU A 156      13.995   3.403   0.652  1.00  0.00           C  
ATOM   2366  C   LEU A 156      15.269   3.157   1.451  1.00  0.00           C  
ATOM   2367  O   LEU A 156      16.362   3.104   0.883  1.00  0.00           O  
ATOM   2368  CB  LEU A 156      13.726   4.910   0.553  1.00  0.00           C  
ATOM   2369  CG  LEU A 156      12.626   5.326  -0.431  1.00  0.00           C  
ATOM   2370  CD1 LEU A 156      12.334   6.812  -0.268  1.00  0.00           C  
ATOM   2371  CD2 LEU A 156      13.068   5.009  -1.852  1.00  0.00           C  
ATOM   2372  H   LEU A 156      12.175   3.269   1.773  1.00  0.00           H  
ATOM   2373  HA  LEU A 156      14.137   3.002  -0.352  1.00  0.00           H  
ATOM   2374 1HB  LEU A 156      13.446   5.278   1.539  1.00  0.00           H  
ATOM   2375 2HB  LEU A 156      14.647   5.408   0.251  1.00  0.00           H  
ATOM   2376  HG  LEU A 156      11.710   4.780  -0.205  1.00  0.00           H  
ATOM   2377 1HD1 LEU A 156      11.552   7.108  -0.967  1.00  0.00           H  
ATOM   2378 2HD1 LEU A 156      12.001   7.008   0.751  1.00  0.00           H  
ATOM   2379 3HD1 LEU A 156      13.238   7.385  -0.472  1.00  0.00           H  
ATOM   2380 1HD2 LEU A 156      12.286   5.304  -2.551  1.00  0.00           H  
ATOM   2381 2HD2 LEU A 156      13.984   5.555  -2.079  1.00  0.00           H  
ATOM   2382 3HD2 LEU A 156      13.253   3.938  -1.944  1.00  0.00           H  
ATOM   2383  N   GLY A 157      15.121   2.919   2.783  1.00  0.00           N  
ATOM   2384  CA  GLY A 157      16.297   2.736   3.617  1.00  0.00           C  
ATOM   2385  C   GLY A 157      16.935   4.043   4.046  1.00  0.00           C  
ATOM   2386  O   GLY A 157      18.162   4.150   4.108  1.00  0.00           O  
ATOM   2387  H   GLY A 157      14.205   2.865   3.208  1.00  0.00           H  
ATOM   2388 1HA  GLY A 157      16.028   2.170   4.509  1.00  0.00           H  
ATOM   2389 2HA  GLY A 157      17.038   2.147   3.076  1.00  0.00           H  
ATOM   2390  N   THR A 158      16.076   5.111   4.185  1.00  0.00           N  
ATOM   2391  CA  THR A 158      16.554   6.448   4.521  1.00  0.00           C  
ATOM   2392  C   THR A 158      15.718   7.055   5.644  1.00  0.00           C  
ATOM   2393  O   THR A 158      14.987   6.343   6.334  1.00  0.00           O  
ATOM   2394  CB  THR A 158      16.525   7.374   3.291  1.00  0.00           C  
ATOM   2395  OG1 THR A 158      17.175   8.613   3.607  1.00  0.00           O  
ATOM   2396  CG2 THR A 158      15.091   7.654   2.867  1.00  0.00           C  
ATOM   2397  H   THR A 158      15.087   4.963   4.050  1.00  0.00           H  
ATOM   2398  HA  THR A 158      17.585   6.371   4.865  1.00  0.00           H  
ATOM   2399  HB  THR A 158      17.056   6.901   2.466  1.00  0.00           H  
ATOM   2400  HG1 THR A 158      17.395   9.074   2.794  1.00  0.00           H  
ATOM   2401 1HG2 THR A 158      15.090   8.309   1.997  1.00  0.00           H  
ATOM   2402 2HG2 THR A 158      14.598   6.715   2.615  1.00  0.00           H  
ATOM   2403 3HG2 THR A 158      14.557   8.136   3.685  1.00  0.00           H  
ATOM   2404  N   THR A 159      15.881   8.370   5.892  1.00  0.00           N  
ATOM   2405  CA  THR A 159      15.163   9.019   6.984  1.00  0.00           C  
ATOM   2406  C   THR A 159      13.767   9.445   6.535  1.00  0.00           C  
ATOM   2407  O   THR A 159      13.457   9.419   5.343  1.00  0.00           O  
ATOM   2408  CB  THR A 159      15.938  10.242   7.510  1.00  0.00           C  
ATOM   2409  OG1 THR A 159      16.005  11.244   6.487  1.00  0.00           O  
ATOM   2410  CG2 THR A 159      17.349   9.845   7.918  1.00  0.00           C  
ATOM   2411  H   THR A 159      16.506   8.917   5.320  1.00  0.00           H  
ATOM   2412  HA  THR A 159      15.059   8.306   7.802  1.00  0.00           H  
ATOM   2413  HB  THR A 159      15.419  10.658   8.373  1.00  0.00           H  
ATOM   2414  HG1 THR A 159      16.337  12.063   6.862  1.00  0.00           H  
ATOM   2415 1HG2 THR A 159      17.881  10.721   8.287  1.00  0.00           H  
ATOM   2416 2HG2 THR A 159      17.300   9.092   8.703  1.00  0.00           H  
ATOM   2417 3HG2 THR A 159      17.875   9.437   7.056  1.00  0.00           H  
ATOM   2418  N   VAL A 160      12.887   9.827   7.513  1.00  0.00           N  
ATOM   2419  CA  VAL A 160      11.544  10.323   7.222  1.00  0.00           C  
ATOM   2420  C   VAL A 160      11.638  11.639   6.454  1.00  0.00           C  
ATOM   2421  O   VAL A 160      10.958  11.823   5.441  1.00  0.00           O  
ATOM   2422  CB  VAL A 160      10.719  10.516   8.513  1.00  0.00           C  
ATOM   2423  CG1 VAL A 160       9.415  11.253   8.214  1.00  0.00           C  
ATOM   2424  CG2 VAL A 160      10.436   9.166   9.171  1.00  0.00           C  
ATOM   2425  H   VAL A 160      13.188   9.759   8.475  1.00  0.00           H  
ATOM   2426  HA  VAL A 160      11.033   9.590   6.597  1.00  0.00           H  
ATOM   2427  HB  VAL A 160      11.283  11.141   9.204  1.00  0.00           H  
ATOM   2428 1HG1 VAL A 160       8.847  11.378   9.137  1.00  0.00           H  
ATOM   2429 2HG1 VAL A 160       9.639  12.232   7.791  1.00  0.00           H  
ATOM   2430 3HG1 VAL A 160       8.824  10.675   7.502  1.00  0.00           H  
ATOM   2431 1HG2 VAL A 160       9.854   9.319  10.079  1.00  0.00           H  
ATOM   2432 2HG2 VAL A 160       9.874   8.535   8.482  1.00  0.00           H  
ATOM   2433 3HG2 VAL A 160      11.378   8.680   9.423  1.00  0.00           H  
ATOM   2434  N   GLU A 161      12.566  12.506   6.877  1.00  0.00           N  
ATOM   2435  CA  GLU A 161      12.709  13.822   6.260  1.00  0.00           C  
ATOM   2436  C   GLU A 161      13.019  13.705   4.772  1.00  0.00           C  
ATOM   2437  O   GLU A 161      12.489  14.465   3.958  1.00  0.00           O  
ATOM   2438  CB  GLU A 161      13.812  14.621   6.959  1.00  0.00           C  
ATOM   2439  CG  GLU A 161      13.491  15.012   8.395  1.00  0.00           C  
ATOM   2440  CD  GLU A 161      13.699  13.886   9.368  1.00  0.00           C  
ATOM   2441  OE1 GLU A 161      14.143  12.842   8.955  1.00  0.00           O  
ATOM   2442  OE2 GLU A 161      13.411  14.068  10.528  1.00  0.00           O  
ATOM   2443  H   GLU A 161      13.181  12.248   7.635  1.00  0.00           H  
ATOM   2444  HA  GLU A 161      11.764  14.356   6.361  1.00  0.00           H  
ATOM   2445 1HB  GLU A 161      14.732  14.037   6.969  1.00  0.00           H  
ATOM   2446 2HB  GLU A 161      14.009  15.535   6.399  1.00  0.00           H  
ATOM   2447 1HG  GLU A 161      14.128  15.848   8.684  1.00  0.00           H  
ATOM   2448 2HG  GLU A 161      12.456  15.345   8.446  1.00  0.00           H  
ATOM   2449  N   GLU A 162      13.866  12.733   4.492  1.00  0.00           N  
ATOM   2450  CA  GLU A 162      14.208  12.508   3.090  1.00  0.00           C  
ATOM   2451  C   GLU A 162      13.005  12.002   2.301  1.00  0.00           C  
ATOM   2452  O   GLU A 162      12.754  12.457   1.183  1.00  0.00           O  
ATOM   2453  CB  GLU A 162      15.369  11.514   2.975  1.00  0.00           C  
ATOM   2454  CG  GLU A 162      15.825  11.268   1.545  1.00  0.00           C  
ATOM   2455  CD  GLU A 162      16.430  12.498   0.886  1.00  0.00           C  
ATOM   2456  OE1 GLU A 162      16.446  12.572  -0.363  1.00  0.00           O  
ATOM   2457  OE2 GLU A 162      16.893  13.394   1.626  1.00  0.00           O  
ATOM   2458  H   GLU A 162      14.281  12.144   5.200  1.00  0.00           H  
ATOM   2459  HA  GLU A 162      14.517  13.457   2.653  1.00  0.00           H  
ATOM   2460 1HB  GLU A 162      16.222  11.884   3.545  1.00  0.00           H  
ATOM   2461 2HB  GLU A 162      15.074  10.558   3.408  1.00  0.00           H  
ATOM   2462 1HG  GLU A 162      16.569  10.472   1.544  1.00  0.00           H  
ATOM   2463 2HG  GLU A 162      14.973  10.932   0.956  1.00  0.00           H  
ATOM   2464  N   ALA A 163      12.226  11.090   2.883  1.00  0.00           N  
ATOM   2465  CA  ALA A 163      11.004  10.619   2.236  1.00  0.00           C  
ATOM   2466  C   ALA A 163      10.015  11.763   2.034  1.00  0.00           C  
ATOM   2467  O   ALA A 163       9.306  11.807   1.025  1.00  0.00           O  
ATOM   2468  CB  ALA A 163      10.363   9.504   3.059  1.00  0.00           C  
ATOM   2469  H   ALA A 163      12.481  10.716   3.786  1.00  0.00           H  
ATOM   2470  HA  ALA A 163      11.270  10.225   1.255  1.00  0.00           H  
ATOM   2471 1HB  ALA A 163       9.453   9.163   2.564  1.00  0.00           H  
ATOM   2472 2HB  ALA A 163      11.061   8.672   3.149  1.00  0.00           H  
ATOM   2473 3HB  ALA A 163      10.117   9.880   4.050  1.00  0.00           H  
ATOM   2474  N   VAL A 164       9.956  12.726   2.979  1.00  0.00           N  
ATOM   2475  CA  VAL A 164       9.064  13.876   2.880  1.00  0.00           C  
ATOM   2476  C   VAL A 164       9.448  14.729   1.674  1.00  0.00           C  
ATOM   2477  O   VAL A 164       8.597  15.073   0.852  1.00  0.00           O  
ATOM   2478  CB  VAL A 164       9.131  14.729   4.162  1.00  0.00           C  
ATOM   2479  CG1 VAL A 164       8.424  16.061   3.953  1.00  0.00           C  
ATOM   2480  CG2 VAL A 164       8.512  13.967   5.323  1.00  0.00           C  
ATOM   2481  H   VAL A 164      10.560  12.640   3.784  1.00  0.00           H  
ATOM   2482  HA  VAL A 164       8.045  13.512   2.739  1.00  0.00           H  
ATOM   2483  HB  VAL A 164      10.174  14.951   4.386  1.00  0.00           H  
ATOM   2484 1HG1 VAL A 164       8.482  16.650   4.869  1.00  0.00           H  
ATOM   2485 2HG1 VAL A 164       8.906  16.605   3.141  1.00  0.00           H  
ATOM   2486 3HG1 VAL A 164       7.379  15.882   3.702  1.00  0.00           H  
ATOM   2487 1HG2 VAL A 164       8.564  14.575   6.226  1.00  0.00           H  
ATOM   2488 2HG2 VAL A 164       7.470  13.740   5.097  1.00  0.00           H  
ATOM   2489 3HG2 VAL A 164       9.059  13.037   5.481  1.00  0.00           H  
ATOM   2490  N   TYR A 165      10.763  15.010   1.651  1.00  0.00           N  
ATOM   2491  CA  TYR A 165      11.263  15.879   0.592  1.00  0.00           C  
ATOM   2492  C   TYR A 165      11.014  15.268  -0.782  1.00  0.00           C  
ATOM   2493  O   TYR A 165      10.526  15.944  -1.690  1.00  0.00           O  
ATOM   2494  CB  TYR A 165      12.755  16.158   0.787  1.00  0.00           C  
ATOM   2495  CG  TYR A 165      13.342  17.092  -0.248  1.00  0.00           C  
ATOM   2496  CD1 TYR A 165      13.130  18.459  -0.148  1.00  0.00           C  
ATOM   2497  CD2 TYR A 165      14.092  16.581  -1.296  1.00  0.00           C  
ATOM   2498  CE1 TYR A 165      13.666  19.312  -1.093  1.00  0.00           C  
ATOM   2499  CE2 TYR A 165      14.628  17.434  -2.242  1.00  0.00           C  
ATOM   2500  CZ  TYR A 165      14.417  18.794  -2.142  1.00  0.00           C  
ATOM   2501  OH  TYR A 165      14.951  19.644  -3.084  1.00  0.00           O  
ATOM   2502  H   TYR A 165      11.411  14.644   2.333  1.00  0.00           H  
ATOM   2503  HA  TYR A 165      10.729  16.829   0.643  1.00  0.00           H  
ATOM   2504 1HB  TYR A 165      12.918  16.596   1.773  1.00  0.00           H  
ATOM   2505 2HB  TYR A 165      13.308  15.220   0.751  1.00  0.00           H  
ATOM   2506  HD1 TYR A 165      12.540  18.860   0.676  1.00  0.00           H  
ATOM   2507  HD2 TYR A 165      14.258  15.507  -1.375  1.00  0.00           H  
ATOM   2508  HE1 TYR A 165      13.499  20.386  -1.015  1.00  0.00           H  
ATOM   2509  HE2 TYR A 165      15.218  17.033  -3.067  1.00  0.00           H  
ATOM   2510  HH  TYR A 165      14.712  20.549  -2.869  1.00  0.00           H  
ATOM   2511  N   ARG A 166      11.219  14.009  -0.923  1.00  0.00           N  
ATOM   2512  CA  ARG A 166      11.003  13.318  -2.189  1.00  0.00           C  
ATOM   2513  C   ARG A 166       9.521  13.275  -2.545  1.00  0.00           C  
ATOM   2514  O   ARG A 166       9.144  13.528  -3.691  1.00  0.00           O  
ATOM   2515  CB  ARG A 166      11.571  11.899  -2.130  1.00  0.00           C  
ATOM   2516  CG  ARG A 166      13.090  11.841  -2.084  1.00  0.00           C  
ATOM   2517  CD  ARG A 166      13.603  10.409  -2.103  1.00  0.00           C  
ATOM   2518  NE  ARG A 166      15.044  10.350  -1.887  1.00  0.00           N  
ATOM   2519  CZ  ARG A 166      15.810   9.298  -2.167  1.00  0.00           C  
ATOM   2520  NH1 ARG A 166      15.283   8.192  -2.678  1.00  0.00           N  
ATOM   2521  NH2 ARG A 166      17.113   9.353  -1.931  1.00  0.00           N  
ATOM   2522  H   ARG A 166      11.541  13.483  -0.123  1.00  0.00           H  
ATOM   2523  HA  ARG A 166      11.522  13.867  -2.976  1.00  0.00           H  
ATOM   2524 1HB  ARG A 166      11.186  11.389  -1.248  1.00  0.00           H  
ATOM   2525 2HB  ARG A 166      11.238  11.337  -3.003  1.00  0.00           H  
ATOM   2526 1HG  ARG A 166      13.500  12.362  -2.950  1.00  0.00           H  
ATOM   2527 2HG  ARG A 166      13.444  12.320  -1.171  1.00  0.00           H  
ATOM   2528 1HD  ARG A 166      13.114   9.838  -1.314  1.00  0.00           H  
ATOM   2529 2HD  ARG A 166      13.381   9.957  -3.069  1.00  0.00           H  
ATOM   2530  HE  ARG A 166      15.496  11.167  -1.498  1.00  0.00           H  
ATOM   2531 1HH1 ARG A 166      14.290   8.143  -2.860  1.00  0.00           H  
ATOM   2532 2HH1 ARG A 166      15.874   7.401  -2.885  1.00  0.00           H  
ATOM   2533 1HH2 ARG A 166      17.520  10.192  -1.541  1.00  0.00           H  
ATOM   2534 2HH2 ARG A 166      17.698   8.558  -2.141  1.00  0.00           H  
ATOM   2535  N   ALA A 167       8.666  12.986  -1.544  1.00  0.00           N  
ATOM   2536  CA  ALA A 167       7.234  12.885  -1.807  1.00  0.00           C  
ATOM   2537  C   ALA A 167       6.659  14.231  -2.235  1.00  0.00           C  
ATOM   2538  O   ALA A 167       5.848  14.301  -3.162  1.00  0.00           O  
ATOM   2539  CB  ALA A 167       6.502  12.367  -0.570  1.00  0.00           C  
ATOM   2540  H   ALA A 167       9.006  12.837  -0.604  1.00  0.00           H  
ATOM   2541  HA  ALA A 167       7.088  12.179  -2.625  1.00  0.00           H  
ATOM   2542 1HB  ALA A 167       5.434  12.297  -0.781  1.00  0.00           H  
ATOM   2543 2HB  ALA A 167       6.885  11.381  -0.307  1.00  0.00           H  
ATOM   2544 3HB  ALA A 167       6.662  13.052   0.261  1.00  0.00           H  
ATOM   2545  N   LEU A 168       7.125  15.332  -1.619  1.00  0.00           N  
ATOM   2546  CA  LEU A 168       6.586  16.654  -1.921  1.00  0.00           C  
ATOM   2547  C   LEU A 168       7.017  17.111  -3.310  1.00  0.00           C  
ATOM   2548  O   LEU A 168       6.242  17.752  -4.025  1.00  0.00           O  
ATOM   2549  CB  LEU A 168       7.053  17.670  -0.870  1.00  0.00           C  
ATOM   2550  CG  LEU A 168       6.481  17.480   0.540  1.00  0.00           C  
ATOM   2551  CD1 LEU A 168       7.231  18.373   1.517  1.00  0.00           C  
ATOM   2552  CD2 LEU A 168       4.995  17.805   0.533  1.00  0.00           C  
ATOM   2553  H   LEU A 168       7.861  15.244  -0.935  1.00  0.00           H  
ATOM   2554  HA  LEU A 168       5.498  16.598  -1.900  1.00  0.00           H  
ATOM   2555 1HB  LEU A 168       8.138  17.620  -0.797  1.00  0.00           H  
ATOM   2556 2HB  LEU A 168       6.778  18.670  -1.208  1.00  0.00           H  
ATOM   2557  HG  LEU A 168       6.624  16.447   0.854  1.00  0.00           H  
ATOM   2558 1HD1 LEU A 168       6.825  18.239   2.520  1.00  0.00           H  
ATOM   2559 2HD1 LEU A 168       8.288  18.107   1.516  1.00  0.00           H  
ATOM   2560 3HD1 LEU A 168       7.119  19.415   1.218  1.00  0.00           H  
ATOM   2561 1HD2 LEU A 168       4.587  17.669   1.535  1.00  0.00           H  
ATOM   2562 2HD2 LEU A 168       4.849  18.839   0.220  1.00  0.00           H  
ATOM   2563 3HD2 LEU A 168       4.479  17.140  -0.161  1.00  0.00           H  
ATOM   2564  N   LYS A 169       8.288  16.804  -3.577  1.00  0.00           N  
ATOM   2565  CA  LYS A 169       8.798  17.210  -4.884  1.00  0.00           C  
ATOM   2566  C   LYS A 169       8.143  16.405  -6.003  1.00  0.00           C  
ATOM   2567  O   LYS A 169       7.790  16.956  -7.048  1.00  0.00           O  
ATOM   2568  CB  LYS A 169      10.318  17.050  -4.940  1.00  0.00           C  
ATOM   2569  CG  LYS A 169      10.953  17.527  -6.239  1.00  0.00           C  
ATOM   2570  CD  LYS A 169      12.471  17.442  -6.176  1.00  0.00           C  
ATOM   2571  CE  LYS A 169      13.107  17.916  -7.475  1.00  0.00           C  
ATOM   2572  NZ  LYS A 169      14.593  17.838  -7.428  1.00  0.00           N  
ATOM   2573  H   LYS A 169       8.901  16.316  -2.940  1.00  0.00           H  
ATOM   2574  HA  LYS A 169       8.554  18.261  -5.039  1.00  0.00           H  
ATOM   2575 1HB  LYS A 169      10.773  17.607  -4.121  1.00  0.00           H  
ATOM   2576 2HB  LYS A 169      10.579  16.000  -4.806  1.00  0.00           H  
ATOM   2577 1HG  LYS A 169      10.597  16.911  -7.066  1.00  0.00           H  
ATOM   2578 2HG  LYS A 169      10.663  18.560  -6.428  1.00  0.00           H  
ATOM   2579 1HD  LYS A 169      12.837  18.060  -5.355  1.00  0.00           H  
ATOM   2580 2HD  LYS A 169      12.770  16.410  -5.992  1.00  0.00           H  
ATOM   2581 1HE  LYS A 169      12.750  17.302  -8.300  1.00  0.00           H  
ATOM   2582 2HE  LYS A 169      12.816  18.948  -7.667  1.00  0.00           H  
ATOM   2583 1HZ  LYS A 169      14.975  18.160  -8.305  1.00  0.00           H  
ATOM   2584 2HZ  LYS A 169      14.937  18.419  -6.676  1.00  0.00           H  
ATOM   2585 3HZ  LYS A 169      14.875  16.881  -7.269  1.00  0.00           H  
ATOM   2586  N   LEU A 170       7.976  15.143  -5.803  1.00  0.00           N  
ATOM   2587  CA  LEU A 170       7.334  14.267  -6.776  1.00  0.00           C  
ATOM   2588  C   LEU A 170       5.844  14.573  -6.883  1.00  0.00           C  
ATOM   2589  O   LEU A 170       5.277  14.544  -7.976  1.00  0.00           O  
ATOM   2590  CB  LEU A 170       7.538  12.798  -6.387  1.00  0.00           C  
ATOM   2591  CG  LEU A 170       7.043  11.764  -7.406  1.00  0.00           C  
ATOM   2592  CD1 LEU A 170       7.810  11.931  -8.711  1.00  0.00           C  
ATOM   2593  CD2 LEU A 170       7.226  10.364  -6.839  1.00  0.00           C  
ATOM   2594  H   LEU A 170       8.306  14.751  -4.932  1.00  0.00           H  
ATOM   2595  HA  LEU A 170       7.789  14.443  -7.751  1.00  0.00           H  
ATOM   2596 1HB  LEU A 170       8.601  12.625  -6.229  1.00  0.00           H  
ATOM   2597 2HB  LEU A 170       7.018  12.612  -5.447  1.00  0.00           H  
ATOM   2598  HG  LEU A 170       5.987  11.936  -7.616  1.00  0.00           H  
ATOM   2599 1HD1 LEU A 170       7.458  11.196  -9.436  1.00  0.00           H  
ATOM   2600 2HD1 LEU A 170       7.646  12.935  -9.104  1.00  0.00           H  
ATOM   2601 3HD1 LEU A 170       8.873  11.781  -8.531  1.00  0.00           H  
ATOM   2602 1HD2 LEU A 170       6.873   9.629  -7.565  1.00  0.00           H  
ATOM   2603 2HD2 LEU A 170       8.282  10.191  -6.631  1.00  0.00           H  
ATOM   2604 3HD2 LEU A 170       6.653  10.268  -5.917  1.00  0.00           H  
ATOM   2605  N   LYS A 171       5.195  14.880  -5.721  1.00  0.00           N  
ATOM   2606  CA  LYS A 171       3.785  15.254  -5.697  1.00  0.00           C  
ATOM   2607  C   LYS A 171       3.492  16.370  -6.695  1.00  0.00           C  
ATOM   2608  O   LYS A 171       2.588  16.248  -7.524  1.00  0.00           O  
ATOM   2609  CB  LYS A 171       3.370  15.685  -4.289  1.00  0.00           C  
ATOM   2610  CG  LYS A 171       1.910  16.098  -4.162  1.00  0.00           C  
ATOM   2611  CD  LYS A 171       1.620  16.691  -2.791  1.00  0.00           C  
ATOM   2612  CE  LYS A 171       0.162  17.107  -2.664  1.00  0.00           C  
ATOM   2613  NZ  LYS A 171      -0.131  18.350  -3.428  1.00  0.00           N  
ATOM   2614  H   LYS A 171       5.711  14.848  -4.855  1.00  0.00           H  
ATOM   2615  HA  LYS A 171       3.191  14.384  -5.981  1.00  0.00           H  
ATOM   2616 1HB  LYS A 171       3.547  14.866  -3.591  1.00  0.00           H  
ATOM   2617 2HB  LYS A 171       3.985  16.526  -3.970  1.00  0.00           H  
ATOM   2618 1HG  LYS A 171       1.674  16.840  -4.927  1.00  0.00           H  
ATOM   2619 2HG  LYS A 171       1.271  15.229  -4.315  1.00  0.00           H  
ATOM   2620 1HD  LYS A 171       1.848  15.954  -2.020  1.00  0.00           H  
ATOM   2621 2HD  LYS A 171       2.252  17.565  -2.632  1.00  0.00           H  
ATOM   2622 1HE  LYS A 171      -0.478  16.308  -3.035  1.00  0.00           H  
ATOM   2623 2HE  LYS A 171      -0.078  17.277  -1.614  1.00  0.00           H  
ATOM   2624 1HZ  LYS A 171      -1.105  18.592  -3.318  1.00  0.00           H  
ATOM   2625 2HZ  LYS A 171       0.445  19.104  -3.079  1.00  0.00           H  
ATOM   2626 3HZ  LYS A 171       0.070  18.200  -4.406  1.00  0.00           H  
ATOM   2627  N   THR A 172       4.296  17.436  -6.644  1.00  0.00           N  
ATOM   2628  CA  THR A 172       4.146  18.573  -7.544  1.00  0.00           C  
ATOM   2629  C   THR A 172       4.416  18.163  -8.989  1.00  0.00           C  
ATOM   2630  O   THR A 172       3.613  18.444  -9.880  1.00  0.00           O  
ATOM   2631  CB  THR A 172       5.087  19.725  -7.145  1.00  0.00           C  
ATOM   2632  OG1 THR A 172       4.760  20.178  -5.825  1.00  0.00           O  
ATOM   2633  CG2 THR A 172       4.956  20.883  -8.122  1.00  0.00           C  
ATOM   2634  H   THR A 172       5.033  17.447  -5.953  1.00  0.00           H  
ATOM   2635  HA  THR A 172       3.120  18.935  -7.477  1.00  0.00           H  
ATOM   2636  HB  THR A 172       6.118  19.370  -7.148  1.00  0.00           H  
ATOM   2637  HG1 THR A 172       4.861  19.453  -5.204  1.00  0.00           H  
ATOM   2638 1HG2 THR A 172       5.629  21.688  -7.825  1.00  0.00           H  
ATOM   2639 2HG2 THR A 172       5.216  20.544  -9.125  1.00  0.00           H  
ATOM   2640 3HG2 THR A 172       3.930  21.249  -8.118  1.00  0.00           H  
ATOM   2641  N   LYS A 173       5.495  17.485  -9.162  1.00  0.00           N  
ATOM   2642  CA  LYS A 173       5.955  17.171 -10.510  1.00  0.00           C  
ATOM   2643  C   LYS A 173       4.864  16.469 -11.315  1.00  0.00           C  
ATOM   2644  O   LYS A 173       4.553  16.875 -12.435  1.00  0.00           O  
ATOM   2645  CB  LYS A 173       7.213  16.302 -10.457  1.00  0.00           C  
ATOM   2646  CG  LYS A 173       7.794  15.953 -11.821  1.00  0.00           C  
ATOM   2647  CD  LYS A 173       9.063  15.125 -11.685  1.00  0.00           C  
ATOM   2648  CE  LYS A 173       9.619  14.736 -13.047  1.00  0.00           C  
ATOM   2649  NZ  LYS A 173      10.861  13.924 -12.930  1.00  0.00           N  
ATOM   2650  H   LYS A 173       6.034  17.164  -8.371  1.00  0.00           H  
ATOM   2651  HA  LYS A 173       6.201  18.104 -11.019  1.00  0.00           H  
ATOM   2652 1HB  LYS A 173       7.986  16.816  -9.886  1.00  0.00           H  
ATOM   2653 2HB  LYS A 173       6.989  15.369  -9.940  1.00  0.00           H  
ATOM   2654 1HG  LYS A 173       7.060  15.387 -12.395  1.00  0.00           H  
ATOM   2655 2HG  LYS A 173       8.025  16.870 -12.363  1.00  0.00           H  
ATOM   2656 1HD  LYS A 173       9.816  15.698 -11.144  1.00  0.00           H  
ATOM   2657 2HD  LYS A 173       8.846  14.218 -11.120  1.00  0.00           H  
ATOM   2658 1HE  LYS A 173       8.873  14.160 -13.593  1.00  0.00           H  
ATOM   2659 2HE  LYS A 173       9.841  15.636 -13.620  1.00  0.00           H  
ATOM   2660 1HZ  LYS A 173      11.197  13.688 -13.853  1.00  0.00           H  
ATOM   2661 2HZ  LYS A 173      11.567  14.457 -12.440  1.00  0.00           H  
ATOM   2662 3HZ  LYS A 173      10.663  13.077 -12.417  1.00  0.00           H  
ATOM   2663  N   LEU A 174       4.231  15.475 -10.743  1.00  0.00           N  
ATOM   2664  CA  LEU A 174       3.323  14.628 -11.506  1.00  0.00           C  
ATOM   2665  C   LEU A 174       1.887  15.133 -11.401  1.00  0.00           C  
ATOM   2666  O   LEU A 174       0.995  14.625 -12.083  1.00  0.00           O  
ATOM   2667  CB  LEU A 174       3.403  13.180 -11.007  1.00  0.00           C  
ATOM   2668  CG  LEU A 174       4.782  12.516 -11.110  1.00  0.00           C  
ATOM   2669  CD1 LEU A 174       4.730  11.133 -10.474  1.00  0.00           C  
ATOM   2670  CD2 LEU A 174       5.197  12.430 -12.571  1.00  0.00           C  
ATOM   2671  H   LEU A 174       4.370  15.288  -9.761  1.00  0.00           H  
ATOM   2672  HA  LEU A 174       3.620  14.660 -12.554  1.00  0.00           H  
ATOM   2673 1HB  LEU A 174       3.101  13.157  -9.961  1.00  0.00           H  
ATOM   2674 2HB  LEU A 174       2.700  12.575 -11.580  1.00  0.00           H  
ATOM   2675  HG  LEU A 174       5.513  13.108 -10.560  1.00  0.00           H  
ATOM   2676 1HD1 LEU A 174       5.709  10.662 -10.547  1.00  0.00           H  
ATOM   2677 2HD1 LEU A 174       4.449  11.226  -9.425  1.00  0.00           H  
ATOM   2678 3HD1 LEU A 174       3.993  10.521 -10.994  1.00  0.00           H  
ATOM   2679 1HD2 LEU A 174       6.177  11.959 -12.645  1.00  0.00           H  
ATOM   2680 2HD2 LEU A 174       4.466  11.837 -13.122  1.00  0.00           H  
ATOM   2681 3HD2 LEU A 174       5.244  13.433 -12.996  1.00  0.00           H  
ATOM   2682  N   GLY A 175       1.672  16.150 -10.632  1.00  0.00           N  
ATOM   2683  CA  GLY A 175       0.322  16.629 -10.368  1.00  0.00           C  
ATOM   2684  C   GLY A 175      -0.528  15.625  -9.615  1.00  0.00           C  
ATOM   2685  O   GLY A 175      -1.646  15.311 -10.034  1.00  0.00           O  
ATOM   2686  H   GLY A 175       2.453  16.624 -10.203  1.00  0.00           H  
ATOM   2687 1HA  GLY A 175       0.369  17.552  -9.791  1.00  0.00           H  
ATOM   2688 2HA  GLY A 175      -0.170  16.865 -11.312  1.00  0.00           H  
ATOM   2689  N   VAL A 176       0.020  14.920  -8.581  1.00  0.00           N  
ATOM   2690  CA  VAL A 176      -0.660  13.835  -7.884  1.00  0.00           C  
ATOM   2691  C   VAL A 176      -0.799  14.180  -6.403  1.00  0.00           C  
ATOM   2692  O   VAL A 176      -0.269  15.193  -5.942  1.00  0.00           O  
ATOM   2693  CB  VAL A 176       0.119  12.516  -8.041  1.00  0.00           C  
ATOM   2694  CG1 VAL A 176       0.213  12.124  -9.508  1.00  0.00           C  
ATOM   2695  CG2 VAL A 176       1.504  12.657  -7.430  1.00  0.00           C  
ATOM   2696  H   VAL A 176       0.954  15.179  -8.296  1.00  0.00           H  
ATOM   2697  HA  VAL A 176      -1.658  13.721  -8.310  1.00  0.00           H  
ATOM   2698  HB  VAL A 176      -0.425  11.720  -7.531  1.00  0.00           H  
ATOM   2699 1HG1 VAL A 176       0.767  11.189  -9.600  1.00  0.00           H  
ATOM   2700 2HG1 VAL A 176      -0.789  11.993  -9.915  1.00  0.00           H  
ATOM   2701 3HG1 VAL A 176       0.731  12.907 -10.061  1.00  0.00           H  
ATOM   2702 1HG2 VAL A 176       2.049  11.720  -7.544  1.00  0.00           H  
ATOM   2703 2HG2 VAL A 176       2.046  13.456  -7.937  1.00  0.00           H  
ATOM   2704 3HG2 VAL A 176       1.412  12.896  -6.371  1.00  0.00           H  
ATOM   2705  N   SER A 177      -1.536  13.253  -5.730  1.00  0.00           N  
ATOM   2706  CA  SER A 177      -1.679  13.457  -4.291  1.00  0.00           C  
ATOM   2707  C   SER A 177      -0.410  13.060  -3.547  1.00  0.00           C  
ATOM   2708  O   SER A 177       0.500  12.468  -4.131  1.00  0.00           O  
ATOM   2709  CB  SER A 177      -2.854  12.656  -3.766  1.00  0.00           C  
ATOM   2710  OG  SER A 177      -2.553  11.289  -3.725  1.00  0.00           O  
ATOM   2711  H   SER A 177      -1.977  12.452  -6.160  1.00  0.00           H  
ATOM   2712  HA  SER A 177      -1.861  14.517  -4.109  1.00  0.00           H  
ATOM   2713 1HB  SER A 177      -3.114  13.004  -2.766  1.00  0.00           H  
ATOM   2714 2HB  SER A 177      -3.722  12.820  -4.405  1.00  0.00           H  
ATOM   2715  HG  SER A 177      -3.372  10.844  -3.493  1.00  0.00           H  
ATOM   2716  N   LEU A 178      -0.270  13.408  -2.261  1.00  0.00           N  
ATOM   2717  CA  LEU A 178       0.910  13.118  -1.455  1.00  0.00           C  
ATOM   2718  C   LEU A 178       1.071  11.615  -1.248  1.00  0.00           C  
ATOM   2719  O   LEU A 178       2.190  11.095  -1.277  1.00  0.00           O  
ATOM   2720  CB  LEU A 178       0.813  13.822  -0.096  1.00  0.00           C  
ATOM   2721  CG  LEU A 178       2.037  13.677   0.817  1.00  0.00           C  
ATOM   2722  CD1 LEU A 178       3.268  14.226   0.109  1.00  0.00           C  
ATOM   2723  CD2 LEU A 178       1.784  14.413   2.125  1.00  0.00           C  
ATOM   2724  H   LEU A 178      -1.044  13.902  -1.841  1.00  0.00           H  
ATOM   2725  HA  LEU A 178       1.788  13.487  -1.983  1.00  0.00           H  
ATOM   2726 1HB  LEU A 178       0.652  14.885  -0.267  1.00  0.00           H  
ATOM   2727 2HB  LEU A 178      -0.049  13.426   0.439  1.00  0.00           H  
ATOM   2728  HG  LEU A 178       2.214  12.621   1.023  1.00  0.00           H  
ATOM   2729 1HD1 LEU A 178       4.138  14.123   0.758  1.00  0.00           H  
ATOM   2730 2HD1 LEU A 178       3.436  13.669  -0.813  1.00  0.00           H  
ATOM   2731 3HD1 LEU A 178       3.114  15.279  -0.125  1.00  0.00           H  
ATOM   2732 1HD2 LEU A 178       2.654  14.309   2.775  1.00  0.00           H  
ATOM   2733 2HD2 LEU A 178       1.609  15.469   1.920  1.00  0.00           H  
ATOM   2734 3HD2 LEU A 178       0.910  13.989   2.618  1.00  0.00           H  
ATOM   2735  N   LEU A 179      -0.073  10.955  -1.074  1.00  0.00           N  
ATOM   2736  CA  LEU A 179      -0.036   9.506  -0.911  1.00  0.00           C  
ATOM   2737  C   LEU A 179       0.436   8.826  -2.191  1.00  0.00           C  
ATOM   2738  O   LEU A 179       1.230   7.883  -2.140  1.00  0.00           O  
ATOM   2739  CB  LEU A 179      -1.423   8.979  -0.523  1.00  0.00           C  
ATOM   2740  CG  LEU A 179      -1.836   9.204   0.937  1.00  0.00           C  
ATOM   2741  CD1 LEU A 179      -3.337   8.992   1.079  1.00  0.00           C  
ATOM   2742  CD2 LEU A 179      -1.062   8.251   1.836  1.00  0.00           C  
ATOM   2743  H   LEU A 179      -0.965  11.430  -1.053  1.00  0.00           H  
ATOM   2744  HA  LEU A 179       0.669   9.267  -0.115  1.00  0.00           H  
ATOM   2745 1HB  LEU A 179      -2.167   9.462  -1.155  1.00  0.00           H  
ATOM   2746 2HB  LEU A 179      -1.454   7.907  -0.715  1.00  0.00           H  
ATOM   2747  HG  LEU A 179      -1.616  10.233   1.223  1.00  0.00           H  
ATOM   2748 1HD1 LEU A 179      -3.630   9.152   2.117  1.00  0.00           H  
ATOM   2749 2HD1 LEU A 179      -3.866   9.699   0.441  1.00  0.00           H  
ATOM   2750 3HD1 LEU A 179      -3.591   7.975   0.783  1.00  0.00           H  
ATOM   2751 1HD2 LEU A 179      -1.355   8.411   2.874  1.00  0.00           H  
ATOM   2752 2HD2 LEU A 179      -1.282   7.222   1.551  1.00  0.00           H  
ATOM   2753 3HD2 LEU A 179       0.007   8.436   1.727  1.00  0.00           H  
ATOM   2754  N   GLN A 180      -0.039   9.364  -3.306  1.00  0.00           N  
ATOM   2755  CA  GLN A 180       0.349   8.797  -4.592  1.00  0.00           C  
ATOM   2756  C   GLN A 180       1.839   8.989  -4.850  1.00  0.00           C  
ATOM   2757  O   GLN A 180       2.511   8.085  -5.352  1.00  0.00           O  
ATOM   2758  CB  GLN A 180      -0.465   9.428  -5.724  1.00  0.00           C  
ATOM   2759  CG  GLN A 180      -1.914   8.977  -5.775  1.00  0.00           C  
ATOM   2760  CD  GLN A 180      -2.707   9.699  -6.848  1.00  0.00           C  
ATOM   2761  OE1 GLN A 180      -2.660  10.928  -6.954  1.00  0.00           O  
ATOM   2762  NE2 GLN A 180      -3.442   8.938  -7.652  1.00  0.00           N  
ATOM   2763  H   GLN A 180      -0.662  10.159  -3.287  1.00  0.00           H  
ATOM   2764  HA  GLN A 180       0.149   7.725  -4.571  1.00  0.00           H  
ATOM   2765 1HB  GLN A 180      -0.453  10.513  -5.620  1.00  0.00           H  
ATOM   2766 2HB  GLN A 180      -0.003   9.187  -6.682  1.00  0.00           H  
ATOM   2767 1HG  GLN A 180      -1.944   7.909  -5.988  1.00  0.00           H  
ATOM   2768 2HG  GLN A 180      -2.381   9.179  -4.811  1.00  0.00           H  
ATOM   2769 1HE2 GLN A 180      -3.987   9.358  -8.379  1.00  0.00           H  
ATOM   2770 2HE2 GLN A 180      -3.451   7.946  -7.532  1.00  0.00           H  
ATOM   2771  N   ALA A 181       2.279  10.146  -4.477  1.00  0.00           N  
ATOM   2772  CA  ALA A 181       3.709  10.415  -4.600  1.00  0.00           C  
ATOM   2773  C   ALA A 181       4.523   9.463  -3.728  1.00  0.00           C  
ATOM   2774  O   ALA A 181       5.564   8.957  -4.157  1.00  0.00           O  
ATOM   2775  CB  ALA A 181       4.010  11.864  -4.223  1.00  0.00           C  
ATOM   2776  H   ALA A 181       1.672  10.864  -4.108  1.00  0.00           H  
ATOM   2777  HA  ALA A 181       3.997  10.253  -5.638  1.00  0.00           H  
ATOM   2778 1HB  ALA A 181       5.081  12.049  -4.318  1.00  0.00           H  
ATOM   2779 2HB  ALA A 181       3.466  12.534  -4.888  1.00  0.00           H  
ATOM   2780 3HB  ALA A 181       3.703  12.044  -3.194  1.00  0.00           H  
ATOM   2781  N   ALA A 182       4.090   9.236  -2.521  1.00  0.00           N  
ATOM   2782  CA  ALA A 182       4.749   8.281  -1.633  1.00  0.00           C  
ATOM   2783  C   ALA A 182       4.692   6.868  -2.208  1.00  0.00           C  
ATOM   2784  O   ALA A 182       5.666   6.120  -2.129  1.00  0.00           O  
ATOM   2785  CB  ALA A 182       4.108   8.315  -0.247  1.00  0.00           C  
ATOM   2786  H   ALA A 182       3.277   9.735  -2.191  1.00  0.00           H  
ATOM   2787  HA  ALA A 182       5.797   8.567  -1.545  1.00  0.00           H  
ATOM   2788 1HB  ALA A 182       4.610   7.598   0.404  1.00  0.00           H  
ATOM   2789 2HB  ALA A 182       4.206   9.317   0.173  1.00  0.00           H  
ATOM   2790 3HB  ALA A 182       3.054   8.056  -0.328  1.00  0.00           H  
ATOM   2791  N   ALA A 183       3.597   6.519  -2.797  1.00  0.00           N  
ATOM   2792  CA  ALA A 183       3.412   5.190  -3.372  1.00  0.00           C  
ATOM   2793  C   ALA A 183       4.398   4.942  -4.512  1.00  0.00           C  
ATOM   2794  O   ALA A 183       4.905   3.829  -4.672  1.00  0.00           O  
ATOM   2795  CB  ALA A 183       1.978   5.017  -3.868  1.00  0.00           C  
ATOM   2796  H   ALA A 183       2.845   7.191  -2.861  1.00  0.00           H  
ATOM   2797  HA  ALA A 183       3.606   4.454  -2.593  1.00  0.00           H  
ATOM   2798 1HB  ALA A 183       1.858   4.020  -4.294  1.00  0.00           H  
ATOM   2799 2HB  ALA A 183       1.287   5.140  -3.035  1.00  0.00           H  
ATOM   2800 3HB  ALA A 183       1.765   5.764  -4.630  1.00  0.00           H  
ATOM   2801  N   ILE A 184       4.676   5.917  -5.277  1.00  0.00           N  
ATOM   2802  CA  ILE A 184       5.619   5.811  -6.386  1.00  0.00           C  
ATOM   2803  C   ILE A 184       7.035   5.629  -5.843  1.00  0.00           C  
ATOM   2804  O   ILE A 184       7.804   4.814  -6.359  1.00  0.00           O  
ATOM   2805  CB  ILE A 184       5.561   7.057  -7.289  1.00  0.00           C  
ATOM   2806  CG1 ILE A 184       4.213   7.129  -8.012  1.00  0.00           C  
ATOM   2807  CG2 ILE A 184       6.705   7.041  -8.290  1.00  0.00           C  
ATOM   2808  CD1 ILE A 184       3.920   8.479  -8.624  1.00  0.00           C  
ATOM   2809  H   ILE A 184       4.217   6.800  -5.104  1.00  0.00           H  
ATOM   2810  HA  ILE A 184       5.360   4.936  -6.978  1.00  0.00           H  
ATOM   2811  HB  ILE A 184       5.638   7.954  -6.677  1.00  0.00           H  
ATOM   2812 1HG1 ILE A 184       4.185   6.382  -8.805  1.00  0.00           H  
ATOM   2813 2HG1 ILE A 184       3.411   6.891  -7.312  1.00  0.00           H  
ATOM   2814 1HG2 ILE A 184       6.648   7.928  -8.921  1.00  0.00           H  
ATOM   2815 2HG2 ILE A 184       7.655   7.036  -7.757  1.00  0.00           H  
ATOM   2816 3HG2 ILE A 184       6.634   6.149  -8.912  1.00  0.00           H  
ATOM   2817 1HD1 ILE A 184       2.948   8.452  -9.118  1.00  0.00           H  
ATOM   2818 2HD1 ILE A 184       3.908   9.239  -7.841  1.00  0.00           H  
ATOM   2819 3HD1 ILE A 184       4.690   8.723  -9.354  1.00  0.00           H  
ATOM   2820  N   LEU A 185       7.329   6.353  -4.835  1.00  0.00           N  
ATOM   2821  CA  LEU A 185       8.630   6.165  -4.202  1.00  0.00           C  
ATOM   2822  C   LEU A 185       8.755   4.761  -3.622  1.00  0.00           C  
ATOM   2823  O   LEU A 185       9.810   4.132  -3.728  1.00  0.00           O  
ATOM   2824  CB  LEU A 185       8.838   7.205  -3.094  1.00  0.00           C  
ATOM   2825  CG  LEU A 185       8.918   8.665  -3.559  1.00  0.00           C  
ATOM   2826  CD1 LEU A 185       8.864   9.587  -2.349  1.00  0.00           C  
ATOM   2827  CD2 LEU A 185      10.200   8.876  -4.351  1.00  0.00           C  
ATOM   2828  H   LEU A 185       6.696   7.047  -4.463  1.00  0.00           H  
ATOM   2829  HA  LEU A 185       9.403   6.292  -4.958  1.00  0.00           H  
ATOM   2830 1HB  LEU A 185       8.014   7.128  -2.386  1.00  0.00           H  
ATOM   2831 2HB  LEU A 185       9.764   6.973  -2.569  1.00  0.00           H  
ATOM   2832  HG  LEU A 185       8.059   8.893  -4.191  1.00  0.00           H  
ATOM   2833 1HD1 LEU A 185       8.920  10.625  -2.679  1.00  0.00           H  
ATOM   2834 2HD1 LEU A 185       7.928   9.429  -1.813  1.00  0.00           H  
ATOM   2835 3HD1 LEU A 185       9.702   9.371  -1.689  1.00  0.00           H  
ATOM   2836 1HD2 LEU A 185      10.257   9.914  -4.682  1.00  0.00           H  
ATOM   2837 2HD2 LEU A 185      11.059   8.649  -3.719  1.00  0.00           H  
ATOM   2838 3HD2 LEU A 185      10.204   8.217  -5.219  1.00  0.00           H  
ATOM   2839  N   ILE A 186       7.680   4.352  -3.012  1.00  0.00           N  
ATOM   2840  CA  ILE A 186       7.669   2.983  -2.506  1.00  0.00           C  
ATOM   2841  C   ILE A 186       7.761   2.001  -3.673  1.00  0.00           C  
ATOM   2842  O   ILE A 186       8.515   1.027  -3.614  1.00  0.00           O  
ATOM   2843  CB  ILE A 186       6.398   2.702  -1.684  1.00  0.00           C  
ATOM   2844  CG1 ILE A 186       6.411   3.514  -0.386  1.00  0.00           C  
ATOM   2845  CG2 ILE A 186       6.276   1.216  -1.384  1.00  0.00           C  
ATOM   2846  CD1 ILE A 186       5.065   3.599   0.295  1.00  0.00           C  
ATOM   2847  H   ILE A 186       6.866   4.933  -2.874  1.00  0.00           H  
ATOM   2848  HA  ILE A 186       8.540   2.843  -1.867  1.00  0.00           H  
ATOM   2849  HB  ILE A 186       5.522   3.022  -2.247  1.00  0.00           H  
ATOM   2850 1HG1 ILE A 186       7.120   3.071   0.313  1.00  0.00           H  
ATOM   2851 2HG1 ILE A 186       6.751   4.529  -0.595  1.00  0.00           H  
ATOM   2852 1HG2 ILE A 186       5.373   1.035  -0.802  1.00  0.00           H  
ATOM   2853 2HG2 ILE A 186       6.222   0.660  -2.319  1.00  0.00           H  
ATOM   2854 3HG2 ILE A 186       7.146   0.886  -0.816  1.00  0.00           H  
ATOM   2855 1HD1 ILE A 186       5.154   4.190   1.207  1.00  0.00           H  
ATOM   2856 2HD1 ILE A 186       4.347   4.072  -0.375  1.00  0.00           H  
ATOM   2857 3HD1 ILE A 186       4.720   2.596   0.546  1.00  0.00           H  
ATOM   2858  N   LEU A 187       7.030   2.257  -4.715  1.00  0.00           N  
ATOM   2859  CA  LEU A 187       7.024   1.386  -5.886  1.00  0.00           C  
ATOM   2860  C   LEU A 187       8.437   1.183  -6.421  1.00  0.00           C  
ATOM   2861  O   LEU A 187       8.834   0.056  -6.726  1.00  0.00           O  
ATOM   2862  CB  LEU A 187       6.134   1.979  -6.985  1.00  0.00           C  
ATOM   2863  CG  LEU A 187       6.071   1.181  -8.294  1.00  0.00           C  
ATOM   2864  CD1 LEU A 187       5.513  -0.208  -8.015  1.00  0.00           C  
ATOM   2865  CD2 LEU A 187       5.208   1.925  -9.302  1.00  0.00           C  
ATOM   2866  H   LEU A 187       6.450   3.084  -4.713  1.00  0.00           H  
ATOM   2867  HA  LEU A 187       6.627   0.415  -5.593  1.00  0.00           H  
ATOM   2868 1HB  LEU A 187       5.118   2.065  -6.601  1.00  0.00           H  
ATOM   2869 2HB  LEU A 187       6.495   2.979  -7.224  1.00  0.00           H  
ATOM   2870  HG  LEU A 187       7.077   1.062  -8.696  1.00  0.00           H  
ATOM   2871 1HD1 LEU A 187       5.468  -0.775  -8.945  1.00  0.00           H  
ATOM   2872 2HD1 LEU A 187       6.160  -0.725  -7.307  1.00  0.00           H  
ATOM   2873 3HD1 LEU A 187       4.511  -0.120  -7.596  1.00  0.00           H  
ATOM   2874 1HD2 LEU A 187       5.164   1.358 -10.232  1.00  0.00           H  
ATOM   2875 2HD2 LEU A 187       4.201   2.044  -8.901  1.00  0.00           H  
ATOM   2876 3HD2 LEU A 187       5.639   2.908  -9.495  1.00  0.00           H  
ATOM   2877  N   ALA A 188       9.170   2.245  -6.532  1.00  0.00           N  
ATOM   2878  CA  ALA A 188      10.566   2.167  -6.957  1.00  0.00           C  
ATOM   2879  C   ALA A 188      11.377   1.282  -6.016  1.00  0.00           C  
ATOM   2880  O   ALA A 188      12.226   0.505  -6.461  1.00  0.00           O  
ATOM   2881  CB  ALA A 188      11.178   3.563  -7.032  1.00  0.00           C  
ATOM   2882  H   ALA A 188       8.770   3.148  -6.321  1.00  0.00           H  
ATOM   2883  HA  ALA A 188      10.593   1.716  -7.949  1.00  0.00           H  
ATOM   2884 1HB  ALA A 188      12.217   3.488  -7.350  1.00  0.00           H  
ATOM   2885 2HB  ALA A 188      10.621   4.167  -7.750  1.00  0.00           H  
ATOM   2886 3HB  ALA A 188      11.132   4.033  -6.051  1.00  0.00           H  
ATOM   2887  N   ALA A 189      11.186   1.394  -4.783  1.00  0.00           N  
ATOM   2888  CA  ALA A 189      11.912   0.612  -3.787  1.00  0.00           C  
ATOM   2889  C   ALA A 189      11.582  -0.873  -3.906  1.00  0.00           C  
ATOM   2890  O   ALA A 189      12.476  -1.720  -3.855  1.00  0.00           O  
ATOM   2891  CB  ALA A 189      11.593   1.112  -2.380  1.00  0.00           C  
ATOM   2892  H   ALA A 189      10.492   2.060  -4.474  1.00  0.00           H  
ATOM   2893  HA  ALA A 189      12.980   0.736  -3.971  1.00  0.00           H  
ATOM   2894 1HB  ALA A 189      12.142   0.519  -1.649  1.00  0.00           H  
ATOM   2895 2HB  ALA A 189      11.884   2.159  -2.292  1.00  0.00           H  
ATOM   2896 3HB  ALA A 189      10.524   1.016  -2.195  1.00  0.00           H  
ATOM   2897  N   ARG A 190      10.386  -1.153  -4.167  1.00  0.00           N  
ATOM   2898  CA  ARG A 190       9.942  -2.542  -4.213  1.00  0.00           C  
ATOM   2899  C   ARG A 190      10.342  -3.202  -5.528  1.00  0.00           C  
ATOM   2900  O   ARG A 190      10.623  -4.401  -5.567  1.00  0.00           O  
ATOM   2901  CB  ARG A 190       8.432  -2.629  -4.044  1.00  0.00           C  
ATOM   2902  CG  ARG A 190       7.921  -2.257  -2.661  1.00  0.00           C  
ATOM   2903  CD  ARG A 190       8.420  -3.192  -1.621  1.00  0.00           C  
ATOM   2904  NE  ARG A 190       7.803  -2.945  -0.328  1.00  0.00           N  
ATOM   2905  CZ  ARG A 190       8.289  -3.386   0.849  1.00  0.00           C  
ATOM   2906  NH1 ARG A 190       9.397  -4.093   0.879  1.00  0.00           N  
ATOM   2907  NH2 ARG A 190       7.652  -3.108   1.973  1.00  0.00           N  
ATOM   2908  H   ARG A 190       9.718  -0.417  -4.348  1.00  0.00           H  
ATOM   2909  HA  ARG A 190      10.425  -3.087  -3.401  1.00  0.00           H  
ATOM   2910 1HB  ARG A 190       7.947  -1.969  -4.762  1.00  0.00           H  
ATOM   2911 2HB  ARG A 190       8.099  -3.645  -4.256  1.00  0.00           H  
ATOM   2912 1HG  ARG A 190       8.257  -1.251  -2.407  1.00  0.00           H  
ATOM   2913 2HG  ARG A 190       6.831  -2.287  -2.655  1.00  0.00           H  
ATOM   2914 1HD  ARG A 190       8.195  -4.217  -1.916  1.00  0.00           H  
ATOM   2915 2HD  ARG A 190       9.498  -3.074  -1.512  1.00  0.00           H  
ATOM   2916  HE  ARG A 190       6.948  -2.404  -0.310  1.00  0.00           H  
ATOM   2917 1HH1 ARG A 190       9.884  -4.306   0.019  1.00  0.00           H  
ATOM   2918 2HH1 ARG A 190       9.761  -4.424   1.760  1.00  0.00           H  
ATOM   2919 1HH2 ARG A 190       6.800  -2.564   1.950  1.00  0.00           H  
ATOM   2920 2HH2 ARG A 190       8.017  -3.438   2.854  1.00  0.00           H  
ATOM   2921  N   LEU A 191      10.354  -2.456  -6.547  1.00  0.00           N  
ATOM   2922  CA  LEU A 191      10.753  -2.973  -7.852  1.00  0.00           C  
ATOM   2923  C   LEU A 191      12.273  -3.053  -7.964  1.00  0.00           C  
ATOM   2924  O   LEU A 191      12.803  -3.920  -8.661  1.00  0.00           O  
ATOM   2925  CB  LEU A 191      10.195  -2.083  -8.970  1.00  0.00           C  
ATOM   2926  CG  LEU A 191       8.667  -2.057  -9.099  1.00  0.00           C  
ATOM   2927  CD1 LEU A 191       8.264  -1.045 -10.164  1.00  0.00           C  
ATOM   2928  CD2 LEU A 191       8.163  -3.449  -9.450  1.00  0.00           C  
ATOM   2929  H   LEU A 191      10.084  -1.487  -6.463  1.00  0.00           H  
ATOM   2930  HA  LEU A 191      10.350  -3.978  -7.964  1.00  0.00           H  
ATOM   2931 1HB  LEU A 191      10.531  -1.061  -8.800  1.00  0.00           H  
ATOM   2932 2HB  LEU A 191      10.603  -2.423  -9.921  1.00  0.00           H  
ATOM   2933  HG  LEU A 191       8.227  -1.739  -8.154  1.00  0.00           H  
ATOM   2934 1HD1 LEU A 191       7.178  -1.026 -10.256  1.00  0.00           H  
ATOM   2935 2HD1 LEU A 191       8.620  -0.055  -9.878  1.00  0.00           H  
ATOM   2936 3HD1 LEU A 191       8.704  -1.328 -11.119  1.00  0.00           H  
ATOM   2937 1HD2 LEU A 191       7.077  -3.431  -9.542  1.00  0.00           H  
ATOM   2938 2HD2 LEU A 191       8.602  -3.767 -10.396  1.00  0.00           H  
ATOM   2939 3HD2 LEU A 191       8.450  -4.148  -8.664  1.00  0.00           H  
ATOM   2940  N   GLY A 192      12.949  -2.177  -7.165  1.00  0.00           N  
ATOM   2941  CA  GLY A 192      14.393  -2.091  -7.314  1.00  0.00           C  
ATOM   2942  C   GLY A 192      14.823  -1.216  -8.475  1.00  0.00           C  
ATOM   2943  O   GLY A 192      15.778  -1.542  -9.184  1.00  0.00           O  
ATOM   2944  H   GLY A 192      12.488  -1.592  -6.482  1.00  0.00           H  
ATOM   2945 1HA  GLY A 192      14.830  -1.693  -6.397  1.00  0.00           H  
ATOM   2946 2HA  GLY A 192      14.805  -3.090  -7.458  1.00  0.00           H  
ATOM   2947  N   THR A 193      13.969  -0.161  -8.771  1.00  0.00           N  
ATOM   2948  CA  THR A 193      14.204   0.721  -9.911  1.00  0.00           C  
ATOM   2949  C   THR A 193      14.290   2.176  -9.458  1.00  0.00           C  
ATOM   2950  O   THR A 193      14.240   2.464  -8.261  1.00  0.00           O  
ATOM   2951  CB  THR A 193      13.095   0.570 -10.970  1.00  0.00           C  
ATOM   2952  OG1 THR A 193      11.861   1.079 -10.449  1.00  0.00           O  
ATOM   2953  CG2 THR A 193      12.916  -0.892 -11.350  1.00  0.00           C  
ATOM   2954  H   THR A 193      13.165   0.000  -8.182  1.00  0.00           H  
ATOM   2955  HA  THR A 193      15.152   0.447 -10.372  1.00  0.00           H  
ATOM   2956  HB  THR A 193      13.361   1.142 -11.858  1.00  0.00           H  
ATOM   2957  HG1 THR A 193      11.904   2.038 -10.405  1.00  0.00           H  
ATOM   2958 1HG2 THR A 193      12.129  -0.979 -12.099  1.00  0.00           H  
ATOM   2959 2HG2 THR A 193      13.850  -1.278 -11.757  1.00  0.00           H  
ATOM   2960 3HG2 THR A 193      12.640  -1.466 -10.466  1.00  0.00           H  
ATOM   2961  N   THR A 194      14.491   3.061 -10.413  1.00  0.00           N  
ATOM   2962  CA  THR A 194      14.476   4.486 -10.100  1.00  0.00           C  
ATOM   2963  C   THR A 194      13.044   5.000  -9.985  1.00  0.00           C  
ATOM   2964  O   THR A 194      12.092   4.272 -10.275  1.00  0.00           O  
ATOM   2965  CB  THR A 194      15.237   5.298 -11.164  1.00  0.00           C  
ATOM   2966  OG1 THR A 194      14.507   5.277 -12.398  1.00  0.00           O  
ATOM   2967  CG2 THR A 194      16.624   4.716 -11.390  1.00  0.00           C  
ATOM   2968  H   THR A 194      14.656   2.767 -11.366  1.00  0.00           H  
ATOM   2969  HA  THR A 194      14.974   4.634  -9.142  1.00  0.00           H  
ATOM   2970  HB  THR A 194      15.333   6.332 -10.833  1.00  0.00           H  
ATOM   2971  HG1 THR A 194      14.983   5.784 -13.059  1.00  0.00           H  
ATOM   2972 1HG2 THR A 194      17.147   5.303 -12.144  1.00  0.00           H  
ATOM   2973 2HG2 THR A 194      17.185   4.741 -10.456  1.00  0.00           H  
ATOM   2974 3HG2 THR A 194      16.534   3.684 -11.731  1.00  0.00           H  
ATOM   2975  N   VAL A 195      12.878   6.267  -9.489  1.00  0.00           N  
ATOM   2976  CA  VAL A 195      11.569   6.884  -9.307  1.00  0.00           C  
ATOM   2977  C   VAL A 195      10.896   7.081 -10.663  1.00  0.00           C  
ATOM   2978  O   VAL A 195       9.718   6.755 -10.832  1.00  0.00           O  
ATOM   2979  CB  VAL A 195      11.703   8.240  -8.590  1.00  0.00           C  
ATOM   2980  CG1 VAL A 195      10.356   8.945  -8.526  1.00  0.00           C  
ATOM   2981  CG2 VAL A 195      12.270   8.035  -7.194  1.00  0.00           C  
ATOM   2982  H   VAL A 195      13.707   6.788  -9.242  1.00  0.00           H  
ATOM   2983  HA  VAL A 195      10.952   6.214  -8.705  1.00  0.00           H  
ATOM   2984  HB  VAL A 195      12.373   8.880  -9.165  1.00  0.00           H  
ATOM   2985 1HG1 VAL A 195      10.470   9.902  -8.017  1.00  0.00           H  
ATOM   2986 2HG1 VAL A 195       9.985   9.113  -9.537  1.00  0.00           H  
ATOM   2987 3HG1 VAL A 195       9.647   8.324  -7.979  1.00  0.00           H  
ATOM   2988 1HG2 VAL A 195      12.364   8.999  -6.694  1.00  0.00           H  
ATOM   2989 2HG2 VAL A 195      11.603   7.391  -6.621  1.00  0.00           H  
ATOM   2990 3HG2 VAL A 195      13.252   7.567  -7.265  1.00  0.00           H  
ATOM   2991  N   GLU A 196      11.667   7.498 -11.648  1.00  0.00           N  
ATOM   2992  CA  GLU A 196      11.143   7.745 -12.988  1.00  0.00           C  
ATOM   2993  C   GLU A 196      10.681   6.448 -13.646  1.00  0.00           C  
ATOM   2994  O   GLU A 196       9.633   6.414 -14.293  1.00  0.00           O  
ATOM   2995  CB  GLU A 196      12.204   8.421 -13.859  1.00  0.00           C  
ATOM   2996  CG  GLU A 196      12.571   9.832 -13.422  1.00  0.00           C  
ATOM   2997  CD  GLU A 196      13.543   9.855 -12.275  1.00  0.00           C  
ATOM   2998  OE1 GLU A 196      13.939   8.802 -11.836  1.00  0.00           O  
ATOM   2999  OE2 GLU A 196      13.891  10.927 -11.838  1.00  0.00           O  
ATOM   3000  H   GLU A 196      12.649   7.650 -11.468  1.00  0.00           H  
ATOM   3001  HA  GLU A 196      10.276   8.402 -12.903  1.00  0.00           H  
ATOM   3002 1HB  GLU A 196      13.114   7.822 -13.855  1.00  0.00           H  
ATOM   3003 2HB  GLU A 196      11.850   8.472 -14.889  1.00  0.00           H  
ATOM   3004 1HG  GLU A 196      13.011  10.361 -14.267  1.00  0.00           H  
ATOM   3005 2HG  GLU A 196      11.663  10.359 -13.132  1.00  0.00           H  
ATOM   3006  N   GLU A 197      11.512   5.428 -13.424  1.00  0.00           N  
ATOM   3007  CA  GLU A 197      11.157   4.127 -13.985  1.00  0.00           C  
ATOM   3008  C   GLU A 197       9.885   3.579 -13.345  1.00  0.00           C  
ATOM   3009  O   GLU A 197       9.039   3.002 -14.031  1.00  0.00           O  
ATOM   3010  CB  GLU A 197      12.306   3.134 -13.792  1.00  0.00           C  
ATOM   3011  CG  GLU A 197      13.507   3.379 -14.693  1.00  0.00           C  
ATOM   3012  CD  GLU A 197      14.668   2.479 -14.378  1.00  0.00           C  
ATOM   3013  OE1 GLU A 197      14.913   2.238 -13.220  1.00  0.00           O  
ATOM   3014  OE2 GLU A 197      15.313   2.030 -15.297  1.00  0.00           O  
ATOM   3015  H   GLU A 197      12.363   5.518 -12.889  1.00  0.00           H  
ATOM   3016  HA  GLU A 197      10.969   4.249 -15.052  1.00  0.00           H  
ATOM   3017 1HB  GLU A 197      12.650   3.170 -12.759  1.00  0.00           H  
ATOM   3018 2HB  GLU A 197      11.947   2.122 -13.982  1.00  0.00           H  
ATOM   3019 1HG  GLU A 197      13.210   3.220 -15.730  1.00  0.00           H  
ATOM   3020 2HG  GLU A 197      13.820   4.418 -14.588  1.00  0.00           H  
ATOM   3021  N   ALA A 198       9.752   3.799 -12.065  1.00  0.00           N  
ATOM   3022  CA  ALA A 198       8.554   3.346 -11.364  1.00  0.00           C  
ATOM   3023  C   ALA A 198       7.303   4.017 -11.926  1.00  0.00           C  
ATOM   3024  O   ALA A 198       6.249   3.389 -12.035  1.00  0.00           O  
ATOM   3025  CB  ALA A 198       8.675   3.622  -9.867  1.00  0.00           C  
ATOM   3026  H   ALA A 198      10.472   4.281 -11.547  1.00  0.00           H  
ATOM   3027  HA  ALA A 198       8.456   2.272 -11.518  1.00  0.00           H  
ATOM   3028 1HB  ALA A 198       7.774   3.280  -9.359  1.00  0.00           H  
ATOM   3029 2HB  ALA A 198       9.540   3.093  -9.469  1.00  0.00           H  
ATOM   3030 3HB  ALA A 198       8.799   4.692  -9.704  1.00  0.00           H  
ATOM   3031  N   VAL A 199       7.364   5.297 -12.291  1.00  0.00           N  
ATOM   3032  CA  VAL A 199       6.240   6.043 -12.849  1.00  0.00           C  
ATOM   3033  C   VAL A 199       5.863   5.468 -14.212  1.00  0.00           C  
ATOM   3034  O   VAL A 199       4.687   5.215 -14.483  1.00  0.00           O  
ATOM   3035  CB  VAL A 199       6.596   7.534 -12.993  1.00  0.00           C  
ATOM   3036  CG1 VAL A 199       5.506   8.270 -13.757  1.00  0.00           C  
ATOM   3037  CG2 VAL A 199       6.804   8.152 -11.619  1.00  0.00           C  
ATOM   3038  H   VAL A 199       8.251   5.765 -12.167  1.00  0.00           H  
ATOM   3039  HA  VAL A 199       5.387   5.935 -12.178  1.00  0.00           H  
ATOM   3040  HB  VAL A 199       7.513   7.624 -13.575  1.00  0.00           H  
ATOM   3041 1HG1 VAL A 199       5.774   9.323 -13.850  1.00  0.00           H  
ATOM   3042 2HG1 VAL A 199       5.400   7.834 -14.750  1.00  0.00           H  
ATOM   3043 3HG1 VAL A 199       4.562   8.183 -13.219  1.00  0.00           H  
ATOM   3044 1HG2 VAL A 199       7.056   9.207 -11.729  1.00  0.00           H  
ATOM   3045 2HG2 VAL A 199       5.889   8.057 -11.035  1.00  0.00           H  
ATOM   3046 3HG2 VAL A 199       7.616   7.637 -11.107  1.00  0.00           H  
ATOM   3047  N   GLU A 200       6.889   5.264 -15.041  1.00  0.00           N  
ATOM   3048  CA  GLU A 200       6.660   4.780 -16.399  1.00  0.00           C  
ATOM   3049  C   GLU A 200       6.075   3.371 -16.389  1.00  0.00           C  
ATOM   3050  O   GLU A 200       5.205   3.044 -17.196  1.00  0.00           O  
ATOM   3051  CB  GLU A 200       7.965   4.796 -17.199  1.00  0.00           C  
ATOM   3052  CG  GLU A 200       7.817   4.367 -18.651  1.00  0.00           C  
ATOM   3053  CD  GLU A 200       6.953   5.300 -19.452  1.00  0.00           C  
ATOM   3054  OE1 GLU A 200       6.760   6.414 -19.026  1.00  0.00           O  
ATOM   3055  OE2 GLU A 200       6.485   4.900 -20.492  1.00  0.00           O  
ATOM   3056  H   GLU A 200       7.835   5.443 -14.735  1.00  0.00           H  
ATOM   3057  HA  GLU A 200       5.944   5.442 -16.886  1.00  0.00           H  
ATOM   3058 1HB  GLU A 200       8.386   5.802 -17.188  1.00  0.00           H  
ATOM   3059 2HB  GLU A 200       8.689   4.133 -16.726  1.00  0.00           H  
ATOM   3060 1HG  GLU A 200       8.805   4.323 -19.109  1.00  0.00           H  
ATOM   3061 2HG  GLU A 200       7.388   3.366 -18.682  1.00  0.00           H  
ATOM   3062  N   ARG A 201       6.595   2.653 -15.482  1.00  0.00           N  
ATOM   3063  CA  ARG A 201       6.139   1.268 -15.416  1.00  0.00           C  
ATOM   3064  C   ARG A 201       4.666   1.190 -15.025  1.00  0.00           C  
ATOM   3065  O   ARG A 201       3.899   0.423 -15.607  1.00  0.00           O  
ATOM   3066  CB  ARG A 201       6.969   0.479 -14.415  1.00  0.00           C  
ATOM   3067  CG  ARG A 201       8.373   0.128 -14.883  1.00  0.00           C  
ATOM   3068  CD  ARG A 201       9.151  -0.559 -13.820  1.00  0.00           C  
ATOM   3069  NE  ARG A 201      10.518  -0.826 -14.236  1.00  0.00           N  
ATOM   3070  CZ  ARG A 201      10.902  -1.896 -14.960  1.00  0.00           C  
ATOM   3071  NH1 ARG A 201      10.013  -2.787 -15.339  1.00  0.00           N  
ATOM   3072  NH2 ARG A 201      12.173  -2.049 -15.288  1.00  0.00           N  
ATOM   3073  H   ARG A 201       7.287   2.975 -14.821  1.00  0.00           H  
ATOM   3074  HA  ARG A 201       6.261   0.816 -16.401  1.00  0.00           H  
ATOM   3075 1HB  ARG A 201       7.063   1.048 -13.491  1.00  0.00           H  
ATOM   3076 2HB  ARG A 201       6.459  -0.454 -14.174  1.00  0.00           H  
ATOM   3077 1HG  ARG A 201       8.313  -0.534 -15.747  1.00  0.00           H  
ATOM   3078 2HG  ARG A 201       8.902   1.040 -15.160  1.00  0.00           H  
ATOM   3079 1HD  ARG A 201       9.182   0.068 -12.929  1.00  0.00           H  
ATOM   3080 2HD  ARG A 201       8.676  -1.509 -13.579  1.00  0.00           H  
ATOM   3081  HE  ARG A 201      11.231  -0.163 -13.963  1.00  0.00           H  
ATOM   3082 1HH1 ARG A 201       9.042  -2.669 -15.088  1.00  0.00           H  
ATOM   3083 2HH1 ARG A 201      10.301  -3.588 -15.882  1.00  0.00           H  
ATOM   3084 1HH2 ARG A 201      12.857  -1.364 -14.997  1.00  0.00           H  
ATOM   3085 2HH2 ARG A 201      12.461  -2.850 -15.830  1.00  0.00           H  
ATOM   3086  N   ALA A 202       4.233   2.008 -14.000  1.00  0.00           N  
ATOM   3087  CA  ALA A 202       2.833   2.041 -13.584  1.00  0.00           C  
ATOM   3088  C   ALA A 202       1.940   2.559 -14.706  1.00  0.00           C  
ATOM   3089  O   ALA A 202       0.849   2.029 -14.933  1.00  0.00           O  
ATOM   3090  CB  ALA A 202       2.671   2.904 -12.335  1.00  0.00           C  
ATOM   3091  H   ALA A 202       4.901   2.599 -13.525  1.00  0.00           H  
ATOM   3092  HA  ALA A 202       2.525   1.022 -13.352  1.00  0.00           H  
ATOM   3093 1HB  ALA A 202       1.622   2.919 -12.037  1.00  0.00           H  
ATOM   3094 2HB  ALA A 202       3.273   2.491 -11.527  1.00  0.00           H  
ATOM   3095 3HB  ALA A 202       3.001   3.919 -12.550  1.00  0.00           H  
ATOM   3096  N   LEU A 203       2.408   3.523 -15.472  1.00  0.00           N  
ATOM   3097  CA  LEU A 203       1.633   4.088 -16.570  1.00  0.00           C  
ATOM   3098  C   LEU A 203       1.429   3.059 -17.677  1.00  0.00           C  
ATOM   3099  O   LEU A 203       0.345   2.973 -18.259  1.00  0.00           O  
ATOM   3100  CB  LEU A 203       2.338   5.326 -17.137  1.00  0.00           C  
ATOM   3101  CG  LEU A 203       2.334   6.567 -16.233  1.00  0.00           C  
ATOM   3102  CD1 LEU A 203       3.344   7.580 -16.754  1.00  0.00           C  
ATOM   3103  CD2 LEU A 203       0.934   7.160 -16.193  1.00  0.00           C  
ATOM   3104  H   LEU A 203       3.335   3.880 -15.289  1.00  0.00           H  
ATOM   3105  HA  LEU A 203       0.654   4.379 -16.190  1.00  0.00           H  
ATOM   3106 1HB  LEU A 203       3.376   5.072 -17.344  1.00  0.00           H  
ATOM   3107 2HB  LEU A 203       1.859   5.600 -18.077  1.00  0.00           H  
ATOM   3108  HG  LEU A 203       2.636   6.282 -15.225  1.00  0.00           H  
ATOM   3109 1HD1 LEU A 203       3.341   8.460 -16.112  1.00  0.00           H  
ATOM   3110 2HD1 LEU A 203       4.339   7.135 -16.754  1.00  0.00           H  
ATOM   3111 3HD1 LEU A 203       3.077   7.871 -17.770  1.00  0.00           H  
ATOM   3112 1HD2 LEU A 203       0.931   8.042 -15.550  1.00  0.00           H  
ATOM   3113 2HD2 LEU A 203       0.631   7.446 -17.201  1.00  0.00           H  
ATOM   3114 3HD2 LEU A 203       0.236   6.422 -15.800  1.00  0.00           H  
ATOM   3115  N   GLN A 204       2.503   2.305 -17.956  1.00  0.00           N  
ATOM   3116  CA  GLN A 204       2.425   1.295 -19.006  1.00  0.00           C  
ATOM   3117  C   GLN A 204       1.456   0.180 -18.623  1.00  0.00           C  
ATOM   3118  O   GLN A 204       0.694  -0.303 -19.464  1.00  0.00           O  
ATOM   3119  CB  GLN A 204       3.811   0.711 -19.292  1.00  0.00           C  
ATOM   3120  CG  GLN A 204       4.752   1.662 -20.011  1.00  0.00           C  
ATOM   3121  CD  GLN A 204       6.160   1.110 -20.122  1.00  0.00           C  
ATOM   3122  OE1 GLN A 204       6.441  -0.008 -19.678  1.00  0.00           O  
ATOM   3123  NE2 GLN A 204       7.056   1.891 -20.714  1.00  0.00           N  
ATOM   3124  H   GLN A 204       3.370   2.423 -17.451  1.00  0.00           H  
ATOM   3125  HA  GLN A 204       2.051   1.768 -19.913  1.00  0.00           H  
ATOM   3126 1HB  GLN A 204       4.282   0.415 -18.354  1.00  0.00           H  
ATOM   3127 2HB  GLN A 204       3.708  -0.187 -19.903  1.00  0.00           H  
ATOM   3128 1HG  GLN A 204       4.373   1.838 -21.018  1.00  0.00           H  
ATOM   3129 2HG  GLN A 204       4.794   2.601 -19.459  1.00  0.00           H  
ATOM   3130 1HE2 GLN A 204       8.002   1.580 -20.816  1.00  0.00           H  
ATOM   3131 2HE2 GLN A 204       6.786   2.789 -21.059  1.00  0.00           H  
ATOM   3132  N   LEU A 205       1.555  -0.178 -17.416  1.00  0.00           N  
ATOM   3133  CA  LEU A 205       0.670  -1.236 -16.945  1.00  0.00           C  
ATOM   3134  C   LEU A 205      -0.781  -0.767 -16.928  1.00  0.00           C  
ATOM   3135  O   LEU A 205      -1.688  -1.527 -17.268  1.00  0.00           O  
ATOM   3136  CB  LEU A 205       1.086  -1.691 -15.540  1.00  0.00           C  
ATOM   3137  CG  LEU A 205       0.252  -2.827 -14.934  1.00  0.00           C  
ATOM   3138  CD1 LEU A 205       0.336  -4.054 -15.832  1.00  0.00           C  
ATOM   3139  CD2 LEU A 205       0.759  -3.138 -13.534  1.00  0.00           C  
ATOM   3140  H   LEU A 205       2.215   0.234 -16.772  1.00  0.00           H  
ATOM   3141  HA  LEU A 205       0.748  -2.081 -17.628  1.00  0.00           H  
ATOM   3142 1HB  LEU A 205       2.122  -2.024 -15.575  1.00  0.00           H  
ATOM   3143 2HB  LEU A 205       1.022  -0.837 -14.865  1.00  0.00           H  
ATOM   3144  HG  LEU A 205      -0.794  -2.523 -14.882  1.00  0.00           H  
ATOM   3145 1HD1 LEU A 205      -0.257  -4.861 -15.401  1.00  0.00           H  
ATOM   3146 2HD1 LEU A 205      -0.052  -3.808 -16.821  1.00  0.00           H  
ATOM   3147 3HD1 LEU A 205       1.374  -4.372 -15.916  1.00  0.00           H  
ATOM   3148 1HD2 LEU A 205       0.165  -3.945 -13.103  1.00  0.00           H  
ATOM   3149 2HD2 LEU A 205       1.804  -3.444 -13.585  1.00  0.00           H  
ATOM   3150 3HD2 LEU A 205       0.671  -2.249 -12.909  1.00  0.00           H  
ATOM   3151  N   LYS A 206      -0.995   0.470 -16.501  1.00  0.00           N  
ATOM   3152  CA  LYS A 206      -2.331   1.060 -16.544  1.00  0.00           C  
ATOM   3153  C   LYS A 206      -2.939   0.940 -17.941  1.00  0.00           C  
ATOM   3154  O   LYS A 206      -4.081   0.497 -18.090  1.00  0.00           O  
ATOM   3155  CB  LYS A 206      -2.285   2.527 -16.114  1.00  0.00           C  
ATOM   3156  CG  LYS A 206      -3.624   3.247 -16.187  1.00  0.00           C  
ATOM   3157  CD  LYS A 206      -3.472   4.730 -15.883  1.00  0.00           C  
ATOM   3158  CE  LYS A 206      -4.816   5.442 -15.911  1.00  0.00           C  
ATOM   3159  NZ  LYS A 206      -5.355   5.561 -17.293  1.00  0.00           N  
ATOM   3160  H   LYS A 206      -0.228   1.018 -16.139  1.00  0.00           H  
ATOM   3161  HA  LYS A 206      -2.973   0.515 -15.850  1.00  0.00           H  
ATOM   3162 1HB  LYS A 206      -1.925   2.593 -15.087  1.00  0.00           H  
ATOM   3163 2HB  LYS A 206      -1.579   3.068 -16.744  1.00  0.00           H  
ATOM   3164 1HG  LYS A 206      -4.046   3.131 -17.186  1.00  0.00           H  
ATOM   3165 2HG  LYS A 206      -4.314   2.806 -15.468  1.00  0.00           H  
ATOM   3166 1HD  LYS A 206      -3.024   4.855 -14.896  1.00  0.00           H  
ATOM   3167 2HD  LYS A 206      -2.814   5.187 -16.622  1.00  0.00           H  
ATOM   3168 1HE  LYS A 206      -5.532   4.892 -15.302  1.00  0.00           H  
ATOM   3169 2HE  LYS A 206      -4.707   6.441 -15.490  1.00  0.00           H  
ATOM   3170 1HZ  LYS A 206      -6.245   6.039 -17.268  1.00  0.00           H  
ATOM   3171 2HZ  LYS A 206      -4.707   6.087 -17.863  1.00  0.00           H  
ATOM   3172 3HZ  LYS A 206      -5.479   4.640 -17.687  1.00  0.00           H  
ATOM   3173  N   THR A 207      -2.124   1.311 -19.021  1.00  0.00           N  
ATOM   3174  CA  THR A 207      -2.571   1.257 -20.408  1.00  0.00           C  
ATOM   3175  C   THR A 207      -2.865  -0.181 -20.826  1.00  0.00           C  
ATOM   3176  O   THR A 207      -3.861  -0.445 -21.504  1.00  0.00           O  
ATOM   3177  CB  THR A 207      -1.523   1.871 -21.355  1.00  0.00           C  
ATOM   3178  OG1 THR A 207      -1.322   3.250 -21.019  1.00  0.00           O  
ATOM   3179  CG2 THR A 207      -1.985   1.767 -22.800  1.00  0.00           C  
ATOM   3180  H   THR A 207      -1.188   1.627 -18.818  1.00  0.00           H  
ATOM   3181  HA  THR A 207      -3.490   1.837 -20.499  1.00  0.00           H  
ATOM   3182  HB  THR A 207      -0.577   1.342 -21.242  1.00  0.00           H  
ATOM   3183  HG1 THR A 207      -1.011   3.316 -20.113  1.00  0.00           H  
ATOM   3184 1HG2 THR A 207      -1.232   2.206 -23.455  1.00  0.00           H  
ATOM   3185 2HG2 THR A 207      -2.128   0.719 -23.062  1.00  0.00           H  
ATOM   3186 3HG2 THR A 207      -2.925   2.302 -22.921  1.00  0.00           H  
ATOM   3187  N   LYS A 208      -1.990  -1.087 -20.445  1.00  0.00           N  
ATOM   3188  CA  LYS A 208      -2.120  -2.488 -20.837  1.00  0.00           C  
ATOM   3189  C   LYS A 208      -3.392  -3.103 -20.263  1.00  0.00           C  
ATOM   3190  O   LYS A 208      -4.082  -3.867 -20.943  1.00  0.00           O  
ATOM   3191  CB  LYS A 208      -0.897  -3.288 -20.384  1.00  0.00           C  
ATOM   3192  CG  LYS A 208       0.369  -3.009 -21.184  1.00  0.00           C  
ATOM   3193  CD  LYS A 208       1.567  -3.736 -20.593  1.00  0.00           C  
ATOM   3194  CE  LYS A 208       2.829  -3.472 -21.402  1.00  0.00           C  
ATOM   3195  NZ  LYS A 208       4.028  -4.097 -20.781  1.00  0.00           N  
ATOM   3196  H   LYS A 208      -1.209  -0.809 -19.867  1.00  0.00           H  
ATOM   3197  HA  LYS A 208      -2.184  -2.538 -21.925  1.00  0.00           H  
ATOM   3198 1HB  LYS A 208      -0.686  -3.069 -19.337  1.00  0.00           H  
ATOM   3199 2HB  LYS A 208      -1.112  -4.354 -20.458  1.00  0.00           H  
ATOM   3200 1HG  LYS A 208       0.227  -3.336 -22.215  1.00  0.00           H  
ATOM   3201 2HG  LYS A 208       0.569  -1.938 -21.187  1.00  0.00           H  
ATOM   3202 1HD  LYS A 208       1.727  -3.401 -19.567  1.00  0.00           H  
ATOM   3203 2HD  LYS A 208       1.372  -4.808 -20.581  1.00  0.00           H  
ATOM   3204 1HE  LYS A 208       2.706  -3.872 -22.407  1.00  0.00           H  
ATOM   3205 2HE  LYS A 208       2.994  -2.398 -21.479  1.00  0.00           H  
ATOM   3206 1HZ  LYS A 208       4.842  -3.900 -21.346  1.00  0.00           H  
ATOM   3207 2HZ  LYS A 208       4.162  -3.721 -19.853  1.00  0.00           H  
ATOM   3208 3HZ  LYS A 208       3.895  -5.097 -20.722  1.00  0.00           H  
ATOM   3209  N   LEU A 209      -3.677  -2.735 -19.070  1.00  0.00           N  
ATOM   3210  CA  LEU A 209      -4.830  -3.328 -18.402  1.00  0.00           C  
ATOM   3211  C   LEU A 209      -6.097  -2.533 -18.696  1.00  0.00           C  
ATOM   3212  O   LEU A 209      -7.193  -3.098 -18.736  1.00  0.00           O  
ATOM   3213  CB  LEU A 209      -4.595  -3.388 -16.887  1.00  0.00           C  
ATOM   3214  CG  LEU A 209      -3.388  -4.222 -16.433  1.00  0.00           C  
ATOM   3215  CD1 LEU A 209      -3.198  -4.065 -14.931  1.00  0.00           C  
ATOM   3216  CD2 LEU A 209      -3.609  -5.680 -16.808  1.00  0.00           C  
ATOM   3217  H   LEU A 209      -3.126  -2.045 -18.579  1.00  0.00           H  
ATOM   3218  HA  LEU A 209      -4.964  -4.342 -18.778  1.00  0.00           H  
ATOM   3219 1HB  LEU A 209      -4.455  -2.374 -16.517  1.00  0.00           H  
ATOM   3220 2HB  LEU A 209      -5.483  -3.806 -16.413  1.00  0.00           H  
ATOM   3221  HG  LEU A 209      -2.487  -3.853 -16.924  1.00  0.00           H  
ATOM   3222 1HD1 LEU A 209      -2.342  -4.657 -14.609  1.00  0.00           H  
ATOM   3223 2HD1 LEU A 209      -3.024  -3.015 -14.693  1.00  0.00           H  
ATOM   3224 3HD1 LEU A 209      -4.093  -4.411 -14.413  1.00  0.00           H  
ATOM   3225 1HD2 LEU A 209      -2.751  -6.271 -16.486  1.00  0.00           H  
ATOM   3226 2HD2 LEU A 209      -4.509  -6.049 -16.317  1.00  0.00           H  
ATOM   3227 3HD2 LEU A 209      -3.724  -5.764 -17.889  1.00  0.00           H  
ATOM   3228  N   GLY A 210      -6.019  -1.273 -18.932  1.00  0.00           N  
ATOM   3229  CA  GLY A 210      -7.155  -0.405 -19.198  1.00  0.00           C  
ATOM   3230  C   GLY A 210      -7.968  -0.834 -20.402  1.00  0.00           C  
ATOM   3231  O   GLY A 210      -9.171  -0.574 -20.472  1.00  0.00           O  
ATOM   3232  OXT GLY A 210      -7.441  -1.432 -21.299  1.00  0.00           O  
ATOM   3233  H   GLY A 210      -5.090  -0.880 -18.930  1.00  0.00           H  
ATOM   3234 1HA  GLY A 210      -7.810  -0.385 -18.326  1.00  0.00           H  
ATOM   3235 2HA  GLY A 210      -6.804   0.614 -19.358  1.00  0.00           H  
TER                                                                             
HETATM 3237 FE1  HRR B 211      -2.196   2.179   1.675  1.00  0.00          FE  
HETATM 3238  N4  HRR B 211      -3.802   2.846   2.712  1.00  0.00           N  
HETATM 3239  C19 HRR B 211      -4.633   3.887   2.372  1.00  0.00           C  
HETATM 3240  C18 HRR B 211      -5.671   4.060   3.367  1.00  0.00           C  
HETATM 3241  C15 HRR B 211      -5.438   3.106   4.341  1.00  0.00           C  
HETATM 3242  C14 HRR B 211      -4.265   2.356   3.901  1.00  0.00           C  
HETATM 3243  C31 HRR B 211      -3.704   1.280   4.588  1.00  0.00           C  
HETATM 3244  C12 HRR B 211      -2.636   0.507   4.156  1.00  0.00           C  
HETATM 3245  N1  HRR B 211      -1.907   0.723   3.012  1.00  0.00           N  
HETATM 3246  C6  HRR B 211      -0.993  -0.297   2.942  1.00  0.00           C  
HETATM 3247  C7  HRR B 211      -1.161  -1.213   4.069  1.00  0.00           C  
HETATM 3248  C11 HRR B 211      -2.174  -0.698   4.834  1.00  0.00           C  
HETATM 3249  C13 HRR B 211      -2.749  -1.228   6.113  1.00  0.00           C  
HETATM 3250  C8  HRR B 211      -0.334  -2.444   4.283  1.00  0.00           C  
HETATM 3251  C9  HRR B 211      -0.542  -3.555   3.223  1.00  0.00           C  
HETATM 3252  C10 HRR B 211       0.439  -4.760   3.328  1.00  0.00           C  
HETATM 3253  O4  HRR B 211       1.241  -4.947   2.367  1.00  0.00           O  
HETATM 3254  O2  HRR B 211       0.367  -5.424   4.395  1.00  0.00           O  
HETATM 3255  C28 HRR B 211       0.005  -0.424   1.984  1.00  0.00           C  
HETATM 3256  C1  HRR B 211       0.256   0.494   0.971  1.00  0.00           C  
HETATM 3257  N2  HRR B 211      -0.504   1.605   0.718  1.00  0.00           N  
HETATM 3258  C33 HRR B 211       0.113   2.263  -0.318  1.00  0.00           C  
HETATM 3259  C32 HRR B 211       1.303   1.538  -0.742  1.00  0.00           C  
HETATM 3260  C2  HRR B 211       1.389   0.426   0.054  1.00  0.00           C  
HETATM 3261  C3  HRR B 211       2.471  -0.612   0.068  1.00  0.00           C  
HETATM 3262  C4  HRR B 211       3.491  -0.389   1.196  1.00  0.00           C  
HETATM 3263  C5  HRR B 211       4.765  -1.278   1.112  1.00  0.00           C  
HETATM 3264  O1  HRR B 211       5.304  -1.555   2.219  1.00  0.00           O  
HETATM 3265  O3  HRR B 211       5.159  -1.622  -0.035  1.00  0.00           O  
HETATM 3266  C34 HRR B 211       2.227   1.968  -1.839  1.00  0.00           C  
HETATM 3267  C29 HRR B 211      -0.345   3.430  -0.910  1.00  0.00           C  
HETATM 3268  C26 HRR B 211      -1.525   4.102  -0.600  1.00  0.00           C  
HETATM 3269  C25 HRR B 211      -2.035   5.234  -1.346  1.00  0.00           C  
HETATM 3270  C22 HRR B 211      -3.265   5.543  -0.803  1.00  0.00           C  
HETATM 3271  C21 HRR B 211      -3.455   4.626   0.320  1.00  0.00           C  
HETATM 3272  N3  HRR B 211      -2.394   3.760   0.404  1.00  0.00           N  
HETATM 3273  C30 HRR B 211      -4.488   4.694   1.246  1.00  0.00           C  
HETATM 3274  C23 HRR B 211      -4.180   6.572  -1.280  1.00  0.00           C  
HETATM 3275  C24 HRR B 211      -5.498   6.445  -1.505  1.00  0.00           C  
HETATM 3276  C27 HRR B 211      -1.352   5.862  -2.520  1.00  0.00           C  
HETATM 3277  C16 HRR B 211      -6.192   2.816   5.552  1.00  0.00           C  
HETATM 3278  C17 HRR B 211      -6.923   3.681   6.275  1.00  0.00           C  
HETATM 3279  C20 HRR B 211      -6.787   5.053   3.289  1.00  0.00           C  
HETATM 3280  C35 HRR B 211      -3.265   1.327   0.444  1.00  0.00           C  
HETATM 3281  C36 HRR B 211      -2.712   0.565  -0.705  1.00  0.00           C  
HETATM 3282  O5  HRR B 211      -2.592   1.066  -1.817  1.00  0.00           O  
HETATM 3283  O6  HRR B 211      -2.289  -0.675  -0.412  1.00  0.00           O  
HETATM 3284  C37 HRR B 211      -1.752  -1.449  -1.507  1.00  0.00           C  
HETATM 3285  C38 HRR B 211      -1.196  -2.729  -0.918  1.00  0.00           C  
HETATM 3286  C39 HRR B 211      -4.475  -0.329   1.555  1.00  0.00           C  
HETATM 3287  C40 HRR B 211      -5.518  -0.159   0.704  1.00  0.00           C  
HETATM 3288  C41 HRR B 211      -6.573   0.844   0.829  1.00  0.00           C  
HETATM 3289  C42 HRR B 211      -7.298   1.033   2.022  1.00  0.00           C  
HETATM 3290  C44 HRR B 211      -8.265   2.028   2.114  1.00  0.00           C  
HETATM 3291  C46 HRR B 211      -8.534   2.857   1.018  1.00  0.00           C  
HETATM 3292  C45 HRR B 211      -7.824   2.681  -0.172  1.00  0.00           C  
HETATM 3293  C43 HRR B 211      -6.852   1.686  -0.264  1.00  0.00           C  
HETATM 3294  H29 HRR B 211      -4.167   0.990   5.525  1.00  0.00           H  
HETATM 3295  H23 HRR B 211      -2.651  -0.503   6.931  1.00  0.00           H  
HETATM 3296  H22 HRR B 211      -3.818  -1.453   6.014  1.00  0.00           H  
HETATM 3297  H24 HRR B 211      -2.243  -2.147   6.423  1.00  0.00           H  
HETATM 3298  H3  HRR B 211       0.723  -2.164   4.329  1.00  0.00           H  
HETATM 3299  H4  HRR B 211      -0.593  -2.890   5.250  1.00  0.00           H  
HETATM 3300  H11 HRR B 211      -0.480  -3.148   2.208  1.00  0.00           H  
HETATM 3301  H12 HRR B 211      -1.554  -3.973   3.313  1.00  0.00           H  
HETATM 3302  H28 HRR B 211       0.658  -1.289   2.061  1.00  0.00           H  
HETATM 3303  H26 HRR B 211       2.047  -1.615   0.181  1.00  0.00           H  
HETATM 3304  H27 HRR B 211       3.012  -0.610  -0.884  1.00  0.00           H  
HETATM 3305  H6  HRR B 211       3.814   0.663   1.195  1.00  0.00           H  
HETATM 3306  H5  HRR B 211       3.016  -0.553   2.172  1.00  0.00           H  
HETATM 3307  H15 HRR B 211       1.687   2.166  -2.773  1.00  0.00           H  
HETATM 3308  H13 HRR B 211       2.974   1.195  -2.045  1.00  0.00           H  
HETATM 3309  H14 HRR B 211       2.768   2.887  -1.582  1.00  0.00           H  
HETATM 3310  H25 HRR B 211       0.246   3.831  -1.727  1.00  0.00           H  
HETATM 3311  H30 HRR B 211      -5.212   5.486   1.112  1.00  0.00           H  
HETATM 3312  H1  HRR B 211      -3.720   7.534  -1.509  1.00  0.00           H  
HETATM 3313  H7  HRR B 211      -6.026   5.508  -1.361  1.00  0.00           H  
HETATM 3314  H8  HRR B 211      -6.084   7.284  -1.870  1.00  0.00           H  
HETATM 3315  H17 HRR B 211      -1.862   6.776  -2.840  1.00  0.00           H  
HETATM 3316  H16 HRR B 211      -0.312   6.124  -2.289  1.00  0.00           H  
HETATM 3317  H18 HRR B 211      -1.324   5.183  -3.383  1.00  0.00           H  
HETATM 3318  H2  HRR B 211      -6.149   1.784   5.897  1.00  0.00           H  
HETATM 3319  H9  HRR B 211      -6.991   4.736   6.032  1.00  0.00           H  
HETATM 3320  H10 HRR B 211      -7.464   3.348   7.157  1.00  0.00           H  
HETATM 3321  H20 HRR B 211      -6.539   5.998   3.791  1.00  0.00           H  
HETATM 3322  H21 HRR B 211      -7.687   4.662   3.775  1.00  0.00           H  
HETATM 3323  H19 HRR B 211      -7.039   5.293   2.251  1.00  0.00           H  
HETATM 3324  H31 HRR B 211      -4.185   1.841   0.158  1.00  0.00           H  
HETATM 3325  H32 HRR B 211      -0.972  -0.856  -1.994  1.00  0.00           H  
HETATM 3326  H33 HRR B 211      -2.547  -1.642  -2.234  1.00  0.00           H  
HETATM 3327  H34 HRR B 211      -0.772  -3.351  -1.714  1.00  0.00           H  
HETATM 3328  H35 HRR B 211      -0.409  -2.507  -0.193  1.00  0.00           H  
HETATM 3329  H36 HRR B 211      -1.983  -3.302  -0.416  1.00  0.00           H  
HETATM 3330  H38 HRR B 211      -4.416   0.192   2.500  1.00  0.00           H  
HETATM 3331  H37 HRR B 211      -3.741  -1.105   1.387  1.00  0.00           H  
HETATM 3332  H39 HRR B 211      -5.551  -0.763  -0.201  1.00  0.00           H  
HETATM 3333  H40 HRR B 211      -7.099   0.409   2.885  1.00  0.00           H  
HETATM 3334  H42 HRR B 211      -8.809   2.161   3.045  1.00  0.00           H  
HETATM 3335  H44 HRR B 211      -9.288   3.634   1.094  1.00  0.00           H  
HETATM 3336  H43 HRR B 211      -8.024   3.321  -1.027  1.00  0.00           H  
HETATM 3337  H41 HRR B 211      -6.295   1.555  -1.189  1.00  0.00           H  
TER                                                                             
CONECT 2249 3237                                                                
CONECT 3237 2249 3238 3245 3257                                                 
CONECT 3237 3272 3280                                                           
CONECT 3238 3237 3239 3242                                                      
CONECT 3239 3238 3240 3273                                                      
CONECT 3240 3239 3241 3279                                                      
CONECT 3241 3240 3242 3277                                                      
CONECT 3242 3238 3241 3243                                                      
CONECT 3243 3242 3244 3294                                                      
CONECT 3244 3243 3245 3248                                                      
CONECT 3245 3237 3244 3246                                                      
CONECT 3246 3245 3247 3255                                                      
CONECT 3247 3246 3248 3250                                                      
CONECT 3248 3244 3247 3249                                                      
CONECT 3249 3248 3295 3296 3297                                                 
CONECT 3250 3247 3251 3298 3299                                                 
CONECT 3251 3250 3252 3300 3301                                                 
CONECT 3252 3251 3253 3254                                                      
CONECT 3253 3252                                                                
CONECT 3254 3252                                                                
CONECT 3255 3246 3256 3302                                                      
CONECT 3256 3255 3257 3260                                                      
CONECT 3257 3237 3256 3258                                                      
CONECT 3258 3257 3259 3267                                                      
CONECT 3259 3258 3260 3266                                                      
CONECT 3260 3256 3259 3261                                                      
CONECT 3261 3260 3262 3303 3304                                                 
CONECT 3262 3261 3263 3305 3306                                                 
CONECT 3263 3262 3264 3265                                                      
CONECT 3264 3263                                                                
CONECT 3265 3263                                                                
CONECT 3266 3259 3307 3308 3309                                                 
CONECT 3267 3258 3268 3310                                                      
CONECT 3268 3267 3269 3272                                                      
CONECT 3269 3268 3270 3276                                                      
CONECT 3270 3269 3271 3274                                                      
CONECT 3271 3270 3272 3273                                                      
CONECT 3272 3237 3268 3271                                                      
CONECT 3273 3239 3271 3311                                                      
CONECT 3274 3270 3275 3312                                                      
CONECT 3275 3274 3313 3314                                                      
CONECT 3276 3269 3315 3316 3317                                                 
CONECT 3277 3241 3278 3318                                                      
CONECT 3278 3277 3319 3320                                                      
CONECT 3279 3240 3321 3322 3323                                                 
CONECT 3280 3237 3281 3286 3324                                                 
CONECT 3281 3280 3282 3283                                                      
CONECT 3282 3281                                                                
CONECT 3283 3281 3284                                                           
CONECT 3284 3283 3285 3325 3326                                                 
CONECT 3285 3284 3327 3328 3329                                                 
CONECT 3286 3280 3287 3330 3331                                                 
CONECT 3287 3286 3288 3332                                                      
CONECT 3288 3287 3289 3293                                                      
CONECT 3289 3288 3290 3333                                                      
CONECT 3290 3289 3291 3334                                                      
CONECT 3291 3290 3292 3335                                                      
CONECT 3292 3291 3293 3336                                                      
CONECT 3293 3288 3292 3337                                                      
CONECT 3294 3243                                                                
CONECT 3295 3249                                                                
CONECT 3296 3249                                                                
CONECT 3297 3249                                                                
CONECT 3298 3250                                                                
CONECT 3299 3250                                                                
CONECT 3300 3251                                                                
CONECT 3301 3251                                                                
CONECT 3302 3255                                                                
CONECT 3303 3261                                                                
CONECT 3304 3261                                                                
CONECT 3305 3262                                                                
CONECT 3306 3262                                                                
CONECT 3307 3266                                                                
CONECT 3308 3266                                                                
CONECT 3309 3266                                                                
CONECT 3310 3267                                                                
CONECT 3311 3273                                                                
CONECT 3312 3274                                                                
CONECT 3313 3275                                                                
CONECT 3314 3275                                                                
CONECT 3315 3276                                                                
CONECT 3316 3276                                                                
CONECT 3317 3276                                                                
CONECT 3318 3277                                                                
CONECT 3319 3278                                                                
CONECT 3320 3278                                                                
CONECT 3321 3279                                                                
CONECT 3322 3279                                                                
CONECT 3323 3279                                                                
CONECT 3324 3280                                                                
CONECT 3325 3284                                                                
CONECT 3326 3284                                                                
CONECT 3327 3285                                                                
CONECT 3328 3285                                                                
CONECT 3329 3285                                                                
CONECT 3330 3286                                                                
CONECT 3331 3286                                                                
CONECT 3332 3287                                                                
CONECT 3333 3289                                                                
CONECT 3334 3290                                                                
CONECT 3335 3291                                                                
CONECT 3336 3292                                                                
CONECT 3337 3293                                                                
# All scores below are weighted scores, not raw scores.
#BEGIN_POSE_ENERGIES_TABLE correct_surface_True/025_9_model_4_HMM_fr_HRR_run02_DE_1.pdb
label fa_atr fa_rep fa_sol fa_intra_atr_xover4 fa_intra_rep_xover4 fa_intra_sol_xover4 lk_ball lk_ball_iso lk_ball_bridge lk_ball_bridge_uncpl fa_elec fa_intra_elec pro_close hbond_sr_bb hbond_lr_bb hbond_bb_sc hbond_sc dslf_fa13 omega fa_dun_dev fa_dun_rot fa_dun_semi p_aa_pp hxl_tors ref rama_prepro total
weights 1 0.55 1 1 0.55 1 0.92 -0.38 -0.33 -0.33 1 1 1.25 1 1 1 1 1.25 0.48 0.69 0.76 0.78 0.61 1 1 0.5 NA
pose -1311.24 155.115 701.433 -81.8259 46.0356 32.9245 449.003 -459.414 -12.9316 -55.444 -387.974 -38.7163 0 -145.329 -15.7768 -27.8592 -18.7252 0 15.2435 20.9093 62.4092 105.052 -55.0124 56.9193 62.7669 -48.9449 -951.378
VAL:NtermProteinFull_1 -4.59345 0.46144 0.63526 -0.30659 0.20923 0.04572 0.87837 -1.05208 -0.01262 -0.02732 -1.04583 1.88519 0 0 0 0 0 0 0.00824 0.01638 0.00934 0 0 0 2.085 0 -0.80373
SER_2 -4.03571 0.27509 3.43123 -0.02569 0 0.06594 2.12143 -1.66341 -0.05759 -0.14697 -1.28691 -0.5316 0 0 0 0 0 0 -0.02309 0.00069 0.09293 0 -0.43851 0.62632 -1.1772 -0.28523 -3.05829
LEU_3 -6.25243 0.6553 2.11728 -0.70392 0.54201 0.18441 1.43979 -1.74075 -0.03263 -0.13197 -0.50416 0.05164 0 0 0 0 0 0 -0.03019 0.00349 1.21944 0 -0.3071 0 0.72952 -0.47663 -3.2369
ASP_4 -4.32837 0.55074 4.46862 -0.11204 0.01298 0.30061 2.38768 -2.08553 -0.03402 -0.11743 -2.58563 -0.25065 0 0 0 0 -1.00606 0 -0.02075 0.06421 0 1.41795 0.11228 0 -2.2837 -0.3328 -3.84193
ILE_5 -7.85035 1.00584 2.75744 -0.51009 0.62252 0.07117 2.4451 -2.30357 -0.06234 -0.24812 -1.04239 0.10444 0 0 0 0 0 0 -0.03727 0.06878 0.09969 0 -0.45551 0 1.0317 -0.14686 -4.44983
ALA_6 -6.93981 0.55819 2.48112 -0.02174 0 0 2.23074 -2.30477 -0.06033 -0.17187 -1.40098 -0.28701 0 0 0 0 0 0 -0.0547 0 0 0 -0.33558 0 2.3386 -0.24072 -4.20886
ILE_7 -8.85644 0.81448 2.63288 -0.50615 0.58296 0.07004 2.45723 -2.49272 -0.06412 -0.20087 -1.95882 0.10116 0 0 0 0 0 0 -0.07035 0.0246 0.07722 0 -0.45044 0 1.0317 -0.23683 -7.04446
VAL_8 -7.9223 1.75661 2.87118 -0.31132 0.26499 0.05386 2.61986 -2.44469 -0.04436 -0.24812 -2.05702 -0.05821 0 0 0 0 0 0 -0.06335 0.0045 -0.00188 0 -0.20209 0 2.085 -0.11231 -3.80967
ILE_9 -9.79319 1.85908 1.51586 -0.51065 0.57169 0.07257 2.31136 -2.44281 -0.02928 -0.14938 -1.93568 0.05416 0 0 0 0 0 0 -0.0185 0.03693 0.08655 0 -0.37206 0 1.0317 -0.10754 -7.81919
LEU_10 -9.16813 1.62869 1.70273 -0.49177 0.3479 0.07077 2.03958 -2.36902 -0.0472 -0.2133 -1.49493 0.14957 0 0 0 0 0 0 0.03576 0.12035 0.21959 0 -0.28855 0 0.72952 -0.1609 -7.18935
LEU_11 -9.33584 2.05069 3.02384 -0.48335 0.3156 0.06889 2.55708 -2.63361 -0.0582 -0.20809 -2.05715 0.12959 0 0 0 0 0 0 -0.00256 0.4007 0.37121 0 -0.25583 0 0.72952 -0.28197 -5.66947
VAL_12 -9.07718 1.52961 2.67628 -0.30977 0.25873 0.05311 2.68964 -2.67094 -0.04727 -0.46209 -2.07292 -0.03579 0 0 0 0 0 0 -0.03918 0.32258 -0.02777 0 -0.32167 0 2.085 -0.15977 -5.60941
ALA_13 -6.416 0.46673 3.59369 -0.02146 0 0 2.59308 -2.6448 -0.10024 -0.36655 -1.8508 -0.28473 0 0 0 0 0 0 0.19297 0 0 0 -0.24705 0 2.3386 -0.20584 -2.95238
ALA_14 -4.22485 0.3678 2.71284 -0.02033 0 0 1.49959 -1.8209 -0.03309 -0.14148 -1.11679 -0.26482 0 0 0 0 0 0 -0.02997 0 0 0 -0.07783 0 2.3386 -0.22434 -1.03557
LYS_15 -6.9857 0.84009 7.37313 -0.30222 0.02563 0.11151 3.65175 -3.18021 -0.22354 -0.30473 -6.05143 0.07028 0 0 0 0 0 0 -0.01585 0.21273 0.93731 0 -0.06044 0 -1.6738 -0.27796 -5.85344
LEU_16 -7.09639 1.13044 1.60397 -0.51124 0.46809 0.08116 1.65033 -1.88314 -0.02194 -0.11328 -1.00988 0.12181 0 0 0 0 0 0 0.60162 0.08625 0.07069 0 -0.21426 0 0.72952 -0.39472 -4.70097
GLY_17 -1.93491 0.22288 2.07762 -5e-05 0 0 1.02562 -1.04336 -0.02986 -0.09023 -0.75454 -0.32096 0 0 0 0 0 0 0.0226 0 0 0 -1.07476 0 1.2108 -0.44669 -1.13583
THR_18 -4.78638 0.47548 4.09526 -0.10192 0.07178 0.06518 1.65386 -2.05466 -0.09439 -0.73293 -1.64683 -0.41135 0 0 0 0 0 0 0.05867 0 0.0998 0 -0.79886 2.31392 -1.425 -0.29368 -3.51206
THR_19 -3.74653 0.09739 4.07583 -0.11093 0.06753 0.0744 2.03449 -1.88314 -0.11916 -0.47764 -1.89214 -0.5096 0 0 0 -0.51239 0 0 0.00709 0.03255 0.01552 0 -0.42203 2.30766 -1.425 -0.26964 -2.65574
VAL_20 -5.40936 0.82626 1.42137 -0.30088 0.2077 0.05117 1.39699 -1.61251 -0.09402 -0.28887 -0.8922 -0.05569 0 0 0 0 0 0 -0.06319 0.08625 0.02093 0 -0.25777 0 2.085 -0.32047 -3.19928
GLU_21 -4.07235 0.23586 4.22891 -0.45803 0.22572 1.23695 1.54119 -1.91947 -0.12632 -0.57884 -1.91482 -2.38186 0 0 0 0 0 0 -0.01044 0 0 3.94717 -0.27437 0 -2.5358 -0.36423 -3.22073
GLU_22 -6.26567 0.54173 6.73731 -0.33376 0.06407 0.34409 2.32725 -2.82944 -0.12896 -0.5752 -1.86139 -0.45806 0 0 0 -0.51239 0 0 0.06897 0.04548 0 3.39586 -0.15487 0 -2.5358 -0.45424 -2.58504
ALA_23 -6.12679 0.24366 2.34682 -0.02196 0 0 2.12393 -2.2338 -0.07775 -0.45553 -1.50914 -0.28915 0 0 0 0 0 0 -0.04292 0 0 0 -0.37968 0 2.3386 -0.47435 -4.55806
VAL_24 -6.96109 0.87592 2.30827 -0.30241 0.22023 0.05093 2.25957 -2.24011 -0.07869 -0.22354 -1.62668 -0.01575 0 0 0 0 0 0 0.06653 0.02502 -0.01685 0 -0.37719 0 2.085 -0.30272 -4.25354
GLN_25 -5.06392 0.22367 4.16806 -0.6498 0.076 0.65822 1.96976 -2.08957 -0.05106 -0.30447 -1.87161 -0.2403 0 0 0 0 0 0 0.04328 0.0457 0 2.81339 -0.17775 0 -1.0644 -0.14643 -1.66122
GLN_26 -7.33013 0.67937 5.36878 -0.25819 0.04523 0.19782 2.61594 -2.82094 -0.08003 -0.57098 -2.1601 -0.39979 0 0 0 0 0 0 0.03597 0.1725 0 2.47691 -0.04121 0 -1.0644 -0.23468 -3.36792
ALA_27 -6.77892 0.88791 2.73761 -0.02175 0 0 2.4496 -2.4014 -0.01792 -0.19978 -2.25674 -0.28316 0 0 0 0 0 0 -0.0299 0 0 0 -0.24564 0 2.3386 -0.33894 -4.16042
LEU_28 -6.14645 0.52417 3.95891 -0.5053 0.46562 0.07656 2.02739 -2.28588 -0.09844 -0.30211 -1.86606 0.14376 0 0 0 0 0 0 0.16816 0.07121 0.23471 0 -0.28696 0 0.72952 -0.40403 -3.49522
TRP_29 -6.16478 0.50121 4.23285 -1.25933 0.07916 0.35778 2.1128 -2.13477 -0.05741 -0.26221 -2.12827 -0.2243 0 0 0 0 0 0 0.18169 0.07436 0 1.30842 -0.28268 0 3.035 -0.15059 -0.78108
LEU_30 -9.98574 1.25711 2.02852 -0.49555 0.37389 0.07324 2.26781 -2.49096 -0.05326 -0.35233 -1.61528 0.1419 0 0 0 0 0 0 -0.04523 0.23274 0.32695 0 -0.26196 0 0.72952 -0.14271 -8.01137
LYS_31 -7.65413 0.81227 5.8075 -0.40953 0.07931 0.16988 2.90084 -2.82935 -0.03611 -0.13889 -1.96245 0.08934 0 0 0 0 0 0 0.00072 0.43125 0.94175 0 0.04711 0 -1.6738 -0.06812 -3.49241
THR_32 -3.00559 0.13368 3.35236 -0.20372 0.14473 0.06331 1.15055 -1.54437 -0.06114 -0.29269 -1.07058 -0.24706 0 0 0 0 0 0 0.5772 0 0.01655 0 0.00889 2.44587 -1.425 0.16374 0.20673
LYS_33 -4.39703 0.21106 2.75509 -0.75218 0.27919 0.49237 1.25442 -1.33171 -0.0056 -0.04913 -0.4485 0.0368 0 0 0 0 0 0 0.26297 0.05408 2.10433 0 0.01189 0 -1.6738 -0.03601 -1.23177
LEU_34 -5.68741 0.58198 0.54595 -0.5219 0.50073 0.09013 1.03667 -1.22431 -0.04682 -0.20097 -0.94433 0.07343 0 0 0 0 0 0 -0.01767 0.04199 0.03365 0 -0.18331 0 0.72952 -0.36638 -5.55906
GLY_35 -1.84483 0.10367 1.81204 -5e-05 0 0 0.8691 -0.95433 -0.04204 -0.24291 -0.27458 -0.31328 0 0 0 0 0 0 0.30477 0 0 0 -0.69045 0 1.2108 -0.25754 -0.31963
VAL_36 -6.41983 0.92085 1.6568 -0.29974 0.16682 0.04346 1.68766 -1.75582 -0.03203 -0.27716 -1.2215 -0.08019 0 0 0 0 0 0 -0.00659 0.00156 -0.00069 0 -0.48144 0 2.085 -0.04753 -4.06037
SER_37 -4.61828 0.3043 4.69371 -0.02641 0 0.0683 3.05495 -2.14995 -0.05243 -0.16613 -2.16629 -0.53057 0 0 0 -1.65054 0 0 0.01065 0.12789 0.07489 0 -0.4654 0.62783 -1.1772 -0.30926 -4.34996
LEU_38 -6.29364 0.45299 1.74487 -0.70331 0.45842 0.18084 1.51307 -1.67295 -0.02393 -0.0603 -0.23281 0.07381 0 0 0 0 0 0 -0.02619 0.01003 1.01716 0 -0.28358 0 0.72952 -0.45331 -3.56932
LEU_39 -5.06279 0.31495 2.56006 -0.50222 0.47115 0.07439 1.50001 -1.67309 -0.02504 -0.0742 -0.61171 0.14944 0 0 0 0 0 0 0.17756 0.10274 0.1884 0 -0.30258 0 0.72952 -0.33037 -2.31378
GLN_40 -7.66543 0.83933 6.54888 -0.24977 0.02835 0.18338 4.02861 -3.10589 -0.0958 -0.38293 -3.17931 -0.32348 0 0 0 -1.65054 -0.71363 0 0.31188 0.11102 0 2.55574 -0.09035 0 -1.0644 -0.26406 -4.17841
ALA_41 -7.26403 0.97219 2.74266 -0.0215 0 0 2.63746 -2.48485 -0.0506 -0.12855 -1.66036 -0.27953 0 0 0 0 0 0 -0.04419 0 0 0 -0.25217 0 2.3386 -0.34187 -3.83674
LEU_42 -10.2436 1.78057 1.69325 -0.48079 0.23104 0.07478 2.56 -2.5391 -0.02425 -0.06535 -1.82484 0.09492 0 0 0 0 0 0 0.17168 0.77601 0.13437 0 -0.30844 0 0.72952 -0.38454 -7.62476
LEU_43 -7.31476 0.68688 3.10926 -0.70834 0.68271 0.18504 2.40262 -2.30044 -0.03475 -0.10467 -1.93221 0.06217 0 0 0 0 0 0 0.14613 0.03816 1.33519 0 -0.31398 0 0.72952 -0.3225 -3.65396
ILE_44 -9.29199 1.40826 1.44056 -0.51239 0.6069 0.07298 2.60369 -2.4383 -0.06409 -0.17728 -1.55243 0.04212 0 0 0 0 0 0 -0.05731 0.03756 0.09243 0 -0.37669 0 1.0317 -0.20393 -7.33821
LEU_45 -9.83589 1.41005 1.28059 -0.50376 0.48525 0.07225 2.39834 -2.45273 -0.0799 -0.18493 -1.12803 0.17423 0 0 0 0 0 0 0.20954 0.08671 0.269 0 -0.2749 0 0.72952 -0.18159 -7.52626
ALA_46 -6.03987 0.43515 3.85827 -0.02128 0 0 2.2467 -2.60926 -0.0558 -0.14401 -1.64373 -0.27506 0 0 0 0 0 0 0.05801 0 0 0 -0.1711 0 2.3386 -0.29864 -2.32202
ALA_47 -5.77133 0.5013 3.7214 -0.02124 0 0 2.64502 -2.48637 -0.15498 -0.65174 -1.5597 -0.27785 0 0 0 0 0 0 0.06203 0 0 0 -0.25407 0 2.3386 -0.37033 -2.27926
ALA_48 -6.20554 0.49579 3.99316 -0.02086 0 0 2.91215 -2.78595 -0.13566 -0.37707 -1.72789 -0.27594 0 0 0 0 0 0 0.25408 0 0 0 -0.2137 0 2.3386 -0.36756 -2.11639
ALA_49 -4.49561 0.6354 2.73311 -0.02057 0 0 1.54272 -1.9322 -0.04566 -0.15644 -1.15588 -0.26588 0 0 0 0 0 0 0.14188 0 0 0 -0.12038 0 2.3386 -0.26663 -1.06755
ASN_50 -6.55552 0.50107 6.87097 -0.18131 0.02673 0.26201 4.08896 -3.20451 -0.10168 -0.22327 -3.21942 -0.23865 0 0 0 -0.82411 -0.44749 0 -0.02652 0.06482 0 1.33176 0.08849 0 -0.87355 -0.14133 -2.80256
THR_51 -5.14691 0.77948 3.39728 -0.12292 0.04598 0.07017 2.05083 -2.16614 -0.23923 -0.64537 -0.86385 -1.02374 0 0 0 0 0 0 -0.0414 0.08625 -0.00045 0 -0.31668 2.62184 -1.425 -0.28363 -3.22347
GLY_52 -1.79353 0.10927 1.98531 -5e-05 0 0 0.789 -0.99647 -0.02198 -0.19117 -0.79146 -0.32224 0 0 0 0 0 0 -0.08798 0 0 0 -1.01084 0 1.2108 -0.57432 -1.69564
THR_53 -4.76251 0.5355 4.65068 -0.10508 0.08852 0.06703 2.25561 -2.26338 -0.23222 -1.06386 -1.9551 -0.41059 0 0 0 0 0 0 0.15043 0.08608 0.07673 0 -0.78402 2.28964 -1.425 -0.32113 -3.12269
THR_54 -4.63864 0.5226 3.41429 -0.20494 0.16194 0.0633 2.39907 -1.92389 -0.06899 -0.41167 -2.53635 -0.69591 0 0 0 -1.09182 0 0 0.37638 0.02533 1.61329 0 -0.54332 2.34653 -1.425 0.1418 -2.47601
VAL_55 -5.04437 0.78592 0.92681 -0.29735 0.2016 0.04907 1.43852 -1.4403 -0.04591 -0.16912 -1.12673 0.00327 0 0 0 -0.37254 0 0 -0.01721 0.01361 -0.02608 0 -0.36185 0 2.085 0.12695 -3.27073
GLU_56 -4.7149 0.39498 4.22716 -0.65568 0.16876 1.0842 2.09127 -1.99802 -0.05569 -0.29559 -1.82045 -0.46732 0 0 0 0 -0.92603 0 -0.04789 0.04155 0 3.33731 -0.2427 0 -2.5358 -0.28943 -2.70428
GLU_57 -6.06345 0.83901 5.74885 -0.21113 0.03561 0.27031 2.41079 -2.56428 -0.05709 -0.51161 -2.28148 -0.44823 0 0 0 -0.71928 0 0 0.05524 0.18637 0 3.22237 -0.24252 0 -2.5358 -0.47242 -3.33875
ALA_58 -5.37627 0.41531 2.91853 -0.02173 0 0 2.12799 -2.22975 -0.07393 -0.37808 -1.68986 -0.28369 0 0 0 0 0 0 -0.03671 0 0 0 -0.29199 0 2.3386 -0.49512 -3.07671
VAL_59 -7.18589 0.99084 2.19801 -0.30492 0.23386 0.05166 2.23996 -2.21446 -0.08362 -0.29076 -1.78651 -0.01826 0 0 0 0 0 0 -0.00317 0.08625 -0.02055 0 -0.36419 0 2.085 -0.29211 -4.67885
GLN_60 -5.88469 0.51611 5.75648 -0.26006 0.02832 0.18935 2.61159 -2.58009 -0.04179 -0.2892 -2.95172 -0.38109 0 0 0 0 -0.92603 0 -0.02839 0.01629 0 2.96859 0.04925 0 -1.0644 -0.04174 -2.31322
GLU_61 -5.45842 0.30062 4.66001 -0.21181 0.02209 0.24998 1.89801 -2.30981 -0.04787 -0.4611 -1.93048 -0.47102 0 0 0 0 0 0 -0.03112 0.13775 0 2.9065 -0.28663 0 -2.5358 -0.23461 -3.80371
ALA_62 -5.99223 0.90105 2.76426 -0.02131 0 0 2.38803 -2.22589 -0.01968 -0.23764 -2.29625 -0.27671 0 0 0 0 0 0 -0.00344 0 0 0 -0.16549 0 2.3386 -0.35395 -3.20066
LEU_63 -5.56958 0.34753 3.4998 -0.50795 0.48967 0.0758 1.92861 -2.02504 -0.07686 -0.21642 -2.19513 0.14001 0 0 0 0 0 0 0.16373 0.05064 0.16608 0 -0.28544 0 0.72952 -0.25201 -3.53704
GLN_64 -5.21446 0.48475 5.26416 -0.26188 0.0304 0.19916 2.00595 -2.35217 -0.07094 -0.42759 -2.04771 -0.42581 0 0 0 0 0 0 0.06477 0.08991 0 2.94563 -0.00914 0 -1.0644 -0.14157 -0.93095
LEU_65 -8.38547 0.86144 2.20731 -0.69527 0.56316 0.171 2.11283 -2.25382 -0.05131 -0.33343 -1.80157 0.08458 0 0 0 0 0 0 0.10926 0.17981 0.80932 0 -0.25206 0 0.72952 -0.13544 -6.08016
LYS_66 -8.33735 1.05043 6.29189 -0.48304 0.09428 0.33309 3.06869 -3.03762 -0.12246 -0.31402 -2.93778 0.3655 0 0 0 0 0 0 -0.00723 0.32009 1.75123 0 0.03243 0 -1.6738 -0.06586 -3.6715
THR_67 -3.5105 0.21544 3.8021 -0.20191 0.1397 0.06195 1.37579 -1.74158 -0.05326 -0.26265 -1.15574 -0.20031 0 0 0 0 0 0 0.12166 0 -0.00634 0 -0.0273 2.44587 -1.425 0.12376 -0.29831
LYS_68 -3.76725 0.29198 3.25438 -0.30398 0.02614 0.11434 1.24172 -1.47298 -0.02154 -0.14284 -0.61126 0.09434 0 0 0 0 0 0 -0.04951 0.14406 0.97658 0 -0.02826 0 -1.6738 -0.15017 -2.07803
LEU_69 -5.8718 1.04744 0.46385 -0.50581 0.46188 0.0763 0.97486 -1.2714 -0.03983 -0.1537 -0.51532 0.13224 0 0 0 0 0 0 0.27832 0.02438 0.07025 0 -0.2629 0 0.72952 -0.34866 -4.71037
GLY_70 -1.93305 0.08875 1.90442 -5e-05 0 0 1.04344 -0.99433 -0.05693 -0.26472 -0.47925 -0.30613 0 0 0 0 0 0 0.31901 0 0 0 -1.18665 0 1.2108 -0.0048 -0.65948
VAL_71 -6.40652 1.62923 1.89305 -0.2999 0.20447 0.04204 1.77356 -1.76111 -0.06252 -0.26529 -2.06843 0.04575 0 0 0 0 0 0 -0.00739 0.01404 -0.00029 0 -0.27402 0 2.085 0.39341 -3.06491
SER_72 -5.01895 0.3758 5.7405 -0.02528 0 0.06557 3.13718 -2.44306 -0.10373 -0.39714 -2.17501 -0.58211 0 0 0 -1.46528 0 0 -0.02404 0.11376 0.07421 0 -0.48035 0.60504 -1.1772 0.04031 -3.73978
LEU_73 -6.83895 0.38407 2.34196 -0.70045 0.41008 0.17524 1.29009 -1.87666 -0.06937 -0.26093 -0.76297 0.08937 0 0 0 0 0 0 -0.02544 0.05757 0.97375 0 -0.28092 0 0.72952 -0.411 -4.77506
GLU_74 -6.39822 0.51917 5.13203 -0.46417 0.2842 1.26534 2.4465 -2.53352 -0.1097 -0.41027 -2.98955 -2.41306 0 0 0 0 -0.71363 0 -0.04679 0.03805 0 3.96636 -0.24601 0 -2.5358 -0.39566 -5.60474
GLU_75 -8.8189 1.32536 7.71559 -0.21165 0.04219 0.27598 3.71572 -3.46039 -0.15909 -0.72346 -3.54629 -0.46583 0 0 0 -1.46528 0 0 0.06333 0.23767 0 3.17679 -0.18508 0 -2.5358 -0.40292 -5.42206
ALA_76 -6.76554 0.35229 2.7555 -0.0208 0 0 2.31786 -2.32831 -0.03809 -0.14701 -1.64753 -0.27195 0 0 0 0 0 0 -0.0301 0 0 0 -0.18881 0 2.3386 -0.31566 -3.98956
LEU_77 -9.20327 1.35449 2.28383 -0.47682 0.23898 0.06932 2.20362 -2.42098 -0.02513 -0.13513 -1.99649 0.11805 0 0 0 0 0 0 -0.01219 0.51211 0.39004 0 -0.2458 0 0.72952 -0.2385 -6.85437
ALA_78 -5.70354 0.60702 2.77213 -0.02239 0 0 2.3883 -2.19811 -0.03601 -0.22794 -2.2292 -0.28991 0 0 0 0 0 0 0.09044 0 0 0 -0.22542 0 2.3386 -0.37146 -3.1075
ILE_79 -8.98549 1.11599 1.90386 -0.50651 0.52365 0.07142 2.52451 -2.5017 -0.05934 -0.24215 -1.85528 0.0711 0 0 0 0 0 0 -0.02481 0.20432 0.0829 0 -0.44623 0 1.0317 -0.29477 -7.38683
LEU_80 -8.02351 0.81728 2.39774 -0.49526 0.41094 0.06866 1.99796 -2.39234 -0.07706 -0.28676 -1.57601 0.16625 0 0 0 0 0 0 0.05376 0.12319 0.30319 0 -0.26642 0 0.72952 -0.15308 -6.20195
SER_81 -6.73344 0.54206 5.77922 -0.02739 0 0.06995 3.34992 -2.9274 -0.07494 -0.4284 -3.88869 -0.53479 0 0 0 0 -0.4777 0 -0.01329 0.00462 0.80878 0 0.32465 0.6 -1.1772 -0.03563 -4.83966
ALA_82 -6.28572 0.83165 3.01916 -0.02159 0 0 2.24273 -2.40468 -0.05289 -0.4469 -1.9637 -0.28311 0 0 0 0 0 0 -0.03904 0 0 0 -0.23988 0 2.3386 -0.09902 -3.4044
ALA_83 -6.26325 0.66631 3.79348 -0.01993 0 0 2.76707 -2.73252 -0.14545 -0.36608 -1.8236 -0.26352 0 0 0 0 0 0 -0.00969 0 0 0 0.05486 0 2.3386 -0.11806 -2.12178
ALA_84 -3.9431 0.50581 2.61086 -0.01946 0 0 1.45824 -1.7451 -0.04149 -0.1626 -1.00536 -0.25087 0 0 0 0 0 0 0.08162 0 0 0 0.01114 0 2.3386 0.11535 -0.04636
GLN_85 -5.22972 0.60495 3.53705 -0.60991 0.06071 0.60348 1.75058 -1.87262 -0.01125 -0.27022 -1.62053 -0.27785 0 0 0 -0.82411 0 0 -0.0472 0.17063 0 2.58109 -0.17326 0 -1.0644 -0.09693 -2.78951
LEU_86 -6.3682 0.64324 1.36796 -0.7133 0.95444 0.20831 1.31267 -1.6898 -0.02754 -0.16032 -0.96765 -0.06975 0 0 0 0 0 0 -0.04154 0.17019 3.22076 0 -0.14059 0 0.72952 -0.3748 -1.94643
GLY_87 -1.86961 0.26151 2.00683 -5e-05 0 0 0.87171 -1.00921 -0.04257 -0.12047 -0.76138 -0.31519 0 0 0 0 0 0 -0.16113 0 0 0 -1.22267 0 1.2108 -0.48466 -1.6361
THR_88 -5.47682 0.78843 4.32133 -0.10444 0.0856 0.06827 1.78977 -2.23797 -0.12746 -0.61799 -1.58481 -0.42958 0 0 0 0 0 0 0.11653 0.08625 0.07193 0 -0.76378 2.31392 -1.425 -0.32832 -3.45415
THR_89 -4.23753 0.16524 4.5068 -0.11076 0.08028 0.07391 2.39499 -2.11461 -0.08898 -0.41534 -2.21528 -0.60313 0 0 0 -0.7777 0 0 -0.02395 0.17463 0.0131 0 -0.5035 2.29056 -1.425 -0.31654 -3.13283
VAL_90 -5.52464 0.73004 1.63918 -0.30289 0.21722 0.05144 1.51206 -1.72725 -0.08811 -0.2702 -1.05567 -0.02986 0 0 0 0 0 0 -0.06936 0.01021 -0.00436 0 -0.24707 0 2.085 -0.31597 -3.39022
GLU_91 -4.38122 0.22155 4.57158 -0.46555 0.26568 1.26301 1.61116 -2.10574 -0.09484 -0.36262 -1.69263 -2.39358 0 0 0 0 0 0 0.16522 0.05194 0 3.96963 -0.24398 0 -2.5358 -0.35665 -2.51283
GLU_92 -6.94369 1.00612 7.53591 -0.33556 0.06654 0.35295 3.17127 -3.1063 -0.11505 -0.47446 -3.67679 -0.46042 0 0 0 -0.7777 -1.01345 0 0.12769 0 0 4.01483 -0.25685 0 -2.5358 -0.49802 -3.91879
ALA_93 -6.23885 0.47911 2.84425 -0.02218 0 0 2.40044 -2.3609 -0.07031 -0.33378 -1.73637 -0.29037 0 0 0 0 0 0 0.09419 0 0 0 -0.29936 0 2.3386 -0.5414 -3.73693
VAL_94 -7.52572 1.19788 2.31462 -0.30349 0.22861 0.05105 2.36732 -2.37006 -0.07212 -0.21154 -1.73272 0.0011 0 0 0 0 0 0 -0.06562 0.08625 -0.01081 0 -0.35954 0 2.085 -0.28234 -4.60214
ASN_95 -5.28081 0.19866 4.86379 -0.1757 0.03583 0.25406 2.07969 -2.42378 -0.04779 -0.1993 -1.58424 -0.20228 0 0 0 0 0 0 0.0118 0.00182 0 1.14775 0.4895 0 -0.87355 0.10768 -1.59687
ARG_96 -8.03161 0.68811 6.00586 -0.62406 0.16425 0.32287 3.11774 -2.92235 -0.06954 -0.35964 -3.65559 0.43027 0 0 0 0 -1.01345 0 -0.00387 0.1725 2.1853 0 -0.04006 0 -1.281 -0.0415 -4.95578
ALA_97 -6.81847 0.84129 2.89812 -0.022 0 0 2.5435 -2.48218 -0.01823 -0.16256 -2.4352 -0.2854 0 0 0 0 0 0 0.00748 0 0 0 -0.24296 0 2.3386 -0.39299 -4.23101
LEU_98 -6.45524 0.62458 3.9605 -0.49593 0.37991 0.07452 2.09728 -2.3438 -0.0729 -0.28956 -1.85422 0.13329 0 0 0 0 0 0 -0.00227 0.29176 0.24286 0 -0.28455 0 0.72952 -0.40884 -3.6731
ASN_99 -5.03113 0.3114 5.11298 -0.17654 0.0368 0.25674 2.02886 -2.35067 -0.03541 -0.14025 -1.73842 -0.20952 0 0 0 0 0 0 0.19995 3e-05 0 1.16733 0.50285 0 -0.87355 -0.03799 -0.97656
LEU_100 -8.4756 0.97223 2.60022 -0.49928 0.41019 0.07478 2.38112 -2.41783 -0.03875 -0.27027 -1.81995 0.13646 0 0 0 0 0 0 -0.01755 0.14679 0.29199 0 -0.26969 0 0.72952 -0.01023 -6.07587
LYS_101 -8.01471 0.74322 5.93627 -0.41159 0.08535 0.17236 2.9348 -2.87996 -0.06262 -0.22963 -1.99444 0.07986 0 0 0 0 0 0 -0.02161 0.27775 0.91801 0 -0.00033 0 -1.6738 0.04529 -4.09578
THR_102 -3.19036 0.23684 3.49546 -0.19718 0.12704 0.05892 1.19514 -1.60474 -0.07457 -0.29448 -1.19575 -0.18248 0 0 0 0 0 0 0.49035 0 0.02017 0 -0.0089 2.44587 -1.425 0.35413 0.25046
LYS_103 -3.58421 0.23204 2.90092 -0.30332 0.02626 0.11412 1.13442 -1.33708 -0.00535 -0.07686 -0.41534 0.09223 0 0 0 0 0 0 0.22219 0.06147 0.94738 0 -0.04011 0 -1.6738 -0.05406 -1.75908
LEU_104 -5.69701 1.33141 0.63634 -0.52671 0.57828 0.09317 1.25218 -1.34636 -0.02603 -0.08801 -0.91303 0.07388 0 0 0 0 0 0 0.03511 0 0.0272 0 -0.1847 0 0.72952 -0.53725 -4.56202
GLY_105 -1.8875 0.16505 1.84927 -5e-05 0 0 0.82962 -0.97933 -0.0416 -0.11942 -0.65432 -0.32079 0 0 0 0 0 0 0.31846 0 0 0 -0.67024 0 1.2108 -0.466 -0.76605
VAL_106 -5.98392 1.34607 1.62912 -0.29626 0.19965 0.04091 1.55209 -1.70502 -0.01627 -0.18117 -0.79061 -0.04928 0 0 0 0 0 0 0.09354 0.01487 -0.00096 0 -0.37971 0 2.085 -0.04494 -2.48689
ASP_107 -4.89525 0.36118 5.71502 -0.25077 0.136 0.83922 2.59735 -2.43661 -0.04578 -0.22311 -4.83123 -0.50549 0 0 0 -0.51498 -0.53554 0 0.46255 0.2619 0 1.37936 -0.41867 0 -2.2837 -0.01907 -5.20762
LEU_108 -7.68374 0.82648 2.40873 -0.68953 0.86734 0.1841 1.54731 -2.0048 -0.018 -0.05895 -0.73653 0.01789 0 0 0 0 0 0 0.17297 0.32556 2.11442 0 -0.25873 0 0.72952 -0.28651 -2.54249
LEU_109 -8.06152 1.45123 2.75853 -0.70736 0.71399 0.18126 1.60544 -2.22162 -0.08553 -0.28058 -1.27125 0.08244 0 0 0 0 0 0 0.40369 0.05407 1.03256 0 -0.275 0 0.72952 -0.2476 -4.13773
THR_110 -6.96934 0.93131 4.50134 -0.20286 0.13676 0.06338 2.92563 -2.65376 -0.08073 -0.17654 -3.54439 -0.13033 0 0 0 -0.51498 -0.53554 0 0.15057 0.06261 0.07732 0 0.04893 2.28568 -1.425 -0.13717 -5.18712
ALA_111 -6.78726 1.01564 2.37559 -0.02084 0 0 2.46751 -2.38707 -0.0892 -0.30098 -1.18552 -0.27576 0 0 0 0 0 0 0.13992 0 0 0 -0.14952 0 2.3386 -0.1204 -2.97928
ALA_112 -6.22068 0.52762 2.82193 -0.02243 0 0 2.33352 -2.32044 -0.01943 -0.17691 -1.92058 -0.29244 0 0 0 0 0 0 0.08667 0 0 0 -0.27051 0 2.3386 -0.40109 -3.53617
LEU_113 -9.84249 1.94552 2.71341 -0.71384 0.55847 0.19118 2.75172 -2.67295 -0.0165 -0.07335 -2.63436 0.06608 0 0 0 0 0 0 -0.0265 0.00167 0.93903 0 -0.26554 0 0.72952 -0.46778 -6.81671
ALA_114 -5.66295 0.59929 2.89709 -0.02224 0 0 2.27704 -2.23436 -0.06848 -0.16226 -1.76691 -0.28743 0 0 0 0 0 0 -0.04935 0 0 0 -0.20661 0 2.3386 -0.41067 -2.75925
LEU_115 -9.14688 0.97234 1.82203 -0.50239 0.47999 0.07041 2.43301 -2.39225 -0.06896 -0.16257 -1.35015 0.17516 0 0 0 0 0 0 0.1451 0.12591 0.3329 0 -0.2596 0 0.72952 -0.35515 -6.95159
LEU_116 -9.07589 1.18536 3.84048 -0.49127 0.29294 0.0772 2.53665 -2.89195 -0.07025 -0.28154 -1.69014 0.11236 0 0 0 0 0 0 0.05462 1.00533 0.18923 0 -0.30021 0 0.72952 -0.27283 -5.0504
THR_117 -8.23469 1.11599 4.64613 -0.20045 0.12598 0.06126 3.16792 -2.94771 -0.06021 -0.54769 -2.57662 -0.11445 0 0 0 0 0 0 0.12812 0.05152 0.00366 0 -0.00158 2.33833 -1.425 -0.1048 -4.57428
ALA_118 -6.62014 0.9456 3.37782 -0.02138 0 0 2.55544 -2.67379 -0.11405 -0.33337 -1.72218 -0.27976 0 0 0 0 0 0 -0.04142 0 0 0 -0.20342 0 2.3386 -0.10039 -2.89244
ALA_119 -4.86611 0.57691 2.47112 -0.01998 0 0 1.58835 -1.90628 -0.0231 -0.07724 -1.20414 -0.26239 0 0 0 0 0 0 0.40524 0 0 0 -0.12588 0 2.3386 -0.25453 -1.35943
LYS_120 -5.90056 0.80105 5.88026 -0.31274 0.03279 0.12913 2.60588 -2.63761 -0.12971 -0.23253 -4.60766 -0.02103 0 0 0 0 -0.36358 0 0.67529 0.814 0.90814 0 -0.1695 0 -1.6738 -0.27835 -4.48051
LEU_121 -6.60755 0.9827 1.61359 -0.5072 0.42346 0.0856 1.3701 -1.75091 -0.03704 -0.13551 -0.61885 0.08716 0 0 0 0 0 0 0.2269 0.45363 0.05675 0 -0.1784 0 0.72952 -0.40421 -4.21026
GLY_122 -1.83364 0.19562 1.94554 -5e-05 0 0 0.90156 -0.98122 -0.0531 -0.24755 -0.83062 -0.31919 0 0 0 0 0 0 -0.10387 0 0 0 -1.07772 0 1.2108 -0.49587 -1.68931
THR_123 -4.5614 0.3391 3.80419 -0.10321 0.08238 0.06511 1.75715 -1.95524 -0.10358 -0.66639 -1.91752 -0.3937 0 0 0 0 0 0 0.04983 0.03989 0.08785 0 -0.79589 2.28746 -1.425 -0.29923 -3.70819
THR_124 -4.63229 0.30268 5.28913 -0.11136 0.08189 0.07498 3.04057 -2.37771 -0.09975 -0.42301 -2.60577 -0.5827 0 0 0 -1.45818 0 0 -0.01842 0.19332 0.01307 0 -0.48237 2.29194 -1.425 -0.26179 -3.19076
VAL_125 -5.76565 0.80198 1.28689 -0.30354 0.22228 0.05146 1.25513 -1.65036 -0.0686 -0.26715 -0.96561 -0.01951 0 0 0 0 0 0 -0.04533 0 -0.01437 0 -0.2542 0 2.085 -0.33559 -3.98717
GLU_126 -4.06901 0.19037 4.31296 -0.45742 0.23245 1.23921 1.45813 -1.92838 -0.12252 -0.71609 -1.96035 -2.36235 0 0 0 0 0 0 -0.04237 0 0 3.97958 -0.24099 0 -2.5358 -0.34261 -3.36519
GLU_127 -5.44665 0.38045 6.35029 -0.20904 0.0304 0.2639 3.02357 -2.65271 -0.11112 -0.67231 -2.27391 -0.4273 0 0 0 -1.45818 0 0 -0.03447 0.11524 0 3.45011 -0.15275 0 -2.5358 -0.38979 -2.75008
ALA_128 -5.63038 0.5279 2.64333 -0.02178 0 0 2.08734 -2.19104 -0.0667 -0.38621 -1.57016 -0.28329 0 0 0 0 0 0 -0.02709 0 0 0 -0.23224 0 2.3386 -0.38928 -3.20101
VAL_129 -6.74543 1.28003 2.25063 -0.30808 0.24617 0.05277 2.13181 -2.17763 -0.04514 -0.15147 -1.63073 -0.04683 0 0 0 0 0 0 -0.05728 0.16178 -0.0165 0 -0.36642 0 2.085 -0.24294 -3.58026
GLN_130 -5.41936 0.40415 4.55585 -0.65359 0.07729 0.66415 2.04049 -2.27837 -0.0504 -0.36378 -2.06983 -0.23876 0 0 0 0 0 0 0.02417 0.04703 0 2.86197 -0.14576 0 -1.0644 -0.13713 -1.74627
GLU_131 -6.09931 0.40388 5.0264 -0.33274 0.03901 0.32386 2.0989 -2.48947 -0.06125 -0.51428 -2.10252 -0.50645 0 0 0 0 0 0 0.19692 0.08625 0 4.03886 -0.22532 0 -2.5358 -0.34464 -2.99768
ALA_132 -6.53851 0.57271 2.62876 -0.02221 0 0 2.42915 -2.30164 -0.01964 -0.17561 -2.29152 -0.28863 0 0 0 0 0 0 -0.02595 0 0 0 -0.25471 0 2.3386 -0.47309 -4.42228
LEU_133 -6.6057 0.60363 3.68916 -0.4992 0.4486 0.07486 2.14097 -2.29229 -0.07027 -0.21488 -1.9016 0.13831 0 0 0 0 0 0 0.18292 0.19917 0.24364 0 -0.28319 0 0.72952 -0.39517 -3.81154
GLN_134 -5.25597 0.52777 5.29987 -0.2617 0.03375 0.19869 2.15646 -2.36965 -0.06505 -0.42662 -2.2572 -0.40675 0 0 0 0 0 0 0.09442 0.08447 0 2.79584 -0.00938 0 -1.0644 -0.19705 -1.12251
LEU_135 -8.64382 1.20664 1.99983 -0.71311 0.53752 0.19081 1.9296 -2.23579 -0.04129 -0.2762 -1.527 0.07678 0 0 0 0 0 0 0.14249 0.03039 0.86544 0 -0.26454 0 0.72952 -0.18864 -6.18138
LYS_136 -8.28663 1.00648 6.15326 -0.48701 0.10058 0.3417 3.00944 -2.98404 -0.06352 -0.18619 -2.48418 0.34898 0 0 0 0 0 0 -0.01601 0.32706 1.73918 0 0.00241 0 -1.6738 -0.04775 -3.20004
THR_137 -3.44038 0.2168 3.772 -0.19952 0.13381 0.06033 1.40176 -1.7383 -0.0565 -0.21135 -1.44398 -0.1811 0 0 0 0 0 0 0.43223 0 0.01215 0 -0.02226 2.44587 -1.425 0.22638 -0.01707
LYS_138 -3.92676 0.35085 3.31109 -0.30347 0.02515 0.11203 1.29264 -1.49789 -0.0189 -0.1583 -0.68007 0.11046 0 0 0 0 0 0 0.00241 0.25017 1.17593 0 0.00122 0 -1.6738 -0.02526 -1.6525
LEU_139 -5.57819 0.88405 0.18863 -0.52017 0.53174 0.0917 0.69702 -1.22242 -0.04566 -0.13776 -0.59399 0.07281 0 0 0 0 0 0 0.12598 0.02549 0.02645 0 -0.1879 0 0.72952 -0.46363 -5.37633
GLY_140 -1.95765 0.11679 1.92081 -5e-05 0 0 0.92492 -1.00875 -0.05687 -0.26865 -0.71946 -0.31979 0 0 0 0 0 0 0.47376 0 0 0 -0.3534 0 1.2108 -0.28973 -0.32726
VAL_141 -6.55623 1.417 2.32939 -0.30075 0.20502 0.04283 1.6396 -1.92164 -0.01923 -0.18582 -1.8265 -0.01779 0 0 0 0 0 0 0.04282 0.00668 -0.0018 0 -0.40326 0 2.085 0.12652 -3.33813
SER_142 -4.77797 0.28998 5.22683 -0.03499 0 0.06621 3.09886 -2.24831 -0.04267 -0.18598 -2.8415 -0.25799 0 0 0 -1.27354 -0.76911 0 -0.01685 0.0001 0.08882 0 -0.44106 1.77624 -1.1772 -0.15976 -3.67985
LEU_143 -6.89673 0.46467 1.29795 -0.71287 0.64351 0.19158 1.31198 -1.66101 -0.01573 -0.20462 -0.6612 0.04822 0 0 0 0 0 0 0.03726 0.02462 1.32949 0 -0.31406 0 0.72952 -0.49018 -4.8776
ILE_144 -7.94612 0.96983 1.58358 -0.70904 1.35744 0.1119 2.11554 -2.09884 -0.03936 -0.10716 -1.38158 0.25123 0 0 0 0 0 0 0.06898 0.02578 1.34881 0 -0.36836 0 1.0317 -0.23588 -4.02155
GLU_145 -8.16244 1.14073 6.56222 -0.20963 0.01596 0.2889 3.33757 -3.04755 -0.07936 -0.33522 -3.75848 -0.44008 0 0 0 -1.27354 -0.76911 0 -0.03029 0.69227 0 4.57067 -0.12802 0 -2.5358 -0.21742 -4.37863
ALA_146 -6.97089 0.71069 2.49423 -0.02092 0 0 2.41368 -2.36261 -0.04762 -0.23479 -1.53235 -0.2719 0 0 0 0 0 0 -0.01251 0 0 0 -0.09292 0 2.3386 -0.24386 -3.83318
LEU_147 -9.7804 1.00243 2.71239 -0.49518 0.37744 0.07552 2.60477 -2.6503 -0.00623 -0.02726 -1.95829 0.1278 0 0 0 0 0 0 -0.03428 0.4802 0.17261 0 -0.30781 0 0.72952 -0.23443 -7.21154
HIS_D:MP-NE2-connect_148 -10.0654 1.28603 5.39515 -0.40539 0.00408 0.34114 3.14372 -3.3948 -0.03319 -0.25223 -3.41576 -0.2846 0 0 0 0 0 0 0.58879 0.82407 0 2.30543 -0.05219 0 0.13443 -0.28944 -4.17016
ILE_149 -9.22574 1.36588 2.32465 -0.51577 0.64128 0.07495 2.63493 -2.5916 -0.06167 -0.15679 -1.65405 -0.0379 0 0 0 0 0 0 0.12133 0.07774 0.19293 0 -0.35591 0 1.0317 -0.16187 -6.29589
LEU_150 -10.1217 1.41901 1.82112 -0.5413 0.38809 0.07599 2.43406 -2.59154 -0.0439 -0.13421 -1.46061 0.01937 0 0 0 0 0 0 0.2415 0.14372 3.39029 0 -0.25772 0 0.72952 -0.18723 -4.67556
LEU_151 -8.68398 1.80344 3.94487 -0.51208 0.65931 0.07791 2.63383 -2.85474 -0.07834 -0.28638 -1.68751 0.16065 0 0 0 0 0 0 0.04595 0.13796 0.23985 0 -0.27956 0 0.72952 -0.31358 -4.26288
THR_152 -8.76256 1.8395 4.78603 -0.20291 0.13358 0.0628 3.68572 -3.1513 -0.02091 -0.21539 -2.42494 -0.12601 0 0 0 0 0 0 0.25929 0.04942 0.0142 0 0.03188 2.33812 -1.425 -0.14135 -3.26983
ALA_153 -6.7292 0.50007 3.16544 -0.02148 0 0 2.425 -2.64975 -0.08178 -0.14854 -2.33912 -0.28124 0 0 0 0 0 0 -0.0249 0 0 0 -0.26301 0 2.3386 -0.20201 -4.31192
ALA_154 -4.85375 0.5873 2.27665 -0.02067 0 0 1.6501 -1.89503 -0.00989 -0.03368 -0.81337 -0.26897 0 0 0 0 0 0 0.04916 0 0 0 -0.08888 0 2.3386 -0.2875 -1.36993
VAL_155 -6.46037 1.37229 1.27373 -0.27653 0.22948 0.03411 1.47576 -1.85147 -0.0433 -0.08455 -0.59191 0.38314 0 0 0 0 0 0 0.50917 0.00108 0.52441 0 0.20109 0 2.085 -0.02744 -1.24631
LEU_156 -6.40422 0.99318 1.4226 -0.51098 0.55852 0.07952 1.12148 -1.62705 -0.02513 -0.16822 -0.1619 0.13337 0 0 0 0 0 0 -0.04994 0.07151 0.09333 0 -0.27601 0 0.72952 -0.11457 -4.13497
GLY_157 -1.74439 0.1059 1.95558 -5e-05 0 0 1.06187 -0.95037 -0.05551 -0.18842 -0.74688 -0.30985 0 0 0 0 0 0 -0.04293 0 0 0 -1.3726 0 1.2108 -0.22952 -1.30637
THR_158 -4.43556 0.57533 2.02334 -0.18498 0.14375 0.05751 1.48266 -1.47849 -0.03412 -0.32208 -1.2599 -0.78736 0 0 0 -0.3436 0 0 -0.03397 0.07822 0.49508 0 -0.74199 2.28813 -1.425 0.2018 -3.7012
THR_159 -4.10746 0.40214 3.89797 -0.11109 0.06698 0.07538 2.21678 -1.9478 -0.09435 -0.32358 -2.05216 -0.56727 0 0 0 -0.94595 0 0 -0.01238 0.02654 0.01042 0 -0.46328 2.29977 -1.425 0.05237 -3.00194
VAL_160 -6.42462 0.97001 1.80377 -0.30478 0.20885 0.05214 1.66722 -1.9458 -0.09045 -0.30383 -1.25673 -0.04847 0 0 0 0 0 0 -0.03456 0.05172 -0.00857 0 -0.2407 0 2.085 -0.33039 -4.15018
GLU_161 -4.17267 0.26046 4.28968 -0.46163 0.24654 1.24779 1.56607 -1.9686 -0.09925 -0.41618 -1.87673 -2.4219 0 0 0 0 0 0 0.04227 0.01225 0 3.91525 -0.22688 0 -2.5358 -0.38504 -2.98437
GLU_162 -6.14911 0.38251 6.17692 -0.63266 0.15505 1.03824 2.87272 -2.57101 -0.08152 -0.36339 -2.72577 -0.46859 0 0 0 -0.60235 -0.89855 0 0.28874 0.00946 0 3.20625 -0.21677 0 -2.5358 -0.47624 -3.59185
ALA_163 -6.26193 0.35192 2.40477 -0.02246 0 0 2.21612 -2.2662 -0.04614 -0.19966 -1.72777 -0.29391 0 0 0 0 0 0 0.00764 0 0 0 -0.31203 0 2.3386 -0.52321 -4.33426
VAL_164 -7.56938 1.44733 2.09016 -0.30463 0.23933 0.05121 2.38586 -2.31012 -0.08286 -0.26555 -1.87681 0.01633 0 0 0 0 0 0 -0.02113 0.17715 -0.00035 0 -0.33702 0 2.085 -0.2738 -4.5493
TYR_165 -4.76309 0.13673 4.26006 -0.89243 0.03999 0.28697 1.99217 -2.01697 -0.06272 -0.36892 -1.93345 -0.21557 0 0 0 0 0 0 0.00115 0 0 1.91984 0.02648 0 0.96414 -0.05964 -0.68525
ARG_166 -7.38344 0.49108 5.45793 -0.42517 0.07373 0.18617 2.67213 -2.65957 -0.03866 -0.20037 -3.0903 0.51848 0 0 0 0 -0.89855 0 -0.03705 0.62336 1.62765 0 -0.03824 0 -1.281 -0.22757 -4.62939
ALA_167 -6.12529 0.52481 2.81819 -0.02131 0 0 2.41605 -2.2978 -0.01734 -0.21577 -2.42884 -0.27623 0 0 0 0 0 0 -0.04767 0 0 0 -0.18414 0 2.3386 -0.31307 -3.82983
LEU_168 -5.74115 0.42727 3.08631 -0.50101 0.44086 0.07465 1.82944 -1.9848 -0.06735 -0.22025 -1.89158 0.13668 0 0 0 0 0 0 -0.00834 0.08904 0.33312 0 -0.24661 0 0.72952 -0.27686 -3.79105
LYS_169 -4.00473 0.10986 4.06551 -0.42288 0.05794 0.20063 1.77683 -1.83472 -0.0572 -0.29856 -1.71827 -0.01524 0 0 0 0 0 0 0.07902 0 1.46907 0 -0.03897 0 -1.6738 -0.21595 -2.52146
LEU_170 -8.35584 0.86495 2.11757 -0.70137 0.66285 0.1785 1.93662 -2.20754 -0.05536 -0.34677 -1.76541 0.06963 0 0 0 0 0 0 0.19188 0.14422 1.05425 0 -0.27998 0 0.72952 -0.26126 -6.02356
LYS_171 -8.27017 1.15407 6.04343 -0.49242 0.11697 0.34993 2.9614 -2.94749 -0.08407 -0.26492 -2.49212 0.37832 0 0 0 0 0 0 0.01849 0.36122 1.71914 0 0.01469 0 -1.6738 -0.02143 -3.12875
THR_172 -3.19503 0.23711 3.59623 -0.20084 0.13798 0.06112 1.20642 -1.6548 -0.06294 -0.31875 -1.13406 -0.18251 0 0 0 0 0 0 0.19505 0 0.0019 0 -0.02734 2.44587 -1.425 0.21688 -0.10269
LYS_173 -3.83856 0.20205 2.94546 -0.41099 0.06252 0.1757 1.24819 -1.40839 -0.00153 -0.02095 -0.46122 0.05722 0 0 0 0 0 0 0.40308 0 0.98226 0 0.0278 0 -1.6738 0.08754 -1.62361
LEU_174 -5.62727 0.86916 0.59559 -0.52379 0.48009 0.09185 0.74354 -1.22727 -0.05655 -0.14831 -0.55859 0.06725 0 0 0 0 0 0 0.08483 0.04007 0.02914 0 -0.1878 0 0.72952 -0.30776 -4.9063
GLY_175 -1.89217 0.11749 1.86979 -5e-05 0 0 0.91258 -0.97882 -0.06251 -0.23561 -0.66395 -0.31556 0 0 0 0 0 0 0.22561 0 0 0 -0.5207 0 1.2108 -0.33613 -0.66923
VAL_176 -6.24295 1.05082 1.97996 -0.30288 0.20868 0.04371 1.70744 -1.79776 -0.0196 -0.18778 -1.71595 -0.00784 0 0 0 0 0 0 -0.01685 0.00346 -0.00233 0 -0.39683 0 2.085 0.05946 -3.55222
SER_177 -4.90004 0.41194 4.87354 -0.02618 0 0.06787 3.08389 -2.2272 -0.04179 -0.14068 -2.07266 -0.5551 0 0 0 -1.76926 0 0 0.08059 0.18303 0.07121 0 -0.47772 0.62898 -1.1772 -0.15016 -4.13694
LEU_178 -6.78376 0.5409 1.75144 -0.71428 0.68803 0.19086 1.63977 -1.6886 -0.015 -0.04911 -0.50596 0.07036 0 0 0 0 0 0 0.09437 0.00379 1.10684 0 -0.29695 0 0.72952 -0.43518 -3.67295
LEU_179 -8.04109 1.80013 1.48186 -0.49217 0.34055 0.0755 1.56483 -2.03711 -0.02397 -0.07625 -0.81013 0.12377 0 0 0 0 0 0 -0.00034 0.95528 0.26301 0 -0.27886 0 0.72952 -0.30506 -4.73052
GLN_180 -7.46339 0.66436 6.10895 -0.24991 0.02451 0.18074 4.00138 -3.10039 -0.07952 -0.27915 -3.49412 -0.31337 0 0 0 -1.76926 -1.00606 0 0.23075 0.13352 0 2.59491 -0.10932 0 -1.0644 -0.26309 -5.25288
ALA_181 -7.02036 0.62454 2.62465 -0.0214 0 0 2.48749 -2.43782 -0.03889 -0.11937 -1.56729 -0.2794 0 0 0 0 0 0 0.2147 0 0 0 -0.13623 0 2.3386 -0.23122 -3.56201
ALA_182 -6.13051 0.52451 3.59538 -0.02167 0 0 2.69905 -2.47528 -0.01991 -0.14122 -2.06089 -0.28207 0 0 0 0 0 0 -0.04229 0 0 0 -0.25179 0 2.3386 -0.34881 -2.6169
ALA_183 -6.33567 1.22842 2.67729 -0.02224 0 0 2.47095 -2.32116 -0.02015 -0.07294 -2.04869 -0.28858 0 0 0 0 0 0 0.02275 0 0 0 -0.25953 0 2.3386 -0.51464 -3.1456
ILE_184 -8.64848 1.47512 2.1044 -0.51051 0.53826 0.07353 2.45452 -2.3628 -0.05533 -0.14848 -1.73211 -0.0088 0 0 0 0 0 0 0.17842 0.15648 0.18658 0 -0.36401 0 1.0317 -0.31057 -5.94209
LEU_185 -8.96671 1.04211 1.94136 -0.50131 0.41324 0.07099 2.02272 -2.35976 -0.06649 -0.19084 -1.10922 0.16764 0 0 0 0 0 0 0.27337 0.19185 0.35839 0 -0.25684 0 0.72952 -0.16522 -6.40519
ILE_186 -10.3478 1.3263 3.2837 -0.50929 0.52135 0.0729 2.87053 -2.96298 -0.08336 -0.28437 -2.25201 0.02841 0 0 0 0 0 0 -0.06839 0.17566 0.10181 0 -0.38686 0 1.0317 -0.16418 -7.64686
LEU_187 -10.4911 2.24142 2.29556 -0.71009 0.46886 0.18353 2.82561 -2.72513 -0.03045 -0.40598 -2.09137 0.07937 0 0 0 0 0 0 0.18821 0.02025 0.46779 0 -0.18698 0 0.72952 -0.02701 -7.16798
ALA_188 -6.40826 0.55045 3.91367 -0.02173 0 0 2.6849 -2.73949 -0.06162 -0.20105 -2.4036 -0.28727 0 0 0 0 0 0 -0.0337 0 0 0 -0.23422 0 2.3386 -0.15426 -3.05758
ALA_189 -4.51693 0.40946 2.23662 -0.02099 0 0 1.56364 -1.76043 -0.02297 -0.06411 -0.61037 -0.27016 0 0 0 0 0 0 -0.01894 0 0 0 -0.18391 0 2.3386 -0.36638 -1.28686
ARG_190 -6.84933 0.53491 5.23326 -0.71182 0.46659 0.34624 2.79338 -2.47806 -0.12652 -0.22686 -4.53897 0.52324 0 0 0 0 -1.49941 0 0.11453 0.17722 2.5074 0 -0.151 0 -1.281 -0.29468 -5.46089
LEU_191 -6.48093 0.84638 1.31325 -0.51657 0.62269 0.08012 1.17898 -1.5585 -0.03262 -0.20352 -0.50683 0.13917 0 0 0 0 0 0 0.0524 0 0.08145 0 -0.25531 0 0.72952 -0.23251 -4.74283
GLY_192 -1.91011 0.13126 2.02884 -5e-05 0 0 1.10655 -1.02298 -0.03258 -0.18839 -0.62497 -0.30902 0 0 0 0 0 0 -0.00955 0 0 0 -1.3611 0 1.2108 -0.20661 -1.18792
THR_193 -5.23909 0.4796 3.99801 -0.10322 0.07882 0.0649 1.94483 -2.09739 -0.08535 -0.60509 -2.02847 -0.37337 0 0 0 0 0 0 0.09882 0.0138 0.09061 0 -0.80004 2.28689 -1.425 -0.06197 -3.7627
THR_194 -4.84402 0.23387 5.49571 -0.11112 0.08449 0.07348 3.19787 -2.47022 -0.09272 -0.35111 -2.86835 -0.57173 0 0 0 -1.64586 0 0 0.02244 0.23335 0.01558 0 -0.47566 2.47927 -1.425 -0.22992 -3.24968
VAL_195 -5.23803 0.61885 1.55808 -0.30267 0.21592 0.05144 1.4168 -1.62111 -0.08488 -0.24688 -0.84237 -0.03344 0 0 0 0 0 0 -0.07219 0.04175 0.01015 0 -0.21763 0 2.085 -0.34159 -3.00281
GLU_196 -4.11048 0.19821 4.4878 -0.45846 0.23138 1.24185 1.58737 -2.01198 -0.10656 -0.43285 -1.78237 -2.33138 0 0 0 0 0 0 0.04914 0 0 3.99849 -0.22438 0 -2.5358 -0.31314 -2.51315
GLU_197 -6.44752 0.77513 7.0198 -0.21033 0.02835 0.26174 3.25078 -2.92297 -0.08463 -0.49539 -3.16 -0.42875 0 0 0 -1.64586 0 0 0.06649 0.12602 0 3.30036 -0.29588 0 -2.5358 -0.47795 -3.87642
ALA_198 -6.48729 0.58591 2.66149 -0.02218 0 0 2.29705 -2.34355 -0.06459 -0.24152 -1.66608 -0.29 0 0 0 0 0 0 -0.0096 0 0 0 -0.29502 0 2.3386 -0.54856 -4.08534
VAL_199 -6.59368 1.02994 2.17402 -0.30381 0.225 0.0515 2.17052 -2.1308 -0.07089 -0.20731 -1.7291 -0.02164 0 0 0 0 0 0 -0.03298 0.01076 -0.01677 0 -0.363 0 2.085 -0.27188 -3.9951
GLU_200 -5.71905 0.59188 5.49736 -0.6557 0.19922 1.09419 2.40943 -2.47218 -0.04931 -0.19653 -2.46321 -0.52648 0 0 0 0 -0.71204 0 -0.0521 0 0 3.29865 -0.28155 0 -2.5358 -0.26951 -2.84275
ARG_201 -6.80085 0.69662 4.9773 -0.62246 0.16696 0.32418 2.2351 -2.45413 -0.04516 -0.33479 -2.20196 0.42621 0 0 0 0 0 0 0.11004 0.1725 2.21864 0 -0.03069 0 -1.281 -0.39535 -2.83884
ALA_202 -6.27189 0.48901 2.36662 -0.02152 0 0 2.12935 -2.18069 -0.02227 -0.19707 -2.07772 -0.27928 0 0 0 0 0 0 -0.02351 0 0 0 -0.24334 0 2.3386 -0.38913 -4.38285
LEU_203 -6.17127 0.56367 3.77829 -0.49301 0.3576 0.07295 2.09549 -2.21067 -0.05215 -0.14982 -2.10065 0.13288 0 0 0 0 0 0 -0.01904 0.29348 0.32921 0 -0.26216 0 0.72952 -0.37976 -3.48544
GLN_204 -6.04342 0.70876 6.29831 -0.2626 0.0335 0.19994 2.68027 -2.71279 -0.06253 -0.39207 -3.01115 -0.42276 0 0 0 0 -0.71204 0 0.0034 0.09806 0 2.78524 -0.04802 0 -1.0644 -0.20174 -2.12604
LEU_205 -8.87971 1.19251 2.20813 -0.71699 0.57642 0.1979 2.17366 -2.29776 -0.05107 -0.20845 -1.61652 0.06542 0 0 0 0 0 0 0.3786 0.01075 0.87721 0 -0.26556 0 0.72952 -0.20478 -5.83071
LYS_206 -7.68333 0.50571 5.84691 -0.50274 0.12861 0.37462 2.46817 -2.74287 -0.03727 -0.14212 -2.13136 0.37034 0 0 0 0 0 0 -0.01221 0.27627 1.77926 0 0.00603 0 -1.6738 -0.10897 -3.27874
THR_207 -3.48225 0.19455 3.80232 -0.20832 0.17181 0.06522 1.47948 -1.73659 -0.05701 -0.25986 -0.53431 -0.24324 0 0 0 0 0 0 -0.02925 0 0.00936 0 0.00214 2.44587 -1.425 0.01664 0.21156
LYS_208 -4.07622 0.24356 3.39701 -0.30564 0.02715 0.11575 1.33084 -1.54936 -0.0178 -0.12219 -0.59397 0.09301 0 0 0 0 0 0 -0.03319 0.17473 0.98578 0 -0.02289 0 -1.6738 -0.2308 -2.25805
LEU_209 -5.69951 0.91718 0.82811 -0.50906 0.46578 0.07725 1.12898 -1.34462 -0.01144 -0.03432 -0.58751 0.11913 0 0 0 0 0 0 -0.01961 0.04979 0.06746 0 -0.28116 0 0.72952 -0.29263 -4.39666
GLY:CtermProteinFull_210 -2.20948 0.08339 2.76718 -0.00021 0 0 1.30117 -1.24681 -0.03159 -0.14968 0.20793 0.32612 0 0 0 0 0 0 0 0 0 0 0 0 1.2108 -0.05209 2.20673
HRR:MP-FE1-connect_211 -20.629 4.92233 2.12719 -16.8509 4.62433 0.09783 6.31327 -4.66958 -0.20049 -0.25368 -20.6048 1.12924 0 0 0 0 -2.78816 0 0 0 0 0 0 0 0 0 -46.7823
#END_POSE_ENERGIES_TABLE correct_surface_True/025_9_model_4_HMM_fr_HRR_run02_DE_1.pdb
