# Supplementary material for: Design of Heme Enzymes with a Tunable Substrate Binding Pocket Adjacent to an Open Metal Coordination Site
Source: J Am Chem Soc. 2023 Jun 21;145(26):14307–15. doi: 10.1021/jacs.3c02742 (PMC10326885; doi:10.1021/jacs.3c02742)
Supplement: Supplementary file 3 — ja3c02742_si_003.zip [file ja3c02742_si_003.zip › carbene_transferase_design_models/dnHEM1-28_RR.pdb]

HEADER                                            12-JAN-23   XXXX              
EXPDTA    THEORETICAL MODEL                                                     
REMARK 220                                                                      
REMARK 220 EXPERIMENTAL DETAILS                                                 
REMARK 220  EXPERIMENT TYPE                : THEORETICAL MODELLING              
REMARK 220  DATE OF DATA COLLECTION        : 12-JAN-23                          
REMARK 220                                                                      
REMARK 220 REMARK: MODEL GENERATED BY ROSETTA                                   
REMARK 220  VERSION 2020.50+release.1295438                                     
HETNAM     HRR B 211  HRR                                                       
LINK         NE2 HIS A 148                FE1  HRR B 211                  2.57  
ATOM      1  N   VAL A   1      -9.093   0.888 -15.652  1.00  0.00           N  
ATOM      2  CA  VAL A   1      -8.042   0.658 -14.667  1.00  0.00           C  
ATOM      3  C   VAL A   1      -7.315   1.968 -14.371  1.00  0.00           C  
ATOM      4  O   VAL A   1      -6.884   2.666 -15.290  1.00  0.00           O  
ATOM      5  CB  VAL A   1      -7.037  -0.391 -15.180  1.00  0.00           C  
ATOM      6  CG1 VAL A   1      -5.885  -0.549 -14.198  1.00  0.00           C  
ATOM      7  CG2 VAL A   1      -7.743  -1.719 -15.402  1.00  0.00           C  
ATOM      8 1H   VAL A   1      -9.566   0.028 -15.843  1.00  0.00           H  
ATOM      9 2H   VAL A   1      -9.746   1.555 -15.294  1.00  0.00           H  
ATOM     10 3H   VAL A   1      -8.688   1.239 -16.496  1.00  0.00           H  
ATOM     11  HA  VAL A   1      -8.503   0.300 -13.746  1.00  0.00           H  
ATOM     12  HB  VAL A   1      -6.611  -0.042 -16.121  1.00  0.00           H  
ATOM     13 1HG1 VAL A   1      -5.185  -1.294 -14.577  1.00  0.00           H  
ATOM     14 2HG1 VAL A   1      -5.372   0.405 -14.082  1.00  0.00           H  
ATOM     15 3HG1 VAL A   1      -6.273  -0.874 -13.233  1.00  0.00           H  
ATOM     16 1HG2 VAL A   1      -7.027  -2.456 -15.766  1.00  0.00           H  
ATOM     17 2HG2 VAL A   1      -8.174  -2.064 -14.462  1.00  0.00           H  
ATOM     18 3HG2 VAL A   1      -8.536  -1.591 -16.139  1.00  0.00           H  
ATOM     19  N   SER A   2      -7.288   2.341 -13.102  1.00  0.00           N  
ATOM     20  CA  SER A   2      -6.622   3.567 -12.673  1.00  0.00           C  
ATOM     21  C   SER A   2      -5.122   3.350 -12.504  1.00  0.00           C  
ATOM     22  O   SER A   2      -4.643   2.215 -12.558  1.00  0.00           O  
ATOM     23  CB  SER A   2      -7.220   4.057 -11.369  1.00  0.00           C  
ATOM     24  OG  SER A   2      -6.993   3.139 -10.335  1.00  0.00           O  
ATOM     25  H   SER A   2      -7.743   1.760 -12.412  1.00  0.00           H  
ATOM     26  HA  SER A   2      -6.768   4.327 -13.441  1.00  0.00           H  
ATOM     27 1HB  SER A   2      -6.782   5.020 -11.107  1.00  0.00           H  
ATOM     28 2HB  SER A   2      -8.292   4.209 -11.495  1.00  0.00           H  
ATOM     29  HG  SER A   2      -6.793   3.663  -9.556  1.00  0.00           H  
ATOM     30  N   LEU A   3      -4.325   4.459 -12.367  1.00  0.00           N  
ATOM     31  CA  LEU A   3      -2.873   4.379 -12.256  1.00  0.00           C  
ATOM     32  C   LEU A   3      -2.465   3.711 -10.947  1.00  0.00           C  
ATOM     33  O   LEU A   3      -1.516   2.924 -10.915  1.00  0.00           O  
ATOM     34  CB  LEU A   3      -2.250   5.774 -12.344  1.00  0.00           C  
ATOM     35  CG  LEU A   3      -0.722   5.840 -12.328  1.00  0.00           C  
ATOM     36  CD1 LEU A   3      -0.147   5.090 -13.525  1.00  0.00           C  
ATOM     37  CD2 LEU A   3      -0.247   7.288 -12.317  1.00  0.00           C  
ATOM     38  H   LEU A   3      -4.771   5.365 -12.346  1.00  0.00           H  
ATOM     39  HA  LEU A   3      -2.495   3.776 -13.081  1.00  0.00           H  
ATOM     40 1HB  LEU A   3      -2.585   6.246 -13.267  1.00  0.00           H  
ATOM     41 2HB  LEU A   3      -2.609   6.370 -11.506  1.00  0.00           H  
ATOM     42  HG  LEU A   3      -0.346   5.338 -11.435  1.00  0.00           H  
ATOM     43 1HD1 LEU A   3       0.941   5.144 -13.499  1.00  0.00           H  
ATOM     44 2HD1 LEU A   3      -0.460   4.046 -13.484  1.00  0.00           H  
ATOM     45 3HD1 LEU A   3      -0.513   5.543 -14.446  1.00  0.00           H  
ATOM     46 1HD2 LEU A   3       0.843   7.314 -12.305  1.00  0.00           H  
ATOM     47 2HD2 LEU A   3      -0.612   7.797 -13.210  1.00  0.00           H  
ATOM     48 3HD2 LEU A   3      -0.633   7.791 -11.430  1.00  0.00           H  
ATOM     49  N   ASP A   4      -3.192   3.952  -9.838  1.00  0.00           N  
ATOM     50  CA  ASP A   4      -2.829   3.429  -8.525  1.00  0.00           C  
ATOM     51  C   ASP A   4      -2.987   1.912  -8.473  1.00  0.00           C  
ATOM     52  O   ASP A   4      -2.309   1.238  -7.694  1.00  0.00           O  
ATOM     53  CB  ASP A   4      -3.686   4.076  -7.435  1.00  0.00           C  
ATOM     54  CG  ASP A   4      -5.180   3.968  -7.714  1.00  0.00           C  
ATOM     55  OD1 ASP A   4      -5.628   4.548  -8.674  1.00  0.00           O  
ATOM     56  OD2 ASP A   4      -5.857   3.307  -6.963  1.00  0.00           O  
ATOM     57  H   ASP A   4      -4.022   4.519  -9.931  1.00  0.00           H  
ATOM     58  HA  ASP A   4      -1.781   3.664  -8.337  1.00  0.00           H  
ATOM     59 1HB  ASP A   4      -3.475   3.602  -6.476  1.00  0.00           H  
ATOM     60 2HB  ASP A   4      -3.424   5.131  -7.344  1.00  0.00           H  
ATOM     61  N   ILE A   5      -3.852   1.407  -9.406  1.00  0.00           N  
ATOM     62  CA  ILE A   5      -3.955  -0.038  -9.570  1.00  0.00           C  
ATOM     63  C   ILE A   5      -2.735  -0.596 -10.299  1.00  0.00           C  
ATOM     64  O   ILE A   5      -2.104  -1.545  -9.827  1.00  0.00           O  
ATOM     65  CB  ILE A   5      -5.233  -0.413 -10.343  1.00  0.00           C  
ATOM     66  CG1 ILE A   5      -6.474  -0.111  -9.499  1.00  0.00           C  
ATOM     67  CG2 ILE A   5      -5.202  -1.879 -10.744  1.00  0.00           C  
ATOM     68  CD1 ILE A   5      -7.769  -0.160 -10.278  1.00  0.00           C  
ATOM     69  H   ILE A   5      -4.419   2.011  -9.983  1.00  0.00           H  
ATOM     70  HA  ILE A   5      -3.996  -0.496  -8.582  1.00  0.00           H  
ATOM     71  HB  ILE A   5      -5.307   0.198 -11.242  1.00  0.00           H  
ATOM     72 1HG1 ILE A   5      -6.541  -0.827  -8.681  1.00  0.00           H  
ATOM     73 2HG1 ILE A   5      -6.381   0.881  -9.056  1.00  0.00           H  
ATOM     74 1HG2 ILE A   5      -6.113  -2.127 -11.288  1.00  0.00           H  
ATOM     75 2HG2 ILE A   5      -4.337  -2.064 -11.380  1.00  0.00           H  
ATOM     76 3HG2 ILE A   5      -5.133  -2.500  -9.850  1.00  0.00           H  
ATOM     77 1HD1 ILE A   5      -8.603   0.065  -9.612  1.00  0.00           H  
ATOM     78 2HD1 ILE A   5      -7.738   0.576 -11.082  1.00  0.00           H  
ATOM     79 3HD1 ILE A   5      -7.901  -1.155 -10.701  1.00  0.00           H  
ATOM     80  N   ALA A   6      -2.414   0.082 -11.391  1.00  0.00           N  
ATOM     81  CA  ALA A   6      -1.238  -0.344 -12.147  1.00  0.00           C  
ATOM     82  C   ALA A   6       0.010  -0.341 -11.269  1.00  0.00           C  
ATOM     83  O   ALA A   6       0.854  -1.233 -11.375  1.00  0.00           O  
ATOM     84  CB  ALA A   6      -1.032   0.554 -13.363  1.00  0.00           C  
ATOM     85  H   ALA A   6      -2.946   0.876 -11.717  1.00  0.00           H  
ATOM     86  HA  ALA A   6      -1.408  -1.366 -12.489  1.00  0.00           H  
ATOM     87 1HB  ALA A   6      -0.153   0.223 -13.915  1.00  0.00           H  
ATOM     88 2HB  ALA A   6      -1.908   0.499 -14.009  1.00  0.00           H  
ATOM     89 3HB  ALA A   6      -0.888   1.583 -13.035  1.00  0.00           H  
ATOM     90  N   ILE A   7       0.131   0.651 -10.384  1.00  0.00           N  
ATOM     91  CA  ILE A   7       1.253   0.726  -9.455  1.00  0.00           C  
ATOM     92  C   ILE A   7       1.166  -0.418  -8.448  1.00  0.00           C  
ATOM     93  O   ILE A   7       2.133  -1.156  -8.251  1.00  0.00           O  
ATOM     94  CB  ILE A   7       1.276   2.076  -8.715  1.00  0.00           C  
ATOM     95  CG1 ILE A   7       1.562   3.217  -9.695  1.00  0.00           C  
ATOM     96  CG2 ILE A   7       2.312   2.054  -7.602  1.00  0.00           C  
ATOM     97  CD1 ILE A   7       1.281   4.591  -9.131  1.00  0.00           C  
ATOM     98  H   ILE A   7      -0.576   1.371 -10.360  1.00  0.00           H  
ATOM     99  HA  ILE A   7       2.177   0.620 -10.020  1.00  0.00           H  
ATOM    100  HB  ILE A   7       0.296   2.270  -8.282  1.00  0.00           H  
ATOM    101 1HG1 ILE A   7       2.607   3.181 -10.001  1.00  0.00           H  
ATOM    102 2HG1 ILE A   7       0.956   3.087 -10.592  1.00  0.00           H  
ATOM    103 1HG2 ILE A   7       2.316   3.016  -7.090  1.00  0.00           H  
ATOM    104 2HG2 ILE A   7       2.066   1.266  -6.892  1.00  0.00           H  
ATOM    105 3HG2 ILE A   7       3.299   1.865  -8.026  1.00  0.00           H  
ATOM    106 1HD1 ILE A   7       1.507   5.347  -9.883  1.00  0.00           H  
ATOM    107 2HD1 ILE A   7       0.229   4.661  -8.850  1.00  0.00           H  
ATOM    108 3HD1 ILE A   7       1.903   4.758  -8.252  1.00  0.00           H  
ATOM    109  N   ALA A   8       0.007  -0.578  -7.892  1.00  0.00           N  
ATOM    110  CA  ALA A   8      -0.171  -1.617  -6.884  1.00  0.00           C  
ATOM    111  C   ALA A   8       0.214  -2.985  -7.440  1.00  0.00           C  
ATOM    112  O   ALA A   8       0.872  -3.774  -6.758  1.00  0.00           O  
ATOM    113  CB  ALA A   8      -1.608  -1.632  -6.383  1.00  0.00           C  
ATOM    114  H   ALA A   8      -0.779   0.005  -8.141  1.00  0.00           H  
ATOM    115  HA  ALA A   8       0.480  -1.396  -6.039  1.00  0.00           H  
ATOM    116 1HB  ALA A   8      -1.724  -2.415  -5.633  1.00  0.00           H  
ATOM    117 2HB  ALA A   8      -1.849  -0.666  -5.939  1.00  0.00           H  
ATOM    118 3HB  ALA A   8      -2.281  -1.826  -7.217  1.00  0.00           H  
ATOM    119  N   ILE A   9      -0.128  -3.266  -8.649  1.00  0.00           N  
ATOM    120  CA  ILE A   9       0.169  -4.554  -9.266  1.00  0.00           C  
ATOM    121  C   ILE A   9       1.680  -4.728  -9.396  1.00  0.00           C  
ATOM    122  O   ILE A   9       2.218  -5.793  -9.082  1.00  0.00           O  
ATOM    123  CB  ILE A   9      -0.494  -4.676 -10.651  1.00  0.00           C  
ATOM    124  CG1 ILE A   9      -2.017  -4.738 -10.510  1.00  0.00           C  
ATOM    125  CG2 ILE A   9       0.026  -5.903 -11.384  1.00  0.00           C  
ATOM    126  CD1 ILE A   9      -2.761  -4.507 -11.806  1.00  0.00           C  
ATOM    127  H   ILE A   9      -0.618  -2.565  -9.185  1.00  0.00           H  
ATOM    128  HA  ILE A   9      -0.219  -5.343  -8.623  1.00  0.00           H  
ATOM    129  HB  ILE A   9      -0.268  -3.788 -11.241  1.00  0.00           H  
ATOM    130 1HG1 ILE A   9      -2.307  -5.712 -10.119  1.00  0.00           H  
ATOM    131 2HG1 ILE A   9      -2.347  -3.987  -9.791  1.00  0.00           H  
ATOM    132 1HG2 ILE A   9      -0.453  -5.974 -12.360  1.00  0.00           H  
ATOM    133 2HG2 ILE A   9       1.104  -5.818 -11.514  1.00  0.00           H  
ATOM    134 3HG2 ILE A   9      -0.200  -6.797 -10.802  1.00  0.00           H  
ATOM    135 1HD1 ILE A   9      -3.834  -4.566 -11.625  1.00  0.00           H  
ATOM    136 2HD1 ILE A   9      -2.512  -3.520 -12.197  1.00  0.00           H  
ATOM    137 3HD1 ILE A   9      -2.473  -5.268 -12.530  1.00  0.00           H  
ATOM    138  N   LEU A  10       2.310  -3.726  -9.839  1.00  0.00           N  
ATOM    139  CA  LEU A  10       3.755  -3.804 -10.020  1.00  0.00           C  
ATOM    140  C   LEU A  10       4.464  -3.976  -8.681  1.00  0.00           C  
ATOM    141  O   LEU A  10       5.433  -4.731  -8.580  1.00  0.00           O  
ATOM    142  CB  LEU A  10       4.273  -2.549 -10.727  1.00  0.00           C  
ATOM    143  CG  LEU A  10       3.821  -2.348 -12.173  1.00  0.00           C  
ATOM    144  CD1 LEU A  10       4.157  -0.936 -12.644  1.00  0.00           C  
ATOM    145  CD2 LEU A  10       4.463  -3.388 -13.085  1.00  0.00           C  
ATOM    146  H   LEU A  10       1.830  -2.868 -10.070  1.00  0.00           H  
ATOM    147  HA  LEU A  10       3.980  -4.670 -10.641  1.00  0.00           H  
ATOM    148 1HB  LEU A  10       3.953  -1.674 -10.162  1.00  0.00           H  
ATOM    149 2HB  LEU A  10       5.363  -2.575 -10.728  1.00  0.00           H  
ATOM    150  HG  LEU A  10       2.736  -2.448 -12.232  1.00  0.00           H  
ATOM    151 1HD1 LEU A  10       3.828  -0.808 -13.675  1.00  0.00           H  
ATOM    152 2HD1 LEU A  10       3.648  -0.210 -12.009  1.00  0.00           H  
ATOM    153 3HD1 LEU A  10       5.233  -0.779 -12.584  1.00  0.00           H  
ATOM    154 1HD2 LEU A  10       4.129  -3.229 -14.110  1.00  0.00           H  
ATOM    155 2HD2 LEU A  10       5.548  -3.291 -13.039  1.00  0.00           H  
ATOM    156 3HD2 LEU A  10       4.173  -4.387 -12.759  1.00  0.00           H  
ATOM    157  N   VAL A  11       3.933  -3.306  -7.745  1.00  0.00           N  
ATOM    158  CA  VAL A  11       4.517  -3.421  -6.413  1.00  0.00           C  
ATOM    159  C   VAL A  11       4.340  -4.846  -5.895  1.00  0.00           C  
ATOM    160  O   VAL A  11       5.282  -5.445  -5.372  1.00  0.00           O  
ATOM    161  CB  VAL A  11       3.853  -2.428  -5.440  1.00  0.00           C  
ATOM    162  CG1 VAL A  11       4.247  -2.745  -4.005  1.00  0.00           C  
ATOM    163  CG2 VAL A  11       4.246  -1.005  -5.806  1.00  0.00           C  
ATOM    164  H   VAL A  11       3.134  -2.703  -7.881  1.00  0.00           H  
ATOM    165  HA  VAL A  11       5.584  -3.207  -6.484  1.00  0.00           H  
ATOM    166  HB  VAL A  11       2.771  -2.536  -5.508  1.00  0.00           H  
ATOM    167 1HG1 VAL A  11       3.769  -2.033  -3.331  1.00  0.00           H  
ATOM    168 2HG1 VAL A  11       3.924  -3.755  -3.754  1.00  0.00           H  
ATOM    169 3HG1 VAL A  11       5.329  -2.672  -3.900  1.00  0.00           H  
ATOM    170 1HG2 VAL A  11       3.773  -0.308  -5.115  1.00  0.00           H  
ATOM    171 2HG2 VAL A  11       5.329  -0.899  -5.744  1.00  0.00           H  
ATOM    172 3HG2 VAL A  11       3.918  -0.786  -6.822  1.00  0.00           H  
ATOM    173  N   VAL A  12       3.247  -5.379  -6.040  1.00  0.00           N  
ATOM    174  CA  VAL A  12       2.950  -6.741  -5.610  1.00  0.00           C  
ATOM    175  C   VAL A  12       3.849  -7.725  -6.354  1.00  0.00           C  
ATOM    176  O   VAL A  12       4.416  -8.638  -5.751  1.00  0.00           O  
ATOM    177  CB  VAL A  12       1.472  -7.085  -5.874  1.00  0.00           C  
ATOM    178  CG1 VAL A  12       1.242  -8.583  -5.740  1.00  0.00           C  
ATOM    179  CG2 VAL A  12       0.582  -6.314  -4.912  1.00  0.00           C  
ATOM    180  H   VAL A  12       2.520  -4.834  -6.484  1.00  0.00           H  
ATOM    181  HA  VAL A  12       3.158  -6.819  -4.542  1.00  0.00           H  
ATOM    182  HB  VAL A  12       1.223  -6.812  -6.899  1.00  0.00           H  
ATOM    183 1HG1 VAL A  12       0.192  -8.809  -5.930  1.00  0.00           H  
ATOM    184 2HG1 VAL A  12       1.863  -9.113  -6.462  1.00  0.00           H  
ATOM    185 3HG1 VAL A  12       1.504  -8.903  -4.731  1.00  0.00           H  
ATOM    186 1HG2 VAL A  12      -0.462  -6.562  -5.105  1.00  0.00           H  
ATOM    187 2HG2 VAL A  12       0.835  -6.583  -3.886  1.00  0.00           H  
ATOM    188 3HG2 VAL A  12       0.733  -5.244  -5.054  1.00  0.00           H  
ATOM    189  N   ALA A  13       3.983  -7.518  -7.616  1.00  0.00           N  
ATOM    190  CA  ALA A  13       4.861  -8.374  -8.410  1.00  0.00           C  
ATOM    191  C   ALA A  13       6.283  -8.364  -7.855  1.00  0.00           C  
ATOM    192  O   ALA A  13       6.932  -9.412  -7.776  1.00  0.00           O  
ATOM    193  CB  ALA A  13       4.861  -7.928  -9.870  1.00  0.00           C  
ATOM    194  H   ALA A  13       3.486  -6.766  -8.071  1.00  0.00           H  
ATOM    195  HA  ALA A  13       4.482  -9.394  -8.351  1.00  0.00           H  
ATOM    196 1HB  ALA A  13       5.519  -8.577 -10.449  1.00  0.00           H  
ATOM    197 2HB  ALA A  13       3.847  -7.992 -10.269  1.00  0.00           H  
ATOM    198 3HB  ALA A  13       5.212  -6.901  -9.937  1.00  0.00           H  
ATOM    199  N   ALA A  14       6.729  -7.240  -7.507  1.00  0.00           N  
ATOM    200  CA  ALA A  14       8.041  -7.111  -6.877  1.00  0.00           C  
ATOM    201  C   ALA A  14       8.067  -7.805  -5.519  1.00  0.00           C  
ATOM    202  O   ALA A  14       9.001  -8.552  -5.215  1.00  0.00           O  
ATOM    203  CB  ALA A  14       8.414  -5.639  -6.726  1.00  0.00           C  
ATOM    204  H   ALA A  14       6.174  -6.412  -7.664  1.00  0.00           H  
ATOM    205  HA  ALA A  14       8.774  -7.598  -7.520  1.00  0.00           H  
ATOM    206 1HB  ALA A  14       9.394  -5.558  -6.256  1.00  0.00           H  
ATOM    207 2HB  ALA A  14       8.444  -5.169  -7.709  1.00  0.00           H  
ATOM    208 3HB  ALA A  14       7.672  -5.137  -6.107  1.00  0.00           H  
ATOM    209  N   LYS A  15       7.038  -7.638  -4.726  1.00  0.00           N  
ATOM    210  CA  LYS A  15       6.973  -8.201  -3.379  1.00  0.00           C  
ATOM    211  C   LYS A  15       6.905  -9.724  -3.424  1.00  0.00           C  
ATOM    212  O   LYS A  15       7.511 -10.402  -2.591  1.00  0.00           O  
ATOM    213  CB  LYS A  15       5.767  -7.641  -2.622  1.00  0.00           C  
ATOM    214  CG  LYS A  15       5.930  -6.200  -2.157  1.00  0.00           C  
ATOM    215  CD  LYS A  15       4.738  -5.750  -1.326  1.00  0.00           C  
ATOM    216  CE  LYS A  15       5.015  -4.424  -0.631  1.00  0.00           C  
ATOM    217  NZ  LYS A  15       3.891  -4.012   0.252  1.00  0.00           N  
ATOM    218  H   LYS A  15       6.260  -7.093  -5.069  1.00  0.00           H  
ATOM    219  HA  LYS A  15       7.879  -7.919  -2.843  1.00  0.00           H  
ATOM    220 1HB  LYS A  15       4.883  -7.688  -3.259  1.00  0.00           H  
ATOM    221 2HB  LYS A  15       5.571  -8.256  -1.744  1.00  0.00           H  
ATOM    222 1HG  LYS A  15       6.836  -6.111  -1.556  1.00  0.00           H  
ATOM    223 2HG  LYS A  15       6.025  -5.546  -3.024  1.00  0.00           H  
ATOM    224 1HD  LYS A  15       3.866  -5.638  -1.970  1.00  0.00           H  
ATOM    225 2HD  LYS A  15       4.516  -6.503  -0.570  1.00  0.00           H  
ATOM    226 1HE  LYS A  15       5.921  -4.510  -0.032  1.00  0.00           H  
ATOM    227 2HE  LYS A  15       5.175  -3.648  -1.381  1.00  0.00           H  
ATOM    228 1HZ  LYS A  15       4.114  -3.131   0.692  1.00  0.00           H  
ATOM    229 2HZ  LYS A  15       3.049  -3.911  -0.298  1.00  0.00           H  
ATOM    230 3HZ  LYS A  15       3.746  -4.715   0.962  1.00  0.00           H  
ATOM    231  N   LEU A  16       6.240 -10.227  -4.373  1.00  0.00           N  
ATOM    232  CA  LEU A  16       6.098 -11.673  -4.515  1.00  0.00           C  
ATOM    233  C   LEU A  16       7.388 -12.295  -5.038  1.00  0.00           C  
ATOM    234  O   LEU A  16       7.646 -13.480  -4.815  1.00  0.00           O  
ATOM    235  CB  LEU A  16       4.939 -12.004  -5.464  1.00  0.00           C  
ATOM    236  CG  LEU A  16       3.542 -11.610  -4.970  1.00  0.00           C  
ATOM    237  CD1 LEU A  16       2.535 -11.788  -6.098  1.00  0.00           C  
ATOM    238  CD2 LEU A  16       3.170 -12.461  -3.765  1.00  0.00           C  
ATOM    239  H   LEU A  16       5.796  -9.621  -5.047  1.00  0.00           H  
ATOM    240  HA  LEU A  16       5.886 -12.097  -3.533  1.00  0.00           H  
ATOM    241 1HB  LEU A  16       5.111 -11.497  -6.412  1.00  0.00           H  
ATOM    242 2HB  LEU A  16       4.936 -13.079  -5.646  1.00  0.00           H  
ATOM    243  HG  LEU A  16       3.540 -10.557  -4.685  1.00  0.00           H  
ATOM    244 1HD1 LEU A  16       1.541 -11.508  -5.747  1.00  0.00           H  
ATOM    245 2HD1 LEU A  16       2.814 -11.154  -6.939  1.00  0.00           H  
ATOM    246 3HD1 LEU A  16       2.526 -12.830  -6.416  1.00  0.00           H  
ATOM    247 1HD2 LEU A  16       2.176 -12.181  -3.414  1.00  0.00           H  
ATOM    248 2HD2 LEU A  16       3.170 -13.514  -4.050  1.00  0.00           H  
ATOM    249 3HD2 LEU A  16       3.896 -12.301  -2.968  1.00  0.00           H  
ATOM    250  N   GLY A  17       8.249 -11.418  -5.667  1.00  0.00           N  
ATOM    251  CA  GLY A  17       9.379 -11.967  -6.400  1.00  0.00           C  
ATOM    252  C   GLY A  17       8.977 -12.659  -7.688  1.00  0.00           C  
ATOM    253  O   GLY A  17       9.531 -13.704  -8.037  1.00  0.00           O  
ATOM    254  H   GLY A  17       8.122 -10.417  -5.637  1.00  0.00           H  
ATOM    255 1HA  GLY A  17      10.082 -11.167  -6.639  1.00  0.00           H  
ATOM    256 2HA  GLY A  17       9.909 -12.681  -5.771  1.00  0.00           H  
ATOM    257  N   THR A  18       7.927 -12.181  -8.351  1.00  0.00           N  
ATOM    258  CA  THR A  18       7.369 -12.800  -9.548  1.00  0.00           C  
ATOM    259  C   THR A  18       7.295 -11.794 -10.691  1.00  0.00           C  
ATOM    260  O   THR A  18       7.713 -10.643 -10.542  1.00  0.00           O  
ATOM    261  CB  THR A  18       5.970 -13.382  -9.274  1.00  0.00           C  
ATOM    262  OG1 THR A  18       5.050 -12.315  -9.007  1.00  0.00           O  
ATOM    263  CG2 THR A  18       6.008 -14.325  -8.082  1.00  0.00           C  
ATOM    264  H   THR A  18       7.503 -11.340  -7.989  1.00  0.00           H  
ATOM    265  HA  THR A  18       8.024 -13.617  -9.852  1.00  0.00           H  
ATOM    266  HB  THR A  18       5.626 -13.929 -10.152  1.00  0.00           H  
ATOM    267  HG1 THR A  18       4.816 -11.881  -9.831  1.00  0.00           H  
ATOM    268 1HG2 THR A  18       5.012 -14.726  -7.902  1.00  0.00           H  
ATOM    269 2HG2 THR A  18       6.699 -15.142  -8.286  1.00  0.00           H  
ATOM    270 3HG2 THR A  18       6.344 -13.781  -7.199  1.00  0.00           H  
ATOM    271  N   THR A  19       6.798 -12.253 -11.847  1.00  0.00           N  
ATOM    272  CA  THR A  19       6.584 -11.344 -12.966  1.00  0.00           C  
ATOM    273  C   THR A  19       5.314 -10.521 -12.758  1.00  0.00           C  
ATOM    274  O   THR A  19       4.535 -10.795 -11.843  1.00  0.00           O  
ATOM    275  CB  THR A  19       6.497 -12.112 -14.298  1.00  0.00           C  
ATOM    276  OG1 THR A  19       5.335 -12.951 -14.294  1.00  0.00           O  
ATOM    277  CG2 THR A  19       7.736 -12.969 -14.502  1.00  0.00           C  
ATOM    278  H   THR A  19       6.569 -13.230 -11.956  1.00  0.00           H  
ATOM    279  HA  THR A  19       7.432 -10.661 -13.024  1.00  0.00           H  
ATOM    280  HB  THR A  19       6.413 -11.403 -15.121  1.00  0.00           H  
ATOM    281  HG1 THR A  19       5.200 -13.316 -15.172  1.00  0.00           H  
ATOM    282 1HG2 THR A  19       7.657 -13.505 -15.448  1.00  0.00           H  
ATOM    283 2HG2 THR A  19       8.620 -12.333 -14.517  1.00  0.00           H  
ATOM    284 3HG2 THR A  19       7.820 -13.687 -13.686  1.00  0.00           H  
ATOM    285  N   VAL A  20       5.100  -9.468 -13.598  1.00  0.00           N  
ATOM    286  CA  VAL A  20       3.939  -8.586 -13.521  1.00  0.00           C  
ATOM    287  C   VAL A  20       2.683  -9.348 -13.942  1.00  0.00           C  
ATOM    288  O   VAL A  20       1.653  -9.279 -13.268  1.00  0.00           O  
ATOM    289  CB  VAL A  20       4.131  -7.356 -14.428  1.00  0.00           C  
ATOM    290  CG1 VAL A  20       2.881  -6.489 -14.421  1.00  0.00           C  
ATOM    291  CG2 VAL A  20       5.343  -6.560 -13.972  1.00  0.00           C  
ATOM    292  H   VAL A  20       5.796  -9.302 -14.310  1.00  0.00           H  
ATOM    293  HA  VAL A  20       3.820  -8.260 -12.488  1.00  0.00           H  
ATOM    294  HB  VAL A  20       4.282  -7.694 -15.454  1.00  0.00           H  
ATOM    295 1HG1 VAL A  20       3.034  -5.624 -15.067  1.00  0.00           H  
ATOM    296 2HG1 VAL A  20       2.034  -7.069 -14.786  1.00  0.00           H  
ATOM    297 3HG1 VAL A  20       2.680  -6.150 -13.405  1.00  0.00           H  
ATOM    298 1HG2 VAL A  20       5.473  -5.692 -14.618  1.00  0.00           H  
ATOM    299 2HG2 VAL A  20       5.195  -6.228 -12.944  1.00  0.00           H  
ATOM    300 3HG2 VAL A  20       6.233  -7.189 -14.025  1.00  0.00           H  
ATOM    301  N   GLU A  21       2.803 -10.147 -14.980  1.00  0.00           N  
ATOM    302  CA  GLU A  21       1.669 -10.905 -15.499  1.00  0.00           C  
ATOM    303  C   GLU A  21       1.158 -11.908 -14.468  1.00  0.00           C  
ATOM    304  O   GLU A  21      -0.053 -12.098 -14.327  1.00  0.00           O  
ATOM    305  CB  GLU A  21       2.058 -11.636 -16.786  1.00  0.00           C  
ATOM    306  CG  GLU A  21       2.404 -10.717 -17.949  1.00  0.00           C  
ATOM    307  CD  GLU A  21       3.787 -10.137 -17.846  1.00  0.00           C  
ATOM    308  OE1 GLU A  21       4.505 -10.517 -16.951  1.00  0.00           O  
ATOM    309  OE2 GLU A  21       4.127  -9.313 -18.662  1.00  0.00           O  
ATOM    310  H   GLU A  21       3.704 -10.241 -15.428  1.00  0.00           H  
ATOM    311  HA  GLU A  21       0.858 -10.209 -15.716  1.00  0.00           H  
ATOM    312 1HB  GLU A  21       2.921 -12.273 -16.596  1.00  0.00           H  
ATOM    313 2HB  GLU A  21       1.238 -12.280 -17.102  1.00  0.00           H  
ATOM    314 1HG  GLU A  21       2.328 -11.281 -18.879  1.00  0.00           H  
ATOM    315 2HG  GLU A  21       1.677  -9.907 -17.988  1.00  0.00           H  
ATOM    316  N   GLU A  22       2.128 -12.470 -13.792  1.00  0.00           N  
ATOM    317  CA  GLU A  22       1.752 -13.439 -12.766  1.00  0.00           C  
ATOM    318  C   GLU A  22       0.974 -12.772 -11.636  1.00  0.00           C  
ATOM    319  O   GLU A  22      -0.046 -13.297 -11.183  1.00  0.00           O  
ATOM    320  CB  GLU A  22       2.996 -14.130 -12.203  1.00  0.00           C  
ATOM    321  CG  GLU A  22       2.704 -15.189 -11.150  1.00  0.00           C  
ATOM    322  CD  GLU A  22       1.945 -16.365 -11.697  1.00  0.00           C  
ATOM    323  OE1 GLU A  22       1.947 -16.546 -12.891  1.00  0.00           O  
ATOM    324  OE2 GLU A  22       1.362 -17.084 -10.920  1.00  0.00           O  
ATOM    325  H   GLU A  22       3.106 -12.269 -13.944  1.00  0.00           H  
ATOM    326  HA  GLU A  22       1.101 -14.188 -13.220  1.00  0.00           H  
ATOM    327 1HB  GLU A  22       3.546 -14.608 -13.014  1.00  0.00           H  
ATOM    328 2HB  GLU A  22       3.655 -13.385 -11.756  1.00  0.00           H  
ATOM    329 1HG  GLU A  22       3.648 -15.542 -10.734  1.00  0.00           H  
ATOM    330 2HG  GLU A  22       2.131 -14.736 -10.343  1.00  0.00           H  
ATOM    331  N   ALA A  23       1.478 -11.577 -11.202  1.00  0.00           N  
ATOM    332  CA  ALA A  23       0.787 -10.839 -10.147  1.00  0.00           C  
ATOM    333  C   ALA A  23      -0.641 -10.497 -10.561  1.00  0.00           C  
ATOM    334  O   ALA A  23      -1.561 -10.554  -9.745  1.00  0.00           O  
ATOM    335  CB  ALA A  23       1.556  -9.568  -9.796  1.00  0.00           C  
ATOM    336  H   ALA A  23       2.323 -11.191 -11.601  1.00  0.00           H  
ATOM    337  HA  ALA A  23       0.739 -11.477  -9.265  1.00  0.00           H  
ATOM    338 1HB  ALA A  23       1.028  -9.030  -9.009  1.00  0.00           H  
ATOM    339 2HB  ALA A  23       2.556  -9.831  -9.449  1.00  0.00           H  
ATOM    340 3HB  ALA A  23       1.633  -8.934 -10.678  1.00  0.00           H  
ATOM    341  N   VAL A  24      -0.917 -10.176 -11.852  1.00  0.00           N  
ATOM    342  CA  VAL A  24      -2.239  -9.848 -12.374  1.00  0.00           C  
ATOM    343  C   VAL A  24      -3.143 -11.077 -12.301  1.00  0.00           C  
ATOM    344  O   VAL A  24      -4.272 -10.997 -11.813  1.00  0.00           O  
ATOM    345  CB  VAL A  24      -2.141  -9.359 -13.832  1.00  0.00           C  
ATOM    346  CG1 VAL A  24      -3.526  -9.233 -14.446  1.00  0.00           C  
ATOM    347  CG2 VAL A  24      -1.404  -8.029 -13.883  1.00  0.00           C  
ATOM    348  H   VAL A  24      -0.125 -10.170 -12.478  1.00  0.00           H  
ATOM    349  HA  VAL A  24      -2.671  -9.060 -11.756  1.00  0.00           H  
ATOM    350  HB  VAL A  24      -1.596 -10.100 -14.417  1.00  0.00           H  
ATOM    351 1HG1 VAL A  24      -3.438  -8.888 -15.476  1.00  0.00           H  
ATOM    352 2HG1 VAL A  24      -4.021 -10.204 -14.432  1.00  0.00           H  
ATOM    353 3HG1 VAL A  24      -4.114  -8.517 -13.873  1.00  0.00           H  
ATOM    354 1HG2 VAL A  24      -1.337  -7.690 -14.916  1.00  0.00           H  
ATOM    355 2HG2 VAL A  24      -1.946  -7.290 -13.293  1.00  0.00           H  
ATOM    356 3HG2 VAL A  24      -0.400  -8.152 -13.477  1.00  0.00           H  
ATOM    357  N   GLN A  25      -2.596 -12.213 -12.770  1.00  0.00           N  
ATOM    358  CA  GLN A  25      -3.395 -13.432 -12.835  1.00  0.00           C  
ATOM    359  C   GLN A  25      -3.757 -13.928 -11.438  1.00  0.00           C  
ATOM    360  O   GLN A  25      -4.884 -14.373 -11.205  1.00  0.00           O  
ATOM    361  CB  GLN A  25      -2.644 -14.525 -13.600  1.00  0.00           C  
ATOM    362  CG  GLN A  25      -2.507 -14.261 -15.089  1.00  0.00           C  
ATOM    363  CD  GLN A  25      -3.851 -14.171 -15.788  1.00  0.00           C  
ATOM    364  OE1 GLN A  25      -4.693 -15.064 -15.660  1.00  0.00           O  
ATOM    365  NE2 GLN A  25      -4.059 -13.090 -16.531  1.00  0.00           N  
ATOM    366  H   GLN A  25      -1.635 -12.238 -13.078  1.00  0.00           H  
ATOM    367  HA  GLN A  25      -4.322 -13.210 -13.363  1.00  0.00           H  
ATOM    368 1HB  GLN A  25      -1.643 -14.638 -13.184  1.00  0.00           H  
ATOM    369 2HB  GLN A  25      -3.159 -15.478 -13.474  1.00  0.00           H  
ATOM    370 1HG  GLN A  25      -1.983 -13.316 -15.233  1.00  0.00           H  
ATOM    371 2HG  GLN A  25      -1.940 -15.075 -15.542  1.00  0.00           H  
ATOM    372 1HE2 GLN A  25      -4.927 -12.976 -17.015  1.00  0.00           H  
ATOM    373 2HE2 GLN A  25      -3.349 -12.390 -16.607  1.00  0.00           H  
ATOM    374  N   GLN A  26      -2.774 -13.751 -10.581  1.00  0.00           N  
ATOM    375  CA  GLN A  26      -3.028 -14.172  -9.208  1.00  0.00           C  
ATOM    376  C   GLN A  26      -4.088 -13.294  -8.553  1.00  0.00           C  
ATOM    377  O   GLN A  26      -4.972 -13.789  -7.853  1.00  0.00           O  
ATOM    378  CB  GLN A  26      -1.736 -14.134  -8.387  1.00  0.00           C  
ATOM    379  CG  GLN A  26      -0.744 -15.230  -8.737  1.00  0.00           C  
ATOM    380  CD  GLN A  26       0.499 -15.184  -7.868  1.00  0.00           C  
ATOM    381  OE1 GLN A  26       0.629 -14.326  -6.991  1.00  0.00           O  
ATOM    382  NE2 GLN A  26       1.421 -16.110  -8.107  1.00  0.00           N  
ATOM    383  H   GLN A  26      -1.877 -13.350 -10.815  1.00  0.00           H  
ATOM    384  HA  GLN A  26      -3.401 -15.196  -9.224  1.00  0.00           H  
ATOM    385 1HB  GLN A  26      -1.241 -13.174  -8.532  1.00  0.00           H  
ATOM    386 2HB  GLN A  26      -1.976 -14.222  -7.328  1.00  0.00           H  
ATOM    387 1HG  GLN A  26      -1.224 -16.199  -8.596  1.00  0.00           H  
ATOM    388 2HG  GLN A  26      -0.439 -15.112  -9.776  1.00  0.00           H  
ATOM    389 1HE2 GLN A  26       2.262 -16.130  -7.565  1.00  0.00           H  
ATOM    390 2HE2 GLN A  26       1.275 -16.788  -8.828  1.00  0.00           H  
ATOM    391  N   ALA A  27      -3.990 -11.971  -8.789  1.00  0.00           N  
ATOM    392  CA  ALA A  27      -4.976 -11.048  -8.231  1.00  0.00           C  
ATOM    393  C   ALA A  27      -6.367 -11.328  -8.790  1.00  0.00           C  
ATOM    394  O   ALA A  27      -7.358 -11.287  -8.058  1.00  0.00           O  
ATOM    395  CB  ALA A  27      -4.571  -9.603  -8.515  1.00  0.00           C  
ATOM    396  H   ALA A  27      -3.237 -11.603  -9.353  1.00  0.00           H  
ATOM    397  HA  ALA A  27      -5.008 -11.200  -7.152  1.00  0.00           H  
ATOM    398 1HB  ALA A  27      -5.314  -8.926  -8.093  1.00  0.00           H  
ATOM    399 2HB  ALA A  27      -3.600  -9.402  -8.062  1.00  0.00           H  
ATOM    400 3HB  ALA A  27      -4.508  -9.447  -9.591  1.00  0.00           H  
ATOM    401  N   LEU A  28      -6.463 -11.654 -10.054  1.00  0.00           N  
ATOM    402  CA  LEU A  28      -7.752 -11.945 -10.674  1.00  0.00           C  
ATOM    403  C   LEU A  28      -8.349 -13.230 -10.111  1.00  0.00           C  
ATOM    404  O   LEU A  28      -9.568 -13.342  -9.965  1.00  0.00           O  
ATOM    405  CB  LEU A  28      -7.596 -12.066 -12.195  1.00  0.00           C  
ATOM    406  CG  LEU A  28      -7.259 -10.765 -12.934  1.00  0.00           C  
ATOM    407  CD1 LEU A  28      -6.872 -11.084 -14.371  1.00  0.00           C  
ATOM    408  CD2 LEU A  28      -8.456  -9.828 -12.886  1.00  0.00           C  
ATOM    409  H   LEU A  28      -5.626 -11.706 -10.615  1.00  0.00           H  
ATOM    410  HA  LEU A  28      -8.436 -11.125 -10.451  1.00  0.00           H  
ATOM    411 1HB  LEU A  28      -6.804 -12.783 -12.406  1.00  0.00           H  
ATOM    412 2HB  LEU A  28      -8.527 -12.452 -12.609  1.00  0.00           H  
ATOM    413  HG  LEU A  28      -6.403 -10.286 -12.457  1.00  0.00           H  
ATOM    414 1HD1 LEU A  28      -6.631 -10.160 -14.897  1.00  0.00           H  
ATOM    415 2HD1 LEU A  28      -6.001 -11.740 -14.377  1.00  0.00           H  
ATOM    416 3HD1 LEU A  28      -7.703 -11.580 -14.871  1.00  0.00           H  
ATOM    417 1HD2 LEU A  28      -8.216  -8.903 -13.410  1.00  0.00           H  
ATOM    418 2HD2 LEU A  28      -9.312 -10.306 -13.364  1.00  0.00           H  
ATOM    419 3HD2 LEU A  28      -8.700  -9.603 -11.847  1.00  0.00           H  
ATOM    420  N   TRP A  29      -7.437 -14.181  -9.891  1.00  0.00           N  
ATOM    421  CA  TRP A  29      -7.905 -15.430  -9.300  1.00  0.00           C  
ATOM    422  C   TRP A  29      -8.536 -15.183  -7.935  1.00  0.00           C  
ATOM    423  O   TRP A  29      -9.643 -15.653  -7.661  1.00  0.00           O  
ATOM    424  CB  TRP A  29      -6.749 -16.422  -9.162  1.00  0.00           C  
ATOM    425  CG  TRP A  29      -7.172 -17.764  -8.646  1.00  0.00           C  
ATOM    426  CD1 TRP A  29      -7.647 -18.808  -9.382  1.00  0.00           C  
ATOM    427  CD2 TRP A  29      -7.158 -18.218  -7.271  1.00  0.00           C  
ATOM    428  NE1 TRP A  29      -7.931 -19.874  -8.565  1.00  0.00           N  
ATOM    429  CE2 TRP A  29      -7.636 -19.531  -7.270  1.00  0.00           C  
ATOM    430  CE3 TRP A  29      -6.783 -17.623  -6.059  1.00  0.00           C  
ATOM    431  CZ2 TRP A  29      -7.754 -20.268  -6.102  1.00  0.00           C  
ATOM    432  CZ3 TRP A  29      -6.900 -18.363  -4.889  1.00  0.00           C  
ATOM    433  CH2 TRP A  29      -7.373 -19.651  -4.910  1.00  0.00           C  
ATOM    434  H   TRP A  29      -6.457 -14.077 -10.111  1.00  0.00           H  
ATOM    435  HA  TRP A  29      -8.664 -15.858  -9.953  1.00  0.00           H  
ATOM    436 1HB  TRP A  29      -6.273 -16.562 -10.132  1.00  0.00           H  
ATOM    437 2HB  TRP A  29      -6.000 -16.015  -8.483  1.00  0.00           H  
ATOM    438  HD1 TRP A  29      -7.784 -18.797 -10.462  1.00  0.00           H  
ATOM    439  HE1 TRP A  29      -8.298 -20.765  -8.867  1.00  0.00           H  
ATOM    440  HE3 TRP A  29      -6.405 -16.602  -6.037  1.00  0.00           H  
ATOM    441  HZ2 TRP A  29      -8.127 -21.292  -6.098  1.00  0.00           H  
ATOM    442  HZ3 TRP A  29      -6.607 -17.892  -3.949  1.00  0.00           H  
ATOM    443  HH2 TRP A  29      -7.451 -20.203  -3.972  1.00  0.00           H  
ATOM    444  N   LEU A  30      -7.896 -14.426  -7.085  1.00  0.00           N  
ATOM    445  CA  LEU A  30      -8.426 -14.054  -5.778  1.00  0.00           C  
ATOM    446  C   LEU A  30      -9.706 -13.236  -5.925  1.00  0.00           C  
ATOM    447  O   LEU A  30     -10.660 -13.426  -5.164  1.00  0.00           O  
ATOM    448  CB  LEU A  30      -7.384 -13.251  -4.990  1.00  0.00           C  
ATOM    449  CG  LEU A  30      -6.158 -14.042  -4.512  1.00  0.00           C  
ATOM    450  CD1 LEU A  30      -5.069 -13.073  -4.074  1.00  0.00           C  
ATOM    451  CD2 LEU A  30      -6.562 -14.964  -3.372  1.00  0.00           C  
ATOM    452  H   LEU A  30      -6.985 -14.088  -7.361  1.00  0.00           H  
ATOM    453  HA  LEU A  30      -8.661 -14.964  -5.228  1.00  0.00           H  
ATOM    454 1HB  LEU A  30      -7.028 -12.434  -5.616  1.00  0.00           H  
ATOM    455 2HB  LEU A  30      -7.866 -12.824  -4.110  1.00  0.00           H  
ATOM    456  HG  LEU A  30      -5.765 -14.636  -5.337  1.00  0.00           H  
ATOM    457 1HD1 LEU A  30      -4.198 -13.633  -3.735  1.00  0.00           H  
ATOM    458 2HD1 LEU A  30      -4.786 -12.438  -4.914  1.00  0.00           H  
ATOM    459 3HD1 LEU A  30      -5.440 -12.452  -3.258  1.00  0.00           H  
ATOM    460 1HD2 LEU A  30      -5.691 -15.526  -3.032  1.00  0.00           H  
ATOM    461 2HD2 LEU A  30      -6.955 -14.371  -2.545  1.00  0.00           H  
ATOM    462 3HD2 LEU A  30      -7.328 -15.657  -3.718  1.00  0.00           H  
ATOM    463  N   LYS A  31      -9.629 -12.344  -6.875  1.00  0.00           N  
ATOM    464  CA  LYS A  31     -10.780 -11.470  -7.088  1.00  0.00           C  
ATOM    465  C   LYS A  31     -12.056 -12.281  -7.294  1.00  0.00           C  
ATOM    466  O   LYS A  31     -13.051 -12.071  -6.598  1.00  0.00           O  
ATOM    467  CB  LYS A  31     -10.541 -10.551  -8.287  1.00  0.00           C  
ATOM    468  CG  LYS A  31     -11.631  -9.511  -8.510  1.00  0.00           C  
ATOM    469  CD  LYS A  31     -11.366  -8.692  -9.764  1.00  0.00           C  
ATOM    470  CE  LYS A  31     -12.478  -7.685 -10.015  1.00  0.00           C  
ATOM    471  NZ  LYS A  31     -12.397  -7.094 -11.378  1.00  0.00           N  
ATOM    472  H   LYS A  31      -8.814 -12.236  -7.462  1.00  0.00           H  
ATOM    473  HA  LYS A  31     -10.914 -10.853  -6.199  1.00  0.00           H  
ATOM    474 1HB  LYS A  31      -9.596 -10.023  -8.159  1.00  0.00           H  
ATOM    475 2HB  LYS A  31     -10.461 -11.151  -9.194  1.00  0.00           H  
ATOM    476 1HG  LYS A  31     -12.596 -10.010  -8.609  1.00  0.00           H  
ATOM    477 2HG  LYS A  31     -11.675  -8.841  -7.652  1.00  0.00           H  
ATOM    478 1HD  LYS A  31     -10.420  -8.158  -9.658  1.00  0.00           H  
ATOM    479 2HD  LYS A  31     -11.291  -9.358 -10.624  1.00  0.00           H  
ATOM    480 1HE  LYS A  31     -13.444  -8.175  -9.902  1.00  0.00           H  
ATOM    481 2HE  LYS A  31     -12.415  -6.883  -9.280  1.00  0.00           H  
ATOM    482 1HZ  LYS A  31     -13.150  -6.432 -11.504  1.00  0.00           H  
ATOM    483 2HZ  LYS A  31     -11.511  -6.620 -11.488  1.00  0.00           H  
ATOM    484 3HZ  LYS A  31     -12.474  -7.826 -12.068  1.00  0.00           H  
ATOM    485  N   THR A  32     -12.025 -13.276  -8.205  1.00  0.00           N  
ATOM    486  CA  THR A  32     -13.169 -14.122  -8.520  1.00  0.00           C  
ATOM    487  C   THR A  32     -13.454 -15.093  -7.378  1.00  0.00           C  
ATOM    488  O   THR A  32     -14.604 -15.253  -6.963  1.00  0.00           O  
ATOM    489  CB  THR A  32     -12.939 -14.906  -9.825  1.00  0.00           C  
ATOM    490  OG1 THR A  32     -12.748 -13.987 -10.910  1.00  0.00           O  
ATOM    491  CG2 THR A  32     -14.131 -15.801 -10.128  1.00  0.00           C  
ATOM    492  H   THR A  32     -11.151 -13.429  -8.688  1.00  0.00           H  
ATOM    493  HA  THR A  32     -14.043 -13.485  -8.656  1.00  0.00           H  
ATOM    494  HB  THR A  32     -12.045 -15.521  -9.727  1.00  0.00           H  
ATOM    495  HG1 THR A  32     -11.984 -13.435 -10.730  1.00  0.00           H  
ATOM    496 1HG2 THR A  32     -13.950 -16.347 -11.053  1.00  0.00           H  
ATOM    497 2HG2 THR A  32     -14.271 -16.508  -9.310  1.00  0.00           H  
ATOM    498 3HG2 THR A  32     -15.026 -15.190 -10.236  1.00  0.00           H  
ATOM    499  N   LYS A  33     -12.354 -15.689  -6.896  1.00  0.00           N  
ATOM    500  CA  LYS A  33     -12.493 -16.832  -5.999  1.00  0.00           C  
ATOM    501  C   LYS A  33     -13.100 -16.411  -4.663  1.00  0.00           C  
ATOM    502  O   LYS A  33     -13.998 -17.079  -4.146  1.00  0.00           O  
ATOM    503  CB  LYS A  33     -11.138 -17.504  -5.773  1.00  0.00           C  
ATOM    504  CG  LYS A  33     -11.178 -18.701  -4.832  1.00  0.00           C  
ATOM    505  CD  LYS A  33     -11.947 -19.862  -5.445  1.00  0.00           C  
ATOM    506  CE  LYS A  33     -11.842 -21.113  -4.585  1.00  0.00           C  
ATOM    507  NZ  LYS A  33     -12.650 -22.235  -5.134  1.00  0.00           N  
ATOM    508  H   LYS A  33     -11.429 -15.365  -7.138  1.00  0.00           H  
ATOM    509  HA  LYS A  33     -13.166 -17.555  -6.461  1.00  0.00           H  
ATOM    510 1HB  LYS A  33     -10.736 -17.844  -6.728  1.00  0.00           H  
ATOM    511 2HB  LYS A  33     -10.435 -16.779  -5.362  1.00  0.00           H  
ATOM    512 1HG  LYS A  33     -10.160 -19.026  -4.612  1.00  0.00           H  
ATOM    513 2HG  LYS A  33     -11.657 -18.413  -3.896  1.00  0.00           H  
ATOM    514 1HD  LYS A  33     -12.998 -19.588  -5.547  1.00  0.00           H  
ATOM    515 2HD  LYS A  33     -11.549 -20.079  -6.436  1.00  0.00           H  
ATOM    516 1HE  LYS A  33     -10.801 -21.426  -4.525  1.00  0.00           H  
ATOM    517 2HE  LYS A  33     -12.190 -20.891  -3.577  1.00  0.00           H  
ATOM    518 1HZ  LYS A  33     -12.554 -23.043  -4.537  1.00  0.00           H  
ATOM    519 2HZ  LYS A  33     -13.621 -21.962  -5.177  1.00  0.00           H  
ATOM    520 3HZ  LYS A  33     -12.323 -22.462  -6.063  1.00  0.00           H  
ATOM    521  N   LEU A  34     -12.625 -15.305  -4.135  1.00  0.00           N  
ATOM    522  CA  LEU A  34     -13.003 -14.918  -2.781  1.00  0.00           C  
ATOM    523  C   LEU A  34     -14.158 -13.921  -2.802  1.00  0.00           C  
ATOM    524  O   LEU A  34     -14.743 -13.619  -1.759  1.00  0.00           O  
ATOM    525  CB  LEU A  34     -11.802 -14.305  -2.047  1.00  0.00           C  
ATOM    526  CG  LEU A  34     -10.573 -15.212  -1.913  1.00  0.00           C  
ATOM    527  CD1 LEU A  34      -9.441 -14.439  -1.250  1.00  0.00           C  
ATOM    528  CD2 LEU A  34     -10.939 -16.447  -1.104  1.00  0.00           C  
ATOM    529  H   LEU A  34     -11.996 -14.712  -4.659  1.00  0.00           H  
ATOM    530  HA  LEU A  34     -13.329 -15.808  -2.244  1.00  0.00           H  
ATOM    531 1HB  LEU A  34     -11.494 -13.406  -2.577  1.00  0.00           H  
ATOM    532 2HB  LEU A  34     -12.117 -14.022  -1.043  1.00  0.00           H  
ATOM    533  HG  LEU A  34     -10.234 -15.515  -2.904  1.00  0.00           H  
ATOM    534 1HD1 LEU A  34      -8.567 -15.083  -1.154  1.00  0.00           H  
ATOM    535 2HD1 LEU A  34      -9.187 -13.572  -1.859  1.00  0.00           H  
ATOM    536 3HD1 LEU A  34      -9.758 -14.109  -0.261  1.00  0.00           H  
ATOM    537 1HD2 LEU A  34     -10.064 -17.093  -1.009  1.00  0.00           H  
ATOM    538 2HD2 LEU A  34     -11.276 -16.146  -0.112  1.00  0.00           H  
ATOM    539 3HD2 LEU A  34     -11.737 -16.991  -1.609  1.00  0.00           H  
ATOM    540  N   GLY A  35     -14.564 -13.522  -3.961  1.00  0.00           N  
ATOM    541  CA  GLY A  35     -15.595 -12.500  -4.070  1.00  0.00           C  
ATOM    542  C   GLY A  35     -15.135 -11.136  -3.593  1.00  0.00           C  
ATOM    543  O   GLY A  35     -15.807 -10.500  -2.777  1.00  0.00           O  
ATOM    544  H   GLY A  35     -14.170 -13.915  -4.803  1.00  0.00           H  
ATOM    545 1HA  GLY A  35     -15.915 -12.417  -5.109  1.00  0.00           H  
ATOM    546 2HA  GLY A  35     -16.466 -12.798  -3.489  1.00  0.00           H  
ATOM    547  N   VAL A  36     -13.863 -10.689  -3.961  1.00  0.00           N  
ATOM    548  CA  VAL A  36     -13.263  -9.468  -3.430  1.00  0.00           C  
ATOM    549  C   VAL A  36     -12.899  -8.529  -4.577  1.00  0.00           C  
ATOM    550  O   VAL A  36     -12.922  -8.927  -5.743  1.00  0.00           O  
ATOM    551  CB  VAL A  36     -12.012  -9.776  -2.576  1.00  0.00           C  
ATOM    552  CG1 VAL A  36     -12.373 -10.668  -1.389  1.00  0.00           C  
ATOM    553  CG2 VAL A  36     -10.932 -10.435  -3.432  1.00  0.00           C  
ATOM    554  H   VAL A  36     -13.343 -11.244  -4.626  1.00  0.00           H  
ATOM    555  HA  VAL A  36     -13.995  -8.972  -2.792  1.00  0.00           H  
ATOM    556  HB  VAL A  36     -11.625  -8.845  -2.164  1.00  0.00           H  
ATOM    557 1HG1 VAL A  36     -11.479 -10.873  -0.801  1.00  0.00           H  
ATOM    558 2HG1 VAL A  36     -13.109 -10.161  -0.765  1.00  0.00           H  
ATOM    559 3HG1 VAL A  36     -12.791 -11.607  -1.752  1.00  0.00           H  
ATOM    560 1HG2 VAL A  36     -10.058 -10.645  -2.817  1.00  0.00           H  
ATOM    561 2HG2 VAL A  36     -11.316 -11.366  -3.849  1.00  0.00           H  
ATOM    562 3HG2 VAL A  36     -10.651  -9.763  -4.244  1.00  0.00           H  
ATOM    563  N   SER A  37     -12.582  -7.286  -4.180  1.00  0.00           N  
ATOM    564  CA  SER A  37     -12.155  -6.315  -5.180  1.00  0.00           C  
ATOM    565  C   SER A  37     -10.719  -6.576  -5.628  1.00  0.00           C  
ATOM    566  O   SER A  37     -10.012  -7.383  -5.021  1.00  0.00           O  
ATOM    567  CB  SER A  37     -12.275  -4.909  -4.626  1.00  0.00           C  
ATOM    568  OG  SER A  37     -11.297  -4.668  -3.652  1.00  0.00           O  
ATOM    569  H   SER A  37     -12.631  -7.004  -3.211  1.00  0.00           H  
ATOM    570  HA  SER A  37     -12.804  -6.408  -6.053  1.00  0.00           H  
ATOM    571 1HB  SER A  37     -12.169  -4.188  -5.437  1.00  0.00           H  
ATOM    572 2HB  SER A  37     -13.264  -4.771  -4.193  1.00  0.00           H  
ATOM    573  HG  SER A  37     -11.492  -3.800  -3.290  1.00  0.00           H  
ATOM    574  N   LEU A  38     -10.289  -5.902  -6.771  1.00  0.00           N  
ATOM    575  CA  LEU A  38      -8.934  -6.068  -7.284  1.00  0.00           C  
ATOM    576  C   LEU A  38      -7.904  -5.591  -6.266  1.00  0.00           C  
ATOM    577  O   LEU A  38      -6.893  -6.260  -6.040  1.00  0.00           O  
ATOM    578  CB  LEU A  38      -8.762  -5.303  -8.598  1.00  0.00           C  
ATOM    579  CG  LEU A  38      -7.389  -5.400  -9.266  1.00  0.00           C  
ATOM    580  CD1 LEU A  38      -7.049  -6.855  -9.567  1.00  0.00           C  
ATOM    581  CD2 LEU A  38      -7.352  -4.562 -10.540  1.00  0.00           C  
ATOM    582  H   LEU A  38     -10.926  -5.286  -7.255  1.00  0.00           H  
ATOM    583  HA  LEU A  38      -8.763  -7.127  -7.472  1.00  0.00           H  
ATOM    584 1HB  LEU A  38      -9.497  -5.670  -9.313  1.00  0.00           H  
ATOM    585 2HB  LEU A  38      -8.961  -4.247  -8.414  1.00  0.00           H  
ATOM    586  HG  LEU A  38      -6.624  -5.033  -8.580  1.00  0.00           H  
ATOM    587 1HD1 LEU A  38      -6.069  -6.909 -10.041  1.00  0.00           H  
ATOM    588 2HD1 LEU A  38      -7.033  -7.425  -8.638  1.00  0.00           H  
ATOM    589 3HD1 LEU A  38      -7.799  -7.272 -10.237  1.00  0.00           H  
ATOM    590 1HD2 LEU A  38      -6.368  -4.644 -11.001  1.00  0.00           H  
ATOM    591 2HD2 LEU A  38      -8.110  -4.926 -11.235  1.00  0.00           H  
ATOM    592 3HD2 LEU A  38      -7.555  -3.519 -10.296  1.00  0.00           H  
ATOM    593  N   ILE A  39      -8.170  -4.501  -5.561  1.00  0.00           N  
ATOM    594  CA  ILE A  39      -7.270  -3.974  -4.539  1.00  0.00           C  
ATOM    595  C   ILE A  39      -7.140  -4.944  -3.367  1.00  0.00           C  
ATOM    596  O   ILE A  39      -6.033  -5.215  -2.897  1.00  0.00           O  
ATOM    597  CB  ILE A  39      -7.763  -2.609  -4.026  1.00  0.00           C  
ATOM    598  CG1 ILE A  39      -7.727  -1.571  -5.151  1.00  0.00           C  
ATOM    599  CG2 ILE A  39      -6.920  -2.149  -2.846  1.00  0.00           C  
ATOM    600  CD1 ILE A  39      -6.340  -1.299  -5.687  1.00  0.00           C  
ATOM    601  H   ILE A  39      -9.038  -4.021  -5.746  1.00  0.00           H  
ATOM    602  HA  ILE A  39      -6.281  -3.849  -4.980  1.00  0.00           H  
ATOM    603  HB  ILE A  39      -8.801  -2.693  -3.708  1.00  0.00           H  
ATOM    604 1HG1 ILE A  39      -8.352  -1.909  -5.977  1.00  0.00           H  
ATOM    605 2HG1 ILE A  39      -8.144  -0.630  -4.791  1.00  0.00           H  
ATOM    606 1HG2 ILE A  39      -7.281  -1.182  -2.497  1.00  0.00           H  
ATOM    607 2HG2 ILE A  39      -6.995  -2.877  -2.040  1.00  0.00           H  
ATOM    608 3HG2 ILE A  39      -5.879  -2.056  -3.157  1.00  0.00           H  
ATOM    609 1HD1 ILE A  39      -6.397  -0.553  -6.480  1.00  0.00           H  
ATOM    610 2HD1 ILE A  39      -5.706  -0.925  -4.882  1.00  0.00           H  
ATOM    611 3HD1 ILE A  39      -5.917  -2.220  -6.085  1.00  0.00           H  
ATOM    612  N   GLN A  40      -8.287  -5.487  -2.969  1.00  0.00           N  
ATOM    613  CA  GLN A  40      -8.282  -6.455  -1.877  1.00  0.00           C  
ATOM    614  C   GLN A  40      -7.475  -7.696  -2.250  1.00  0.00           C  
ATOM    615  O   GLN A  40      -6.711  -8.216  -1.431  1.00  0.00           O  
ATOM    616  CB  GLN A  40      -9.712  -6.853  -1.505  1.00  0.00           C  
ATOM    617  CG  GLN A  40     -10.489  -5.772  -0.773  1.00  0.00           C  
ATOM    618  CD  GLN A  40     -11.955  -6.123  -0.607  1.00  0.00           C  
ATOM    619  OE1 GLN A  40     -12.534  -6.834  -1.433  1.00  0.00           O  
ATOM    620  NE2 GLN A  40     -12.563  -5.627   0.464  1.00  0.00           N  
ATOM    621  H   GLN A  40      -9.165  -5.242  -3.405  1.00  0.00           H  
ATOM    622  HA  GLN A  40      -7.809  -5.997  -1.009  1.00  0.00           H  
ATOM    623 1HB  GLN A  40     -10.265  -7.111  -2.409  1.00  0.00           H  
ATOM    624 2HB  GLN A  40      -9.690  -7.739  -0.871  1.00  0.00           H  
ATOM    625 1HG  GLN A  40     -10.055  -5.635   0.217  1.00  0.00           H  
ATOM    626 2HG  GLN A  40     -10.421  -4.844  -1.340  1.00  0.00           H  
ATOM    627 1HE2 GLN A  40     -13.531  -5.824   0.627  1.00  0.00           H  
ATOM    628 2HE2 GLN A  40     -12.056  -5.055   1.109  1.00  0.00           H  
ATOM    629  N   ALA A  41      -7.647  -8.072  -3.506  1.00  0.00           N  
ATOM    630  CA  ALA A  41      -6.861  -9.198  -4.003  1.00  0.00           C  
ATOM    631  C   ALA A  41      -5.368  -8.887  -3.962  1.00  0.00           C  
ATOM    632  O   ALA A  41      -4.560  -9.737  -3.582  1.00  0.00           O  
ATOM    633  CB  ALA A  41      -7.288  -9.557  -5.424  1.00  0.00           C  
ATOM    634  H   ALA A  41      -8.295  -7.612  -4.128  1.00  0.00           H  
ATOM    635  HA  ALA A  41      -7.045 -10.053  -3.352  1.00  0.00           H  
ATOM    636 1HB  ALA A  41      -6.694 -10.398  -5.781  1.00  0.00           H  
ATOM    637 2HB  ALA A  41      -8.343  -9.831  -5.429  1.00  0.00           H  
ATOM    638 3HB  ALA A  41      -7.132  -8.701  -6.078  1.00  0.00           H  
ATOM    639  N   LEU A  42      -5.009  -7.681  -4.303  1.00  0.00           N  
ATOM    640  CA  LEU A  42      -3.605  -7.286  -4.332  1.00  0.00           C  
ATOM    641  C   LEU A  42      -3.046  -7.163  -2.919  1.00  0.00           C  
ATOM    642  O   LEU A  42      -1.876  -7.474  -2.679  1.00  0.00           O  
ATOM    643  CB  LEU A  42      -3.436  -5.959  -5.077  1.00  0.00           C  
ATOM    644  CG  LEU A  42      -3.678  -5.993  -6.587  1.00  0.00           C  
ATOM    645  CD1 LEU A  42      -3.756  -4.576  -7.143  1.00  0.00           C  
ATOM    646  CD2 LEU A  42      -2.584  -6.789  -7.287  1.00  0.00           C  
ATOM    647  H   LEU A  42      -5.716  -7.005  -4.553  1.00  0.00           H  
ATOM    648  HA  LEU A  42      -3.040  -8.055  -4.859  1.00  0.00           H  
ATOM    649 1HB  LEU A  42      -4.127  -5.232  -4.653  1.00  0.00           H  
ATOM    650 2HB  LEU A  42      -2.420  -5.598  -4.918  1.00  0.00           H  
ATOM    651  HG  LEU A  42      -4.641  -6.463  -6.790  1.00  0.00           H  
ATOM    652 1HD1 LEU A  42      -3.929  -4.615  -8.218  1.00  0.00           H  
ATOM    653 2HD1 LEU A  42      -4.576  -4.041  -6.664  1.00  0.00           H  
ATOM    654 3HD1 LEU A  42      -2.819  -4.056  -6.946  1.00  0.00           H  
ATOM    655 1HD2 LEU A  42      -2.773  -6.804  -8.361  1.00  0.00           H  
ATOM    656 2HD2 LEU A  42      -1.616  -6.324  -7.096  1.00  0.00           H  
ATOM    657 3HD2 LEU A  42      -2.576  -7.811  -6.906  1.00  0.00           H  
ATOM    658  N   LEU A  43      -3.880  -6.764  -2.034  1.00  0.00           N  
ATOM    659  CA  LEU A  43      -3.440  -6.674  -0.645  1.00  0.00           C  
ATOM    660  C   LEU A  43      -3.169  -8.057  -0.065  1.00  0.00           C  
ATOM    661  O   LEU A  43      -2.243  -8.233   0.729  1.00  0.00           O  
ATOM    662  CB  LEU A  43      -4.498  -5.954   0.201  1.00  0.00           C  
ATOM    663  CG  LEU A  43      -4.652  -4.451  -0.064  1.00  0.00           C  
ATOM    664  CD1 LEU A  43      -5.938  -3.951   0.580  1.00  0.00           C  
ATOM    665  CD2 LEU A  43      -3.442  -3.711   0.485  1.00  0.00           C  
ATOM    666  H   LEU A  43      -4.830  -6.513  -2.265  1.00  0.00           H  
ATOM    667  HA  LEU A  43      -2.509  -6.106  -0.614  1.00  0.00           H  
ATOM    668 1HB  LEU A  43      -5.464  -6.423   0.022  1.00  0.00           H  
ATOM    669 2HB  LEU A  43      -4.245  -6.080   1.254  1.00  0.00           H  
ATOM    670  HG  LEU A  43      -4.727  -4.277  -1.138  1.00  0.00           H  
ATOM    671 1HD1 LEU A  43      -6.048  -2.883   0.391  1.00  0.00           H  
ATOM    672 2HD1 LEU A  43      -6.789  -4.483   0.154  1.00  0.00           H  
ATOM    673 3HD1 LEU A  43      -5.899  -4.127   1.654  1.00  0.00           H  
ATOM    674 1HD2 LEU A  43      -3.551  -2.643   0.296  1.00  0.00           H  
ATOM    675 2HD2 LEU A  43      -3.367  -3.883   1.559  1.00  0.00           H  
ATOM    676 3HD2 LEU A  43      -2.539  -4.076  -0.005  1.00  0.00           H  
ATOM    677  N   ILE A  44      -3.920  -9.006  -0.489  1.00  0.00           N  
ATOM    678  CA  ILE A  44      -3.689 -10.380  -0.059  1.00  0.00           C  
ATOM    679  C   ILE A  44      -2.321 -10.851  -0.548  1.00  0.00           C  
ATOM    680  O   ILE A  44      -1.564 -11.467   0.206  1.00  0.00           O  
ATOM    681  CB  ILE A  44      -4.788 -11.321  -0.586  1.00  0.00           C  
ATOM    682  CG1 ILE A  44      -6.120 -11.029   0.109  1.00  0.00           C  
ATOM    683  CG2 ILE A  44      -4.385 -12.774  -0.384  1.00  0.00           C  
ATOM    684  CD1 ILE A  44      -7.312 -11.678  -0.557  1.00  0.00           C  
ATOM    685  H   ILE A  44      -4.680  -8.810  -1.125  1.00  0.00           H  
ATOM    686  HA  ILE A  44      -3.698 -10.408   1.030  1.00  0.00           H  
ATOM    687  HB  ILE A  44      -4.941 -11.141  -1.650  1.00  0.00           H  
ATOM    688 1HG1 ILE A  44      -6.075 -11.375   1.141  1.00  0.00           H  
ATOM    689 2HG1 ILE A  44      -6.289  -9.952   0.134  1.00  0.00           H  
ATOM    690 1HG2 ILE A  44      -5.173 -13.425  -0.761  1.00  0.00           H  
ATOM    691 2HG2 ILE A  44      -3.460 -12.973  -0.923  1.00  0.00           H  
ATOM    692 3HG2 ILE A  44      -4.234 -12.965   0.679  1.00  0.00           H  
ATOM    693 1HD1 ILE A  44      -8.218 -11.425  -0.007  1.00  0.00           H  
ATOM    694 2HD1 ILE A  44      -7.396 -11.317  -1.583  1.00  0.00           H  
ATOM    695 3HD1 ILE A  44      -7.181 -12.759  -0.562  1.00  0.00           H  
ATOM    696  N   LEU A  45      -2.076 -10.533  -1.785  1.00  0.00           N  
ATOM    697  CA  LEU A  45      -0.792 -10.945  -2.342  1.00  0.00           C  
ATOM    698  C   LEU A  45       0.360 -10.246  -1.629  1.00  0.00           C  
ATOM    699  O   LEU A  45       1.391 -10.863  -1.353  1.00  0.00           O  
ATOM    700  CB  LEU A  45      -0.737 -10.646  -3.842  1.00  0.00           C  
ATOM    701  CG  LEU A  45      -1.713 -11.425  -4.726  1.00  0.00           C  
ATOM    702  CD1 LEU A  45      -1.640 -10.927  -6.166  1.00  0.00           C  
ATOM    703  CD2 LEU A  45      -1.419 -12.921  -4.657  1.00  0.00           C  
ATOM    704  H   LEU A  45      -2.724 -10.021  -2.367  1.00  0.00           H  
ATOM    705  HA  LEU A  45      -0.682 -12.020  -2.198  1.00  0.00           H  
ATOM    706 1HB  LEU A  45      -0.938  -9.586  -3.992  1.00  0.00           H  
ATOM    707 2HB  LEU A  45       0.269 -10.858  -4.203  1.00  0.00           H  
ATOM    708  HG  LEU A  45      -2.734 -11.250  -4.384  1.00  0.00           H  
ATOM    709 1HD1 LEU A  45      -2.341 -11.491  -6.782  1.00  0.00           H  
ATOM    710 2HD1 LEU A  45      -1.900  -9.869  -6.199  1.00  0.00           H  
ATOM    711 3HD1 LEU A  45      -0.630 -11.065  -6.547  1.00  0.00           H  
ATOM    712 1HD2 LEU A  45      -2.124 -13.460  -5.291  1.00  0.00           H  
ATOM    713 2HD2 LEU A  45      -0.403 -13.108  -5.005  1.00  0.00           H  
ATOM    714 3HD2 LEU A  45      -1.520 -13.265  -3.628  1.00  0.00           H  
ATOM    715  N   ALA A  46       0.118  -9.057  -1.377  1.00  0.00           N  
ATOM    716  CA  ALA A  46       1.123  -8.301  -0.637  1.00  0.00           C  
ATOM    717  C   ALA A  46       1.311  -8.862   0.770  1.00  0.00           C  
ATOM    718  O   ALA A  46       2.441  -8.989   1.246  1.00  0.00           O  
ATOM    719  CB  ALA A  46       0.739  -6.830  -0.572  1.00  0.00           C  
ATOM    720  H   ALA A  46      -0.735  -8.595  -1.659  1.00  0.00           H  
ATOM    721  HA  ALA A  46       2.075  -8.384  -1.163  1.00  0.00           H  
ATOM    722 1HB  ALA A  46       1.498  -6.280  -0.018  1.00  0.00           H  
ATOM    723 2HB  ALA A  46       0.665  -6.429  -1.583  1.00  0.00           H  
ATOM    724 3HB  ALA A  46      -0.222  -6.728  -0.071  1.00  0.00           H  
ATOM    725  N   ALA A  47       0.302  -9.209   1.416  1.00  0.00           N  
ATOM    726  CA  ALA A  47       0.377  -9.801   2.748  1.00  0.00           C  
ATOM    727  C   ALA A  47       1.169 -11.107   2.725  1.00  0.00           C  
ATOM    728  O   ALA A  47       2.001 -11.353   3.601  1.00  0.00           O  
ATOM    729  CB  ALA A  47      -1.023 -10.041   3.307  1.00  0.00           C  
ATOM    730  H   ALA A  47      -0.603  -9.071   0.991  1.00  0.00           H  
ATOM    731  HA  ALA A  47       0.901  -9.102   3.401  1.00  0.00           H  
ATOM    732 1HB  ALA A  47      -0.948 -10.483   4.300  1.00  0.00           H  
ATOM    733 2HB  ALA A  47      -1.557  -9.093   3.370  1.00  0.00           H  
ATOM    734 3HB  ALA A  47      -1.565 -10.719   2.648  1.00  0.00           H  
ATOM    735  N   ALA A  48       0.945 -11.885   1.713  1.00  0.00           N  
ATOM    736  CA  ALA A  48       1.691 -13.131   1.563  1.00  0.00           C  
ATOM    737  C   ALA A  48       3.193 -12.869   1.506  1.00  0.00           C  
ATOM    738  O   ALA A  48       3.974 -13.551   2.173  1.00  0.00           O  
ATOM    739  CB  ALA A  48       1.237 -13.874   0.309  1.00  0.00           C  
ATOM    740  H   ALA A  48       0.255 -11.637   1.019  1.00  0.00           H  
ATOM    741  HA  ALA A  48       1.488 -13.754   2.435  1.00  0.00           H  
ATOM    742 1HB  ALA A  48       1.801 -14.802   0.211  1.00  0.00           H  
ATOM    743 2HB  ALA A  48       0.174 -14.102   0.386  1.00  0.00           H  
ATOM    744 3HB  ALA A  48       1.411 -13.250  -0.567  1.00  0.00           H  
ATOM    745  N   ALA A  49       3.547 -11.884   0.762  1.00  0.00           N  
ATOM    746  CA  ALA A  49       4.949 -11.481   0.688  1.00  0.00           C  
ATOM    747  C   ALA A  49       5.432 -10.930   2.028  1.00  0.00           C  
ATOM    748  O   ALA A  49       6.510 -11.293   2.503  1.00  0.00           O  
ATOM    749  CB  ALA A  49       5.148 -10.445  -0.413  1.00  0.00           C  
ATOM    750  H   ALA A  49       2.860 -11.378   0.220  1.00  0.00           H  
ATOM    751  HA  ALA A  49       5.543 -12.365   0.453  1.00  0.00           H  
ATOM    752 1HB  ALA A  49       6.198 -10.155  -0.456  1.00  0.00           H  
ATOM    753 2HB  ALA A  49       4.851 -10.871  -1.372  1.00  0.00           H  
ATOM    754 3HB  ALA A  49       4.538  -9.568  -0.202  1.00  0.00           H  
ATOM    755  N   ASN A  50       4.639 -10.161   2.679  1.00  0.00           N  
ATOM    756  CA  ASN A  50       5.058  -9.471   3.896  1.00  0.00           C  
ATOM    757  C   ASN A  50       5.295 -10.452   5.041  1.00  0.00           C  
ATOM    758  O   ASN A  50       6.162 -10.227   5.886  1.00  0.00           O  
ATOM    759  CB  ASN A  50       4.032  -8.426   4.294  1.00  0.00           C  
ATOM    760  CG  ASN A  50       4.007  -7.254   3.352  1.00  0.00           C  
ATOM    761  OD1 ASN A  50       4.993  -6.976   2.660  1.00  0.00           O  
ATOM    762  ND2 ASN A  50       2.897  -6.561   3.313  1.00  0.00           N  
ATOM    763  H   ASN A  50       3.698 -10.028   2.338  1.00  0.00           H  
ATOM    764  HA  ASN A  50       6.007  -8.968   3.700  1.00  0.00           H  
ATOM    765 1HB  ASN A  50       3.041  -8.879   4.318  1.00  0.00           H  
ATOM    766 2HB  ASN A  50       4.252  -8.065   5.299  1.00  0.00           H  
ATOM    767 1HD2 ASN A  50       2.823  -5.770   2.704  1.00  0.00           H  
ATOM    768 2HD2 ASN A  50       2.124  -6.821   3.890  1.00  0.00           H  
ATOM    769  N   THR A  51       4.606 -11.525   5.043  1.00  0.00           N  
ATOM    770  CA  THR A  51       4.679 -12.463   6.157  1.00  0.00           C  
ATOM    771  C   THR A  51       5.576 -13.648   5.810  1.00  0.00           C  
ATOM    772  O   THR A  51       5.783 -14.539   6.635  1.00  0.00           O  
ATOM    773  CB  THR A  51       3.279 -12.968   6.552  1.00  0.00           C  
ATOM    774  OG1 THR A  51       2.684 -13.653   5.442  1.00  0.00           O  
ATOM    775  CG2 THR A  51       2.388 -11.805   6.960  1.00  0.00           C  
ATOM    776  H   THR A  51       3.999 -11.734   4.262  1.00  0.00           H  
ATOM    777  HA  THR A  51       5.109 -11.947   7.017  1.00  0.00           H  
ATOM    778  HB  THR A  51       3.365 -13.663   7.387  1.00  0.00           H  
ATOM    779  HG1 THR A  51       2.217 -14.430   5.759  1.00  0.00           H  
ATOM    780 1HG2 THR A  51       1.403 -12.180   7.236  1.00  0.00           H  
ATOM    781 2HG2 THR A  51       2.831 -11.288   7.812  1.00  0.00           H  
ATOM    782 3HG2 THR A  51       2.291 -11.111   6.126  1.00  0.00           H  
ATOM    783  N   GLY A  52       6.158 -13.652   4.556  1.00  0.00           N  
ATOM    784  CA  GLY A  52       6.981 -14.757   4.092  1.00  0.00           C  
ATOM    785  C   GLY A  52       6.188 -16.021   3.822  1.00  0.00           C  
ATOM    786  O   GLY A  52       6.643 -17.124   4.134  1.00  0.00           O  
ATOM    787  H   GLY A  52       6.005 -12.863   3.945  1.00  0.00           H  
ATOM    788 1HA  GLY A  52       7.497 -14.466   3.176  1.00  0.00           H  
ATOM    789 2HA  GLY A  52       7.748 -14.977   4.835  1.00  0.00           H  
ATOM    790  N   THR A  53       4.919 -15.940   3.389  1.00  0.00           N  
ATOM    791  CA  THR A  53       4.034 -17.077   3.162  1.00  0.00           C  
ATOM    792  C   THR A  53       3.568 -17.119   1.709  1.00  0.00           C  
ATOM    793  O   THR A  53       3.979 -16.288   0.897  1.00  0.00           O  
ATOM    794  CB  THR A  53       2.814 -17.029   4.099  1.00  0.00           C  
ATOM    795  OG1 THR A  53       1.954 -15.949   3.713  1.00  0.00           O  
ATOM    796  CG2 THR A  53       3.256 -16.828   5.540  1.00  0.00           C  
ATOM    797  H   THR A  53       4.576 -15.006   3.215  1.00  0.00           H  
ATOM    798  HA  THR A  53       4.587 -17.993   3.371  1.00  0.00           H  
ATOM    799  HB  THR A  53       2.259 -17.962   4.022  1.00  0.00           H  
ATOM    800  HG1 THR A  53       1.451 -16.203   2.935  1.00  0.00           H  
ATOM    801 1HG2 THR A  53       2.380 -16.797   6.189  1.00  0.00           H  
ATOM    802 2HG2 THR A  53       3.902 -17.654   5.841  1.00  0.00           H  
ATOM    803 3HG2 THR A  53       3.804 -15.890   5.627  1.00  0.00           H  
ATOM    804  N   THR A  54       2.796 -18.099   1.410  1.00  0.00           N  
ATOM    805  CA  THR A  54       2.186 -18.179   0.087  1.00  0.00           C  
ATOM    806  C   THR A  54       0.806 -17.528   0.088  1.00  0.00           C  
ATOM    807  O   THR A  54       0.361 -17.008   1.114  1.00  0.00           O  
ATOM    808  CB  THR A  54       2.072 -19.639  -0.388  1.00  0.00           C  
ATOM    809  OG1 THR A  54       1.713 -19.666  -1.775  1.00  0.00           O  
ATOM    810  CG2 THR A  54       1.019 -20.382   0.419  1.00  0.00           C  
ATOM    811  H   THR A  54       2.602 -18.826   2.086  1.00  0.00           H  
ATOM    812  HA  THR A  54       2.819 -17.640  -0.619  1.00  0.00           H  
ATOM    813  HB  THR A  54       3.034 -20.137  -0.265  1.00  0.00           H  
ATOM    814  HG1 THR A  54       1.996 -20.499  -2.162  1.00  0.00           H  
ATOM    815 1HG2 THR A  54       0.953 -21.413   0.070  1.00  0.00           H  
ATOM    816 2HG2 THR A  54       1.295 -20.373   1.474  1.00  0.00           H  
ATOM    817 3HG2 THR A  54       0.053 -19.894   0.294  1.00  0.00           H  
ATOM    818  N   VAL A  55       0.091 -17.531  -1.066  1.00  0.00           N  
ATOM    819  CA  VAL A  55      -1.160 -16.809  -1.278  1.00  0.00           C  
ATOM    820  C   VAL A  55      -2.275 -17.459  -0.460  1.00  0.00           C  
ATOM    821  O   VAL A  55      -2.986 -16.776   0.280  1.00  0.00           O  
ATOM    822  CB  VAL A  55      -1.541 -16.811  -2.771  1.00  0.00           C  
ATOM    823  CG1 VAL A  55      -2.903 -16.164  -2.974  1.00  0.00           C  
ATOM    824  CG2 VAL A  55      -0.475 -16.087  -3.579  1.00  0.00           C  
ATOM    825  H   VAL A  55       0.476 -18.082  -1.820  1.00  0.00           H  
ATOM    826  HA  VAL A  55      -1.029 -15.782  -0.938  1.00  0.00           H  
ATOM    827  HB  VAL A  55      -1.621 -17.842  -3.115  1.00  0.00           H  
ATOM    828 1HG1 VAL A  55      -3.156 -16.174  -4.034  1.00  0.00           H  
ATOM    829 2HG1 VAL A  55      -3.656 -16.720  -2.415  1.00  0.00           H  
ATOM    830 3HG1 VAL A  55      -2.873 -15.134  -2.617  1.00  0.00           H  
ATOM    831 1HG2 VAL A  55      -0.750 -16.092  -4.633  1.00  0.00           H  
ATOM    832 2HG2 VAL A  55      -0.391 -15.057  -3.229  1.00  0.00           H  
ATOM    833 3HG2 VAL A  55       0.484 -16.592  -3.451  1.00  0.00           H  
ATOM    834  N   GLU A  56      -2.343 -18.750  -0.496  1.00  0.00           N  
ATOM    835  CA  GLU A  56      -3.400 -19.487   0.192  1.00  0.00           C  
ATOM    836  C   GLU A  56      -3.335 -19.266   1.699  1.00  0.00           C  
ATOM    837  O   GLU A  56      -4.364 -19.074   2.349  1.00  0.00           O  
ATOM    838  CB  GLU A  56      -3.298 -20.982  -0.118  1.00  0.00           C  
ATOM    839  CG  GLU A  56      -4.326 -21.846   0.599  1.00  0.00           C  
ATOM    840  CD  GLU A  56      -5.735 -21.568   0.155  1.00  0.00           C  
ATOM    841  OE1 GLU A  56      -5.908 -21.065  -0.929  1.00  0.00           O  
ATOM    842  OE2 GLU A  56      -6.640 -21.858   0.902  1.00  0.00           O  
ATOM    843  H   GLU A  56      -1.644 -19.262  -1.015  1.00  0.00           H  
ATOM    844  HA  GLU A  56      -4.365 -19.116  -0.157  1.00  0.00           H  
ATOM    845 1HB  GLU A  56      -3.418 -21.140  -1.191  1.00  0.00           H  
ATOM    846 2HB  GLU A  56      -2.308 -21.344   0.157  1.00  0.00           H  
ATOM    847 1HG  GLU A  56      -4.099 -22.895   0.412  1.00  0.00           H  
ATOM    848 2HG  GLU A  56      -4.248 -21.670   1.671  1.00  0.00           H  
ATOM    849  N   GLU A  57      -2.070 -19.261   2.147  1.00  0.00           N  
ATOM    850  CA  GLU A  57      -1.890 -19.089   3.586  1.00  0.00           C  
ATOM    851  C   GLU A  57      -2.309 -17.688   4.030  1.00  0.00           C  
ATOM    852  O   GLU A  57      -2.957 -17.530   5.065  1.00  0.00           O  
ATOM    853  CB  GLU A  57      -0.432 -19.344   3.975  1.00  0.00           C  
ATOM    854  CG  GLU A  57      -0.013 -20.807   3.921  1.00  0.00           C  
ATOM    855  CD  GLU A  57       1.468 -20.998   4.096  1.00  0.00           C  
ATOM    856  OE1 GLU A  57       2.213 -20.157   3.654  1.00  0.00           O  
ATOM    857  OE2 GLU A  57       1.854 -21.987   4.672  1.00  0.00           O  
ATOM    858  H   GLU A  57      -1.256 -19.367   1.559  1.00  0.00           H  
ATOM    859  HA  GLU A  57      -2.526 -19.809   4.102  1.00  0.00           H  
ATOM    860 1HB  GLU A  57       0.225 -18.783   3.310  1.00  0.00           H  
ATOM    861 2HB  GLU A  57      -0.257 -18.983   4.988  1.00  0.00           H  
ATOM    862 1HG  GLU A  57      -0.535 -21.352   4.708  1.00  0.00           H  
ATOM    863 2HG  GLU A  57      -0.319 -21.226   2.962  1.00  0.00           H  
ATOM    864  N   ALA A  58      -1.952 -16.742   3.193  1.00  0.00           N  
ATOM    865  CA  ALA A  58      -2.337 -15.369   3.505  1.00  0.00           C  
ATOM    866  C   ALA A  58      -3.853 -15.218   3.542  1.00  0.00           C  
ATOM    867  O   ALA A  58      -4.393 -14.514   4.398  1.00  0.00           O  
ATOM    868  CB  ALA A  58      -1.735 -14.403   2.487  1.00  0.00           C  
ATOM    869  H   ALA A  58      -1.427 -16.927   2.350  1.00  0.00           H  
ATOM    870  HA  ALA A  58      -1.950 -15.125   4.494  1.00  0.00           H  
ATOM    871 1HB  ALA A  58      -2.030 -13.383   2.733  1.00  0.00           H  
ATOM    872 2HB  ALA A  58      -0.647 -14.481   2.510  1.00  0.00           H  
ATOM    873 3HB  ALA A  58      -2.094 -14.655   1.490  1.00  0.00           H  
ATOM    874  N   VAL A  59      -4.596 -15.897   2.681  1.00  0.00           N  
ATOM    875  CA  VAL A  59      -6.052 -15.840   2.619  1.00  0.00           C  
ATOM    876  C   VAL A  59      -6.650 -16.432   3.893  1.00  0.00           C  
ATOM    877  O   VAL A  59      -7.527 -15.828   4.514  1.00  0.00           O  
ATOM    878  CB  VAL A  59      -6.574 -16.613   1.393  1.00  0.00           C  
ATOM    879  CG1 VAL A  59      -8.087 -16.755   1.457  1.00  0.00           C  
ATOM    880  CG2 VAL A  59      -6.153 -15.902   0.115  1.00  0.00           C  
ATOM    881  H   VAL A  59      -4.098 -16.491   2.033  1.00  0.00           H  
ATOM    882  HA  VAL A  59      -6.354 -14.795   2.546  1.00  0.00           H  
ATOM    883  HB  VAL A  59      -6.156 -17.619   1.404  1.00  0.00           H  
ATOM    884 1HG1 VAL A  59      -8.439 -17.303   0.583  1.00  0.00           H  
ATOM    885 2HG1 VAL A  59      -8.363 -17.298   2.361  1.00  0.00           H  
ATOM    886 3HG1 VAL A  59      -8.545 -15.766   1.472  1.00  0.00           H  
ATOM    887 1HG2 VAL A  59      -6.525 -16.453  -0.748  1.00  0.00           H  
ATOM    888 2HG2 VAL A  59      -6.567 -14.893   0.107  1.00  0.00           H  
ATOM    889 3HG2 VAL A  59      -5.065 -15.847   0.071  1.00  0.00           H  
ATOM    890  N   GLN A  60      -6.128 -17.572   4.258  1.00  0.00           N  
ATOM    891  CA  GLN A  60      -6.670 -18.274   5.417  1.00  0.00           C  
ATOM    892  C   GLN A  60      -6.486 -17.455   6.691  1.00  0.00           C  
ATOM    893  O   GLN A  60      -7.423 -17.307   7.481  1.00  0.00           O  
ATOM    894  CB  GLN A  60      -6.003 -19.644   5.574  1.00  0.00           C  
ATOM    895  CG  GLN A  60      -6.396 -20.654   4.509  1.00  0.00           C  
ATOM    896  CD  GLN A  60      -5.659 -21.970   4.659  1.00  0.00           C  
ATOM    897  OE1 GLN A  60      -5.045 -22.240   5.695  1.00  0.00           O  
ATOM    898  NE2 GLN A  60      -5.714 -22.800   3.623  1.00  0.00           N  
ATOM    899  H   GLN A  60      -5.354 -17.981   3.753  1.00  0.00           H  
ATOM    900  HA  GLN A  60      -7.739 -18.421   5.263  1.00  0.00           H  
ATOM    901 1HB  GLN A  60      -4.920 -19.527   5.543  1.00  0.00           H  
ATOM    902 2HB  GLN A  60      -6.259 -20.064   6.547  1.00  0.00           H  
ATOM    903 1HG  GLN A  60      -7.466 -20.850   4.585  1.00  0.00           H  
ATOM    904 2HG  GLN A  60      -6.161 -20.240   3.527  1.00  0.00           H  
ATOM    905 1HE2 GLN A  60      -5.246 -23.684   3.665  1.00  0.00           H  
ATOM    906 2HE2 GLN A  60      -6.222 -22.542   2.802  1.00  0.00           H  
ATOM    907  N   GLU A  61      -5.297 -16.936   6.785  1.00  0.00           N  
ATOM    908  CA  GLU A  61      -5.012 -16.151   7.982  1.00  0.00           C  
ATOM    909  C   GLU A  61      -5.802 -14.846   7.986  1.00  0.00           C  
ATOM    910  O   GLU A  61      -6.291 -14.413   9.033  1.00  0.00           O  
ATOM    911  CB  GLU A  61      -3.514 -15.853   8.080  1.00  0.00           C  
ATOM    912  CG  GLU A  61      -2.656 -17.056   8.442  1.00  0.00           C  
ATOM    913  CD  GLU A  61      -1.187 -16.736   8.484  1.00  0.00           C  
ATOM    914  OE1 GLU A  61      -0.813 -15.691   8.008  1.00  0.00           O  
ATOM    915  OE2 GLU A  61      -0.439 -17.538   8.991  1.00  0.00           O  
ATOM    916  H   GLU A  61      -4.576 -17.046   6.087  1.00  0.00           H  
ATOM    917  HA  GLU A  61      -5.319 -16.728   8.856  1.00  0.00           H  
ATOM    918 1HB  GLU A  61      -3.158 -15.462   7.127  1.00  0.00           H  
ATOM    919 2HB  GLU A  61      -3.345 -15.082   8.833  1.00  0.00           H  
ATOM    920 1HG  GLU A  61      -2.963 -17.427   9.420  1.00  0.00           H  
ATOM    921 2HG  GLU A  61      -2.830 -17.846   7.714  1.00  0.00           H  
ATOM    922  N   ALA A  62      -5.929 -14.240   6.802  1.00  0.00           N  
ATOM    923  CA  ALA A  62      -6.646 -12.972   6.701  1.00  0.00           C  
ATOM    924  C   ALA A  62      -8.114 -13.141   7.078  1.00  0.00           C  
ATOM    925  O   ALA A  62      -8.680 -12.301   7.782  1.00  0.00           O  
ATOM    926  CB  ALA A  62      -6.525 -12.404   5.288  1.00  0.00           C  
ATOM    927  H   ALA A  62      -5.532 -14.648   5.968  1.00  0.00           H  
ATOM    928  HA  ALA A  62      -6.196 -12.271   7.403  1.00  0.00           H  
ATOM    929 1HB  ALA A  62      -7.065 -11.459   5.229  1.00  0.00           H  
ATOM    930 2HB  ALA A  62      -5.473 -12.237   5.052  1.00  0.00           H  
ATOM    931 3HB  ALA A  62      -6.949 -13.109   4.574  1.00  0.00           H  
ATOM    932  N   LEU A  63      -8.747 -14.233   6.640  1.00  0.00           N  
ATOM    933  CA  LEU A  63     -10.175 -14.433   6.860  1.00  0.00           C  
ATOM    934  C   LEU A  63     -10.449 -14.882   8.290  1.00  0.00           C  
ATOM    935  O   LEU A  63     -11.486 -14.540   8.867  1.00  0.00           O  
ATOM    936  CB  LEU A  63     -10.724 -15.474   5.875  1.00  0.00           C  
ATOM    937  CG  LEU A  63     -10.674 -15.078   4.394  1.00  0.00           C  
ATOM    938  CD1 LEU A  63     -11.064 -16.274   3.535  1.00  0.00           C  
ATOM    939  CD2 LEU A  63     -11.609 -13.903   4.150  1.00  0.00           C  
ATOM    940  H   LEU A  63      -8.222 -14.938   6.144  1.00  0.00           H  
ATOM    941  HA  LEU A  63     -10.687 -13.485   6.696  1.00  0.00           H  
ATOM    942 1HB  LEU A  63     -10.156 -16.394   5.991  1.00  0.00           H  
ATOM    943 2HB  LEU A  63     -11.764 -15.678   6.129  1.00  0.00           H  
ATOM    944  HG  LEU A  63      -9.657 -14.794   4.127  1.00  0.00           H  
ATOM    945 1HD1 LEU A  63     -11.029 -15.994   2.483  1.00  0.00           H  
ATOM    946 2HD1 LEU A  63     -10.368 -17.094   3.715  1.00  0.00           H  
ATOM    947 3HD1 LEU A  63     -12.074 -16.592   3.792  1.00  0.00           H  
ATOM    948 1HD2 LEU A  63     -11.572 -13.621   3.097  1.00  0.00           H  
ATOM    949 2HD2 LEU A  63     -12.627 -14.187   4.415  1.00  0.00           H  
ATOM    950 3HD2 LEU A  63     -11.296 -13.057   4.762  1.00  0.00           H  
ATOM    951  N   GLN A  64      -9.525 -15.623   8.828  1.00  0.00           N  
ATOM    952  CA  GLN A  64      -9.662 -16.047  10.216  1.00  0.00           C  
ATOM    953  C   GLN A  64      -9.484 -14.870  11.171  1.00  0.00           C  
ATOM    954  O   GLN A  64     -10.235 -14.727  12.138  1.00  0.00           O  
ATOM    955  CB  GLN A  64      -8.648 -17.145  10.544  1.00  0.00           C  
ATOM    956  CG  GLN A  64      -8.950 -18.485   9.895  1.00  0.00           C  
ATOM    957  CD  GLN A  64      -7.848 -19.503  10.128  1.00  0.00           C  
ATOM    958  OE1 GLN A  64      -6.924 -19.268  10.910  1.00  0.00           O  
ATOM    959  NE2 GLN A  64      -7.943 -20.640   9.450  1.00  0.00           N  
ATOM    960  H   GLN A  64      -8.711 -15.913   8.303  1.00  0.00           H  
ATOM    961  HA  GLN A  64     -10.667 -16.443  10.359  1.00  0.00           H  
ATOM    962 1HB  GLN A  64      -7.655 -16.832  10.222  1.00  0.00           H  
ATOM    963 2HB  GLN A  64      -8.610 -17.295  11.624  1.00  0.00           H  
ATOM    964 1HG  GLN A  64      -9.875 -18.880  10.315  1.00  0.00           H  
ATOM    965 2HG  GLN A  64      -9.059 -18.340   8.821  1.00  0.00           H  
ATOM    966 1HE2 GLN A  64      -7.245 -21.349   9.561  1.00  0.00           H  
ATOM    967 2HE2 GLN A  64      -8.710 -20.789   8.825  1.00  0.00           H  
ATOM    968  N   LEU A  65      -8.494 -14.061  10.831  1.00  0.00           N  
ATOM    969  CA  LEU A  65      -8.238 -12.878  11.645  1.00  0.00           C  
ATOM    970  C   LEU A  65      -9.373 -11.866  11.507  1.00  0.00           C  
ATOM    971  O   LEU A  65      -9.813 -11.283  12.499  1.00  0.00           O  
ATOM    972  CB  LEU A  65      -6.910 -12.229  11.237  1.00  0.00           C  
ATOM    973  CG  LEU A  65      -6.474 -11.022  12.078  1.00  0.00           C  
ATOM    974  CD1 LEU A  65      -6.259 -11.458  13.520  1.00  0.00           C  
ATOM    975  CD2 LEU A  65      -5.202 -10.427  11.491  1.00  0.00           C  
ATOM    976  H   LEU A  65      -7.911 -14.240  10.026  1.00  0.00           H  
ATOM    977  HA  LEU A  65      -8.177 -13.184  12.689  1.00  0.00           H  
ATOM    978 1HB  LEU A  65      -6.123 -12.979  11.301  1.00  0.00           H  
ATOM    979 2HB  LEU A  65      -6.987 -11.900  10.201  1.00  0.00           H  
ATOM    980  HG  LEU A  65      -7.263 -10.269  12.071  1.00  0.00           H  
ATOM    981 1HD1 LEU A  65      -5.949 -10.601  14.117  1.00  0.00           H  
ATOM    982 2HD1 LEU A  65      -7.189 -11.861  13.921  1.00  0.00           H  
ATOM    983 3HD1 LEU A  65      -5.485 -12.225  13.558  1.00  0.00           H  
ATOM    984 1HD2 LEU A  65      -4.892  -9.569  12.087  1.00  0.00           H  
ATOM    985 2HD2 LEU A  65      -4.412 -11.179  11.498  1.00  0.00           H  
ATOM    986 3HD2 LEU A  65      -5.389 -10.108  10.465  1.00  0.00           H  
ATOM    987  N   LYS A  66      -9.803 -11.734  10.240  1.00  0.00           N  
ATOM    988  CA  LYS A  66     -10.930 -10.848   9.959  1.00  0.00           C  
ATOM    989  C   LYS A  66     -12.134 -11.201  10.828  1.00  0.00           C  
ATOM    990  O   LYS A  66     -12.697 -10.334  11.499  1.00  0.00           O  
ATOM    991  CB  LYS A  66     -11.310 -10.915   8.479  1.00  0.00           C  
ATOM    992  CG  LYS A  66     -12.452  -9.989   8.081  1.00  0.00           C  
ATOM    993  CD  LYS A  66     -12.881 -10.230   6.641  1.00  0.00           C  
ATOM    994  CE  LYS A  66     -14.045  -9.330   6.252  1.00  0.00           C  
ATOM    995  NZ  LYS A  66     -15.327  -9.786   6.855  1.00  0.00           N  
ATOM    996  H   LYS A  66      -9.366 -12.231   9.475  1.00  0.00           H  
ATOM    997  HA  LYS A  66     -10.634  -9.825  10.196  1.00  0.00           H  
ATOM    998 1HB  LYS A  66     -10.443 -10.659   7.869  1.00  0.00           H  
ATOM    999 2HB  LYS A  66     -11.601 -11.934   8.224  1.00  0.00           H  
ATOM   1000 1HG  LYS A  66     -13.306 -10.160   8.738  1.00  0.00           H  
ATOM   1001 2HG  LYS A  66     -12.134  -8.953   8.187  1.00  0.00           H  
ATOM   1002 1HD  LYS A  66     -12.041 -10.033   5.972  1.00  0.00           H  
ATOM   1003 2HD  LYS A  66     -13.183 -11.271   6.520  1.00  0.00           H  
ATOM   1004 1HE  LYS A  66     -13.844  -8.313   6.582  1.00  0.00           H  
ATOM   1005 2HE  LYS A  66     -14.152  -9.321   5.167  1.00  0.00           H  
ATOM   1006 1HZ  LYS A  66     -16.072  -9.164   6.573  1.00  0.00           H  
ATOM   1007 2HZ  LYS A  66     -15.533 -10.723   6.539  1.00  0.00           H  
ATOM   1008 3HZ  LYS A  66     -15.246  -9.780   7.862  1.00  0.00           H  
ATOM   1009  N   THR A  67     -12.507 -12.474  10.883  1.00  0.00           N  
ATOM   1010  CA  THR A  67     -13.678 -12.953  11.609  1.00  0.00           C  
ATOM   1011  C   THR A  67     -13.506 -12.744  13.111  1.00  0.00           C  
ATOM   1012  O   THR A  67     -14.396 -12.211  13.775  1.00  0.00           O  
ATOM   1013  CB  THR A  67     -13.944 -14.442  11.317  1.00  0.00           C  
ATOM   1014  OG1 THR A  67     -14.203 -14.618   9.918  1.00  0.00           O  
ATOM   1015  CG2 THR A  67     -15.139 -14.937  12.117  1.00  0.00           C  
ATOM   1016  H   THR A  67     -11.930 -13.139  10.387  1.00  0.00           H  
ATOM   1017  HA  THR A  67     -14.546 -12.381  11.280  1.00  0.00           H  
ATOM   1018  HB  THR A  67     -13.065 -15.027  11.587  1.00  0.00           H  
ATOM   1019  HG1 THR A  67     -13.441 -14.324   9.413  1.00  0.00           H  
ATOM   1020 1HG2 THR A  67     -15.311 -15.991  11.898  1.00  0.00           H  
ATOM   1021 2HG2 THR A  67     -14.940 -14.815  13.182  1.00  0.00           H  
ATOM   1022 3HG2 THR A  67     -16.022 -14.361  11.845  1.00  0.00           H  
ATOM   1023  N   LYS A  68     -12.387 -13.125  13.568  1.00  0.00           N  
ATOM   1024  CA  LYS A  68     -12.138 -13.112  15.006  1.00  0.00           C  
ATOM   1025  C   LYS A  68     -12.186 -11.690  15.560  1.00  0.00           C  
ATOM   1026  O   LYS A  68     -12.738 -11.458  16.638  1.00  0.00           O  
ATOM   1027  CB  LYS A  68     -10.786 -13.756  15.321  1.00  0.00           C  
ATOM   1028  CG  LYS A  68     -10.762 -15.272  15.177  1.00  0.00           C  
ATOM   1029  CD  LYS A  68      -9.365 -15.827  15.412  1.00  0.00           C  
ATOM   1030  CE  LYS A  68      -9.338 -17.341  15.261  1.00  0.00           C  
ATOM   1031  NZ  LYS A  68      -7.968 -17.894  15.445  1.00  0.00           N  
ATOM   1032  H   LYS A  68     -11.657 -13.440  12.945  1.00  0.00           H  
ATOM   1033  HA  LYS A  68     -12.919 -13.693  15.498  1.00  0.00           H  
ATOM   1034 1HB  LYS A  68     -10.024 -13.345  14.658  1.00  0.00           H  
ATOM   1035 2HB  LYS A  68     -10.496 -13.512  16.344  1.00  0.00           H  
ATOM   1036 1HG  LYS A  68     -11.447 -15.717  15.900  1.00  0.00           H  
ATOM   1037 2HG  LYS A  68     -11.090 -15.548  14.176  1.00  0.00           H  
ATOM   1038 1HD  LYS A  68      -8.673 -15.386  14.694  1.00  0.00           H  
ATOM   1039 2HD  LYS A  68      -9.034 -15.566  16.417  1.00  0.00           H  
ATOM   1040 1HE  LYS A  68     -10.000 -17.792  15.998  1.00  0.00           H  
ATOM   1041 2HE  LYS A  68      -9.696 -17.614  14.268  1.00  0.00           H  
ATOM   1042 1HZ  LYS A  68      -7.993 -18.898  15.337  1.00  0.00           H  
ATOM   1043 2HZ  LYS A  68      -7.349 -17.496  14.754  1.00  0.00           H  
ATOM   1044 3HZ  LYS A  68      -7.633 -17.663  16.369  1.00  0.00           H  
ATOM   1045  N   LEU A  69     -11.670 -10.747  14.791  1.00  0.00           N  
ATOM   1046  CA  LEU A  69     -11.621  -9.368  15.264  1.00  0.00           C  
ATOM   1047  C   LEU A  69     -12.940  -8.652  14.990  1.00  0.00           C  
ATOM   1048  O   LEU A  69     -13.351  -7.783  15.761  1.00  0.00           O  
ATOM   1049  CB  LEU A  69     -10.469  -8.613  14.594  1.00  0.00           C  
ATOM   1050  CG  LEU A  69      -9.060  -9.141  14.873  1.00  0.00           C  
ATOM   1051  CD1 LEU A  69      -8.031  -8.350  14.073  1.00  0.00           C  
ATOM   1052  CD2 LEU A  69      -8.750  -9.076  16.364  1.00  0.00           C  
ATOM   1053  H   LEU A  69     -11.305 -10.965  13.875  1.00  0.00           H  
ATOM   1054  HA  LEU A  69     -11.453  -9.376  16.340  1.00  0.00           H  
ATOM   1055 1HB  LEU A  69     -10.618  -8.636  13.516  1.00  0.00           H  
ATOM   1056 2HB  LEU A  69     -10.498  -7.573  14.921  1.00  0.00           H  
ATOM   1057  HG  LEU A  69      -8.987 -10.176  14.541  1.00  0.00           H  
ATOM   1058 1HD1 LEU A  69      -7.033  -8.736  14.281  1.00  0.00           H  
ATOM   1059 2HD1 LEU A  69      -8.243  -8.449  13.008  1.00  0.00           H  
ATOM   1060 3HD1 LEU A  69      -8.079  -7.299  14.357  1.00  0.00           H  
ATOM   1061 1HD2 LEU A  69      -7.744  -9.457  16.544  1.00  0.00           H  
ATOM   1062 2HD2 LEU A  69      -8.813  -8.043  16.705  1.00  0.00           H  
ATOM   1063 3HD2 LEU A  69      -9.471  -9.684  16.912  1.00  0.00           H  
ATOM   1064  N   GLY A  70     -13.659  -9.116  14.002  1.00  0.00           N  
ATOM   1065  CA  GLY A  70     -14.834  -8.383  13.560  1.00  0.00           C  
ATOM   1066  C   GLY A  70     -14.497  -7.165  12.720  1.00  0.00           C  
ATOM   1067  O   GLY A  70     -15.057  -6.086  12.927  1.00  0.00           O  
ATOM   1068  H   GLY A  70     -13.415  -9.979  13.537  1.00  0.00           H  
ATOM   1069 1HA  GLY A  70     -15.477  -9.043  12.977  1.00  0.00           H  
ATOM   1070 2HA  GLY A  70     -15.409  -8.060  14.428  1.00  0.00           H  
ATOM   1071  N   VAL A  71     -13.444  -7.281  11.830  1.00  0.00           N  
ATOM   1072  CA  VAL A  71     -12.958  -6.127  11.082  1.00  0.00           C  
ATOM   1073  C   VAL A  71     -13.085  -6.392   9.583  1.00  0.00           C  
ATOM   1074  O   VAL A  71     -13.495  -7.480   9.171  1.00  0.00           O  
ATOM   1075  CB  VAL A  71     -11.489  -5.830  11.436  1.00  0.00           C  
ATOM   1076  CG1 VAL A  71     -11.352  -5.509  12.916  1.00  0.00           C  
ATOM   1077  CG2 VAL A  71     -10.615  -7.017  11.059  1.00  0.00           C  
ATOM   1078  H   VAL A  71     -12.999  -8.177  11.694  1.00  0.00           H  
ATOM   1079  HA  VAL A  71     -13.577  -5.265  11.336  1.00  0.00           H  
ATOM   1080  HB  VAL A  71     -11.163  -4.948  10.884  1.00  0.00           H  
ATOM   1081 1HG1 VAL A  71     -10.307  -5.301  13.149  1.00  0.00           H  
ATOM   1082 2HG1 VAL A  71     -11.957  -4.634  13.156  1.00  0.00           H  
ATOM   1083 3HG1 VAL A  71     -11.692  -6.359  13.506  1.00  0.00           H  
ATOM   1084 1HG2 VAL A  71      -9.578  -6.800  11.311  1.00  0.00           H  
ATOM   1085 2HG2 VAL A  71     -10.945  -7.900  11.606  1.00  0.00           H  
ATOM   1086 3HG2 VAL A  71     -10.697  -7.203   9.987  1.00  0.00           H  
ATOM   1087  N   SER A  72     -12.654  -5.337   8.866  1.00  0.00           N  
ATOM   1088  CA  SER A  72     -12.660  -5.489   7.414  1.00  0.00           C  
ATOM   1089  C   SER A  72     -11.481  -6.332   6.942  1.00  0.00           C  
ATOM   1090  O   SER A  72     -10.588  -6.655   7.728  1.00  0.00           O  
ATOM   1091  CB  SER A  72     -12.618  -4.128   6.747  1.00  0.00           C  
ATOM   1092  OG  SER A  72     -11.347  -3.549   6.867  1.00  0.00           O  
ATOM   1093  H   SER A  72     -12.335  -4.466   9.267  1.00  0.00           H  
ATOM   1094  HA  SER A  72     -13.579  -5.999   7.124  1.00  0.00           H  
ATOM   1095 1HB  SER A  72     -12.875  -4.231   5.693  1.00  0.00           H  
ATOM   1096 2HB  SER A  72     -13.362  -3.476   7.202  1.00  0.00           H  
ATOM   1097  HG  SER A  72     -11.410  -2.685   6.453  1.00  0.00           H  
ATOM   1098  N   LEU A  73     -11.507  -6.768   5.660  1.00  0.00           N  
ATOM   1099  CA  LEU A  73     -10.442  -7.586   5.087  1.00  0.00           C  
ATOM   1100  C   LEU A  73      -9.135  -6.804   5.011  1.00  0.00           C  
ATOM   1101  O   LEU A  73      -8.078  -7.318   5.380  1.00  0.00           O  
ATOM   1102  CB  LEU A  73     -10.839  -8.070   3.686  1.00  0.00           C  
ATOM   1103  CG  LEU A  73      -9.808  -8.952   2.970  1.00  0.00           C  
ATOM   1104  CD1 LEU A  73      -9.532 -10.193   3.807  1.00  0.00           C  
ATOM   1105  CD2 LEU A  73     -10.331  -9.327   1.592  1.00  0.00           C  
ATOM   1106  H   LEU A  73     -12.296  -6.513   5.083  1.00  0.00           H  
ATOM   1107  HA  LEU A  73     -10.288  -8.453   5.730  1.00  0.00           H  
ATOM   1108 1HB  LEU A  73     -11.764  -8.639   3.764  1.00  0.00           H  
ATOM   1109 2HB  LEU A  73     -11.025  -7.199   3.057  1.00  0.00           H  
ATOM   1110  HG  LEU A  73      -8.871  -8.405   2.866  1.00  0.00           H  
ATOM   1111 1HD1 LEU A  73      -8.800 -10.820   3.299  1.00  0.00           H  
ATOM   1112 2HD1 LEU A  73      -9.141  -9.896   4.781  1.00  0.00           H  
ATOM   1113 3HD1 LEU A  73     -10.457 -10.753   3.943  1.00  0.00           H  
ATOM   1114 1HD2 LEU A  73      -9.598  -9.953   1.082  1.00  0.00           H  
ATOM   1115 2HD2 LEU A  73     -11.268  -9.876   1.695  1.00  0.00           H  
ATOM   1116 3HD2 LEU A  73     -10.503  -8.422   1.009  1.00  0.00           H  
ATOM   1117  N   GLU A  74      -9.257  -5.494   4.677  1.00  0.00           N  
ATOM   1118  CA  GLU A  74      -8.073  -4.644   4.574  1.00  0.00           C  
ATOM   1119  C   GLU A  74      -7.385  -4.491   5.927  1.00  0.00           C  
ATOM   1120  O   GLU A  74      -6.157  -4.555   6.016  1.00  0.00           O  
ATOM   1121  CB  GLU A  74      -8.451  -3.266   4.025  1.00  0.00           C  
ATOM   1122  CG  GLU A  74      -8.983  -3.284   2.598  1.00  0.00           C  
ATOM   1123  CD  GLU A  74     -10.437  -3.655   2.521  1.00  0.00           C  
ATOM   1124  OE1 GLU A  74     -11.022  -3.909   3.546  1.00  0.00           O  
ATOM   1125  OE2 GLU A  74     -10.965  -3.685   1.433  1.00  0.00           O  
ATOM   1126  H   GLU A  74     -10.166  -5.094   4.495  1.00  0.00           H  
ATOM   1127  HA  GLU A  74      -7.366  -5.116   3.892  1.00  0.00           H  
ATOM   1128 1HB  GLU A  74      -9.214  -2.818   4.661  1.00  0.00           H  
ATOM   1129 2HB  GLU A  74      -7.579  -2.613   4.049  1.00  0.00           H  
ATOM   1130 1HG  GLU A  74      -8.848  -2.294   2.160  1.00  0.00           H  
ATOM   1131 2HG  GLU A  74      -8.399  -3.993   2.013  1.00  0.00           H  
ATOM   1132  N   GLU A  75      -8.248  -4.363   6.919  1.00  0.00           N  
ATOM   1133  CA  GLU A  75      -7.700  -4.161   8.258  1.00  0.00           C  
ATOM   1134  C   GLU A  75      -6.974  -5.411   8.747  1.00  0.00           C  
ATOM   1135  O   GLU A  75      -5.868  -5.323   9.286  1.00  0.00           O  
ATOM   1136  CB  GLU A  75      -8.814  -3.789   9.240  1.00  0.00           C  
ATOM   1137  CG  GLU A  75      -9.390  -2.394   9.038  1.00  0.00           C  
ATOM   1138  CD  GLU A  75     -10.556  -2.106   9.942  1.00  0.00           C  
ATOM   1139  OE1 GLU A  75     -11.442  -2.923  10.016  1.00  0.00           O  
ATOM   1140  OE2 GLU A  75     -10.560  -1.068  10.560  1.00  0.00           O  
ATOM   1141  H   GLU A  75      -9.250  -4.397   6.796  1.00  0.00           H  
ATOM   1142  HA  GLU A  75      -6.978  -3.347   8.210  1.00  0.00           H  
ATOM   1143 1HB  GLU A  75      -9.631  -4.505   9.152  1.00  0.00           H  
ATOM   1144 2HB  GLU A  75      -8.434  -3.849  10.260  1.00  0.00           H  
ATOM   1145 1HG  GLU A  75      -8.608  -1.659   9.226  1.00  0.00           H  
ATOM   1146 2HG  GLU A  75      -9.706  -2.290   8.001  1.00  0.00           H  
ATOM   1147  N   ALA A  76      -7.581  -6.543   8.487  1.00  0.00           N  
ATOM   1148  CA  ALA A  76      -6.971  -7.816   8.869  1.00  0.00           C  
ATOM   1149  C   ALA A  76      -5.647  -8.030   8.140  1.00  0.00           C  
ATOM   1150  O   ALA A  76      -4.654  -8.434   8.749  1.00  0.00           O  
ATOM   1151  CB  ALA A  76      -7.927  -8.972   8.582  1.00  0.00           C  
ATOM   1152  H   ALA A  76      -8.476  -6.548   8.019  1.00  0.00           H  
ATOM   1153  HA  ALA A  76      -6.767  -7.785   9.940  1.00  0.00           H  
ATOM   1154 1HB  ALA A  76      -7.458  -9.912   8.872  1.00  0.00           H  
ATOM   1155 2HB  ALA A  76      -8.847  -8.834   9.150  1.00  0.00           H  
ATOM   1156 3HB  ALA A  76      -8.158  -8.996   7.518  1.00  0.00           H  
ATOM   1157  N   LEU A  77      -5.618  -7.713   6.879  1.00  0.00           N  
ATOM   1158  CA  LEU A  77      -4.415  -7.918   6.079  1.00  0.00           C  
ATOM   1159  C   LEU A  77      -3.292  -6.995   6.544  1.00  0.00           C  
ATOM   1160  O   LEU A  77      -2.135  -7.413   6.628  1.00  0.00           O  
ATOM   1161  CB  LEU A  77      -4.709  -7.676   4.597  1.00  0.00           C  
ATOM   1162  CG  LEU A  77      -5.554  -8.738   3.892  1.00  0.00           C  
ATOM   1163  CD1 LEU A  77      -6.077  -8.203   2.561  1.00  0.00           C  
ATOM   1164  CD2 LEU A  77      -4.745 -10.012   3.680  1.00  0.00           C  
ATOM   1165  H   LEU A  77      -6.438  -7.320   6.441  1.00  0.00           H  
ATOM   1166  HA  LEU A  77      -4.087  -8.948   6.206  1.00  0.00           H  
ATOM   1167 1HB  LEU A  77      -5.232  -6.725   4.497  1.00  0.00           H  
ATOM   1168 2HB  LEU A  77      -3.762  -7.604   4.061  1.00  0.00           H  
ATOM   1169  HG  LEU A  77      -6.428  -8.971   4.501  1.00  0.00           H  
ATOM   1170 1HD1 LEU A  77      -6.676  -8.970   2.071  1.00  0.00           H  
ATOM   1171 2HD1 LEU A  77      -6.693  -7.321   2.742  1.00  0.00           H  
ATOM   1172 3HD1 LEU A  77      -5.236  -7.935   1.922  1.00  0.00           H  
ATOM   1173 1HD2 LEU A  77      -5.364 -10.757   3.178  1.00  0.00           H  
ATOM   1174 2HD2 LEU A  77      -3.872  -9.791   3.066  1.00  0.00           H  
ATOM   1175 3HD2 LEU A  77      -4.421 -10.401   4.645  1.00  0.00           H  
ATOM   1176  N   ALA A  78      -3.629  -5.812   6.822  1.00  0.00           N  
ATOM   1177  CA  ALA A  78      -2.628  -4.850   7.277  1.00  0.00           C  
ATOM   1178  C   ALA A  78      -1.992  -5.300   8.589  1.00  0.00           C  
ATOM   1179  O   ALA A  78      -0.793  -5.109   8.804  1.00  0.00           O  
ATOM   1180  CB  ALA A  78      -3.251  -3.471   7.434  1.00  0.00           C  
ATOM   1181  H   ALA A  78      -4.590  -5.517   6.733  1.00  0.00           H  
ATOM   1182  HA  ALA A  78      -1.843  -4.796   6.524  1.00  0.00           H  
ATOM   1183 1HB  ALA A  78      -2.493  -2.766   7.775  1.00  0.00           H  
ATOM   1184 2HB  ALA A  78      -3.650  -3.140   6.475  1.00  0.00           H  
ATOM   1185 3HB  ALA A  78      -4.057  -3.518   8.165  1.00  0.00           H  
ATOM   1186  N   ILE A  79      -2.733  -5.916   9.465  1.00  0.00           N  
ATOM   1187  CA  ILE A  79      -2.236  -6.418  10.742  1.00  0.00           C  
ATOM   1188  C   ILE A  79      -1.225  -7.538  10.500  1.00  0.00           C  
ATOM   1189  O   ILE A  79      -0.151  -7.555  11.104  1.00  0.00           O  
ATOM   1190  CB  ILE A  79      -3.386  -6.933  11.626  1.00  0.00           C  
ATOM   1191  CG1 ILE A  79      -4.279  -5.771  12.070  1.00  0.00           C  
ATOM   1192  CG2 ILE A  79      -2.838  -7.678  12.833  1.00  0.00           C  
ATOM   1193  CD1 ILE A  79      -5.615  -6.206  12.629  1.00  0.00           C  
ATOM   1194  H   ILE A  79      -3.706  -6.045   9.231  1.00  0.00           H  
ATOM   1195  HA  ILE A  79      -1.731  -5.604  11.262  1.00  0.00           H  
ATOM   1196  HB  ILE A  79      -4.014  -7.610  11.048  1.00  0.00           H  
ATOM   1197 1HG1 ILE A  79      -3.765  -5.187  12.832  1.00  0.00           H  
ATOM   1198 2HG1 ILE A  79      -4.465  -5.110  11.223  1.00  0.00           H  
ATOM   1199 1HG2 ILE A  79      -3.664  -8.034  13.448  1.00  0.00           H  
ATOM   1200 2HG2 ILE A  79      -2.243  -8.526  12.498  1.00  0.00           H  
ATOM   1201 3HG2 ILE A  79      -2.212  -7.006  13.422  1.00  0.00           H  
ATOM   1202 1HD1 ILE A  79      -6.191  -5.328  12.920  1.00  0.00           H  
ATOM   1203 2HD1 ILE A  79      -6.163  -6.764  11.868  1.00  0.00           H  
ATOM   1204 3HD1 ILE A  79      -5.455  -6.841  13.499  1.00  0.00           H  
ATOM   1205  N   LEU A  80      -1.584  -8.423   9.579  1.00  0.00           N  
ATOM   1206  CA  LEU A  80      -0.686  -9.542   9.309  1.00  0.00           C  
ATOM   1207  C   LEU A  80       0.659  -9.044   8.789  1.00  0.00           C  
ATOM   1208  O   LEU A  80       1.712  -9.507   9.237  1.00  0.00           O  
ATOM   1209  CB  LEU A  80      -1.317 -10.496   8.289  1.00  0.00           C  
ATOM   1210  CG  LEU A  80      -2.551 -11.268   8.773  1.00  0.00           C  
ATOM   1211  CD1 LEU A  80      -3.204 -11.976   7.594  1.00  0.00           C  
ATOM   1212  CD2 LEU A  80      -2.139 -12.262   9.848  1.00  0.00           C  
ATOM   1213  H   LEU A  80      -2.449  -8.351   9.063  1.00  0.00           H  
ATOM   1214  HA  LEU A  80      -0.515 -10.081  10.240  1.00  0.00           H  
ATOM   1215 1HB  LEU A  80      -1.609  -9.923   7.411  1.00  0.00           H  
ATOM   1216 2HB  LEU A  80      -0.567 -11.228   7.986  1.00  0.00           H  
ATOM   1217  HG  LEU A  80      -3.279 -10.568   9.186  1.00  0.00           H  
ATOM   1218 1HD1 LEU A  80      -4.081 -12.524   7.938  1.00  0.00           H  
ATOM   1219 2HD1 LEU A  80      -3.507 -11.240   6.850  1.00  0.00           H  
ATOM   1220 3HD1 LEU A  80      -2.493 -12.672   7.150  1.00  0.00           H  
ATOM   1221 1HD2 LEU A  80      -3.016 -12.809  10.193  1.00  0.00           H  
ATOM   1222 2HD2 LEU A  80      -1.413 -12.963   9.437  1.00  0.00           H  
ATOM   1223 3HD2 LEU A  80      -1.692 -11.727  10.687  1.00  0.00           H  
ATOM   1224  N   SER A  81       0.547  -8.101   7.969  1.00  0.00           N  
ATOM   1225  CA  SER A  81       1.772  -7.503   7.447  1.00  0.00           C  
ATOM   1226  C   SER A  81       2.553  -6.793   8.547  1.00  0.00           C  
ATOM   1227  O   SER A  81       3.764  -6.980   8.676  1.00  0.00           O  
ATOM   1228  CB  SER A  81       1.442  -6.525   6.337  1.00  0.00           C  
ATOM   1229  OG  SER A  81       0.947  -7.193   5.209  1.00  0.00           O  
ATOM   1230  H   SER A  81      -0.345  -7.743   7.660  1.00  0.00           H  
ATOM   1231  HA  SER A  81       2.400  -8.299   7.044  1.00  0.00           H  
ATOM   1232 1HB  SER A  81       0.702  -5.808   6.691  1.00  0.00           H  
ATOM   1233 2HB  SER A  81       2.337  -5.965   6.068  1.00  0.00           H  
ATOM   1234  HG  SER A  81       0.920  -6.540   4.505  1.00  0.00           H  
ATOM   1235  N   ALA A  82       1.872  -6.087   9.312  1.00  0.00           N  
ATOM   1236  CA  ALA A  82       2.517  -5.332  10.384  1.00  0.00           C  
ATOM   1237  C   ALA A  82       3.223  -6.266  11.362  1.00  0.00           C  
ATOM   1238  O   ALA A  82       4.337  -5.979  11.809  1.00  0.00           O  
ATOM   1239  CB  ALA A  82       1.495  -4.470  11.118  1.00  0.00           C  
ATOM   1240  H   ALA A  82       0.870  -6.026   9.201  1.00  0.00           H  
ATOM   1241  HA  ALA A  82       3.269  -4.683   9.935  1.00  0.00           H  
ATOM   1242 1HB  ALA A  82       1.991  -3.915  11.913  1.00  0.00           H  
ATOM   1243 2HB  ALA A  82       1.038  -3.770  10.417  1.00  0.00           H  
ATOM   1244 3HB  ALA A  82       0.724  -5.107  11.548  1.00  0.00           H  
ATOM   1245  N   ALA A  83       2.570  -7.359  11.662  1.00  0.00           N  
ATOM   1246  CA  ALA A  83       3.128  -8.305  12.626  1.00  0.00           C  
ATOM   1247  C   ALA A  83       4.486  -8.825  12.160  1.00  0.00           C  
ATOM   1248  O   ALA A  83       5.459  -8.802  12.916  1.00  0.00           O  
ATOM   1249  CB  ALA A  83       2.165  -9.469  12.849  1.00  0.00           C  
ATOM   1250  H   ALA A  83       1.678  -7.563  11.233  1.00  0.00           H  
ATOM   1251  HA  ALA A  83       3.273  -7.780  13.570  1.00  0.00           H  
ATOM   1252 1HB  ALA A  83       2.595 -10.163  13.570  1.00  0.00           H  
ATOM   1253 2HB  ALA A  83       1.217  -9.088  13.233  1.00  0.00           H  
ATOM   1254 3HB  ALA A  83       1.993  -9.984  11.906  1.00  0.00           H  
ATOM   1255  N   ALA A  84       4.575  -9.269  10.969  1.00  0.00           N  
ATOM   1256  CA  ALA A  84       5.805  -9.836  10.420  1.00  0.00           C  
ATOM   1257  C   ALA A  84       6.892  -8.771  10.296  1.00  0.00           C  
ATOM   1258  O   ALA A  84       8.017  -8.967  10.764  1.00  0.00           O  
ATOM   1259  CB  ALA A  84       5.536 -10.477   9.060  1.00  0.00           C  
ATOM   1260  H   ALA A  84       3.752  -9.222  10.384  1.00  0.00           H  
ATOM   1261  HA  ALA A  84       6.161 -10.603  11.108  1.00  0.00           H  
ATOM   1262 1HB  ALA A  84       6.462 -10.895   8.665  1.00  0.00           H  
ATOM   1263 2HB  ALA A  84       4.798 -11.272   9.173  1.00  0.00           H  
ATOM   1264 3HB  ALA A  84       5.155  -9.725   8.372  1.00  0.00           H  
ATOM   1265  N   GLN A  85       6.579  -7.658   9.830  1.00  0.00           N  
ATOM   1266  CA  GLN A  85       7.575  -6.630   9.547  1.00  0.00           C  
ATOM   1267  C   GLN A  85       8.074  -5.979  10.835  1.00  0.00           C  
ATOM   1268  O   GLN A  85       9.236  -5.576  10.923  1.00  0.00           O  
ATOM   1269  CB  GLN A  85       6.996  -5.566   8.612  1.00  0.00           C  
ATOM   1270  CG  GLN A  85       6.678  -6.071   7.215  1.00  0.00           C  
ATOM   1271  CD  GLN A  85       7.925  -6.452   6.440  1.00  0.00           C  
ATOM   1272  OE1 GLN A  85       8.857  -5.655   6.306  1.00  0.00           O  
ATOM   1273  NE2 GLN A  85       7.948  -7.676   5.924  1.00  0.00           N  
ATOM   1274  H   GLN A  85       5.605  -7.464   9.642  1.00  0.00           H  
ATOM   1275  HA  GLN A  85       8.428  -7.101   9.059  1.00  0.00           H  
ATOM   1276 1HB  GLN A  85       6.078  -5.165   9.041  1.00  0.00           H  
ATOM   1277 2HB  GLN A  85       7.701  -4.741   8.519  1.00  0.00           H  
ATOM   1278 1HG  GLN A  85       6.042  -6.953   7.294  1.00  0.00           H  
ATOM   1279 2HG  GLN A  85       6.159  -5.286   6.664  1.00  0.00           H  
ATOM   1280 1HE2 GLN A  85       8.745  -7.984   5.402  1.00  0.00           H  
ATOM   1281 2HE2 GLN A  85       7.171  -8.290   6.056  1.00  0.00           H  
ATOM   1282  N   LEU A  86       7.216  -5.898  11.791  1.00  0.00           N  
ATOM   1283  CA  LEU A  86       7.568  -5.246  13.049  1.00  0.00           C  
ATOM   1284  C   LEU A  86       8.391  -6.177  13.932  1.00  0.00           C  
ATOM   1285  O   LEU A  86       9.010  -5.734  14.901  1.00  0.00           O  
ATOM   1286  CB  LEU A  86       6.302  -4.807  13.794  1.00  0.00           C  
ATOM   1287  CG  LEU A  86       6.523  -3.856  14.977  1.00  0.00           C  
ATOM   1288  CD1 LEU A  86       7.096  -2.539  14.471  1.00  0.00           C  
ATOM   1289  CD2 LEU A  86       5.204  -3.635  15.703  1.00  0.00           C  
ATOM   1290  H   LEU A  86       6.290  -6.287  11.681  1.00  0.00           H  
ATOM   1291  HA  LEU A  86       8.171  -4.366  12.824  1.00  0.00           H  
ATOM   1292 1HB  LEU A  86       5.638  -4.310  13.089  1.00  0.00           H  
ATOM   1293 2HB  LEU A  86       5.796  -5.695  14.173  1.00  0.00           H  
ATOM   1294  HG  LEU A  86       7.247  -4.292  15.665  1.00  0.00           H  
ATOM   1295 1HD1 LEU A  86       7.252  -1.863  15.311  1.00  0.00           H  
ATOM   1296 2HD1 LEU A  86       8.047  -2.724  13.973  1.00  0.00           H  
ATOM   1297 3HD1 LEU A  86       6.399  -2.086  13.767  1.00  0.00           H  
ATOM   1298 1HD2 LEU A  86       5.361  -2.960  16.545  1.00  0.00           H  
ATOM   1299 2HD2 LEU A  86       4.479  -3.197  15.017  1.00  0.00           H  
ATOM   1300 3HD2 LEU A  86       4.827  -4.589  16.070  1.00  0.00           H  
ATOM   1301  N   GLY A  87       8.448  -7.491  13.484  1.00  0.00           N  
ATOM   1302  CA  GLY A  87       9.149  -8.466  14.305  1.00  0.00           C  
ATOM   1303  C   GLY A  87       8.356  -8.898  15.525  1.00  0.00           C  
ATOM   1304  O   GLY A  87       8.919  -9.074  16.607  1.00  0.00           O  
ATOM   1305  H   GLY A  87       8.024  -7.790  12.618  1.00  0.00           H  
ATOM   1306 1HA  GLY A  87       9.378  -9.347  13.706  1.00  0.00           H  
ATOM   1307 2HA  GLY A  87      10.099  -8.046  14.636  1.00  0.00           H  
ATOM   1308  N   THR A  88       6.992  -8.901  15.419  1.00  0.00           N  
ATOM   1309  CA  THR A  88       6.106  -9.250  16.523  1.00  0.00           C  
ATOM   1310  C   THR A  88       5.132 -10.347  16.107  1.00  0.00           C  
ATOM   1311  O   THR A  88       5.169 -10.822  14.970  1.00  0.00           O  
ATOM   1312  CB  THR A  88       5.324  -8.020  17.020  1.00  0.00           C  
ATOM   1313  OG1 THR A  88       4.365  -7.628  16.030  1.00  0.00           O  
ATOM   1314  CG2 THR A  88       6.270  -6.860  17.291  1.00  0.00           C  
ATOM   1315  H   THR A  88       6.590  -8.647  14.527  1.00  0.00           H  
ATOM   1316  HA  THR A  88       6.713  -9.624  17.348  1.00  0.00           H  
ATOM   1317  HB  THR A  88       4.795  -8.272  17.939  1.00  0.00           H  
ATOM   1318  HG1 THR A  88       3.592  -8.196  16.091  1.00  0.00           H  
ATOM   1319 1HG2 THR A  88       5.700  -6.000  17.642  1.00  0.00           H  
ATOM   1320 2HG2 THR A  88       6.994  -7.151  18.052  1.00  0.00           H  
ATOM   1321 3HG2 THR A  88       6.795  -6.597  16.373  1.00  0.00           H  
ATOM   1322  N   THR A  89       4.305 -10.795  17.040  1.00  0.00           N  
ATOM   1323  CA  THR A  89       3.248 -11.744  16.713  1.00  0.00           C  
ATOM   1324  C   THR A  89       2.019 -11.020  16.174  1.00  0.00           C  
ATOM   1325  O   THR A  89       1.958  -9.788  16.193  1.00  0.00           O  
ATOM   1326  CB  THR A  89       2.857 -12.588  17.941  1.00  0.00           C  
ATOM   1327  OG1 THR A  89       2.213 -11.754  18.912  1.00  0.00           O  
ATOM   1328  CG2 THR A  89       4.089 -13.226  18.564  1.00  0.00           C  
ATOM   1329  H   THR A  89       4.405 -10.478  17.994  1.00  0.00           H  
ATOM   1330  HA  THR A  89       3.615 -12.420  15.941  1.00  0.00           H  
ATOM   1331  HB  THR A  89       2.163 -13.372  17.638  1.00  0.00           H  
ATOM   1332  HG1 THR A  89       1.802 -12.303  19.584  1.00  0.00           H  
ATOM   1333 1HG2 THR A  89       3.794 -13.818  19.430  1.00  0.00           H  
ATOM   1334 2HG2 THR A  89       4.575 -13.870  17.832  1.00  0.00           H  
ATOM   1335 3HG2 THR A  89       4.783 -12.446  18.878  1.00  0.00           H  
ATOM   1336  N   VAL A  90       1.023 -11.769  15.629  1.00  0.00           N  
ATOM   1337  CA  VAL A  90      -0.233 -11.225  15.121  1.00  0.00           C  
ATOM   1338  C   VAL A  90      -1.032 -10.609  16.268  1.00  0.00           C  
ATOM   1339  O   VAL A  90      -1.518  -9.481  16.156  1.00  0.00           O  
ATOM   1340  CB  VAL A  90      -1.065 -12.326  14.439  1.00  0.00           C  
ATOM   1341  CG1 VAL A  90      -2.444 -11.800  14.070  1.00  0.00           C  
ATOM   1342  CG2 VAL A  90      -0.336 -12.838  13.206  1.00  0.00           C  
ATOM   1343  H   VAL A  90       1.181 -12.766  15.584  1.00  0.00           H  
ATOM   1344  HA  VAL A  90      -0.001 -10.442  14.398  1.00  0.00           H  
ATOM   1345  HB  VAL A  90      -1.211 -13.146  15.142  1.00  0.00           H  
ATOM   1346 1HG1 VAL A  90      -3.019 -12.591  13.590  1.00  0.00           H  
ATOM   1347 2HG1 VAL A  90      -2.962 -11.473  14.972  1.00  0.00           H  
ATOM   1348 3HG1 VAL A  90      -2.342 -10.959  13.384  1.00  0.00           H  
ATOM   1349 1HG2 VAL A  90      -0.930 -13.617  12.729  1.00  0.00           H  
ATOM   1350 2HG2 VAL A  90      -0.184 -12.016  12.505  1.00  0.00           H  
ATOM   1351 3HG2 VAL A  90       0.631 -13.248  13.498  1.00  0.00           H  
ATOM   1352  N   GLU A  91      -1.059 -11.285  17.359  1.00  0.00           N  
ATOM   1353  CA  GLU A  91      -1.803 -10.814  18.523  1.00  0.00           C  
ATOM   1354  C   GLU A  91      -1.243  -9.492  19.039  1.00  0.00           C  
ATOM   1355  O   GLU A  91      -2.002  -8.593  19.408  1.00  0.00           O  
ATOM   1356  CB  GLU A  91      -1.770 -11.862  19.637  1.00  0.00           C  
ATOM   1357  CG  GLU A  91      -2.471 -13.170  19.291  1.00  0.00           C  
ATOM   1358  CD  GLU A  91      -1.638 -14.067  18.420  1.00  0.00           C  
ATOM   1359  OE1 GLU A  91      -0.505 -13.735  18.169  1.00  0.00           O  
ATOM   1360  OE2 GLU A  91      -2.136 -15.086  18.004  1.00  0.00           O  
ATOM   1361  H   GLU A  91      -0.558 -12.160  17.416  1.00  0.00           H  
ATOM   1362  HA  GLU A  91      -2.838 -10.643  18.226  1.00  0.00           H  
ATOM   1363 1HB  GLU A  91      -0.735 -12.094  19.887  1.00  0.00           H  
ATOM   1364 2HB  GLU A  91      -2.241 -11.458  20.533  1.00  0.00           H  
ATOM   1365 1HG  GLU A  91      -2.709 -13.697  20.215  1.00  0.00           H  
ATOM   1366 2HG  GLU A  91      -3.408 -12.943  18.783  1.00  0.00           H  
ATOM   1367  N   GLU A  92       0.076  -9.412  19.026  1.00  0.00           N  
ATOM   1368  CA  GLU A  92       0.713  -8.161  19.429  1.00  0.00           C  
ATOM   1369  C   GLU A  92       0.405  -7.041  18.440  1.00  0.00           C  
ATOM   1370  O   GLU A  92       0.152  -5.904  18.840  1.00  0.00           O  
ATOM   1371  CB  GLU A  92       2.227  -8.347  19.548  1.00  0.00           C  
ATOM   1372  CG  GLU A  92       2.975  -7.119  20.047  1.00  0.00           C  
ATOM   1373  CD  GLU A  92       4.442  -7.371  20.254  1.00  0.00           C  
ATOM   1374  OE1 GLU A  92       4.799  -8.488  20.546  1.00  0.00           O  
ATOM   1375  OE2 GLU A  92       5.208  -6.446  20.119  1.00  0.00           O  
ATOM   1376  H   GLU A  92       0.655 -10.190  18.745  1.00  0.00           H  
ATOM   1377  HA  GLU A  92       0.314  -7.867  20.401  1.00  0.00           H  
ATOM   1378 1HB  GLU A  92       2.440  -9.170  20.231  1.00  0.00           H  
ATOM   1379 2HB  GLU A  92       2.638  -8.616  18.574  1.00  0.00           H  
ATOM   1380 1HG  GLU A  92       2.855  -6.314  19.322  1.00  0.00           H  
ATOM   1381 2HG  GLU A  92       2.531  -6.794  20.987  1.00  0.00           H  
ATOM   1382  N   ALA A  93       0.414  -7.360  17.189  1.00  0.00           N  
ATOM   1383  CA  ALA A  93       0.070  -6.377  16.165  1.00  0.00           C  
ATOM   1384  C   ALA A  93      -1.374  -5.907  16.322  1.00  0.00           C  
ATOM   1385  O   ALA A  93      -1.675  -4.731  16.103  1.00  0.00           O  
ATOM   1386  CB  ALA A  93       0.288  -6.962  14.771  1.00  0.00           C  
ATOM   1387  H   ALA A  93       0.659  -8.299  16.907  1.00  0.00           H  
ATOM   1388  HA  ALA A  93       0.725  -5.514  16.292  1.00  0.00           H  
ATOM   1389 1HB  ALA A  93       0.029  -6.216  14.019  1.00  0.00           H  
ATOM   1390 2HB  ALA A  93       1.335  -7.244  14.655  1.00  0.00           H  
ATOM   1391 3HB  ALA A  93      -0.341  -7.841  14.643  1.00  0.00           H  
ATOM   1392  N   VAL A  94      -2.276  -6.784  16.714  1.00  0.00           N  
ATOM   1393  CA  VAL A  94      -3.676  -6.444  16.949  1.00  0.00           C  
ATOM   1394  C   VAL A  94      -3.779  -5.457  18.112  1.00  0.00           C  
ATOM   1395  O   VAL A  94      -4.431  -4.417  17.995  1.00  0.00           O  
ATOM   1396  CB  VAL A  94      -4.497  -7.708  17.263  1.00  0.00           C  
ATOM   1397  CG1 VAL A  94      -5.880  -7.331  17.773  1.00  0.00           C  
ATOM   1398  CG2 VAL A  94      -4.599  -8.581  16.022  1.00  0.00           C  
ATOM   1399  H   VAL A  94      -1.971  -7.736  16.857  1.00  0.00           H  
ATOM   1400  HA  VAL A  94      -4.071  -5.968  16.050  1.00  0.00           H  
ATOM   1401  HB  VAL A  94      -4.001  -8.263  18.059  1.00  0.00           H  
ATOM   1402 1HG1 VAL A  94      -6.447  -8.237  17.990  1.00  0.00           H  
ATOM   1403 2HG1 VAL A  94      -5.784  -6.737  18.682  1.00  0.00           H  
ATOM   1404 3HG1 VAL A  94      -6.402  -6.751  17.012  1.00  0.00           H  
ATOM   1405 1HG2 VAL A  94      -5.181  -9.474  16.252  1.00  0.00           H  
ATOM   1406 2HG2 VAL A  94      -5.090  -8.023  15.224  1.00  0.00           H  
ATOM   1407 3HG2 VAL A  94      -3.599  -8.873  15.699  1.00  0.00           H  
ATOM   1408  N   ASN A  95      -3.110  -5.807  19.177  1.00  0.00           N  
ATOM   1409  CA  ASN A  95      -3.182  -4.959  20.362  1.00  0.00           C  
ATOM   1410  C   ASN A  95      -2.571  -3.584  20.104  1.00  0.00           C  
ATOM   1411  O   ASN A  95      -3.149  -2.563  20.479  1.00  0.00           O  
ATOM   1412  CB  ASN A  95      -2.500  -5.632  21.539  1.00  0.00           C  
ATOM   1413  CG  ASN A  95      -3.297  -6.783  22.088  1.00  0.00           C  
ATOM   1414  OD1 ASN A  95      -4.511  -6.873  21.870  1.00  0.00           O  
ATOM   1415  ND2 ASN A  95      -2.638  -7.665  22.794  1.00  0.00           N  
ATOM   1416  H   ASN A  95      -2.546  -6.645  19.204  1.00  0.00           H  
ATOM   1417  HA  ASN A  95      -4.232  -4.805  20.614  1.00  0.00           H  
ATOM   1418 1HB  ASN A  95      -1.519  -5.998  21.231  1.00  0.00           H  
ATOM   1419 2HB  ASN A  95      -2.342  -4.903  22.334  1.00  0.00           H  
ATOM   1420 1HD2 ASN A  95      -3.116  -8.452  23.185  1.00  0.00           H  
ATOM   1421 2HD2 ASN A  95      -1.656  -7.553  22.945  1.00  0.00           H  
ATOM   1422  N   ARG A  96      -1.504  -3.626  19.414  1.00  0.00           N  
ATOM   1423  CA  ARG A  96      -0.852  -2.357  19.108  1.00  0.00           C  
ATOM   1424  C   ARG A  96      -1.708  -1.513  18.169  1.00  0.00           C  
ATOM   1425  O   ARG A  96      -1.855  -0.306  18.369  1.00  0.00           O  
ATOM   1426  CB  ARG A  96       0.511  -2.594  18.474  1.00  0.00           C  
ATOM   1427  CG  ARG A  96       1.590  -3.065  19.435  1.00  0.00           C  
ATOM   1428  CD  ARG A  96       2.896  -3.245  18.749  1.00  0.00           C  
ATOM   1429  NE  ARG A  96       3.912  -3.769  19.648  1.00  0.00           N  
ATOM   1430  CZ  ARG A  96       4.657  -3.017  20.482  1.00  0.00           C  
ATOM   1431  NH1 ARG A  96       4.487  -1.714  20.521  1.00  0.00           N  
ATOM   1432  NH2 ARG A  96       5.558  -3.590  21.261  1.00  0.00           N  
ATOM   1433  H   ARG A  96      -1.095  -4.484  19.073  1.00  0.00           H  
ATOM   1434  HA  ARG A  96      -0.722  -1.801  20.037  1.00  0.00           H  
ATOM   1435 1HB  ARG A  96       0.421  -3.342  17.687  1.00  0.00           H  
ATOM   1436 2HB  ARG A  96       0.861  -1.672  18.010  1.00  0.00           H  
ATOM   1437 1HG  ARG A  96       1.718  -2.328  20.228  1.00  0.00           H  
ATOM   1438 2HG  ARG A  96       1.298  -4.021  19.871  1.00  0.00           H  
ATOM   1439 1HD  ARG A  96       2.779  -3.944  17.922  1.00  0.00           H  
ATOM   1440 2HD  ARG A  96       3.241  -2.285  18.367  1.00  0.00           H  
ATOM   1441  HE  ARG A  96       4.072  -4.767  19.646  1.00  0.00           H  
ATOM   1442 1HH1 ARG A  96       3.798  -1.276  19.926  1.00  0.00           H  
ATOM   1443 2HH1 ARG A  96       5.044  -1.151  21.147  1.00  0.00           H  
ATOM   1444 1HH2 ARG A  96       5.688  -4.592  21.231  1.00  0.00           H  
ATOM   1445 2HH2 ARG A  96       6.115  -3.027  21.886  1.00  0.00           H  
ATOM   1446  N   ALA A  97      -2.270  -2.172  17.148  1.00  0.00           N  
ATOM   1447  CA  ALA A  97      -3.094  -1.450  16.182  1.00  0.00           C  
ATOM   1448  C   ALA A  97      -4.346  -0.883  16.844  1.00  0.00           C  
ATOM   1449  O   ALA A  97      -4.774   0.229  16.529  1.00  0.00           O  
ATOM   1450  CB  ALA A  97      -3.478  -2.365  15.022  1.00  0.00           C  
ATOM   1451  H   ALA A  97      -2.133  -3.166  17.033  1.00  0.00           H  
ATOM   1452  HA  ALA A  97      -2.510  -0.616  15.795  1.00  0.00           H  
ATOM   1453 1HB  ALA A  97      -4.092  -1.813  14.311  1.00  0.00           H  
ATOM   1454 2HB  ALA A  97      -2.574  -2.719  14.525  1.00  0.00           H  
ATOM   1455 3HB  ALA A  97      -4.039  -3.217  15.402  1.00  0.00           H  
ATOM   1456  N   LEU A  98      -4.926  -1.600  17.774  1.00  0.00           N  
ATOM   1457  CA  LEU A  98      -6.127  -1.148  18.465  1.00  0.00           C  
ATOM   1458  C   LEU A  98      -5.832   0.076  19.328  1.00  0.00           C  
ATOM   1459  O   LEU A  98      -6.642   1.003  19.395  1.00  0.00           O  
ATOM   1460  CB  LEU A  98      -6.695  -2.274  19.338  1.00  0.00           C  
ATOM   1461  CG  LEU A  98      -7.346  -3.438  18.580  1.00  0.00           C  
ATOM   1462  CD1 LEU A  98      -7.550  -4.611  19.531  1.00  0.00           C  
ATOM   1463  CD2 LEU A  98      -8.668  -2.981  17.985  1.00  0.00           C  
ATOM   1464  H   LEU A  98      -4.525  -2.494  18.019  1.00  0.00           H  
ATOM   1465  HA  LEU A  98      -6.871  -0.870  17.719  1.00  0.00           H  
ATOM   1466 1HB  LEU A  98      -5.888  -2.683  19.944  1.00  0.00           H  
ATOM   1467 2HB  LEU A  98      -7.445  -1.853  20.007  1.00  0.00           H  
ATOM   1468  HG  LEU A  98      -6.683  -3.769  17.781  1.00  0.00           H  
ATOM   1469 1HD1 LEU A  98      -8.013  -5.439  18.992  1.00  0.00           H  
ATOM   1470 2HD1 LEU A  98      -6.587  -4.931  19.927  1.00  0.00           H  
ATOM   1471 3HD1 LEU A  98      -8.198  -4.306  20.351  1.00  0.00           H  
ATOM   1472 1HD2 LEU A  98      -9.131  -3.807  17.447  1.00  0.00           H  
ATOM   1473 2HD2 LEU A  98      -9.333  -2.650  18.784  1.00  0.00           H  
ATOM   1474 3HD2 LEU A  98      -8.490  -2.153  17.297  1.00  0.00           H  
ATOM   1475  N   ASN A  99      -4.682  -0.018  19.938  1.00  0.00           N  
ATOM   1476  CA  ASN A  99      -4.317   1.108  20.793  1.00  0.00           C  
ATOM   1477  C   ASN A  99      -4.104   2.382  19.980  1.00  0.00           C  
ATOM   1478  O   ASN A  99      -4.535   3.462  20.385  1.00  0.00           O  
ATOM   1479  CB  ASN A  99      -3.076   0.780  21.603  1.00  0.00           C  
ATOM   1480  CG  ASN A  99      -3.351  -0.202  22.708  1.00  0.00           C  
ATOM   1481  OD1 ASN A  99      -4.498  -0.366  23.139  1.00  0.00           O  
ATOM   1482  ND2 ASN A  99      -2.320  -0.858  23.176  1.00  0.00           N  
ATOM   1483  H   ASN A  99      -4.047  -0.799  19.857  1.00  0.00           H  
ATOM   1484  HA  ASN A  99      -5.140   1.298  21.483  1.00  0.00           H  
ATOM   1485 1HB  ASN A  99      -2.311   0.364  20.946  1.00  0.00           H  
ATOM   1486 2HB  ASN A  99      -2.673   1.695  22.038  1.00  0.00           H  
ATOM   1487 1HD2 ASN A  99      -2.443  -1.524  23.912  1.00  0.00           H  
ATOM   1488 2HD2 ASN A  99      -1.409  -0.694  22.798  1.00  0.00           H  
ATOM   1489  N   LEU A 100      -3.476   2.181  18.900  1.00  0.00           N  
ATOM   1490  CA  LEU A 100      -3.262   3.316  18.009  1.00  0.00           C  
ATOM   1491  C   LEU A 100      -4.576   3.767  17.379  1.00  0.00           C  
ATOM   1492  O   LEU A 100      -4.795   4.964  17.180  1.00  0.00           O  
ATOM   1493  CB  LEU A 100      -2.259   2.948  16.909  1.00  0.00           C  
ATOM   1494  CG  LEU A 100      -0.810   2.747  17.371  1.00  0.00           C  
ATOM   1495  CD1 LEU A 100       0.003   2.125  16.243  1.00  0.00           C  
ATOM   1496  CD2 LEU A 100      -0.221   4.084  17.796  1.00  0.00           C  
ATOM   1497  H   LEU A 100      -3.120   1.274  18.635  1.00  0.00           H  
ATOM   1498  HA  LEU A 100      -2.862   4.144  18.592  1.00  0.00           H  
ATOM   1499 1HB  LEU A 100      -2.586   2.024  16.434  1.00  0.00           H  
ATOM   1500 2HB  LEU A 100      -2.260   3.738  16.158  1.00  0.00           H  
ATOM   1501  HG  LEU A 100      -0.790   2.056  18.216  1.00  0.00           H  
ATOM   1502 1HD1 LEU A 100       1.032   1.981  16.572  1.00  0.00           H  
ATOM   1503 2HD1 LEU A 100      -0.429   1.161  15.973  1.00  0.00           H  
ATOM   1504 3HD1 LEU A 100      -0.013   2.786  15.377  1.00  0.00           H  
ATOM   1505 1HD2 LEU A 100       0.808   3.941  18.126  1.00  0.00           H  
ATOM   1506 2HD2 LEU A 100      -0.240   4.774  16.952  1.00  0.00           H  
ATOM   1507 3HD2 LEU A 100      -0.810   4.496  18.615  1.00  0.00           H  
ATOM   1508  N   LYS A 101      -5.415   2.792  17.023  1.00  0.00           N  
ATOM   1509  CA  LYS A 101      -6.698   3.098  16.394  1.00  0.00           C  
ATOM   1510  C   LYS A 101      -7.453   4.168  17.178  1.00  0.00           C  
ATOM   1511  O   LYS A 101      -7.834   5.199  16.620  1.00  0.00           O  
ATOM   1512  CB  LYS A 101      -7.552   1.835  16.272  1.00  0.00           C  
ATOM   1513  CG  LYS A 101      -8.905   2.050  15.609  1.00  0.00           C  
ATOM   1514  CD  LYS A 101      -9.767   0.799  15.690  1.00  0.00           C  
ATOM   1515  CE  LYS A 101     -11.179   1.065  15.195  1.00  0.00           C  
ATOM   1516  NZ  LYS A 101     -12.063  -0.119  15.367  1.00  0.00           N  
ATOM   1517  H   LYS A 101      -5.166   1.828  17.190  1.00  0.00           H  
ATOM   1518  HA  LYS A 101      -6.509   3.487  15.393  1.00  0.00           H  
ATOM   1519 1HB  LYS A 101      -7.011   1.084  15.695  1.00  0.00           H  
ATOM   1520 2HB  LYS A 101      -7.728   1.418  17.265  1.00  0.00           H  
ATOM   1521 1HG  LYS A 101      -9.425   2.872  16.102  1.00  0.00           H  
ATOM   1522 2HG  LYS A 101      -8.758   2.312  14.561  1.00  0.00           H  
ATOM   1523 1HD  LYS A 101      -9.320   0.009  15.085  1.00  0.00           H  
ATOM   1524 2HD  LYS A 101      -9.813   0.456  16.725  1.00  0.00           H  
ATOM   1525 1HE  LYS A 101     -11.606   1.904  15.744  1.00  0.00           H  
ATOM   1526 2HE  LYS A 101     -11.151   1.330  14.138  1.00  0.00           H  
ATOM   1527 1HZ  LYS A 101     -12.989   0.098  15.027  1.00  0.00           H  
ATOM   1528 2HZ  LYS A 101     -11.687  -0.900  14.846  1.00  0.00           H  
ATOM   1529 3HZ  LYS A 101     -12.114  -0.363  16.346  1.00  0.00           H  
ATOM   1530  N   THR A 102      -7.608   3.953  18.488  1.00  0.00           N  
ATOM   1531  CA  THR A 102      -8.334   4.870  19.359  1.00  0.00           C  
ATOM   1532  C   THR A 102      -7.592   6.198  19.483  1.00  0.00           C  
ATOM   1533  O   THR A 102      -8.169   7.263  19.250  1.00  0.00           O  
ATOM   1534  CB  THR A 102      -8.547   4.259  20.757  1.00  0.00           C  
ATOM   1535  OG1 THR A 102      -9.329   3.063  20.644  1.00  0.00           O  
ATOM   1536  CG2 THR A 102      -9.265   5.245  21.666  1.00  0.00           C  
ATOM   1537  H   THR A 102      -7.204   3.115  18.883  1.00  0.00           H  
ATOM   1538  HA  THR A 102      -9.313   5.063  18.920  1.00  0.00           H  
ATOM   1539  HB  THR A 102      -7.582   4.007  21.194  1.00  0.00           H  
ATOM   1540  HG1 THR A 102      -8.868   2.432  20.086  1.00  0.00           H  
ATOM   1541 1HG2 THR A 102      -9.406   4.797  22.649  1.00  0.00           H  
ATOM   1542 2HG2 THR A 102      -8.667   6.152  21.762  1.00  0.00           H  
ATOM   1543 3HG2 THR A 102     -10.235   5.495  21.238  1.00  0.00           H  
ATOM   1544  N   LYS A 103      -6.358   6.176  19.756  1.00  0.00           N  
ATOM   1545  CA  LYS A 103      -5.586   7.371  20.084  1.00  0.00           C  
ATOM   1546  C   LYS A 103      -5.517   8.324  18.894  1.00  0.00           C  
ATOM   1547  O   LYS A 103      -5.613   9.542  19.059  1.00  0.00           O  
ATOM   1548  CB  LYS A 103      -4.174   6.992  20.536  1.00  0.00           C  
ATOM   1549  CG  LYS A 103      -4.108   6.340  21.911  1.00  0.00           C  
ATOM   1550  CD  LYS A 103      -2.679   5.980  22.284  1.00  0.00           C  
ATOM   1551  CE  LYS A 103      -2.610   5.331  23.659  1.00  0.00           C  
ATOM   1552  NZ  LYS A 103      -1.214   4.995  24.047  1.00  0.00           N  
ATOM   1553  H   LYS A 103      -5.893   5.279  19.745  1.00  0.00           H  
ATOM   1554  HA  LYS A 103      -6.084   7.891  20.902  1.00  0.00           H  
ATOM   1555 1HB  LYS A 103      -3.735   6.301  19.817  1.00  0.00           H  
ATOM   1556 2HB  LYS A 103      -3.547   7.884  20.558  1.00  0.00           H  
ATOM   1557 1HG  LYS A 103      -4.509   7.025  22.658  1.00  0.00           H  
ATOM   1558 2HG  LYS A 103      -4.715   5.434  21.913  1.00  0.00           H  
ATOM   1559 1HD  LYS A 103      -2.272   5.289  21.545  1.00  0.00           H  
ATOM   1560 2HD  LYS A 103      -2.065   6.882  22.288  1.00  0.00           H  
ATOM   1561 1HE  LYS A 103      -3.028   6.009  24.402  1.00  0.00           H  
ATOM   1562 2HE  LYS A 103      -3.204   4.417  23.659  1.00  0.00           H  
ATOM   1563 1HZ  LYS A 103      -1.212   4.568  24.962  1.00  0.00           H  
ATOM   1564 2HZ  LYS A 103      -0.822   4.352  23.374  1.00  0.00           H  
ATOM   1565 3HZ  LYS A 103      -0.659   5.838  24.069  1.00  0.00           H  
ATOM   1566  N   LEU A 104      -5.419   7.669  17.718  1.00  0.00           N  
ATOM   1567  CA  LEU A 104      -5.171   8.518  16.559  1.00  0.00           C  
ATOM   1568  C   LEU A 104      -6.483   8.955  15.914  1.00  0.00           C  
ATOM   1569  O   LEU A 104      -6.491   9.824  15.041  1.00  0.00           O  
ATOM   1570  CB  LEU A 104      -4.308   7.775  15.531  1.00  0.00           C  
ATOM   1571  CG  LEU A 104      -2.905   7.376  16.005  1.00  0.00           C  
ATOM   1572  CD1 LEU A 104      -2.212   6.565  14.918  1.00  0.00           C  
ATOM   1573  CD2 LEU A 104      -2.108   8.627  16.345  1.00  0.00           C  
ATOM   1574  H   LEU A 104      -5.502   6.671  17.586  1.00  0.00           H  
ATOM   1575  HA  LEU A 104      -4.638   9.409  16.892  1.00  0.00           H  
ATOM   1576 1HB  LEU A 104      -4.828   6.866  15.234  1.00  0.00           H  
ATOM   1577 2HB  LEU A 104      -4.193   8.408  14.651  1.00  0.00           H  
ATOM   1578  HG  LEU A 104      -2.985   6.746  16.891  1.00  0.00           H  
ATOM   1579 1HD1 LEU A 104      -1.215   6.282  15.255  1.00  0.00           H  
ATOM   1580 2HD1 LEU A 104      -2.793   5.667  14.709  1.00  0.00           H  
ATOM   1581 3HD1 LEU A 104      -2.132   7.165  14.013  1.00  0.00           H  
ATOM   1582 1HD2 LEU A 104      -1.111   8.344  16.683  1.00  0.00           H  
ATOM   1583 2HD2 LEU A 104      -2.026   9.258  15.460  1.00  0.00           H  
ATOM   1584 3HD2 LEU A 104      -2.617   9.178  17.137  1.00  0.00           H  
ATOM   1585  N   GLY A 105      -7.613   8.419  16.399  1.00  0.00           N  
ATOM   1586  CA  GLY A 105      -8.909   8.675  15.793  1.00  0.00           C  
ATOM   1587  C   GLY A 105      -9.038   8.099  14.396  1.00  0.00           C  
ATOM   1588  O   GLY A 105      -9.515   8.775  13.482  1.00  0.00           O  
ATOM   1589  H   GLY A 105      -7.559   7.820  17.210  1.00  0.00           H  
ATOM   1590 1HA  GLY A 105      -9.695   8.252  16.420  1.00  0.00           H  
ATOM   1591 2HA  GLY A 105      -9.082   9.750  15.744  1.00  0.00           H  
ATOM   1592  N   VAL A 106      -8.457   6.900  14.135  1.00  0.00           N  
ATOM   1593  CA  VAL A 106      -8.415   6.364  12.780  1.00  0.00           C  
ATOM   1594  C   VAL A 106      -8.945   4.932  12.773  1.00  0.00           C  
ATOM   1595  O   VAL A 106      -9.330   4.402  13.817  1.00  0.00           O  
ATOM   1596  CB  VAL A 106      -6.976   6.388  12.230  1.00  0.00           C  
ATOM   1597  CG1 VAL A 106      -6.462   7.817  12.146  1.00  0.00           C  
ATOM   1598  CG2 VAL A 106      -6.071   5.541  13.112  1.00  0.00           C  
ATOM   1599  H   VAL A 106      -8.046   6.367  14.889  1.00  0.00           H  
ATOM   1600  HA  VAL A 106      -9.058   6.974  12.146  1.00  0.00           H  
ATOM   1601  HB  VAL A 106      -6.977   5.986  11.217  1.00  0.00           H  
ATOM   1602 1HG1 VAL A 106      -5.444   7.816  11.755  1.00  0.00           H  
ATOM   1603 2HG1 VAL A 106      -7.104   8.396  11.482  1.00  0.00           H  
ATOM   1604 3HG1 VAL A 106      -6.468   8.265  13.139  1.00  0.00           H  
ATOM   1605 1HG2 VAL A 106      -5.055   5.562  12.717  1.00  0.00           H  
ATOM   1606 2HG2 VAL A 106      -6.075   5.939  14.127  1.00  0.00           H  
ATOM   1607 3HG2 VAL A 106      -6.434   4.513  13.124  1.00  0.00           H  
ATOM   1608  N   ASP A 107      -8.970   4.356  11.524  1.00  0.00           N  
ATOM   1609  CA  ASP A 107      -9.351   2.949  11.458  1.00  0.00           C  
ATOM   1610  C   ASP A 107      -8.161   2.043  11.763  1.00  0.00           C  
ATOM   1611  O   ASP A 107      -7.071   2.525  12.082  1.00  0.00           O  
ATOM   1612  CB  ASP A 107      -9.918   2.611  10.077  1.00  0.00           C  
ATOM   1613  CG  ASP A 107      -8.893   2.768   8.961  1.00  0.00           C  
ATOM   1614  OD1 ASP A 107      -7.725   2.842   9.261  1.00  0.00           O  
ATOM   1615  OD2 ASP A 107      -9.289   2.810   7.821  1.00  0.00           O  
ATOM   1616  H   ASP A 107      -8.742   4.845  10.670  1.00  0.00           H  
ATOM   1617  HA  ASP A 107     -10.118   2.763  12.211  1.00  0.00           H  
ATOM   1618 1HB  ASP A 107     -10.283   1.584  10.075  1.00  0.00           H  
ATOM   1619 2HB  ASP A 107     -10.768   3.260   9.863  1.00  0.00           H  
ATOM   1620  N   LEU A 108      -8.352   0.752  11.726  1.00  0.00           N  
ATOM   1621  CA  LEU A 108      -7.386  -0.232  12.201  1.00  0.00           C  
ATOM   1622  C   LEU A 108      -6.330  -0.514  11.137  1.00  0.00           C  
ATOM   1623  O   LEU A 108      -5.231  -0.974  11.454  1.00  0.00           O  
ATOM   1624  CB  LEU A 108      -8.099  -1.535  12.585  1.00  0.00           C  
ATOM   1625  CG  LEU A 108      -7.287  -2.507  13.450  1.00  0.00           C  
ATOM   1626  CD1 LEU A 108      -6.913  -1.830  14.761  1.00  0.00           C  
ATOM   1627  CD2 LEU A 108      -8.102  -3.768  13.698  1.00  0.00           C  
ATOM   1628  H   LEU A 108      -9.231   0.434  11.341  1.00  0.00           H  
ATOM   1629  HA  LEU A 108      -6.886   0.171  13.081  1.00  0.00           H  
ATOM   1630 1HB  LEU A 108      -9.007  -1.285  13.131  1.00  0.00           H  
ATOM   1631 2HB  LEU A 108      -8.380  -2.059  11.672  1.00  0.00           H  
ATOM   1632  HG  LEU A 108      -6.363  -2.769  12.934  1.00  0.00           H  
ATOM   1633 1HD1 LEU A 108      -6.336  -2.521  15.376  1.00  0.00           H  
ATOM   1634 2HD1 LEU A 108      -6.314  -0.943  14.555  1.00  0.00           H  
ATOM   1635 3HD1 LEU A 108      -7.818  -1.542  15.293  1.00  0.00           H  
ATOM   1636 1HD2 LEU A 108      -7.525  -4.459  14.312  1.00  0.00           H  
ATOM   1637 2HD2 LEU A 108      -9.026  -3.508  14.215  1.00  0.00           H  
ATOM   1638 3HD2 LEU A 108      -8.340  -4.241  12.745  1.00  0.00           H  
ATOM   1639  N   ALA A 109      -6.706  -0.222   9.883  1.00  0.00           N  
ATOM   1640  CA  ALA A 109      -5.715  -0.379   8.822  1.00  0.00           C  
ATOM   1641  C   ALA A 109      -4.661   0.723   8.884  1.00  0.00           C  
ATOM   1642  O   ALA A 109      -3.475   0.466   8.665  1.00  0.00           O  
ATOM   1643  CB  ALA A 109      -6.395  -0.384   7.460  1.00  0.00           C  
ATOM   1644  H   ALA A 109      -7.635   0.097   9.646  1.00  0.00           H  
ATOM   1645  HA  ALA A 109      -5.208  -1.334   8.959  1.00  0.00           H  
ATOM   1646 1HB  ALA A 109      -5.643  -0.501   6.679  1.00  0.00           H  
ATOM   1647 2HB  ALA A 109      -7.103  -1.211   7.409  1.00  0.00           H  
ATOM   1648 3HB  ALA A 109      -6.924   0.556   7.314  1.00  0.00           H  
ATOM   1649  N   THR A 110      -5.140   1.930   9.211  1.00  0.00           N  
ATOM   1650  CA  THR A 110      -4.220   3.045   9.401  1.00  0.00           C  
ATOM   1651  C   THR A 110      -3.295   2.788  10.587  1.00  0.00           C  
ATOM   1652  O   THR A 110      -2.084   2.998  10.496  1.00  0.00           O  
ATOM   1653  CB  THR A 110      -4.983   4.366   9.614  1.00  0.00           C  
ATOM   1654  OG1 THR A 110      -5.851   4.604   8.498  1.00  0.00           O  
ATOM   1655  CG2 THR A 110      -4.010   5.528   9.751  1.00  0.00           C  
ATOM   1656  H   THR A 110      -6.132   2.085   9.329  1.00  0.00           H  
ATOM   1657  HA  THR A 110      -3.608   3.145   8.505  1.00  0.00           H  
ATOM   1658  HB  THR A 110      -5.587   4.297  10.518  1.00  0.00           H  
ATOM   1659  HG1 THR A 110      -6.583   3.983   8.525  1.00  0.00           H  
ATOM   1660 1HG2 THR A 110      -4.567   6.453   9.900  1.00  0.00           H  
ATOM   1661 2HG2 THR A 110      -3.356   5.355  10.606  1.00  0.00           H  
ATOM   1662 3HG2 THR A 110      -3.410   5.608   8.846  1.00  0.00           H  
ATOM   1663  N   ALA A 111      -3.864   2.279  11.636  1.00  0.00           N  
ATOM   1664  CA  ALA A 111      -3.075   1.936  12.817  1.00  0.00           C  
ATOM   1665  C   ALA A 111      -2.014   0.891  12.482  1.00  0.00           C  
ATOM   1666  O   ALA A 111      -0.857   1.018  12.891  1.00  0.00           O  
ATOM   1667  CB  ALA A 111      -3.983   1.429  13.936  1.00  0.00           C  
ATOM   1668  H   ALA A 111      -4.860   2.115  11.646  1.00  0.00           H  
ATOM   1669  HA  ALA A 111      -2.566   2.838  13.158  1.00  0.00           H  
ATOM   1670 1HB  ALA A 111      -3.378   1.178  14.808  1.00  0.00           H  
ATOM   1671 2HB  ALA A 111      -4.700   2.205  14.202  1.00  0.00           H  
ATOM   1672 3HB  ALA A 111      -4.516   0.543  13.597  1.00  0.00           H  
ATOM   1673  N   ALA A 112      -2.394  -0.120  11.739  1.00  0.00           N  
ATOM   1674  CA  ALA A 112      -1.453  -1.152  11.311  1.00  0.00           C  
ATOM   1675  C   ALA A 112      -0.386  -0.572  10.389  1.00  0.00           C  
ATOM   1676  O   ALA A 112       0.771  -0.998  10.422  1.00  0.00           O  
ATOM   1677  CB  ALA A 112      -2.194  -2.291  10.615  1.00  0.00           C  
ATOM   1678  H   ALA A 112      -3.360  -0.188  11.454  1.00  0.00           H  
ATOM   1679  HA  ALA A 112      -0.955  -1.544  12.198  1.00  0.00           H  
ATOM   1680 1HB  ALA A 112      -1.479  -3.053  10.302  1.00  0.00           H  
ATOM   1681 2HB  ALA A 112      -2.915  -2.731  11.304  1.00  0.00           H  
ATOM   1682 3HB  ALA A 112      -2.716  -1.905   9.742  1.00  0.00           H  
ATOM   1683  N   LEU A 113      -0.817   0.399   9.600  1.00  0.00           N  
ATOM   1684  CA  LEU A 113       0.119   1.033   8.679  1.00  0.00           C  
ATOM   1685  C   LEU A 113       1.195   1.799   9.439  1.00  0.00           C  
ATOM   1686  O   LEU A 113       2.349   1.850   9.009  1.00  0.00           O  
ATOM   1687  CB  LEU A 113      -0.626   1.985   7.734  1.00  0.00           C  
ATOM   1688  CG  LEU A 113       0.189   2.519   6.549  1.00  0.00           C  
ATOM   1689  CD1 LEU A 113       0.680   1.352   5.703  1.00  0.00           C  
ATOM   1690  CD2 LEU A 113      -0.671   3.467   5.727  1.00  0.00           C  
ATOM   1691  H   LEU A 113      -1.778   0.713   9.618  1.00  0.00           H  
ATOM   1692  HA  LEU A 113       0.604   0.255   8.089  1.00  0.00           H  
ATOM   1693 1HB  LEU A 113      -1.494   1.465   7.331  1.00  0.00           H  
ATOM   1694 2HB  LEU A 113      -0.976   2.842   8.309  1.00  0.00           H  
ATOM   1695  HG  LEU A 113       1.064   3.053   6.920  1.00  0.00           H  
ATOM   1696 1HD1 LEU A 113       1.259   1.731   4.861  1.00  0.00           H  
ATOM   1697 2HD1 LEU A 113       1.308   0.701   6.310  1.00  0.00           H  
ATOM   1698 3HD1 LEU A 113      -0.174   0.788   5.330  1.00  0.00           H  
ATOM   1699 1HD2 LEU A 113      -0.092   3.847   4.885  1.00  0.00           H  
ATOM   1700 2HD2 LEU A 113      -1.546   2.933   5.354  1.00  0.00           H  
ATOM   1701 3HD2 LEU A 113      -0.994   4.300   6.352  1.00  0.00           H  
ATOM   1702  N   ALA A 114       0.818   2.328  10.503  1.00  0.00           N  
ATOM   1703  CA  ALA A 114       1.796   3.004  11.353  1.00  0.00           C  
ATOM   1704  C   ALA A 114       2.840   2.022  11.876  1.00  0.00           C  
ATOM   1705  O   ALA A 114       4.016   2.368  12.006  1.00  0.00           O  
ATOM   1706  CB  ALA A 114       1.096   3.701  12.517  1.00  0.00           C  
ATOM   1707  H   ALA A 114      -0.150   2.300  10.793  1.00  0.00           H  
ATOM   1708  HA  ALA A 114       2.309   3.753  10.749  1.00  0.00           H  
ATOM   1709 1HB  ALA A 114       1.838   4.201  13.141  1.00  0.00           H  
ATOM   1710 2HB  ALA A 114       0.392   4.438  12.130  1.00  0.00           H  
ATOM   1711 3HB  ALA A 114       0.559   2.965  13.113  1.00  0.00           H  
ATOM   1712  N   LEU A 115       2.385   0.825  12.143  1.00  0.00           N  
ATOM   1713  CA  LEU A 115       3.318  -0.190  12.620  1.00  0.00           C  
ATOM   1714  C   LEU A 115       4.281  -0.605  11.511  1.00  0.00           C  
ATOM   1715  O   LEU A 115       5.477  -0.777  11.754  1.00  0.00           O  
ATOM   1716  CB  LEU A 115       2.561  -1.414  13.138  1.00  0.00           C  
ATOM   1717  CG  LEU A 115       1.646  -1.184  14.343  1.00  0.00           C  
ATOM   1718  CD1 LEU A 115       0.865  -2.453  14.665  1.00  0.00           C  
ATOM   1719  CD2 LEU A 115       2.457  -0.728  15.551  1.00  0.00           C  
ATOM   1720  H   LEU A 115       1.410   0.584  12.031  1.00  0.00           H  
ATOM   1721  HA  LEU A 115       3.900   0.233  13.438  1.00  0.00           H  
ATOM   1722 1HB  LEU A 115       1.944  -1.808  12.332  1.00  0.00           H  
ATOM   1723 2HB  LEU A 115       3.285  -2.177  13.420  1.00  0.00           H  
ATOM   1724  HG  LEU A 115       0.910  -0.417  14.101  1.00  0.00           H  
ATOM   1725 1HD1 LEU A 115       0.218  -2.275  15.525  1.00  0.00           H  
ATOM   1726 2HD1 LEU A 115       0.255  -2.734  13.807  1.00  0.00           H  
ATOM   1727 3HD1 LEU A 115       1.559  -3.260  14.897  1.00  0.00           H  
ATOM   1728 1HD2 LEU A 115       1.789  -0.569  16.398  1.00  0.00           H  
ATOM   1729 2HD2 LEU A 115       3.191  -1.493  15.806  1.00  0.00           H  
ATOM   1730 3HD2 LEU A 115       2.970   0.203  15.314  1.00  0.00           H  
ATOM   1731  N   LEU A 116       3.678  -0.685  10.375  1.00  0.00           N  
ATOM   1732  CA  LEU A 116       4.508  -0.973   9.209  1.00  0.00           C  
ATOM   1733  C   LEU A 116       5.508   0.152   8.962  1.00  0.00           C  
ATOM   1734  O   LEU A 116       6.660  -0.103   8.607  1.00  0.00           O  
ATOM   1735  CB  LEU A 116       3.630  -1.170   7.967  1.00  0.00           C  
ATOM   1736  CG  LEU A 116       2.904  -2.518   7.873  1.00  0.00           C  
ATOM   1737  CD1 LEU A 116       1.805  -2.431   6.822  1.00  0.00           C  
ATOM   1738  CD2 LEU A 116       3.904  -3.611   7.529  1.00  0.00           C  
ATOM   1739  H   LEU A 116       2.684  -0.562  10.253  1.00  0.00           H  
ATOM   1740  HA  LEU A 116       5.065  -1.890   9.399  1.00  0.00           H  
ATOM   1741 1HB  LEU A 116       2.876  -0.385   7.946  1.00  0.00           H  
ATOM   1742 2HB  LEU A 116       4.255  -1.068   7.080  1.00  0.00           H  
ATOM   1743  HG  LEU A 116       2.433  -2.745   8.829  1.00  0.00           H  
ATOM   1744 1HD1 LEU A 116       1.289  -3.389   6.755  1.00  0.00           H  
ATOM   1745 2HD1 LEU A 116       1.093  -1.655   7.103  1.00  0.00           H  
ATOM   1746 3HD1 LEU A 116       2.245  -2.188   5.855  1.00  0.00           H  
ATOM   1747 1HD2 LEU A 116       3.388  -4.570   7.463  1.00  0.00           H  
ATOM   1748 2HD2 LEU A 116       4.375  -3.386   6.572  1.00  0.00           H  
ATOM   1749 3HD2 LEU A 116       4.668  -3.663   8.305  1.00  0.00           H  
ATOM   1750  N   THR A 117       5.073   1.313   9.152  1.00  0.00           N  
ATOM   1751  CA  THR A 117       5.925   2.481   8.948  1.00  0.00           C  
ATOM   1752  C   THR A 117       7.124   2.445   9.892  1.00  0.00           C  
ATOM   1753  O   THR A 117       8.263   2.637   9.463  1.00  0.00           O  
ATOM   1754  CB  THR A 117       5.139   3.788   9.154  1.00  0.00           C  
ATOM   1755  OG1 THR A 117       4.058   3.851   8.214  1.00  0.00           O  
ATOM   1756  CG2 THR A 117       6.046   4.992   8.959  1.00  0.00           C  
ATOM   1757  H   THR A 117       4.118   1.448   9.452  1.00  0.00           H  
ATOM   1758  HA  THR A 117       6.295   2.465   7.922  1.00  0.00           H  
ATOM   1759  HB  THR A 117       4.726   3.810  10.163  1.00  0.00           H  
ATOM   1760  HG1 THR A 117       3.406   3.180   8.431  1.00  0.00           H  
ATOM   1761 1HG2 THR A 117       5.474   5.907   9.108  1.00  0.00           H  
ATOM   1762 2HG2 THR A 117       6.863   4.954   9.680  1.00  0.00           H  
ATOM   1763 3HG2 THR A 117       6.454   4.982   7.949  1.00  0.00           H  
ATOM   1764  N   ALA A 118       6.865   2.162  11.118  1.00  0.00           N  
ATOM   1765  CA  ALA A 118       7.931   2.034  12.109  1.00  0.00           C  
ATOM   1766  C   ALA A 118       8.903   0.920  11.727  1.00  0.00           C  
ATOM   1767  O   ALA A 118      10.119   1.081  11.848  1.00  0.00           O  
ATOM   1768  CB  ALA A 118       7.343   1.770  13.492  1.00  0.00           C  
ATOM   1769  H   ALA A 118       5.906   2.023  11.405  1.00  0.00           H  
ATOM   1770  HA  ALA A 118       8.485   2.972  12.134  1.00  0.00           H  
ATOM   1771 1HB  ALA A 118       8.150   1.678  14.219  1.00  0.00           H  
ATOM   1772 2HB  ALA A 118       6.694   2.599  13.775  1.00  0.00           H  
ATOM   1773 3HB  ALA A 118       6.765   0.848  13.471  1.00  0.00           H  
ATOM   1774  N   ALA A 119       8.409  -0.149  11.290  1.00  0.00           N  
ATOM   1775  CA  ALA A 119       9.235  -1.302  10.937  1.00  0.00           C  
ATOM   1776  C   ALA A 119      10.209  -0.956   9.815  1.00  0.00           C  
ATOM   1777  O   ALA A 119      11.412  -1.206   9.928  1.00  0.00           O  
ATOM   1778  CB  ALA A 119       8.356  -2.482  10.528  1.00  0.00           C  
ATOM   1779  H   ALA A 119       7.407  -0.210  11.181  1.00  0.00           H  
ATOM   1780  HA  ALA A 119       9.818  -1.583  11.813  1.00  0.00           H  
ATOM   1781 1HB  ALA A 119       8.987  -3.331  10.268  1.00  0.00           H  
ATOM   1782 2HB  ALA A 119       7.704  -2.754  11.359  1.00  0.00           H  
ATOM   1783 3HB  ALA A 119       7.749  -2.204   9.668  1.00  0.00           H  
ATOM   1784  N   LYS A 120       9.758  -0.307   8.809  1.00  0.00           N  
ATOM   1785  CA  LYS A 120      10.532  -0.121   7.586  1.00  0.00           C  
ATOM   1786  C   LYS A 120      11.505   1.046   7.725  1.00  0.00           C  
ATOM   1787  O   LYS A 120      12.565   1.056   7.095  1.00  0.00           O  
ATOM   1788  CB  LYS A 120       9.602   0.107   6.393  1.00  0.00           C  
ATOM   1789  CG  LYS A 120       8.746  -1.097   6.024  1.00  0.00           C  
ATOM   1790  CD  LYS A 120       7.805  -0.774   4.874  1.00  0.00           C  
ATOM   1791  CE  LYS A 120       6.821  -1.908   4.627  1.00  0.00           C  
ATOM   1792  NZ  LYS A 120       5.786  -1.539   3.624  1.00  0.00           N  
ATOM   1793  H   LYS A 120       8.830   0.088   8.870  1.00  0.00           H  
ATOM   1794  HA  LYS A 120      11.114  -1.025   7.403  1.00  0.00           H  
ATOM   1795 1HB  LYS A 120       8.932   0.941   6.607  1.00  0.00           H  
ATOM   1796 2HB  LYS A 120      10.193   0.378   5.518  1.00  0.00           H  
ATOM   1797 1HG  LYS A 120       9.391  -1.927   5.733  1.00  0.00           H  
ATOM   1798 2HG  LYS A 120       8.158  -1.404   6.888  1.00  0.00           H  
ATOM   1799 1HD  LYS A 120       7.248   0.135   5.102  1.00  0.00           H  
ATOM   1800 2HD  LYS A 120       8.385  -0.606   3.965  1.00  0.00           H  
ATOM   1801 1HE  LYS A 120       7.358  -2.785   4.270  1.00  0.00           H  
ATOM   1802 2HE  LYS A 120       6.325  -2.169   5.562  1.00  0.00           H  
ATOM   1803 1HZ  LYS A 120       5.154  -2.315   3.490  1.00  0.00           H  
ATOM   1804 2HZ  LYS A 120       5.268  -0.736   3.953  1.00  0.00           H  
ATOM   1805 3HZ  LYS A 120       6.232  -1.314   2.747  1.00  0.00           H  
ATOM   1806  N   LEU A 121      11.203   1.950   8.572  1.00  0.00           N  
ATOM   1807  CA  LEU A 121      12.113   3.055   8.851  1.00  0.00           C  
ATOM   1808  C   LEU A 121      13.215   2.621   9.811  1.00  0.00           C  
ATOM   1809  O   LEU A 121      14.260   3.271   9.898  1.00  0.00           O  
ATOM   1810  CB  LEU A 121      11.343   4.240   9.446  1.00  0.00           C  
ATOM   1811  CG  LEU A 121      10.423   4.991   8.475  1.00  0.00           C  
ATOM   1812  CD1 LEU A 121       9.527   5.942   9.257  1.00  0.00           C  
ATOM   1813  CD2 LEU A 121      11.265   5.744   7.457  1.00  0.00           C  
ATOM   1814  H   LEU A 121      10.320   1.904   9.060  1.00  0.00           H  
ATOM   1815  HA  LEU A 121      12.576   3.366   7.916  1.00  0.00           H  
ATOM   1816 1HB  LEU A 121      10.731   3.878  10.271  1.00  0.00           H  
ATOM   1817 2HB  LEU A 121      12.062   4.958   9.843  1.00  0.00           H  
ATOM   1818  HG  LEU A 121       9.780   4.277   7.958  1.00  0.00           H  
ATOM   1819 1HD1 LEU A 121       8.873   6.475   8.567  1.00  0.00           H  
ATOM   1820 2HD1 LEU A 121       8.922   5.375   9.965  1.00  0.00           H  
ATOM   1821 3HD1 LEU A 121      10.143   6.659   9.799  1.00  0.00           H  
ATOM   1822 1HD2 LEU A 121      10.610   6.277   6.766  1.00  0.00           H  
ATOM   1823 2HD2 LEU A 121      11.906   6.458   7.973  1.00  0.00           H  
ATOM   1824 3HD2 LEU A 121      11.881   5.038   6.901  1.00  0.00           H  
ATOM   1825  N   GLY A 122      12.997   1.439  10.428  1.00  0.00           N  
ATOM   1826  CA  GLY A 122      13.932   1.013  11.456  1.00  0.00           C  
ATOM   1827  C   GLY A 122      13.823   1.820  12.734  1.00  0.00           C  
ATOM   1828  O   GLY A 122      14.836   2.179  13.338  1.00  0.00           O  
ATOM   1829  H   GLY A 122      12.211   0.847  10.203  1.00  0.00           H  
ATOM   1830 1HA  GLY A 122      13.761  -0.038  11.691  1.00  0.00           H  
ATOM   1831 2HA  GLY A 122      14.950   1.096  11.077  1.00  0.00           H  
ATOM   1832  N   THR A 123      12.576   2.294  13.083  1.00  0.00           N  
ATOM   1833  CA  THR A 123      12.314   3.140  14.244  1.00  0.00           C  
ATOM   1834  C   THR A 123      11.287   2.489  15.165  1.00  0.00           C  
ATOM   1835  O   THR A 123      10.840   1.368  14.913  1.00  0.00           O  
ATOM   1836  CB  THR A 123      11.822   4.534  13.816  1.00  0.00           C  
ATOM   1837  OG1 THR A 123      10.507   4.428  13.257  1.00  0.00           O  
ATOM   1838  CG2 THR A 123      12.761   5.139  12.784  1.00  0.00           C  
ATOM   1839  H   THR A 123      11.807   2.029  12.485  1.00  0.00           H  
ATOM   1840  HA  THR A 123      13.244   3.262  14.799  1.00  0.00           H  
ATOM   1841  HB  THR A 123      11.779   5.188  14.688  1.00  0.00           H  
ATOM   1842  HG1 THR A 123       9.867   4.309  13.963  1.00  0.00           H  
ATOM   1843 1HG2 THR A 123      12.397   6.124  12.494  1.00  0.00           H  
ATOM   1844 2HG2 THR A 123      13.760   5.232  13.211  1.00  0.00           H  
ATOM   1845 3HG2 THR A 123      12.800   4.495  11.907  1.00  0.00           H  
ATOM   1846  N   THR A 124      10.993   3.169  16.279  1.00  0.00           N  
ATOM   1847  CA  THR A 124       9.957   2.656  17.168  1.00  0.00           C  
ATOM   1848  C   THR A 124       8.569   3.046  16.665  1.00  0.00           C  
ATOM   1849  O   THR A 124       8.443   3.839  15.731  1.00  0.00           O  
ATOM   1850  CB  THR A 124      10.153   3.171  18.606  1.00  0.00           C  
ATOM   1851  OG1 THR A 124       9.898   4.581  18.651  1.00  0.00           O  
ATOM   1852  CG2 THR A 124      11.573   2.901  19.081  1.00  0.00           C  
ATOM   1853  H   THR A 124      11.468   4.027  16.521  1.00  0.00           H  
ATOM   1854  HA  THR A 124      10.023   1.568  17.185  1.00  0.00           H  
ATOM   1855  HB  THR A 124       9.452   2.668  19.272  1.00  0.00           H  
ATOM   1856  HG1 THR A 124       9.831   4.864  19.566  1.00  0.00           H  
ATOM   1857 1HG2 THR A 124      11.693   3.271  20.099  1.00  0.00           H  
ATOM   1858 2HG2 THR A 124      11.766   1.828  19.059  1.00  0.00           H  
ATOM   1859 3HG2 THR A 124      12.278   3.410  18.424  1.00  0.00           H  
ATOM   1860  N   VAL A 125       7.470   2.476  17.226  1.00  0.00           N  
ATOM   1861  CA  VAL A 125       6.089   2.775  16.868  1.00  0.00           C  
ATOM   1862  C   VAL A 125       5.764   4.226  17.219  1.00  0.00           C  
ATOM   1863  O   VAL A 125       5.196   4.955  16.404  1.00  0.00           O  
ATOM   1864  CB  VAL A 125       5.121   1.831  17.607  1.00  0.00           C  
ATOM   1865  CG1 VAL A 125       3.680   2.262  17.379  1.00  0.00           C  
ATOM   1866  CG2 VAL A 125       5.336   0.400  17.140  1.00  0.00           C  
ATOM   1867  H   VAL A 125       7.654   1.793  17.947  1.00  0.00           H  
ATOM   1868  HA  VAL A 125       5.974   2.644  15.791  1.00  0.00           H  
ATOM   1869  HB  VAL A 125       5.311   1.897  18.678  1.00  0.00           H  
ATOM   1870 1HG1 VAL A 125       3.010   1.585  17.909  1.00  0.00           H  
ATOM   1871 2HG1 VAL A 125       3.540   3.276  17.753  1.00  0.00           H  
ATOM   1872 3HG1 VAL A 125       3.456   2.234  16.313  1.00  0.00           H  
ATOM   1873 1HG2 VAL A 125       4.649  -0.262  17.666  1.00  0.00           H  
ATOM   1874 2HG2 VAL A 125       5.152   0.336  16.067  1.00  0.00           H  
ATOM   1875 3HG2 VAL A 125       6.363   0.099  17.350  1.00  0.00           H  
ATOM   1876  N   GLU A 126       6.205   4.708  18.372  1.00  0.00           N  
ATOM   1877  CA  GLU A 126       5.920   6.060  18.838  1.00  0.00           C  
ATOM   1878  C   GLU A 126       6.551   7.105  17.924  1.00  0.00           C  
ATOM   1879  O   GLU A 126       5.920   8.110  17.591  1.00  0.00           O  
ATOM   1880  CB  GLU A 126       6.427   6.248  20.270  1.00  0.00           C  
ATOM   1881  CG  GLU A 126       5.690   5.418  21.311  1.00  0.00           C  
ATOM   1882  CD  GLU A 126       6.166   3.993  21.368  1.00  0.00           C  
ATOM   1883  OE1 GLU A 126       7.053   3.653  20.623  1.00  0.00           O  
ATOM   1884  OE2 GLU A 126       5.642   3.243  22.158  1.00  0.00           O  
ATOM   1885  H   GLU A 126       6.766   4.097  18.946  1.00  0.00           H  
ATOM   1886  HA  GLU A 126       4.840   6.212  18.821  1.00  0.00           H  
ATOM   1887 1HB  GLU A 126       7.484   5.984  20.319  1.00  0.00           H  
ATOM   1888 2HB  GLU A 126       6.337   7.296  20.553  1.00  0.00           H  
ATOM   1889 1HG  GLU A 126       5.830   5.875  22.291  1.00  0.00           H  
ATOM   1890 2HG  GLU A 126       4.625   5.431  21.084  1.00  0.00           H  
ATOM   1891  N   GLU A 127       7.803   6.732  17.520  1.00  0.00           N  
ATOM   1892  CA  GLU A 127       8.512   7.671  16.655  1.00  0.00           C  
ATOM   1893  C   GLU A 127       7.825   7.802  15.299  1.00  0.00           C  
ATOM   1894  O   GLU A 127       7.662   8.910  14.785  1.00  0.00           O  
ATOM   1895  CB  GLU A 127       9.963   7.226  16.462  1.00  0.00           C  
ATOM   1896  CG  GLU A 127      10.849   7.423  17.685  1.00  0.00           C  
ATOM   1897  CD  GLU A 127      12.214   6.815  17.522  1.00  0.00           C  
ATOM   1898  OE1 GLU A 127      12.303   5.740  16.978  1.00  0.00           O  
ATOM   1899  OE2 GLU A 127      13.168   7.426  17.941  1.00  0.00           O  
ATOM   1900  H   GLU A 127       8.253   5.866  17.779  1.00  0.00           H  
ATOM   1901  HA  GLU A 127       8.500   8.653  17.129  1.00  0.00           H  
ATOM   1902 1HB  GLU A 127       9.988   6.168  16.200  1.00  0.00           H  
ATOM   1903 2HB  GLU A 127      10.406   7.780  15.634  1.00  0.00           H  
ATOM   1904 1HG  GLU A 127      10.959   8.491  17.871  1.00  0.00           H  
ATOM   1905 2HG  GLU A 127      10.359   6.980  18.550  1.00  0.00           H  
ATOM   1906  N   ALA A 128       7.435   6.657  14.771  1.00  0.00           N  
ATOM   1907  CA  ALA A 128       6.799   6.678  13.456  1.00  0.00           C  
ATOM   1908  C   ALA A 128       5.483   7.449  13.494  1.00  0.00           C  
ATOM   1909  O   ALA A 128       5.169   8.201  12.569  1.00  0.00           O  
ATOM   1910  CB  ALA A 128       6.564   5.253  12.957  1.00  0.00           C  
ATOM   1911  H   ALA A 128       7.561   5.774  15.244  1.00  0.00           H  
ATOM   1912  HA  ALA A 128       7.469   7.187  12.764  1.00  0.00           H  
ATOM   1913 1HB  ALA A 128       6.090   5.285  11.976  1.00  0.00           H  
ATOM   1914 2HB  ALA A 128       7.519   4.732  12.882  1.00  0.00           H  
ATOM   1915 3HB  ALA A 128       5.917   4.726  13.656  1.00  0.00           H  
ATOM   1916  N   VAL A 129       4.688   7.340  14.547  1.00  0.00           N  
ATOM   1917  CA  VAL A 129       3.403   8.015  14.685  1.00  0.00           C  
ATOM   1918  C   VAL A 129       3.619   9.524  14.780  1.00  0.00           C  
ATOM   1919  O   VAL A 129       2.936  10.299  14.107  1.00  0.00           O  
ATOM   1920  CB  VAL A 129       2.660   7.516  15.938  1.00  0.00           C  
ATOM   1921  CG1 VAL A 129       1.447   8.389  16.222  1.00  0.00           C  
ATOM   1922  CG2 VAL A 129       2.248   6.064  15.751  1.00  0.00           C  
ATOM   1923  H   VAL A 129       5.012   6.742  15.293  1.00  0.00           H  
ATOM   1924  HA  VAL A 129       2.804   7.805  13.798  1.00  0.00           H  
ATOM   1925  HB  VAL A 129       3.324   7.598  16.800  1.00  0.00           H  
ATOM   1926 1HG1 VAL A 129       0.934   8.022  17.111  1.00  0.00           H  
ATOM   1927 2HG1 VAL A 129       1.770   9.417  16.388  1.00  0.00           H  
ATOM   1928 3HG1 VAL A 129       0.767   8.355  15.371  1.00  0.00           H  
ATOM   1929 1HG2 VAL A 129       1.724   5.717  16.642  1.00  0.00           H  
ATOM   1930 2HG2 VAL A 129       1.589   5.981  14.886  1.00  0.00           H  
ATOM   1931 3HG2 VAL A 129       3.136   5.451  15.592  1.00  0.00           H  
ATOM   1932  N   GLN A 130       4.556   9.943  15.635  1.00  0.00           N  
ATOM   1933  CA  GLN A 130       4.797  11.368  15.838  1.00  0.00           C  
ATOM   1934  C   GLN A 130       5.345  12.019  14.572  1.00  0.00           C  
ATOM   1935  O   GLN A 130       4.985  13.151  14.244  1.00  0.00           O  
ATOM   1936  CB  GLN A 130       5.768  11.586  17.002  1.00  0.00           C  
ATOM   1937  CG  GLN A 130       5.186  11.262  18.367  1.00  0.00           C  
ATOM   1938  CD  GLN A 130       3.986  12.126  18.706  1.00  0.00           C  
ATOM   1939  OE1 GLN A 130       4.046  13.356  18.621  1.00  0.00           O  
ATOM   1940  NE2 GLN A 130       2.889  11.487  19.093  1.00  0.00           N  
ATOM   1941  H   GLN A 130       5.108   9.273  16.150  1.00  0.00           H  
ATOM   1942  HA  GLN A 130       3.849  11.848  16.078  1.00  0.00           H  
ATOM   1943 1HB  GLN A 130       6.654  10.968  16.858  1.00  0.00           H  
ATOM   1944 2HB  GLN A 130       6.093  12.627  17.014  1.00  0.00           H  
ATOM   1945 1HG  GLN A 130       4.870  10.219  18.377  1.00  0.00           H  
ATOM   1946 2HG  GLN A 130       5.952  11.427  19.125  1.00  0.00           H  
ATOM   1947 1HE2 GLN A 130       2.065  12.005  19.329  1.00  0.00           H  
ATOM   1948 2HE2 GLN A 130       2.883  10.488  19.148  1.00  0.00           H  
ATOM   1949  N   GLU A 131       6.194  11.249  13.958  1.00  0.00           N  
ATOM   1950  CA  GLU A 131       6.777  11.788  12.733  1.00  0.00           C  
ATOM   1951  C   GLU A 131       5.727  11.920  11.634  1.00  0.00           C  
ATOM   1952  O   GLU A 131       5.702  12.916  10.908  1.00  0.00           O  
ATOM   1953  CB  GLU A 131       7.924  10.897  12.252  1.00  0.00           C  
ATOM   1954  CG  GLU A 131       8.733  11.480  11.101  1.00  0.00           C  
ATOM   1955  CD  GLU A 131       9.988  10.704  10.816  1.00  0.00           C  
ATOM   1956  OE1 GLU A 131      10.009   9.526  11.082  1.00  0.00           O  
ATOM   1957  OE2 GLU A 131      10.928  11.290  10.332  1.00  0.00           O  
ATOM   1958  H   GLU A 131       6.468  10.327  14.269  1.00  0.00           H  
ATOM   1959  HA  GLU A 131       7.166  12.784  12.944  1.00  0.00           H  
ATOM   1960 1HB  GLU A 131       8.609  10.707  13.078  1.00  0.00           H  
ATOM   1961 2HB  GLU A 131       7.527   9.935  11.928  1.00  0.00           H  
ATOM   1962 1HG  GLU A 131       8.114  11.489  10.204  1.00  0.00           H  
ATOM   1963 2HG  GLU A 131       8.994  12.510  11.340  1.00  0.00           H  
ATOM   1964  N   ALA A 132       4.833  10.942  11.504  1.00  0.00           N  
ATOM   1965  CA  ALA A 132       3.734  11.006  10.546  1.00  0.00           C  
ATOM   1966  C   ALA A 132       2.790  12.161  10.871  1.00  0.00           C  
ATOM   1967  O   ALA A 132       2.279  12.824   9.966  1.00  0.00           O  
ATOM   1968  CB  ALA A 132       2.968   9.686  10.526  1.00  0.00           C  
ATOM   1969  H   ALA A 132       4.925  10.126  12.094  1.00  0.00           H  
ATOM   1970  HA  ALA A 132       4.157  11.183   9.556  1.00  0.00           H  
ATOM   1971 1HB  ALA A 132       2.151   9.750   9.806  1.00  0.00           H  
ATOM   1972 2HB  ALA A 132       3.641   8.878  10.240  1.00  0.00           H  
ATOM   1973 3HB  ALA A 132       2.562   9.486  11.517  1.00  0.00           H  
ATOM   1974  N   LEU A 133       2.559  12.416  12.161  1.00  0.00           N  
ATOM   1975  CA  LEU A 133       1.676  13.500  12.576  1.00  0.00           C  
ATOM   1976  C   LEU A 133       2.295  14.858  12.255  1.00  0.00           C  
ATOM   1977  O   LEU A 133       1.590  15.784  11.848  1.00  0.00           O  
ATOM   1978  CB  LEU A 133       1.386  13.405  14.079  1.00  0.00           C  
ATOM   1979  CG  LEU A 133       0.458  12.259  14.505  1.00  0.00           C  
ATOM   1980  CD1 LEU A 133       0.497  12.111  16.020  1.00  0.00           C  
ATOM   1981  CD2 LEU A 133      -0.955  12.544  14.020  1.00  0.00           C  
ATOM   1982  H   LEU A 133       3.004  11.846  12.867  1.00  0.00           H  
ATOM   1983  HA  LEU A 133       0.739  13.413  12.029  1.00  0.00           H  
ATOM   1984 1HB  LEU A 133       2.329  13.282  14.608  1.00  0.00           H  
ATOM   1985 2HB  LEU A 133       0.929  14.340  14.405  1.00  0.00           H  
ATOM   1986  HG  LEU A 133       0.811  11.325  14.069  1.00  0.00           H  
ATOM   1987 1HD1 LEU A 133      -0.161  11.297  16.323  1.00  0.00           H  
ATOM   1988 2HD1 LEU A 133       1.517  11.890  16.338  1.00  0.00           H  
ATOM   1989 3HD1 LEU A 133       0.165  13.038  16.485  1.00  0.00           H  
ATOM   1990 1HD2 LEU A 133      -1.615  11.729  14.322  1.00  0.00           H  
ATOM   1991 2HD2 LEU A 133      -1.309  13.478  14.457  1.00  0.00           H  
ATOM   1992 3HD2 LEU A 133      -0.957  12.627  12.933  1.00  0.00           H  
ATOM   1993  N   GLN A 134       3.597  14.963  12.419  1.00  0.00           N  
ATOM   1994  CA  GLN A 134       4.294  16.203  12.095  1.00  0.00           C  
ATOM   1995  C   GLN A 134       4.190  16.518  10.606  1.00  0.00           C  
ATOM   1996  O   GLN A 134       3.930  17.662  10.223  1.00  0.00           O  
ATOM   1997  CB  GLN A 134       5.765  16.117  12.509  1.00  0.00           C  
ATOM   1998  CG  GLN A 134       5.993  16.173  14.010  1.00  0.00           C  
ATOM   1999  CD  GLN A 134       7.435  15.895  14.387  1.00  0.00           C  
ATOM   2000  OE1 GLN A 134       8.289  15.688  13.521  1.00  0.00           O  
ATOM   2001  NE2 GLN A 134       7.716  15.888  15.686  1.00  0.00           N  
ATOM   2002  H   GLN A 134       4.127  14.180  12.775  1.00  0.00           H  
ATOM   2003  HA  GLN A 134       3.823  17.019  12.643  1.00  0.00           H  
ATOM   2004 1HB  GLN A 134       6.193  15.185  12.139  1.00  0.00           H  
ATOM   2005 2HB  GLN A 134       6.320  16.936  12.054  1.00  0.00           H  
ATOM   2006 1HG  GLN A 134       5.731  17.168  14.370  1.00  0.00           H  
ATOM   2007 2HG  GLN A 134       5.363  15.425  14.492  1.00  0.00           H  
ATOM   2008 1HE2 GLN A 134       8.651  15.710  15.996  1.00  0.00           H  
ATOM   2009 2HE2 GLN A 134       6.992  16.060  16.355  1.00  0.00           H  
ATOM   2010  N   LEU A 135       4.385  15.485   9.851  1.00  0.00           N  
ATOM   2011  CA  LEU A 135       4.273  15.643   8.405  1.00  0.00           C  
ATOM   2012  C   LEU A 135       2.831  15.928   8.000  1.00  0.00           C  
ATOM   2013  O   LEU A 135       2.580  16.765   7.131  1.00  0.00           O  
ATOM   2014  CB  LEU A 135       4.774  14.381   7.691  1.00  0.00           C  
ATOM   2015  CG  LEU A 135       4.739  14.425   6.157  1.00  0.00           C  
ATOM   2016  CD1 LEU A 135       5.598  15.581   5.663  1.00  0.00           C  
ATOM   2017  CD2 LEU A 135       5.232  13.099   5.600  1.00  0.00           C  
ATOM   2018  H   LEU A 135       4.612  14.577  10.231  1.00  0.00           H  
ATOM   2019  HA  LEU A 135       4.888  16.490   8.100  1.00  0.00           H  
ATOM   2020 1HB  LEU A 135       5.804  14.196   7.993  1.00  0.00           H  
ATOM   2021 2HB  LEU A 135       4.166  13.535   8.012  1.00  0.00           H  
ATOM   2022  HG  LEU A 135       3.717  14.603   5.822  1.00  0.00           H  
ATOM   2023 1HD1 LEU A 135       5.574  15.613   4.573  1.00  0.00           H  
ATOM   2024 2HD1 LEU A 135       5.211  16.519   6.062  1.00  0.00           H  
ATOM   2025 3HD1 LEU A 135       6.625  15.440   5.998  1.00  0.00           H  
ATOM   2026 1HD2 LEU A 135       5.207  13.130   4.510  1.00  0.00           H  
ATOM   2027 2HD2 LEU A 135       6.256  12.921   5.934  1.00  0.00           H  
ATOM   2028 3HD2 LEU A 135       4.590  12.293   5.955  1.00  0.00           H  
ATOM   2029  N   LYS A 136       1.900  15.190   8.694  1.00  0.00           N  
ATOM   2030  CA  LYS A 136       0.474  15.393   8.454  1.00  0.00           C  
ATOM   2031  C   LYS A 136       0.107  16.873   8.537  1.00  0.00           C  
ATOM   2032  O   LYS A 136      -0.538  17.408   7.634  1.00  0.00           O  
ATOM   2033  CB  LYS A 136      -0.358  14.586   9.451  1.00  0.00           C  
ATOM   2034  CG  LYS A 136      -1.864  14.693   9.245  1.00  0.00           C  
ATOM   2035  CD  LYS A 136      -2.624  13.982  10.354  1.00  0.00           C  
ATOM   2036  CE  LYS A 136      -4.129  14.114  10.168  1.00  0.00           C  
ATOM   2037  NZ  LYS A 136      -4.617  15.473  10.527  1.00  0.00           N  
ATOM   2038  H   LYS A 136       2.190  14.504   9.375  1.00  0.00           H  
ATOM   2039  HA  LYS A 136       0.241  15.044   7.446  1.00  0.00           H  
ATOM   2040 1HB  LYS A 136      -0.086  13.533   9.384  1.00  0.00           H  
ATOM   2041 2HB  LYS A 136      -0.135  14.919  10.464  1.00  0.00           H  
ATOM   2042 1HG  LYS A 136      -2.155  15.744   9.233  1.00  0.00           H  
ATOM   2043 2HG  LYS A 136      -2.133  14.248   8.288  1.00  0.00           H  
ATOM   2044 1HD  LYS A 136      -2.358  12.924  10.358  1.00  0.00           H  
ATOM   2045 2HD  LYS A 136      -2.349  14.410  11.318  1.00  0.00           H  
ATOM   2046 1HE  LYS A 136      -4.386  13.911   9.129  1.00  0.00           H  
ATOM   2047 2HE  LYS A 136      -4.638  13.382  10.794  1.00  0.00           H  
ATOM   2048 1HZ  LYS A 136      -5.617  15.518  10.390  1.00  0.00           H  
ATOM   2049 2HZ  LYS A 136      -4.401  15.664  11.496  1.00  0.00           H  
ATOM   2050 3HZ  LYS A 136      -4.166  16.159   9.940  1.00  0.00           H  
ATOM   2051  N   THR A 137       0.530  17.587   9.567  1.00  0.00           N  
ATOM   2052  CA  THR A 137       0.256  19.004   9.786  1.00  0.00           C  
ATOM   2053  C   THR A 137       0.936  19.858   8.719  1.00  0.00           C  
ATOM   2054  O   THR A 137       0.293  20.696   8.084  1.00  0.00           O  
ATOM   2055  CB  THR A 137       0.720  19.451  11.185  1.00  0.00           C  
ATOM   2056  OG1 THR A 137       0.005  18.716  12.186  1.00  0.00           O  
ATOM   2057  CG2 THR A 137       0.471  20.939  11.378  1.00  0.00           C  
ATOM   2058  H   THR A 137       1.087  17.084  10.241  1.00  0.00           H  
ATOM   2059  HA  THR A 137      -0.821  19.163   9.720  1.00  0.00           H  
ATOM   2060  HB  THR A 137       1.785  19.249  11.296  1.00  0.00           H  
ATOM   2061  HG1 THR A 137       0.177  17.778  12.077  1.00  0.00           H  
ATOM   2062 1HG2 THR A 137       0.806  21.238  12.372  1.00  0.00           H  
ATOM   2063 2HG2 THR A 137       1.023  21.502  10.625  1.00  0.00           H  
ATOM   2064 3HG2 THR A 137      -0.593  21.146  11.277  1.00  0.00           H  
ATOM   2065  N   LYS A 138       2.208  19.588   8.525  1.00  0.00           N  
ATOM   2066  CA  LYS A 138       3.036  20.462   7.702  1.00  0.00           C  
ATOM   2067  C   LYS A 138       2.469  20.589   6.291  1.00  0.00           C  
ATOM   2068  O   LYS A 138       2.394  21.692   5.742  1.00  0.00           O  
ATOM   2069  CB  LYS A 138       4.473  19.943   7.647  1.00  0.00           C  
ATOM   2070  CG  LYS A 138       5.279  20.183   8.916  1.00  0.00           C  
ATOM   2071  CD  LYS A 138       6.649  19.528   8.834  1.00  0.00           C  
ATOM   2072  CE  LYS A 138       7.455  19.769  10.102  1.00  0.00           C  
ATOM   2073  NZ  LYS A 138       8.773  19.076  10.064  1.00  0.00           N  
ATOM   2074  H   LYS A 138       2.623  18.770   8.947  1.00  0.00           H  
ATOM   2075  HA  LYS A 138       3.044  21.456   8.151  1.00  0.00           H  
ATOM   2076 1HB  LYS A 138       4.466  18.870   7.454  1.00  0.00           H  
ATOM   2077 2HB  LYS A 138       5.002  20.420   6.821  1.00  0.00           H  
ATOM   2078 1HG  LYS A 138       5.406  21.255   9.069  1.00  0.00           H  
ATOM   2079 2HG  LYS A 138       4.741  19.774   9.771  1.00  0.00           H  
ATOM   2080 1HD  LYS A 138       6.532  18.455   8.686  1.00  0.00           H  
ATOM   2081 2HD  LYS A 138       7.197  19.937   7.985  1.00  0.00           H  
ATOM   2082 1HE  LYS A 138       7.625  20.837  10.229  1.00  0.00           H  
ATOM   2083 2HE  LYS A 138       6.895  19.407  10.964  1.00  0.00           H  
ATOM   2084 1HZ  LYS A 138       9.275  19.259  10.921  1.00  0.00           H  
ATOM   2085 2HZ  LYS A 138       8.627  18.081   9.966  1.00  0.00           H  
ATOM   2086 3HZ  LYS A 138       9.310  19.417   9.280  1.00  0.00           H  
ATOM   2087  N   LEU A 139       2.022  19.464   5.725  1.00  0.00           N  
ATOM   2088  CA  LEU A 139       1.545  19.463   4.346  1.00  0.00           C  
ATOM   2089  C   LEU A 139       0.040  19.711   4.293  1.00  0.00           C  
ATOM   2090  O   LEU A 139      -0.523  19.905   3.213  1.00  0.00           O  
ATOM   2091  CB  LEU A 139       1.881  18.136   3.664  1.00  0.00           C  
ATOM   2092  CG  LEU A 139       3.366  17.816   3.498  1.00  0.00           C  
ATOM   2093  CD1 LEU A 139       3.545  16.440   2.863  1.00  0.00           C  
ATOM   2094  CD2 LEU A 139       4.053  18.889   2.658  1.00  0.00           C  
ATOM   2095  H   LEU A 139       2.010  18.601   6.251  1.00  0.00           H  
ATOM   2096  HA  LEU A 139       2.044  20.268   3.808  1.00  0.00           H  
ATOM   2097 1HB  LEU A 139       1.436  17.326   4.241  1.00  0.00           H  
ATOM   2098 2HB  LEU A 139       1.434  18.133   2.669  1.00  0.00           H  
ATOM   2099  HG  LEU A 139       3.841  17.775   4.478  1.00  0.00           H  
ATOM   2100 1HD1 LEU A 139       4.608  16.226   2.751  1.00  0.00           H  
ATOM   2101 2HD1 LEU A 139       3.089  15.683   3.501  1.00  0.00           H  
ATOM   2102 3HD1 LEU A 139       3.067  16.426   1.884  1.00  0.00           H  
ATOM   2103 1HD2 LEU A 139       5.111  18.645   2.552  1.00  0.00           H  
ATOM   2104 2HD2 LEU A 139       3.589  18.933   1.674  1.00  0.00           H  
ATOM   2105 3HD2 LEU A 139       3.952  19.856   3.152  1.00  0.00           H  
ATOM   2106  N   GLY A 140      -0.599  19.802   5.417  1.00  0.00           N  
ATOM   2107  CA  GLY A 140      -2.049  19.905   5.447  1.00  0.00           C  
ATOM   2108  C   GLY A 140      -2.745  18.696   4.850  1.00  0.00           C  
ATOM   2109  O   GLY A 140      -3.613  18.839   3.984  1.00  0.00           O  
ATOM   2110  H   GLY A 140      -0.088  19.802   6.288  1.00  0.00           H  
ATOM   2111 1HA  GLY A 140      -2.385  20.027   6.477  1.00  0.00           H  
ATOM   2112 2HA  GLY A 140      -2.362  20.794   4.900  1.00  0.00           H  
ATOM   2113  N   VAL A 141      -2.295  17.438   5.184  1.00  0.00           N  
ATOM   2114  CA  VAL A 141      -2.752  16.211   4.537  1.00  0.00           C  
ATOM   2115  C   VAL A 141      -3.304  15.250   5.588  1.00  0.00           C  
ATOM   2116  O   VAL A 141      -3.225  15.519   6.789  1.00  0.00           O  
ATOM   2117  CB  VAL A 141      -1.598  15.537   3.772  1.00  0.00           C  
ATOM   2118  CG1 VAL A 141      -1.077  16.456   2.676  1.00  0.00           C  
ATOM   2119  CG2 VAL A 141      -0.483  15.165   4.737  1.00  0.00           C  
ATOM   2120  H   VAL A 141      -1.607  17.379   5.921  1.00  0.00           H  
ATOM   2121  HA  VAL A 141      -3.551  16.465   3.840  1.00  0.00           H  
ATOM   2122  HB  VAL A 141      -1.974  14.637   3.284  1.00  0.00           H  
ATOM   2123 1HG1 VAL A 141      -0.263  15.964   2.145  1.00  0.00           H  
ATOM   2124 2HG1 VAL A 141      -1.883  16.680   1.976  1.00  0.00           H  
ATOM   2125 3HG1 VAL A 141      -0.713  17.382   3.121  1.00  0.00           H  
ATOM   2126 1HG2 VAL A 141       0.329  14.688   4.189  1.00  0.00           H  
ATOM   2127 2HG2 VAL A 141      -0.112  16.064   5.228  1.00  0.00           H  
ATOM   2128 3HG2 VAL A 141      -0.868  14.474   5.487  1.00  0.00           H  
ATOM   2129  N   SER A 142      -3.855  14.113   5.049  1.00  0.00           N  
ATOM   2130  CA  SER A 142      -4.313  13.070   5.960  1.00  0.00           C  
ATOM   2131  C   SER A 142      -3.141  12.256   6.502  1.00  0.00           C  
ATOM   2132  O   SER A 142      -2.012  12.391   6.027  1.00  0.00           O  
ATOM   2133  CB  SER A 142      -5.292  12.153   5.252  1.00  0.00           C  
ATOM   2134  OG  SER A 142      -4.638  11.358   4.302  1.00  0.00           O  
ATOM   2135  H   SER A 142      -3.953  13.974   4.053  1.00  0.00           H  
ATOM   2136  HA  SER A 142      -4.815  13.544   6.804  1.00  0.00           H  
ATOM   2137 1HB  SER A 142      -5.788  11.516   5.984  1.00  0.00           H  
ATOM   2138 2HB  SER A 142      -6.061  12.750   4.764  1.00  0.00           H  
ATOM   2139  HG  SER A 142      -5.331  10.953   3.774  1.00  0.00           H  
ATOM   2140  N   LEU A 143      -3.386  11.450   7.568  1.00  0.00           N  
ATOM   2141  CA  LEU A 143      -2.367  10.584   8.153  1.00  0.00           C  
ATOM   2142  C   LEU A 143      -1.946   9.500   7.167  1.00  0.00           C  
ATOM   2143  O   LEU A 143      -0.772   9.122   7.118  1.00  0.00           O  
ATOM   2144  CB  LEU A 143      -2.892   9.940   9.442  1.00  0.00           C  
ATOM   2145  CG  LEU A 143      -1.861   9.149  10.257  1.00  0.00           C  
ATOM   2146  CD1 LEU A 143      -0.730  10.075  10.683  1.00  0.00           C  
ATOM   2147  CD2 LEU A 143      -2.541   8.524  11.466  1.00  0.00           C  
ATOM   2148  H   LEU A 143      -4.314  11.456   7.967  1.00  0.00           H  
ATOM   2149  HA  LEU A 143      -1.494  11.191   8.391  1.00  0.00           H  
ATOM   2150 1HB  LEU A 143      -3.292  10.723  10.084  1.00  0.00           H  
ATOM   2151 2HB  LEU A 143      -3.704   9.259   9.185  1.00  0.00           H  
ATOM   2152  HG  LEU A 143      -1.432   8.362   9.636  1.00  0.00           H  
ATOM   2153 1HD1 LEU A 143       0.002   9.513  11.263  1.00  0.00           H  
ATOM   2154 2HD1 LEU A 143      -0.249  10.493   9.799  1.00  0.00           H  
ATOM   2155 3HD1 LEU A 143      -1.133  10.883  11.294  1.00  0.00           H  
ATOM   2156 1HD2 LEU A 143      -1.809   7.961  12.046  1.00  0.00           H  
ATOM   2157 2HD2 LEU A 143      -2.970   9.310  12.089  1.00  0.00           H  
ATOM   2158 3HD2 LEU A 143      -3.333   7.853  11.132  1.00  0.00           H  
ATOM   2159  N   ILE A 144      -2.834   9.012   6.359  1.00  0.00           N  
ATOM   2160  CA  ILE A 144      -2.509   8.027   5.333  1.00  0.00           C  
ATOM   2161  C   ILE A 144      -1.512   8.621   4.341  1.00  0.00           C  
ATOM   2162  O   ILE A 144      -0.569   7.947   3.920  1.00  0.00           O  
ATOM   2163  CB  ILE A 144      -3.773   7.560   4.587  1.00  0.00           C  
ATOM   2164  CG1 ILE A 144      -4.652   6.709   5.508  1.00  0.00           C  
ATOM   2165  CG2 ILE A 144      -3.397   6.780   3.337  1.00  0.00           C  
ATOM   2166  CD1 ILE A 144      -4.036   5.382   5.886  1.00  0.00           C  
ATOM   2167  H   ILE A 144      -3.787   9.333   6.449  1.00  0.00           H  
ATOM   2168  HA  ILE A 144      -2.048   7.164   5.814  1.00  0.00           H  
ATOM   2169  HB  ILE A 144      -4.367   8.427   4.299  1.00  0.00           H  
ATOM   2170 1HG1 ILE A 144      -4.861   7.262   6.423  1.00  0.00           H  
ATOM   2171 2HG1 ILE A 144      -5.608   6.514   5.020  1.00  0.00           H  
ATOM   2172 1HG2 ILE A 144      -4.301   6.458   2.823  1.00  0.00           H  
ATOM   2173 2HG2 ILE A 144      -2.810   7.416   2.675  1.00  0.00           H  
ATOM   2174 3HG2 ILE A 144      -2.807   5.906   3.617  1.00  0.00           H  
ATOM   2175 1HD1 ILE A 144      -4.718   4.836   6.539  1.00  0.00           H  
ATOM   2176 2HD1 ILE A 144      -3.851   4.796   4.984  1.00  0.00           H  
ATOM   2177 3HD1 ILE A 144      -3.096   5.553   6.407  1.00  0.00           H  
ATOM   2178  N   GLU A 145      -1.766   9.897   3.954  1.00  0.00           N  
ATOM   2179  CA  GLU A 145      -0.838  10.549   3.035  1.00  0.00           C  
ATOM   2180  C   GLU A 145       0.544  10.707   3.665  1.00  0.00           C  
ATOM   2181  O   GLU A 145       1.561  10.473   3.010  1.00  0.00           O  
ATOM   2182  CB  GLU A 145      -1.378  11.917   2.614  1.00  0.00           C  
ATOM   2183  CG  GLU A 145      -2.560  11.859   1.657  1.00  0.00           C  
ATOM   2184  CD  GLU A 145      -3.133  13.216   1.352  1.00  0.00           C  
ATOM   2185  OE1 GLU A 145      -3.803  13.760   2.195  1.00  0.00           O  
ATOM   2186  OE2 GLU A 145      -2.899  13.708   0.273  1.00  0.00           O  
ATOM   2187  H   GLU A 145      -2.574  10.407   4.282  1.00  0.00           H  
ATOM   2188  HA  GLU A 145      -0.730   9.920   2.150  1.00  0.00           H  
ATOM   2189 1HB  GLU A 145      -1.690  12.473   3.498  1.00  0.00           H  
ATOM   2190 2HB  GLU A 145      -0.585  12.488   2.131  1.00  0.00           H  
ATOM   2191 1HG  GLU A 145      -2.238  11.396   0.725  1.00  0.00           H  
ATOM   2192 2HG  GLU A 145      -3.337  11.232   2.093  1.00  0.00           H  
ATOM   2193  N   ALA A 146       0.545  11.081   4.908  1.00  0.00           N  
ATOM   2194  CA  ALA A 146       1.803  11.228   5.636  1.00  0.00           C  
ATOM   2195  C   ALA A 146       2.523   9.889   5.764  1.00  0.00           C  
ATOM   2196  O   ALA A 146       3.739   9.810   5.566  1.00  0.00           O  
ATOM   2197  CB  ALA A 146       1.551  11.828   7.018  1.00  0.00           C  
ATOM   2198  H   ALA A 146      -0.324  11.275   5.384  1.00  0.00           H  
ATOM   2199  HA  ALA A 146       2.444  11.903   5.070  1.00  0.00           H  
ATOM   2200 1HB  ALA A 146       2.499  11.931   7.547  1.00  0.00           H  
ATOM   2201 2HB  ALA A 146       1.087  12.808   6.911  1.00  0.00           H  
ATOM   2202 3HB  ALA A 146       0.889  11.173   7.583  1.00  0.00           H  
ATOM   2203  N   LEU A 147       1.786   8.846   6.083  1.00  0.00           N  
ATOM   2204  CA  LEU A 147       2.394   7.537   6.294  1.00  0.00           C  
ATOM   2205  C   LEU A 147       2.985   6.996   4.996  1.00  0.00           C  
ATOM   2206  O   LEU A 147       4.077   6.422   4.999  1.00  0.00           O  
ATOM   2207  CB  LEU A 147       1.356   6.550   6.843  1.00  0.00           C  
ATOM   2208  CG  LEU A 147       0.922   6.780   8.296  1.00  0.00           C  
ATOM   2209  CD1 LEU A 147      -0.331   5.965   8.587  1.00  0.00           C  
ATOM   2210  CD2 LEU A 147       2.057   6.393   9.232  1.00  0.00           C  
ATOM   2211  H   LEU A 147       0.786   8.946   6.183  1.00  0.00           H  
ATOM   2212  HA  LEU A 147       3.200   7.643   7.020  1.00  0.00           H  
ATOM   2213 1HB  LEU A 147       0.465   6.601   6.219  1.00  0.00           H  
ATOM   2214 2HB  LEU A 147       1.765   5.542   6.775  1.00  0.00           H  
ATOM   2215  HG  LEU A 147       0.676   7.833   8.440  1.00  0.00           H  
ATOM   2216 1HD1 LEU A 147      -0.639   6.129   9.620  1.00  0.00           H  
ATOM   2217 2HD1 LEU A 147      -1.131   6.276   7.917  1.00  0.00           H  
ATOM   2218 3HD1 LEU A 147      -0.119   4.907   8.436  1.00  0.00           H  
ATOM   2219 1HD2 LEU A 147       1.749   6.558  10.265  1.00  0.00           H  
ATOM   2220 2HD2 LEU A 147       2.303   5.340   9.090  1.00  0.00           H  
ATOM   2221 3HD2 LEU A 147       2.933   7.003   9.014  1.00  0.00           H  
ATOM   2222  N   HIS A 148       2.308   7.225   3.914  1.00  0.00           N  
ATOM   2223  CA  HIS A 148       2.799   6.740   2.629  1.00  0.00           C  
ATOM   2224  C   HIS A 148       4.085   7.456   2.227  1.00  0.00           C  
ATOM   2225  O   HIS A 148       4.939   6.874   1.554  1.00  0.00           O  
ATOM   2226  CB  HIS A 148       1.739   6.930   1.538  1.00  0.00           C  
ATOM   2227  CG  HIS A 148       0.670   5.882   1.550  1.00  0.00           C  
ATOM   2228  ND1 HIS A 148      -0.382   5.903   2.442  1.00  0.00           N  
ATOM   2229  CD2 HIS A 148       0.490   4.783   0.781  1.00  0.00           C  
ATOM   2230  CE1 HIS A 148      -1.164   4.860   2.220  1.00  0.00           C  
ATOM   2231  NE2 HIS A 148      -0.657   4.166   1.218  1.00  0.00           N  
ATOM   2232  H   HIS A 148       1.438   7.737   3.947  1.00  0.00           H  
ATOM   2233  HA  HIS A 148       3.024   5.677   2.703  1.00  0.00           H  
ATOM   2234 1HB  HIS A 148       1.264   7.904   1.657  1.00  0.00           H  
ATOM   2235 2HB  HIS A 148       2.218   6.917   0.560  1.00  0.00           H  
ATOM   2236  HD1 HIS A 148      -0.584   6.627   3.101  1.00  0.00           H  
ATOM   2237  HD2 HIS A 148       1.058   4.356  -0.046  1.00  0.00           H  
ATOM   2238  HE1 HIS A 148      -2.056   4.697   2.824  1.00  0.00           H  
ATOM   2239  N   ILE A 149       4.258   8.652   2.636  1.00  0.00           N  
ATOM   2240  CA  ILE A 149       5.501   9.369   2.372  1.00  0.00           C  
ATOM   2241  C   ILE A 149       6.613   8.822   3.265  1.00  0.00           C  
ATOM   2242  O   ILE A 149       7.748   8.651   2.819  1.00  0.00           O  
ATOM   2243  CB  ILE A 149       5.335  10.881   2.610  1.00  0.00           C  
ATOM   2244  CG1 ILE A 149       4.399  11.487   1.560  1.00  0.00           C  
ATOM   2245  CG2 ILE A 149       6.688  11.575   2.585  1.00  0.00           C  
ATOM   2246  CD1 ILE A 149       3.954  12.896   1.879  1.00  0.00           C  
ATOM   2247  H   ILE A 149       3.525   9.116   3.154  1.00  0.00           H  
ATOM   2248  HA  ILE A 149       5.780   9.204   1.332  1.00  0.00           H  
ATOM   2249  HB  ILE A 149       4.869  11.048   3.580  1.00  0.00           H  
ATOM   2250 1HG1 ILE A 149       4.898  11.497   0.591  1.00  0.00           H  
ATOM   2251 2HG1 ILE A 149       3.510  10.863   1.462  1.00  0.00           H  
ATOM   2252 1HG2 ILE A 149       6.552  12.643   2.754  1.00  0.00           H  
ATOM   2253 2HG2 ILE A 149       7.322  11.163   3.368  1.00  0.00           H  
ATOM   2254 3HG2 ILE A 149       7.160  11.419   1.615  1.00  0.00           H  
ATOM   2255 1HD1 ILE A 149       3.294  13.256   1.089  1.00  0.00           H  
ATOM   2256 2HD1 ILE A 149       3.420  12.902   2.830  1.00  0.00           H  
ATOM   2257 3HD1 ILE A 149       4.825  13.546   1.946  1.00  0.00           H  
ATOM   2258  N   LEU A 150       6.274   8.598   4.493  1.00  0.00           N  
ATOM   2259  CA  LEU A 150       7.260   8.004   5.390  1.00  0.00           C  
ATOM   2260  C   LEU A 150       7.697   6.633   4.885  1.00  0.00           C  
ATOM   2261  O   LEU A 150       8.871   6.272   4.995  1.00  0.00           O  
ATOM   2262  CB  LEU A 150       6.685   7.879   6.806  1.00  0.00           C  
ATOM   2263  CG  LEU A 150       7.016   9.030   7.764  1.00  0.00           C  
ATOM   2264  CD1 LEU A 150       6.332  10.303   7.284  1.00  0.00           C  
ATOM   2265  CD2 LEU A 150       6.568   8.665   9.171  1.00  0.00           C  
ATOM   2266  H   LEU A 150       5.355   8.819   4.850  1.00  0.00           H  
ATOM   2267  HA  LEU A 150       8.135   8.654   5.420  1.00  0.00           H  
ATOM   2268 1HB  LEU A 150       5.600   7.809   6.735  1.00  0.00           H  
ATOM   2269 2HB  LEU A 150       7.059   6.958   7.253  1.00  0.00           H  
ATOM   2270  HG  LEU A 150       8.092   9.208   7.760  1.00  0.00           H  
ATOM   2271 1HD1 LEU A 150       6.568  11.121   7.964  1.00  0.00           H  
ATOM   2272 2HD1 LEU A 150       6.686  10.551   6.283  1.00  0.00           H  
ATOM   2273 3HD1 LEU A 150       5.254  10.150   7.261  1.00  0.00           H  
ATOM   2274 1HD2 LEU A 150       6.804   9.484   9.852  1.00  0.00           H  
ATOM   2275 2HD2 LEU A 150       5.492   8.489   9.176  1.00  0.00           H  
ATOM   2276 3HD2 LEU A 150       7.085   7.762   9.495  1.00  0.00           H  
ATOM   2277  N   LEU A 151       6.749   5.969   4.436  1.00  0.00           N  
ATOM   2278  CA  LEU A 151       7.064   4.656   3.883  1.00  0.00           C  
ATOM   2279  C   LEU A 151       7.921   4.786   2.629  1.00  0.00           C  
ATOM   2280  O   LEU A 151       8.793   3.949   2.377  1.00  0.00           O  
ATOM   2281  CB  LEU A 151       5.774   3.894   3.553  1.00  0.00           C  
ATOM   2282  CG  LEU A 151       4.952   3.424   4.760  1.00  0.00           C  
ATOM   2283  CD1 LEU A 151       3.528   3.118   4.317  1.00  0.00           C  
ATOM   2284  CD2 LEU A 151       5.609   2.197   5.376  1.00  0.00           C  
ATOM   2285  H   LEU A 151       5.792   6.286   4.435  1.00  0.00           H  
ATOM   2286  HA  LEU A 151       7.627   4.092   4.625  1.00  0.00           H  
ATOM   2287 1HB  LEU A 151       5.137   4.536   2.948  1.00  0.00           H  
ATOM   2288 2HB  LEU A 151       6.032   3.013   2.965  1.00  0.00           H  
ATOM   2289  HG  LEU A 151       4.907   4.222   5.502  1.00  0.00           H  
ATOM   2290 1HD1 LEU A 151       2.944   2.785   5.175  1.00  0.00           H  
ATOM   2291 2HD1 LEU A 151       3.076   4.018   3.899  1.00  0.00           H  
ATOM   2292 3HD1 LEU A 151       3.543   2.334   3.562  1.00  0.00           H  
ATOM   2293 1HD2 LEU A 151       5.025   1.864   6.234  1.00  0.00           H  
ATOM   2294 2HD2 LEU A 151       5.654   1.399   4.635  1.00  0.00           H  
ATOM   2295 3HD2 LEU A 151       6.619   2.449   5.700  1.00  0.00           H  
ATOM   2296  N   THR A 152       7.658   5.799   1.867  1.00  0.00           N  
ATOM   2297  CA  THR A 152       8.455   6.091   0.679  1.00  0.00           C  
ATOM   2298  C   THR A 152       9.916   6.323   1.053  1.00  0.00           C  
ATOM   2299  O   THR A 152      10.820   5.787   0.410  1.00  0.00           O  
ATOM   2300  CB  THR A 152       7.907   7.321  -0.069  1.00  0.00           C  
ATOM   2301  OG1 THR A 152       6.567   7.059  -0.506  1.00  0.00           O  
ATOM   2302  CG2 THR A 152       8.776   7.640  -1.276  1.00  0.00           C  
ATOM   2303  H   THR A 152       6.882   6.402   2.099  1.00  0.00           H  
ATOM   2304  HA  THR A 152       8.403   5.234   0.009  1.00  0.00           H  
ATOM   2305  HB  THR A 152       7.895   8.179   0.601  1.00  0.00           H  
ATOM   2306  HG1 THR A 152       5.988   7.000   0.257  1.00  0.00           H  
ATOM   2307 1HG2 THR A 152       8.375   8.512  -1.792  1.00  0.00           H  
ATOM   2308 2HG2 THR A 152       9.794   7.851  -0.946  1.00  0.00           H  
ATOM   2309 3HG2 THR A 152       8.785   6.789  -1.955  1.00  0.00           H  
ATOM   2310  N   ALA A 153      10.145   7.076   2.075  1.00  0.00           N  
ATOM   2311  CA  ALA A 153      11.498   7.301   2.574  1.00  0.00           C  
ATOM   2312  C   ALA A 153      12.157   5.987   2.986  1.00  0.00           C  
ATOM   2313  O   ALA A 153      13.339   5.768   2.716  1.00  0.00           O  
ATOM   2314  CB  ALA A 153      11.477   8.274   3.750  1.00  0.00           C  
ATOM   2315  H   ALA A 153       9.368   7.521   2.541  1.00  0.00           H  
ATOM   2316  HA  ALA A 153      12.089   7.735   1.768  1.00  0.00           H  
ATOM   2317 1HB  ALA A 153      12.493   8.432   4.111  1.00  0.00           H  
ATOM   2318 2HB  ALA A 153      11.055   9.226   3.427  1.00  0.00           H  
ATOM   2319 3HB  ALA A 153      10.868   7.861   4.552  1.00  0.00           H  
ATOM   2320  N   ALA A 154      11.441   5.177   3.560  1.00  0.00           N  
ATOM   2321  CA  ALA A 154      11.955   3.910   4.075  1.00  0.00           C  
ATOM   2322  C   ALA A 154      12.481   3.031   2.943  1.00  0.00           C  
ATOM   2323  O   ALA A 154      13.568   2.461   3.046  1.00  0.00           O  
ATOM   2324  CB  ALA A 154      10.871   3.172   4.856  1.00  0.00           C  
ATOM   2325  H   ALA A 154      10.463   5.396   3.680  1.00  0.00           H  
ATOM   2326  HA  ALA A 154      12.786   4.129   4.747  1.00  0.00           H  
ATOM   2327 1HB  ALA A 154      11.271   2.231   5.232  1.00  0.00           H  
ATOM   2328 2HB  ALA A 154      10.543   3.789   5.694  1.00  0.00           H  
ATOM   2329 3HB  ALA A 154      10.025   2.971   4.202  1.00  0.00           H  
ATOM   2330  N   VAL A 155      11.769   2.933   1.871  1.00  0.00           N  
ATOM   2331  CA  VAL A 155      12.093   2.029   0.772  1.00  0.00           C  
ATOM   2332  C   VAL A 155      13.128   2.680  -0.143  1.00  0.00           C  
ATOM   2333  O   VAL A 155      13.961   1.991  -0.737  1.00  0.00           O  
ATOM   2334  CB  VAL A 155      10.830   1.681  -0.036  1.00  0.00           C  
ATOM   2335  CG1 VAL A 155       9.809   0.978   0.847  1.00  0.00           C  
ATOM   2336  CG2 VAL A 155      10.238   2.944  -0.643  1.00  0.00           C  
ATOM   2337  H   VAL A 155      10.948   3.516   1.802  1.00  0.00           H  
ATOM   2338  HA  VAL A 155      12.522   1.117   1.189  1.00  0.00           H  
ATOM   2339  HB  VAL A 155      11.099   0.986  -0.832  1.00  0.00           H  
ATOM   2340 1HG1 VAL A 155       8.923   0.738   0.259  1.00  0.00           H  
ATOM   2341 2HG1 VAL A 155      10.242   0.058   1.241  1.00  0.00           H  
ATOM   2342 3HG1 VAL A 155       9.531   1.632   1.673  1.00  0.00           H  
ATOM   2343 1HG2 VAL A 155       9.345   2.690  -1.213  1.00  0.00           H  
ATOM   2344 2HG2 VAL A 155       9.975   3.641   0.153  1.00  0.00           H  
ATOM   2345 3HG2 VAL A 155      10.971   3.408  -1.303  1.00  0.00           H  
ATOM   2346  N   LEU A 156      13.173   3.945  -0.173  1.00  0.00           N  
ATOM   2347  CA  LEU A 156      14.229   4.665  -0.877  1.00  0.00           C  
ATOM   2348  C   LEU A 156      15.536   4.616  -0.095  1.00  0.00           C  
ATOM   2349  O   LEU A 156      16.618   4.598  -0.686  1.00  0.00           O  
ATOM   2350  CB  LEU A 156      13.815   6.125  -1.106  1.00  0.00           C  
ATOM   2351  CG  LEU A 156      12.659   6.343  -2.090  1.00  0.00           C  
ATOM   2352  CD1 LEU A 156      12.250   7.809  -2.077  1.00  0.00           C  
ATOM   2353  CD2 LEU A 156      13.087   5.907  -3.483  1.00  0.00           C  
ATOM   2354  H   LEU A 156      12.455   4.469   0.306  1.00  0.00           H  
ATOM   2355  HA  LEU A 156      14.389   4.187  -1.843  1.00  0.00           H  
ATOM   2356 1HB  LEU A 156      13.524   6.557  -0.151  1.00  0.00           H  
ATOM   2357 2HB  LEU A 156      14.678   6.675  -1.483  1.00  0.00           H  
ATOM   2358  HG  LEU A 156      11.798   5.753  -1.774  1.00  0.00           H  
ATOM   2359 1HD1 LEU A 156      11.427   7.963  -2.775  1.00  0.00           H  
ATOM   2360 2HD1 LEU A 156      11.929   8.089  -1.073  1.00  0.00           H  
ATOM   2361 3HD1 LEU A 156      13.097   8.426  -2.372  1.00  0.00           H  
ATOM   2362 1HD2 LEU A 156      12.264   6.061  -4.182  1.00  0.00           H  
ATOM   2363 2HD2 LEU A 156      13.948   6.496  -3.800  1.00  0.00           H  
ATOM   2364 3HD2 LEU A 156      13.357   4.851  -3.467  1.00  0.00           H  
ATOM   2365  N   GLY A 157      15.437   4.506   1.259  1.00  0.00           N  
ATOM   2366  CA  GLY A 157      16.642   4.520   2.071  1.00  0.00           C  
ATOM   2367  C   GLY A 157      17.156   5.919   2.355  1.00  0.00           C  
ATOM   2368  O   GLY A 157      18.367   6.149   2.369  1.00  0.00           O  
ATOM   2369  H   GLY A 157      14.539   4.415   1.713  1.00  0.00           H  
ATOM   2370 1HA  GLY A 157      16.447   4.022   3.021  1.00  0.00           H  
ATOM   2371 2HA  GLY A 157      17.426   3.956   1.569  1.00  0.00           H  
ATOM   2372  N   THR A 158      16.198   6.907   2.418  1.00  0.00           N  
ATOM   2373  CA  THR A 158      16.547   8.310   2.617  1.00  0.00           C  
ATOM   2374  C   THR A 158      15.686   8.931   3.713  1.00  0.00           C  
ATOM   2375  O   THR A 158      15.030   8.217   4.473  1.00  0.00           O  
ATOM   2376  CB  THR A 158      16.391   9.113   1.312  1.00  0.00           C  
ATOM   2377  OG1 THR A 158      16.926  10.431   1.493  1.00  0.00           O  
ATOM   2378  CG2 THR A 158      14.924   9.215   0.921  1.00  0.00           C  
ATOM   2379  H   THR A 158      15.226   6.652   2.324  1.00  0.00           H  
ATOM   2380  HA  THR A 158      17.591   8.365   2.929  1.00  0.00           H  
ATOM   2381  HB  THR A 158      16.940   8.618   0.512  1.00  0.00           H  
ATOM   2382  HG1 THR A 158      17.076  10.834   0.635  1.00  0.00           H  
ATOM   2383 1HG2 THR A 158      14.833   9.785  -0.002  1.00  0.00           H  
ATOM   2384 2HG2 THR A 158      14.517   8.215   0.773  1.00  0.00           H  
ATOM   2385 3HG2 THR A 158      14.371   9.717   1.714  1.00  0.00           H  
ATOM   2386  N   THR A 159      15.744  10.270   3.857  1.00  0.00           N  
ATOM   2387  CA  THR A 159      14.987  10.943   4.908  1.00  0.00           C  
ATOM   2388  C   THR A 159      13.545  11.183   4.468  1.00  0.00           C  
ATOM   2389  O   THR A 159      13.216  11.029   3.290  1.00  0.00           O  
ATOM   2390  CB  THR A 159      15.644  12.281   5.297  1.00  0.00           C  
ATOM   2391  OG1 THR A 159      15.586  13.185   4.185  1.00  0.00           O  
ATOM   2392  CG2 THR A 159      17.096  12.067   5.696  1.00  0.00           C  
ATOM   2393  H   THR A 159      16.316  10.820   3.233  1.00  0.00           H  
ATOM   2394  HA  THR A 159      14.976  10.302   5.790  1.00  0.00           H  
ATOM   2395  HB  THR A 159      15.103  12.722   6.133  1.00  0.00           H  
ATOM   2396  HG1 THR A 159      15.862  14.059   4.469  1.00  0.00           H  
ATOM   2397 1HG2 THR A 159      17.543  13.023   5.968  1.00  0.00           H  
ATOM   2398 2HG2 THR A 159      17.142  11.389   6.548  1.00  0.00           H  
ATOM   2399 3HG2 THR A 159      17.644  11.635   4.860  1.00  0.00           H  
ATOM   2400  N   VAL A 160      12.649  11.547   5.437  1.00  0.00           N  
ATOM   2401  CA  VAL A 160      11.253  11.864   5.148  1.00  0.00           C  
ATOM   2402  C   VAL A 160      11.178  13.140   4.312  1.00  0.00           C  
ATOM   2403  O   VAL A 160      10.461  13.189   3.309  1.00  0.00           O  
ATOM   2404  CB  VAL A 160      10.429  12.026   6.444  1.00  0.00           C  
ATOM   2405  CG1 VAL A 160       9.028  12.549   6.130  1.00  0.00           C  
ATOM   2406  CG2 VAL A 160      10.352  10.699   7.197  1.00  0.00           C  
ATOM   2407  H   VAL A 160      12.977  11.596   6.391  1.00  0.00           H  
ATOM   2408  HA  VAL A 160      10.824  11.043   4.572  1.00  0.00           H  
ATOM   2409  HB  VAL A 160      10.907  12.772   7.078  1.00  0.00           H  
ATOM   2410 1HG1 VAL A 160       8.463  12.656   7.056  1.00  0.00           H  
ATOM   2411 2HG1 VAL A 160       9.103  13.518   5.638  1.00  0.00           H  
ATOM   2412 3HG1 VAL A 160       8.516  11.845   5.473  1.00  0.00           H  
ATOM   2413 1HG2 VAL A 160       9.768  10.830   8.107  1.00  0.00           H  
ATOM   2414 2HG2 VAL A 160       9.876   9.949   6.565  1.00  0.00           H  
ATOM   2415 3HG2 VAL A 160      11.358  10.370   7.456  1.00  0.00           H  
ATOM   2416  N   GLU A 161      12.008  14.129   4.665  1.00  0.00           N  
ATOM   2417  CA  GLU A 161      11.999  15.410   3.965  1.00  0.00           C  
ATOM   2418  C   GLU A 161      12.301  15.231   2.481  1.00  0.00           C  
ATOM   2419  O   GLU A 161      11.685  15.879   1.632  1.00  0.00           O  
ATOM   2420  CB  GLU A 161      13.017  16.366   4.590  1.00  0.00           C  
ATOM   2421  CG  GLU A 161      12.673  16.813   6.004  1.00  0.00           C  
ATOM   2422  CD  GLU A 161      13.060  15.802   7.048  1.00  0.00           C  
ATOM   2423  OE1 GLU A 161      13.572  14.770   6.686  1.00  0.00           O  
ATOM   2424  OE2 GLU A 161      12.844  16.063   8.208  1.00  0.00           O  
ATOM   2425  H   GLU A 161      12.653  13.989   5.429  1.00  0.00           H  
ATOM   2426  HA  GLU A 161      11.003  15.845   4.051  1.00  0.00           H  
ATOM   2427 1HB  GLU A 161      13.996  15.888   4.619  1.00  0.00           H  
ATOM   2428 2HB  GLU A 161      13.107  17.258   3.970  1.00  0.00           H  
ATOM   2429 1HG  GLU A 161      13.189  17.750   6.214  1.00  0.00           H  
ATOM   2430 2HG  GLU A 161      11.602  16.999   6.065  1.00  0.00           H  
ATOM   2431  N   GLU A 162      13.241  14.335   2.246  1.00  0.00           N  
ATOM   2432  CA  GLU A 162      13.585  14.056   0.854  1.00  0.00           C  
ATOM   2433  C   GLU A 162      12.431  13.378   0.124  1.00  0.00           C  
ATOM   2434  O   GLU A 162      12.118  13.729  -1.015  1.00  0.00           O  
ATOM   2435  CB  GLU A 162      14.843  13.184   0.778  1.00  0.00           C  
ATOM   2436  CG  GLU A 162      15.313  12.911  -0.642  1.00  0.00           C  
ATOM   2437  CD  GLU A 162      15.791  14.158  -1.368  1.00  0.00           C  
ATOM   2438  OE1 GLU A 162      15.801  14.166  -2.620  1.00  0.00           O  
ATOM   2439  OE2 GLU A 162      16.161  15.135  -0.679  1.00  0.00           O  
ATOM   2440  H   GLU A 162      13.725  13.840   2.981  1.00  0.00           H  
ATOM   2441  HA  GLU A 162      13.787  15.002   0.352  1.00  0.00           H  
ATOM   2442 1HB  GLU A 162      15.656  13.669   1.318  1.00  0.00           H  
ATOM   2443 2HB  GLU A 162      14.651  12.227   1.264  1.00  0.00           H  
ATOM   2444 1HG  GLU A 162      16.132  12.191  -0.610  1.00  0.00           H  
ATOM   2445 2HG  GLU A 162      14.496  12.463  -1.205  1.00  0.00           H  
ATOM   2446  N   ALA A 163      11.760  12.431   0.779  1.00  0.00           N  
ATOM   2447  CA  ALA A 163      10.584  11.794   0.189  1.00  0.00           C  
ATOM   2448  C   ALA A 163       9.479  12.814  -0.068  1.00  0.00           C  
ATOM   2449  O   ALA A 163       8.756  12.716  -1.062  1.00  0.00           O  
ATOM   2450  CB  ALA A 163      10.074  10.678   1.096  1.00  0.00           C  
ATOM   2451  H   ALA A 163      12.064  12.146   1.699  1.00  0.00           H  
ATOM   2452  HA  ALA A 163      10.878  11.364  -0.769  1.00  0.00           H  
ATOM   2453 1HB  ALA A 163       9.198  10.212   0.643  1.00  0.00           H  
ATOM   2454 2HB  ALA A 163      10.855   9.929   1.228  1.00  0.00           H  
ATOM   2455 3HB  ALA A 163       9.802  11.093   2.066  1.00  0.00           H  
ATOM   2456  N   VAL A 164       9.336  13.830   0.812  1.00  0.00           N  
ATOM   2457  CA  VAL A 164       8.332  14.877   0.651  1.00  0.00           C  
ATOM   2458  C   VAL A 164       8.619  15.681  -0.613  1.00  0.00           C  
ATOM   2459  O   VAL A 164       7.732  15.879  -1.446  1.00  0.00           O  
ATOM   2460  CB  VAL A 164       8.325  15.816   1.873  1.00  0.00           C  
ATOM   2461  CG1 VAL A 164       7.478  17.049   1.593  1.00  0.00           C  
ATOM   2462  CG2 VAL A 164       7.805  15.071   3.094  1.00  0.00           C  
ATOM   2463  H   VAL A 164       9.953  13.859   1.610  1.00  0.00           H  
ATOM   2464  HA  VAL A 164       7.353  14.405   0.550  1.00  0.00           H  
ATOM   2465  HB  VAL A 164       9.341  16.160   2.062  1.00  0.00           H  
ATOM   2466 1HG1 VAL A 164       7.485  17.700   2.467  1.00  0.00           H  
ATOM   2467 2HG1 VAL A 164       7.888  17.585   0.737  1.00  0.00           H  
ATOM   2468 3HG1 VAL A 164       6.454  16.745   1.375  1.00  0.00           H  
ATOM   2469 1HG2 VAL A 164       7.804  15.740   3.954  1.00  0.00           H  
ATOM   2470 2HG2 VAL A 164       6.790  14.722   2.904  1.00  0.00           H  
ATOM   2471 3HG2 VAL A 164       8.450  14.217   3.301  1.00  0.00           H  
ATOM   2472  N   TYR A 165       9.897  16.094  -0.672  1.00  0.00           N  
ATOM   2473  CA  TYR A 165      10.299  16.933  -1.795  1.00  0.00           C  
ATOM   2474  C   TYR A 165      10.133  16.194  -3.117  1.00  0.00           C  
ATOM   2475  O   TYR A 165       9.583  16.739  -4.076  1.00  0.00           O  
ATOM   2476  CB  TYR A 165      11.747  17.400  -1.625  1.00  0.00           C  
ATOM   2477  CG  TYR A 165      11.926  18.457  -0.557  1.00  0.00           C  
ATOM   2478  CD1 TYR A 165      12.842  18.261   0.465  1.00  0.00           C  
ATOM   2479  CD2 TYR A 165      11.174  19.622  -0.603  1.00  0.00           C  
ATOM   2480  CE1 TYR A 165      13.005  19.227   1.440  1.00  0.00           C  
ATOM   2481  CE2 TYR A 165      11.338  20.587   0.372  1.00  0.00           C  
ATOM   2482  CZ  TYR A 165      12.249  20.392   1.390  1.00  0.00           C  
ATOM   2483  OH  TYR A 165      12.412  21.354   2.361  1.00  0.00           O  
ATOM   2484  H   TYR A 165      10.582  15.847   0.028  1.00  0.00           H  
ATOM   2485  HA  TYR A 165       9.658  17.815  -1.816  1.00  0.00           H  
ATOM   2486 1HB  TYR A 165      12.377  16.547  -1.369  1.00  0.00           H  
ATOM   2487 2HB  TYR A 165      12.112  17.805  -2.568  1.00  0.00           H  
ATOM   2488  HD1 TYR A 165      13.432  17.345   0.501  1.00  0.00           H  
ATOM   2489  HD2 TYR A 165      10.455  19.775  -1.406  1.00  0.00           H  
ATOM   2490  HE1 TYR A 165      13.725  19.073   2.245  1.00  0.00           H  
ATOM   2491  HE2 TYR A 165      10.746  21.502   0.337  1.00  0.00           H  
ATOM   2492  HH  TYR A 165      11.822  22.090   2.182  1.00  0.00           H  
ATOM   2493  N   ARG A 166      10.476  14.958  -3.160  1.00  0.00           N  
ATOM   2494  CA  ARG A 166      10.343  14.150  -4.367  1.00  0.00           C  
ATOM   2495  C   ARG A 166       8.876  13.912  -4.708  1.00  0.00           C  
ATOM   2496  O   ARG A 166       8.477  14.020  -5.870  1.00  0.00           O  
ATOM   2497  CB  ARG A 166      11.046  12.811  -4.196  1.00  0.00           C  
ATOM   2498  CG  ARG A 166      12.564  12.887  -4.151  1.00  0.00           C  
ATOM   2499  CD  ARG A 166      13.174  11.552  -3.925  1.00  0.00           C  
ATOM   2500  NE  ARG A 166      14.626  11.619  -3.882  1.00  0.00           N  
ATOM   2501  CZ  ARG A 166      15.445  10.555  -3.997  1.00  0.00           C  
ATOM   2502  NH1 ARG A 166      14.941   9.353  -4.162  1.00  0.00           N  
ATOM   2503  NH2 ARG A 166      16.755  10.721  -3.944  1.00  0.00           N  
ATOM   2504  H   ARG A 166      10.853  14.536  -2.323  1.00  0.00           H  
ATOM   2505  HA  ARG A 166      10.798  14.690  -5.198  1.00  0.00           H  
ATOM   2506 1HB  ARG A 166      10.712  12.341  -3.272  1.00  0.00           H  
ATOM   2507 2HB  ARG A 166      10.773  12.149  -5.018  1.00  0.00           H  
ATOM   2508 1HG  ARG A 166      12.937  13.278  -5.098  1.00  0.00           H  
ATOM   2509 2HG  ARG A 166      12.872  13.547  -3.339  1.00  0.00           H  
ATOM   2510 1HD  ARG A 166      12.823  11.147  -2.976  1.00  0.00           H  
ATOM   2511 2HD  ARG A 166      12.888  10.880  -4.734  1.00  0.00           H  
ATOM   2512  HE  ARG A 166      15.050  12.528  -3.756  1.00  0.00           H  
ATOM   2513 1HH1 ARG A 166      13.939   9.226  -4.202  1.00  0.00           H  
ATOM   2514 2HH1 ARG A 166      15.554   8.555  -4.248  1.00  0.00           H  
ATOM   2515 1HH2 ARG A 166      17.142  11.647  -3.817  1.00  0.00           H  
ATOM   2516 2HH2 ARG A 166      17.368   9.925  -4.031  1.00  0.00           H  
ATOM   2517  N   ALA A 167       8.055  13.620  -3.681  1.00  0.00           N  
ATOM   2518  CA  ALA A 167       6.641  13.347  -3.924  1.00  0.00           C  
ATOM   2519  C   ALA A 167       5.926  14.587  -4.449  1.00  0.00           C  
ATOM   2520  O   ALA A 167       5.115  14.499  -5.376  1.00  0.00           O  
ATOM   2521  CB  ALA A 167       5.968  12.849  -2.646  1.00  0.00           C  
ATOM   2522  H   ALA A 167       8.406  13.588  -2.734  1.00  0.00           H  
ATOM   2523  HA  ALA A 167       6.573  12.569  -4.685  1.00  0.00           H  
ATOM   2524 1HB  ALA A 167       4.915  12.649  -2.843  1.00  0.00           H  
ATOM   2525 2HB  ALA A 167       6.455  11.933  -2.311  1.00  0.00           H  
ATOM   2526 3HB  ALA A 167       6.054  13.610  -1.870  1.00  0.00           H  
ATOM   2527  N   LEU A 168       6.267  15.774  -3.919  1.00  0.00           N  
ATOM   2528  CA  LEU A 168       5.590  17.005  -4.317  1.00  0.00           C  
ATOM   2529  C   LEU A 168       5.984  17.406  -5.734  1.00  0.00           C  
ATOM   2530  O   LEU A 168       5.155  17.915  -6.493  1.00  0.00           O  
ATOM   2531  CB  LEU A 168       5.931  18.138  -3.341  1.00  0.00           C  
ATOM   2532  CG  LEU A 168       5.375  17.983  -1.920  1.00  0.00           C  
ATOM   2533  CD1 LEU A 168       6.002  19.031  -1.012  1.00  0.00           C  
ATOM   2534  CD2 LEU A 168       3.860  18.123  -1.951  1.00  0.00           C  
ATOM   2535  H   LEU A 168       7.006  15.819  -3.233  1.00  0.00           H  
ATOM   2536  HA  LEU A 168       4.515  16.831  -4.296  1.00  0.00           H  
ATOM   2537 1HB  LEU A 168       7.014  18.217  -3.265  1.00  0.00           H  
ATOM   2538 2HB  LEU A 168       5.547  19.074  -3.748  1.00  0.00           H  
ATOM   2539  HG  LEU A 168       5.640  17.001  -1.531  1.00  0.00           H  
ATOM   2540 1HD1 LEU A 168       5.607  18.921  -0.002  1.00  0.00           H  
ATOM   2541 2HD1 LEU A 168       7.084  18.896  -0.994  1.00  0.00           H  
ATOM   2542 3HD1 LEU A 168       5.766  20.027  -1.387  1.00  0.00           H  
ATOM   2543 1HD2 LEU A 168       3.464  18.012  -0.941  1.00  0.00           H  
ATOM   2544 2HD2 LEU A 168       3.592  19.105  -2.340  1.00  0.00           H  
ATOM   2545 3HD2 LEU A 168       3.436  17.350  -2.594  1.00  0.00           H  
ATOM   2546  N   LYS A 169       7.282  17.209  -5.979  1.00  0.00           N  
ATOM   2547  CA  LYS A 169       7.757  17.566  -7.312  1.00  0.00           C  
ATOM   2548  C   LYS A 169       7.200  16.613  -8.367  1.00  0.00           C  
ATOM   2549  O   LYS A 169       6.802  17.042  -9.452  1.00  0.00           O  
ATOM   2550  CB  LYS A 169       9.286  17.564  -7.355  1.00  0.00           C  
ATOM   2551  CG  LYS A 169       9.938  18.718  -6.605  1.00  0.00           C  
ATOM   2552  CD  LYS A 169      11.455  18.623  -6.655  1.00  0.00           C  
ATOM   2553  CE  LYS A 169      12.108  19.769  -5.896  1.00  0.00           C  
ATOM   2554  NZ  LYS A 169      13.594  19.687  -5.935  1.00  0.00           N  
ATOM   2555  H   LYS A 169       7.937  16.834  -5.307  1.00  0.00           H  
ATOM   2556  HA  LYS A 169       7.405  18.571  -7.548  1.00  0.00           H  
ATOM   2557 1HB  LYS A 169       9.662  16.634  -6.928  1.00  0.00           H  
ATOM   2558 2HB  LYS A 169       9.621  17.607  -8.391  1.00  0.00           H  
ATOM   2559 1HG  LYS A 169       9.627  19.664  -7.050  1.00  0.00           H  
ATOM   2560 2HG  LYS A 169       9.616  18.703  -5.564  1.00  0.00           H  
ATOM   2561 1HD  LYS A 169      11.777  17.678  -6.215  1.00  0.00           H  
ATOM   2562 2HD  LYS A 169      11.788  18.652  -7.693  1.00  0.00           H  
ATOM   2563 1HE  LYS A 169      11.798  20.717  -6.333  1.00  0.00           H  
ATOM   2564 2HE  LYS A 169      11.782  19.749  -4.857  1.00  0.00           H  
ATOM   2565 1HZ  LYS A 169      13.987  20.464  -5.421  1.00  0.00           H  
ATOM   2566 2HZ  LYS A 169      13.895  18.819  -5.514  1.00  0.00           H  
ATOM   2567 3HZ  LYS A 169      13.909  19.725  -6.893  1.00  0.00           H  
ATOM   2568  N   LEU A 170       7.163  15.360  -8.069  1.00  0.00           N  
ATOM   2569  CA  LEU A 170       6.617  14.351  -8.969  1.00  0.00           C  
ATOM   2570  C   LEU A 170       5.105  14.500  -9.100  1.00  0.00           C  
ATOM   2571  O   LEU A 170       4.553  14.336 -10.189  1.00  0.00           O  
ATOM   2572  CB  LEU A 170       6.959  12.945  -8.461  1.00  0.00           C  
ATOM   2573  CG  LEU A 170       6.596  11.790  -9.404  1.00  0.00           C  
ATOM   2574  CD1 LEU A 170       7.369  11.936 -10.707  1.00  0.00           C  
ATOM   2575  CD2 LEU A 170       6.909  10.464  -8.727  1.00  0.00           C  
ATOM   2576  H   LEU A 170       7.528  15.073  -7.172  1.00  0.00           H  
ATOM   2577  HA  LEU A 170       7.060  14.492  -9.955  1.00  0.00           H  
ATOM   2578 1HB  LEU A 170       8.030  12.894  -8.273  1.00  0.00           H  
ATOM   2579 2HB  LEU A 170       6.437  12.779  -7.518  1.00  0.00           H  
ATOM   2580  HG  LEU A 170       5.532  11.834  -9.641  1.00  0.00           H  
ATOM   2581 1HD1 LEU A 170       7.111  11.116 -11.377  1.00  0.00           H  
ATOM   2582 2HD1 LEU A 170       7.112  12.884 -11.179  1.00  0.00           H  
ATOM   2583 3HD1 LEU A 170       8.439  11.912 -10.500  1.00  0.00           H  
ATOM   2584 1HD2 LEU A 170       6.650   9.644  -9.397  1.00  0.00           H  
ATOM   2585 2HD2 LEU A 170       7.973  10.418  -8.491  1.00  0.00           H  
ATOM   2586 3HD2 LEU A 170       6.330  10.379  -7.808  1.00  0.00           H  
ATOM   2587  N   LYS A 171       4.418  14.827  -7.966  1.00  0.00           N  
ATOM   2588  CA  LYS A 171       2.978  15.057  -7.970  1.00  0.00           C  
ATOM   2589  C   LYS A 171       2.584  16.070  -9.042  1.00  0.00           C  
ATOM   2590  O   LYS A 171       1.704  15.803  -9.863  1.00  0.00           O  
ATOM   2591  CB  LYS A 171       2.508  15.536  -6.596  1.00  0.00           C  
ATOM   2592  CG  LYS A 171       1.009  15.785  -6.495  1.00  0.00           C  
ATOM   2593  CD  LYS A 171       0.643  16.417  -5.160  1.00  0.00           C  
ATOM   2594  CE  LYS A 171      -0.854  16.670  -5.059  1.00  0.00           C  
ATOM   2595  NZ  LYS A 171      -1.282  17.824  -5.895  1.00  0.00           N  
ATOM   2596  H   LYS A 171       4.928  14.912  -7.099  1.00  0.00           H  
ATOM   2597  HA  LYS A 171       2.477  14.115  -8.198  1.00  0.00           H  
ATOM   2598 1HB  LYS A 171       2.776  14.795  -5.842  1.00  0.00           H  
ATOM   2599 2HB  LYS A 171       3.019  16.464  -6.339  1.00  0.00           H  
ATOM   2600 1HG  LYS A 171       0.695  16.449  -7.301  1.00  0.00           H  
ATOM   2601 2HG  LYS A 171       0.476  14.840  -6.598  1.00  0.00           H  
ATOM   2602 1HD  LYS A 171       0.947  15.756  -4.348  1.00  0.00           H  
ATOM   2603 2HD  LYS A 171       1.169  17.365  -5.051  1.00  0.00           H  
ATOM   2604 1HE  LYS A 171      -1.396  15.782  -5.383  1.00  0.00           H  
ATOM   2605 2HE  LYS A 171      -1.120  16.872  -4.021  1.00  0.00           H  
ATOM   2606 1HZ  LYS A 171      -2.279  17.959  -5.800  1.00  0.00           H  
ATOM   2607 2HZ  LYS A 171      -0.799  18.658  -5.591  1.00  0.00           H  
ATOM   2608 3HZ  LYS A 171      -1.058  17.641  -6.863  1.00  0.00           H  
ATOM   2609  N   THR A 172       3.277  17.212  -9.060  1.00  0.00           N  
ATOM   2610  CA  THR A 172       3.025  18.265 -10.037  1.00  0.00           C  
ATOM   2611  C   THR A 172       3.345  17.784 -11.449  1.00  0.00           C  
ATOM   2612  O   THR A 172       2.524  17.921 -12.358  1.00  0.00           O  
ATOM   2613  CB  THR A 172       3.847  19.527  -9.719  1.00  0.00           C  
ATOM   2614  OG1 THR A 172       3.467  20.038  -8.434  1.00  0.00           O  
ATOM   2615  CG2 THR A 172       3.614  20.597 -10.775  1.00  0.00           C  
ATOM   2616  H   THR A 172       4.001  17.344  -8.368  1.00  0.00           H  
ATOM   2617  HA  THR A 172       1.968  18.529  -9.996  1.00  0.00           H  
ATOM   2618  HB  THR A 172       4.907  19.274  -9.694  1.00  0.00           H  
ATOM   2619  HG1 THR A 172       3.632  19.371  -7.764  1.00  0.00           H  
ATOM   2620 1HG2 THR A 172       4.203  21.481 -10.533  1.00  0.00           H  
ATOM   2621 2HG2 THR A 172       3.913  20.216 -11.751  1.00  0.00           H  
ATOM   2622 3HG2 THR A 172       2.557  20.861 -10.797  1.00  0.00           H  
ATOM   2623  N   LYS A 173       4.487  17.208 -11.575  1.00  0.00           N  
ATOM   2624  CA  LYS A 173       4.977  16.831 -12.897  1.00  0.00           C  
ATOM   2625  C   LYS A 173       3.971  15.944 -13.625  1.00  0.00           C  
ATOM   2626  O   LYS A 173       3.638  16.197 -14.784  1.00  0.00           O  
ATOM   2627  CB  LYS A 173       6.325  16.117 -12.785  1.00  0.00           C  
ATOM   2628  CG  LYS A 173       6.939  15.719 -14.121  1.00  0.00           C  
ATOM   2629  CD  LYS A 173       8.297  15.060 -13.930  1.00  0.00           C  
ATOM   2630  CE  LYS A 173       8.892  14.622 -15.260  1.00  0.00           C  
ATOM   2631  NZ  LYS A 173      10.221  13.975 -15.089  1.00  0.00           N  
ATOM   2632  H   LYS A 173       5.055  17.008 -10.764  1.00  0.00           H  
ATOM   2633  HA  LYS A 173       5.115  17.739 -13.486  1.00  0.00           H  
ATOM   2634 1HB  LYS A 173       7.036  16.761 -12.268  1.00  0.00           H  
ATOM   2635 2HB  LYS A 173       6.208  15.212 -12.188  1.00  0.00           H  
ATOM   2636 1HG  LYS A 173       6.275  15.022 -14.634  1.00  0.00           H  
ATOM   2637 2HG  LYS A 173       7.059  16.605 -14.744  1.00  0.00           H  
ATOM   2638 1HD  LYS A 173       8.979  15.763 -13.450  1.00  0.00           H  
ATOM   2639 2HD  LYS A 173       8.190  14.187 -13.286  1.00  0.00           H  
ATOM   2640 1HE  LYS A 173       8.219  13.918 -15.746  1.00  0.00           H  
ATOM   2641 2HE  LYS A 173       9.006  15.489 -15.911  1.00  0.00           H  
ATOM   2642 1HZ  LYS A 173      10.582  13.701 -15.992  1.00  0.00           H  
ATOM   2643 2HZ  LYS A 173      10.861  14.627 -14.656  1.00  0.00           H  
ATOM   2644 3HZ  LYS A 173      10.126  13.159 -14.503  1.00  0.00           H  
ATOM   2645  N   LEU A 174       3.431  14.959 -12.953  1.00  0.00           N  
ATOM   2646  CA  LEU A 174       2.610  13.957 -13.622  1.00  0.00           C  
ATOM   2647  C   LEU A 174       1.139  14.362 -13.613  1.00  0.00           C  
ATOM   2648  O   LEU A 174       0.327  13.784 -14.338  1.00  0.00           O  
ATOM   2649  CB  LEU A 174       2.778  12.593 -12.942  1.00  0.00           C  
ATOM   2650  CG  LEU A 174       4.210  12.044 -12.897  1.00  0.00           C  
ATOM   2651  CD1 LEU A 174       4.230  10.741 -12.110  1.00  0.00           C  
ATOM   2652  CD2 LEU A 174       4.718  11.833 -14.316  1.00  0.00           C  
ATOM   2653  H   LEU A 174       3.581  14.886 -11.957  1.00  0.00           H  
ATOM   2654  HA  LEU A 174       2.936  13.880 -14.659  1.00  0.00           H  
ATOM   2655 1HB  LEU A 174       2.420  12.670 -11.916  1.00  0.00           H  
ATOM   2656 2HB  LEU A 174       2.160  11.865 -13.467  1.00  0.00           H  
ATOM   2657  HG  LEU A 174       4.856  12.754 -12.382  1.00  0.00           H  
ATOM   2658 1HD1 LEU A 174       5.247  10.351 -12.078  1.00  0.00           H  
ATOM   2659 2HD1 LEU A 174       3.880  10.923 -11.094  1.00  0.00           H  
ATOM   2660 3HD1 LEU A 174       3.578  10.013 -12.593  1.00  0.00           H  
ATOM   2661 1HD2 LEU A 174       5.736  11.444 -14.284  1.00  0.00           H  
ATOM   2662 2HD2 LEU A 174       4.072  11.122 -14.832  1.00  0.00           H  
ATOM   2663 3HD2 LEU A 174       4.710  12.784 -14.850  1.00  0.00           H  
ATOM   2664  N   GLY A 175       0.807  15.372 -12.876  1.00  0.00           N  
ATOM   2665  CA  GLY A 175      -0.589  15.725 -12.657  1.00  0.00           C  
ATOM   2666  C   GLY A 175      -1.342  14.690 -11.844  1.00  0.00           C  
ATOM   2667  O   GLY A 175      -2.419  14.241 -12.246  1.00  0.00           O  
ATOM   2668  H   GLY A 175       1.528  15.930 -12.441  1.00  0.00           H  
ATOM   2669 1HA  GLY A 175      -0.646  16.683 -12.142  1.00  0.00           H  
ATOM   2670 2HA  GLY A 175      -1.088  15.846 -13.618  1.00  0.00           H  
ATOM   2671  N   VAL A 176      -0.737  14.109 -10.767  1.00  0.00           N  
ATOM   2672  CA  VAL A 176      -1.314  13.008 -10.003  1.00  0.00           C  
ATOM   2673  C   VAL A 176      -1.516  13.438  -8.551  1.00  0.00           C  
ATOM   2674  O   VAL A 176      -1.111  14.534  -8.159  1.00  0.00           O  
ATOM   2675  CB  VAL A 176      -0.399  11.771 -10.058  1.00  0.00           C  
ATOM   2676  CG1 VAL A 176      -0.235  11.293 -11.493  1.00  0.00           C  
ATOM   2677  CG2 VAL A 176       0.952  12.097  -9.440  1.00  0.00           C  
ATOM   2678  H   VAL A 176       0.165  14.476 -10.496  1.00  0.00           H  
ATOM   2679  HA  VAL A 176      -2.286  12.762 -10.432  1.00  0.00           H  
ATOM   2680  HB  VAL A 176      -0.868  10.959  -9.501  1.00  0.00           H  
ATOM   2681 1HG1 VAL A 176       0.414  10.417 -11.513  1.00  0.00           H  
ATOM   2682 2HG1 VAL A 176      -1.210  11.030 -11.903  1.00  0.00           H  
ATOM   2683 3HG1 VAL A 176       0.210  12.087 -12.092  1.00  0.00           H  
ATOM   2684 1HG2 VAL A 176       1.593  11.217  -9.482  1.00  0.00           H  
ATOM   2685 2HG2 VAL A 176       1.417  12.913  -9.994  1.00  0.00           H  
ATOM   2686 3HG2 VAL A 176       0.814  12.397  -8.401  1.00  0.00           H  
ATOM   2687  N   SER A 177      -2.155  12.482  -7.821  1.00  0.00           N  
ATOM   2688  CA  SER A 177      -2.360  12.774  -6.406  1.00  0.00           C  
ATOM   2689  C   SER A 177      -1.072  12.591  -5.611  1.00  0.00           C  
ATOM   2690  O   SER A 177      -0.086  12.062  -6.128  1.00  0.00           O  
ATOM   2691  CB  SER A 177      -3.445  11.880  -5.840  1.00  0.00           C  
ATOM   2692  OG  SER A 177      -2.993  10.560  -5.715  1.00  0.00           O  
ATOM   2693  H   SER A 177      -2.487  11.604  -8.195  1.00  0.00           H  
ATOM   2694  HA  SER A 177      -2.671  13.816  -6.310  1.00  0.00           H  
ATOM   2695 1HB  SER A 177      -3.754  12.255  -4.864  1.00  0.00           H  
ATOM   2696 2HB  SER A 177      -4.317  11.907  -6.493  1.00  0.00           H  
ATOM   2697  HG  SER A 177      -3.760  10.040  -5.460  1.00  0.00           H  
ATOM   2698  N   LEU A 178      -1.005  13.059  -4.358  1.00  0.00           N  
ATOM   2699  CA  LEU A 178       0.170  12.948  -3.501  1.00  0.00           C  
ATOM   2700  C   LEU A 178       0.473  11.488  -3.181  1.00  0.00           C  
ATOM   2701  O   LEU A 178       1.639  11.085  -3.138  1.00  0.00           O  
ATOM   2702  CB  LEU A 178      -0.043  13.732  -2.201  1.00  0.00           C  
ATOM   2703  CG  LEU A 178       1.143  13.744  -1.228  1.00  0.00           C  
ATOM   2704  CD1 LEU A 178       2.359  14.349  -1.916  1.00  0.00           C  
ATOM   2705  CD2 LEU A 178       0.771  14.533   0.018  1.00  0.00           C  
ATOM   2706  H   LEU A 178      -1.833  13.514  -4.001  1.00  0.00           H  
ATOM   2707  HA  LEU A 178       1.024  13.367  -4.031  1.00  0.00           H  
ATOM   2708 1HB  LEU A 178      -0.274  14.766  -2.453  1.00  0.00           H  
ATOM   2709 2HB  LEU A 178      -0.899  13.308  -1.675  1.00  0.00           H  
ATOM   2710  HG  LEU A 178       1.394  12.720  -0.948  1.00  0.00           H  
ATOM   2711 1HD1 LEU A 178       3.202  14.357  -1.225  1.00  0.00           H  
ATOM   2712 2HD1 LEU A 178       2.615  13.754  -2.793  1.00  0.00           H  
ATOM   2713 3HD1 LEU A 178       2.132  15.369  -2.223  1.00  0.00           H  
ATOM   2714 1HD2 LEU A 178       1.614  14.540   0.710  1.00  0.00           H  
ATOM   2715 2HD2 LEU A 178       0.521  15.557  -0.261  1.00  0.00           H  
ATOM   2716 3HD2 LEU A 178      -0.090  14.068   0.500  1.00  0.00           H  
ATOM   2717  N   LEU A 179      -0.604  10.727  -2.993  1.00  0.00           N  
ATOM   2718  CA  LEU A 179      -0.427   9.306  -2.718  1.00  0.00           C  
ATOM   2719  C   LEU A 179       0.208   8.596  -3.908  1.00  0.00           C  
ATOM   2720  O   LEU A 179       1.108   7.770  -3.734  1.00  0.00           O  
ATOM   2721  CB  LEU A 179      -1.777   8.657  -2.385  1.00  0.00           C  
ATOM   2722  CG  LEU A 179      -2.381   9.037  -1.027  1.00  0.00           C  
ATOM   2723  CD1 LEU A 179      -3.839   8.600  -0.980  1.00  0.00           C  
ATOM   2724  CD2 LEU A 179      -1.577   8.383   0.087  1.00  0.00           C  
ATOM   2725  H   LEU A 179      -1.540  11.108  -3.037  1.00  0.00           H  
ATOM   2726  HA  LEU A 179       0.238   9.201  -1.861  1.00  0.00           H  
ATOM   2727 1HB  LEU A 179      -2.495   8.934  -3.156  1.00  0.00           H  
ATOM   2728 2HB  LEU A 179      -1.655   7.574  -2.403  1.00  0.00           H  
ATOM   2729  HG  LEU A 179      -2.354  10.120  -0.907  1.00  0.00           H  
ATOM   2730 1HD1 LEU A 179      -4.268   8.870  -0.015  1.00  0.00           H  
ATOM   2731 2HD1 LEU A 179      -4.394   9.098  -1.775  1.00  0.00           H  
ATOM   2732 3HD1 LEU A 179      -3.899   7.521  -1.114  1.00  0.00           H  
ATOM   2733 1HD2 LEU A 179      -2.006   8.654   1.052  1.00  0.00           H  
ATOM   2734 2HD2 LEU A 179      -1.605   7.300  -0.032  1.00  0.00           H  
ATOM   2735 3HD2 LEU A 179      -0.544   8.727   0.040  1.00  0.00           H  
ATOM   2736  N   GLN A 180      -0.257   8.981  -5.089  1.00  0.00           N  
ATOM   2737  CA  GLN A 180       0.270   8.358  -6.298  1.00  0.00           C  
ATOM   2738  C   GLN A 180       1.734   8.726  -6.513  1.00  0.00           C  
ATOM   2739  O   GLN A 180       2.547   7.875  -6.879  1.00  0.00           O  
ATOM   2740  CB  GLN A 180      -0.558   8.771  -7.518  1.00  0.00           C  
ATOM   2741  CG  GLN A 180      -1.946   8.155  -7.565  1.00  0.00           C  
ATOM   2742  CD  GLN A 180      -2.792   8.720  -8.690  1.00  0.00           C  
ATOM   2743  OE1 GLN A 180      -2.907   9.938  -8.848  1.00  0.00           O  
ATOM   2744  NE2 GLN A 180      -3.390   7.836  -9.481  1.00  0.00           N  
ATOM   2745  H   GLN A 180      -0.966   9.695  -5.172  1.00  0.00           H  
ATOM   2746  HA  GLN A 180       0.210   7.276  -6.183  1.00  0.00           H  
ATOM   2747 1HB  GLN A 180      -0.671   9.855  -7.531  1.00  0.00           H  
ATOM   2748 2HB  GLN A 180      -0.032   8.485  -8.428  1.00  0.00           H  
ATOM   2749 1HG  GLN A 180      -1.850   7.080  -7.716  1.00  0.00           H  
ATOM   2750 2HG  GLN A 180      -2.454   8.355  -6.622  1.00  0.00           H  
ATOM   2751 1HE2 GLN A 180      -3.961   8.149 -10.241  1.00  0.00           H  
ATOM   2752 2HE2 GLN A 180      -3.270   6.857  -9.318  1.00  0.00           H  
ATOM   2753  N   ALA A 181       1.993   9.966  -6.256  1.00  0.00           N  
ATOM   2754  CA  ALA A 181       3.371  10.429  -6.402  1.00  0.00           C  
ATOM   2755  C   ALA A 181       4.305   9.678  -5.458  1.00  0.00           C  
ATOM   2756  O   ALA A 181       5.391   9.250  -5.860  1.00  0.00           O  
ATOM   2757  CB  ALA A 181       3.456  11.932  -6.146  1.00  0.00           C  
ATOM   2758  H   ALA A 181       1.282  10.620  -5.961  1.00  0.00           H  
ATOM   2759  HA  ALA A 181       3.689  10.226  -7.425  1.00  0.00           H  
ATOM   2760 1HB  ALA A 181       4.489  12.262  -6.258  1.00  0.00           H  
ATOM   2761 2HB  ALA A 181       2.827  12.460  -6.863  1.00  0.00           H  
ATOM   2762 3HB  ALA A 181       3.115  12.148  -5.135  1.00  0.00           H  
ATOM   2763  N   ALA A 182       3.923   9.539  -4.221  1.00  0.00           N  
ATOM   2764  CA  ALA A 182       4.700   8.765  -3.256  1.00  0.00           C  
ATOM   2765  C   ALA A 182       4.755   7.292  -3.652  1.00  0.00           C  
ATOM   2766  O   ALA A 182       5.795   6.647  -3.523  1.00  0.00           O  
ATOM   2767  CB  ALA A 182       4.110   8.916  -1.856  1.00  0.00           C  
ATOM   2768  H   ALA A 182       3.064   9.979  -3.921  1.00  0.00           H  
ATOM   2769  HA  ALA A 182       5.719   9.152  -3.253  1.00  0.00           H  
ATOM   2770 1HB  ALA A 182       4.700   8.333  -1.147  1.00  0.00           H  
ATOM   2771 2HB  ALA A 182       4.128   9.967  -1.565  1.00  0.00           H  
ATOM   2772 3HB  ALA A 182       3.083   8.556  -1.853  1.00  0.00           H  
ATOM   2773  N   ALA A 183       3.679   6.778  -4.148  1.00  0.00           N  
ATOM   2774  CA  ALA A 183       3.594   5.372  -4.533  1.00  0.00           C  
ATOM   2775  C   ALA A 183       4.528   5.066  -5.702  1.00  0.00           C  
ATOM   2776  O   ALA A 183       5.105   3.977  -5.776  1.00  0.00           O  
ATOM   2777  CB  ALA A 183       2.157   5.003  -4.895  1.00  0.00           C  
ATOM   2778  H   ALA A 183       2.871   7.371  -4.273  1.00  0.00           H  
ATOM   2779  HA  ALA A 183       3.909   4.768  -3.683  1.00  0.00           H  
ATOM   2780 1HB  ALA A 183       2.113   3.952  -5.180  1.00  0.00           H  
ATOM   2781 2HB  ALA A 183       1.510   5.174  -4.035  1.00  0.00           H  
ATOM   2782 3HB  ALA A 183       1.823   5.618  -5.728  1.00  0.00           H  
ATOM   2783  N   ILE A 184       4.689   5.965  -6.584  1.00  0.00           N  
ATOM   2784  CA  ILE A 184       5.603   5.817  -7.712  1.00  0.00           C  
ATOM   2785  C   ILE A 184       7.045   5.801  -7.209  1.00  0.00           C  
ATOM   2786  O   ILE A 184       7.864   5.009  -7.682  1.00  0.00           O  
ATOM   2787  CB  ILE A 184       5.417   6.953  -8.734  1.00  0.00           C  
ATOM   2788  CG1 ILE A 184       4.061   6.826  -9.433  1.00  0.00           C  
ATOM   2789  CG2 ILE A 184       6.547   6.942  -9.752  1.00  0.00           C  
ATOM   2790  CD1 ILE A 184       3.644   8.068 -10.187  1.00  0.00           C  
ATOM   2791  H   ILE A 184       4.155   6.819  -6.493  1.00  0.00           H  
ATOM   2792  HA  ILE A 184       5.396   4.867  -8.202  1.00  0.00           H  
ATOM   2793  HB  ILE A 184       5.416   7.912  -8.217  1.00  0.00           H  
ATOM   2794 1HG1 ILE A 184       4.090   5.994 -10.135  1.00  0.00           H  
ATOM   2795 2HG1 ILE A 184       3.291   6.602  -8.694  1.00  0.00           H  
ATOM   2796 1HG2 ILE A 184       6.400   7.751 -10.468  1.00  0.00           H  
ATOM   2797 2HG2 ILE A 184       7.499   7.079  -9.241  1.00  0.00           H  
ATOM   2798 3HG2 ILE A 184       6.553   5.988 -10.280  1.00  0.00           H  
ATOM   2799 1HD1 ILE A 184       2.673   7.901 -10.655  1.00  0.00           H  
ATOM   2800 2HD1 ILE A 184       3.574   8.908  -9.495  1.00  0.00           H  
ATOM   2801 3HD1 ILE A 184       4.382   8.291 -10.956  1.00  0.00           H  
ATOM   2802  N   LEU A 185       7.306   6.633  -6.278  1.00  0.00           N  
ATOM   2803  CA  LEU A 185       8.630   6.595  -5.667  1.00  0.00           C  
ATOM   2804  C   LEU A 185       8.870   5.260  -4.970  1.00  0.00           C  
ATOM   2805  O   LEU A 185       9.974   4.715  -5.024  1.00  0.00           O  
ATOM   2806  CB  LEU A 185       8.791   7.743  -4.666  1.00  0.00           C  
ATOM   2807  CG  LEU A 185       8.771   9.158  -5.248  1.00  0.00           C  
ATOM   2808  CD1 LEU A 185       8.695  10.190  -4.128  1.00  0.00           C  
ATOM   2809  CD2 LEU A 185       9.999   9.396  -6.120  1.00  0.00           C  
ATOM   2810  H   LEU A 185       6.633   7.312  -5.954  1.00  0.00           H  
ATOM   2811  HA  LEU A 185       9.377   6.709  -6.451  1.00  0.00           H  
ATOM   2812 1HB  LEU A 185       7.988   7.681  -3.934  1.00  0.00           H  
ATOM   2813 2HB  LEU A 185       9.741   7.619  -4.145  1.00  0.00           H  
ATOM   2814  HG  LEU A 185       7.876   9.288  -5.856  1.00  0.00           H  
ATOM   2815 1HD1 LEU A 185       8.681  11.192  -4.558  1.00  0.00           H  
ATOM   2816 2HD1 LEU A 185       7.785  10.032  -3.549  1.00  0.00           H  
ATOM   2817 3HD1 LEU A 185       9.563  10.086  -3.478  1.00  0.00           H  
ATOM   2818 1HD2 LEU A 185       9.967  10.408  -6.525  1.00  0.00           H  
ATOM   2819 2HD2 LEU A 185      10.901   9.274  -5.518  1.00  0.00           H  
ATOM   2820 3HD2 LEU A 185      10.009   8.677  -6.938  1.00  0.00           H  
ATOM   2821  N   ILE A 186       7.829   4.815  -4.326  1.00  0.00           N  
ATOM   2822  CA  ILE A 186       7.915   3.481  -3.742  1.00  0.00           C  
ATOM   2823  C   ILE A 186       8.083   2.442  -4.849  1.00  0.00           C  
ATOM   2824  O   ILE A 186       8.917   1.540  -4.741  1.00  0.00           O  
ATOM   2825  CB  ILE A 186       6.665   3.156  -2.904  1.00  0.00           C  
ATOM   2826  CG1 ILE A 186       6.628   4.024  -1.643  1.00  0.00           C  
ATOM   2827  CG2 ILE A 186       6.637   1.680  -2.539  1.00  0.00           C  
ATOM   2828  CD1 ILE A 186       5.287   4.029  -0.944  1.00  0.00           C  
ATOM   2829  H   ILE A 186       6.977   5.347  -4.215  1.00  0.00           H  
ATOM   2830  HA  ILE A 186       8.792   3.442  -3.095  1.00  0.00           H  
ATOM   2831  HB  ILE A 186       5.770   3.396  -3.477  1.00  0.00           H  
ATOM   2832 1HG1 ILE A 186       7.379   3.671  -0.937  1.00  0.00           H  
ATOM   2833 2HG1 ILE A 186       6.880   5.053  -1.901  1.00  0.00           H  
ATOM   2834 1HG2 ILE A 186       5.748   1.468  -1.946  1.00  0.00           H  
ATOM   2835 2HG2 ILE A 186       6.618   1.081  -3.448  1.00  0.00           H  
ATOM   2836 3HG2 ILE A 186       7.527   1.432  -1.960  1.00  0.00           H  
ATOM   2837 1HD1 ILE A 186       5.339   4.666  -0.061  1.00  0.00           H  
ATOM   2838 2HD1 ILE A 186       4.524   4.413  -1.623  1.00  0.00           H  
ATOM   2839 3HD1 ILE A 186       5.029   3.014  -0.645  1.00  0.00           H  
ATOM   2840  N   LEU A 187       7.327   2.572  -5.896  1.00  0.00           N  
ATOM   2841  CA  LEU A 187       7.376   1.626  -7.006  1.00  0.00           C  
ATOM   2842  C   LEU A 187       8.797   1.488  -7.541  1.00  0.00           C  
ATOM   2843  O   LEU A 187       9.269   0.374  -7.778  1.00  0.00           O  
ATOM   2844  CB  LEU A 187       6.440   2.080  -8.133  1.00  0.00           C  
ATOM   2845  CG  LEU A 187       6.448   1.210  -9.396  1.00  0.00           C  
ATOM   2846  CD1 LEU A 187       6.043  -0.213  -9.036  1.00  0.00           C  
ATOM   2847  CD2 LEU A 187       5.501   1.803 -10.429  1.00  0.00           C  
ATOM   2848  H   LEU A 187       6.687   3.353  -5.942  1.00  0.00           H  
ATOM   2849  HA  LEU A 187       7.050   0.652  -6.645  1.00  0.00           H  
ATOM   2850 1HB  LEU A 187       5.420   2.099  -7.751  1.00  0.00           H  
ATOM   2851 2HB  LEU A 187       6.715   3.093  -8.427  1.00  0.00           H  
ATOM   2852  HG  LEU A 187       7.458   1.175  -9.808  1.00  0.00           H  
ATOM   2853 1HD1 LEU A 187       6.049  -0.832  -9.934  1.00  0.00           H  
ATOM   2854 2HD1 LEU A 187       6.748  -0.620  -8.311  1.00  0.00           H  
ATOM   2855 3HD1 LEU A 187       5.042  -0.208  -8.606  1.00  0.00           H  
ATOM   2856 1HD2 LEU A 187       5.508   1.185 -11.327  1.00  0.00           H  
ATOM   2857 2HD2 LEU A 187       4.492   1.837 -10.019  1.00  0.00           H  
ATOM   2858 3HD2 LEU A 187       5.825   2.813 -10.681  1.00  0.00           H  
ATOM   2859  N   ALA A 188       9.454   2.588  -7.724  1.00  0.00           N  
ATOM   2860  CA  ALA A 188      10.848   2.579  -8.165  1.00  0.00           C  
ATOM   2861  C   ALA A 188      11.724   1.794  -7.194  1.00  0.00           C  
ATOM   2862  O   ALA A 188      12.602   1.036  -7.615  1.00  0.00           O  
ATOM   2863  CB  ALA A 188      11.368   4.007  -8.313  1.00  0.00           C  
ATOM   2864  H   ALA A 188       8.996   3.473  -7.561  1.00  0.00           H  
ATOM   2865  HA  ALA A 188      10.893   2.084  -9.135  1.00  0.00           H  
ATOM   2866 1HB  ALA A 188      12.407   3.983  -8.641  1.00  0.00           H  
ATOM   2867 2HB  ALA A 188      10.766   4.539  -9.049  1.00  0.00           H  
ATOM   2868 3HB  ALA A 188      11.301   4.518  -7.354  1.00  0.00           H  
ATOM   2869  N   ALA A 189      11.554   1.968  -5.965  1.00  0.00           N  
ATOM   2870  CA  ALA A 189      12.315   1.254  -4.944  1.00  0.00           C  
ATOM   2871  C   ALA A 189      12.019  -0.243  -4.983  1.00  0.00           C  
ATOM   2872  O   ALA A 189      12.934  -1.065  -4.902  1.00  0.00           O  
ATOM   2873  CB  ALA A 189      12.006   1.818  -3.558  1.00  0.00           C  
ATOM   2874  H   ALA A 189      10.853   2.636  -5.679  1.00  0.00           H  
ATOM   2875  HA  ALA A 189      13.376   1.394  -5.153  1.00  0.00           H  
ATOM   2876 1HB  ALA A 189      12.581   1.275  -2.809  1.00  0.00           H  
ATOM   2877 2HB  ALA A 189      12.273   2.874  -3.528  1.00  0.00           H  
ATOM   2878 3HB  ALA A 189      10.943   1.706  -3.351  1.00  0.00           H  
ATOM   2879  N   ARG A 190      10.827  -0.563  -5.211  1.00  0.00           N  
ATOM   2880  CA  ARG A 190      10.418  -1.964  -5.192  1.00  0.00           C  
ATOM   2881  C   ARG A 190      10.862  -2.682  -6.462  1.00  0.00           C  
ATOM   2882  O   ARG A 190      11.195  -3.867  -6.427  1.00  0.00           O  
ATOM   2883  CB  ARG A 190       8.908  -2.080  -5.047  1.00  0.00           C  
ATOM   2884  CG  ARG A 190       8.359  -1.643  -3.698  1.00  0.00           C  
ATOM   2885  CD  ARG A 190       8.835  -2.522  -2.600  1.00  0.00           C  
ATOM   2886  NE  ARG A 190       8.183  -2.214  -1.338  1.00  0.00           N  
ATOM   2887  CZ  ARG A 190       8.706  -2.473  -0.123  1.00  0.00           C  
ATOM   2888  NH1 ARG A 190       9.887  -3.042  -0.024  1.00  0.00           N  
ATOM   2889  NH2 ARG A 190       8.033  -2.154   0.968  1.00  0.00           N  
ATOM   2890  H   ARG A 190      10.137   0.148  -5.412  1.00  0.00           H  
ATOM   2891  HA  ARG A 190      10.898  -2.452  -4.343  1.00  0.00           H  
ATOM   2892 1HB  ARG A 190       8.422  -1.476  -5.812  1.00  0.00           H  
ATOM   2893 2HB  ARG A 190       8.605  -3.115  -5.206  1.00  0.00           H  
ATOM   2894 1HG  ARG A 190       8.683  -0.623  -3.487  1.00  0.00           H  
ATOM   2895 2HG  ARG A 190       7.269  -1.680  -3.720  1.00  0.00           H  
ATOM   2896 1HD  ARG A 190       8.623  -3.561  -2.849  1.00  0.00           H  
ATOM   2897 2HD  ARG A 190       9.909  -2.392  -2.470  1.00  0.00           H  
ATOM   2898  HE  ARG A 190       7.272  -1.775  -1.373  1.00  0.00           H  
ATOM   2899 1HH1 ARG A 190      10.402  -3.286  -0.858  1.00  0.00           H  
ATOM   2900 2HH1 ARG A 190      10.279  -3.236   0.886  1.00  0.00           H  
ATOM   2901 1HH2 ARG A 190       7.125  -1.716   0.892  1.00  0.00           H  
ATOM   2902 2HH2 ARG A 190       8.425  -2.348   1.878  1.00  0.00           H  
ATOM   2903  N   LEU A 191      10.851  -1.998  -7.523  1.00  0.00           N  
ATOM   2904  CA  LEU A 191      11.284  -2.574  -8.792  1.00  0.00           C  
ATOM   2905  C   LEU A 191      12.807  -2.606  -8.884  1.00  0.00           C  
ATOM   2906  O   LEU A 191      13.376  -3.506  -9.505  1.00  0.00           O  
ATOM   2907  CB  LEU A 191      10.709  -1.769  -9.965  1.00  0.00           C  
ATOM   2908  CG  LEU A 191       9.183  -1.810 -10.114  1.00  0.00           C  
ATOM   2909  CD1 LEU A 191       8.758  -0.875 -11.238  1.00  0.00           C  
ATOM   2910  CD2 LEU A 191       8.737  -3.237 -10.392  1.00  0.00           C  
ATOM   2911  H   LEU A 191      10.540  -1.038  -7.500  1.00  0.00           H  
ATOM   2912  HA  LEU A 191      10.917  -3.597  -8.851  1.00  0.00           H  
ATOM   2913 1HB  LEU A 191      11.003  -0.728  -9.848  1.00  0.00           H  
ATOM   2914 2HB  LEU A 191      11.143  -2.147 -10.891  1.00  0.00           H  
ATOM   2915  HG  LEU A 191       8.718  -1.457  -9.193  1.00  0.00           H  
ATOM   2916 1HD1 LEU A 191       7.673  -0.903 -11.344  1.00  0.00           H  
ATOM   2917 2HD1 LEU A 191       9.072   0.143 -11.004  1.00  0.00           H  
ATOM   2918 3HD1 LEU A 191       9.221  -1.193 -12.171  1.00  0.00           H  
ATOM   2919 1HD2 LEU A 191       7.652  -3.266 -10.498  1.00  0.00           H  
ATOM   2920 2HD2 LEU A 191       9.201  -3.590 -11.314  1.00  0.00           H  
ATOM   2921 3HD2 LEU A 191       9.038  -3.880  -9.565  1.00  0.00           H  
ATOM   2922  N   GLY A 192      13.441  -1.646  -8.151  1.00  0.00           N  
ATOM   2923  CA  GLY A 192      14.880  -1.502  -8.312  1.00  0.00           C  
ATOM   2924  C   GLY A 192      15.265  -0.680  -9.526  1.00  0.00           C  
ATOM   2925  O   GLY A 192      16.233  -1.003 -10.219  1.00  0.00           O  
ATOM   2926  H   GLY A 192      12.955  -1.037  -7.508  1.00  0.00           H  
ATOM   2927 1HA  GLY A 192      15.300  -1.029  -7.424  1.00  0.00           H  
ATOM   2928 2HA  GLY A 192      15.338  -2.487  -8.398  1.00  0.00           H  
ATOM   2929  N   THR A 193      14.362   0.314  -9.882  1.00  0.00           N  
ATOM   2930  CA  THR A 193      14.547   1.129 -11.080  1.00  0.00           C  
ATOM   2931  C   THR A 193      14.544   2.613 -10.727  1.00  0.00           C  
ATOM   2932  O   THR A 193      14.476   2.979  -9.553  1.00  0.00           O  
ATOM   2933  CB  THR A 193      13.454   0.839 -12.125  1.00  0.00           C  
ATOM   2934  OG1 THR A 193      12.188   1.296 -11.636  1.00  0.00           O  
ATOM   2935  CG2 THR A 193      13.374  -0.652 -12.414  1.00  0.00           C  
ATOM   2936  H   THR A 193      13.556   0.477  -9.296  1.00  0.00           H  
ATOM   2937  HA  THR A 193      15.513   0.882 -11.520  1.00  0.00           H  
ATOM   2938  HB  THR A 193      13.685   1.370 -13.048  1.00  0.00           H  
ATOM   2939  HG1 THR A 193      12.160   2.256 -11.667  1.00  0.00           H  
ATOM   2940 1HG2 THR A 193      12.597  -0.839 -13.155  1.00  0.00           H  
ATOM   2941 2HG2 THR A 193      14.333  -1.001 -12.797  1.00  0.00           H  
ATOM   2942 3HG2 THR A 193      13.134  -1.188 -11.496  1.00  0.00           H  
ATOM   2943  N   THR A 194      14.689   3.442 -11.742  1.00  0.00           N  
ATOM   2944  CA  THR A 194      14.586   4.881 -11.526  1.00  0.00           C  
ATOM   2945  C   THR A 194      13.124   5.308 -11.414  1.00  0.00           C  
ATOM   2946  O   THR A 194      12.218   4.505 -11.647  1.00  0.00           O  
ATOM   2947  CB  THR A 194      15.271   5.665 -12.661  1.00  0.00           C  
ATOM   2948  OG1 THR A 194      14.533   5.494 -13.878  1.00  0.00           O  
ATOM   2949  CG2 THR A 194      16.696   5.175 -12.863  1.00  0.00           C  
ATOM   2950  H   THR A 194      14.873   3.095 -12.673  1.00  0.00           H  
ATOM   2951  HA  THR A 194      15.090   5.129 -10.592  1.00  0.00           H  
ATOM   2952  HB  THR A 194      15.290   6.726 -12.410  1.00  0.00           H  
ATOM   2953  HG1 THR A 194      14.962   5.985 -14.582  1.00  0.00           H  
ATOM   2954 1HG2 THR A 194      17.165   5.740 -13.667  1.00  0.00           H  
ATOM   2955 2HG2 THR A 194      17.263   5.314 -11.942  1.00  0.00           H  
ATOM   2956 3HG2 THR A 194      16.683   4.116 -13.123  1.00  0.00           H  
ATOM   2957  N   VAL A 195      12.883   6.587 -10.986  1.00  0.00           N  
ATOM   2958  CA  VAL A 195      11.539   7.134 -10.834  1.00  0.00           C  
ATOM   2959  C   VAL A 195      10.855   7.214 -12.197  1.00  0.00           C  
ATOM   2960  O   VAL A 195       9.693   6.823 -12.339  1.00  0.00           O  
ATOM   2961  CB  VAL A 195      11.592   8.534 -10.194  1.00  0.00           C  
ATOM   2962  CG1 VAL A 195      10.205   9.158 -10.163  1.00  0.00           C  
ATOM   2963  CG2 VAL A 195      12.173   8.441  -8.792  1.00  0.00           C  
ATOM   2964  H   VAL A 195      13.679   7.169 -10.770  1.00  0.00           H  
ATOM   2965  HA  VAL A 195      10.964   6.463 -10.194  1.00  0.00           H  
ATOM   2966  HB  VAL A 195      12.221   9.180 -10.808  1.00  0.00           H  
ATOM   2967 1HG1 VAL A 195      10.261  10.147  -9.708  1.00  0.00           H  
ATOM   2968 2HG1 VAL A 195       9.823   9.247 -11.179  1.00  0.00           H  
ATOM   2969 3HG1 VAL A 195       9.535   8.527  -9.578  1.00  0.00           H  
ATOM   2970 1HG2 VAL A 195      12.209   9.435  -8.347  1.00  0.00           H  
ATOM   2971 2HG2 VAL A 195      11.547   7.791  -8.180  1.00  0.00           H  
ATOM   2972 3HG2 VAL A 195      13.182   8.030  -8.843  1.00  0.00           H  
ATOM   2973  N   GLU A 196      11.604   7.605 -13.209  1.00  0.00           N  
ATOM   2974  CA  GLU A 196      11.066   7.744 -14.559  1.00  0.00           C  
ATOM   2975  C   GLU A 196      10.624   6.395 -15.117  1.00  0.00           C  
ATOM   2976  O   GLU A 196       9.570   6.294 -15.748  1.00  0.00           O  
ATOM   2977  CB  GLU A 196      12.107   8.374 -15.486  1.00  0.00           C  
ATOM   2978  CG  GLU A 196      12.448   9.821 -15.158  1.00  0.00           C  
ATOM   2979  CD  GLU A 196      13.430   9.948 -14.026  1.00  0.00           C  
ATOM   2980  OE1 GLU A 196      13.847   8.939 -13.510  1.00  0.00           O  
ATOM   2981  OE2 GLU A 196      13.763  11.056 -13.678  1.00  0.00           O  
ATOM   2982  H   GLU A 196      12.578   7.814 -13.044  1.00  0.00           H  
ATOM   2983  HA  GLU A 196      10.187   8.390 -14.516  1.00  0.00           H  
ATOM   2984 1HB  GLU A 196      13.030   7.795 -15.444  1.00  0.00           H  
ATOM   2985 2HB  GLU A 196      11.747   8.341 -16.514  1.00  0.00           H  
ATOM   2986 1HG  GLU A 196      12.870  10.294 -16.044  1.00  0.00           H  
ATOM   2987 2HG  GLU A 196      11.532  10.349 -14.899  1.00  0.00           H  
ATOM   2988  N   GLN A 197      11.477   5.410 -14.832  1.00  0.00           N  
ATOM   2989  CA  GLN A 197      11.132   4.061 -15.274  1.00  0.00           C  
ATOM   2990  C   GLN A 197       9.880   3.551 -14.565  1.00  0.00           C  
ATOM   2991  O   GLN A 197       9.036   2.893 -15.172  1.00  0.00           O  
ATOM   2992  CB  GLN A 197      12.299   3.101 -15.028  1.00  0.00           C  
ATOM   2993  CG  GLN A 197      13.469   3.287 -15.979  1.00  0.00           C  
ATOM   2994  CD  GLN A 197      14.642   2.387 -15.638  1.00  0.00           C  
ATOM   2995  OE1 GLN A 197      15.165   2.423 -14.521  1.00  0.00           O  
ATOM   2996  NE2 GLN A 197      15.061   1.574 -16.600  1.00  0.00           N  
ATOM   2997  H   GLN A 197      12.341   5.557 -14.329  1.00  0.00           H  
ATOM   2998  HA  GLN A 197      10.924   4.090 -16.344  1.00  0.00           H  
ATOM   2999 1HB  GLN A 197      12.669   3.231 -14.011  1.00  0.00           H  
ATOM   3000 2HB  GLN A 197      11.951   2.073 -15.121  1.00  0.00           H  
ATOM   3001 1HG  GLN A 197      13.141   3.053 -16.992  1.00  0.00           H  
ATOM   3002 2HG  GLN A 197      13.806   4.323 -15.926  1.00  0.00           H  
ATOM   3003 1HE2 GLN A 197      15.832   0.957 -16.433  1.00  0.00           H  
ATOM   3004 2HE2 GLN A 197      14.608   1.577 -17.491  1.00  0.00           H  
ATOM   3005  N   ALA A 198       9.778   3.859 -13.301  1.00  0.00           N  
ATOM   3006  CA  ALA A 198       8.599   3.453 -12.541  1.00  0.00           C  
ATOM   3007  C   ALA A 198       7.333   4.082 -13.114  1.00  0.00           C  
ATOM   3008  O   ALA A 198       6.279   3.445 -13.153  1.00  0.00           O  
ATOM   3009  CB  ALA A 198       8.757   3.829 -11.069  1.00  0.00           C  
ATOM   3010  H   ALA A 198      10.508   4.379 -12.835  1.00  0.00           H  
ATOM   3011  HA  ALA A 198       8.502   2.371 -12.619  1.00  0.00           H  
ATOM   3012 1HB  ALA A 198       7.871   3.520 -10.517  1.00  0.00           H  
ATOM   3013 2HB  ALA A 198       9.635   3.330 -10.659  1.00  0.00           H  
ATOM   3014 3HB  ALA A 198       8.881   4.909 -10.981  1.00  0.00           H  
ATOM   3015  N   VAL A 199       7.379   5.334 -13.566  1.00  0.00           N  
ATOM   3016  CA  VAL A 199       6.240   6.037 -14.147  1.00  0.00           C  
ATOM   3017  C   VAL A 199       5.818   5.354 -15.446  1.00  0.00           C  
ATOM   3018  O   VAL A 199       4.634   5.073 -15.651  1.00  0.00           O  
ATOM   3019  CB  VAL A 199       6.594   7.510 -14.425  1.00  0.00           C  
ATOM   3020  CG1 VAL A 199       5.495   8.178 -15.237  1.00  0.00           C  
ATOM   3021  CG2 VAL A 199       6.819   8.245 -13.113  1.00  0.00           C  
ATOM   3022  H   VAL A 199       8.266   5.812 -13.493  1.00  0.00           H  
ATOM   3023  HA  VAL A 199       5.408   5.989 -13.443  1.00  0.00           H  
ATOM   3024  HB  VAL A 199       7.504   7.548 -15.024  1.00  0.00           H  
ATOM   3025 1HG1 VAL A 199       5.762   9.218 -15.425  1.00  0.00           H  
ATOM   3026 2HG1 VAL A 199       5.377   7.657 -16.187  1.00  0.00           H  
ATOM   3027 3HG1 VAL A 199       4.558   8.139 -14.682  1.00  0.00           H  
ATOM   3028 1HG2 VAL A 199       7.069   9.286 -13.317  1.00  0.00           H  
ATOM   3029 2HG2 VAL A 199       5.910   8.202 -12.512  1.00  0.00           H  
ATOM   3030 3HG2 VAL A 199       7.637   7.775 -12.567  1.00  0.00           H  
ATOM   3031  N   GLU A 200       6.814   5.090 -16.293  1.00  0.00           N  
ATOM   3032  CA  GLU A 200       6.538   4.511 -17.605  1.00  0.00           C  
ATOM   3033  C   GLU A 200       5.945   3.112 -17.473  1.00  0.00           C  
ATOM   3034  O   GLU A 200       5.036   2.740 -18.215  1.00  0.00           O  
ATOM   3035  CB  GLU A 200       7.816   4.457 -18.445  1.00  0.00           C  
ATOM   3036  CG  GLU A 200       7.619   3.920 -19.856  1.00  0.00           C  
ATOM   3037  CD  GLU A 200       6.735   4.798 -20.698  1.00  0.00           C  
ATOM   3038  OE1 GLU A 200       6.563   5.942 -20.351  1.00  0.00           O  
ATOM   3039  OE2 GLU A 200       6.232   4.324 -21.689  1.00  0.00           O  
ATOM   3040  H   GLU A 200       7.770   5.289 -16.034  1.00  0.00           H  
ATOM   3041  HA  GLU A 200       5.810   5.143 -18.116  1.00  0.00           H  
ATOM   3042 1HB  GLU A 200       8.241   5.458 -18.525  1.00  0.00           H  
ATOM   3043 2HB  GLU A 200       8.553   3.827 -17.947  1.00  0.00           H  
ATOM   3044 1HG  GLU A 200       8.591   3.833 -20.339  1.00  0.00           H  
ATOM   3045 2HG  GLU A 200       7.183   2.924 -19.796  1.00  0.00           H  
ATOM   3046  N   ARG A 201       6.502   2.451 -16.544  1.00  0.00           N  
ATOM   3047  CA  ARG A 201       6.046   1.075 -16.368  1.00  0.00           C  
ATOM   3048  C   ARG A 201       4.598   1.032 -15.885  1.00  0.00           C  
ATOM   3049  O   ARG A 201       3.795   0.235 -16.370  1.00  0.00           O  
ATOM   3050  CB  ARG A 201       6.932   0.341 -15.373  1.00  0.00           C  
ATOM   3051  CG  ARG A 201       6.625  -1.140 -15.214  1.00  0.00           C  
ATOM   3052  CD  ARG A 201       6.965  -1.906 -16.440  1.00  0.00           C  
ATOM   3053  NE  ARG A 201       7.012  -3.338 -16.190  1.00  0.00           N  
ATOM   3054  CZ  ARG A 201       7.072  -4.281 -17.150  1.00  0.00           C  
ATOM   3055  NH1 ARG A 201       7.092  -3.929 -18.417  1.00  0.00           N  
ATOM   3056  NH2 ARG A 201       7.111  -5.560 -16.819  1.00  0.00           N  
ATOM   3057  H   ARG A 201       7.223   2.812 -15.936  1.00  0.00           H  
ATOM   3058  HA  ARG A 201       6.106   0.565 -17.330  1.00  0.00           H  
ATOM   3059 1HB  ARG A 201       7.974   0.430 -15.679  1.00  0.00           H  
ATOM   3060 2HB  ARG A 201       6.838   0.804 -14.391  1.00  0.00           H  
ATOM   3061 1HG  ARG A 201       7.206  -1.545 -14.385  1.00  0.00           H  
ATOM   3062 2HG  ARG A 201       5.562  -1.271 -15.011  1.00  0.00           H  
ATOM   3063 1HD  ARG A 201       6.213  -1.718 -17.206  1.00  0.00           H  
ATOM   3064 2HD  ARG A 201       7.942  -1.592 -16.806  1.00  0.00           H  
ATOM   3065  HE  ARG A 201       6.998  -3.647 -15.227  1.00  0.00           H  
ATOM   3066 1HH1 ARG A 201       7.063  -2.951 -18.670  1.00  0.00           H  
ATOM   3067 2HH1 ARG A 201       7.138  -4.635 -19.137  1.00  0.00           H  
ATOM   3068 1HH2 ARG A 201       7.095  -5.830 -15.845  1.00  0.00           H  
ATOM   3069 2HH2 ARG A 201       7.156  -6.266 -17.539  1.00  0.00           H  
ATOM   3070  N   ALA A 202       4.230   1.916 -14.891  1.00  0.00           N  
ATOM   3071  CA  ALA A 202       2.860   1.975 -14.385  1.00  0.00           C  
ATOM   3072  C   ALA A 202       1.890   2.410 -15.478  1.00  0.00           C  
ATOM   3073  O   ALA A 202       0.795   1.855 -15.600  1.00  0.00           O  
ATOM   3074  CB  ALA A 202       2.777   2.923 -13.191  1.00  0.00           C  
ATOM   3075  H   ALA A 202       4.925   2.539 -14.503  1.00  0.00           H  
ATOM   3076  HA  ALA A 202       2.577   0.973 -14.062  1.00  0.00           H  
ATOM   3077 1HB  ALA A 202       1.750   2.956 -12.825  1.00  0.00           H  
ATOM   3078 2HB  ALA A 202       3.434   2.568 -12.398  1.00  0.00           H  
ATOM   3079 3HB  ALA A 202       3.084   3.921 -13.498  1.00  0.00           H  
ATOM   3080  N   LEU A 203       2.295   3.329 -16.331  1.00  0.00           N  
ATOM   3081  CA  LEU A 203       1.436   3.828 -17.398  1.00  0.00           C  
ATOM   3082  C   LEU A 203       1.179   2.745 -18.440  1.00  0.00           C  
ATOM   3083  O   LEU A 203       0.067   2.628 -18.959  1.00  0.00           O  
ATOM   3084  CB  LEU A 203       2.077   5.050 -18.068  1.00  0.00           C  
ATOM   3085  CG  LEU A 203       2.132   6.325 -17.214  1.00  0.00           C  
ATOM   3086  CD1 LEU A 203       3.042   7.346 -17.883  1.00  0.00           C  
ATOM   3087  CD2 LEU A 203       0.725   6.877 -17.037  1.00  0.00           C  
ATOM   3088  H   LEU A 203       3.230   3.697 -16.239  1.00  0.00           H  
ATOM   3089  HA  LEU A 203       0.480   4.120 -16.966  1.00  0.00           H  
ATOM   3090 1HB  LEU A 203       3.097   4.797 -18.351  1.00  0.00           H  
ATOM   3091 2HB  LEU A 203       1.518   5.283 -18.974  1.00  0.00           H  
ATOM   3092  HG  LEU A 203       2.555   6.089 -16.237  1.00  0.00           H  
ATOM   3093 1HD1 LEU A 203       3.081   8.250 -17.276  1.00  0.00           H  
ATOM   3094 2HD1 LEU A 203       4.045   6.931 -17.980  1.00  0.00           H  
ATOM   3095 3HD1 LEU A 203       2.652   7.589 -18.871  1.00  0.00           H  
ATOM   3096 1HD2 LEU A 203       0.765   7.783 -16.429  1.00  0.00           H  
ATOM   3097 2HD2 LEU A 203       0.302   7.114 -18.013  1.00  0.00           H  
ATOM   3098 3HD2 LEU A 203       0.102   6.135 -16.541  1.00  0.00           H  
ATOM   3099  N   GLN A 204       2.241   1.980 -18.737  1.00  0.00           N  
ATOM   3100  CA  GLN A 204       2.111   0.918 -19.729  1.00  0.00           C  
ATOM   3101  C   GLN A 204       1.164  -0.175 -19.244  1.00  0.00           C  
ATOM   3102  O   GLN A 204       0.346  -0.683 -20.015  1.00  0.00           O  
ATOM   3103  CB  GLN A 204       3.482   0.318 -20.054  1.00  0.00           C  
ATOM   3104  CG  GLN A 204       4.378   1.222 -20.884  1.00  0.00           C  
ATOM   3105  CD  GLN A 204       5.782   0.667 -21.033  1.00  0.00           C  
ATOM   3106  OE1 GLN A 204       6.087  -0.426 -20.547  1.00  0.00           O  
ATOM   3107  NE2 GLN A 204       6.644   1.418 -21.707  1.00  0.00           N  
ATOM   3108  H   GLN A 204       3.132   2.124 -18.285  1.00  0.00           H  
ATOM   3109  HA  GLN A 204       1.693   1.345 -20.640  1.00  0.00           H  
ATOM   3110 1HB  GLN A 204       4.006   0.084 -19.127  1.00  0.00           H  
ATOM   3111 2HB  GLN A 204       3.350  -0.618 -20.599  1.00  0.00           H  
ATOM   3112 1HG  GLN A 204       3.945   1.330 -21.878  1.00  0.00           H  
ATOM   3113 2HG  GLN A 204       4.444   2.195 -20.397  1.00  0.00           H  
ATOM   3114 1HE2 GLN A 204       7.586   1.104 -21.838  1.00  0.00           H  
ATOM   3115 2HE2 GLN A 204       6.355   2.297 -22.085  1.00  0.00           H  
ATOM   3116  N   LEU A 205       1.339  -0.489 -18.033  1.00  0.00           N  
ATOM   3117  CA  LEU A 205       0.476  -1.516 -17.464  1.00  0.00           C  
ATOM   3118  C   LEU A 205      -0.963  -1.022 -17.356  1.00  0.00           C  
ATOM   3119  O   LEU A 205      -1.904  -1.779 -17.599  1.00  0.00           O  
ATOM   3120  CB  LEU A 205       0.987  -1.933 -16.079  1.00  0.00           C  
ATOM   3121  CG  LEU A 205       0.193  -3.047 -15.384  1.00  0.00           C  
ATOM   3122  CD1 LEU A 205       0.227  -4.305 -16.240  1.00  0.00           C  
ATOM   3123  CD2 LEU A 205       0.783  -3.306 -14.006  1.00  0.00           C  
ATOM   3124  H   LEU A 205       2.045  -0.062 -17.451  1.00  0.00           H  
ATOM   3125  HA  LEU A 205       0.491  -2.384 -18.123  1.00  0.00           H  
ATOM   3126 1HB  LEU A 205       2.017  -2.273 -16.177  1.00  0.00           H  
ATOM   3127 2HB  LEU A 205       0.974  -1.060 -15.426  1.00  0.00           H  
ATOM   3128  HG  LEU A 205      -0.848  -2.741 -15.282  1.00  0.00           H  
ATOM   3129 1HD1 LEU A 205      -0.337  -5.096 -15.746  1.00  0.00           H  
ATOM   3130 2HD1 LEU A 205      -0.218  -4.097 -17.213  1.00  0.00           H  
ATOM   3131 3HD1 LEU A 205       1.259  -4.626 -16.373  1.00  0.00           H  
ATOM   3132 1HD2 LEU A 205       0.217  -4.097 -13.511  1.00  0.00           H  
ATOM   3133 2HD2 LEU A 205       1.823  -3.613 -14.107  1.00  0.00           H  
ATOM   3134 3HD2 LEU A 205       0.729  -2.395 -13.409  1.00  0.00           H  
ATOM   3135  N   LYS A 206      -1.127   0.233 -16.962  1.00  0.00           N  
ATOM   3136  CA  LYS A 206      -2.456   0.839 -16.915  1.00  0.00           C  
ATOM   3137  C   LYS A 206      -3.175   0.689 -18.254  1.00  0.00           C  
ATOM   3138  O   LYS A 206      -4.335   0.272 -18.298  1.00  0.00           O  
ATOM   3139  CB  LYS A 206      -2.358   2.317 -16.531  1.00  0.00           C  
ATOM   3140  CG  LYS A 206      -3.698   3.036 -16.453  1.00  0.00           C  
ATOM   3141  CD  LYS A 206      -3.513   4.519 -16.167  1.00  0.00           C  
ATOM   3142  CE  LYS A 206      -4.852   5.225 -16.015  1.00  0.00           C  
ATOM   3143  NZ  LYS A 206      -5.602   5.280 -17.299  1.00  0.00           N  
ATOM   3144  H   LYS A 206      -0.325   0.783 -16.688  1.00  0.00           H  
ATOM   3145  HA  LYS A 206      -3.046   0.323 -16.156  1.00  0.00           H  
ATOM   3146 1HB  LYS A 206      -1.871   2.409 -15.560  1.00  0.00           H  
ATOM   3147 2HB  LYS A 206      -1.738   2.841 -17.259  1.00  0.00           H  
ATOM   3148 1HG  LYS A 206      -4.229   2.921 -17.398  1.00  0.00           H  
ATOM   3149 2HG  LYS A 206      -4.302   2.594 -15.661  1.00  0.00           H  
ATOM   3150 1HD  LYS A 206      -2.939   4.643 -15.247  1.00  0.00           H  
ATOM   3151 2HD  LYS A 206      -2.960   4.981 -16.984  1.00  0.00           H  
ATOM   3152 1HE  LYS A 206      -5.458   4.701 -15.277  1.00  0.00           H  
ATOM   3153 2HE  LYS A 206      -4.688   6.243 -15.661  1.00  0.00           H  
ATOM   3154 1HZ  LYS A 206      -6.481   5.755 -17.156  1.00  0.00           H  
ATOM   3155 2HZ  LYS A 206      -5.056   5.781 -17.987  1.00  0.00           H  
ATOM   3156 3HZ  LYS A 206      -5.776   4.341 -17.627  1.00  0.00           H  
ATOM   3157  N   THR A 207      -2.439   1.003 -19.408  1.00  0.00           N  
ATOM   3158  CA  THR A 207      -2.993   0.904 -20.753  1.00  0.00           C  
ATOM   3159  C   THR A 207      -3.325  -0.545 -21.096  1.00  0.00           C  
ATOM   3160  O   THR A 207      -4.373  -0.825 -21.683  1.00  0.00           O  
ATOM   3161  CB  THR A 207      -2.020   1.477 -21.800  1.00  0.00           C  
ATOM   3162  OG1 THR A 207      -1.785   2.865 -21.528  1.00  0.00           O  
ATOM   3163  CG2 THR A 207      -2.594   1.328 -23.200  1.00  0.00           C  
ATOM   3164  H   THR A 207      -1.485   1.310 -19.289  1.00  0.00           H  
ATOM   3165  HA  THR A 207      -3.913   1.488 -20.793  1.00  0.00           H  
ATOM   3166  HB  THR A 207      -1.070   0.945 -21.743  1.00  0.00           H  
ATOM   3167  HG1 THR A 207      -1.404   2.959 -20.652  1.00  0.00           H  
ATOM   3168 1HG2 THR A 207      -1.892   1.738 -23.926  1.00  0.00           H  
ATOM   3169 2HG2 THR A 207      -2.762   0.273 -23.414  1.00  0.00           H  
ATOM   3170 3HG2 THR A 207      -3.538   1.866 -23.265  1.00  0.00           H  
ATOM   3171  N   LYS A 208      -2.425  -1.443 -20.755  1.00  0.00           N  
ATOM   3172  CA  LYS A 208      -2.592  -2.855 -21.088  1.00  0.00           C  
ATOM   3173  C   LYS A 208      -3.817  -3.442 -20.393  1.00  0.00           C  
ATOM   3174  O   LYS A 208      -4.563  -4.222 -20.990  1.00  0.00           O  
ATOM   3175  CB  LYS A 208      -1.341  -3.648 -20.706  1.00  0.00           C  
ATOM   3176  CG  LYS A 208      -0.143  -3.409 -21.617  1.00  0.00           C  
ATOM   3177  CD  LYS A 208       1.096  -4.124 -21.099  1.00  0.00           C  
ATOM   3178  CE  LYS A 208       2.291  -3.891 -22.012  1.00  0.00           C  
ATOM   3179  NZ  LYS A 208       3.533  -4.506 -21.469  1.00  0.00           N  
ATOM   3180  H   LYS A 208      -1.600  -1.151 -20.252  1.00  0.00           H  
ATOM   3181  HA  LYS A 208      -2.743  -2.943 -22.164  1.00  0.00           H  
ATOM   3182 1HB  LYS A 208      -1.043  -3.392 -19.689  1.00  0.00           H  
ATOM   3183 2HB  LYS A 208      -1.566  -4.714 -20.722  1.00  0.00           H  
ATOM   3184 1HG  LYS A 208      -0.371  -3.774 -22.620  1.00  0.00           H  
ATOM   3185 2HG  LYS A 208       0.062  -2.341 -21.676  1.00  0.00           H  
ATOM   3186 1HD  LYS A 208       1.336  -3.758 -20.100  1.00  0.00           H  
ATOM   3187 2HD  LYS A 208       0.900  -5.194 -21.039  1.00  0.00           H  
ATOM   3188 1HE  LYS A 208       2.088  -4.318 -22.993  1.00  0.00           H  
ATOM   3189 2HE  LYS A 208       2.455  -2.820 -22.132  1.00  0.00           H  
ATOM   3190 1HZ  LYS A 208       4.301  -4.329 -22.101  1.00  0.00           H  
ATOM   3191 2HZ  LYS A 208       3.742  -4.104 -20.565  1.00  0.00           H  
ATOM   3192 3HZ  LYS A 208       3.401  -5.503 -21.371  1.00  0.00           H  
ATOM   3193  N   LEU A 209      -4.003  -3.034 -19.194  1.00  0.00           N  
ATOM   3194  CA  LEU A 209      -5.109  -3.586 -18.420  1.00  0.00           C  
ATOM   3195  C   LEU A 209      -6.388  -2.791 -18.656  1.00  0.00           C  
ATOM   3196  O   LEU A 209      -7.488  -3.344 -18.587  1.00  0.00           O  
ATOM   3197  CB  LEU A 209      -4.766  -3.586 -16.925  1.00  0.00           C  
ATOM   3198  CG  LEU A 209      -3.534  -4.411 -16.524  1.00  0.00           C  
ATOM   3199  CD1 LEU A 209      -3.240  -4.200 -15.046  1.00  0.00           C  
ATOM   3200  CD2 LEU A 209      -3.788  -5.881 -16.827  1.00  0.00           C  
ATOM   3201  H   LEU A 209      -3.405  -2.339 -18.769  1.00  0.00           H  
ATOM   3202  HA  LEU A 209      -5.277  -4.613 -18.743  1.00  0.00           H  
ATOM   3203 1HB  LEU A 209      -4.593  -2.559 -16.609  1.00  0.00           H  
ATOM   3204 2HB  LEU A 209      -5.620  -3.976 -16.371  1.00  0.00           H  
ATOM   3205  HG  LEU A 209      -2.668  -4.068 -17.090  1.00  0.00           H  
ATOM   3206 1HD1 LEU A 209      -2.366  -4.786 -14.762  1.00  0.00           H  
ATOM   3207 2HD1 LEU A 209      -3.044  -3.143 -14.861  1.00  0.00           H  
ATOM   3208 3HD1 LEU A 209      -4.098  -4.519 -14.455  1.00  0.00           H  
ATOM   3209 1HD2 LEU A 209      -2.913  -6.466 -16.544  1.00  0.00           H  
ATOM   3210 2HD2 LEU A 209      -4.654  -6.224 -16.261  1.00  0.00           H  
ATOM   3211 3HD2 LEU A 209      -3.978  -6.005 -17.894  1.00  0.00           H  
ATOM   3212  N   GLY A 210      -6.318  -1.545 -18.957  1.00  0.00           N  
ATOM   3213  CA  GLY A 210      -7.463  -0.679 -19.187  1.00  0.00           C  
ATOM   3214  C   GLY A 210      -8.375  -1.174 -20.291  1.00  0.00           C  
ATOM   3215  O   GLY A 210      -9.578  -0.902 -20.281  1.00  0.00           O  
ATOM   3216  OXT GLY A 210      -7.929  -1.838 -21.185  1.00  0.00           O  
ATOM   3217  H   GLY A 210      -5.387  -1.161 -19.035  1.00  0.00           H  
ATOM   3218 1HA  GLY A 210      -8.044  -0.591 -18.269  1.00  0.00           H  
ATOM   3219 2HA  GLY A 210      -7.117   0.322 -19.444  1.00  0.00           H  
TER                                                                             
HETATM 3221 FE1  HRR B 211      -2.089   2.371   0.070  1.00  0.00          FE  
HETATM 3222  N4  HRR B 211      -3.732   3.101   1.013  1.00  0.00           N  
HETATM 3223  C19 HRR B 211      -4.614   4.032   0.524  1.00  0.00           C  
HETATM 3224  C18 HRR B 211      -5.673   4.285   1.480  1.00  0.00           C  
HETATM 3225  C15 HRR B 211      -5.397   3.497   2.582  1.00  0.00           C  
HETATM 3226  C14 HRR B 211      -4.176   2.762   2.261  1.00  0.00           C  
HETATM 3227  C31 HRR B 211      -3.564   1.842   3.107  1.00  0.00           C  
HETATM 3228  C12 HRR B 211      -2.457   1.062   2.802  1.00  0.00           C  
HETATM 3229  N1  HRR B 211      -1.729   1.139   1.643  1.00  0.00           N  
HETATM 3230  C6  HRR B 211      -0.774   0.157   1.721  1.00  0.00           C  
HETATM 3231  C7  HRR B 211      -0.903  -0.578   2.976  1.00  0.00           C  
HETATM 3232  C11 HRR B 211      -1.939   0.002   3.657  1.00  0.00           C  
HETATM 3233  C13 HRR B 211      -2.489  -0.349   5.006  1.00  0.00           C  
HETATM 3234  C8  HRR B 211      -0.013  -1.716   3.375  1.00  0.00           C  
HETATM 3235  C9  HRR B 211      -0.251  -3.026   2.585  1.00  0.00           C  
HETATM 3236  C10 HRR B 211       0.958  -4.007   2.558  1.00  0.00           C  
HETATM 3237  O4  HRR B 211       0.980  -4.931   3.423  1.00  0.00           O  
HETATM 3238  O2  HRR B 211       1.793  -3.812   1.636  1.00  0.00           O  
HETATM 3239  C28 HRR B 211       0.221  -0.069   0.777  1.00  0.00           C  
HETATM 3240  C1  HRR B 211       0.435   0.705  -0.360  1.00  0.00           C  
HETATM 3241  N2  HRR B 211      -0.371   1.731  -0.777  1.00  0.00           N  
HETATM 3242  C33 HRR B 211       0.232   2.260  -1.894  1.00  0.00           C  
HETATM 3243  C32 HRR B 211       1.461   1.541  -2.196  1.00  0.00           C  
HETATM 3244  C2  HRR B 211       1.587   0.562  -1.245  1.00  0.00           C  
HETATM 3245  C3  HRR B 211       2.721  -0.401  -1.061  1.00  0.00           C  
HETATM 3246  C4  HRR B 211       3.712   0.062   0.020  1.00  0.00           C  
HETATM 3247  C5  HRR B 211       5.054  -0.721   0.063  1.00  0.00           C  
HETATM 3248  O1  HRR B 211       5.509  -1.076  -1.060  1.00  0.00           O  
HETATM 3249  O3  HRR B 211       5.556  -0.953   1.197  1.00  0.00           O  
HETATM 3250  C34 HRR B 211       2.382   1.848  -3.338  1.00  0.00           C  
HETATM 3251  C29 HRR B 211      -0.274   3.308  -2.650  1.00  0.00           C  
HETATM 3252  C26 HRR B 211      -1.485   3.961  -2.436  1.00  0.00           C  
HETATM 3253  C25 HRR B 211      -2.034   4.958  -3.329  1.00  0.00           C  
HETATM 3254  C22 HRR B 211      -3.280   5.284  -2.838  1.00  0.00           C  
HETATM 3255  C21 HRR B 211      -3.444   4.519  -1.603  1.00  0.00           C  
HETATM 3256  N3  HRR B 211      -2.353   3.710  -1.401  1.00  0.00           N  
HETATM 3257  C30 HRR B 211      -4.489   4.677  -0.701  1.00  0.00           C  
HETATM 3258  C23 HRR B 211      -4.228   6.207  -3.452  1.00  0.00           C  
HETATM 3259  C24 HRR B 211      -5.492   5.947  -3.824  1.00  0.00           C  
HETATM 3260  C27 HRR B 211      -1.366   5.451  -4.576  1.00  0.00           C  
HETATM 3261  C16 HRR B 211      -6.148   3.338   3.819  1.00  0.00           C  
HETATM 3262  C17 HRR B 211      -6.901   2.285   4.180  1.00  0.00           C  
HETATM 3263  C20 HRR B 211      -6.839   5.196   1.259  1.00  0.00           C  
HETATM 3264  C35 HRR B 211      -3.026   0.938  -0.578  1.00  0.00           C  
HETATM 3265  C36 HRR B 211      -4.489   0.765  -0.371  1.00  0.00           C  
HETATM 3266  O5  HRR B 211      -5.398   1.346  -0.941  1.00  0.00           O  
HETATM 3267  O6  HRR B 211      -4.704  -0.130   0.621  1.00  0.00           O  
HETATM 3268  C37 HRR B 211      -6.027  -0.135   1.204  1.00  0.00           C  
HETATM 3269  C38 HRR B 211      -5.922  -0.818   2.552  1.00  0.00           C  
HETATM 3270  C39 HRR B 211      -3.033   1.054  -2.963  1.00  0.00           C  
HETATM 3271  C40 HRR B 211      -3.256  -0.280  -3.036  1.00  0.00           C  
HETATM 3272  C41 HRR B 211      -2.239  -1.329  -3.008  1.00  0.00           C  
HETATM 3273  C42 HRR B 211      -0.865  -1.053  -3.162  1.00  0.00           C  
HETATM 3274  C44 HRR B 211       0.076  -2.074  -3.087  1.00  0.00           C  
HETATM 3275  C46 HRR B 211      -0.329  -3.394  -2.861  1.00  0.00           C  
HETATM 3276  C45 HRR B 211      -1.687  -3.684  -2.706  1.00  0.00           C  
HETATM 3277  C43 HRR B 211      -2.630  -2.661  -2.776  1.00  0.00           C  
HETATM 3278  H29 HRR B 211      -4.017   1.681   4.078  1.00  0.00           H  
HETATM 3279  H23 HRR B 211      -2.474   0.512   5.686  1.00  0.00           H  
HETATM 3280  H22 HRR B 211      -3.531  -0.689   4.947  1.00  0.00           H  
HETATM 3281  H24 HRR B 211      -1.907  -1.149   5.473  1.00  0.00           H  
HETATM 3282  H3  HRR B 211       1.034  -1.406   3.283  1.00  0.00           H  
HETATM 3283  H4  HRR B 211      -0.186  -1.960   4.430  1.00  0.00           H  
HETATM 3284  H11 HRR B 211      -0.551  -2.816   1.552  1.00  0.00           H  
HETATM 3285  H12 HRR B 211      -1.087  -3.583   3.029  1.00  0.00           H  
HETATM 3286  H28 HRR B 211       0.914  -0.882   0.976  1.00  0.00           H  
HETATM 3287  H26 HRR B 211       2.348  -1.393  -0.790  1.00  0.00           H  
HETATM 3288  H27 HRR B 211       3.273  -0.524  -1.998  1.00  0.00           H  
HETATM 3289  H6  HRR B 211       3.947   1.125  -0.133  1.00  0.00           H  
HETATM 3290  H5  HRR B 211       3.240   0.003   1.010  1.00  0.00           H  
HETATM 3291  H15 HRR B 211       1.844   1.879  -4.295  1.00  0.00           H  
HETATM 3292  H13 HRR B 211       3.166   1.091  -3.421  1.00  0.00           H  
HETATM 3293  H14 HRR B 211       2.873   2.822  -3.216  1.00  0.00           H  
HETATM 3294  H25 HRR B 211       0.307   3.619  -3.511  1.00  0.00           H  
HETATM 3295  H30 HRR B 211      -5.241   5.414  -0.950  1.00  0.00           H  
HETATM 3296  H1  HRR B 211      -3.838   7.205  -3.657  1.00  0.00           H  
HETATM 3297  H7  HRR B 211      -5.942   4.966  -3.710  1.00  0.00           H  
HETATM 3298  H8  HRR B 211      -6.107   6.717  -4.281  1.00  0.00           H  
HETATM 3299  H17 HRR B 211      -1.914   6.286  -5.022  1.00  0.00           H  
HETATM 3300  H16 HRR B 211      -0.342   5.789  -4.376  1.00  0.00           H  
HETATM 3301  H18 HRR B 211      -1.298   4.661  -5.336  1.00  0.00           H  
HETATM 3302  H2  HRR B 211      -6.084   4.171   4.519  1.00  0.00           H  
HETATM 3303  H9  HRR B 211      -7.056   1.427   3.534  1.00  0.00           H  
HETATM 3304  H10 HRR B 211      -7.402   2.266   5.143  1.00  0.00           H  
HETATM 3305  H20 HRR B 211      -6.660   6.204   1.655  1.00  0.00           H  
HETATM 3306  H21 HRR B 211      -7.732   4.810   1.763  1.00  0.00           H  
HETATM 3307  H19 HRR B 211      -7.072   5.302   0.195  1.00  0.00           H  
HETATM 3308  H31 HRR B 211      -2.496  -0.015  -0.624  1.00  0.00           H  
HETATM 3309  H32 HRR B 211      -6.709  -0.661   0.529  1.00  0.00           H  
HETATM 3310  H33 HRR B 211      -6.365   0.900   1.299  1.00  0.00           H  
HETATM 3311  H34 HRR B 211      -6.906  -0.845   3.032  1.00  0.00           H  
HETATM 3312  H35 HRR B 211      -5.562  -1.846   2.445  1.00  0.00           H  
HETATM 3313  H36 HRR B 211      -5.233  -0.272   3.202  1.00  0.00           H  
HETATM 3314  H38 HRR B 211      -2.038   1.475  -2.997  1.00  0.00           H  
HETATM 3315  H37 HRR B 211      -3.857   1.755  -2.987  1.00  0.00           H  
HETATM 3316  H39 HRR B 211      -4.287  -0.630  -3.047  1.00  0.00           H  
HETATM 3317  H40 HRR B 211      -0.529  -0.037  -3.326  1.00  0.00           H  
HETATM 3318  H42 HRR B 211       1.130  -1.836  -3.197  1.00  0.00           H  
HETATM 3319  H44 HRR B 211       0.410  -4.189  -2.800  1.00  0.00           H  
HETATM 3320  H43 HRR B 211      -2.009  -4.705  -2.527  1.00  0.00           H  
HETATM 3321  H41 HRR B 211      -3.686  -2.887  -2.648  1.00  0.00           H  
TER                                                                             
CONECT 2231 3221                                                                
CONECT 3221 2231 3222 3229 3241                                                 
CONECT 3221 3256 3264                                                           
CONECT 3222 3221 3223 3226                                                      
CONECT 3223 3222 3224 3257                                                      
CONECT 3224 3223 3225 3263                                                      
CONECT 3225 3224 3226 3261                                                      
CONECT 3226 3222 3225 3227                                                      
CONECT 3227 3226 3228 3278                                                      
CONECT 3228 3227 3229 3232                                                      
CONECT 3229 3221 3228 3230                                                      
CONECT 3230 3229 3231 3239                                                      
CONECT 3231 3230 3232 3234                                                      
CONECT 3232 3228 3231 3233                                                      
CONECT 3233 3232 3279 3280 3281                                                 
CONECT 3234 3231 3235 3282 3283                                                 
CONECT 3235 3234 3236 3284 3285                                                 
CONECT 3236 3235 3237 3238                                                      
CONECT 3237 3236                                                                
CONECT 3238 3236                                                                
CONECT 3239 3230 3240 3286                                                      
CONECT 3240 3239 3241 3244                                                      
CONECT 3241 3221 3240 3242                                                      
CONECT 3242 3241 3243 3251                                                      
CONECT 3243 3242 3244 3250                                                      
CONECT 3244 3240 3243 3245                                                      
CONECT 3245 3244 3246 3287 3288                                                 
CONECT 3246 3245 3247 3289 3290                                                 
CONECT 3247 3246 3248 3249                                                      
CONECT 3248 3247                                                                
CONECT 3249 3247                                                                
CONECT 3250 3243 3291 3292 3293                                                 
CONECT 3251 3242 3252 3294                                                      
CONECT 3252 3251 3253 3256                                                      
CONECT 3253 3252 3254 3260                                                      
CONECT 3254 3253 3255 3258                                                      
CONECT 3255 3254 3256 3257                                                      
CONECT 3256 3221 3252 3255                                                      
CONECT 3257 3223 3255 3295                                                      
CONECT 3258 3254 3259 3296                                                      
CONECT 3259 3258 3297 3298                                                      
CONECT 3260 3253 3299 3300 3301                                                 
CONECT 3261 3225 3262 3302                                                      
CONECT 3262 3261 3303 3304                                                      
CONECT 3263 3224 3305 3306 3307                                                 
CONECT 3264 3221 3265 3270 3308                                                 
CONECT 3265 3264 3266 3267                                                      
CONECT 3266 3265                                                                
CONECT 3267 3265 3268                                                           
CONECT 3268 3267 3269 3309 3310                                                 
CONECT 3269 3268 3311 3312 3313                                                 
CONECT 3270 3264 3271 3314 3315                                                 
CONECT 3271 3270 3272 3316                                                      
CONECT 3272 3271 3273 3277                                                      
CONECT 3273 3272 3274 3317                                                      
CONECT 3274 3273 3275 3318                                                      
CONECT 3275 3274 3276 3319                                                      
CONECT 3276 3275 3277 3320                                                      
CONECT 3277 3272 3276 3321                                                      
CONECT 3278 3227                                                                
CONECT 3279 3233                                                                
CONECT 3280 3233                                                                
CONECT 3281 3233                                                                
CONECT 3282 3234                                                                
CONECT 3283 3234                                                                
CONECT 3284 3235                                                                
CONECT 3285 3235                                                                
CONECT 3286 3239                                                                
CONECT 3287 3245                                                                
CONECT 3288 3245                                                                
CONECT 3289 3246                                                                
CONECT 3290 3246                                                                
CONECT 3291 3250                                                                
CONECT 3292 3250                                                                
CONECT 3293 3250                                                                
CONECT 3294 3251                                                                
CONECT 3295 3257                                                                
CONECT 3296 3258                                                                
CONECT 3297 3259                                                                
CONECT 3298 3259                                                                
CONECT 3299 3260                                                                
CONECT 3300 3260                                                                
CONECT 3301 3260                                                                
CONECT 3302 3261                                                                
CONECT 3303 3262                                                                
CONECT 3304 3262                                                                
CONECT 3305 3263                                                                
CONECT 3306 3263                                                                
CONECT 3307 3263                                                                
CONECT 3308 3264                                                                
CONECT 3309 3268                                                                
CONECT 3310 3268                                                                
CONECT 3311 3269                                                                
CONECT 3312 3269                                                                
CONECT 3313 3269                                                                
CONECT 3314 3270                                                                
CONECT 3315 3270                                                                
CONECT 3316 3271                                                                
CONECT 3317 3273                                                                
CONECT 3318 3274                                                                
CONECT 3319 3275                                                                
CONECT 3320 3276                                                                
CONECT 3321 3277                                                                
# All scores below are weighted scores, not raw scores.
#BEGIN_POSE_ENERGIES_TABLE correct_surface_True/028_9_model_4_HMM_fr_HRR_run03_DE_5.pdb
label fa_atr fa_rep fa_sol fa_intra_atr_xover4 fa_intra_rep_xover4 fa_intra_sol_xover4 lk_ball lk_ball_iso lk_ball_bridge lk_ball_bridge_uncpl fa_elec fa_intra_elec pro_close hbond_sr_bb hbond_lr_bb hbond_bb_sc hbond_sc dslf_fa13 omega fa_dun_dev fa_dun_rot fa_dun_semi p_aa_pp hxl_tors ref rama_prepro total
weights 1 0.55 1 1 0.55 1 0.92 -0.38 -0.33 -0.33 1 1 1.25 1 1 1 1 1.25 0.48 0.69 0.76 0.78 0.61 1 1 0.5 NA
pose -1327.53 169.788 700.051 -79.9279 45.998 34.4206 452.325 -463.01 -13.4335 -56.0739 -387.748 -41.0015 0 -142.909 -15.6369 -29.6698 -16.9533 0 17.3691 20.1437 61.1197 108.131 -54.9126 56.4312 67.7586 -48.408 -943.678
VAL:NtermProteinFull_1 -4.58481 0.51195 0.77387 -0.30313 0.21012 0.04353 0.85626 -1.08767 -0.06177 -0.10247 -1.20121 1.89211 0 0 0 0 0 0 -0.00022 0.03559 0.00934 0 0 0 2.085 0 -0.9235
SER_2 -4.36681 0.39535 4.3177 -0.02616 0 0.06397 2.54442 -1.99495 -0.07146 -0.25034 -2.42601 -0.48008 0 0 0 0 -0.43812 0 0.15474 0.05591 0.09935 0 -0.42629 1.27173 -1.1772 -0.25423 -3.00848
LEU_3 -7.00691 0.64124 2.22472 -0.70189 0.47874 0.18294 1.65337 -1.91745 -0.02372 -0.13496 -0.56346 0.05521 0 0 0 0 0 0 -0.02699 0.04238 1.19867 0 -0.30374 0 0.72952 -0.41653 -3.88888
ASP_4 -5.43843 0.20062 5.32348 -0.18322 0.00744 0.52304 2.13743 -2.42651 -0.06381 -0.22175 -2.56477 -2.33214 0 0 0 0 -0.43812 0 0.71877 0.29108 0 3.49774 -0.10177 0 -2.2837 -0.34567 -3.70027
ILE_5 -7.93114 1.12183 3.35142 -0.50526 0.60727 0.06943 2.61475 -2.55138 -0.09089 -0.34395 -0.99469 0.11512 0 0 0 0 0 0 0.0305 0.15675 0.18391 0 -0.50061 0 1.0317 -0.15658 -3.79182
ALA_6 -6.84273 0.62393 2.35189 -0.02197 0 0 2.23445 -2.2627 -0.06941 -0.23579 -1.26735 -0.29066 0 0 0 0 0 0 0.10184 0 0 0 -0.37292 0 2.3386 -0.23136 -3.94418
ILE_7 -9.67205 1.2363 2.23875 -0.50105 0.53933 0.06801 2.42621 -2.58185 -0.06279 -0.27213 -1.96658 0.12346 0 0 0 0 0 0 -0.05996 0.04538 0.09874 0 -0.49477 0 1.0317 -0.2089 -8.0122
ALA_8 -6.63353 0.96598 2.38832 -0.02136 0 0 2.42942 -2.28243 -0.03297 -0.22509 -1.92205 -0.28564 0 0 0 0 0 0 -0.05275 0 0 0 -0.32156 0 2.3386 -0.15566 -3.81072
ILE_9 -9.40184 1.49008 1.63744 -0.50879 0.54373 0.0722 2.27247 -2.42492 -0.03382 -0.13315 -2.01781 0.04459 0 0 0 0 0 0 -0.06926 0.09213 0.07499 0 -0.4427 0 1.0317 -0.20932 -7.98227
LEU_10 -9.80856 2.07997 1.6702 -0.48976 0.31442 0.07039 2.23765 -2.44071 -0.05129 -0.20766 -1.43553 0.14527 0 0 0 0 0 0 0.04579 0.19631 0.20059 0 -0.29454 0 0.72952 -0.17384 -7.21179
VAL_11 -8.57303 1.16613 3.0812 -0.30942 0.25389 0.05311 2.53452 -2.59349 -0.05988 -0.19335 -2.14573 -0.04507 0 0 0 0 0 0 -0.03982 0.2576 -0.02874 0 -0.32243 0 2.085 -0.22061 -5.10013
VAL_12 -9.22021 1.5411 2.52897 -0.31214 0.27077 0.05384 2.62353 -2.64329 -0.05112 -0.51527 -1.89192 -0.04519 0 0 0 0 0 0 0.01958 0.37784 -0.02564 0 -0.25421 0 2.085 -0.12091 -5.57926
ALA_13 -6.51115 0.57497 3.65065 -0.02137 0 0 2.6374 -2.69201 -0.10447 -0.36003 -1.82553 -0.28444 0 0 0 0 0 0 0.23966 0 0 0 -0.23172 0 2.3386 -0.2109 -2.80033
ALA_14 -4.29999 0.42178 2.79152 -0.02047 0 0 1.5782 -1.86856 -0.03397 -0.14601 -1.16211 -0.26538 0 0 0 0 0 0 -0.03387 0 0 0 -0.08476 0 2.3386 -0.21533 -1.00034
LYS_15 -7.53513 0.88865 7.9575 -0.30163 0.03058 0.10913 3.50977 -3.42664 -0.28839 -0.45619 -6.61748 0.06675 0 0 0 0 0 0 -0.02258 0.65413 0.93108 0 -0.0585 0 -1.6738 -0.30239 -6.53514
LEU_16 -7.1011 1.02472 1.53334 -0.51242 0.46802 0.0822 1.65798 -1.87491 -0.02411 -0.12186 -1.01965 0.11666 0 0 0 0 0 0 0.55732 0.08625 0.06621 0 -0.19432 0 0.72952 -0.41279 -4.93895
GLY_17 -1.92658 0.22791 2.07012 -5e-05 0 0 0.99065 -1.04004 -0.02584 -0.08384 -0.77079 -0.321 0 0 0 0 0 0 0.00673 0 0 0 -1.052 0 1.2108 -0.45809 -1.172
THR_18 -4.35338 0.33993 3.45582 -0.10281 0.07369 0.06582 1.65501 -1.81062 -0.09416 -0.61319 -1.23567 -0.39367 0 0 0 0 0 0 0.08536 0.00125 0.09115 0 -0.79542 2.29042 -1.425 -0.30429 -3.06973
THR_19 -3.68211 0.09986 3.79149 -0.11064 0.06715 0.07385 1.90132 -1.78038 -0.08662 -0.29833 -1.8507 -0.51752 0 0 0 -0.5126 0 0 0.00953 0.02786 0.01567 0 -0.43947 2.31177 -1.425 -0.27104 -2.67593
VAL_20 -5.93543 0.8976 1.66829 -0.30013 0.2056 0.05084 1.64103 -1.78726 -0.0979 -0.29834 -0.84374 -0.0483 0 0 0 0 0 0 -0.06428 0.08002 0.00656 0 -0.2793 0 2.085 -0.30746 -3.32719
GLU_21 -4.14876 0.23794 4.37268 -0.46599 0.26702 1.26373 1.53086 -1.97829 -0.13404 -0.74639 -2.04668 -2.40646 0 0 0 0 0 0 0.00615 0.03991 0 3.95901 -0.28597 0 -2.5358 -0.36436 -3.43544
GLU_22 -5.90721 0.54134 6.16546 -0.64157 0.16879 1.0577 2.50641 -2.58018 -0.08763 -0.32774 -2.02563 -0.51942 0 0 0 -0.5126 -0.7661 0 0.07192 0 0 3.23711 -0.14904 0 -2.5358 -0.4522 -2.75639
ALA_23 -5.99867 0.32153 2.45857 -0.02202 0 0 2.11355 -2.22726 -0.06954 -0.41558 -1.61422 -0.28948 0 0 0 0 0 0 -0.00824 0 0 0 -0.37435 0 2.3386 -0.4737 -4.26082
VAL_24 -6.95266 0.89349 2.33097 -0.30345 0.22449 0.05118 2.24601 -2.24391 -0.06825 -0.20249 -1.66208 -0.01124 0 0 0 0 0 0 0.01794 0.04856 -0.0171 0 -0.36573 0 2.085 -0.31547 -4.24474
GLN_25 -5.13554 0.21185 4.29907 -0.64995 0.07633 0.65932 2.02518 -2.13459 -0.05016 -0.3048 -1.99815 -0.24096 0 0 0 0 0 0 0.03778 0.03947 0 2.79131 -0.18433 0 -1.0644 -0.15028 -1.77286
GLN_26 -7.49721 0.76145 5.64715 -0.25785 0.02691 0.18006 3.08657 -2.9069 -0.04538 -0.30414 -2.74966 -0.40082 0 0 0 0 -0.7661 0 0.06503 0.1725 0 2.76718 -0.02225 0 -1.0644 -0.21991 -3.52777
ALA_27 -6.4441 0.6113 2.76594 -0.02157 0 0 2.39547 -2.33168 -0.01993 -0.20067 -2.23971 -0.28081 0 0 0 0 0 0 -0.00959 0 0 0 -0.24278 0 2.3386 -0.30797 -3.98751
LEU_28 -6.00235 0.47916 4.09207 -0.50452 0.45314 0.07659 2.06057 -2.28883 -0.0928 -0.30497 -1.93237 0.1404 0 0 0 0 0 0 0.13824 0.08739 0.23585 0 -0.28687 0 0.72952 -0.38313 -3.30292
TRP_29 -6.37975 0.55809 4.38315 -1.25998 0.07831 0.35936 2.19378 -2.2017 -0.05847 -0.27331 -2.26934 -0.22596 0 0 0 0 0 0 0.18443 0.06569 0 1.31757 -0.2828 0 3.035 -0.1486 -0.92453
LEU_30 -10.2003 1.23091 1.99038 -0.49256 0.3422 0.07195 2.29537 -2.52937 -0.06156 -0.38229 -1.6168 0.14098 0 0 0 0 0 0 -0.04151 0.27804 0.37673 0 -0.25307 0 0.72952 -0.132 -8.25335
LYS_31 -7.35219 0.70544 5.64923 -0.40263 0.06358 0.16648 2.77349 -2.75147 -0.0402 -0.15491 -1.84917 0.07116 0 0 0 0 0 0 -0.0089 0.5175 0.94725 0 0.04771 0 -1.6738 -0.06954 -3.36095
THR_32 -3.01524 0.12822 3.36255 -0.20282 0.14061 0.06289 1.19036 -1.54948 -0.06371 -0.29064 -1.11369 -0.24771 0 0 0 0 0 0 0.72452 0 0.02162 0 0.01323 2.44587 -1.425 0.17442 0.35597
LYS_33 -4.45124 0.26069 2.7653 -0.75654 0.28136 0.50127 1.25718 -1.33359 -0.00776 -0.06243 -0.50115 0.03245 0 0 0 0 0 0 0.26695 0.05957 2.07217 0 -0.00191 0 -1.6738 0.00552 -1.28596
LEU_34 -5.68581 0.61695 0.56178 -0.52134 0.48469 0.09006 1.00287 -1.20749 -0.05313 -0.22638 -0.8868 0.07087 0 0 0 0 0 0 0.00947 0.04514 0.03391 0 -0.18081 0 0.72952 -0.34973 -5.46623
GLY_35 -1.84136 0.10189 1.81017 -5e-05 0 0 0.8049 -0.9536 -0.04523 -0.26899 -0.22326 -0.31199 0 0 0 0 0 0 0.35951 0 0 0 -0.65218 0 1.2108 -0.23233 -0.24173
VAL_36 -6.60247 1.02604 1.67266 -0.30222 0.16847 0.04487 1.78401 -1.80357 -0.04228 -0.31079 -1.13416 -0.10697 0 0 0 0 0 0 -0.03195 0.00242 0.00349 0 -0.48461 0 2.085 -0.07864 -4.1107
SER_37 -4.63898 0.2464 4.79653 -0.02621 0 0.06768 2.94249 -2.18692 -0.05232 -0.23173 -2.16303 -0.52595 0 0 0 -1.62041 0 0 -0.00781 0.07913 0.0734 0 -0.46879 0.61818 -1.1772 -0.36153 -4.63706
LEU_38 -5.94386 0.53987 1.7199 -0.70517 0.45625 0.18371 1.40312 -1.60228 -0.04332 -0.10651 -0.24321 0.07223 0 0 0 0 0 0 0.0454 0.02532 1.0018 0 -0.27886 0 0.72952 -0.4507 -3.19679
ILE_39 -6.43577 0.6557 2.50467 -0.71146 1.45206 0.11153 1.75256 -1.95671 -0.03779 -0.10374 -0.91645 0.3232 0 0 0 0 0 0 -0.02226 0.03138 1.32687 0 -0.39157 0 1.0317 -0.20751 -1.59362
GLN_40 -8.56426 1.1636 6.78746 -0.25656 0.04223 0.19503 4.03029 -3.29513 -0.08463 -0.44309 -3.22538 -0.3637 0 0 0 -1.62041 -0.60102 0 0.22966 0.15432 0 2.46075 -0.1446 0 -1.0644 -0.186 -4.78584
ALA_41 -7.29327 0.8814 2.85931 -0.0214 0 0 2.67084 -2.52155 -0.04417 -0.12677 -1.77347 -0.2786 0 0 0 0 0 0 -0.05012 0 0 0 -0.23909 0 2.3386 -0.37077 -3.96905
LEU_42 -10.3143 1.30719 2.08793 -0.49355 0.37212 0.07546 2.65227 -2.62705 -0.02967 -0.076 -1.90411 0.12241 0 0 0 0 0 0 0.16567 0.19363 0.14489 0 -0.30716 0 0.72952 -0.36259 -8.26335
LEU_43 -9.38027 1.20099 2.79226 -0.49689 0.36182 0.07575 2.58273 -2.55971 -0.04472 -0.11779 -2.17758 0.12677 0 0 0 0 0 0 0.25882 0.33893 0.14346 0 -0.31724 0 0.72952 -0.31457 -6.79773
ILE_44 -9.59011 1.50696 1.36504 -0.51127 0.59536 0.07259 2.60309 -2.47656 -0.06146 -0.18177 -1.56336 0.05056 0 0 0 0 0 0 -0.0615 0.07292 0.07794 0 -0.41477 0 1.0317 -0.18878 -7.67342
LEU_45 -9.93608 1.51253 1.27075 -0.50434 0.48362 0.0722 2.47244 -2.47136 -0.07196 -0.16905 -1.17617 0.17442 0 0 0 0 0 0 0.15957 0.12404 0.26555 0 -0.27699 0 0.72952 -0.16544 -7.50674
ALA_46 -6.22954 0.42549 4.06727 -0.02141 0 0 2.37491 -2.72108 -0.06198 -0.28308 -1.8515 -0.27488 0 0 0 0 0 0 0.10921 0 0 0 -0.14772 0 2.3386 -0.28997 -2.56568
ALA_47 -5.98887 0.46147 3.96275 -0.0211 0 0 2.83608 -2.65234 -0.16056 -0.74657 -1.55529 -0.27665 0 0 0 0 0 0 0.12029 0 0 0 -0.25288 0 2.3386 -0.34834 -2.28341
ALA_48 -6.37226 0.55866 4.0185 -0.02066 0 0 2.94654 -2.84816 -0.13028 -0.36331 -1.69235 -0.27349 0 0 0 0 0 0 0.19738 0 0 0 -0.17141 0 2.3386 -0.31056 -2.1228
ALA_49 -4.54827 0.66011 2.76833 -0.02058 0 0 1.56357 -1.94884 -0.04173 -0.13416 -1.10989 -0.26556 0 0 0 0 0 0 0.11205 0 0 0 -0.10208 0 2.3386 -0.214 -0.94247
ASN_50 -6.77458 0.52563 6.79245 -0.18036 0.0294 0.26393 4.21045 -3.22967 -0.10741 -0.35864 -3.41316 -0.23383 0 0 0 -0.76392 -0.85137 0 0.03615 0.04505 0 1.25266 0.07844 0 -0.87355 -0.14516 -3.69747
THR_51 -5.04822 0.78543 3.41528 -0.12094 0.05574 0.07371 2.12318 -2.16395 -0.22963 -0.68039 -0.77001 -1.08802 0 0 0 0 0 0 -0.03639 0 0.00136 0 -0.393 2.60012 -1.425 -0.27241 -3.17314
GLY_52 -1.78485 0.08936 1.98109 -5e-05 0 0 0.86831 -0.99381 -0.02709 -0.19793 -0.75895 -0.32253 0 0 0 0 0 0 -0.10084 0 0 0 -1.00509 0 1.2108 -0.55418 -1.59576
THR_53 -4.7931 0.56213 4.73532 -0.10504 0.08658 0.06672 2.31944 -2.31224 -0.22971 -1.07071 -1.92962 -0.41774 0 0 0 0 0 0 0.13144 0.06831 0.07647 0 -0.78144 2.29336 -1.425 -0.30658 -3.03141
THR_54 -4.67058 0.52669 3.39303 -0.20595 0.16369 0.06365 2.38925 -1.92977 -0.07141 -0.40379 -2.49523 -0.69449 0 0 0 -1.04876 0 0 0.40774 0.01755 1.67507 0 -0.54871 2.33978 -1.425 0.14563 -2.3716
VAL_55 -5.29373 0.82645 0.90633 -0.29667 0.1982 0.04888 1.4986 -1.49564 -0.04774 -0.16812 -1.17311 -0.00137 0 0 0 -0.35959 0 0 -0.03223 0.02707 -0.02597 0 -0.36543 0 2.085 0.11199 -3.55707
GLU_56 -4.67983 0.38742 4.15383 -0.66595 0.17186 1.10478 2.08865 -1.97572 -0.05773 -0.29032 -1.81019 -0.44494 0 0 0 0 -0.97604 0 -0.04763 0.06556 0 3.40555 -0.23706 0 -2.5358 -0.30011 -2.64367
GLU_57 -6.08908 0.85636 5.79225 -0.21131 0.03578 0.27094 2.40295 -2.58221 -0.05836 -0.48738 -2.26601 -0.44812 0 0 0 -0.68917 0 0 0.0828 0.18015 0 3.21846 -0.25649 0 -2.5358 -0.48782 -3.27206
ALA_58 -5.58914 0.43685 2.91686 -0.02185 0 0 2.21628 -2.28916 -0.07372 -0.37745 -1.67933 -0.2852 0 0 0 0 0 0 -0.02289 0 0 0 -0.29628 0 2.3386 -0.51163 -3.23806
VAL_59 -7.32867 1.03141 2.22614 -0.30485 0.23381 0.05164 2.27464 -2.23794 -0.0891 -0.29003 -1.80782 -0.01661 0 0 0 0 0 0 -0.01142 0.07105 -0.02197 0 -0.35585 0 2.085 -0.31292 -4.80349
GLN_60 -5.85171 0.50464 5.71588 -0.26102 0.02819 0.1913 2.65721 -2.56783 -0.04443 -0.25241 -2.94969 -0.37881 0 0 0 0 -0.97604 0 -0.02517 0.00828 0 2.9945 0.0529 0 -1.0644 -0.04489 -2.2635
GLU_61 -5.47175 0.25354 4.74857 -0.2127 0.0267 0.25983 1.89355 -2.33841 -0.05358 -0.50368 -1.91321 -0.48163 0 0 0 0 0 0 -0.0343 0.08625 0 2.88878 -0.29221 0 -2.5358 -0.23752 -3.91756
ALA_62 -6.01064 0.87911 2.75834 -0.02136 0 0 2.37604 -2.21436 -0.01683 -0.2182 -2.29172 -0.27747 0 0 0 0 0 0 0.01513 0 0 0 -0.17408 0 2.3386 -0.36923 -3.22666
LEU_63 -5.6047 0.3218 3.53221 -0.50893 0.49016 0.0766 1.9802 -2.03845 -0.07802 -0.20032 -2.21716 0.13485 0 0 0 0 0 0 0.24549 0.05025 0.13983 0 -0.28324 0 0.72952 -0.26 -3.48992
GLN_64 -5.24922 0.47618 5.28366 -0.26176 0.02981 0.1985 2.02073 -2.36409 -0.07049 -0.4166 -2.06168 -0.42871 0 0 0 0 0 0 0.0753 0.09984 0 2.9545 -0.02342 0 -1.0644 -0.14548 -0.94733
LEU_65 -8.39534 0.77741 2.13762 -0.69971 0.56722 0.17344 2.13044 -2.25766 -0.05301 -0.34013 -1.77846 0.08774 0 0 0 0 0 0 0.17618 0.10582 0.78172 0 -0.24729 0 0.72952 -0.1334 -6.23789
LYS_66 -8.44447 1.00392 6.31834 -0.48721 0.10115 0.34173 3.03628 -3.0479 -0.13255 -0.33422 -2.86573 0.36812 0 0 0 0 0 0 0.00659 0.36494 1.74905 0 0.03446 0 -1.6738 -0.05625 -3.71755
THR_67 -3.59428 0.216 3.89009 -0.20172 0.13889 0.06181 1.44476 -1.77933 -0.0499 -0.23962 -1.2531 -0.19734 0 0 0 0 0 0 0.10644 0 -0.00518 0 -0.02811 2.44587 -1.425 0.12754 -0.34219
LYS_68 -3.7225 0.28555 3.23984 -0.30414 0.02619 0.11468 1.24341 -1.46584 -0.01868 -0.12473 -0.64444 0.09178 0 0 0 0 0 0 -0.05404 0.13919 0.96361 0 -0.03356 0 -1.6738 -0.15249 -2.08997
LEU_69 -6.02959 1.08054 0.41171 -0.5061 0.45852 0.07653 1.00102 -1.29422 -0.03669 -0.14113 -0.52324 0.13179 0 0 0 0 0 0 0.18395 0.01869 0.07165 0 -0.25637 0 0.72952 -0.36771 -4.99113
GLY_70 -1.93828 0.09715 1.90488 -5e-05 0 0 1.03915 -0.99608 -0.06079 -0.22387 -0.5005 -0.30859 0 0 0 0 0 0 0.31861 0 0 0 -1.17208 0 1.2108 -0.08406 -0.71372
VAL_71 -6.34249 1.61246 1.94751 -0.30035 0.20872 0.04222 1.69143 -1.76092 -0.06341 -0.2691 -2.06853 0.02757 0 0 0 0 0 0 0.01306 0 -0.00023 0 -0.30038 0 2.085 0.31402 -3.16343
SER_72 -4.95337 0.52323 5.60399 -0.02584 0 0.06706 3.22711 -2.39172 -0.10027 -0.31921 -2.11935 -0.56709 0 0 0 -1.48394 0 0 0.01253 0.17344 0.07587 0 -0.46867 0.60247 -1.1772 0.00461 -3.31636
LEU_73 -7.21551 0.52663 2.35054 -0.70963 0.55483 0.18124 1.32383 -1.90961 -0.05846 -0.22697 -0.8239 0.0976 0 0 0 0 0 0 -0.01135 0.04821 1.07969 0 -0.2942 0 0.72952 -0.44267 -4.80023
GLU_74 -6.09195 0.51118 5.36186 -0.45793 0.24237 1.24236 2.3609 -2.4815 -0.1098 -0.40002 -3.02454 -2.41356 0 0 0 0 -0.60102 0 -0.04997 0.02922 0 3.99071 -0.25945 0 -2.5358 -0.42889 -5.11583
GLU_75 -8.80886 1.32285 7.95211 -0.20549 0.02525 0.25488 4.28285 -3.54114 -0.14588 -0.58789 -4.10103 -0.40032 0 0 0 -2.10611 0 0 0.08807 0.03299 0 3.64375 -0.2051 0 -2.5358 -0.43006 -5.46491
ALA_76 -6.67952 0.42334 2.65416 -0.02081 0 0 2.30535 -2.28587 -0.05882 -0.20653 -1.57434 -0.27058 0 0 0 0 0 0 -0.04219 0 0 0 -0.16297 0 2.3386 -0.30694 -3.88713
LEU_77 -9.05631 1.43079 2.60455 -0.48165 0.28379 0.07125 2.34437 -2.5062 -0.03821 -0.18352 -1.63888 0.1245 0 0 0 0 0 0 -0.00105 0.42731 0.35107 0 -0.25742 0 0.72952 -0.24687 -6.04297
ALA_78 -5.5189 0.45514 2.71659 -0.02232 0 0 2.30378 -2.18097 -0.02983 -0.15598 -2.15429 -0.29131 0 0 0 0 0 0 0.02604 0 0 0 -0.3086 0 2.3386 -0.42973 -3.25177
ILE_79 -9.33322 1.45013 1.79286 -0.50711 0.52861 0.07163 2.6276 -2.52979 -0.0655 -0.25293 -1.80307 0.05854 0 0 0 0 0 0 -0.06886 0.12439 0.09086 0 -0.42344 0 1.0317 -0.34429 -7.55187
LEU_80 -7.85726 0.63266 2.34247 -0.49989 0.48186 0.06956 2.01124 -2.35612 -0.08615 -0.25628 -1.60842 0.17569 0 0 0 0 0 0 0.12331 0.05079 0.31621 0 -0.26175 0 0.72952 -0.16681 -6.15938
SER_81 -6.71551 0.77023 5.97281 -0.02239 0 0.02355 3.18659 -2.98928 -0.10895 -0.74729 -3.66645 -0.2664 0 0 0 0 -1.1679 0 -0.03094 0.04083 0.45736 0 0.32219 0.66256 -1.1772 -0.0548 -5.51099
ALA_82 -6.42505 0.82451 2.8706 -0.02151 0 0 2.19174 -2.39677 -0.04792 -0.4423 -1.96404 -0.28208 0 0 0 0 0 0 -0.04795 0 0 0 -0.23418 0 2.3386 -0.10855 -3.74491
ALA_83 -6.18801 0.68734 3.7215 -0.01981 0 0 2.73445 -2.69127 -0.15022 -0.36532 -1.86949 -0.26101 0 0 0 0 0 0 -0.00858 0 0 0 0.0869 0 2.3386 -0.08152 -2.06643
ALA_84 -3.93791 0.53043 2.57692 -0.01963 0 0 1.44875 -1.7413 -0.04019 -0.18779 -1.01812 -0.25251 0 0 0 0 0 0 0.10623 0 0 0 -0.01412 0 2.3386 0.11124 -0.09941
GLN_85 -5.10123 0.65482 3.36528 -0.62309 0.06483 0.62504 1.70687 -1.80327 -0.01347 -0.26205 -1.46132 -0.28425 0 0 0 -0.76392 0 0 -0.0502 0.08073 0 2.54798 -0.16999 0 -1.0644 -0.1276 -2.67925
LEU_86 -6.31318 0.65099 1.34535 -0.71023 0.92769 0.20693 1.27603 -1.66664 -0.02705 -0.16262 -0.91696 -0.07156 0 0 0 0 0 0 -0.03417 0.20236 3.20266 0 -0.13796 0 0.72952 -0.37073 -1.86957
GLY_87 -1.85945 0.26853 1.99204 -5e-05 0 0 0.85632 -1.00244 -0.04524 -0.12665 -0.7858 -0.31563 0 0 0 0 0 0 -0.15627 0 0 0 -1.22996 0 1.2108 -0.48926 -1.68307
THR_88 -5.41724 0.78665 4.31324 -0.10435 0.08593 0.06812 1.74838 -2.22503 -0.12903 -0.62582 -1.58017 -0.42928 0 0 0 0 0 0 0.14146 0.08625 0.07322 0 -0.76597 2.31392 -1.425 -0.33314 -3.41787
THR_89 -4.20819 0.16343 4.47375 -0.11059 0.07922 0.0737 2.36545 -2.09882 -0.09196 -0.42862 -2.20861 -0.60574 0 0 0 -0.75592 0 0 -0.02077 0.15367 0.0131 0 -0.50566 2.29103 -1.425 -0.31008 -3.15661
VAL_90 -5.53418 0.76316 1.6956 -0.30265 0.21808 0.05117 1.60232 -1.76591 -0.085 -0.27331 -1.12471 -0.01465 0 0 0 0 0 0 -0.07048 0.00141 -0.0193 0 -0.26897 0 2.085 -0.30323 -3.34564
GLU_91 -4.41765 0.23863 4.56807 -0.46472 0.26181 1.25953 1.60504 -2.11056 -0.09497 -0.35936 -1.66663 -2.40664 0 0 0 0 0 0 0.19158 0.04458 0 3.96282 -0.23992 0 -2.5358 -0.36174 -2.52593
GLU_92 -6.82091 0.92504 7.33407 -0.33517 0.06627 0.35177 3.03695 -3.03354 -0.09286 -0.44031 -3.43584 -0.45746 0 0 0 -0.75592 -0.97761 0 0.16933 0 0 4.00501 -0.24929 0 -2.5358 -0.50117 -3.74745
ALA_93 -6.32423 0.52868 2.82731 -0.02229 0 0 2.42101 -2.37942 -0.0709 -0.34053 -1.76649 -0.29069 0 0 0 0 0 0 0.10768 0 0 0 -0.27817 0 2.3386 -0.52947 -3.77891
VAL_94 -7.79592 1.40833 2.29873 -0.30414 0.23572 0.05108 2.42205 -2.42476 -0.06845 -0.21597 -1.85104 0.01314 0 0 0 0 0 0 -0.05315 0.16934 -0.00637 0 -0.345 0 2.085 -0.26833 -4.64976
ASN_95 -5.18778 0.18944 4.79105 -0.17564 0.03636 0.25401 2.02131 -2.38542 -0.04942 -0.21585 -1.56128 -0.20374 0 0 0 0 0 0 0.00579 0.00051 0 1.1461 0.49068 0 -0.87355 0.12031 -1.59711
ARG_96 -7.8841 0.58051 5.77085 -0.62191 0.16497 0.32288 2.95328 -2.8302 -0.04128 -0.30835 -3.38386 0.42561 0 0 0 0 -0.97761 0 -0.02143 0.08625 2.20066 0 -0.03113 0 -1.281 -0.02325 -4.89911
ALA_97 -6.97347 0.83415 2.81435 -0.02204 0 0 2.56296 -2.50252 -0.01812 -0.17547 -2.50008 -0.2853 0 0 0 0 0 0 -0.02167 0 0 0 -0.22314 0 2.3386 -0.3641 -4.53585
LEU_98 -6.58677 0.72088 3.85232 -0.4952 0.38415 0.07407 2.05109 -2.33867 -0.07016 -0.29361 -1.82034 0.13452 0 0 0 0 0 0 -0.0136 0.30634 0.28213 0 -0.2739 0 0.72952 -0.38624 -3.7435
ASN_99 -4.78066 0.25966 4.88654 -0.17659 0.03689 0.25666 1.8981 -2.24909 -0.03354 -0.14385 -1.66677 -0.2104 0 0 0 0 0 0 0.1377 0 0 1.16826 0.5084 0 -0.87355 -0.02479 -1.00705
LEU_100 -8.27825 1.047 2.65049 -0.50224 0.45194 0.07585 2.31132 -2.39062 -0.04032 -0.26692 -1.80581 0.13763 0 0 0 0 0 0 -0.02446 0.10424 0.27135 0 -0.27345 0 0.72952 -0.00641 -5.80916
LYS_101 -8.13598 0.89986 6.04635 -0.4162 0.09786 0.17302 3.00063 -2.9293 -0.07557 -0.24779 -2.30369 0.09436 0 0 0 0 0 0 -0.02338 0.42951 0.91311 0 0.00195 0 -1.6738 0.08379 -4.06526
THR_102 -3.13052 0.24111 3.43939 -0.19793 0.1289 0.05929 1.13539 -1.57594 -0.06957 -0.29905 -1.11476 -0.17565 0 0 0 0 0 0 0.31089 0 0.0104 0 -0.02046 2.44587 -1.425 0.35485 0.11721
LYS_103 -3.51127 0.1992 2.83636 -0.3039 0.02667 0.11481 1.12113 -1.31537 -0.0048 -0.07709 -0.39221 0.09508 0 0 0 0 0 0 0.21058 0.03542 0.93922 0 -0.04487 0 -1.6738 -0.09622 -1.84108
LEU_104 -5.95916 1.6228 0.62994 -0.52533 0.57464 0.09145 1.26881 -1.39083 -0.03145 -0.08984 -0.93853 0.08033 0 0 0 0 0 0 0.03299 0 0.02639 0 -0.18891 0 0.72952 -0.52551 -4.59271
GLY_105 -1.89944 0.16193 1.86367 -5e-05 0 0 0.91738 -0.98556 -0.05215 -0.13677 -0.63241 -0.32115 0 0 0 0 0 0 0.28138 0 0 0 -0.70966 0 1.2108 -0.46339 -0.76542
VAL_106 -5.98857 1.6501 1.50739 -0.29509 0.19704 0.04046 1.47503 -1.6643 -0.0182 -0.1801 -0.85565 -0.04811 0 0 0 0 0 0 0.09119 0.02886 -0.00064 0 -0.35786 0 2.085 -0.03772 -2.37117
ASP_107 -5.05077 0.37574 5.78741 -0.25102 0.15752 0.84872 2.7962 -2.51476 -0.04538 -0.24005 -5.18666 -0.46937 0 0 0 -0.51398 -0.53572 0 0.67699 0.15482 0 1.40131 -0.40889 0 -2.2837 0.0041 -5.29748
LEU_108 -8.488 1.39136 2.4178 -0.69822 1.18888 0.18893 1.88332 -2.15193 -0.02042 -0.08934 -1.16493 0.0179 0 0 0 -0.62216 0 0 0.34824 0.27723 2.31235 0 -0.23385 0 0.72952 -0.30359 -3.0169
ALA_109 -5.5027 0.55471 3.07417 -0.02188 0 0 1.77039 -2.14351 -0.07526 -0.27514 -1.22963 -0.27484 0 0 0 0 0 0 0.37233 0 0 0 0.04933 0 2.3386 -0.17756 -1.54099
THR_110 -6.98226 0.82827 4.29541 -0.20021 0.11819 0.06199 2.91335 -2.60721 -0.07655 -0.18978 -3.62193 -0.10667 0 0 0 -0.51398 -0.53572 0 0.1271 0.16123 0.0259 0 0.01645 2.28882 -1.425 -0.02883 -5.45143
ALA_111 -6.72912 1.07788 2.18184 -0.02083 0 0 2.3806 -2.32843 -0.09127 -0.30757 -1.05549 -0.27366 0 0 0 0 0 0 0.11091 0 0 0 -0.13091 0 2.3386 -0.09317 -2.94061
ALA_112 -6.63672 0.67349 2.84749 -0.02263 0 0 2.4744 -2.43835 -0.0157 -0.08192 -2.05836 -0.29371 0 0 0 0 0 0 -0.01413 0 0 0 -0.22221 0 2.3386 -0.39 -3.83974
LEU_113 -9.86363 2.05503 2.61913 -0.70258 0.96838 0.17935 2.88554 -2.65903 -0.00742 -0.03257 -2.73859 0.06037 0 0 0 0 0 0 0.30492 0.14866 1.37928 0 -0.31704 0 0.72952 -0.4884 -5.47908
ALA_114 -5.73463 0.54903 2.99245 -0.02242 0 0 2.3698 -2.28335 -0.06059 -0.14054 -1.77427 -0.29109 0 0 0 0 0 0 0.03739 0 0 0 -0.26274 0 2.3386 -0.492 -2.77437
LEU_115 -9.29505 1.23141 1.85437 -0.50243 0.43379 0.07064 2.47795 -2.41848 -0.07256 -0.1867 -1.34296 0.17283 0 0 0 0 0 0 0.3512 0.27439 0.28155 0 -0.27052 0 0.72952 -0.41503 -6.62608
LEU_116 -9.25051 1.14926 3.73485 -0.49518 0.35175 0.07721 2.19844 -2.83109 -0.0841 -0.31129 -1.62296 0.12454 0 0 0 0 0 0 -0.0226 0.91466 0.22647 0 -0.28413 0 0.72952 -0.27781 -5.67299
THR_117 -8.20727 1.25738 4.67555 -0.20125 0.13222 0.06186 3.23513 -2.96131 -0.05163 -0.44363 -2.6082 -0.12388 0 0 0 0 0 0 0.14497 0.02043 -0.00073 0 -0.01166 2.30809 -1.425 -0.11417 -4.3131
ALA_118 -6.51304 0.8186 3.40461 -0.02134 0 0 2.51376 -2.66622 -0.09998 -0.27693 -1.73241 -0.27965 0 0 0 0 0 0 -0.0418 0 0 0 -0.20342 0 2.3386 -0.10503 -2.86425
ALA_119 -4.74395 0.52673 2.46991 -0.01971 0 0 1.55027 -1.87987 -0.01951 -0.05428 -1.21389 -0.25844 0 0 0 0 0 0 0.55196 0 0 0 -0.07737 0 2.3386 -0.20106 -1.03061
LYS_120 -5.92089 1.00995 5.68833 -0.31327 0.03881 0.13332 3.0045 -2.59706 -0.29459 -0.32444 -4.27298 0.0192 0 0 0 0 0 0 0.4097 0.27771 0.96508 0 -0.16985 0 -1.6738 -0.20931 -4.22959
LEU_121 -6.37421 0.87558 1.45672 -0.51169 0.46788 0.08863 1.19184 -1.69509 -0.03386 -0.15859 -0.7032 0.08263 0 0 0 0 0 0 0.06431 0.52339 0.0508 0 -0.16145 0 0.72952 -0.4051 -4.51188
GLY_122 -1.85149 0.21107 1.97048 -5e-05 0 0 0.92851 -0.99208 -0.05334 -0.24916 -0.83047 -0.31911 0 0 0 0 0 0 -0.11468 0 0 0 -1.04792 0 1.2108 -0.51472 -1.65214
THR_123 -4.54668 0.33811 3.79789 -0.10419 0.08436 0.06611 1.72254 -1.95984 -0.09724 -0.65095 -1.92708 -0.40716 0 0 0 0 0 0 0.03451 0.05616 0.07549 0 -0.78261 2.29041 -1.425 -0.29999 -3.73516
THR_124 -4.65694 0.27046 5.31827 -0.11134 0.08208 0.07491 3.05495 -2.39146 -0.0989 -0.41278 -2.64929 -0.57283 0 0 0 -1.48559 0 0 -0.02257 0.1929 0.01381 0 -0.47652 2.29125 -1.425 -0.27179 -3.27638
VAL_125 -5.70196 0.82668 1.38275 -0.30395 0.22331 0.05163 1.26667 -1.66328 -0.06984 -0.27122 -0.95267 -0.02377 0 0 0 0 0 0 -0.05321 0 -0.00967 0 -0.24583 0 2.085 -0.34588 -3.80523
GLU_126 -4.06071 0.1822 4.2938 -0.45759 0.23235 1.23919 1.46232 -1.91912 -0.1161 -0.70336 -1.9383 -2.36118 0 0 0 0 0 0 -0.03599 0 0 3.97678 -0.24224 0 -2.5358 -0.35008 -3.33383
GLU_127 -5.46558 0.38733 6.38078 -0.20902 0.03006 0.26427 3.03982 -2.66552 -0.11376 -0.67998 -2.28131 -0.42573 0 0 0 -1.48559 0 0 -0.03418 0.12372 0 3.45582 -0.16332 0 -2.5358 -0.40213 -2.78015
ALA_128 -5.57774 0.49029 2.706 -0.02168 0 0 2.08954 -2.19275 -0.0641 -0.32918 -1.58856 -0.28178 0 0 0 0 0 0 -0.04125 0 0 0 -0.23537 0 2.3386 -0.39094 -3.09893
VAL_129 -6.73645 1.2262 2.18218 -0.30729 0.24137 0.05253 2.11031 -2.16236 -0.04424 -0.13644 -1.61139 -0.04373 0 0 0 0 0 0 -0.04735 0.12716 -0.01458 0 -0.37211 0 2.085 -0.2293 -3.68047
GLN_130 -5.3929 0.42227 4.51983 -0.65262 0.07717 0.66248 2.02239 -2.26353 -0.05021 -0.37957 -2.05063 -0.2389 0 0 0 0 0 0 -0.01431 0.04958 0 2.85908 -0.14197 0 -1.0644 -0.12778 -1.76402
GLU_131 -6.07549 0.47677 4.93279 -0.32477 0.03125 0.31935 1.97937 -2.45929 -0.06043 -0.44837 -2.02396 -0.49981 0 0 0 0 0 0 0.28401 0.1725 0 4.02642 -0.24707 0 -2.5358 -0.34375 -2.79628
ALA_132 -6.47236 0.48578 2.58416 -0.02219 0 0 2.38485 -2.28113 -0.02037 -0.17429 -2.26417 -0.28879 0 0 0 0 0 0 -0.01625 0 0 0 -0.25934 0 2.3386 -0.47591 -4.48143
LEU_133 -6.71882 0.60018 3.66759 -0.50045 0.46308 0.0761 2.12487 -2.30481 -0.07126 -0.22323 -1.87441 0.13688 0 0 0 0 0 0 0.12408 0.26798 0.2213 0 -0.29145 0 0.72952 -0.40828 -3.98112
GLN_134 -5.2935 0.5713 5.31133 -0.26144 0.03335 0.19859 2.18585 -2.37589 -0.06665 -0.43067 -2.20906 -0.40422 0 0 0 0 0 0 0.07961 0.11766 0 2.82001 0.02206 0 -1.0644 -0.19035 -0.95642
LEU_135 -8.68111 1.28225 1.94763 -0.71422 0.58241 0.19236 1.88391 -2.21545 -0.04004 -0.2674 -1.47792 0.07657 0 0 0 0 0 0 0.14088 0.01487 0.89643 0 -0.26651 0 0.72952 -0.16726 -6.08309
LYS_136 -8.33466 1.02924 6.08825 -0.48683 0.09749 0.34226 2.99267 -2.96762 -0.05515 -0.16909 -2.45078 0.34232 0 0 0 0 0 0 -0.00986 0.32622 1.74573 0 -0.00721 0 -1.6738 -0.04554 -3.23637
THR_137 -3.43022 0.22245 3.76711 -0.19955 0.1337 0.06042 1.39136 -1.73717 -0.05981 -0.21543 -1.46175 -0.18587 0 0 0 0 0 0 0.44186 0 0.01133 0 -0.02163 2.44587 -1.425 0.22673 -0.03561
LYS_138 -3.96997 0.36539 3.30424 -0.30341 0.02502 0.11202 1.3024 -1.50056 -0.01703 -0.13233 -0.62698 0.1108 0 0 0 0 0 0 0.00186 0.25624 1.17844 0 0.00152 0 -1.6738 -0.02347 -1.58961
LEU_139 -5.63688 0.85424 0.12503 -0.52147 0.5372 0.0924 0.70361 -1.22669 -0.04699 -0.13531 -0.61605 0.07226 0 0 0 0 0 0 0.10684 0.02615 0.027 0 -0.18677 0 0.72952 -0.46796 -5.56389
GLY_140 -1.96689 0.12082 1.9348 -5e-05 0 0 0.90463 -1.01625 -0.05731 -0.26756 -0.71069 -0.31878 0 0 0 0 0 0 0.52718 0 0 0 -0.28811 0 1.2108 -0.25925 -0.18665
VAL_141 -6.63337 1.58552 2.35454 -0.30149 0.20498 0.04335 1.69234 -1.94754 -0.01579 -0.17666 -2.04793 -0.04485 0 0 0 0 0 0 0.08532 0.0078 -0.00199 0 -0.43455 0 2.085 0.11063 -3.43468
SER_142 -4.70088 0.30976 5.00226 -0.02613 0 0.0673 2.97692 -2.17824 -0.02558 -0.05827 -1.92276 -0.53941 0 0 0 -1.56036 0 0 -0.0271 0.06658 0.08659 0 -0.44568 0.68103 -1.1772 -0.20896 -3.68012
LEU_143 -7.30936 0.88792 1.2001 -0.70689 0.77179 0.18396 1.40618 -1.69891 -0.01601 -0.15937 -0.65607 0.05678 0 0 0 0 0 0 0.21296 0.04044 1.33695 0 -0.31521 0 0.72952 -0.48328 -4.51849
ILE_144 -8.27982 6.12133 2.00645 -0.71075 1.5316 0.11339 2.36181 -2.26685 -0.02703 -0.08198 -1.40915 0.26131 0 0 0 0 0 0 -0.01102 0.51256 1.38675 0 -0.3536 0 1.0317 -0.22651 1.96019
GLU_145 -7.94752 1.23617 6.30129 -0.20353 0.01616 0.24757 3.11499 -2.96369 -0.07023 -0.30896 -2.5889 -0.3859 0 0 0 -1.56036 0 0 0.08137 0.05249 0 4.40713 -0.19602 0 -2.5358 -0.26312 -3.56686
ALA_146 -7.01228 0.60913 2.55311 -0.02104 0 0 2.45642 -2.39042 -0.04269 -0.16358 -1.73054 -0.27301 0 0 0 0 0 0 -0.0287 0 0 0 -0.10028 0 2.3386 -0.30912 -4.11442
LEU_147 -10.1008 1.06464 3.14745 -0.49374 0.37787 0.07315 2.82524 -2.83444 -0.0076 -0.09597 -2.22239 0.13672 0 0 0 0 0 0 -0.01569 0.34716 0.218 0 -0.29129 0 0.72952 -0.23925 -7.38146
HIS_D:MP-NE2-connect_148 -9.77072 5.9309 5.36571 -0.4121 0.00648 0.3537 3.22255 -3.33018 -0.02825 -0.20404 -3.45253 -0.21755 0 0 0 0 0 0 0.28703 0.35618 0 2.52318 0.0367 0 0.13443 -0.31498 0.4865
ILE_149 -9.31106 1.411 2.23468 -0.51352 0.64324 0.07403 2.63615 -2.5741 -0.06858 -0.17567 -1.53834 -0.0298 0 0 0 0 0 0 0.12484 0.06567 0.20741 0 -0.4205 0 1.0317 -0.17019 -6.37303
LEU_150 -10.1135 1.43682 1.71798 -0.52208 0.23329 0.0738 2.32306 -2.58222 -0.03059 -0.08454 -1.46374 -0.03377 0 0 0 0 0 0 0.07781 0.35203 3.37805 0 -0.25951 0 0.72952 -0.16371 -4.93127
LEU_151 -8.83422 2.0842 3.92029 -0.48572 0.22618 0.07402 2.94258 -2.89397 -0.07536 -0.28547 -1.80861 0.10405 0 0 0 0 0 0 0.25625 0.82298 0.16279 0 -0.30927 0 0.72952 -0.32955 -3.69932
THR_152 -9.06211 2.27646 5.0311 -0.20448 0.14976 0.06342 3.88532 -3.27814 -0.02673 -0.29214 -2.35707 -0.14673 0 0 0 0 0 0 0.21041 0.00044 0.01039 0 0.0211 2.30964 -1.425 -0.15012 -2.98448
ALA_153 -6.7866 0.51963 3.01816 -0.02157 0 0 2.43933 -2.628 -0.08018 -0.14437 -2.31393 -0.28383 0 0 0 0 0 0 -0.03632 0 0 0 -0.30537 0 2.3386 -0.21803 -4.50248
ALA_154 -5.13394 0.83206 2.17155 -0.0207 0 0 1.61163 -1.90429 -0.01644 -0.03899 -0.69202 -0.26875 0 0 0 0 0 0 0.09426 0 0 0 -0.09429 0 2.3386 -0.31482 -1.43614
VAL_155 -6.34745 1.27814 1.23623 -0.27789 0.23015 0.03449 1.4856 -1.82794 -0.04579 -0.09593 -0.54369 0.36937 0 0 0 0 0 0 0.66398 0.01018 0.47781 0 0.24869 0 2.085 -0.02453 -1.04359
LEU_156 -6.52571 1.04011 1.41435 -0.51308 0.60186 0.0794 1.27488 -1.65193 -0.02322 -0.14407 -0.15694 0.13906 0 0 0 0 0 0 -0.04924 0.03889 0.09756 0 -0.27934 0 0.72952 -0.09985 -4.02777
GLY_157 -1.73232 0.09896 1.9418 -5e-05 0 0 1.04262 -0.94315 -0.05265 -0.18834 -0.73534 -0.30863 0 0 0 0 0 0 -0.06182 0 0 0 -1.38219 0 1.2108 -0.20883 -1.31915
THR_158 -4.42422 0.5187 2.03752 -0.18697 0.14466 0.05795 1.48353 -1.489 -0.03409 -0.31905 -1.21126 -0.78769 0 0 0 -0.34104 0 0 -0.03315 0.06856 0.60215 0 -0.75873 2.28779 -1.425 0.17145 -3.63789
THR_159 -4.07607 0.38293 3.85489 -0.11149 0.06636 0.076 2.19282 -1.9282 -0.09941 -0.35011 -1.98606 -0.54412 0 0 0 -0.97112 0 0 -0.01869 0.03047 0.0125 0 -0.43131 2.31203 -1.425 -0.01887 -3.03244
VAL_160 -6.46896 1.05275 1.75533 -0.30353 0.2011 0.05193 1.71208 -1.95486 -0.08866 -0.29908 -1.23551 -0.06134 0 0 0 0 0 0 -0.06323 0.00802 0.00243 0 -0.25031 0 2.085 -0.34734 -4.20417
GLU_161 -4.77112 0.45362 4.36018 -0.45701 0.22554 1.23225 1.70587 -2.08875 -0.1001 -0.40834 -1.77779 -2.42947 0 0 0 0 0 0 0.04732 0 0 3.86223 -0.2329 0 -2.5358 -0.38186 -3.29613
GLU_162 -6.49949 0.41207 6.27436 -0.62489 0.1519 1.02275 2.74649 -2.63813 -0.08377 -0.35671 -2.59801 -0.48123 0 0 0 -0.63008 -0.81334 0 0.28973 0.01972 0 3.19695 -0.21812 0 -2.5358 -0.48114 -3.84672
ALA_163 -6.31379 0.32515 2.44186 -0.02248 0 0 2.25359 -2.2858 -0.04831 -0.20096 -1.76512 -0.29332 0 0 0 0 0 0 0.02359 0 0 0 -0.31543 0 2.3386 -0.52763 -4.39005
VAL_164 -7.77235 1.48915 2.03234 -0.30381 0.23591 0.05093 2.40145 -2.32925 -0.08354 -0.26603 -1.87878 0.01967 0 0 0 0 0 0 -0.02848 0.13924 0.00096 0 -0.34069 0 2.085 -0.27153 -4.81983
TYR_165 -5.83723 0.42702 4.37036 -0.59556 0.22612 0.22671 2.04766 -2.20805 -0.04379 -0.26616 -1.9338 -0.19673 0 0 0 0 0 0 0.01807 0.00012 0 2.78666 0.06291 0 0.96414 -0.05525 -0.0068
ARG_166 -7.48828 0.59632 5.61369 -0.44255 0.0792 0.19776 2.70149 -2.69878 -0.04173 -0.21007 -3.01491 0.53338 0 0 0 0 -0.81334 0 -0.03412 0.345 1.60791 0 -0.0475 0 -1.281 -0.2387 -4.63623
ALA_167 -6.25985 0.52688 2.77973 -0.02125 0 0 2.45662 -2.33583 -0.01944 -0.22105 -2.48435 -0.27486 0 0 0 0 0 0 -0.0469 0 0 0 -0.16606 0 2.3386 -0.30529 -4.03304
LEU_168 -5.85973 0.41128 3.09628 -0.50266 0.45804 0.07498 1.85065 -1.99969 -0.06563 -0.21582 -1.9128 0.13819 0 0 0 0 0 0 0.00343 0.07078 0.31075 0 -0.25183 0 0.72952 -0.26405 -3.9283
LYS_169 -4.3092 0.18943 4.30204 -0.30282 0.02722 0.11491 1.75164 -1.91293 -0.03934 -0.20051 -1.77995 0.08144 0 0 0 0 0 0 0.10732 0.0361 1.04075 0 -0.04501 0 -1.6738 -0.2181 -2.83081
LEU_170 -8.35318 0.78857 2.10179 -0.69792 0.6934 0.17504 2.00381 -2.22094 -0.05778 -0.3486 -1.81902 0.07337 0 0 0 0 0 0 0.17287 0.1725 1.02795 0 -0.27884 0 0.72952 -0.26061 -6.09808
LYS_171 -8.28105 1.14345 6.0679 -0.48886 0.10809 0.34303 3.01012 -2.96054 -0.09464 -0.27751 -2.56812 0.37435 0 0 0 0 0 0 0.02484 0.31431 1.72181 0 0.02138 0 -1.6738 -0.03477 -3.25001
THR_172 -3.20146 0.23624 3.58885 -0.20074 0.13786 0.06105 1.22289 -1.65258 -0.06296 -0.31637 -1.09776 -0.18094 0 0 0 0 0 0 0.13432 0 0.00376 0 -0.02648 2.44587 -1.425 0.20919 -0.12425
LYS_173 -3.72345 0.1858 2.81888 -0.41401 0.0624 0.18099 1.23716 -1.36679 -0.00149 -0.02319 -0.41073 0.04341 0 0 0 0 0 0 0.34417 0 1.01467 0 0.01911 0 -1.6738 0.04285 -1.66401
LEU_174 -6.08075 1.06212 0.44943 -0.52038 0.45577 0.08761 0.83135 -1.25508 -0.05877 -0.15916 -0.56514 0.08674 0 0 0 0 0 0 0.24552 0.09486 0.03148 0 -0.18983 0 0.72952 -0.2996 -5.05432
GLY_175 -1.89978 0.10489 1.8726 -5e-05 0 0 0.99688 -0.97945 -0.06591 -0.2495 -0.60743 -0.31337 0 0 0 0 0 0 0.23227 0 0 0 -0.67112 0 1.2108 -0.2829 -0.65207
VAL_176 -6.47415 1.19431 1.69182 -0.30265 0.20929 0.04346 1.64357 -1.76297 -0.0274 -0.20417 -1.73315 0.00717 0 0 0 0 0 0 -0.03462 0.00204 -0.00223 0 -0.37408 0 2.085 0.08221 -3.95655
SER_177 -4.90128 0.33715 4.88513 -0.02624 0 0.06786 3.067 -2.23164 -0.03956 -0.15213 -2.07259 -0.53957 0 0 0 -1.70243 0 0 0.01188 0.1122 0.07456 0 -0.46851 0.62854 -1.1772 -0.13276 -4.2596
LEU_178 -6.59479 0.49527 1.71219 -0.71608 0.61494 0.19542 1.4699 -1.67926 -0.01828 -0.07204 -0.60586 0.06378 0 0 0 0 0 0 0.069 0.00796 1.1092 0 -0.29746 0 0.72952 -0.45402 -3.97062
LEU_179 -7.85866 1.41671 1.54532 -0.49331 0.38205 0.07162 1.58299 -1.98527 -0.02534 -0.08898 -0.86568 0.14472 0 0 0 0 0 0 -0.02764 0.27033 0.30545 0 -0.26806 0 0.72952 -0.31348 -5.47771
GLN_180 -8.72061 0.93246 5.94863 -0.25135 0.02913 0.19005 3.52293 -3.22039 -0.08911 -0.36626 -1.9609 -0.32014 0 0 0 -1.70243 0 0 0.04963 0.09523 0 2.63769 -0.06681 0 -1.0644 -0.23307 -4.58971
ALA_181 -7.02301 0.68723 2.59565 -0.02086 0 0 2.47627 -2.42502 -0.04001 -0.10625 -1.49763 -0.27366 0 0 0 0 0 0 0.22748 0 0 0 -0.04333 0 2.3386 -0.10406 -3.2086
ALA_182 -6.33898 0.50394 3.53647 -0.02173 0 0 2.72571 -2.47787 -0.02156 -0.14508 -1.96268 -0.28135 0 0 0 0 0 0 -0.05101 0 0 0 -0.20817 0 2.3386 -0.22875 -2.63245
ALA_183 -6.77579 1.81051 2.55813 -0.02257 0 0 2.54674 -2.39441 -0.01787 -0.07598 -2.04328 -0.29162 0 0 0 0 0 0 0.17212 0 0 0 -0.19391 0 2.3386 -0.48261 -2.87195
ILE_184 -9.42842 1.65011 2.10191 -0.51264 0.57134 0.07417 2.51394 -2.5093 -0.04372 -0.13227 -1.88423 -0.01371 0 0 0 0 0 0 0.26602 0.13029 0.21485 0 -0.32005 0 1.0317 -0.31475 -6.60476
LEU_185 -9.19323 1.32863 1.89862 -0.4957 0.35809 0.07107 2.17116 -2.39654 -0.06998 -0.22025 -1.02745 0.15865 0 0 0 0 0 0 0.50161 0.15154 0.27657 0 -0.27132 0 0.72952 -0.20584 -6.23485
ILE_186 -10.123 1.55799 3.78841 -0.50952 0.55242 0.07246 3.00222 -3.05101 -0.0822 -0.26826 -2.30902 0.04906 0 0 0 0 0 0 -0.06395 0.10848 0.08295 0 -0.40718 0 1.0317 -0.17648 -6.7449
LEU_187 -10.6159 2.42556 2.40749 -0.71429 0.47584 0.19161 2.89818 -2.76148 -0.02707 -0.38155 -2.08357 0.07509 0 0 0 0 0 0 0.15789 0.08897 0.47316 0 -0.18639 0 0.72952 -0.01559 -6.86256
ALA_188 -6.43109 0.54012 3.91033 -0.02153 0 0 2.70787 -2.74348 -0.06145 -0.19842 -2.41213 -0.28499 0 0 0 0 0 0 0.03046 0 0 0 -0.1973 0 2.3386 -0.11681 -2.93981
ALA_189 -4.5077 0.43009 2.25647 -0.021 0 0 1.52132 -1.76909 -0.02443 -0.07456 -0.56928 -0.27088 0 0 0 0 0 0 -0.03505 0 0 0 -0.19582 0 2.3386 -0.33671 -1.25804
ARG_190 -7.45243 0.50707 5.95423 -0.71588 0.47368 0.35146 3.29979 -2.76797 -0.15961 -0.2871 -4.33652 0.53186 0 0 0 0 -1.40814 0 0.09651 0.33297 2.56795 0 -0.15029 0 -1.281 -0.30963 -4.75306
LEU_191 -6.17214 0.75223 1.49648 -0.51615 0.63261 0.07945 1.20072 -1.56854 -0.03434 -0.21141 -0.66852 0.14313 0 0 0 0 0 0 0.12495 0 0.08756 0 -0.26322 0 0.72952 -0.23091 -4.41861
GLY_192 -1.92658 0.13153 2.04466 -5e-05 0 0 1.10541 -1.03116 -0.0278 -0.16386 -0.61829 -0.30826 0 0 0 0 0 0 0.04125 0 0 0 -1.37132 0 1.2108 -0.18509 -1.09878
THR_193 -4.83389 0.51246 3.60186 -0.10259 0.07618 0.06458 1.64703 -1.93041 -0.07741 -0.55932 -1.83195 -0.37623 0 0 0 0 0 0 0.10116 0.00698 0.09536 0 -0.80257 2.28609 -1.425 -0.05247 -3.60015
THR_194 -4.85749 0.21184 4.98601 -0.11122 0.08077 0.07377 3.17452 -2.35512 -0.08692 -0.2861 -2.85205 -0.54731 0 0 0 -1.79371 0 0 -0.0056 0.16748 0.01561 0 -0.45293 2.47695 -1.425 -0.24372 -3.83023
VAL_195 -5.31026 0.66393 1.61199 -0.30341 0.21831 0.05178 1.48361 -1.66088 -0.08355 -0.24912 -0.95224 -0.04343 0 0 0 0 0 0 -0.07267 0.04685 0.03108 0 -0.18826 0 2.085 -0.35901 -3.03028
GLU_196 -4.13401 0.20684 4.4334 -0.4581 0.23112 1.23991 1.59835 -1.99712 -0.10936 -0.42972 -1.6222 -2.3626 0 0 0 0 0 0 0.10738 0 0 3.98435 -0.21428 0 -2.5358 -0.34304 -2.40488
GLN_197 -5.93934 0.56854 5.71592 -0.24946 0.0204 0.17958 2.88658 -2.59086 -0.06736 -0.35634 -2.34337 -0.29856 0 0 0 -1.79371 0 0 0.08062 0.14191 0 2.87157 -0.14143 0 -1.0644 -0.36755 -2.74725
ALA_198 -6.36484 0.58857 2.46215 -0.0222 0 0 2.30877 -2.30446 -0.06547 -0.25446 -1.67741 -0.28978 0 0 0 0 0 0 -0.00133 0 0 0 -0.29179 0 2.3386 -0.41619 -3.98985
VAL_199 -6.96491 1.18618 2.03013 -0.30429 0.23027 0.05144 2.19615 -2.16896 -0.06954 -0.20798 -1.81316 -0.00764 0 0 0 0 0 0 -0.00578 0.04737 -0.01245 0 -0.35273 0 2.085 -0.259 -4.3399
GLU_200 -5.53054 0.65992 5.44633 -0.65401 0.19522 1.08949 2.41684 -2.44439 -0.04152 -0.19688 -2.49397 -0.52811 0 0 0 0 -0.79265 0 -0.04942 0 0 3.29745 -0.25939 0 -2.5358 -0.25045 -2.67189
ARG_201 -6.48594 0.4984 4.54032 -0.83765 0.25907 0.48696 2.2211 -2.38525 -0.0551 -0.4839 -1.7848 0.40408 0 0 0 0 0 0 0.07223 0.5175 2.30971 0 -0.03125 0 -1.281 -0.37971 -2.41524
ALA_202 -6.34775 0.51423 2.44064 -0.02139 0 0 2.16298 -2.20604 -0.01944 -0.19859 -2.23588 -0.27785 0 0 0 0 0 0 -0.04738 0 0 0 -0.24295 0 2.3386 -0.36981 -4.51063
LEU_203 -5.93412 0.47226 3.79656 -0.49878 0.42173 0.07403 2.07202 -2.17199 -0.05318 -0.16283 -2.17616 0.13976 0 0 0 0 0 0 -0.01648 0.14046 0.28669 0 -0.27117 0 0.72952 -0.37379 -3.52548
GLN_204 -6.18617 0.81909 6.51171 -0.26177 0.03217 0.1987 2.76011 -2.79187 -0.05711 -0.39373 -3.20245 -0.42169 0 0 0 0 -0.79265 0 0.02162 0.14098 0 2.81414 -0.00629 0 -1.0644 -0.18254 -2.06213
LEU_205 -8.89502 1.16197 2.15816 -0.71531 0.57554 0.19467 2.15445 -2.28718 -0.04639 -0.20281 -1.61051 0.06504 0 0 0 0 0 0 0.31592 0.02203 0.8968 0 -0.26678 0 0.72952 -0.1788 -5.9287
LYS_206 -7.70425 0.49506 5.88869 -0.49899 0.11127 0.37586 2.45876 -2.77781 -0.08664 -0.22729 -2.28075 0.36814 0 0 0 0 0 0 -0.00191 0.13476 1.80886 0 0.00692 0 -1.6738 -0.14123 -3.74436
THR_207 -3.49957 0.19264 3.8229 -0.20817 0.1709 0.06518 1.49238 -1.74798 -0.0604 -0.28424 -0.59905 -0.24588 0 0 0 0 0 0 -0.02848 0 0.00589 0 -0.00332 2.44587 -1.425 -0.00971 0.08395
LYS_208 -4.13129 0.2604 3.57113 -0.30562 0.02707 0.11585 1.34805 -1.61711 -0.01872 -0.19152 -0.39577 0.09269 0 0 0 0 0 0 -0.04588 0.18406 0.98701 0 -0.02218 0 -1.6738 -0.22225 -2.03786
LEU_209 -5.64448 0.90242 0.8916 -0.50993 0.46881 0.07757 1.13858 -1.35332 -0.00817 -0.02669 -0.58783 0.12112 0 0 0 0 0 0 -0.00572 0.0556 0.06957 0 -0.27865 0 0.72952 -0.30049 -4.26052
GLY:CtermProteinFull_210 -2.23373 0.09803 2.7978 -0.0002 0 0 1.31463 -1.26265 -0.03311 -0.15613 0.2596 0.32897 0 0 0 0 0 0 0 0 0 0 0 0 1.2108 -0.061 2.26301
HRR:MP-FE1-connect_211 -23.6374 4.63195 0.7032 -15.894 3.76483 1.08784 5.28971 -4.73007 -0.42365 -0.61749 -21.4913 1.08929 0 0 0 0 -1.72468 0 0 0 0 0 0 0 0 0 -51.9517
#END_POSE_ENERGIES_TABLE correct_surface_True/028_9_model_4_HMM_fr_HRR_run03_DE_5.pdb
